# Supplementary material for: COZOID: contact zone identifier for visual analysis of protein-protein interactions
Source: BMC Bioinformatics. 2018 Apr 6;19:125. doi: 10.1186/s12859-018-2113-6 (PMC5889581; doi:10.1186/s12859-018-2113-6)
Supplement: Supplementary file 2 — Software build. Executable binary file of the software tool. (ZIP 118,784 kb) [file 12859_2018_2113_MOESM2_ESM.zip]

Archive with 719 entries (663 files):
- cozoid/
- cozoid/bin/
- cozoid/bin/cozoid
- cozoid/bin/cozoid.exe
- cozoid/bin/cozoid64.exe
- cozoid/etc/
- cozoid/etc/cozoid.clusters
- cozoid/etc/cozoid.conf
- cozoid/platform/
- cozoid/platform/lib/
- cozoid/platform/lib/nbexec
- cozoid/platform/lib/nbexec.dll
- cozoid/platform/lib/nbexec.exe
- cozoid/platform/lib/nbexec64.dll
- cozoid/platform/lib/nbexec64.exe
- cozoid/ide/
- cozoid/ide/config/
- cozoid/ide/config/Modules/
- cozoid/ide/modules/
- cozoid/ide/modules/locale/
- cozoid/ide/update_tracking/
- cozoid/java/
- cozoid/java/config/
- cozoid/java/config/Modules/
- cozoid/java/docs/
- cozoid/java/maven/
- cozoid/java/maven/lib/
- cozoid/java/modules/
- cozoid/java/modules/ext/
- cozoid/java/modules/locale/
- cozoid/java/update_tracking/
- cozoid/nb/
- cozoid/nb/config/
- cozoid/nb/config/Modules/
- cozoid/nb/core/
- cozoid/nb/modules/
- cozoid/nb/modules/locale/
- cozoid/nb/update_tracking/
- cozoid/platform/config/
- cozoid/platform/config/ModuleAutoDeps/
- cozoid/platform/config/Modules/
- cozoid/platform/core/
- cozoid/platform/core/locale/
- cozoid/platform/docs/
- cozoid/platform/lib/locale/
- cozoid/platform/modules/
- cozoid/platform/modules/ext/
- cozoid/platform/modules/ext/locale/
- cozoid/platform/modules/lib/
- cozoid/platform/modules/lib/amd64/
- cozoid/platform/modules/lib/amd64/linux/
- cozoid/platform/modules/lib/i386/
- cozoid/platform/modules/lib/i386/linux/
- cozoid/platform/modules/lib/x86/
- cozoid/platform/modules/locale/
- cozoid/platform/update_tracking/
- cozoid/ide/.lastModified
- cozoid/ide/config/Modules/org-netbeans-core-ide.xml
- cozoid/ide/modules/locale/org-netbeans-core-ide_ja.jar
- cozoid/ide/modules/locale/org-netbeans-core-ide_pt_BR.jar
- cozoid/ide/modules/locale/org-netbeans-core-ide_ru.jar
- cozoid/ide/modules/locale/org-netbeans-core-ide_zh_CN.jar
- cozoid/ide/modules/org-netbeans-core-ide.jar
- cozoid/ide/update_tracking/org-netbeans-core-ide.xml
- cozoid/java/.lastModified
- cozoid/java/config/Modules/org-jdesktop-beansbinding.xml
- cozoid/java/docs/beansbinding-1.2.1-doc.zip
- cozoid/java/maven/lib/commons-cli-1.2.jar
- cozoid/java/maven/lib/sisu-guava-0.9.9.jar
- cozoid/java/maven/lib/sisu-guice-3.1.0-no_aop.jar
- cozoid/java/maven/lib/sisu-inject-bean-2.3.0.jar
- cozoid/java/maven/lib/sisu-inject-plexus-2.3.0.jar
- cozoid/java/modules/ext/beansbinding-1.2.1.jar
- cozoid/java/modules/locale/org-jdesktop-beansbinding_ja.jar
- cozoid/java/modules/locale/org-jdesktop-beansbinding_pt_BR.jar
- cozoid/java/modules/locale/org-jdesktop-beansbinding_ru.jar
- cozoid/java/modules/locale/org-jdesktop-beansbinding_zh_CN.jar
- cozoid/java/modules/org-jdesktop-beansbinding.jar
- cozoid/java/update_tracking/org-jdesktop-beansbinding.xml
- cozoid/nb/.lastModified
- cozoid/nb/config/Modules/org-netbeans-modules-updatecenters.xml
- cozoid/nb/core/ide.ks
- cozoid/nb/modules/locale/org-netbeans-modules-updatecenters_ja.jar
- cozoid/nb/modules/locale/org-netbeans-modules-updatecenters_pt_BR.jar
- cozoid/nb/modules/locale/org-netbeans-modules-updatecenters_ru.jar
- cozoid/nb/modules/locale/org-netbeans-modules-updatecenters_zh_CN.jar
- cozoid/nb/modules/org-netbeans-modules-updatecenters.jar
- cozoid/nb/update_tracking/org-netbeans-modules-updatecenters.xml
- cozoid/platform/.lastModified
- cozoid/platform/config/ModuleAutoDeps/org-netbeans-core.xml
- cozoid/platform/config/ModuleAutoDeps/org-netbeans-modules-options-api.xml
- cozoid/platform/config/ModuleAutoDeps/org-netbeans-modules-queries.xml
- cozoid/platform/config/ModuleAutoDeps/org-openide-execution.xml
- cozoid/platform/config/ModuleAutoDeps/org-openide-explorer.xml
- cozoid/platform/config/ModuleAutoDeps/org-openide-filesystems.xml
- cozoid/platform/config/ModuleAutoDeps/org-openide-loaders.xml
- cozoid/platform/config/ModuleAutoDeps/org-openide-modules.xml
- cozoid/platform/config/ModuleAutoDeps/org-openide-nodes.xml
- cozoid/platform/config/ModuleAutoDeps/org-openide-text.xml
- cozoid/platform/config/ModuleAutoDeps/org-openide-util.xml
- cozoid/platform/config/Modules/org-netbeans-api-annotations-common.xml
- cozoid/platform/config/Modules/org-netbeans-api-progress.xml
- cozoid/platform/config/Modules/org-netbeans-api-search.xml
- cozoid/platform/config/Modules/org-netbeans-core-io-ui.xml
- cozoid/platform/config/Modules/org-netbeans-core-multiview.xml
- cozoid/platform/config/Modules/org-netbeans-core-nativeaccess.xml
- cozoid/platform/config/Modules/org-netbeans-core-netigso.xml
- cozoid/platform/config/Modules/org-netbeans-core-osgi.xml
- cozoid/platform/config/Modules/org-netbeans-core-output2.xml
- cozoid/platform/config/Modules/org-netbeans-core-ui.xml
- cozoid/platform/config/Modules/org-netbeans-core-windows.xml
- cozoid/platform/config/Modules/org-netbeans-core.xml
- cozoid/platform/config/Modules/org-netbeans-libs-felix.xml
- cozoid/platform/config/Modules/org-netbeans-libs-jna.xml
- cozoid/platform/config/Modules/org-netbeans-libs-junit4.xml
- cozoid/platform/config/Modules/org-netbeans-libs-osgi.xml
- cozoid/platform/config/Modules/org-netbeans-libs-testng.xml
- cozoid/platform/config/Modules/org-netbeans-modules-applemenu.xml
- cozoid/platform/config/Modules/org-netbeans-modules-autoupdate-cli.xml
- cozoid/platform/config/Modules/org-netbeans-modules-autoupdate-services.xml
- cozoid/platform/config/Modules/org-netbeans-modules-autoupdate-ui.xml
- cozoid/platform/config/Modules/org-netbeans-modules-editor-mimelookup-impl.xml
- cozoid/platform/config/Modules/org-netbeans-modules-editor-mimelookup.xml
- cozoid/platform/config/Modules/org-netbeans-modules-javahelp.xml
- cozoid/platform/config/Modules/org-netbeans-modules-keyring-impl.xml
- cozoid/platform/config/Modules/org-netbeans-modules-keyring.xml
- cozoid/platform/config/Modules/org-netbeans-modules-masterfs-linux.xml
- cozoid/platform/config/Modules/org-netbeans-modules-masterfs-macosx.xml
- cozoid/platform/config/Modules/org-netbeans-modules-masterfs-solaris.xml
- cozoid/platform/config/Modules/org-netbeans-modules-masterfs-windows.xml
- cozoid/platform/config/Modules/org-netbeans-modules-masterfs.xml
- cozoid/platform/config/Modules/org-netbeans-modules-netbinox.xml
- cozoid/platform/config/Modules/org-netbeans-modules-options-api.xml
- cozoid/platform/config/Modules/org-netbeans-modules-options-keymap.xml
- cozoid/platform/config/Modules/org-netbeans-modules-print.xml
- cozoid/platform/config/Modules/org-netbeans-modules-progress-ui.xml
- cozoid/platform/config/Modules/org-netbeans-modules-queries.xml
- cozoid/platform/config/Modules/org-netbeans-modules-sampler.xml
- cozoid/platform/config/Modules/org-netbeans-modules-sendopts.xml
- cozoid/platform/config/Modules/org-netbeans-modules-settings.xml
- cozoid/platform/config/Modules/org-netbeans-modules-spi-actions.xml
- cozoid/platform/config/Modules/org-netbeans-spi-quicksearch.xml
- cozoid/platform/config/Modules/org-netbeans-swing-outline.xml
- cozoid/platform/config/Modules/org-netbeans-swing-plaf.xml
- cozoid/platform/config/Modules/org-netbeans-swing-tabcontrol.xml
- cozoid/platform/config/Modules/org-openide-actions.xml
- cozoid/platform/config/Modules/org-openide-awt.xml
- cozoid/platform/config/Modules/org-openide-dialogs.xml
- cozoid/platform/config/Modules/org-openide-execution.xml
- cozoid/platform/config/Modules/org-openide-explorer.xml
- cozoid/platform/config/Modules/org-openide-io.xml
- cozoid/platform/config/Modules/org-openide-loaders.xml
- cozoid/platform/config/Modules/org-openide-nodes.xml
- cozoid/platform/config/Modules/org-openide-text.xml
- cozoid/platform/config/Modules/org-openide-windows.xml
- cozoid/platform/core/core.jar
- cozoid/platform/core/locale/core_ja.jar
- cozoid/platform/core/locale/core_pt_BR.jar
- cozoid/platform/core/locale/core_ru.jar
- cozoid/platform/core/locale/core_zh_CN.jar
- cozoid/platform/core/locale/org-openide-filesystems_ja.jar
- cozoid/platform/core/locale/org-openide-filesystems_pt_BR.jar
- cozoid/platform/core/locale/org-openide-filesystems_ru.jar
- cozoid/platform/core/locale/org-openide-filesystems_zh_CN.jar
- cozoid/platform/core/org-openide-filesystems.jar
- cozoid/platform/docs/testng-6.5.1-javadoc.zip
- cozoid/platform/lib/boot.jar
- cozoid/platform/lib/locale/boot_ja.jar
- cozoid/platform/lib/locale/boot_pt_BR.jar
- cozoid/platform/lib/locale/boot_ru.jar
- cozoid/platform/lib/locale/boot_zh_CN.jar
- cozoid/platform/lib/locale/org-openide-modules_ja.jar
- cozoid/platform/lib/locale/org-openide-modules_pt_BR.jar
- cozoid/platform/lib/locale/org-openide-modules_ru.jar
- cozoid/platform/lib/locale/org-openide-modules_zh_CN.jar
- cozoid/platform/lib/locale/org-openide-util-lookup_ja.jar
- cozoid/platform/lib/locale/org-openide-util-lookup_pt_BR.jar
- cozoid/platform/lib/locale/org-openide-util-lookup_ru.jar
- cozoid/platform/lib/locale/org-openide-util-lookup_zh_CN.jar
- cozoid/platform/lib/locale/org-openide-util_ja.jar
- cozoid/platform/lib/locale/org-openide-util_pt_BR.jar
- cozoid/platform/lib/locale/org-openide-util_ru.jar
- cozoid/platform/lib/locale/org-openide-util_zh_CN.jar
- cozoid/platform/lib/org-openide-modules.jar
- cozoid/platform/lib/org-openide-util-lookup.jar
- cozoid/platform/lib/org-openide-util.jar
- cozoid/platform/modules/ext/felix-4.0.2.jar
- cozoid/platform/modules/ext/jhall-2.0_05.jar
- cozoid/platform/modules/ext/jna-3.4.0.jar
- cozoid/platform/modules/ext/junit-4.10.jar
- cozoid/platform/modules/ext/locale/updater_ja.jar
- cozoid/platform/modules/ext/locale/updater_pt_BR.jar
- cozoid/platform/modules/ext/locale/updater_ru.jar
- cozoid/platform/modules/ext/locale/updater_zh_CN.jar
- cozoid/platform/modules/ext/nsProxyAutoConfig.js
- cozoid/platform/modules/ext/org.eclipse.osgi_3.8.0.v20120529-1548.jar
- cozoid/platform/modules/ext/osgi.cmpn-4.2.jar
- cozoid/platform/modules/ext/osgi.core-5.0.0.jar
- cozoid/platform/modules/ext/platform-3.4.0.jar
- cozoid/platform/modules/ext/testng-6.5.1-dist.jar
- cozoid/platform/modules/ext/updater.jar
- cozoid/platform/modules/lib/amd64/jnidispatch-340.dll
- cozoid/platform/modules/lib/amd64/linux/libjnidispatch-340.so
- cozoid/platform/modules/lib/i386/linux/libjnidispatch-340.so
- cozoid/platform/modules/lib/libjnidispatch-340.jnilib
- cozoid/platform/modules/lib/x86/jnidispatch-340.dll
- cozoid/platform/modules/locale/org-netbeans-api-annotations-common_ja.jar
- cozoid/platform/modules/locale/org-netbeans-api-annotations-common_pt_BR.jar
- cozoid/platform/modules/locale/org-netbeans-api-annotations-common_ru.jar
- cozoid/platform/modules/locale/org-netbeans-api-annotations-common_zh_CN.jar
- cozoid/platform/modules/locale/org-netbeans-api-progress_ja.jar
- cozoid/platform/modules/locale/org-netbeans-api-progress_pt_BR.jar
- cozoid/platform/modules/locale/org-netbeans-api-progress_ru.jar
- cozoid/platform/modules/locale/org-netbeans-api-progress_zh_CN.jar
- cozoid/platform/modules/locale/org-netbeans-api-search_ja.jar
- cozoid/platform/modules/locale/org-netbeans-api-search_pt_BR.jar
- cozoid/platform/modules/locale/org-netbeans-api-search_ru.jar
- cozoid/platform/modules/locale/org-netbeans-api-search_zh_CN.jar
- cozoid/platform/modules/locale/org-netbeans-core-io-ui_ja.jar
- cozoid/platform/modules/locale/org-netbeans-core-io-ui_pt_BR.jar
- cozoid/platform/modules/locale/org-netbeans-core-io-ui_ru.jar
- cozoid/platform/modules/locale/org-netbeans-core-io-ui_zh_CN.jar
- cozoid/platform/modules/locale/org-netbeans-core-multiview_ja.jar
- cozoid/platform/modules/locale/org-netbeans-core-multiview_pt_BR.jar
- cozoid/platform/modules/locale/org-netbeans-core-multiview_ru.jar
- cozoid/platform/modules/locale/org-netbeans-core-multiview_zh_CN.jar
- cozoid/platform/modules/locale/org-netbeans-core-nativeaccess_ja.jar
- cozoid/platform/modules/locale/org-netbeans-core-nativeaccess_pt_BR.jar
- cozoid/platform/modules/locale/org-netbeans-core-nativeaccess_ru.jar
- cozoid/platform/modules/locale/org-netbeans-core-nativeaccess_zh_CN.jar
- cozoid/platform/modules/locale/org-netbeans-core-netigso_ja.jar
- cozoid/platform/modules/locale/org-netbeans-core-netigso_pt_BR.jar
- cozoid/platform/modules/locale/org-netbeans-core-netigso_ru.jar
- cozoid/platform/modules/locale/org-netbeans-core-netigso_zh_CN.jar
- cozoid/platform/modules/locale/org-netbeans-core-osgi_ja.jar
- cozoid/platform/modules/locale/org-netbeans-core-osgi_pt_BR.jar
- cozoid/platform/modules/locale/org-netbeans-core-osgi_ru.jar
- cozoid/platform/modules/locale/org-netbeans-core-osgi_zh_CN.jar
- cozoid/platform/modules/locale/org-netbeans-core-output2_ja.jar
- cozoid/platform/modules/locale/org-netbeans-core-output2_pt_BR.jar
- cozoid/platform/modules/locale/org-netbeans-core-output2_ru.jar
- cozoid/platform/modules/locale/org-netbeans-core-output2_zh_CN.jar
- cozoid/platform/modules/locale/org-netbeans-core-ui_ja.jar
- cozoid/platform/modules/locale/org-netbeans-core-ui_pt_BR.jar
- cozoid/platform/modules/locale/org-netbeans-core-ui_ru.jar
- cozoid/platform/modules/locale/org-netbeans-core-ui_zh_CN.jar
- cozoid/platform/modules/locale/org-netbeans-core-windows_ja.jar
- cozoid/platform/modules/locale/org-netbeans-core-windows_pt_BR.jar
- cozoid/platform/modules/locale/org-netbeans-core-windows_ru.jar
- cozoid/platform/modules/locale/org-netbeans-core-windows_zh_CN.jar
- cozoid/platform/modules/locale/org-netbeans-core_ja.jar
- cozoid/platform/modules/locale/org-netbeans-core_pt_BR.jar
- cozoid/platform/modules/locale/org-netbeans-core_ru.jar
- cozoid/platform/modules/locale/org-netbeans-core_zh_CN.jar
- cozoid/platform/modules/locale/org-netbeans-libs-felix_ja.jar
- cozoid/platform/modules/locale/org-netbeans-libs-felix_pt_BR.jar
- cozoid/platform/modules/locale/org-netbeans-libs-felix_ru.jar
- cozoid/platform/modules/locale/org-netbeans-libs-felix_zh_CN.jar
- cozoid/platform/modules/locale/org-netbeans-libs-jna_ja.jar
- cozoid/platform/modules/locale/org-netbeans-libs-jna_pt_BR.jar
- cozoid/platform/modules/locale/org-netbeans-libs-jna_ru.jar
- cozoid/platform/modules/locale/org-netbeans-libs-jna_zh_CN.jar
- cozoid/platform/modules/locale/org-netbeans-libs-osgi_ja.jar
- cozoid/platform/modules/locale/org-netbeans-libs-osgi_pt_BR.jar
- cozoid/platform/modules/locale/org-netbeans-libs-osgi_ru.jar
- cozoid/platform/modules/locale/org-netbeans-libs-osgi_zh_CN.jar
- cozoid/platform/modules/locale/org-netbeans-libs-testng_ja.jar
- cozoid/platform/modules/locale/org-netbeans-libs-testng_pt_BR.jar
- cozoid/platform/modules/locale/org-netbeans-libs-testng_ru.jar
- cozoid/platform/modules/locale/org-netbeans-libs-testng_zh_CN.jar
- cozoid/platform/modules/locale/org-netbeans-modules-applemenu_ja.jar
- cozoid/platform/modules/locale/org-netbeans-modules-applemenu_pt_BR.jar
- cozoid/platform/modules/locale/org-netbeans-modules-applemenu_ru.jar
- cozoid/platform/modules/locale/org-netbeans-modules-applemenu_zh_CN.jar
- cozoid/platform/modules/locale/org-netbeans-modules-autoupdate-cli_ja.jar
- cozoid/platform/modules/locale/org-netbeans-modules-autoupdate-cli_pt_BR.jar
- cozoid/platform/modules/locale/org-netbeans-modules-autoupdate-cli_ru.jar
- cozoid/platform/modules/locale/org-netbeans-modules-autoupdate-cli_zh_CN.jar
- cozoid/platform/modules/locale/org-netbeans-modules-autoupdate-services_ja.jar
- cozoid/platform/modules/locale/org-netbeans-modules-autoupdate-services_pt_BR.jar
- cozoid/platform/modules/locale/org-netbeans-modules-autoupdate-services_ru.jar
- cozoid/platform/modules/locale/org-netbeans-modules-autoupdate-services_zh_CN.jar
- cozoid/platform/modules/locale/org-netbeans-modules-autoupdate-ui_ja.jar
- cozoid/platform/modules/locale/org-netbeans-modules-autoupdate-ui_pt_BR.jar
- cozoid/platform/modules/locale/org-netbeans-modules-autoupdate-ui_ru.jar
- cozoid/platform/modules/locale/org-netbeans-modules-autoupdate-ui_zh_CN.jar
- cozoid/platform/modules/locale/org-netbeans-modules-editor-mimelookup-impl_ja.jar
- cozoid/platform/modules/locale/org-netbeans-modules-editor-mimelookup-impl_pt_BR.jar
- cozoid/platform/modules/locale/org-netbeans-modules-editor-mimelookup-impl_ru.jar
- cozoid/platform/modules/locale/org-netbeans-modules-editor-mimelookup-impl_zh_CN.jar
- cozoid/platform/modules/locale/org-netbeans-modules-editor-mimelookup_ja.jar
- cozoid/platform/modules/locale/org-netbeans-modules-editor-mimelookup_pt_BR.jar
- cozoid/platform/modules/locale/org-netbeans-modules-editor-mimelookup_ru.jar
- cozoid/platform/modules/locale/org-netbeans-modules-editor-mimelookup_zh_CN.jar
- cozoid/platform/modules/locale/org-netbeans-modules-javahelp_ja.jar
- cozoid/platform/modules/locale/org-netbeans-modules-javahelp_pt_BR.jar
- cozoid/platform/modules/locale/org-netbeans-modules-javahelp_ru.jar
- cozoid/platform/modules/locale/org-netbeans-modules-javahelp_zh_CN.jar
- cozoid/platform/modules/locale/org-netbeans-modules-keyring-impl_ja.jar
- cozoid/platform/modules/locale/org-netbeans-modules-keyring-impl_pt_BR.jar
[truncated: 419 more entries]
