# Supplementary material for: COZOID: contact zone identifier for visual analysis of protein-protein interactions
Source: BMC Bioinformatics. 2018 Apr 6;19:125. doi: 10.1186/s12859-018-2113-6 (PMC5889581; doi:10.1186/s12859-018-2113-6)
Supplement: Supplementary file 2 — Software build. Executable binary file of the software tool. (ZIP 118,784 kb) [file 12859_2018_2113_MOESM2_ESM.zip › cozoid/bin/cozoid]

#!/bin/sh

# DO NOT ALTER OR REMOVE COPYRIGHT NOTICES OR THIS HEADER.
#
# Copyright 2005, 2016 Oracle and/or its affiliates. All rights reserved.
#
# Oracle and Java are registered trademarks of Oracle and/or its affiliates.
# Other names may be trademarks of their respective owners.
#
# The contents of this file are subject to the terms of either the GNU
# General Public License Version 2 only ("GPL") or the Common
# Development and Distribution License("CDDL") (collectively, the
# "License"). You may not use this file except in compliance with the
# License. You can obtain a copy of the License at
# http://www.netbeans.org/cddl-gplv2.html
# or nbbuild/licenses/CDDL-GPL-2-CP. See the License for the
# specific language governing permissions and limitations under the
# License.  When distributing the software, include this License Header
# Notice in each file and include the License file at
# nbbuild/licenses/CDDL-GPL-2-CP.  Oracle designates this
# particular file as subject to the "Classpath" exception as provided
# by Oracle in the GPL Version 2 section of the License file that
# accompanied this code. If applicable, add the following below the
# License Header, with the fields enclosed by brackets [] replaced by
# your own identifying information:
# "Portions Copyrighted [year] [name of copyright owner]"
#
# If you wish your version of this file to be governed by only the CDDL
# or only the GPL Version 2, indicate your decision by adding
# "[Contributor] elects to include this software in this distribution
# under the [CDDL or GPL Version 2] license." If you do not indicate a
# single choice of license, a recipient has the option to distribute
# your version of this file under either the CDDL, the GPL Version 2 or
# to extend the choice of license to its licensees as provided above.
# However, if you add GPL Version 2 code and therefore, elected the GPL
# Version 2 license, then the option applies only if the new code is
# made subject to such option by the copyright holder.
#
# Contributor(s):

#
# resolve symlinks
#

PRG=$0

while [ -h "$PRG" ]; do
    ls=`ls -ld "$PRG"`
    link=`expr "$ls" : '^.*-> \(.*\)$' 2>/dev/null`
    if expr "$link" : '^/' 2> /dev/null >/dev/null; then
	PRG="$link"
    else
	PRG="`dirname "$PRG"`/$link"
    fi
done

progdir=`dirname "$PRG"`
APPNAME=`basename "$PRG"`

if [ -f "$progdir/../etc/$APPNAME".conf ] ; then
    . "$progdir/../etc/$APPNAME".conf
fi

# XXX does not correctly deal with spaces in non-userdir params
args=""

case "`uname`" in
    Darwin*)
        userdir="${default_mac_userdir}"
        ;;
    *)
        userdir="${default_userdir}"
        ;;
esac
while [ $# -gt 0 ] ; do
    case "$1" in
        --userdir) shift; if [ $# -gt 0 ] ; then userdir="$1"; fi
            ;;
        *) args="$args \"$1\""
            ;;
    esac
    shift
done

if [ -f "${userdir}/etc/$APPNAME".conf ] ; then
    . "${userdir}/etc/$APPNAME".conf
fi

if [ -n "$jdkhome" -a \! -d "$jdkhome" -a -d "$progdir/../$jdkhome" ]; then
    # #74333: permit jdkhome to be defined as relative to app dir
    jdkhome="$progdir/../$jdkhome"
fi

readClusters() {
  if [ -x /usr/ucb/echo ]; then
    echo=/usr/ucb/echo
  else
    echo=echo
  fi
  while read X; do
    if [ "$X" \!= "" ]; then
      $echo "$progdir/../$X"
    fi
  done
}

absolutize_paths() {
    while read path; do
        if [ -d "$path" ]; then
            (cd "$path" 2>/dev/null && pwd)
        else
            echo "$path"
        fi
    done
}

clusters=`(cat "$progdir/../etc/$APPNAME".clusters; echo) | readClusters | absolutize_paths | tr '\012' ':'`

if [ ! -z "$extra_clusters" ] ; then
    clusters="$clusters:$extra_clusters"
fi

nbexec=`echo "$progdir"/../platform*/lib/nbexec`

case "`uname`" in
    Darwin*)
        eval exec sh '"$nbexec"' \
            --jdkhome '"$jdkhome"' \
            -J-Xdock:name='"$APPNAME"' \
            '"-J-Xdock:icon=$progdir/../../$APPNAME.icns"' \
            --clusters '"$clusters"' \
            --userdir '"${userdir}"' \
            ${default_options} \
            "$args"
        ;;
    *)  
       sh=sh
       # #73162: Ubuntu uses the ancient Bourne shell, which does not implement trap well.
       if [ -x /bin/bash ]
       then
           sh=/bin/bash
       fi
       eval exec $sh '"$nbexec"' \
            --jdkhome '"$jdkhome"' \
            --clusters '"$clusters"' \
            --userdir '"${userdir}"' \
            ${default_options} \
            "$args"
       exit 1
        ;;
esac
