# Supplementary material for: COZOID: contact zone identifier for visual analysis of protein-protein interactions
Source: BMC Bioinformatics. 2018 Apr 6;19:125. doi: 10.1186/s12859-018-2113-6 (PMC5889581; doi:10.1186/s12859-018-2113-6)
Supplement: Supplementary file 2 — Software build. Executable binary file of the software tool. (ZIP 118,784 kb) [file 12859_2018_2113_MOESM2_ESM.zip › cozoid/etc/cozoid.conf]

# DO NOT ALTER OR REMOVE COPYRIGHT NOTICES OR THIS HEADER.
#
# Copyright 2005, 2016 Oracle and/or its affiliates. All rights reserved.
#
# Oracle and Java are registered trademarks of Oracle and/or its affiliates.
# Other names may be trademarks of their respective owners.
#
# The contents of this file are subject to the terms of either the GNU
# General Public License Version 2 only ("GPL") or the Common
# Development and Distribution License("CDDL") (collectively, the
# "License"). You may not use this file except in compliance with the
# License. You can obtain a copy of the License at
# http://www.netbeans.org/cddl-gplv2.html
# or nbbuild/licenses/CDDL-GPL-2-CP. See the License for the
# specific language governing permissions and limitations under the
# License.  When distributing the software, include this License Header
# Notice in each file and include the License file at
# nbbuild/licenses/CDDL-GPL-2-CP.  Oracle designates this
# particular file as subject to the "Classpath" exception as provided
# by Oracle in the GPL Version 2 section of the License file that
# accompanied this code. If applicable, add the following below the
# License Header, with the fields enclosed by brackets [] replaced by
# your own identifying information:
# "Portions Copyrighted [year] [name of copyright owner]"
#
# If you wish your version of this file to be governed by only the CDDL
# or only the GPL Version 2, indicate your decision by adding
# "[Contributor] elects to include this software in this distribution
# under the [CDDL or GPL Version 2] license." If you do not indicate a
# single choice of license, a recipient has the option to distribute
# your version of this file under either the CDDL, the GPL Version 2 or
# to extend the choice of license to its licensees as provided above.
# However, if you add GPL Version 2 code and therefore, elected the GPL
# Version 2 license, then the option applies only if the new code is
# made subject to such option by the copyright holder.

# ${HOME} will be replaced by user home directory according to platform
default_userdir="${HOME}/.${APPNAME}/dev"
default_mac_userdir="${HOME}/Library/Application Support/${APPNAME}/dev"

# options used by the launcher by default, can be overridden by explicit
# command line switches
default_options="--branding cozoid -J-Xms128m -J-Xmx2048m"
# for development purposes you may wish to append: -J-Dnetbeans.logger.console=true -J-ea

# default location of JDK/JRE, can be overridden by using --jdkhome <dir> switch
#jdkhome="/path/to/jdk"

# clusters' paths separated by path.separator (semicolon on Windows, colon on Unices)
#extra_clusters=
