# Supplementary material for: COZOID: contact zone identifier for visual analysis of protein-protein interactions
Source: BMC Bioinformatics. 2018 Apr 6;19:125. doi: 10.1186/s12859-018-2113-6 (PMC5889581; doi:10.1186/s12859-018-2113-6)
Supplement: Supplementary file 2 — Software build. Executable binary file of the software tool. (ZIP 118,784 kb) [file 12859_2018_2113_MOESM2_ESM.zip › cozoid/java/update_tracking/org-jdesktop-beansbinding.xml]

<?xml version="1.0" encoding="UTF-8"?><module codename="org.jdesktop.beansbinding/1">
    <module_version install_time="1370462301791" last="true" origin="installer" specification_version="1.18.1.121">
        <file crc="3832461749" name="config/Modules/org-jdesktop-beansbinding.xml"/>
        <file crc="66307609" name="docs/beansbinding-1.2.1-doc.zip"/>
        <file crc="2302047460" name="modules/ext/beansbinding-1.2.1.jar"/>
        <file crc="4284505860" name="modules/locale/org-jdesktop-beansbinding_ja.jar"/>
        <file crc="1838515313" name="modules/locale/org-jdesktop-beansbinding_pt_BR.jar"/>
        <file crc="4135789644" name="modules/locale/org-jdesktop-beansbinding_ru.jar"/>
        <file crc="1105046237" name="modules/locale/org-jdesktop-beansbinding_zh_CN.jar"/>
        <file crc="3388384476" name="modules/org-jdesktop-beansbinding.jar"/>
    </module_version>
</module>
