# Supplementary material for: COZOID: contact zone identifier for visual analysis of protein-protein interactions
Source: BMC Bioinformatics. 2018 Apr 6;19:125. doi: 10.1186/s12859-018-2113-6 (PMC5889581; doi:10.1186/s12859-018-2113-6)
Supplement: Supplementary file 2 — Software build. Executable binary file of the software tool. (ZIP 118,784 kb) [file 12859_2018_2113_MOESM2_ESM.zip › cozoid/platform/update_tracking/org-netbeans-bootstrap.xml]

<?xml version="1.0" encoding="UTF-8"?><module codename="org.netbeans.bootstrap/1">
    <module_version install_time="1370463417393" last="true" origin="installer" specification_version="2.56.2">
        <file crc="1460670298" name="lib/boot.jar"/>
        <file crc="1104224048" name="lib/locale/boot_ja.jar"/>
        <file crc="4112153518" name="lib/locale/boot_pt_BR.jar"/>
        <file crc="1744532750" name="lib/locale/boot_ru.jar"/>
        <file crc="417883372" name="lib/locale/boot_zh_CN.jar"/>
        <file crc="4211222598" name="lib/nbexec"/>
        <file crc="1785119354" name="lib/nbexec.dll"/>
        <file crc="1385299370" name="lib/nbexec.exe"/>
        <file crc="14462315" name="lib/nbexec64.dll"/>
        <file crc="291493605" name="lib/nbexec64.exe"/>
    </module_version>
</module>
