# Supplementary material for: COZOID: contact zone identifier for visual analysis of protein-protein interactions
Source: BMC Bioinformatics. 2018 Apr 6;19:125. doi: 10.1186/s12859-018-2113-6 (PMC5889581; doi:10.1186/s12859-018-2113-6)
Supplement: Supplementary file 2 — Software build. Executable binary file of the software tool. (ZIP 118,784 kb) [file 12859_2018_2113_MOESM2_ESM.zip › cozoid/platform/update_tracking/org-netbeans-libs-felix.xml]

<?xml version="1.0" encoding="UTF-8"?><module codename="org.netbeans.libs.felix">
    <module_version install_time="1370462444583" last="true" origin="installer" specification_version="2.6.1">
        <file crc="1327048437" name="config/Modules/org-netbeans-libs-felix.xml"/>
        <file crc="3162591632" name="modules/ext/felix-4.0.2.jar"/>
        <file crc="2832403165" name="modules/locale/org-netbeans-libs-felix_ja.jar"/>
        <file crc="3361748231" name="modules/locale/org-netbeans-libs-felix_pt_BR.jar"/>
        <file crc="3432813568" name="modules/locale/org-netbeans-libs-felix_ru.jar"/>
        <file crc="4090945948" name="modules/locale/org-netbeans-libs-felix_zh_CN.jar"/>
        <file crc="2943616295" name="modules/org-netbeans-libs-felix.jar"/>
    </module_version>
</module>
