# Supplementary material for: COZOID: contact zone identifier for visual analysis of protein-protein interactions
Source: BMC Bioinformatics. 2018 Apr 6;19:125. doi: 10.1186/s12859-018-2113-6 (PMC5889581; doi:10.1186/s12859-018-2113-6)
Supplement: Supplementary file 2 — Software build. Executable binary file of the software tool. (ZIP 118,784 kb) [file 12859_2018_2113_MOESM2_ESM.zip › cozoid/platform/update_tracking/org-netbeans-libs-jna.xml]

<?xml version="1.0" encoding="UTF-8"?><module codename="org.netbeans.libs.jna/1">
    <module_version install_time="1370463154218" last="true" origin="installer" specification_version="1.25.1">
        <file crc="1637808577" name="config/Modules/org-netbeans-libs-jna.xml"/>
        <file crc="1754281140" name="modules/ext/jna-3.4.0.jar"/>
        <file crc="4123392542" name="modules/lib/amd64/jnidispatch-340.dll"/>
        <file crc="2243223952" name="modules/lib/amd64/linux/libjnidispatch-340.so"/>
        <file crc="3431670608" name="modules/lib/i386/linux/libjnidispatch-340.so"/>
        <file crc="2310303239" name="modules/lib/libjnidispatch-340.jnilib"/>
        <file crc="1569335712" name="modules/lib/x86/jnidispatch-340.dll"/>
        <file crc="1051548098" name="modules/locale/org-netbeans-libs-jna_ja.jar"/>
        <file crc="2386665419" name="modules/locale/org-netbeans-libs-jna_pt_BR.jar"/>
        <file crc="3832318789" name="modules/locale/org-netbeans-libs-jna_ru.jar"/>
        <file crc="3601176883" name="modules/locale/org-netbeans-libs-jna_zh_CN.jar"/>
        <file crc="805273771" name="modules/org-netbeans-libs-jna.jar"/>
    </module_version>
</module>
