# Supplementary material for: COZOID: contact zone identifier for visual analysis of protein-protein interactions
Source: BMC Bioinformatics. 2018 Apr 6;19:125. doi: 10.1186/s12859-018-2113-6 (PMC5889581; doi:10.1186/s12859-018-2113-6)
Supplement: Supplementary file 2 — Software build. Executable binary file of the software tool. (ZIP 118,784 kb) [file 12859_2018_2113_MOESM2_ESM.zip › cozoid/platform/update_tracking/org-netbeans-libs-junit4.xml]

<?xml version="1.0" encoding="UTF-8" standalone="no"?>
<module codename="org.netbeans.libs.junit4">
    <module_version install_time="1470915675880" last="true" origin="Certified Plugins" specification_version="1.14">
        <file crc="3256237618" name="config/Modules/org-netbeans-libs-junit4.xml"/>
        <file crc="3480621823" name="modules/ext/junit-4.10.jar"/>
        <file crc="1169840096" name="modules/org-netbeans-libs-junit4.jar"/>
    </module_version>
</module>
