# Supplementary material for: COZOID: contact zone identifier for visual analysis of protein-protein interactions
Source: BMC Bioinformatics. 2018 Apr 6;19:125. doi: 10.1186/s12859-018-2113-6 (PMC5889581; doi:10.1186/s12859-018-2113-6)
Supplement: Supplementary file 2 — Software build. Executable binary file of the software tool. (ZIP 118,784 kb) [file 12859_2018_2113_MOESM2_ESM.zip › cozoid/platform/update_tracking/org-netbeans-libs-osgi.xml]

<?xml version="1.0" encoding="UTF-8"?><module codename="org.netbeans.libs.osgi">
    <module_version install_time="1370462439800" last="true" origin="installer" specification_version="1.12.1">
        <file crc="3882420389" name="config/Modules/org-netbeans-libs-osgi.xml"/>
        <file crc="56499613" name="modules/ext/osgi.cmpn-4.2.jar"/>
        <file crc="824968455" name="modules/ext/osgi.core-5.0.0.jar"/>
        <file crc="2314683641" name="modules/locale/org-netbeans-libs-osgi_ja.jar"/>
        <file crc="421993399" name="modules/locale/org-netbeans-libs-osgi_pt_BR.jar"/>
        <file crc="3556184882" name="modules/locale/org-netbeans-libs-osgi_ru.jar"/>
        <file crc="4030418459" name="modules/locale/org-netbeans-libs-osgi_zh_CN.jar"/>
        <file crc="230715715" name="modules/org-netbeans-libs-osgi.jar"/>
    </module_version>
</module>
