# Supplementary material for: COZOID: contact zone identifier for visual analysis of protein-protein interactions
Source: BMC Bioinformatics. 2018 Apr 6;19:125. doi: 10.1186/s12859-018-2113-6 (PMC5889581; doi:10.1186/s12859-018-2113-6)
Supplement: Supplementary file 2 — Software build. Executable binary file of the software tool. (ZIP 118,784 kb) [file 12859_2018_2113_MOESM2_ESM.zip › cozoid/platform/update_tracking/org-netbeans-modules-autoupdate-services.xml]

<?xml version="1.0" encoding="UTF-8"?><module codename="org.netbeans.modules.autoupdate.services">
    <module_version install_time="1370463498041" last="true" origin="installer" specification_version="1.39.2">
        <file crc="83784818" name="config/Modules/org-netbeans-modules-autoupdate-services.xml"/>
        <file crc="304789456" name="modules/ext/locale/updater_ja.jar"/>
        <file crc="1036424832" name="modules/ext/locale/updater_pt_BR.jar"/>
        <file crc="1747433426" name="modules/ext/locale/updater_ru.jar"/>
        <file crc="1476086871" name="modules/ext/locale/updater_zh_CN.jar"/>
        <file crc="1601864980" name="modules/ext/updater.jar"/>
        <file crc="1879293317" name="modules/locale/org-netbeans-modules-autoupdate-services_ja.jar"/>
        <file crc="1594435497" name="modules/locale/org-netbeans-modules-autoupdate-services_pt_BR.jar"/>
        <file crc="2038423670" name="modules/locale/org-netbeans-modules-autoupdate-services_ru.jar"/>
        <file crc="3568404824" name="modules/locale/org-netbeans-modules-autoupdate-services_zh_CN.jar"/>
        <file crc="3265536375" name="modules/org-netbeans-modules-autoupdate-services.jar"/>
    </module_version>
</module>
