# Supplementary material for: COZOID: contact zone identifier for visual analysis of protein-protein interactions
Source: BMC Bioinformatics. 2018 Apr 6;19:125. doi: 10.1186/s12859-018-2113-6 (PMC5889581; doi:10.1186/s12859-018-2113-6)
Supplement: Supplementary file 2 — Software build. Executable binary file of the software tool. (ZIP 118,784 kb) [file 12859_2018_2113_MOESM2_ESM.zip › cozoid/platform/update_tracking/org-netbeans-modules-keyring-impl.xml]

<?xml version="1.0" encoding="UTF-8"?><module codename="org.netbeans.modules.keyring.impl">
    <module_version install_time="1370463244544" last="true" origin="installer" specification_version="1.10.1">
        <file crc="729697579" name="config/Modules/org-netbeans-modules-keyring-impl.xml"/>
        <file crc="2383078890" name="modules/locale/org-netbeans-modules-keyring-impl_ja.jar"/>
        <file crc="469833326" name="modules/locale/org-netbeans-modules-keyring-impl_pt_BR.jar"/>
        <file crc="8856356" name="modules/locale/org-netbeans-modules-keyring-impl_ru.jar"/>
        <file crc="2858400685" name="modules/locale/org-netbeans-modules-keyring-impl_zh_CN.jar"/>
        <file crc="4078659421" name="modules/org-netbeans-modules-keyring-impl.jar"/>
    </module_version>
</module>
