# Supplementary material for: COZOID: contact zone identifier for visual analysis of protein-protein interactions
Source: BMC Bioinformatics. 2018 Apr 6;19:125. doi: 10.1186/s12859-018-2113-6 (PMC5889581; doi:10.1186/s12859-018-2113-6)
Supplement: Supplementary file 2 — Software build. Executable binary file of the software tool. (ZIP 118,784 kb) [file 12859_2018_2113_MOESM2_ESM.zip › cozoid/platform/update_tracking/org-netbeans-modules-keyring.xml]

<?xml version="1.0" encoding="UTF-8"?><module codename="org.netbeans.modules.keyring">
    <module_version install_time="1370463237871" last="true" origin="installer" specification_version="1.14.1">
        <file crc="3581559990" name="config/Modules/org-netbeans-modules-keyring.xml"/>
        <file crc="3284754669" name="modules/locale/org-netbeans-modules-keyring_ja.jar"/>
        <file crc="4234327399" name="modules/locale/org-netbeans-modules-keyring_pt_BR.jar"/>
        <file crc="1254488066" name="modules/locale/org-netbeans-modules-keyring_ru.jar"/>
        <file crc="2655436744" name="modules/locale/org-netbeans-modules-keyring_zh_CN.jar"/>
        <file crc="1047415964" name="modules/org-netbeans-modules-keyring.jar"/>
    </module_version>
</module>
