# Supplementary material for: COZOID: contact zone identifier for visual analysis of protein-protein interactions
Source: BMC Bioinformatics. 2018 Apr 6;19:125. doi: 10.1186/s12859-018-2113-6 (PMC5889581; doi:10.1186/s12859-018-2113-6)
Supplement: Supplementary file 2 — Software build. Executable binary file of the software tool. (ZIP 118,784 kb) [file 12859_2018_2113_MOESM2_ESM.zip › cozoid/platform/update_tracking/org-netbeans-modules-masterfs.xml]

<?xml version="1.0" encoding="UTF-8"?><module codename="org.netbeans.modules.masterfs/2">
    <module_version install_time="1370463273535" last="true" origin="installer" specification_version="2.41.2">
        <file crc="1644917168" name="config/Modules/org-netbeans-modules-masterfs.xml"/>
        <file crc="4019451742" name="modules/locale/org-netbeans-modules-masterfs_ja.jar"/>
        <file crc="3217891766" name="modules/locale/org-netbeans-modules-masterfs_pt_BR.jar"/>
        <file crc="3891507802" name="modules/locale/org-netbeans-modules-masterfs_ru.jar"/>
        <file crc="1817577167" name="modules/locale/org-netbeans-modules-masterfs_zh_CN.jar"/>
        <file crc="1755447860" name="modules/org-netbeans-modules-masterfs.jar"/>
    </module_version>
</module>
