# Supplementary material for: COZOID: contact zone identifier for visual analysis of protein-protein interactions
Source: BMC Bioinformatics. 2018 Apr 6;19:125. doi: 10.1186/s12859-018-2113-6 (PMC5889581; doi:10.1186/s12859-018-2113-6)
Supplement: Supplementary file 2 — Software build. Executable binary file of the software tool. (ZIP 118,784 kb) [file 12859_2018_2113_MOESM2_ESM.zip › cozoid/platform/update_tracking/org-openide-filesystems.xml]

<?xml version="1.0" encoding="UTF-8"?><module codename="org.openide.filesystems">
    <module_version install_time="1370463211039" last="true" origin="installer" specification_version="8.5.1">
        <file crc="4169761098" name="config/ModuleAutoDeps/org-openide-filesystems.xml"/>
        <file crc="3249079958" name="core/locale/org-openide-filesystems_ja.jar"/>
        <file crc="1072903207" name="core/locale/org-openide-filesystems_pt_BR.jar"/>
        <file crc="3181967684" name="core/locale/org-openide-filesystems_ru.jar"/>
        <file crc="2542176797" name="core/locale/org-openide-filesystems_zh_CN.jar"/>
        <file crc="3551142637" name="core/org-openide-filesystems.jar"/>
    </module_version>
</module>
