# Supplementary material for: COZOID: contact zone identifier for visual analysis of protein-protein interactions
Source: BMC Bioinformatics. 2018 Apr 6;19:125. doi: 10.1186/s12859-018-2113-6 (PMC5889581; doi:10.1186/s12859-018-2113-6)
Supplement: Supplementary file 2 — Software build. Executable binary file of the software tool. (ZIP 118,784 kb) [file 12859_2018_2113_MOESM2_ESM.zip › cozoid/platform/update_tracking/org-openide-loaders.xml]

<?xml version="1.0" encoding="UTF-8"?><module codename="org.openide.loaders">
    <module_version install_time="1370463606537" last="true" origin="installer" specification_version="7.44.3">
        <file crc="3523985554" name="config/ModuleAutoDeps/org-openide-loaders.xml"/>
        <file crc="3241200" name="config/Modules/org-openide-loaders.xml"/>
        <file crc="1456880781" name="modules/locale/org-openide-loaders_ja.jar"/>
        <file crc="1739568449" name="modules/locale/org-openide-loaders_pt_BR.jar"/>
        <file crc="1110297072" name="modules/locale/org-openide-loaders_ru.jar"/>
        <file crc="2107696281" name="modules/locale/org-openide-loaders_zh_CN.jar"/>
        <file crc="942549813" name="modules/org-openide-loaders.jar"/>
    </module_version>
</module>
