# Supplementary material for: COZOID: contact zone identifier for visual analysis of protein-protein interactions
Source: BMC Bioinformatics. 2018 Apr 6;19:125. doi: 10.1186/s12859-018-2113-6 (PMC5889581; doi:10.1186/s12859-018-2113-6)
Supplement: Supplementary file 2 — Software build. Executable binary file of the software tool. (ZIP 118,784 kb) [file 12859_2018_2113_MOESM2_ESM.zip › cozoid/platform/update_tracking/org-openide-util-lookup.xml]

<?xml version="1.0" encoding="UTF-8"?><module codename="org.openide.util.lookup">
    <module_version install_time="1370463084909" last="true" origin="installer" specification_version="8.19.1">
        <file crc="4226021042" name="lib/locale/org-openide-util-lookup_ja.jar"/>
        <file crc="4179407111" name="lib/locale/org-openide-util-lookup_pt_BR.jar"/>
        <file crc="2331430854" name="lib/locale/org-openide-util-lookup_ru.jar"/>
        <file crc="756815705" name="lib/locale/org-openide-util-lookup_zh_CN.jar"/>
        <file crc="3924775092" name="lib/org-openide-util-lookup.jar"/>
    </module_version>
</module>
