# Supplementary material for: COZOID: contact zone identifier for visual analysis of protein-protein interactions
Source: BMC Bioinformatics. 2018 Apr 6;19:125. doi: 10.1186/s12859-018-2113-6 (PMC5889581; doi:10.1186/s12859-018-2113-6)
Supplement: Supplementary file 2 — Software build. Executable binary file of the software tool. (ZIP 118,784 kb) [file 12859_2018_2113_MOESM2_ESM.zip › cozoid/cozoid/config/Modules/com-caversoft-color.xml]

<?xml version="1.0" encoding="UTF-8"?>
<!DOCTYPE module PUBLIC "-//NetBeans//DTD Module Status 1.0//EN"
                        "http://www.netbeans.org/dtds/module-status-1_0.dtd">
<module name="com.caversoft.color">
    <param name="autoload">false</param>
    <param name="eager">false</param>
    <param name="enabled">true</param>
    <param name="jar">modules/com-caversoft-color.jar</param>
    <param name="reloadable">false</param>
</module>
