# Supplementary material for: COZOID: contact zone identifier for visual analysis of protein-protein interactions
Source: BMC Bioinformatics. 2018 Apr 6;19:125. doi: 10.1186/s12859-018-2113-6 (PMC5889581; doi:10.1186/s12859-018-2113-6)
Supplement: Supplementary file 2 — Software build. Executable binary file of the software tool. (ZIP 118,784 kb) [file 12859_2018_2113_MOESM2_ESM.zip › cozoid/cozoid/update_tracking/com-caversoft-color.xml]

<?xml version="1.0" encoding="UTF-8"?><module codename="com.caversoft.color">
    <module_version install_time="1517604288249" last="true" origin="installer" specification_version="1.0">
        <file crc="18105313" name="config/Modules/com-caversoft-color.xml"/>
        <file crc="940884855" name="modules/com-caversoft-color.jar"/>
    </module_version>
</module>
