# Supplementary material for: COZOID: contact zone identifier for visual analysis of protein-protein interactions
Source: BMC Bioinformatics. 2018 Apr 6;19:125. doi: 10.1186/s12859-018-2113-6 (PMC5889581; doi:10.1186/s12859-018-2113-6)
Supplement: Supplementary file 2 — Software build. Executable binary file of the software tool. (ZIP 118,784 kb) [file 12859_2018_2113_MOESM2_ESM.zip › cozoid/cozoid/update_tracking/com-caversoft-core.xml]

<?xml version="1.0" encoding="UTF-8"?><module codename="com.caversoft.core">
    <module_version install_time="1517604287362" last="true" origin="installer" specification_version="1.0">
        <file crc="1633174453" name="config/Modules/com-caversoft-core.xml"/>
        <file crc="144102708" name="modules/com-caversoft-core.jar"/>
        <file crc="4010023420" name="modules/ext/Jama-1.0.2.jar"/>
        <file crc="937643154" name="modules/ext/commons-io-2.4.jar"/>
        <file crc="2621656446" name="modules/ext/commons-lang3-3.1.jar"/>
        <file crc="2331039807" name="modules/ext/commons-net-2.0.jar"/>
        <file crc="755889358" name="modules/ext/dt3d.jar"/>
        <file crc="3330418822" name="modules/ext/javahelp-2.0.02.jar"/>
        <file crc="2049434021" name="modules/ext/ml.jar"/>
        <file crc="1933678131" name="modules/ext/mysql-connector-java-5.1.18-bin.jar"/>
        <file crc="76922161" name="modules/ext/slf4j-api-1.7.7.jar"/>
        <file crc="2690496197" name="modules/ext/slf4j-simple-1.7.7.jar"/>
        <file crc="1469169346" name="modules/ext/vecmath.jar"/>
        <file crc="1161417734" name="modules/ext/xstream-1.4.8.jar"/>
        <file crc="2966071345" name="modules/ext/xstream-license.txt"/>
    </module_version>
</module>
