# Supplementary material for: COZOID: contact zone identifier for visual analysis of protein-protein interactions
Source: BMC Bioinformatics. 2018 Apr 6;19:125. doi: 10.1186/s12859-018-2113-6 (PMC5889581; doi:10.1186/s12859-018-2113-6)
Supplement: Supplementary file 2 — Software build. Executable binary file of the software tool. (ZIP 118,784 kb) [file 12859_2018_2113_MOESM2_ESM.zip › cozoid/cozoid/update_tracking/com-caversoft-structure.xml]

<?xml version="1.0" encoding="UTF-8"?><module codename="com.caversoft.structure">
    <module_version install_time="1517604289644" last="true" origin="installer" specification_version="1.0">
        <file crc="4186655489" name="config/Modules/com-caversoft-structure.xml"/>
        <file crc="342760368" name="modules/com-caversoft-structure.jar"/>
        <file crc="964851370" name="modules/ext/aopalliance.jar"/>
        <file crc="3905088850" name="modules/ext/commons-codec.jar"/>
        <file crc="259077428" name="modules/ext/commons-httpclient.jar"/>
        <file crc="3077296198" name="modules/ext/commons-logging.jar"/>
        <file crc="2197124025" name="modules/ext/log4j.jar"/>
        <file crc="3655187133" name="modules/ext/spring.aop.jar"/>
        <file crc="2222644125" name="modules/ext/spring.beans.jar"/>
        <file crc="1931189238" name="modules/ext/spring.context.jar"/>
        <file crc="3285175607" name="modules/ext/spring.core.jar"/>
        <file crc="2419969003" name="modules/ext/spring.web.jar"/>
        <file crc="312173653" name="modules/ext/uniprotjapi.jar"/>
    </module_version>
</module>
