# Supplementary material for: COZOID: contact zone identifier for visual analysis of protein-protein interactions
Source: BMC Bioinformatics. 2018 Apr 6;19:125. doi: 10.1186/s12859-018-2113-6 (PMC5889581; doi:10.1186/s12859-018-2113-6)
Supplement: Supplementary file 2 — Software build. Executable binary file of the software tool. (ZIP 118,784 kb) [file 12859_2018_2113_MOESM2_ESM.zip › cozoid/cozoid/update_tracking/cz-caver-asymmetric.xml]

<?xml version="1.0" encoding="UTF-8"?><module codename="cz.caver.asymmetric">
    <module_version install_time="1517604294535" last="true" origin="installer" specification_version="1.0">
        <file crc="2425400211" name="config/Modules/cz-caver-asymmetric.xml"/>
        <file crc="666182364" name="modules/cz-caver-asymmetric.jar"/>
        <file crc="1453175021" name="modules/ext/AnalyzeSkeleton_-2.0.2.jar"/>
        <file crc="1327686394" name="modules/ext/Skeletonize3D_-1.0.1.jar"/>
        <file crc="1233137336" name="modules/ext/commons-math3-3.3.jar"/>
        <file crc="3669221854" name="modules/ext/ij-1.49k.jar"/>
        <file crc="2826784185" name="modules/ext/ij-plugins_toolkit.jar"/>
        <file crc="282453412" name="modules/ext/jhealpix_compat.jar"/>
        <file crc="1855248977" name="modules/ext/jmathplot.jar"/>
        <file crc="1209861094" name="modules/ext/jts-1.13.jar"/>
        <file crc="144092269" name="modules/ext/poly2tri-core-0.1.1-SNAPSHOT.jar"/>
    </module_version>
</module>
