# Supplementary material for: COZOID: contact zone identifier for visual analysis of protein-protein interactions
Source: BMC Bioinformatics. 2018 Apr 6;19:125. doi: 10.1186/s12859-018-2113-6 (PMC5889581; doi:10.1186/s12859-018-2113-6)
Supplement: Supplementary file 2 — Software build. Executable binary file of the software tool. (ZIP 118,784 kb) [file 12859_2018_2113_MOESM2_ESM.zip › cozoid/cozoid/update_tracking/cz-caver-raytracer.xml]

<?xml version="1.0" encoding="UTF-8"?><module codename="cz.caver.raytracer">
    <module_version install_time="1517604298268" last="true" origin="installer" specification_version="1.0">
        <file crc="2135743639" name="config/Modules/cz-caver-raytracer.xml"/>
        <file crc="3533611600" name="modules/cz-caver-raytracer.jar"/>
    </module_version>
</module>
