# Supplementary material for: COZOID: contact zone identifier for visual analysis of protein-protein interactions
Source: BMC Bioinformatics. 2018 Apr 6;19:125. doi: 10.1186/s12859-018-2113-6 (PMC5889581; doi:10.1186/s12859-018-2113-6)
Supplement: Supplementary file 2 — Software build. Executable binary file of the software tool. (ZIP 118,784 kb) [file 12859_2018_2113_MOESM2_ESM.zip › cozoid/cozoid/update_tracking/cz-caver-renderer.xml]

<?xml version="1.0" encoding="UTF-8"?><module codename="cz.caver.renderer">
    <module_version install_time="1517604293569" last="true" origin="installer" specification_version="1.0">
        <file crc="2297698791" name="config/Modules/cz-caver-renderer.xml"/>
        <file crc="1278917986" name="modules/cz-caver-renderer.jar"/>
        <file crc="818506569" name="modules/ext/gluegen-rt-natives-linux-amd64.jar"/>
        <file crc="1802384384" name="modules/ext/gluegen-rt-natives-linux-i586.jar"/>
        <file crc="2319989780" name="modules/ext/gluegen-rt-natives-macosx-universal.jar"/>
        <file crc="4263991899" name="modules/ext/gluegen-rt-natives-windows-amd64.jar"/>
        <file crc="1016512420" name="modules/ext/gluegen-rt-natives-windows-i586.jar"/>
        <file crc="3334822771" name="modules/ext/gluegen-rt.jar"/>
        <file crc="3656151028" name="modules/ext/joal-natives-linux-amd64.jar"/>
        <file crc="1804344690" name="modules/ext/joal-natives-linux-i586.jar"/>
        <file crc="3757060866" name="modules/ext/joal-natives-macosx-universal.jar"/>
        <file crc="1711045314" name="modules/ext/joal-natives-windows-amd64.jar"/>
        <file crc="3443838787" name="modules/ext/joal-natives-windows-i586.jar"/>
        <file crc="1362386320" name="modules/ext/joal.jar"/>
        <file crc="766878082" name="modules/ext/jocl-natives-linux-amd64.jar"/>
        <file crc="2478636895" name="modules/ext/jocl-natives-linux-i586.jar"/>
        <file crc="3272603532" name="modules/ext/jocl-natives-macosx-universal.jar"/>
        <file crc="4159452141" name="modules/ext/jocl-natives-windows-amd64.jar"/>
        <file crc="2042220975" name="modules/ext/jocl-natives-windows-i586.jar"/>
        <file crc="2261765756" name="modules/ext/jogl-all-natives-linux-amd64.jar"/>
        <file crc="3004063575" name="modules/ext/jogl-all-natives-linux-i586.jar"/>
        <file crc="3232704746" name="modules/ext/jogl-all-natives-macosx-universal.jar"/>
        <file crc="1820186898" name="modules/ext/jogl-all-natives-windows-amd64.jar"/>
        <file crc="3927533583" name="modules/ext/jogl-all-natives-windows-i586.jar"/>
        <file crc="981266341" name="modules/ext/jogl-all.jar"/>
        <file crc="2025842417" name="modules/ext/rsyntaxtextarea.jar"/>
    </module_version>
</module>
