# Supplementary material for: COZOID: contact zone identifier for visual analysis of protein-protein interactions
Source: BMC Bioinformatics. 2018 Apr 6;19:125. doi: 10.1186/s12859-018-2113-6 (PMC5889581; doi:10.1186/s12859-018-2113-6)
Supplement: Supplementary file 3 — Example data. Testing dataset used in the manuscript. (ZIP 2662 kb) [file 12859_2018_2113_MOESM3_ESM.zip]

Archive with 42 entries (41 files):
- Test_data_COZOID/
- Test_data_COZOID/3NW0.pdb
- Test_data_COZOID/cluster10_1.pdb
- Test_data_COZOID/cluster10_2.pdb
- Test_data_COZOID/cluster10_3.pdb
- Test_data_COZOID/cluster10_4.pdb
- Test_data_COZOID/cluster11_1.pdb
- Test_data_COZOID/cluster11_2.pdb
- Test_data_COZOID/cluster11_3.pdb
- Test_data_COZOID/cluster11_4.pdb
- Test_data_COZOID/cluster12_1.pdb
- Test_data_COZOID/cluster12_2.pdb
- Test_data_COZOID/cluster12_3.pdb
- Test_data_COZOID/cluster12_4.pdb
- Test_data_COZOID/cluster1_1.pdb
- Test_data_COZOID/cluster1_2.pdb
- Test_data_COZOID/cluster1_3.pdb
- Test_data_COZOID/cluster1_4.pdb
- Test_data_COZOID/cluster2_1.pdb
- Test_data_COZOID/cluster2_2.pdb
- Test_data_COZOID/cluster2_3.pdb
- Test_data_COZOID/cluster2_4.pdb
- Test_data_COZOID/cluster3_1.pdb
- Test_data_COZOID/cluster3_2.pdb
- Test_data_COZOID/cluster3_3.pdb
- Test_data_COZOID/cluster3_4.pdb
- Test_data_COZOID/cluster4_1.pdb
- Test_data_COZOID/cluster4_2.pdb
- Test_data_COZOID/cluster4_3.pdb
- Test_data_COZOID/cluster4_4.pdb
- Test_data_COZOID/cluster5_1.pdb
- Test_data_COZOID/cluster5_2.pdb
- Test_data_COZOID/cluster5_3.pdb
- Test_data_COZOID/cluster5_4.pdb
- Test_data_COZOID/cluster8_1.pdb
- Test_data_COZOID/cluster8_2.pdb
- Test_data_COZOID/cluster8_3.pdb
- Test_data_COZOID/cluster8_4.pdb
- Test_data_COZOID/cluster9_1.pdb
- Test_data_COZOID/cluster9_2.pdb
- Test_data_COZOID/cluster9_3.pdb
- Test_data_COZOID/cluster9_4.pdb
