# Supplementary material for: COZOID: contact zone identifier for visual analysis of protein-protein interactions
Source: BMC Bioinformatics. 2018 Apr 6;19:125. doi: 10.1186/s12859-018-2113-6 (PMC5889581; doi:10.1186/s12859-018-2113-6)
Supplement: Supplementary file 3 — Example data. Testing dataset used in the manuscript. (ZIP 2662 kb) [file 12859_2018_2113_MOESM3_ESM.zip › Test_data_COZOID/3NW0.pdb]

HEADER    METAL BINDING PROTEIN                               3nw0
REMARK   2                                                                   
REMARK   2 RESOLUTION.    2.92 ANGSTROMS.                                    
REMARK   3                                                                   
REMARK   3 REFINEMENT.                                                       
REMARK   3   PROGRAM     : PHENIX (PHENIX.REFINE)                            
REMARK   3   AUTHORS     : PAUL ADAMS,PAVEL AFONINE,VICENT CHEN,IAN          
REMARK   3               : DAVIS,KRESHNA GOPAL,RALF GROSSE-                  
REMARK   3               : KUNSTLEVE,LI-WEI HUNG,ROBERT IMMORMINO,           
REMARK   3               : TOM IOERGER,AIRLIE MCCOY,ERIK MCKEE,NIGEL         
REMARK   3               : MORIARTY,REETAL PAI,RANDY READ,JANE               
REMARK   3               : RICHARDSON,DAVID RICHARDSON,TOD ROMO,JIM          
REMARK   3               : SACCHETTINI,NICHOLAS SAUTER,JACOB SMITH,          
REMARK   3               : LAURENT STORONI,TOM TERWILLIGER,PETER             
REMARK   3               : ZWART                                             
REMARK   3                                                                   
REMARK   3    REFINEMENT TARGET : ENGH & HUBER                               
REMARK   3                                                                   
REMARK   3  DATA USED IN REFINEMENT.                                         
REMARK   3   RESOLUTION RANGE HIGH (ANGSTROMS) : 2.92                        
REMARK   3   RESOLUTION RANGE LOW  (ANGSTROMS) : 32.36                       
REMARK   3   MIN(FOBS/SIGMA_FOBS)              : 0.040                       
REMARK   3   COMPLETENESS FOR RANGE        (%) : 91.1                        
REMARK   3   NUMBER OF REFLECTIONS             : 14235                       
REMARK   3                                                                   
REMARK   3  FIT TO DATA USED IN REFINEMENT.                                  
REMARK   3   R VALUE     (WORKING + TEST SET) : 0.219                        
REMARK   3   R VALUE            (WORKING SET) : 0.216                        
REMARK   3   FREE R VALUE                     : 0.270                        
REMARK   3   FREE R VALUE TEST SET SIZE   (%) : 4.970                        
REMARK   3   FREE R VALUE TEST SET COUNT      : 707                          
REMARK   3                                                                   
REMARK   3  FIT TO DATA USED IN REFINEMENT (IN BINS).                        
REMARK   3   BIN  RESOLUTION RANGE  COMPL.    NWORK NFREE   RWORK  RFREE     
REMARK   3     1 32.3622 -  4.9927    0.98     3086   145  0.2118 0.2609     
REMARK   3     2  4.9927 -  3.9651    0.97     2892   144  0.1704 0.2081     
REMARK   3     3  3.9651 -  3.4646    0.96     2831   159  0.2159 0.2926     
REMARK   3     4  3.4646 -  3.1481    0.93     2694   147  0.2804 0.3511     
REMARK   3     5  3.1481 -  2.9226    0.70     2025   112  0.3422 0.3739     
REMARK   3                                                                   
REMARK   3  BULK SOLVENT MODELLING.                                          
REMARK   3   METHOD USED        : FLAT BULK SOLVENT MODEL                    
REMARK   3   SOLVENT RADIUS     : 1.11                                       
REMARK   3   SHRINKAGE RADIUS   : 0.90                                       
REMARK   3   K_SOL              : 0.28                                       
REMARK   3   B_SOL              : 79.53                                      
REMARK   3                                                                   
REMARK   3  ERROR ESTIMATES.                                                 
REMARK   3   COORDINATE ERROR (MAXIMUM-LIKELIHOOD BASED)     : 0.400         
REMARK   3   PHASE ERROR (DEGREES, MAXIMUM-LIKELIHOOD BASED) : NULL          
REMARK   3                                                                   
REMARK   3  B VALUES.                                                        
REMARK   3   FROM WILSON PLOT           (A**2) : NULL                        
REMARK   3   MEAN B VALUE      (OVERALL, A**2) : NULL                        
REMARK   3   OVERALL ANISOTROPIC B VALUE.                                    
REMARK   3    B11 (A**2) : -7.25720                                          
REMARK   3    B22 (A**2) : -2.40460                                          
REMARK   3    B33 (A**2) : -14.07670                                         
REMARK   3    B12 (A**2) : -0.00000                                          
REMARK   3    B13 (A**2) : -0.00000                                          
REMARK   3    B23 (A**2) : 0.00000                                           
REMARK   3                                                                   
REMARK   3  TWINNING INFORMATION.                                            
REMARK   3   FRACTION: NULL                                                  
REMARK   3   OPERATOR: NULL                                                  
REMARK   3                                                                   
REMARK   3  DEVIATIONS FROM IDEAL VALUES.                                    
REMARK   3                 RMSD          COUNT                               
REMARK   3   BOND      :  0.008           3554                               
REMARK   3   ANGLE     :  1.326           4787                               
REMARK   3   CHIRALITY :  0.081            536                               
REMARK   3   PLANARITY :  0.008            609                               
REMARK   3   DIHEDRAL  : 20.749           1335                               
REMARK   3                                                                   
REMARK   3  TLS DETAILS                                                      
REMARK   3   NUMBER OF TLS GROUPS  : 10                                      
REMARK   3   TLS GROUP : 1                                                   
REMARK   3    SELECTION: (CHAIN B AND RESID 9:59)                            
REMARK   3    ORIGIN FOR THE GROUP (A):  -0.3027 -14.8491  22.5704           
REMARK   3    T TENSOR                                                       
REMARK   3      T11:   0.5263 T22:   0.2915                                  
REMARK   3      T33:   0.6502 T12:  -0.1529                                  
REMARK   3      T13:  -0.1547 T23:  -0.0078                                  
REMARK   3    L TENSOR                                                       
REMARK   3      L11:   8.3464 L22:   0.2461                                  
REMARK   3      L33:   3.3406 L12:  -1.0144                                  
REMARK   3      L13:  -3.0924 L23:   1.2487                                  
REMARK   3    S TENSOR                                                       
REMARK   3      S11:   1.0559 S12:  -0.5660 S13:   2.0733                    
REMARK   3      S21:   0.3078 S22:  -0.6483 S23:  -0.3942                    
REMARK   3      S31:  -0.8557 S32:   0.1759 S33:  -0.2051                    
REMARK   3   TLS GROUP : 2                                                   
REMARK   3    SELECTION: (CHAIN B AND RESID 60:89)                           
REMARK   3    ORIGIN FOR THE GROUP (A):  -3.5628 -27.5731  20.2103           
REMARK   3    T TENSOR                                                       
REMARK   3      T11:   0.4873 T22:   0.4092                                  
REMARK   3      T33:   0.3712 T12:  -0.1519                                  
REMARK   3      T13:   0.0257 T23:  -0.0195                                  
REMARK   3    L TENSOR                                                       
REMARK   3      L11:   2.3783 L22:   1.4633                                  
REMARK   3      L33:   2.8038 L12:  -1.6904                                  
REMARK   3      L13:  -1.3850 L23:   1.3913                                  
REMARK   3    S TENSOR                                                       
REMARK   3      S11:  -0.3952 S12:  -0.1361 S13:  -0.4215                    
REMARK   3      S21:   0.4255 S22:   0.1216 S23:   0.0603                    
REMARK   3      S31:   0.8068 S32:   0.4496 S33:   0.1779                    
REMARK   3   TLS GROUP : 3                                                   
REMARK   3    SELECTION: (CHAIN B AND RESID 90:97)                           
REMARK   3    ORIGIN FOR THE GROUP (A): -14.2395 -31.3754  11.5150           
REMARK   3    T TENSOR                                                       
REMARK   3      T11:   1.2047 T22:   0.7789                                  
REMARK   3      T33:   0.9396 T12:   0.1304                                  
REMARK   3      T13:  -0.1153 T23:   0.1045                                  
REMARK   3    L TENSOR                                                       
REMARK   3      L11:   2.2290 L22:   2.0575                                  
REMARK   3      L33:   2.0453 L12:  -0.0970                                  
REMARK   3      L13:   2.7570 L23:  -1.8410                                  
REMARK   3    S TENSOR                                                       
REMARK   3      S11:   0.1460 S12:   0.6925 S13:  -1.0339                    
REMARK   3      S21:   0.6541 S22:   0.8483 S23:   1.1766                    
REMARK   3      S31:   0.1136 S32:   2.1827 S33:  -0.1719                    
REMARK   3   TLS GROUP : 4                                                   
REMARK   3    SELECTION: (CHAIN B AND RESID 98:200)                          
REMARK   3    ORIGIN FOR THE GROUP (A):  -5.4901 -35.3966   1.8117           
REMARK   3    T TENSOR                                                       
REMARK   3      T11:   0.2065 T22:   0.1596                                  
REMARK   3      T33:   0.2652 T12:  -0.0957                                  
REMARK   3      T13:  -0.0038 T23:  -0.0495                                  
REMARK   3    L TENSOR                                                       
REMARK   3      L11:   7.7867 L22:   3.3188                                  
REMARK   3      L33:   9.5309 L12:  -1.7642                                  
REMARK   3      L13:   4.8297 L23:  -0.7418                                  
REMARK   3    S TENSOR                                                       
REMARK   3      S11:  -0.0804 S12:   0.5216 S13:   0.0590                    
REMARK   3      S21:  -0.4488 S22:  -0.3336 S23:  -0.1200                    
REMARK   3      S31:   0.6352 S32:  -0.1062 S33:   0.3436                    
REMARK   3   TLS GROUP : 5                                                   
REMARK   3    SELECTION: (CHAIN B AND RESID 201:246)                         
REMARK   3    ORIGIN FOR THE GROUP (A):  14.5211 -45.8459  15.5532           
REMARK   3    T TENSOR                                                       
REMARK   3      T11:   0.7113 T22:   0.3921                                  
REMARK   3      T33:   0.3948 T12:   0.3169                                  
REMARK   3      T13:   0.0151 T23:   0.0665                                  
REMARK   3    L TENSOR                                                       
REMARK   3      L11:   8.8961 L22:   3.0707                                  
REMARK   3      L33:   2.9393 L12:  -4.7783                                  
REMARK   3      L13:   3.6889 L23:  -1.6605                                  
REMARK   3    S TENSOR                                                       
REMARK   3      S11:   0.3215 S12:   0.5109 S13:  -0.3236                    
REMARK   3      S21:  -0.7391 S22:  -0.5676 S23:   0.0160                    
REMARK   3      S31:   0.8655 S32:   0.7499 S33:   0.1658                    
REMARK   3   TLS GROUP : 6                                                   
REMARK   3    SELECTION: (CHAIN A AND RESID 77:158)                          
REMARK   3    ORIGIN FOR THE GROUP (A): -23.7799 -18.1673  15.7036           
REMARK   3    T TENSOR                                                       
REMARK   3      T11:   0.3546 T22:   0.5803                                  
REMARK   3      T33:   0.6825 T12:  -0.1318                                  
REMARK   3      T13:  -0.0492 T23:   0.1226                                  
REMARK   3    L TENSOR                                                       
REMARK   3      L11:   2.6742 L22:   4.1713                                  
REMARK   3      L33:   4.0399 L12:  -0.6195                                  
REMARK   3      L13:  -0.3650 L23:  -0.4485                                  
REMARK   3    S TENSOR                                                       
REMARK   3      S11:  -0.1461 S12:   0.1443 S13:   0.7893                    
REMARK   3      S21:  -0.1107 S22:   0.4276 S23:   0.6336                    
REMARK   3      S31:  -0.1327 S32:  -0.9271 S33:  -0.2798                    
REMARK   3   TLS GROUP : 7                                                   
REMARK   3    SELECTION: (CHAIN A AND RESID 159:272)                         
REMARK   3    ORIGIN FOR THE GROUP (A):  12.9985  -1.1102  -3.1439           
REMARK   3    T TENSOR                                                       
REMARK   3      T11:   0.5495 T22:   0.8312                                  
REMARK   3      T33:   0.3563 T12:  -0.5448                                  
REMARK   3      T13:   0.1032 T23:  -0.1995                                  
REMARK   3    L TENSOR                                                       
REMARK   3      L11:   7.6289 L22:   5.7518                                  
REMARK   3      L33:   2.4693 L12:   0.8926                                  
REMARK   3      L13:  -2.8804 L23:   1.3918                                  
REMARK   3    S TENSOR                                                       
REMARK   3      S11:  -1.4200 S12:   2.1166 S13:  -0.3339                    
REMARK   3      S21:  -0.7953 S22:   0.9860 S23:  -0.6372                    
REMARK   3      S31:   0.4494 S32:  -0.5864 S33:   0.3136                    
REMARK   3   TLS GROUP : 8                                                   
REMARK   3    SELECTION: (CHAIN A AND RESID 273:278)                         
REMARK   3    ORIGIN FOR THE GROUP (A):   8.0461 -18.3365   0.7227           
REMARK   3    T TENSOR                                                       
REMARK   3      T11:   1.8706 T22:   0.6378                                  
REMARK   3      T33:   2.8327 T12:  -0.2436                                  
REMARK   3      T13:  -0.5376 T23:   0.3455                                  
REMARK   3    L TENSOR                                                       
REMARK   3      L11:   2.1926 L22:   0.5778                                  
REMARK   3      L33:   3.2772 L12:   0.1809                                  
REMARK   3      L13:  -1.9778 L23:   1.7209                                  
REMARK   3    S TENSOR                                                       
REMARK   3      S11:  -0.0223 S12:  -1.2498 S13:  -3.6471                    
REMARK   3      S21:   2.5782 S22:  -1.7239 S23:  -1.1674                    
REMARK   3      S31:   3.2939 S32:  -0.7858 S33:   0.8873                    
REMARK   3   TLS GROUP : 9                                                   
REMARK   3    SELECTION: (CHAIN A AND RESID 279:288)                         
REMARK   3    ORIGIN FOR THE GROUP (A):  17.7447 -16.3899   4.9383           
REMARK   3    T TENSOR                                                       
REMARK   3      T11:   1.2892 T22:   1.1110                                  
REMARK   3      T33:   2.5421 T12:  -0.2097                                  
REMARK   3      T13:   0.6637 T23:   0.3152                                  
REMARK   3    L TENSOR                                                       
REMARK   3      L11:  -2.5657 L22:   2.6220                                  
REMARK   3      L33:   2.8170 L12:   1.8957                                  
REMARK   3      L13:  -1.8117 L23:   0.6942                                  
REMARK   3    S TENSOR                                                       
REMARK   3      S11:  -0.5661 S12:   0.0589 S13:  -2.0799                    
REMARK   3      S21:   0.7322 S22:   1.4509 S23:   0.4588                    
REMARK   3      S31:   1.0272 S32:   0.1250 S33:  -0.8473                    
REMARK   3   TLS GROUP : 10                                                  
REMARK   3    SELECTION: (CHAIN A AND RESID 289:294)                         
REMARK   3    ORIGIN FOR THE GROUP (A):  22.8119 -11.2413  14.5888           
REMARK   3    T TENSOR                                                       
REMARK   3      T11:   1.4913 T22:   2.0074                                  
REMARK   3      T33:   2.0087 T12:   0.1945                                  
REMARK   3      T13:   0.6083 T23:  -0.1879                                  
REMARK   3    L TENSOR                                                       
REMARK   3      L11:   4.3127 L22:   2.4576                                  
REMARK   3      L33:   0.9600 L12:  -0.5027                                  
REMARK   3      L13:   2.1360 L23:  -2.8682                                  
REMARK   3    S TENSOR                                                       
REMARK   3      S11:  -1.5401 S12:  -1.2868 S13:  -0.1553                    
REMARK   3      S21:   0.2496 S22:  -1.7439 S23:   0.7601                    
REMARK   3      S31:   0.7552 S32:  -0.5105 S33:   1.8607                    
REMARK   3                                                                   
REMARK   3  NCS DETAILS                                                      
REMARK   3   NUMBER OF NCS GROUPS : NULL                                     
REMARK   3                                                                   
REMARK   3  OTHER REFINEMENT REMARKS: NULL                                   
REMARK   4                                                                   
REMARK   4 3NW0 COMPLIES WITH FORMAT V. 3.20, 01-DEC-08                      
REMARK 100                                                                   
REMARK 100 THIS ENTRY HAS BEEN PROCESSED BY PDBJ ON 27-JUL-10.               
REMARK 100 THE RCSB ID CODE IS RCSB060348.                                   
REMARK 200                                                                   
REMARK 200 EXPERIMENTAL DETAILS                                              
REMARK 200  EXPERIMENT TYPE                : X-RAY DIFFRACTION               
REMARK 200  DATE OF DATA COLLECTION        : 15-JAN-09; 29-JAN-09            
REMARK 200  TEMPERATURE           (KELVIN) : 100; 100                        
REMARK 200  PH                             : 5.5                             
REMARK 200  NUMBER OF CRYSTALS USED        : 1                               
REMARK 200                                                                   
REMARK 200  SYNCHROTRON              (Y/N) : Y; Y                            
REMARK 200  RADIATION SOURCE               : BSRF; SPRING-8                  
REMARK 200  BEAMLINE                       : 1W2B; BL38B1                    
REMARK 200  X-RAY GENERATOR MODEL          : NULL; NULL                      
REMARK 200  MONOCHROMATIC OR LAUE    (M/L) : M; NULL                         
REMARK 200  WAVELENGTH OR RANGE        (A) : 0.979; 1.0                      
REMARK 200  MONOCHROMATOR                  : NULL; NULL                      
REMARK 200  OPTICS                         : NULL; NULL                      
REMARK 200                                                                   
REMARK 200  DETECTOR TYPE                  : CCD; CCD                        
REMARK 200  DETECTOR MANUFACTURER          : MAR CCD 165 MM; RIGAKU RAXIS V  
REMARK 200  INTENSITY-INTEGRATION SOFTWARE : HKL-2000                        
REMARK 200  DATA SCALING SOFTWARE          : HKL-2000                        
REMARK 200                                                                   
REMARK 200  NUMBER OF UNIQUE REFLECTIONS   : 17756                           
REMARK 200  RESOLUTION RANGE HIGH      (A) : 2.750                           
REMARK 200  RESOLUTION RANGE LOW       (A) : 40.000                          
REMARK 200  REJECTION CRITERIA  (SIGMA(I)) : 27.950                          
REMARK 200                                                                   
REMARK 200 OVERALL.                                                          
REMARK 200  COMPLETENESS FOR RANGE     (%) : 95.8                            
REMARK 200  DATA REDUNDANCY                : NULL                            
REMARK 200  R MERGE                    (I) : NULL                            
REMARK 200  R SYM                      (I) : NULL                            
REMARK 200  <I/SIGMA(I)> FOR THE DATA SET  : NULL                            
REMARK 200                                                                   
REMARK 200 IN THE HIGHEST RESOLUTION SHELL.                                  
REMARK 200  HIGHEST RESOLUTION SHELL, RANGE HIGH (A) : 2.75                  
REMARK 200  HIGHEST RESOLUTION SHELL, RANGE LOW  (A) : 2.85                  
REMARK 200  COMPLETENESS FOR SHELL     (%) : 66.0                            
REMARK 200  DATA REDUNDANCY IN SHELL       : NULL                            
REMARK 200  R MERGE FOR SHELL          (I) : NULL                            
REMARK 200  R SYM FOR SHELL            (I) : NULL                            
REMARK 200  <I/SIGMA(I)> FOR SHELL         : NULL                            
REMARK 200                                                                   
REMARK 200 DIFFRACTION PROTOCOL: SINGLE WAVELENGTH; NULL                     
REMARK 200 METHOD USED TO DETERMINE THE STRUCTURE: SAD                       
REMARK 200 SOFTWARE USED: PHASES                                             
REMARK 200 STARTING MODEL: NULL                                              
REMARK 200                                                                   
REMARK 200 REMARK: NULL                                                      
REMARK 280                                                                   
REMARK 280 CRYSTAL                                                           
REMARK 280 SOLVENT CONTENT, VS   (%): 62.14                                  
REMARK 280 MATTHEWS COEFFICIENT, VM (ANGSTROMS**3/DA): 3.25                  
REMARK 280                                                                   
REMARK 280 CRYSTALLIZATION CONDITIONS: 22%(V/V) PEG 500, 0.1M SODIUM CITRATR 
REMARK 280  PH5.5, 2%(V/V) 1,1,1,3,3,3-HEXAFLUORO-2-PROPANOL, VAPOR          
REMARK 280  DIFFUSION, HANGING DROP, TEMPERATURE 291K                        
REMARK 290                                                                   
REMARK 290 CRYSTALLOGRAPHIC SYMMETRY                                         
REMARK 290 SYMMETRY OPERATORS FOR SPACE GROUP: P 21 21 2                     
REMARK 290                                                                   
REMARK 290      SYMOP   SYMMETRY                                             
REMARK 290     NNNMMM   OPERATOR                                             
REMARK 290       1555   X,Y,Z                                                
REMARK 290       2555   -X,-Y,Z                                              
REMARK 290       3555   -X+1/2,Y+1/2,-Z                                      
REMARK 290       4555   X+1/2,-Y+1/2,-Z                                      
REMARK 290                                                                   
REMARK 290     WHERE NNN -> OPERATOR NUMBER                                  
REMARK 290           MMM -> TRANSLATION VECTOR                               
REMARK 290                                                                   
REMARK 290 CRYSTALLOGRAPHIC SYMMETRY TRANSFORMATIONS                         
REMARK 290 THE FOLLOWING TRANSFORMATIONS OPERATE ON THE ATOM/HETATM          
REMARK 290 RECORDS IN THIS ENTRY TO PRODUCE CRYSTALLOGRAPHICALLY             
REMARK 290 RELATED MOLECULES.                                                
REMARK 290   SMTRY1   1  1.000000  0.000000  0.000000        0.00000         
REMARK 290   SMTRY2   1  0.000000  1.000000  0.000000        0.00000         
REMARK 290   SMTRY3   1  0.000000  0.000000  1.000000        0.00000         
REMARK 290   SMTRY1   2 -1.000000  0.000000  0.000000        0.00000         
REMARK 290   SMTRY2   2  0.000000 -1.000000  0.000000        0.00000         
REMARK 290   SMTRY3   2  0.000000  0.000000  1.000000        0.00000         
REMARK 290   SMTRY1   3 -1.000000  0.000000  0.000000       41.62850         
REMARK 290   SMTRY2   3  0.000000  1.000000  0.000000       77.16350         
REMARK 290   SMTRY3   3  0.000000  0.000000 -1.000000        0.00000         
REMARK 290   SMTRY1   4  1.000000  0.000000  0.000000       41.62850         
REMARK 290   SMTRY2   4  0.000000 -1.000000  0.000000       77.16350         
REMARK 290   SMTRY3   4  0.000000  0.000000 -1.000000        0.00000         
REMARK 290                                                                   
REMARK 290 REMARK: NULL                                                      
REMARK 300                                                                   
REMARK 300 BIOMOLECULE: 1                                                    
REMARK 300 SEE REMARK 350 FOR THE AUTHOR PROVIDED AND/OR PROGRAM             
REMARK 300 GENERATED ASSEMBLY INFORMATION FOR THE STRUCTURE IN               
REMARK 300 THIS ENTRY. THE REMARK MAY ALSO PROVIDE INFORMATION ON            
REMARK 300 BURIED SURFACE AREA.                                              
REMARK 350                                                                   
REMARK 350 COORDINATES FOR A COMPLETE MULTIMER REPRESENTING THE KNOWN        
REMARK 350 BIOLOGICALLY SIGNIFICANT OLIGOMERIZATION STATE OF THE             
REMARK 350 MOLECULE CAN BE GENERATED BY APPLYING BIOMT TRANSFORMATIONS       
REMARK 350 GIVEN BELOW.  BOTH NON-CRYSTALLOGRAPHIC AND                       
REMARK 350 CRYSTALLOGRAPHIC OPERATIONS ARE GIVEN.                            
REMARK 350                                                                   
REMARK 350 BIOMOLECULE: 1                                                    
REMARK 350 AUTHOR DETERMINED BIOLOGICAL UNIT: DIMERIC                        
REMARK 350 SOFTWARE DETERMINED QUATERNARY STRUCTURE: DIMERIC                 
REMARK 350 SOFTWARE USED: PISA                                               
REMARK 350 TOTAL BURIED SURFACE AREA: 2000 ANGSTROM**2                       
REMARK 350 SURFACE AREA OF THE COMPLEX: 23580 ANGSTROM**2                    
REMARK 350 CHANGE IN SOLVENT FREE ENERGY: -10.0 KCAL/MOL                     
REMARK 350 APPLY THE FOLLOWING TO CHAINS: A, B                               
REMARK 350   BIOMT1   1  1.000000  0.000000  0.000000        0.00000         
REMARK 350   BIOMT2   1  0.000000  1.000000  0.000000        0.00000         
REMARK 350   BIOMT3   1  0.000000  0.000000  1.000000        0.00000         
REMARK 375                                                                   
REMARK 375 SPECIAL POSITION                                                  
REMARK 375 THE FOLLOWING ATOMS ARE FOUND TO BE WITHIN 0.15 ANGSTROMS         
REMARK 375 OF A SYMMETRY RELATED ATOM AND ARE ASSUMED TO BE ON SPECIAL       
REMARK 375 POSITIONS.                                                        
REMARK 375                                                                   
REMARK 375 ATOM RES CSSEQI                                                   
REMARK 375 MG    MG A   1  LIES ON A SPECIAL POSITION.                       
REMARK 465                                                                   
REMARK 465 MISSING RESIDUES                                                  
REMARK 465 THE FOLLOWING RESIDUES WERE NOT LOCATED IN THE                    
REMARK 465 EXPERIMENT. (M=MODEL NUMBER; RES=RESIDUE NAME; C=CHAIN            
REMARK 465 IDENTIFIER; SSSEQ=SEQUENCE NUMBER; I=INSERTION CODE.)             
REMARK 465                                                                   
REMARK 465   M RES C SSSEQI                                                  
REMARK 465     GLU A   162                                                   
REMARK 465     GLU A   163                                                   
REMARK 465     ASP A   164                                                   
REMARK 465     ALA A   165                                                   
REMARK 465     ASP A   170                                                   
REMARK 465     GLY A   206                                                   
REMARK 465     PRO A   209                                                   
REMARK 465     THR A   210                                                   
REMARK 465     LYS A   211                                                   
REMARK 465     LYS A   212                                                   
REMARK 465     HIS A   213                                                   
REMARK 465     LEU A   214                                                   
REMARK 465     ILE A   215                                                   
REMARK 465     PHE A   216                                                   
REMARK 465     GLY A   217                                                   
REMARK 465     ASP A   218                                                   
REMARK 465     ARG A   237                                                   
REMARK 465     ILE A   238                                                   
REMARK 465     PRO A   239                                                   
REMARK 465     HIS A   240                                                   
REMARK 465     THR A   241                                                   
REMARK 465     ASP A   242                                                   
REMARK 465     PRO A   243                                                   
REMARK 465     VAL A   244                                                   
REMARK 465     ASP A   245                                                   
REMARK 465     ASP B    45                                                   
REMARK 465     ARG B    46                                                   
REMARK 470                                                                   
REMARK 470 MISSING ATOM                                                      
REMARK 470 THE FOLLOWING RESIDUES HAVE MISSING ATOMS (M=MODEL NUMBER;        
REMARK 470 RES=RESIDUE NAME; C=CHAIN IDENTIFIER; SSEQ=SEQUENCE NUMBER;       
REMARK 470 I=INSERTION CODE):                                                
REMARK 470   M RES CSSEQI  ATOMS                                             
REMARK 470     GLU A 166    CG   CD   OE1  OE2                               
REMARK 470     ARG A 168    CG   CD   NE   CZ   NH1  NH2                     
REMARK 470     LEU A 183    CG   CD1  CD2                                    
REMARK 470     VAL A 207    CG1  CG2                                         
REMARK 470     TYR A 208    CG   CD1  CD2  CE1  CE2  CZ   OH                 
REMARK 470     LYS A 220    CG   CD   CE   NZ                                
REMARK 470     LYS A 221    CG   CD   CE   NZ                                
REMARK 470     TRP A 278    CG   CD1  CD2  NE1  CE2  CE3  CZ2                
REMARK 470     TRP A 278    CZ3  CH2                                         
REMARK 500                                                                   
REMARK 500 GEOMETRY AND STEREOCHEMISTRY                                      
REMARK 500 SUBTOPIC: CLOSE CONTACTS IN SAME ASYMMETRIC UNIT                  
REMARK 500                                                                   
REMARK 500 THE FOLLOWING ATOMS ARE IN CLOSE CONTACT.                         
REMARK 500                                                                   
REMARK 500  ATM1  RES C  SSEQI   ATM2  RES C  SSEQI           DISTANCE       
REMARK 500   O    ARG A   231     O    TRP A   250              2.15         
REMARK 500                                                                   
REMARK 500 REMARK: NULL                                                      
REMARK 500                                                                   
REMARK 500 GEOMETRY AND STEREOCHEMISTRY                                      
REMARK 500 SUBTOPIC: TORSION ANGLES                                          
REMARK 500                                                                   
REMARK 500 TORSION ANGLES OUTSIDE THE EXPECTED RAMACHANDRAN REGIONS:         
REMARK 500 (M=MODEL NUMBER; RES=RESIDUE NAME; C=CHAIN IDENTIFIER;            
REMARK 500 SSEQ=SEQUENCE NUMBER; I=INSERTION CODE).                          
REMARK 500                                                                   
REMARK 500 STANDARD TABLE:                                                   
REMARK 500 FORMAT:(10X,I3,1X,A3,1X,A1,I4,A1,4X,F7.2,3X,F7.2)                 
REMARK 500                                                                   
REMARK 500 EXPECTED VALUES: GJ KLEYWEGT AND TA JONES (1996). PHI/PSI-        
REMARK 500 CHOLOGY: RAMACHANDRAN REVISITED. STRUCTURE 4, 1395 - 1400         
REMARK 500                                                                   
REMARK 500  M RES CSSEQI        PSI       PHI                                
REMARK 500    ILE A 104      -74.62    -49.84                                
REMARK 500    VAL A 115      -48.22   -139.66                                
REMARK 500    GLU A 159      -23.71   -176.68                                
REMARK 500    LYS A 189       52.34    -91.36                                
REMARK 500    GLU A 195      -81.22    -66.45                                
REMARK 500    LEU A 202      -60.47    -91.76                                
REMARK 500    ARG A 204      -79.85    -14.97                                
REMARK 500    LYS A 220      -78.71    -32.41                                
REMARK 500    ARG A 229      -36.88    -39.94                                
REMARK 500    GLN A 230      -81.98   -118.10                                
REMARK 500    ALA A 268      -70.74    -49.26                                
REMARK 500    ASN A 272     -172.60     76.29                                
REMARK 500    GLN A 273     -165.64     62.27                                
REMARK 500    ASP A 274       21.93    168.81                                
REMARK 500    TYR A 282      -59.90    -21.60                                
REMARK 500    ASP B  51      154.43    -43.48                                
REMARK 500    LEU B  53      -37.34    -36.45                                
REMARK 500    ASP B  79        9.39   -155.46                                
REMARK 500    ARG B 110      -70.12    -40.73                                
REMARK 500    LEU B 136      132.72    -22.93                                
REMARK 500    LYS B 139      131.24     88.00                                
REMARK 500    GLN B 178      -73.53    -35.36                                
REMARK 500    ASN B 192     -163.79    -65.03                                
REMARK 500    ILE B 193      -89.11     59.05                                
REMARK 500    CYS B 207     -148.91    -63.59                                
REMARK 500    HIS B 212       75.89     80.68                                
REMARK 500    CYS B 231      -15.78     93.39                                
REMARK 500    ASN B 232       13.20     54.25                                
REMARK 500                                                                   
REMARK 500 REMARK: NULL                                                      
REMARK 500                                                                   
REMARK 500 GEOMETRY AND STEREOCHEMISTRY                                      
REMARK 500 SUBTOPIC: NON-CIS, NON-TRANS                                      
REMARK 500                                                                   
REMARK 500 THE FOLLOWING PEPTIDE BONDS DEVIATE SIGNIFICANTLY FROM BOTH       
REMARK 500 CIS AND TRANS CONFORMATION.  CIS BONDS, IF ANY, ARE LISTED        
REMARK 500 ON CISPEP RECORDS.  TRANS IS DEFINED AS 180 +/- 30 AND            
REMARK 500 CIS IS DEFINED AS 0 +/- 30 DEGREES.                               
REMARK 500                                 MODEL     OMEGA                   
REMARK 500 MET B  211     HIS B  212                   41.74                 
REMARK 500                                                                   
REMARK 500 REMARK: NULL                                                      
REMARK 525                                                                   
REMARK 525 SOLVENT                                                           
REMARK 525                                                                   
REMARK 525 THE SOLVENT MOLECULES HAVE CHAIN IDENTIFIERS THAT                 
REMARK 525 INDICATE THE POLYMER CHAIN WITH WHICH THEY ARE MOST               
REMARK 525 CLOSELY ASSOCIATED. THE REMARK LISTS ALL THE SOLVENT              
REMARK 525 MOLECULES WHICH ARE MORE THAN 5A AWAY FROM THE                    
REMARK 525 NEAREST POLYMER CHAIN (M = MODEL NUMBER;                          
REMARK 525 RES=RESIDUE NAME; C=CHAIN IDENTIFIER; SSEQ=SEQUENCE               
REMARK 525 NUMBER; I=INSERTION CODE):                                        
REMARK 525                                                                   
REMARK 525  M RES CSSEQI                                                     
REMARK 525    HOH A  23        DISTANCE =  7.51 ANGSTROMS                    
REMARK 525    HOH A  49        DISTANCE =  5.09 ANGSTROMS                    
REMARK 525    HOH A  62        DISTANCE =  5.64 ANGSTROMS                    
REMARK 525    HOH B 254        DISTANCE =  5.42 ANGSTROMS                    
REMARK 620                                                                   
REMARK 620 METAL COORDINATION                                                
REMARK 620 (M=MODEL NUMBER; RES=RESIDUE NAME; C=CHAIN IDENTIFIER;            
REMARK 620 SSEQ=SEQUENCE NUMBER; I=INSERTION CODE):                          
REMARK 620                                                                   
REMARK 620 COORDINATION ANGLES FOR:  M RES CSSEQI METAL                      
REMARK 620                              ZN B   2  ZN                         
REMARK 620 N RES CSSEQI ATOM                                                 
REMARK 620 1 CYS B 207   SG                                                  
REMARK 620 2 CYS B 228   SG  103.2                                           
REMARK 620 3 CYS B 231   SG   93.7  85.6                                     
REMARK 620 4 CYS B 204   SG  148.8  96.0 112.3                               
REMARK 620 N                    1     2     3                                
REMARK 620                                                                   
REMARK 620 COORDINATION ANGLES FOR:  M RES CSSEQI METAL                      
REMARK 620                              ZN B   1  ZN                         
REMARK 620 N RES CSSEQI ATOM                                                 
REMARK 620 1 CYS B 191   SG                                                  
REMARK 620 2 CYS B 215   SG   85.0                                           
REMARK 620 3 CYS B 194   SG  136.7  78.2                                     
REMARK 620 N                    1     2                                      
REMARK 800                                                                   
REMARK 800 SITE                                                              
REMARK 800 SITE_IDENTIFIER: AC1                                              
REMARK 800 EVIDENCE_CODE: SOFTWARE                                           
REMARK 800 SITE_DESCRIPTION: BINDING SITE FOR RESIDUE MG A 295               
REMARK 800                                                                   
REMARK 800 SITE_IDENTIFIER: AC2                                              
REMARK 800 EVIDENCE_CODE: SOFTWARE                                           
REMARK 800 SITE_DESCRIPTION: BINDING SITE FOR RESIDUE ZN B 1                 
REMARK 800                                                                   
REMARK 800 SITE_IDENTIFIER: AC3                                              
REMARK 800 EVIDENCE_CODE: SOFTWARE                                           
REMARK 800 SITE_DESCRIPTION: BINDING SITE FOR RESIDUE ZN B 2                 
ATOM      1 N    GLY A  78     -35.393 -33.564  22.093  1.00152.06           N  
ATOM      2 CA   GLY A  78     -35.259 -34.679  23.012  1.00153.76           C  
ATOM      3 C    GLY A  78     -34.604 -34.250  24.309  1.00150.40           C  
ATOM      4 O    GLY A  78     -34.765 -33.106  24.738  1.00154.72           O  
ATOM      5 N    PRO A  79     -33.870 -35.168  24.954  1.00139.19           N  
ATOM      6 CA   PRO A  79     -33.100 -34.772  26.134  1.00129.77           C  
ATOM      7 C    PRO A  79     -31.728 -34.243  25.707  1.00125.70           C  
ATOM      8 O    PRO A  79     -30.950 -34.973  25.087  1.00126.73           O  
ATOM      9 CB   PRO A  79     -32.942 -36.086  26.914  1.00126.95           C  
ATOM     10 CG   PRO A  79     -33.656 -37.164  26.090  1.00130.11           C  
ATOM     11 CD   PRO A  79     -33.793 -36.618  24.710  1.00134.38           C  
ATOM     12 N    ARG A  80     -31.449 -32.980  26.017  1.00115.11           N  
ATOM     13 CA   ARG A  80     -30.146 -32.388  25.737  1.00 94.76           C  
ATOM     14 C    ARG A  80     -29.450 -31.923  27.009  1.00 93.16           C  
ATOM     15 O    ARG A  80     -29.925 -31.024  27.699  1.00 98.92           O  
ATOM     16 CB   ARG A  80     -30.282 -31.205  24.794  1.00 85.89           C  
ATOM     17 CG   ARG A  80     -31.674 -30.614  24.718  1.00 93.53           C  
ATOM     18 CD   ARG A  80     -32.332 -31.024  23.407  1.00102.80           C  
ATOM     19 NE   ARG A  80     -32.892 -29.881  22.687  1.00104.43           N  
ATOM     20 CZ   ARG A  80     -33.215 -29.885  21.395  1.00100.28           C  
ATOM     21 NH1  ARG A  80     -33.038 -30.978  20.654  1.00 90.56           N  
ATOM     22 NH2  ARG A  80     -33.722 -28.789  20.844  1.00105.30           N  
ATOM     23 N    SER A  81     -28.312 -32.533  27.304  1.00 83.69           N  
ATOM     24 CA   SER A  81     -27.530 -32.194  28.481  1.00 73.56           C  
ATOM     25 C    SER A  81     -26.806 -30.872  28.320  1.00 70.07           C  
ATOM     26 O    SER A  81     -26.735 -30.317  27.222  1.00 58.46           O  
ATOM     27 CB   SER A  81     -26.465 -33.248  28.660  1.00 65.88           C  
ATOM     28 OG   SER A  81     -25.714 -33.326  27.466  1.00 49.80           O  
ATOM     29 N    GLN A  82     -26.217 -30.402  29.415  1.00 80.09           N  
ATOM     30 CA   GLN A  82     -25.374 -29.212  29.384  1.00 80.50           C  
ATOM     31 C    GLN A  82     -24.420 -29.244  28.190  1.00 78.33           C  
ATOM     32 O    GLN A  82     -24.362 -28.297  27.406  1.00 71.36           O  
ATOM     33 CB   GLN A  82     -24.586 -29.071  30.690  1.00 77.01           C  
ATOM     34 CG   GLN A  82     -23.785 -27.780  30.778  1.00 65.69           C  
ATOM     35 CD   GLN A  82     -23.445 -27.390  32.208  1.00 61.58           C  
ATOM     36 OE1  GLN A  82     -23.783 -28.091  33.168  1.00 63.20           O  
ATOM     37 NE2  GLN A  82     -22.778 -26.262  32.356  1.00 58.10           N  
ATOM     38 N    LYS A  83     -23.691 -30.345  28.041  1.00 80.69           N  
ATOM     39 CA   LYS A  83     -22.687 -30.471  26.975  1.00 74.95           C  
ATOM     40 C    LYS A  83     -23.261 -30.528  25.547  1.00 82.65           C  
ATOM     41 O    LYS A  83     -22.709 -29.910  24.628  1.00 88.53           O  
ATOM     42 CB   LYS A  83     -21.799 -31.686  27.236  1.00 62.18           C  
ATOM     43 CG   LYS A  83     -20.569 -31.788  26.363  1.00 62.13           C  
ATOM     44 CD   LYS A  83     -19.560 -32.751  26.986  1.00 69.64           C  
ATOM     45 CE   LYS A  83     -18.818 -33.559  25.921  1.00 75.89           C  
ATOM     46 NZ   LYS A  83     -18.361 -34.902  26.419  1.00 81.20           N  
ATOM     47 N    GLN A  84     -24.348 -31.277  25.360  1.00 78.65           N  
ATOM     48 CA   GLN A  84     -25.014 -31.323  24.067  1.00 74.98           C  
ATOM     49 C    GLN A  84     -25.190 -29.888  23.582  1.00 70.21           C  
ATOM     50 O    GLN A  84     -24.905 -29.573  22.424  1.00 82.23           O  
ATOM     51 CB   GLN A  84     -26.381 -32.019  24.165  1.00 87.36           C  
ATOM     52 CG   GLN A  84     -26.393 -33.541  23.936  1.00 91.02           C  
ATOM     53 CD   GLN A  84     -27.803 -34.146  24.030  1.00 98.37           C  
ATOM     54 OE1  GLN A  84     -28.763 -33.640  23.436  1.00 98.84           O  
ATOM     55 NE2  GLN A  84     -27.924 -35.240  24.776  1.00102.44           N  
ATOM     56 N    LEU A  85     -25.642 -29.010  24.473  1.00 56.72           N  
ATOM     57 CA   LEU A  85     -25.881 -27.614  24.097  1.00 59.87           C  
ATOM     58 C    LEU A  85     -24.576 -26.824  23.906  1.00 71.40           C  
ATOM     59 O    LEU A  85     -24.414 -26.109  22.919  1.00 79.18           O  
ATOM     60 CB   LEU A  85     -26.786 -26.917  25.127  1.00 59.32           C  
ATOM     61 CG   LEU A  85     -28.077 -27.632  25.564  1.00 68.14           C  
ATOM     62 CD1  LEU A  85     -28.583 -27.092  26.888  1.00 72.48           C  
ATOM     63 CD2  LEU A  85     -29.182 -27.552  24.509  1.00 70.49           C  
ATOM     64 N    GLU A  86     -23.655 -26.952  24.860  1.00 68.42           N  
ATOM     65 CA   GLU A  86     -22.379 -26.252  24.797  1.00 61.35           C  
ATOM     66 C    GLU A  86     -21.709 -26.612  23.477  1.00 63.22           C  
ATOM     67 O    GLU A  86     -21.146 -25.755  22.780  1.00 66.01           O  
ATOM     68 CB   GLU A  86     -21.507 -26.604  26.017  1.00 57.38           C  
ATOM     69 CG   GLU A  86     -21.978 -25.914  27.326  1.00 66.09           C  
ATOM     70 CD   GLU A  86     -21.342 -26.472  28.603  1.00 69.28           C  
ATOM     71 OE1  GLU A  86     -20.881 -27.628  28.586  1.00 72.37           O  
ATOM     72 OE2  GLU A  86     -21.323 -25.764  29.636  1.00 70.47           O  
ATOM     73 N    LEU A  87     -21.813 -27.885  23.121  1.00 58.35           N  
ATOM     74 CA   LEU A  87     -21.337 -28.347  21.827  1.00 59.97           C  
ATOM     75 C    LEU A  87     -22.004 -27.611  20.669  1.00 65.98           C  
ATOM     76 O    LEU A  87     -21.355 -27.232  19.689  1.00 67.03           O  
ATOM     77 CB   LEU A  87     -21.539 -29.856  21.698  1.00 51.38           C  
ATOM     78 CG   LEU A  87     -20.237 -30.648  21.841  1.00 49.26           C  
ATOM     79 CD1  LEU A  87     -19.082 -29.778  22.398  1.00 42.96           C  
ATOM     80 CD2  LEU A  87     -20.457 -31.858  22.734  1.00 47.73           C  
ATOM     81 N    LYS A  88     -23.305 -27.410  20.783  1.00 67.98           N  
ATOM     82 CA   LYS A  88     -24.020 -26.729  19.731  1.00 74.56           C  
ATOM     83 C    LYS A  88     -23.547 -25.293  19.592  1.00 79.37           C  
ATOM     84 O    LYS A  88     -23.224 -24.867  18.481  1.00 91.58           O  
ATOM     85 CB   LYS A  88     -25.530 -26.782  19.956  1.00 82.98           C  
ATOM     86 CG   LYS A  88     -26.303 -26.959  18.651  1.00 81.10           C  
ATOM     87 CD   LYS A  88     -25.781 -28.179  17.920  1.00 72.56           C  
ATOM     88 CE   LYS A  88     -26.236 -28.228  16.500  1.00 66.31           C  
ATOM     89 NZ   LYS A  88     -25.708 -29.453  15.827  1.00 70.38           N  
ATOM     90 N    VAL A  89     -23.498 -24.539  20.693  1.00 72.71           N  
ATOM     91 CA   VAL A  89     -23.051 -23.147  20.576  1.00 70.78           C  
ATOM     92 C    VAL A  89     -21.639 -23.132  20.019  1.00 68.12           C  
ATOM     93 O    VAL A  89     -21.309 -22.320  19.152  1.00 71.05           O  
ATOM     94 CB   VAL A  89     -23.127 -22.321  21.889  1.00 56.24           C  
ATOM     95 CG1  VAL A  89     -24.367 -22.700  22.688  1.00 63.55           C  
ATOM     96 CG2  VAL A  89     -21.857 -22.481  22.719  1.00 53.70           C  
ATOM     97 N    SER A  90     -20.816 -24.058  20.491  1.00 63.24           N  
ATOM     98 CA   SER A  90     -19.454 -24.131  19.997  1.00 64.44           C  
ATOM     99 C    SER A  90     -19.465 -24.276  18.476  1.00 61.53           C  
ATOM    100 O    SER A  90     -18.740 -23.581  17.763  1.00 63.08           O  
ATOM    101 CB   SER A  90     -18.727 -25.301  20.644  1.00 65.18           C  
ATOM    102 OG   SER A  90     -17.419 -25.422  20.129  1.00 66.87           O  
ATOM    103 N    GLU A  91     -20.309 -25.178  17.993  1.00 59.98           N  
ATOM    104 CA   GLU A  91     -20.435 -25.457  16.573  1.00 62.17           C  
ATOM    105 C    GLU A  91     -20.755 -24.160  15.838  1.00 68.93           C  
ATOM    106 O    GLU A  91     -20.192 -23.853  14.770  1.00 71.53           O  
ATOM    107 CB   GLU A  91     -21.565 -26.466  16.392  1.00 66.52           C  
ATOM    108 CG   GLU A  91     -21.543 -27.270  15.112  1.00 79.21           C  
ATOM    109 CD   GLU A  91     -22.410 -28.525  15.199  1.00 90.16           C  
ATOM    110 OE1  GLU A  91     -22.885 -29.002  14.143  1.00 99.13           O  
ATOM    111 OE2  GLU A  91     -22.616 -29.029  16.326  1.00 88.41           O  
ATOM    112 N    LEU A  92     -21.653 -23.388  16.438  1.00 65.85           N  
ATOM    113 CA   LEU A  92     -22.150 -22.175  15.811  1.00 64.00           C  
ATOM    114 C    LEU A  92     -21.072 -21.090  15.787  1.00 72.03           C  
ATOM    115 O    LEU A  92     -20.833 -20.459  14.756  1.00 74.37           O  
ATOM    116 CB   LEU A  92     -23.409 -21.702  16.531  1.00 56.84           C  
ATOM    117 CG   LEU A  92     -24.344 -20.815  15.710  1.00 67.58           C  
ATOM    118 CD1  LEU A  92     -25.682 -20.575  16.422  1.00 68.66           C  
ATOM    119 CD2  LEU A  92     -23.669 -19.498  15.395  1.00 73.35           C  
ATOM    120 N    VAL A  93     -20.403 -20.885  16.915  1.00 73.09           N  
ATOM    121 CA   VAL A  93     -19.327 -19.906  16.946  1.00 71.77           C  
ATOM    122 C    VAL A  93     -18.216 -20.304  15.989  1.00 68.41           C  
ATOM    123 O    VAL A  93     -17.477 -19.445  15.513  1.00 70.95           O  
ATOM    124 CB   VAL A  93     -18.716 -19.696  18.352  1.00 73.02           C  
ATOM    125 CG1  VAL A  93     -19.797 -19.673  19.421  1.00 71.49           C  
ATOM    126 CG2  VAL A  93     -17.677 -20.755  18.637  1.00 72.94           C  
ATOM    127 N    GLN A  94     -18.082 -21.598  15.710  1.00 63.55           N  
ATOM    128 CA   GLN A  94     -17.075 -22.009  14.747  1.00 63.42           C  
ATOM    129 C    GLN A  94     -17.556 -21.581  13.392  1.00 62.97           C  
ATOM    130 O    GLN A  94     -16.858 -20.880  12.657  1.00 63.30           O  
ATOM    131 CB   GLN A  94     -16.844 -23.506  14.766  1.00 75.97           C  
ATOM    132 CG   GLN A  94     -16.220 -23.995  16.058  1.00 96.40           C  
ATOM    133 CD   GLN A  94     -15.101 -24.982  15.813  1.00109.38           C  
ATOM    134 OE1  GLN A  94     -14.841 -25.369  14.669  1.00117.35           O  
ATOM    135 NE2  GLN A  94     -14.424 -25.387  16.882  1.00106.61           N  
ATOM    136 N    PHE A  95     -18.775 -21.985  13.080  1.00 65.62           N  
ATOM    137 CA   PHE A  95     -19.383 -21.624  11.815  1.00 70.41           C  
ATOM    138 C    PHE A  95     -19.171 -20.143  11.521  1.00 67.44           C  
ATOM    139 O    PHE A  95     -18.587 -19.767  10.505  1.00 65.67           O  
ATOM    140 CB   PHE A  95     -20.864 -21.940  11.879  1.00 74.81           C  
ATOM    141 CG   PHE A  95     -21.533 -21.960  10.550  1.00 76.99           C  
ATOM    142 CD1  PHE A  95     -21.398 -23.056   9.710  1.00 79.72           C  
ATOM    143 CD2  PHE A  95     -22.320 -20.895  10.145  1.00 80.99           C  
ATOM    144 CE1  PHE A  95     -22.028 -23.089   8.483  1.00 83.04           C  
ATOM    145 CE2  PHE A  95     -22.957 -20.921   8.923  1.00 84.53           C  
ATOM    146 CZ   PHE A  95     -22.808 -22.018   8.089  1.00 85.66           C  
ATOM    147 N    LEU A  96     -19.635 -19.299  12.428  1.00 66.18           N  
ATOM    148 CA   LEU A  96     -19.493 -17.866  12.245  1.00 67.14           C  
ATOM    149 C    LEU A  96     -18.040 -17.486  11.989  1.00 64.43           C  
ATOM    150 O    LEU A  96     -17.731 -16.840  11.001  1.00 68.70           O  
ATOM    151 CB   LEU A  96     -20.036 -17.135  13.468  1.00 68.84           C  
ATOM    152 CG   LEU A  96     -21.462 -17.555  13.826  1.00 63.64           C  
ATOM    153 CD1  LEU A  96     -21.826 -17.115  15.245  1.00 68.76           C  
ATOM    154 CD2  LEU A  96     -22.425 -16.983  12.787  1.00 47.68           C  
ATOM    155 N    LEU A  97     -17.152 -17.898  12.885  1.00 67.65           N  
ATOM    156 CA   LEU A  97     -15.746 -17.550  12.775  1.00 69.29           C  
ATOM    157 C    LEU A  97     -15.280 -17.847  11.367  1.00 78.66           C  
ATOM    158 O    LEU A  97     -14.755 -16.968  10.676  1.00 90.37           O  
ATOM    159 CB   LEU A  97     -14.908 -18.357  13.764  1.00 65.47           C  
ATOM    160 CG   LEU A  97     -14.951 -17.961  15.232  1.00 63.88           C  
ATOM    161 CD1  LEU A  97     -13.927 -18.770  15.998  1.00 61.95           C  
ATOM    162 CD2  LEU A  97     -14.660 -16.498  15.362  1.00 67.40           C  
ATOM    163 N    ILE A  98     -15.496 -19.089  10.942  1.00 75.29           N  
ATOM    164 CA   ILE A  98     -15.003 -19.557   9.648  1.00 83.39           C  
ATOM    165 C    ILE A  98     -15.519 -18.718   8.487  1.00 87.05           C  
ATOM    166 O    ILE A  98     -14.747 -18.247   7.648  1.00 99.27           O  
ATOM    167 CB   ILE A  98     -15.366 -21.021   9.383  1.00 86.57           C  
ATOM    168 CG1  ILE A  98     -14.803 -21.930  10.486  1.00 94.46           C  
ATOM    169 CG2  ILE A  98     -14.869 -21.429   8.012  1.00 79.94           C  
ATOM    170 CD1  ILE A  98     -13.379 -21.575  10.935  1.00 98.16           C  
ATOM    171 N    LYS A  99     -16.829 -18.544   8.436  1.00 72.74           N  
ATOM    172 CA   LYS A  99     -17.422 -17.677   7.443  1.00 72.12           C  
ATOM    173 C    LYS A  99     -16.836 -16.267   7.445  1.00 79.92           C  
ATOM    174 O    LYS A  99     -16.396 -15.785   6.406  1.00 88.18           O  
ATOM    175 CB   LYS A  99     -18.922 -17.617   7.654  1.00 76.87           C  
ATOM    176 CG   LYS A  99     -19.580 -18.962   7.508  1.00 79.15           C  
ATOM    177 CD   LYS A  99     -19.083 -19.655   6.254  1.00 85.05           C  
ATOM    178 CE   LYS A  99     -20.042 -20.755   5.793  1.00 88.36           C  
ATOM    179 NZ   LYS A  99     -19.587 -21.421   4.527  1.00 90.25           N  
ATOM    180 N    ASP A 100     -16.814 -15.596   8.591  1.00 83.41           N  
ATOM    181 CA   ASP A 100     -16.422 -14.191   8.569  1.00 95.81           C  
ATOM    182 C    ASP A 100     -15.100 -13.946   7.854  1.00102.42           C  
ATOM    183 O    ASP A 100     -14.899 -12.868   7.300  1.00114.81           O  
ATOM    184 CB   ASP A 100     -16.383 -13.549   9.950  1.00101.15           C  
ATOM    185 CG   ASP A 100     -16.280 -12.042   9.863  1.00111.47           C  
ATOM    186 OD1  ASP A 100     -17.246 -11.413   9.370  1.00113.17           O  
ATOM    187 OD2  ASP A 100     -15.229 -11.490  10.260  1.00116.61           O  
ATOM    188 N    GLN A 101     -14.199 -14.926   7.866  1.00 94.98           N  
ATOM    189 CA   GLN A 101     -12.960 -14.807   7.098  1.00 95.32           C  
ATOM    190 C    GLN A 101     -13.276 -14.424   5.649  1.00 97.06           C  
ATOM    191 O    GLN A 101     -12.703 -13.494   5.073  1.00 96.83           O  
ATOM    192 CB   GLN A 101     -12.212 -16.129   7.114  1.00 94.93           C  
ATOM    193 CG   GLN A 101     -12.113 -16.762   8.481  1.00102.07           C  
ATOM    194 CD   GLN A 101     -11.268 -18.027   8.462  1.00109.86           C  
ATOM    195 OE1  GLN A 101     -11.079 -18.644   7.408  1.00109.17           O  
ATOM    196 NE2  GLN A 101     -10.753 -18.419   9.631  1.00112.19           N  
ATOM    197 N    LYS A 102     -14.213 -15.156   5.072  1.00 98.26           N  
ATOM    198 CA   LYS A 102     -14.658 -14.927   3.714  1.00107.70           C  
ATOM    199 C    LYS A 102     -15.365 -13.575   3.597  1.00106.38           C  
ATOM    200 O    LYS A 102     -15.635 -13.108   2.495  1.00110.07           O  
ATOM    201 CB   LYS A 102     -15.586 -16.082   3.303  1.00122.69           C  
ATOM    202 CG   LYS A 102     -16.276 -15.960   1.939  1.00134.08           C  
ATOM    203 CD   LYS A 102     -16.828 -17.323   1.469  1.00133.25           C  
ATOM    204 CE   LYS A 102     -17.388 -17.253   0.044  1.00130.92           C  
ATOM    205 NZ   LYS A 102     -17.040 -18.453  -0.772  1.00126.82           N  
ATOM    206 N    LYS A 103     -15.650 -12.948   4.736  1.00101.89           N  
ATOM    207 CA   LYS A 103     -16.448 -11.719   4.772  1.00 95.96           C  
ATOM    208 C    LYS A 103     -17.726 -11.904   3.964  1.00104.38           C  
ATOM    209 O    LYS A 103     -18.041 -11.087   3.098  1.00104.83           O  
ATOM    210 CB   LYS A 103     -15.652 -10.541   4.213  1.00 82.46           C  
ATOM    211 CG   LYS A 103     -14.339 -10.262   4.917  1.00 75.86           C  
ATOM    212 CD   LYS A 103     -14.539  -9.370   6.132  1.00 84.10           C  
ATOM    213 CE   LYS A 103     -13.223  -8.749   6.591  1.00 92.64           C  
ATOM    214 NZ   LYS A 103     -13.375  -7.809   7.746  1.00 95.61           N  
ATOM    215 N    ILE A 104     -18.472 -12.960   4.289  1.00110.59           N  
ATOM    216 CA   ILE A 104     -19.477 -13.525   3.390  1.00119.75           C  
ATOM    217 C    ILE A 104     -20.478 -12.540   2.769  1.00128.40           C  
ATOM    218 O    ILE A 104     -20.366 -12.229   1.579  1.00137.52           O  
ATOM    219 CB   ILE A 104     -20.226 -14.702   4.045  1.00127.16           C  
ATOM    220 CG1  ILE A 104     -19.332 -15.413   5.062  1.00124.62           C  
ATOM    221 CG2  ILE A 104     -20.702 -15.677   2.978  1.00135.69           C  
ATOM    222 CD1  ILE A 104     -18.616 -16.623   4.495  1.00122.45           C  
ATOM    223 N    PRO A 105     -21.464 -12.048   3.552  1.00125.71           N  
ATOM    224 CA   PRO A 105     -21.860 -12.268   4.956  1.00120.58           C  
ATOM    225 C    PRO A 105     -22.819 -13.454   5.180  1.00111.01           C  
ATOM    226 O    PRO A 105     -23.433 -13.955   4.236  1.00110.25           O  
ATOM    227 CB   PRO A 105     -22.589 -10.970   5.296  1.00124.08           C  
ATOM    228 CG   PRO A 105     -23.226 -10.606   4.005  1.00126.25           C  
ATOM    229 CD   PRO A 105     -22.144 -10.860   3.001  1.00127.27           C  
ATOM    230 N    ILE A 106     -22.964 -13.858   6.442  1.00103.46           N  
ATOM    231 CA   ILE A 106     -23.639 -15.108   6.817  1.00 99.40           C  
ATOM    232 C    ILE A 106     -25.168 -15.030   6.908  1.00 94.20           C  
ATOM    233 O    ILE A 106     -25.711 -14.153   7.583  1.00 95.04           O  
ATOM    234 CB   ILE A 106     -23.083 -15.659   8.163  1.00 96.54           C  
ATOM    235 CG1  ILE A 106     -22.551 -14.525   9.034  1.00 96.28           C  
ATOM    236 CG2  ILE A 106     -21.937 -16.601   7.925  1.00 92.01           C  
ATOM    237 CD1  ILE A 106     -21.321 -14.916   9.848  1.00 91.13           C  
ATOM    238 N    LYS A 107     -25.850 -15.970   6.249  1.00 91.30           N  
ATOM    239 CA   LYS A 107     -27.322 -16.007   6.221  1.00100.51           C  
ATOM    240 C    LYS A 107     -27.971 -16.880   7.312  1.00102.52           C  
ATOM    241 O    LYS A 107     -27.629 -18.052   7.481  1.00104.38           O  
ATOM    242 CB   LYS A 107     -27.833 -16.453   4.846  1.00107.80           C  
ATOM    243 CG   LYS A 107     -27.565 -15.465   3.717  1.00117.44           C  
ATOM    244 CD   LYS A 107     -27.861 -16.077   2.345  1.00123.53           C  
ATOM    245 CE   LYS A 107     -27.313 -15.210   1.215  1.00128.48           C  
ATOM    246 NZ   LYS A 107     -27.428 -15.873  -0.117  1.00132.57           N  
ATOM    247 N    ARG A 108     -28.926 -16.297   8.029  1.00100.17           N  
ATOM    248 CA   ARG A 108     -29.627 -16.983   9.107  1.00102.57           C  
ATOM    249 C    ARG A 108     -30.158 -18.358   8.681  1.00 99.06           C  
ATOM    250 O    ARG A 108     -30.150 -19.320   9.462  1.00 97.29           O  
ATOM    251 CB   ARG A 108     -30.759 -16.095   9.645  1.00112.40           C  
ATOM    252 CG   ARG A 108     -31.764 -16.827  10.515  1.00118.82           C  
ATOM    253 CD   ARG A 108     -32.675 -15.869  11.267  1.00126.52           C  
ATOM    254 NE   ARG A 108     -33.825 -16.572  11.825  1.00133.43           N  
ATOM    255 CZ   ARG A 108     -34.769 -16.007  12.570  1.00139.58           C  
ATOM    256 NH1  ARG A 108     -34.708 -14.713  12.860  1.00140.62           N  
ATOM    257 NH2  ARG A 108     -35.776 -16.744  13.024  1.00143.76           N  
ATOM    258 N    ALA A 109     -30.612 -18.453   7.438  1.00 94.27           N  
ATOM    259 CA   ALA A 109     -31.079 -19.726   6.914  1.00 96.65           C  
ATOM    260 C    ALA A 109     -29.907 -20.672   6.695  1.00 99.65           C  
ATOM    261 O    ALA A 109     -29.984 -21.853   7.025  1.00102.18           O  
ATOM    262 CB   ALA A 109     -31.848 -19.523   5.633  1.00103.56           C  
ATOM    263 N    ASP A 110     -28.820 -20.154   6.137  1.00104.77           N  
ATOM    264 CA   ASP A 110     -27.608 -20.951   6.007  1.00103.80           C  
ATOM    265 C    ASP A 110     -27.141 -21.405   7.375  1.00 93.65           C  
ATOM    266 O    ASP A 110     -26.717 -22.546   7.531  1.00 99.39           O  
ATOM    267 CB   ASP A 110     -26.506 -20.185   5.278  1.00109.74           C  
ATOM    268 CG   ASP A 110     -26.525 -20.432   3.782  1.00125.03           C  
ATOM    269 OD1  ASP A 110     -27.076 -21.472   3.356  1.00130.58           O  
ATOM    270 OD2  ASP A 110     -25.988 -19.592   3.028  1.00131.22           O  
ATOM    271 N    ILE A 111     -27.231 -20.515   8.361  1.00 81.24           N  
ATOM    272 CA   ILE A 111     -26.938 -20.874   9.741  1.00 79.26           C  
ATOM    273 C    ILE A 111     -27.869 -21.991  10.186  1.00 75.72           C  
ATOM    274 O    ILE A 111     -27.493 -22.877  10.960  1.00 73.20           O  
ATOM    275 CB   ILE A 111     -27.207 -19.706  10.706  1.00 85.99           C  
ATOM    276 CG1  ILE A 111     -26.124 -18.636  10.620  1.00 94.06           C  
ATOM    277 CG2  ILE A 111     -27.296 -20.214  12.142  1.00 81.72           C  
ATOM    278 CD1  ILE A 111     -26.234 -17.595  11.736  1.00 96.65           C  
ATOM    279 N    LEU A 112     -29.102 -21.940   9.705  1.00 67.91           N  
ATOM    280 CA   LEU A 112     -30.113 -22.832  10.233  1.00 72.44           C  
ATOM    281 C    LEU A 112     -30.024 -24.228   9.607  1.00 78.74           C  
ATOM    282 O    LEU A 112     -30.239 -25.241  10.278  1.00 80.08           O  
ATOM    283 CB   LEU A 112     -31.493 -22.220  10.046  1.00 76.13           C  
ATOM    284 CG   LEU A 112     -32.301 -22.177  11.337  1.00 80.41           C  
ATOM    285 CD1  LEU A 112     -33.729 -21.717  11.050  1.00 89.19           C  
ATOM    286 CD2  LEU A 112     -32.284 -23.538  12.028  1.00 81.78           C  
ATOM    287 N    LYS A 113     -29.687 -24.265   8.323  1.00 85.97           N  
ATOM    288 CA   LYS A 113     -29.537 -25.514   7.598  1.00 96.91           C  
ATOM    289 C    LYS A 113     -28.317 -26.258   8.090  1.00 97.88           C  
ATOM    290 O    LYS A 113     -28.369 -27.457   8.348  1.00106.81           O  
ATOM    291 CB   LYS A 113     -29.390 -25.246   6.094  1.00111.71           C  
ATOM    292 CG   LYS A 113     -28.976 -26.471   5.256  1.00120.33           C  
ATOM    293 CD   LYS A 113     -28.525 -26.056   3.845  1.00125.87           C  
ATOM    294 CE   LYS A 113     -28.089 -27.246   2.978  1.00125.51           C  
ATOM    295 NZ   LYS A 113     -29.189 -27.811   2.143  1.00124.80           N  
ATOM    296 N    HIS A 114     -27.215 -25.535   8.229  1.00 95.01           N  
ATOM    297 CA   HIS A 114     -25.916 -26.184   8.351  1.00 96.64           C  
ATOM    298 C    HIS A 114     -25.408 -26.371   9.768  1.00 94.15           C  
ATOM    299 O    HIS A 114     -24.316 -26.910   9.964  1.00 94.47           O  
ATOM    300 CB   HIS A 114     -24.866 -25.448   7.511  1.00 95.23           C  
ATOM    301 CG   HIS A 114     -25.150 -25.472   6.043  1.00 94.76           C  
ATOM    302 ND1  HIS A 114     -25.207 -26.643   5.318  1.00 97.47           N  
ATOM    303 CD2  HIS A 114     -25.401 -24.473   5.165  1.00 99.81           C  
ATOM    304 CE1  HIS A 114     -25.479 -26.365   4.056  1.00103.60           C  
ATOM    305 NE2  HIS A 114     -25.604 -25.055   3.937  1.00107.06           N  
ATOM    306 N    VAL A 115     -26.179 -25.932  10.758  1.00 89.73           N  
ATOM    307 CA   VAL A 115     -25.739 -26.117  12.137  1.00 81.85           C  
ATOM    308 C    VAL A 115     -26.839 -26.516  13.108  1.00 74.77           C  
ATOM    309 O    VAL A 115     -26.668 -27.457  13.870  1.00 74.03           O  
ATOM    310 CB   VAL A 115     -25.004 -24.884  12.668  1.00 76.66           C  
ATOM    311 CG1  VAL A 115     -24.291 -24.181  11.532  1.00 74.04           C  
ATOM    312 CG2  VAL A 115     -25.972 -23.952  13.360  1.00 83.06           C  
ATOM    313 N    ILE A 116     -27.964 -25.816  13.079  1.00 70.47           N  
ATOM    314 CA   ILE A 116     -29.005 -26.059  14.065  1.00 78.61           C  
ATOM    315 C    ILE A 116     -29.650 -27.438  13.913  1.00 93.69           C  
ATOM    316 O    ILE A 116     -29.748 -28.199  14.878  1.00 96.46           O  
ATOM    317 CB   ILE A 116     -30.077 -24.962  14.031  1.00 75.78           C  
ATOM    318 CG1  ILE A 116     -29.418 -23.591  14.195  1.00 71.11           C  
ATOM    319 CG2  ILE A 116     -31.123 -25.187  15.114  1.00 73.33           C  
ATOM    320 CD1  ILE A 116     -28.726 -23.379  15.532  1.00 61.23           C  
ATOM    321 N    GLY A 117     -30.078 -27.774  12.704  1.00 97.65           N  
ATOM    322 CA   GLY A 117     -30.833 -28.996  12.541  1.00 99.36           C  
ATOM    323 C    GLY A 117     -31.982 -28.971  13.533  1.00102.50           C  
ATOM    324 O    GLY A 117     -32.651 -27.949  13.690  1.00103.58           O  
ATOM    325 N    ASP A 118     -32.183 -30.084  14.230  1.00105.56           N  
ATOM    326 CA   ASP A 118     -33.344 -30.278  15.098  1.00109.07           C  
ATOM    327 C    ASP A 118     -33.361 -29.402  16.354  1.00102.33           C  
ATOM    328 O    ASP A 118     -34.365 -29.350  17.058  1.00102.03           O  
ATOM    329 CB   ASP A 118     -33.434 -31.747  15.498  1.00118.48           C  
ATOM    330 CG   ASP A 118     -32.064 -32.372  15.718  1.00127.34           C  
ATOM    331 OD1  ASP A 118     -31.770 -32.804  16.855  1.00129.94           O  
ATOM    332 OD2  ASP A 118     -31.271 -32.418  14.753  1.00131.06           O  
ATOM    333 N    TYR A 119     -32.256 -28.717  16.634  1.00 98.60           N  
ATOM    334 CA   TYR A 119     -32.175 -27.848  17.810  1.00 94.54           C  
ATOM    335 C    TYR A 119     -32.824 -26.489  17.566  1.00 91.30           C  
ATOM    336 O    TYR A 119     -32.589 -25.543  18.308  1.00 91.64           O  
ATOM    337 CB   TYR A 119     -30.717 -27.647  18.235  1.00 91.25           C  
ATOM    338 CG   TYR A 119     -30.059 -28.858  18.881  1.00 96.94           C  
ATOM    339 CD1  TYR A 119     -29.567 -28.796  20.182  1.00 97.99           C  
ATOM    340 CD2  TYR A 119     -29.920 -30.057  18.191  1.00103.60           C  
ATOM    341 CE1  TYR A 119     -28.953 -29.896  20.781  1.00101.22           C  
ATOM    342 CE2  TYR A 119     -29.311 -31.166  18.783  1.00107.31           C  
ATOM    343 CZ   TYR A 119     -28.828 -31.079  20.081  1.00104.79           C  
ATOM    344 OH   TYR A 119     -28.223 -32.172  20.680  1.00102.51           O  
ATOM    345 N    LYS A 120     -33.638 -26.395  16.523  1.00 89.75           N  
ATOM    346 CA   LYS A 120     -34.242 -25.124  16.156  1.00 89.58           C  
ATOM    347 C    LYS A 120     -35.062 -24.519  17.289  1.00 87.51           C  
ATOM    348 O    LYS A 120     -34.979 -23.317  17.544  1.00 86.38           O  
ATOM    349 CB   LYS A 120     -35.076 -25.258  14.872  1.00 99.82           C  
ATOM    350 CG   LYS A 120     -35.600 -26.662  14.595  1.00112.91           C  
ATOM    351 CD   LYS A 120     -36.298 -26.733  13.239  1.00122.84           C  
ATOM    352 CE   LYS A 120     -36.628 -28.172  12.839  1.00126.63           C  
ATOM    353 NZ   LYS A 120     -35.482 -28.896  12.200  1.00121.63           N  
ATOM    354 N    ASP A 121     -35.836 -25.357  17.973  1.00 90.67           N  
ATOM    355 CA   ASP A 121     -36.768 -24.902  19.009  1.00 93.17           C  
ATOM    356 C    ASP A 121     -36.159 -23.957  20.055  1.00 90.58           C  
ATOM    357 O    ASP A 121     -36.857 -23.095  20.602  1.00 93.29           O  
ATOM    358 CB   ASP A 121     -37.408 -26.103  19.710  1.00103.42           C  
ATOM    359 CG   ASP A 121     -36.399 -27.184  20.054  1.00112.95           C  
ATOM    360 OD1  ASP A 121     -36.273 -27.536  21.252  1.00111.49           O  
ATOM    361 OD2  ASP A 121     -35.727 -27.676  19.121  1.00118.68           O  
ATOM    362 N    ILE A 122     -34.864 -24.119  20.325  1.00 80.63           N  
ATOM    363 CA   ILE A 122     -34.188 -23.365  21.373  1.00 78.06           C  
ATOM    364 C    ILE A 122     -33.113 -22.450  20.787  1.00 90.74           C  
ATOM    365 O    ILE A 122     -32.194 -22.008  21.479  1.00 95.63           O  
ATOM    366 CB   ILE A 122     -33.526 -24.323  22.361  1.00 75.24           C  
ATOM    367 CG1  ILE A 122     -32.373 -25.065  21.675  1.00 71.90           C  
ATOM    368 CG2  ILE A 122     -34.544 -25.319  22.886  1.00 83.28           C  
ATOM    369 CD1  ILE A 122     -31.303 -25.606  22.633  1.00 63.49           C  
ATOM    370 N    PHE A 123     -33.231 -22.165  19.502  1.00 94.09           N  
ATOM    371 CA   PHE A 123     -32.178 -21.459  18.791  1.00 89.95           C  
ATOM    372 C    PHE A 123     -31.882 -20.047  19.298  1.00 84.38           C  
ATOM    373 O    PHE A 123     -30.737 -19.725  19.567  1.00 79.07           O  
ATOM    374 CB   PHE A 123     -32.478 -21.444  17.293  1.00 99.94           C  
ATOM    375 CG   PHE A 123     -31.796 -20.337  16.543  1.00103.32           C  
ATOM    376 CD1  PHE A 123     -30.652 -20.586  15.806  1.00 97.07           C  
ATOM    377 CD2  PHE A 123     -32.315 -19.047  16.557  1.00110.74           C  
ATOM    378 CE1  PHE A 123     -30.036 -19.574  15.106  1.00 96.79           C  
ATOM    379 CE2  PHE A 123     -31.703 -18.028  15.859  1.00109.35           C  
ATOM    380 CZ   PHE A 123     -30.562 -18.291  15.132  1.00103.10           C  
ATOM    381 N    PRO A 124     -32.906 -19.190  19.418  1.00 92.70           N  
ATOM    382 CA   PRO A 124     -32.563 -17.803  19.757  1.00 96.04           C  
ATOM    383 C    PRO A 124     -31.656 -17.729  20.992  1.00 97.79           C  
ATOM    384 O    PRO A 124     -30.615 -17.079  20.936  1.00 96.34           O  
ATOM    385 CB   PRO A 124     -33.926 -17.155  20.023  1.00 99.68           C  
ATOM    386 CG   PRO A 124     -34.893 -17.994  19.254  1.00 99.92           C  
ATOM    387 CD   PRO A 124     -34.362 -19.401  19.353  1.00 95.41           C  
ATOM    388 N    ASP A 125     -32.039 -18.396  22.078  1.00101.48           N  
ATOM    389 CA   ASP A 125     -31.184 -18.508  23.259  1.00 98.43           C  
ATOM    390 C    ASP A 125     -29.793 -19.025  22.875  1.00 88.96           C  
ATOM    391 O    ASP A 125     -28.761 -18.531  23.349  1.00 90.96           O  
ATOM    392 CB   ASP A 125     -31.834 -19.447  24.278  1.00103.10           C  
ATOM    393 CG   ASP A 125     -30.880 -19.872  25.379  1.00100.51           C  
ATOM    394 OD1  ASP A 125     -30.272 -18.988  26.012  1.00 97.64           O  
ATOM    395 OD2  ASP A 125     -30.745 -21.091  25.619  1.00100.75           O  
ATOM    396 N    LEU A 126     -29.781 -20.025  22.006  1.00 79.15           N  
ATOM    397 CA   LEU A 126     -28.549 -20.628  21.520  1.00 73.57           C  
ATOM    398 C    LEU A 126     -27.671 -19.607  20.794  1.00 75.91           C  
ATOM    399 O    LEU A 126     -26.483 -19.483  21.070  1.00 78.17           O  
ATOM    400 CB   LEU A 126     -28.912 -21.758  20.570  1.00 75.92           C  
ATOM    401 CG   LEU A 126     -28.132 -23.055  20.691  1.00 73.28           C  
ATOM    402 CD1  LEU A 126     -27.699 -23.248  22.132  1.00 73.42           C  
ATOM    403 CD2  LEU A 126     -29.003 -24.206  20.209  1.00 70.77           C  
ATOM    404 N    PHE A 127     -28.270 -18.889  19.852  1.00 82.88           N  
ATOM    405 CA   PHE A 127     -27.625 -17.787  19.140  1.00 82.38           C  
ATOM    406 C    PHE A 127     -26.998 -16.793  20.120  1.00 86.04           C  
ATOM    407 O    PHE A 127     -25.791 -16.515  20.053  1.00 87.00           O  
ATOM    408 CB   PHE A 127     -28.676 -17.097  18.278  1.00 83.60           C  
ATOM    409 CG   PHE A 127     -28.162 -15.953  17.459  1.00 97.38           C  
ATOM    410 CD1  PHE A 127     -27.931 -16.108  16.093  1.00 98.01           C  
ATOM    411 CD2  PHE A 127     -27.963 -14.700  18.034  1.00111.31           C  
ATOM    412 CE1  PHE A 127     -27.475 -15.045  15.318  1.00100.74           C  
ATOM    413 CE2  PHE A 127     -27.507 -13.622  17.265  1.00114.05           C  
ATOM    414 CZ   PHE A 127     -27.263 -13.798  15.905  1.00109.08           C  
ATOM    415 N    LYS A 128     -27.824 -16.274  21.032  1.00 85.50           N  
ATOM    416 CA   LYS A 128     -27.367 -15.388  22.108  1.00 85.19           C  
ATOM    417 C    LYS A 128     -26.038 -15.835  22.709  1.00 80.35           C  
ATOM    418 O    LYS A 128     -25.121 -15.033  22.908  1.00 75.10           O  
ATOM    419 CB   LYS A 128     -28.412 -15.313  23.217  1.00 89.72           C  
ATOM    420 CG   LYS A 128     -28.224 -14.136  24.162  1.00100.08           C  
ATOM    421 CD   LYS A 128     -29.466 -13.907  25.028  1.00112.90           C  
ATOM    422 CE   LYS A 128     -29.442 -12.537  25.716  1.00118.82           C  
ATOM    423 NZ   LYS A 128     -30.767 -12.149  26.303  1.00123.16           N  
ATOM    424 N    ARG A 129     -25.947 -17.123  23.003  1.00 84.07           N  
ATOM    425 CA   ARG A 129     -24.723 -17.695  23.537  1.00 85.04           C  
ATOM    426 C    ARG A 129     -23.574 -17.591  22.541  1.00 84.00           C  
ATOM    427 O    ARG A 129     -22.472 -17.147  22.878  1.00 86.34           O  
ATOM    428 CB   ARG A 129     -24.959 -19.153  23.874  1.00 79.00           C  
ATOM    429 CG   ARG A 129     -26.214 -19.396  24.659  1.00 74.54           C  
ATOM    430 CD   ARG A 129     -25.887 -20.425  25.692  1.00 78.84           C  
ATOM    431 NE   ARG A 129     -27.060 -21.126  26.174  1.00 91.38           N  
ATOM    432 CZ   ARG A 129     -27.020 -22.362  26.653  1.00 98.06           C  
ATOM    433 NH1  ARG A 129     -25.856 -23.015  26.687  1.00 87.35           N  
ATOM    434 NH2  ARG A 129     -28.137 -22.948  27.081  1.00106.82           N  
ATOM    435 N    ALA A 130     -23.830 -18.024  21.315  1.00 78.37           N  
ATOM    436 CA   ALA A 130     -22.827 -17.911  20.281  1.00 72.67           C  
ATOM    437 C    ALA A 130     -22.309 -16.488  20.330  1.00 73.38           C  
ATOM    438 O    ALA A 130     -21.116 -16.247  20.543  1.00 73.17           O  
ATOM    439 CB   ALA A 130     -23.433 -18.203  18.939  1.00 69.98           C  
ATOM    440 N    ALA A 131     -23.232 -15.547  20.163  1.00 71.60           N  
ATOM    441 CA   ALA A 131     -22.896 -14.128  20.142  1.00 76.58           C  
ATOM    442 C    ALA A 131     -21.931 -13.716  21.253  1.00 78.54           C  
ATOM    443 O    ALA A 131     -20.887 -13.099  20.989  1.00 75.70           O  
ATOM    444 CB   ALA A 131     -24.160 -13.305  20.221  1.00 79.41           C  
ATOM    445 N    GLU A 132     -22.295 -14.056  22.490  1.00 80.06           N  
ATOM    446 CA   GLU A 132     -21.493 -13.690  23.650  1.00 73.88           C  
ATOM    447 C    GLU A 132     -20.130 -14.378  23.615  1.00 67.73           C  
ATOM    448 O    GLU A 132     -19.102 -13.708  23.594  1.00 72.32           O  
ATOM    449 CB   GLU A 132     -22.239 -13.959  24.959  1.00 74.49           C  
ATOM    450 CG   GLU A 132     -22.075 -15.362  25.524  1.00 82.73           C  
ATOM    451 CD   GLU A 132     -20.843 -15.516  26.430  1.00 87.79           C  
ATOM    452 OE1  GLU A 132     -20.467 -16.678  26.698  1.00 89.05           O  
ATOM    453 OE2  GLU A 132     -20.257 -14.494  26.881  1.00 80.69           O  
ATOM    454 N    ARG A 133     -20.105 -15.704  23.589  1.00 59.36           N  
ATOM    455 CA   ARG A 133     -18.822 -16.383  23.464  1.00 63.35           C  
ATOM    456 C    ARG A 133     -18.034 -15.749  22.316  1.00 65.13           C  
ATOM    457 O    ARG A 133     -16.865 -15.388  22.466  1.00 62.89           O  
ATOM    458 CB   ARG A 133     -19.013 -17.895  23.255  1.00 61.48           C  
ATOM    459 CG   ARG A 133     -19.097 -18.680  24.554  1.00 57.52           C  
ATOM    460 CD   ARG A 133     -17.737 -18.701  25.251  1.00 67.68           C  
ATOM    461 NE   ARG A 133     -17.805 -18.511  26.702  1.00 75.38           N  
ATOM    462 CZ   ARG A 133     -17.843 -17.324  27.310  1.00 86.82           C  
ATOM    463 NH1  ARG A 133     -17.834 -16.197  26.603  1.00 89.93           N  
ATOM    464 NH2  ARG A 133     -17.894 -17.261  28.634  1.00 91.87           N  
ATOM    465 N    LEU A 134     -18.699 -15.578  21.180  1.00 68.40           N  
ATOM    466 CA   LEU A 134     -18.054 -14.992  20.022  1.00 75.18           C  
ATOM    467 C    LEU A 134     -17.373 -13.693  20.432  1.00 82.60           C  
ATOM    468 O    LEU A 134     -16.191 -13.461  20.146  1.00 85.66           O  
ATOM    469 CB   LEU A 134     -19.075 -14.745  18.917  1.00 76.69           C  
ATOM    470 CG   LEU A 134     -18.522 -14.796  17.492  1.00 74.24           C  
ATOM    471 CD1  LEU A 134     -17.576 -15.965  17.339  1.00 65.03           C  
ATOM    472 CD2  LEU A 134     -19.656 -14.904  16.507  1.00 77.43           C  
ATOM    473 N    GLN A 135     -18.118 -12.854  21.135  1.00 87.19           N  
ATOM    474 CA   GLN A 135     -17.558 -11.609  21.640  1.00 90.02           C  
ATOM    475 C    GLN A 135     -16.539 -11.842  22.740  1.00 85.25           C  
ATOM    476 O    GLN A 135     -15.421 -11.344  22.685  1.00 85.36           O  
ATOM    477 CB   GLN A 135     -18.658 -10.710  22.195  1.00 91.46           C  
ATOM    478 CG   GLN A 135     -18.128  -9.642  23.150  1.00 92.37           C  
ATOM    479 CD   GLN A 135     -17.321  -8.561  22.443  1.00 91.97           C  
ATOM    480 OE1  GLN A 135     -17.845  -7.833  21.598  1.00 88.40           O  
ATOM    481 NE2  GLN A 135     -16.042  -8.448  22.793  1.00 93.88           N  
ATOM    482 N    TYR A 136     -16.942 -12.586  23.757  1.00 78.10           N  
ATOM    483 CA   TYR A 136     -16.146 -12.649  24.962  1.00 75.18           C  
ATOM    484 C    TYR A 136     -14.820 -13.353  24.804  1.00 77.35           C  
ATOM    485 O    TYR A 136     -13.828 -12.939  25.393  1.00 81.10           O  
ATOM    486 CB   TYR A 136     -16.884 -13.328  26.100  1.00 70.18           C  
ATOM    487 CG   TYR A 136     -15.975 -13.425  27.289  1.00 64.99           C  
ATOM    488 CD1  TYR A 136     -15.314 -14.609  27.598  1.00 67.28           C  
ATOM    489 CD2  TYR A 136     -15.713 -12.302  28.066  1.00 66.00           C  
ATOM    490 CE1  TYR A 136     -14.450 -14.680  28.694  1.00 73.05           C  
ATOM    491 CE2  TYR A 136     -14.858 -12.355  29.158  1.00 68.63           C  
ATOM    492 CZ   TYR A 136     -14.233 -13.541  29.470  1.00 72.86           C  
ATOM    493 OH   TYR A 136     -13.387 -13.586  30.551  1.00 71.17           O  
ATOM    494 N    VAL A 137     -14.801 -14.447  24.058  1.00 73.07           N  
ATOM    495 CA   VAL A 137     -13.571 -15.209  23.972  1.00 72.85           C  
ATOM    496 C    VAL A 137     -12.694 -14.718  22.811  1.00 70.89           C  
ATOM    497 O    VAL A 137     -11.465 -14.701  22.914  1.00 71.88           O  
ATOM    498 CB   VAL A 137     -13.826 -16.753  23.996  1.00 59.31           C  
ATOM    499 CG1  VAL A 137     -15.203 -17.065  23.512  1.00 62.85           C  
ATOM    500 CG2  VAL A 137     -12.788 -17.521  23.185  1.00 58.42           C  
ATOM    501 N    PHE A 138     -13.314 -14.268  21.727  1.00 61.95           N  
ATOM    502 CA   PHE A 138     -12.527 -13.854  20.566  1.00 63.01           C  
ATOM    503 C    PHE A 138     -12.647 -12.382  20.292  1.00 72.00           C  
ATOM    504 O    PHE A 138     -12.041 -11.863  19.357  1.00 70.23           O  
ATOM    505 CB   PHE A 138     -12.986 -14.595  19.333  1.00 54.71           C  
ATOM    506 CG   PHE A 138     -13.285 -16.010  19.589  1.00 49.45           C  
ATOM    507 CD1  PHE A 138     -12.370 -16.985  19.247  1.00 50.39           C  
ATOM    508 CD2  PHE A 138     -14.468 -16.376  20.195  1.00 54.71           C  
ATOM    509 CE1  PHE A 138     -12.634 -18.308  19.474  1.00 50.37           C  
ATOM    510 CE2  PHE A 138     -14.749 -17.698  20.428  1.00 62.64           C  
ATOM    511 CZ   PHE A 138     -13.829 -18.672  20.068  1.00 59.85           C  
ATOM    512 N    GLY A 139     -13.456 -11.712  21.094  1.00 80.37           N  
ATOM    513 CA   GLY A 139     -13.684 -10.301  20.894  1.00 83.52           C  
ATOM    514 C    GLY A 139     -14.221 -10.015  19.509  1.00 85.49           C  
ATOM    515 O    GLY A 139     -13.654  -9.195  18.791  1.00 93.66           O  
ATOM    516 N    TYR A 140     -15.303 -10.686  19.121  1.00 78.04           N  
ATOM    517 CA   TYR A 140     -16.016 -10.306  17.899  1.00 76.77           C  
ATOM    518 C    TYR A 140     -17.461  -9.901  18.182  1.00 81.67           C  
ATOM    519 O    TYR A 140     -18.200 -10.623  18.855  1.00 91.16           O  
ATOM    520 CB   TYR A 140     -16.024 -11.440  16.875  1.00 76.18           C  
ATOM    521 CG   TYR A 140     -14.706 -11.709  16.195  1.00 77.84           C  
ATOM    522 CD1  TYR A 140     -14.139 -10.780  15.319  1.00 71.19           C  
ATOM    523 CD2  TYR A 140     -14.039 -12.912  16.404  1.00 83.20           C  
ATOM    524 CE1  TYR A 140     -12.934 -11.045  14.682  1.00 71.21           C  
ATOM    525 CE2  TYR A 140     -12.834 -13.181  15.779  1.00 83.13           C  
ATOM    526 CZ   TYR A 140     -12.286 -12.252  14.922  1.00 78.58           C  
ATOM    527 OH   TYR A 140     -11.086 -12.553  14.319  1.00 81.20           O  
ATOM    528 N    LYS A 141     -17.880  -8.759  17.654  1.00 81.15           N  
ATOM    529 CA   LYS A 141     -19.284  -8.391  17.754  1.00 85.78           C  
ATOM    530 C    LYS A 141     -20.051  -8.951  16.558  1.00 88.16           C  
ATOM    531 O    LYS A 141     -19.777  -8.597  15.410  1.00 93.18           O  
ATOM    532 CB   LYS A 141     -19.460  -6.872  17.844  1.00 90.49           C  
ATOM    533 CG   LYS A 141     -20.881  -6.444  18.244  1.00 97.52           C  
ATOM    534 CD   LYS A 141     -21.083  -4.920  18.238  1.00104.35           C  
ATOM    535 CE   LYS A 141     -20.366  -4.220  19.394  1.00109.26           C  
ATOM    536 NZ   LYS A 141     -20.242  -2.745  19.147  1.00115.74           N  
ATOM    537 N    LEU A 142     -20.993  -9.848  16.829  1.00 82.13           N  
ATOM    538 CA   LEU A 142     -21.863 -10.367  15.784  1.00 76.47           C  
ATOM    539 C    LEU A 142     -22.963  -9.356  15.548  1.00 77.53           C  
ATOM    540 O    LEU A 142     -23.726  -9.036  16.457  1.00 69.37           O  
ATOM    541 CB   LEU A 142     -22.467 -11.713  16.193  1.00 78.31           C  
ATOM    542 CG   LEU A 142     -23.568 -12.305  15.304  1.00 79.08           C  
ATOM    543 CD1  LEU A 142     -23.135 -12.294  13.840  1.00 81.37           C  
ATOM    544 CD2  LEU A 142     -23.945 -13.722  15.759  1.00 71.09           C  
ATOM    545 N    VAL A 143     -23.039  -8.848  14.325  1.00 90.67           N  
ATOM    546 CA   VAL A 143     -24.001  -7.802  14.002  1.00 94.54           C  
ATOM    547 C    VAL A 143     -24.779  -8.073  12.728  1.00101.00           C  
ATOM    548 O    VAL A 143     -24.201  -8.449  11.709  1.00105.74           O  
ATOM    549 CB   VAL A 143     -23.297  -6.475  13.822  1.00 86.80           C  
ATOM    550 CG1  VAL A 143     -24.298  -5.420  13.423  1.00 88.35           C  
ATOM    551 CG2  VAL A 143     -22.593  -6.099  15.101  1.00 85.12           C  
ATOM    552 N    GLU A 144     -26.092  -7.879  12.787  1.00101.24           N  
ATOM    553 CA   GLU A 144     -26.884  -7.862  11.573  1.00104.56           C  
ATOM    554 C    GLU A 144     -26.407  -6.602  10.884  1.00105.44           C  
ATOM    555 O    GLU A 144     -26.212  -5.585  11.543  1.00105.86           O  
ATOM    556 CB   GLU A 144     -28.376  -7.770  11.900  1.00107.97           C  
ATOM    557 CG   GLU A 144     -29.293  -8.324  10.818  1.00109.47           C  
ATOM    558 CD   GLU A 144     -30.751  -7.969  11.048  1.00115.99           C  
ATOM    559 OE1  GLU A 144     -31.624  -8.842  10.821  1.00118.27           O  
ATOM    560 OE2  GLU A 144     -31.021  -6.813  11.454  1.00118.27           O  
ATOM    561 N    LEU A 145     -26.181  -6.656   9.577  1.00108.22           N  
ATOM    562 CA   LEU A 145     -25.592  -5.499   8.900  1.00114.38           C  
ATOM    563 C    LEU A 145     -26.631  -4.441   8.533  1.00117.99           C  
ATOM    564 O    LEU A 145     -26.422  -3.250   8.762  1.00123.94           O  
ATOM    565 CB   LEU A 145     -24.732  -5.902   7.690  1.00110.10           C  
ATOM    566 CG   LEU A 145     -25.362  -6.580   6.476  1.00104.05           C  
ATOM    567 CD1  LEU A 145     -24.345  -6.647   5.350  1.00 94.83           C  
ATOM    568 CD2  LEU A 145     -25.851  -7.970   6.844  1.00102.73           C  
ATOM    569 N    GLU A 146     -27.747  -4.875   7.967  1.00113.16           N  
ATOM    570 CA   GLU A 146     -28.867  -3.975   7.769  1.00120.49           C  
ATOM    571 C    GLU A 146     -29.976  -4.444   8.710  1.00128.60           C  
ATOM    572 O    GLU A 146     -30.071  -5.633   9.005  1.00129.57           O  
ATOM    573 CB   GLU A 146     -29.310  -3.987   6.302  1.00121.94           C  
ATOM    574 CG   GLU A 146     -28.160  -4.225   5.312  1.00121.74           C  
ATOM    575 CD   GLU A 146     -28.578  -4.093   3.847  1.00125.21           C  
ATOM    576 OE1  GLU A 146     -29.013  -2.993   3.443  1.00128.48           O  
ATOM    577 OE2  GLU A 146     -28.453  -5.086   3.094  1.00122.30           O  
ATOM    578 N    PRO A 147     -30.785  -3.509   9.233  1.00132.83           N  
ATOM    579 CA   PRO A 147     -31.903  -3.913  10.094  1.00130.48           C  
ATOM    580 C    PRO A 147     -32.866  -4.801   9.320  1.00125.15           C  
ATOM    581 O    PRO A 147     -33.246  -4.461   8.197  1.00119.82           O  
ATOM    582 CB   PRO A 147     -32.576  -2.582  10.448  1.00135.72           C  
ATOM    583 CG   PRO A 147     -31.502  -1.553  10.279  1.00134.97           C  
ATOM    584 CD   PRO A 147     -30.632  -2.045   9.161  1.00133.72           C  
ATOM    585 N    LYS A 148     -33.247  -5.929   9.910  1.00127.28           N  
ATOM    586 CA   LYS A 148     -34.132  -6.876   9.241  1.00132.65           C  
ATOM    587 C    LYS A 148     -33.452  -7.442   7.997  1.00126.58           C  
ATOM    588 O    LYS A 148     -34.100  -7.726   6.990  1.00122.78           O  
ATOM    589 CB   LYS A 148     -35.451  -6.203   8.861  1.00144.47           C  
ATOM    590 CG   LYS A 148     -36.029  -5.295   9.942  1.00151.20           C  
ATOM    591 CD   LYS A 148     -36.816  -6.068  10.995  1.00152.85           C  
ATOM    592 CE   LYS A 148     -37.796  -5.137  11.709  1.00157.86           C  
ATOM    593 NZ   LYS A 148     -38.791  -5.846  12.562  1.00156.61           N  
ATOM    594 N    SER A 149     -32.135  -7.589   8.080  1.00125.30           N  
ATOM    595 CA   SER A 149     -31.352  -8.226   7.030  1.00123.61           C  
ATOM    596 C    SER A 149     -31.549  -9.729   7.017  1.00125.44           C  
ATOM    597 O    SER A 149     -31.508 -10.351   5.956  1.00126.00           O  
ATOM    598 CB   SER A 149     -29.868  -7.969   7.253  1.00119.09           C  
ATOM    599 OG   SER A 149     -29.519  -6.661   6.869  1.00122.77           O  
ATOM    600 N    ASN A 150     -31.747 -10.309   8.201  1.00123.50           N  
ATOM    601 CA   ASN A 150     -31.648 -11.753   8.369  1.00117.44           C  
ATOM    602 C    ASN A 150     -30.256 -12.187   7.963  1.00106.15           C  
ATOM    603 O    ASN A 150     -30.060 -13.311   7.510  1.00108.59           O  
ATOM    604 CB   ASN A 150     -32.669 -12.501   7.505  1.00125.05           C  
ATOM    605 CG   ASN A 150     -33.805 -13.097   8.316  1.00127.28           C  
ATOM    606 OD1  ASN A 150     -34.012 -12.737   9.473  1.00132.26           O  
ATOM    607 ND2  ASN A 150     -34.550 -14.014   7.706  1.00124.76           N  
ATOM    608 N    THR A 151     -29.293 -11.283   8.101  1.00 95.66           N  
ATOM    609 CA   THR A 151     -27.911 -11.599   7.757  1.00 90.95           C  
ATOM    610 C    THR A 151     -26.919 -10.936   8.711  1.00 87.46           C  
ATOM    611 O    THR A 151     -27.107  -9.790   9.124  1.00 86.81           O  
ATOM    612 CB   THR A 151     -27.582 -11.274   6.269  1.00 82.84           C  
ATOM    613 OG1  THR A 151     -28.104  -9.985   5.902  1.00 84.04           O  
ATOM    614 CG2  THR A 151     -28.186 -12.340   5.360  1.00 78.53           C  
ATOM    615 N    TYR A 152     -25.864 -11.665   9.064  1.00 87.46           N  
ATOM    616 CA   TYR A 152     -24.954 -11.210  10.110  1.00 88.20           C  
ATOM    617 C    TYR A 152     -23.501 -11.134   9.674  1.00 86.01           C  
ATOM    618 O    TYR A 152     -23.112 -11.721   8.669  1.00 83.60           O  
ATOM    619 CB   TYR A 152     -25.089 -12.105  11.334  1.00 85.48           C  
ATOM    620 CG   TYR A 152     -26.521 -12.253  11.729  1.00 95.67           C  
ATOM    621 CD1  TYR A 152     -27.308 -13.262  11.182  1.00 99.13           C  
ATOM    622 CD2  TYR A 152     -27.108 -11.359  12.617  1.00100.74           C  
ATOM    623 CE1  TYR A 152     -28.635 -13.391  11.525  1.00102.97           C  
ATOM    624 CE2  TYR A 152     -28.437 -11.481  12.969  1.00104.89           C  
ATOM    625 CZ   TYR A 152     -29.195 -12.499  12.417  1.00107.72           C  
ATOM    626 OH   TYR A 152     -30.520 -12.633  12.756  1.00115.85           O  
ATOM    627 N    ILE A 153     -22.701 -10.412  10.448  1.00 86.50           N  
ATOM    628 CA   ILE A 153     -21.305 -10.220  10.110  1.00 91.16           C  
ATOM    629 C    ILE A 153     -20.470 -10.113  11.386  1.00 91.69           C  
ATOM    630 O    ILE A 153     -21.013  -9.967  12.484  1.00 92.46           O  
ATOM    631 CB   ILE A 153     -21.147  -8.954   9.271  1.00 96.77           C  
ATOM    632 CG1  ILE A 153     -19.819  -8.956   8.511  1.00 97.19           C  
ATOM    633 CG2  ILE A 153     -21.304  -7.719  10.150  1.00 97.11           C  
ATOM    634 CD1  ILE A 153     -19.525  -7.629   7.857  1.00 93.56           C  
ATOM    635 N    LEU A 154     -19.152 -10.199  11.247  1.00 88.13           N  
ATOM    636 CA   LEU A 154     -18.285 -10.087  12.412  1.00 85.00           C  
ATOM    637 C    LEU A 154     -17.474  -8.815  12.381  1.00 86.18           C  
ATOM    638 O    LEU A 154     -16.846  -8.466  11.373  1.00 88.72           O  
ATOM    639 CB   LEU A 154     -17.374 -11.304  12.571  1.00 85.63           C  
ATOM    640 CG   LEU A 154     -17.923 -12.426  13.455  1.00 91.73           C  
ATOM    641 CD1  LEU A 154     -19.374 -12.730  13.104  1.00 91.76           C  
ATOM    642 CD2  LEU A 154     -17.056 -13.676  13.349  1.00 93.83           C  
ATOM    643 N    ILE A 155     -17.512  -8.125  13.512  1.00 86.14           N  
ATOM    644 CA   ILE A 155     -16.843  -6.850  13.687  1.00 89.58           C  
ATOM    645 C    ILE A 155     -15.790  -7.028  14.756  1.00 95.16           C  
ATOM    646 O    ILE A 155     -16.052  -7.642  15.793  1.00101.16           O  
ATOM    647 CB   ILE A 155     -17.826  -5.796  14.200  1.00 90.85           C  
ATOM    648 CG1  ILE A 155     -18.832  -5.424  13.115  1.00 88.58           C  
ATOM    649 CG2  ILE A 155     -17.088  -4.565  14.695  1.00 96.33           C  
ATOM    650 CD1  ILE A 155     -19.939  -4.528  13.620  1.00 87.75           C  
ATOM    651 N    ASN A 156     -14.601  -6.488  14.518  1.00 94.28           N  
ATOM    652 CA   ASN A 156     -13.530  -6.616  15.493  1.00 90.77           C  
ATOM    653 C    ASN A 156     -13.611  -5.503  16.533  1.00 91.50           C  
ATOM    654 O    ASN A 156     -13.604  -4.328  16.169  1.00101.42           O  
ATOM    655 CB   ASN A 156     -12.172  -6.608  14.790  1.00 90.28           C  
ATOM    656 CG   ASN A 156     -11.119  -7.423  15.537  1.00 96.05           C  
ATOM    657 OD1  ASN A 156     -10.281  -8.087  14.919  1.00 97.02           O  
ATOM    658 ND2  ASN A 156     -11.160  -7.380  16.872  1.00 99.90           N  
ATOM    659 N    THR A 157     -13.700  -5.874  17.815  1.00 83.99           N  
ATOM    660 CA   THR A 157     -13.785  -4.902  18.915  1.00 94.87           C  
ATOM    661 C    THR A 157     -12.438  -4.239  19.215  1.00109.51           C  
ATOM    662 O    THR A 157     -12.365  -3.064  19.602  1.00118.77           O  
ATOM    663 CB   THR A 157     -14.263  -5.553  20.217  1.00 94.82           C  
ATOM    664 OG1  THR A 157     -13.138  -6.087  20.925  1.00 94.87           O  
ATOM    665 CG2  THR A 157     -15.269  -6.655  19.933  1.00 92.96           C  
ATOM    666 N    LEU A 158     -11.378  -5.019  19.051  1.00108.99           N  
ATOM    667 CA   LEU A 158     -10.014  -4.538  19.184  1.00112.28           C  
ATOM    668 C    LEU A 158      -9.664  -3.712  17.930  1.00126.99           C  
ATOM    669 O    LEU A 158     -10.315  -3.867  16.899  1.00128.29           O  
ATOM    670 CB   LEU A 158      -9.110  -5.763  19.311  1.00 99.20           C  
ATOM    671 CG   LEU A 158      -9.755  -6.983  19.992  1.00 86.09           C  
ATOM    672 CD1  LEU A 158      -8.824  -8.191  20.009  1.00 75.14           C  
ATOM    673 CD2  LEU A 158     -10.190  -6.652  21.412  1.00 92.01           C  
ATOM    674 N    GLU A 159      -8.677  -2.821  17.967  1.00123.98           N  
ATOM    675 CA   GLU A 159      -7.843  -2.445  19.097  1.00136.94           C  
ATOM    676 C    GLU A 159      -6.930  -1.321  18.604  1.00139.28           C  
ATOM    677 O    GLU A 159      -6.448  -0.520  19.400  1.00140.57           O  
ATOM    678 CB   GLU A 159      -7.001  -3.608  19.623  1.00144.35           C  
ATOM    679 CG   GLU A 159      -6.162  -3.267  20.858  1.00150.36           C  
ATOM    680 CD   GLU A 159      -6.994  -2.792  22.046  1.00157.46           C  
ATOM    681 OE1  GLU A 159      -8.130  -2.313  21.839  1.00160.61           O  
ATOM    682 OE2  GLU A 159      -6.505  -2.895  23.193  1.00159.86           O  
ATOM    683 N    PRO A 160      -6.694  -1.248  17.282  1.00140.16           N  
ATOM    684 CA   PRO A 160      -7.006  -2.193  16.204  1.00147.77           C  
ATOM    685 C    PRO A 160      -5.828  -2.403  15.252  1.00143.56           C  
ATOM    686 O    PRO A 160      -5.115  -1.438  14.993  1.00142.84           O  
ATOM    687 CB   PRO A 160      -8.121  -1.462  15.443  1.00154.06           C  
ATOM    688 CG   PRO A 160      -8.063   0.025  15.963  1.00138.34           C  
ATOM    689 CD   PRO A 160      -6.804   0.123  16.778  1.00134.46           C  
ATOM    690 N    VAL A 161      -5.646  -3.623  14.741  1.00140.41           N  
ATOM    691 CA   VAL A 161      -4.607  -3.930  13.743  1.00138.76           C  
ATOM    692 C    VAL A 161      -4.071  -5.363  13.888  1.00137.36           C  
ATOM    693 O    VAL A 161      -2.917  -5.666  13.557  1.00131.36           O  
ATOM    694 CB   VAL A 161      -3.429  -2.910  13.767  1.00113.68           C  
ATOM    695 CG1  VAL A 161      -2.596  -3.063  15.043  1.00114.73           C  
ATOM    696 CG2  VAL A 161      -2.571  -3.029  12.505  1.00110.37           C  
ATOM    697 N    GLU A 166      -5.809   5.858   6.605  1.00139.55           N  
ATOM    698 CA   GLU A 166      -6.828   5.790   7.649  1.00139.67           C  
ATOM    699 C    GLU A 166      -7.330   4.365   7.885  1.00138.20           C  
ATOM    700 O    GLU A 166      -7.949   4.081   8.911  1.00136.73           O  
ATOM    701 CB   GLU A 166      -7.984   6.714   7.325  1.00140.04           C  
ATOM    702 N    MET A 167      -7.072   3.473   6.933  1.00137.10           N  
ATOM    703 CA   MET A 167      -7.432   2.067   7.104  1.00131.71           C  
ATOM    704 C    MET A 167      -6.197   1.165   7.054  1.00130.93           C  
ATOM    705 O    MET A 167      -5.537   1.050   6.020  1.00126.09           O  
ATOM    706 CB   MET A 167      -8.458   1.621   6.054  1.00122.98           C  
ATOM    707 CG   MET A 167      -9.240   0.340   6.406  1.00114.88           C  
ATOM    708 SD   MET A 167      -9.517  -0.697   4.943  1.00195.30           S  
ATOM    709 CE   MET A 167     -11.029  -1.592   5.321  1.00 43.73           C  
ATOM    710 N    ARG A 168      -5.900   0.532   8.186  1.00131.97           N  
ATOM    711 CA   ARG A 168      -4.832  -0.454   8.275  1.00133.84           C  
ATOM    712 C    ARG A 168      -5.266  -1.638   9.152  1.00138.24           C  
ATOM    713 O    ARG A 168      -5.694  -1.451  10.292  1.00136.30           O  
ATOM    714 CB   ARG A 168      -3.573   0.191   8.820  1.00131.08           C  
ATOM    715 N    GLY A 169      -5.163  -2.853   8.614  1.00144.89           N  
ATOM    716 CA   GLY A 169      -5.572  -4.048   9.337  1.00146.57           C  
ATOM    717 C    GLY A 169      -5.130  -5.344   8.680  1.00149.47           C  
ATOM    718 O    GLY A 169      -3.947  -5.691   8.693  1.00152.38           O  
ATOM    719 N    GLN A 171       2.384  -4.162   6.377  1.00123.28           N  
ATOM    720 CA   GLN A 171       1.969  -5.546   6.555  1.00129.01           C  
ATOM    721 C    GLN A 171       0.452  -5.724   6.373  1.00138.16           C  
ATOM    722 O    GLN A 171      -0.134  -6.696   6.861  1.00139.64           O  
ATOM    723 CB   GLN A 171       2.397  -6.051   7.932  1.00124.38           C  
ATOM    724 CG   GLN A 171       3.570  -5.300   8.532  1.00122.93           C  
ATOM    725 CD   GLN A 171       4.380  -6.163   9.482  1.00122.25           C  
ATOM    726 OE1  GLN A 171       4.554  -7.361   9.249  1.00126.66           O  
ATOM    727 NE2  GLN A 171       4.894  -5.557  10.550  1.00114.72           N  
ATOM    728 N    GLY A 172      -0.178  -4.779   5.677  1.00141.81           N  
ATOM    729 CA   GLY A 172      -1.597  -4.864   5.368  1.00140.00           C  
ATOM    730 C    GLY A 172      -1.828  -5.572   4.043  1.00144.03           C  
ATOM    731 O    GLY A 172      -0.901  -5.718   3.241  1.00148.81           O  
ATOM    732 N    THR A 173      -3.063  -6.005   3.805  1.00141.63           N  
ATOM    733 CA   THR A 173      -3.381  -6.812   2.624  1.00137.70           C  
ATOM    734 C    THR A 173      -3.215  -6.020   1.327  1.00131.27           C  
ATOM    735 O    THR A 173      -3.276  -4.791   1.326  1.00132.16           O  
ATOM    736 CB   THR A 173      -4.811  -7.382   2.701  1.00137.76           C  
ATOM    737 OG1  THR A 173      -5.640  -6.749   1.719  1.00136.37           O  
ATOM    738 CG2  THR A 173      -5.393  -7.164   4.093  1.00138.44           C  
ATOM    739 N    PRO A 174      -3.002  -6.726   0.210  1.00124.74           N  
ATOM    740 CA   PRO A 174      -2.746  -5.995  -1.032  1.00124.36           C  
ATOM    741 C    PRO A 174      -4.044  -5.409  -1.534  1.00123.08           C  
ATOM    742 O    PRO A 174      -4.133  -4.232  -1.889  1.00124.71           O  
ATOM    743 CB   PRO A 174      -2.291  -7.094  -2.001  1.00127.37           C  
ATOM    744 CG   PRO A 174      -2.242  -8.378  -1.198  1.00126.41           C  
ATOM    745 CD   PRO A 174      -3.115  -8.174  -0.015  1.00122.44           C  
ATOM    746 N    THR A 175      -5.056  -6.268  -1.547  1.00117.94           N  
ATOM    747 CA   THR A 175      -6.358  -5.952  -2.102  1.00111.26           C  
ATOM    748 C    THR A 175      -7.008  -4.805  -1.331  1.00107.87           C  
ATOM    749 O    THR A 175      -7.576  -3.885  -1.917  1.00 99.23           O  
ATOM    750 CB   THR A 175      -7.250  -7.203  -2.090  1.00106.73           C  
ATOM    751 OG1  THR A 175      -7.854  -7.358  -0.802  1.00105.63           O  
ATOM    752 CG2  THR A 175      -6.410  -8.437  -2.380  1.00106.23           C  
ATOM    753 N    THR A 176      -6.904  -4.849  -0.009  1.00112.82           N  
ATOM    754 CA   THR A 176      -7.517  -3.817   0.811  1.00105.32           C  
ATOM    755 C    THR A 176      -7.131  -2.417   0.312  1.00107.38           C  
ATOM    756 O    THR A 176      -7.959  -1.507   0.291  1.00110.72           O  
ATOM    757 CB   THR A 176      -7.182  -4.003   2.296  1.00 88.79           C  
ATOM    758 OG1  THR A 176      -7.775  -2.942   3.052  1.00 85.91           O  
ATOM    759 CG2  THR A 176      -5.696  -3.993   2.508  1.00 85.16           C  
ATOM    760 N    GLY A 177      -5.885  -2.251  -0.115  1.00105.89           N  
ATOM    761 CA   GLY A 177      -5.474  -0.990  -0.707  1.00106.68           C  
ATOM    762 C    GLY A 177      -6.360  -0.678  -1.894  1.00107.67           C  
ATOM    763 O    GLY A 177      -6.967   0.392  -1.977  1.00107.36           O  
ATOM    764 N    LEU A 178      -6.433  -1.644  -2.806  1.00108.09           N  
ATOM    765 CA   LEU A 178      -7.281  -1.582  -3.995  1.00105.69           C  
ATOM    766 C    LEU A 178      -8.693  -1.099  -3.643  1.00 93.18           C  
ATOM    767 O    LEU A 178      -9.162  -0.057  -4.110  1.00 85.41           O  
ATOM    768 CB   LEU A 178      -7.363  -2.988  -4.601  1.00108.69           C  
ATOM    769 CG   LEU A 178      -7.143  -3.259  -6.092  1.00118.05           C  
ATOM    770 CD1  LEU A 178      -7.736  -2.134  -6.929  1.00122.44           C  
ATOM    771 CD2  LEU A 178      -5.653  -3.518  -6.418  1.00120.90           C  
ATOM    772 N    LEU A 179      -9.363  -1.889  -2.816  1.00 88.81           N  
ATOM    773 CA   LEU A 179     -10.671  -1.551  -2.304  1.00 81.69           C  
ATOM    774 C    LEU A 179     -10.687  -0.105  -1.877  1.00 82.54           C  
ATOM    775 O    LEU A 179     -11.405   0.724  -2.426  1.00 88.81           O  
ATOM    776 CB   LEU A 179     -10.954  -2.423  -1.095  1.00 77.76           C  
ATOM    777 CG   LEU A 179     -12.046  -1.898  -0.176  1.00 85.63           C  
ATOM    778 CD1  LEU A 179     -13.348  -1.653  -0.959  1.00 86.61           C  
ATOM    779 CD2  LEU A 179     -12.245  -2.861   1.006  1.00 83.41           C  
ATOM    780 N    MET A 180      -9.869   0.184  -0.885  1.00 84.33           N  
ATOM    781 CA   MET A 180      -9.748   1.522  -0.352  1.00 89.89           C  
ATOM    782 C    MET A 180      -9.758   2.562  -1.464  1.00 90.60           C  
ATOM    783 O    MET A 180     -10.492   3.544  -1.405  1.00 93.29           O  
ATOM    784 CB   MET A 180      -8.457   1.618   0.449  1.00 94.75           C  
ATOM    785 CG   MET A 180      -8.598   2.430   1.711  1.00101.75           C  
ATOM    786 SD   MET A 180     -10.134   2.100   2.609  1.00 79.47           S  
ATOM    787 CE   MET A 180     -10.058   3.444   3.800  1.00164.12           C  
ATOM    788 N    ILE A 181      -8.938   2.340  -2.480  1.00 88.79           N  
ATOM    789 CA   ILE A 181      -8.899   3.237  -3.621  1.00 96.68           C  
ATOM    790 C    ILE A 181     -10.288   3.348  -4.231  1.00 98.90           C  
ATOM    791 O    ILE A 181     -10.793   4.435  -4.510  1.00 98.52           O  
ATOM    792 CB   ILE A 181      -7.956   2.698  -4.711  1.00 98.87           C  
ATOM    793 CG1  ILE A 181      -6.524   2.585  -4.180  1.00 94.33           C  
ATOM    794 CG2  ILE A 181      -8.030   3.576  -5.959  1.00 98.05           C  
ATOM    795 CD1  ILE A 181      -5.623   1.706  -5.043  1.00 94.59           C  
ATOM    796 N    VAL A 182     -10.900   2.196  -4.444  1.00 96.91           N  
ATOM    797 CA   VAL A 182     -12.181   2.142  -5.115  1.00 94.07           C  
ATOM    798 C    VAL A 182     -13.267   2.784  -4.259  1.00 88.47           C  
ATOM    799 O    VAL A 182     -13.963   3.699  -4.697  1.00 91.81           O  
ATOM    800 CB   VAL A 182     -12.529   0.699  -5.448  1.00 82.40           C  
ATOM    801 CG1  VAL A 182     -13.818   0.630  -6.262  1.00 74.04           C  
ATOM    802 CG2  VAL A 182     -11.357   0.072  -6.190  1.00 78.24           C  
ATOM    803 N    LEU A 183     -13.413   2.317  -3.030  1.00 79.99           N  
ATOM    804 CA   LEU A 183     -14.393   2.934  -2.158  1.00 79.62           C  
ATOM    805 C    LEU A 183     -14.035   4.428  -2.076  1.00 86.18           C  
ATOM    806 O    LEU A 183     -14.884   5.284  -1.807  1.00 85.65           O  
ATOM    807 CB   LEU A 183     -14.437   2.240  -0.777  1.00 61.20           C  
ATOM    808 N    GLY A 184     -12.772   4.737  -2.360  1.00 88.82           N  
ATOM    809 CA   GLY A 184     -12.312   6.112  -2.378  1.00 97.20           C  
ATOM    810 C    GLY A 184     -12.900   6.865  -3.557  1.00115.21           C  
ATOM    811 O    GLY A 184     -13.654   7.826  -3.384  1.00123.55           O  
ATOM    812 N    LEU A 185     -12.553   6.428  -4.763  1.00117.97           N  
ATOM    813 CA   LEU A 185     -13.148   6.971  -5.979  1.00122.34           C  
ATOM    814 C    LEU A 185     -14.628   7.260  -5.784  1.00114.73           C  
ATOM    815 O    LEU A 185     -15.119   8.339  -6.114  1.00119.21           O  
ATOM    816 CB   LEU A 185     -12.985   5.977  -7.128  1.00130.72           C  
ATOM    817 CG   LEU A 185     -11.588   5.860  -7.736  1.00139.18           C  
ATOM    818 CD1  LEU A 185     -11.431   4.566  -8.514  1.00142.89           C  
ATOM    819 CD2  LEU A 185     -11.311   7.058  -8.624  1.00144.17           C  
ATOM    820 N    ILE A 186     -15.331   6.279  -5.236  1.00106.29           N  
ATOM    821 CA   ILE A 186     -16.773   6.366  -5.098  1.00108.38           C  
ATOM    822 C    ILE A 186     -17.230   7.504  -4.203  1.00114.06           C  
ATOM    823 O    ILE A 186     -18.220   8.169  -4.490  1.00113.64           O  
ATOM    824 CB   ILE A 186     -17.363   5.069  -4.578  1.00102.91           C  
ATOM    825 CG1  ILE A 186     -17.126   3.958  -5.597  1.00103.61           C  
ATOM    826 CG2  ILE A 186     -18.847   5.251  -4.302  1.00103.12           C  
ATOM    827 CD1  ILE A 186     -18.089   2.812  -5.475  1.00104.57           C  
ATOM    828 N    PHE A 187     -16.521   7.720  -3.108  1.00122.20           N  
ATOM    829 CA   PHE A 187     -16.891   8.801  -2.217  1.00128.60           C  
ATOM    830 C    PHE A 187     -16.717  10.117  -2.948  1.00135.84           C  
ATOM    831 O    PHE A 187     -17.554  11.021  -2.860  1.00137.25           O  
ATOM    832 CB   PHE A 187     -16.027   8.778  -0.959  1.00125.84           C  
ATOM    833 CG   PHE A 187     -16.272   9.935  -0.035  1.00130.43           C  
ATOM    834 CD1  PHE A 187     -17.502  10.572  -0.006  1.00134.81           C  
ATOM    835 CD2  PHE A 187     -15.280  10.372   0.822  1.00132.36           C  
ATOM    836 CE1  PHE A 187     -17.728  11.633   0.848  1.00137.60           C  
ATOM    837 CE2  PHE A 187     -15.501  11.431   1.681  1.00134.62           C  
ATOM    838 CZ   PHE A 187     -16.725  12.062   1.693  1.00137.41           C  
ATOM    839 N    MET A 188     -15.634  10.198  -3.706  1.00142.34           N  
ATOM    840 CA   MET A 188     -15.186  11.472  -4.245  1.00150.65           C  
ATOM    841 C    MET A 188     -16.073  12.074  -5.339  1.00155.41           C  
ATOM    842 O    MET A 188     -16.335  13.274  -5.320  1.00160.03           O  
ATOM    843 CB   MET A 188     -13.714  11.385  -4.665  1.00151.61           C  
ATOM    844 CG   MET A 188     -12.790  11.076  -3.484  1.00146.43           C  
ATOM    845 SD   MET A 188     -11.032  10.964  -3.882  1.00183.72           S  
ATOM    846 CE   MET A 188     -11.063   9.971  -5.372  1.00182.52           C  
ATOM    847 N    LYS A 189     -16.549  11.265  -6.279  1.00155.48           N  
ATOM    848 CA   LYS A 189     -17.415  11.816  -7.318  1.00166.16           C  
ATOM    849 C    LYS A 189     -18.895  11.740  -6.946  1.00170.44           C  
ATOM    850 O    LYS A 189     -19.714  11.230  -7.715  1.00174.31           O  
ATOM    851 CB   LYS A 189     -17.169  11.153  -8.676  1.00170.19           C  
ATOM    852 CG   LYS A 189     -17.670  11.976  -9.872  1.00175.51           C  
ATOM    853 CD   LYS A 189     -18.049  11.087 -11.062  1.00173.58           C  
ATOM    854 CE   LYS A 189     -18.266  11.895 -12.335  1.00174.93           C  
ATOM    855 NZ   LYS A 189     -16.990  12.433 -12.893  1.00173.95           N  
ATOM    856 N    GLY A 190     -19.233  12.250  -5.764  1.00168.81           N  
ATOM    857 CA   GLY A 190     -20.623  12.387  -5.364  1.00168.63           C  
ATOM    858 C    GLY A 190     -21.247  11.132  -4.786  1.00159.82           C  
ATOM    859 O    GLY A 190     -22.467  10.956  -4.830  1.00161.43           O  
ATOM    860 N    ASN A 191     -20.405  10.258  -4.245  1.00147.47           N  
ATOM    861 CA   ASN A 191     -20.867   9.032  -3.604  1.00134.04           C  
ATOM    862 C    ASN A 191     -21.468   8.015  -4.574  1.00131.98           C  
ATOM    863 O    ASN A 191     -22.075   7.034  -4.144  1.00132.96           O  
ATOM    864 CB   ASN A 191     -21.860   9.351  -2.481  1.00128.74           C  
ATOM    865 CG   ASN A 191     -21.319  10.374  -1.497  1.00125.69           C  
ATOM    866 OD1  ASN A 191     -21.171  11.554  -1.824  1.00127.05           O  
ATOM    867 ND2  ASN A 191     -21.026   9.925  -0.279  1.00118.91           N  
ATOM    868 N    THR A 192     -21.286   8.251  -5.874  1.00133.17           N  
ATOM    869 CA   THR A 192     -21.811   7.374  -6.923  1.00136.91           C  
ATOM    870 C    THR A 192     -20.980   7.504  -8.197  1.00144.47           C  
ATOM    871 O    THR A 192     -20.695   8.619  -8.631  1.00151.69           O  
ATOM    872 CB   THR A 192     -23.254   7.745  -7.280  1.00140.46           C  
ATOM    873 OG1  THR A 192     -23.967   8.119  -6.097  1.00142.14           O  
ATOM    874 CG2  THR A 192     -23.951   6.578  -7.950  1.00140.64           C  
ATOM    875 N    LEU A 193     -20.603   6.382  -8.810  1.00145.27           N  
ATOM    876 CA   LEU A 193     -19.743   6.429 -10.000  1.00150.25           C  
ATOM    877 C    LEU A 193     -19.970   5.274 -10.993  1.00148.60           C  
ATOM    878 O    LEU A 193     -20.260   4.158 -10.584  1.00140.19           O  
ATOM    879 CB   LEU A 193     -18.269   6.479  -9.582  1.00150.77           C  
ATOM    880 CG   LEU A 193     -17.728   7.800  -9.019  1.00157.33           C  
ATOM    881 CD1  LEU A 193     -18.078   7.983  -7.549  1.00157.03           C  
ATOM    882 CD2  LEU A 193     -16.217   7.933  -9.231  1.00159.44           C  
ATOM    883 N    LYS A 194     -19.827   5.547 -12.292  1.00157.84           N  
ATOM    884 CA   LYS A 194     -19.993   4.524 -13.332  1.00165.32           C  
ATOM    885 C    LYS A 194     -18.793   3.578 -13.365  1.00168.60           C  
ATOM    886 O    LYS A 194     -17.699   3.963 -12.960  1.00169.40           O  
ATOM    887 CB   LYS A 194     -20.174   5.178 -14.704  1.00170.66           C  
ATOM    888 CG   LYS A 194     -21.266   6.225 -14.754  1.00171.06           C  
ATOM    889 CD   LYS A 194     -21.430   6.819 -16.146  1.00175.39           C  
ATOM    890 CE   LYS A 194     -22.694   7.658 -16.245  1.00173.70           C  
ATOM    891 NZ   LYS A 194     -22.881   8.216 -17.608  1.00177.20           N  
ATOM    892 N    GLU A 195     -18.994   2.357 -13.865  1.00169.52           N  
ATOM    893 CA   GLU A 195     -17.953   1.324 -13.825  1.00168.45           C  
ATOM    894 C    GLU A 195     -16.738   1.637 -14.687  1.00175.60           C  
ATOM    895 O    GLU A 195     -15.686   2.101 -14.217  1.00173.50           O  
ATOM    896 CB   GLU A 195     -18.484  -0.046 -14.275  1.00166.05           C  
ATOM    897 CG   GLU A 195     -17.343  -1.109 -14.261  1.00124.33           C  
ATOM    898 CD   GLU A 195     -17.734  -2.452 -14.866  1.00128.47           C  
ATOM    899 OE1  GLU A 195     -18.740  -2.499 -15.624  1.00133.37           O  
ATOM    900 OE2  GLU A 195     -17.025  -3.465 -14.599  1.00125.52           O  
ATOM    901 N    THR A 196     -16.917   1.347 -15.966  1.00183.47           N  
ATOM    902 CA   THR A 196     -15.852   1.389 -16.939  1.00188.25           C  
ATOM    903 C    THR A 196     -14.841   2.508 -16.674  1.00188.13           C  
ATOM    904 O    THR A 196     -13.634   2.261 -16.625  1.00190.22           O  
ATOM    905 CB   THR A 196     -16.449   1.475 -18.353  1.00193.57           C  
ATOM    906 OG1  THR A 196     -17.730   2.114 -18.289  1.00193.74           O  
ATOM    907 CG2  THR A 196     -16.657   0.080 -18.914  1.00193.30           C  
ATOM    908 N    GLU A 197     -15.338   3.726 -16.480  1.00184.85           N  
ATOM    909 CA   GLU A 197     -14.472   4.884 -16.271  1.00182.96           C  
ATOM    910 C    GLU A 197     -13.337   4.610 -15.288  1.00171.14           C  
ATOM    911 O    GLU A 197     -12.176   4.946 -15.542  1.00171.11           O  
ATOM    912 CB   GLU A 197     -15.292   6.092 -15.820  1.00183.98           C  
ATOM    913 CG   GLU A 197     -16.081   5.889 -14.544  1.00176.83           C  
ATOM    914 CD   GLU A 197     -17.013   7.052 -14.266  1.00177.43           C  
ATOM    915 OE1  GLU A 197     -16.665   8.194 -14.628  1.00181.13           O  
ATOM    916 OE2  GLU A 197     -18.093   6.831 -13.689  1.00174.72           O  
ATOM    917 N    ALA A 198     -13.670   3.999 -14.162  1.00161.50           N  
ATOM    918 CA   ALA A 198     -12.642   3.634 -13.209  1.00160.37           C  
ATOM    919 C    ALA A 198     -11.725   2.562 -13.794  1.00167.91           C  
ATOM    920 O    ALA A 198     -10.507   2.688 -13.743  1.00171.14           O  
ATOM    921 CB   ALA A 198     -13.264   3.156 -11.921  1.00150.84           C  
ATOM    922 N    TRP A 199     -12.318   1.520 -14.367  1.00168.99           N  
ATOM    923 CA   TRP A 199     -11.566   0.334 -14.788  1.00170.21           C  
ATOM    924 C    TRP A 199     -10.348   0.612 -15.696  1.00172.31           C  
ATOM    925 O    TRP A 199      -9.224   0.238 -15.358  1.00172.97           O  
ATOM    926 CB   TRP A 199     -12.505  -0.693 -15.425  1.00175.21           C  
ATOM    927 CG   TRP A 199     -12.055  -2.113 -15.251  1.00174.95           C  
ATOM    928 CD1  TRP A 199     -12.227  -2.894 -14.146  1.00168.03           C  
ATOM    929 CD2  TRP A 199     -11.365  -2.927 -16.215  1.00179.51           C  
ATOM    930 NE1  TRP A 199     -11.687  -4.139 -14.359  1.00171.70           N  
ATOM    931 CE2  TRP A 199     -11.152  -4.186 -15.621  1.00177.13           C  
ATOM    932 CE3  TRP A 199     -10.905  -2.712 -17.519  1.00181.33           C  
ATOM    933 CZ2  TRP A 199     -10.501  -5.228 -16.288  1.00174.50           C  
ATOM    934 CZ3  TRP A 199     -10.259  -3.747 -18.175  1.00181.78           C  
ATOM    935 CH2  TRP A 199     -10.063  -4.987 -17.558  1.00176.81           C  
ATOM    936 N    ASP A 200     -10.563   1.248 -16.845  1.00170.96           N  
ATOM    937 CA   ASP A 200      -9.450   1.591 -17.726  1.00172.56           C  
ATOM    938 C    ASP A 200      -8.398   2.284 -16.889  1.00168.32           C  
ATOM    939 O    ASP A 200      -7.199   2.000 -16.970  1.00169.40           O  
ATOM    940 CB   ASP A 200      -9.896   2.572 -18.805  1.00175.59           C  
ATOM    941 CG   ASP A 200     -11.299   2.315 -19.285  1.00175.10           C  
ATOM    942 OD1  ASP A 200     -11.778   1.169 -19.146  1.00171.88           O  
ATOM    943 OD2  ASP A 200     -11.922   3.265 -19.807  1.00177.43           O  
ATOM    944 N    PHE A 201      -8.892   3.212 -16.085  1.00162.07           N  
ATOM    945 CA   PHE A 201      -8.078   4.065 -15.248  1.00155.84           C  
ATOM    946 C    PHE A 201      -7.415   3.295 -14.102  1.00148.96           C  
ATOM    947 O    PHE A 201      -6.442   3.760 -13.508  1.00146.47           O  
ATOM    948 CB   PHE A 201      -8.968   5.194 -14.720  1.00147.30           C  
ATOM    949 CG   PHE A 201      -8.943   5.341 -13.237  1.00129.91           C  
ATOM    950 CD1  PHE A 201      -9.180   4.259 -12.421  1.00121.63           C  
ATOM    951 CD2  PHE A 201      -8.712   6.567 -12.663  1.00126.86           C  
ATOM    952 CE1  PHE A 201      -9.160   4.382 -11.075  1.00126.35           C  
ATOM    953 CE2  PHE A 201      -8.693   6.705 -11.306  1.00126.10           C  
ATOM    954 CZ   PHE A 201      -8.914   5.612 -10.506  1.00128.84           C  
ATOM    955 N    LEU A 202      -7.948   2.118 -13.790  1.00142.26           N  
ATOM    956 CA   LEU A 202      -7.464   1.356 -12.643  1.00132.96           C  
ATOM    957 C    LEU A 202      -6.351   0.357 -12.975  1.00138.69           C  
ATOM    958 O    LEU A 202      -5.263   0.449 -12.411  1.00139.58           O  
ATOM    959 CB   LEU A 202      -8.618   0.659 -11.920  1.00123.92           C  
ATOM    960 CG   LEU A 202      -8.209  -0.150 -10.685  1.00112.82           C  
ATOM    961 CD1  LEU A 202      -7.528  -1.464 -11.061  1.00113.93           C  
ATOM    962 CD2  LEU A 202      -7.310   0.666  -9.762  1.00106.86           C  
ATOM    963 N    ARG A 203      -6.622  -0.611 -13.851  1.00143.69           N  
ATOM    964 CA   ARG A 203      -5.575  -1.540 -14.264  1.00148.99           C  
ATOM    965 C    ARG A 203      -4.285  -0.719 -14.353  1.00151.09           C  
ATOM    966 O    ARG A 203      -3.288  -1.005 -13.671  1.00128.12           O  
ATOM    967 CB   ARG A 203      -5.918  -2.192 -15.613  1.00156.29           C  
ATOM    968 CG   ARG A 203      -7.100  -3.157 -15.569  1.00154.53           C  
ATOM    969 CD   ARG A 203      -6.807  -4.399 -14.723  1.00152.68           C  
ATOM    970 NE   ARG A 203      -6.094  -5.440 -15.462  1.00164.29           N  
ATOM    971 CZ   ARG A 203      -6.683  -6.446 -16.108  1.00171.36           C  
ATOM    972 NH1  ARG A 203      -8.004  -6.555 -16.114  1.00171.21           N  
ATOM    973 NH2  ARG A 203      -5.951  -7.346 -16.754  1.00175.40           N  
ATOM    974 N    ARG A 204      -4.340   0.321 -15.186  1.00168.05           N  
ATOM    975 CA   ARG A 204      -3.324   1.363 -15.226  1.00175.00           C  
ATOM    976 C    ARG A 204      -2.409   1.347 -14.005  1.00164.12           C  
ATOM    977 O    ARG A 204      -1.295   0.839 -14.069  1.00173.99           O  
ATOM    978 CB   ARG A 204      -3.995   2.733 -15.328  1.00183.67           C  
ATOM    979 CG   ARG A 204      -3.068   3.889 -14.998  1.00191.54           C  
ATOM    980 CD   ARG A 204      -3.859   5.129 -14.645  1.00193.22           C  
ATOM    981 NE   ARG A 204      -4.959   5.343 -15.577  1.00200.86           N  
ATOM    982 CZ   ARG A 204      -5.787   6.379 -15.526  1.00201.16           C  
ATOM    983 NH1  ARG A 204      -6.760   6.493 -16.421  1.00206.71           N  
ATOM    984 NH2  ARG A 204      -5.640   7.300 -14.582  1.00194.06           N  
ATOM    985 N    LEU A 205      -2.884   1.907 -12.897  1.00145.32           N  
ATOM    986 CA   LEU A 205      -2.084   2.016 -11.678  1.00140.78           C  
ATOM    987 C    LEU A 205      -1.251   0.769 -11.383  1.00137.56           C  
ATOM    988 O    LEU A 205      -1.562  -0.332 -11.841  1.00139.10           O  
ATOM    989 CB   LEU A 205      -2.970   2.342 -10.472  1.00138.16           C  
ATOM    990 CG   LEU A 205      -3.377   3.806 -10.299  1.00139.42           C  
ATOM    991 CD1  LEU A 205      -3.888   4.380 -11.623  1.00148.13           C  
ATOM    992 CD2  LEU A 205      -4.408   3.977  -9.176  1.00126.23           C  
ATOM    993 N    VAL A 207       1.163  -9.258 -11.253  1.00108.82           N  
ATOM    994 CA   VAL A 207       0.120  -9.899 -10.462  1.00116.98           C  
ATOM    995 C    VAL A 207      -1.097  -8.999 -10.357  1.00120.19           C  
ATOM    996 O    VAL A 207      -2.008  -9.057 -11.185  1.00123.60           O  
ATOM    997 CB   VAL A 207       0.642 -10.249  -9.066  1.00111.87           C  
ATOM    998 N    TYR A 208      -1.094  -8.167  -9.322  1.00117.40           N  
ATOM    999 CA   TYR A 208      -2.195  -7.257  -9.060  1.00115.03           C  
ATOM   1000 C    TYR A 208      -3.482  -8.012  -8.649  1.00111.11           C  
ATOM   1001 O    TYR A 208      -3.885  -8.030  -7.471  1.00 93.28           O  
ATOM   1002 CB   TYR A 208      -2.430  -6.359 -10.284  1.00112.78           C  
ATOM   1003 N    PRO A 219      -6.733  -9.123 -11.602  1.00162.82           N  
ATOM   1004 CA   PRO A 219      -7.975  -9.779 -11.176  1.00159.43           C  
ATOM   1005 C    PRO A 219      -9.134  -8.790 -11.169  1.00153.23           C  
ATOM   1006 O    PRO A 219     -10.210  -9.102 -10.657  1.00146.58           O  
ATOM   1007 CB   PRO A 219      -7.662 -10.227  -9.744  1.00151.71           C  
ATOM   1008 CG   PRO A 219      -6.156 -10.174  -9.629  1.00151.62           C  
ATOM   1009 CD   PRO A 219      -5.745  -9.051 -10.514  1.00155.57           C  
ATOM   1010 N    LYS A 220      -8.896  -7.614 -11.744  1.00153.36           N  
ATOM   1011 CA   LYS A 220      -9.841  -6.496 -11.723  1.00144.40           C  
ATOM   1012 C    LYS A 220     -11.319  -6.892 -11.726  1.00143.79           C  
ATOM   1013 O    LYS A 220     -11.967  -6.870 -10.677  1.00142.28           O  
ATOM   1014 CB   LYS A 220      -9.543  -5.526 -12.878  1.00143.65           C  
ATOM   1015 N    LYS A 221     -11.844  -7.253 -12.895  1.00146.19           N  
ATOM   1016 CA   LYS A 221     -13.269  -7.551 -13.044  1.00144.12           C  
ATOM   1017 C    LYS A 221     -13.849  -8.453 -11.943  1.00139.41           C  
ATOM   1018 O    LYS A 221     -14.904  -8.154 -11.368  1.00126.29           O  
ATOM   1019 CB   LYS A 221     -13.534  -8.160 -14.429  1.00146.12           C  
ATOM   1020 N    LEU A 222     -13.138  -9.540 -11.646  1.00145.86           N  
ATOM   1021 CA   LEU A 222     -13.656 -10.608 -10.791  1.00145.21           C  
ATOM   1022 C    LEU A 222     -13.613 -10.271  -9.308  1.00132.20           C  
ATOM   1023 O    LEU A 222     -14.517 -10.632  -8.554  1.00128.33           O  
ATOM   1024 CB   LEU A 222     -12.898 -11.910 -11.056  1.00157.91           C  
ATOM   1025 CG   LEU A 222     -12.953 -12.400 -12.509  1.00174.47           C  
ATOM   1026 CD1  LEU A 222     -11.826 -13.384 -12.806  1.00182.72           C  
ATOM   1027 CD2  LEU A 222     -14.315 -13.010 -12.843  1.00175.69           C  
ATOM   1028 N    ILE A 223     -12.552  -9.589  -8.893  1.00127.14           N  
ATOM   1029 CA   ILE A 223     -12.414  -9.170  -7.503  1.00115.99           C  
ATOM   1030 C    ILE A 223     -13.415  -8.082  -7.147  1.00114.25           C  
ATOM   1031 O    ILE A 223     -13.901  -8.018  -6.022  1.00112.24           O  
ATOM   1032 CB   ILE A 223     -11.004  -8.652  -7.190  1.00110.25           C  
ATOM   1033 CG1  ILE A 223     -10.265  -9.654  -6.301  1.00107.59           C  
ATOM   1034 CG2  ILE A 223     -11.078  -7.303  -6.485  1.00102.12           C  
ATOM   1035 CD1  ILE A 223      -9.323  -9.010  -5.290  1.00 97.11           C  
ATOM   1036 N    THR A 224     -13.724  -7.221  -8.104  1.00115.10           N  
ATOM   1037 CA   THR A 224     -14.688  -6.166  -7.841  1.00118.21           C  
ATOM   1038 C    THR A 224     -16.134  -6.623  -7.989  1.00136.38           C  
ATOM   1039 O    THR A 224     -17.033  -6.033  -7.389  1.00145.23           O  
ATOM   1040 CB   THR A 224     -14.463  -4.976  -8.731  1.00118.02           C  
ATOM   1041 OG1  THR A 224     -13.124  -4.488  -8.541  1.00116.85           O  
ATOM   1042 CG2  THR A 224     -15.485  -3.888  -8.398  1.00113.29           C  
ATOM   1043 N    GLU A 225     -16.365  -7.654  -8.799  1.00140.24           N  
ATOM   1044 CA   GLU A 225     -17.665  -8.319  -8.803  1.00138.06           C  
ATOM   1045 C    GLU A 225     -17.948  -8.978  -7.444  1.00129.57           C  
ATOM   1046 O    GLU A 225     -19.048  -8.857  -6.900  1.00123.50           O  
ATOM   1047 CB   GLU A 225     -17.749  -9.357  -9.922  1.00148.50           C  
ATOM   1048 CG   GLU A 225     -18.005  -8.764 -11.302  1.00158.59           C  
ATOM   1049 CD   GLU A 225     -18.528  -9.797 -12.294  1.00162.83           C  
ATOM   1050 OE1  GLU A 225     -18.693  -9.459 -13.489  1.00163.46           O  
ATOM   1051 OE2  GLU A 225     -18.773 -10.950 -11.874  1.00163.91           O  
ATOM   1052 N    ASP A 226     -16.951  -9.664  -6.889  1.00128.66           N  
ATOM   1053 CA   ASP A 226     -17.121 -10.311  -5.590  1.00122.98           C  
ATOM   1054 C    ASP A 226     -17.047  -9.297  -4.432  1.00115.94           C  
ATOM   1055 O    ASP A 226     -17.650  -9.503  -3.377  1.00113.68           O  
ATOM   1056 CB   ASP A 226     -16.123 -11.464  -5.413  1.00123.01           C  
ATOM   1057 CG   ASP A 226     -14.839 -11.032  -4.724  1.00122.99           C  
ATOM   1058 OD1  ASP A 226     -13.748 -11.200  -5.319  1.00122.19           O  
ATOM   1059 OD2  ASP A 226     -14.923 -10.535  -3.574  1.00123.04           O  
ATOM   1060 N    PHE A 227     -16.301  -8.209  -4.626  1.00111.98           N  
ATOM   1061 CA   PHE A 227     -16.315  -7.091  -3.685  1.00103.22           C  
ATOM   1062 C    PHE A 227     -17.763  -6.808  -3.344  1.00103.32           C  
ATOM   1063 O    PHE A 227     -18.082  -6.308  -2.272  1.00 99.45           O  
ATOM   1064 CB   PHE A 227     -15.736  -5.829  -4.325  1.00106.15           C  
ATOM   1065 CG   PHE A 227     -14.291  -5.563  -3.990  1.00108.46           C  
ATOM   1066 CD1  PHE A 227     -13.646  -6.254  -2.976  1.00105.06           C  
ATOM   1067 CD2  PHE A 227     -13.585  -4.575  -4.674  1.00109.14           C  
ATOM   1068 CE1  PHE A 227     -12.308  -5.977  -2.678  1.00103.58           C  
ATOM   1069 CE2  PHE A 227     -12.254  -4.292  -4.378  1.00101.65           C  
ATOM   1070 CZ   PHE A 227     -11.616  -4.991  -3.384  1.00100.94           C  
ATOM   1071 N    VAL A 228     -18.640  -7.132  -4.288  1.00111.27           N  
ATOM   1072 CA   VAL A 228     -20.059  -6.856  -4.156  1.00116.09           C  
ATOM   1073 C    VAL A 228     -20.718  -7.765  -3.130  1.00119.53           C  
ATOM   1074 O    VAL A 228     -21.539  -7.308  -2.329  1.00120.28           O  
ATOM   1075 CB   VAL A 228     -20.774  -6.996  -5.494  1.00122.75           C  
ATOM   1076 CG1  VAL A 228     -22.269  -7.144  -5.279  1.00129.04           C  
ATOM   1077 CG2  VAL A 228     -20.477  -5.799  -6.371  1.00123.91           C  
ATOM   1078 N    ARG A 229     -20.367  -9.049  -3.162  1.00121.70           N  
ATOM   1079 CA   ARG A 229     -20.886  -9.991  -2.179  1.00122.05           C  
ATOM   1080 C    ARG A 229     -20.922  -9.323  -0.815  1.00116.10           C  
ATOM   1081 O    ARG A 229     -21.848  -9.507  -0.029  1.00124.02           O  
ATOM   1082 CB   ARG A 229     -20.027 -11.251  -2.114  1.00123.44           C  
ATOM   1083 CG   ARG A 229     -20.422 -12.328  -3.109  1.00131.28           C  
ATOM   1084 CD   ARG A 229     -20.146 -13.709  -2.525  1.00137.29           C  
ATOM   1085 NE   ARG A 229     -20.331 -14.786  -3.498  1.00147.69           N  
ATOM   1086 CZ   ARG A 229     -21.417 -15.551  -3.583  1.00152.08           C  
ATOM   1087 NH1  ARG A 229     -22.433 -15.363  -2.754  1.00150.26           N  
ATOM   1088 NH2  ARG A 229     -21.487 -16.507  -4.502  1.00156.46           N  
ATOM   1089 N    GLN A 230     -19.918  -8.505  -0.560  1.00100.44           N  
ATOM   1090 CA   GLN A 230     -19.753  -7.892   0.735  1.00 90.77           C  
ATOM   1091 C    GLN A 230     -19.838  -6.361   0.640  1.00 88.90           C  
ATOM   1092 O    GLN A 230     -20.908  -5.775   0.865  1.00 82.50           O  
ATOM   1093 CB   GLN A 230     -18.400  -8.345   1.253  1.00 85.11           C  
ATOM   1094 CG   GLN A 230     -17.485  -8.727   0.086  1.00 87.22           C  
ATOM   1095 CD   GLN A 230     -16.350  -9.633   0.493  1.00 86.23           C  
ATOM   1096 OE1  GLN A 230     -16.454 -10.354   1.477  1.00100.84           O  
ATOM   1097 NE2  GLN A 230     -15.259  -9.607  -0.264  1.00 66.76           N  
ATOM   1098 N    ARG A 231     -18.715  -5.739   0.262  1.00 89.82           N  
ATOM   1099 CA   ARG A 231     -18.496  -4.288   0.355  1.00 87.61           C  
ATOM   1100 C    ARG A 231     -19.212  -3.428  -0.661  1.00103.06           C  
ATOM   1101 O    ARG A 231     -19.086  -2.211  -0.598  1.00 96.15           O  
ATOM   1102 CB   ARG A 231     -17.016  -3.954   0.161  1.00 79.02           C  
ATOM   1103 CG   ARG A 231     -16.044  -4.949   0.719  1.00 80.36           C  
ATOM   1104 CD   ARG A 231     -15.723  -4.589   2.134  1.00 82.05           C  
ATOM   1105 NE   ARG A 231     -14.639  -5.402   2.661  1.00 84.03           N  
ATOM   1106 CZ   ARG A 231     -14.457  -5.631   3.954  1.00 86.17           C  
ATOM   1107 NH1  ARG A 231     -15.304  -5.115   4.828  1.00 92.64           N  
ATOM   1108 NH2  ARG A 231     -13.449  -6.381   4.372  1.00 84.39           N  
ATOM   1109 N    TYR A 232     -19.913  -4.029  -1.620  1.00121.02           N  
ATOM   1110 CA   TYR A 232     -20.410  -3.246  -2.756  1.00126.30           C  
ATOM   1111 C    TYR A 232     -21.843  -3.434  -3.231  1.00130.87           C  
ATOM   1112 O    TYR A 232     -22.455  -4.491  -3.053  1.00135.05           O  
ATOM   1113 CB   TYR A 232     -19.465  -3.362  -3.944  1.00128.03           C  
ATOM   1114 CG   TYR A 232     -18.499  -2.226  -3.955  1.00129.34           C  
ATOM   1115 CD1  TYR A 232     -17.160  -2.423  -4.224  1.00129.38           C  
ATOM   1116 CD2  TYR A 232     -18.934  -0.945  -3.652  1.00132.25           C  
ATOM   1117 CE1  TYR A 232     -16.282  -1.367  -4.217  1.00136.59           C  
ATOM   1118 CE2  TYR A 232     -18.071   0.114  -3.639  1.00136.09           C  
ATOM   1119 CZ   TYR A 232     -16.743  -0.096  -3.922  1.00143.78           C  
ATOM   1120 OH   TYR A 232     -15.875   0.975  -3.908  1.00155.70           O  
ATOM   1121 N    LEU A 233     -22.356  -2.374  -3.850  1.00128.61           N  
ATOM   1122 CA   LEU A 233     -23.690  -2.366  -4.433  1.00130.21           C  
ATOM   1123 C    LEU A 233     -23.616  -1.835  -5.863  1.00133.96           C  
ATOM   1124 O    LEU A 233     -23.293  -0.671  -6.078  1.00128.51           O  
ATOM   1125 CB   LEU A 233     -24.639  -1.512  -3.584  1.00124.69           C  
ATOM   1126 CG   LEU A 233     -25.613  -2.235  -2.642  1.00119.37           C  
ATOM   1127 CD1  LEU A 233     -25.032  -3.522  -2.065  1.00112.98           C  
ATOM   1128 CD2  LEU A 233     -26.078  -1.300  -1.532  1.00116.96           C  
ATOM   1129 N    GLU A 234     -23.911  -2.694  -6.838  1.00145.51           N  
ATOM   1130 CA   GLU A 234     -23.792  -2.318  -8.249  1.00159.37           C  
ATOM   1131 C    GLU A 234     -25.021  -2.662  -9.107  1.00164.96           C  
ATOM   1132 O    GLU A 234     -25.528  -3.786  -9.071  1.00164.17           O  
ATOM   1133 CB   GLU A 234     -22.536  -2.942  -8.869  1.00164.74           C  
ATOM   1134 CG   GLU A 234     -22.637  -4.436  -9.128  1.00168.17           C  
ATOM   1135 CD   GLU A 234     -21.629  -4.915 -10.152  1.00172.70           C  
ATOM   1136 OE1  GLU A 234     -21.382  -4.181 -11.134  1.00175.66           O  
ATOM   1137 OE2  GLU A 234     -21.089  -6.026  -9.977  1.00173.28           O  
ATOM   1138 N    TYR A 235     -25.483  -1.679  -9.881  1.00169.34           N  
ATOM   1139 CA   TYR A 235     -26.620  -1.847 -10.784  1.00176.63           C  
ATOM   1140 C    TYR A 235     -26.153  -1.543 -12.207  1.00175.58           C  
ATOM   1141 O    TYR A 235     -25.018  -1.122 -12.398  1.00174.44           O  
ATOM   1142 CB   TYR A 235     -27.768  -0.909 -10.389  1.00186.16           C  
ATOM   1143 CG   TYR A 235     -27.848  -0.607  -8.902  1.00190.50           C  
ATOM   1144 CD1  TYR A 235     -27.754  -1.625  -7.955  1.00192.17           C  
ATOM   1145 CD2  TYR A 235     -28.035   0.695  -8.446  1.00193.47           C  
ATOM   1146 CE1  TYR A 235     -27.827  -1.353  -6.594  1.00190.96           C  
ATOM   1147 CE2  TYR A 235     -28.112   0.978  -7.086  1.00193.43           C  
ATOM   1148 CZ   TYR A 235     -28.007  -0.050  -6.165  1.00191.06           C  
ATOM   1149 OH   TYR A 235     -28.081   0.223  -4.814  1.00186.96           O  
ATOM   1150 N    ARG A 236     -27.011  -1.750 -13.204  1.00174.39           N  
ATOM   1151 CA   ARG A 236     -26.619  -1.482 -14.589  1.00172.90           C  
ATOM   1152 C    ARG A 236     -27.694  -0.716 -15.355  1.00169.43           C  
ATOM   1153 O    ARG A 236     -27.793   0.506 -15.261  1.00163.40           O  
ATOM   1154 CB   ARG A 236     -26.293  -2.786 -15.321  1.00176.60           C  
ATOM   1155 CG   ARG A 236     -25.892  -3.934 -14.410  1.00172.13           C  
ATOM   1156 CD   ARG A 236     -25.329  -5.104 -15.203  1.00175.95           C  
ATOM   1157 NE   ARG A 236     -26.087  -5.358 -16.424  1.00182.81           N  
ATOM   1158 CZ   ARG A 236     -27.192  -6.092 -16.482  1.00184.63           C  
ATOM   1159 NH1  ARG A 236     -27.683  -6.650 -15.384  1.00179.76           N  
ATOM   1160 NH2  ARG A 236     -27.811  -6.267 -17.641  1.00192.60           N  
ATOM   1161 N    TYR A 246     -23.401  -0.300 -15.124  1.00210.47           N  
ATOM   1162 CA   TYR A 246     -22.729  -0.918 -13.980  1.00206.10           C  
ATOM   1163 C    TYR A 246     -22.447   0.064 -12.831  1.00198.80           C  
ATOM   1164 O    TYR A 246     -21.510  -0.143 -12.065  1.00196.32           O  
ATOM   1165 CB   TYR A 246     -21.417  -1.593 -14.407  1.00211.09           C  
ATOM   1166 CG   TYR A 246     -21.554  -2.997 -14.965  1.00217.90           C  
ATOM   1167 CD1  TYR A 246     -22.033  -4.036 -14.176  1.00216.25           C  
ATOM   1168 CD2  TYR A 246     -21.177  -3.290 -16.273  1.00226.73           C  
ATOM   1169 CE1  TYR A 246     -22.150  -5.323 -14.679  1.00220.42           C  
ATOM   1170 CE2  TYR A 246     -21.287  -4.572 -16.782  1.00231.08           C  
ATOM   1171 CZ   TYR A 246     -21.776  -5.585 -15.982  1.00227.50           C  
ATOM   1172 OH   TYR A 246     -21.892  -6.863 -16.484  1.00231.51           O  
ATOM   1173 N    GLU A 247     -23.260   1.113 -12.712  1.00194.36           N  
ATOM   1174 CA   GLU A 247     -23.104   2.151 -11.675  1.00183.53           C  
ATOM   1175 C    GLU A 247     -22.745   1.635 -10.266  1.00174.33           C  
ATOM   1176 O    GLU A 247     -23.165   0.546  -9.867  1.00173.65           O  
ATOM   1177 CB   GLU A 247     -24.373   3.013 -11.613  1.00181.49           C  
ATOM   1178 CG   GLU A 247     -24.463   3.961 -10.421  1.00175.02           C  
ATOM   1179 CD   GLU A 247     -25.856   4.550 -10.243  1.00174.69           C  
ATOM   1180 OE1  GLU A 247     -26.623   4.575 -11.228  1.00182.48           O  
ATOM   1181 OE2  GLU A 247     -26.186   4.987  -9.120  1.00168.31           O  
ATOM   1182 N    PHE A 248     -21.987   2.436  -9.512  1.00165.12           N  
ATOM   1183 CA   PHE A 248     -21.464   2.023  -8.200  1.00149.23           C  
ATOM   1184 C    PHE A 248     -21.873   2.882  -6.996  1.00143.44           C  
ATOM   1185 O    PHE A 248     -21.907   4.113  -7.065  1.00144.43           O  
ATOM   1186 CB   PHE A 248     -19.934   1.941  -8.232  1.00138.05           C  
ATOM   1187 CG   PHE A 248     -19.406   0.584  -8.587  1.00133.02           C  
ATOM   1188 CD1  PHE A 248     -18.542   0.421  -9.655  1.00131.28           C  
ATOM   1189 CD2  PHE A 248     -19.775  -0.531  -7.852  1.00135.35           C  
ATOM   1190 CE1  PHE A 248     -18.050  -0.833  -9.985  1.00133.17           C  
ATOM   1191 CE2  PHE A 248     -19.287  -1.789  -8.175  1.00137.40           C  
ATOM   1192 CZ   PHE A 248     -18.423  -1.939  -9.244  1.00136.39           C  
ATOM   1193 N    GLN A 249     -22.162   2.201  -5.891  1.00135.69           N  
ATOM   1194 CA   GLN A 249     -22.365   2.827  -4.594  1.00127.38           C  
ATOM   1195 C    GLN A 249     -21.639   1.980  -3.563  1.00115.56           C  
ATOM   1196 O    GLN A 249     -21.293   0.831  -3.827  1.00112.58           O  
ATOM   1197 CB   GLN A 249     -23.849   2.900  -4.244  1.00133.71           C  
ATOM   1198 CG   GLN A 249     -24.644   3.891  -5.071  1.00138.91           C  
ATOM   1199 CD   GLN A 249     -25.848   4.411  -4.321  1.00140.58           C  
ATOM   1200 OE1  GLN A 249     -26.233   5.571  -4.470  1.00140.34           O  
ATOM   1201 NE2  GLN A 249     -26.440   3.558  -3.488  1.00141.90           N  
ATOM   1202 N    TRP A 250     -21.433   2.539  -2.380  1.00110.31           N  
ATOM   1203 CA   TRP A 250     -20.609   1.899  -1.360  1.00103.64           C  
ATOM   1204 C    TRP A 250     -21.000   0.496  -0.880  1.00107.48           C  
ATOM   1205 O    TRP A 250     -20.126  -0.328  -0.645  1.00110.33           O  
ATOM   1206 CB   TRP A 250     -20.429   2.837  -0.178  1.00 95.60           C  
ATOM   1207 CG   TRP A 250     -19.221   3.692  -0.332  1.00 96.48           C  
ATOM   1208 CD1  TRP A 250     -18.558   3.979  -1.493  1.00 99.90           C  
ATOM   1209 CD2  TRP A 250     -18.531   4.390   0.708  1.00 89.52           C  
ATOM   1210 NE1  TRP A 250     -17.492   4.810  -1.236  1.00 97.35           N  
ATOM   1211 CE2  TRP A 250     -17.455   5.078   0.109  1.00 92.28           C  
ATOM   1212 CE3  TRP A 250     -18.721   4.502   2.091  1.00 79.95           C  
ATOM   1213 CZ2  TRP A 250     -16.572   5.867   0.849  1.00 89.35           C  
ATOM   1214 CZ3  TRP A 250     -17.848   5.284   2.822  1.00 75.84           C  
ATOM   1215 CH2  TRP A 250     -16.790   5.958   2.202  1.00 81.86           C  
ATOM   1216 N    GLY A 251     -22.283   0.210  -0.716  1.00106.04           N  
ATOM   1217 CA   GLY A 251     -22.652  -1.113  -0.241  1.00106.80           C  
ATOM   1218 C    GLY A 251     -22.515  -1.258   1.264  1.00106.26           C  
ATOM   1219 O    GLY A 251     -21.631  -0.666   1.874  1.00105.86           O  
ATOM   1220 N    PRO A 252     -23.368  -2.092   1.865  1.00110.59           N  
ATOM   1221 CA   PRO A 252     -23.685  -1.978   3.290  1.00108.28           C  
ATOM   1222 C    PRO A 252     -22.508  -2.319   4.173  1.00103.96           C  
ATOM   1223 O    PRO A 252     -22.370  -1.781   5.279  1.00101.82           O  
ATOM   1224 CB   PRO A 252     -24.786  -3.034   3.492  1.00111.58           C  
ATOM   1225 CG   PRO A 252     -25.118  -3.577   2.108  1.00116.59           C  
ATOM   1226 CD   PRO A 252     -23.888  -3.343   1.294  1.00117.97           C  
ATOM   1227 N    ARG A 253     -21.670  -3.225   3.687  1.00101.00           N  
ATOM   1228 CA   ARG A 253     -20.678  -3.839   4.553  1.00 96.75           C  
ATOM   1229 C    ARG A 253     -19.737  -2.796   5.063  1.00 96.21           C  
ATOM   1230 O    ARG A 253     -19.284  -2.864   6.201  1.00 98.17           O  
ATOM   1231 CB   ARG A 253     -19.879  -4.914   3.820  1.00 96.57           C  
ATOM   1232 CG   ARG A 253     -18.660  -5.403   4.584  1.00 91.06           C  
ATOM   1233 CD   ARG A 253     -17.985  -6.557   3.851  1.00 95.86           C  
ATOM   1234 NE   ARG A 253     -18.405  -7.880   4.317  1.00 98.12           N  
ATOM   1235 CZ   ARG A 253     -18.033  -8.406   5.482  1.00 94.87           C  
ATOM   1236 NH1  ARG A 253     -17.261  -7.705   6.304  1.00 90.57           N  
ATOM   1237 NH2  ARG A 253     -18.444  -9.617   5.843  1.00 93.25           N  
ATOM   1238 N    THR A 254     -19.456  -1.816   4.215  1.00 94.42           N  
ATOM   1239 CA   THR A 254     -18.336  -0.925   4.467  1.00 86.26           C  
ATOM   1240 C    THR A 254     -18.580   0.040   5.620  1.00 92.88           C  
ATOM   1241 O    THR A 254     -17.758   0.142   6.524  1.00100.34           O  
ATOM   1242 CB   THR A 254     -17.942  -0.143   3.220  1.00 72.46           C  
ATOM   1243 OG1  THR A 254     -18.461   1.189   3.309  1.00 72.52           O  
ATOM   1244 CG2  THR A 254     -18.456  -0.846   1.964  1.00 68.80           C  
ATOM   1245 N    ASN A 255     -19.705   0.742   5.593  1.00 90.00           N  
ATOM   1246 CA   ASN A 255     -20.007   1.736   6.619  1.00 91.48           C  
ATOM   1247 C    ASN A 255     -19.879   1.173   8.028  1.00 89.57           C  
ATOM   1248 O    ASN A 255     -19.703   1.914   8.997  1.00 96.34           O  
ATOM   1249 CB   ASN A 255     -21.407   2.295   6.410  1.00 97.70           C  
ATOM   1250 CG   ASN A 255     -21.823   2.269   4.957  1.00101.28           C  
ATOM   1251 OD1  ASN A 255     -22.233   3.287   4.401  1.00102.10           O  
ATOM   1252 ND2  ASN A 255     -21.712   1.099   4.327  1.00103.00           N  
ATOM   1253 N    LEU A 256     -19.977  -0.142   8.146  1.00 81.91           N  
ATOM   1254 CA   LEU A 256     -19.776  -0.771   9.436  1.00 84.66           C  
ATOM   1255 C    LEU A 256     -18.285  -0.862   9.724  1.00 88.28           C  
ATOM   1256 O    LEU A 256     -17.870  -0.943  10.884  1.00 90.08           O  
ATOM   1257 CB   LEU A 256     -20.415  -2.160   9.464  1.00 80.79           C  
ATOM   1258 CG   LEU A 256     -21.937  -2.198   9.407  1.00 82.51           C  
ATOM   1259 CD1  LEU A 256     -22.418  -3.622   9.238  1.00 82.14           C  
ATOM   1260 CD2  LEU A 256     -22.508  -1.588  10.672  1.00 85.70           C  
ATOM   1261 N    GLU A 257     -17.487  -0.833   8.657  1.00 89.69           N  
ATOM   1262 CA   GLU A 257     -16.035  -1.015   8.753  1.00 92.55           C  
ATOM   1263 C    GLU A 257     -15.196   0.265   8.561  1.00 93.10           C  
ATOM   1264 O    GLU A 257     -14.011   0.302   8.909  1.00 88.66           O  
ATOM   1265 CB   GLU A 257     -15.570  -2.099   7.775  1.00 90.75           C  
ATOM   1266 CG   GLU A 257     -16.123  -3.485   8.080  1.00 91.36           C  
ATOM   1267 CD   GLU A 257     -15.232  -4.598   7.556  1.00 96.30           C  
ATOM   1268 OE1  GLU A 257     -14.128  -4.285   7.057  1.00 98.90           O  
ATOM   1269 OE2  GLU A 257     -15.632  -5.782   7.643  1.00 97.80           O  
ATOM   1270 N    LEU A 258     -15.805   1.308   8.012  1.00 94.71           N  
ATOM   1271 CA   LEU A 258     -15.087   2.551   7.784  1.00 98.04           C  
ATOM   1272 C    LEU A 258     -16.040   3.733   7.712  1.00107.44           C  
ATOM   1273 O    LEU A 258     -17.248   3.576   7.880  1.00114.21           O  
ATOM   1274 CB   LEU A 258     -14.268   2.467   6.502  1.00 98.62           C  
ATOM   1275 CG   LEU A 258     -13.031   3.367   6.505  1.00104.07           C  
ATOM   1276 CD1  LEU A 258     -11.746   2.617   6.904  1.00103.86           C  
ATOM   1277 CD2  LEU A 258     -12.878   4.052   5.170  1.00107.55           C  
ATOM   1278 N    SER A 259     -15.492   4.917   7.458  1.00110.18           N  
ATOM   1279 CA   SER A 259     -16.293   6.131   7.436  1.00119.19           C  
ATOM   1280 C    SER A 259     -15.949   7.015   6.254  1.00121.92           C  
ATOM   1281 O    SER A 259     -14.890   6.879   5.642  1.00121.06           O  
ATOM   1282 CB   SER A 259     -16.088   6.926   8.726  1.00127.81           C  
ATOM   1283 OG   SER A 259     -14.799   7.513   8.763  1.00129.58           O  
ATOM   1284 N    LYS A 260     -16.853   7.936   5.949  1.00126.47           N  
ATOM   1285 CA   LYS A 260     -16.608   8.921   4.913  1.00129.04           C  
ATOM   1286 C    LYS A 260     -15.352   9.712   5.280  1.00126.53           C  
ATOM   1287 O    LYS A 260     -14.545  10.056   4.414  1.00129.08           O  
ATOM   1288 CB   LYS A 260     -17.837   9.832   4.732  1.00133.25           C  
ATOM   1289 CG   LYS A 260     -19.174   9.063   4.603  1.00130.47           C  
ATOM   1290 CD   LYS A 260     -20.284   9.859   3.890  1.00128.67           C  
ATOM   1291 CE   LYS A 260     -21.213  10.591   4.865  1.00126.59           C  
ATOM   1292 NZ   LYS A 260     -22.505  11.022   4.235  1.00124.01           N  
ATOM   1293 N    MET A 261     -15.173   9.969   6.573  1.00120.19           N  
ATOM   1294 CA   MET A 261     -13.996  10.696   7.043  1.00114.50           C  
ATOM   1295 C    MET A 261     -12.718   9.879   6.814  1.00100.50           C  
ATOM   1296 O    MET A 261     -11.745  10.377   6.245  1.00101.96           O  
ATOM   1297 CB   MET A 261     -14.154  11.094   8.522  1.00116.94           C  
ATOM   1298 CG   MET A 261     -13.191  12.192   9.008  1.00119.22           C  
ATOM   1299 SD   MET A 261     -13.707  13.905   8.674  1.00126.74           S  
ATOM   1300 CE   MET A 261     -14.832  14.208  10.036  1.00274.09           C  
ATOM   1301 N    LYS A 262     -12.728   8.622   7.247  1.00 89.14           N  
ATOM   1302 CA   LYS A 262     -11.561   7.755   7.095  1.00 84.69           C  
ATOM   1303 C    LYS A 262     -11.136   7.661   5.631  1.00 91.27           C  
ATOM   1304 O    LYS A 262      -9.955   7.805   5.306  1.00 90.29           O  
ATOM   1305 CB   LYS A 262     -11.834   6.355   7.654  1.00 77.14           C  
ATOM   1306 CG   LYS A 262     -12.164   6.299   9.148  1.00 80.18           C  
ATOM   1307 CD   LYS A 262     -12.289   4.846   9.613  1.00 82.94           C  
ATOM   1308 CE   LYS A 262     -12.841   4.709  11.035  1.00 85.02           C  
ATOM   1309 NZ   LYS A 262     -12.918   3.266  11.468  1.00 86.11           N  
ATOM   1310 N    VAL A 263     -12.106   7.420   4.751  1.00 96.24           N  
ATOM   1311 CA   VAL A 263     -11.835   7.359   3.320  1.00102.08           C  
ATOM   1312 C    VAL A 263     -11.186   8.650   2.885  1.00110.26           C  
ATOM   1313 O    VAL A 263     -10.334   8.674   1.995  1.00111.49           O  
ATOM   1314 CB   VAL A 263     -13.116   7.210   2.516  1.00103.06           C  
ATOM   1315 CG1  VAL A 263     -12.792   6.968   1.038  1.00107.84           C  
ATOM   1316 CG2  VAL A 263     -13.939   6.090   3.083  1.00 98.44           C  
ATOM   1317 N    LEU A 264     -11.614   9.734   3.518  1.00113.65           N  
ATOM   1318 CA   LEU A 264     -11.060  11.039   3.227  1.00112.68           C  
ATOM   1319 C    LEU A 264      -9.603  11.065   3.701  1.00107.22           C  
ATOM   1320 O    LEU A 264      -8.696  11.332   2.910  1.00 99.64           O  
ATOM   1321 CB   LEU A 264     -11.899  12.133   3.896  1.00115.43           C  
ATOM   1322 CG   LEU A 264     -12.365  13.304   3.021  1.00123.25           C  
ATOM   1323 CD1  LEU A 264     -13.002  14.404   3.870  1.00128.92           C  
ATOM   1324 CD2  LEU A 264     -11.220  13.861   2.186  1.00125.64           C  
ATOM   1325 N    LYS A 265      -9.377  10.763   4.981  1.00110.47           N  
ATOM   1326 CA   LYS A 265      -8.017  10.717   5.519  1.00115.31           C  
ATOM   1327 C    LYS A 265      -7.125   9.957   4.550  1.00119.42           C  
ATOM   1328 O    LYS A 265      -5.976  10.336   4.300  1.00121.71           O  
ATOM   1329 CB   LYS A 265      -7.978  10.035   6.890  1.00111.66           C  
ATOM   1330 CG   LYS A 265      -8.583  10.840   8.016  1.00118.51           C  
ATOM   1331 CD   LYS A 265      -8.075  10.358   9.368  1.00124.77           C  
ATOM   1332 CE   LYS A 265      -8.640  11.211  10.496  1.00132.85           C  
ATOM   1333 NZ   LYS A 265      -7.795  11.143  11.721  1.00134.76           N  
ATOM   1334 N    PHE A 266      -7.680   8.884   3.999  1.00116.79           N  
ATOM   1335 CA   PHE A 266      -6.961   8.023   3.079  1.00111.54           C  
ATOM   1336 C    PHE A 266      -6.604   8.750   1.799  1.00113.52           C  
ATOM   1337 O    PHE A 266      -5.426   8.895   1.467  1.00113.92           O  
ATOM   1338 CB   PHE A 266      -7.802   6.794   2.743  1.00109.77           C  
ATOM   1339 CG   PHE A 266      -7.154   5.886   1.752  1.00109.07           C  
ATOM   1340 CD1  PHE A 266      -6.360   4.841   2.175  1.00104.72           C  
ATOM   1341 CD2  PHE A 266      -7.318   6.090   0.397  1.00114.36           C  
ATOM   1342 CE1  PHE A 266      -5.752   4.011   1.268  1.00103.68           C  
ATOM   1343 CE2  PHE A 266      -6.709   5.261  -0.514  1.00116.18           C  
ATOM   1344 CZ   PHE A 266      -5.925   4.219  -0.075  1.00110.06           C  
ATOM   1345 N    VAL A 267      -7.627   9.185   1.068  1.00117.93           N  
ATOM   1346 CA   VAL A 267      -7.405   9.891  -0.185  1.00122.11           C  
ATOM   1347 C    VAL A 267      -6.499  11.070   0.101  1.00126.12           C  
ATOM   1348 O    VAL A 267      -5.611  11.390  -0.688  1.00134.31           O  
ATOM   1349 CB   VAL A 267      -8.727  10.361  -0.849  1.00154.27           C  
ATOM   1350 CG1  VAL A 267      -9.614   9.165  -1.162  1.00150.34           C  
ATOM   1351 CG2  VAL A 267      -9.461  11.356   0.030  1.00155.13           C  
ATOM   1352 N    ALA A 268      -6.719  11.696   1.252  1.00121.62           N  
ATOM   1353 CA   ALA A 268      -5.840  12.743   1.740  1.00116.93           C  
ATOM   1354 C    ALA A 268      -4.413  12.236   1.656  1.00117.85           C  
ATOM   1355 O    ALA A 268      -3.648  12.675   0.806  1.00122.55           O  
ATOM   1356 CB   ALA A 268      -6.185  13.089   3.161  1.00111.78           C  
ATOM   1357 N    LYS A 269      -4.077  11.283   2.522  1.00113.80           N  
ATOM   1358 CA   LYS A 269      -2.711  10.777   2.627  1.00114.79           C  
ATOM   1359 C    LYS A 269      -2.047  10.397   1.308  1.00122.67           C  
ATOM   1360 O    LYS A 269      -0.826  10.430   1.211  1.00134.85           O  
ATOM   1361 CB   LYS A 269      -2.621   9.602   3.601  1.00110.26           C  
ATOM   1362 CG   LYS A 269      -2.352  10.021   5.036  1.00114.22           C  
ATOM   1363 CD   LYS A 269      -1.526   8.980   5.780  1.00111.86           C  
ATOM   1364 CE   LYS A 269      -1.204   9.429   7.202  1.00109.97           C  
ATOM   1365 NZ   LYS A 269      -2.420   9.525   8.061  1.00108.19           N  
ATOM   1366 N    VAL A 270      -2.825  10.032   0.299  1.00118.60           N  
ATOM   1367 CA   VAL A 270      -2.232   9.699  -0.991  1.00125.92           C  
ATOM   1368 C    VAL A 270      -1.495  10.891  -1.586  1.00135.53           C  
ATOM   1369 O    VAL A 270      -0.340  10.776  -2.000  1.00137.96           O  
ATOM   1370 CB   VAL A 270      -3.284   9.218  -1.982  1.00133.58           C  
ATOM   1371 CG1  VAL A 270      -2.643   8.958  -3.346  1.00138.89           C  
ATOM   1372 CG2  VAL A 270      -3.974   7.969  -1.439  1.00131.73           C  
ATOM   1373 N    HIS A 271      -2.166  12.037  -1.639  1.00144.71           N  
ATOM   1374 CA   HIS A 271      -1.506  13.268  -2.059  1.00155.61           C  
ATOM   1375 C    HIS A 271      -0.894  13.920  -0.838  1.00149.55           C  
ATOM   1376 O    HIS A 271      -0.058  14.800  -0.961  1.00147.33           O  
ATOM   1377 CB   HIS A 271      -2.497  14.245  -2.694  1.00165.83           C  
ATOM   1378 CG   HIS A 271      -3.664  13.581  -3.351  1.00169.45           C  
ATOM   1379 ND1  HIS A 271      -3.520  12.659  -4.365  1.00172.31           N  
ATOM   1380 CD2  HIS A 271      -4.996  13.705  -3.143  1.00169.84           C  
ATOM   1381 CE1  HIS A 271      -4.711  12.241  -4.749  1.00172.32           C  
ATOM   1382 NE2  HIS A 271      -5.626  12.862  -4.024  1.00170.99           N  
ATOM   1383 N    ASN A 272      -1.303  13.430   0.330  1.00150.37           N  
ATOM   1384 CA   ASN A 272      -1.172  14.114   1.618  1.00152.87           C  
ATOM   1385 C    ASN A 272      -2.235  15.207   1.705  1.00147.31           C  
ATOM   1386 O    ASN A 272      -3.100  15.274   0.838  1.00150.14           O  
ATOM   1387 CB   ASN A 272       0.256  14.618   1.890  1.00163.32           C  
ATOM   1388 CG   ASN A 272       0.569  15.935   1.207  1.00174.75           C  
ATOM   1389 OD1  ASN A 272      -0.288  16.540   0.564  1.00183.49           O  
ATOM   1390 ND2  ASN A 272       1.813  16.385   1.346  1.00174.81           N  
ATOM   1391 N    GLN A 273      -2.183  16.041   2.740  1.00205.45           N  
ATOM   1392 CA   GLN A 273      -3.186  17.090   2.962  1.00204.97           C  
ATOM   1393 C    GLN A 273      -4.581  16.521   3.183  1.00199.18           C  
ATOM   1394 O    GLN A 273      -4.743  15.328   3.458  1.00196.25           O  
ATOM   1395 CB   GLN A 273      -3.235  18.089   1.792  1.00203.67           C  
ATOM   1396 CG   GLN A 273      -3.963  17.566   0.547  1.00191.88           C  
ATOM   1397 CD   GLN A 273      -4.486  18.654  -0.363  1.00194.94           C  
ATOM   1398 OE1  GLN A 273      -4.628  19.808   0.041  1.00204.52           O  
ATOM   1399 NE2  GLN A 273      -4.791  18.285  -1.604  1.00187.01           N  
ATOM   1400 N    ASP A 274      -5.568  17.413   3.090  1.00196.88           N  
ATOM   1401 CA   ASP A 274      -6.989  17.077   2.957  1.00187.48           C  
ATOM   1402 C    ASP A 274      -7.916  18.289   3.145  1.00190.87           C  
ATOM   1403 O    ASP A 274      -9.091  18.122   3.466  1.00193.70           O  
ATOM   1404 CB   ASP A 274      -7.416  15.954   3.910  1.00178.13           C  
ATOM   1405 CG   ASP A 274      -7.868  16.475   5.256  1.00179.38           C  
ATOM   1406 OD1  ASP A 274      -9.033  16.227   5.638  1.00168.92           O  
ATOM   1407 OD2  ASP A 274      -7.058  17.151   5.922  1.00189.28           O  
ATOM   1408 N    PRO A 275      -7.405  19.516   2.955  1.00188.49           N  
ATOM   1409 CA   PRO A 275      -8.440  20.548   3.006  1.00191.07           C  
ATOM   1410 C    PRO A 275      -9.139  20.632   1.665  1.00185.88           C  
ATOM   1411 O    PRO A 275     -10.353  20.791   1.633  1.00182.07           O  
ATOM   1412 CB   PRO A 275      -7.648  21.844   3.217  1.00202.43           C  
ATOM   1413 CG   PRO A 275      -6.156  21.459   3.213  1.00200.27           C  
ATOM   1414 CD   PRO A 275      -6.083  20.072   2.620  1.00190.06           C  
ATOM   1415 N    LYS A 276      -8.367  20.482   0.586  1.00189.01           N  
ATOM   1416 CA   LYS A 276      -8.729  20.978  -0.750  1.00195.10           C  
ATOM   1417 C    LYS A 276      -9.633  20.059  -1.565  1.00187.77           C  
ATOM   1418 O    LYS A 276     -10.584  20.519  -2.192  1.00191.63           O  
ATOM   1419 CB   LYS A 276      -7.459  21.278  -1.568  1.00195.38           C  
ATOM   1420 CG   LYS A 276      -7.038  20.161  -2.543  1.00182.52           C  
ATOM   1421 CD   LYS A 276      -7.758  20.251  -3.895  1.00173.54           C  
ATOM   1422 CE   LYS A 276      -7.612  18.958  -4.692  1.00156.44           C  
ATOM   1423 NZ   LYS A 276      -8.501  18.911  -5.892  1.00149.62           N  
ATOM   1424 N    ASP A 277      -9.308  18.775  -1.605  1.00176.31           N  
ATOM   1425 CA   ASP A 277     -10.176  17.854  -2.302  1.00165.39           C  
ATOM   1426 C    ASP A 277     -11.375  17.528  -1.421  1.00173.60           C  
ATOM   1427 O    ASP A 277     -12.382  16.996  -1.883  1.00169.60           O  
ATOM   1428 CB   ASP A 277      -9.424  16.617  -2.779  1.00146.09           C  
ATOM   1429 CG   ASP A 277      -8.417  16.091  -1.756  1.00137.95           C  
ATOM   1430 OD1  ASP A 277      -7.562  15.231  -2.139  1.00124.55           O  
ATOM   1431 OD2  ASP A 277      -8.437  16.535  -0.569  1.00143.37           O  
ATOM   1432 N    TRP A 278     -11.280  17.913  -0.157  1.00186.71           N  
ATOM   1433 CA   TRP A 278     -12.289  17.546   0.818  1.00193.19           C  
ATOM   1434 C    TRP A 278     -13.445  18.538   0.911  1.00196.18           C  
ATOM   1435 O    TRP A 278     -14.598  18.132   0.859  1.00193.42           O  
ATOM   1436 CB   TRP A 278     -11.640  17.350   2.180  1.00201.53           C  
ATOM   1437 N    PRO A 279     -13.139  19.842   0.965  1.00186.51           N  
ATOM   1438 CA   PRO A 279     -14.082  20.805   1.538  1.00184.29           C  
ATOM   1439 C    PRO A 279     -15.477  20.525   1.029  1.00181.48           C  
ATOM   1440 O    PRO A 279     -16.435  20.425   1.797  1.00181.38           O  
ATOM   1441 CB   PRO A 279     -13.611  22.151   0.977  1.00187.64           C  
ATOM   1442 CG   PRO A 279     -12.345  21.892   0.243  1.00189.35           C  
ATOM   1443 CD   PRO A 279     -12.343  20.449  -0.109  1.00187.45           C  
ATOM   1444 N    ALA A 280     -15.580  20.413  -0.287  1.00180.13           N  
ATOM   1445 CA   ALA A 280     -16.831  20.043  -0.904  1.00180.13           C  
ATOM   1446 C    ALA A 280     -17.359  18.801  -0.190  1.00179.80           C  
ATOM   1447 O    ALA A 280     -18.347  18.864   0.542  1.00180.30           O  
ATOM   1448 CB   ALA A 280     -16.614  19.775  -2.382  1.00178.48           C  
ATOM   1449 N    GLN A 281     -16.670  17.681  -0.381  1.00177.22           N  
ATOM   1450 CA   GLN A 281     -17.029  16.421   0.254  1.00171.48           C  
ATOM   1451 C    GLN A 281     -16.969  16.532   1.771  1.00164.95           C  
ATOM   1452 O    GLN A 281     -17.962  16.325   2.465  1.00165.35           O  
ATOM   1453 CB   GLN A 281     -16.047  15.353  -0.198  1.00174.43           C  
ATOM   1454 CG   GLN A 281     -15.349  15.698  -1.496  1.00178.94           C  
ATOM   1455 CD   GLN A 281     -14.667  14.500  -2.125  1.00178.87           C  
ATOM   1456 OE1  GLN A 281     -13.992  13.720  -1.446  1.00176.94           O  
ATOM   1457 NE2  GLN A 281     -14.840  14.347  -3.432  1.00177.98           N  
ATOM   1458 N    TYR A 282     -15.778  16.844   2.266  1.00158.11           N  
ATOM   1459 CA   TYR A 282     -15.517  17.028   3.683  1.00159.12           C  
ATOM   1460 C    TYR A 282     -16.747  17.349   4.522  1.00163.47           C  
ATOM   1461 O    TYR A 282     -17.065  16.616   5.452  1.00164.12           O  
ATOM   1462 CB   TYR A 282     -14.488  18.139   3.877  1.00165.15           C  
ATOM   1463 CG   TYR A 282     -13.867  18.167   5.252  1.00172.54           C  
ATOM   1464 CD1  TYR A 282     -14.656  18.286   6.387  1.00175.20           C  
ATOM   1465 CD2  TYR A 282     -12.486  18.087   5.418  1.00176.52           C  
ATOM   1466 CE1  TYR A 282     -14.091  18.314   7.651  1.00177.92           C  
ATOM   1467 CE2  TYR A 282     -11.909  18.115   6.680  1.00177.15           C  
ATOM   1468 CZ   TYR A 282     -12.719  18.230   7.794  1.00177.51           C  
ATOM   1469 OH   TYR A 282     -12.165  18.258   9.054  1.00177.49           O  
ATOM   1470 N    CYS A 283     -17.421  18.452   4.210  1.00167.70           N  
ATOM   1471 CA   CYS A 283     -18.476  18.972   5.085  1.00167.48           C  
ATOM   1472 C    CYS A 283     -19.495  17.913   5.513  1.00162.31           C  
ATOM   1473 O    CYS A 283     -19.962  17.911   6.656  1.00164.60           O  
ATOM   1474 CB   CYS A 283     -19.183  20.165   4.440  1.00169.12           C  
ATOM   1475 SG   CYS A 283     -20.331  21.016   5.551  1.00224.36           S  
ATOM   1476 N    GLU A 284     -19.839  17.018   4.593  1.00153.52           N  
ATOM   1477 CA   GLU A 284     -20.709  15.902   4.922  1.00146.43           C  
ATOM   1478 C    GLU A 284     -19.940  14.913   5.784  1.00148.97           C  
ATOM   1479 O    GLU A 284     -20.472  14.390   6.759  1.00151.25           O  
ATOM   1480 CB   GLU A 284     -21.224  15.217   3.655  1.00138.79           C  
ATOM   1481 CG   GLU A 284     -20.159  14.474   2.869  1.00135.08           C  
ATOM   1482 CD   GLU A 284     -20.700  13.824   1.611  1.00136.78           C  
ATOM   1483 OE1  GLU A 284     -21.743  13.139   1.683  1.00133.64           O  
ATOM   1484 OE2  GLU A 284     -20.071  13.990   0.546  1.00141.43           O  
ATOM   1485 N    ALA A 285     -18.684  14.665   5.421  1.00150.55           N  
ATOM   1486 CA   ALA A 285     -17.826  13.752   6.170  1.00150.08           C  
ATOM   1487 C    ALA A 285     -17.808  14.130   7.647  1.00159.80           C  
ATOM   1488 O    ALA A 285     -17.804  13.265   8.523  1.00161.70           O  
ATOM   1489 CB   ALA A 285     -16.414  13.745   5.593  1.00144.24           C  
ATOM   1490 N    LEU A 286     -17.808  15.429   7.921  1.00166.43           N  
ATOM   1491 CA   LEU A 286     -17.907  15.901   9.292  1.00170.56           C  
ATOM   1492 C    LEU A 286     -19.351  15.765   9.769  1.00171.68           C  
ATOM   1493 O    LEU A 286     -19.612  15.315  10.882  1.00173.63           O  
ATOM   1494 CB   LEU A 286     -17.445  17.353   9.400  1.00173.90           C  
ATOM   1495 CG   LEU A 286     -16.742  17.734  10.707  1.00175.03           C  
ATOM   1496 CD1  LEU A 286     -17.177  16.838  11.867  1.00171.64           C  
ATOM   1497 CD2  LEU A 286     -15.225  17.722  10.549  1.00176.11           C  
ATOM   1498 N    ALA A 287     -20.293  16.152   8.918  1.00171.76           N  
ATOM   1499 CA   ALA A 287     -21.700  15.952   9.228  1.00175.03           C  
ATOM   1500 C    ALA A 287     -21.969  14.467   9.453  1.00172.33           C  
ATOM   1501 O    ALA A 287     -23.015  14.081   9.980  1.00172.01           O  
ATOM   1502 CB   ALA A 287     -22.566  16.487   8.111  1.00177.19           C  
ATOM   1503 N    ASP A 288     -21.017  13.635   9.042  1.00167.84           N  
ATOM   1504 CA   ASP A 288     -21.106  12.210   9.299  1.00160.73           C  
ATOM   1505 C    ASP A 288     -20.454  11.900  10.640  1.00161.18           C  
ATOM   1506 O    ASP A 288     -21.005  11.144  11.433  1.00166.03           O  
ATOM   1507 CB   ASP A 288     -20.460  11.395   8.178  1.00154.89           C  
ATOM   1508 CG   ASP A 288     -20.939   9.955   8.164  1.00150.43           C  
ATOM   1509 OD1  ASP A 288     -21.976   9.678   8.802  1.00150.39           O  
ATOM   1510 OD2  ASP A 288     -20.290   9.103   7.521  1.00146.74           O  
ATOM   1511 N    GLU A 289     -19.290  12.489  10.901  1.00180.14           N  
ATOM   1512 CA   GLU A 289     -18.647  12.321  12.200  1.00178.11           C  
ATOM   1513 C    GLU A 289     -19.631  12.674  13.307  1.00178.22           C  
ATOM   1514 O    GLU A 289     -19.773  11.935  14.281  1.00176.63           O  
ATOM   1515 CB   GLU A 289     -17.405  13.201  12.333  1.00181.26           C  
ATOM   1516 CG   GLU A 289     -16.595  12.906  13.600  1.00187.08           C  
ATOM   1517 CD   GLU A 289     -16.094  14.159  14.312  1.00191.63           C  
ATOM   1518 OE1  GLU A 289     -16.936  14.970  14.758  1.00192.88           O  
ATOM   1519 OE2  GLU A 289     -14.860  14.321  14.444  1.00192.12           O  
ATOM   1520 N    GLU A 290     -20.298  13.816  13.156  1.00182.11           N  
ATOM   1521 CA   GLU A 290     -21.331  14.233  14.101  1.00185.30           C  
ATOM   1522 C    GLU A 290     -22.492  13.248  14.044  1.00182.62           C  
ATOM   1523 O    GLU A 290     -23.041  12.849  15.074  1.00186.23           O  
ATOM   1524 CB   GLU A 290     -21.824  15.656  13.800  1.00185.87           C  
ATOM   1525 CG   GLU A 290     -20.854  16.764  14.203  1.00187.30           C  
ATOM   1526 CD   GLU A 290     -21.562  18.013  14.713  1.00186.17           C  
ATOM   1527 OE1  GLU A 290     -22.715  17.893  15.179  1.00184.75           O  
ATOM   1528 OE2  GLU A 290     -20.965  19.111  14.663  1.00186.01           O  
ATOM   1529 N    ASN A 291     -22.854  12.855  12.828  1.00174.20           N  
ATOM   1530 CA   ASN A 291     -23.891  11.860  12.624  1.00165.71           C  
ATOM   1531 C    ASN A 291     -23.604  10.583  13.414  1.00167.26           C  
ATOM   1532 O    ASN A 291     -24.523   9.907  13.871  1.00165.06           O  
ATOM   1533 CB   ASN A 291     -24.010  11.542  11.137  1.00158.83           C  
ATOM   1534 CG   ASN A 291     -25.354  10.970  10.773  1.00156.45           C  
ATOM   1535 OD1  ASN A 291     -25.566  10.531   9.646  1.00155.96           O  
ATOM   1536 ND2  ASN A 291     -26.277  10.975  11.728  1.00156.07           N  
ATOM   1537 N    ARG A 292     -22.320  10.272  13.587  1.00172.72           N  
ATOM   1538 CA   ARG A 292     -21.887   9.037  14.248  1.00173.91           C  
ATOM   1539 C    ARG A 292     -22.082   9.056  15.765  1.00172.82           C  
ATOM   1540 O    ARG A 292     -22.319   8.014  16.380  1.00171.66           O  
ATOM   1541 CB   ARG A 292     -20.418   8.729  13.920  1.00176.55           C  
ATOM   1542 CG   ARG A 292     -20.143   8.362  12.458  1.00176.25           C  
ATOM   1543 CD   ARG A 292     -20.841   7.064  12.053  1.00174.08           C  
ATOM   1544 NE   ARG A 292     -20.700   6.768  10.626  1.00171.14           N  
ATOM   1545 CZ   ARG A 292     -19.904   5.825  10.128  1.00167.79           C  
ATOM   1546 NH1  ARG A 292     -19.168   5.076  10.938  1.00166.50           N  
ATOM   1547 NH2  ARG A 292     -19.848   5.629   8.816  1.00165.76           N  
ATOM   1548 N    ALA A 293     -21.965  10.235  16.367  1.00173.50           N  
ATOM   1549 CA   ALA A 293     -22.200  10.379  17.798  1.00174.04           C  
ATOM   1550 C    ALA A 293     -23.547   9.767  18.164  1.00168.63           C  
ATOM   1551 O    ALA A 293     -23.627   8.874  19.009  1.00166.67           O  
ATOM   1552 CB   ALA A 293     -22.153  11.843  18.197  1.00177.15           C  
ATOM   1553 N    ARG A 294     -24.606  10.252  17.522  1.00165.73           N  
ATOM   1554 CA   ARG A 294     -25.919   9.631  17.651  1.00163.78           C  
ATOM   1555 C    ARG A 294     -26.386   9.111  16.298  1.00158.20           C  
ATOM   1556 O    ARG A 294     -27.519   8.654  16.159  1.00154.51           O  
ATOM   1557 CB   ARG A 294     -26.955  10.607  18.221  1.00164.94           C  
ATOM   1558 CG   ARG A 294     -28.265   9.925  18.640  1.00165.88           C  
ATOM   1559 CD   ARG A 294     -29.377  10.928  18.947  1.00167.13           C  
ATOM   1560 NE   ARG A 294     -30.527  10.317  19.621  1.00165.74           N  
ATOM   1561 CZ   ARG A 294     -31.714  10.104  19.057  1.00162.09           C  
ATOM   1562 NH1  ARG A 294     -31.929  10.449  17.795  1.00160.74           N  
ATOM   1563 NH2  ARG A 294     -32.693   9.547  19.758  1.00160.72           N  
ATOM   1565 N    GLY B   9     -12.789 -18.262  32.757  1.00102.16           N  
ATOM   1566 CA   GLY B   9     -11.522 -17.786  33.292  1.00109.27           C  
ATOM   1567 C    GLY B   9     -11.121 -16.421  32.752  1.00112.15           C  
ATOM   1568 O    GLY B   9     -11.609 -16.003  31.694  1.00114.75           O  
ATOM   1569 N    VAL B  10     -10.222 -15.738  33.466  1.00105.37           N  
ATOM   1570 CA   VAL B  10      -9.857 -14.356  33.143  1.00110.40           C  
ATOM   1571 C    VAL B  10      -9.234 -14.167  31.752  1.00107.66           C  
ATOM   1572 O    VAL B  10      -8.075 -14.523  31.502  1.00102.99           O  
ATOM   1573 CB   VAL B  10      -8.942 -13.742  34.219  1.00126.42           C  
ATOM   1574 CG1  VAL B  10      -9.594 -13.850  35.597  1.00133.69           C  
ATOM   1575 CG2  VAL B  10      -7.569 -14.411  34.209  1.00131.27           C  
ATOM   1576 N    MET B  11     -10.028 -13.593  30.854  1.00109.00           N  
ATOM   1577 CA   MET B  11      -9.617 -13.352  29.479  1.00104.81           C  
ATOM   1578 C    MET B  11      -9.138 -11.920  29.359  1.00109.02           C  
ATOM   1579 O    MET B  11      -9.683 -11.033  30.013  1.00117.21           O  
ATOM   1580 CB   MET B  11     -10.810 -13.544  28.542  1.00 96.12           C  
ATOM   1581 CG   MET B  11     -10.437 -13.947  27.136  1.00 90.14           C  
ATOM   1582 SD   MET B  11      -9.549 -15.506  27.209  1.00 82.92           S  
ATOM   1583 CE   MET B  11      -9.525 -15.949  25.468  1.00 50.95           C  
ATOM   1584 N    THR B  12      -8.132 -11.682  28.525  1.00102.69           N  
ATOM   1585 CA   THR B  12      -7.726 -10.313  28.233  1.00106.22           C  
ATOM   1586 C    THR B  12      -7.758 -10.087  26.731  1.00101.56           C  
ATOM   1587 O    THR B  12      -7.780 -11.052  25.959  1.00101.39           O  
ATOM   1588 CB   THR B  12      -6.326 -10.023  28.768  1.00113.59           C  
ATOM   1589 OG1  THR B  12      -6.114 -10.792  29.955  1.00119.22           O  
ATOM   1590 CG2  THR B  12      -6.164  -8.548  29.093  1.00118.44           C  
ATOM   1591 N    ASP B  13      -7.776  -8.822  26.316  1.00 97.66           N  
ATOM   1592 CA   ASP B  13      -7.719  -8.505  24.894  1.00101.01           C  
ATOM   1593 C    ASP B  13      -6.499  -9.166  24.247  1.00100.12           C  
ATOM   1594 O    ASP B  13      -6.569  -9.664  23.118  1.00102.87           O  
ATOM   1595 CB   ASP B  13      -7.701  -6.997  24.670  1.00112.67           C  
ATOM   1596 CG   ASP B  13      -8.993  -6.337  25.089  1.00124.10           C  
ATOM   1597 OD1  ASP B  13      -9.284  -5.227  24.593  1.00132.35           O  
ATOM   1598 OD2  ASP B  13      -9.720  -6.933  25.914  1.00124.50           O  
ATOM   1599 N    VAL B  14      -5.386  -9.190  24.973  1.00 94.39           N  
ATOM   1600 CA   VAL B  14      -4.182  -9.852  24.490  1.00 91.61           C  
ATOM   1601 C    VAL B  14      -4.462 -11.304  24.115  1.00 91.09           C  
ATOM   1602 O    VAL B  14      -3.878 -11.835  23.167  1.00 90.86           O  
ATOM   1603 CB   VAL B  14      -3.050  -9.783  25.534  1.00 93.75           C  
ATOM   1604 CG1  VAL B  14      -2.754  -8.341  25.873  1.00102.36           C  
ATOM   1605 CG2  VAL B  14      -3.431 -10.532  26.794  1.00 91.47           C  
ATOM   1606 N    HIS B  15      -5.374 -11.927  24.858  1.00 91.42           N  
ATOM   1607 CA   HIS B  15      -5.740 -13.329  24.664  1.00 84.75           C  
ATOM   1608 C    HIS B  15      -6.651 -13.536  23.473  1.00 77.26           C  
ATOM   1609 O    HIS B  15      -6.536 -14.523  22.748  1.00 73.43           O  
ATOM   1610 CB   HIS B  15      -6.456 -13.847  25.903  1.00 84.02           C  
ATOM   1611 CG   HIS B  15      -5.612 -13.829  27.131  1.00 81.24           C  
ATOM   1612 ND1  HIS B  15      -5.371 -12.677  27.855  1.00 83.94           N  
ATOM   1613 CD2  HIS B  15      -4.949 -14.819  27.774  1.00 78.90           C  
ATOM   1614 CE1  HIS B  15      -4.592 -12.961  28.880  1.00 89.39           C  
ATOM   1615 NE2  HIS B  15      -4.322 -14.258  28.857  1.00 86.29           N  
ATOM   1616 N    ARG B  16      -7.587 -12.620  23.290  1.00 75.62           N  
ATOM   1617 CA   ARG B  16      -8.516 -12.755  22.191  1.00 81.10           C  
ATOM   1618 C    ARG B  16      -7.763 -12.490  20.892  1.00 94.63           C  
ATOM   1619 O    ARG B  16      -7.880 -13.255  19.927  1.00100.66           O  
ATOM   1620 CB   ARG B  16      -9.686 -11.793  22.371  1.00 80.43           C  
ATOM   1621 CG   ARG B  16     -10.071 -11.623  23.813  1.00 80.26           C  
ATOM   1622 CD   ARG B  16     -11.453 -11.047  23.940  1.00 88.52           C  
ATOM   1623 NE   ARG B  16     -11.932 -11.222  25.303  1.00 93.83           N  
ATOM   1624 CZ   ARG B  16     -11.991 -10.251  26.203  1.00 94.95           C  
ATOM   1625 NH1  ARG B  16     -11.620  -9.018  25.875  1.00 98.37           N  
ATOM   1626 NH2  ARG B  16     -12.427 -10.518  27.427  1.00 91.14           N  
ATOM   1627 N    ARG B  17      -6.970 -11.420  20.886  1.00 93.58           N  
ATOM   1628 CA   ARG B  17      -6.188 -11.050  19.714  1.00 92.65           C  
ATOM   1629 C    ARG B  17      -5.231 -12.177  19.331  1.00 92.24           C  
ATOM   1630 O    ARG B  17      -4.991 -12.439  18.152  1.00 96.89           O  
ATOM   1631 CB   ARG B  17      -5.424  -9.762  19.992  1.00100.53           C  
ATOM   1632 CG   ARG B  17      -4.446  -9.335  18.905  1.00107.53           C  
ATOM   1633 CD   ARG B  17      -5.100  -8.502  17.802  1.00116.40           C  
ATOM   1634 NE   ARG B  17      -5.238  -9.240  16.545  1.00117.23           N  
ATOM   1635 CZ   ARG B  17      -5.294  -8.664  15.345  1.00121.81           C  
ATOM   1636 NH1  ARG B  17      -5.414  -9.402  14.247  1.00117.07           N  
ATOM   1637 NH2  ARG B  17      -5.222  -7.344  15.243  1.00128.67           N  
ATOM   1638 N    PHE B  18      -4.694 -12.857  20.334  1.00 88.35           N  
ATOM   1639 CA   PHE B  18      -3.859 -14.024  20.081  1.00 87.40           C  
ATOM   1640 C    PHE B  18      -4.656 -15.069  19.311  1.00 87.29           C  
ATOM   1641 O    PHE B  18      -4.213 -15.580  18.281  1.00 92.32           O  
ATOM   1642 CB   PHE B  18      -3.350 -14.600  21.403  1.00 86.89           C  
ATOM   1643 CG   PHE B  18      -2.578 -15.889  21.262  1.00 84.13           C  
ATOM   1644 CD1  PHE B  18      -3.171 -17.101  21.576  1.00 80.08           C  
ATOM   1645 CD2  PHE B  18      -1.254 -15.885  20.850  1.00 82.87           C  
ATOM   1646 CE1  PHE B  18      -2.463 -18.283  21.473  1.00 77.11           C  
ATOM   1647 CE2  PHE B  18      -0.544 -17.067  20.741  1.00 80.64           C  
ATOM   1648 CZ   PHE B  18      -1.148 -18.267  21.055  1.00 77.10           C  
ATOM   1649 N    LEU B  19      -5.845 -15.368  19.816  1.00 81.39           N  
ATOM   1650 CA   LEU B  19      -6.720 -16.341  19.193  1.00 70.21           C  
ATOM   1651 C    LEU B  19      -7.107 -15.918  17.775  1.00 65.81           C  
ATOM   1652 O    LEU B  19      -7.078 -16.733  16.846  1.00 67.99           O  
ATOM   1653 CB   LEU B  19      -7.967 -16.529  20.048  1.00 66.28           C  
ATOM   1654 CG   LEU B  19      -7.786 -17.203  21.407  1.00 62.23           C  
ATOM   1655 CD1  LEU B  19      -9.133 -17.307  22.138  1.00 66.19           C  
ATOM   1656 CD2  LEU B  19      -7.143 -18.576  21.259  1.00 58.47           C  
ATOM   1657 N    GLN B  20      -7.470 -14.651  17.600  1.00 58.81           N  
ATOM   1658 CA   GLN B  20      -7.798 -14.159  16.255  1.00 66.86           C  
ATOM   1659 C    GLN B  20      -6.676 -14.459  15.268  1.00 69.66           C  
ATOM   1660 O    GLN B  20      -6.907 -14.777  14.099  1.00 68.66           O  
ATOM   1661 CB   GLN B  20      -8.038 -12.651  16.259  1.00 61.99           C  
ATOM   1662 CG   GLN B  20      -9.008 -12.165  17.301  1.00 67.90           C  
ATOM   1663 CD   GLN B  20      -9.482 -10.777  16.980  1.00 82.48           C  
ATOM   1664 OE1  GLN B  20      -9.188  -9.820  17.694  1.00 93.04           O  
ATOM   1665 NE2  GLN B  20     -10.193 -10.649  15.874  1.00 81.44           N  
ATOM   1666 N    LEU B  21      -5.450 -14.339  15.755  1.00 68.12           N  
ATOM   1667 CA   LEU B  21      -4.295 -14.453  14.899  1.00 66.33           C  
ATOM   1668 C    LEU B  21      -4.010 -15.914  14.661  1.00 66.95           C  
ATOM   1669 O    LEU B  21      -3.976 -16.381  13.523  1.00 72.45           O  
ATOM   1670 CB   LEU B  21      -3.108 -13.745  15.543  1.00 68.48           C  
ATOM   1671 CG   LEU B  21      -3.158 -12.211  15.402  1.00 65.44           C  
ATOM   1672 CD1  LEU B  21      -1.995 -11.536  16.130  1.00 66.68           C  
ATOM   1673 CD2  LEU B  21      -3.206 -11.770  13.935  1.00 49.40           C  
ATOM   1674 N    LEU B  22      -3.833 -16.637  15.755  1.00 62.66           N  
ATOM   1675 CA   LEU B  22      -3.661 -18.077  15.704  1.00 59.32           C  
ATOM   1676 C    LEU B  22      -4.629 -18.783  14.755  1.00 65.46           C  
ATOM   1677 O    LEU B  22      -4.370 -19.908  14.338  1.00 75.78           O  
ATOM   1678 CB   LEU B  22      -3.818 -18.660  17.105  1.00 57.50           C  
ATOM   1679 CG   LEU B  22      -3.600 -20.170  17.184  1.00 54.51           C  
ATOM   1680 CD1  LEU B  22      -2.369 -20.588  16.387  1.00 41.92           C  
ATOM   1681 CD2  LEU B  22      -3.484 -20.625  18.639  1.00 61.08           C  
ATOM   1682 N    MET B  23      -5.746 -18.139  14.423  1.00 57.70           N  
ATOM   1683 CA   MET B  23      -6.754 -18.785  13.600  1.00 54.49           C  
ATOM   1684 C    MET B  23      -6.587 -18.398  12.159  1.00 70.37           C  
ATOM   1685 O    MET B  23      -6.714 -19.235  11.262  1.00 82.41           O  
ATOM   1686 CB   MET B  23      -8.146 -18.365  14.035  1.00 64.47           C  
ATOM   1687 CG   MET B  23      -8.661 -19.030  15.283  1.00 61.64           C  
ATOM   1688 SD   MET B  23     -10.396 -18.597  15.432  1.00103.47           S  
ATOM   1689 CE   MET B  23     -10.518 -18.321  17.191  1.00103.73           C  
ATOM   1690 N    THR B  24      -6.331 -17.117  11.924  1.00 74.93           N  
ATOM   1691 CA   THR B  24      -6.094 -16.681  10.557  1.00 81.10           C  
ATOM   1692 C    THR B  24      -4.906 -17.478  10.051  1.00 79.35           C  
ATOM   1693 O    THR B  24      -4.900 -17.941   8.911  1.00 90.48           O  
ATOM   1694 CB   THR B  24      -5.824 -15.177  10.443  1.00 78.57           C  
ATOM   1695 OG1  THR B  24      -4.469 -14.899  10.821  1.00 80.22           O  
ATOM   1696 CG2  THR B  24      -6.811 -14.385  11.315  1.00 68.84           C  
ATOM   1697 N    HIS B  25      -3.906 -17.644  10.914  1.00 67.09           N  
ATOM   1698 CA   HIS B  25      -2.880 -18.653  10.697  1.00 70.23           C  
ATOM   1699 C    HIS B  25      -3.535 -19.965  11.042  1.00 81.00           C  
ATOM   1700 O    HIS B  25      -4.293 -20.048  12.005  1.00 92.20           O  
ATOM   1701 CB   HIS B  25      -1.700 -18.438  11.641  1.00 72.73           C  
ATOM   1702 CG   HIS B  25      -0.880 -17.234  11.315  1.00 85.01           C  
ATOM   1703 ND1  HIS B  25      -1.176 -15.977  11.803  1.00 90.05           N  
ATOM   1704 CD2  HIS B  25       0.218 -17.083  10.540  1.00 89.02           C  
ATOM   1705 CE1  HIS B  25      -0.297 -15.110  11.343  1.00 90.56           C  
ATOM   1706 NE2  HIS B  25       0.565 -15.757  10.577  1.00 91.57           N  
ATOM   1707 N    GLY B  26      -3.268 -21.003  10.274  1.00 80.00           N  
ATOM   1708 CA   GLY B  26      -3.843 -22.281  10.634  1.00 84.16           C  
ATOM   1709 C    GLY B  26      -3.158 -22.803  11.882  1.00 83.06           C  
ATOM   1710 O    GLY B  26      -3.802 -23.281  12.828  1.00 83.71           O  
ATOM   1711 N    VAL B  27      -1.835 -22.667  11.882  1.00 77.40           N  
ATOM   1712 CA   VAL B  27      -0.982 -23.372  12.823  1.00 73.77           C  
ATOM   1713 C    VAL B  27       0.323 -22.601  12.966  1.00 66.36           C  
ATOM   1714 O    VAL B  27       0.718 -21.898  12.050  1.00 69.76           O  
ATOM   1715 CB   VAL B  27      -0.729 -24.830  12.329  1.00 59.66           C  
ATOM   1716 CG1  VAL B  27      -0.148 -24.838  10.918  1.00 55.40           C  
ATOM   1717 CG2  VAL B  27       0.154 -25.609  13.292  1.00 52.19           C  
ATOM   1718 N    LEU B  28       0.986 -22.717  14.112  1.00 61.78           N  
ATOM   1719 CA   LEU B  28       2.209 -21.953  14.363  1.00 64.59           C  
ATOM   1720 C    LEU B  28       3.266 -22.752  15.127  1.00 67.72           C  
ATOM   1721 O    LEU B  28       2.948 -23.518  16.036  1.00 71.86           O  
ATOM   1722 CB   LEU B  28       1.903 -20.689  15.164  1.00 64.94           C  
ATOM   1723 CG   LEU B  28       0.966 -19.603  14.644  1.00 68.06           C  
ATOM   1724 CD1  LEU B  28       1.009 -18.400  15.589  1.00 61.85           C  
ATOM   1725 CD2  LEU B  28       1.327 -19.195  13.229  1.00 73.47           C  
ATOM   1726 N    GLU B  29       4.529 -22.556  14.768  1.00 66.01           N  
ATOM   1727 CA   GLU B  29       5.604 -23.228  15.467  1.00 69.27           C  
ATOM   1728 C    GLU B  29       5.801 -22.543  16.794  1.00 69.47           C  
ATOM   1729 O    GLU B  29       5.386 -21.398  16.967  1.00 75.91           O  
ATOM   1730 CB   GLU B  29       6.879 -23.163  14.657  1.00 78.72           C  
ATOM   1731 CG   GLU B  29       6.723 -23.733  13.284  1.00 88.72           C  
ATOM   1732 CD   GLU B  29       7.932 -23.463  12.438  1.00103.98           C  
ATOM   1733 OE1  GLU B  29       7.761 -23.341  11.205  1.00110.03           O  
ATOM   1734 OE2  GLU B  29       9.045 -23.361  13.010  1.00106.09           O  
ATOM   1735 N    GLU B  30       6.442 -23.236  17.728  1.00 64.33           N  
ATOM   1736 CA   GLU B  30       6.508 -22.752  19.100  1.00 67.24           C  
ATOM   1737 C    GLU B  30       6.989 -21.310  19.148  1.00 80.31           C  
ATOM   1738 O    GLU B  30       6.307 -20.434  19.690  1.00 83.79           O  
ATOM   1739 CB   GLU B  30       7.385 -23.658  19.972  1.00 61.64           C  
ATOM   1740 CG   GLU B  30       6.958 -23.699  21.429  1.00 69.08           C  
ATOM   1741 CD   GLU B  30       7.542 -24.882  22.176  1.00 93.43           C  
ATOM   1742 OE1  GLU B  30       8.253 -25.693  21.551  1.00101.55           O  
ATOM   1743 OE2  GLU B  30       7.294 -25.003  23.392  1.00106.21           O  
ATOM   1744 N    TRP B  31       8.150 -21.057  18.555  1.00 91.63           N  
ATOM   1745 CA   TRP B  31       8.753 -19.733  18.648  1.00101.22           C  
ATOM   1746 C    TRP B  31       7.847 -18.655  18.049  1.00 95.38           C  
ATOM   1747 O    TRP B  31       7.775 -17.541  18.564  1.00 97.65           O  
ATOM   1748 CB   TRP B  31      10.146 -19.721  18.013  1.00113.83           C  
ATOM   1749 CG   TRP B  31      10.139 -19.437  16.559  1.00128.77           C  
ATOM   1750 CD1  TRP B  31       9.556 -20.188  15.580  1.00131.35           C  
ATOM   1751 CD2  TRP B  31      10.755 -18.318  15.901  1.00139.56           C  
ATOM   1752 NE1  TRP B  31       9.763 -19.602  14.351  1.00137.43           N  
ATOM   1753 CE2  TRP B  31      10.498 -18.454  14.520  1.00142.68           C  
ATOM   1754 CE3  TRP B  31      11.498 -17.214  16.345  1.00139.33           C  
ATOM   1755 CZ2  TRP B  31      10.958 -17.527  13.577  1.00142.90           C  
ATOM   1756 CZ3  TRP B  31      11.956 -16.298  15.407  1.00139.72           C  
ATOM   1757 CH2  TRP B  31      11.683 -16.461  14.040  1.00141.53           C  
ATOM   1758 N    ASP B  32       7.136 -18.997  16.980  1.00 85.09           N  
ATOM   1759 CA   ASP B  32       6.247 -18.040  16.338  1.00 83.86           C  
ATOM   1760 C    ASP B  32       5.047 -17.700  17.207  1.00 82.41           C  
ATOM   1761 O    ASP B  32       4.463 -16.622  17.075  1.00 86.55           O  
ATOM   1762 CB   ASP B  32       5.785 -18.541  14.973  1.00 87.92           C  
ATOM   1763 CG   ASP B  32       6.768 -18.207  13.868  1.00 97.28           C  
ATOM   1764 OD1  ASP B  32       7.308 -17.078  13.862  1.00100.04           O  
ATOM   1765 OD2  ASP B  32       6.994 -19.071  12.997  1.00104.48           O  
ATOM   1766 N    VAL B  33       4.666 -18.610  18.093  1.00 73.62           N  
ATOM   1767 CA   VAL B  33       3.547 -18.295  18.957  1.00 73.50           C  
ATOM   1768 C    VAL B  33       4.040 -17.501  20.156  1.00 78.17           C  
ATOM   1769 O    VAL B  33       3.301 -16.684  20.691  1.00 85.99           O  
ATOM   1770 CB   VAL B  33       2.691 -19.530  19.368  1.00 68.15           C  
ATOM   1771 CG1  VAL B  33       2.611 -20.538  18.235  1.00 55.10           C  
ATOM   1772 CG2  VAL B  33       3.222 -20.164  20.635  1.00 74.51           C  
ATOM   1773 N    LYS B  34       5.287 -17.706  20.576  1.00 76.61           N  
ATOM   1774 CA   LYS B  34       5.828 -16.801  21.595  1.00 84.33           C  
ATOM   1775 C    LYS B  34       6.153 -15.443  20.973  1.00 91.80           C  
ATOM   1776 O    LYS B  34       5.883 -14.402  21.571  1.00 92.59           O  
ATOM   1777 CB   LYS B  34       7.031 -17.368  22.366  1.00 77.40           C  
ATOM   1778 CG   LYS B  34       7.413 -16.500  23.582  1.00 78.97           C  
ATOM   1779 CD   LYS B  34       7.685 -17.334  24.843  1.00 85.07           C  
ATOM   1780 CE   LYS B  34       7.615 -16.499  26.145  1.00 85.63           C  
ATOM   1781 NZ   LYS B  34       7.578 -17.357  27.391  1.00 77.88           N  
ATOM   1782 N    ARG B  35       6.717 -15.453  19.768  1.00 94.44           N  
ATOM   1783 CA   ARG B  35       6.868 -14.210  19.027  1.00101.80           C  
ATOM   1784 C    ARG B  35       5.497 -13.558  18.979  1.00100.27           C  
ATOM   1785 O    ARG B  35       5.365 -12.338  19.111  1.00101.17           O  
ATOM   1786 CB   ARG B  35       7.384 -14.446  17.604  1.00110.86           C  
ATOM   1787 CG   ARG B  35       8.862 -14.813  17.503  1.00123.79           C  
ATOM   1788 CD   ARG B  35       9.511 -14.271  16.210  1.00136.31           C  
ATOM   1789 NE   ARG B  35      10.182 -12.984  16.425  1.00148.25           N  
ATOM   1790 CZ   ARG B  35      10.968 -12.365  15.542  1.00151.78           C  
ATOM   1791 NH1  ARG B  35      11.209 -12.897  14.349  1.00151.80           N  
ATOM   1792 NH2  ARG B  35      11.520 -11.201  15.859  1.00153.48           N  
ATOM   1793 N    LEU B  36       4.477 -14.393  18.802  1.00 97.47           N  
ATOM   1794 CA   LEU B  36       3.098 -13.929  18.784  1.00 91.70           C  
ATOM   1795 C    LEU B  36       2.681 -13.437  20.166  1.00 87.04           C  
ATOM   1796 O    LEU B  36       2.349 -12.270  20.336  1.00 92.94           O  
ATOM   1797 CB   LEU B  36       2.151 -15.044  18.328  1.00 81.73           C  
ATOM   1798 CG   LEU B  36       0.836 -14.551  17.710  1.00 78.40           C  
ATOM   1799 CD1  LEU B  36      -0.232 -15.645  17.666  1.00 72.50           C  
ATOM   1800 CD2  LEU B  36       0.316 -13.317  18.419  1.00 79.24           C  
ATOM   1801 N    GLN B  37       2.692 -14.335  21.145  1.00 72.24           N  
ATOM   1802 CA   GLN B  37       2.182 -14.017  22.468  1.00 72.69           C  
ATOM   1803 C    GLN B  37       2.717 -12.676  22.909  1.00 87.27           C  
ATOM   1804 O    GLN B  37       1.966 -11.776  23.292  1.00 90.24           O  
ATOM   1805 CB   GLN B  37       2.601 -15.087  23.471  1.00 76.73           C  
ATOM   1806 CG   GLN B  37       2.470 -14.653  24.918  1.00 86.30           C  
ATOM   1807 CD   GLN B  37       3.507 -15.299  25.807  1.00 96.74           C  
ATOM   1808 OE1  GLN B  37       4.638 -15.552  25.385  1.00100.64           O  
ATOM   1809 NE2  GLN B  37       3.133 -15.560  27.053  1.00101.38           N  
ATOM   1810 N    THR B  38       4.034 -12.549  22.844  1.00101.47           N  
ATOM   1811 CA   THR B  38       4.702 -11.333  23.267  1.00107.22           C  
ATOM   1812 C    THR B  38       4.190 -10.134  22.463  1.00109.10           C  
ATOM   1813 O    THR B  38       3.916  -9.077  23.027  1.00114.91           O  
ATOM   1814 CB   THR B  38       6.225 -11.477  23.133  1.00106.59           C  
ATOM   1815 OG1  THR B  38       6.869 -10.739  24.175  1.00113.78           O  
ATOM   1816 CG2  THR B  38       6.703 -10.985  21.769  1.00106.52           C  
ATOM   1817 N    HIS B  39       4.045 -10.314  21.152  1.00103.63           N  
ATOM   1818 CA   HIS B  39       3.536  -9.268  20.269  1.00106.09           C  
ATOM   1819 C    HIS B  39       2.255  -8.668  20.834  1.00102.56           C  
ATOM   1820 O    HIS B  39       2.098  -7.450  20.899  1.00107.94           O  
ATOM   1821 CB   HIS B  39       3.272  -9.850  18.874  1.00109.51           C  
ATOM   1822 CG   HIS B  39       2.519  -8.939  17.950  1.00120.70           C  
ATOM   1823 ND1  HIS B  39       1.383  -8.252  18.330  1.00125.44           N  
ATOM   1824 CD2  HIS B  39       2.713  -8.635  16.644  1.00125.99           C  
ATOM   1825 CE1  HIS B  39       0.926  -7.553  17.308  1.00127.11           C  
ATOM   1826 NE2  HIS B  39       1.718  -7.767  16.271  1.00128.56           N  
ATOM   1827 N    CYS B  40       1.339  -9.532  21.244  1.00 96.01           N  
ATOM   1828 CA   CYS B  40       0.023  -9.088  21.668  1.00101.03           C  
ATOM   1829 C    CYS B  40       0.109  -8.264  22.934  1.00107.00           C  
ATOM   1830 O    CYS B  40      -0.610  -7.267  23.096  1.00112.33           O  
ATOM   1831 CB   CYS B  40      -0.902 -10.287  21.859  1.00102.55           C  
ATOM   1832 SG   CYS B  40      -1.275 -11.140  20.298  1.00 86.64           S  
ATOM   1833 N    TYR B  41       0.999  -8.685  23.826  1.00105.39           N  
ATOM   1834 CA   TYR B  41       1.287  -7.932  25.039  1.00107.51           C  
ATOM   1835 C    TYR B  41       1.890  -6.556  24.744  1.00101.39           C  
ATOM   1836 O    TYR B  41       1.476  -5.546  25.314  1.00 96.60           O  
ATOM   1837 CB   TYR B  41       2.231  -8.734  25.921  1.00111.93           C  
ATOM   1838 CG   TYR B  41       1.525  -9.705  26.825  1.00114.79           C  
ATOM   1839 CD1  TYR B  41       1.813 -11.062  26.784  1.00115.73           C  
ATOM   1840 CD2  TYR B  41       0.568  -9.264  27.723  1.00119.85           C  
ATOM   1841 CE1  TYR B  41       1.169 -11.953  27.624  1.00116.72           C  
ATOM   1842 CE2  TYR B  41      -0.084 -10.142  28.557  1.00122.93           C  
ATOM   1843 CZ   TYR B  41       0.218 -11.484  28.510  1.00120.25           C  
ATOM   1844 OH   TYR B  41      -0.439 -12.350  29.353  1.00119.99           O  
ATOM   1845 N    LYS B  42       2.875  -6.526  23.855  1.00106.06           N  
ATOM   1846 CA   LYS B  42       3.529  -5.276  23.492  1.00122.08           C  
ATOM   1847 C    LYS B  42       2.570  -4.338  22.760  1.00130.23           C  
ATOM   1848 O    LYS B  42       2.697  -3.117  22.855  1.00134.03           O  
ATOM   1849 CB   LYS B  42       4.793  -5.543  22.666  1.00124.78           C  
ATOM   1850 CG   LYS B  42       5.965  -6.051  23.506  1.00131.39           C  
ATOM   1851 CD   LYS B  42       7.270  -6.095  22.719  1.00137.11           C  
ATOM   1852 CE   LYS B  42       8.490  -6.026  23.645  1.00141.78           C  
ATOM   1853 NZ   LYS B  42       8.756  -4.650  24.191  1.00146.63           N  
ATOM   1854 N    VAL B  43       1.603  -4.917  22.048  1.00130.09           N  
ATOM   1855 CA   VAL B  43       0.613  -4.133  21.304  1.00132.82           C  
ATOM   1856 C    VAL B  43      -0.567  -3.718  22.175  1.00135.38           C  
ATOM   1857 O    VAL B  43      -1.183  -2.677  21.940  1.00142.45           O  
ATOM   1858 CB   VAL B  43       0.091  -4.877  20.059  1.00128.42           C  
ATOM   1859 CG1  VAL B  43      -1.212  -4.263  19.571  1.00130.23           C  
ATOM   1860 CG2  VAL B  43       1.127  -4.849  18.955  1.00131.16           C  
ATOM   1861 N    HIS B  44      -0.891  -4.529  23.175  1.00130.32           N  
ATOM   1862 CA   HIS B  44      -1.919  -4.132  24.124  1.00136.16           C  
ATOM   1863 C    HIS B  44      -1.443  -2.967  24.990  1.00141.06           C  
ATOM   1864 O    HIS B  44      -1.742  -1.803  24.714  1.00142.82           O  
ATOM   1865 CB   HIS B  44      -2.332  -5.299  25.011  1.00138.22           C  
ATOM   1866 CG   HIS B  44      -3.315  -4.920  26.074  1.00148.58           C  
ATOM   1867 ND1  HIS B  44      -4.550  -4.379  25.785  1.00153.19           N  
ATOM   1868 CD2  HIS B  44      -3.245  -5.000  27.424  1.00153.09           C  
ATOM   1869 CE1  HIS B  44      -5.200  -4.144  26.911  1.00156.65           C  
ATOM   1870 NE2  HIS B  44      -4.431  -4.513  27.920  1.00157.81           N  
ATOM   1871 N    ASN B  47       1.916  -3.130  27.916  1.00178.01           N  
ATOM   1872 CA   ASN B  47       3.317  -3.419  28.207  1.00182.12           C  
ATOM   1873 C    ASN B  47       3.524  -3.913  29.633  1.00183.54           C  
ATOM   1874 O    ASN B  47       3.952  -3.155  30.502  1.00189.43           O  
ATOM   1875 CB   ASN B  47       4.186  -2.182  27.972  1.00189.78           C  
ATOM   1876 CG   ASN B  47       4.157  -1.714  26.536  1.00189.04           C  
ATOM   1877 OD1  ASN B  47       3.111  -1.725  25.889  1.00188.69           O  
ATOM   1878 ND2  ASN B  47       5.309  -1.292  26.028  1.00189.03           N  
ATOM   1879 N    ALA B  48       3.221  -5.183  29.872  1.00178.09           N  
ATOM   1880 CA   ALA B  48       3.423  -5.776  31.186  1.00177.94           C  
ATOM   1881 C    ALA B  48       4.373  -6.955  31.079  1.00176.68           C  
ATOM   1882 O    ALA B  48       4.921  -7.229  30.012  1.00173.41           O  
ATOM   1883 CB   ALA B  48       2.097  -6.216  31.783  1.00172.67           C  
ATOM   1884 N    THR B  49       4.565  -7.653  32.192  1.00179.27           N  
ATOM   1885 CA   THR B  49       5.353  -8.879  32.194  1.00176.37           C  
ATOM   1886 C    THR B  49       4.636  -9.978  31.392  1.00164.89           C  
ATOM   1887 O    THR B  49       3.410 -10.093  31.446  1.00163.03           O  
ATOM   1888 CB   THR B  49       5.664  -9.338  33.638  1.00181.00           C  
ATOM   1889 OG1  THR B  49       5.766 -10.766  33.684  1.00176.53           O  
ATOM   1890 CG2  THR B  49       4.570  -8.880  34.599  1.00183.13           C  
ATOM   1891 N    VAL B  50       5.397 -10.772  30.639  1.00154.02           N  
ATOM   1892 CA   VAL B  50       4.807 -11.764  29.735  1.00142.00           C  
ATOM   1893 C    VAL B  50       4.983 -13.215  30.191  1.00134.45           C  
ATOM   1894 O    VAL B  50       6.060 -13.798  30.062  1.00137.72           O  
ATOM   1895 CB   VAL B  50       5.327 -11.602  28.282  1.00 91.62           C  
ATOM   1896 CG1  VAL B  50       5.312 -10.132  27.881  1.00 80.98           C  
ATOM   1897 CG2  VAL B  50       6.729 -12.197  28.119  1.00 98.75           C  
ATOM   1898 N    ASP B  51       3.902 -13.790  30.710  1.00126.99           N  
ATOM   1899 CA   ASP B  51       3.904 -15.151  31.245  1.00121.44           C  
ATOM   1900 C    ASP B  51       4.652 -16.139  30.367  1.00116.23           C  
ATOM   1901 O    ASP B  51       4.802 -15.934  29.159  1.00111.78           O  
ATOM   1902 CB   ASP B  51       2.471 -15.633  31.462  1.00122.03           C  
ATOM   1903 CG   ASP B  51       1.521 -15.075  30.432  1.00127.03           C  
ATOM   1904 OD1  ASP B  51       0.322 -14.911  30.745  1.00132.32           O  
ATOM   1905 OD2  ASP B  51       1.983 -14.784  29.307  1.00125.89           O  
ATOM   1906 N    LYS B  52       5.143 -17.201  30.992  1.00117.59           N  
ATOM   1907 CA   LYS B  52       5.765 -18.266  30.245  1.00120.03           C  
ATOM   1908 C    LYS B  52       4.694 -18.711  29.273  1.00116.39           C  
ATOM   1909 O    LYS B  52       3.608 -19.115  29.689  1.00117.61           O  
ATOM   1910 CB   LYS B  52       6.176 -19.405  31.178  1.00129.70           C  
ATOM   1911 CG   LYS B  52       7.255 -20.324  30.612  1.00138.52           C  
ATOM   1912 CD   LYS B  52       6.885 -20.783  29.209  1.00138.99           C  
ATOM   1913 CE   LYS B  52       7.453 -22.145  28.872  1.00137.32           C  
ATOM   1914 NZ   LYS B  52       6.819 -22.606  27.616  1.00131.73           N  
ATOM   1915 N    LEU B  53       4.988 -18.602  27.981  1.00109.97           N  
ATOM   1916 CA   LEU B  53       4.040 -18.983  26.937  1.00 96.65           C  
ATOM   1917 C    LEU B  53       3.220 -20.206  27.324  1.00 91.43           C  
ATOM   1918 O    LEU B  53       2.032 -20.307  27.005  1.00 85.64           O  
ATOM   1919 CB   LEU B  53       4.781 -19.286  25.648  1.00 92.35           C  
ATOM   1920 CG   LEU B  53       3.873 -19.979  24.646  1.00 90.67           C  
ATOM   1921 CD1  LEU B  53       2.848 -18.985  24.135  1.00 92.52           C  
ATOM   1922 CD2  LEU B  53       4.678 -20.562  23.506  1.00 90.59           C  
ATOM   1923 N    GLU B  54       3.871 -21.141  28.004  1.00 94.61           N  
ATOM   1924 CA   GLU B  54       3.214 -22.347  28.472  1.00 95.31           C  
ATOM   1925 C    GLU B  54       2.099 -22.030  29.470  1.00 90.80           C  
ATOM   1926 O    GLU B  54       1.001 -22.561  29.353  1.00 90.19           O  
ATOM   1927 CB   GLU B  54       4.250 -23.275  29.087  1.00104.94           C  
ATOM   1928 CG   GLU B  54       3.705 -24.548  29.666  1.00115.99           C  
ATOM   1929 CD   GLU B  54       4.758 -25.284  30.463  1.00136.25           C  
ATOM   1930 OE1  GLU B  54       5.920 -24.818  30.483  1.00144.09           O  
ATOM   1931 OE2  GLU B  54       4.427 -26.322  31.071  1.00143.32           O  
ATOM   1932 N    ASP B  55       2.375 -21.161  30.441  1.00 89.00           N  
ATOM   1933 CA   ASP B  55       1.365 -20.758  31.423  1.00 93.19           C  
ATOM   1934 C    ASP B  55       0.249 -19.946  30.783  1.00 90.59           C  
ATOM   1935 O    ASP B  55      -0.928 -20.114  31.097  1.00 88.02           O  
ATOM   1936 CB   ASP B  55       2.003 -19.932  32.537  1.00107.61           C  
ATOM   1937 CG   ASP B  55       2.501 -20.787  33.684  1.00122.21           C  
ATOM   1938 OD1  ASP B  55       2.816 -20.220  34.757  1.00131.04           O  
ATOM   1939 OD2  ASP B  55       2.568 -22.026  33.515  1.00121.81           O  
ATOM   1940 N    PHE B  56       0.645 -19.036  29.905  1.00 89.62           N  
ATOM   1941 CA   PHE B  56      -0.281 -18.258  29.102  1.00 85.22           C  
ATOM   1942 C    PHE B  56      -1.312 -19.169  28.462  1.00 81.92           C  
ATOM   1943 O    PHE B  56      -2.511 -19.017  28.683  1.00 81.26           O  
ATOM   1944 CB   PHE B  56       0.523 -17.548  28.016  1.00 89.69           C  
ATOM   1945 CG   PHE B  56      -0.280 -16.626  27.141  1.00 85.73           C  
ATOM   1946 CD1  PHE B  56      -0.562 -16.977  25.825  1.00 80.76           C  
ATOM   1947 CD2  PHE B  56      -0.713 -15.389  27.612  1.00 79.90           C  
ATOM   1948 CE1  PHE B  56      -1.278 -16.118  24.995  1.00 77.54           C  
ATOM   1949 CE2  PHE B  56      -1.432 -14.527  26.794  1.00 74.69           C  
ATOM   1950 CZ   PHE B  56      -1.718 -14.896  25.481  1.00 74.37           C  
ATOM   1951 N    ILE B  57      -0.838 -20.125  27.670  1.00 84.16           N  
ATOM   1952 CA   ILE B  57      -1.728 -21.044  26.962  1.00 83.81           C  
ATOM   1953 C    ILE B  57      -2.720 -21.764  27.881  1.00 88.63           C  
ATOM   1954 O    ILE B  57      -3.933 -21.597  27.742  1.00 87.57           O  
ATOM   1955 CB   ILE B  57      -0.932 -22.062  26.123  1.00 77.55           C  
ATOM   1956 CG1  ILE B  57      -0.277 -21.350  24.943  1.00 81.94           C  
ATOM   1957 CG2  ILE B  57      -1.836 -23.168  25.597  1.00 62.34           C  
ATOM   1958 CD1  ILE B  57       0.274 -22.289  23.899  1.00 80.19           C  
ATOM   1959 N    ASN B  58      -2.203 -22.562  28.813  1.00 94.20           N  
ATOM   1960 CA   ASN B  58      -3.042 -23.283  29.768  1.00 97.55           C  
ATOM   1961 C    ASN B  58      -4.219 -22.444  30.234  1.00 97.93           C  
ATOM   1962 O    ASN B  58      -5.352 -22.921  30.278  1.00103.16           O  
ATOM   1963 CB   ASN B  58      -2.222 -23.727  30.979  1.00107.32           C  
ATOM   1964 CG   ASN B  58      -1.290 -24.882  30.668  1.00112.00           C  
ATOM   1965 OD1  ASN B  58      -1.446 -25.978  31.204  1.00109.56           O  
ATOM   1966 ND2  ASN B  58      -0.318 -24.643  29.795  1.00118.11           N  
ATOM   1967 N    ASN B  59      -3.938 -21.193  30.587  1.00 99.00           N  
ATOM   1968 CA   ASN B  59      -4.982 -20.237  30.941  1.00106.50           C  
ATOM   1969 C    ASN B  59      -6.095 -20.241  29.895  1.00 92.46           C  
ATOM   1970 O    ASN B  59      -7.217 -20.672  30.154  1.00 90.94           O  
ATOM   1971 CB   ASN B  59      -4.375 -18.829  31.104  1.00120.54           C  
ATOM   1972 CG   ASN B  59      -5.433 -17.722  31.233  1.00131.05           C  
ATOM   1973 OD1  ASN B  59      -6.627 -17.985  31.376  1.00136.94           O  
ATOM   1974 ND2  ASN B  59      -4.982 -16.472  31.185  1.00133.32           N  
ATOM   1975 N    ILE B  60      -5.764 -19.764  28.707  1.00 79.91           N  
ATOM   1976 CA   ILE B  60      -6.701 -19.724  27.603  1.00 77.60           C  
ATOM   1977 C    ILE B  60      -7.425 -21.063  27.431  1.00 72.62           C  
ATOM   1978 O    ILE B  60      -8.661 -21.132  27.449  1.00 67.69           O  
ATOM   1979 CB   ILE B  60      -5.949 -19.364  26.314  1.00 83.06           C  
ATOM   1980 CG1  ILE B  60      -5.005 -18.177  26.578  1.00 81.36           C  
ATOM   1981 CG2  ILE B  60      -6.922 -19.089  25.182  1.00 85.64           C  
ATOM   1982 CD1  ILE B  60      -4.224 -17.698  25.363  1.00 77.68           C  
ATOM   1983 N    ASN B  61      -6.649 -22.128  27.267  1.00 66.62           N  
ATOM   1984 CA   ASN B  61      -7.225 -23.435  27.039  1.00 68.86           C  
ATOM   1985 C    ASN B  61      -8.386 -23.648  28.003  1.00 78.67           C  
ATOM   1986 O    ASN B  61      -9.371 -24.346  27.706  1.00 88.36           O  
ATOM   1987 CB   ASN B  61      -6.155 -24.521  27.188  1.00 71.53           C  
ATOM   1988 CG   ASN B  61      -5.670 -25.055  25.844  1.00 82.67           C  
ATOM   1989 OD1  ASN B  61      -6.101 -24.591  24.785  1.00 82.55           O  
ATOM   1990 ND2  ASN B  61      -4.776 -26.046  25.883  1.00 88.58           N  
ATOM   1991 N    SER B  62      -8.273 -22.996  29.150  1.00 74.78           N  
ATOM   1992 CA   SER B  62      -9.195 -23.213  30.251  1.00 82.30           C  
ATOM   1993 C    SER B  62     -10.501 -22.416  30.144  1.00 84.53           C  
ATOM   1994 O    SER B  62     -11.548 -22.866  30.610  1.00 92.57           O  
ATOM   1995 CB   SER B  62      -8.492 -22.939  31.580  1.00 77.15           C  
ATOM   1996 OG   SER B  62      -9.348 -22.220  32.434  1.00 71.75           O  
ATOM   1997 N    VAL B  63     -10.447 -21.233  29.546  1.00 74.69           N  
ATOM   1998 CA   VAL B  63     -11.683 -20.524  29.241  1.00 71.44           C  
ATOM   1999 C    VAL B  63     -12.326 -21.148  27.998  1.00 73.26           C  
ATOM   2000 O    VAL B  63     -13.516 -20.961  27.745  1.00 82.87           O  
ATOM   2001 CB   VAL B  63     -11.485 -18.992  29.082  1.00 61.02           C  
ATOM   2002 CG1  VAL B  63     -10.008 -18.635  28.988  1.00 69.30           C  
ATOM   2003 CG2  VAL B  63     -12.263 -18.466  27.870  1.00 45.34           C  
ATOM   2004 N    LEU B  64     -11.547 -21.924  27.246  1.00 64.76           N  
ATOM   2005 CA   LEU B  64     -12.071 -22.602  26.059  1.00 56.76           C  
ATOM   2006 C    LEU B  64     -12.896 -23.865  26.340  1.00 60.63           C  
ATOM   2007 O    LEU B  64     -13.717 -24.267  25.517  1.00 67.64           O  
ATOM   2008 CB   LEU B  64     -10.946 -22.923  25.089  1.00 59.31           C  
ATOM   2009 CG   LEU B  64     -10.386 -21.702  24.360  1.00 63.73           C  
ATOM   2010 CD1  LEU B  64      -9.225 -22.097  23.461  1.00 70.25           C  
ATOM   2011 CD2  LEU B  64     -11.486 -21.011  23.556  1.00 57.01           C  
ATOM   2012 N    GLU B  65     -12.693 -24.483  27.496  1.00 57.15           N  
ATOM   2013 CA   GLU B  65     -13.367 -25.742  27.805  1.00 59.49           C  
ATOM   2014 C    GLU B  65     -14.824 -25.816  27.354  1.00 60.84           C  
ATOM   2015 O    GLU B  65     -15.249 -26.828  26.798  1.00 60.30           O  
ATOM   2016 CB   GLU B  65     -13.248 -26.077  29.295  1.00 73.88           C  
ATOM   2017 CG   GLU B  65     -11.894 -26.664  29.685  1.00 83.26           C  
ATOM   2018 CD   GLU B  65     -11.512 -26.341  31.113  1.00 89.68           C  
ATOM   2019 OE1  GLU B  65     -10.297 -26.189  31.388  1.00 89.97           O  
ATOM   2020 OE2  GLU B  65     -12.433 -26.227  31.955  1.00 91.56           O  
ATOM   2021 N    SER B  66     -15.583 -24.748  27.588  1.00 66.05           N  
ATOM   2022 CA   SER B  66     -17.021 -24.741  27.298  1.00 67.89           C  
ATOM   2023 C    SER B  66     -17.289 -24.731  25.797  1.00 65.63           C  
ATOM   2024 O    SER B  66     -18.429 -24.878  25.344  1.00 65.24           O  
ATOM   2025 CB   SER B  66     -17.677 -23.521  27.930  1.00 72.33           C  
ATOM   2026 OG   SER B  66     -16.911 -22.364  27.643  1.00 86.60           O  
ATOM   2027 N    LEU B  67     -16.235 -24.523  25.024  1.00 64.23           N  
ATOM   2028 CA   LEU B  67     -16.350 -24.590  23.584  1.00 66.42           C  
ATOM   2029 C    LEU B  67     -15.823 -25.945  23.164  1.00 67.87           C  
ATOM   2030 O    LEU B  67     -15.924 -26.340  22.010  1.00 69.94           O  
ATOM   2031 CB   LEU B  67     -15.553 -23.468  22.939  1.00 68.69           C  
ATOM   2032 CG   LEU B  67     -16.053 -22.090  23.355  1.00 75.88           C  
ATOM   2033 CD1  LEU B  67     -15.180 -20.957  22.803  1.00 71.55           C  
ATOM   2034 CD2  LEU B  67     -17.493 -21.928  22.897  1.00 83.41           C  
ATOM   2035 N    TYR B  68     -15.259 -26.662  24.128  1.00 69.09           N  
ATOM   2036 CA   TYR B  68     -14.735 -27.997  23.877  1.00 68.28           C  
ATOM   2037 C    TYR B  68     -13.725 -27.968  22.727  1.00 68.07           C  
ATOM   2038 O    TYR B  68     -13.666 -28.883  21.891  1.00 68.93           O  
ATOM   2039 CB   TYR B  68     -15.885 -28.977  23.640  1.00 61.90           C  
ATOM   2040 CG   TYR B  68     -16.786 -29.051  24.843  1.00 68.16           C  
ATOM   2041 CD1  TYR B  68     -16.747 -30.139  25.700  1.00 65.31           C  
ATOM   2042 CD2  TYR B  68     -17.637 -28.000  25.158  1.00 75.56           C  
ATOM   2043 CE1  TYR B  68     -17.561 -30.195  26.825  1.00 65.68           C  
ATOM   2044 CE2  TYR B  68     -18.453 -28.041  26.275  1.00 74.42           C  
ATOM   2045 CZ   TYR B  68     -18.415 -29.137  27.112  1.00 68.05           C  
ATOM   2046 OH   TYR B  68     -19.238 -29.160  28.230  1.00 57.66           O  
ATOM   2047 N    ILE B  69     -12.933 -26.895  22.711  1.00 59.25           N  
ATOM   2048 CA   ILE B  69     -11.831 -26.750  21.775  1.00 63.36           C  
ATOM   2049 C    ILE B  69     -10.587 -26.272  22.517  1.00 64.85           C  
ATOM   2050 O    ILE B  69     -10.698 -25.636  23.558  1.00 66.45           O  
ATOM   2051 CB   ILE B  69     -12.174 -25.771  20.635  1.00 59.84           C  
ATOM   2052 CG1  ILE B  69     -12.514 -24.388  21.176  1.00 51.40           C  
ATOM   2053 CG2  ILE B  69     -13.357 -26.272  19.858  1.00 68.89           C  
ATOM   2054 CD1  ILE B  69     -12.162 -23.281  20.216  1.00 39.57           C  
ATOM   2055 N    GLU B  70      -9.405 -26.575  21.988  1.00 64.16           N  
ATOM   2056 CA   GLU B  70      -8.181 -26.254  22.700  1.00 66.14           C  
ATOM   2057 C    GLU B  70      -7.057 -25.867  21.780  1.00 69.78           C  
ATOM   2058 O    GLU B  70      -6.906 -26.436  20.704  1.00 78.19           O  
ATOM   2059 CB   GLU B  70      -7.722 -27.447  23.539  1.00 68.23           C  
ATOM   2060 CG   GLU B  70      -7.012 -28.538  22.749  1.00 66.80           C  
ATOM   2061 CD   GLU B  70      -6.631 -29.721  23.624  1.00 69.52           C  
ATOM   2062 OE1  GLU B  70      -6.336 -29.489  24.815  1.00 68.63           O  
ATOM   2063 OE2  GLU B  70      -6.623 -30.873  23.127  1.00 71.13           O  
ATOM   2064 N    ILE B  71      -6.262 -24.898  22.216  1.00 64.06           N  
ATOM   2065 CA   ILE B  71      -4.959 -24.680  21.616  1.00 62.30           C  
ATOM   2066 C    ILE B  71      -4.145 -25.943  21.916  1.00 67.33           C  
ATOM   2067 O    ILE B  71      -3.830 -26.237  23.078  1.00 64.46           O  
ATOM   2068 CB   ILE B  71      -4.251 -23.473  22.238  1.00 61.27           C  
ATOM   2069 CG1  ILE B  71      -5.193 -22.275  22.322  1.00 64.23           C  
ATOM   2070 CG2  ILE B  71      -3.000 -23.121  21.450  1.00 60.64           C  
ATOM   2071 CD1  ILE B  71      -4.487 -20.970  22.611  1.00 63.29           C  
ATOM   2072 N    LYS B  72      -3.832 -26.706  20.876  1.00 68.30           N  
ATOM   2073 CA   LYS B  72      -3.171 -27.987  21.061  1.00 75.63           C  
ATOM   2074 C    LYS B  72      -1.729 -27.907  20.569  1.00 84.96           C  
ATOM   2075 O    LYS B  72      -1.433 -27.239  19.579  1.00 87.44           O  
ATOM   2076 CB   LYS B  72      -3.946 -29.101  20.340  1.00 75.98           C  
ATOM   2077 CG   LYS B  72      -3.739 -30.514  20.899  1.00 83.84           C  
ATOM   2078 CD   LYS B  72      -4.752 -31.480  20.283  1.00 97.02           C  
ATOM   2079 CE   LYS B  72      -4.136 -32.848  19.950  1.00106.15           C  
ATOM   2080 NZ   LYS B  72      -4.834 -33.564  18.811  1.00103.82           N  
ATOM   2081 N    ARG B  73      -0.831 -28.569  21.288  1.00 88.54           N  
ATOM   2082 CA   ARG B  73       0.565 -28.625  20.896  1.00 81.09           C  
ATOM   2083 C    ARG B  73       0.775 -29.960  20.232  1.00 73.22           C  
ATOM   2084 O    ARG B  73       0.305 -30.985  20.715  1.00 76.30           O  
ATOM   2085 CB   ARG B  73       1.480 -28.509  22.117  1.00 87.93           C  
ATOM   2086 CG   ARG B  73       2.946 -28.232  21.790  1.00 90.31           C  
ATOM   2087 CD   ARG B  73       3.885 -29.375  22.160  1.00 94.44           C  
ATOM   2088 NE   ARG B  73       5.227 -28.854  22.427  1.00 98.83           N  
ATOM   2089 CZ   ARG B  73       6.315 -29.604  22.594  1.00104.97           C  
ATOM   2090 NH1  ARG B  73       6.238 -30.930  22.514  1.00105.30           N  
ATOM   2091 NH2  ARG B  73       7.487 -29.025  22.836  1.00106.32           N  
ATOM   2092 N    GLY B  74       1.471 -29.947  19.110  1.00 68.20           N  
ATOM   2093 CA   GLY B  74       1.796 -31.175  18.426  1.00 65.81           C  
ATOM   2094 C    GLY B  74       3.223 -31.087  17.945  1.00 58.99           C  
ATOM   2095 O    GLY B  74       3.929 -30.120  18.258  1.00 59.21           O  
ATOM   2096 N    VAL B  75       3.646 -32.083  17.173  1.00 49.65           N  
ATOM   2097 CA   VAL B  75       5.028 -32.138  16.738  1.00 53.83           C  
ATOM   2098 C    VAL B  75       5.131 -32.832  15.389  1.00 56.30           C  
ATOM   2099 O    VAL B  75       4.477 -33.844  15.163  1.00 72.91           O  
ATOM   2100 CB   VAL B  75       5.890 -32.812  17.823  1.00 52.05           C  
ATOM   2101 CG1  VAL B  75       5.026 -33.740  18.661  1.00 58.77           C  
ATOM   2102 CG2  VAL B  75       7.061 -33.538  17.214  1.00 49.89           C  
ATOM   2103 N    THR B  76       5.950 -32.288  14.495  1.00 48.31           N  
ATOM   2104 CA   THR B  76       5.891 -32.665  13.078  1.00 57.20           C  
ATOM   2105 C    THR B  76       6.453 -34.032  12.758  1.00 60.77           C  
ATOM   2106 O    THR B  76       7.266 -34.578  13.507  1.00 71.16           O  
ATOM   2107 CB   THR B  76       6.602 -31.651  12.207  1.00 57.20           C  
ATOM   2108 OG1  THR B  76       8.005 -31.937  12.217  1.00 68.30           O  
ATOM   2109 CG2  THR B  76       6.329 -30.222  12.734  1.00 40.06           C  
ATOM   2110 N    GLU B  77       6.018 -34.580  11.632  1.00 54.20           N  
ATOM   2111 CA   GLU B  77       6.290 -35.979  11.343  1.00 56.81           C  
ATOM   2112 C    GLU B  77       7.563 -36.100  10.566  1.00 69.54           C  
ATOM   2113 O    GLU B  77       8.091 -37.204  10.374  1.00 79.74           O  
ATOM   2114 CB   GLU B  77       5.137 -36.606  10.569  1.00 52.35           C  
ATOM   2115 CG   GLU B  77       3.955 -36.945  11.447  1.00 59.93           C  
ATOM   2116 CD   GLU B  77       3.187 -38.141  10.937  1.00 70.24           C  
ATOM   2117 OE1  GLU B  77       3.175 -38.358   9.693  1.00 68.48           O  
ATOM   2118 OE2  GLU B  77       2.603 -38.858  11.788  1.00 73.93           O  
ATOM   2119 N    ASP B  78       8.055 -34.946  10.130  1.00 73.94           N  
ATOM   2120 CA   ASP B  78       9.234 -34.896   9.294  1.00 80.80           C  
ATOM   2121 C    ASP B  78      10.461 -34.542  10.108  1.00 78.23           C  
ATOM   2122 O    ASP B  78      11.551 -35.022   9.805  1.00 93.47           O  
ATOM   2123 CB   ASP B  78       9.041 -33.922   8.125  1.00 90.95           C  
ATOM   2124 CG   ASP B  78       8.546 -32.565   8.573  1.00 97.10           C  
ATOM   2125 OD1  ASP B  78       9.309 -31.869   9.282  1.00 91.17           O  
ATOM   2126 OD2  ASP B  78       7.397 -32.201   8.207  1.00100.38           O  
ATOM   2127 N    ASP B  79      10.294 -33.731  11.150  1.00 66.64           N  
ATOM   2128 CA   ASP B  79      11.451 -33.337  11.964  1.00 74.82           C  
ATOM   2129 C    ASP B  79      11.134 -32.925  13.404  1.00 71.80           C  
ATOM   2130 O    ASP B  79      11.989 -32.408  14.118  1.00 78.34           O  
ATOM   2131 CB   ASP B  79      12.261 -32.237  11.264  1.00 88.66           C  
ATOM   2132 CG   ASP B  79      11.599 -30.875  11.353  1.00 97.36           C  
ATOM   2133 OD1  ASP B  79      10.347 -30.811  11.329  1.00103.34           O  
ATOM   2134 OD2  ASP B  79      12.335 -29.865  11.441  1.00 92.56           O  
ATOM   2135 N    GLY B  80       9.906 -33.140  13.836  1.00 65.30           N  
ATOM   2136 CA   GLY B  80       9.589 -32.927  15.227  1.00 67.01           C  
ATOM   2137 C    GLY B  80       9.632 -31.501  15.735  1.00 77.12           C  
ATOM   2138 O    GLY B  80       9.870 -31.287  16.923  1.00 87.52           O  
ATOM   2139 N    ARG B  81       9.398 -30.524  14.862  1.00 79.19           N  
ATOM   2140 CA   ARG B  81       9.153 -29.152  15.323  1.00 79.77           C  
ATOM   2141 C    ARG B  81       7.867 -29.137  16.135  1.00 73.09           C  
ATOM   2142 O    ARG B  81       6.916 -29.838  15.797  1.00 70.83           O  
ATOM   2143 CB   ARG B  81       8.969 -28.190  14.146  1.00 87.19           C  
ATOM   2144 CG   ARG B  81      10.137 -28.092  13.220  1.00104.37           C  
ATOM   2145 CD   ARG B  81       9.948 -26.959  12.230  1.00122.34           C  
ATOM   2146 NE   ARG B  81      11.232 -26.335  11.912  1.00141.26           N  
ATOM   2147 CZ   ARG B  81      11.425 -25.454  10.936  1.00149.40           C  
ATOM   2148 NH1  ARG B  81      12.633 -24.943  10.732  1.00150.59           N  
ATOM   2149 NH2  ARG B  81      10.414 -25.088  10.160  1.00152.68           N  
ATOM   2150 N    PRO B  82       7.827 -28.342  17.210  1.00 73.57           N  
ATOM   2151 CA   PRO B  82       6.560 -28.146  17.928  1.00 72.34           C  
ATOM   2152 C    PRO B  82       5.635 -27.192  17.172  1.00 78.39           C  
ATOM   2153 O    PRO B  82       6.036 -26.083  16.811  1.00 82.84           O  
ATOM   2154 CB   PRO B  82       6.995 -27.506  19.249  1.00 68.29           C  
ATOM   2155 CG   PRO B  82       8.490 -27.743  19.333  1.00 74.18           C  
ATOM   2156 CD   PRO B  82       8.973 -27.763  17.926  1.00 74.09           C  
ATOM   2157 N    ILE B  83       4.407 -27.626  16.924  1.00 76.71           N  
ATOM   2158 CA   ILE B  83       3.406 -26.736  16.361  1.00 68.99           C  
ATOM   2159 C    ILE B  83       2.241 -26.594  17.316  1.00 66.93           C  
ATOM   2160 O    ILE B  83       2.095 -27.372  18.261  1.00 66.86           O  
ATOM   2161 CB   ILE B  83       2.878 -27.233  15.011  1.00 63.59           C  
ATOM   2162 CG1  ILE B  83       2.420 -28.691  15.119  1.00 70.70           C  
ATOM   2163 CG2  ILE B  83       3.938 -27.086  13.950  1.00 51.43           C  
ATOM   2164 CD1  ILE B  83       1.878 -29.259  13.822  1.00 68.99           C  
ATOM   2165 N    TYR B  84       1.423 -25.581  17.065  1.00 64.76           N  
ATOM   2166 CA   TYR B  84       0.221 -25.348  17.840  1.00 64.38           C  
ATOM   2167 C    TYR B  84      -0.894 -24.951  16.886  1.00 66.73           C  
ATOM   2168 O    TYR B  84      -0.708 -24.066  16.049  1.00 66.46           O  
ATOM   2169 CB   TYR B  84       0.450 -24.222  18.838  1.00 65.64           C  
ATOM   2170 CG   TYR B  84       1.507 -24.512  19.872  1.00 76.40           C  
ATOM   2171 CD1  TYR B  84       2.861 -24.297  19.607  1.00 72.62           C  
ATOM   2172 CD2  TYR B  84       1.149 -24.993  21.128  1.00 81.49           C  
ATOM   2173 CE1  TYR B  84       3.823 -24.566  20.573  1.00 78.64           C  
ATOM   2174 CE2  TYR B  84       2.101 -25.253  22.097  1.00 80.29           C  
ATOM   2175 CZ   TYR B  84       3.432 -25.045  21.819  1.00 80.49           C  
ATOM   2176 OH   TYR B  84       4.357 -25.324  22.798  1.00 84.43           O  
ATOM   2177 N    ALA B  85      -2.043 -25.614  17.001  1.00 64.14           N  
ATOM   2178 CA   ALA B  85      -3.223 -25.219  16.245  1.00 57.94           C  
ATOM   2179 C    ALA B  85      -4.429 -25.076  17.170  1.00 65.58           C  
ATOM   2180 O    ALA B  85      -4.404 -25.524  18.320  1.00 63.12           O  
ATOM   2181 CB   ALA B  85      -3.501 -26.207  15.132  1.00 46.59           C  
ATOM   2182 N    LEU B  86      -5.474 -24.416  16.687  1.00 70.07           N  
ATOM   2183 CA   LEU B  86      -6.700 -24.359  17.453  1.00 64.64           C  
ATOM   2184 C    LEU B  86      -7.512 -25.551  16.992  1.00 65.83           C  
ATOM   2185 O    LEU B  86      -7.996 -25.603  15.864  1.00 79.37           O  
ATOM   2186 CB   LEU B  86      -7.448 -23.058  17.200  1.00 68.42           C  
ATOM   2187 CG   LEU B  86      -8.006 -22.404  18.465  1.00 68.18           C  
ATOM   2188 CD1  LEU B  86      -9.189 -21.521  18.102  1.00 61.18           C  
ATOM   2189 CD2  LEU B  86      -8.414 -23.468  19.460  1.00 74.35           C  
ATOM   2190 N    VAL B  87      -7.636 -26.524  17.872  1.00 64.97           N  
ATOM   2191 CA   VAL B  87      -8.207 -27.803  17.515  1.00 64.62           C  
ATOM   2192 C    VAL B  87      -9.457 -28.141  18.328  1.00 71.99           C  
ATOM   2193 O    VAL B  87      -9.582 -27.776  19.500  1.00 75.14           O  
ATOM   2194 CB   VAL B  87      -7.128 -28.893  17.634  1.00 64.91           C  
ATOM   2195 CG1  VAL B  87      -7.688 -30.207  18.181  1.00 68.30           C  
ATOM   2196 CG2  VAL B  87      -6.464 -29.088  16.282  1.00 71.23           C  
ATOM   2197 N    ASN B  88     -10.384 -28.837  17.686  1.00 75.33           N  
ATOM   2198 CA   ASN B  88     -11.612 -29.270  18.333  1.00 82.26           C  
ATOM   2199 C    ASN B  88     -11.374 -30.523  19.173  1.00 89.45           C  
ATOM   2200 O    ASN B  88     -10.669 -31.435  18.744  1.00102.38           O  
ATOM   2201 CB   ASN B  88     -12.648 -29.591  17.257  1.00 87.80           C  
ATOM   2202 CG   ASN B  88     -14.008 -29.000  17.551  1.00 89.44           C  
ATOM   2203 OD1  ASN B  88     -14.446 -28.920  18.705  1.00 92.96           O  
ATOM   2204 ND2  ASN B  88     -14.694 -28.583  16.495  1.00 90.23           N  
ATOM   2205 N    LEU B  89     -11.959 -30.583  20.362  1.00 85.02           N  
ATOM   2206 CA   LEU B  89     -11.984 -31.838  21.109  1.00 85.28           C  
ATOM   2207 C    LEU B  89     -13.118 -32.764  20.588  1.00 93.57           C  
ATOM   2208 O    LEU B  89     -13.014 -34.004  20.633  1.00 80.88           O  
ATOM   2209 CB   LEU B  89     -12.105 -31.566  22.605  1.00 86.84           C  
ATOM   2210 CG   LEU B  89     -10.838 -31.127  23.347  1.00 92.21           C  
ATOM   2211 CD1  LEU B  89      -9.927 -30.355  22.417  1.00 94.54           C  
ATOM   2212 CD2  LEU B  89     -11.158 -30.320  24.634  1.00 50.39           C  
ATOM   2213 N    ALA B  90     -14.183 -32.151  20.064  1.00140.96           N  
ATOM   2214 CA   ALA B  90     -15.252 -32.880  19.366  1.00146.24           C  
ATOM   2215 C    ALA B  90     -14.727 -33.734  18.201  1.00155.98           C  
ATOM   2216 O    ALA B  90     -13.968 -33.258  17.355  1.00160.96           O  
ATOM   2217 CB   ALA B  90     -16.325 -31.911  18.872  1.00137.23           C  
ATOM   2218 N    THR B  91     -15.162 -34.990  18.155  1.00157.09           N  
ATOM   2219 CA   THR B  91     -14.586 -35.987  17.253  1.00157.05           C  
ATOM   2220 C    THR B  91     -14.743 -35.715  15.759  1.00153.76           C  
ATOM   2221 O    THR B  91     -13.798 -35.887  14.987  1.00150.54           O  
ATOM   2222 CB   THR B  91     -15.153 -37.394  17.541  1.00160.29           C  
ATOM   2223 OG1  THR B  91     -15.189 -38.143  16.321  1.00163.33           O  
ATOM   2224 CG2  THR B  91     -16.565 -37.305  18.118  1.00157.90           C  
ATOM   2225 N    THR B  92     -15.939 -35.299  15.359  1.00156.58           N  
ATOM   2226 CA   THR B  92     -16.293 -35.199  13.944  1.00158.85           C  
ATOM   2227 C    THR B  92     -15.810 -33.909  13.263  1.00151.55           C  
ATOM   2228 O    THR B  92     -16.593 -33.136  12.701  1.00141.78           O  
ATOM   2229 CB   THR B  92     -17.806 -35.397  13.749  1.00161.06           C  
ATOM   2230 OG1  THR B  92     -18.499 -34.885  14.895  1.00158.99           O  
ATOM   2231 CG2  THR B  92     -18.123 -36.883  13.604  1.00161.11           C  
ATOM   2232 N    SER B  93     -14.499 -33.708  13.306  1.00153.54           N  
ATOM   2233 CA   SER B  93     -13.870 -32.557  12.685  1.00153.33           C  
ATOM   2234 C    SER B  93     -13.664 -32.784  11.187  1.00145.95           C  
ATOM   2235 O    SER B  93     -12.533 -32.793  10.702  1.00149.20           O  
ATOM   2236 CB   SER B  93     -12.529 -32.252  13.370  1.00160.35           C  
ATOM   2237 OG   SER B  93     -12.007 -30.986  12.984  1.00163.24           O  
ATOM   2238 N    ILE B  94     -14.754 -32.982  10.455  1.00132.33           N  
ATOM   2239 CA   ILE B  94     -14.684 -32.941   9.002  1.00121.25           C  
ATOM   2240 C    ILE B  94     -14.987 -31.512   8.583  1.00109.78           C  
ATOM   2241 O    ILE B  94     -14.791 -31.127   7.431  1.00107.42           O  
ATOM   2242 CB   ILE B  94     -15.731 -33.851   8.363  1.00123.27           C  
ATOM   2243 CG1  ILE B  94     -15.453 -34.012   6.865  1.00123.64           C  
ATOM   2244 CG2  ILE B  94     -17.150 -33.304   8.608  1.00123.03           C  
ATOM   2245 CD1  ILE B  94     -16.505 -34.837   6.129  1.00128.51           C  
ATOM   2246 N    SER B  95     -15.442 -30.727   9.557  1.00102.00           N  
ATOM   2247 CA   SER B  95     -16.178 -29.493   9.302  1.00 95.25           C  
ATOM   2248 C    SER B  95     -15.373 -28.202   9.247  1.00 97.52           C  
ATOM   2249 O    SER B  95     -15.788 -27.265   8.572  1.00102.90           O  
ATOM   2250 CB   SER B  95     -17.318 -29.346  10.315  1.00 93.56           C  
ATOM   2251 OG   SER B  95     -16.892 -29.731  11.610  1.00 95.85           O  
ATOM   2252 N    LYS B  96     -14.244 -28.122   9.950  1.00100.01           N  
ATOM   2253 CA   LYS B  96     -13.460 -26.881   9.913  1.00101.99           C  
ATOM   2254 C    LYS B  96     -13.104 -26.580   8.455  1.00101.21           C  
ATOM   2255 O    LYS B  96     -12.993 -25.421   8.042  1.00 94.68           O  
ATOM   2256 CB   LYS B  96     -12.203 -26.953  10.805  1.00106.03           C  
ATOM   2257 CG   LYS B  96     -11.857 -25.624  11.536  1.00101.81           C  
ATOM   2258 CD   LYS B  96     -10.541 -25.697  12.334  1.00102.11           C  
ATOM   2259 CE   LYS B  96     -10.323 -24.492  13.264  1.00 97.32           C  
ATOM   2260 NZ   LYS B  96     -10.816 -24.724  14.664  1.00 94.24           N  
ATOM   2261 N    MET B  97     -12.954 -27.648   7.679  1.00104.32           N  
ATOM   2262 CA   MET B  97     -12.717 -27.548   6.249  1.00101.07           C  
ATOM   2263 C    MET B  97     -14.032 -27.578   5.473  1.00114.77           C  
ATOM   2264 O    MET B  97     -14.202 -26.836   4.501  1.00118.01           O  
ATOM   2265 CB   MET B  97     -11.824 -28.695   5.796  1.00 92.12           C  
ATOM   2266 CG   MET B  97     -10.384 -28.568   6.240  1.00 91.11           C  
ATOM   2267 SD   MET B  97      -9.327 -29.778   5.421  1.00 99.49           S  
ATOM   2268 CE   MET B  97      -9.683 -29.425   3.691  1.00 83.43           C  
ATOM   2269 N    ALA B  98     -14.951 -28.445   5.905  1.00 77.30           N  
ATOM   2270 CA   ALA B  98     -16.283 -28.561   5.303  1.00 80.68           C  
ATOM   2271 C    ALA B  98     -16.905 -27.183   5.056  1.00 96.14           C  
ATOM   2272 O    ALA B  98     -17.572 -26.941   4.034  1.00 95.11           O  
ATOM   2273 CB   ALA B  98     -17.190 -29.399   6.193  1.00 67.14           C  
ATOM   2274 N    THR B  99     -16.658 -26.287   6.007  1.00101.47           N  
ATOM   2275 CA   THR B  99     -17.137 -24.914   5.956  1.00108.08           C  
ATOM   2276 C    THR B  99     -16.281 -24.074   5.011  1.00104.77           C  
ATOM   2277 O    THR B  99     -16.787 -23.197   4.291  1.00104.29           O  
ATOM   2278 CB   THR B  99     -17.067 -24.275   7.353  1.00113.17           C  
ATOM   2279 OG1  THR B  99     -17.415 -25.244   8.349  1.00114.31           O  
ATOM   2280 CG2  THR B  99     -18.006 -23.089   7.450  1.00120.11           C  
ATOM   2281 N    ASP B 100     -14.981 -24.355   5.022  1.00 95.95           N  
ATOM   2282 CA   ASP B 100     -14.009 -23.548   4.302  1.00 95.96           C  
ATOM   2283 C    ASP B 100     -14.079 -23.714   2.782  1.00 97.36           C  
ATOM   2284 O    ASP B 100     -13.817 -22.763   2.047  1.00103.78           O  
ATOM   2285 CB   ASP B 100     -12.602 -23.877   4.793  1.00100.51           C  
ATOM   2286 CG   ASP B 100     -11.711 -22.655   4.869  1.00111.67           C  
ATOM   2287 OD1  ASP B 100     -12.187 -21.545   4.544  1.00108.76           O  
ATOM   2288 OD2  ASP B 100     -10.535 -22.808   5.270  1.00121.38           O  
ATOM   2289 N    PHE B 101     -14.436 -24.909   2.313  1.00 91.03           N  
ATOM   2290 CA   PHE B 101     -14.337 -25.226   0.885  1.00 80.22           C  
ATOM   2291 C    PHE B 101     -15.620 -25.723   0.229  1.00 78.40           C  
ATOM   2292 O    PHE B 101     -16.609 -26.042   0.903  1.00 83.09           O  
ATOM   2293 CB   PHE B 101     -13.249 -26.272   0.659  1.00 70.50           C  
ATOM   2294 CG   PHE B 101     -11.918 -25.861   1.164  1.00 78.39           C  
ATOM   2295 CD1  PHE B 101     -11.004 -25.243   0.322  1.00 82.71           C  
ATOM   2296 CD2  PHE B 101     -11.578 -26.071   2.486  1.00 84.23           C  
ATOM   2297 CE1  PHE B 101      -9.773 -24.848   0.796  1.00 86.60           C  
ATOM   2298 CE2  PHE B 101     -10.344 -25.675   2.967  1.00 86.06           C  
ATOM   2299 CZ   PHE B 101      -9.441 -25.063   2.121  1.00 86.40           C  
ATOM   2300 N    ALA B 102     -15.565 -25.802  -1.098  1.00 70.21           N  
ATOM   2301 CA   ALA B 102     -16.644 -26.339  -1.924  1.00 87.01           C  
ATOM   2302 C    ALA B 102     -16.846 -27.838  -1.711  1.00 89.93           C  
ATOM   2303 O    ALA B 102     -15.922 -28.545  -1.296  1.00 91.99           O  
ATOM   2304 CB   ALA B 102     -16.352 -26.070  -3.392  1.00 94.92           C  
ATOM   2305 N    GLU B 103     -18.047 -28.326  -2.013  1.00 83.23           N  
ATOM   2306 CA   GLU B 103     -18.297 -29.746  -1.874  1.00 81.27           C  
ATOM   2307 C    GLU B 103     -17.241 -30.504  -2.652  1.00 85.14           C  
ATOM   2308 O    GLU B 103     -16.555 -31.368  -2.099  1.00 90.71           O  
ATOM   2309 CB   GLU B 103     -19.680 -30.119  -2.377  1.00 86.43           C  
ATOM   2310 CG   GLU B 103     -19.976 -31.598  -2.233  1.00 91.88           C  
ATOM   2311 CD   GLU B 103     -21.390 -31.948  -2.657  1.00101.36           C  
ATOM   2312 OE1  GLU B 103     -22.034 -31.114  -3.333  1.00104.39           O  
ATOM   2313 OE2  GLU B 103     -21.854 -33.056  -2.311  1.00105.09           O  
ATOM   2314 N    ASN B 104     -17.095 -30.165  -3.930  1.00 81.52           N  
ATOM   2315 CA   ASN B 104     -16.112 -30.841  -4.768  1.00 80.47           C  
ATOM   2316 C    ASN B 104     -14.671 -30.710  -4.246  1.00 78.05           C  
ATOM   2317 O    ASN B 104     -13.867 -31.641  -4.364  1.00 77.13           O  
ATOM   2318 CB   ASN B 104     -16.235 -30.408  -6.239  1.00 82.28           C  
ATOM   2319 CG   ASN B 104     -15.863 -28.950  -6.472  1.00 83.49           C  
ATOM   2320 OD1  ASN B 104     -15.547 -28.211  -5.538  1.00 81.16           O  
ATOM   2321 ND2  ASN B 104     -15.897 -28.532  -7.736  1.00 83.85           N  
ATOM   2322 N    GLU B 105     -14.351 -29.563  -3.652  1.00 72.41           N  
ATOM   2323 CA   GLU B 105     -13.025 -29.372  -3.081  1.00 70.68           C  
ATOM   2324 C    GLU B 105     -12.848 -30.324  -1.911  1.00 75.60           C  
ATOM   2325 O    GLU B 105     -11.857 -31.047  -1.847  1.00 75.63           O  
ATOM   2326 CB   GLU B 105     -12.802 -27.917  -2.653  1.00 72.22           C  
ATOM   2327 CG   GLU B 105     -12.820 -26.933  -3.822  1.00 83.67           C  
ATOM   2328 CD   GLU B 105     -12.555 -25.484  -3.423  1.00 90.01           C  
ATOM   2329 OE1  GLU B 105     -11.718 -24.831  -4.086  1.00 85.60           O  
ATOM   2330 OE2  GLU B 105     -13.187 -24.996  -2.461  1.00 99.42           O  
ATOM   2331 N    LEU B 106     -13.822 -30.339  -1.000  1.00 79.60           N  
ATOM   2332 CA   LEU B 106     -13.769 -31.225   0.161  1.00 81.83           C  
ATOM   2333 C    LEU B 106     -13.555 -32.660  -0.285  1.00 81.09           C  
ATOM   2334 O    LEU B 106     -12.653 -33.359   0.191  1.00 78.66           O  
ATOM   2335 CB   LEU B 106     -15.060 -31.154   0.976  1.00 86.33           C  
ATOM   2336 CG   LEU B 106     -15.633 -29.784   1.328  1.00 99.21           C  
ATOM   2337 CD1  LEU B 106     -16.782 -29.929   2.323  1.00102.46           C  
ATOM   2338 CD2  LEU B 106     -14.559 -28.861   1.880  1.00104.91           C  
ATOM   2339 N    ASP B 107     -14.403 -33.102  -1.201  1.00 78.13           N  
ATOM   2340 CA   ASP B 107     -14.331 -34.471  -1.656  1.00 76.54           C  
ATOM   2341 C    ASP B 107     -12.955 -34.754  -2.267  1.00 79.47           C  
ATOM   2342 O    ASP B 107     -12.455 -35.872  -2.177  1.00 89.30           O  
ATOM   2343 CB   ASP B 107     -15.461 -34.770  -2.642  1.00 72.93           C  
ATOM   2344 CG   ASP B 107     -15.683 -36.250  -2.830  1.00 75.76           C  
ATOM   2345 OD1  ASP B 107     -15.460 -37.009  -1.863  1.00 68.35           O  
ATOM   2346 OD2  ASP B 107     -16.075 -36.658  -3.944  1.00 89.78           O  
ATOM   2347 N    LEU B 108     -12.337 -33.744  -2.876  1.00 67.42           N  
ATOM   2348 CA   LEU B 108     -11.014 -33.939  -3.453  1.00 63.62           C  
ATOM   2349 C    LEU B 108     -10.022 -34.214  -2.323  1.00 70.79           C  
ATOM   2350 O    LEU B 108      -9.175 -35.103  -2.415  1.00 73.98           O  
ATOM   2351 CB   LEU B 108     -10.579 -32.713  -4.255  1.00 64.87           C  
ATOM   2352 CG   LEU B 108      -9.111 -32.707  -4.718  1.00 57.98           C  
ATOM   2353 CD1  LEU B 108      -8.903 -33.697  -5.847  1.00 53.13           C  
ATOM   2354 CD2  LEU B 108      -8.616 -31.315  -5.125  1.00 54.21           C  
ATOM   2355 N    PHE B 109     -10.134 -33.450  -1.246  1.00 72.69           N  
ATOM   2356 CA   PHE B 109      -9.324 -33.707  -0.067  1.00 74.02           C  
ATOM   2357 C    PHE B 109      -9.514 -35.142   0.415  1.00 76.31           C  
ATOM   2358 O    PHE B 109      -8.547 -35.888   0.529  1.00 87.67           O  
ATOM   2359 CB   PHE B 109      -9.693 -32.737   1.046  1.00 77.18           C  
ATOM   2360 CG   PHE B 109      -8.777 -32.796   2.235  1.00 77.02           C  
ATOM   2361 CD1  PHE B 109      -9.073 -33.601   3.317  1.00 77.52           C  
ATOM   2362 CD2  PHE B 109      -7.627 -32.026   2.277  1.00 79.19           C  
ATOM   2363 CE1  PHE B 109      -8.239 -33.641   4.421  1.00 78.14           C  
ATOM   2364 CE2  PHE B 109      -6.781 -32.065   3.375  1.00 79.99           C  
ATOM   2365 CZ   PHE B 109      -7.089 -32.873   4.448  1.00 78.68           C  
ATOM   2366 N    ARG B 110     -10.754 -35.524   0.709  1.00 64.90           N  
ATOM   2367 CA   ARG B 110     -11.041 -36.897   1.102  1.00 66.70           C  
ATOM   2368 C    ARG B 110     -10.239 -37.876   0.248  1.00 66.76           C  
ATOM   2369 O    ARG B 110      -9.302 -38.506   0.731  1.00 68.08           O  
ATOM   2370 CB   ARG B 110     -12.537 -37.187   0.992  1.00 80.35           C  
ATOM   2371 CG   ARG B 110     -13.371 -36.551   2.094  1.00 92.46           C  
ATOM   2372 CD   ARG B 110     -14.782 -37.131   2.146  1.00108.26           C  
ATOM   2373 NE   ARG B 110     -15.673 -36.517   1.160  1.00121.46           N  
ATOM   2374 CZ   ARG B 110     -16.559 -35.564   1.439  1.00126.12           C  
ATOM   2375 NH1  ARG B 110     -17.325 -35.063   0.471  1.00125.67           N  
ATOM   2376 NH2  ARG B 110     -16.680 -35.113   2.686  1.00124.61           N  
ATOM   2377 N    LYS B 111     -10.601 -37.982  -1.026  1.00 72.74           N  
ATOM   2378 CA   LYS B 111      -9.873 -38.813  -1.986  1.00 78.68           C  
ATOM   2379 C    LYS B 111      -8.346 -38.742  -1.810  1.00 71.26           C  
ATOM   2380 O    LYS B 111      -7.665 -39.763  -1.809  1.00 69.75           O  
ATOM   2381 CB   LYS B 111     -10.243 -38.413  -3.424  1.00 87.22           C  
ATOM   2382 CG   LYS B 111     -11.748 -38.263  -3.710  1.00 96.52           C  
ATOM   2383 CD   LYS B 111     -12.480 -39.606  -3.756  1.00105.98           C  
ATOM   2384 CE   LYS B 111     -13.620 -39.610  -4.785  1.00111.52           C  
ATOM   2385 NZ   LYS B 111     -14.851 -38.869  -4.379  1.00111.11           N  
ATOM   2386 N    ALA B 112      -7.814 -37.533  -1.670  1.00 65.19           N  
ATOM   2387 CA   ALA B 112      -6.374 -37.345  -1.496  1.00 69.20           C  
ATOM   2388 C    ALA B 112      -5.899 -37.927  -0.166  1.00 70.01           C  
ATOM   2389 O    ALA B 112      -4.913 -38.651  -0.098  1.00 70.15           O  
ATOM   2390 CB   ALA B 112      -6.013 -35.865  -1.585  1.00 61.57           C  
ATOM   2391 N    LEU B 113      -6.601 -37.585   0.899  1.00 65.83           N  
ATOM   2392 CA   LEU B 113      -6.296 -38.130   2.202  1.00 62.46           C  
ATOM   2393 C    LEU B 113      -6.371 -39.642   2.124  1.00 67.23           C  
ATOM   2394 O    LEU B 113      -5.470 -40.346   2.586  1.00 69.85           O  
ATOM   2395 CB   LEU B 113      -7.300 -37.594   3.212  1.00 61.56           C  
ATOM   2396 CG   LEU B 113      -7.464 -38.253   4.574  1.00 58.57           C  
ATOM   2397 CD1  LEU B 113      -8.502 -37.478   5.320  1.00 54.13           C  
ATOM   2398 CD2  LEU B 113      -7.927 -39.673   4.435  1.00 65.88           C  
ATOM   2399 N    GLU B 114      -7.458 -40.138   1.540  1.00 71.27           N  
ATOM   2400 CA   GLU B 114      -7.651 -41.571   1.394  1.00 79.90           C  
ATOM   2401 C    GLU B 114      -6.375 -42.213   0.818  1.00 84.99           C  
ATOM   2402 O    GLU B 114      -5.998 -43.323   1.183  1.00 86.51           O  
ATOM   2403 CB   GLU B 114      -8.862 -41.865   0.496  1.00 89.06           C  
ATOM   2404 CG   GLU B 114     -10.215 -41.375   1.010  1.00100.87           C  
ATOM   2405 CD   GLU B 114     -11.385 -41.895   0.161  1.00116.52           C  
ATOM   2406 OE1  GLU B 114     -12.388 -41.163  -0.028  1.00121.02           O  
ATOM   2407 OE2  GLU B 114     -11.300 -43.045  -0.323  1.00121.22           O  
ATOM   2408 N    LEU B 115      -5.696 -41.505  -0.074  1.00 90.62           N  
ATOM   2409 CA   LEU B 115      -4.505 -42.063  -0.704  1.00100.17           C  
ATOM   2410 C    LEU B 115      -3.278 -41.940   0.196  1.00106.01           C  
ATOM   2411 O    LEU B 115      -2.485 -42.878   0.293  1.00112.11           O  
ATOM   2412 CB   LEU B 115      -4.240 -41.414  -2.070  1.00101.23           C  
ATOM   2413 CG   LEU B 115      -5.352 -41.420  -3.132  1.00 94.26           C  
ATOM   2414 CD1  LEU B 115      -4.824 -40.902  -4.464  1.00 97.28           C  
ATOM   2415 CD2  LEU B 115      -5.970 -42.803  -3.303  1.00 86.55           C  
ATOM   2416 N    ILE B 116      -3.137 -40.784   0.851  1.00105.01           N  
ATOM   2417 CA   ILE B 116      -2.014 -40.500   1.753  1.00100.55           C  
ATOM   2418 C    ILE B 116      -1.862 -41.590   2.813  1.00 95.01           C  
ATOM   2419 O    ILE B 116      -0.750 -41.968   3.192  1.00 99.21           O  
ATOM   2420 CB   ILE B 116      -2.202 -39.156   2.500  1.00 95.09           C  
ATOM   2421 CG1  ILE B 116      -2.731 -38.062   1.575  1.00 83.78           C  
ATOM   2422 CG2  ILE B 116      -0.886 -38.703   3.126  1.00102.32           C  
ATOM   2423 CD1  ILE B 116      -1.687 -37.010   1.220  1.00 78.37           C  
ATOM   2424 N    ILE B 117      -2.999 -42.078   3.288  1.00 86.23           N  
ATOM   2425 CA   ILE B 117      -3.038 -43.110   4.308  1.00 93.54           C  
ATOM   2426 C    ILE B 117      -2.525 -44.476   3.833  1.00109.91           C  
ATOM   2427 O    ILE B 117      -1.602 -45.037   4.429  1.00120.49           O  
ATOM   2428 CB   ILE B 117      -4.464 -43.287   4.823  1.00 85.73           C  
ATOM   2429 CG1  ILE B 117      -4.870 -42.090   5.682  1.00 74.64           C  
ATOM   2430 CG2  ILE B 117      -4.588 -44.595   5.592  1.00 85.17           C  
ATOM   2431 CD1  ILE B 117      -6.272 -42.206   6.215  1.00 75.53           C  
ATOM   2432 N    ASP B 118      -3.139 -45.016   2.781  1.00110.49           N  
ATOM   2433 CA   ASP B 118      -2.758 -46.326   2.253  1.00115.16           C  
ATOM   2434 C    ASP B 118      -1.304 -46.322   1.808  1.00109.37           C  
ATOM   2435 O    ASP B 118      -0.577 -47.304   1.985  1.00110.13           O  
ATOM   2436 CB   ASP B 118      -3.665 -46.717   1.087  1.00124.24           C  
ATOM   2437 CG   ASP B 118      -5.052 -47.128   1.542  1.00129.39           C  
ATOM   2438 OD1  ASP B 118      -5.976 -46.287   1.470  1.00120.72           O  
ATOM   2439 OD2  ASP B 118      -5.214 -48.289   1.983  1.00138.51           O  
ATOM   2440 N    SER B 119      -0.897 -45.196   1.232  1.00102.08           N  
ATOM   2441 CA   SER B 119       0.482 -44.961   0.829  1.00 99.88           C  
ATOM   2442 C    SER B 119       1.473 -45.401   1.893  1.00100.70           C  
ATOM   2443 O    SER B 119       1.424 -44.918   3.024  1.00107.00           O  
ATOM   2444 CB   SER B 119       0.678 -43.472   0.565  1.00 94.67           C  
ATOM   2445 OG   SER B 119       2.050 -43.137   0.573  1.00 96.76           O  
ATOM   2446 N    GLU B 120       2.377 -46.306   1.534  1.00 97.88           N  
ATOM   2447 CA   GLU B 120       3.415 -46.725   2.468  1.00101.83           C  
ATOM   2448 C    GLU B 120       4.101 -45.496   3.060  1.00101.77           C  
ATOM   2449 O    GLU B 120       4.363 -45.422   4.262  1.00102.41           O  
ATOM   2450 CB   GLU B 120       4.448 -47.609   1.770  1.00104.65           C  
ATOM   2451 CG   GLU B 120       5.637 -47.962   2.648  1.00107.50           C  
ATOM   2452 CD   GLU B 120       5.249 -48.857   3.802  1.00110.28           C  
ATOM   2453 OE1  GLU B 120       6.025 -48.953   4.779  1.00112.92           O  
ATOM   2454 OE2  GLU B 120       4.158 -49.462   3.728  1.00109.72           O  
ATOM   2455 N    THR B 121       4.354 -44.522   2.195  1.00 99.35           N  
ATOM   2456 CA   THR B 121       5.101 -43.322   2.543  1.00101.06           C  
ATOM   2457 C    THR B 121       4.324 -42.275   3.353  1.00 99.30           C  
ATOM   2458 O    THR B 121       4.910 -41.516   4.125  1.00102.85           O  
ATOM   2459 CB   THR B 121       5.615 -42.655   1.264  1.00106.60           C  
ATOM   2460 OG1  THR B 121       6.588 -43.504   0.648  1.00110.12           O  
ATOM   2461 CG2  THR B 121       6.243 -41.313   1.567  1.00110.10           C  
ATOM   2462 N    GLY B 122       3.010 -42.227   3.178  1.00 90.92           N  
ATOM   2463 CA   GLY B 122       2.238 -41.130   3.718  1.00 77.90           C  
ATOM   2464 C    GLY B 122       2.362 -39.958   2.766  1.00 79.77           C  
ATOM   2465 O    GLY B 122       2.008 -38.825   3.088  1.00 75.25           O  
ATOM   2466 N    PHE B 123       2.892 -40.233   1.580  1.00 87.58           N  
ATOM   2467 CA   PHE B 123       2.841 -39.265   0.492  1.00 90.32           C  
ATOM   2468 C    PHE B 123       2.144 -39.842  -0.729  1.00 95.94           C  
ATOM   2469 O    PHE B 123       2.260 -41.030  -1.013  1.00 99.66           O  
ATOM   2470 CB   PHE B 123       4.232 -38.835   0.086  1.00 91.39           C  
ATOM   2471 CG   PHE B 123       4.901 -37.946   1.071  1.00 87.25           C  
ATOM   2472 CD1  PHE B 123       5.555 -38.476   2.164  1.00 88.29           C  
ATOM   2473 CD2  PHE B 123       4.906 -36.582   0.885  1.00 85.06           C  
ATOM   2474 CE1  PHE B 123       6.199 -37.663   3.059  1.00 91.31           C  
ATOM   2475 CE2  PHE B 123       5.549 -35.760   1.773  1.00 87.76           C  
ATOM   2476 CZ   PHE B 123       6.198 -36.301   2.867  1.00 90.67           C  
ATOM   2477 N    ALA B 124       1.431 -38.988  -1.456  1.00 98.73           N  
ATOM   2478 CA   ALA B 124       0.749 -39.386  -2.685  1.00 97.35           C  
ATOM   2479 C    ALA B 124       1.229 -38.510  -3.834  1.00103.50           C  
ATOM   2480 O    ALA B 124       1.493 -37.324  -3.644  1.00107.46           O  
ATOM   2481 CB   ALA B 124      -0.759 -39.263  -2.522  1.00 84.13           C  
ATOM   2482 N    SER B 125       1.345 -39.084  -5.025  1.00103.32           N  
ATOM   2483 CA   SER B 125       1.726 -38.293  -6.183  1.00102.03           C  
ATOM   2484 C    SER B 125       0.563 -37.403  -6.574  1.00 99.62           C  
ATOM   2485 O    SER B 125      -0.599 -37.755  -6.376  1.00100.00           O  
ATOM   2486 CB   SER B 125       2.090 -39.193  -7.358  1.00108.38           C  
ATOM   2487 OG   SER B 125       0.965 -39.948  -7.761  1.00109.98           O  
ATOM   2488 N    SER B 126       0.875 -36.241  -7.126  1.00 99.82           N  
ATOM   2489 CA   SER B 126      -0.158 -35.381  -7.669  1.00 99.89           C  
ATOM   2490 C    SER B 126      -0.957 -36.168  -8.703  1.00 99.11           C  
ATOM   2491 O    SER B 126      -2.187 -36.199  -8.678  1.00 93.18           O  
ATOM   2492 CB   SER B 126       0.476 -34.152  -8.324  1.00104.14           C  
ATOM   2493 OG   SER B 126       1.448 -34.535  -9.282  1.00113.13           O  
ATOM   2494 N    THR B 127      -0.239 -36.826  -9.603  1.00103.45           N  
ATOM   2495 CA   THR B 127      -0.871 -37.463 -10.745  1.00106.09           C  
ATOM   2496 C    THR B 127      -1.854 -38.542 -10.309  1.00 99.47           C  
ATOM   2497 O    THR B 127      -2.931 -38.669 -10.888  1.00103.58           O  
ATOM   2498 CB   THR B 127       0.168 -38.040 -11.726  1.00112.74           C  
ATOM   2499 OG1  THR B 127       0.267 -39.458 -11.552  1.00113.08           O  
ATOM   2500 CG2  THR B 127       1.539 -37.376 -11.519  1.00113.79           C  
ATOM   2501 N    ASN B 128      -1.489 -39.310  -9.286  1.00 95.22           N  
ATOM   2502 CA   ASN B 128      -2.376 -40.348  -8.757  1.00100.00           C  
ATOM   2503 C    ASN B 128      -3.646 -39.760  -8.174  1.00103.34           C  
ATOM   2504 O    ASN B 128      -4.727 -40.349  -8.264  1.00109.47           O  
ATOM   2505 CB   ASN B 128      -1.673 -41.191  -7.694  1.00101.36           C  
ATOM   2506 CG   ASN B 128      -1.028 -42.432  -8.274  1.00116.89           C  
ATOM   2507 OD1  ASN B 128       0.075 -42.377  -8.817  1.00127.82           O  
ATOM   2508 ND2  ASN B 128      -1.716 -43.564  -8.164  1.00118.59           N  
ATOM   2509 N    ILE B 129      -3.497 -38.592  -7.564  1.00 97.32           N  
ATOM   2510 CA   ILE B 129      -4.624 -37.881  -6.994  1.00 90.63           C  
ATOM   2511 C    ILE B 129      -5.554 -37.357  -8.076  1.00 93.86           C  
ATOM   2512 O    ILE B 129      -6.759 -37.594  -8.042  1.00 98.98           O  
ATOM   2513 CB   ILE B 129      -4.152 -36.711  -6.148  1.00 83.94           C  
ATOM   2514 CG1  ILE B 129      -3.578 -37.228  -4.829  1.00 82.98           C  
ATOM   2515 CG2  ILE B 129      -5.305 -35.762  -5.895  1.00 78.17           C  
ATOM   2516 CD1  ILE B 129      -2.606 -36.281  -4.184  1.00 86.70           C  
ATOM   2517 N    LEU B 130      -4.989 -36.648  -9.042  1.00 90.82           N  
ATOM   2518 CA   LEU B 130      -5.794 -36.011 -10.070  1.00 86.51           C  
ATOM   2519 C    LEU B 130      -6.638 -37.016 -10.872  1.00 91.32           C  
ATOM   2520 O    LEU B 130      -7.718 -36.676 -11.367  1.00 97.07           O  
ATOM   2521 CB   LEU B 130      -4.900 -35.153 -10.964  1.00 82.86           C  
ATOM   2522 CG   LEU B 130      -3.951 -34.288 -10.118  1.00 79.79           C  
ATOM   2523 CD1  LEU B 130      -2.625 -34.116 -10.826  1.00 82.13           C  
ATOM   2524 CD2  LEU B 130      -4.548 -32.923  -9.686  1.00 56.90           C  
ATOM   2525 N    ASN B 131      -6.173 -38.256 -10.979  1.00 91.03           N  
ATOM   2526 CA   ASN B 131      -6.933 -39.257 -11.716  1.00102.19           C  
ATOM   2527 C    ASN B 131      -8.307 -39.415 -11.093  1.00 99.38           C  
ATOM   2528 O    ASN B 131      -9.272 -39.828 -11.749  1.00 97.97           O  
ATOM   2529 CB   ASN B 131      -6.201 -40.601 -11.735  1.00114.54           C  
ATOM   2530 CG   ASN B 131      -4.925 -40.563 -12.557  1.00126.05           C  
ATOM   2531 OD1  ASN B 131      -4.073 -41.444 -12.438  1.00132.23           O  
ATOM   2532 ND2  ASN B 131      -4.786 -39.537 -13.397  1.00127.19           N  
ATOM   2533 N    LEU B 132      -8.385 -39.067  -9.814  1.00 98.75           N  
ATOM   2534 CA   LEU B 132      -9.617 -39.223  -9.059  1.00105.97           C  
ATOM   2535 C    LEU B 132     -10.570 -38.059  -9.303  1.00110.31           C  
ATOM   2536 O    LEU B 132     -11.597 -37.934  -8.629  1.00113.86           O  
ATOM   2537 CB   LEU B 132      -9.315 -39.344  -7.562  1.00104.19           C  
ATOM   2538 CG   LEU B 132      -8.407 -40.479  -7.084  1.00102.25           C  
ATOM   2539 CD1  LEU B 132      -8.239 -40.393  -5.573  1.00100.47           C  
ATOM   2540 CD2  LEU B 132      -8.962 -41.845  -7.493  1.00100.82           C  
ATOM   2541 N    VAL B 133     -10.240 -37.211 -10.270  1.00109.73           N  
ATOM   2542 CA   VAL B 133     -11.008 -35.984 -10.448  1.00107.48           C  
ATOM   2543 C    VAL B 133     -12.425 -36.198 -11.010  1.00104.57           C  
ATOM   2544 O    VAL B 133     -13.340 -35.464 -10.656  1.00 97.52           O  
ATOM   2545 CB   VAL B 133     -10.207 -34.888 -11.199  1.00 96.35           C  
ATOM   2546 CG1  VAL B 133     -11.135 -33.971 -11.964  1.00 98.33           C  
ATOM   2547 CG2  VAL B 133      -9.402 -34.071 -10.193  1.00 90.31           C  
ATOM   2548 N    ASP B 134     -12.618 -37.215 -11.847  1.00113.00           N  
ATOM   2549 CA   ASP B 134     -13.951 -37.513 -12.380  1.00117.85           C  
ATOM   2550 C    ASP B 134     -14.829 -38.129 -11.294  1.00120.74           C  
ATOM   2551 O    ASP B 134     -16.064 -38.103 -11.374  1.00119.15           O  
ATOM   2552 CB   ASP B 134     -13.853 -38.470 -13.561  1.00120.03           C  
ATOM   2553 CG   ASP B 134     -12.465 -38.517 -14.148  1.00124.97           C  
ATOM   2554 OD1  ASP B 134     -11.547 -39.014 -13.456  1.00127.44           O  
ATOM   2555 OD2  ASP B 134     -12.294 -38.061 -15.297  1.00127.50           O  
ATOM   2556 N    GLN B 135     -14.172 -38.686 -10.279  1.00118.79           N  
ATOM   2557 CA   GLN B 135     -14.864 -39.283  -9.152  1.00112.87           C  
ATOM   2558 C    GLN B 135     -15.564 -38.193  -8.359  1.00104.74           C  
ATOM   2559 O    GLN B 135     -16.753 -38.308  -8.056  1.00114.39           O  
ATOM   2560 CB   GLN B 135     -13.881 -40.050  -8.263  1.00112.16           C  
ATOM   2561 CG   GLN B 135     -12.998 -41.039  -9.020  1.00117.60           C  
ATOM   2562 CD   GLN B 135     -13.792 -41.964  -9.927  1.00127.53           C  
ATOM   2563 OE1  GLN B 135     -14.956 -42.273  -9.660  1.00129.07           O  
ATOM   2564 NE2  GLN B 135     -13.161 -42.413 -11.008  1.00133.57           N  
ATOM   2565 N    LEU B 136     -14.820 -37.130  -8.055  1.00 85.90           N  
ATOM   2566 CA   LEU B 136     -15.318 -35.998  -7.257  1.00 80.53           C  
ATOM   2567 C    LEU B 136     -16.832 -35.801  -7.231  1.00 87.63           C  
ATOM   2568 O    LEU B 136     -17.499 -35.825  -8.268  1.00100.78           O  
ATOM   2569 CB   LEU B 136     -14.665 -34.689  -7.703  1.00 74.97           C  
ATOM   2570 CG   LEU B 136     -13.452 -34.269  -6.885  1.00 73.47           C  
ATOM   2571 CD1  LEU B 136     -12.736 -35.491  -6.350  1.00 74.62           C  
ATOM   2572 CD2  LEU B 136     -12.525 -33.424  -7.736  1.00 76.62           C  
ATOM   2573 N    LYS B 137     -17.363 -35.604  -6.031  1.00 84.48           N  
ATOM   2574 CA   LYS B 137     -18.761 -35.253  -5.862  1.00 95.03           C  
ATOM   2575 C    LYS B 137     -18.884 -33.752  -6.063  1.00101.07           C  
ATOM   2576 O    LYS B 137     -17.872 -33.057  -6.164  1.00110.68           O  
ATOM   2577 CB   LYS B 137     -19.249 -35.653  -4.460  1.00 99.93           C  
ATOM   2578 CG   LYS B 137     -19.220 -37.169  -4.195  1.00107.23           C  
ATOM   2579 CD   LYS B 137     -19.847 -37.564  -2.849  1.00112.52           C  
ATOM   2580 CE   LYS B 137     -18.816 -37.621  -1.709  1.00110.61           C  
ATOM   2581 NZ   LYS B 137     -18.133 -38.949  -1.585  1.00108.48           N  
ATOM   2582 N    GLY B 138     -20.114 -33.254  -6.140  1.00 96.39           N  
ATOM   2583 CA   GLY B 138     -20.361 -31.824  -6.078  1.00 93.49           C  
ATOM   2584 C    GLY B 138     -19.841 -31.016  -7.248  1.00 90.33           C  
ATOM   2585 O    GLY B 138     -19.200 -29.978  -7.069  1.00 97.23           O  
ATOM   2586 N    LYS B 139     -20.093 -31.513  -8.448  1.00 80.45           N  
ATOM   2587 CA   LYS B 139     -19.978 -30.701  -9.653  1.00 92.41           C  
ATOM   2588 C    LYS B 139     -18.595 -30.675 -10.282  1.00 95.42           C  
ATOM   2589 O    LYS B 139     -17.592 -30.415  -9.615  1.00 86.67           O  
ATOM   2590 CB   LYS B 139     -20.479 -29.275  -9.419  1.00 94.66           C  
ATOM   2591 CG   LYS B 139     -19.397 -28.232  -9.456  1.00 92.03           C  
ATOM   2592 CD   LYS B 139     -19.997 -26.849  -9.650  1.00 94.05           C  
ATOM   2593 CE   LYS B 139     -18.903 -25.830  -9.956  1.00 95.51           C  
ATOM   2594 NZ   LYS B 139     -19.386 -24.419  -9.981  1.00 96.55           N  
ATOM   2595 N    LYS B 140     -18.594 -30.906 -11.594  1.00105.15           N  
ATOM   2596 CA   LYS B 140     -17.404 -31.202 -12.383  1.00105.16           C  
ATOM   2597 C    LYS B 140     -16.301 -30.182 -12.241  1.00 94.46           C  
ATOM   2598 O    LYS B 140     -16.540 -28.987 -12.373  1.00 92.80           O  
ATOM   2599 CB   LYS B 140     -17.774 -31.339 -13.867  1.00111.95           C  
ATOM   2600 CG   LYS B 140     -16.570 -31.473 -14.792  1.00113.43           C  
ATOM   2601 CD   LYS B 140     -16.914 -32.204 -16.083  1.00111.47           C  
ATOM   2602 CE   LYS B 140     -15.661 -32.803 -16.711  1.00113.19           C  
ATOM   2603 NZ   LYS B 140     -14.831 -33.548 -15.699  1.00111.12           N  
ATOM   2604 N    MET B 141     -15.094 -30.669 -11.968  1.00 90.03           N  
ATOM   2605 CA   MET B 141     -13.897 -29.840 -12.061  1.00 88.68           C  
ATOM   2606 C    MET B 141     -12.880 -30.554 -12.942  1.00 95.66           C  
ATOM   2607 O    MET B 141     -13.030 -31.740 -13.251  1.00 99.05           O  
ATOM   2608 CB   MET B 141     -13.307 -29.493 -10.678  1.00 73.09           C  
ATOM   2609 CG   MET B 141     -12.338 -30.521 -10.112  1.00 67.61           C  
ATOM   2610 SD   MET B 141     -11.225 -29.933  -8.798  1.00 82.75           S  
ATOM   2611 CE   MET B 141     -12.361 -29.506  -7.480  1.00 41.10           C  
ATOM   2612 N    ARG B 142     -11.861 -29.822 -13.371  1.00 95.15           N  
ATOM   2613 CA   ARG B 142     -10.825 -30.415 -14.190  1.00 92.89           C  
ATOM   2614 C    ARG B 142      -9.476 -30.320 -13.507  1.00 91.80           C  
ATOM   2615 O    ARG B 142      -9.281 -29.503 -12.608  1.00 88.73           O  
ATOM   2616 CB   ARG B 142     -10.792 -29.748 -15.556  1.00 95.26           C  
ATOM   2617 CG   ARG B 142     -12.017 -30.072 -16.364  1.00 99.72           C  
ATOM   2618 CD   ARG B 142     -12.355 -28.959 -17.332  1.00109.03           C  
ATOM   2619 NE   ARG B 142     -11.438 -28.908 -18.465  1.00115.58           N  
ATOM   2620 CZ   ARG B 142     -11.480 -27.970 -19.403  1.00122.98           C  
ATOM   2621 NH1  ARG B 142     -10.615 -27.988 -20.409  1.00129.95           N  
ATOM   2622 NH2  ARG B 142     -12.390 -27.010 -19.326  1.00124.14           N  
ATOM   2623 N    LYS B 143      -8.558 -31.176 -13.941  1.00 94.77           N  
ATOM   2624 CA   LYS B 143      -7.207 -31.231 -13.403  1.00 91.31           C  
ATOM   2625 C    LYS B 143      -6.600 -29.842 -13.173  1.00 87.16           C  
ATOM   2626 O    LYS B 143      -6.066 -29.564 -12.104  1.00 74.59           O  
ATOM   2627 CB   LYS B 143      -6.319 -32.068 -14.326  1.00 98.11           C  
ATOM   2628 CG   LYS B 143      -6.685 -33.546 -14.325  1.00102.02           C  
ATOM   2629 CD   LYS B 143      -5.523 -34.419 -14.791  1.00111.40           C  
ATOM   2630 CE   LYS B 143      -5.693 -35.875 -14.336  1.00116.71           C  
ATOM   2631 NZ   LYS B 143      -6.962 -36.517 -14.818  1.00119.80           N  
ATOM   2632 N    LYS B 144      -6.684 -28.968 -14.171  1.00 96.32           N  
ATOM   2633 CA   LYS B 144      -6.199 -27.605 -14.000  1.00 99.74           C  
ATOM   2634 C    LYS B 144      -6.741 -27.025 -12.685  1.00108.83           C  
ATOM   2635 O    LYS B 144      -5.970 -26.719 -11.772  1.00114.54           O  
ATOM   2636 CB   LYS B 144      -6.572 -26.741 -15.210  1.00 93.27           C  
ATOM   2637 CG   LYS B 144      -6.228 -27.400 -16.547  1.00 98.40           C  
ATOM   2638 CD   LYS B 144      -7.155 -26.937 -17.684  1.00105.45           C  
ATOM   2639 CE   LYS B 144      -6.680 -27.416 -19.065  1.00109.35           C  
ATOM   2640 NZ   LYS B 144      -7.540 -26.890 -20.169  1.00112.62           N  
ATOM   2641 N    GLU B 145      -8.064 -26.909 -12.581  1.00109.84           N  
ATOM   2642 CA   GLU B 145      -8.723 -26.428 -11.362  1.00106.61           C  
ATOM   2643 C    GLU B 145      -8.227 -27.185 -10.130  1.00100.99           C  
ATOM   2644 O    GLU B 145      -7.982 -26.601  -9.072  1.00 99.82           O  
ATOM   2645 CB   GLU B 145     -10.242 -26.583 -11.503  1.00111.57           C  
ATOM   2646 CG   GLU B 145     -11.073 -26.169 -10.284  1.00114.60           C  
ATOM   2647 CD   GLU B 145     -12.576 -26.185 -10.572  1.00119.22           C  
ATOM   2648 OE1  GLU B 145     -12.954 -26.361 -11.755  1.00124.96           O  
ATOM   2649 OE2  GLU B 145     -13.377 -26.023  -9.624  1.00114.23           O  
ATOM   2650 N    ALA B 146      -8.069 -28.494 -10.294  1.00 93.97           N  
ATOM   2651 CA   ALA B 146      -7.659 -29.389  -9.217  1.00 79.60           C  
ATOM   2652 C    ALA B 146      -6.227 -29.126  -8.713  1.00 80.62           C  
ATOM   2653 O    ALA B 146      -5.954 -29.185  -7.512  1.00 74.32           O  
ATOM   2654 CB   ALA B 146      -7.815 -30.831  -9.677  1.00 71.62           C  
ATOM   2655 N    GLU B 147      -5.320 -28.844  -9.642  1.00 85.03           N  
ATOM   2656 CA   GLU B 147      -3.944 -28.522  -9.306  1.00 81.14           C  
ATOM   2657 C    GLU B 147      -3.886 -27.269  -8.434  1.00 83.54           C  
ATOM   2658 O    GLU B 147      -3.063 -27.181  -7.519  1.00 81.48           O  
ATOM   2659 CB   GLU B 147      -3.130 -28.324 -10.576  1.00 91.21           C  
ATOM   2660 CG   GLU B 147      -3.203 -29.485 -11.577  1.00104.25           C  
ATOM   2661 CD   GLU B 147      -2.726 -29.086 -12.982  1.00119.16           C  
ATOM   2662 OE1  GLU B 147      -2.648 -27.865 -13.263  1.00119.21           O  
ATOM   2663 OE2  GLU B 147      -2.432 -29.987 -13.806  1.00125.88           O  
ATOM   2664 N    GLN B 148      -4.766 -26.304  -8.707  1.00 91.27           N  
ATOM   2665 CA   GLN B 148      -4.848 -25.098  -7.878  1.00100.03           C  
ATOM   2666 C    GLN B 148      -5.295 -25.472  -6.462  1.00 95.69           C  
ATOM   2667 O    GLN B 148      -4.610 -25.185  -5.474  1.00 97.81           O  
ATOM   2668 CB   GLN B 148      -5.809 -24.055  -8.477  1.00106.03           C  
ATOM   2669 CG   GLN B 148      -5.448 -23.567  -9.881  1.00117.37           C  
ATOM   2670 CD   GLN B 148      -6.289 -22.373 -10.335  1.00122.91           C  
ATOM   2671 OE1  GLN B 148      -5.975 -21.221 -10.018  1.00128.85           O  
ATOM   2672 NE2  GLN B 148      -7.351 -22.646 -11.095  1.00117.03           N  
ATOM   2673 N    VAL B 149      -6.444 -26.130  -6.376  1.00 83.24           N  
ATOM   2674 CA   VAL B 149      -7.002 -26.511  -5.092  1.00 76.52           C  
ATOM   2675 C    VAL B 149      -5.961 -27.201  -4.225  1.00 85.57           C  
ATOM   2676 O    VAL B 149      -5.902 -26.973  -3.019  1.00 92.94           O  
ATOM   2677 CB   VAL B 149      -8.181 -27.458  -5.256  1.00 69.77           C  
ATOM   2678 CG1  VAL B 149      -8.740 -27.810  -3.906  1.00 56.31           C  
ATOM   2679 CG2  VAL B 149      -9.251 -26.825  -6.132  1.00 80.75           C  
ATOM   2680 N    LEU B 150      -5.145 -28.055  -4.833  1.00 79.37           N  
ATOM   2681 CA   LEU B 150      -4.113 -28.735  -4.071  1.00 69.50           C  
ATOM   2682 C    LEU B 150      -3.160 -27.706  -3.485  1.00 74.48           C  
ATOM   2683 O    LEU B 150      -2.684 -27.850  -2.359  1.00 74.88           O  
ATOM   2684 CB   LEU B 150      -3.375 -29.755  -4.933  1.00 69.15           C  
ATOM   2685 CG   LEU B 150      -4.199 -31.023  -5.171  1.00 69.61           C  
ATOM   2686 CD1  LEU B 150      -3.436 -32.055  -5.993  1.00 65.68           C  
ATOM   2687 CD2  LEU B 150      -4.639 -31.618  -3.841  1.00 70.74           C  
ATOM   2688 N    GLN B 151      -2.898 -26.652  -4.247  1.00 78.22           N  
ATOM   2689 CA   GLN B 151      -2.045 -25.586  -3.752  1.00 88.90           C  
ATOM   2690 C    GLN B 151      -2.754 -24.841  -2.640  1.00 90.40           C  
ATOM   2691 O    GLN B 151      -2.121 -24.274  -1.748  1.00 97.35           O  
ATOM   2692 CB   GLN B 151      -1.662 -24.630  -4.880  1.00 99.96           C  
ATOM   2693 CG   GLN B 151      -0.237 -24.818  -5.348  1.00104.16           C  
ATOM   2694 CD   GLN B 151       0.223 -26.256  -5.220  1.00103.15           C  
ATOM   2695 OE1  GLN B 151       1.143 -26.551  -4.461  1.00105.19           O  
ATOM   2696 NE2  GLN B 151      -0.425 -27.163  -5.953  1.00100.62           N  
ATOM   2697 N    LYS B 152      -4.080 -24.847  -2.701  1.00 78.56           N  
ATOM   2698 CA   LYS B 152      -4.885 -24.207  -1.672  1.00 70.83           C  
ATOM   2699 C    LYS B 152      -4.677 -24.942  -0.350  1.00 70.97           C  
ATOM   2700 O    LYS B 152      -4.353 -24.329   0.662  1.00 77.50           O  
ATOM   2701 CB   LYS B 152      -6.362 -24.211  -2.074  1.00 66.86           C  
ATOM   2702 CG   LYS B 152      -7.164 -23.028  -1.564  1.00 69.19           C  
ATOM   2703 CD   LYS B 152      -8.669 -23.258  -1.737  1.00 77.22           C  
ATOM   2704 CE   LYS B 152      -9.206 -22.732  -3.060  1.00 90.42           C  
ATOM   2705 NZ   LYS B 152     -10.690 -22.588  -2.984  1.00 96.96           N  
ATOM   2706 N    PHE B 153      -4.849 -26.260  -0.373  1.00 63.37           N  
ATOM   2707 CA   PHE B 153      -4.642 -27.086   0.808  1.00 59.26           C  
ATOM   2708 C    PHE B 153      -3.235 -26.917   1.370  1.00 65.48           C  
ATOM   2709 O    PHE B 153      -2.985 -27.078   2.573  1.00 65.56           O  
ATOM   2710 CB   PHE B 153      -4.862 -28.545   0.456  1.00 56.11           C  
ATOM   2711 CG   PHE B 153      -6.246 -28.847  -0.019  1.00 63.31           C  
ATOM   2712 CD1  PHE B 153      -7.332 -28.132   0.472  1.00 70.66           C  
ATOM   2713 CD2  PHE B 153      -6.473 -29.874  -0.932  1.00 58.28           C  
ATOM   2714 CE1  PHE B 153      -8.631 -28.422   0.044  1.00 72.13           C  
ATOM   2715 CE2  PHE B 153      -7.762 -30.179  -1.365  1.00 58.32           C  
ATOM   2716 CZ   PHE B 153      -8.846 -29.450  -0.877  1.00 68.58           C  
ATOM   2717 N    VAL B 154      -2.304 -26.606   0.486  1.00 65.88           N  
ATOM   2718 CA   VAL B 154      -0.939 -26.420   0.914  1.00 71.10           C  
ATOM   2719 C    VAL B 154      -0.845 -25.056   1.578  1.00 82.50           C  
ATOM   2720 O    VAL B 154      -0.243 -24.894   2.635  1.00 89.71           O  
ATOM   2721 CB   VAL B 154       0.025 -26.487  -0.272  1.00 70.28           C  
ATOM   2722 CG1  VAL B 154       1.403 -26.070   0.167  1.00 66.52           C  
ATOM   2723 CG2  VAL B 154       0.056 -27.891  -0.869  1.00 68.52           C  
ATOM   2724 N    GLN B 155      -1.471 -24.074   0.950  1.00 87.96           N  
ATOM   2725 CA   GLN B 155      -1.462 -22.722   1.471  1.00 90.87           C  
ATOM   2726 C    GLN B 155      -2.100 -22.646   2.848  1.00 90.69           C  
ATOM   2727 O    GLN B 155      -1.716 -21.813   3.670  1.00 94.47           O  
ATOM   2728 CB   GLN B 155      -2.144 -21.772   0.486  1.00 96.80           C  
ATOM   2729 CG   GLN B 155      -1.144 -20.963  -0.305  1.00107.26           C  
ATOM   2730 CD   GLN B 155      -0.291 -20.090   0.606  1.00112.73           C  
ATOM   2731 OE1  GLN B 155       0.901 -20.340   0.793  1.00109.05           O  
ATOM   2732 NE2  GLN B 155      -0.911 -19.075   1.201  1.00118.05           N  
ATOM   2733 N    ASN B 156      -3.052 -23.542   3.098  1.00 89.82           N  
ATOM   2734 CA   ASN B 156      -3.808 -23.551   4.345  1.00 90.23           C  
ATOM   2735 C    ASN B 156      -3.354 -24.584   5.352  1.00 88.07           C  
ATOM   2736 O    ASN B 156      -3.984 -24.775   6.396  1.00 85.58           O  
ATOM   2737 CB   ASN B 156      -5.279 -23.742   4.056  1.00 90.10           C  
ATOM   2738 CG   ASN B 156      -5.904 -22.506   3.510  1.00 89.07           C  
ATOM   2739 OD1  ASN B 156      -6.115 -22.388   2.304  1.00 88.26           O  
ATOM   2740 ND2  ASN B 156      -6.181 -21.551   4.389  1.00 90.58           N  
ATOM   2741 N    LYS B 157      -2.260 -25.257   5.041  1.00 89.35           N  
ATOM   2742 CA   LYS B 157      -1.626 -26.085   6.046  1.00 86.61           C  
ATOM   2743 C    LYS B 157      -2.446 -27.320   6.376  1.00 80.12           C  
ATOM   2744 O    LYS B 157      -2.383 -27.823   7.495  1.00 86.79           O  
ATOM   2745 CB   LYS B 157      -1.403 -25.270   7.325  1.00 80.22           C  
ATOM   2746 CG   LYS B 157      -0.194 -24.359   7.290  1.00 72.94           C  
ATOM   2747 CD   LYS B 157      -0.005 -23.738   5.929  1.00 79.63           C  
ATOM   2748 CE   LYS B 157       1.143 -22.748   5.954  1.00 93.67           C  
ATOM   2749 NZ   LYS B 157       0.696 -21.441   6.524  1.00106.89           N  
ATOM   2750 N    TRP B 158      -3.227 -27.798   5.419  1.00 66.58           N  
ATOM   2751 CA   TRP B 158      -3.830 -29.108   5.576  1.00 60.93           C  
ATOM   2752 C    TRP B 158      -2.956 -30.109   4.844  1.00 65.65           C  
ATOM   2753 O    TRP B 158      -2.802 -31.250   5.274  1.00 70.63           O  
ATOM   2754 CB   TRP B 158      -5.237 -29.139   5.009  1.00 57.32           C  
ATOM   2755 CG   TRP B 158      -6.129 -28.077   5.529  1.00 63.67           C  
ATOM   2756 CD1  TRP B 158      -6.643 -27.027   4.826  1.00 65.68           C  
ATOM   2757 CD2  TRP B 158      -6.644 -27.961   6.860  1.00 78.86           C  
ATOM   2758 NE1  TRP B 158      -7.442 -26.257   5.638  1.00 77.38           N  
ATOM   2759 CE2  TRP B 158      -7.459 -26.808   6.894  1.00 80.82           C  
ATOM   2760 CE3  TRP B 158      -6.489 -28.712   8.029  1.00 84.62           C  
ATOM   2761 CZ2  TRP B 158      -8.118 -26.391   8.052  1.00 78.34           C  
ATOM   2762 CZ3  TRP B 158      -7.143 -28.292   9.179  1.00 85.30           C  
ATOM   2763 CH2  TRP B 158      -7.950 -27.144   9.179  1.00 80.38           C  
ATOM   2764 N    LEU B 159      -2.372 -29.665   3.737  1.00 69.88           N  
ATOM   2765 CA   LEU B 159      -1.473 -30.507   2.954  1.00 71.98           C  
ATOM   2766 C    LEU B 159      -0.034 -29.994   2.877  1.00 71.82           C  
ATOM   2767 O    LEU B 159       0.235 -28.783   2.985  1.00 74.79           O  
ATOM   2768 CB   LEU B 159      -2.015 -30.676   1.546  1.00 75.09           C  
ATOM   2769 CG   LEU B 159      -2.943 -31.862   1.400  1.00 70.91           C  
ATOM   2770 CD1  LEU B 159      -3.337 -32.021  -0.078  1.00 68.94           C  
ATOM   2771 CD2  LEU B 159      -2.211 -33.068   1.940  1.00 70.23           C  
ATOM   2772 N    ILE B 160       0.885 -30.933   2.672  1.00 65.64           N  
ATOM   2773 CA   ILE B 160       2.303 -30.616   2.520  1.00 73.66           C  
ATOM   2774 C    ILE B 160       2.806 -31.288   1.263  1.00 78.37           C  
ATOM   2775 O    ILE B 160       2.395 -32.416   0.955  1.00 76.50           O  
ATOM   2776 CB   ILE B 160       3.155 -31.154   3.697  1.00 74.27           C  
ATOM   2777 CG1  ILE B 160       2.809 -30.438   5.007  1.00 77.05           C  
ATOM   2778 CG2  ILE B 160       4.632 -31.007   3.388  1.00 64.26           C  
ATOM   2779 CD1  ILE B 160       3.464 -31.047   6.225  1.00 78.73           C  
ATOM   2780 N    GLU B 161       3.700 -30.615   0.541  1.00 82.72           N  
ATOM   2781 CA   GLU B 161       4.278 -31.227  -0.649  1.00 88.25           C  
ATOM   2782 C    GLU B 161       5.799 -31.320  -0.649  1.00 90.59           C  
ATOM   2783 O    GLU B 161       6.506 -30.427  -0.175  1.00 88.28           O  
ATOM   2784 CB   GLU B 161       3.807 -30.530  -1.918  1.00 92.40           C  
ATOM   2785 CG   GLU B 161       4.524 -31.022  -3.152  1.00104.59           C  
ATOM   2786 CD   GLU B 161       4.110 -30.266  -4.387  1.00117.08           C  
ATOM   2787 OE1  GLU B 161       3.129 -29.494  -4.303  1.00113.98           O  
ATOM   2788 OE2  GLU B 161       4.767 -30.443  -5.436  1.00127.13           O  
ATOM   2789 N    LYS B 162       6.281 -32.432  -1.183  1.00 95.80           N  
ATOM   2790 CA   LYS B 162       7.691 -32.626  -1.442  1.00112.93           C  
ATOM   2791 C    LYS B 162       7.787 -33.405  -2.743  1.00119.90           C  
ATOM   2792 O    LYS B 162       7.275 -34.523  -2.846  1.00120.81           O  
ATOM   2793 CB   LYS B 162       8.359 -33.406  -0.307  1.00123.27           C  
ATOM   2794 CG   LYS B 162       8.694 -32.594   0.942  1.00130.66           C  
ATOM   2795 CD   LYS B 162       9.580 -33.414   1.879  1.00138.31           C  
ATOM   2796 CE   LYS B 162       9.832 -32.708   3.204  1.00142.93           C  
ATOM   2797 NZ   LYS B 162      10.714 -33.525   4.096  1.00146.27           N  
ATOM   2798 N    GLU B 163       8.415 -32.799  -3.745  1.00123.35           N  
ATOM   2799 CA   GLU B 163       8.681 -33.481  -5.004  1.00123.65           C  
ATOM   2800 C    GLU B 163       7.401 -33.957  -5.686  1.00108.61           C  
ATOM   2801 O    GLU B 163       7.259 -35.136  -6.017  1.00104.40           O  
ATOM   2802 CB   GLU B 163       9.606 -34.672  -4.759  1.00136.19           C  
ATOM   2803 CG   GLU B 163      10.538 -34.502  -3.562  1.00145.97           C  
ATOM   2804 CD   GLU B 163      11.572 -33.400  -3.751  1.00158.24           C  
ATOM   2805 OE1  GLU B 163      12.026 -33.186  -4.899  1.00166.43           O  
ATOM   2806 OE2  GLU B 163      11.940 -32.755  -2.744  1.00157.37           O  
ATOM   2807 N    GLY B 164       6.465 -33.041  -5.893  1.00102.62           N  
ATOM   2808 CA   GLY B 164       5.221 -33.392  -6.554  1.00104.97           C  
ATOM   2809 C    GLY B 164       4.396 -34.436  -5.816  1.00 97.82           C  
ATOM   2810 O    GLY B 164       3.430 -34.979  -6.354  1.00 88.92           O  
ATOM   2811 N    GLU B 165       4.777 -34.725  -4.578  1.00 98.79           N  
ATOM   2812 CA   GLU B 165       3.986 -35.618  -3.754  1.00 91.76           C  
ATOM   2813 C    GLU B 165       3.442 -34.862  -2.549  1.00 84.33           C  
ATOM   2814 O    GLU B 165       3.979 -33.820  -2.172  1.00 86.86           O  
ATOM   2815 CB   GLU B 165       4.811 -36.827  -3.336  1.00 94.37           C  
ATOM   2816 CG   GLU B 165       5.297 -37.649  -4.517  1.00104.91           C  
ATOM   2817 CD   GLU B 165       5.443 -39.118  -4.171  1.00116.33           C  
ATOM   2818 OE1  GLU B 165       6.022 -39.427  -3.104  1.00123.71           O  
ATOM   2819 OE2  GLU B 165       4.976 -39.965  -4.962  1.00116.54           O  
ATOM   2820 N    PHE B 166       2.373 -35.384  -1.956  1.00 77.55           N  
ATOM   2821 CA   PHE B 166       1.647 -34.671  -0.912  1.00 74.38           C  
ATOM   2822 C    PHE B 166       1.468 -35.502   0.334  1.00 82.28           C  
ATOM   2823 O    PHE B 166       1.075 -36.665   0.257  1.00 86.64           O  
ATOM   2824 CB   PHE B 166       0.259 -34.256  -1.415  1.00 71.35           C  
ATOM   2825 CG   PHE B 166       0.296 -33.175  -2.451  1.00 75.88           C  
ATOM   2826 CD1  PHE B 166       0.378 -31.846  -2.078  1.00 79.22           C  
ATOM   2827 CD2  PHE B 166       0.277 -33.485  -3.799  1.00 78.99           C  
ATOM   2828 CE1  PHE B 166       0.439 -30.845  -3.029  1.00 84.12           C  
ATOM   2829 CE2  PHE B 166       0.336 -32.489  -4.751  1.00 83.27           C  
ATOM   2830 CZ   PHE B 166       0.417 -31.167  -4.367  1.00 85.20           C  
ATOM   2831 N    THR B 167       1.736 -34.900   1.489  1.00 82.59           N  
ATOM   2832 CA   THR B 167       1.351 -35.521   2.754  1.00 75.19           C  
ATOM   2833 C    THR B 167       0.472 -34.586   3.576  1.00 64.77           C  
ATOM   2834 O    THR B 167       0.416 -33.379   3.320  1.00 63.09           O  
ATOM   2835 CB   THR B 167       2.548 -35.876   3.601  1.00 68.31           C  
ATOM   2836 OG1  THR B 167       2.160 -36.863   4.567  1.00 61.53           O  
ATOM   2837 CG2  THR B 167       3.053 -34.617   4.308  1.00 62.69           C  
ATOM   2838 N    LEU B 168      -0.222 -35.146   4.560  1.00 55.22           N  
ATOM   2839 CA   LEU B 168      -0.998 -34.317   5.465  1.00 54.75           C  
ATOM   2840 C    LEU B 168      -0.075 -33.367   6.180  1.00 57.85           C  
ATOM   2841 O    LEU B 168       1.052 -33.720   6.546  1.00 67.78           O  
ATOM   2842 CB   LEU B 168      -1.730 -35.162   6.502  1.00 59.56           C  
ATOM   2843 CG   LEU B 168      -3.230 -35.322   6.290  1.00 66.63           C  
ATOM   2844 CD1  LEU B 168      -3.586 -34.868   4.895  1.00 76.07           C  
ATOM   2845 CD2  LEU B 168      -3.661 -36.774   6.490  1.00 57.06           C  
ATOM   2846 N    HIS B 169      -0.559 -32.154   6.388  1.00 51.77           N  
ATOM   2847 CA   HIS B 169       0.163 -31.208   7.206  1.00 51.85           C  
ATOM   2848 C    HIS B 169      -0.068 -31.505   8.698  1.00 65.87           C  
ATOM   2849 O    HIS B 169      -1.123 -32.003   9.096  1.00 65.58           O  
ATOM   2850 CB   HIS B 169      -0.276 -29.793   6.865  1.00 51.55           C  
ATOM   2851 CG   HIS B 169       0.577 -28.737   7.488  1.00 62.04           C  
ATOM   2852 ND1  HIS B 169       1.064 -28.838   8.775  1.00 66.30           N  
ATOM   2853 CD2  HIS B 169       1.025 -27.554   7.009  1.00 61.68           C  
ATOM   2854 CE1  HIS B 169       1.781 -27.766   9.058  1.00 61.98           C  
ATOM   2855 NE2  HIS B 169       1.768 -26.968   8.006  1.00 62.67           N  
ATOM   2856 N    GLY B 170       0.935 -31.217   9.520  1.00 77.58           N  
ATOM   2857 CA   GLY B 170       0.810 -31.422  10.948  1.00 79.46           C  
ATOM   2858 C    GLY B 170      -0.527 -30.913  11.430  1.00 74.39           C  
ATOM   2859 O    GLY B 170      -1.195 -31.548  12.252  1.00 78.28           O  
ATOM   2860 N    ARG B 171      -0.923 -29.764  10.898  1.00 67.14           N  
ATOM   2861 CA   ARG B 171      -2.173 -29.139  11.294  1.00 64.23           C  
ATOM   2862 C    ARG B 171      -3.353 -30.054  11.021  1.00 63.61           C  
ATOM   2863 O    ARG B 171      -4.237 -30.200  11.863  1.00 61.72           O  
ATOM   2864 CB   ARG B 171      -2.379 -27.823  10.561  1.00 62.70           C  
ATOM   2865 CG   ARG B 171      -3.619 -27.113  11.031  1.00 74.31           C  
ATOM   2866 CD   ARG B 171      -4.228 -26.212   9.974  1.00 80.47           C  
ATOM   2867 NE   ARG B 171      -5.353 -25.481  10.543  1.00 80.64           N  
ATOM   2868 CZ   ARG B 171      -5.959 -24.468   9.946  1.00 81.88           C  
ATOM   2869 NH1  ARG B 171      -5.542 -24.070   8.749  1.00 81.01           N  
ATOM   2870 NH2  ARG B 171      -6.970 -23.854  10.550  1.00 85.85           N  
ATOM   2871 N    ALA B 172      -3.359 -30.663   9.837  1.00 55.72           N  
ATOM   2872 CA   ALA B 172      -4.410 -31.599   9.462  1.00 54.41           C  
ATOM   2873 C    ALA B 172      -4.608 -32.663  10.544  1.00 61.78           C  
ATOM   2874 O    ALA B 172      -5.737 -33.000  10.936  1.00 65.08           O  
ATOM   2875 CB   ALA B 172      -4.076 -32.259   8.139  1.00 48.91           C  
ATOM   2876 N    ILE B 173      -3.492 -33.196  11.019  1.00 61.02           N  
ATOM   2877 CA   ILE B 173      -3.529 -34.297  11.961  1.00 55.94           C  
ATOM   2878 C    ILE B 173      -4.049 -33.794  13.299  1.00 53.54           C  
ATOM   2879 O    ILE B 173      -4.962 -34.365  13.885  1.00 57.59           O  
ATOM   2880 CB   ILE B 173      -2.139 -34.901  12.127  1.00 51.67           C  
ATOM   2881 CG1  ILE B 173      -1.637 -35.436  10.778  1.00 51.51           C  
ATOM   2882 CG2  ILE B 173      -2.183 -35.973  13.164  1.00 45.41           C  
ATOM   2883 CD1  ILE B 173      -0.190 -35.886  10.766  1.00 43.33           C  
ATOM   2884 N    LEU B 174      -3.467 -32.705  13.775  1.00 45.36           N  
ATOM   2885 CA   LEU B 174      -3.952 -32.085  14.987  1.00 42.19           C  
ATOM   2886 C    LEU B 174      -5.477 -31.892  14.924  1.00 52.80           C  
ATOM   2887 O    LEU B 174      -6.177 -32.149  15.898  1.00 53.71           O  
ATOM   2888 CB   LEU B 174      -3.238 -30.748  15.192  1.00 42.43           C  
ATOM   2889 CG   LEU B 174      -1.969 -30.789  16.033  1.00 52.09           C  
ATOM   2890 CD1  LEU B 174      -1.150 -29.503  15.902  1.00 57.31           C  
ATOM   2891 CD2  LEU B 174      -2.388 -31.004  17.474  1.00 54.96           C  
ATOM   2892 N    GLU B 175      -5.988 -31.460  13.772  1.00 64.89           N  
ATOM   2893 CA   GLU B 175      -7.415 -31.163  13.627  1.00 74.28           C  
ATOM   2894 C    GLU B 175      -8.273 -32.417  13.540  1.00 73.18           C  
ATOM   2895 O    GLU B 175      -9.321 -32.512  14.185  1.00 82.68           O  
ATOM   2896 CB   GLU B 175      -7.685 -30.285  12.392  1.00 83.25           C  
ATOM   2897 CG   GLU B 175      -7.186 -28.842  12.502  1.00 96.70           C  
ATOM   2898 CD   GLU B 175      -8.206 -27.882  13.117  1.00 99.68           C  
ATOM   2899 OE1  GLU B 175      -9.386 -28.297  13.263  1.00102.24           O  
ATOM   2900 OE2  GLU B 175      -7.817 -26.716  13.435  1.00 87.11           O  
ATOM   2901 N    MET B 176      -7.832 -33.380  12.746  1.00 65.99           N  
ATOM   2902 CA   MET B 176      -8.729 -34.453  12.352  1.00 75.14           C  
ATOM   2903 C    MET B 176      -8.324 -35.852  12.780  1.00 79.78           C  
ATOM   2904 O    MET B 176      -8.944 -36.825  12.342  1.00 80.20           O  
ATOM   2905 CB   MET B 176      -8.908 -34.430  10.840  1.00 78.73           C  
ATOM   2906 CG   MET B 176      -9.547 -33.156  10.317  1.00 80.46           C  
ATOM   2907 SD   MET B 176      -8.852 -32.744   8.706  1.00 85.86           S  
ATOM   2908 CE   MET B 176     -10.035 -31.527   8.141  1.00153.58           C  
ATOM   2909 N    GLU B 177      -7.303 -35.970  13.624  1.00 81.82           N  
ATOM   2910 CA   GLU B 177      -6.816 -37.296  13.995  1.00 80.99           C  
ATOM   2911 C    GLU B 177      -8.001 -38.171  14.371  1.00 90.64           C  
ATOM   2912 O    GLU B 177      -8.245 -39.211  13.754  1.00 91.40           O  
ATOM   2913 CB   GLU B 177      -5.800 -37.237  15.139  1.00 74.43           C  
ATOM   2914 CG   GLU B 177      -5.407 -38.619  15.656  1.00 80.48           C  
ATOM   2915 CD   GLU B 177      -4.022 -38.677  16.287  1.00 89.38           C  
ATOM   2916 OE1  GLU B 177      -3.257 -37.686  16.188  1.00 96.46           O  
ATOM   2917 OE2  GLU B 177      -3.697 -39.729  16.883  1.00 89.19           O  
ATOM   2918 N    GLN B 178      -8.737 -37.720  15.381  1.00 95.45           N  
ATOM   2919 CA   GLN B 178     -10.001 -38.325  15.776  1.00 96.28           C  
ATOM   2920 C    GLN B 178     -10.756 -38.831  14.556  1.00 80.97           C  
ATOM   2921 O    GLN B 178     -10.833 -40.032  14.300  1.00 72.95           O  
ATOM   2922 CB   GLN B 178     -10.837 -37.272  16.504  1.00108.86           C  
ATOM   2923 CG   GLN B 178     -10.760 -35.880  15.855  1.00107.13           C  
ATOM   2924 CD   GLN B 178     -10.458 -34.775  16.857  1.00104.81           C  
ATOM   2925 OE1  GLN B 178     -11.264 -34.474  17.750  1.00105.39           O  
ATOM   2926 NE2  GLN B 178      -9.285 -34.163  16.713  1.00 96.87           N  
ATOM   2927 N    TYR B 179     -11.306 -37.894  13.798  1.00 78.03           N  
ATOM   2928 CA   TYR B 179     -12.036 -38.223  12.587  1.00 78.70           C  
ATOM   2929 C    TYR B 179     -11.363 -39.360  11.846  1.00 76.32           C  
ATOM   2930 O    TYR B 179     -11.937 -40.436  11.699  1.00 87.82           O  
ATOM   2931 CB   TYR B 179     -12.126 -36.998  11.685  1.00 81.88           C  
ATOM   2932 CG   TYR B 179     -12.849 -37.236  10.382  1.00 89.44           C  
ATOM   2933 CD1  TYR B 179     -12.150 -37.595   9.236  1.00 91.51           C  
ATOM   2934 CD2  TYR B 179     -14.232 -37.092  10.291  1.00 94.71           C  
ATOM   2935 CE1  TYR B 179     -12.805 -37.808   8.031  1.00 94.49           C  
ATOM   2936 CE2  TYR B 179     -14.899 -37.303   9.093  1.00 95.00           C  
ATOM   2937 CZ   TYR B 179     -14.181 -37.661   7.964  1.00 96.88           C  
ATOM   2938 OH   TYR B 179     -14.832 -37.871   6.762  1.00 98.32           O  
ATOM   2939 N    ILE B 180     -10.137 -39.124  11.399  1.00 69.36           N  
ATOM   2940 CA   ILE B 180      -9.423 -40.088  10.564  1.00 70.21           C  
ATOM   2941 C    ILE B 180      -9.485 -41.518  11.090  1.00 80.08           C  
ATOM   2942 O    ILE B 180      -9.922 -42.430  10.388  1.00 82.86           O  
ATOM   2943 CB   ILE B 180      -7.939 -39.708  10.403  1.00 58.67           C  
ATOM   2944 CG1  ILE B 180      -7.812 -38.283   9.868  1.00 52.79           C  
ATOM   2945 CG2  ILE B 180      -7.258 -40.673   9.461  1.00 59.36           C  
ATOM   2946 CD1  ILE B 180      -6.418 -37.900   9.373  1.00 38.82           C  
ATOM   2947 N    ARG B 181      -9.028 -41.707  12.322  1.00 80.97           N  
ATOM   2948 CA   ARG B 181      -8.947 -43.037  12.895  1.00 83.92           C  
ATOM   2949 C    ARG B 181     -10.307 -43.699  12.880  1.00 92.13           C  
ATOM   2950 O    ARG B 181     -10.431 -44.856  12.478  1.00105.94           O  
ATOM   2951 CB   ARG B 181      -8.395 -42.990  14.321  1.00 87.71           C  
ATOM   2952 CG   ARG B 181      -7.053 -42.276  14.427  1.00 87.10           C  
ATOM   2953 CD   ARG B 181      -6.461 -42.366  15.827  1.00 90.77           C  
ATOM   2954 NE   ARG B 181      -5.444 -43.411  15.933  1.00 94.58           N  
ATOM   2955 CZ   ARG B 181      -4.557 -43.499  16.922  1.00 93.37           C  
ATOM   2956 NH1  ARG B 181      -3.667 -44.481  16.929  1.00 91.72           N  
ATOM   2957 NH2  ARG B 181      -4.552 -42.603  17.903  1.00 94.45           N  
ATOM   2958 N    GLU B 182     -11.329 -42.965  13.307  1.00 87.47           N  
ATOM   2959 CA   GLU B 182     -12.675 -43.530  13.376  1.00 89.72           C  
ATOM   2960 C    GLU B 182     -13.202 -43.940  12.008  1.00 87.67           C  
ATOM   2961 O    GLU B 182     -14.058 -44.820  11.891  1.00 87.55           O  
ATOM   2962 CB   GLU B 182     -13.632 -42.557  14.054  1.00 90.03           C  
ATOM   2963 CG   GLU B 182     -13.695 -42.782  15.541  1.00103.39           C  
ATOM   2964 CD   GLU B 182     -14.409 -41.676  16.268  1.00113.54           C  
ATOM   2965 OE1  GLU B 182     -15.276 -41.021  15.635  1.00114.56           O  
ATOM   2966 OE2  GLU B 182     -14.098 -41.473  17.470  1.00116.48           O  
ATOM   2967 N    THR B 183     -12.640 -43.321  10.980  1.00 86.03           N  
ATOM   2968 CA   THR B 183     -13.134 -43.448   9.619  1.00 92.76           C  
ATOM   2969 C    THR B 183     -12.326 -44.447   8.785  1.00 98.07           C  
ATOM   2970 O    THR B 183     -12.868 -45.108   7.898  1.00106.14           O  
ATOM   2971 CB   THR B 183     -13.131 -42.066   8.945  1.00 88.79           C  
ATOM   2972 OG1  THR B 183     -13.881 -41.150   9.754  1.00 92.77           O  
ATOM   2973 CG2  THR B 183     -13.741 -42.129   7.571  1.00 86.17           C  
ATOM   2974 N    TYR B 184     -11.037 -44.566   9.081  1.00 92.86           N  
ATOM   2975 CA   TYR B 184     -10.164 -45.436   8.306  1.00 92.30           C  
ATOM   2976 C    TYR B 184      -9.331 -46.364   9.184  1.00 94.39           C  
ATOM   2977 O    TYR B 184      -8.114 -46.414   9.040  1.00 99.14           O  
ATOM   2978 CB   TYR B 184      -9.222 -44.592   7.458  1.00 91.78           C  
ATOM   2979 CG   TYR B 184      -9.910 -43.687   6.462  1.00 99.89           C  
ATOM   2980 CD1  TYR B 184     -10.458 -42.472   6.855  1.00 98.29           C  
ATOM   2981 CD2  TYR B 184      -9.991 -44.035   5.119  1.00104.23           C  
ATOM   2982 CE1  TYR B 184     -11.076 -41.637   5.937  1.00 92.50           C  
ATOM   2983 CE2  TYR B 184     -10.602 -43.202   4.195  1.00 98.15           C  
ATOM   2984 CZ   TYR B 184     -11.145 -42.009   4.613  1.00 90.59           C  
ATOM   2985 OH   TYR B 184     -11.755 -41.187   3.699  1.00 87.12           O  
ATOM   2986 N    PRO B 185      -9.983 -47.120  10.079  1.00 90.61           N  
ATOM   2987 CA   PRO B 185      -9.313 -47.934  11.103  1.00 96.98           C  
ATOM   2988 C    PRO B 185      -8.399 -49.038  10.553  1.00108.65           C  
ATOM   2989 O    PRO B 185      -7.383 -49.347  11.183  1.00110.11           O  
ATOM   2990 CB   PRO B 185     -10.488 -48.575  11.839  1.00 98.72           C  
ATOM   2991 CG   PRO B 185     -11.555 -48.618  10.796  1.00 99.88           C  
ATOM   2992 CD   PRO B 185     -11.440 -47.293  10.138  1.00 90.50           C  
ATOM   2993 N    ASP B 186      -8.749 -49.633   9.415  1.00113.01           N  
ATOM   2994 CA   ASP B 186      -7.944 -50.728   8.873  1.00114.84           C  
ATOM   2995 C    ASP B 186      -6.795 -50.244   8.007  1.00109.41           C  
ATOM   2996 O    ASP B 186      -5.876 -50.998   7.701  1.00116.23           O  
ATOM   2997 CB   ASP B 186      -8.805 -51.709   8.087  1.00123.09           C  
ATOM   2998 CG   ASP B 186      -9.612 -52.623   8.990  1.00139.29           C  
ATOM   2999 OD1  ASP B 186     -10.137 -52.126  10.008  1.00140.99           O  
ATOM   3000 OD2  ASP B 186      -9.723 -53.832   8.684  1.00150.07           O  
ATOM   3001 N    ALA B 187      -6.845 -48.980   7.613  1.00 97.47           N  
ATOM   3002 CA   ALA B 187      -5.779 -48.411   6.806  1.00 88.78           C  
ATOM   3003 C    ALA B 187      -4.853 -47.469   7.597  1.00 90.33           C  
ATOM   3004 O    ALA B 187      -3.759 -47.144   7.130  1.00 92.63           O  
ATOM   3005 CB   ALA B 187      -6.355 -47.710   5.592  1.00 80.38           C  
ATOM   3006 N    VAL B 188      -5.278 -47.029   8.782  1.00 85.37           N  
ATOM   3007 CA   VAL B 188      -4.437 -46.125   9.566  1.00 77.88           C  
ATOM   3008 C    VAL B 188      -3.242 -46.855  10.123  1.00 82.13           C  
ATOM   3009 O    VAL B 188      -3.286 -48.068  10.349  1.00 82.46           O  
ATOM   3010 CB   VAL B 188      -5.164 -45.418  10.759  1.00 74.79           C  
ATOM   3011 CG1  VAL B 188      -6.125 -44.329  10.270  1.00 71.10           C  
ATOM   3012 CG2  VAL B 188      -5.853 -46.424  11.683  1.00 70.03           C  
ATOM   3013 N    LYS B 189      -2.183 -46.085  10.352  1.00 88.24           N  
ATOM   3014 CA   LYS B 189      -0.953 -46.576  10.948  1.00 90.61           C  
ATOM   3015 C    LYS B 189      -0.713 -45.839  12.264  1.00 88.05           C  
ATOM   3016 O    LYS B 189      -0.995 -44.638  12.375  1.00 84.65           O  
ATOM   3017 CB   LYS B 189       0.211 -46.344   9.981  1.00 86.34           C  
ATOM   3018 CG   LYS B 189      -0.159 -46.592   8.525  1.00 85.71           C  
ATOM   3019 CD   LYS B 189       1.013 -46.364   7.588  1.00 87.57           C  
ATOM   3020 CE   LYS B 189       0.571 -46.419   6.125  1.00 88.54           C  
ATOM   3021 NZ   LYS B 189       1.721 -46.320   5.182  1.00 90.38           N  
ATOM   3022 N    ILE B 190      -0.208 -46.558  13.265  1.00 90.13           N  
ATOM   3023 CA   ILE B 190       0.128 -45.935  14.549  1.00 86.92           C  
ATOM   3024 C    ILE B 190       1.575 -46.230  14.994  1.00 82.92           C  
ATOM   3025 O    ILE B 190       2.070 -47.353  14.837  1.00 90.62           O  
ATOM   3026 CB   ILE B 190      -0.900 -46.289  15.666  1.00 87.94           C  
ATOM   3027 CG1  ILE B 190      -0.458 -47.521  16.455  1.00 99.69           C  
ATOM   3028 CG2  ILE B 190      -2.297 -46.488  15.070  1.00 86.64           C  
ATOM   3029 CD1  ILE B 190      -1.068 -47.619  17.848  1.00105.46           C  
ATOM   3030 N    CYS B 191       2.246 -45.200  15.513  1.00 70.18           N  
ATOM   3031 CA   CYS B 191       3.601 -45.306  16.040  1.00 67.65           C  
ATOM   3032 C    CYS B 191       3.565 -46.248  17.232  1.00 70.11           C  
ATOM   3033 O    CYS B 191       2.587 -46.235  17.973  1.00 77.02           O  
ATOM   3034 CB   CYS B 191       4.027 -43.909  16.518  1.00 66.51           C  
ATOM   3035 SG   CYS B 191       5.777 -43.621  17.069  1.00 62.31           S  
ATOM   3036 N    ASN B 192       4.592 -47.071  17.445  1.00 70.62           N  
ATOM   3037 CA   ASN B 192       4.803 -47.542  18.816  1.00 77.51           C  
ATOM   3038 C    ASN B 192       5.150 -46.282  19.567  1.00 81.50           C  
ATOM   3039 O    ASN B 192       4.941 -45.176  19.063  1.00 88.61           O  
ATOM   3040 CB   ASN B 192       5.966 -48.511  18.943  1.00 79.69           C  
ATOM   3041 CG   ASN B 192       5.589 -49.920  18.578  1.00 97.46           C  
ATOM   3042 OD1  ASN B 192       6.454 -50.789  18.426  1.00104.39           O  
ATOM   3043 ND2  ASN B 192       4.288 -50.165  18.431  1.00105.38           N  
ATOM   3044 N    ILE B 193       5.712 -46.426  20.754  1.00 74.47           N  
ATOM   3045 CA   ILE B 193       6.167 -45.245  21.465  1.00 74.94           C  
ATOM   3046 C    ILE B 193       4.982 -44.290  21.696  1.00 74.22           C  
ATOM   3047 O    ILE B 193       4.305 -44.387  22.717  1.00 76.81           O  
ATOM   3048 CB   ILE B 193       7.306 -44.533  20.679  1.00 58.08           C  
ATOM   3049 CG1  ILE B 193       8.046 -45.524  19.771  1.00 54.84           C  
ATOM   3050 CG2  ILE B 193       8.283 -43.874  21.640  1.00 59.35           C  
ATOM   3051 CD1  ILE B 193       8.995 -46.477  20.530  1.00 50.36           C  
ATOM   3052 N    CYS B 194       4.733 -43.389  20.741  1.00 69.10           N  
ATOM   3053 CA   CYS B 194       3.585 -42.473  20.782  1.00 58.89           C  
ATOM   3054 C    CYS B 194       2.238 -43.200  20.801  1.00 72.84           C  
ATOM   3055 O    CYS B 194       1.330 -42.852  21.558  1.00 79.82           O  
ATOM   3056 CB   CYS B 194       3.602 -41.516  19.576  1.00 35.06           C  
ATOM   3057 SG   CYS B 194       4.725 -40.114  19.746  1.00316.31           S  
ATOM   3058 N    HIS B 195       2.097 -44.193  19.938  1.00 75.90           N  
ATOM   3059 CA   HIS B 195       0.811 -44.857  19.775  1.00 82.40           C  
ATOM   3060 C    HIS B 195      -0.217 -43.983  19.036  1.00 82.43           C  
ATOM   3061 O    HIS B 195      -1.360 -44.400  18.820  1.00 80.69           O  
ATOM   3062 CB   HIS B 195       0.271 -45.314  21.126  1.00 78.78           C  
ATOM   3063 CG   HIS B 195       1.128 -46.339  21.792  1.00 84.75           C  
ATOM   3064 ND1  HIS B 195       1.558 -46.217  23.094  1.00 84.47           N  
ATOM   3065 CD2  HIS B 195       1.646 -47.501  21.327  1.00 96.11           C  
ATOM   3066 CE1  HIS B 195       2.295 -47.268  23.411  1.00 94.22           C  
ATOM   3067 NE2  HIS B 195       2.367 -48.061  22.357  1.00101.66           N  
ATOM   3068 N    SER B 196       0.200 -42.787  18.631  1.00 77.21           N  
ATOM   3069 CA   SER B 196      -0.684 -41.896  17.903  1.00 77.36           C  
ATOM   3070 C    SER B 196      -0.683 -42.211  16.424  1.00 80.18           C  
ATOM   3071 O    SER B 196       0.162 -42.961  15.934  1.00 81.94           O  
ATOM   3072 CB   SER B 196      -0.249 -40.453  18.084  1.00 86.06           C  
ATOM   3073 OG   SER B 196      -0.139 -40.130  19.450  1.00 97.88           O  
ATOM   3074 N    LEU B 197      -1.632 -41.610  15.716  1.00 82.71           N  
ATOM   3075 CA   LEU B 197      -1.701 -41.735  14.277  1.00 78.94           C  
ATOM   3076 C    LEU B 197      -0.360 -41.350  13.733  1.00 76.52           C  
ATOM   3077 O    LEU B 197       0.288 -40.431  14.240  1.00 80.96           O  
ATOM   3078 CB   LEU B 197      -2.743 -40.786  13.700  1.00 80.75           C  
ATOM   3079 CG   LEU B 197      -2.812 -40.820  12.173  1.00 75.94           C  
ATOM   3080 CD1  LEU B 197      -3.482 -42.111  11.703  1.00 80.97           C  
ATOM   3081 CD2  LEU B 197      -3.559 -39.615  11.656  1.00 63.46           C  
ATOM   3082 N    LEU B 198       0.044 -42.048  12.685  1.00 77.02           N  
ATOM   3083 CA   LEU B 198       1.334 -41.825  12.064  1.00 78.64           C  
ATOM   3084 C    LEU B 198       1.149 -41.897  10.557  1.00 81.29           C  
ATOM   3085 O    LEU B 198       0.633 -42.895  10.041  1.00 84.05           O  
ATOM   3086 CB   LEU B 198       2.314 -42.887  12.554  1.00 79.55           C  
ATOM   3087 CG   LEU B 198       3.656 -43.132  11.867  1.00 82.15           C  
ATOM   3088 CD1  LEU B 198       4.489 -43.973  12.810  1.00 80.22           C  
ATOM   3089 CD2  LEU B 198       3.499 -43.842  10.528  1.00 84.75           C  
ATOM   3090 N    ILE B 199       1.564 -40.836   9.865  1.00 79.13           N  
ATOM   3091 CA   ILE B 199       1.351 -40.697   8.424  1.00 78.90           C  
ATOM   3092 C    ILE B 199       2.579 -41.087   7.623  1.00 79.58           C  
ATOM   3093 O    ILE B 199       2.481 -41.718   6.563  1.00 88.40           O  
ATOM   3094 CB   ILE B 199       0.993 -39.256   8.063  1.00 73.59           C  
ATOM   3095 CG1  ILE B 199      -0.428 -38.957   8.522  1.00 67.90           C  
ATOM   3096 CG2  ILE B 199       1.132 -39.027   6.565  1.00 71.56           C  
ATOM   3097 CD1  ILE B 199      -1.433 -39.883   7.908  1.00 64.42           C  
ATOM   3098 N    GLN B 200       3.734 -40.687   8.130  1.00 67.56           N  
ATOM   3099 CA   GLN B 200       4.989 -41.100   7.552  1.00 72.68           C  
ATOM   3100 C    GLN B 200       5.919 -41.419   8.691  1.00 77.66           C  
ATOM   3101 O    GLN B 200       5.842 -40.794   9.764  1.00 83.62           O  
ATOM   3102 CB   GLN B 200       5.586 -39.980   6.721  1.00 79.01           C  
ATOM   3103 CG   GLN B 200       5.713 -38.673   7.472  1.00 79.55           C  
ATOM   3104 CD   GLN B 200       6.671 -37.729   6.796  1.00 81.03           C  
ATOM   3105 OE1  GLN B 200       7.853 -38.039   6.642  1.00 85.45           O  
ATOM   3106 NE2  GLN B 200       6.168 -36.569   6.378  1.00 78.08           N  
ATOM   3107 N    GLY B 201       6.795 -42.395   8.456  1.00 80.22           N  
ATOM   3108 CA   GLY B 201       7.818 -42.765   9.419  1.00 59.94           C  
ATOM   3109 C    GLY B 201       8.581 -43.983   8.963  1.00 64.83           C  
ATOM   3110 O    GLY B 201       8.398 -44.454   7.837  1.00 85.66           O  
ATOM   3111 N    GLN B 202       9.432 -44.502   9.840  1.00 62.16           N  
ATOM   3112 CA   GLN B 202      10.233 -45.694   9.554  1.00 70.98           C  
ATOM   3113 C    GLN B 202       9.552 -46.988  10.033  1.00 79.15           C  
ATOM   3114 O    GLN B 202       8.963 -47.022  11.117  1.00 75.74           O  
ATOM   3115 CB   GLN B 202      11.609 -45.546  10.204  1.00 66.90           C  
ATOM   3116 CG   GLN B 202      12.280 -44.203   9.903  1.00 67.39           C  
ATOM   3117 CD   GLN B 202      13.719 -44.155  10.375  1.00 86.14           C  
ATOM   3118 OE1  GLN B 202      14.114 -44.888  11.285  1.00100.21           O  
ATOM   3119 NE2  GLN B 202      14.514 -43.290   9.758  1.00 86.53           N  
ATOM   3120 N    SER B 203       9.616 -48.044   9.224  1.00 85.44           N  
ATOM   3121 CA   SER B 203       9.065 -49.336   9.631  1.00 91.17           C  
ATOM   3122 C    SER B 203      10.207 -50.300   9.927  1.00 93.08           C  
ATOM   3123 O    SER B 203      11.345 -50.019   9.575  1.00 98.11           O  
ATOM   3124 CB   SER B 203       8.131 -49.910   8.550  1.00 99.47           C  
ATOM   3125 OG   SER B 203       8.793 -50.086   7.308  1.00101.70           O  
ATOM   3126 N    CYS B 204       9.923 -51.421  10.582  1.00 90.32           N  
ATOM   3127 CA   CYS B 204      10.941 -52.455  10.729  1.00 94.20           C  
ATOM   3128 C    CYS B 204      10.755 -53.485   9.627  1.00101.65           C  
ATOM   3129 O    CYS B 204       9.629 -53.752   9.214  1.00101.92           O  
ATOM   3130 CB   CYS B 204      10.884 -53.124  12.108  1.00 93.46           C  
ATOM   3131 SG   CYS B 204      12.249 -54.311  12.432  1.00 89.08           S  
ATOM   3132 N    GLU B 205      11.861 -54.050   9.152  1.00108.92           N  
ATOM   3133 CA   GLU B 205      11.823 -55.058   8.098  1.00122.05           C  
ATOM   3134 C    GLU B 205      11.383 -56.423   8.605  1.00124.46           C  
ATOM   3135 O    GLU B 205      10.906 -57.261   7.836  1.00130.77           O  
ATOM   3136 CB   GLU B 205      13.191 -55.192   7.428  1.00134.04           C  
ATOM   3137 CG   GLU B 205      13.224 -54.710   5.983  1.00142.50           C  
ATOM   3138 CD   GLU B 205      13.654 -53.263   5.849  1.00138.98           C  
ATOM   3139 OE1  GLU B 205      14.878 -53.008   5.894  1.00138.89           O  
ATOM   3140 OE2  GLU B 205      12.777 -52.387   5.676  1.00135.79           O  
ATOM   3141 N    THR B 206      11.555 -56.651   9.898  1.00119.19           N  
ATOM   3142 CA   THR B 206      11.216 -57.947  10.465  1.00118.07           C  
ATOM   3143 C    THR B 206       9.811 -57.918  11.065  1.00117.98           C  
ATOM   3144 O    THR B 206       8.959 -58.724  10.703  1.00128.66           O  
ATOM   3145 CB   THR B 206      12.266 -58.402  11.490  1.00106.85           C  
ATOM   3146 OG1  THR B 206      13.574 -58.147  10.965  1.00 95.63           O  
ATOM   3147 CG2  THR B 206      12.122 -59.889  11.766  1.00114.17           C  
ATOM   3148 N    CYS B 207       9.561 -56.985  11.972  1.00101.78           N  
ATOM   3149 CA   CYS B 207       8.198 -56.711  12.365  1.00 98.69           C  
ATOM   3150 C    CYS B 207       7.497 -56.195  11.135  1.00 99.64           C  
ATOM   3151 O    CYS B 207       7.819 -56.553  10.005  1.00107.94           O  
ATOM   3152 CB   CYS B 207       8.157 -55.579  13.388  1.00101.80           C  
ATOM   3153 SG   CYS B 207       8.715 -55.960  15.053  1.00 97.92           S  
ATOM   3154 N    GLY B 208       6.530 -55.326  11.384  1.00 94.34           N  
ATOM   3155 CA   GLY B 208       6.035 -54.392  10.395  1.00 95.31           C  
ATOM   3156 C    GLY B 208       5.865 -53.107  11.181  1.00 96.27           C  
ATOM   3157 O    GLY B 208       5.165 -52.166  10.771  1.00 99.46           O  
ATOM   3158 N    ILE B 209       6.511 -53.092  12.345  1.00 86.57           N  
ATOM   3159 CA   ILE B 209       6.331 -52.015  13.304  1.00 77.87           C  
ATOM   3160 C    ILE B 209       6.729 -50.688  12.702  1.00 77.47           C  
ATOM   3161 O    ILE B 209       7.638 -50.629  11.867  1.00 78.16           O  
ATOM   3162 CB   ILE B 209       7.073 -52.287  14.633  1.00 78.03           C  
ATOM   3163 CG1  ILE B 209       6.064 -52.634  15.724  1.00 88.31           C  
ATOM   3164 CG2  ILE B 209       7.857 -51.079  15.100  1.00 63.32           C  
ATOM   3165 CD1  ILE B 209       5.272 -53.900  15.445  1.00 98.43           C  
ATOM   3166 N    ARG B 210       6.027 -49.635  13.129  1.00 76.98           N  
ATOM   3167 CA   ARG B 210       6.217 -48.291  12.607  1.00 68.72           C  
ATOM   3168 C    ARG B 210       6.404 -47.227  13.705  1.00 69.26           C  
ATOM   3169 O    ARG B 210       5.840 -47.346  14.799  1.00 75.41           O  
ATOM   3170 CB   ARG B 210       5.029 -47.939  11.708  1.00 75.06           C  
ATOM   3171 CG   ARG B 210       4.833 -48.888  10.514  1.00 80.47           C  
ATOM   3172 CD   ARG B 210       3.833 -48.315   9.502  1.00 85.86           C  
ATOM   3173 NE   ARG B 210       3.899 -48.995   8.211  1.00 97.11           N  
ATOM   3174 CZ   ARG B 210       2.994 -49.869   7.780  1.00105.95           C  
ATOM   3175 NH1  ARG B 210       1.938 -50.159   8.532  1.00106.56           N  
ATOM   3176 NH2  ARG B 210       3.139 -50.449   6.594  1.00111.31           N  
ATOM   3177 N    MET B 211       7.231 -46.218  13.400  1.00 72.14           N  
ATOM   3178 CA   MET B 211       7.357 -44.907  14.102  1.00 66.38           C  
ATOM   3179 C    MET B 211       7.871 -44.088  12.933  1.00 73.42           C  
ATOM   3180 O    MET B 211       8.607 -44.670  12.148  1.00 88.42           O  
ATOM   3181 CB   MET B 211       8.382 -44.992  15.226  1.00 55.16           C  
ATOM   3182 CG   MET B 211       9.142 -46.334  15.298  1.00 44.42           C  
ATOM   3183 SD   MET B 211      10.393 -46.252  16.588  1.00 82.18           S  
ATOM   3184 CE   MET B 211      11.004 -47.942  16.639  1.00 45.20           C  
ATOM   3185 N    HIS B 212       7.574 -42.801  12.722  1.00 72.59           N  
ATOM   3186 CA   HIS B 212       7.473 -41.650  13.621  1.00 75.14           C  
ATOM   3187 C    HIS B 212       8.879 -41.173  13.851  1.00 80.97           C  
ATOM   3188 O    HIS B 212       9.481 -41.448  14.884  1.00 90.52           O  
ATOM   3189 CB   HIS B 212       6.657 -41.829  14.894  1.00 75.68           C  
ATOM   3190 CG   HIS B 212       5.319 -41.164  14.814  1.00 74.90           C  
ATOM   3191 ND1  HIS B 212       5.004 -40.281  13.809  1.00 77.81           N  
ATOM   3192 CD2  HIS B 212       4.215 -41.259  15.594  1.00 70.29           C  
ATOM   3193 CE1  HIS B 212       3.758 -39.861  13.969  1.00 74.72           C  
ATOM   3194 NE2  HIS B 212       3.263 -40.436  15.047  1.00 66.48           N  
ATOM   3195 N    LEU B 213       9.407 -40.496  12.833  1.00 74.94           N  
ATOM   3196 CA   LEU B 213      10.818 -40.133  12.799  1.00 72.79           C  
ATOM   3197 C    LEU B 213      11.290 -39.608  14.155  1.00 66.84           C  
ATOM   3198 O    LEU B 213      12.114 -40.255  14.812  1.00 61.27           O  
ATOM   3199 CB   LEU B 213      11.107 -39.145  11.665  1.00 74.07           C  
ATOM   3200 CG   LEU B 213      11.372 -39.770  10.288  1.00 71.49           C  
ATOM   3201 CD1  LEU B 213      10.702 -41.132  10.170  1.00 67.62           C  
ATOM   3202 CD2  LEU B 213      10.898 -38.848   9.169  1.00 69.94           C  
ATOM   3203 N    PRO B 214      10.724 -38.470  14.600  1.00 56.45           N  
ATOM   3204 CA   PRO B 214      11.046 -37.917  15.919  1.00 48.57           C  
ATOM   3205 C    PRO B 214      10.961 -38.970  17.038  1.00 59.41           C  
ATOM   3206 O    PRO B 214      11.668 -38.864  18.045  1.00 60.23           O  
ATOM   3207 CB   PRO B 214       9.953 -36.858  16.131  1.00 37.65           C  
ATOM   3208 CG   PRO B 214       9.472 -36.488  14.771  1.00 36.03           C  
ATOM   3209 CD   PRO B 214       9.597 -37.760  13.962  1.00 49.82           C  
ATOM   3210 N    CYS B 215      10.092 -39.963  16.884  1.00 63.96           N  
ATOM   3211 CA   CYS B 215      10.003 -41.006  17.892  1.00 61.45           C  
ATOM   3212 C    CYS B 215      11.246 -41.849  17.774  1.00 66.58           C  
ATOM   3213 O    CYS B 215      11.897 -42.168  18.776  1.00 71.33           O  
ATOM   3214 CB   CYS B 215       8.749 -41.862  17.707  1.00 58.13           C  
ATOM   3215 SG   CYS B 215       7.234 -40.981  18.126  1.00 51.98           S  
ATOM   3216 N    VAL B 216      11.596 -42.198  16.542  1.00 65.22           N  
ATOM   3217 CA   VAL B 216      12.771 -43.025  16.337  1.00 69.86           C  
ATOM   3218 C    VAL B 216      13.976 -42.222  16.819  1.00 73.25           C  
ATOM   3219 O    VAL B 216      14.906 -42.772  17.410  1.00 79.19           O  
ATOM   3220 CB   VAL B 216      12.910 -43.493  14.864  1.00 71.05           C  
ATOM   3221 CG1  VAL B 216      11.617 -43.239  14.124  1.00 74.11           C  
ATOM   3222 CG2  VAL B 216      14.032 -42.780  14.171  1.00 70.86           C  
ATOM   3223 N    ALA B 217      13.933 -40.910  16.605  1.00 67.06           N  
ATOM   3224 CA   ALA B 217      15.006 -40.037  17.066  1.00 60.92           C  
ATOM   3225 C    ALA B 217      15.188 -40.182  18.557  1.00 60.05           C  
ATOM   3226 O    ALA B 217      16.281 -40.519  19.005  1.00 62.15           O  
ATOM   3227 CB   ALA B 217      14.724 -38.590  16.720  1.00 65.93           C  
ATOM   3228 N    LYS B 218      14.118 -39.931  19.318  1.00 66.43           N  
ATOM   3229 CA   LYS B 218      14.166 -40.039  20.780  1.00 70.50           C  
ATOM   3230 C    LYS B 218      14.401 -41.468  21.286  1.00 69.84           C  
ATOM   3231 O    LYS B 218      15.289 -41.701  22.115  1.00 71.02           O  
ATOM   3232 CB   LYS B 218      12.927 -39.442  21.457  1.00 78.79           C  
ATOM   3233 CG   LYS B 218      13.027 -39.447  23.002  1.00100.01           C  
ATOM   3234 CD   LYS B 218      11.833 -38.772  23.710  1.00115.17           C  
ATOM   3235 CE   LYS B 218      11.915 -38.922  25.245  1.00122.05           C  
ATOM   3236 NZ   LYS B 218      10.786 -38.260  25.983  1.00122.32           N  
ATOM   3237 N    TYR B 219      13.627 -42.432  20.805  1.00 64.41           N  
ATOM   3238 CA   TYR B 219      13.802 -43.783  21.335  1.00 68.34           C  
ATOM   3239 C    TYR B 219      15.268 -44.273  21.278  1.00 67.87           C  
ATOM   3240 O    TYR B 219      15.799 -44.816  22.252  1.00 63.45           O  
ATOM   3241 CB   TYR B 219      12.852 -44.790  20.671  1.00 62.49           C  
ATOM   3242 CG   TYR B 219      12.937 -46.164  21.303  1.00 60.21           C  
ATOM   3243 CD1  TYR B 219      12.542 -46.374  22.621  1.00 62.54           C  
ATOM   3244 CD2  TYR B 219      13.441 -47.242  20.595  1.00 61.10           C  
ATOM   3245 CE1  TYR B 219      12.628 -47.627  23.205  1.00 65.00           C  
ATOM   3246 CE2  TYR B 219      13.531 -48.497  21.171  1.00 62.88           C  
ATOM   3247 CZ   TYR B 219      13.118 -48.686  22.467  1.00 66.30           C  
ATOM   3248 OH   TYR B 219      13.210 -49.942  23.021  1.00 71.67           O  
ATOM   3249 N    PHE B 220      15.911 -44.075  20.133  1.00 70.65           N  
ATOM   3250 CA   PHE B 220      17.262 -44.573  19.922  1.00 74.86           C  
ATOM   3251 C    PHE B 220      18.307 -43.506  20.183  1.00 81.25           C  
ATOM   3252 O    PHE B 220      19.453 -43.639  19.738  1.00 91.38           O  
ATOM   3253 CB   PHE B 220      17.435 -45.048  18.486  1.00 77.21           C  
ATOM   3254 CG   PHE B 220      16.545 -46.185  18.111  1.00 79.06           C  
ATOM   3255 CD1  PHE B 220      16.732 -47.435  18.673  1.00 83.04           C  
ATOM   3256 CD2  PHE B 220      15.534 -46.012  17.177  1.00 74.11           C  
ATOM   3257 CE1  PHE B 220      15.925 -48.491  18.319  1.00 83.74           C  
ATOM   3258 CE2  PHE B 220      14.719 -47.065  16.824  1.00 73.37           C  
ATOM   3259 CZ   PHE B 220      14.915 -48.304  17.391  1.00 80.80           C  
ATOM   3260 N    GLN B 221      17.918 -42.444  20.884  1.00 73.76           N  
ATOM   3261 CA   GLN B 221      18.821 -41.323  21.104  1.00 75.03           C  
ATOM   3262 C    GLN B 221      20.037 -41.783  21.874  1.00 81.16           C  
ATOM   3263 O    GLN B 221      19.907 -42.510  22.856  1.00 86.99           O  
ATOM   3264 CB   GLN B 221      18.138 -40.190  21.868  1.00 79.50           C  
ATOM   3265 CG   GLN B 221      18.977 -38.918  21.909  1.00 89.87           C  
ATOM   3266 CD   GLN B 221      18.346 -37.821  22.737  1.00 93.23           C  
ATOM   3267 OE1  GLN B 221      17.397 -38.062  23.491  1.00 96.18           O  
ATOM   3268 NE2  GLN B 221      18.870 -36.604  22.604  1.00 90.94           N  
ATOM   3269 N    SER B 222      21.216 -41.372  21.418  1.00 84.83           N  
ATOM   3270 CA   SER B 222      22.466 -41.701  22.101  1.00 87.16           C  
ATOM   3271 C    SER B 222      22.730 -43.215  22.222  1.00 83.74           C  
ATOM   3272 O    SER B 222      23.412 -43.658  23.153  1.00 90.80           O  
ATOM   3273 CB   SER B 222      22.516 -41.031  23.491  1.00 88.00           C  
ATOM   3274 OG   SER B 222      22.720 -39.627  23.402  1.00 89.92           O  
ATOM   3275 N    ASN B 223      22.199 -44.008  21.296  1.00 71.44           N  
ATOM   3276 CA   ASN B 223      22.359 -45.459  21.395  1.00 64.73           C  
ATOM   3277 C    ASN B 223      23.151 -45.970  20.220  1.00 67.78           C  
ATOM   3278 O    ASN B 223      22.827 -45.680  19.074  1.00 81.97           O  
ATOM   3279 CB   ASN B 223      21.006 -46.181  21.508  1.00 57.15           C  
ATOM   3280 CG   ASN B 223      21.147 -47.661  21.867  1.00 62.47           C  
ATOM   3281 OD1  ASN B 223      21.927 -48.397  21.258  1.00 64.93           O  
ATOM   3282 ND2  ASN B 223      20.375 -48.101  22.856  1.00 63.42           N  
ATOM   3283 N    ALA B 224      24.197 -46.721  20.527  1.00 70.43           N  
ATOM   3284 CA   ALA B 224      25.181 -47.142  19.541  1.00 86.46           C  
ATOM   3285 C    ALA B 224      24.692 -48.342  18.763  1.00 93.86           C  
ATOM   3286 O    ALA B 224      25.256 -48.688  17.728  1.00106.64           O  
ATOM   3287 CB   ALA B 224      26.495 -47.472  20.220  1.00 91.28           C  
ATOM   3288 N    GLU B 225      23.650 -48.982  19.278  1.00 87.07           N  
ATOM   3289 CA   GLU B 225      23.111 -50.191  18.676  1.00 86.40           C  
ATOM   3290 C    GLU B 225      21.586 -50.166  18.683  1.00 80.78           C  
ATOM   3291 O    GLU B 225      20.945 -50.923  19.409  1.00 79.71           O  
ATOM   3292 CB   GLU B 225      23.617 -51.413  19.427  1.00100.89           C  
ATOM   3293 CG   GLU B 225      23.145 -52.715  18.833  1.00118.22           C  
ATOM   3294 CD   GLU B 225      23.827 -53.018  17.524  1.00130.79           C  
ATOM   3295 OE1  GLU B 225      24.984 -53.489  17.566  1.00132.18           O  
ATOM   3296 OE2  GLU B 225      23.206 -52.784  16.461  1.00136.08           O  
ATOM   3297 N    PRO B 226      20.993 -49.273  17.886  1.00 76.56           N  
ATOM   3298 CA   PRO B 226      19.538 -49.181  17.923  1.00 69.80           C  
ATOM   3299 C    PRO B 226      18.950 -50.519  17.580  1.00 73.12           C  
ATOM   3300 O    PRO B 226      19.264 -51.079  16.528  1.00 79.74           O  
ATOM   3301 CB   PRO B 226      19.230 -48.197  16.798  1.00 69.79           C  
ATOM   3302 CG   PRO B 226      20.430 -47.336  16.730  1.00 71.91           C  
ATOM   3303 CD   PRO B 226      21.577 -48.290  16.960  1.00 75.43           C  
ATOM   3304 N    ARG B 227      18.110 -51.031  18.466  1.00 69.49           N  
ATOM   3305 CA   ARG B 227      17.416 -52.278  18.212  1.00 67.93           C  
ATOM   3306 C    ARG B 227      15.902 -52.068  18.245  1.00 81.78           C  
ATOM   3307 O    ARG B 227      15.374 -51.360  19.112  1.00 84.31           O  
ATOM   3308 CB   ARG B 227      17.823 -53.317  19.248  1.00 56.22           C  
ATOM   3309 CG   ARG B 227      19.232 -53.864  19.071  1.00 59.69           C  
ATOM   3310 CD   ARG B 227      19.569 -54.818  20.199  1.00 77.45           C  
ATOM   3311 NE   ARG B 227      20.803 -55.566  19.977  1.00 94.91           N  
ATOM   3312 CZ   ARG B 227      20.882 -56.697  19.278  1.00105.16           C  
ATOM   3313 NH1  ARG B 227      19.799 -57.213  18.705  1.00106.49           N  
ATOM   3314 NH2  ARG B 227      22.051 -57.312  19.146  1.00109.15           N  
ATOM   3315 N    CYS B 228      15.215 -52.692  17.293  1.00 84.79           N  
ATOM   3316 CA   CYS B 228      13.761 -52.617  17.175  1.00 77.73           C  
ATOM   3317 C    CYS B 228      13.086 -53.054  18.465  1.00 71.50           C  
ATOM   3318 O    CYS B 228      13.232 -54.192  18.889  1.00 72.12           O  
ATOM   3319 CB   CYS B 228      13.301 -53.524  16.035  1.00 84.76           C  
ATOM   3320 SG   CYS B 228      11.536 -53.800  15.965  1.00 87.84           S  
ATOM   3321 N    PRO B 229      12.316 -52.156  19.080  1.00 69.77           N  
ATOM   3322 CA   PRO B 229      11.746 -52.385  20.418  1.00 72.69           C  
ATOM   3323 C    PRO B 229      10.908 -53.661  20.493  1.00 85.09           C  
ATOM   3324 O    PRO B 229      11.066 -54.470  21.414  1.00 99.88           O  
ATOM   3325 CB   PRO B 229      10.857 -51.161  20.649  1.00 75.24           C  
ATOM   3326 CG   PRO B 229      11.223 -50.168  19.567  1.00 78.33           C  
ATOM   3327 CD   PRO B 229      11.773 -50.958  18.422  1.00 75.66           C  
ATOM   3328 N    HIS B 230      10.005 -53.825  19.537  1.00 86.44           N  
ATOM   3329 CA   HIS B 230       9.252 -55.063  19.395  1.00 99.15           C  
ATOM   3330 C    HIS B 230      10.072 -55.941  18.473  1.00101.31           C  
ATOM   3331 O    HIS B 230      10.289 -55.570  17.327  1.00112.70           O  
ATOM   3332 CB   HIS B 230       7.895 -54.765  18.749  1.00104.58           C  
ATOM   3333 CG   HIS B 230       6.961 -55.938  18.707  1.00115.12           C  
ATOM   3334 ND1  HIS B 230       6.172 -56.296  19.776  1.00123.18           N  
ATOM   3335 CD2  HIS B 230       6.676 -56.815  17.715  1.00117.01           C  
ATOM   3336 CE1  HIS B 230       5.445 -57.354  19.451  1.00126.18           C  
ATOM   3337 NE2  HIS B 230       5.732 -57.686  18.207  1.00123.76           N  
ATOM   3338 N    CYS B 231      10.546 -57.079  18.970  1.00 92.25           N  
ATOM   3339 CA   CYS B 231      11.338 -58.032  18.169  1.00101.95           C  
ATOM   3340 C    CYS B 231      12.845 -57.836  18.272  1.00104.78           C  
ATOM   3341 O    CYS B 231      13.618 -58.704  17.863  1.00109.95           O  
ATOM   3342 CB   CYS B 231      10.943 -58.026  16.688  1.00106.58           C  
ATOM   3343 SG   CYS B 231      12.029 -57.042  15.607  1.00108.53           S  
ATOM   3344 N    ASN B 232      13.260 -56.682  18.776  1.00102.45           N  
ATOM   3345 CA   ASN B 232      14.663 -56.441  19.103  1.00 97.46           C  
ATOM   3346 C    ASN B 232      15.702 -56.676  17.987  1.00 94.96           C  
ATOM   3347 O    ASN B 232      16.903 -56.712  18.254  1.00 92.14           O  
ATOM   3348 CB   ASN B 232      15.026 -57.220  20.367  1.00 94.81           C  
ATOM   3349 CG   ASN B 232      16.389 -56.867  20.891  1.00 93.17           C  
ATOM   3350 OD1  ASN B 232      17.386 -57.472  20.500  1.00 97.24           O  
ATOM   3351 ND2  ASN B 232      16.445 -55.888  21.792  1.00 91.83           N  
ATOM   3352 N    ASP B 233      15.249 -56.817  16.745  1.00 95.84           N  
ATOM   3353 CA   ASP B 233      16.166 -56.923  15.611  1.00 98.18           C  
ATOM   3354 C    ASP B 233      16.884 -55.589  15.418  1.00 94.81           C  
ATOM   3355 O    ASP B 233      16.382 -54.541  15.831  1.00 91.20           O  
ATOM   3356 CB   ASP B 233      15.404 -57.297  14.338  1.00107.49           C  
ATOM   3357 CG   ASP B 233      16.260 -58.058  13.341  1.00121.89           C  
ATOM   3358 OD1  ASP B 233      17.366 -58.508  13.713  1.00128.64           O  
ATOM   3359 OD2  ASP B 233      15.821 -58.221  12.185  1.00126.64           O  
ATOM   3360 N    TYR B 234      18.061 -55.624  14.801  1.00 95.65           N  
ATOM   3361 CA   TYR B 234      18.838 -54.408  14.593  1.00 99.31           C  
ATOM   3362 C    TYR B 234      18.045 -53.446  13.715  1.00102.15           C  
ATOM   3363 O    TYR B 234      17.357 -53.878  12.792  1.00109.35           O  
ATOM   3364 CB   TYR B 234      20.184 -54.739  13.945  1.00110.58           C  
ATOM   3365 CG   TYR B 234      21.036 -55.726  14.729  1.00120.53           C  
ATOM   3366 CD1  TYR B 234      21.216 -57.036  14.289  1.00125.33           C  
ATOM   3367 CD2  TYR B 234      21.668 -55.343  15.903  1.00122.09           C  
ATOM   3368 CE1  TYR B 234      22.001 -57.936  15.007  1.00128.45           C  
ATOM   3369 CE2  TYR B 234      22.452 -56.233  16.621  1.00123.32           C  
ATOM   3370 CZ   TYR B 234      22.615 -57.526  16.174  1.00127.92           C  
ATOM   3371 OH   TYR B 234      23.395 -58.404  16.902  1.00133.04           O  
ATOM   3372 N    TRP B 235      18.141 -52.149  13.999  1.00 96.60           N  
ATOM   3373 CA   TRP B 235      17.303 -51.143  13.333  1.00 92.26           C  
ATOM   3374 C    TRP B 235      17.925 -50.589  12.043  1.00 93.74           C  
ATOM   3375 O    TRP B 235      18.927 -49.870  12.092  1.00 88.56           O  
ATOM   3376 CB   TRP B 235      16.958 -50.002  14.304  1.00 90.69           C  
ATOM   3377 CG   TRP B 235      15.908 -49.071  13.769  1.00 89.84           C  
ATOM   3378 CD1  TRP B 235      16.105 -47.831  13.230  1.00 85.09           C  
ATOM   3379 CD2  TRP B 235      14.497 -49.317  13.702  1.00 86.10           C  
ATOM   3380 NE1  TRP B 235      14.903 -47.292  12.831  1.00 74.99           N  
ATOM   3381 CE2  TRP B 235      13.901 -48.184  13.114  1.00 77.74           C  
ATOM   3382 CE3  TRP B 235      13.679 -50.389  14.077  1.00 85.68           C  
ATOM   3383 CZ2  TRP B 235      12.525 -48.091  12.899  1.00 79.13           C  
ATOM   3384 CZ3  TRP B 235      12.312 -50.295  13.857  1.00 79.94           C  
ATOM   3385 CH2  TRP B 235      11.751 -49.155  13.279  1.00 78.31           C  
ATOM   3386 N    PRO B 236      17.293 -50.887  10.887  1.00102.01           N  
ATOM   3387 CA   PRO B 236      17.843 -50.746   9.524  1.00 95.91           C  
ATOM   3388 C    PRO B 236      18.065 -49.316   9.046  1.00 85.01           C  
ATOM   3389 O    PRO B 236      18.869 -49.109   8.135  1.00 82.86           O  
ATOM   3390 CB   PRO B 236      16.764 -51.385   8.643  1.00 93.10           C  
ATOM   3391 CG   PRO B 236      15.508 -51.238   9.397  1.00 93.02           C  
ATOM   3392 CD   PRO B 236      15.870 -51.276  10.867  1.00 99.24           C  
ATOM   3393 N    HIS B 237      17.373 -48.358   9.653  1.00 78.20           N  
ATOM   3394 CA   HIS B 237      17.296 -46.997   9.122  1.00 85.48           C  
ATOM   3395 C    HIS B 237      18.131 -45.967   9.884  1.00 88.89           C  
ATOM   3396 O    HIS B 237      18.579 -46.211  11.005  1.00 96.08           O  
ATOM   3397 CB   HIS B 237      15.833 -46.563   9.055  1.00 85.64           C  
ATOM   3398 CG   HIS B 237      14.945 -47.595   8.440  1.00 96.90           C  
ATOM   3399 ND1  HIS B 237      15.191 -48.139   7.196  1.00105.08           N  
ATOM   3400 CD2  HIS B 237      13.821 -48.195   8.897  1.00100.61           C  
ATOM   3401 CE1  HIS B 237      14.257 -49.028   6.914  1.00109.22           C  
ATOM   3402 NE2  HIS B 237      13.413 -49.081   7.930  1.00108.48           N  
ATOM   3403 N    GLU B 238      18.334 -44.813   9.260  1.00 86.59           N  
ATOM   3404 CA   GLU B 238      19.165 -43.763   9.831  1.00 91.28           C  
ATOM   3405 C    GLU B 238      18.446 -43.068  10.984  1.00 87.95           C  
ATOM   3406 O    GLU B 238      17.361 -42.520  10.804  1.00 93.73           O  
ATOM   3407 CB   GLU B 238      19.522 -42.751   8.741  1.00 99.68           C  
ATOM   3408 CG   GLU B 238      19.848 -41.358   9.241  1.00100.04           C  
ATOM   3409 CD   GLU B 238      19.649 -40.317   8.163  1.00107.09           C  
ATOM   3410 OE1  GLU B 238      19.407 -40.712   6.998  1.00108.21           O  
ATOM   3411 OE2  GLU B 238      19.723 -39.110   8.479  1.00110.84           O  
ATOM   3412 N    ILE B 239      19.047 -43.091  12.169  1.00 76.93           N  
ATOM   3413 CA   ILE B 239      18.423 -42.470  13.341  1.00 74.74           C  
ATOM   3414 C    ILE B 239      18.556 -40.942  13.335  1.00 79.43           C  
ATOM   3415 O    ILE B 239      19.665 -40.414  13.410  1.00 92.70           O  
ATOM   3416 CB   ILE B 239      18.964 -43.067  14.679  1.00 72.38           C  
ATOM   3417 CG1  ILE B 239      18.253 -44.380  15.021  1.00 61.91           C  
ATOM   3418 CG2  ILE B 239      18.767 -42.102  15.833  1.00 75.33           C  
ATOM   3419 CD1  ILE B 239      18.751 -45.579  14.223  1.00 55.29           C  
ATOM   3420 N    PRO B 240      17.422 -40.228  13.243  1.00 75.53           N  
ATOM   3421 CA   PRO B 240      17.458 -38.762  13.234  1.00 69.11           C  
ATOM   3422 C    PRO B 240      17.934 -38.215  14.560  1.00 74.40           C  
ATOM   3423 O    PRO B 240      17.874 -38.892  15.587  1.00 75.41           O  
ATOM   3424 CB   PRO B 240      15.997 -38.375  13.026  1.00 56.69           C  
ATOM   3425 CG   PRO B 240      15.370 -39.549  12.382  1.00 61.84           C  
ATOM   3426 CD   PRO B 240      16.064 -40.735  13.000  1.00 74.88           C  
ATOM   3427 N    LYS B 241      18.411 -36.984  14.534  1.00 78.76           N  
ATOM   3428 CA   LYS B 241      18.926 -36.381  15.737  1.00 86.41           C  
ATOM   3429 C    LYS B 241      17.815 -35.511  16.268  1.00 80.15           C  
ATOM   3430 O    LYS B 241      17.296 -34.679  15.550  1.00 80.34           O  
ATOM   3431 CB   LYS B 241      20.201 -35.603  15.418  1.00102.99           C  
ATOM   3432 CG   LYS B 241      21.423 -36.535  15.239  1.00113.15           C  
ATOM   3433 CD   LYS B 241      22.384 -36.075  14.129  1.00122.18           C  
ATOM   3434 CE   LYS B 241      21.871 -36.408  12.713  1.00118.08           C  
ATOM   3435 NZ   LYS B 241      22.655 -35.720  11.634  1.00116.00           N  
ATOM   3436 N    VAL B 242      17.417 -35.736  17.515  1.00 82.72           N  
ATOM   3437 CA   VAL B 242      16.191 -35.124  18.045  1.00 81.49           C  
ATOM   3438 C    VAL B 242      16.219 -33.604  17.969  1.00 79.15           C  
ATOM   3439 O    VAL B 242      17.279 -32.993  18.061  1.00 89.60           O  
ATOM   3440 CB   VAL B 242      15.895 -35.573  19.507  1.00 72.01           C  
ATOM   3441 CG1  VAL B 242      16.862 -36.696  19.942  1.00 75.51           C  
ATOM   3442 CG2  VAL B 242      15.886 -34.378  20.475  1.00 62.10           C  
ATOM   3443 N    PHE B 243      15.047 -33.000  17.820  1.00 77.68           N  
ATOM   3444 CA   PHE B 243      14.936 -31.562  17.566  1.00 83.13           C  
ATOM   3445 C    PHE B 243      15.502 -30.683  18.680  1.00 94.96           C  
ATOM   3446 O    PHE B 243      15.436 -31.033  19.859  1.00 99.24           O  
ATOM   3447 CB   PHE B 243      13.478 -31.202  17.308  1.00 74.41           C  
ATOM   3448 CG   PHE B 243      13.282 -29.830  16.769  1.00 74.04           C  
ATOM   3449 CD1  PHE B 243      12.969 -28.777  17.618  1.00 79.11           C  
ATOM   3450 CD2  PHE B 243      13.390 -29.586  15.409  1.00 77.30           C  
ATOM   3451 CE1  PHE B 243      12.778 -27.490  17.125  1.00 82.25           C  
ATOM   3452 CE2  PHE B 243      13.202 -28.301  14.902  1.00 81.70           C  
ATOM   3453 CZ   PHE B 243      12.897 -27.250  15.764  1.00 82.62           C  
ATOM   3454 N    ASP B 244      16.063 -29.543  18.288  1.00103.52           N  
ATOM   3455 CA   ASP B 244      16.586 -28.557  19.222  1.00118.40           C  
ATOM   3456 C    ASP B 244      16.606 -27.226  18.492  1.00132.29           C  
ATOM   3457 O    ASP B 244      16.841 -27.195  17.286  1.00132.29           O  
ATOM   3458 CB   ASP B 244      18.000 -28.940  19.666  1.00127.60           C  
ATOM   3459 CG   ASP B 244      18.699 -27.832  20.443  1.00138.43           C  
ATOM   3460 OD1  ASP B 244      19.825 -27.451  20.055  1.00141.86           O  
ATOM   3461 OD2  ASP B 244      18.129 -27.342  21.441  1.00143.06           O  
ATOM   3462 N    PRO B 245      16.314 -26.127  19.206  1.00147.06           N  
ATOM   3463 CA   PRO B 245      16.408 -24.762  18.666  1.00158.24           C  
ATOM   3464 C    PRO B 245      17.827 -24.388  18.209  1.00165.39           C  
ATOM   3465 O    PRO B 245      18.760 -24.328  19.021  1.00160.94           O  
ATOM   3466 CB   PRO B 245      15.985 -23.890  19.852  1.00160.57           C  
ATOM   3467 CG   PRO B 245      15.091 -24.769  20.659  1.00153.56           C  
ATOM   3468 CD   PRO B 245      15.643 -26.161  20.518  1.00147.79           C  
ATOM   3469 N    GLU B 246      17.973 -24.140  16.909  1.00171.08           N  
ATOM   3470 CA   GLU B 246      19.255 -23.758  16.328  1.00175.56           C  
ATOM   3471 C    GLU B 246      19.035 -23.087  14.974  1.00179.16           C  
ATOM   3472 O    GLU B 246      18.885 -23.759  13.951  1.00177.07           O  
ATOM   3473 CB   GLU B 246      20.161 -24.981  16.168  1.00172.40           C  
ATOM   3474 CG   GLU B 246      21.637 -24.717  16.438  1.00179.74           C  
ATOM   3475 CD   GLU B 246      22.297 -23.814  15.404  1.00188.49           C  
ATOM   3476 OE1  GLU B 246      23.478 -23.456  15.601  1.00192.38           O  
ATOM   3477 OE2  GLU B 246      21.647 -23.462  14.397  1.00190.40           O  
HETATM 3480 MG    MG A 295       7.816   8.281 -18.575  1.00 96.90          Mg  
HETATM 3481 ZN    ZN B   1       4.957 -41.503  17.633  1.00 65.38          Zn  
HETATM 3482 ZN    ZN B   2      10.816 -55.288  14.296  1.00 87.77          Zn  
HETATM 3487 O    HOH B  62     -29.233 -15.970  30.658  1.00 84.11          O (WAT)  
