# Supplementary material for: COZOID: contact zone identifier for visual analysis of protein-protein interactions
Source: BMC Bioinformatics. 2018 Apr 6;19:125. doi: 10.1186/s12859-018-2113-6 (PMC5889581; doi:10.1186/s12859-018-2113-6)
Supplement: Supplementary file 3 — Example data. Testing dataset used in the manuscript. (ZIP 2662 kb) [file 12859_2018_2113_MOESM3_ESM.zip › Test_data_COZOID/cluster10_1.pdb]

REMARK FILENAME="/data/home/enm009/home_crm01_269825079/CREAM269825079/DIRAC_"
REMARK ===============================================================
REMARK HADDOCK run for complex
REMARK final NOE weights: unambig 50 amb: 50
REMARK ===============================================================
REMARK            total,bonds,angles,improper,dihe,vdw,elec,air,cdih,coup,sani,vean,dani
REMARK energies: -283.733, 0, 0, 0, 0, -41.992, -243.04, 1.29933, 0, 0, 0, 0, 0
REMARK ===============================================================
REMARK            bonds,angles,impropers,dihe,air,cdih,coup,sani,vean,dani
REMARK rms-dev.: 0,0,0,0,4.470978E-02,0,0, 0, 0, 0
REMARK ===============================================================
REMARK               air,cdih,coup,sani,vean,dani
REMARK               >0.3,>5,>1,>0,>5,>0.2
REMARK violations.: 0, 0, 0, 0, 0, 0
REMARK ===============================================================
REMARK                        CVpartition#,violations,rms
REMARK AIRs cross-validation: 2, 1, 1.38698
REMARK ===============================================================
REMARK NCS energy: 0
REMARK ===============================================================
REMARK Symmetry energy: 0
REMARK ===============================================================
REMARK Desolvation energy: 24.9594
REMARK Internal energy free molecules: 2652.85
REMARK Internal energy complex: -17155
REMARK Binding energy: -20068
REMARK ===============================================================
REMARK buried surface area: 1491.24
REMARK ===============================================================
REMARK water - chain1: 0 0 0
REMARK water - chain2: 0 0 0
REMARK water - chain3: 0 0 0
REMARK water - chain4: 0 0 0
REMARK water - chain5: 0 0 0
REMARK water - chain6: 0 0 0
REMARK ===============================================================
REMARK water - water: 0 0 0
REMARK ===============================================================
REMARK DATE:08-Dec-2015  20:01:19       created by user: enm009
REMARK VERSION:1.2
ATOM      1  C   GLY A  78       3.014  31.323  -0.684  1.00 10.00      A   
ATOM      2  O   GLY A  78       2.258  31.268  -1.655  1.00 10.00      A   
ATOM      3  N   GLY A  78       2.021  33.205   0.605  1.00 10.00      A   
ATOM      4  HT1 GLY A  78       1.190  33.270  -0.012  1.00 10.00      A   
ATOM      5  HT2 GLY A  78       2.763  33.828   0.231  1.00 10.00      A   
ATOM      6  HT3 GLY A  78       1.759  33.530   1.557  1.00 10.00      A   
ATOM      7  CA  GLY A  78       2.504  31.806   0.658  1.00 10.00      A   
ATOM      8  N   PRO A  79       4.302  30.965  -0.770  1.00 10.00      A   
ATOM      9  CA  PRO A  79       4.906  30.480  -2.014  1.00 10.00      A   
ATOM     10  CB  PRO A  79       6.405  30.496  -1.709  1.00 10.00      A   
ATOM     11  CG  PRO A  79       6.491  30.338  -0.231  1.00 10.00      A   
ATOM     12  CD  PRO A  79       5.273  31.007   0.339  1.00 10.00      A   
ATOM     13  C   PRO A  79       4.444  29.067  -2.353  1.00 10.00      A   
ATOM     14  O   PRO A  79       4.865  28.096  -1.725  1.00 10.00      A   
ATOM     15  N   ARG A  80       3.567  28.962  -3.337  1.00 10.00      A   
ATOM     16  HN  ARG A  80       3.268  29.774  -3.801  1.00 10.00      A   
ATOM     17  CA  ARG A  80       3.043  27.672  -3.752  1.00 10.00      A   
ATOM     18  CB  ARG A  80       1.649  27.824  -4.367  1.00 10.00      A   
ATOM     19  CG  ARG A  80       0.633  28.516  -3.471  1.00 10.00      A   
ATOM     20  CD  ARG A  80       0.328  27.700  -2.223  1.00 10.00      A   
ATOM     21  NE  ARG A  80      -1.000  28.011  -1.686  1.00 10.00      A   
ATOM     22  HE  ARG A  80      -1.679  28.328  -2.328  1.00 10.00      A   
ATOM     23  CZ  ARG A  80      -1.344  27.884  -0.403  1.00 10.00      A   
ATOM     24  NH1 ARG A  80      -0.455  27.490   0.500  1.00 10.00      A   
ATOM     25 HH11 ARG A  80      -0.739  27.396   1.514  1.00 10.00      A   
ATOM     26 HH12 ARG A  80       0.522  27.272   0.216  1.00 10.00      A   
ATOM     27  NH2 ARG A  80      -2.584  28.164  -0.019  1.00 10.00      A   
ATOM     28 HH21 ARG A  80      -2.859  28.061   0.985  1.00 10.00      A   
ATOM     29 HH22 ARG A  80      -3.300  28.492  -0.719  1.00 10.00      A   
ATOM     30  C   ARG A  80       3.988  26.997  -4.742  1.00 10.00      A   
ATOM     31  O   ARG A  80       3.941  27.260  -5.946  1.00 10.00      A   
ATOM     32  N   SER A  81       4.864  26.153  -4.223  1.00 10.00      A   
ATOM     33  HN  SER A  81       4.882  26.014  -3.251  1.00 10.00      A   
ATOM     34  CA  SER A  81       5.814  25.430  -5.051  1.00 10.00      A   
ATOM     35  CB  SER A  81       7.053  25.090  -4.221  1.00 10.00      A   
ATOM     36  OG  SER A  81       6.704  24.918  -2.857  1.00 10.00      A   
ATOM     37  HG  SER A  81       7.486  25.039  -2.308  1.00 10.00      A   
ATOM     38  C   SER A  81       5.174  24.157  -5.600  1.00 10.00      A   
ATOM     39  O   SER A  81       4.089  23.763  -5.159  1.00 10.00      A   
ATOM     40  N   GLN A  82       5.842  23.520  -6.558  1.00 10.00      A   
ATOM     41  HN  GLN A  82       6.697  23.887  -6.870  1.00 10.00      A   
ATOM     42  CA  GLN A  82       5.336  22.293  -7.157  1.00 10.00      A   
ATOM     43  CB  GLN A  82       6.253  21.810  -8.282  1.00 10.00      A   
ATOM     44  CG  GLN A  82       5.729  20.583  -9.014  1.00 10.00      A   
ATOM     45  CD  GLN A  82       6.764  19.950  -9.921  1.00 10.00      A   
ATOM     46  OE1 GLN A  82       7.640  20.631 -10.457  1.00 10.00      A   
ATOM     47  NE2 GLN A  82       6.675  18.642 -10.096  1.00 10.00      A   
ATOM     48 HE21 GLN A  82       5.948  18.154  -9.629  1.00 10.00      A   
ATOM     49 HE22 GLN A  82       7.328  18.205 -10.681  1.00 10.00      A   
ATOM     50  C   GLN A  82       5.192  21.207  -6.103  1.00 10.00      A   
ATOM     51  O   GLN A  82       4.132  20.596  -5.975  1.00 10.00      A   
ATOM     52  N   LYS A  83       6.255  20.989  -5.333  1.00 10.00      A   
ATOM     53  HN  LYS A  83       7.069  21.521  -5.476  1.00 10.00      A   
ATOM     54  CA  LYS A  83       6.243  19.976  -4.285  1.00 10.00      A   
ATOM     55  CB  LYS A  83       7.601  19.875  -3.590  1.00 10.00      A   
ATOM     56  CG  LYS A  83       8.546  18.872  -4.230  1.00 10.00      A   
ATOM     57  CD  LYS A  83       9.799  18.692  -3.392  1.00 10.00      A   
ATOM     58  CE  LYS A  83      10.719  17.640  -3.987  1.00 10.00      A   
ATOM     59  NZ  LYS A  83      12.009  17.556  -3.253  1.00 10.00      A   
ATOM     60  HZ1 LYS A  83      12.529  18.452  -3.345  1.00 10.00      A   
ATOM     61  HZ2 LYS A  83      12.597  16.789  -3.639  1.00 10.00      A   
ATOM     62  HZ3 LYS A  83      11.838  17.370  -2.242  1.00 10.00      A   
ATOM     63  C   LYS A  83       5.137  20.231  -3.270  1.00 10.00      A   
ATOM     64  O   LYS A  83       4.543  19.294  -2.753  1.00 10.00      A   
ATOM     65  N   GLN A  84       4.856  21.500  -2.996  1.00 10.00      A   
ATOM     66  HN  GLN A  84       5.361  22.210  -3.443  1.00 10.00      A   
ATOM     67  CA  GLN A  84       3.807  21.855  -2.049  1.00 10.00      A   
ATOM     68  CB  GLN A  84       3.781  23.362  -1.803  1.00 10.00      A   
ATOM     69  CG  GLN A  84       4.566  23.805  -0.583  1.00 10.00      A   
ATOM     70  CD  GLN A  84       4.277  25.242  -0.203  1.00 10.00      A   
ATOM     71  OE1 GLN A  84       3.177  25.753  -0.438  1.00 10.00      A   
ATOM     72  NE2 GLN A  84       5.259  25.902   0.385  1.00 10.00      A   
ATOM     73 HE21 GLN A  84       6.107  25.431   0.537  1.00 10.00      A   
ATOM     74 HE22 GLN A  84       5.101  26.833   0.645  1.00 10.00      A   
ATOM     75  C   GLN A  84       2.450  21.393  -2.558  1.00 10.00      A   
ATOM     76  O   GLN A  84       1.666  20.800  -1.818  1.00 10.00      A   
ATOM     77  N   LEU A  85       2.186  21.652  -3.831  1.00 10.00      A   
ATOM     78  HN  LEU A  85       2.859  22.117  -4.376  1.00 10.00      A   
ATOM     79  CA  LEU A  85       0.922  21.263  -4.439  1.00 10.00      A   
ATOM     80  CB  LEU A  85       0.754  21.918  -5.813  1.00 10.00      A   
ATOM     81  CG  LEU A  85       0.872  23.445  -5.858  1.00 10.00      A   
ATOM     82  CD1 LEU A  85       0.512  23.968  -7.239  1.00 10.00      A   
ATOM     83  CD2 LEU A  85      -0.001  24.092  -4.793  1.00 10.00      A   
ATOM     84  C   LEU A  85       0.824  19.746  -4.558  1.00 10.00      A   
ATOM     85  O   LEU A  85      -0.216  19.158  -4.258  1.00 10.00      A   
ATOM     86  N   GLU A  86       1.918  19.119  -4.982  1.00 10.00      A   
ATOM     87  HN  GLU A  86       2.719  19.648  -5.198  1.00 10.00      A   
ATOM     88  CA  GLU A  86       1.961  17.670  -5.140  1.00 10.00      A   
ATOM     89  CB  GLU A  86       3.240  17.239  -5.859  1.00 10.00      A   
ATOM     90  CG  GLU A  86       3.368  17.798  -7.267  1.00 10.00      A   
ATOM     91  CD  GLU A  86       3.856  16.769  -8.261  1.00 10.00      A   
ATOM     92  OE1 GLU A  86       4.889  17.010  -8.916  1.00 10.00      A   
ATOM     93  OE2 GLU A  86       3.199  15.714  -8.397  1.00 10.00      A   
ATOM     94  C   GLU A  86       1.835  16.966  -3.794  1.00 10.00      A   
ATOM     95  O   GLU A  86       1.211  15.912  -3.687  1.00 10.00      A   
ATOM     96  N   LEU A  87       2.430  17.555  -2.768  1.00 10.00      A   
ATOM     97  HN  LEU A  87       2.938  18.383  -2.916  1.00 10.00      A   
ATOM     98  CA  LEU A  87       2.362  16.992  -1.429  1.00 10.00      A   
ATOM     99  CB  LEU A  87       3.371  17.679  -0.504  1.00 10.00      A   
ATOM    100  CG  LEU A  87       3.417  17.184   0.943  1.00 10.00      A   
ATOM    101  CD1 LEU A  87       4.016  15.787   1.016  1.00 10.00      A   
ATOM    102  CD2 LEU A  87       4.196  18.155   1.815  1.00 10.00      A   
ATOM    103  C   LEU A  87       0.956  17.155  -0.873  1.00 10.00      A   
ATOM    104  O   LEU A  87       0.428  16.259  -0.217  1.00 10.00      A   
ATOM    105  N   LYS A  88       0.345  18.298  -1.160  1.00 10.00      A   
ATOM    106  HN  LYS A  88       0.814  18.969  -1.704  1.00 10.00      A   
ATOM    107  CA  LYS A  88      -0.999  18.581  -0.683  1.00 10.00      A   
ATOM    108  CB  LYS A  88      -1.380  20.043  -0.905  1.00 10.00      A   
ATOM    109  CG  LYS A  88      -2.161  20.643   0.252  1.00 10.00      A   
ATOM    110  CD  LYS A  88      -1.436  20.435   1.575  1.00 10.00      A   
ATOM    111  CE  LYS A  88      -2.305  20.858   2.747  1.00 10.00      A   
ATOM    112  NZ  LYS A  88      -1.714  20.480   4.059  1.00 10.00      A   
ATOM    113  HZ1 LYS A  88      -1.338  19.501   4.020  1.00 10.00      A   
ATOM    114  HZ2 LYS A  88      -2.441  20.526   4.801  1.00 10.00      A   
ATOM    115  HZ3 LYS A  88      -0.943  21.130   4.309  1.00 10.00      A   
ATOM    116  C   LYS A  88      -2.026  17.636  -1.295  1.00 10.00      A   
ATOM    117  O   LYS A  88      -2.890  17.116  -0.588  1.00 10.00      A   
ATOM    118  N   VAL A  89      -1.934  17.404  -2.604  1.00 10.00      A   
ATOM    119  HN  VAL A  89      -1.241  17.860  -3.132  1.00 10.00      A   
ATOM    120  CA  VAL A  89      -2.861  16.486  -3.263  1.00 10.00      A   
ATOM    121  CB  VAL A  89      -2.791  16.525  -4.808  1.00 10.00      A   
ATOM    122  CG1 VAL A  89      -3.193  17.892  -5.335  1.00 10.00      A   
ATOM    123  CG2 VAL A  89      -1.419  16.126  -5.323  1.00 10.00      A   
ATOM    124  C   VAL A  89      -2.631  15.068  -2.750  1.00 10.00      A   
ATOM    125  O   VAL A  89      -3.545  14.241  -2.733  1.00 10.00      A   
ATOM    126  N   SER A  90      -1.400  14.803  -2.316  1.00 10.00      A   
ATOM    127  HN  SER A  90      -0.712  15.500  -2.376  1.00 10.00      A   
ATOM    128  CA  SER A  90      -1.045  13.510  -1.765  1.00 10.00      A   
ATOM    129  CB  SER A  90       0.476  13.369  -1.641  1.00 10.00      A   
ATOM    130  OG  SER A  90       0.839  12.072  -1.198  1.00 10.00      A   
ATOM    131  HG  SER A  90       0.104  11.681  -0.717  1.00 10.00      A   
ATOM    132  C   SER A  90      -1.709  13.352  -0.403  1.00 10.00      A   
ATOM    133  O   SER A  90      -2.227  12.287  -0.080  1.00 10.00      A   
ATOM    134  N   GLU A  91      -1.700  14.424   0.386  1.00 10.00      A   
ATOM    135  HN  GLU A  91      -1.251  15.243   0.079  1.00 10.00      A   
ATOM    136  CA  GLU A  91      -2.326  14.407   1.703  1.00 10.00      A   
ATOM    137  CB  GLU A  91      -2.062  15.714   2.454  1.00 10.00      A   
ATOM    138  CG  GLU A  91      -0.612  15.924   2.852  1.00 10.00      A   
ATOM    139  CD  GLU A  91      -0.471  16.818   4.066  1.00 10.00      A   
ATOM    140  OE1 GLU A  91       0.175  16.394   5.046  1.00 10.00      A   
ATOM    141  OE2 GLU A  91      -1.016  17.943   4.053  1.00 10.00      A   
ATOM    142  C   GLU A  91      -3.825  14.192   1.556  1.00 10.00      A   
ATOM    143  O   GLU A  91      -4.454  13.524   2.378  1.00 10.00      A   
ATOM    144  N   LEU A  92      -4.384  14.764   0.494  1.00 10.00      A   
ATOM    145  HN  LEU A  92      -3.821  15.295  -0.110  1.00 10.00      A   
ATOM    146  CA  LEU A  92      -5.803  14.633   0.208  1.00 10.00      A   
ATOM    147  CB  LEU A  92      -6.192  15.475  -1.011  1.00 10.00      A   
ATOM    148  CG  LEU A  92      -6.289  16.986  -0.791  1.00 10.00      A   
ATOM    149  CD1 LEU A  92      -6.411  17.710  -2.122  1.00 10.00      A   
ATOM    150  CD2 LEU A  92      -7.471  17.320   0.105  1.00 10.00      A   
ATOM    151  C   LEU A  92      -6.163  13.173  -0.024  1.00 10.00      A   
ATOM    152  O   LEU A  92      -7.047  12.633   0.641  1.00 10.00      A   
ATOM    153  N   VAL A  93      -5.463  12.525  -0.953  1.00 10.00      A   
ATOM    154  HN  VAL A  93      -4.762  13.001  -1.453  1.00 10.00      A   
ATOM    155  CA  VAL A  93      -5.729  11.122  -1.246  1.00 10.00      A   
ATOM    156  CB  VAL A  93      -5.024  10.606  -2.522  1.00 10.00      A   
ATOM    157  CG1 VAL A  93      -5.527  11.349  -3.749  1.00 10.00      A   
ATOM    158  CG2 VAL A  93      -3.511  10.707  -2.412  1.00 10.00      A   
ATOM    159  C   VAL A  93      -5.408  10.232  -0.047  1.00 10.00      A   
ATOM    160  O   VAL A  93      -6.093   9.242   0.191  1.00 10.00      A   
ATOM    161  N   GLN A  94      -4.377  10.601   0.714  1.00 10.00      A   
ATOM    162  HN  GLN A  94      -3.861  11.402   0.467  1.00 10.00      A   
ATOM    163  CA  GLN A  94      -3.986   9.840   1.898  1.00 10.00      A   
ATOM    164  CB  GLN A  94      -2.727  10.430   2.542  1.00 10.00      A   
ATOM    165  CG  GLN A  94      -1.425  10.049   1.854  1.00 10.00      A   
ATOM    166  CD  GLN A  94      -0.224  10.779   2.430  1.00 10.00      A   
ATOM    167  OE1 GLN A  94      -0.340  11.895   2.934  1.00 10.00      A   
ATOM    168  NE2 GLN A  94       0.941  10.156   2.353  1.00 10.00      A   
ATOM    169 HE21 GLN A  94       0.966   9.271   1.934  1.00 10.00      A   
ATOM    170 HE22 GLN A  94       1.732  10.606   2.718  1.00 10.00      A   
ATOM    171  C   GLN A  94      -5.121   9.822   2.915  1.00 10.00      A   
ATOM    172  O   GLN A  94      -5.413   8.791   3.516  1.00 10.00      A   
ATOM    173  N   PHE A  95      -5.758  10.972   3.092  1.00 10.00      A   
ATOM    174  HN  PHE A  95      -5.472  11.759   2.576  1.00 10.00      A   
ATOM    175  CA  PHE A  95      -6.866  11.106   4.031  1.00 10.00      A   
ATOM    176  CB  PHE A  95      -7.243  12.583   4.189  1.00 10.00      A   
ATOM    177  CG  PHE A  95      -8.290  12.851   5.234  1.00 10.00      A   
ATOM    178  CD1 PHE A  95      -8.021  12.638   6.575  1.00 10.00      A   
ATOM    179  CD2 PHE A  95      -9.543  13.321   4.872  1.00 10.00      A   
ATOM    180  CE1 PHE A  95      -8.981  12.888   7.537  1.00 10.00      A   
ATOM    181  CE2 PHE A  95     -10.507  13.573   5.829  1.00 10.00      A   
ATOM    182  CZ  PHE A  95     -10.226  13.356   7.163  1.00 10.00      A   
ATOM    183  C   PHE A  95      -8.073  10.295   3.563  1.00 10.00      A   
ATOM    184  O   PHE A  95      -8.687   9.560   4.344  1.00 10.00      A   
ATOM    185  N   LEU A  96      -8.400  10.424   2.281  1.00 10.00      A   
ATOM    186  HN  LEU A  96      -7.867  11.022   1.712  1.00 10.00      A   
ATOM    187  CA  LEU A  96      -9.529   9.709   1.695  1.00 10.00      A   
ATOM    188  CB  LEU A  96      -9.718  10.121   0.231  1.00 10.00      A   
ATOM    189  CG  LEU A  96      -9.920  11.614  -0.035  1.00 10.00      A   
ATOM    190  CD1 LEU A  96      -9.774  11.915  -1.518  1.00 10.00      A   
ATOM    191  CD2 LEU A  96     -11.277  12.075   0.473  1.00 10.00      A   
ATOM    192  C   LEU A  96      -9.323   8.202   1.782  1.00 10.00      A   
ATOM    193  O   LEU A  96     -10.238   7.461   2.138  1.00 10.00      A   
ATOM    194  N   LEU A  97      -8.100   7.766   1.493  1.00 10.00      A   
ATOM    195  HN  LEU A  97      -7.406   8.422   1.254  1.00 10.00      A   
ATOM    196  CA  LEU A  97      -7.748   6.348   1.510  1.00 10.00      A   
ATOM    197  CB  LEU A  97      -6.341   6.143   0.949  1.00 10.00      A   
ATOM    198  CG  LEU A  97      -6.192   6.250  -0.569  1.00 10.00      A   
ATOM    199  CD1 LEU A  97      -4.723   6.242  -0.962  1.00 10.00      A   
ATOM    200  CD2 LEU A  97      -6.937   5.118  -1.257  1.00 10.00      A   
ATOM    201  C   LEU A  97      -7.842   5.727   2.900  1.00 10.00      A   
ATOM    202  O   LEU A  97      -7.775   4.507   3.039  1.00 10.00      A   
ATOM    203  N   ILE A  98      -7.971   6.557   3.924  1.00 10.00      A   
ATOM    204  HN  ILE A  98      -7.994   7.525   3.758  1.00 10.00      A   
ATOM    205  CA  ILE A  98      -8.071   6.062   5.291  1.00 10.00      A   
ATOM    206  CB  ILE A  98      -7.124   6.827   6.247  1.00 10.00      A   
ATOM    207  CG1 ILE A  98      -5.661   6.682   5.806  1.00 10.00      A   
ATOM    208  CG2 ILE A  98      -7.300   6.358   7.687  1.00 10.00      A   
ATOM    209  CD1 ILE A  98      -5.145   5.258   5.805  1.00 10.00      A   
ATOM    210  C   ILE A  98      -9.508   6.159   5.805  1.00 10.00      A   
ATOM    211  O   ILE A  98     -10.024   5.225   6.422  1.00 10.00      A   
ATOM    212  N   LYS A  99     -10.159   7.281   5.527  1.00 10.00      A   
ATOM    213  HN  LYS A  99      -9.710   7.977   4.998  1.00 10.00      A   
ATOM    214  CA  LYS A  99     -11.526   7.506   5.988  1.00 10.00      A   
ATOM    215  CB  LYS A  99     -11.897   8.988   5.904  1.00 10.00      A   
ATOM    216  CG  LYS A  99     -11.198   9.862   6.934  1.00 10.00      A   
ATOM    217  CD  LYS A  99     -11.374   9.312   8.341  1.00 10.00      A   
ATOM    218  CE  LYS A  99     -10.920  10.316   9.387  1.00 10.00      A   
ATOM    219  NZ  LYS A  99     -10.721   9.683  10.715  1.00 10.00      A   
ATOM    220  HZ1 LYS A  99     -10.794  10.400  11.467  1.00 10.00      A   
ATOM    221  HZ2 LYS A  99      -9.779   9.246  10.766  1.00 10.00      A   
ATOM    222  HZ3 LYS A  99     -11.439   8.952  10.880  1.00 10.00      A   
ATOM    223  C   LYS A  99     -12.556   6.656   5.249  1.00 10.00      A   
ATOM    224  O   LYS A  99     -13.539   6.207   5.844  1.00 10.00      A   
ATOM    225  N   ASP A 100     -12.331   6.424   3.963  1.00 10.00      A   
ATOM    226  HN  ASP A 100     -11.521   6.789   3.539  1.00 10.00      A   
ATOM    227  CA  ASP A 100     -13.266   5.635   3.161  1.00 10.00      A   
ATOM    228  CB  ASP A 100     -13.004   5.806   1.663  1.00 10.00      A   
ATOM    229  CG  ASP A 100     -14.018   5.068   0.812  1.00 10.00      A   
ATOM    230  OD1 ASP A 100     -15.156   5.564   0.661  1.00 10.00      A   
ATOM    231  OD2 ASP A 100     -13.684   3.980   0.301  1.00 10.00      A   
ATOM    232  C   ASP A 100     -13.245   4.160   3.551  1.00 10.00      A   
ATOM    233  O   ASP A 100     -14.186   3.418   3.263  1.00 10.00      A   
ATOM    234  N   GLN A 101     -12.183   3.743   4.235  1.00 10.00      A   
ATOM    235  HN  GLN A 101     -11.474   4.385   4.450  1.00 10.00      A   
ATOM    236  CA  GLN A 101     -12.044   2.355   4.671  1.00 10.00      A   
ATOM    237  CB  GLN A 101     -10.721   2.143   5.411  1.00 10.00      A   
ATOM    238  CG  GLN A 101      -9.486   2.254   4.534  1.00 10.00      A   
ATOM    239  CD  GLN A 101      -8.204   1.950   5.287  1.00 10.00      A   
ATOM    240  OE1 GLN A 101      -8.183   1.125   6.200  1.00 10.00      A   
ATOM    241  NE2 GLN A 101      -7.127   2.619   4.913  1.00 10.00      A   
ATOM    242 HE21 GLN A 101      -7.218   3.268   4.176  1.00 10.00      A   
ATOM    243 HE22 GLN A 101      -6.287   2.445   5.383  1.00 10.00      A   
ATOM    244  C   GLN A 101     -13.206   1.937   5.568  1.00 10.00      A   
ATOM    245  O   GLN A 101     -13.603   0.774   5.582  1.00 10.00      A   
ATOM    246  N   LYS A 102     -13.756   2.896   6.303  1.00 10.00      A   
ATOM    247  HN  LYS A 102     -13.404   3.809   6.240  1.00 10.00      A   
ATOM    248  CA  LYS A 102     -14.866   2.621   7.203  1.00 10.00      A   
ATOM    249  CB  LYS A 102     -14.623   3.283   8.560  1.00 10.00      A   
ATOM    250  CG  LYS A 102     -13.289   2.927   9.194  1.00 10.00      A   
ATOM    251  CD  LYS A 102     -13.113   3.620  10.533  1.00 10.00      A   
ATOM    252  CE  LYS A 102     -11.726   3.373  11.101  1.00 10.00      A   
ATOM    253  NZ  LYS A 102     -11.570   3.958  12.458  1.00 10.00      A   
ATOM    254  HZ1 LYS A 102     -11.845   4.963  12.452  1.00 10.00      A   
ATOM    255  HZ2 LYS A 102     -10.579   3.888  12.766  1.00 10.00      A   
ATOM    256  HZ3 LYS A 102     -12.169   3.450  13.139  1.00 10.00      A   
ATOM    257  C   LYS A 102     -16.195   3.091   6.616  1.00 10.00      A   
ATOM    258  O   LYS A 102     -17.251   2.858   7.205  1.00 10.00      A   
ATOM    259  N   LYS A 103     -16.129   3.742   5.451  1.00 10.00      A   
ATOM    260  HN  LYS A 103     -15.252   3.870   5.034  1.00 10.00      A   
ATOM    261  CA  LYS A 103     -17.318   4.258   4.766  1.00 10.00      A   
ATOM    262  CB  LYS A 103     -18.169   3.116   4.195  1.00 10.00      A   
ATOM    263  CG  LYS A 103     -17.470   2.286   3.127  1.00 10.00      A   
ATOM    264  CD  LYS A 103     -17.305   3.066   1.830  1.00 10.00      A   
ATOM    265  CE  LYS A 103     -16.628   2.226   0.757  1.00 10.00      A   
ATOM    266  NZ  LYS A 103     -15.182   2.027   1.033  1.00 10.00      A   
ATOM    267  HZ1 LYS A 103     -15.013   1.981   2.058  1.00 10.00      A   
ATOM    268  HZ2 LYS A 103     -14.627   2.828   0.641  1.00 10.00      A   
ATOM    269  HZ3 LYS A 103     -14.848   1.147   0.596  1.00 10.00      A   
ATOM    270  C   LYS A 103     -18.149   5.149   5.689  1.00 10.00      A   
ATOM    271  O   LYS A 103     -19.329   4.893   5.927  1.00 10.00      A   
ATOM    272  N   ILE A 104     -17.514   6.198   6.200  1.00 10.00      A   
ATOM    273  HN  ILE A 104     -16.579   6.349   5.957  1.00 10.00      A   
ATOM    274  CA  ILE A 104     -18.166   7.133   7.115  1.00 10.00      A   
ATOM    275  CB  ILE A 104     -17.165   8.122   7.759  1.00 10.00      A   
ATOM    276  CG1 ILE A 104     -15.979   7.373   8.383  1.00 10.00      A   
ATOM    277  CG2 ILE A 104     -17.855   9.000   8.796  1.00 10.00      A   
ATOM    278  CD1 ILE A 104     -16.358   6.428   9.507  1.00 10.00      A   
ATOM    279  C   ILE A 104     -19.354   7.882   6.483  1.00 10.00      A   
ATOM    280  O   ILE A 104     -20.454   7.868   7.042  1.00 10.00      A   
ATOM    281  N   PRO A 105     -19.179   8.546   5.316  1.00 10.00      A   
ATOM    282  CA  PRO A 105     -17.927   8.621   4.575  1.00 10.00      A   
ATOM    283  CB  PRO A 105     -18.434   8.565   3.134  1.00 10.00      A   
ATOM    284  CG  PRO A 105     -19.764   9.256   3.166  1.00 10.00      A   
ATOM    285  CD  PRO A 105     -20.235   9.273   4.602  1.00 10.00      A   
ATOM    286  C   PRO A 105     -17.182   9.937   4.824  1.00 10.00      A   
ATOM    287  O   PRO A 105     -17.209  10.481   5.928  1.00 10.00      A   
ATOM    288  N   ILE A 106     -16.532  10.454   3.790  1.00 10.00      A   
ATOM    289  HN  ILE A 106     -16.580  10.005   2.918  1.00 10.00      A   
ATOM    290  CA  ILE A 106     -15.767  11.688   3.913  1.00 10.00      A   
ATOM    291  CB  ILE A 106     -14.607  11.787   2.894  1.00 10.00      A   
ATOM    292  CG1 ILE A 106     -14.512  10.537   2.001  1.00 10.00      A   
ATOM    293  CG2 ILE A 106     -13.291  12.056   3.611  1.00 10.00      A   
ATOM    294  CD1 ILE A 106     -13.824   9.348   2.642  1.00 10.00      A   
ATOM    295  C   ILE A 106     -16.653  12.923   3.786  1.00 10.00      A   
ATOM    296  O   ILE A 106     -17.461  13.036   2.861  1.00 10.00      A   
ATOM    297  N   LYS A 107     -16.492  13.843   4.727  1.00 10.00      A   
ATOM    298  HN  LYS A 107     -15.836  13.686   5.437  1.00 10.00      A   
ATOM    299  CA  LYS A 107     -17.254  15.082   4.735  1.00 10.00      A   
ATOM    300  CB  LYS A 107     -17.707  15.413   6.159  1.00 10.00      A   
ATOM    301  CG  LYS A 107     -18.797  14.500   6.699  1.00 10.00      A   
ATOM    302  CD  LYS A 107     -18.950  14.655   8.204  1.00 10.00      A   
ATOM    303  CE  LYS A 107     -17.996  13.740   8.958  1.00 10.00      A   
ATOM    304  NZ  LYS A 107     -17.680  14.261  10.313  1.00 10.00      A   
ATOM    305  HZ1 LYS A 107     -17.435  13.480  10.952  1.00 10.00      A   
ATOM    306  HZ2 LYS A 107     -18.497  14.770  10.703  1.00 10.00      A   
ATOM    307  HZ3 LYS A 107     -16.867  14.920  10.261  1.00 10.00      A   
ATOM    308  C   LYS A 107     -16.405  16.219   4.177  1.00 10.00      A   
ATOM    309  O   LYS A 107     -15.285  16.443   4.634  1.00 10.00      A   
ATOM    310  N   ARG A 108     -16.945  16.928   3.195  1.00 10.00      A   
ATOM    311  HN  ARG A 108     -17.852  16.699   2.890  1.00 10.00      A   
ATOM    312  CA  ARG A 108     -16.248  18.039   2.549  1.00 10.00      A   
ATOM    313  CB  ARG A 108     -17.167  18.670   1.505  1.00 10.00      A   
ATOM    314  CG  ARG A 108     -16.499  19.669   0.579  1.00 10.00      A   
ATOM    315  CD  ARG A 108     -17.550  20.475  -0.157  1.00 10.00      A   
ATOM    316  NE  ARG A 108     -17.046  21.086  -1.382  1.00 10.00      A   
ATOM    317  HE  ARG A 108     -16.098  20.940  -1.607  1.00 10.00      A   
ATOM    318  CZ  ARG A 108     -17.797  21.822  -2.199  1.00 10.00      A   
ATOM    319  NH1 ARG A 108     -19.090  21.991  -1.941  1.00 10.00      A   
ATOM    320 HH11 ARG A 108     -19.526  21.537  -1.103  1.00 10.00      A   
ATOM    321 HH12 ARG A 108     -19.681  22.579  -2.570  1.00 10.00      A   
ATOM    322  NH2 ARG A 108     -17.261  22.366  -3.284  1.00 10.00      A   
ATOM    323 HH21 ARG A 108     -16.254  22.210  -3.505  1.00 10.00      A   
ATOM    324 HH22 ARG A 108     -17.844  22.951  -3.920  1.00 10.00      A   
ATOM    325  C   ARG A 108     -15.800  19.101   3.555  1.00 10.00      A   
ATOM    326  O   ARG A 108     -14.647  19.539   3.538  1.00 10.00      A   
ATOM    327  N   ALA A 109     -16.715  19.497   4.436  1.00 10.00      A   
ATOM    328  HN  ALA A 109     -17.609  19.089   4.411  1.00 10.00      A   
ATOM    329  CA  ALA A 109     -16.430  20.515   5.445  1.00 10.00      A   
ATOM    330  CB  ALA A 109     -17.697  20.861   6.212  1.00 10.00      A   
ATOM    331  C   ALA A 109     -15.338  20.055   6.404  1.00 10.00      A   
ATOM    332  O   ALA A 109     -14.566  20.867   6.922  1.00 10.00      A   
ATOM    333  N   ASP A 110     -15.274  18.750   6.623  1.00 10.00      A   
ATOM    334  HN  ASP A 110     -15.909  18.160   6.169  1.00 10.00      A   
ATOM    335  CA  ASP A 110     -14.285  18.167   7.519  1.00 10.00      A   
ATOM    336  CB  ASP A 110     -14.690  16.747   7.927  1.00 10.00      A   
ATOM    337  CG  ASP A 110     -15.680  16.707   9.078  1.00 10.00      A   
ATOM    338  OD1 ASP A 110     -15.577  15.795   9.923  1.00 10.00      A   
ATOM    339  OD2 ASP A 110     -16.574  17.575   9.143  1.00 10.00      A   
ATOM    340  C   ASP A 110     -12.905  18.157   6.872  1.00 10.00      A   
ATOM    341  O   ASP A 110     -11.916  18.514   7.506  1.00 10.00      A   
ATOM    342  N   ILE A 111     -12.851  17.760   5.601  1.00 10.00      A   
ATOM    343  HN  ILE A 111     -13.685  17.492   5.154  1.00 10.00      A   
ATOM    344  CA  ILE A 111     -11.591  17.698   4.853  1.00 10.00      A   
ATOM    345  CB  ILE A 111     -11.817  17.229   3.395  1.00 10.00      A   
ATOM    346  CG1 ILE A 111     -12.490  15.855   3.370  1.00 10.00      A   
ATOM    347  CG2 ILE A 111     -10.502  17.190   2.626  1.00 10.00      A   
ATOM    348  CD1 ILE A 111     -13.030  15.461   2.011  1.00 10.00      A   
ATOM    349  C   ILE A 111     -10.886  19.055   4.836  1.00 10.00      A   
ATOM    350  O   ILE A 111      -9.669  19.142   5.033  1.00 10.00      A   
ATOM    351  N   LEU A 112     -11.667  20.108   4.622  1.00 10.00      A   
ATOM    352  HN  LEU A 112     -12.630  19.965   4.492  1.00 10.00      A   
ATOM    353  CA  LEU A 112     -11.143  21.470   4.573  1.00 10.00      A   
ATOM    354  CB  LEU A 112     -12.266  22.446   4.214  1.00 10.00      A   
ATOM    355  CG  LEU A 112     -12.631  22.546   2.733  1.00 10.00      A   
ATOM    356  CD1 LEU A 112     -14.089  22.948   2.572  1.00 10.00      A   
ATOM    357  CD2 LEU A 112     -11.727  23.549   2.035  1.00 10.00      A   
ATOM    358  C   LEU A 112     -10.513  21.881   5.901  1.00 10.00      A   
ATOM    359  O   LEU A 112      -9.579  22.685   5.937  1.00 10.00      A   
ATOM    360  N   LYS A 113     -11.012  21.306   6.983  1.00 10.00      A   
ATOM    361  HN  LYS A 113     -11.730  20.644   6.882  1.00 10.00      A   
ATOM    362  CA  LYS A 113     -10.527  21.620   8.319  1.00 10.00      A   
ATOM    363  CB  LYS A 113     -11.718  21.670   9.278  1.00 10.00      A   
ATOM    364  CG  LYS A 113     -11.479  22.454  10.555  1.00 10.00      A   
ATOM    365  CD  LYS A 113     -12.587  22.188  11.557  1.00 10.00      A   
ATOM    366  CE  LYS A 113     -12.525  23.149  12.728  1.00 10.00      A   
ATOM    367  NZ  LYS A 113     -13.519  22.800  13.774  1.00 10.00      A   
ATOM    368  HZ1 LYS A 113     -14.437  22.582  13.336  1.00 10.00      A   
ATOM    369  HZ2 LYS A 113     -13.646  23.597  14.427  1.00 10.00      A   
ATOM    370  HZ3 LYS A 113     -13.199  21.973  14.313  1.00 10.00      A   
ATOM    371  C   LYS A 113      -9.526  20.573   8.805  1.00 10.00      A   
ATOM    372  O   LYS A 113      -8.933  20.712   9.876  1.00 10.00      A   
ATOM    373  N   HIS A 114      -9.333  19.532   8.014  1.00 10.00      A   
ATOM    374  HN  HIS A 114      -9.815  19.481   7.162  1.00 10.00      A   
ATOM    375  CA  HIS A 114      -8.425  18.459   8.386  1.00 10.00      A   
ATOM    376  CB  HIS A 114      -9.032  17.095   8.050  1.00 10.00      A   
ATOM    377  CG  HIS A 114      -9.545  16.351   9.243  1.00 10.00      A   
ATOM    378  ND1 HIS A 114      -8.860  15.329   9.861  1.00 10.00      A   
ATOM    379  HD1 HIS A 114      -7.970  14.995   9.610  1.00 10.00      A   
ATOM    380  CD2 HIS A 114     -10.705  16.492   9.932  1.00 10.00      A   
ATOM    381  CE1 HIS A 114      -9.607  14.887  10.878  1.00 10.00      A   
ATOM    382  NE2 HIS A 114     -10.739  15.561  10.967  1.00 10.00      A   
ATOM    383  C   HIS A 114      -7.056  18.597   7.736  1.00 10.00      A   
ATOM    384  O   HIS A 114      -6.050  18.769   8.426  1.00 10.00      A   
ATOM    385  N   VAL A 115      -7.018  18.533   6.412  1.00 10.00      A   
ATOM    386  HN  VAL A 115      -7.855  18.434   5.910  1.00 10.00      A   
ATOM    387  CA  VAL A 115      -5.752  18.613   5.691  1.00 10.00      A   
ATOM    388  CB  VAL A 115      -5.527  17.393   4.766  1.00 10.00      A   
ATOM    389  CG1 VAL A 115      -5.196  16.153   5.585  1.00 10.00      A   
ATOM    390  CG2 VAL A 115      -6.744  17.142   3.885  1.00 10.00      A   
ATOM    391  C   VAL A 115      -5.587  19.904   4.893  1.00 10.00      A   
ATOM    392  O   VAL A 115      -4.470  20.389   4.738  1.00 10.00      A   
ATOM    393  N   ILE A 116      -6.690  20.459   4.398  1.00 10.00      A   
ATOM    394  HN  ILE A 116      -7.557  20.039   4.576  1.00 10.00      A   
ATOM    395  CA  ILE A 116      -6.642  21.685   3.597  1.00 10.00      A   
ATOM    396  CB  ILE A 116      -8.042  22.096   3.093  1.00 10.00      A   
ATOM    397  CG1 ILE A 116      -8.577  21.055   2.103  1.00 10.00      A   
ATOM    398  CG2 ILE A 116      -8.014  23.475   2.451  1.00 10.00      A   
ATOM    399  CD1 ILE A 116      -7.732  20.900   0.854  1.00 10.00      A   
ATOM    400  C   ILE A 116      -5.974  22.839   4.350  1.00 10.00      A   
ATOM    401  O   ILE A 116      -4.912  23.320   3.945  1.00 10.00      A   
ATOM    402  N   GLY A 117      -6.600  23.279   5.435  1.00 10.00      A   
ATOM    403  HN  GLY A 117      -7.454  22.871   5.694  1.00 10.00      A   
ATOM    404  CA  GLY A 117      -6.044  24.355   6.236  1.00 10.00      A   
ATOM    405  C   GLY A 117      -5.928  25.680   5.499  1.00 10.00      A   
ATOM    406  O   GLY A 117      -6.912  26.401   5.344  1.00 10.00      A   
ATOM    407  N   ASP A 118      -4.725  25.995   5.033  1.00 10.00      A   
ATOM    408  HN  ASP A 118      -3.986  25.360   5.152  1.00 10.00      A   
ATOM    409  CA  ASP A 118      -4.472  27.255   4.338  1.00 10.00      A   
ATOM    410  CB  ASP A 118      -3.093  27.808   4.717  1.00 10.00      A   
ATOM    411  CG  ASP A 118      -1.957  27.069   4.034  1.00 10.00      A   
ATOM    412  OD1 ASP A 118      -1.503  27.529   2.961  1.00 10.00      A   
ATOM    413  OD2 ASP A 118      -1.520  26.024   4.567  1.00 10.00      A   
ATOM    414  C   ASP A 118      -4.575  27.120   2.821  1.00 10.00      A   
ATOM    415  O   ASP A 118      -4.521  28.115   2.100  1.00 10.00      A   
ATOM    416  N   TYR A 119      -4.735  25.898   2.336  1.00 10.00      A   
ATOM    417  HN  TYR A 119      -4.790  25.137   2.956  1.00 10.00      A   
ATOM    418  CA  TYR A 119      -4.831  25.661   0.897  1.00 10.00      A   
ATOM    419  CB  TYR A 119      -4.220  24.305   0.526  1.00 10.00      A   
ATOM    420  CG  TYR A 119      -2.707  24.253   0.611  1.00 10.00      A   
ATOM    421  CD1 TYR A 119      -1.927  24.151  -0.535  1.00 10.00      A   
ATOM    422  CD2 TYR A 119      -2.058  24.297   1.836  1.00 10.00      A   
ATOM    423  CE1 TYR A 119      -0.546  24.094  -0.461  1.00 10.00      A   
ATOM    424  CE2 TYR A 119      -0.680  24.244   1.919  1.00 10.00      A   
ATOM    425  CZ  TYR A 119       0.072  24.141   0.771  1.00 10.00      A   
ATOM    426  OH  TYR A 119       1.445  24.082   0.859  1.00 10.00      A   
ATOM    427  HH  TYR A 119       1.838  24.690   0.216  1.00 10.00      A   
ATOM    428  C   TYR A 119      -6.276  25.745   0.412  1.00 10.00      A   
ATOM    429  O   TYR A 119      -6.627  25.188  -0.627  1.00 10.00      A   
ATOM    430  N   LYS A 120      -7.106  26.468   1.156  1.00 10.00      A   
ATOM    431  HN  LYS A 120      -6.761  26.915   1.957  1.00 10.00      A   
ATOM    432  CA  LYS A 120      -8.516  26.618   0.807  1.00 10.00      A   
ATOM    433  CB  LYS A 120      -9.353  27.057   2.016  1.00 10.00      A   
ATOM    434  CG  LYS A 120      -8.678  28.068   2.932  1.00 10.00      A   
ATOM    435  CD  LYS A 120      -9.676  28.678   3.907  1.00 10.00      A   
ATOM    436  CE  LYS A 120      -8.985  29.273   5.125  1.00 10.00      A   
ATOM    437  NZ  LYS A 120      -8.698  28.242   6.161  1.00 10.00      A   
ATOM    438  HZ1 LYS A 120      -9.587  27.859   6.541  1.00 10.00      A   
ATOM    439  HZ2 LYS A 120      -8.152  28.657   6.943  1.00 10.00      A   
ATOM    440  HZ3 LYS A 120      -8.146  27.459   5.748  1.00 10.00      A   
ATOM    441  C   LYS A 120      -8.720  27.570  -0.367  1.00 10.00      A   
ATOM    442  O   LYS A 120      -9.795  27.612  -0.962  1.00 10.00      A   
ATOM    443  N   ASP A 121      -7.680  28.319  -0.711  1.00 10.00      A   
ATOM    444  HN  ASP A 121      -6.839  28.233  -0.212  1.00 10.00      A   
ATOM    445  CA  ASP A 121      -7.759  29.267  -1.818  1.00 10.00      A   
ATOM    446  CB  ASP A 121      -6.721  30.382  -1.661  1.00 10.00      A   
ATOM    447  CG  ASP A 121      -5.316  29.959  -2.038  1.00 10.00      A   
ATOM    448  OD1 ASP A 121      -4.829  30.392  -3.103  1.00 10.00      A   
ATOM    449  OD2 ASP A 121      -4.682  29.216  -1.258  1.00 10.00      A   
ATOM    450  C   ASP A 121      -7.598  28.561  -3.163  1.00 10.00      A   
ATOM    451  O   ASP A 121      -8.003  29.081  -4.203  1.00 10.00      A   
ATOM    452  N   ILE A 122      -7.018  27.369  -3.129  1.00 10.00      A   
ATOM    453  HN  ILE A 122      -6.728  27.007  -2.266  1.00 10.00      A   
ATOM    454  CA  ILE A 122      -6.802  26.578  -4.339  1.00 10.00      A   
ATOM    455  CB  ILE A 122      -5.301  26.308  -4.581  1.00 10.00      A   
ATOM    456  CG1 ILE A 122      -4.647  25.712  -3.331  1.00 10.00      A   
ATOM    457  CG2 ILE A 122      -4.587  27.583  -5.005  1.00 10.00      A   
ATOM    458  CD1 ILE A 122      -3.209  25.293  -3.536  1.00 10.00      A   
ATOM    459  C   ILE A 122      -7.544  25.250  -4.234  1.00 10.00      A   
ATOM    460  O   ILE A 122      -7.292  24.316  -4.998  1.00 10.00      A   
ATOM    461  N   PHE A 123      -8.479  25.203  -3.292  1.00 10.00      A   
ATOM    462  HN  PHE A 123      -8.641  26.007  -2.757  1.00 10.00      A   
ATOM    463  CA  PHE A 123      -9.282  24.011  -3.020  1.00 10.00      A   
ATOM    464  CB  PHE A 123     -10.363  24.309  -1.971  1.00 10.00      A   
ATOM    465  CG  PHE A 123     -11.259  23.146  -1.652  1.00 10.00      A   
ATOM    466  CD1 PHE A 123     -10.747  21.992  -1.082  1.00 10.00      A   
ATOM    467  CD2 PHE A 123     -12.618  23.211  -1.919  1.00 10.00      A   
ATOM    468  CE1 PHE A 123     -11.572  20.924  -0.784  1.00 10.00      A   
ATOM    469  CE2 PHE A 123     -13.448  22.146  -1.624  1.00 10.00      A   
ATOM    470  CZ  PHE A 123     -12.924  21.001  -1.056  1.00 10.00      A   
ATOM    471  C   PHE A 123      -9.878  23.351  -4.274  1.00 10.00      A   
ATOM    472  O   PHE A 123      -9.672  22.158  -4.480  1.00 10.00      A   
ATOM    473  N   PRO A 124     -10.618  24.100  -5.129  1.00 10.00      A   
ATOM    474  CA  PRO A 124     -11.236  23.538  -6.341  1.00 10.00      A   
ATOM    475  CB  PRO A 124     -11.679  24.777  -7.119  1.00 10.00      A   
ATOM    476  CG  PRO A 124     -11.940  25.792  -6.065  1.00 10.00      A   
ATOM    477  CD  PRO A 124     -10.924  25.540  -4.986  1.00 10.00      A   
ATOM    478  C   PRO A 124     -10.279  22.692  -7.186  1.00 10.00      A   
ATOM    479  O   PRO A 124     -10.491  21.490  -7.357  1.00 10.00      A   
ATOM    480  N   ASP A 125      -9.222  23.315  -7.695  1.00 10.00      A   
ATOM    481  HN  ASP A 125      -9.090  24.268  -7.503  1.00 10.00      A   
ATOM    482  CA  ASP A 125      -8.250  22.616  -8.532  1.00 10.00      A   
ATOM    483  CB  ASP A 125      -7.278  23.605  -9.178  1.00 10.00      A   
ATOM    484  CG  ASP A 125      -6.182  22.921  -9.971  1.00 10.00      A   
ATOM    485  OD1 ASP A 125      -6.494  22.278 -10.991  1.00 10.00      A   
ATOM    486  OD2 ASP A 125      -5.000  23.038  -9.583  1.00 10.00      A   
ATOM    487  C   ASP A 125      -7.485  21.549  -7.754  1.00 10.00      A   
ATOM    488  O   ASP A 125      -7.270  20.444  -8.251  1.00 10.00      A   
ATOM    489  N   LEU A 126      -7.097  21.878  -6.527  1.00 10.00      A   
ATOM    490  HN  LEU A 126      -7.326  22.767  -6.176  1.00 10.00      A   
ATOM    491  CA  LEU A 126      -6.347  20.952  -5.683  1.00 10.00      A   
ATOM    492  CB  LEU A 126      -5.999  21.611  -4.345  1.00 10.00      A   
ATOM    493  CG  LEU A 126      -4.822  21.013  -3.573  1.00 10.00      A   
ATOM    494  CD1 LEU A 126      -3.503  21.376  -4.239  1.00 10.00      A   
ATOM    495  CD2 LEU A 126      -4.842  21.482  -2.128  1.00 10.00      A   
ATOM    496  C   LEU A 126      -7.129  19.663  -5.443  1.00 10.00      A   
ATOM    497  O   LEU A 126      -6.598  18.563  -5.609  1.00 10.00      A   
ATOM    498  N   PHE A 127      -8.395  19.807  -5.071  1.00 10.00      A   
ATOM    499  HN  PHE A 127      -8.766  20.713  -4.972  1.00 10.00      A   
ATOM    500  CA  PHE A 127      -9.252  18.659  -4.805  1.00 10.00      A   
ATOM    501  CB  PHE A 127     -10.569  19.105  -4.162  1.00 10.00      A   
ATOM    502  CG  PHE A 127     -11.326  17.993  -3.494  1.00 10.00      A   
ATOM    503  CD1 PHE A 127     -10.907  17.491  -2.273  1.00 10.00      A   
ATOM    504  CD2 PHE A 127     -12.457  17.452  -4.084  1.00 10.00      A   
ATOM    505  CE1 PHE A 127     -11.599  16.469  -1.653  1.00 10.00      A   
ATOM    506  CE2 PHE A 127     -13.154  16.429  -3.469  1.00 10.00      A   
ATOM    507  CZ  PHE A 127     -12.724  15.937  -2.252  1.00 10.00      A   
ATOM    508  C   PHE A 127      -9.525  17.876  -6.085  1.00 10.00      A   
ATOM    509  O   PHE A 127      -9.553  16.643  -6.076  1.00 10.00      A   
ATOM    510  N   LYS A 128      -9.718  18.596  -7.185  1.00 10.00      A   
ATOM    511  HN  LYS A 128      -9.686  19.577  -7.128  1.00 10.00      A   
ATOM    512  CA  LYS A 128      -9.983  17.968  -8.473  1.00 10.00      A   
ATOM    513  CB  LYS A 128     -10.278  19.017  -9.547  1.00 10.00      A   
ATOM    514  CG  LYS A 128     -10.835  18.436 -10.836  1.00 10.00      A   
ATOM    515  CD  LYS A 128     -11.238  19.530 -11.806  1.00 10.00      A   
ATOM    516  CE  LYS A 128     -12.040  18.968 -12.968  1.00 10.00      A   
ATOM    517  NZ  LYS A 128     -12.533  20.044 -13.866  1.00 10.00      A   
ATOM    518  HZ1 LYS A 128     -13.088  20.738 -13.324  1.00 10.00      A   
ATOM    519  HZ2 LYS A 128     -13.135  19.645 -14.613  1.00 10.00      A   
ATOM    520  HZ3 LYS A 128     -11.733  20.533 -14.310  1.00 10.00      A   
ATOM    521  C   LYS A 128      -8.810  17.091  -8.895  1.00 10.00      A   
ATOM    522  O   LYS A 128      -9.004  15.968  -9.367  1.00 10.00      A   
ATOM    523  N   ARG A 129      -7.597  17.608  -8.713  1.00 10.00      A   
ATOM    524  HN  ARG A 129      -7.516  18.516  -8.340  1.00 10.00      A   
ATOM    525  CA  ARG A 129      -6.389  16.871  -9.059  1.00 10.00      A   
ATOM    526  CB  ARG A 129      -5.136  17.699  -8.764  1.00 10.00      A   
ATOM    527  CG  ARG A 129      -4.927  18.889  -9.683  1.00 10.00      A   
ATOM    528  CD  ARG A 129      -3.629  19.607  -9.352  1.00 10.00      A   
ATOM    529  NE  ARG A 129      -3.462  20.831 -10.129  1.00 10.00      A   
ATOM    530  HE  ARG A 129      -4.174  21.520 -10.048  1.00 10.00      A   
ATOM    531  CZ  ARG A 129      -2.424  21.073 -10.930  1.00 10.00      A   
ATOM    532  NH1 ARG A 129      -1.440  20.184 -11.049  1.00 10.00      A   
ATOM    533 HH11 ARG A 129      -0.631  20.380 -11.678  1.00 10.00      A   
ATOM    534 HH12 ARG A 129      -1.471  19.288 -10.514  1.00 10.00      A   
ATOM    535  NH2 ARG A 129      -2.369  22.209 -11.611  1.00 10.00      A   
ATOM    536 HH21 ARG A 129      -3.137  22.911 -11.524  1.00 10.00      A   
ATOM    537 HH22 ARG A 129      -1.558  22.408 -12.236  1.00 10.00      A   
ATOM    538  C   ARG A 129      -6.328  15.564  -8.282  1.00 10.00      A   
ATOM    539  O   ARG A 129      -6.078  14.504  -8.851  1.00 10.00      A   
ATOM    540  N   ALA A 130      -6.582  15.648  -6.981  1.00 10.00      A   
ATOM    541  HN  ALA A 130      -6.797  16.524  -6.592  1.00 10.00      A   
ATOM    542  CA  ALA A 130      -6.556  14.478  -6.116  1.00 10.00      A   
ATOM    543  CB  ALA A 130      -6.773  14.889  -4.668  1.00 10.00      A   
ATOM    544  C   ALA A 130      -7.606  13.456  -6.542  1.00 10.00      A   
ATOM    545  O   ALA A 130      -7.335  12.255  -6.585  1.00 10.00      A   
ATOM    546  N   ALA A 131      -8.795  13.948  -6.877  1.00 10.00      A   
ATOM    547  HN  ALA A 131      -8.936  14.921  -6.834  1.00 10.00      A   
ATOM    548  CA  ALA A 131      -9.898  13.090  -7.299  1.00 10.00      A   
ATOM    549  CB  ALA A 131     -11.137  13.924  -7.590  1.00 10.00      A   
ATOM    550  C   ALA A 131      -9.526  12.242  -8.513  1.00 10.00      A   
ATOM    551  O   ALA A 131      -9.683  11.019  -8.500  1.00 10.00      A   
ATOM    552  N   GLU A 132      -9.019  12.888  -9.557  1.00 10.00      A   
ATOM    553  HN  GLU A 132      -8.896  13.863  -9.509  1.00 10.00      A   
ATOM    554  CA  GLU A 132      -8.641  12.176 -10.771  1.00 10.00      A   
ATOM    555  CB  GLU A 132      -8.491  13.120 -11.966  1.00 10.00      A   
ATOM    556  CG  GLU A 132      -7.567  14.300 -11.731  1.00 10.00      A   
ATOM    557  CD  GLU A 132      -7.220  15.016 -13.015  1.00 10.00      A   
ATOM    558  OE1 GLU A 132      -7.862  16.042 -13.328  1.00 10.00      A   
ATOM    559  OE2 GLU A 132      -6.307  14.549 -13.729  1.00 10.00      A   
ATOM    560  C   GLU A 132      -7.389  11.322 -10.568  1.00 10.00      A   
ATOM    561  O   GLU A 132      -7.230  10.284 -11.210  1.00 10.00      A   
ATOM    562  N   ARG A 133      -6.505  11.755  -9.670  1.00 10.00      A   
ATOM    563  HN  ARG A 133      -6.679  12.596  -9.189  1.00 10.00      A   
ATOM    564  CA  ARG A 133      -5.285  11.006  -9.385  1.00 10.00      A   
ATOM    565  CB  ARG A 133      -4.338  11.792  -8.468  1.00 10.00      A   
ATOM    566  CG  ARG A 133      -3.551  12.890  -9.168  1.00 10.00      A   
ATOM    567  CD  ARG A 133      -2.721  12.338 -10.315  1.00 10.00      A   
ATOM    568  NE  ARG A 133      -2.345  13.382 -11.268  1.00 10.00      A   
ATOM    569  HE  ARG A 133      -1.465  13.810 -11.146  1.00 10.00      A   
ATOM    570  CZ  ARG A 133      -3.118  13.780 -12.279  1.00 10.00      A   
ATOM    571  NH1 ARG A 133      -4.305  13.215 -12.478  1.00 10.00      A   
ATOM    572 HH11 ARG A 133      -4.636  12.453 -11.855  1.00 10.00      A   
ATOM    573 HH12 ARG A 133      -4.921  13.548 -13.263  1.00 10.00      A   
ATOM    574  NH2 ARG A 133      -2.701  14.740 -13.093  1.00 10.00      A   
ATOM    575 HH21 ARG A 133      -1.771  15.190 -12.944  1.00 10.00      A   
ATOM    576 HH22 ARG A 133      -3.298  15.046 -13.894  1.00 10.00      A   
ATOM    577  C   ARG A 133      -5.629   9.667  -8.749  1.00 10.00      A   
ATOM    578  O   ARG A 133      -5.125   8.625  -9.163  1.00 10.00      A   
ATOM    579  N   LEU A 134      -6.514   9.705  -7.760  1.00 10.00      A   
ATOM    580  HN  LEU A 134      -6.893  10.573  -7.490  1.00 10.00      A   
ATOM    581  CA  LEU A 134      -6.940   8.501  -7.058  1.00 10.00      A   
ATOM    582  CB  LEU A 134      -7.864   8.874  -5.897  1.00 10.00      A   
ATOM    583  CG  LEU A 134      -8.076   7.801  -4.828  1.00 10.00      A   
ATOM    584  CD1 LEU A 134      -6.751   7.420  -4.185  1.00 10.00      A   
ATOM    585  CD2 LEU A 134      -9.062   8.286  -3.778  1.00 10.00      A   
ATOM    586  C   LEU A 134      -7.648   7.541  -8.011  1.00 10.00      A   
ATOM    587  O   LEU A 134      -7.499   6.320  -7.911  1.00 10.00      A   
ATOM    588  N   GLN A 135      -8.405   8.108  -8.943  1.00 10.00      A   
ATOM    589  HN  GLN A 135      -8.479   9.086  -8.962  1.00 10.00      A   
ATOM    590  CA  GLN A 135      -9.140   7.326  -9.929  1.00 10.00      A   
ATOM    591  CB  GLN A 135     -10.082   8.246 -10.719  1.00 10.00      A   
ATOM    592  CG  GLN A 135     -10.775   7.591 -11.907  1.00 10.00      A   
ATOM    593  CD  GLN A 135     -11.900   6.663 -11.496  1.00 10.00      A   
ATOM    594  OE1 GLN A 135     -13.044   7.089 -11.347  1.00 10.00      A   
ATOM    595  NE2 GLN A 135     -11.587   5.387 -11.322  1.00 10.00      A   
ATOM    596 HE21 GLN A 135     -10.656   5.114 -11.467  1.00 10.00      A   
ATOM    597 HE22 GLN A 135     -12.301   4.767 -11.059  1.00 10.00      A   
ATOM    598  C   GLN A 135      -8.188   6.609 -10.885  1.00 10.00      A   
ATOM    599  O   GLN A 135      -8.488   5.520 -11.377  1.00 10.00      A   
ATOM    600  N   TYR A 136      -7.035   7.212 -11.128  1.00 10.00      A   
ATOM    601  HN  TYR A 136      -6.838   8.064 -10.684  1.00 10.00      A   
ATOM    602  CA  TYR A 136      -6.057   6.646 -12.045  1.00 10.00      A   
ATOM    603  CB  TYR A 136      -5.317   7.764 -12.787  1.00 10.00      A   
ATOM    604  CG  TYR A 136      -4.507   7.289 -13.974  1.00 10.00      A   
ATOM    605  CD1 TYR A 136      -3.127   7.444 -14.003  1.00 10.00      A   
ATOM    606  CD2 TYR A 136      -5.122   6.689 -15.065  1.00 10.00      A   
ATOM    607  CE1 TYR A 136      -2.384   7.015 -15.086  1.00 10.00      A   
ATOM    608  CE2 TYR A 136      -4.386   6.257 -16.152  1.00 10.00      A   
ATOM    609  CZ  TYR A 136      -3.018   6.423 -16.158  1.00 10.00      A   
ATOM    610  OH  TYR A 136      -2.278   5.990 -17.237  1.00 10.00      A   
ATOM    611  HH  TYR A 136      -1.361   5.873 -16.967  1.00 10.00      A   
ATOM    612  C   TYR A 136      -5.060   5.710 -11.359  1.00 10.00      A   
ATOM    613  O   TYR A 136      -4.749   4.642 -11.884  1.00 10.00      A   
ATOM    614  N   VAL A 137      -4.569   6.096 -10.186  1.00 10.00      A   
ATOM    615  HN  VAL A 137      -4.872   6.943  -9.789  1.00 10.00      A   
ATOM    616  CA  VAL A 137      -3.578   5.284  -9.482  1.00 10.00      A   
ATOM    617  CB  VAL A 137      -2.603   6.128  -8.617  1.00 10.00      A   
ATOM    618  CG1 VAL A 137      -3.306   6.772  -7.429  1.00 10.00      A   
ATOM    619  CG2 VAL A 137      -1.414   5.293  -8.160  1.00 10.00      A   
ATOM    620  C   VAL A 137      -4.178   4.125  -8.677  1.00 10.00      A   
ATOM    621  O   VAL A 137      -3.697   2.996  -8.764  1.00 10.00      A   
ATOM    622  N   PHE A 138      -5.235   4.388  -7.918  1.00 10.00      A   
ATOM    623  HN  PHE A 138      -5.613   5.293  -7.913  1.00 10.00      A   
ATOM    624  CA  PHE A 138      -5.847   3.348  -7.096  1.00 10.00      A   
ATOM    625  CB  PHE A 138      -6.141   3.872  -5.688  1.00 10.00      A   
ATOM    626  CG  PHE A 138      -5.034   3.631  -4.701  1.00 10.00      A   
ATOM    627  CD1 PHE A 138      -5.094   2.562  -3.823  1.00 10.00      A   
ATOM    628  CD2 PHE A 138      -3.933   4.471  -4.650  1.00 10.00      A   
ATOM    629  CE1 PHE A 138      -4.080   2.334  -2.911  1.00 10.00      A   
ATOM    630  CE2 PHE A 138      -2.914   4.250  -3.741  1.00 10.00      A   
ATOM    631  CZ  PHE A 138      -2.988   3.179  -2.871  1.00 10.00      A   
ATOM    632  C   PHE A 138      -7.111   2.775  -7.724  1.00 10.00      A   
ATOM    633  O   PHE A 138      -7.600   1.723  -7.303  1.00 10.00      A   
ATOM    634  N   GLY A 139      -7.634   3.457  -8.731  1.00 10.00      A   
ATOM    635  HN  GLY A 139      -7.195   4.278  -9.036  1.00 10.00      A   
ATOM    636  CA  GLY A 139      -8.843   2.996  -9.384  1.00 10.00      A   
ATOM    637  C   GLY A 139     -10.060   3.223  -8.514  1.00 10.00      A   
ATOM    638  O   GLY A 139     -10.971   2.395  -8.469  1.00 10.00      A   
ATOM    639  N   TYR A 140     -10.060   4.341  -7.805  1.00 10.00      A   
ATOM    640  HN  TYR A 140      -9.299   4.955  -7.883  1.00 10.00      A   
ATOM    641  CA  TYR A 140     -11.162   4.690  -6.924  1.00 10.00      A   
ATOM    642  CB  TYR A 140     -10.630   5.161  -5.571  1.00 10.00      A   
ATOM    643  CG  TYR A 140     -10.461   4.071  -4.537  1.00 10.00      A   
ATOM    644  CD1 TYR A 140     -11.540   3.302  -4.119  1.00 10.00      A   
ATOM    645  CD2 TYR A 140      -9.223   3.829  -3.960  1.00 10.00      A   
ATOM    646  CE1 TYR A 140     -11.389   2.324  -3.151  1.00 10.00      A   
ATOM    647  CE2 TYR A 140      -9.061   2.852  -2.999  1.00 10.00      A   
ATOM    648  CZ  TYR A 140     -10.145   2.103  -2.595  1.00 10.00      A   
ATOM    649  OH  TYR A 140      -9.982   1.135  -1.629  1.00 10.00      A   
ATOM    650  HH  TYR A 140     -10.519   0.353  -1.853  1.00 10.00      A   
ATOM    651  C   TYR A 140     -12.004   5.795  -7.539  1.00 10.00      A   
ATOM    652  O   TYR A 140     -11.497   6.873  -7.847  1.00 10.00      A   
ATOM    653  N   LYS A 141     -13.286   5.527  -7.712  1.00 10.00      A   
ATOM    654  HN  LYS A 141     -13.634   4.647  -7.442  1.00 10.00      A   
ATOM    655  CA  LYS A 141     -14.196   6.505  -8.282  1.00 10.00      A   
ATOM    656  CB  LYS A 141     -15.327   5.805  -9.041  1.00 10.00      A   
ATOM    657  CG  LYS A 141     -16.045   6.688 -10.048  1.00 10.00      A   
ATOM    658  CD  LYS A 141     -16.463   5.892 -11.275  1.00 10.00      A   
ATOM    659  CE  LYS A 141     -17.068   6.793 -12.339  1.00 10.00      A   
ATOM    660  NZ  LYS A 141     -17.287   6.077 -13.624  1.00 10.00      A   
ATOM    661  HZ1 LYS A 141     -16.381   5.735 -14.006  1.00 10.00      A   
ATOM    662  HZ2 LYS A 141     -17.723   6.715 -14.319  1.00 10.00      A   
ATOM    663  HZ3 LYS A 141     -17.916   5.261 -13.480  1.00 10.00      A   
ATOM    664  C   LYS A 141     -14.753   7.396  -7.177  1.00 10.00      A   
ATOM    665  O   LYS A 141     -15.793   7.099  -6.589  1.00 10.00      A   
ATOM    666  N   LEU A 142     -14.028   8.465  -6.879  1.00 10.00      A   
ATOM    667  HN  LEU A 142     -13.193   8.622  -7.367  1.00 10.00      A   
ATOM    668  CA  LEU A 142     -14.427   9.409  -5.843  1.00 10.00      A   
ATOM    669  CB  LEU A 142     -13.207  10.187  -5.336  1.00 10.00      A   
ATOM    670  CG  LEU A 142     -13.495  11.398  -4.443  1.00 10.00      A   
ATOM    671  CD1 LEU A 142     -13.998  10.960  -3.077  1.00 10.00      A   
ATOM    672  CD2 LEU A 142     -12.262  12.277  -4.311  1.00 10.00      A   
ATOM    673  C   LEU A 142     -15.487  10.379  -6.354  1.00 10.00      A   
ATOM    674  O   LEU A 142     -15.197  11.270  -7.156  1.00 10.00      A   
ATOM    675  N   VAL A 143     -16.715  10.196  -5.890  1.00 10.00      A   
ATOM    676  HN  VAL A 143     -16.881   9.461  -5.258  1.00 10.00      A   
ATOM    677  CA  VAL A 143     -17.826  11.056  -6.282  1.00 10.00      A   
ATOM    678  CB  VAL A 143     -18.636  10.471  -7.463  1.00 10.00      A   
ATOM    679  CG1 VAL A 143     -17.889  10.629  -8.779  1.00 10.00      A   
ATOM    680  CG2 VAL A 143     -18.985   9.014  -7.210  1.00 10.00      A   
ATOM    681  C   VAL A 143     -18.767  11.269  -5.102  1.00 10.00      A   
ATOM    682  O   VAL A 143     -18.540  10.740  -4.013  1.00 10.00      A   
ATOM    683  N   GLU A 144     -19.817  12.047  -5.323  1.00 10.00      A   
ATOM    684  HN  GLU A 144     -19.937  12.443  -6.210  1.00 10.00      A   
ATOM    685  CA  GLU A 144     -20.801  12.321  -4.288  1.00 10.00      A   
ATOM    686  CB  GLU A 144     -21.484  13.666  -4.547  1.00 10.00      A   
ATOM    687  CG  GLU A 144     -20.923  14.832  -3.754  1.00 10.00      A   
ATOM    688  CD  GLU A 144     -21.900  15.989  -3.674  1.00 10.00      A   
ATOM    689  OE1 GLU A 144     -22.168  16.470  -2.552  1.00 10.00      A   
ATOM    690  OE2 GLU A 144     -22.414  16.410  -4.737  1.00 10.00      A   
ATOM    691  C   GLU A 144     -21.861  11.230  -4.276  1.00 10.00      A   
ATOM    692  O   GLU A 144     -22.389  10.860  -5.327  1.00 10.00      A   
ATOM    693  N   LEU A 145     -22.169  10.712  -3.097  1.00 10.00      A   
ATOM    694  HN  LEU A 145     -21.705  11.033  -2.295  1.00 10.00      A   
ATOM    695  CA  LEU A 145     -23.189   9.678  -2.975  1.00 10.00      A   
ATOM    696  CB  LEU A 145     -23.152   9.016  -1.592  1.00 10.00      A   
ATOM    697  CG  LEU A 145     -23.096   9.956  -0.385  1.00 10.00      A   
ATOM    698  CD1 LEU A 145     -24.093   9.524   0.679  1.00 10.00      A   
ATOM    699  CD2 LEU A 145     -21.689  10.000   0.189  1.00 10.00      A   
ATOM    700  C   LEU A 145     -24.559  10.284  -3.247  1.00 10.00      A   
ATOM    701  O   LEU A 145     -25.418   9.663  -3.869  1.00 10.00      A   
ATOM    702  N   GLU A 146     -24.731  11.518  -2.793  1.00 10.00      A   
ATOM    703  HN  GLU A 146     -23.993  11.956  -2.324  1.00 10.00      A   
ATOM    704  CA  GLU A 146     -25.970  12.252  -2.981  1.00 10.00      A   
ATOM    705  CB  GLU A 146     -26.691  12.434  -1.643  1.00 10.00      A   
ATOM    706  CG  GLU A 146     -27.273  11.152  -1.067  1.00 10.00      A   
ATOM    707  CD  GLU A 146     -28.559  10.730  -1.749  1.00 10.00      A   
ATOM    708  OE1 GLU A 146     -28.602  10.707  -2.995  1.00 10.00      A   
ATOM    709  OE2 GLU A 146     -29.539  10.421  -1.038  1.00 10.00      A   
ATOM    710  C   GLU A 146     -25.653  13.607  -3.605  1.00 10.00      A   
ATOM    711  O   GLU A 146     -24.736  14.295  -3.157  1.00 10.00      A   
ATOM    712  N   PRO A 147     -26.390  13.989  -4.660  1.00 10.00      A   
ATOM    713  CA  PRO A 147     -26.181  15.261  -5.370  1.00 10.00      A   
ATOM    714  CB  PRO A 147     -27.345  15.314  -6.364  1.00 10.00      A   
ATOM    715  CG  PRO A 147     -27.734  13.890  -6.564  1.00 10.00      A   
ATOM    716  CD  PRO A 147     -27.489  13.205  -5.250  1.00 10.00      A   
ATOM    717  C   PRO A 147     -26.217  16.484  -4.453  1.00 10.00      A   
ATOM    718  O   PRO A 147     -27.247  16.784  -3.841  1.00 10.00      A   
ATOM    719  N   LYS A 148     -25.076  17.166  -4.360  1.00 10.00      A   
ATOM    720  HN  LYS A 148     -24.284  16.826  -4.835  1.00 10.00      A   
ATOM    721  CA  LYS A 148     -24.929  18.372  -3.552  1.00 10.00      A   
ATOM    722  CB  LYS A 148     -25.697  19.559  -4.138  1.00 10.00      A   
ATOM    723  CG  LYS A 148     -24.952  20.285  -5.243  1.00 10.00      A   
ATOM    724  CD  LYS A 148     -25.600  21.620  -5.562  1.00 10.00      A   
ATOM    725  CE  LYS A 148     -24.837  22.351  -6.653  1.00 10.00      A   
ATOM    726  NZ  LYS A 148     -25.521  23.603  -7.063  1.00 10.00      A   
ATOM    727  HZ1 LYS A 148     -26.471  23.392  -7.427  1.00 10.00      A   
ATOM    728  HZ2 LYS A 148     -24.978  24.082  -7.807  1.00 10.00      A   
ATOM    729  HZ3 LYS A 148     -25.610  24.247  -6.251  1.00 10.00      A   
ATOM    730  C   LYS A 148     -25.282  18.152  -2.090  1.00 10.00      A   
ATOM    731  O   LYS A 148     -26.244  18.723  -1.575  1.00 10.00      A   
ATOM    732  N   SER A 149     -24.501  17.313  -1.432  1.00 10.00      A   
ATOM    733  HN  SER A 149     -23.754  16.875  -1.909  1.00 10.00      A   
ATOM    734  CA  SER A 149     -24.714  17.020  -0.025  1.00 10.00      A   
ATOM    735  CB  SER A 149     -25.259  15.603   0.150  1.00 10.00      A   
ATOM    736  OG  SER A 149     -26.409  15.411  -0.662  1.00 10.00      A   
ATOM    737  HG  SER A 149     -26.234  15.764  -1.543  1.00 10.00      A   
ATOM    738  C   SER A 149     -23.424  17.222   0.765  1.00 10.00      A   
ATOM    739  O   SER A 149     -23.416  17.124   1.994  1.00 10.00      A   
ATOM    740  N   ASN A 150     -22.335  17.502   0.038  1.00 10.00      A   
ATOM    741  HN  ASN A 150     -22.415  17.527  -0.945  1.00 10.00      A   
ATOM    742  CA  ASN A 150     -21.024  17.742   0.638  1.00 10.00      A   
ATOM    743  CB  ASN A 150     -21.068  18.886   1.661  1.00 10.00      A   
ATOM    744  CG  ASN A 150     -21.178  20.259   1.021  1.00 10.00      A   
ATOM    745  OD1 ASN A 150     -20.599  20.519  -0.035  1.00 10.00      A   
ATOM    746  ND2 ASN A 150     -21.928  21.146   1.654  1.00 10.00      A   
ATOM    747 HD21 ASN A 150     -22.366  20.872   2.488  1.00 10.00      A   
ATOM    748 HD22 ASN A 150     -22.017  22.041   1.267  1.00 10.00      A   
ATOM    749  C   ASN A 150     -20.448  16.469   1.252  1.00 10.00      A   
ATOM    750  O   ASN A 150     -19.631  16.517   2.176  1.00 10.00      A   
ATOM    751  N   THR A 151     -20.873  15.334   0.721  1.00 10.00      A   
ATOM    752  HN  THR A 151     -21.518  15.369  -0.017  1.00 10.00      A   
ATOM    753  CA  THR A 151     -20.414  14.039   1.193  1.00 10.00      A   
ATOM    754  CB  THR A 151     -21.563  13.258   1.852  1.00 10.00      A   
ATOM    755  OG1 THR A 151     -22.774  13.492   1.119  1.00 10.00      A   
ATOM    756  HG1 THR A 151     -22.591  13.422   0.177  1.00 10.00      A   
ATOM    757  CG2 THR A 151     -21.751  13.696   3.298  1.00 10.00      A   
ATOM    758  C   THR A 151     -19.871  13.233   0.021  1.00 10.00      A   
ATOM    759  O   THR A 151     -20.589  12.981  -0.950  1.00 10.00      A   
ATOM    760  N   TYR A 152     -18.612  12.834   0.112  1.00 10.00      A   
ATOM    761  HN  TYR A 152     -18.101  13.038   0.928  1.00 10.00      A   
ATOM    762  CA  TYR A 152     -17.975  12.075  -0.954  1.00 10.00      A   
ATOM    763  CB  TYR A 152     -16.647  12.721  -1.359  1.00 10.00      A   
ATOM    764  CG  TYR A 152     -16.778  14.131  -1.889  1.00 10.00      A   
ATOM    765  CD1 TYR A 152     -16.559  15.226  -1.062  1.00 10.00      A   
ATOM    766  CD2 TYR A 152     -17.120  14.369  -3.213  1.00 10.00      A   
ATOM    767  CE1 TYR A 152     -16.678  16.517  -1.538  1.00 10.00      A   
ATOM    768  CE2 TYR A 152     -17.240  15.657  -3.699  1.00 10.00      A   
ATOM    769  CZ  TYR A 152     -17.018  16.727  -2.857  1.00 10.00      A   
ATOM    770  OH  TYR A 152     -17.138  18.011  -3.336  1.00 10.00      A   
ATOM    771  HH  TYR A 152     -17.947  18.082  -3.857  1.00 10.00      A   
ATOM    772  C   TYR A 152     -17.742  10.629  -0.535  1.00 10.00      A   
ATOM    773  O   TYR A 152     -17.533  10.340   0.643  1.00 10.00      A   
ATOM    774  N   ILE A 153     -17.789   9.728  -1.506  1.00 10.00      A   
ATOM    775  HN  ILE A 153     -17.966  10.025  -2.428  1.00 10.00      A   
ATOM    776  CA  ILE A 153     -17.574   8.314  -1.249  1.00 10.00      A   
ATOM    777  CB  ILE A 153     -18.911   7.568  -1.028  1.00 10.00      A   
ATOM    778  CG1 ILE A 153     -18.680   6.218  -0.343  1.00 10.00      A   
ATOM    779  CG2 ILE A 153     -19.678   7.399  -2.333  1.00 10.00      A   
ATOM    780  CD1 ILE A 153     -19.917   5.654   0.321  1.00 10.00      A   
ATOM    781  C   ILE A 153     -16.785   7.687  -2.398  1.00 10.00      A   
ATOM    782  O   ILE A 153     -16.835   8.174  -3.533  1.00 10.00      A   
ATOM    783  N   LEU A 154     -16.046   6.626  -2.104  1.00 10.00      A   
ATOM    784  HN  LEU A 154     -16.033   6.284  -1.182  1.00 10.00      A   
ATOM    785  CA  LEU A 154     -15.242   5.963  -3.112  1.00 10.00      A   
ATOM    786  CB  LEU A 154     -13.871   5.575  -2.548  1.00 10.00      A   
ATOM    787  CG  LEU A 154     -12.817   6.690  -2.433  1.00 10.00      A   
ATOM    788  CD1 LEU A 154     -13.285   7.818  -1.524  1.00 10.00      A   
ATOM    789  CD2 LEU A 154     -11.504   6.123  -1.924  1.00 10.00      A   
ATOM    790  C   LEU A 154     -15.955   4.741  -3.688  1.00 10.00      A   
ATOM    791  O   LEU A 154     -16.346   3.819  -2.960  1.00 10.00      A   
ATOM    792  N   ILE A 155     -16.155   4.757  -4.999  1.00 10.00      A   
ATOM    793  HN  ILE A 155     -15.875   5.548  -5.514  1.00 10.00      A   
ATOM    794  CA  ILE A 155     -16.793   3.647  -5.700  1.00 10.00      A   
ATOM    795  CB  ILE A 155     -17.737   4.150  -6.814  1.00 10.00      A   
ATOM    796  CG1 ILE A 155     -18.800   5.086  -6.232  1.00 10.00      A   
ATOM    797  CG2 ILE A 155     -18.397   2.986  -7.545  1.00 10.00      A   
ATOM    798  CD1 ILE A 155     -19.768   5.628  -7.262  1.00 10.00      A   
ATOM    799  C   ILE A 155     -15.713   2.756  -6.308  1.00 10.00      A   
ATOM    800  O   ILE A 155     -14.663   3.248  -6.726  1.00 10.00      A   
ATOM    801  N   ASN A 156     -15.960   1.456  -6.376  1.00 10.00      A   
ATOM    802  HN  ASN A 156     -16.841   1.109  -6.101  1.00 10.00      A   
ATOM    803  CA  ASN A 156     -14.968   0.538  -6.913  1.00 10.00      A   
ATOM    804  CB  ASN A 156     -14.948  -0.781  -6.123  1.00 10.00      A   
ATOM    805  CG  ASN A 156     -13.597  -1.477  -6.192  1.00 10.00      A   
ATOM    806  OD1 ASN A 156     -12.870  -1.351  -7.180  1.00 10.00      A   
ATOM    807  ND2 ASN A 156     -13.242  -2.206  -5.143  1.00 10.00      A   
ATOM    808 HD21 ASN A 156     -13.863  -2.262  -4.381  1.00 10.00      A   
ATOM    809 HD22 ASN A 156     -12.374  -2.658  -5.162  1.00 10.00      A   
ATOM    810  C   ASN A 156     -15.214   0.264  -8.389  1.00 10.00      A   
ATOM    811  O   ASN A 156     -16.214  -0.347  -8.758  1.00 10.00      A   
ATOM    812  N   THR A 157     -14.302   0.725  -9.227  1.00 10.00      A   
ATOM    813  HN  THR A 157     -13.535   1.223  -8.873  1.00 10.00      A   
ATOM    814  CA  THR A 157     -14.408   0.520 -10.669  1.00 10.00      A   
ATOM    815  CB  THR A 157     -13.941   1.776 -11.420  1.00 10.00      A   
ATOM    816  OG1 THR A 157     -14.047   2.907 -10.543  1.00 10.00      A   
ATOM    817  HG1 THR A 157     -14.862   2.839 -10.033  1.00 10.00      A   
ATOM    818  CG2 THR A 157     -14.805   2.016 -12.647  1.00 10.00      A   
ATOM    819  C   THR A 157     -13.550  -0.671 -11.090  1.00 10.00      A   
ATOM    820  O   THR A 157     -13.372  -0.948 -12.280  1.00 10.00      A   
ATOM    821  N   LEU A 158     -13.033  -1.367 -10.080  1.00 10.00      A   
ATOM    822  HN  LEU A 158     -13.239  -1.086  -9.166  1.00 10.00      A   
ATOM    823  CA  LEU A 158     -12.178  -2.527 -10.270  1.00 10.00      A   
ATOM    824  CB  LEU A 158     -10.991  -2.220 -11.186  1.00 10.00      A   
ATOM    825  CG  LEU A 158      -9.727  -3.040 -10.944  1.00 10.00      A   
ATOM    826  CD1 LEU A 158      -8.667  -2.696 -11.980  1.00 10.00      A   
ATOM    827  CD2 LEU A 158      -9.206  -2.797  -9.536  1.00 10.00      A   
ATOM    828  C   LEU A 158     -12.940  -3.759 -10.750  1.00 10.00      A   
ATOM    829  O   LEU A 158     -13.872  -3.665 -11.546  1.00 10.00      A   
ATOM    830  N   GLU A 159     -12.528  -4.908 -10.230  1.00 10.00      A   
ATOM    831  HN  GLU A 159     -11.792  -4.887  -9.588  1.00 10.00      A   
ATOM    832  CA  GLU A 159     -13.112  -6.206 -10.576  1.00 10.00      A   
ATOM    833  CB  GLU A 159     -12.722  -6.602 -12.002  1.00 10.00      A   
ATOM    834  CG  GLU A 159     -11.226  -6.549 -12.244  1.00 10.00      A   
ATOM    835  CD  GLU A 159     -10.865  -6.724 -13.704  1.00 10.00      A   
ATOM    836  OE1 GLU A 159     -11.428  -6.005 -14.555  1.00 10.00      A   
ATOM    837  OE2 GLU A 159     -10.017  -7.584 -14.012  1.00 10.00      A   
ATOM    838  C   GLU A 159     -14.627  -6.280 -10.387  1.00 10.00      A   
ATOM    839  O   GLU A 159     -15.349  -6.577 -11.331  1.00 10.00      A   
ATOM    840  N   PRO A 160     -15.150  -6.027  -9.167  1.00 10.00      A   
ATOM    841  CA  PRO A 160     -14.372  -5.669  -7.980  1.00 10.00      A   
ATOM    842  CB  PRO A 160     -15.380  -4.892  -7.109  1.00 10.00      A   
ATOM    843  CG  PRO A 160     -16.722  -5.059  -7.756  1.00 10.00      A   
ATOM    844  CD  PRO A 160     -16.578  -6.074  -8.859  1.00 10.00      A   
ATOM    845  C   PRO A 160     -13.837  -6.885  -7.212  1.00 10.00      A   
ATOM    846  O   PRO A 160     -14.297  -7.187  -6.109  1.00 10.00      A   
ATOM    847  N   VAL A 161     -12.881  -7.585  -7.822  1.00 10.00      A   
ATOM    848  HN  VAL A 161     -12.603  -7.308  -8.715  1.00 10.00      A   
ATOM    849  CA  VAL A 161     -12.230  -8.754  -7.219  1.00 10.00      A   
ATOM    850  CB  VAL A 161     -12.760 -10.089  -7.790  1.00 10.00      A   
ATOM    851  CG1 VAL A 161     -12.839 -10.051  -9.311  1.00 10.00      A   
ATOM    852  CG2 VAL A 161     -14.105 -10.443  -7.175  1.00 10.00      A   
ATOM    853  C   VAL A 161     -10.730  -8.660  -7.480  1.00 10.00      A   
ATOM    854  O   VAL A 161     -10.287  -7.825  -8.276  1.00 10.00      A   
ATOM    855  N   GLU A 166     -26.742 -10.773  -7.168  1.00 10.00      A   
ATOM    856  HN  GLU A 166     -27.325 -10.004  -7.350  1.00 10.00      A   
ATOM    857  CA  GLU A 166     -25.568 -10.971  -8.000  1.00 10.00      A   
ATOM    858  CB  GLU A 166     -25.152 -12.446  -8.035  1.00 10.00      A   
ATOM    859  CG  GLU A 166     -24.463 -12.869  -9.329  1.00 10.00      A   
ATOM    860  CD  GLU A 166     -24.023 -14.319  -9.310  1.00 10.00      A   
ATOM    861  OE1 GLU A 166     -24.890 -15.211  -9.395  1.00 10.00      A   
ATOM    862  OE2 GLU A 166     -22.803 -14.574  -9.214  1.00 10.00      A   
ATOM    863  C   GLU A 166     -24.427 -10.095  -7.515  1.00 10.00      A   
ATOM    864  O   GLU A 166     -23.703  -9.506  -8.315  1.00 10.00      A   
ATOM    865  N   MET A 167     -24.302  -9.984  -6.201  1.00 10.00      A   
ATOM    866  HN  MET A 167     -24.933 -10.447  -5.620  1.00 10.00      A   
ATOM    867  CA  MET A 167     -23.254  -9.179  -5.607  1.00 10.00      A   
ATOM    868  CB  MET A 167     -23.701  -8.621  -4.256  1.00 10.00      A   
ATOM    869  CG  MET A 167     -22.683  -7.698  -3.608  1.00 10.00      A   
ATOM    870  SD  MET A 167     -23.347  -6.855  -2.154  1.00 10.00      A   
ATOM    871  CE  MET A 167     -24.649  -5.865  -2.895  1.00 10.00      A   
ATOM    872  C   MET A 167     -21.951  -9.969  -5.482  1.00 10.00      A   
ATOM    873  O   MET A 167     -21.780 -10.765  -4.559  1.00 10.00      A   
ATOM    874  N   ARG A 168     -21.033  -9.743  -6.419  1.00 10.00      A   
ATOM    875  HN  ARG A 168     -21.222  -9.096  -7.130  1.00 10.00      A   
ATOM    876  CA  ARG A 168     -19.753 -10.434  -6.423  1.00 10.00      A   
ATOM    877  CB  ARG A 168     -19.617 -11.283  -7.695  1.00 10.00      A   
ATOM    878  CG  ARG A 168     -18.451 -12.262  -7.684  1.00 10.00      A   
ATOM    879  CD  ARG A 168     -18.316 -12.951  -9.029  1.00 10.00      A   
ATOM    880  NE  ARG A 168     -19.622 -13.363  -9.547  1.00 10.00      A   
ATOM    881  HE  ARG A 168     -20.225 -13.824  -8.920  1.00 10.00      A   
ATOM    882  CZ  ARG A 168     -20.047 -13.122 -10.788  1.00 10.00      A   
ATOM    883  NH1 ARG A 168     -19.234 -12.556 -11.670  1.00 10.00      A   
ATOM    884 HH11 ARG A 168     -18.266 -12.295 -11.391  1.00 10.00      A   
ATOM    885 HH12 ARG A 168     -19.548 -12.386 -12.650  1.00 10.00      A   
ATOM    886  NH2 ARG A 168     -21.289 -13.458 -11.140  1.00 10.00      A   
ATOM    887 HH21 ARG A 168     -21.633 -13.280 -12.110  1.00 10.00      A   
ATOM    888 HH22 ARG A 168     -21.934 -13.904 -10.436  1.00 10.00      A   
ATOM    889  C   ARG A 168     -18.595  -9.447  -6.323  1.00 10.00      A   
ATOM    890  O   ARG A 168     -18.284  -8.752  -7.295  1.00 10.00      A   
ATOM    891  N   GLY A 169     -17.944  -9.420  -5.158  1.00 10.00      A   
ATOM    892  HN  GLY A 169     -18.233 -10.005  -4.428  1.00 10.00      A   
ATOM    893  CA  GLY A 169     -16.829  -8.524  -4.945  1.00 10.00      A   
ATOM    894  C   GLY A 169     -17.294  -7.215  -4.360  1.00 10.00      A   
ATOM    895  O   GLY A 169     -18.338  -7.174  -3.706  1.00 10.00      A   
ATOM    896  N   GLN A 171     -14.153 -15.120  -2.415  1.00 10.00      A   
ATOM    897  HN  GLN A 171     -13.881 -15.772  -3.110  1.00 10.00      A   
ATOM    898  CA  GLN A 171     -13.970 -15.397  -0.999  1.00 10.00      A   
ATOM    899  CB  GLN A 171     -12.487 -15.438  -0.643  1.00 10.00      A   
ATOM    900  CG  GLN A 171     -11.608 -16.151  -1.654  1.00 10.00      A   
ATOM    901  CD  GLN A 171     -10.305 -16.615  -1.056  1.00 10.00      A   
ATOM    902  OE1 GLN A 171     -10.248 -17.004   0.105  1.00 10.00      A   
ATOM    903  NE2 GLN A 171      -9.254 -16.589  -1.860  1.00 10.00      A   
ATOM    904 HE21 GLN A 171      -9.385 -16.285  -2.788  1.00 10.00      A   
ATOM    905 HE22 GLN A 171      -8.386 -16.842  -1.491  1.00 10.00      A   
ATOM    906  C   GLN A 171     -14.630 -14.270  -0.241  1.00 10.00      A   
ATOM    907  O   GLN A 171     -14.200 -13.897   0.857  1.00 10.00      A   
ATOM    908  N   GLY A 172     -15.666 -13.725  -0.883  1.00 10.00      A   
ATOM    909  HN  GLY A 172     -15.932 -14.115  -1.745  1.00 10.00      A   
ATOM    910  CA  GLY A 172     -16.419 -12.603  -0.349  1.00 10.00      A   
ATOM    911  C   GLY A 172     -16.732 -12.696   1.138  1.00 10.00      A   
ATOM    912  O   GLY A 172     -17.086 -13.766   1.653  1.00 10.00      A   
ATOM    913  N   THR A 173     -16.590 -11.573   1.817  1.00 10.00      A   
ATOM    914  HN  THR A 173     -16.284 -10.770   1.346  1.00 10.00      A   
ATOM    915  CA  THR A 173     -16.848 -11.489   3.243  1.00 10.00      A   
ATOM    916  CB  THR A 173     -16.484 -10.088   3.771  1.00 10.00      A   
ATOM    917  OG1 THR A 173     -16.630  -9.130   2.708  1.00 10.00      A   
ATOM    918  HG1 THR A 173     -17.555  -9.102   2.417  1.00 10.00      A   
ATOM    919  CG2 THR A 173     -15.047 -10.063   4.277  1.00 10.00      A   
ATOM    920  C   THR A 173     -18.303 -11.803   3.574  1.00 10.00      A   
ATOM    921  O   THR A 173     -19.216 -11.366   2.872  1.00 10.00      A   
ATOM    922  N   PRO A 174     -18.532 -12.576   4.654  1.00 10.00      A   
ATOM    923  CA  PRO A 174     -19.882 -12.953   5.100  1.00 10.00      A   
ATOM    924  CB  PRO A 174     -19.628 -13.716   6.405  1.00 10.00      A   
ATOM    925  CG  PRO A 174     -18.221 -14.189   6.308  1.00 10.00      A   
ATOM    926  CD  PRO A 174     -17.483 -13.153   5.512  1.00 10.00      A   
ATOM    927  C   PRO A 174     -20.747 -11.726   5.378  1.00 10.00      A   
ATOM    928  O   PRO A 174     -21.973 -11.776   5.265  1.00 10.00      A   
ATOM    929  N   THR A 175     -20.096 -10.629   5.734  1.00 10.00      A   
ATOM    930  HN  THR A 175     -19.117 -10.655   5.805  1.00 10.00      A   
ATOM    931  CA  THR A 175     -20.779  -9.380   6.020  1.00 10.00      A   
ATOM    932  CB  THR A 175     -19.754  -8.325   6.464  1.00 10.00      A   
ATOM    933  OG1 THR A 175     -18.434  -8.818   6.175  1.00 10.00      A   
ATOM    934  HG1 THR A 175     -17.781  -8.216   6.547  1.00 10.00      A   
ATOM    935  CG2 THR A 175     -19.873  -8.062   7.957  1.00 10.00      A   
ATOM    936  C   THR A 175     -21.517  -8.873   4.782  1.00 10.00      A   
ATOM    937  O   THR A 175     -22.648  -8.392   4.870  1.00 10.00      A   
ATOM    938  N   THR A 176     -20.869  -9.004   3.629  1.00 10.00      A   
ATOM    939  HN  THR A 176     -19.972  -9.403   3.627  1.00 10.00      A   
ATOM    940  CA  THR A 176     -21.446  -8.573   2.366  1.00 10.00      A   
ATOM    941  CB  THR A 176     -20.389  -8.650   1.246  1.00 10.00      A   
ATOM    942  OG1 THR A 176     -19.090  -8.389   1.807  1.00 10.00      A   
ATOM    943  HG1 THR A 176     -18.811  -7.501   1.559  1.00 10.00      A   
ATOM    944  CG2 THR A 176     -20.678  -7.622   0.163  1.00 10.00      A   
ATOM    945  C   THR A 176     -22.638  -9.457   2.000  1.00 10.00      A   
ATOM    946  O   THR A 176     -23.689  -8.966   1.585  1.00 10.00      A   
ATOM    947  N   GLY A 177     -22.472 -10.763   2.192  1.00 10.00      A   
ATOM    948  HN  GLY A 177     -21.617 -11.090   2.548  1.00 10.00      A   
ATOM    949  CA  GLY A 177     -23.534 -11.704   1.882  1.00 10.00      A   
ATOM    950  C   GLY A 177     -24.748 -11.504   2.768  1.00 10.00      A   
ATOM    951  O   GLY A 177     -25.883 -11.713   2.339  1.00 10.00      A   
ATOM    952  N   LEU A 178     -24.504 -11.094   4.007  1.00 10.00      A   
ATOM    953  HN  LEU A 178     -23.573 -10.957   4.289  1.00 10.00      A   
ATOM    954  CA  LEU A 178     -25.576 -10.853   4.964  1.00 10.00      A   
ATOM    955  CB  LEU A 178     -24.994 -10.612   6.360  1.00 10.00      A   
ATOM    956  CG  LEU A 178     -25.538 -11.495   7.486  1.00 10.00      A   
ATOM    957  CD1 LEU A 178     -27.024 -11.249   7.698  1.00 10.00      A   
ATOM    958  CD2 LEU A 178     -25.268 -12.964   7.198  1.00 10.00      A   
ATOM    959  C   LEU A 178     -26.416  -9.655   4.536  1.00 10.00      A   
ATOM    960  O   LEU A 178     -27.645  -9.689   4.602  1.00 10.00      A   
ATOM    961  N   LEU A 179     -25.739  -8.604   4.085  1.00 10.00      A   
ATOM    962  HN  LEU A 179     -24.759  -8.651   4.048  1.00 10.00      A   
ATOM    963  CA  LEU A 179     -26.408  -7.387   3.643  1.00 10.00      A   
ATOM    964  CB  LEU A 179     -25.376  -6.325   3.251  1.00 10.00      A   
ATOM    965  CG  LEU A 179     -25.932  -4.963   2.822  1.00 10.00      A   
ATOM    966  CD1 LEU A 179     -26.633  -4.276   3.984  1.00 10.00      A   
ATOM    967  CD2 LEU A 179     -24.824  -4.084   2.263  1.00 10.00      A   
ATOM    968  C   LEU A 179     -27.338  -7.672   2.468  1.00 10.00      A   
ATOM    969  O   LEU A 179     -28.449  -7.140   2.399  1.00 10.00      A   
ATOM    970  N   MET A 180     -26.882  -8.530   1.561  1.00 10.00      A   
ATOM    971  HN  MET A 180     -25.993  -8.926   1.686  1.00 10.00      A   
ATOM    972  CA  MET A 180     -27.660  -8.894   0.381  1.00 10.00      A   
ATOM    973  CB  MET A 180     -26.863  -9.832  -0.530  1.00 10.00      A   
ATOM    974  CG  MET A 180     -27.475 -10.019  -1.910  1.00 10.00      A   
ATOM    975  SD  MET A 180     -27.518  -8.489  -2.864  1.00 10.00      A   
ATOM    976  CE  MET A 180     -28.488  -8.993  -4.282  1.00 10.00      A   
ATOM    977  C   MET A 180     -28.994  -9.530   0.767  1.00 10.00      A   
ATOM    978  O   MET A 180     -30.016  -9.294   0.121  1.00 10.00      A   
ATOM    979  N   ILE A 181     -28.982 -10.326   1.831  1.00 10.00      A   
ATOM    980  HN  ILE A 181     -28.139 -10.468   2.311  1.00 10.00      A   
ATOM    981  CA  ILE A 181     -30.192 -10.985   2.304  1.00 10.00      A   
ATOM    982  CB  ILE A 181     -29.884 -12.025   3.405  1.00 10.00      A   
ATOM    983  CG1 ILE A 181     -28.854 -13.043   2.907  1.00 10.00      A   
ATOM    984  CG2 ILE A 181     -31.158 -12.732   3.851  1.00 10.00      A   
ATOM    985  CD1 ILE A 181     -28.333 -13.971   3.985  1.00 10.00      A   
ATOM    986  C   ILE A 181     -31.172  -9.952   2.851  1.00 10.00      A   
ATOM    987  O   ILE A 181     -32.364  -9.983   2.542  1.00 10.00      A   
ATOM    988  N   VAL A 182     -30.651  -9.021   3.642  1.00 10.00      A   
ATOM    989  HN  VAL A 182     -29.685  -9.036   3.824  1.00 10.00      A   
ATOM    990  CA  VAL A 182     -31.469  -7.975   4.242  1.00 10.00      A   
ATOM    991  CB  VAL A 182     -30.637  -7.053   5.158  1.00 10.00      A   
ATOM    992  CG1 VAL A 182     -31.518  -5.990   5.798  1.00 10.00      A   
ATOM    993  CG2 VAL A 182     -29.920  -7.867   6.225  1.00 10.00      A   
ATOM    994  C   VAL A 182     -32.168  -7.136   3.175  1.00 10.00      A   
ATOM    995  O   VAL A 182     -33.388  -6.976   3.205  1.00 10.00      A   
ATOM    996  N   LEU A 183     -31.394  -6.621   2.221  1.00 10.00      A   
ATOM    997  HN  LEU A 183     -30.427  -6.798   2.235  1.00 10.00      A   
ATOM    998  CA  LEU A 183     -31.957  -5.797   1.155  1.00 10.00      A   
ATOM    999  CB  LEU A 183     -30.863  -5.103   0.328  1.00 10.00      A   
ATOM   1000  CG  LEU A 183     -29.925  -5.993  -0.494  1.00 10.00      A   
ATOM   1001  CD1 LEU A 183     -30.438  -6.157  -1.918  1.00 10.00      A   
ATOM   1002  CD2 LEU A 183     -28.519  -5.413  -0.499  1.00 10.00      A   
ATOM   1003  C   LEU A 183     -32.908  -6.596   0.271  1.00 10.00      A   
ATOM   1004  O   LEU A 183     -33.855  -6.046  -0.299  1.00 10.00      A   
ATOM   1005  N   GLY A 184     -32.650  -7.896   0.165  1.00 10.00      A   
ATOM   1006  HN  GLY A 184     -31.871  -8.271   0.632  1.00 10.00      A   
ATOM   1007  CA  GLY A 184     -33.492  -8.758  -0.636  1.00 10.00      A   
ATOM   1008  C   GLY A 184     -34.870  -8.909  -0.029  1.00 10.00      A   
ATOM   1009  O   GLY A 184     -35.872  -8.860  -0.738  1.00 10.00      A   
ATOM   1010  N   LEU A 185     -34.914  -9.073   1.290  1.00 10.00      A   
ATOM   1011  HN  LEU A 185     -34.070  -9.096   1.795  1.00 10.00      A   
ATOM   1012  CA  LEU A 185     -36.174  -9.228   2.012  1.00 10.00      A   
ATOM   1013  CB  LEU A 185     -35.912  -9.423   3.508  1.00 10.00      A   
ATOM   1014  CG  LEU A 185     -35.150 -10.688   3.911  1.00 10.00      A   
ATOM   1015  CD1 LEU A 185     -34.668 -10.584   5.350  1.00 10.00      A   
ATOM   1016  CD2 LEU A 185     -36.024 -11.920   3.730  1.00 10.00      A   
ATOM   1017  C   LEU A 185     -37.078  -8.019   1.800  1.00 10.00      A   
ATOM   1018  O   LEU A 185     -38.280  -8.162   1.569  1.00 10.00      A   
ATOM   1019  N   ILE A 186     -36.487  -6.830   1.866  1.00 10.00      A   
ATOM   1020  HN  ILE A 186     -35.524  -6.788   2.053  1.00 10.00      A   
ATOM   1021  CA  ILE A 186     -37.228  -5.586   1.680  1.00 10.00      A   
ATOM   1022  CB  ILE A 186     -36.303  -4.356   1.795  1.00 10.00      A   
ATOM   1023  CG1 ILE A 186     -35.363  -4.496   2.994  1.00 10.00      A   
ATOM   1024  CG2 ILE A 186     -37.125  -3.081   1.913  1.00 10.00      A   
ATOM   1025  CD1 ILE A 186     -34.181  -3.550   2.955  1.00 10.00      A   
ATOM   1026  C   ILE A 186     -37.900  -5.562   0.310  1.00 10.00      A   
ATOM   1027  O   ILE A 186     -39.072  -5.199   0.181  1.00 10.00      A   
ATOM   1028  N   PHE A 187     -37.153  -5.967  -0.707  1.00 10.00      A   
ATOM   1029  HN  PHE A 187     -36.233  -6.260  -0.536  1.00 10.00      A   
ATOM   1030  CA  PHE A 187     -37.660  -5.988  -2.070  1.00 10.00      A   
ATOM   1031  CB  PHE A 187     -36.507  -6.176  -3.058  1.00 10.00      A   
ATOM   1032  CG  PHE A 187     -36.718  -5.495  -4.381  1.00 10.00      A   
ATOM   1033  CD1 PHE A 187     -36.087  -4.295  -4.663  1.00 10.00      A   
ATOM   1034  CD2 PHE A 187     -37.546  -6.053  -5.341  1.00 10.00      A   
ATOM   1035  CE1 PHE A 187     -36.276  -3.665  -5.877  1.00 10.00      A   
ATOM   1036  CE2 PHE A 187     -37.740  -5.428  -6.557  1.00 10.00      A   
ATOM   1037  CZ  PHE A 187     -37.104  -4.232  -6.826  1.00 10.00      A   
ATOM   1038  C   PHE A 187     -38.701  -7.091  -2.258  1.00 10.00      A   
ATOM   1039  O   PHE A 187     -39.711  -6.890  -2.935  1.00 10.00      A   
ATOM   1040  N   MET A 188     -38.459  -8.244  -1.640  1.00 10.00      A   
ATOM   1041  HN  MET A 188     -37.646  -8.333  -1.093  1.00 10.00      A   
ATOM   1042  CA  MET A 188     -39.365  -9.385  -1.751  1.00 10.00      A   
ATOM   1043  CB  MET A 188     -38.769 -10.635  -1.093  1.00 10.00      A   
ATOM   1044  CG  MET A 188     -37.567 -11.215  -1.823  1.00 10.00      A   
ATOM   1045  SD  MET A 188     -37.273 -12.952  -1.430  1.00 10.00      A   
ATOM   1046  CE  MET A 188     -37.041 -12.870   0.344  1.00 10.00      A   
ATOM   1047  C   MET A 188     -40.741  -9.093  -1.161  1.00 10.00      A   
ATOM   1048  O   MET A 188     -41.750  -9.603  -1.648  1.00 10.00      A   
ATOM   1049  N   LYS A 189     -40.784  -8.271  -0.120  1.00 10.00      A   
ATOM   1050  HN  LYS A 189     -39.946  -7.893   0.230  1.00 10.00      A   
ATOM   1051  CA  LYS A 189     -42.046  -7.934   0.530  1.00 10.00      A   
ATOM   1052  CB  LYS A 189     -41.836  -7.699   2.027  1.00 10.00      A   
ATOM   1053  CG  LYS A 189     -43.096  -7.828   2.866  1.00 10.00      A   
ATOM   1054  CD  LYS A 189     -42.764  -7.981   4.338  1.00 10.00      A   
ATOM   1055  CE  LYS A 189     -44.012  -8.261   5.153  1.00 10.00      A   
ATOM   1056  NZ  LYS A 189     -43.712  -9.076   6.357  1.00 10.00      A   
ATOM   1057  HZ1 LYS A 189     -44.565  -9.182   6.941  1.00 10.00      A   
ATOM   1058  HZ2 LYS A 189     -42.965  -8.618   6.930  1.00 10.00      A   
ATOM   1059  HZ3 LYS A 189     -43.379 -10.019   6.075  1.00 10.00      A   
ATOM   1060  C   LYS A 189     -42.737  -6.737  -0.133  1.00 10.00      A   
ATOM   1061  O   LYS A 189     -43.797  -6.293   0.310  1.00 10.00      A   
ATOM   1062  N   GLY A 190     -42.135  -6.218  -1.193  1.00 10.00      A   
ATOM   1063  HN  GLY A 190     -41.287  -6.602  -1.501  1.00 10.00      A   
ATOM   1064  CA  GLY A 190     -42.726  -5.098  -1.902  1.00 10.00      A   
ATOM   1065  C   GLY A 190     -42.223  -3.749  -1.428  1.00 10.00      A   
ATOM   1066  O   GLY A 190     -43.017  -2.881  -1.064  1.00 10.00      A   
ATOM   1067  N   ASN A 191     -40.904  -3.581  -1.418  1.00 10.00      A   
ATOM   1068  HN  ASN A 191     -40.332  -4.329  -1.689  1.00 10.00      A   
ATOM   1069  CA  ASN A 191     -40.272  -2.321  -1.008  1.00 10.00      A   
ATOM   1070  CB  ASN A 191     -40.681  -1.160  -1.931  1.00 10.00      A   
ATOM   1071  CG  ASN A 191     -39.891  -1.099  -3.226  1.00 10.00      A   
ATOM   1072  OD1 ASN A 191     -39.579  -2.124  -3.831  1.00 10.00      A   
ATOM   1073  ND2 ASN A 191     -39.564   0.110  -3.659  1.00 10.00      A   
ATOM   1074 HD21 ASN A 191     -39.846   0.886  -3.127  1.00 10.00      A   
ATOM   1075 HD22 ASN A 191     -39.052   0.184  -4.493  1.00 10.00      A   
ATOM   1076  C   ASN A 191     -40.571  -1.958   0.446  1.00 10.00      A   
ATOM   1077  O   ASN A 191     -40.607  -0.780   0.802  1.00 10.00      A   
ATOM   1078  N   THR A 192     -40.783  -2.963   1.285  1.00 10.00      A   
ATOM   1079  HN  THR A 192     -40.721  -3.886   0.954  1.00 10.00      A   
ATOM   1080  CA  THR A 192     -41.076  -2.736   2.699  1.00 10.00      A   
ATOM   1081  CB  THR A 192     -42.567  -2.412   2.932  1.00 10.00      A   
ATOM   1082  OG1 THR A 192     -43.318  -2.675   1.739  1.00 10.00      A   
ATOM   1083  HG1 THR A 192     -42.711  -2.783   0.997  1.00 10.00      A   
ATOM   1084  CG2 THR A 192     -42.746  -0.955   3.333  1.00 10.00      A   
ATOM   1085  C   THR A 192     -40.691  -3.957   3.526  1.00 10.00      A   
ATOM   1086  O   THR A 192     -40.686  -5.073   3.015  1.00 10.00      A   
ATOM   1087  N   LEU A 193     -40.364  -3.739   4.795  1.00 10.00      A   
ATOM   1088  HN  LEU A 193     -40.387  -2.823   5.146  1.00 10.00      A   
ATOM   1089  CA  LEU A 193     -39.976  -4.824   5.690  1.00 10.00      A   
ATOM   1090  CB  LEU A 193     -38.569  -5.327   5.340  1.00 10.00      A   
ATOM   1091  CG  LEU A 193     -38.090  -6.578   6.081  1.00 10.00      A   
ATOM   1092  CD1 LEU A 193     -38.834  -7.812   5.595  1.00 10.00      A   
ATOM   1093  CD2 LEU A 193     -36.588  -6.752   5.921  1.00 10.00      A   
ATOM   1094  C   LEU A 193     -40.003  -4.345   7.138  1.00 10.00      A   
ATOM   1095  O   LEU A 193     -39.824  -3.155   7.404  1.00 10.00      A   
ATOM   1096  N   LYS A 194     -40.248  -5.264   8.063  1.00 10.00      A   
ATOM   1097  HN  LYS A 194     -40.412  -6.194   7.786  1.00 10.00      A   
ATOM   1098  CA  LYS A 194     -40.284  -4.931   9.480  1.00 10.00      A   
ATOM   1099  CB  LYS A 194     -41.492  -5.573  10.158  1.00 10.00      A   
ATOM   1100  CG  LYS A 194     -42.827  -5.130   9.591  1.00 10.00      A   
ATOM   1101  CD  LYS A 194     -43.963  -5.944  10.178  1.00 10.00      A   
ATOM   1102  CE  LYS A 194     -45.310  -5.417   9.722  1.00 10.00      A   
ATOM   1103  NZ  LYS A 194     -46.430  -6.120  10.396  1.00 10.00      A   
ATOM   1104  HZ1 LYS A 194     -46.375  -5.974  11.426  1.00 10.00      A   
ATOM   1105  HZ2 LYS A 194     -46.382  -7.141  10.200  1.00 10.00      A   
ATOM   1106  HZ3 LYS A 194     -47.340  -5.754  10.053  1.00 10.00      A   
ATOM   1107  C   LYS A 194     -39.002  -5.379  10.168  1.00 10.00      A   
ATOM   1108  O   LYS A 194     -38.319  -6.288   9.697  1.00 10.00      A   
ATOM   1109  N   GLU A 195     -38.691  -4.750  11.289  1.00 10.00      A   
ATOM   1110  HN  GLU A 195     -39.297  -4.057  11.632  1.00 10.00      A   
ATOM   1111  CA  GLU A 195     -37.483  -5.065  12.039  1.00 10.00      A   
ATOM   1112  CB  GLU A 195     -37.039  -3.859  12.885  1.00 10.00      A   
ATOM   1113  CG  GLU A 195     -37.910  -3.550  14.103  1.00 10.00      A   
ATOM   1114  CD  GLU A 195     -39.342  -3.188  13.753  1.00 10.00      A   
ATOM   1115  OE1 GLU A 195     -40.181  -4.109  13.628  1.00 10.00      A   
ATOM   1116  OE2 GLU A 195     -39.637  -1.985  13.604  1.00 10.00      A   
ATOM   1117  C   GLU A 195     -37.659  -6.309  12.910  1.00 10.00      A   
ATOM   1118  O   GLU A 195     -36.764  -7.150  13.001  1.00 10.00      A   
ATOM   1119  N   THR A 196     -38.825  -6.424  13.527  1.00 10.00      A   
ATOM   1120  HN  THR A 196     -39.503  -5.719  13.395  1.00 10.00      A   
ATOM   1121  CA  THR A 196     -39.138  -7.540  14.405  1.00 10.00      A   
ATOM   1122  CB  THR A 196     -40.524  -7.350  15.043  1.00 10.00      A   
ATOM   1123  OG1 THR A 196     -41.343  -6.569  14.160  1.00 10.00      A   
ATOM   1124  HG1 THR A 196     -41.113  -5.632  14.252  1.00 10.00      A   
ATOM   1125  CG2 THR A 196     -40.401  -6.631  16.376  1.00 10.00      A   
ATOM   1126  C   THR A 196     -39.086  -8.877  13.671  1.00 10.00      A   
ATOM   1127  O   THR A 196     -38.486  -9.841  14.155  1.00 10.00      A   
ATOM   1128  N   GLU A 197     -39.701  -8.926  12.497  1.00 10.00      A   
ATOM   1129  HN  GLU A 197     -40.157  -8.124  12.164  1.00 10.00      A   
ATOM   1130  CA  GLU A 197     -39.725 -10.143  11.698  1.00 10.00      A   
ATOM   1131  CB  GLU A 197     -40.743 -10.025  10.560  1.00 10.00      A   
ATOM   1132  CG  GLU A 197     -40.450  -8.906   9.575  1.00 10.00      A   
ATOM   1133  CD  GLU A 197     -41.286  -9.002   8.319  1.00 10.00      A   
ATOM   1134  OE1 GLU A 197     -41.458 -10.124   7.801  1.00 10.00      A   
ATOM   1135  OE2 GLU A 197     -41.773  -7.957   7.838  1.00 10.00      A   
ATOM   1136  C   GLU A 197     -38.341 -10.466  11.141  1.00 10.00      A   
ATOM   1137  O   GLU A 197     -37.972 -11.635  11.007  1.00 10.00      A   
ATOM   1138  N   ALA A 198     -37.578  -9.421  10.828  1.00 10.00      A   
ATOM   1139  HN  ALA A 198     -37.930  -8.515  10.966  1.00 10.00      A   
ATOM   1140  CA  ALA A 198     -36.238  -9.584  10.282  1.00 10.00      A   
ATOM   1141  CB  ALA A 198     -35.717  -8.261   9.737  1.00 10.00      A   
ATOM   1142  C   ALA A 198     -35.283 -10.147  11.327  1.00 10.00      A   
ATOM   1143  O   ALA A 198     -34.554 -11.098  11.059  1.00 10.00      A   
ATOM   1144  N   TRP A 199     -35.308  -9.564  12.521  1.00 10.00      A   
ATOM   1145  HN  TRP A 199     -35.924  -8.811  12.671  1.00 10.00      A   
ATOM   1146  CA  TRP A 199     -34.442 -10.001  13.613  1.00 10.00      A   
ATOM   1147  CB  TRP A 199     -34.670  -9.128  14.851  1.00 10.00      A   
ATOM   1148  CG  TRP A 199     -33.693  -9.379  15.960  1.00 10.00      A   
ATOM   1149  CD1 TRP A 199     -32.409  -8.924  16.039  1.00 10.00      A   
ATOM   1150  CD2 TRP A 199     -33.922 -10.143  17.151  1.00 10.00      A   
ATOM   1151  NE1 TRP A 199     -31.824  -9.355  17.205  1.00 10.00      A   
ATOM   1152  HE1 TRP A 199     -30.909  -9.156  17.488  1.00 10.00      A   
ATOM   1153  CE2 TRP A 199     -32.733 -10.105  17.906  1.00 10.00      A   
ATOM   1154  CE3 TRP A 199     -35.018 -10.853  17.653  1.00 10.00      A   
ATOM   1155  CZ2 TRP A 199     -32.609 -10.750  19.134  1.00 10.00      A   
ATOM   1156  CZ3 TRP A 199     -34.893 -11.492  18.871  1.00 10.00      A   
ATOM   1157  CH2 TRP A 199     -33.698 -11.435  19.599  1.00 10.00      A   
ATOM   1158  C   TRP A 199     -34.685 -11.471  13.951  1.00 10.00      A   
ATOM   1159  O   TRP A 199     -33.741 -12.249  14.116  1.00 10.00      A   
ATOM   1160  N   ASP A 200     -35.959 -11.842  14.035  1.00 10.00      A   
ATOM   1161  HN  ASP A 200     -36.657 -11.170  13.887  1.00 10.00      A   
ATOM   1162  CA  ASP A 200     -36.353 -13.214  14.347  1.00 10.00      A   
ATOM   1163  CB  ASP A 200     -37.880 -13.306  14.448  1.00 10.00      A   
ATOM   1164  CG  ASP A 200     -38.414 -14.721  14.343  1.00 10.00      A   
ATOM   1165  OD1 ASP A 200     -38.917 -15.088  13.264  1.00 10.00      A   
ATOM   1166  OD2 ASP A 200     -38.359 -15.466  15.344  1.00 10.00      A   
ATOM   1167  C   ASP A 200     -35.825 -14.189  13.297  1.00 10.00      A   
ATOM   1168  O   ASP A 200     -35.380 -15.292  13.623  1.00 10.00      A   
ATOM   1169  N   PHE A 201     -35.857 -13.764  12.042  1.00 10.00      A   
ATOM   1170  HN  PHE A 201     -36.206 -12.867  11.851  1.00 10.00      A   
ATOM   1171  CA  PHE A 201     -35.384 -14.591  10.941  1.00 10.00      A   
ATOM   1172  CB  PHE A 201     -35.920 -14.059   9.608  1.00 10.00      A   
ATOM   1173  CG  PHE A 201     -36.386 -15.129   8.658  1.00 10.00      A   
ATOM   1174  CD1 PHE A 201     -35.533 -16.146   8.257  1.00 10.00      A   
ATOM   1175  CD2 PHE A 201     -37.679 -15.114   8.163  1.00 10.00      A   
ATOM   1176  CE1 PHE A 201     -35.962 -17.127   7.382  1.00 10.00      A   
ATOM   1177  CE2 PHE A 201     -38.114 -16.091   7.288  1.00 10.00      A   
ATOM   1178  CZ  PHE A 201     -37.255 -17.099   6.898  1.00 10.00      A   
ATOM   1179  C   PHE A 201     -33.860 -14.623  10.910  1.00 10.00      A   
ATOM   1180  O   PHE A 201     -33.254 -15.660  10.655  1.00 10.00      A   
ATOM   1181  N   LEU A 202     -33.247 -13.481  11.180  1.00 10.00      A   
ATOM   1182  HN  LEU A 202     -33.789 -12.682  11.372  1.00 10.00      A   
ATOM   1183  CA  LEU A 202     -31.793 -13.368  11.179  1.00 10.00      A   
ATOM   1184  CB  LEU A 202     -31.374 -11.906  11.375  1.00 10.00      A   
ATOM   1185  CG  LEU A 202     -30.245 -11.389  10.476  1.00 10.00      A   
ATOM   1186  CD1 LEU A 202     -28.899 -11.943  10.918  1.00 10.00      A   
ATOM   1187  CD2 LEU A 202     -30.518 -11.725   9.016  1.00 10.00      A   
ATOM   1188  C   LEU A 202     -31.161 -14.254  12.252  1.00 10.00      A   
ATOM   1189  O   LEU A 202     -30.127 -14.882  12.022  1.00 10.00      A   
ATOM   1190  N   ARG A 203     -31.802 -14.321  13.413  1.00 10.00      A   
ATOM   1191  HN  ARG A 203     -32.636 -13.812  13.527  1.00 10.00      A   
ATOM   1192  CA  ARG A 203     -31.301 -15.124  14.523  1.00 10.00      A   
ATOM   1193  CB  ARG A 203     -32.075 -14.829  15.810  1.00 10.00      A   
ATOM   1194  CG  ARG A 203     -31.640 -13.551  16.513  1.00 10.00      A   
ATOM   1195  CD  ARG A 203     -30.198 -13.639  16.994  1.00 10.00      A   
ATOM   1196  NE  ARG A 203     -29.999 -14.751  17.922  1.00 10.00      A   
ATOM   1197  HE  ARG A 203     -30.559 -15.551  17.789  1.00 10.00      A   
ATOM   1198  CZ  ARG A 203     -29.125 -14.751  18.928  1.00 10.00      A   
ATOM   1199  NH1 ARG A 203     -28.344 -13.699  19.148  1.00 10.00      A   
ATOM   1200 HH11 ARG A 203     -27.670 -13.702  19.945  1.00 10.00      A   
ATOM   1201 HH12 ARG A 203     -28.392 -12.869  18.522  1.00 10.00      A   
ATOM   1202  NH2 ARG A 203     -29.039 -15.813  19.716  1.00 10.00      A   
ATOM   1203 HH21 ARG A 203     -28.355 -15.834  20.504  1.00 10.00      A   
ATOM   1204 HH22 ARG A 203     -29.654 -16.641  19.546  1.00 10.00      A   
ATOM   1205  C   ARG A 203     -31.314 -16.620  14.212  1.00 10.00      A   
ATOM   1206  O   ARG A 203     -30.603 -17.397  14.846  1.00 10.00      A   
ATOM   1207  N   ARG A 204     -32.115 -17.023  13.233  1.00 10.00      A   
ATOM   1208  HN  ARG A 204     -32.658 -16.361  12.753  1.00 10.00      A   
ATOM   1209  CA  ARG A 204     -32.196 -18.433  12.855  1.00 10.00      A   
ATOM   1210  CB  ARG A 204     -33.648 -18.872  12.633  1.00 10.00      A   
ATOM   1211  CG  ARG A 204     -34.264 -18.377  11.338  1.00 10.00      A   
ATOM   1212  CD  ARG A 204     -35.779 -18.438  11.385  1.00 10.00      A   
ATOM   1213  NE  ARG A 204     -36.278 -19.805  11.259  1.00 10.00      A   
ATOM   1214  HE  ARG A 204     -35.721 -20.525  11.632  1.00 10.00      A   
ATOM   1215  CZ  ARG A 204     -37.432 -20.125  10.676  1.00 10.00      A   
ATOM   1216  NH1 ARG A 204     -38.204 -19.182  10.157  1.00 10.00      A   
ATOM   1217 HH11 ARG A 204     -37.917 -18.182  10.205  1.00 10.00      A   
ATOM   1218 HH12 ARG A 204     -39.103 -19.438   9.691  1.00 10.00      A   
ATOM   1219  NH2 ARG A 204     -37.809 -21.393  10.608  1.00 10.00      A   
ATOM   1220 HH21 ARG A 204     -37.194 -22.142  10.999  1.00 10.00      A   
ATOM   1221 HH22 ARG A 204     -38.724 -21.648  10.178  1.00 10.00      A   
ATOM   1222  C   ARG A 204     -31.340 -18.711  11.623  1.00 10.00      A   
ATOM   1223  O   ARG A 204     -31.330 -19.824  11.090  1.00 10.00      A   
ATOM   1224  N   LEU A 205     -30.625 -17.684  11.182  1.00 10.00      A   
ATOM   1225  HN  LEU A 205     -30.682 -16.829  11.660  1.00 10.00      A   
ATOM   1226  CA  LEU A 205     -29.748 -17.779  10.023  1.00 10.00      A   
ATOM   1227  CB  LEU A 205     -30.237 -16.856   8.900  1.00 10.00      A   
ATOM   1228  CG  LEU A 205     -31.596 -17.188   8.278  1.00 10.00      A   
ATOM   1229  CD1 LEU A 205     -32.013 -16.104   7.296  1.00 10.00      A   
ATOM   1230  CD2 LEU A 205     -31.556 -18.544   7.591  1.00 10.00      A   
ATOM   1231  C   LEU A 205     -28.326 -17.392  10.415  1.00 10.00      A   
ATOM   1232  O   LEU A 205     -27.675 -18.096  11.188  1.00 10.00      A   
ATOM   1233  N   VAL A 207     -20.666 -16.627  16.211  1.00 10.00      A   
ATOM   1234  HN  VAL A 207     -20.791 -16.616  17.185  1.00 10.00      A   
ATOM   1235  CA  VAL A 207     -19.496 -15.976  15.631  1.00 10.00      A   
ATOM   1236  CB  VAL A 207     -18.451 -17.000  15.146  1.00 10.00      A   
ATOM   1237  CG1 VAL A 207     -17.935 -17.830  16.310  1.00 10.00      A   
ATOM   1238  CG2 VAL A 207     -19.027 -17.895  14.056  1.00 10.00      A   
ATOM   1239  C   VAL A 207     -19.918 -15.100  14.463  1.00 10.00      A   
ATOM   1240  O   VAL A 207     -19.081 -14.501  13.784  1.00 10.00      A   
ATOM   1241  N   TYR A 208     -21.227 -15.041  14.244  1.00 10.00      A   
ATOM   1242  HN  TYR A 208     -21.820 -15.561  14.829  1.00 10.00      A   
ATOM   1243  CA  TYR A 208     -21.818 -14.253  13.163  1.00 10.00      A   
ATOM   1244  CB  TYR A 208     -21.523 -12.754  13.316  1.00 10.00      A   
ATOM   1245  CG  TYR A 208     -22.474 -12.030  14.245  1.00 10.00      A   
ATOM   1246  CD1 TYR A 208     -23.839 -12.006  13.990  1.00 10.00      A   
ATOM   1247  CD2 TYR A 208     -22.008 -11.366  15.374  1.00 10.00      A   
ATOM   1248  CE1 TYR A 208     -24.713 -11.341  14.828  1.00 10.00      A   
ATOM   1249  CE2 TYR A 208     -22.876 -10.699  16.219  1.00 10.00      A   
ATOM   1250  CZ  TYR A 208     -24.227 -10.691  15.941  1.00 10.00      A   
ATOM   1251  OH  TYR A 208     -25.097 -10.025  16.775  1.00 10.00      A   
ATOM   1252  HH  TYR A 208     -25.740 -10.656  17.130  1.00 10.00      A   
ATOM   1253  C   TYR A 208     -21.398 -14.755  11.782  1.00 10.00      A   
ATOM   1254  O   TYR A 208     -21.335 -15.960  11.540  1.00 10.00      A   
ATOM   1255  N   PRO A 219     -25.934  -5.713  25.446  1.00 10.00      A   
ATOM   1256  CA  PRO A 219     -25.998  -4.274  25.165  1.00 10.00      A   
ATOM   1257  CB  PRO A 219     -24.627  -3.752  25.620  1.00 10.00      A   
ATOM   1258  CG  PRO A 219     -24.067  -4.828  26.486  1.00 10.00      A   
ATOM   1259  CD  PRO A 219     -24.610  -6.113  25.939  1.00 10.00      A   
ATOM   1260  C   PRO A 219     -26.185  -4.019  23.676  1.00 10.00      A   
ATOM   1261  O   PRO A 219     -25.828  -2.955  23.165  1.00 10.00      A   
ATOM   1262  N   LYS A 220     -26.762  -5.003  22.996  1.00 10.00      A   
ATOM   1263  HN  LYS A 220     -27.044  -5.809  23.481  1.00 10.00      A   
ATOM   1264  CA  LYS A 220     -26.999  -4.920  21.561  1.00 10.00      A   
ATOM   1265  CB  LYS A 220     -27.691  -6.188  21.050  1.00 10.00      A   
ATOM   1266  CG  LYS A 220     -27.669  -6.348  19.537  1.00 10.00      A   
ATOM   1267  CD  LYS A 220     -26.291  -6.758  19.039  1.00 10.00      A   
ATOM   1268  CE  LYS A 220     -26.227  -6.755  17.519  1.00 10.00      A   
ATOM   1269  NZ  LYS A 220     -24.936  -7.296  17.021  1.00 10.00      A   
ATOM   1270  HZ1 LYS A 220     -24.945  -8.339  17.051  1.00 10.00      A   
ATOM   1271  HZ2 LYS A 220     -24.156  -6.952  17.613  1.00 10.00      A   
ATOM   1272  HZ3 LYS A 220     -24.770  -6.990  16.042  1.00 10.00      A   
ATOM   1273  C   LYS A 220     -27.815  -3.684  21.199  1.00 10.00      A   
ATOM   1274  O   LYS A 220     -27.346  -2.822  20.461  1.00 10.00      A   
ATOM   1275  N   LYS A 221     -29.024  -3.584  21.736  1.00 10.00      A   
ATOM   1276  HN  LYS A 221     -29.345  -4.291  22.338  1.00 10.00      A   
ATOM   1277  CA  LYS A 221     -29.883  -2.443  21.450  1.00 10.00      A   
ATOM   1278  CB  LYS A 221     -31.313  -2.677  21.938  1.00 10.00      A   
ATOM   1279  CG  LYS A 221     -32.332  -1.733  21.313  1.00 10.00      A   
ATOM   1280  CD  LYS A 221     -33.558  -1.572  22.195  1.00 10.00      A   
ATOM   1281  CE  LYS A 221     -34.697  -0.880  21.457  1.00 10.00      A   
ATOM   1282  NZ  LYS A 221     -34.396   0.542  21.137  1.00 10.00      A   
ATOM   1283  HZ1 LYS A 221     -33.783   0.604  20.298  1.00 10.00      A   
ATOM   1284  HZ2 LYS A 221     -33.908   0.998  21.943  1.00 10.00      A   
ATOM   1285  HZ3 LYS A 221     -35.278   1.061  20.948  1.00 10.00      A   
ATOM   1286  C   LYS A 221     -29.319  -1.172  22.070  1.00 10.00      A   
ATOM   1287  O   LYS A 221     -29.420  -0.095  21.487  1.00 10.00      A   
ATOM   1288  N   LEU A 222     -28.710  -1.313  23.246  1.00 10.00      A   
ATOM   1289  HN  LEU A 222     -28.651  -2.205  23.647  1.00 10.00      A   
ATOM   1290  CA  LEU A 222     -28.125  -0.178  23.953  1.00 10.00      A   
ATOM   1291  CB  LEU A 222     -27.476  -0.630  25.265  1.00 10.00      A   
ATOM   1292  CG  LEU A 222     -28.431  -1.169  26.335  1.00 10.00      A   
ATOM   1293  CD1 LEU A 222     -27.658  -1.679  27.541  1.00 10.00      A   
ATOM   1294  CD2 LEU A 222     -29.431  -0.101  26.751  1.00 10.00      A   
ATOM   1295  C   LEU A 222     -27.119   0.559  23.076  1.00 10.00      A   
ATOM   1296  O   LEU A 222     -27.182   1.782  22.939  1.00 10.00      A   
ATOM   1297  N   ILE A 223     -26.208  -0.187  22.460  1.00 10.00      A   
ATOM   1298  HN  ILE A 223     -26.202  -1.161  22.602  1.00 10.00      A   
ATOM   1299  CA  ILE A 223     -25.211   0.416  21.588  1.00 10.00      A   
ATOM   1300  CB  ILE A 223     -23.993  -0.505  21.339  1.00 10.00      A   
ATOM   1301  CG1 ILE A 223     -22.820   0.307  20.780  1.00 10.00      A   
ATOM   1302  CG2 ILE A 223     -24.346  -1.659  20.408  1.00 10.00      A   
ATOM   1303  CD1 ILE A 223     -21.505  -0.440  20.770  1.00 10.00      A   
ATOM   1304  C   ILE A 223     -25.847   0.861  20.271  1.00 10.00      A   
ATOM   1305  O   ILE A 223     -25.389   1.811  19.642  1.00 10.00      A   
ATOM   1306  N   THR A 224     -26.925   0.187  19.875  1.00 10.00      A   
ATOM   1307  HN  THR A 224     -27.251  -0.557  20.422  1.00 10.00      A   
ATOM   1308  CA  THR A 224     -27.631   0.533  18.646  1.00 10.00      A   
ATOM   1309  CB  THR A 224     -28.751  -0.481  18.324  1.00 10.00      A   
ATOM   1310  OG1 THR A 224     -28.198  -1.801  18.244  1.00 10.00      A   
ATOM   1311  HG1 THR A 224     -27.819  -2.045  19.102  1.00 10.00      A   
ATOM   1312  CG2 THR A 224     -29.422  -0.143  17.000  1.00 10.00      A   
ATOM   1313  C   THR A 224     -28.228   1.934  18.770  1.00 10.00      A   
ATOM   1314  O   THR A 224     -28.112   2.753  17.858  1.00 10.00      A   
ATOM   1315  N   GLU A 225     -28.848   2.206  19.916  1.00 10.00      A   
ATOM   1316  HN  GLU A 225     -28.914   1.505  20.603  1.00 10.00      A   
ATOM   1317  CA  GLU A 225     -29.443   3.510  20.178  1.00 10.00      A   
ATOM   1318  CB  GLU A 225     -30.227   3.479  21.489  1.00 10.00      A   
ATOM   1319  CG  GLU A 225     -31.299   2.405  21.538  1.00 10.00      A   
ATOM   1320  CD  GLU A 225     -31.898   2.244  22.918  1.00 10.00      A   
ATOM   1321  OE1 GLU A 225     -33.062   1.803  23.011  1.00 10.00      A   
ATOM   1322  OE2 GLU A 225     -31.212   2.563  23.909  1.00 10.00      A   
ATOM   1323  C   GLU A 225     -28.349   4.564  20.254  1.00 10.00      A   
ATOM   1324  O   GLU A 225     -28.547   5.719  19.877  1.00 10.00      A   
ATOM   1325  N   ASP A 226     -27.188   4.148  20.740  1.00 10.00      A   
ATOM   1326  HN  ASP A 226     -27.102   3.215  21.033  1.00 10.00      A   
ATOM   1327  CA  ASP A 226     -26.040   5.035  20.857  1.00 10.00      A   
ATOM   1328  CB  ASP A 226     -24.942   4.361  21.682  1.00 10.00      A   
ATOM   1329  CG  ASP A 226     -23.723   5.235  21.884  1.00 10.00      A   
ATOM   1330  OD1 ASP A 226     -22.600   4.754  21.645  1.00 10.00      A   
ATOM   1331  OD2 ASP A 226     -23.878   6.400  22.299  1.00 10.00      A   
ATOM   1332  C   ASP A 226     -25.523   5.390  19.466  1.00 10.00      A   
ATOM   1333  O   ASP A 226     -25.054   6.504  19.225  1.00 10.00      A   
ATOM   1334  N   PHE A 227     -25.643   4.434  18.548  1.00 10.00      A   
ATOM   1335  HN  PHE A 227     -26.020   3.566  18.814  1.00 10.00      A   
ATOM   1336  CA  PHE A 227     -25.218   4.622  17.168  1.00 10.00      A   
ATOM   1337  CB  PHE A 227     -25.226   3.287  16.419  1.00 10.00      A   
ATOM   1338  CG  PHE A 227     -23.872   2.658  16.278  1.00 10.00      A   
ATOM   1339  CD1 PHE A 227     -22.999   3.084  15.291  1.00 10.00      A   
ATOM   1340  CD2 PHE A 227     -23.473   1.640  17.127  1.00 10.00      A   
ATOM   1341  CE1 PHE A 227     -21.752   2.507  15.154  1.00 10.00      A   
ATOM   1342  CE2 PHE A 227     -22.227   1.058  16.996  1.00 10.00      A   
ATOM   1343  CZ  PHE A 227     -21.365   1.492  16.008  1.00 10.00      A   
ATOM   1344  C   PHE A 227     -26.123   5.618  16.455  1.00 10.00      A   
ATOM   1345  O   PHE A 227     -25.720   6.246  15.474  1.00 10.00      A   
ATOM   1346  N   VAL A 228     -27.348   5.761  16.953  1.00 10.00      A   
ATOM   1347  HN  VAL A 228     -27.613   5.223  17.730  1.00 10.00      A   
ATOM   1348  CA  VAL A 228     -28.312   6.692  16.372  1.00 10.00      A   
ATOM   1349  CB  VAL A 228     -29.715   6.526  17.000  1.00 10.00      A   
ATOM   1350  CG1 VAL A 228     -30.713   7.498  16.384  1.00 10.00      A   
ATOM   1351  CG2 VAL A 228     -30.204   5.094  16.838  1.00 10.00      A   
ATOM   1352  C   VAL A 228     -27.820   8.126  16.553  1.00 10.00      A   
ATOM   1353  O   VAL A 228     -28.085   9.002  15.735  1.00 10.00      A   
ATOM   1354  N   ARG A 229     -27.063   8.344  17.617  1.00 10.00      A   
ATOM   1355  HN  ARG A 229     -26.864   7.600  18.223  1.00 10.00      A   
ATOM   1356  CA  ARG A 229     -26.515   9.658  17.905  1.00 10.00      A   
ATOM   1357  CB  ARG A 229     -26.365   9.849  19.417  1.00 10.00      A   
ATOM   1358  CG  ARG A 229     -26.444  11.296  19.872  1.00 10.00      A   
ATOM   1359  CD  ARG A 229     -25.357  11.620  20.884  1.00 10.00      A   
ATOM   1360  NE  ARG A 229     -25.486  10.839  22.114  1.00 10.00      A   
ATOM   1361  HE  ARG A 229     -25.736   9.889  22.024  1.00 10.00      A   
ATOM   1362  CZ  ARG A 229     -25.281  11.332  23.333  1.00 10.00      A   
ATOM   1363  NH1 ARG A 229     -24.939  12.604  23.490  1.00 10.00      A   
ATOM   1364 HH11 ARG A 229     -24.831  13.224  22.659  1.00 10.00      A   
ATOM   1365 HH12 ARG A 229     -24.778  12.990  24.444  1.00 10.00      A   
ATOM   1366  NH2 ARG A 229     -25.414  10.551  24.395  1.00 10.00      A   
ATOM   1367 HH21 ARG A 229     -25.263  10.933  25.353  1.00 10.00      A   
ATOM   1368 HH22 ARG A 229     -25.664   9.544  24.276  1.00 10.00      A   
ATOM   1369  C   ARG A 229     -25.161   9.819  17.211  1.00 10.00      A   
ATOM   1370  O   ARG A 229     -24.468  10.820  17.390  1.00 10.00      A   
ATOM   1371  N   GLN A 230     -24.796   8.818  16.415  1.00 10.00      A   
ATOM   1372  HN  GLN A 230     -25.402   8.055  16.305  1.00 10.00      A   
ATOM   1373  CA  GLN A 230     -23.532   8.829  15.690  1.00 10.00      A   
ATOM   1374  CB  GLN A 230     -22.711   7.573  16.004  1.00 10.00      A   
ATOM   1375  CG  GLN A 230     -22.303   7.424  17.460  1.00 10.00      A   
ATOM   1376  CD  GLN A 230     -21.545   6.134  17.719  1.00 10.00      A   
ATOM   1377  OE1 GLN A 230     -20.823   5.634  16.853  1.00 10.00      A   
ATOM   1378  NE2 GLN A 230     -21.711   5.582  18.910  1.00 10.00      A   
ATOM   1379 HE21 GLN A 230     -22.304   6.029  19.551  1.00 10.00      A   
ATOM   1380 HE22 GLN A 230     -21.236   4.746  19.105  1.00 10.00      A   
ATOM   1381  C   GLN A 230     -23.759   8.922  14.183  1.00 10.00      A   
ATOM   1382  O   GLN A 230     -23.334   9.882  13.543  1.00 10.00      A   
ATOM   1383  N   ARG A 231     -24.433   7.921  13.620  1.00 10.00      A   
ATOM   1384  HN  ARG A 231     -24.770   7.189  14.185  1.00 10.00      A   
ATOM   1385  CA  ARG A 231     -24.688   7.892  12.181  1.00 10.00      A   
ATOM   1386  CB  ARG A 231     -23.446   7.376  11.440  1.00 10.00      A   
ATOM   1387  CG  ARG A 231     -23.063   5.941  11.782  1.00 10.00      A   
ATOM   1388  CD  ARG A 231     -21.668   5.599  11.280  1.00 10.00      A   
ATOM   1389  NE  ARG A 231     -20.651   5.792  12.316  1.00 10.00      A   
ATOM   1390  HE  ARG A 231     -20.588   5.104  13.018  1.00 10.00      A   
ATOM   1391  CZ  ARG A 231     -19.814   6.829  12.360  1.00 10.00      A   
ATOM   1392  NH1 ARG A 231     -19.860   7.768  11.422  1.00 10.00      A   
ATOM   1393 HH11 ARG A 231     -20.547   7.699  10.644  1.00 10.00      A   
ATOM   1394 HH12 ARG A 231     -19.202   8.579  11.462  1.00 10.00      A   
ATOM   1395  NH2 ARG A 231     -18.926   6.921  13.341  1.00 10.00      A   
ATOM   1396 HH21 ARG A 231     -18.275   7.737  13.384  1.00 10.00      A   
ATOM   1397 HH22 ARG A 231     -18.866   6.176  14.070  1.00 10.00      A   
ATOM   1398  C   ARG A 231     -25.904   7.035  11.828  1.00 10.00      A   
ATOM   1399  O   ARG A 231     -26.026   6.548  10.704  1.00 10.00      A   
ATOM   1400  N   TYR A 232     -26.806   6.859  12.782  1.00 10.00      A   
ATOM   1401  HN  TYR A 232     -26.679   7.296  13.649  1.00 10.00      A   
ATOM   1402  CA  TYR A 232     -28.003   6.055  12.561  1.00 10.00      A   
ATOM   1403  CB  TYR A 232     -28.059   4.881  13.544  1.00 10.00      A   
ATOM   1404  CG  TYR A 232     -27.395   3.613  13.056  1.00 10.00      A   
ATOM   1405  CD1 TYR A 232     -26.043   3.586  12.745  1.00 10.00      A   
ATOM   1406  CD2 TYR A 232     -28.125   2.440  12.911  1.00 10.00      A   
ATOM   1407  CE1 TYR A 232     -25.436   2.427  12.302  1.00 10.00      A   
ATOM   1408  CE2 TYR A 232     -27.526   1.276  12.469  1.00 10.00      A   
ATOM   1409  CZ  TYR A 232     -26.182   1.276  12.165  1.00 10.00      A   
ATOM   1410  OH  TYR A 232     -25.579   0.122  11.725  1.00 10.00      A   
ATOM   1411  HH  TYR A 232     -24.642   0.143  11.962  1.00 10.00      A   
ATOM   1412  C   TYR A 232     -29.255   6.906  12.711  1.00 10.00      A   
ATOM   1413  O   TYR A 232     -29.223   7.961  13.337  1.00 10.00      A   
ATOM   1414  N   LEU A 233     -30.353   6.441  12.136  1.00 10.00      A   
ATOM   1415  HN  LEU A 233     -30.313   5.593  11.646  1.00 10.00      A   
ATOM   1416  CA  LEU A 233     -31.621   7.152  12.212  1.00 10.00      A   
ATOM   1417  CB  LEU A 233     -31.861   7.973  10.940  1.00 10.00      A   
ATOM   1418  CG  LEU A 233     -31.005   9.231  10.770  1.00 10.00      A   
ATOM   1419  CD1 LEU A 233     -31.194   9.819   9.381  1.00 10.00      A   
ATOM   1420  CD2 LEU A 233     -31.346  10.260  11.838  1.00 10.00      A   
ATOM   1421  C   LEU A 233     -32.759   6.161  12.410  1.00 10.00      A   
ATOM   1422  O   LEU A 233     -33.085   5.392  11.507  1.00 10.00      A   
ATOM   1423  N   GLU A 234     -33.349   6.165  13.594  1.00 10.00      A   
ATOM   1424  HN  GLU A 234     -33.050   6.795  14.281  1.00 10.00      A   
ATOM   1425  CA  GLU A 234     -34.445   5.258  13.887  1.00 10.00      A   
ATOM   1426  CB  GLU A 234     -34.312   4.624  15.276  1.00 10.00      A   
ATOM   1427  CG  GLU A 234     -34.193   5.606  16.428  1.00 10.00      A   
ATOM   1428  CD  GLU A 234     -34.329   4.925  17.778  1.00 10.00      A   
ATOM   1429  OE1 GLU A 234     -35.426   4.991  18.372  1.00 10.00      A   
ATOM   1430  OE2 GLU A 234     -33.346   4.317  18.249  1.00 10.00      A   
ATOM   1431  C   GLU A 234     -35.796   5.940  13.714  1.00 10.00      A   
ATOM   1432  O   GLU A 234     -35.945   7.131  13.990  1.00 10.00      A   
ATOM   1433  N   TYR A 235     -36.767   5.180  13.232  1.00 10.00      A   
ATOM   1434  HN  TYR A 235     -36.577   4.239  13.028  1.00 10.00      A   
ATOM   1435  CA  TYR A 235     -38.114   5.682  13.011  1.00 10.00      A   
ATOM   1436  CB  TYR A 235     -38.408   5.762  11.508  1.00 10.00      A   
ATOM   1437  CG  TYR A 235     -37.419   6.581  10.710  1.00 10.00      A   
ATOM   1438  CD1 TYR A 235     -37.527   7.964  10.638  1.00 10.00      A   
ATOM   1439  CD2 TYR A 235     -36.381   5.969  10.018  1.00 10.00      A   
ATOM   1440  CE1 TYR A 235     -36.630   8.713   9.901  1.00 10.00      A   
ATOM   1441  CE2 TYR A 235     -35.479   6.710   9.281  1.00 10.00      A   
ATOM   1442  CZ  TYR A 235     -35.608   8.081   9.225  1.00 10.00      A   
ATOM   1443  OH  TYR A 235     -34.713   8.823   8.489  1.00 10.00      A   
ATOM   1444  HH  TYR A 235     -34.571   9.672   8.920  1.00 10.00      A   
ATOM   1445  C   TYR A 235     -39.110   4.739  13.675  1.00 10.00      A   
ATOM   1446  O   TYR A 235     -38.752   4.002  14.593  1.00 10.00      A   
ATOM   1447  N   ARG A 236     -40.351   4.755  13.212  1.00 10.00      A   
ATOM   1448  HN  ARG A 236     -40.581   5.352  12.468  1.00 10.00      A   
ATOM   1449  CA  ARG A 236     -41.381   3.883  13.766  1.00 10.00      A   
ATOM   1450  CB  ARG A 236     -42.499   4.693  14.431  1.00 10.00      A   
ATOM   1451  CG  ARG A 236     -42.075   5.506  15.647  1.00 10.00      A   
ATOM   1452  CD  ARG A 236     -41.275   4.679  16.645  1.00 10.00      A   
ATOM   1453  NE  ARG A 236     -41.883   3.377  16.922  1.00 10.00      A   
ATOM   1454  HE  ARG A 236     -42.857   3.352  17.060  1.00 10.00      A   
ATOM   1455  CZ  ARG A 236     -41.191   2.240  16.997  1.00 10.00      A   
ATOM   1456  NH1 ARG A 236     -39.873   2.251  16.825  1.00 10.00      A   
ATOM   1457 HH11 ARG A 236     -39.372   3.150  16.633  1.00 10.00      A   
ATOM   1458 HH12 ARG A 236     -39.329   1.363  16.880  1.00 10.00      A   
ATOM   1459  NH2 ARG A 236     -41.817   1.094  17.241  1.00 10.00      A   
ATOM   1460 HH21 ARG A 236     -41.276   0.203  17.297  1.00 10.00      A   
ATOM   1461 HH22 ARG A 236     -42.853   1.077  17.372  1.00 10.00      A   
ATOM   1462  C   ARG A 236     -41.960   2.989  12.676  1.00 10.00      A   
ATOM   1463  O   ARG A 236     -41.657   3.171  11.494  1.00 10.00      A   
ATOM   1464  N   TYR A 246     -36.066   2.369  13.328  1.00 10.00      A   
ATOM   1465  HN  TYR A 246     -35.612   2.883  14.029  1.00 10.00      A   
ATOM   1466  CA  TYR A 246     -35.280   1.452  12.513  1.00 10.00      A   
ATOM   1467  CB  TYR A 246     -34.888   0.210  13.323  1.00 10.00      A   
ATOM   1468  CG  TYR A 246     -34.402   0.526  14.723  1.00 10.00      A   
ATOM   1469  CD1 TYR A 246     -33.163   1.121  14.937  1.00 10.00      A   
ATOM   1470  CD2 TYR A 246     -35.189   0.242  15.831  1.00 10.00      A   
ATOM   1471  CE1 TYR A 246     -32.728   1.425  16.215  1.00 10.00      A   
ATOM   1472  CE2 TYR A 246     -34.760   0.539  17.111  1.00 10.00      A   
ATOM   1473  CZ  TYR A 246     -33.531   1.132  17.298  1.00 10.00      A   
ATOM   1474  OH  TYR A 246     -33.108   1.442  18.572  1.00 10.00      A   
ATOM   1475  HH  TYR A 246     -32.973   2.403  18.633  1.00 10.00      A   
ATOM   1476  C   TYR A 246     -36.024   1.063  11.235  1.00 10.00      A   
ATOM   1477  O   TYR A 246     -36.785   0.093  11.212  1.00 10.00      A   
ATOM   1478  N   GLU A 247     -35.811   1.842  10.180  1.00 10.00      A   
ATOM   1479  HN  GLU A 247     -35.197   2.597  10.262  1.00 10.00      A   
ATOM   1480  CA  GLU A 247     -36.448   1.591   8.896  1.00 10.00      A   
ATOM   1481  CB  GLU A 247     -36.946   2.905   8.285  1.00 10.00      A   
ATOM   1482  CG  GLU A 247     -38.044   2.732   7.248  1.00 10.00      A   
ATOM   1483  CD  GLU A 247     -38.542   4.051   6.698  1.00 10.00      A   
ATOM   1484  OE1 GLU A 247     -39.716   4.398   6.947  1.00 10.00      A   
ATOM   1485  OE2 GLU A 247     -37.766   4.747   6.016  1.00 10.00      A   
ATOM   1486  C   GLU A 247     -35.457   0.912   7.957  1.00 10.00      A   
ATOM   1487  O   GLU A 247     -34.267   0.829   8.260  1.00 10.00      A   
ATOM   1488  N   PHE A 248     -35.940   0.438   6.820  1.00 10.00      A   
ATOM   1489  HN  PHE A 248     -36.892   0.554   6.616  1.00 10.00      A   
ATOM   1490  CA  PHE A 248     -35.084  -0.240   5.860  1.00 10.00      A   
ATOM   1491  CB  PHE A 248     -35.593  -1.657   5.598  1.00 10.00      A   
ATOM   1492  CG  PHE A 248     -35.417  -2.590   6.762  1.00 10.00      A   
ATOM   1493  CD1 PHE A 248     -36.445  -2.792   7.669  1.00 10.00      A   
ATOM   1494  CD2 PHE A 248     -34.221  -3.263   6.950  1.00 10.00      A   
ATOM   1495  CE1 PHE A 248     -36.283  -3.649   8.741  1.00 10.00      A   
ATOM   1496  CE2 PHE A 248     -34.053  -4.121   8.020  1.00 10.00      A   
ATOM   1497  CZ  PHE A 248     -35.085  -4.314   8.917  1.00 10.00      A   
ATOM   1498  C   PHE A 248     -34.968   0.536   4.553  1.00 10.00      A   
ATOM   1499  O   PHE A 248     -35.964   1.008   4.003  1.00 10.00      A   
ATOM   1500  N   GLN A 249     -33.744   0.666   4.067  1.00 10.00      A   
ATOM   1501  HN  GLN A 249     -32.992   0.270   4.557  1.00 10.00      A   
ATOM   1502  CA  GLN A 249     -33.475   1.370   2.824  1.00 10.00      A   
ATOM   1503  CB  GLN A 249     -33.221   2.855   3.097  1.00 10.00      A   
ATOM   1504  CG  GLN A 249     -33.563   3.768   1.929  1.00 10.00      A   
ATOM   1505  CD  GLN A 249     -34.970   4.337   2.003  1.00 10.00      A   
ATOM   1506  OE1 GLN A 249     -35.225   5.440   1.523  1.00 10.00      A   
ATOM   1507  NE2 GLN A 249     -35.894   3.599   2.605  1.00 10.00      A   
ATOM   1508 HE21 GLN A 249     -35.631   2.726   2.974  1.00 10.00      A   
ATOM   1509 HE22 GLN A 249     -36.809   3.958   2.662  1.00 10.00      A   
ATOM   1510  C   GLN A 249     -32.263   0.739   2.147  1.00 10.00      A   
ATOM   1511  O   GLN A 249     -31.444   0.109   2.814  1.00 10.00      A   
ATOM   1512  N   TRP A 250     -32.154   0.899   0.834  1.00 10.00      A   
ATOM   1513  HN  TRP A 250     -32.834   1.415   0.355  1.00 10.00      A   
ATOM   1514  CA  TRP A 250     -31.043   0.320   0.087  1.00 10.00      A   
ATOM   1515  CB  TRP A 250     -31.473  -0.025  -1.342  1.00 10.00      A   
ATOM   1516  CG  TRP A 250     -32.561  -1.056  -1.398  1.00 10.00      A   
ATOM   1517  CD1 TRP A 250     -32.407  -2.411  -1.360  1.00 10.00      A   
ATOM   1518  CD2 TRP A 250     -33.970  -0.815  -1.497  1.00 10.00      A   
ATOM   1519  NE1 TRP A 250     -33.632  -3.030  -1.424  1.00 10.00      A   
ATOM   1520  HE1 TRP A 250     -33.783  -4.002  -1.410  1.00 10.00      A   
ATOM   1521  CE2 TRP A 250     -34.608  -2.072  -1.511  1.00 10.00      A   
ATOM   1522  CE3 TRP A 250     -34.754   0.340  -1.574  1.00 10.00      A   
ATOM   1523  CZ2 TRP A 250     -35.991  -2.205  -1.599  1.00 10.00      A   
ATOM   1524  CZ3 TRP A 250     -36.126   0.205  -1.662  1.00 10.00      A   
ATOM   1525  CH2 TRP A 250     -36.730  -1.058  -1.673  1.00 10.00      A   
ATOM   1526  C   TRP A 250     -29.820   1.234   0.082  1.00 10.00      A   
ATOM   1527  O   TRP A 250     -28.717   0.812   0.434  1.00 10.00      A   
ATOM   1528  N   GLY A 251     -30.015   2.481  -0.321  1.00 10.00      A   
ATOM   1529  HN  GLY A 251     -30.909   2.764  -0.604  1.00 10.00      A   
ATOM   1530  CA  GLY A 251     -28.915   3.424  -0.355  1.00 10.00      A   
ATOM   1531  C   GLY A 251     -28.568   3.869  -1.764  1.00 10.00      A   
ATOM   1532  O   GLY A 251     -28.712   3.098  -2.716  1.00 10.00      A   
ATOM   1533  N   PRO A 252     -28.103   5.119  -1.925  1.00 10.00      A   
ATOM   1534  CA  PRO A 252     -27.734   5.674  -3.234  1.00 10.00      A   
ATOM   1535  CB  PRO A 252     -27.407   7.140  -2.927  1.00 10.00      A   
ATOM   1536  CG  PRO A 252     -27.067   7.159  -1.477  1.00 10.00      A   
ATOM   1537  CD  PRO A 252     -27.915   6.097  -0.838  1.00 10.00      A   
ATOM   1538  C   PRO A 252     -26.520   4.978  -3.850  1.00 10.00      A   
ATOM   1539  O   PRO A 252     -26.418   4.859  -5.073  1.00 10.00      A   
ATOM   1540  N   ARG A 253     -25.608   4.504  -3.005  1.00 10.00      A   
ATOM   1541  HN  ARG A 253     -25.748   4.605  -2.037  1.00 10.00      A   
ATOM   1542  CA  ARG A 253     -24.411   3.829  -3.488  1.00 10.00      A   
ATOM   1543  CB  ARG A 253     -23.368   3.690  -2.379  1.00 10.00      A   
ATOM   1544  CG  ARG A 253     -21.950   3.528  -2.897  1.00 10.00      A   
ATOM   1545  CD  ARG A 253     -21.019   2.960  -1.836  1.00 10.00      A   
ATOM   1546  NE  ARG A 253     -19.718   2.609  -2.405  1.00 10.00      A   
ATOM   1547  HE  ARG A 253     -18.966   3.214  -2.221  1.00 10.00      A   
ATOM   1548  CZ  ARG A 253     -19.519   1.548  -3.188  1.00 10.00      A   
ATOM   1549  NH1 ARG A 253     -20.501   0.680  -3.394  1.00 10.00      A   
ATOM   1550 HH11 ARG A 253     -21.424   0.814  -2.940  1.00 10.00      A   
ATOM   1551 HH12 ARG A 253     -20.354  -0.149  -4.038  1.00 10.00      A   
ATOM   1552  NH2 ARG A 253     -18.333   1.336  -3.741  1.00 10.00      A   
ATOM   1553 HH21 ARG A 253     -18.195   0.510  -4.376  1.00 10.00      A   
ATOM   1554 HH22 ARG A 253     -17.537   1.981  -3.547  1.00 10.00      A   
ATOM   1555  C   ARG A 253     -24.759   2.463  -4.069  1.00 10.00      A   
ATOM   1556  O   ARG A 253     -24.148   2.012  -5.040  1.00 10.00      A   
ATOM   1557  N   THR A 254     -25.756   1.820  -3.480  1.00 10.00      A   
ATOM   1558  HN  THR A 254     -26.202   2.231  -2.709  1.00 10.00      A   
ATOM   1559  CA  THR A 254     -26.205   0.512  -3.928  1.00 10.00      A   
ATOM   1560  CB  THR A 254     -27.209  -0.070  -2.918  1.00 10.00      A   
ATOM   1561  OG1 THR A 254     -26.880   0.423  -1.610  1.00 10.00      A   
ATOM   1562  HG1 THR A 254     -27.631   0.295  -1.014  1.00 10.00      A   
ATOM   1563  CG2 THR A 254     -27.144  -1.590  -2.911  1.00 10.00      A   
ATOM   1564  C   THR A 254     -26.865   0.608  -5.304  1.00 10.00      A   
ATOM   1565  O   THR A 254     -26.899  -0.361  -6.060  1.00 10.00      A   
ATOM   1566  N   ASN A 255     -27.358   1.797  -5.630  1.00 10.00      A   
ATOM   1567  HN  ASN A 255     -27.279   2.535  -4.990  1.00 10.00      A   
ATOM   1568  CA  ASN A 255     -28.019   2.041  -6.909  1.00 10.00      A   
ATOM   1569  CB  ASN A 255     -28.977   3.231  -6.767  1.00 10.00      A   
ATOM   1570  CG  ASN A 255     -29.949   3.367  -7.923  1.00 10.00      A   
ATOM   1571  OD1 ASN A 255     -30.424   2.374  -8.472  1.00 10.00      A   
ATOM   1572  ND2 ASN A 255     -30.250   4.600  -8.306  1.00 10.00      A   
ATOM   1573 HD21 ASN A 255     -29.832   5.350  -7.828  1.00 10.00      A   
ATOM   1574 HD22 ASN A 255     -30.880   4.714  -9.047  1.00 10.00      A   
ATOM   1575  C   ASN A 255     -26.992   2.329  -8.008  1.00 10.00      A   
ATOM   1576  O   ASN A 255     -27.340   2.491  -9.180  1.00 10.00      A   
ATOM   1577  N   LEU A 256     -25.721   2.382  -7.621  1.00 10.00      A   
ATOM   1578  HN  LEU A 256     -25.502   2.226  -6.678  1.00 10.00      A   
ATOM   1579  CA  LEU A 256     -24.645   2.667  -8.563  1.00 10.00      A   
ATOM   1580  CB  LEU A 256     -23.622   3.611  -7.929  1.00 10.00      A   
ATOM   1581  CG  LEU A 256     -24.059   5.071  -7.798  1.00 10.00      A   
ATOM   1582  CD1 LEU A 256     -23.295   5.763  -6.681  1.00 10.00      A   
ATOM   1583  CD2 LEU A 256     -23.861   5.803  -9.116  1.00 10.00      A   
ATOM   1584  C   LEU A 256     -23.958   1.399  -9.059  1.00 10.00      A   
ATOM   1585  O   LEU A 256     -23.614   1.293 -10.237  1.00 10.00      A   
ATOM   1586  N   GLU A 257     -23.755   0.442  -8.163  1.00 10.00      A   
ATOM   1587  HN  GLU A 257     -24.044   0.580  -7.238  1.00 10.00      A   
ATOM   1588  CA  GLU A 257     -23.099  -0.810  -8.524  1.00 10.00      A   
ATOM   1589  CB  GLU A 257     -22.062  -1.208  -7.462  1.00 10.00      A   
ATOM   1590  CG  GLU A 257     -20.819  -0.318  -7.436  1.00 10.00      A   
ATOM   1591  CD  GLU A 257     -19.955  -0.521  -6.198  1.00 10.00      A   
ATOM   1592  OE1 GLU A 257     -20.430  -1.156  -5.235  1.00 10.00      A   
ATOM   1593  OE2 GLU A 257     -18.805  -0.019  -6.170  1.00 10.00      A   
ATOM   1594  C   GLU A 257     -24.117  -1.931  -8.753  1.00 10.00      A   
ATOM   1595  O   GLU A 257     -23.759  -3.036  -9.169  1.00 10.00      A   
ATOM   1596  N   LEU A 258     -25.389  -1.636  -8.503  1.00 10.00      A   
ATOM   1597  HN  LEU A 258     -25.620  -0.733  -8.201  1.00 10.00      A   
ATOM   1598  CA  LEU A 258     -26.455  -2.616  -8.675  1.00 10.00      A   
ATOM   1599  CB  LEU A 258     -26.697  -3.360  -7.356  1.00 10.00      A   
ATOM   1600  CG  LEU A 258     -27.213  -4.797  -7.465  1.00 10.00      A   
ATOM   1601  CD1 LEU A 258     -26.147  -5.706  -8.058  1.00 10.00      A   
ATOM   1602  CD2 LEU A 258     -27.658  -5.309  -6.104  1.00 10.00      A   
ATOM   1603  C   LEU A 258     -27.740  -1.926  -9.134  1.00 10.00      A   
ATOM   1604  O   LEU A 258     -27.818  -0.698  -9.146  1.00 10.00      A   
ATOM   1605  N   SER A 259     -28.738  -2.718  -9.516  1.00 10.00      A   
ATOM   1606  HN  SER A 259     -28.618  -3.688  -9.487  1.00 10.00      A   
ATOM   1607  CA  SER A 259     -30.016  -2.182  -9.969  1.00 10.00      A   
ATOM   1608  CB  SER A 259     -30.060  -2.136 -11.501  1.00 10.00      A   
ATOM   1609  OG  SER A 259     -29.878  -3.427 -12.062  1.00 10.00      A   
ATOM   1610  HG  SER A 259     -30.072  -3.396 -13.008  1.00 10.00      A   
ATOM   1611  C   SER A 259     -31.162  -3.034  -9.429  1.00 10.00      A   
ATOM   1612  O   SER A 259     -30.934  -4.147  -8.947  1.00 10.00      A   
ATOM   1613  N   LYS A 260     -32.390  -2.524  -9.522  1.00 10.00      A   
ATOM   1614  HN  LYS A 260     -32.514  -1.642  -9.937  1.00 10.00      A   
ATOM   1615  CA  LYS A 260     -33.561  -3.254  -9.031  1.00 10.00      A   
ATOM   1616  CB  LYS A 260     -34.825  -2.392  -9.110  1.00 10.00      A   
ATOM   1617  CG  LYS A 260     -34.742  -1.075  -8.353  1.00 10.00      A   
ATOM   1618  CD  LYS A 260     -36.119  -0.454  -8.171  1.00 10.00      A   
ATOM   1619  CE  LYS A 260     -36.033   1.054  -7.978  1.00 10.00      A   
ATOM   1620  NZ  LYS A 260     -36.255   1.788  -9.253  1.00 10.00      A   
ATOM   1621  HZ1 LYS A 260     -37.242   1.657  -9.573  1.00 10.00      A   
ATOM   1622  HZ2 LYS A 260     -35.609   1.429  -9.993  1.00 10.00      A   
ATOM   1623  HZ3 LYS A 260     -36.079   2.803  -9.119  1.00 10.00      A   
ATOM   1624  C   LYS A 260     -33.759  -4.541  -9.822  1.00 10.00      A   
ATOM   1625  O   LYS A 260     -34.127  -5.579  -9.268  1.00 10.00      A   
ATOM   1626  N   MET A 261     -33.496  -4.461 -11.121  1.00 10.00      A   
ATOM   1627  HN  MET A 261     -33.211  -3.600 -11.493  1.00 10.00      A   
ATOM   1628  CA  MET A 261     -33.626  -5.608 -12.011  1.00 10.00      A   
ATOM   1629  CB  MET A 261     -33.351  -5.181 -13.459  1.00 10.00      A   
ATOM   1630  CG  MET A 261     -33.242  -6.325 -14.457  1.00 10.00      A   
ATOM   1631  SD  MET A 261     -34.763  -7.285 -14.610  1.00 10.00      A   
ATOM   1632  CE  MET A 261     -35.810  -6.126 -15.487  1.00 10.00      A   
ATOM   1633  C   MET A 261     -32.675  -6.728 -11.587  1.00 10.00      A   
ATOM   1634  O   MET A 261     -33.037  -7.904 -11.602  1.00 10.00      A   
ATOM   1635  N   LYS A 262     -31.467  -6.349 -11.179  1.00 10.00      A   
ATOM   1636  HN  LYS A 262     -31.248  -5.393 -11.160  1.00 10.00      A   
ATOM   1637  CA  LYS A 262     -30.463  -7.318 -10.747  1.00 10.00      A   
ATOM   1638  CB  LYS A 262     -29.090  -6.656 -10.607  1.00 10.00      A   
ATOM   1639  CG  LYS A 262     -28.432  -6.317 -11.934  1.00 10.00      A   
ATOM   1640  CD  LYS A 262     -27.281  -5.341 -11.752  1.00 10.00      A   
ATOM   1641  CE  LYS A 262     -26.780  -4.833 -13.094  1.00 10.00      A   
ATOM   1642  NZ  LYS A 262     -25.871  -3.665 -12.952  1.00 10.00      A   
ATOM   1643  HZ1 LYS A 262     -26.382  -2.860 -12.536  1.00 10.00      A   
ATOM   1644  HZ2 LYS A 262     -25.506  -3.383 -13.885  1.00 10.00      A   
ATOM   1645  HZ3 LYS A 262     -25.066  -3.907 -12.340  1.00 10.00      A   
ATOM   1646  C   LYS A 262     -30.868  -7.987  -9.438  1.00 10.00      A   
ATOM   1647  O   LYS A 262     -30.625  -9.178  -9.240  1.00 10.00      A   
ATOM   1648  N   VAL A 263     -31.487  -7.215  -8.547  1.00 10.00      A   
ATOM   1649  HN  VAL A 263     -31.641  -6.268  -8.759  1.00 10.00      A   
ATOM   1650  CA  VAL A 263     -31.938  -7.741  -7.261  1.00 10.00      A   
ATOM   1651  CB  VAL A 263     -32.553  -6.639  -6.367  1.00 10.00      A   
ATOM   1652  CG1 VAL A 263     -33.057  -7.226  -5.055  1.00 10.00      A   
ATOM   1653  CG2 VAL A 263     -31.539  -5.538  -6.097  1.00 10.00      A   
ATOM   1654  C   VAL A 263     -32.967  -8.845  -7.479  1.00 10.00      A   
ATOM   1655  O   VAL A 263     -32.910  -9.897  -6.838  1.00 10.00      A   
ATOM   1656  N   LEU A 264     -33.895  -8.600  -8.400  1.00 10.00      A   
ATOM   1657  HN  LEU A 264     -33.884  -7.740  -8.873  1.00 10.00      A   
ATOM   1658  CA  LEU A 264     -34.934  -9.571  -8.718  1.00 10.00      A   
ATOM   1659  CB  LEU A 264     -35.962  -8.988  -9.692  1.00 10.00      A   
ATOM   1660  CG  LEU A 264     -37.049  -8.105  -9.074  1.00 10.00      A   
ATOM   1661  CD1 LEU A 264     -38.060  -7.682 -10.127  1.00 10.00      A   
ATOM   1662  CD2 LEU A 264     -37.741  -8.830  -7.929  1.00 10.00      A   
ATOM   1663  C   LEU A 264     -34.338 -10.858  -9.273  1.00 10.00      A   
ATOM   1664  O   LEU A 264     -34.766 -11.949  -8.908  1.00 10.00      A   
ATOM   1665  N   LYS A 265     -33.337 -10.723 -10.137  1.00 10.00      A   
ATOM   1666  HN  LYS A 265     -33.033  -9.822 -10.379  1.00 10.00      A   
ATOM   1667  CA  LYS A 265     -32.677 -11.881 -10.735  1.00 10.00      A   
ATOM   1668  CB  LYS A 265     -31.565 -11.438 -11.689  1.00 10.00      A   
ATOM   1669  CG  LYS A 265     -32.034 -10.599 -12.864  1.00 10.00      A   
ATOM   1670  CD  LYS A 265     -30.855 -10.153 -13.713  1.00 10.00      A   
ATOM   1671  CE  LYS A 265     -31.285  -9.186 -14.802  1.00 10.00      A   
ATOM   1672  NZ  LYS A 265     -32.335  -9.762 -15.681  1.00 10.00      A   
ATOM   1673  HZ1 LYS A 265     -33.244  -9.807 -15.176  1.00 10.00      A   
ATOM   1674  HZ2 LYS A 265     -32.069 -10.724 -15.975  1.00 10.00      A   
ATOM   1675  HZ3 LYS A 265     -32.452  -9.175 -16.532  1.00 10.00      A   
ATOM   1676  C   LYS A 265     -32.079 -12.770  -9.652  1.00 10.00      A   
ATOM   1677  O   LYS A 265     -32.192 -13.996  -9.702  1.00 10.00      A   
ATOM   1678  N   PHE A 266     -31.455 -12.134  -8.668  1.00 10.00      A   
ATOM   1679  HN  PHE A 266     -31.417 -11.153  -8.686  1.00 10.00      A   
ATOM   1680  CA  PHE A 266     -30.829 -12.844  -7.565  1.00 10.00      A   
ATOM   1681  CB  PHE A 266     -30.104 -11.863  -6.635  1.00 10.00      A   
ATOM   1682  CG  PHE A 266     -29.514 -12.495  -5.402  1.00 10.00      A   
ATOM   1683  CD1 PHE A 266     -28.351 -13.245  -5.477  1.00 10.00      A   
ATOM   1684  CD2 PHE A 266     -30.123 -12.336  -4.167  1.00 10.00      A   
ATOM   1685  CE1 PHE A 266     -27.808 -13.822  -4.345  1.00 10.00      A   
ATOM   1686  CE2 PHE A 266     -29.586 -12.911  -3.031  1.00 10.00      A   
ATOM   1687  CZ  PHE A 266     -28.426 -13.656  -3.120  1.00 10.00      A   
ATOM   1688  C   PHE A 266     -31.849 -13.664  -6.783  1.00 10.00      A   
ATOM   1689  O   PHE A 266     -31.725 -14.885  -6.689  1.00 10.00      A   
ATOM   1690  N   VAL A 267     -32.868 -12.992  -6.252  1.00 10.00      A   
ATOM   1691  HN  VAL A 267     -32.931 -12.022  -6.400  1.00 10.00      A   
ATOM   1692  CA  VAL A 267     -33.897 -13.659  -5.459  1.00 10.00      A   
ATOM   1693  CB  VAL A 267     -34.832 -12.669  -4.728  1.00 10.00      A   
ATOM   1694  CG1 VAL A 267     -34.076 -11.944  -3.624  1.00 10.00      A   
ATOM   1695  CG2 VAL A 267     -35.447 -11.671  -5.697  1.00 10.00      A   
ATOM   1696  C   VAL A 267     -34.709 -14.666  -6.273  1.00 10.00      A   
ATOM   1697  O   VAL A 267     -35.156 -15.681  -5.741  1.00 10.00      A   
ATOM   1698  N   ALA A 268     -34.880 -14.396  -7.563  1.00 10.00      A   
ATOM   1699  HN  ALA A 268     -34.497 -13.570  -7.936  1.00 10.00      A   
ATOM   1700  CA  ALA A 268     -35.634 -15.289  -8.438  1.00 10.00      A   
ATOM   1701  CB  ALA A 268     -35.838 -14.665  -9.810  1.00 10.00      A   
ATOM   1702  C   ALA A 268     -34.953 -16.645  -8.570  1.00 10.00      A   
ATOM   1703  O   ALA A 268     -35.615 -17.667  -8.721  1.00 10.00      A   
ATOM   1704  N   LYS A 269     -33.629 -16.655  -8.499  1.00 10.00      A   
ATOM   1705  HN  LYS A 269     -33.148 -15.809  -8.361  1.00 10.00      A   
ATOM   1706  CA  LYS A 269     -32.876 -17.895  -8.623  1.00 10.00      A   
ATOM   1707  CB  LYS A 269     -31.555 -17.676  -9.362  1.00 10.00      A   
ATOM   1708  CG  LYS A 269     -31.721 -17.468 -10.860  1.00 10.00      A   
ATOM   1709  CD  LYS A 269     -30.384 -17.494 -11.585  1.00 10.00      A   
ATOM   1710  CE  LYS A 269     -29.712 -18.858 -11.484  1.00 10.00      A   
ATOM   1711  NZ  LYS A 269     -30.544 -19.943 -12.073  1.00 10.00      A   
ATOM   1712  HZ1 LYS A 269     -31.428 -20.053 -11.535  1.00 10.00      A   
ATOM   1713  HZ2 LYS A 269     -30.027 -20.843 -12.049  1.00 10.00      A   
ATOM   1714  HZ3 LYS A 269     -30.781 -19.720 -13.061  1.00 10.00      A   
ATOM   1715  C   LYS A 269     -32.649 -18.564  -7.272  1.00 10.00      A   
ATOM   1716  O   LYS A 269     -31.950 -19.572  -7.177  1.00 10.00      A   
ATOM   1717  N   VAL A 270     -33.227 -17.994  -6.224  1.00 10.00      A   
ATOM   1718  HN  VAL A 270     -33.746 -17.170  -6.348  1.00 10.00      A   
ATOM   1719  CA  VAL A 270     -33.100 -18.563  -4.889  1.00 10.00      A   
ATOM   1720  CB  VAL A 270     -33.215 -17.485  -3.788  1.00 10.00      A   
ATOM   1721  CG1 VAL A 270     -33.155 -18.114  -2.404  1.00 10.00      A   
ATOM   1722  CG2 VAL A 270     -32.109 -16.454  -3.940  1.00 10.00      A   
ATOM   1723  C   VAL A 270     -34.177 -19.625  -4.689  1.00 10.00      A   
ATOM   1724  O   VAL A 270     -33.902 -20.736  -4.234  1.00 10.00      A   
ATOM   1725  N   HIS A 271     -35.403 -19.276  -5.049  1.00 10.00      A   
ATOM   1726  HN  HIS A 271     -35.563 -18.370  -5.394  1.00 10.00      A   
ATOM   1727  CA  HIS A 271     -36.527 -20.195  -4.927  1.00 10.00      A   
ATOM   1728  CB  HIS A 271     -37.729 -19.498  -4.271  1.00 10.00      A   
ATOM   1729  CG  HIS A 271     -38.246 -18.317  -5.037  1.00 10.00      A   
ATOM   1730  ND1 HIS A 271     -37.757 -17.054  -4.820  1.00 10.00      A   
ATOM   1731  CD2 HIS A 271     -39.179 -18.271  -6.018  1.00 10.00      A   
ATOM   1732  CE1 HIS A 271     -38.396 -16.274  -5.672  1.00 10.00      A   
ATOM   1733  NE2 HIS A 271     -39.266 -16.963  -6.420  1.00 10.00      A   
ATOM   1734  HE2 HIS A 271     -39.648 -16.660  -7.272  1.00 10.00      A   
ATOM   1735  C   HIS A 271     -36.912 -20.757  -6.294  1.00 10.00      A   
ATOM   1736  O   HIS A 271     -37.723 -21.678  -6.387  1.00 10.00      A   
ATOM   1737  N   ASN A 272     -36.310 -20.190  -7.344  1.00 10.00      A   
ATOM   1738  HN  ASN A 272     -35.675 -19.464  -7.181  1.00 10.00      A   
ATOM   1739  CA  ASN A 272     -36.565 -20.596  -8.732  1.00 10.00      A   
ATOM   1740  CB  ASN A 272     -36.468 -22.122  -8.935  1.00 10.00      A   
ATOM   1741  CG  ASN A 272     -37.643 -22.720  -9.695  1.00 10.00      A   
ATOM   1742  OD1 ASN A 272     -37.662 -22.733 -10.927  1.00 10.00      A   
ATOM   1743  ND2 ASN A 272     -38.623 -23.233  -8.965  1.00 10.00      A   
ATOM   1744 HD21 ASN A 272     -38.538 -23.201  -7.985  1.00 10.00      A   
ATOM   1745 HD22 ASN A 272     -39.392 -23.624  -9.430  1.00 10.00      A   
ATOM   1746  C   ASN A 272     -37.876 -20.016  -9.268  1.00 10.00      A   
ATOM   1747  O   ASN A 272     -38.874 -19.954  -8.547  1.00 10.00      A   
ATOM   1748  N   GLN A 273     -37.843 -19.579 -10.530  1.00 10.00      A   
ATOM   1749  HN  GLN A 273     -37.001 -19.648 -11.024  1.00 10.00      A   
ATOM   1750  CA  GLN A 273     -39.002 -18.994 -11.210  1.00 10.00      A   
ATOM   1751  CB  GLN A 273     -40.291 -19.796 -10.983  1.00 10.00      A   
ATOM   1752  CG  GLN A 273     -41.545 -19.092 -11.475  1.00 10.00      A   
ATOM   1753  CD  GLN A 273     -42.824 -19.674 -10.912  1.00 10.00      A   
ATOM   1754  OE1 GLN A 273     -43.871 -19.621 -11.556  1.00 10.00      A   
ATOM   1755  NE2 GLN A 273     -42.758 -20.224  -9.707  1.00 10.00      A   
ATOM   1756 HE21 GLN A 273     -41.893 -20.229  -9.243  1.00 10.00      A   
ATOM   1757 HE22 GLN A 273     -43.581 -20.602  -9.323  1.00 10.00      A   
ATOM   1758  C   GLN A 273     -39.202 -17.517 -10.865  1.00 10.00      A   
ATOM   1759  O   GLN A 273     -39.496 -17.162  -9.720  1.00 10.00      A   
ATOM   1760  N   ASP A 274     -39.038 -16.662 -11.869  1.00 10.00      A   
ATOM   1761  HN  ASP A 274     -38.784 -17.005 -12.751  1.00 10.00      A   
ATOM   1762  CA  ASP A 274     -39.215 -15.223 -11.697  1.00 10.00      A   
ATOM   1763  CB  ASP A 274     -38.259 -14.388 -12.574  1.00 10.00      A   
ATOM   1764  CG  ASP A 274     -38.415 -14.605 -14.071  1.00 10.00      A   
ATOM   1765  OD1 ASP A 274     -38.939 -13.705 -14.761  1.00 10.00      A   
ATOM   1766  OD2 ASP A 274     -37.998 -15.674 -14.571  1.00 10.00      A   
ATOM   1767  C   ASP A 274     -40.678 -14.752 -11.813  1.00 10.00      A   
ATOM   1768  O   ASP A 274     -41.107 -13.904 -11.029  1.00 10.00      A   
ATOM   1769  N   PRO A 275     -41.491 -15.285 -12.761  1.00 10.00      A   
ATOM   1770  CA  PRO A 275     -42.891 -14.864 -12.920  1.00 10.00      A   
ATOM   1771  CB  PRO A 275     -43.293 -15.425 -14.295  1.00 10.00      A   
ATOM   1772  CG  PRO A 275     -42.030 -15.924 -14.909  1.00 10.00      A   
ATOM   1773  CD  PRO A 275     -41.141 -16.299 -13.765  1.00 10.00      A   
ATOM   1774  C   PRO A 275     -43.820 -15.419 -11.835  1.00 10.00      A   
ATOM   1775  O   PRO A 275     -44.840 -16.038 -12.135  1.00 10.00      A   
ATOM   1776  N   LYS A 276     -43.468 -15.195 -10.576  1.00 10.00      A   
ATOM   1777  HN  LYS A 276     -42.633 -14.708 -10.393  1.00 10.00      A   
ATOM   1778  CA  LYS A 276     -44.287 -15.655  -9.464  1.00 10.00      A   
ATOM   1779  CB  LYS A 276     -43.467 -16.516  -8.496  1.00 10.00      A   
ATOM   1780  CG  LYS A 276     -44.254 -17.633  -7.820  1.00 10.00      A   
ATOM   1781  CD  LYS A 276     -45.410 -17.087  -6.995  1.00 10.00      A   
ATOM   1782  CE  LYS A 276     -45.571 -17.849  -5.692  1.00 10.00      A   
ATOM   1783  NZ  LYS A 276     -46.461 -17.142  -4.736  1.00 10.00      A   
ATOM   1784  HZ1 LYS A 276     -47.456 -17.284  -5.000  1.00 10.00      A   
ATOM   1785  HZ2 LYS A 276     -46.257 -16.116  -4.740  1.00 10.00      A   
ATOM   1786  HZ3 LYS A 276     -46.313 -17.507  -3.775  1.00 10.00      A   
ATOM   1787  C   LYS A 276     -44.903 -14.457  -8.743  1.00 10.00      A   
ATOM   1788  O   LYS A 276     -45.973 -13.984  -9.117  1.00 10.00      A   
ATOM   1789  N   ASP A 277     -44.214 -13.961  -7.721  1.00 10.00      A   
ATOM   1790  HN  ASP A 277     -43.367 -14.381  -7.466  1.00 10.00      A   
ATOM   1791  CA  ASP A 277     -44.696 -12.811  -6.958  1.00 10.00      A   
ATOM   1792  CB  ASP A 277     -44.378 -12.974  -5.466  1.00 10.00      A   
ATOM   1793  CG  ASP A 277     -44.875 -14.277  -4.875  1.00 10.00      A   
ATOM   1794  OD1 ASP A 277     -46.104 -14.470  -4.787  1.00 10.00      A   
ATOM   1795  OD2 ASP A 277     -44.035 -15.118  -4.489  1.00 10.00      A   
ATOM   1796  C   ASP A 277     -44.025 -11.545  -7.463  1.00 10.00      A   
ATOM   1797  O   ASP A 277     -44.432 -10.432  -7.136  1.00 10.00      A   
ATOM   1798  N   TRP A 278     -42.994 -11.735  -8.276  1.00 10.00      A   
ATOM   1799  HN  TRP A 278     -42.743 -12.648  -8.515  1.00 10.00      A   
ATOM   1800  CA  TRP A 278     -42.224 -10.627  -8.825  1.00 10.00      A   
ATOM   1801  CB  TRP A 278     -40.911 -11.091  -9.461  1.00 10.00      A   
ATOM   1802  CG  TRP A 278     -40.020 -11.869  -8.532  1.00 10.00      A   
ATOM   1803  CD1 TRP A 278     -39.050 -12.754  -8.896  1.00 10.00      A   
ATOM   1804  CD2 TRP A 278     -40.011 -11.837  -7.092  1.00 10.00      A   
ATOM   1805  NE1 TRP A 278     -38.444 -13.280  -7.785  1.00 10.00      A   
ATOM   1806  HE1 TRP A 278     -37.718 -13.939  -7.793  1.00 10.00      A   
ATOM   1807  CE2 TRP A 278     -39.012 -12.733  -6.666  1.00 10.00      A   
ATOM   1808  CE3 TRP A 278     -40.744 -11.141  -6.122  1.00 10.00      A   
ATOM   1809  CZ2 TRP A 278     -38.735 -12.954  -5.320  1.00 10.00      A   
ATOM   1810  CZ3 TRP A 278     -40.466 -11.363  -4.789  1.00 10.00      A   
ATOM   1811  CH2 TRP A 278     -39.469 -12.260  -4.401  1.00 10.00      A   
ATOM   1812  C   TRP A 278     -43.003  -9.690  -9.756  1.00 10.00      A   
ATOM   1813  O   TRP A 278     -42.799  -8.491  -9.666  1.00 10.00      A   
ATOM   1814  N   PRO A 279     -43.880 -10.206 -10.668  1.00 10.00      A   
ATOM   1815  CA  PRO A 279     -44.677  -9.395 -11.609  1.00 10.00      A   
ATOM   1816  CB  PRO A 279     -45.936 -10.238 -11.759  1.00 10.00      A   
ATOM   1817  CG  PRO A 279     -45.437 -11.645 -11.707  1.00 10.00      A   
ATOM   1818  CD  PRO A 279     -44.158 -11.638 -10.897  1.00 10.00      A   
ATOM   1819  C   PRO A 279     -45.025  -7.975 -11.133  1.00 10.00      A   
ATOM   1820  O   PRO A 279     -44.865  -7.012 -11.886  1.00 10.00      A   
ATOM   1821  N   ALA A 280     -45.492  -7.846  -9.892  1.00 10.00      A   
ATOM   1822  HN  ALA A 280     -45.597  -8.646  -9.336  1.00 10.00      A   
ATOM   1823  CA  ALA A 280     -45.848  -6.539  -9.341  1.00 10.00      A   
ATOM   1824  CB  ALA A 280     -46.420  -6.690  -7.941  1.00 10.00      A   
ATOM   1825  C   ALA A 280     -44.644  -5.593  -9.334  1.00 10.00      A   
ATOM   1826  O   ALA A 280     -44.702  -4.489  -9.881  1.00 10.00      A   
ATOM   1827  N   GLN A 281     -43.549  -6.041  -8.737  1.00 10.00      A   
ATOM   1828  HN  GLN A 281     -43.559  -6.936  -8.334  1.00 10.00      A   
ATOM   1829  CA  GLN A 281     -42.330  -5.242  -8.665  1.00 10.00      A   
ATOM   1830  CB  GLN A 281     -41.452  -5.681  -7.490  1.00 10.00      A   
ATOM   1831  CG  GLN A 281     -42.088  -5.480  -6.123  1.00 10.00      A   
ATOM   1832  CD  GLN A 281     -42.730  -6.746  -5.589  1.00 10.00      A   
ATOM   1833  OE1 GLN A 281     -43.895  -7.030  -5.862  1.00 10.00      A   
ATOM   1834  NE2 GLN A 281     -41.977  -7.512  -4.814  1.00 10.00      A   
ATOM   1835 HE21 GLN A 281     -41.058  -7.222  -4.625  1.00 10.00      A   
ATOM   1836 HE22 GLN A 281     -42.367  -8.339  -4.461  1.00 10.00      A   
ATOM   1837  C   GLN A 281     -41.545  -5.329  -9.972  1.00 10.00      A   
ATOM   1838  O   GLN A 281     -40.681  -4.498 -10.249  1.00 10.00      A   
ATOM   1839  N   TYR A 282     -41.855  -6.342 -10.773  1.00 10.00      A   
ATOM   1840  HN  TYR A 282     -42.540  -6.985 -10.481  1.00 10.00      A   
ATOM   1841  CA  TYR A 282     -41.198  -6.546 -12.058  1.00 10.00      A   
ATOM   1842  CB  TYR A 282     -41.619  -7.881 -12.674  1.00 10.00      A   
ATOM   1843  CG  TYR A 282     -40.793  -8.305 -13.868  1.00 10.00      A   
ATOM   1844  CD1 TYR A 282     -41.357  -8.378 -15.134  1.00 10.00      A   
ATOM   1845  CD2 TYR A 282     -39.452  -8.640 -13.728  1.00 10.00      A   
ATOM   1846  CE1 TYR A 282     -40.612  -8.773 -16.227  1.00 10.00      A   
ATOM   1847  CE2 TYR A 282     -38.697  -9.034 -14.817  1.00 10.00      A   
ATOM   1848  CZ  TYR A 282     -39.283  -9.099 -16.064  1.00 10.00      A   
ATOM   1849  OH  TYR A 282     -38.538  -9.498 -17.151  1.00 10.00      A   
ATOM   1850  HH  TYR A 282     -38.803  -8.984 -17.926  1.00 10.00      A   
ATOM   1851  C   TYR A 282     -41.523  -5.398 -12.999  1.00 10.00      A   
ATOM   1852  O   TYR A 282     -40.713  -5.033 -13.849  1.00 10.00      A   
ATOM   1853  N   CYS A 283     -42.716  -4.836 -12.844  1.00 10.00      A   
ATOM   1854  HN  CYS A 283     -43.335  -5.201 -12.175  1.00 10.00      A   
ATOM   1855  CA  CYS A 283     -43.130  -3.702 -13.653  1.00 10.00      A   
ATOM   1856  CB  CYS A 283     -44.585  -3.340 -13.351  1.00 10.00      A   
ATOM   1857  SG  CYS A 283     -45.339  -2.214 -14.545  1.00 10.00      A   
ATOM   1858  HG  CYS A 283     -44.770  -1.023 -14.405  1.00 10.00      A   
ATOM   1859  C   CYS A 283     -42.219  -2.525 -13.330  1.00 10.00      A   
ATOM   1860  O   CYS A 283     -41.815  -1.763 -14.212  1.00 10.00      A   
ATOM   1861  N   GLU A 284     -41.881  -2.409 -12.051  1.00 10.00      A   
ATOM   1862  HN  GLU A 284     -42.242  -3.051 -11.405  1.00 10.00      A   
ATOM   1863  CA  GLU A 284     -40.993  -1.366 -11.578  1.00 10.00      A   
ATOM   1864  CB  GLU A 284     -40.999  -1.352 -10.046  1.00 10.00      A   
ATOM   1865  CG  GLU A 284     -39.859  -0.577  -9.407  1.00 10.00      A   
ATOM   1866  CD  GLU A 284     -39.947   0.914  -9.649  1.00 10.00      A   
ATOM   1867  OE1 GLU A 284     -41.016   1.394 -10.078  1.00 10.00      A   
ATOM   1868  OE2 GLU A 284     -38.943   1.614  -9.394  1.00 10.00      A   
ATOM   1869  C   GLU A 284     -39.589  -1.644 -12.099  1.00 10.00      A   
ATOM   1870  O   GLU A 284     -38.876  -0.735 -12.518  1.00 10.00      A   
ATOM   1871  N   ALA A 285     -39.210  -2.918 -12.078  1.00 10.00      A   
ATOM   1872  HN  ALA A 285     -39.825  -3.590 -11.713  1.00 10.00      A   
ATOM   1873  CA  ALA A 285     -37.903  -3.345 -12.560  1.00 10.00      A   
ATOM   1874  CB  ALA A 285     -37.679  -4.819 -12.267  1.00 10.00      A   
ATOM   1875  C   ALA A 285     -37.764  -3.067 -14.052  1.00 10.00      A   
ATOM   1876  O   ALA A 285     -36.675  -2.773 -14.536  1.00 10.00      A   
ATOM   1877  N   LEU A 286     -38.872  -3.170 -14.778  1.00 10.00      A   
ATOM   1878  HN  LEU A 286     -39.707  -3.450 -14.341  1.00 10.00      A   
ATOM   1879  CA  LEU A 286     -38.873  -2.899 -16.209  1.00 10.00      A   
ATOM   1880  CB  LEU A 286     -40.224  -3.267 -16.830  1.00 10.00      A   
ATOM   1881  CG  LEU A 286     -40.178  -4.232 -18.016  1.00 10.00      A   
ATOM   1882  CD1 LEU A 286     -39.334  -3.661 -19.146  1.00 10.00      A   
ATOM   1883  CD2 LEU A 286     -39.645  -5.587 -17.580  1.00 10.00      A   
ATOM   1884  C   LEU A 286     -38.572  -1.426 -16.442  1.00 10.00      A   
ATOM   1885  O   LEU A 286     -37.741  -1.070 -17.279  1.00 10.00      A   
ATOM   1886  N   ALA A 287     -39.250  -0.575 -15.681  1.00 10.00      A   
ATOM   1887  HN  ALA A 287     -39.907  -0.926 -15.041  1.00 10.00      A   
ATOM   1888  CA  ALA A 287     -39.048   0.863 -15.770  1.00 10.00      A   
ATOM   1889  CB  ALA A 287     -40.062   1.585 -14.896  1.00 10.00      A   
ATOM   1890  C   ALA A 287     -37.630   1.196 -15.325  1.00 10.00      A   
ATOM   1891  O   ALA A 287     -36.977   2.076 -15.883  1.00 10.00      A   
ATOM   1892  N   ASP A 288     -37.169   0.468 -14.314  1.00 10.00      A   
ATOM   1893  HN  ASP A 288     -37.764  -0.201 -13.907  1.00 10.00      A   
ATOM   1894  CA  ASP A 288     -35.826   0.633 -13.773  1.00 10.00      A   
ATOM   1895  CB  ASP A 288     -35.647  -0.274 -12.551  1.00 10.00      A   
ATOM   1896  CG  ASP A 288     -34.361  -0.016 -11.796  1.00 10.00      A   
ATOM   1897  OD1 ASP A 288     -34.357   0.862 -10.908  1.00 10.00      A   
ATOM   1898  OD2 ASP A 288     -33.356  -0.701 -12.065  1.00 10.00      A   
ATOM   1899  C   ASP A 288     -34.794   0.277 -14.835  1.00 10.00      A   
ATOM   1900  O   ASP A 288     -33.832   1.010 -15.048  1.00 10.00      A   
ATOM   1901  N   GLU A 289     -35.021  -0.849 -15.507  1.00 10.00      A   
ATOM   1902  HN  GLU A 289     -35.812  -1.386 -15.274  1.00 10.00      A   
ATOM   1903  CA  GLU A 289     -34.139  -1.325 -16.567  1.00 10.00      A   
ATOM   1904  CB  GLU A 289     -34.657  -2.658 -17.121  1.00 10.00      A   
ATOM   1905  CG  GLU A 289     -33.860  -3.209 -18.292  1.00 10.00      A   
ATOM   1906  CD  GLU A 289     -32.854  -4.267 -17.882  1.00 10.00      A   
ATOM   1907  OE1 GLU A 289     -33.042  -5.444 -18.264  1.00 10.00      A   
ATOM   1908  OE2 GLU A 289     -31.864  -3.925 -17.202  1.00 10.00      A   
ATOM   1909  C   GLU A 289     -34.047  -0.293 -17.687  1.00 10.00      A   
ATOM   1910  O   GLU A 289     -32.956   0.033 -18.155  1.00 10.00      A   
ATOM   1911  N   GLU A 290     -35.197   0.226 -18.105  1.00 10.00      A   
ATOM   1912  HN  GLU A 290     -36.039  -0.079 -17.696  1.00 10.00      A   
ATOM   1913  CA  GLU A 290     -35.241   1.229 -19.161  1.00 10.00      A   
ATOM   1914  CB  GLU A 290     -36.684   1.502 -19.594  1.00 10.00      A   
ATOM   1915  CG  GLU A 290     -37.369   0.317 -20.261  1.00 10.00      A   
ATOM   1916  CD  GLU A 290     -38.745   0.658 -20.798  1.00 10.00      A   
ATOM   1917  OE1 GLU A 290     -39.168   1.828 -20.670  1.00 10.00      A   
ATOM   1918  OE2 GLU A 290     -39.413  -0.239 -21.359  1.00 10.00      A   
ATOM   1919  C   GLU A 290     -34.559   2.518 -18.705  1.00 10.00      A   
ATOM   1920  O   GLU A 290     -33.908   3.203 -19.495  1.00 10.00      A   
ATOM   1921  N   ASN A 291     -34.696   2.825 -17.418  1.00 10.00      A   
ATOM   1922  HN  ASN A 291     -35.229   2.232 -16.842  1.00 10.00      A   
ATOM   1923  CA  ASN A 291     -34.092   4.019 -16.831  1.00 10.00      A   
ATOM   1924  CB  ASN A 291     -34.631   4.246 -15.412  1.00 10.00      A   
ATOM   1925  CG  ASN A 291     -34.143   5.534 -14.765  1.00 10.00      A   
ATOM   1926  OD1 ASN A 291     -33.988   5.605 -13.546  1.00 10.00      A   
ATOM   1927  ND2 ASN A 291     -33.907   6.562 -15.567  1.00 10.00      A   
ATOM   1928 HD21 ASN A 291     -34.054   6.447 -16.529  1.00 10.00      A   
ATOM   1929 HD22 ASN A 291     -33.589   7.397 -15.166  1.00 10.00      A   
ATOM   1930  C   ASN A 291     -32.569   3.902 -16.812  1.00 10.00      A   
ATOM   1931  O   ASN A 291     -31.856   4.902 -16.860  1.00 10.00      A   
ATOM   1932  N   ARG A 292     -32.068   2.673 -16.764  1.00 10.00      A   
ATOM   1933  HN  ARG A 292     -32.681   1.905 -16.730  1.00 10.00      A   
ATOM   1934  CA  ARG A 292     -30.626   2.440 -16.754  1.00 10.00      A   
ATOM   1935  CB  ARG A 292     -30.305   0.967 -16.478  1.00 10.00      A   
ATOM   1936  CG  ARG A 292     -30.872   0.432 -15.175  1.00 10.00      A   
ATOM   1937  CD  ARG A 292     -30.333   1.195 -13.979  1.00 10.00      A   
ATOM   1938  NE  ARG A 292     -31.187   1.037 -12.805  1.00 10.00      A   
ATOM   1939  HE  ARG A 292     -32.092   0.665 -12.951  1.00 10.00      A   
ATOM   1940  CZ  ARG A 292     -30.829   1.382 -11.570  1.00 10.00      A   
ATOM   1941  NH1 ARG A 292     -29.607   1.836 -11.325  1.00 10.00      A   
ATOM   1942 HH11 ARG A 292     -29.330   2.097 -10.351  1.00 10.00      A   
ATOM   1943 HH12 ARG A 292     -28.916   1.935 -12.100  1.00 10.00      A   
ATOM   1944  NH2 ARG A 292     -31.692   1.266 -10.574  1.00 10.00      A   
ATOM   1945 HH21 ARG A 292     -32.665   0.905 -10.755  1.00 10.00      A   
ATOM   1946 HH22 ARG A 292     -31.412   1.543  -9.603  1.00 10.00      A   
ATOM   1947  C   ARG A 292     -30.009   2.859 -18.084  1.00 10.00      A   
ATOM   1948  O   ARG A 292     -28.812   3.128 -18.169  1.00 10.00      A   
ATOM   1949  N   ALA A 293     -30.843   2.931 -19.115  1.00 10.00      A   
ATOM   1950  HN  ALA A 293     -31.795   2.735 -18.974  1.00 10.00      A   
ATOM   1951  CA  ALA A 293     -30.391   3.307 -20.445  1.00 10.00      A   
ATOM   1952  CB  ALA A 293     -30.963   2.349 -21.478  1.00 10.00      A   
ATOM   1953  C   ALA A 293     -30.781   4.744 -20.779  1.00 10.00      A   
ATOM   1954  O   ALA A 293     -30.653   5.182 -21.922  1.00 10.00      A   
ATOM   1955  N   ARG A 294     -31.255   5.479 -19.784  1.00 10.00      A   
ATOM   1956  HN  ARG A 294     -31.330   5.089 -18.886  1.00 10.00      A   
ATOM   1957  CB  ARG A 294     -33.156   6.962 -20.289  1.00 10.00      A   
ATOM   1958  CG  ARG A 294     -33.556   8.213 -21.064  1.00 10.00      A   
ATOM   1959  CD  ARG A 294     -33.706   9.422 -20.152  1.00 10.00      A   
ATOM   1960  NE  ARG A 294     -33.440  10.679 -20.853  1.00 10.00      A   
ATOM   1961  HE  ARG A 294     -33.086  10.616 -21.770  1.00 10.00      A   
ATOM   1962  CZ  ARG A 294     -33.638  11.887 -20.325  1.00 10.00      A   
ATOM   1963  NH1 ARG A 294     -34.117  12.008 -19.092  1.00 10.00      A   
ATOM   1964 HH11 ARG A 294     -34.341  11.156 -18.531  1.00 10.00      A   
ATOM   1965 HH12 ARG A 294     -34.274  12.953 -18.678  1.00 10.00      A   
ATOM   1966  NH2 ARG A 294     -33.358  12.973 -21.035  1.00 10.00      A   
ATOM   1967 HH21 ARG A 294     -33.506  13.921 -20.629  1.00 10.00      A   
ATOM   1968 HH22 ARG A 294     -32.991  12.883 -22.010  1.00 10.00      A   
ATOM   1969  CA  ARG A 294     -31.655   6.863 -19.991  1.00 10.00      A   
ATOM   1970  C   ARG A 294     -31.287   7.714 -18.783  1.00 10.00      A   
ATOM   1971  O   ARG A 294     -32.065   7.739 -17.811  1.00 10.00      A   
ATOM   1972  OXT ARG A 294     -30.219   8.357 -18.817  1.00 10.00      A   
ATOM   1973  C   GLY B   9      -7.284  -7.060 -11.938  1.00 10.00      B   
ATOM   1974  O   GLY B   9      -7.940  -6.160 -11.411  1.00 10.00      B   
ATOM   1975  N   GLY B   9      -7.435  -7.485 -14.386  1.00 10.00      B   
ATOM   1976  HT1 GLY B   9      -7.370  -8.517 -14.324  1.00 10.00      B   
ATOM   1977  HT2 GLY B   9      -7.076  -7.179 -15.312  1.00 10.00      B   
ATOM   1978  HT3 GLY B   9      -8.441  -7.210 -14.304  1.00 10.00      B   
ATOM   1979  CA  GLY B   9      -6.647  -6.857 -13.298  1.00 10.00      B   
ATOM   1980  N   VAL B  10      -7.101  -8.242 -11.370  1.00 10.00      B   
ATOM   1981  HN  VAL B  10      -6.580  -8.927 -11.843  1.00 10.00      B   
ATOM   1982  CA  VAL B  10      -7.664  -8.556 -10.063  1.00 10.00      B   
ATOM   1983  CB  VAL B  10      -7.654 -10.067  -9.761  1.00 10.00      B   
ATOM   1984  CG1 VAL B  10      -8.867 -10.740 -10.386  1.00 10.00      B   
ATOM   1985  CG2 VAL B  10      -6.370 -10.707 -10.266  1.00 10.00      B   
ATOM   1986  C   VAL B  10      -6.967  -7.791  -8.938  1.00 10.00      B   
ATOM   1987  O   VAL B  10      -5.871  -8.149  -8.501  1.00 10.00      B   
ATOM   1988  N   MET B  11      -7.618  -6.734  -8.485  1.00 10.00      B   
ATOM   1989  HN  MET B  11      -8.486  -6.509  -8.881  1.00 10.00      B   
ATOM   1990  CA  MET B  11      -7.102  -5.900  -7.413  1.00 10.00      B   
ATOM   1991  CB  MET B  11      -6.576  -4.573  -7.977  1.00 10.00      B   
ATOM   1992  CG  MET B  11      -6.382  -3.467  -6.945  1.00 10.00      B   
ATOM   1993  SD  MET B  11      -5.093  -3.837  -5.741  1.00 10.00      B   
ATOM   1994  CE  MET B  11      -3.648  -3.904  -6.798  1.00 10.00      B   
ATOM   1995  C   MET B  11      -8.208  -5.650  -6.397  1.00 10.00      B   
ATOM   1996  O   MET B  11      -9.182  -4.949  -6.681  1.00 10.00      B   
ATOM   1997  N   THR B  12      -8.069  -6.244  -5.225  1.00 10.00      B   
ATOM   1998  HN  THR B  12      -7.273  -6.792  -5.055  1.00 10.00      B   
ATOM   1999  CA  THR B  12      -9.062  -6.091  -4.177  1.00 10.00      B   
ATOM   2000  CB  THR B  12      -9.285  -7.422  -3.433  1.00 10.00      B   
ATOM   2001  OG1 THR B  12      -8.816  -8.505  -4.248  1.00 10.00      B   
ATOM   2002  HG1 THR B  12      -7.856  -8.564  -4.173  1.00 10.00      B   
ATOM   2003  CG2 THR B  12     -10.763  -7.629  -3.134  1.00 10.00      B   
ATOM   2004  C   THR B  12      -8.623  -5.020  -3.184  1.00 10.00      B   
ATOM   2005  O   THR B  12      -7.450  -4.641  -3.148  1.00 10.00      B   
ATOM   2006  N   ASP B  13      -9.561  -4.538  -2.376  1.00 10.00      B   
ATOM   2007  HN  ASP B  13     -10.480  -4.872  -2.455  1.00 10.00      B   
ATOM   2008  CA  ASP B  13      -9.268  -3.509  -1.386  1.00 10.00      B   
ATOM   2009  CB  ASP B  13     -10.549  -2.982  -0.740  1.00 10.00      B   
ATOM   2010  CG  ASP B  13     -11.431  -2.276  -1.751  1.00 10.00      B   
ATOM   2011  OD1 ASP B  13     -12.466  -2.849  -2.146  1.00 10.00      B   
ATOM   2012  OD2 ASP B  13     -11.070  -1.160  -2.181  1.00 10.00      B   
ATOM   2013  C   ASP B  13      -8.267  -4.000  -0.346  1.00 10.00      B   
ATOM   2014  O   ASP B  13      -7.555  -3.203   0.266  1.00 10.00      B   
ATOM   2015  N   VAL B  14      -8.209  -5.317  -0.156  1.00 10.00      B   
ATOM   2016  HN  VAL B  14      -8.820  -5.897  -0.650  1.00 10.00      B   
ATOM   2017  CA  VAL B  14      -7.260  -5.908   0.783  1.00 10.00      B   
ATOM   2018  CB  VAL B  14      -7.517  -7.417   1.020  1.00 10.00      B   
ATOM   2019  CG1 VAL B  14      -8.769  -7.622   1.857  1.00 10.00      B   
ATOM   2020  CG2 VAL B  14      -7.623  -8.177  -0.294  1.00 10.00      B   
ATOM   2021  C   VAL B  14      -5.835  -5.696   0.270  1.00 10.00      B   
ATOM   2022  O   VAL B  14      -4.915  -5.421   1.041  1.00 10.00      B   
ATOM   2023  N   HIS B  15      -5.675  -5.799  -1.049  1.00 10.00      B   
ATOM   2024  HN  HIS B  15      -6.450  -6.011  -1.606  1.00 10.00      B   
ATOM   2025  CA  HIS B  15      -4.384  -5.599  -1.690  1.00 10.00      B   
ATOM   2026  CB  HIS B  15      -4.439  -6.041  -3.159  1.00 10.00      B   
ATOM   2027  CG  HIS B  15      -4.660  -7.512  -3.358  1.00 10.00      B   
ATOM   2028  ND1 HIS B  15      -5.917  -8.031  -3.567  1.00 10.00      B   
ATOM   2029  CD2 HIS B  15      -3.756  -8.523  -3.366  1.00 10.00      B   
ATOM   2030  CE1 HIS B  15      -5.748  -9.337  -3.696  1.00 10.00      B   
ATOM   2031  NE2 HIS B  15      -4.461  -9.682  -3.581  1.00 10.00      B   
ATOM   2032  HE2 HIS B  15      -4.127 -10.593  -3.412  1.00 10.00      B   
ATOM   2033  C   HIS B  15      -4.016  -4.125  -1.606  1.00 10.00      B   
ATOM   2034  O   HIS B  15      -2.855  -3.771  -1.403  1.00 10.00      B   
ATOM   2035  N   ARG B  16      -5.030  -3.273  -1.751  1.00 10.00      B   
ATOM   2036  HN  ARG B  16      -5.927  -3.630  -1.925  1.00 10.00      B   
ATOM   2037  CA  ARG B  16      -4.847  -1.829  -1.672  1.00 10.00      B   
ATOM   2038  CB  ARG B  16      -6.172  -1.106  -1.943  1.00 10.00      B   
ATOM   2039  CG  ARG B  16      -6.630  -1.144  -3.394  1.00 10.00      B   
ATOM   2040  CD  ARG B  16      -8.056  -0.634  -3.534  1.00 10.00      B   
ATOM   2041  NE  ARG B  16      -8.366  -0.215  -4.901  1.00 10.00      B   
ATOM   2042  HE  ARG B  16      -7.623   0.132  -5.441  1.00 10.00      B   
ATOM   2043  CZ  ARG B  16      -9.585  -0.272  -5.446  1.00 10.00      B   
ATOM   2044  NH1 ARG B  16     -10.626  -0.701  -4.738  1.00 10.00      B   
ATOM   2045 HH11 ARG B  16     -10.507  -0.987  -3.728  1.00 10.00      B   
ATOM   2046 HH12 ARG B  16     -11.569  -0.758  -5.172  1.00 10.00      B   
ATOM   2047  NH2 ARG B  16      -9.767   0.135  -6.696  1.00 10.00      B   
ATOM   2048 HH21 ARG B  16      -8.961   0.513  -7.247  1.00 10.00      B   
ATOM   2049 HH22 ARG B  16     -10.711   0.085  -7.134  1.00 10.00      B   
ATOM   2050  C   ARG B  16      -4.327  -1.449  -0.290  1.00 10.00      B   
ATOM   2051  O   ARG B  16      -3.404  -0.645  -0.161  1.00 10.00      B   
ATOM   2052  N   ARG B  17      -4.921  -2.050   0.738  1.00 10.00      B   
ATOM   2053  HN  ARG B  17      -5.652  -2.683   0.561  1.00 10.00      B   
ATOM   2054  CA  ARG B  17      -4.528  -1.797   2.119  1.00 10.00      B   
ATOM   2055  CB  ARG B  17      -5.439  -2.571   3.077  1.00 10.00      B   
ATOM   2056  CG  ARG B  17      -5.248  -2.218   4.543  1.00 10.00      B   
ATOM   2057  CD  ARG B  17      -5.567  -0.755   4.800  1.00 10.00      B   
ATOM   2058  NE  ARG B  17      -5.369  -0.390   6.200  1.00 10.00      B   
ATOM   2059  HE  ARG B  17      -5.843  -0.924   6.873  1.00 10.00      B   
ATOM   2060  CZ  ARG B  17      -4.585   0.607   6.605  1.00 10.00      B   
ATOM   2061  NH1 ARG B  17      -3.968   1.377   5.715  1.00 10.00      B   
ATOM   2062 HH11 ARG B  17      -4.105   1.213   4.689  1.00 10.00      B   
ATOM   2063 HH12 ARG B  17      -3.333   2.143   6.036  1.00 10.00      B   
ATOM   2064  NH2 ARG B  17      -4.435   0.848   7.901  1.00 10.00      B   
ATOM   2065 HH21 ARG B  17      -3.820   1.630   8.222  1.00 10.00      B   
ATOM   2066 HH22 ARG B  17      -4.926   0.263   8.606  1.00 10.00      B   
ATOM   2067  C   ARG B  17      -3.073  -2.199   2.339  1.00 10.00      B   
ATOM   2068  O   ARG B  17      -2.304  -1.466   2.965  1.00 10.00      B   
ATOM   2069  N   PHE B  18      -2.708  -3.360   1.807  1.00 10.00      B   
ATOM   2070  HN  PHE B  18      -3.378  -3.894   1.327  1.00 10.00      B   
ATOM   2071  CA  PHE B  18      -1.348  -3.873   1.920  1.00 10.00      B   
ATOM   2072  CB  PHE B  18      -1.250  -5.250   1.252  1.00 10.00      B   
ATOM   2073  CG  PHE B  18       0.082  -5.929   1.416  1.00 10.00      B   
ATOM   2074  CD1 PHE B  18       1.051  -5.840   0.427  1.00 10.00      B   
ATOM   2075  CD2 PHE B  18       0.365  -6.659   2.558  1.00 10.00      B   
ATOM   2076  CE1 PHE B  18       2.275  -6.465   0.576  1.00 10.00      B   
ATOM   2077  CE2 PHE B  18       1.586  -7.286   2.713  1.00 10.00      B   
ATOM   2078  CZ  PHE B  18       2.543  -7.189   1.721  1.00 10.00      B   
ATOM   2079  C   PHE B  18      -0.362  -2.906   1.270  1.00 10.00      B   
ATOM   2080  O   PHE B  18       0.695  -2.609   1.830  1.00 10.00      B   
ATOM   2081  N   LEU B  19      -0.726  -2.411   0.091  1.00 10.00      B   
ATOM   2082  HN  LEU B  19      -1.586  -2.689  -0.297  1.00 10.00      B   
ATOM   2083  CA  LEU B  19       0.113  -1.474  -0.646  1.00 10.00      B   
ATOM   2084  CB  LEU B  19      -0.500  -1.157  -2.013  1.00 10.00      B   
ATOM   2085  CG  LEU B  19      -0.533  -2.306  -3.024  1.00 10.00      B   
ATOM   2086  CD1 LEU B  19      -1.238  -1.875  -4.301  1.00 10.00      B   
ATOM   2087  CD2 LEU B  19       0.874  -2.797  -3.328  1.00 10.00      B   
ATOM   2088  C   LEU B  19       0.337  -0.191   0.145  1.00 10.00      B   
ATOM   2089  O   LEU B  19       1.448   0.338   0.183  1.00 10.00      B   
ATOM   2090  N   GLN B  20      -0.722   0.299   0.782  1.00 10.00      B   
ATOM   2091  HN  GLN B  20      -1.580  -0.172   0.708  1.00 10.00      B   
ATOM   2092  CA  GLN B  20      -0.640   1.516   1.583  1.00 10.00      B   
ATOM   2093  CB  GLN B  20      -1.999   1.856   2.197  1.00 10.00      B   
ATOM   2094  CG  GLN B  20      -3.105   2.122   1.194  1.00 10.00      B   
ATOM   2095  CD  GLN B  20      -4.458   2.248   1.862  1.00 10.00      B   
ATOM   2096  OE1 GLN B  20      -4.696   1.671   2.924  1.00 10.00      B   
ATOM   2097  NE2 GLN B  20      -5.355   2.999   1.245  1.00 10.00      B   
ATOM   2098 HE21 GLN B  20      -5.099   3.425   0.400  1.00 10.00      B   
ATOM   2099 HE22 GLN B  20      -6.238   3.104   1.659  1.00 10.00      B   
ATOM   2100  C   GLN B  20       0.380   1.346   2.700  1.00 10.00      B   
ATOM   2101  O   GLN B  20       1.264   2.183   2.881  1.00 10.00      B   
ATOM   2102  N   LEU B  21       0.261   0.241   3.426  1.00 10.00      B   
ATOM   2103  HN  LEU B  21      -0.451  -0.399   3.207  1.00 10.00      B   
ATOM   2104  CA  LEU B  21       1.159  -0.054   4.534  1.00 10.00      B   
ATOM   2105  CB  LEU B  21       0.693  -1.308   5.278  1.00 10.00      B   
ATOM   2106  CG  LEU B  21      -0.711  -1.233   5.888  1.00 10.00      B   
ATOM   2107  CD1 LEU B  21      -1.177  -2.605   6.351  1.00 10.00      B   
ATOM   2108  CD2 LEU B  21      -0.745  -0.238   7.037  1.00 10.00      B   
ATOM   2109  C   LEU B  21       2.601  -0.206   4.055  1.00 10.00      B   
ATOM   2110  O   LEU B  21       3.533   0.260   4.712  1.00 10.00      B   
ATOM   2111  N   LEU B  22       2.773  -0.835   2.898  1.00 10.00      B   
ATOM   2112  HN  LEU B  22       1.986  -1.180   2.420  1.00 10.00      B   
ATOM   2113  CA  LEU B  22       4.096  -1.040   2.320  1.00 10.00      B   
ATOM   2114  CB  LEU B  22       4.003  -1.989   1.118  1.00 10.00      B   
ATOM   2115  CG  LEU B  22       5.314  -2.330   0.403  1.00 10.00      B   
ATOM   2116  CD1 LEU B  22       6.245  -3.110   1.319  1.00 10.00      B   
ATOM   2117  CD2 LEU B  22       5.040  -3.112  -0.872  1.00 10.00      B   
ATOM   2118  C   LEU B  22       4.726   0.289   1.901  1.00 10.00      B   
ATOM   2119  O   LEU B  22       5.945   0.449   1.939  1.00 10.00      B   
ATOM   2120  N   MET B  23       3.889   1.246   1.512  1.00 10.00      B   
ATOM   2121  HN  MET B  23       2.923   1.068   1.512  1.00 10.00      B   
ATOM   2122  CA  MET B  23       4.374   2.555   1.084  1.00 10.00      B   
ATOM   2123  CB  MET B  23       3.379   3.238   0.143  1.00 10.00      B   
ATOM   2124  CG  MET B  23       3.218   2.551  -1.203  1.00 10.00      B   
ATOM   2125  SD  MET B  23       2.509   3.636  -2.456  1.00 10.00      B   
ATOM   2126  CE  MET B  23       2.016   2.443  -3.697  1.00 10.00      B   
ATOM   2127  C   MET B  23       4.680   3.459   2.272  1.00 10.00      B   
ATOM   2128  O   MET B  23       5.487   4.381   2.165  1.00 10.00      B   
ATOM   2129  N   THR B  24       4.041   3.192   3.404  1.00 10.00      B   
ATOM   2130  HN  THR B  24       3.401   2.448   3.430  1.00 10.00      B   
ATOM   2131  CA  THR B  24       4.255   3.989   4.605  1.00 10.00      B   
ATOM   2132  CB  THR B  24       3.001   4.012   5.500  1.00 10.00      B   
ATOM   2133  OG1 THR B  24       2.509   2.677   5.691  1.00 10.00      B   
ATOM   2134  HG1 THR B  24       3.181   2.040   5.412  1.00 10.00      B   
ATOM   2135  CG2 THR B  24       1.912   4.868   4.873  1.00 10.00      B   
ATOM   2136  C   THR B  24       5.450   3.481   5.410  1.00 10.00      B   
ATOM   2137  O   THR B  24       5.526   3.675   6.625  1.00 10.00      B   
ATOM   2138  N   HIS B  25       6.381   2.829   4.729  1.00 10.00      B   
ATOM   2139  HN  HIS B  25       6.272   2.710   3.760  1.00 10.00      B   
ATOM   2140  CA  HIS B  25       7.567   2.299   5.375  1.00 10.00      B   
ATOM   2141  CB  HIS B  25       7.271   0.940   6.019  1.00 10.00      B   
ATOM   2142  CG  HIS B  25       8.199   0.591   7.144  1.00 10.00      B   
ATOM   2143  ND1 HIS B  25       8.229   1.328   8.302  1.00 10.00      B   
ATOM   2144  CD2 HIS B  25       9.106  -0.410   7.232  1.00 10.00      B   
ATOM   2145  CE1 HIS B  25       9.146   0.763   9.064  1.00 10.00      B   
ATOM   2146  NE2 HIS B  25       9.706  -0.292   8.461  1.00 10.00      B   
ATOM   2147  HE2 HIS B  25      10.208  -1.004   8.917  1.00 10.00      B   
ATOM   2148  C   HIS B  25       8.706   2.183   4.372  1.00 10.00      B   
ATOM   2149  O   HIS B  25       8.498   2.325   3.166  1.00 10.00      B   
ATOM   2150  N   GLY B  26       9.909   1.946   4.874  1.00 10.00      B   
ATOM   2151  HN  GLY B  26      10.014   1.859   5.843  1.00 10.00      B   
ATOM   2152  CA  GLY B  26      11.058   1.816   4.008  1.00 10.00      B   
ATOM   2153  C   GLY B  26      11.109   0.465   3.323  1.00 10.00      B   
ATOM   2154  O   GLY B  26      11.137   0.385   2.098  1.00 10.00      B   
ATOM   2155  N   VAL B  27      11.119  -0.594   4.116  1.00 10.00      B   
ATOM   2156  HN  VAL B  27      11.078  -0.467   5.086  1.00 10.00      B   
ATOM   2157  CA  VAL B  27      11.170  -1.949   3.591  1.00 10.00      B   
ATOM   2158  CB  VAL B  27      12.601  -2.329   3.130  1.00 10.00      B   
ATOM   2159  CG1 VAL B  27      13.553  -2.482   4.307  1.00 10.00      B   
ATOM   2160  CG2 VAL B  27      12.591  -3.576   2.262  1.00 10.00      B   
ATOM   2161  C   VAL B  27      10.669  -2.925   4.651  1.00 10.00      B   
ATOM   2162  O   VAL B  27      10.894  -2.717   5.845  1.00 10.00      B   
ATOM   2163  N   LEU B  28       9.976  -3.968   4.224  1.00 10.00      B   
ATOM   2164  HN  LEU B  28       9.826  -4.087   3.259  1.00 10.00      B   
ATOM   2165  CA  LEU B  28       9.439  -4.950   5.156  1.00 10.00      B   
ATOM   2166  CB  LEU B  28       7.921  -5.068   4.998  1.00 10.00      B   
ATOM   2167  CG  LEU B  28       7.113  -3.781   5.192  1.00 10.00      B   
ATOM   2168  CD1 LEU B  28       5.656  -4.007   4.828  1.00 10.00      B   
ATOM   2169  CD2 LEU B  28       7.231  -3.280   6.622  1.00 10.00      B   
ATOM   2170  C   LEU B  28      10.096  -6.311   4.964  1.00 10.00      B   
ATOM   2171  O   LEU B  28      10.530  -6.650   3.861  1.00 10.00      B   
ATOM   2172  N   GLU B  29      10.167  -7.079   6.043  1.00 10.00      B   
ATOM   2173  HN  GLU B  29       9.801  -6.745   6.888  1.00 10.00      B   
ATOM   2174  CA  GLU B  29      10.767  -8.406   6.011  1.00 10.00      B   
ATOM   2175  CB  GLU B  29      11.248  -8.802   7.408  1.00 10.00      B   
ATOM   2176  CG  GLU B  29      12.506  -8.084   7.875  1.00 10.00      B   
ATOM   2177  CD  GLU B  29      13.251  -8.874   8.932  1.00 10.00      B   
ATOM   2178  OE1 GLU B  29      13.653  -8.287   9.960  1.00 10.00      B   
ATOM   2179  OE2 GLU B  29      13.428 -10.095   8.740  1.00 10.00      B   
ATOM   2180  C   GLU B  29       9.769  -9.442   5.497  1.00 10.00      B   
ATOM   2181  O   GLU B  29       8.566  -9.180   5.442  1.00 10.00      B   
ATOM   2182  N   GLU B  30      10.275 -10.620   5.148  1.00 10.00      B   
ATOM   2183  HN  GLU B  30      11.246 -10.763   5.235  1.00 10.00      B   
ATOM   2184  CA  GLU B  30       9.450 -11.709   4.632  1.00 10.00      B   
ATOM   2185  CB  GLU B  30      10.329 -12.895   4.218  1.00 10.00      B   
ATOM   2186  CG  GLU B  30       9.603 -13.976   3.432  1.00 10.00      B   
ATOM   2187  CD  GLU B  30      10.499 -14.666   2.422  1.00 10.00      B   
ATOM   2188  OE1 GLU B  30      11.087 -15.716   2.752  1.00 10.00      B   
ATOM   2189  OE2 GLU B  30      10.620 -14.161   1.288  1.00 10.00      B   
ATOM   2190  C   GLU B  30       8.391 -12.143   5.646  1.00 10.00      B   
ATOM   2191  O   GLU B  30       7.227 -12.339   5.296  1.00 10.00      B   
ATOM   2192  N   TRP B  31       8.787 -12.275   6.907  1.00 10.00      B   
ATOM   2193  HN  TRP B  31       9.725 -12.102   7.139  1.00 10.00      B   
ATOM   2194  CA  TRP B  31       7.850 -12.679   7.949  1.00 10.00      B   
ATOM   2195  CB  TRP B  31       8.580 -13.190   9.200  1.00 10.00      B   
ATOM   2196  CG  TRP B  31       9.503 -12.190   9.830  1.00 10.00      B   
ATOM   2197  CD1 TRP B  31      10.812 -11.983   9.519  1.00 10.00      B   
ATOM   2198  CD2 TRP B  31       9.195 -11.269  10.887  1.00 10.00      B   
ATOM   2199  NE1 TRP B  31      11.336 -10.988  10.301  1.00 10.00      B   
ATOM   2200  HE1 TRP B  31      12.264 -10.653  10.253  1.00 10.00      B   
ATOM   2201  CE2 TRP B  31      10.366 -10.532  11.151  1.00 10.00      B   
ATOM   2202  CE3 TRP B  31       8.043 -10.993  11.630  1.00 10.00      B   
ATOM   2203  CZ2 TRP B  31      10.419  -9.539  12.126  1.00 10.00      B   
ATOM   2204  CZ3 TRP B  31       8.098 -10.008  12.596  1.00 10.00      B   
ATOM   2205  CH2 TRP B  31       9.277  -9.293  12.836  1.00 10.00      B   
ATOM   2206  C   TRP B  31       6.911 -11.534   8.308  1.00 10.00      B   
ATOM   2207  O   TRP B  31       5.787 -11.753   8.762  1.00 10.00      B   
ATOM   2208  N   ASP B  32       7.370 -10.309   8.078  1.00 10.00      B   
ATOM   2209  HN  ASP B  32       8.259 -10.198   7.681  1.00 10.00      B   
ATOM   2210  CA  ASP B  32       6.577  -9.130   8.391  1.00 10.00      B   
ATOM   2211  CB  ASP B  32       7.453  -7.883   8.509  1.00 10.00      B   
ATOM   2212  CG  ASP B  32       6.773  -6.771   9.284  1.00 10.00      B   
ATOM   2213  OD1 ASP B  32       6.528  -6.948  10.500  1.00 10.00      B   
ATOM   2214  OD2 ASP B  32       6.493  -5.713   8.692  1.00 10.00      B   
ATOM   2215  C   ASP B  32       5.472  -8.925   7.365  1.00 10.00      B   
ATOM   2216  O   ASP B  32       4.324  -8.669   7.730  1.00 10.00      B   
ATOM   2217  N   VAL B  33       5.811  -9.059   6.081  1.00 10.00      B   
ATOM   2218  HN  VAL B  33       6.746  -9.259   5.847  1.00 10.00      B   
ATOM   2219  CA  VAL B  33       4.821  -8.901   5.018  1.00 10.00      B   
ATOM   2220  CB  VAL B  33       5.432  -8.861   3.597  1.00 10.00      B   
ATOM   2221  CG1 VAL B  33       6.194  -7.568   3.371  1.00 10.00      B   
ATOM   2222  CG2 VAL B  33       6.323 -10.063   3.335  1.00 10.00      B   
ATOM   2223  C   VAL B  33       3.762  -9.994   5.104  1.00 10.00      B   
ATOM   2224  O   VAL B  33       2.606  -9.780   4.744  1.00 10.00      B   
ATOM   2225  N   LYS B  34       4.165 -11.164   5.592  1.00 10.00      B   
ATOM   2226  HN  LYS B  34       5.108 -11.281   5.841  1.00 10.00      B   
ATOM   2227  CA  LYS B  34       3.243 -12.276   5.755  1.00 10.00      B   
ATOM   2228  CB  LYS B  34       3.999 -13.556   6.128  1.00 10.00      B   
ATOM   2229  CG  LYS B  34       3.109 -14.774   6.334  1.00 10.00      B   
ATOM   2230  CD  LYS B  34       2.252 -15.057   5.110  1.00 10.00      B   
ATOM   2231  CE  LYS B  34       1.237 -16.151   5.395  1.00 10.00      B   
ATOM   2232  NZ  LYS B  34       0.192 -16.240   4.340  1.00 10.00      B   
ATOM   2233  HZ1 LYS B  34      -0.624 -16.780   4.694  1.00 10.00      B   
ATOM   2234  HZ2 LYS B  34       0.570 -16.722   3.501  1.00 10.00      B   
ATOM   2235  HZ3 LYS B  34      -0.128 -15.285   4.067  1.00 10.00      B   
ATOM   2236  C   LYS B  34       2.218 -11.923   6.828  1.00 10.00      B   
ATOM   2237  O   LYS B  34       1.017 -12.139   6.655  1.00 10.00      B   
ATOM   2238  N   ARG B  35       2.704 -11.354   7.927  1.00 10.00      B   
ATOM   2239  HN  ARG B  35       3.671 -11.205   8.000  1.00 10.00      B   
ATOM   2240  CA  ARG B  35       1.839 -10.942   9.023  1.00 10.00      B   
ATOM   2241  CB  ARG B  35       2.668 -10.532  10.243  1.00 10.00      B   
ATOM   2242  CG  ARG B  35       3.249 -11.700  11.023  1.00 10.00      B   
ATOM   2243  CD  ARG B  35       4.090 -11.219  12.195  1.00 10.00      B   
ATOM   2244  NE  ARG B  35       4.449 -12.314  13.095  1.00 10.00      B   
ATOM   2245  HE  ARG B  35       4.142 -13.217  12.848  1.00 10.00      B   
ATOM   2246  CZ  ARG B  35       5.148 -12.160  14.221  1.00 10.00      B   
ATOM   2247  NH1 ARG B  35       5.580 -10.958  14.579  1.00 10.00      B   
ATOM   2248 HH11 ARG B  35       6.134 -10.837  15.458  1.00 10.00      B   
ATOM   2249 HH12 ARG B  35       5.365 -10.127  13.993  1.00 10.00      B   
ATOM   2250  NH2 ARG B  35       5.412 -13.208  14.990  1.00 10.00      B   
ATOM   2251 HH21 ARG B  35       5.078 -14.160  14.718  1.00 10.00      B   
ATOM   2252 HH22 ARG B  35       5.947 -13.084  15.878  1.00 10.00      B   
ATOM   2253  C   ARG B  35       0.953  -9.786   8.574  1.00 10.00      B   
ATOM   2254  O   ARG B  35      -0.219  -9.706   8.940  1.00 10.00      B   
ATOM   2255  N   LEU B  36       1.528  -8.899   7.765  1.00 10.00      B   
ATOM   2256  HN  LEU B  36       2.475  -9.018   7.523  1.00 10.00      B   
ATOM   2257  CA  LEU B  36       0.806  -7.749   7.238  1.00 10.00      B   
ATOM   2258  CB  LEU B  36       1.758  -6.838   6.461  1.00 10.00      B   
ATOM   2259  CG  LEU B  36       1.359  -5.365   6.367  1.00 10.00      B   
ATOM   2260  CD1 LEU B  36       1.549  -4.673   7.708  1.00 10.00      B   
ATOM   2261  CD2 LEU B  36       2.153  -4.661   5.279  1.00 10.00      B   
ATOM   2262  C   LEU B  36      -0.335  -8.211   6.335  1.00 10.00      B   
ATOM   2263  O   LEU B  36      -1.424  -7.637   6.353  1.00 10.00      B   
ATOM   2264  N   GLN B  37      -0.074  -9.256   5.551  1.00 10.00      B   
ATOM   2265  HN  GLN B  37       0.824  -9.654   5.570  1.00 10.00      B   
ATOM   2266  CA  GLN B  37      -1.079  -9.819   4.655  1.00 10.00      B   
ATOM   2267  CB  GLN B  37      -0.474 -10.944   3.808  1.00 10.00      B   
ATOM   2268  CG  GLN B  37      -1.469 -11.633   2.885  1.00 10.00      B   
ATOM   2269  CD  GLN B  37      -1.177 -13.111   2.703  1.00 10.00      B   
ATOM   2270  OE1 GLN B  37      -0.607 -13.758   3.583  1.00 10.00      B   
ATOM   2271  NE2 GLN B  37      -1.580 -13.660   1.568  1.00 10.00      B   
ATOM   2272 HE21 GLN B  37      -2.040 -13.091   0.911  1.00 10.00      B   
ATOM   2273 HE22 GLN B  37      -1.406 -14.618   1.425  1.00 10.00      B   
ATOM   2274  C   GLN B  37      -2.251 -10.355   5.468  1.00 10.00      B   
ATOM   2275  O   GLN B  37      -3.410 -10.035   5.197  1.00 10.00      B   
ATOM   2276  N   THR B  38      -1.932 -11.163   6.475  1.00 10.00      B   
ATOM   2277  HN  THR B  38      -0.987 -11.384   6.629  1.00 10.00      B   
ATOM   2278  CA  THR B  38      -2.942 -11.739   7.351  1.00 10.00      B   
ATOM   2279  CB  THR B  38      -2.291 -12.661   8.407  1.00 10.00      B   
ATOM   2280  OG1 THR B  38      -1.591 -13.724   7.744  1.00 10.00      B   
ATOM   2281  HG1 THR B  38      -2.176 -14.138   7.099  1.00 10.00      B   
ATOM   2282  CG2 THR B  38      -3.335 -13.257   9.340  1.00 10.00      B   
ATOM   2283  C   THR B  38      -3.742 -10.632   8.041  1.00 10.00      B   
ATOM   2284  O   THR B  38      -4.959 -10.741   8.209  1.00 10.00      B   
ATOM   2285  N   HIS B  39      -3.053  -9.557   8.409  1.00 10.00      B   
ATOM   2286  HN  HIS B  39      -2.086  -9.527   8.239  1.00 10.00      B   
ATOM   2287  CA  HIS B  39      -3.692  -8.426   9.063  1.00 10.00      B   
ATOM   2288  CB  HIS B  39      -2.650  -7.390   9.497  1.00 10.00      B   
ATOM   2289  CG  HIS B  39      -3.191  -6.349  10.426  1.00 10.00      B   
ATOM   2290  ND1 HIS B  39      -3.211  -5.019  10.082  1.00 10.00      B   
ATOM   2291  CD2 HIS B  39      -3.724  -6.497  11.663  1.00 10.00      B   
ATOM   2292  CE1 HIS B  39      -3.755  -4.391  11.108  1.00 10.00      B   
ATOM   2293  NE2 HIS B  39      -4.080  -5.244  12.088  1.00 10.00      B   
ATOM   2294  HE2 HIS B  39      -4.660  -5.045  12.856  1.00 10.00      B   
ATOM   2295  C   HIS B  39      -4.723  -7.786   8.139  1.00 10.00      B   
ATOM   2296  O   HIS B  39      -5.860  -7.552   8.541  1.00 10.00      B   
ATOM   2297  N   CYS B  40      -4.326  -7.535   6.894  1.00 10.00      B   
ATOM   2298  HN  CYS B  40      -3.407  -7.762   6.631  1.00 10.00      B   
ATOM   2299  CA  CYS B  40      -5.215  -6.924   5.908  1.00 10.00      B   
ATOM   2300  CB  CYS B  40      -4.490  -6.719   4.575  1.00 10.00      B   
ATOM   2301  SG  CYS B  40      -2.988  -5.717   4.692  1.00 10.00      B   
ATOM   2302  HG  CYS B  40      -2.134  -6.355   5.484  1.00 10.00      B   
ATOM   2303  C   CYS B  40      -6.481  -7.757   5.706  1.00 10.00      B   
ATOM   2304  O   CYS B  40      -7.587  -7.219   5.653  1.00 10.00      B   
ATOM   2305  N   TYR B  41      -6.316  -9.074   5.615  1.00 10.00      B   
ATOM   2306  HN  TYR B  41      -5.409  -9.448   5.673  1.00 10.00      B   
ATOM   2307  CA  TYR B  41      -7.448  -9.975   5.426  1.00 10.00      B   
ATOM   2308  CB  TYR B  41      -6.964 -11.409   5.184  1.00 10.00      B   
ATOM   2309  CG  TYR B  41      -6.588 -11.709   3.747  1.00 10.00      B   
ATOM   2310  CD1 TYR B  41      -5.259 -11.827   3.364  1.00 10.00      B   
ATOM   2311  CD2 TYR B  41      -7.566 -11.885   2.776  1.00 10.00      B   
ATOM   2312  CE1 TYR B  41      -4.912 -12.111   2.056  1.00 10.00      B   
ATOM   2313  CE2 TYR B  41      -7.229 -12.168   1.464  1.00 10.00      B   
ATOM   2314  CZ  TYR B  41      -5.900 -12.280   1.110  1.00 10.00      B   
ATOM   2315  OH  TYR B  41      -5.558 -12.565  -0.194  1.00 10.00      B   
ATOM   2316  HH  TYR B  41      -4.885 -13.273  -0.205  1.00 10.00      B   
ATOM   2317  C   TYR B  41      -8.389  -9.937   6.629  1.00 10.00      B   
ATOM   2318  O   TYR B  41      -9.604 -10.053   6.482  1.00 10.00      B   
ATOM   2319  N   LYS B  42      -7.817  -9.765   7.815  1.00 10.00      B   
ATOM   2320  HN  LYS B  42      -6.841  -9.666   7.862  1.00 10.00      B   
ATOM   2321  CA  LYS B  42      -8.597  -9.716   9.048  1.00 10.00      B   
ATOM   2322  CB  LYS B  42      -7.719 -10.047  10.256  1.00 10.00      B   
ATOM   2323  CG  LYS B  42      -7.384 -11.522  10.389  1.00 10.00      B   
ATOM   2324  CD  LYS B  42      -6.330 -11.756  11.457  1.00 10.00      B   
ATOM   2325  CE  LYS B  42      -6.081 -13.239  11.672  1.00 10.00      B   
ATOM   2326  NZ  LYS B  42      -7.083 -13.851  12.582  1.00 10.00      B   
ATOM   2327  HZ1 LYS B  42      -8.046 -13.612  12.272  1.00 10.00      B   
ATOM   2328  HZ2 LYS B  42      -6.946 -13.501  13.552  1.00 10.00      B   
ATOM   2329  HZ3 LYS B  42      -6.979 -14.887  12.585  1.00 10.00      B   
ATOM   2330  C   LYS B  42      -9.274  -8.363   9.240  1.00 10.00      B   
ATOM   2331  O   LYS B  42     -10.352  -8.280   9.833  1.00 10.00      B   
ATOM   2332  N   VAL B  43      -8.632  -7.305   8.754  1.00 10.00      B   
ATOM   2333  HN  VAL B  43      -7.764  -7.435   8.312  1.00 10.00      B   
ATOM   2334  CA  VAL B  43      -9.180  -5.958   8.864  1.00 10.00      B   
ATOM   2335  CB  VAL B  43      -8.147  -4.880   8.455  1.00 10.00      B   
ATOM   2336  CG1 VAL B  43      -8.802  -3.511   8.313  1.00 10.00      B   
ATOM   2337  CG2 VAL B  43      -7.019  -4.816   9.472  1.00 10.00      B   
ATOM   2338  C   VAL B  43     -10.435  -5.832   8.007  1.00 10.00      B   
ATOM   2339  O   VAL B  43     -11.441  -5.262   8.437  1.00 10.00      B   
ATOM   2340  N   HIS B  44     -10.370  -6.382   6.802  1.00 10.00      B   
ATOM   2341  HN  HIS B  44      -9.539  -6.828   6.523  1.00 10.00      B   
ATOM   2342  CA  HIS B  44     -11.498  -6.343   5.879  1.00 10.00      B   
ATOM   2343  CB  HIS B  44     -11.010  -6.224   4.432  1.00 10.00      B   
ATOM   2344  CG  HIS B  44     -10.484  -4.870   4.063  1.00 10.00      B   
ATOM   2345  ND1 HIS B  44      -9.164  -4.678   3.735  1.00 10.00      B   
ATOM   2346  CD2 HIS B  44     -11.140  -3.686   3.975  1.00 10.00      B   
ATOM   2347  CE1 HIS B  44      -9.044  -3.395   3.455  1.00 10.00      B   
ATOM   2348  NE2 HIS B  44     -10.213  -2.752   3.585  1.00 10.00      B   
ATOM   2349  HE2 HIS B  44     -10.417  -1.860   3.235  1.00 10.00      B   
ATOM   2350  C   HIS B  44     -12.369  -7.586   6.025  1.00 10.00      B   
ATOM   2351  O   HIS B  44     -13.101  -7.729   7.008  1.00 10.00      B   
ATOM   2352  N   ASN B  47     -11.298 -12.690   7.053  1.00 10.00      B   
ATOM   2353  HN  ASN B  47     -10.367 -12.961   7.193  1.00 10.00      B   
ATOM   2354  CA  ASN B  47     -12.347 -13.701   7.128  1.00 10.00      B   
ATOM   2355  CB  ASN B  47     -13.730 -13.049   7.048  1.00 10.00      B   
ATOM   2356  CG  ASN B  47     -14.417 -12.943   8.396  1.00 10.00      B   
ATOM   2357  OD1 ASN B  47     -14.298 -11.936   9.092  1.00 10.00      B   
ATOM   2358  ND2 ASN B  47     -15.149 -13.981   8.773  1.00 10.00      B   
ATOM   2359 HD21 ASN B  47     -15.208 -14.753   8.167  1.00 10.00      B   
ATOM   2360 HD22 ASN B  47     -15.595 -13.938   9.643  1.00 10.00      B   
ATOM   2361  C   ASN B  47     -12.183 -14.699   5.994  1.00 10.00      B   
ATOM   2362  O   ASN B  47     -12.647 -15.839   6.073  1.00 10.00      B   
ATOM   2363  N   ALA B  48     -11.503 -14.258   4.946  1.00 10.00      B   
ATOM   2364  HN  ALA B  48     -11.151 -13.344   4.963  1.00 10.00      B   
ATOM   2365  CA  ALA B  48     -11.256 -15.088   3.776  1.00 10.00      B   
ATOM   2366  CB  ALA B  48     -11.031 -14.215   2.552  1.00 10.00      B   
ATOM   2367  C   ALA B  48     -10.058 -16.004   4.005  1.00 10.00      B   
ATOM   2368  O   ALA B  48      -9.400 -15.933   5.044  1.00 10.00      B   
ATOM   2369  N   THR B  49      -9.776 -16.858   3.036  1.00 10.00      B   
ATOM   2370  HN  THR B  49     -10.324 -16.865   2.220  1.00 10.00      B   
ATOM   2371  CA  THR B  49      -8.661 -17.780   3.142  1.00 10.00      B   
ATOM   2372  CB  THR B  49      -8.887 -19.015   2.255  1.00 10.00      B   
ATOM   2373  OG1 THR B  49     -10.295 -19.289   2.170  1.00 10.00      B   
ATOM   2374  HG1 THR B  49     -10.511 -20.033   2.747  1.00 10.00      B   
ATOM   2375  CG2 THR B  49      -8.173 -20.226   2.835  1.00 10.00      B   
ATOM   2376  C   THR B  49      -7.365 -17.097   2.723  1.00 10.00      B   
ATOM   2377  O   THR B  49      -7.258 -16.578   1.612  1.00 10.00      B   
ATOM   2378  N   VAL B  50      -6.394 -17.080   3.624  1.00 10.00      B   
ATOM   2379  HN  VAL B  50      -6.547 -17.493   4.498  1.00 10.00      B   
ATOM   2380  CA  VAL B  50      -5.104 -16.466   3.343  1.00 10.00      B   
ATOM   2381  CB  VAL B  50      -4.246 -16.309   4.618  1.00 10.00      B   
ATOM   2382  CG1 VAL B  50      -4.701 -15.098   5.420  1.00 10.00      B   
ATOM   2383  CG2 VAL B  50      -4.311 -17.567   5.474  1.00 10.00      B   
ATOM   2384  C   VAL B  50      -4.336 -17.275   2.299  1.00 10.00      B   
ATOM   2385  O   VAL B  50      -4.107 -18.477   2.467  1.00 10.00      B   
ATOM   2386  N   ASP B  51      -3.958 -16.615   1.218  1.00 10.00      B   
ATOM   2387  HN  ASP B  51      -4.176 -15.659   1.135  1.00 10.00      B   
ATOM   2388  CA  ASP B  51      -3.222 -17.260   0.143  1.00 10.00      B   
ATOM   2389  CB  ASP B  51      -3.608 -16.681  -1.228  1.00 10.00      B   
ATOM   2390  CG  ASP B  51      -3.414 -15.176  -1.350  1.00 10.00      B   
ATOM   2391  OD1 ASP B  51      -3.001 -14.718  -2.436  1.00 10.00      B   
ATOM   2392  OD2 ASP B  51      -3.700 -14.444  -0.374  1.00 10.00      B   
ATOM   2393  C   ASP B  51      -1.719 -17.172   0.377  1.00 10.00      B   
ATOM   2394  O   ASP B  51      -1.260 -16.443   1.264  1.00 10.00      B   
ATOM   2395  N   LYS B  52      -0.961 -17.932  -0.405  1.00 10.00      B   
ATOM   2396  HN  LYS B  52      -1.392 -18.490  -1.086  1.00 10.00      B   
ATOM   2397  CA  LYS B  52       0.490 -17.954  -0.286  1.00 10.00      B   
ATOM   2398  CB  LYS B  52       1.096 -18.939  -1.290  1.00 10.00      B   
ATOM   2399  CG  LYS B  52       1.887 -20.078  -0.661  1.00 10.00      B   
ATOM   2400  CD  LYS B  52       3.232 -19.605  -0.130  1.00 10.00      B   
ATOM   2401  CE  LYS B  52       4.030 -20.761   0.455  1.00 10.00      B   
ATOM   2402  NZ  LYS B  52       5.435 -20.376   0.754  1.00 10.00      B   
ATOM   2403  HZ1 LYS B  52       5.876 -19.945  -0.092  1.00 10.00      B   
ATOM   2404  HZ2 LYS B  52       5.987 -21.213   1.025  1.00 10.00      B   
ATOM   2405  HZ3 LYS B  52       5.462 -19.691   1.534  1.00 10.00      B   
ATOM   2406  C   LYS B  52       1.071 -16.567  -0.509  1.00 10.00      B   
ATOM   2407  O   LYS B  52       0.680 -15.868  -1.438  1.00 10.00      B   
ATOM   2408  N   LEU B  53       2.006 -16.179   0.348  1.00 10.00      B   
ATOM   2409  HN  LEU B  53       2.263 -16.786   1.076  1.00 10.00      B   
ATOM   2410  CA  LEU B  53       2.648 -14.871   0.253  1.00 10.00      B   
ATOM   2411  CB  LEU B  53       3.734 -14.742   1.323  1.00 10.00      B   
ATOM   2412  CG  LEU B  53       4.433 -13.386   1.421  1.00 10.00      B   
ATOM   2413  CD1 LEU B  53       3.460 -12.309   1.880  1.00 10.00      B   
ATOM   2414  CD2 LEU B  53       5.629 -13.471   2.355  1.00 10.00      B   
ATOM   2415  C   LEU B  53       3.243 -14.645  -1.139  1.00 10.00      B   
ATOM   2416  O   LEU B  53       3.066 -13.584  -1.738  1.00 10.00      B   
ATOM   2417  N   GLU B  54       3.926 -15.662  -1.655  1.00 10.00      B   
ATOM   2418  HN  GLU B  54       4.020 -16.484  -1.133  1.00 10.00      B   
ATOM   2419  CA  GLU B  54       4.547 -15.586  -2.973  1.00 10.00      B   
ATOM   2420  CB  GLU B  54       5.403 -16.828  -3.223  1.00 10.00      B   
ATOM   2421  CG  GLU B  54       6.514 -17.018  -2.203  1.00 10.00      B   
ATOM   2422  CD  GLU B  54       6.969 -18.457  -2.096  1.00 10.00      B   
ATOM   2423  OE1 GLU B  54       6.234 -19.270  -1.496  1.00 10.00      B   
ATOM   2424  OE2 GLU B  54       8.055 -18.784  -2.614  1.00 10.00      B   
ATOM   2425  C   GLU B  54       3.494 -15.436  -4.068  1.00 10.00      B   
ATOM   2426  O   GLU B  54       3.728 -14.775  -5.078  1.00 10.00      B   
ATOM   2427  N   ASP B  55       2.334 -16.044  -3.851  1.00 10.00      B   
ATOM   2428  HN  ASP B  55       2.205 -16.535  -3.015  1.00 10.00      B   
ATOM   2429  CA  ASP B  55       1.234 -15.982  -4.811  1.00 10.00      B   
ATOM   2430  CB  ASP B  55       0.180 -17.033  -4.452  1.00 10.00      B   
ATOM   2431  CG  ASP B  55      -0.394 -17.745  -5.659  1.00 10.00      B   
ATOM   2432  OD1 ASP B  55      -1.002 -18.821  -5.477  1.00 10.00      B   
ATOM   2433  OD2 ASP B  55      -0.235 -17.245  -6.790  1.00 10.00      B   
ATOM   2434  C   ASP B  55       0.605 -14.596  -4.763  1.00 10.00      B   
ATOM   2435  O   ASP B  55       0.323 -13.981  -5.795  1.00 10.00      B   
ATOM   2436  N   PHE B  56       0.407 -14.120  -3.542  1.00 10.00      B   
ATOM   2437  HN  PHE B  56       0.644 -14.688  -2.775  1.00 10.00      B   
ATOM   2438  CA  PHE B  56      -0.166 -12.806  -3.276  1.00 10.00      B   
ATOM   2439  CB  PHE B  56      -0.121 -12.566  -1.760  1.00 10.00      B   
ATOM   2440  CG  PHE B  56      -0.817 -11.328  -1.270  1.00 10.00      B   
ATOM   2441  CD1 PHE B  56      -0.105 -10.163  -1.034  1.00 10.00      B   
ATOM   2442  CD2 PHE B  56      -2.179 -11.337  -1.021  1.00 10.00      B   
ATOM   2443  CE1 PHE B  56      -0.739  -9.031  -0.561  1.00 10.00      B   
ATOM   2444  CE2 PHE B  56      -2.820 -10.208  -0.551  1.00 10.00      B   
ATOM   2445  CZ  PHE B  56      -2.098  -9.052  -0.320  1.00 10.00      B   
ATOM   2446  C   PHE B  56       0.640 -11.729  -3.999  1.00 10.00      B   
ATOM   2447  O   PHE B  56       0.090 -10.892  -4.717  1.00 10.00      B   
ATOM   2448  N   ILE B  57       1.953 -11.780  -3.818  1.00 10.00      B   
ATOM   2449  HN  ILE B  57       2.324 -12.483  -3.239  1.00 10.00      B   
ATOM   2450  CA  ILE B  57       2.861 -10.823  -4.437  1.00 10.00      B   
ATOM   2451  CB  ILE B  57       4.280 -10.948  -3.840  1.00 10.00      B   
ATOM   2452  CG1 ILE B  57       4.250 -10.594  -2.351  1.00 10.00      B   
ATOM   2453  CG2 ILE B  57       5.269 -10.057  -4.579  1.00 10.00      B   
ATOM   2454  CD1 ILE B  57       5.439 -11.108  -1.572  1.00 10.00      B   
ATOM   2455  C   ILE B  57       2.912 -11.007  -5.955  1.00 10.00      B   
ATOM   2456  O   ILE B  57       2.971 -10.032  -6.706  1.00 10.00      B   
ATOM   2457  N   ASN B  58       2.866 -12.262  -6.397  1.00 10.00      B   
ATOM   2458  HN  ASN B  58       2.800 -12.994  -5.747  1.00 10.00      B   
ATOM   2459  CA  ASN B  58       2.908 -12.582  -7.824  1.00 10.00      B   
ATOM   2460  CB  ASN B  58       2.821 -14.095  -8.044  1.00 10.00      B   
ATOM   2461  CG  ASN B  58       4.126 -14.701  -8.526  1.00 10.00      B   
ATOM   2462  OD1 ASN B  58       4.397 -14.747  -9.724  1.00 10.00      B   
ATOM   2463  ND2 ASN B  58       4.939 -15.181  -7.598  1.00 10.00      B   
ATOM   2464 HD21 ASN B  58       4.657 -15.119  -6.657  1.00 10.00      B   
ATOM   2465 HD22 ASN B  58       5.786 -15.586  -7.886  1.00 10.00      B   
ATOM   2466  C   ASN B  58       1.782 -11.883  -8.574  1.00 10.00      B   
ATOM   2467  O   ASN B  58       1.997 -11.316  -9.649  1.00 10.00      B   
ATOM   2468  N   ASN B  59       0.586 -11.917  -7.994  1.00 10.00      B   
ATOM   2469  HN  ASN B  59       0.484 -12.389  -7.138  1.00 10.00      B   
ATOM   2470  CA  ASN B  59      -0.579 -11.277  -8.596  1.00 10.00      B   
ATOM   2471  CB  ASN B  59      -1.839 -11.538  -7.762  1.00 10.00      B   
ATOM   2472  CG  ASN B  59      -3.058 -10.825  -8.320  1.00 10.00      B   
ATOM   2473  OD1 ASN B  59      -3.246 -10.755  -9.533  1.00 10.00      B   
ATOM   2474  ND2 ASN B  59      -3.890 -10.287  -7.442  1.00 10.00      B   
ATOM   2475 HD21 ASN B  59      -3.682 -10.379  -6.490  1.00 10.00      B   
ATOM   2476 HD22 ASN B  59      -4.677  -9.809  -7.783  1.00 10.00      B   
ATOM   2477  C   ASN B  59      -0.357  -9.775  -8.722  1.00 10.00      B   
ATOM   2478  O   ASN B  59      -0.540  -9.196  -9.794  1.00 10.00      B   
ATOM   2479  N   ILE B  60       0.062  -9.159  -7.623  1.00 10.00      B   
ATOM   2480  HN  ILE B  60       0.213  -9.688  -6.809  1.00 10.00      B   
ATOM   2481  CA  ILE B  60       0.308  -7.722  -7.590  1.00 10.00      B   
ATOM   2482  CB  ILE B  60       0.764  -7.257  -6.191  1.00 10.00      B   
ATOM   2483  CG1 ILE B  60      -0.229  -7.728  -5.124  1.00 10.00      B   
ATOM   2484  CG2 ILE B  60       0.902  -5.743  -6.149  1.00 10.00      B   
ATOM   2485  CD1 ILE B  60       0.208  -7.436  -3.705  1.00 10.00      B   
ATOM   2486  C   ILE B  60       1.348  -7.314  -8.634  1.00 10.00      B   
ATOM   2487  O   ILE B  60       1.164  -6.339  -9.359  1.00 10.00      B   
ATOM   2488  N   ASN B  61       2.427  -8.083  -8.726  1.00 10.00      B   
ATOM   2489  HN  ASN B  61       2.515  -8.860  -8.128  1.00 10.00      B   
ATOM   2490  CA  ASN B  61       3.493  -7.795  -9.683  1.00 10.00      B   
ATOM   2491  CB  ASN B  61       4.685  -8.737  -9.484  1.00 10.00      B   
ATOM   2492  CG  ASN B  61       5.735  -8.168  -8.550  1.00 10.00      B   
ATOM   2493  OD1 ASN B  61       5.426  -7.400  -7.640  1.00 10.00      B   
ATOM   2494  ND2 ASN B  61       6.989  -8.534  -8.773  1.00 10.00      B   
ATOM   2495 HD21 ASN B  61       7.169  -9.142  -9.519  1.00 10.00      B   
ATOM   2496 HD22 ASN B  61       7.687  -8.180  -8.182  1.00 10.00      B   
ATOM   2497  C   ASN B  61       2.996  -7.878 -11.123  1.00 10.00      B   
ATOM   2498  O   ASN B  61       3.511  -7.193 -12.005  1.00 10.00      B   
ATOM   2499  N   SER B  62       1.984  -8.703 -11.351  1.00 10.00      B   
ATOM   2500  HN  SER B  62       1.595  -9.203 -10.601  1.00 10.00      B   
ATOM   2501  CA  SER B  62       1.428  -8.873 -12.688  1.00 10.00      B   
ATOM   2502  CB  SER B  62       0.537 -10.118 -12.748  1.00 10.00      B   
ATOM   2503  OG  SER B  62       1.223 -11.270 -12.277  1.00 10.00      B   
ATOM   2504  HG  SER B  62       1.606 -11.084 -11.406  1.00 10.00      B   
ATOM   2505  C   SER B  62       0.642  -7.639 -13.132  1.00 10.00      B   
ATOM   2506  O   SER B  62       0.711  -7.233 -14.293  1.00 10.00      B   
ATOM   2507  N   VAL B  63      -0.089  -7.033 -12.202  1.00 10.00      B   
ATOM   2508  HN  VAL B  63      -0.086  -7.383 -11.285  1.00 10.00      B   
ATOM   2509  CA  VAL B  63      -0.896  -5.860 -12.519  1.00 10.00      B   
ATOM   2510  CB  VAL B  63      -2.190  -5.788 -11.674  1.00 10.00      B   
ATOM   2511  CG1 VAL B  63      -3.073  -6.998 -11.941  1.00 10.00      B   
ATOM   2512  CG2 VAL B  63      -1.876  -5.669 -10.190  1.00 10.00      B   
ATOM   2513  C   VAL B  63      -0.109  -4.554 -12.396  1.00 10.00      B   
ATOM   2514  O   VAL B  63      -0.474  -3.544 -12.995  1.00 10.00      B   
ATOM   2515  N   LEU B  64       0.974  -4.574 -11.629  1.00 10.00      B   
ATOM   2516  HN  LEU B  64       1.226  -5.405 -11.169  1.00 10.00      B   
ATOM   2517  CA  LEU B  64       1.789  -3.378 -11.442  1.00 10.00      B   
ATOM   2518  CB  LEU B  64       2.489  -3.386 -10.083  1.00 10.00      B   
ATOM   2519  CG  LEU B  64       1.601  -3.144  -8.859  1.00 10.00      B   
ATOM   2520  CD1 LEU B  64       2.455  -2.925  -7.621  1.00 10.00      B   
ATOM   2521  CD2 LEU B  64       0.671  -1.961  -9.087  1.00 10.00      B   
ATOM   2522  C   LEU B  64       2.804  -3.193 -12.565  1.00 10.00      B   
ATOM   2523  O   LEU B  64       3.417  -2.129 -12.689  1.00 10.00      B   
ATOM   2524  N   GLU B  65       2.970  -4.222 -13.390  1.00 10.00      B   
ATOM   2525  HN  GLU B  65       2.452  -5.040 -13.244  1.00 10.00      B   
ATOM   2526  CA  GLU B  65       3.913  -4.165 -14.501  1.00 10.00      B   
ATOM   2527  CB  GLU B  65       3.979  -5.507 -15.233  1.00 10.00      B   
ATOM   2528  CG  GLU B  65       5.122  -5.606 -16.232  1.00 10.00      B   
ATOM   2529  CD  GLU B  65       5.066  -6.869 -17.061  1.00 10.00      B   
ATOM   2530  OE1 GLU B  65       4.286  -6.909 -18.037  1.00 10.00      B   
ATOM   2531  OE2 GLU B  65       5.804  -7.824 -16.744  1.00 10.00      B   
ATOM   2532  C   GLU B  65       3.559  -3.038 -15.472  1.00 10.00      B   
ATOM   2533  O   GLU B  65       4.441  -2.422 -16.069  1.00 10.00      B   
ATOM   2534  N   SER B  66       2.265  -2.758 -15.605  1.00 10.00      B   
ATOM   2535  HN  SER B  66       1.607  -3.283 -15.103  1.00 10.00      B   
ATOM   2536  CA  SER B  66       1.791  -1.703 -16.490  1.00 10.00      B   
ATOM   2537  CB  SER B  66       0.262  -1.701 -16.509  1.00 10.00      B   
ATOM   2538  OG  SER B  66      -0.244  -3.023 -16.398  1.00 10.00      B   
ATOM   2539  HG  SER B  66      -1.115  -3.064 -16.808  1.00 10.00      B   
ATOM   2540  C   SER B  66       2.311  -0.334 -16.042  1.00 10.00      B   
ATOM   2541  O   SER B  66       2.533   0.560 -16.859  1.00 10.00      B   
ATOM   2542  N   LEU B  67       2.517  -0.182 -14.740  1.00 10.00      B   
ATOM   2543  HN  LEU B  67       2.343  -0.936 -14.135  1.00 10.00      B   
ATOM   2544  CA  LEU B  67       3.012   1.071 -14.186  1.00 10.00      B   
ATOM   2545  CB  LEU B  67       2.389   1.338 -12.815  1.00 10.00      B   
ATOM   2546  CG  LEU B  67       0.888   1.637 -12.799  1.00 10.00      B   
ATOM   2547  CD1 LEU B  67       0.387   1.770 -11.369  1.00 10.00      B   
ATOM   2548  CD2 LEU B  67       0.583   2.898 -13.594  1.00 10.00      B   
ATOM   2549  C   LEU B  67       4.530   1.044 -14.078  1.00 10.00      B   
ATOM   2550  O   LEU B  67       5.151   2.020 -13.650  1.00 10.00      B   
ATOM   2551  N   TYR B  68       5.111  -0.085 -14.479  1.00 10.00      B   
ATOM   2552  HN  TYR B  68       4.544  -0.813 -14.813  1.00 10.00      B   
ATOM   2553  CA  TYR B  68       6.556  -0.287 -14.448  1.00 10.00      B   
ATOM   2554  CB  TYR B  68       7.288   0.713 -15.350  1.00 10.00      B   
ATOM   2555  CG  TYR B  68       6.767   0.711 -16.771  1.00 10.00      B   
ATOM   2556  CD1 TYR B  68       6.932  -0.400 -17.590  1.00 10.00      B   
ATOM   2557  CD2 TYR B  68       6.096   1.811 -17.286  1.00 10.00      B   
ATOM   2558  CE1 TYR B  68       6.441  -0.413 -18.881  1.00 10.00      B   
ATOM   2559  CE2 TYR B  68       5.605   1.808 -18.577  1.00 10.00      B   
ATOM   2560  CZ  TYR B  68       5.778   0.693 -19.369  1.00 10.00      B   
ATOM   2561  OH  TYR B  68       5.284   0.684 -20.656  1.00 10.00      B   
ATOM   2562  HH  TYR B  68       4.561   0.045 -20.713  1.00 10.00      B   
ATOM   2563  C   TYR B  68       7.098  -0.285 -13.023  1.00 10.00      B   
ATOM   2564  O   TYR B  68       8.140   0.304 -12.735  1.00 10.00      B   
ATOM   2565  N   ILE B  69       6.373  -0.954 -12.138  1.00 10.00      B   
ATOM   2566  HN  ILE B  69       5.549  -1.398 -12.436  1.00 10.00      B   
ATOM   2567  CA  ILE B  69       6.759  -1.070 -10.739  1.00 10.00      B   
ATOM   2568  CB  ILE B  69       5.986  -0.082  -9.834  1.00 10.00      B   
ATOM   2569  CG1 ILE B  69       4.476  -0.191 -10.067  1.00 10.00      B   
ATOM   2570  CG2 ILE B  69       6.466   1.346 -10.055  1.00 10.00      B   
ATOM   2571  CD1 ILE B  69       3.644   0.624  -9.099  1.00 10.00      B   
ATOM   2572  C   ILE B  69       6.491  -2.493 -10.274  1.00 10.00      B   
ATOM   2573  O   ILE B  69       5.586  -3.151 -10.788  1.00 10.00      B   
ATOM   2574  N   GLU B  70       7.278  -2.978  -9.327  1.00 10.00      B   
ATOM   2575  HN  GLU B  70       7.999  -2.418  -8.960  1.00 10.00      B   
ATOM   2576  CA  GLU B  70       7.099  -4.331  -8.825  1.00 10.00      B   
ATOM   2577  CB  GLU B  70       7.756  -5.342  -9.773  1.00 10.00      B   
ATOM   2578  CG  GLU B  70       9.263  -5.173  -9.915  1.00 10.00      B   
ATOM   2579  CD  GLU B  70       9.930  -6.334 -10.623  1.00 10.00      B   
ATOM   2580  OE1 GLU B  70       9.315  -7.419 -10.723  1.00 10.00      B   
ATOM   2581  OE2 GLU B  70      11.081  -6.173 -11.077  1.00 10.00      B   
ATOM   2582  C   GLU B  70       7.684  -4.490  -7.427  1.00 10.00      B   
ATOM   2583  O   GLU B  70       8.512  -3.688  -6.990  1.00 10.00      B   
ATOM   2584  N   ILE B  71       7.233  -5.518  -6.724  1.00 10.00      B   
ATOM   2585  HN  ILE B  71       6.543  -6.103  -7.115  1.00 10.00      B   
ATOM   2586  CA  ILE B  71       7.734  -5.810  -5.393  1.00 10.00      B   
ATOM   2587  CB  ILE B  71       6.682  -6.537  -4.529  1.00 10.00      B   
ATOM   2588  CG1 ILE B  71       5.347  -5.785  -4.575  1.00 10.00      B   
ATOM   2589  CG2 ILE B  71       7.172  -6.662  -3.093  1.00 10.00      B   
ATOM   2590  CD1 ILE B  71       4.209  -6.504  -3.883  1.00 10.00      B   
ATOM   2591  C   ILE B  71       8.975  -6.681  -5.535  1.00 10.00      B   
ATOM   2592  O   ILE B  71       8.881  -7.886  -5.769  1.00 10.00      B   
ATOM   2593  N   LYS B  72      10.130  -6.050  -5.427  1.00 10.00      B   
ATOM   2594  HN  LYS B  72      10.128  -5.089  -5.226  1.00 10.00      B   
ATOM   2595  CA  LYS B  72      11.402  -6.737  -5.578  1.00 10.00      B   
ATOM   2596  CB  LYS B  72      12.477  -5.738  -6.024  1.00 10.00      B   
ATOM   2597  CG  LYS B  72      13.851  -6.334  -6.290  1.00 10.00      B   
ATOM   2598  CD  LYS B  72      14.787  -5.292  -6.888  1.00 10.00      B   
ATOM   2599  CE  LYS B  72      16.225  -5.787  -6.945  1.00 10.00      B   
ATOM   2600  NZ  LYS B  72      17.133  -4.779  -7.557  1.00 10.00      B   
ATOM   2601  HZ1 LYS B  72      18.134  -5.041  -7.391  1.00 10.00      B   
ATOM   2602  HZ2 LYS B  72      16.960  -3.838  -7.145  1.00 10.00      B   
ATOM   2603  HZ3 LYS B  72      16.970  -4.727  -8.580  1.00 10.00      B   
ATOM   2604  C   LYS B  72      11.822  -7.440  -4.293  1.00 10.00      B   
ATOM   2605  O   LYS B  72      11.966  -6.808  -3.243  1.00 10.00      B   
ATOM   2606  N   ARG B  73      11.998  -8.753  -4.383  1.00 10.00      B   
ATOM   2607  HN  ARG B  73      11.833  -9.197  -5.244  1.00 10.00      B   
ATOM   2608  CA  ARG B  73      12.427  -9.551  -3.246  1.00 10.00      B   
ATOM   2609  CB  ARG B  73      11.981 -11.009  -3.404  1.00 10.00      B   
ATOM   2610  CG  ARG B  73      12.287 -11.883  -2.196  1.00 10.00      B   
ATOM   2611  CD  ARG B  73      11.960 -13.343  -2.465  1.00 10.00      B   
ATOM   2612  NE  ARG B  73      11.920 -14.129  -1.233  1.00 10.00      B   
ATOM   2613  HE  ARG B  73      11.280 -13.842  -0.533  1.00 10.00      B   
ATOM   2614  CZ  ARG B  73      12.678 -15.198  -1.000  1.00 10.00      B   
ATOM   2615  NH1 ARG B  73      13.552 -15.616  -1.911  1.00 10.00      B   
ATOM   2616 HH11 ARG B  73      13.650 -15.109  -2.816  1.00 10.00      B   
ATOM   2617 HH12 ARG B  73      14.145 -16.455  -1.722  1.00 10.00      B   
ATOM   2618  NH2 ARG B  73      12.562 -15.848   0.151  1.00 10.00      B   
ATOM   2619 HH21 ARG B  73      13.150 -16.687   0.341  1.00 10.00      B   
ATOM   2620 HH22 ARG B  73      11.874 -15.515   0.879  1.00 10.00      B   
ATOM   2621  C   ARG B  73      13.943  -9.486  -3.135  1.00 10.00      B   
ATOM   2622  O   ARG B  73      14.660 -10.075  -3.947  1.00 10.00      B   
ATOM   2623  N   GLY B  74      14.427  -8.753  -2.152  1.00 10.00      B   
ATOM   2624  HN  GLY B  74      13.805  -8.304  -1.532  1.00 10.00      B   
ATOM   2625  CA  GLY B  74      15.854  -8.616  -1.969  1.00 10.00      B   
ATOM   2626  C   GLY B  74      16.344  -9.276  -0.704  1.00 10.00      B   
ATOM   2627  O   GLY B  74      15.600 -10.004  -0.047  1.00 10.00      B   
ATOM   2628  N   VAL B  75      17.592  -9.011  -0.357  1.00 10.00      B   
ATOM   2629  HN  VAL B  75      18.125  -8.403  -0.911  1.00 10.00      B   
ATOM   2630  CA  VAL B  75      18.200  -9.582   0.831  1.00 10.00      B   
ATOM   2631  CB  VAL B  75      18.820 -10.968   0.519  1.00 10.00      B   
ATOM   2632  CG1 VAL B  75      20.034 -10.849  -0.393  1.00 10.00      B   
ATOM   2633  CG2 VAL B  75      19.157 -11.731   1.789  1.00 10.00      B   
ATOM   2634  C   VAL B  75      19.273  -8.632   1.361  1.00 10.00      B   
ATOM   2635  O   VAL B  75      19.843  -7.849   0.599  1.00 10.00      B   
ATOM   2636  N   THR B  76      19.514  -8.671   2.661  1.00 10.00      B   
ATOM   2637  HN  THR B  76      18.998  -9.282   3.229  1.00 10.00      B   
ATOM   2638  CA  THR B  76      20.521  -7.822   3.278  1.00 10.00      B   
ATOM   2639  CB  THR B  76      20.244  -7.668   4.782  1.00 10.00      B   
ATOM   2640  OG1 THR B  76      19.388  -8.739   5.210  1.00 10.00      B   
ATOM   2641  HG1 THR B  76      19.427  -8.813   6.181  1.00 10.00      B   
ATOM   2642  CG2 THR B  76      19.554  -6.341   5.055  1.00 10.00      B   
ATOM   2643  C   THR B  76      21.920  -8.399   3.065  1.00 10.00      B   
ATOM   2644  O   THR B  76      22.106  -9.616   3.080  1.00 10.00      B   
ATOM   2645  N   GLU B  77      22.897  -7.521   2.860  1.00 10.00      B   
ATOM   2646  HN  GLU B  77      22.687  -6.565   2.856  1.00 10.00      B   
ATOM   2647  CA  GLU B  77      24.275  -7.945   2.628  1.00 10.00      B   
ATOM   2648  CB  GLU B  77      25.085  -6.810   2.000  1.00 10.00      B   
ATOM   2649  CG  GLU B  77      24.508  -6.230   0.721  1.00 10.00      B   
ATOM   2650  CD  GLU B  77      25.458  -5.237   0.079  1.00 10.00      B   
ATOM   2651  OE1 GLU B  77      26.041  -4.415   0.814  1.00 10.00      B   
ATOM   2652  OE2 GLU B  77      25.637  -5.285  -1.156  1.00 10.00      B   
ATOM   2653  C   GLU B  77      24.959  -8.377   3.921  1.00 10.00      B   
ATOM   2654  O   GLU B  77      25.851  -9.226   3.906  1.00 10.00      B   
ATOM   2655  N   ASP B  78      24.537  -7.790   5.032  1.00 10.00      B   
ATOM   2656  HN  ASP B  78      23.796  -7.149   4.982  1.00 10.00      B   
ATOM   2657  CA  ASP B  78      25.123  -8.085   6.335  1.00 10.00      B   
ATOM   2658  CB  ASP B  78      25.022  -6.889   7.303  1.00 10.00      B   
ATOM   2659  CG  ASP B  78      23.656  -6.214   7.347  1.00 10.00      B   
ATOM   2660  OD1 ASP B  78      23.513  -5.206   8.078  1.00 10.00      B   
ATOM   2661  OD2 ASP B  78      22.730  -6.672   6.646  1.00 10.00      B   
ATOM   2662  C   ASP B  78      24.574  -9.366   6.963  1.00 10.00      B   
ATOM   2663  O   ASP B  78      25.316 -10.327   7.169  1.00 10.00      B   
ATOM   2664  N   ASP B  79      23.287  -9.387   7.268  1.00 10.00      B   
ATOM   2665  HN  ASP B  79      22.732  -8.595   7.081  1.00 10.00      B   
ATOM   2666  CA  ASP B  79      22.681 -10.568   7.882  1.00 10.00      B   
ATOM   2667  CB  ASP B  79      21.584 -10.212   8.898  1.00 10.00      B   
ATOM   2668  CG  ASP B  79      20.578  -9.195   8.397  1.00 10.00      B   
ATOM   2669  OD1 ASP B  79      19.673  -9.573   7.629  1.00 10.00      B   
ATOM   2670  OD2 ASP B  79      20.670  -8.017   8.787  1.00 10.00      B   
ATOM   2671  C   ASP B  79      22.202 -11.587   6.849  1.00 10.00      B   
ATOM   2672  O   ASP B  79      22.775 -12.674   6.728  1.00 10.00      B   
ATOM   2673  N   GLY B  80      21.155 -11.246   6.114  1.00 10.00      B   
ATOM   2674  HN  GLY B  80      20.715 -10.380   6.272  1.00 10.00      B   
ATOM   2675  CA  GLY B  80      20.636 -12.145   5.106  1.00 10.00      B   
ATOM   2676  C   GLY B  80      19.149 -12.392   5.258  1.00 10.00      B   
ATOM   2677  O   GLY B  80      18.705 -13.538   5.312  1.00 10.00      B   
ATOM   2678  N   ARG B  81      18.381 -11.316   5.329  1.00 10.00      B   
ATOM   2679  HN  ARG B  81      18.796 -10.426   5.281  1.00 10.00      B   
ATOM   2680  CA  ARG B  81      16.937 -11.413   5.471  1.00 10.00      B   
ATOM   2681  CB  ARG B  81      16.457 -10.555   6.641  1.00 10.00      B   
ATOM   2682  CG  ARG B  81      16.719 -11.162   8.007  1.00 10.00      B   
ATOM   2683  CD  ARG B  81      16.454 -10.156   9.112  1.00 10.00      B   
ATOM   2684  NE  ARG B  81      17.501  -9.143   9.192  1.00 10.00      B   
ATOM   2685  HE  ARG B  81      18.352  -9.336   8.721  1.00 10.00      B   
ATOM   2686  CZ  ARG B  81      17.396  -8.013   9.890  1.00 10.00      B   
ATOM   2687  NH1 ARG B  81      16.238  -7.664  10.437  1.00 10.00      B   
ATOM   2688 HH11 ARG B  81      16.170  -6.793  11.003  1.00 10.00      B   
ATOM   2689 HH12 ARG B  81      15.377  -8.250  10.284  1.00 10.00      B   
ATOM   2690  NH2 ARG B  81      18.444  -7.208  10.001  1.00 10.00      B   
ATOM   2691 HH21 ARG B  81      18.373  -6.322  10.545  1.00 10.00      B   
ATOM   2692 HH22 ARG B  81      19.358  -7.467   9.546  1.00 10.00      B   
ATOM   2693  C   ARG B  81      16.239 -10.968   4.195  1.00 10.00      B   
ATOM   2694  O   ARG B  81      16.592  -9.939   3.614  1.00 10.00      B   
ATOM   2695  N   PRO B  82      15.255 -11.750   3.730  1.00 10.00      B   
ATOM   2696  CA  PRO B  82      14.490 -11.423   2.527  1.00 10.00      B   
ATOM   2697  CB  PRO B  82      13.630 -12.672   2.281  1.00 10.00      B   
ATOM   2698  CG  PRO B  82      14.206 -13.730   3.162  1.00 10.00      B   
ATOM   2699  CD  PRO B  82      14.812 -13.013   4.330  1.00 10.00      B   
ATOM   2700  C   PRO B  82      13.599 -10.213   2.776  1.00 10.00      B   
ATOM   2701  O   PRO B  82      12.700 -10.252   3.617  1.00 10.00      B   
ATOM   2702  N   ILE B  83      13.863  -9.139   2.056  1.00 10.00      B   
ATOM   2703  HN  ILE B  83      14.587  -9.175   1.392  1.00 10.00      B   
ATOM   2704  CA  ILE B  83      13.099  -7.913   2.210  1.00 10.00      B   
ATOM   2705  CB  ILE B  83      14.004  -6.716   2.566  1.00 10.00      B   
ATOM   2706  CG1 ILE B  83      15.254  -6.699   1.680  1.00 10.00      B   
ATOM   2707  CG2 ILE B  83      14.383  -6.759   4.040  1.00 10.00      B   
ATOM   2708  CD1 ILE B  83      16.151  -5.501   1.904  1.00 10.00      B   
ATOM   2709  C   ILE B  83      12.291  -7.603   0.956  1.00 10.00      B   
ATOM   2710  O   ILE B  83      12.721  -7.896  -0.161  1.00 10.00      B   
ATOM   2711  N   TYR B  84      11.119  -7.019   1.151  1.00 10.00      B   
ATOM   2712  HN  TYR B  84      10.838  -6.807   2.070  1.00 10.00      B   
ATOM   2713  CA  TYR B  84      10.238  -6.677   0.045  1.00 10.00      B   
ATOM   2714  CB  TYR B  84       8.899  -7.405   0.187  1.00 10.00      B   
ATOM   2715  CG  TYR B  84       8.982  -8.902  -0.007  1.00 10.00      B   
ATOM   2716  CD1 TYR B  84       9.237  -9.752   1.062  1.00 10.00      B   
ATOM   2717  CD2 TYR B  84       8.801  -9.466  -1.262  1.00 10.00      B   
ATOM   2718  CE1 TYR B  84       9.310 -11.120   0.885  1.00 10.00      B   
ATOM   2719  CE2 TYR B  84       8.872 -10.832  -1.448  1.00 10.00      B   
ATOM   2720  CZ  TYR B  84       9.127 -11.655  -0.372  1.00 10.00      B   
ATOM   2721  OH  TYR B  84       9.197 -13.016  -0.556  1.00 10.00      B   
ATOM   2722  HH  TYR B  84       9.507 -13.439   0.265  1.00 10.00      B   
ATOM   2723  C   TYR B  84       9.999  -5.175  -0.023  1.00 10.00      B   
ATOM   2724  O   TYR B  84       9.710  -4.537   0.992  1.00 10.00      B   
ATOM   2725  N   ALA B  85      10.122  -4.616  -1.221  1.00 10.00      B   
ATOM   2726  HN  ALA B  85      10.365  -5.179  -1.988  1.00 10.00      B   
ATOM   2727  CA  ALA B  85       9.913  -3.191  -1.431  1.00 10.00      B   
ATOM   2728  CB  ALA B  85      11.198  -2.419  -1.159  1.00 10.00      B   
ATOM   2729  C   ALA B  85       9.433  -2.926  -2.853  1.00 10.00      B   
ATOM   2730  O   ALA B  85       9.748  -3.683  -3.775  1.00 10.00      B   
ATOM   2731  N   LEU B  86       8.659  -1.862  -3.022  1.00 10.00      B   
ATOM   2732  HN  LEU B  86       8.433  -1.309  -2.247  1.00 10.00      B   
ATOM   2733  CA  LEU B  86       8.147  -1.491  -4.334  1.00 10.00      B   
ATOM   2734  CB  LEU B  86       6.879  -0.648  -4.205  1.00 10.00      B   
ATOM   2735  CG  LEU B  86       5.561  -1.420  -4.146  1.00 10.00      B   
ATOM   2736  CD1 LEU B  86       4.408  -0.482  -3.828  1.00 10.00      B   
ATOM   2737  CD2 LEU B  86       5.312  -2.149  -5.458  1.00 10.00      B   
ATOM   2738  C   LEU B  86       9.208  -0.731  -5.115  1.00 10.00      B   
ATOM   2739  O   LEU B  86       9.377   0.476  -4.939  1.00 10.00      B   
ATOM   2740  N   VAL B  87       9.911  -1.449  -5.975  1.00 10.00      B   
ATOM   2741  HN  VAL B  87       9.691  -2.401  -6.090  1.00 10.00      B   
ATOM   2742  CA  VAL B  87      10.979  -0.874  -6.778  1.00 10.00      B   
ATOM   2743  CB  VAL B  87      12.178  -1.851  -6.853  1.00 10.00      B   
ATOM   2744  CG1 VAL B  87      13.326  -1.275  -7.670  1.00 10.00      B   
ATOM   2745  CG2 VAL B  87      12.649  -2.215  -5.454  1.00 10.00      B   
ATOM   2746  C   VAL B  87      10.481  -0.561  -8.187  1.00 10.00      B   
ATOM   2747  O   VAL B  87       9.533  -1.184  -8.672  1.00 10.00      B   
ATOM   2748  N   ASN B  88      11.099   0.422  -8.825  1.00 10.00      B   
ATOM   2749  HN  ASN B  88      11.830   0.898  -8.375  1.00 10.00      B   
ATOM   2750  CA  ASN B  88      10.726   0.809 -10.178  1.00 10.00      B   
ATOM   2751  CB  ASN B  88      11.065   2.277 -10.432  1.00 10.00      B   
ATOM   2752  CG  ASN B  88      10.261   2.862 -11.575  1.00 10.00      B   
ATOM   2753  OD1 ASN B  88      10.648   2.759 -12.738  1.00 10.00      B   
ATOM   2754  ND2 ASN B  88       9.134   3.476 -11.251  1.00 10.00      B   
ATOM   2755 HD21 ASN B  88       8.885   3.519 -10.304  1.00 10.00      B   
ATOM   2756 HD22 ASN B  88       8.592   3.859 -11.974  1.00 10.00      B   
ATOM   2757  C   ASN B  88      11.435  -0.079 -11.198  1.00 10.00      B   
ATOM   2758  O   ASN B  88      12.536  -0.569 -10.944  1.00 10.00      B   
ATOM   2759  N   LEU B  89      10.804  -0.278 -12.348  1.00 10.00      B   
ATOM   2760  HN  LEU B  89       9.930   0.152 -12.495  1.00 10.00      B   
ATOM   2761  CA  LEU B  89      11.365  -1.122 -13.398  1.00 10.00      B   
ATOM   2762  CB  LEU B  89      10.246  -1.652 -14.301  1.00 10.00      B   
ATOM   2763  CG  LEU B  89      10.439  -3.058 -14.875  1.00 10.00      B   
ATOM   2764  CD1 LEU B  89      10.328  -4.103 -13.776  1.00 10.00      B   
ATOM   2765  CD2 LEU B  89       9.423  -3.329 -15.974  1.00 10.00      B   
ATOM   2766  C   LEU B  89      12.402  -0.376 -14.239  1.00 10.00      B   
ATOM   2767  O   LEU B  89      13.190  -0.994 -14.958  1.00 10.00      B   
ATOM   2768  N   ALA B  90      12.401   0.946 -14.149  1.00 10.00      B   
ATOM   2769  HN  ALA B  90      11.760   1.387 -13.548  1.00 10.00      B   
ATOM   2770  CA  ALA B  90      13.336   1.763 -14.915  1.00 10.00      B   
ATOM   2771  CB  ALA B  90      12.665   3.052 -15.368  1.00 10.00      B   
ATOM   2772  C   ALA B  90      14.599   2.069 -14.113  1.00 10.00      B   
ATOM   2773  O   ALA B  90      14.642   1.861 -12.900  1.00 10.00      B   
ATOM   2774  N   THR B  91      15.623   2.565 -14.800  1.00 10.00      B   
ATOM   2775  HN  THR B  91      15.530   2.696 -15.768  1.00 10.00      B   
ATOM   2776  CA  THR B  91      16.888   2.910 -14.162  1.00 10.00      B   
ATOM   2777  CB  THR B  91      18.026   2.989 -15.206  1.00 10.00      B   
ATOM   2778  OG1 THR B  91      18.147   1.734 -15.892  1.00 10.00      B   
ATOM   2779  HG1 THR B  91      19.056   1.643 -16.232  1.00 10.00      B   
ATOM   2780  CG2 THR B  91      19.356   3.327 -14.547  1.00 10.00      B   
ATOM   2781  C   THR B  91      16.778   4.248 -13.427  1.00 10.00      B   
ATOM   2782  O   THR B  91      17.565   4.546 -12.526  1.00 10.00      B   
ATOM   2783  N   THR B  92      15.781   5.039 -13.798  1.00 10.00      B   
ATOM   2784  HN  THR B  92      15.174   4.738 -14.509  1.00 10.00      B   
ATOM   2785  CA  THR B  92      15.561   6.349 -13.199  1.00 10.00      B   
ATOM   2786  CB  THR B  92      14.609   7.171 -14.081  1.00 10.00      B   
ATOM   2787  OG1 THR B  92      14.558   6.578 -15.387  1.00 10.00      B   
ATOM   2788  HG1 THR B  92      15.356   6.810 -15.876  1.00 10.00      B   
ATOM   2789  CG2 THR B  92      15.103   8.602 -14.203  1.00 10.00      B   
ATOM   2790  C   THR B  92      14.987   6.258 -11.777  1.00 10.00      B   
ATOM   2791  O   THR B  92      14.035   6.961 -11.434  1.00 10.00      B   
ATOM   2792  N   SER B  93      15.593   5.416 -10.946  1.00 10.00      B   
ATOM   2793  HN  SER B  93      16.353   4.883 -11.278  1.00 10.00      B   
ATOM   2794  CA  SER B  93      15.156   5.230  -9.567  1.00 10.00      B   
ATOM   2795  CB  SER B  93      15.870   4.022  -8.964  1.00 10.00      B   
ATOM   2796  OG  SER B  93      16.173   3.062  -9.963  1.00 10.00      B   
ATOM   2797  HG  SER B  93      16.044   2.175  -9.600  1.00 10.00      B   
ATOM   2798  C   SER B  93      15.434   6.471  -8.717  1.00 10.00      B   
ATOM   2799  O   SER B  93      14.903   6.612  -7.618  1.00 10.00      B   
ATOM   2800  N   ILE B  94      16.261   7.373  -9.231  1.00 10.00      B   
ATOM   2801  HN  ILE B  94      16.650   7.213 -10.115  1.00 10.00      B   
ATOM   2802  CA  ILE B  94      16.602   8.595  -8.509  1.00 10.00      B   
ATOM   2803  CB  ILE B  94      17.734   9.381  -9.209  1.00 10.00      B   
ATOM   2804  CG1 ILE B  94      18.096  10.645  -8.419  1.00 10.00      B   
ATOM   2805  CG2 ILE B  94      17.356   9.718 -10.645  1.00 10.00      B   
ATOM   2806  CD1 ILE B  94      19.350  11.339  -8.905  1.00 10.00      B   
ATOM   2807  C   ILE B  94      15.367   9.482  -8.308  1.00 10.00      B   
ATOM   2808  O   ILE B  94      15.261  10.211  -7.318  1.00 10.00      B   
ATOM   2809  N   SER B  95      14.415   9.381  -9.229  1.00 10.00      B   
ATOM   2810  HN  SER B  95      14.543   8.768  -9.985  1.00 10.00      B   
ATOM   2811  CA  SER B  95      13.187  10.164  -9.159  1.00 10.00      B   
ATOM   2812  CB  SER B  95      12.443  10.065 -10.490  1.00 10.00      B   
ATOM   2813  OG  SER B  95      13.357   9.872 -11.559  1.00 10.00      B   
ATOM   2814  HG  SER B  95      13.036   9.163 -12.127  1.00 10.00      B   
ATOM   2815  C   SER B  95      12.293   9.691  -8.009  1.00 10.00      B   
ATOM   2816  O   SER B  95      11.310  10.348  -7.659  1.00 10.00      B   
ATOM   2817  N   LYS B  96      12.648   8.550  -7.426  1.00 10.00      B   
ATOM   2818  HN  LYS B  96      13.441   8.074  -7.756  1.00 10.00      B   
ATOM   2819  CA  LYS B  96      11.899   7.981  -6.314  1.00 10.00      B   
ATOM   2820  CB  LYS B  96      12.179   6.480  -6.214  1.00 10.00      B   
ATOM   2821  CG  LYS B  96      10.943   5.602  -6.291  1.00 10.00      B   
ATOM   2822  CD  LYS B  96      10.243   5.513  -4.947  1.00 10.00      B   
ATOM   2823  CE  LYS B  96       9.261   4.355  -4.916  1.00 10.00      B   
ATOM   2824  NZ  LYS B  96       9.888   3.087  -5.373  1.00 10.00      B   
ATOM   2825  HZ1 LYS B  96      10.842   2.981  -4.954  1.00 10.00      B   
ATOM   2826  HZ2 LYS B  96       9.981   3.081  -6.407  1.00 10.00      B   
ATOM   2827  HZ3 LYS B  96       9.310   2.271  -5.086  1.00 10.00      B   
ATOM   2828  C   LYS B  96      12.281   8.666  -5.007  1.00 10.00      B   
ATOM   2829  O   LYS B  96      11.549   8.604  -4.023  1.00 10.00      B   
ATOM   2830  N   MET B  97      13.439   9.314  -5.004  1.00 10.00      B   
ATOM   2831  HN  MET B  97      13.987   9.319  -5.815  1.00 10.00      B   
ATOM   2832  CA  MET B  97      13.911  10.014  -3.821  1.00 10.00      B   
ATOM   2833  CB  MET B  97      15.375   9.670  -3.539  1.00 10.00      B   
ATOM   2834  CG  MET B  97      15.633   9.213  -2.113  1.00 10.00      B   
ATOM   2835  SD  MET B  97      17.387   9.113  -1.717  1.00 10.00      B   
ATOM   2836  CE  MET B  97      17.801  10.850  -1.580  1.00 10.00      B   
ATOM   2837  C   MET B  97      13.751  11.517  -4.001  1.00 10.00      B   
ATOM   2838  O   MET B  97      13.532  12.252  -3.039  1.00 10.00      B   
ATOM   2839  N   ALA B  98      13.836  11.959  -5.252  1.00 10.00      B   
ATOM   2840  HN  ALA B  98      13.993  11.313  -5.973  1.00 10.00      B   
ATOM   2841  CA  ALA B  98      13.714  13.375  -5.591  1.00 10.00      B   
ATOM   2842  CB  ALA B  98      14.143  13.599  -7.033  1.00 10.00      B   
ATOM   2843  C   ALA B  98      12.291  13.889  -5.377  1.00 10.00      B   
ATOM   2844  O   ALA B  98      12.035  15.093  -5.450  1.00 10.00      B   
ATOM   2845  N   THR B  99      11.372  12.969  -5.121  1.00 10.00      B   
ATOM   2846  HN  THR B  99      11.638  12.026  -5.084  1.00 10.00      B   
ATOM   2847  CA  THR B  99       9.978  13.312  -4.898  1.00 10.00      B   
ATOM   2848  CB  THR B  99       9.104  12.048  -4.968  1.00 10.00      B   
ATOM   2849  OG1 THR B  99       9.946  10.916  -5.240  1.00 10.00      B   
ATOM   2850  HG1 THR B  99      10.062  10.821  -6.193  1.00 10.00      B   
ATOM   2851  CG2 THR B  99       8.066  12.182  -6.072  1.00 10.00      B   
ATOM   2852  C   THR B  99       9.786  13.986  -3.538  1.00 10.00      B   
ATOM   2853  O   THR B  99       8.872  14.788  -3.356  1.00 10.00      B   
ATOM   2854  N   ASP B 100      10.664  13.666  -2.595  1.00 10.00      B   
ATOM   2855  HN  ASP B 100      11.386  13.037  -2.808  1.00 10.00      B   
ATOM   2856  CA  ASP B 100      10.589  14.235  -1.253  1.00 10.00      B   
ATOM   2857  CB  ASP B 100      10.434  13.127  -0.204  1.00 10.00      B   
ATOM   2858  CG  ASP B 100      10.626  13.630   1.217  1.00 10.00      B   
ATOM   2859  OD1 ASP B 100       9.640  14.096   1.827  1.00 10.00      B   
ATOM   2860  OD2 ASP B 100      11.759  13.554   1.735  1.00 10.00      B   
ATOM   2861  C   ASP B 100      11.831  15.058  -0.947  1.00 10.00      B   
ATOM   2862  O   ASP B 100      11.752  16.271  -0.748  1.00 10.00      B   
ATOM   2863  N   PHE B 101      12.975  14.388  -0.953  1.00 10.00      B   
ATOM   2864  HN  PHE B 101      12.961  13.433  -1.170  1.00 10.00      B   
ATOM   2865  CA  PHE B 101      14.253  15.019  -0.654  1.00 10.00      B   
ATOM   2866  CB  PHE B 101      15.382  13.985  -0.699  1.00 10.00      B   
ATOM   2867  CG  PHE B 101      15.226  12.872   0.301  1.00 10.00      B   
ATOM   2868  CD1 PHE B 101      15.920  12.895   1.498  1.00 10.00      B   
ATOM   2869  CD2 PHE B 101      14.382  11.803   0.045  1.00 10.00      B   
ATOM   2870  CE1 PHE B 101      15.776  11.875   2.419  1.00 10.00      B   
ATOM   2871  CE2 PHE B 101      14.233  10.780   0.961  1.00 10.00      B   
ATOM   2872  CZ  PHE B 101      14.932  10.816   2.151  1.00 10.00      B   
ATOM   2873  C   PHE B 101      14.551  16.175  -1.603  1.00 10.00      B   
ATOM   2874  O   PHE B 101      14.359  16.064  -2.817  1.00 10.00      B   
ATOM   2875  N   ALA B 102      14.988  17.291  -1.034  1.00 10.00      B   
ATOM   2876  HN  ALA B 102      15.081  17.320  -0.048  1.00 10.00      B   
ATOM   2877  CA  ALA B 102      15.326  18.478  -1.811  1.00 10.00      B   
ATOM   2878  CB  ALA B 102      15.330  19.709  -0.917  1.00 10.00      B   
ATOM   2879  C   ALA B 102      16.684  18.313  -2.486  1.00 10.00      B   
ATOM   2880  O   ALA B 102      17.370  17.314  -2.273  1.00 10.00      B   
ATOM   2881  N   GLU B 103      17.075  19.305  -3.283  1.00 10.00      B   
ATOM   2882  HN  GLU B 103      16.489  20.085  -3.397  1.00 10.00      B   
ATOM   2883  CA  GLU B 103      18.351  19.269  -3.993  1.00 10.00      B   
ATOM   2884  CB  GLU B 103      18.557  20.545  -4.807  1.00 10.00      B   
ATOM   2885  CG  GLU B 103      17.833  20.542  -6.142  1.00 10.00      B   
ATOM   2886  CD  GLU B 103      18.060  21.807  -6.944  1.00 10.00      B   
ATOM   2887  OE1 GLU B 103      17.082  22.325  -7.525  1.00 10.00      B   
ATOM   2888  OE2 GLU B 103      19.216  22.281  -7.010  1.00 10.00      B   
ATOM   2889  C   GLU B 103      19.519  19.049  -3.040  1.00 10.00      B   
ATOM   2890  O   GLU B 103      20.418  18.262  -3.326  1.00 10.00      B   
ATOM   2891  N   ASN B 104      19.492  19.739  -1.904  1.00 10.00      B   
ATOM   2892  HN  ASN B 104      18.747  20.353  -1.737  1.00 10.00      B   
ATOM   2893  CA  ASN B 104      20.548  19.610  -0.902  1.00 10.00      B   
ATOM   2894  CB  ASN B 104      20.365  20.617   0.242  1.00 10.00      B   
ATOM   2895  CG  ASN B 104      18.911  20.938   0.530  1.00 10.00      B   
ATOM   2896  OD1 ASN B 104      18.228  20.199   1.231  1.00 10.00      B   
ATOM   2897  ND2 ASN B 104      18.429  22.048  -0.009  1.00 10.00      B   
ATOM   2898 HD21 ASN B 104      19.036  22.599  -0.563  1.00 10.00      B   
ATOM   2899 HD22 ASN B 104      17.495  22.280   0.167  1.00 10.00      B   
ATOM   2900  C   ASN B 104      20.615  18.184  -0.361  1.00 10.00      B   
ATOM   2901  O   ASN B 104      21.693  17.595  -0.271  1.00 10.00      B   
ATOM   2902  N   GLU B 105      19.457  17.628  -0.023  1.00 10.00      B   
ATOM   2903  HN  GLU B 105      18.633  18.149  -0.116  1.00 10.00      B   
ATOM   2904  CA  GLU B 105      19.381  16.266   0.491  1.00 10.00      B   
ATOM   2905  CB  GLU B 105      17.949  15.936   0.918  1.00 10.00      B   
ATOM   2906  CG  GLU B 105      17.385  16.849   1.994  1.00 10.00      B   
ATOM   2907  CD  GLU B 105      15.931  16.549   2.298  1.00 10.00      B   
ATOM   2908  OE1 GLU B 105      15.663  15.678   3.152  1.00 10.00      B   
ATOM   2909  OE2 GLU B 105      15.048  17.174   1.674  1.00 10.00      B   
ATOM   2910  C   GLU B 105      19.844  15.273  -0.573  1.00 10.00      B   
ATOM   2911  O   GLU B 105      20.600  14.343  -0.288  1.00 10.00      B   
ATOM   2912  N   LEU B 106      19.389  15.491  -1.805  1.00 10.00      B   
ATOM   2913  HN  LEU B 106      18.785  16.252  -1.960  1.00 10.00      B   
ATOM   2914  CA  LEU B 106      19.748  14.634  -2.929  1.00 10.00      B   
ATOM   2915  CB  LEU B 106      18.995  15.062  -4.192  1.00 10.00      B   
ATOM   2916  CG  LEU B 106      17.490  14.796  -4.215  1.00 10.00      B   
ATOM   2917  CD1 LEU B 106      16.838  15.556  -5.361  1.00 10.00      B   
ATOM   2918  CD2 LEU B 106      17.212  13.306  -4.336  1.00 10.00      B   
ATOM   2919  C   LEU B 106      21.248  14.682  -3.193  1.00 10.00      B   
ATOM   2920  O   LEU B 106      21.892  13.647  -3.374  1.00 10.00      B   
ATOM   2921  N   ASP B 107      21.799  15.888  -3.208  1.00 10.00      B   
ATOM   2922  HN  ASP B 107      21.232  16.680  -3.055  1.00 10.00      B   
ATOM   2923  CA  ASP B 107      23.218  16.073  -3.453  1.00 10.00      B   
ATOM   2924  CB  ASP B 107      23.558  17.555  -3.583  1.00 10.00      B   
ATOM   2925  CG  ASP B 107      24.801  17.782  -4.410  1.00 10.00      B   
ATOM   2926  OD1 ASP B 107      25.014  17.033  -5.384  1.00 10.00      B   
ATOM   2927  OD2 ASP B 107      25.572  18.713  -4.100  1.00 10.00      B   
ATOM   2928  C   ASP B 107      24.042  15.431  -2.348  1.00 10.00      B   
ATOM   2929  O   ASP B 107      25.084  14.831  -2.610  1.00 10.00      B   
ATOM   2930  N   LEU B 108      23.564  15.555  -1.115  1.00 10.00      B   
ATOM   2931  HN  LEU B 108      22.735  16.068  -0.970  1.00 10.00      B   
ATOM   2932  CA  LEU B 108      24.243  14.970   0.032  1.00 10.00      B   
ATOM   2933  CB  LEU B 108      23.577  15.413   1.338  1.00 10.00      B   
ATOM   2934  CG  LEU B 108      24.266  14.977   2.633  1.00 10.00      B   
ATOM   2935  CD1 LEU B 108      25.651  15.598   2.745  1.00 10.00      B   
ATOM   2936  CD2 LEU B 108      23.413  15.336   3.840  1.00 10.00      B   
ATOM   2937  C   LEU B 108      24.237  13.449  -0.075  1.00 10.00      B   
ATOM   2938  O   LEU B 108      25.258  12.798   0.153  1.00 10.00      B   
ATOM   2939  N   PHE B 109      23.085  12.892  -0.441  1.00 10.00      B   
ATOM   2940  HN  PHE B 109      22.304  13.466  -0.603  1.00 10.00      B   
ATOM   2941  CA  PHE B 109      22.946  11.452  -0.595  1.00 10.00      B   
ATOM   2942  CB  PHE B 109      21.501  11.081  -0.940  1.00 10.00      B   
ATOM   2943  CG  PHE B 109      21.258   9.600  -1.054  1.00 10.00      B   
ATOM   2944  CD1 PHE B 109      21.162   8.993  -2.296  1.00 10.00      B   
ATOM   2945  CD2 PHE B 109      21.125   8.817   0.080  1.00 10.00      B   
ATOM   2946  CE1 PHE B 109      20.937   7.635  -2.404  1.00 10.00      B   
ATOM   2947  CE2 PHE B 109      20.900   7.458  -0.021  1.00 10.00      B   
ATOM   2948  CZ  PHE B 109      20.806   6.866  -1.265  1.00 10.00      B   
ATOM   2949  C   PHE B 109      23.891  10.940  -1.673  1.00 10.00      B   
ATOM   2950  O   PHE B 109      24.514   9.892  -1.516  1.00 10.00      B   
ATOM   2951  N   ARG B 110      24.000  11.693  -2.763  1.00 10.00      B   
ATOM   2952  HN  ARG B 110      23.475  12.521  -2.828  1.00 10.00      B   
ATOM   2953  CA  ARG B 110      24.878  11.317  -3.862  1.00 10.00      B   
ATOM   2954  CB  ARG B 110      24.760  12.301  -5.026  1.00 10.00      B   
ATOM   2955  CG  ARG B 110      23.493  12.139  -5.849  1.00 10.00      B   
ATOM   2956  CD  ARG B 110      23.558  12.951  -7.133  1.00 10.00      B   
ATOM   2957  NE  ARG B 110      23.684  14.389  -6.873  1.00 10.00      B   
ATOM   2958  HE  ARG B 110      24.219  14.663  -6.094  1.00 10.00      B   
ATOM   2959  CZ  ARG B 110      23.116  15.331  -7.626  1.00 10.00      B   
ATOM   2960  NH1 ARG B 110      22.411  14.995  -8.694  1.00 10.00      B   
ATOM   2961 HH11 ARG B 110      22.302  13.993  -8.960  1.00 10.00      B   
ATOM   2962 HH12 ARG B 110      21.963  15.733  -9.281  1.00 10.00      B   
ATOM   2963  NH2 ARG B 110      23.267  16.608  -7.313  1.00 10.00      B   
ATOM   2964 HH21 ARG B 110      23.844  16.880  -6.475  1.00 10.00      B   
ATOM   2965 HH22 ARG B 110      22.814  17.350  -7.891  1.00 10.00      B   
ATOM   2966  C   ARG B 110      26.324  11.225  -3.393  1.00 10.00      B   
ATOM   2967  O   ARG B 110      27.001  10.234  -3.653  1.00 10.00      B   
ATOM   2968  N   LYS B 111      26.779  12.253  -2.679  1.00 10.00      B   
ATOM   2969  HN  LYS B 111      26.178  13.006  -2.488  1.00 10.00      B   
ATOM   2970  CA  LYS B 111      28.148  12.283  -2.169  1.00 10.00      B   
ATOM   2971  CB  LYS B 111      28.438  13.612  -1.471  1.00 10.00      B   
ATOM   2972  CG  LYS B 111      28.210  14.837  -2.338  1.00 10.00      B   
ATOM   2973  CD  LYS B 111      28.611  16.104  -1.604  1.00 10.00      B   
ATOM   2974  CE  LYS B 111      27.786  17.293  -2.063  1.00 10.00      B   
ATOM   2975  NZ  LYS B 111      27.858  17.492  -3.533  1.00 10.00      B   
ATOM   2976  HZ1 LYS B 111      27.127  18.175  -3.835  1.00 10.00      B   
ATOM   2977  HZ2 LYS B 111      27.699  16.591  -4.029  1.00 10.00      B   
ATOM   2978  HZ3 LYS B 111      28.791  17.862  -3.803  1.00 10.00      B   
ATOM   2979  C   LYS B 111      28.382  11.131  -1.200  1.00 10.00      B   
ATOM   2980  O   LYS B 111      29.428  10.483  -1.229  1.00 10.00      B   
ATOM   2981  N   ALA B 112      27.395  10.882  -0.346  1.00 10.00      B   
ATOM   2982  HN  ALA B 112      26.589  11.444  -0.369  1.00 10.00      B   
ATOM   2983  CA  ALA B 112      27.478   9.802   0.623  1.00 10.00      B   
ATOM   2984  CB  ALA B 112      26.269   9.826   1.549  1.00 10.00      B   
ATOM   2985  C   ALA B 112      27.573   8.466  -0.099  1.00 10.00      B   
ATOM   2986  O   ALA B 112      28.418   7.635   0.224  1.00 10.00      B   
ATOM   2987  N   LEU B 113      26.710   8.287  -1.096  1.00 10.00      B   
ATOM   2988  HN  LEU B 113      26.070   9.004  -1.305  1.00 10.00      B   
ATOM   2989  CA  LEU B 113      26.679   7.065  -1.888  1.00 10.00      B   
ATOM   2990  CB  LEU B 113      25.587   7.154  -2.960  1.00 10.00      B   
ATOM   2991  CG  LEU B 113      25.411   5.927  -3.857  1.00 10.00      B   
ATOM   2992  CD1 LEU B 113      24.947   4.726  -3.045  1.00 10.00      B   
ATOM   2993  CD2 LEU B 113      24.433   6.229  -4.981  1.00 10.00      B   
ATOM   2994  C   LEU B 113      28.034   6.803  -2.536  1.00 10.00      B   
ATOM   2995  O   LEU B 113      28.509   5.667  -2.561  1.00 10.00      B   
ATOM   2996  N   GLU B 114      28.655   7.863  -3.054  1.00 10.00      B   
ATOM   2997  HN  GLU B 114      28.214   8.742  -3.015  1.00 10.00      B   
ATOM   2998  CA  GLU B 114      29.964   7.755  -3.690  1.00 10.00      B   
ATOM   2999  CB  GLU B 114      30.441   9.124  -4.188  1.00 10.00      B   
ATOM   3000  CG  GLU B 114      29.592   9.712  -5.303  1.00 10.00      B   
ATOM   3001  CD  GLU B 114      30.130  11.030  -5.824  1.00 10.00      B   
ATOM   3002  OE1 GLU B 114      29.634  12.094  -5.398  1.00 10.00      B   
ATOM   3003  OE2 GLU B 114      31.045  11.006  -6.677  1.00 10.00      B   
ATOM   3004  C   GLU B 114      30.982   7.167  -2.720  1.00 10.00      B   
ATOM   3005  O   GLU B 114      31.778   6.303  -3.086  1.00 10.00      B   
ATOM   3006  N   LEU B 115      30.930   7.622  -1.473  1.00 10.00      B   
ATOM   3007  HN  LEU B 115      30.257   8.299  -1.241  1.00 10.00      B   
ATOM   3008  CA  LEU B 115      31.842   7.144  -0.442  1.00 10.00      B   
ATOM   3009  CB  LEU B 115      31.772   8.040   0.796  1.00 10.00      B   
ATOM   3010  CG  LEU B 115      32.126   9.514   0.591  1.00 10.00      B   
ATOM   3011  CD1 LEU B 115      31.951  10.285   1.890  1.00 10.00      B   
ATOM   3012  CD2 LEU B 115      33.546   9.662   0.065  1.00 10.00      B   
ATOM   3013  C   LEU B 115      31.535   5.698  -0.062  1.00 10.00      B   
ATOM   3014  O   LEU B 115      32.442   4.925   0.258  1.00 10.00      B   
ATOM   3015  N   ILE B 116      30.254   5.344  -0.098  1.00 10.00      B   
ATOM   3016  HN  ILE B 116      29.583   6.015  -0.352  1.00 10.00      B   
ATOM   3017  CA  ILE B 116      29.813   3.992   0.236  1.00 10.00      B   
ATOM   3018  CB  ILE B 116      28.268   3.889   0.254  1.00 10.00      B   
ATOM   3019  CG1 ILE B 116      27.651   4.919   1.204  1.00 10.00      B   
ATOM   3020  CG2 ILE B 116      27.815   2.485   0.621  1.00 10.00      B   
ATOM   3021  CD1 ILE B 116      28.156   4.839   2.627  1.00 10.00      B   
ATOM   3022  C   ILE B 116      30.363   2.983  -0.771  1.00 10.00      B   
ATOM   3023  O   ILE B 116      30.825   1.905  -0.402  1.00 10.00      B   
ATOM   3024  N   ILE B 117      30.311   3.347  -2.045  1.00 10.00      B   
ATOM   3025  HN  ILE B 117      29.929   4.222  -2.278  1.00 10.00      B   
ATOM   3026  CA  ILE B 117      30.800   2.478  -3.107  1.00 10.00      B   
ATOM   3027  CB  ILE B 117      30.292   2.947  -4.485  1.00 10.00      B   
ATOM   3028  CG1 ILE B 117      28.768   3.078  -4.478  1.00 10.00      B   
ATOM   3029  CG2 ILE B 117      30.735   1.985  -5.575  1.00 10.00      B   
ATOM   3030  CD1 ILE B 117      28.216   3.842  -5.663  1.00 10.00      B   
ATOM   3031  C   ILE B 117      32.325   2.452  -3.124  1.00 10.00      B   
ATOM   3032  O   ILE B 117      32.937   1.397  -3.304  1.00 10.00      B   
ATOM   3033  N   ASP B 118      32.922   3.622  -2.922  1.00 10.00      B   
ATOM   3034  HN  ASP B 118      32.364   4.416  -2.773  1.00 10.00      B   
ATOM   3035  CA  ASP B 118      34.375   3.775  -2.921  1.00 10.00      B   
ATOM   3036  CB  ASP B 118      34.753   5.251  -2.739  1.00 10.00      B   
ATOM   3037  CG  ASP B 118      36.184   5.457  -2.282  1.00 10.00      B   
ATOM   3038  OD1 ASP B 118      37.100   5.415  -3.129  1.00 10.00      B   
ATOM   3039  OD2 ASP B 118      36.396   5.675  -1.071  1.00 10.00      B   
ATOM   3040  C   ASP B 118      35.055   2.911  -1.860  1.00 10.00      B   
ATOM   3041  O   ASP B 118      36.046   2.236  -2.146  1.00 10.00      B   
ATOM   3042  N   SER B 119      34.516   2.921  -0.647  1.00 10.00      B   
ATOM   3043  HN  SER B 119      33.707   3.449  -0.487  1.00 10.00      B   
ATOM   3044  CA  SER B 119      35.090   2.149   0.446  1.00 10.00      B   
ATOM   3045  CB  SER B 119      34.458   2.560   1.778  1.00 10.00      B   
ATOM   3046  OG  SER B 119      33.044   2.596   1.683  1.00 10.00      B   
ATOM   3047  HG  SER B 119      32.763   3.458   1.350  1.00 10.00      B   
ATOM   3048  C   SER B 119      34.931   0.647   0.213  1.00 10.00      B   
ATOM   3049  O   SER B 119      33.873   0.182  -0.216  1.00 10.00      B   
ATOM   3050  N   GLU B 120      35.989  -0.108   0.492  1.00 10.00      B   
ATOM   3051  HN  GLU B 120      36.807   0.320   0.823  1.00 10.00      B   
ATOM   3052  CA  GLU B 120      35.968  -1.556   0.314  1.00 10.00      B   
ATOM   3053  CB  GLU B 120      37.364  -2.144   0.540  1.00 10.00      B   
ATOM   3054  CG  GLU B 120      37.487  -3.623   0.199  1.00 10.00      B   
ATOM   3055  CD  GLU B 120      37.096  -3.930  -1.233  1.00 10.00      B   
ATOM   3056  OE1 GLU B 120      37.437  -3.135  -2.129  1.00 10.00      B   
ATOM   3057  OE2 GLU B 120      36.452  -4.973  -1.467  1.00 10.00      B   
ATOM   3058  C   GLU B 120      34.965  -2.197   1.268  1.00 10.00      B   
ATOM   3059  O   GLU B 120      34.213  -3.095   0.886  1.00 10.00      B   
ATOM   3060  N   THR B 121      34.944  -1.703   2.499  1.00 10.00      B   
ATOM   3061  HN  THR B 121      35.554  -0.970   2.731  1.00 10.00      B   
ATOM   3062  CA  THR B 121      34.047  -2.208   3.523  1.00 10.00      B   
ATOM   3063  CB  THR B 121      34.426  -1.604   4.886  1.00 10.00      B   
ATOM   3064  OG1 THR B 121      35.138  -0.375   4.665  1.00 10.00      B   
ATOM   3065  HG1 THR B 121      35.158   0.138   5.487  1.00 10.00      B   
ATOM   3066  CG2 THR B 121      35.308  -2.564   5.667  1.00 10.00      B   
ATOM   3067  C   THR B 121      32.600  -1.843   3.213  1.00 10.00      B   
ATOM   3068  O   THR B 121      31.675  -2.554   3.596  1.00 10.00      B   
ATOM   3069  N   GLY B 122      32.417  -0.734   2.505  1.00 10.00      B   
ATOM   3070  HN  GLY B 122      33.195  -0.220   2.208  1.00 10.00      B   
ATOM   3071  CA  GLY B 122      31.083  -0.281   2.169  1.00 10.00      B   
ATOM   3072  C   GLY B 122      30.509   0.573   3.277  1.00 10.00      B   
ATOM   3073  O   GLY B 122      29.293   0.727   3.396  1.00 10.00      B   
ATOM   3074  N   PHE B 123      31.396   1.121   4.096  1.00 10.00      B   
ATOM   3075  HN  PHE B 123      32.350   0.966   3.936  1.00 10.00      B   
ATOM   3076  CA  PHE B 123      31.003   1.960   5.214  1.00 10.00      B   
ATOM   3077  CB  PHE B 123      31.304   1.256   6.541  1.00 10.00      B   
ATOM   3078  CG  PHE B 123      30.413   0.086   6.841  1.00 10.00      B   
ATOM   3079  CD1 PHE B 123      30.750  -1.187   6.415  1.00 10.00      B   
ATOM   3080  CD2 PHE B 123      29.239   0.260   7.554  1.00 10.00      B   
ATOM   3081  CE1 PHE B 123      29.933  -2.266   6.691  1.00 10.00      B   
ATOM   3082  CE2 PHE B 123      28.418  -0.813   7.834  1.00 10.00      B   
ATOM   3083  CZ  PHE B 123      28.765  -2.078   7.402  1.00 10.00      B   
ATOM   3084  C   PHE B 123      31.754   3.282   5.168  1.00 10.00      B   
ATOM   3085  O   PHE B 123      32.969   3.307   4.971  1.00 10.00      B   
ATOM   3086  N   ALA B 124      31.030   4.374   5.338  1.00 10.00      B   
ATOM   3087  HN  ALA B 124      30.057   4.290   5.467  1.00 10.00      B   
ATOM   3088  CA  ALA B 124      31.634   5.698   5.333  1.00 10.00      B   
ATOM   3089  CB  ALA B 124      31.148   6.505   4.140  1.00 10.00      B   
ATOM   3090  C   ALA B 124      31.312   6.421   6.631  1.00 10.00      B   
ATOM   3091  O   ALA B 124      30.143   6.623   6.962  1.00 10.00      B   
ATOM   3092  N   SER B 125      32.348   6.787   7.373  1.00 10.00      B   
ATOM   3093  HN  SER B 125      33.258   6.579   7.063  1.00 10.00      B   
ATOM   3094  CA  SER B 125      32.178   7.488   8.635  1.00 10.00      B   
ATOM   3095  CB  SER B 125      33.544   7.705   9.286  1.00 10.00      B   
ATOM   3096  OG  SER B 125      34.432   6.645   8.955  1.00 10.00      B   
ATOM   3097  HG  SER B 125      34.006   5.793   9.135  1.00 10.00      B   
ATOM   3098  C   SER B 125      31.465   8.824   8.414  1.00 10.00      B   
ATOM   3099  O   SER B 125      31.799   9.568   7.486  1.00 10.00      B   
ATOM   3100  N   SER B 126      30.483   9.116   9.264  1.00 10.00      B   
ATOM   3101  HN  SER B 126      30.265   8.475   9.979  1.00 10.00      B   
ATOM   3102  CA  SER B 126      29.701  10.348   9.168  1.00 10.00      B   
ATOM   3103  CB  SER B 126      28.740  10.441  10.351  1.00 10.00      B   
ATOM   3104  OG  SER B 126      28.383   9.148  10.807  1.00 10.00      B   
ATOM   3105  HG  SER B 126      28.190   9.184  11.749  1.00 10.00      B   
ATOM   3106  C   SER B 126      30.586  11.593   9.117  1.00 10.00      B   
ATOM   3107  O   SER B 126      30.277  12.556   8.414  1.00 10.00      B   
ATOM   3108  N   THR B 127      31.692  11.554   9.848  1.00 10.00      B   
ATOM   3109  HN  THR B 127      31.892  10.746  10.367  1.00 10.00      B   
ATOM   3110  CA  THR B 127      32.626  12.666   9.907  1.00 10.00      B   
ATOM   3111  CB  THR B 127      33.792  12.312  10.842  1.00 10.00      B   
ATOM   3112  OG1 THR B 127      33.697  10.918  11.182  1.00 10.00      B   
ATOM   3113  HG1 THR B 127      34.168  10.759  12.009  1.00 10.00      B   
ATOM   3114  CG2 THR B 127      33.721  13.143  12.114  1.00 10.00      B   
ATOM   3115  C   THR B 127      33.166  13.026   8.522  1.00 10.00      B   
ATOM   3116  O   THR B 127      33.383  14.199   8.214  1.00 10.00      B   
ATOM   3117  N   ASN B 128      33.358  12.016   7.681  1.00 10.00      B   
ATOM   3118  HN  ASN B 128      33.142  11.103   7.969  1.00 10.00      B   
ATOM   3119  CA  ASN B 128      33.869  12.238   6.335  1.00 10.00      B   
ATOM   3120  CB  ASN B 128      34.476  10.959   5.755  1.00 10.00      B   
ATOM   3121  CG  ASN B 128      35.982  11.055   5.595  1.00 10.00      B   
ATOM   3122  OD1 ASN B 128      36.666  11.682   6.405  1.00 10.00      B   
ATOM   3123  ND2 ASN B 128      36.509  10.439   4.548  1.00 10.00      B   
ATOM   3124 HD21 ASN B 128      35.905   9.957   3.940  1.00 10.00      B   
ATOM   3125 HD22 ASN B 128      37.480  10.490   4.419  1.00 10.00      B   
ATOM   3126  C   ASN B 128      32.772  12.764   5.423  1.00 10.00      B   
ATOM   3127  O   ASN B 128      33.019  13.601   4.556  1.00 10.00      B   
ATOM   3128  N   ILE B 129      31.553  12.282   5.636  1.00 10.00      B   
ATOM   3129  HN  ILE B 129      31.418  11.621   6.349  1.00 10.00      B   
ATOM   3130  CA  ILE B 129      30.411  12.706   4.836  1.00 10.00      B   
ATOM   3131  CB  ILE B 129      29.174  11.820   5.100  1.00 10.00      B   
ATOM   3132  CG1 ILE B 129      29.537  10.338   4.951  1.00 10.00      B   
ATOM   3133  CG2 ILE B 129      28.039  12.189   4.152  1.00 10.00      B   
ATOM   3134  CD1 ILE B 129      28.446   9.389   5.401  1.00 10.00      B   
ATOM   3135  C   ILE B 129      30.064  14.165   5.130  1.00 10.00      B   
ATOM   3136  O   ILE B 129      29.769  14.941   4.220  1.00 10.00      B   
ATOM   3137  N   LEU B 130      30.128  14.535   6.408  1.00 10.00      B   
ATOM   3138  HN  LEU B 130      30.382  13.868   7.084  1.00 10.00      B   
ATOM   3139  CA  LEU B 130      29.823  15.896   6.839  1.00 10.00      B   
ATOM   3140  CB  LEU B 130      29.830  15.988   8.367  1.00 10.00      B   
ATOM   3141  CG  LEU B 130      28.727  15.218   9.098  1.00 10.00      B   
ATOM   3142  CD1 LEU B 130      28.953  15.264  10.600  1.00 10.00      B   
ATOM   3143  CD2 LEU B 130      27.359  15.778   8.747  1.00 10.00      B   
ATOM   3144  C   LEU B 130      30.810  16.900   6.255  1.00 10.00      B   
ATOM   3145  O   LEU B 130      30.510  18.088   6.138  1.00 10.00      B   
ATOM   3146  N   ASN B 131      31.984  16.416   5.878  1.00 10.00      B   
ATOM   3147  HN  ASN B 131      32.165  15.458   5.990  1.00 10.00      B   
ATOM   3148  CA  ASN B 131      33.012  17.273   5.308  1.00 10.00      B   
ATOM   3149  CB  ASN B 131      34.370  16.572   5.346  1.00 10.00      B   
ATOM   3150  CG  ASN B 131      35.509  17.516   5.678  1.00 10.00      B   
ATOM   3151  OD1 ASN B 131      36.281  17.266   6.602  1.00 10.00      B   
ATOM   3152  ND2 ASN B 131      35.628  18.601   4.928  1.00 10.00      B   
ATOM   3153 HD21 ASN B 131      34.980  18.739   4.199  1.00 10.00      B   
ATOM   3154 HD22 ASN B 131      36.359  19.224   5.128  1.00 10.00      B   
ATOM   3155  C   ASN B 131      32.665  17.661   3.874  1.00 10.00      B   
ATOM   3156  O   ASN B 131      33.182  18.644   3.345  1.00 10.00      B   
ATOM   3157  N   LEU B 132      31.773  16.897   3.256  1.00 10.00      B   
ATOM   3158  HN  LEU B 132      31.375  16.138   3.738  1.00 10.00      B   
ATOM   3159  CA  LEU B 132      31.365  17.156   1.879  1.00 10.00      B   
ATOM   3160  CB  LEU B 132      31.071  15.844   1.147  1.00 10.00      B   
ATOM   3161  CG  LEU B 132      32.284  14.970   0.817  1.00 10.00      B   
ATOM   3162  CD1 LEU B 132      31.842  13.656   0.192  1.00 10.00      B   
ATOM   3163  CD2 LEU B 132      33.241  15.707  -0.108  1.00 10.00      B   
ATOM   3164  C   LEU B 132      30.158  18.087   1.807  1.00 10.00      B   
ATOM   3165  O   LEU B 132      29.732  18.478   0.719  1.00 10.00      B   
ATOM   3166  N   VAL B 133      29.618  18.450   2.966  1.00 10.00      B   
ATOM   3167  HN  VAL B 133      30.009  18.112   3.801  1.00 10.00      B   
ATOM   3168  CA  VAL B 133      28.456  19.338   3.031  1.00 10.00      B   
ATOM   3169  CB  VAL B 133      27.898  19.430   4.472  1.00 10.00      B   
ATOM   3170  CG1 VAL B 133      26.711  20.381   4.551  1.00 10.00      B   
ATOM   3171  CG2 VAL B 133      27.502  18.049   4.972  1.00 10.00      B   
ATOM   3172  C   VAL B 133      28.810  20.735   2.513  1.00 10.00      B   
ATOM   3173  O   VAL B 133      27.953  21.476   2.029  1.00 10.00      B   
ATOM   3174  N   ASP B 134      30.090  21.072   2.585  1.00 10.00      B   
ATOM   3175  HN  ASP B 134      30.730  20.429   2.955  1.00 10.00      B   
ATOM   3176  CA  ASP B 134      30.569  22.370   2.130  1.00 10.00      B   
ATOM   3177  CB  ASP B 134      32.045  22.550   2.496  1.00 10.00      B   
ATOM   3178  CG  ASP B 134      32.306  23.837   3.251  1.00 10.00      B   
ATOM   3179  OD1 ASP B 134      32.324  23.804   4.499  1.00 10.00      B   
ATOM   3180  OD2 ASP B 134      32.495  24.887   2.603  1.00 10.00      B   
ATOM   3181  C   ASP B 134      30.380  22.532   0.623  1.00 10.00      B   
ATOM   3182  O   ASP B 134      30.241  23.648   0.120  1.00 10.00      B   
ATOM   3183  N   GLN B 135      30.337  21.407  -0.086  1.00 10.00      B   
ATOM   3184  HN  GLN B 135      30.402  20.547   0.381  1.00 10.00      B   
ATOM   3185  CA  GLN B 135      30.177  21.413  -1.535  1.00 10.00      B   
ATOM   3186  CB  GLN B 135      31.167  20.434  -2.175  1.00 10.00      B   
ATOM   3187  CG  GLN B 135      32.618  20.676  -1.788  1.00 10.00      B   
ATOM   3188  CD  GLN B 135      33.085  22.079  -2.124  1.00 10.00      B   
ATOM   3189  OE1 GLN B 135      32.638  22.680  -3.102  1.00 10.00      B   
ATOM   3190  NE2 GLN B 135      33.986  22.610  -1.314  1.00 10.00      B   
ATOM   3191 HE21 GLN B 135      34.300  22.075  -0.554  1.00 10.00      B   
ATOM   3192 HE22 GLN B 135      34.299  23.520  -1.504  1.00 10.00      B   
ATOM   3193  C   GLN B 135      28.749  21.047  -1.934  1.00 10.00      B   
ATOM   3194  O   GLN B 135      28.514  20.506  -3.013  1.00 10.00      B   
ATOM   3195  N   LEU B 136      27.799  21.339  -1.060  1.00 10.00      B   
ATOM   3196  HN  LEU B 136      28.043  21.763  -0.209  1.00 10.00      B   
ATOM   3197  CA  LEU B 136      26.398  21.036  -1.330  1.00 10.00      B   
ATOM   3198  CB  LEU B 136      25.583  21.105  -0.039  1.00 10.00      B   
ATOM   3199  CG  LEU B 136      24.460  20.079   0.108  1.00 10.00      B   
ATOM   3200  CD1 LEU B 136      25.007  18.668  -0.034  1.00 10.00      B   
ATOM   3201  CD2 LEU B 136      23.764  20.246   1.448  1.00 10.00      B   
ATOM   3202  C   LEU B 136      25.820  21.998  -2.364  1.00 10.00      B   
ATOM   3203  O   LEU B 136      26.020  23.212  -2.272  1.00 10.00      B   
ATOM   3204  N   LYS B 137      25.128  21.452  -3.355  1.00 10.00      B   
ATOM   3205  HN  LYS B 137      25.029  20.473  -3.389  1.00 10.00      B   
ATOM   3206  CA  LYS B 137      24.513  22.263  -4.397  1.00 10.00      B   
ATOM   3207  CB  LYS B 137      24.748  21.642  -5.779  1.00 10.00      B   
ATOM   3208  CG  LYS B 137      26.212  21.519  -6.171  1.00 10.00      B   
ATOM   3209  CD  LYS B 137      26.365  20.985  -7.588  1.00 10.00      B   
ATOM   3210  CE  LYS B 137      25.910  19.539  -7.698  1.00 10.00      B   
ATOM   3211  NZ  LYS B 137      26.701  18.649  -6.812  1.00 10.00      B   
ATOM   3212  HZ1 LYS B 137      26.504  17.652  -7.030  1.00 10.00      B   
ATOM   3213  HZ2 LYS B 137      26.453  18.825  -5.816  1.00 10.00      B   
ATOM   3214  HZ3 LYS B 137      27.719  18.828  -6.942  1.00 10.00      B   
ATOM   3215  C   LYS B 137      23.016  22.414  -4.140  1.00 10.00      B   
ATOM   3216  O   LYS B 137      22.289  21.422  -4.048  1.00 10.00      B   
ATOM   3217  N   GLY B 138      22.559  23.653  -4.028  1.00 10.00      B   
ATOM   3218  HN  GLY B 138      23.182  24.404  -4.115  1.00 10.00      B   
ATOM   3219  CA  GLY B 138      21.156  23.906  -3.775  1.00 10.00      B   
ATOM   3220  C   GLY B 138      20.906  24.218  -2.316  1.00 10.00      B   
ATOM   3221  O   GLY B 138      20.409  23.369  -1.574  1.00 10.00      B   
ATOM   3222  N   LYS B 139      21.259  25.441  -1.919  1.00 10.00      B   
ATOM   3223  HN  LYS B 139      21.641  26.056  -2.581  1.00 10.00      B   
ATOM   3224  CA  LYS B 139      21.106  25.908  -0.541  1.00 10.00      B   
ATOM   3225  CB  LYS B 139      19.678  25.731  -0.015  1.00 10.00      B   
ATOM   3226  CG  LYS B 139      19.442  26.352   1.353  1.00 10.00      B   
ATOM   3227  CD  LYS B 139      18.085  25.961   1.909  1.00 10.00      B   
ATOM   3228  CE  LYS B 139      17.836  26.600   3.266  1.00 10.00      B   
ATOM   3229  NZ  LYS B 139      16.595  26.085   3.900  1.00 10.00      B   
ATOM   3230  HZ1 LYS B 139      16.468  26.509   4.840  1.00 10.00      B   
ATOM   3231  HZ2 LYS B 139      16.647  25.054   4.003  1.00 10.00      B   
ATOM   3232  HZ3 LYS B 139      15.767  26.319   3.314  1.00 10.00      B   
ATOM   3233  C   LYS B 139      22.121  25.243   0.384  1.00 10.00      B   
ATOM   3234  O   LYS B 139      21.945  24.101   0.809  1.00 10.00      B   
ATOM   3235  N   LYS B 140      23.184  25.968   0.687  1.00 10.00      B   
ATOM   3236  HN  LYS B 140      23.256  26.879   0.329  1.00 10.00      B   
ATOM   3237  CA  LYS B 140      24.236  25.457   1.550  1.00 10.00      B   
ATOM   3238  CB  LYS B 140      25.509  26.293   1.391  1.00 10.00      B   
ATOM   3239  CG  LYS B 140      26.725  25.737   2.117  1.00 10.00      B   
ATOM   3240  CD  LYS B 140      27.983  26.510   1.751  1.00 10.00      B   
ATOM   3241  CE  LYS B 140      29.211  25.933   2.436  1.00 10.00      B   
ATOM   3242  NZ  LYS B 140      30.473  26.409   1.810  1.00 10.00      B   
ATOM   3243  HZ1 LYS B 140      30.458  26.224   0.787  1.00 10.00      B   
ATOM   3244  HZ2 LYS B 140      31.293  25.911   2.226  1.00 10.00      B   
ATOM   3245  HZ3 LYS B 140      30.590  27.430   1.963  1.00 10.00      B   
ATOM   3246  C   LYS B 140      23.788  25.434   3.008  1.00 10.00      B   
ATOM   3247  O   LYS B 140      23.518  26.480   3.606  1.00 10.00      B   
ATOM   3248  N   MET B 141      23.689  24.236   3.562  1.00 10.00      B   
ATOM   3249  HN  MET B 141      23.891  23.445   3.021  1.00 10.00      B   
ATOM   3250  CA  MET B 141      23.289  24.058   4.949  1.00 10.00      B   
ATOM   3251  CB  MET B 141      22.302  22.890   5.076  1.00 10.00      B   
ATOM   3252  CG  MET B 141      22.918  21.514   4.856  1.00 10.00      B   
ATOM   3253  SD  MET B 141      21.810  20.165   5.318  1.00 10.00      B   
ATOM   3254  CE  MET B 141      20.491  20.376   4.123  1.00 10.00      B   
ATOM   3255  C   MET B 141      24.521  23.801   5.811  1.00 10.00      B   
ATOM   3256  O   MET B 141      25.649  23.855   5.320  1.00 10.00      B   
ATOM   3257  N   ARG B 142      24.309  23.517   7.086  1.00 10.00      B   
ATOM   3258  HN  ARG B 142      23.386  23.471   7.422  1.00 10.00      B   
ATOM   3259  CA  ARG B 142      25.417  23.245   7.991  1.00 10.00      B   
ATOM   3260  CB  ARG B 142      25.459  24.230   9.164  1.00 10.00      B   
ATOM   3261  CG  ARG B 142      24.123  24.483   9.840  1.00 10.00      B   
ATOM   3262  CD  ARG B 142      23.596  25.867   9.504  1.00 10.00      B   
ATOM   3263  NE  ARG B 142      22.516  25.817   8.524  1.00 10.00      B   
ATOM   3264  HE  ARG B 142      22.046  24.947   8.406  1.00 10.00      B   
ATOM   3265  CZ  ARG B 142      22.116  26.851   7.793  1.00 10.00      B   
ATOM   3266  NH1 ARG B 142      22.722  28.026   7.905  1.00 10.00      B   
ATOM   3267 HH11 ARG B 142      23.528  28.139   8.559  1.00 10.00      B   
ATOM   3268 HH12 ARG B 142      22.394  28.841   7.346  1.00 10.00      B   
ATOM   3269  NH2 ARG B 142      21.108  26.699   6.944  1.00 10.00      B   
ATOM   3270 HH21 ARG B 142      20.782  27.501   6.360  1.00 10.00      B   
ATOM   3271 HH22 ARG B 142      20.634  25.772   6.860  1.00 10.00      B   
ATOM   3272  C   ARG B 142      25.382  21.802   8.477  1.00 10.00      B   
ATOM   3273  O   ARG B 142      24.393  21.096   8.269  1.00 10.00      B   
ATOM   3274  N   LYS B 143      26.452  21.376   9.140  1.00 10.00      B   
ATOM   3275  HN  LYS B 143      27.187  22.002   9.310  1.00 10.00      B   
ATOM   3276  CA  LYS B 143      26.558  20.008   9.638  1.00 10.00      B   
ATOM   3277  CB  LYS B 143      27.945  19.736  10.228  1.00 10.00      B   
ATOM   3278  CG  LYS B 143      29.066  19.675   9.198  1.00 10.00      B   
ATOM   3279  CD  LYS B 143      29.570  21.063   8.829  1.00 10.00      B   
ATOM   3280  CE  LYS B 143      30.624  20.997   7.735  1.00 10.00      B   
ATOM   3281  NZ  LYS B 143      31.370  22.276   7.598  1.00 10.00      B   
ATOM   3282  HZ1 LYS B 143      30.728  23.036   7.295  1.00 10.00      B   
ATOM   3283  HZ2 LYS B 143      32.127  22.176   6.892  1.00 10.00      B   
ATOM   3284  HZ3 LYS B 143      31.796  22.542   8.508  1.00 10.00      B   
ATOM   3285  C   LYS B 143      25.464  19.686  10.649  1.00 10.00      B   
ATOM   3286  O   LYS B 143      25.019  18.543  10.744  1.00 10.00      B   
ATOM   3287  N   LYS B 144      25.029  20.704  11.389  1.00 10.00      B   
ATOM   3288  HN  LYS B 144      25.443  21.586  11.273  1.00 10.00      B   
ATOM   3289  CA  LYS B 144      23.970  20.541  12.383  1.00 10.00      B   
ATOM   3290  CB  LYS B 144      23.660  21.882  13.055  1.00 10.00      B   
ATOM   3291  CG  LYS B 144      24.782  22.426  13.923  1.00 10.00      B   
ATOM   3292  CD  LYS B 144      24.953  21.604  15.188  1.00 10.00      B   
ATOM   3293  CE  LYS B 144      25.979  22.230  16.117  1.00 10.00      B   
ATOM   3294  NZ  LYS B 144      25.911  21.652  17.483  1.00 10.00      B   
ATOM   3295  HZ1 LYS B 144      26.179  20.648  17.461  1.00 10.00      B   
ATOM   3296  HZ2 LYS B 144      24.945  21.731  17.858  1.00 10.00      B   
ATOM   3297  HZ3 LYS B 144      26.560  22.158  18.119  1.00 10.00      B   
ATOM   3298  C   LYS B 144      22.704  19.985  11.736  1.00 10.00      B   
ATOM   3299  O   LYS B 144      22.003  19.158  12.320  1.00 10.00      B   
ATOM   3300  N   GLU B 145      22.419  20.444  10.525  1.00 10.00      B   
ATOM   3301  HN  GLU B 145      23.015  21.101  10.109  1.00 10.00      B   
ATOM   3302  CA  GLU B 145      21.249  19.988   9.793  1.00 10.00      B   
ATOM   3303  CB  GLU B 145      20.780  21.058   8.809  1.00 10.00      B   
ATOM   3304  CG  GLU B 145      20.244  22.320   9.464  1.00 10.00      B   
ATOM   3305  CD  GLU B 145      20.087  23.450   8.471  1.00 10.00      B   
ATOM   3306  OE1 GLU B 145      21.083  23.794   7.807  1.00 10.00      B   
ATOM   3307  OE2 GLU B 145      18.971  24.004   8.353  1.00 10.00      B   
ATOM   3308  C   GLU B 145      21.568  18.705   9.043  1.00 10.00      B   
ATOM   3309  O   GLU B 145      20.736  17.804   8.957  1.00 10.00      B   
ATOM   3310  N   ALA B 146      22.788  18.627   8.522  1.00 10.00      B   
ATOM   3311  HN  ALA B 146      23.402  19.384   8.638  1.00 10.00      B   
ATOM   3312  CA  ALA B 146      23.240  17.460   7.772  1.00 10.00      B   
ATOM   3313  CB  ALA B 146      24.670  17.650   7.297  1.00 10.00      B   
ATOM   3314  C   ALA B 146      23.102  16.179   8.590  1.00 10.00      B   
ATOM   3315  O   ALA B 146      22.666  15.151   8.072  1.00 10.00      B   
ATOM   3316  N   GLU B 147      23.465  16.246   9.870  1.00 10.00      B   
ATOM   3317  HN  GLU B 147      23.828  17.090  10.223  1.00 10.00      B   
ATOM   3318  CA  GLU B 147      23.355  15.090  10.756  1.00 10.00      B   
ATOM   3319  CB  GLU B 147      23.863  15.432  12.156  1.00 10.00      B   
ATOM   3320  CG  GLU B 147      25.361  15.667  12.253  1.00 10.00      B   
ATOM   3321  CD  GLU B 147      25.793  15.992  13.667  1.00 10.00      B   
ATOM   3322  OE1 GLU B 147      26.424  15.130  14.317  1.00 10.00      B   
ATOM   3323  OE2 GLU B 147      25.483  17.101  14.147  1.00 10.00      B   
ATOM   3324  C   GLU B 147      21.904  14.626  10.842  1.00 10.00      B   
ATOM   3325  O   GLU B 147      21.618  13.427  10.861  1.00 10.00      B   
ATOM   3326  N   GLN B 148      20.991  15.591  10.874  1.00 10.00      B   
ATOM   3327  HN  GLN B 148      21.285  16.525  10.834  1.00 10.00      B   
ATOM   3328  CA  GLN B 148      19.566  15.302  10.952  1.00 10.00      B   
ATOM   3329  CB  GLN B 148      18.775  16.579  11.250  1.00 10.00      B   
ATOM   3330  CG  GLN B 148      19.095  17.198  12.603  1.00 10.00      B   
ATOM   3331  CD  GLN B 148      18.454  18.557  12.799  1.00 10.00      B   
ATOM   3332  OE1 GLN B 148      17.315  18.659  13.248  1.00 10.00      B   
ATOM   3333  NE2 GLN B 148      19.191  19.611  12.487  1.00 10.00      B   
ATOM   3334 HE21 GLN B 148      20.102  19.458  12.151  1.00 10.00      B   
ATOM   3335 HE22 GLN B 148      18.799  20.504  12.606  1.00 10.00      B   
ATOM   3336  C   GLN B 148      19.085  14.655   9.658  1.00 10.00      B   
ATOM   3337  O   GLN B 148      18.264  13.735   9.679  1.00 10.00      B   
ATOM   3338  N   VAL B 149      19.615  15.133   8.535  1.00 10.00      B   
ATOM   3339  HN  VAL B 149      20.259  15.874   8.588  1.00 10.00      B   
ATOM   3340  CA  VAL B 149      19.261  14.595   7.226  1.00 10.00      B   
ATOM   3341  CB  VAL B 149      19.826  15.465   6.079  1.00 10.00      B   
ATOM   3342  CG1 VAL B 149      19.413  14.908   4.724  1.00 10.00      B   
ATOM   3343  CG2 VAL B 149      19.355  16.905   6.222  1.00 10.00      B   
ATOM   3344  C   VAL B 149      19.780  13.164   7.092  1.00 10.00      B   
ATOM   3345  O   VAL B 149      19.108  12.297   6.532  1.00 10.00      B   
ATOM   3346  N   LEU B 150      20.972  12.924   7.630  1.00 10.00      B   
ATOM   3347  HN  LEU B 150      21.460  13.663   8.056  1.00 10.00      B   
ATOM   3348  CA  LEU B 150      21.581  11.599   7.592  1.00 10.00      B   
ATOM   3349  CB  LEU B 150      22.974  11.625   8.227  1.00 10.00      B   
ATOM   3350  CG  LEU B 150      24.067  12.345   7.434  1.00 10.00      B   
ATOM   3351  CD1 LEU B 150      25.359  12.404   8.234  1.00 10.00      B   
ATOM   3352  CD2 LEU B 150      24.298  11.663   6.093  1.00 10.00      B   
ATOM   3353  C   LEU B 150      20.693  10.586   8.306  1.00 10.00      B   
ATOM   3354  O   LEU B 150      20.532   9.454   7.850  1.00 10.00      B   
ATOM   3355  N   GLN B 151      20.104  11.009   9.421  1.00 10.00      B   
ATOM   3356  HN  GLN B 151      20.276  11.922   9.736  1.00 10.00      B   
ATOM   3357  CA  GLN B 151      19.218  10.146  10.191  1.00 10.00      B   
ATOM   3358  CB  GLN B 151      18.903  10.766  11.550  1.00 10.00      B   
ATOM   3359  CG  GLN B 151      19.006   9.787  12.707  1.00 10.00      B   
ATOM   3360  CD  GLN B 151      20.442   9.475  13.073  1.00 10.00      B   
ATOM   3361  OE1 GLN B 151      21.051   8.553  12.531  1.00 10.00      B   
ATOM   3362  NE2 GLN B 151      20.994  10.246  13.996  1.00 10.00      B   
ATOM   3363 HE21 GLN B 151      20.450  10.965  14.382  1.00 10.00      B   
ATOM   3364 HE22 GLN B 151      21.921  10.065  14.259  1.00 10.00      B   
ATOM   3365  C   GLN B 151      17.926   9.893   9.422  1.00 10.00      B   
ATOM   3366  O   GLN B 151      17.313   8.830   9.545  1.00 10.00      B   
ATOM   3367  N   LYS B 152      17.527  10.875   8.618  1.00 10.00      B   
ATOM   3368  HN  LYS B 152      18.065  11.694   8.561  1.00 10.00      B   
ATOM   3369  CA  LYS B 152      16.320  10.766   7.811  1.00 10.00      B   
ATOM   3370  CB  LYS B 152      16.046  12.083   7.076  1.00 10.00      B   
ATOM   3371  CG  LYS B 152      14.744  12.113   6.291  1.00 10.00      B   
ATOM   3372  CD  LYS B 152      14.600  13.410   5.508  1.00 10.00      B   
ATOM   3373  CE  LYS B 152      13.392  13.365   4.583  1.00 10.00      B   
ATOM   3374  NZ  LYS B 152      13.363  14.507   3.632  1.00 10.00      B   
ATOM   3375  HZ1 LYS B 152      12.901  15.328   4.067  1.00 10.00      B   
ATOM   3376  HZ2 LYS B 152      12.830  14.243   2.771  1.00 10.00      B   
ATOM   3377  HZ3 LYS B 152      14.338  14.779   3.356  1.00 10.00      B   
ATOM   3378  C   LYS B 152      16.472   9.619   6.818  1.00 10.00      B   
ATOM   3379  O   LYS B 152      15.525   8.879   6.554  1.00 10.00      B   
ATOM   3380  N   PHE B 153      17.686   9.460   6.296  1.00 10.00      B   
ATOM   3381  HN  PHE B 153      18.402  10.081   6.554  1.00 10.00      B   
ATOM   3382  CA  PHE B 153      17.978   8.392   5.350  1.00 10.00      B   
ATOM   3383  CB  PHE B 153      19.407   8.510   4.814  1.00 10.00      B   
ATOM   3384  CG  PHE B 153      19.667   9.733   3.981  1.00 10.00      B   
ATOM   3385  CD1 PHE B 153      18.864  10.033   2.893  1.00 10.00      B   
ATOM   3386  CD2 PHE B 153      20.721  10.580   4.282  1.00 10.00      B   
ATOM   3387  CE1 PHE B 153      19.106  11.155   2.124  1.00 10.00      B   
ATOM   3388  CE2 PHE B 153      20.969  11.704   3.517  1.00 10.00      B   
ATOM   3389  CZ  PHE B 153      20.159  11.992   2.436  1.00 10.00      B   
ATOM   3390  C   PHE B 153      17.794   7.031   6.013  1.00 10.00      B   
ATOM   3391  O   PHE B 153      17.363   6.074   5.378  1.00 10.00      B   
ATOM   3392  N   VAL B 154      18.120   6.953   7.298  1.00 10.00      B   
ATOM   3393  HN  VAL B 154      18.460   7.751   7.757  1.00 10.00      B   
ATOM   3394  CA  VAL B 154      17.983   5.708   8.041  1.00 10.00      B   
ATOM   3395  CB  VAL B 154      18.736   5.759   9.388  1.00 10.00      B   
ATOM   3396  CG1 VAL B 154      18.729   4.392  10.056  1.00 10.00      B   
ATOM   3397  CG2 VAL B 154      20.163   6.247   9.187  1.00 10.00      B   
ATOM   3398  C   VAL B 154      16.512   5.401   8.295  1.00 10.00      B   
ATOM   3399  O   VAL B 154      16.082   4.248   8.226  1.00 10.00      B   
ATOM   3400  N   GLN B 155      15.741   6.442   8.576  1.00 10.00      B   
ATOM   3401  HN  GLN B 155      16.144   7.338   8.622  1.00 10.00      B   
ATOM   3402  CA  GLN B 155      14.316   6.290   8.834  1.00 10.00      B   
ATOM   3403  CB  GLN B 155      13.735   7.558   9.459  1.00 10.00      B   
ATOM   3404  CG  GLN B 155      13.866   7.605  10.971  1.00 10.00      B   
ATOM   3405  CD  GLN B 155      13.046   6.525  11.650  1.00 10.00      B   
ATOM   3406  OE1 GLN B 155      13.508   5.398  11.835  1.00 10.00      B   
ATOM   3407  NE2 GLN B 155      11.820   6.859  12.027  1.00 10.00      B   
ATOM   3408 HE21 GLN B 155      11.512   7.776  11.850  1.00 10.00      B   
ATOM   3409 HE22 GLN B 155      11.265   6.176  12.463  1.00 10.00      B   
ATOM   3410  C   GLN B 155      13.558   5.915   7.567  1.00 10.00      B   
ATOM   3411  O   GLN B 155      12.654   5.081   7.600  1.00 10.00      B   
ATOM   3412  N   ASN B 156      13.943   6.521   6.449  1.00 10.00      B   
ATOM   3413  HN  ASN B 156      14.671   7.182   6.487  1.00 10.00      B   
ATOM   3414  CA  ASN B 156      13.297   6.245   5.167  1.00 10.00      B   
ATOM   3415  CB  ASN B 156      13.451   7.424   4.203  1.00 10.00      B   
ATOM   3416  CG  ASN B 156      12.437   8.527   4.450  1.00 10.00      B   
ATOM   3417  OD1 ASN B 156      12.678   9.451   5.227  1.00 10.00      B   
ATOM   3418  ND2 ASN B 156      11.291   8.440   3.790  1.00 10.00      B   
ATOM   3419 HD21 ASN B 156      11.162   7.680   3.186  1.00 10.00      B   
ATOM   3420 HD22 ASN B 156      10.619   9.139   3.934  1.00 10.00      B   
ATOM   3421  C   ASN B 156      13.820   4.951   4.542  1.00 10.00      B   
ATOM   3422  O   ASN B 156      13.326   4.509   3.505  1.00 10.00      B   
ATOM   3423  N   LYS B 157      14.828   4.363   5.187  1.00 10.00      B   
ATOM   3424  HN  LYS B 157      15.186   4.799   5.987  1.00 10.00      B   
ATOM   3425  CA  LYS B 157      15.432   3.101   4.748  1.00 10.00      B   
ATOM   3426  CB  LYS B 157      14.401   1.971   4.624  1.00 10.00      B   
ATOM   3427  CG  LYS B 157      14.241   1.128   5.881  1.00 10.00      B   
ATOM   3428  CD  LYS B 157      13.914   1.984   7.093  1.00 10.00      B   
ATOM   3429  CE  LYS B 157      14.334   1.298   8.380  1.00 10.00      B   
ATOM   3430  NZ  LYS B 157      14.564   2.275   9.476  1.00 10.00      B   
ATOM   3431  HZ1 LYS B 157      14.950   1.788  10.311  1.00 10.00      B   
ATOM   3432  HZ2 LYS B 157      13.671   2.736   9.739  1.00 10.00      B   
ATOM   3433  HZ3 LYS B 157      15.243   3.004   9.169  1.00 10.00      B   
ATOM   3434  C   LYS B 157      16.284   3.232   3.486  1.00 10.00      B   
ATOM   3435  O   LYS B 157      16.159   2.441   2.551  1.00 10.00      B   
ATOM   3436  N   TRP B 158      17.150   4.233   3.472  1.00 10.00      B   
ATOM   3437  HN  TRP B 158      17.175   4.852   4.236  1.00 10.00      B   
ATOM   3438  CA  TRP B 158      18.053   4.455   2.351  1.00 10.00      B   
ATOM   3439  CB  TRP B 158      17.938   5.890   1.826  1.00 10.00      B   
ATOM   3440  CG  TRP B 158      16.604   6.212   1.218  1.00 10.00      B   
ATOM   3441  CD1 TRP B 158      15.678   7.090   1.697  1.00 10.00      B   
ATOM   3442  CD2 TRP B 158      16.050   5.662   0.016  1.00 10.00      B   
ATOM   3443  NE1 TRP B 158      14.579   7.119   0.873  1.00 10.00      B   
ATOM   3444  HE1 TRP B 158      13.780   7.670   1.008  1.00 10.00      B   
ATOM   3445  CE2 TRP B 158      14.783   6.251  -0.167  1.00 10.00      B   
ATOM   3446  CE3 TRP B 158      16.499   4.730  -0.924  1.00 10.00      B   
ATOM   3447  CZ2 TRP B 158      13.963   5.939  -1.249  1.00 10.00      B   
ATOM   3448  CZ3 TRP B 158      15.685   4.421  -1.997  1.00 10.00      B   
ATOM   3449  CH2 TRP B 158      14.431   5.023  -2.151  1.00 10.00      B   
ATOM   3450  C   TRP B 158      19.490   4.164   2.783  1.00 10.00      B   
ATOM   3451  O   TRP B 158      20.280   3.591   2.032  1.00 10.00      B   
ATOM   3452  N   LEU B 159      19.811   4.540   4.014  1.00 10.00      B   
ATOM   3453  HN  LEU B 159      19.130   4.966   4.574  1.00 10.00      B   
ATOM   3454  CA  LEU B 159      21.142   4.323   4.566  1.00 10.00      B   
ATOM   3455  CB  LEU B 159      21.927   5.639   4.625  1.00 10.00      B   
ATOM   3456  CG  LEU B 159      22.313   6.276   3.287  1.00 10.00      B   
ATOM   3457  CD1 LEU B 159      22.962   7.633   3.514  1.00 10.00      B   
ATOM   3458  CD2 LEU B 159      23.247   5.366   2.506  1.00 10.00      B   
ATOM   3459  C   LEU B 159      21.035   3.734   5.967  1.00 10.00      B   
ATOM   3460  O   LEU B 159      20.009   3.882   6.629  1.00 10.00      B   
ATOM   3461  N   ILE B 160      22.085   3.057   6.408  1.00 10.00      B   
ATOM   3462  HN  ILE B 160      22.870   2.955   5.822  1.00 10.00      B   
ATOM   3463  CA  ILE B 160      22.110   2.459   7.737  1.00 10.00      B   
ATOM   3464  CB  ILE B 160      22.177   0.915   7.690  1.00 10.00      B   
ATOM   3465  CG1 ILE B 160      21.607   0.361   6.383  1.00 10.00      B   
ATOM   3466  CG2 ILE B 160      21.452   0.320   8.887  1.00 10.00      B   
ATOM   3467  CD1 ILE B 160      21.819  -1.128   6.205  1.00 10.00      B   
ATOM   3468  C   ILE B 160      23.332   2.950   8.497  1.00 10.00      B   
ATOM   3469  O   ILE B 160      24.412   3.074   7.921  1.00 10.00      B   
ATOM   3470  N   GLU B 161      23.164   3.231   9.778  1.00 10.00      B   
ATOM   3471  HN  GLU B 161      22.277   3.124  10.183  1.00 10.00      B   
ATOM   3472  CA  GLU B 161      24.268   3.688  10.605  1.00 10.00      B   
ATOM   3473  CB  GLU B 161      23.826   4.869  11.482  1.00 10.00      B   
ATOM   3474  CG  GLU B 161      24.930   5.487  12.333  1.00 10.00      B   
ATOM   3475  CD  GLU B 161      25.125   4.768  13.653  1.00 10.00      B   
ATOM   3476  OE1 GLU B 161      24.241   4.875  14.529  1.00 10.00      B   
ATOM   3477  OE2 GLU B 161      26.154   4.080  13.815  1.00 10.00      B   
ATOM   3478  C   GLU B 161      24.771   2.532  11.461  1.00 10.00      B   
ATOM   3479  O   GLU B 161      24.021   1.972  12.265  1.00 10.00      B   
ATOM   3480  N   LYS B 162      26.025   2.156  11.268  1.00 10.00      B   
ATOM   3481  HN  LYS B 162      26.574   2.627  10.598  1.00 10.00      B   
ATOM   3482  CA  LYS B 162      26.619   1.069  12.030  1.00 10.00      B   
ATOM   3483  CB  LYS B 162      26.673  -0.224  11.207  1.00 10.00      B   
ATOM   3484  CG  LYS B 162      25.316  -0.881  10.993  1.00 10.00      B   
ATOM   3485  CD  LYS B 162      25.453  -2.329  10.550  1.00 10.00      B   
ATOM   3486  CE  LYS B 162      25.590  -2.448   9.042  1.00 10.00      B   
ATOM   3487  NZ  LYS B 162      25.764  -3.860   8.611  1.00 10.00      B   
ATOM   3488  HZ1 LYS B 162      24.843  -4.357   8.622  1.00 10.00      B   
ATOM   3489  HZ2 LYS B 162      26.415  -4.352   9.256  1.00 10.00      B   
ATOM   3490  HZ3 LYS B 162      26.154  -3.896   7.647  1.00 10.00      B   
ATOM   3491  C   LYS B 162      28.006   1.446  12.534  1.00 10.00      B   
ATOM   3492  O   LYS B 162      28.937   1.618  11.746  1.00 10.00      B   
ATOM   3493  N   GLU B 163      28.116   1.603  13.852  1.00 10.00      B   
ATOM   3494  HN  GLU B 163      27.314   1.488  14.406  1.00 10.00      B   
ATOM   3495  CA  GLU B 163      29.377   1.950  14.508  1.00 10.00      B   
ATOM   3496  CB  GLU B 163      30.448   0.880  14.257  1.00 10.00      B   
ATOM   3497  CG  GLU B 163      30.153  -0.461  14.909  1.00 10.00      B   
ATOM   3498  CD  GLU B 163      30.073  -0.368  16.417  1.00 10.00      B   
ATOM   3499  OE1 GLU B 163      31.133  -0.365  17.073  1.00 10.00      B   
ATOM   3500  OE2 GLU B 163      28.951  -0.287  16.954  1.00 10.00      B   
ATOM   3501  C   GLU B 163      29.886   3.331  14.099  1.00 10.00      B   
ATOM   3502  O   GLU B 163      31.094   3.562  14.043  1.00 10.00      B   
ATOM   3503  N   GLY B 164      28.967   4.246  13.815  1.00 10.00      B   
ATOM   3504  HN  GLY B 164      28.008   4.007  13.864  1.00 10.00      B   
ATOM   3505  CA  GLY B 164      29.357   5.589  13.425  1.00 10.00      B   
ATOM   3506  C   GLY B 164      29.657   5.695  11.944  1.00 10.00      B   
ATOM   3507  O   GLY B 164      30.030   6.760  11.450  1.00 10.00      B   
ATOM   3508  N   GLU B 165      29.507   4.587  11.237  1.00 10.00      B   
ATOM   3509  HN  GLU B 165      29.221   3.765  11.689  1.00 10.00      B   
ATOM   3510  CA  GLU B 165      29.753   4.556   9.808  1.00 10.00      B   
ATOM   3511  CB  GLU B 165      30.806   3.502   9.463  1.00 10.00      B   
ATOM   3512  CG  GLU B 165      32.093   3.623  10.259  1.00 10.00      B   
ATOM   3513  CD  GLU B 165      33.288   3.068   9.515  1.00 10.00      B   
ATOM   3514  OE1 GLU B 165      33.433   1.830   9.447  1.00 10.00      B   
ATOM   3515  OE2 GLU B 165      34.087   3.872   8.993  1.00 10.00      B   
ATOM   3516  C   GLU B 165      28.460   4.264   9.066  1.00 10.00      B   
ATOM   3517  O   GLU B 165      27.704   3.369   9.449  1.00 10.00      B   
ATOM   3518  N   PHE B 166      28.203   5.019   8.015  1.00 10.00      B   
ATOM   3519  HN  PHE B 166      28.848   5.715   7.750  1.00 10.00      B   
ATOM   3520  CA  PHE B 166      26.996   4.834   7.231  1.00 10.00      B   
ATOM   3521  CB  PHE B 166      26.496   6.169   6.674  1.00 10.00      B   
ATOM   3522  CG  PHE B 166      25.647   6.943   7.639  1.00 10.00      B   
ATOM   3523  CD1 PHE B 166      24.276   6.755   7.679  1.00 10.00      B   
ATOM   3524  CD2 PHE B 166      26.220   7.855   8.508  1.00 10.00      B   
ATOM   3525  CE1 PHE B 166      23.492   7.462   8.569  1.00 10.00      B   
ATOM   3526  CE2 PHE B 166      25.442   8.567   9.400  1.00 10.00      B   
ATOM   3527  CZ  PHE B 166      24.075   8.370   9.431  1.00 10.00      B   
ATOM   3528  C   PHE B 166      27.223   3.847   6.100  1.00 10.00      B   
ATOM   3529  O   PHE B 166      28.321   3.751   5.557  1.00 10.00      B   
ATOM   3530  N   THR B 167      26.182   3.106   5.772  1.00 10.00      B   
ATOM   3531  HN  THR B 167      25.346   3.215   6.276  1.00 10.00      B   
ATOM   3532  CA  THR B 167      26.228   2.133   4.696  1.00 10.00      B   
ATOM   3533  CB  THR B 167      26.525   0.709   5.220  1.00 10.00      B   
ATOM   3534  OG1 THR B 167      26.822  -0.167   4.126  1.00 10.00      B   
ATOM   3535  HG1 THR B 167      27.743  -0.036   3.851  1.00 10.00      B   
ATOM   3536  CG2 THR B 167      25.349   0.153   6.010  1.00 10.00      B   
ATOM   3537  C   THR B 167      24.898   2.165   3.947  1.00 10.00      B   
ATOM   3538  O   THR B 167      23.942   2.788   4.412  1.00 10.00      B   
ATOM   3539  N   LEU B 168      24.831   1.502   2.805  1.00 10.00      B   
ATOM   3540  HN  LEU B 168      25.611   0.988   2.502  1.00 10.00      B   
ATOM   3541  CA  LEU B 168      23.614   1.490   2.004  1.00 10.00      B   
ATOM   3542  CB  LEU B 168      23.942   1.182   0.541  1.00 10.00      B   
ATOM   3543  CG  LEU B 168      22.938   1.686  -0.498  1.00 10.00      B   
ATOM   3544  CD1 LEU B 168      22.814   3.200  -0.434  1.00 10.00      B   
ATOM   3545  CD2 LEU B 168      23.345   1.243  -1.893  1.00 10.00      B   
ATOM   3546  C   LEU B 168      22.603   0.486   2.550  1.00 10.00      B   
ATOM   3547  O   LEU B 168      22.955  -0.648   2.877  1.00 10.00      B   
ATOM   3548  N   HIS B 169      21.350   0.913   2.658  1.00 10.00      B   
ATOM   3549  HN  HIS B 169      21.129   1.831   2.387  1.00 10.00      B   
ATOM   3550  CA  HIS B 169      20.293   0.045   3.161  1.00 10.00      B   
ATOM   3551  CB  HIS B 169      19.115   0.865   3.702  1.00 10.00      B   
ATOM   3552  CG  HIS B 169      18.255   0.122   4.684  1.00 10.00      B   
ATOM   3553  ND1 HIS B 169      17.336  -0.812   4.272  1.00 10.00      B   
ATOM   3554  CD2 HIS B 169      18.232   0.198   6.038  1.00 10.00      B   
ATOM   3555  CE1 HIS B 169      16.782  -1.282   5.374  1.00 10.00      B   
ATOM   3556  NE2 HIS B 169      17.290  -0.703   6.471  1.00 10.00      B   
ATOM   3557  HE2 HIS B 169      17.236  -1.069   7.382  1.00 10.00      B   
ATOM   3558  C   HIS B 169      19.818  -0.899   2.065  1.00 10.00      B   
ATOM   3559  O   HIS B 169      19.924  -0.586   0.878  1.00 10.00      B   
ATOM   3560  N   GLY B 170      19.281  -2.041   2.476  1.00 10.00      B   
ATOM   3561  HN  GLY B 170      19.203  -2.208   3.439  1.00 10.00      B   
ATOM   3562  CA  GLY B 170      18.798  -3.032   1.534  1.00 10.00      B   
ATOM   3563  C   GLY B 170      17.789  -2.471   0.552  1.00 10.00      B   
ATOM   3564  O   GLY B 170      17.826  -2.801  -0.632  1.00 10.00      B   
ATOM   3565  N   ARG B 171      16.897  -1.609   1.034  1.00 10.00      B   
ATOM   3566  HN  ARG B 171      16.928  -1.367   1.986  1.00 10.00      B   
ATOM   3567  CA  ARG B 171      15.881  -1.011   0.172  1.00 10.00      B   
ATOM   3568  CB  ARG B 171      14.873  -0.185   0.972  1.00 10.00      B   
ATOM   3569  CG  ARG B 171      13.695   0.297   0.137  1.00 10.00      B   
ATOM   3570  CD  ARG B 171      13.400   1.770   0.370  1.00 10.00      B   
ATOM   3571  NE  ARG B 171      12.609   2.341  -0.721  1.00 10.00      B   
ATOM   3572  HE  ARG B 171      13.044   2.409  -1.602  1.00 10.00      B   
ATOM   3573  CZ  ARG B 171      11.356   2.777  -0.596  1.00 10.00      B   
ATOM   3574  NH1 ARG B 171      10.713   2.664   0.562  1.00 10.00      B   
ATOM   3575 HH11 ARG B 171      11.183   2.215   1.378  1.00 10.00      B   
ATOM   3576 HH12 ARG B 171       9.740   3.018   0.663  1.00 10.00      B   
ATOM   3577  NH2 ARG B 171      10.740   3.295  -1.649  1.00 10.00      B   
ATOM   3578 HH21 ARG B 171       9.763   3.649  -1.570  1.00 10.00      B   
ATOM   3579 HH22 ARG B 171      11.238   3.334  -2.577  1.00 10.00      B   
ATOM   3580  C   ARG B 171      16.526  -0.148  -0.907  1.00 10.00      B   
ATOM   3581  O   ARG B 171      16.126  -0.189  -2.070  1.00 10.00      B   
ATOM   3582  N   ALA B 172      17.536   0.620  -0.514  1.00 10.00      B   
ATOM   3583  HN  ALA B 172      17.817   0.596   0.426  1.00 10.00      B   
ATOM   3584  CA  ALA B 172      18.242   1.490  -1.445  1.00 10.00      B   
ATOM   3585  CB  ALA B 172      19.232   2.371  -0.707  1.00 10.00      B   
ATOM   3586  C   ALA B 172      18.950   0.665  -2.510  1.00 10.00      B   
ATOM   3587  O   ALA B 172      18.943   1.021  -3.688  1.00 10.00      B   
ATOM   3588  N   ILE B 173      19.550  -0.443  -2.084  1.00 10.00      B   
ATOM   3589  HN  ILE B 173      19.528  -0.661  -1.127  1.00 10.00      B   
ATOM   3590  CA  ILE B 173      20.250  -1.338  -2.998  1.00 10.00      B   
ATOM   3591  CB  ILE B 173      20.949  -2.493  -2.244  1.00 10.00      B   
ATOM   3592  CG1 ILE B 173      21.912  -1.941  -1.190  1.00 10.00      B   
ATOM   3593  CG2 ILE B 173      21.690  -3.402  -3.217  1.00 10.00      B   
ATOM   3594  CD1 ILE B 173      22.442  -2.985  -0.232  1.00 10.00      B   
ATOM   3595  C   ILE B 173      19.264  -1.922  -4.003  1.00 10.00      B   
ATOM   3596  O   ILE B 173      19.545  -1.998  -5.192  1.00 10.00      B   
ATOM   3597  N   LEU B 174      18.096  -2.314  -3.512  1.00 10.00      B   
ATOM   3598  HN  LEU B 174      17.927  -2.220  -2.548  1.00 10.00      B   
ATOM   3599  CA  LEU B 174      17.064  -2.890  -4.362  1.00 10.00      B   
ATOM   3600  CB  LEU B 174      15.892  -3.398  -3.518  1.00 10.00      B   
ATOM   3601  CG  LEU B 174      16.191  -4.528  -2.536  1.00 10.00      B   
ATOM   3602  CD1 LEU B 174      14.922  -4.950  -1.812  1.00 10.00      B   
ATOM   3603  CD2 LEU B 174      16.821  -5.708  -3.253  1.00 10.00      B   
ATOM   3604  C   LEU B 174      16.541  -1.879  -5.375  1.00 10.00      B   
ATOM   3605  O   LEU B 174      16.441  -2.178  -6.566  1.00 10.00      B   
ATOM   3606  N   GLU B 175      16.221  -0.687  -4.888  1.00 10.00      B   
ATOM   3607  HN  GLU B 175      16.359  -0.516  -3.929  1.00 10.00      B   
ATOM   3608  CA  GLU B 175      15.665   0.378  -5.715  1.00 10.00      B   
ATOM   3609  CB  GLU B 175      15.118   1.499  -4.829  1.00 10.00      B   
ATOM   3610  CG  GLU B 175      13.801   1.173  -4.149  1.00 10.00      B   
ATOM   3611  CD  GLU B 175      12.668   2.044  -4.645  1.00 10.00      B   
ATOM   3612  OE1 GLU B 175      12.312   1.945  -5.834  1.00 10.00      B   
ATOM   3613  OE2 GLU B 175      12.119   2.830  -3.843  1.00 10.00      B   
ATOM   3614  C   GLU B 175      16.647   0.968  -6.721  1.00 10.00      B   
ATOM   3615  O   GLU B 175      16.368   1.012  -7.920  1.00 10.00      B   
ATOM   3616  N   MET B 176      17.800   1.408  -6.243  1.00 10.00      B   
ATOM   3617  HN  MET B 176      18.011   1.279  -5.290  1.00 10.00      B   
ATOM   3618  CA  MET B 176      18.772   2.061  -7.108  1.00 10.00      B   
ATOM   3619  CB  MET B 176      19.387   3.277  -6.408  1.00 10.00      B   
ATOM   3620  CG  MET B 176      18.377   4.342  -6.012  1.00 10.00      B   
ATOM   3621  SD  MET B 176      19.153   5.885  -5.496  1.00 10.00      B   
ATOM   3622  CE  MET B 176      17.739   6.778  -4.854  1.00 10.00      B   
ATOM   3623  C   MET B 176      19.865   1.140  -7.632  1.00 10.00      B   
ATOM   3624  O   MET B 176      20.910   1.620  -8.064  1.00 10.00      B   
ATOM   3625  N   GLU B 177      19.630  -0.168  -7.627  1.00 10.00      B   
ATOM   3626  HN  GLU B 177      18.777  -0.507  -7.279  1.00 10.00      B   
ATOM   3627  CA  GLU B 177      20.636  -1.106  -8.126  1.00 10.00      B   
ATOM   3628  CB  GLU B 177      20.173  -2.561  -8.019  1.00 10.00      B   
ATOM   3629  CG  GLU B 177      21.321  -3.561  -8.047  1.00 10.00      B   
ATOM   3630  CD  GLU B 177      20.864  -5.002  -8.122  1.00 10.00      B   
ATOM   3631  OE1 GLU B 177      19.746  -5.305  -7.653  1.00 10.00      B   
ATOM   3632  OE2 GLU B 177      21.628  -5.841  -8.644  1.00 10.00      B   
ATOM   3633  C   GLU B 177      20.995  -0.784  -9.570  1.00 10.00      B   
ATOM   3634  O   GLU B 177      22.164  -0.569  -9.898  1.00 10.00      B   
ATOM   3635  N   GLN B 178      19.976  -0.730 -10.419  1.00 10.00      B   
ATOM   3636  HN  GLN B 178      19.069  -0.906 -10.085  1.00 10.00      B   
ATOM   3637  CA  GLN B 178      20.163  -0.429 -11.831  1.00 10.00      B   
ATOM   3638  CB  GLN B 178      18.832  -0.516 -12.589  1.00 10.00      B   
ATOM   3639  CG  GLN B 178      17.711   0.345 -12.020  1.00 10.00      B   
ATOM   3640  CD  GLN B 178      16.792  -0.414 -11.081  1.00 10.00      B   
ATOM   3641  OE1 GLN B 178      17.215  -1.343 -10.392  1.00 10.00      B   
ATOM   3642  NE2 GLN B 178      15.525  -0.028 -11.054  1.00 10.00      B   
ATOM   3643 HE21 GLN B 178      15.253   0.721 -11.638  1.00 10.00      B   
ATOM   3644 HE22 GLN B 178      14.906  -0.499 -10.455  1.00 10.00      B   
ATOM   3645  C   GLN B 178      20.806   0.943 -12.026  1.00 10.00      B   
ATOM   3646  O   GLN B 178      21.696   1.109 -12.860  1.00 10.00      B   
ATOM   3647  N   TYR B 179      20.366   1.915 -11.231  1.00 10.00      B   
ATOM   3648  HN  TYR B 179      19.673   1.714 -10.571  1.00 10.00      B   
ATOM   3649  CA  TYR B 179      20.894   3.268 -11.319  1.00 10.00      B   
ATOM   3650  CB  TYR B 179      20.126   4.223 -10.399  1.00 10.00      B   
ATOM   3651  CG  TYR B 179      20.542   5.671 -10.548  1.00 10.00      B   
ATOM   3652  CD1 TYR B 179      21.141   6.355  -9.497  1.00 10.00      B   
ATOM   3653  CD2 TYR B 179      20.342   6.352 -11.743  1.00 10.00      B   
ATOM   3654  CE1 TYR B 179      21.531   7.675  -9.634  1.00 10.00      B   
ATOM   3655  CE2 TYR B 179      20.727   7.671 -11.888  1.00 10.00      B   
ATOM   3656  CZ  TYR B 179      21.321   8.328 -10.830  1.00 10.00      B   
ATOM   3657  OH  TYR B 179      21.711   9.642 -10.972  1.00 10.00      B   
ATOM   3658  HH  TYR B 179      21.001  10.145 -11.387  1.00 10.00      B   
ATOM   3659  C   TYR B 179      22.382   3.302 -10.995  1.00 10.00      B   
ATOM   3660  O   TYR B 179      23.181   3.795 -11.788  1.00 10.00      B   
ATOM   3661  N   ILE B 180      22.747   2.752  -9.842  1.00 10.00      B   
ATOM   3662  HN  ILE B 180      22.057   2.351  -9.265  1.00 10.00      B   
ATOM   3663  CA  ILE B 180      24.139   2.724  -9.402  1.00 10.00      B   
ATOM   3664  CB  ILE B 180      24.282   2.056  -8.015  1.00 10.00      B   
ATOM   3665  CG1 ILE B 180      23.527   2.871  -6.959  1.00 10.00      B   
ATOM   3666  CG2 ILE B 180      25.746   1.916  -7.625  1.00 10.00      B   
ATOM   3667  CD1 ILE B 180      23.405   2.179  -5.618  1.00 10.00      B   
ATOM   3668  C   ILE B 180      25.042   2.030 -10.425  1.00 10.00      B   
ATOM   3669  O   ILE B 180      26.165   2.478 -10.677  1.00 10.00      B   
ATOM   3670  N   ARG B 181      24.535   0.962 -11.037  1.00 10.00      B   
ATOM   3671  HN  ARG B 181      23.623   0.669 -10.813  1.00 10.00      B   
ATOM   3672  CA  ARG B 181      25.298   0.217 -12.036  1.00 10.00      B   
ATOM   3673  CB  ARG B 181      24.535  -1.031 -12.492  1.00 10.00      B   
ATOM   3674  CG  ARG B 181      24.304  -2.062 -11.397  1.00 10.00      B   
ATOM   3675  CD  ARG B 181      25.564  -2.856 -11.084  1.00 10.00      B   
ATOM   3676  NE  ARG B 181      25.726  -4.012 -11.968  1.00 10.00      B   
ATOM   3677  HE  ARG B 181      26.395  -3.940 -12.688  1.00 10.00      B   
ATOM   3678  CZ  ARG B 181      25.033  -5.150 -11.851  1.00 10.00      B   
ATOM   3679  NH1 ARG B 181      24.114  -5.285 -10.900  1.00 10.00      B   
ATOM   3680 HH11 ARG B 181      23.925  -4.507 -10.238  1.00 10.00      B   
ATOM   3681 HH12 ARG B 181      23.572  -6.175 -10.820  1.00 10.00      B   
ATOM   3682  NH2 ARG B 181      25.257  -6.153 -12.690  1.00 10.00      B   
ATOM   3683 HH21 ARG B 181      25.976  -6.061 -13.441  1.00 10.00      B   
ATOM   3684 HH22 ARG B 181      24.706  -7.038 -12.608  1.00 10.00      B   
ATOM   3685  C   ARG B 181      25.631   1.094 -13.240  1.00 10.00      B   
ATOM   3686  O   ARG B 181      26.642   0.887 -13.908  1.00 10.00      B   
ATOM   3687  N   GLU B 182      24.777   2.073 -13.510  1.00 10.00      B   
ATOM   3688  HN  GLU B 182      23.981   2.183 -12.945  1.00 10.00      B   
ATOM   3689  CA  GLU B 182      24.982   2.981 -14.629  1.00 10.00      B   
ATOM   3690  CB  GLU B 182      23.668   3.217 -15.379  1.00 10.00      B   
ATOM   3691  CG  GLU B 182      23.105   1.974 -16.056  1.00 10.00      B   
ATOM   3692  CD  GLU B 182      21.828   2.254 -16.826  1.00 10.00      B   
ATOM   3693  OE1 GLU B 182      21.816   3.195 -17.646  1.00 10.00      B   
ATOM   3694  OE2 GLU B 182      20.827   1.533 -16.620  1.00 10.00      B   
ATOM   3695  C   GLU B 182      25.580   4.309 -14.162  1.00 10.00      B   
ATOM   3696  O   GLU B 182      25.860   5.192 -14.970  1.00 10.00      B   
ATOM   3697  N   THR B 183      25.774   4.448 -12.856  1.00 10.00      B   
ATOM   3698  HN  THR B 183      25.524   3.716 -12.252  1.00 10.00      B   
ATOM   3699  CA  THR B 183      26.342   5.670 -12.302  1.00 10.00      B   
ATOM   3700  CB  THR B 183      25.747   6.007 -10.920  1.00 10.00      B   
ATOM   3701  OG1 THR B 183      24.318   6.008 -11.005  1.00 10.00      B   
ATOM   3702  HG1 THR B 183      24.025   5.244 -11.520  1.00 10.00      B   
ATOM   3703  CG2 THR B 183      26.212   7.378 -10.456  1.00 10.00      B   
ATOM   3704  C   THR B 183      27.863   5.573 -12.200  1.00 10.00      B   
ATOM   3705  O   THR B 183      28.583   6.453 -12.673  1.00 10.00      B   
ATOM   3706  N   TYR B 184      28.352   4.497 -11.593  1.00 10.00      B   
ATOM   3707  HN  TYR B 184      27.734   3.815 -11.248  1.00 10.00      B   
ATOM   3708  CA  TYR B 184      29.791   4.304 -11.433  1.00 10.00      B   
ATOM   3709  CB  TYR B 184      30.230   4.694 -10.016  1.00 10.00      B   
ATOM   3710  CG  TYR B 184      30.340   6.182  -9.781  1.00 10.00      B   
ATOM   3711  CD1 TYR B 184      29.431   6.847  -8.968  1.00 10.00      B   
ATOM   3712  CD2 TYR B 184      31.354   6.922 -10.372  1.00 10.00      B   
ATOM   3713  CE1 TYR B 184      29.529   8.207  -8.753  1.00 10.00      B   
ATOM   3714  CE2 TYR B 184      31.460   8.282 -10.161  1.00 10.00      B   
ATOM   3715  CZ  TYR B 184      30.545   8.920  -9.352  1.00 10.00      B   
ATOM   3716  OH  TYR B 184      30.644  10.276  -9.147  1.00 10.00      B   
ATOM   3717  HH  TYR B 184      30.706  10.455  -8.192  1.00 10.00      B   
ATOM   3718  C   TYR B 184      30.201   2.858 -11.710  1.00 10.00      B   
ATOM   3719  O   TYR B 184      30.710   2.181 -10.824  1.00 10.00      B   
ATOM   3720  N   PRO B 185      30.023   2.369 -12.949  1.00 10.00      B   
ATOM   3721  CA  PRO B 185      30.376   0.985 -13.302  1.00 10.00      B   
ATOM   3722  CB  PRO B 185      29.928   0.853 -14.761  1.00 10.00      B   
ATOM   3723  CG  PRO B 185      29.854   2.250 -15.272  1.00 10.00      B   
ATOM   3724  CD  PRO B 185      29.479   3.111 -14.101  1.00 10.00      B   
ATOM   3725  C   PRO B 185      31.877   0.714 -13.174  1.00 10.00      B   
ATOM   3726  O   PRO B 185      32.308  -0.432 -13.042  1.00 10.00      B   
ATOM   3727  N   ASP B 186      32.664   1.780 -13.193  1.00 10.00      B   
ATOM   3728  HN  ASP B 186      32.260   2.666 -13.290  1.00 10.00      B   
ATOM   3729  CA  ASP B 186      34.111   1.667 -13.085  1.00 10.00      B   
ATOM   3730  CB  ASP B 186      34.784   2.797 -13.875  1.00 10.00      B   
ATOM   3731  CG  ASP B 186      36.276   2.592 -14.061  1.00 10.00      B   
ATOM   3732  OD1 ASP B 186      36.664   1.632 -14.760  1.00 10.00      B   
ATOM   3733  OD2 ASP B 186      37.064   3.400 -13.525  1.00 10.00      B   
ATOM   3734  C   ASP B 186      34.562   1.707 -11.626  1.00 10.00      B   
ATOM   3735  O   ASP B 186      35.731   1.480 -11.322  1.00 10.00      B   
ATOM   3736  N   ALA B 187      33.631   1.976 -10.718  1.00 10.00      B   
ATOM   3737  HN  ALA B 187      32.703   2.114 -11.004  1.00 10.00      B   
ATOM   3738  CA  ALA B 187      33.966   2.060  -9.300  1.00 10.00      B   
ATOM   3739  CB  ALA B 187      33.813   3.489  -8.803  1.00 10.00      B   
ATOM   3740  C   ALA B 187      33.147   1.101  -8.438  1.00 10.00      B   
ATOM   3741  O   ALA B 187      33.514   0.824  -7.297  1.00 10.00      B   
ATOM   3742  N   VAL B 188      32.045   0.596  -8.977  1.00 10.00      B   
ATOM   3743  HN  VAL B 188      31.800   0.843  -9.892  1.00 10.00      B   
ATOM   3744  CA  VAL B 188      31.189  -0.320  -8.229  1.00 10.00      B   
ATOM   3745  CB  VAL B 188      29.790  -0.497  -8.864  1.00 10.00      B   
ATOM   3746  CG1 VAL B 188      28.963   0.772  -8.734  1.00 10.00      B   
ATOM   3747  CG2 VAL B 188      29.894  -0.940 -10.316  1.00 10.00      B   
ATOM   3748  C   VAL B 188      31.828  -1.689  -8.037  1.00 10.00      B   
ATOM   3749  O   VAL B 188      32.666  -2.125  -8.829  1.00 10.00      B   
ATOM   3750  N   LYS B 189      31.428  -2.354  -6.967  1.00 10.00      B   
ATOM   3751  HN  LYS B 189      30.774  -1.941  -6.369  1.00 10.00      B   
ATOM   3752  CA  LYS B 189      31.922  -3.680  -6.656  1.00 10.00      B   
ATOM   3753  CB  LYS B 189      32.388  -3.749  -5.199  1.00 10.00      B   
ATOM   3754  CG  LYS B 189      33.492  -2.761  -4.848  1.00 10.00      B   
ATOM   3755  CD  LYS B 189      33.707  -2.676  -3.343  1.00 10.00      B   
ATOM   3756  CE  LYS B 189      32.456  -2.184  -2.632  1.00 10.00      B   
ATOM   3757  NZ  LYS B 189      32.666  -2.033  -1.168  1.00 10.00      B   
ATOM   3758  HZ1 LYS B 189      31.756  -2.111  -0.664  1.00 10.00      B   
ATOM   3759  HZ2 LYS B 189      33.085  -1.101  -0.959  1.00 10.00      B   
ATOM   3760  HZ3 LYS B 189      33.308  -2.774  -0.816  1.00 10.00      B   
ATOM   3761  C   LYS B 189      30.806  -4.685  -6.894  1.00 10.00      B   
ATOM   3762  O   LYS B 189      29.647  -4.417  -6.573  1.00 10.00      B   
ATOM   3763  N   ILE B 190      31.143  -5.821  -7.475  1.00 10.00      B   
ATOM   3764  HN  ILE B 190      32.080  -5.980  -7.720  1.00 10.00      B   
ATOM   3765  CA  ILE B 190      30.149  -6.847  -7.755  1.00 10.00      B   
ATOM   3766  CB  ILE B 190      30.003  -7.115  -9.267  1.00 10.00      B   
ATOM   3767  CG1 ILE B 190      31.379  -7.232  -9.931  1.00 10.00      B   
ATOM   3768  CG2 ILE B 190      29.173  -6.020  -9.925  1.00 10.00      B   
ATOM   3769  CD1 ILE B 190      31.323  -7.606 -11.394  1.00 10.00      B   
ATOM   3770  C   ILE B 190      30.475  -8.143  -7.030  1.00 10.00      B   
ATOM   3771  O   ILE B 190      31.643  -8.477  -6.823  1.00 10.00      B   
ATOM   3772  N   CYS B 191      29.438  -8.861  -6.634  1.00 10.00      B   
ATOM   3773  HN  CYS B 191      28.530  -8.537  -6.826  1.00 10.00      B   
ATOM   3774  CA  CYS B 191      29.609 -10.119  -5.928  1.00 10.00      B   
ATOM   3775  CB  CYS B 191      28.474 -10.323  -4.922  1.00 10.00      B   
ATOM   3776  SG  CYS B 191      28.478 -11.933  -4.092  1.00 10.00      B   
ATOM   3777  HG  CYS B 191      28.604 -12.875  -5.023  1.00 10.00      B   
ATOM   3778  C   CYS B 191      29.637 -11.280  -6.906  1.00 10.00      B   
ATOM   3779  O   CYS B 191      28.803 -11.364  -7.803  1.00 10.00      B   
ATOM   3780  N   ASN B 192      30.602 -12.168  -6.736  1.00 10.00      B   
ATOM   3781  HN  ASN B 192      31.259 -12.030  -6.018  1.00 10.00      B   
ATOM   3782  CA  ASN B 192      30.715 -13.339  -7.595  1.00 10.00      B   
ATOM   3783  CB  ASN B 192      32.040 -14.066  -7.334  1.00 10.00      B   
ATOM   3784  CG  ASN B 192      32.311 -15.188  -8.321  1.00 10.00      B   
ATOM   3785  OD1 ASN B 192      31.887 -15.136  -9.478  1.00 10.00      B   
ATOM   3786  ND2 ASN B 192      33.017 -16.214  -7.870  1.00 10.00      B   
ATOM   3787 HD21 ASN B 192      33.321 -16.193  -6.940  1.00 10.00      B   
ATOM   3788 HD22 ASN B 192      33.201 -16.957  -8.485  1.00 10.00      B   
ATOM   3789  C   ASN B 192      29.529 -14.273  -7.346  1.00 10.00      B   
ATOM   3790  O   ASN B 192      28.866 -14.171  -6.308  1.00 10.00      B   
ATOM   3791  N   ILE B 193      29.255 -15.156  -8.306  1.00 10.00      B   
ATOM   3792  HN  ILE B 193      29.819 -15.165  -9.109  1.00 10.00      B   
ATOM   3793  CA  ILE B 193      28.148 -16.114  -8.216  1.00 10.00      B   
ATOM   3794  CB  ILE B 193      28.130 -16.909  -6.885  1.00 10.00      B   
ATOM   3795  CG1 ILE B 193      29.429 -17.708  -6.708  1.00 10.00      B   
ATOM   3796  CG2 ILE B 193      26.917 -17.829  -6.811  1.00 10.00      B   
ATOM   3797  CD1 ILE B 193      29.717 -18.689  -7.826  1.00 10.00      B   
ATOM   3798  C   ILE B 193      26.794 -15.443  -8.469  1.00 10.00      B   
ATOM   3799  O   ILE B 193      26.069 -15.822  -9.387  1.00 10.00      B   
ATOM   3800  N   CYS B 194      26.459 -14.448  -7.655  1.00 10.00      B   
ATOM   3801  HN  CYS B 194      27.072 -14.200  -6.929  1.00 10.00      B   
ATOM   3802  CA  CYS B 194      25.201 -13.727  -7.806  1.00 10.00      B   
ATOM   3803  CB  CYS B 194      24.786 -13.087  -6.480  1.00 10.00      B   
ATOM   3804  SG  CYS B 194      24.572 -14.269  -5.129  1.00 10.00      B   
ATOM   3805  HG  CYS B 194      24.989 -13.692  -4.008  1.00 10.00      B   
ATOM   3806  C   CYS B 194      25.314 -12.672  -8.905  1.00 10.00      B   
ATOM   3807  O   CYS B 194      24.344 -12.386  -9.609  1.00 10.00      B   
ATOM   3808  N   HIS B 195      26.511 -12.105  -9.039  1.00 10.00      B   
ATOM   3809  HN  HIS B 195      27.233 -12.378  -8.433  1.00 10.00      B   
ATOM   3810  CA  HIS B 195      26.804 -11.088 -10.051  1.00 10.00      B   
ATOM   3811  CB  HIS B 195      26.698 -11.659 -11.467  1.00 10.00      B   
ATOM   3812  CG  HIS B 195      27.893 -12.464 -11.876  1.00 10.00      B   
ATOM   3813  ND1 HIS B 195      27.913 -13.832 -11.757  1.00 10.00      B   
ATOM   3814  CD2 HIS B 195      29.073 -12.045 -12.394  1.00 10.00      B   
ATOM   3815  CE1 HIS B 195      29.096 -14.215 -12.203  1.00 10.00      B   
ATOM   3816  NE2 HIS B 195      29.835 -13.169 -12.599  1.00 10.00      B   
ATOM   3817  HE2 HIS B 195      30.630 -13.219 -13.179  1.00 10.00      B   
ATOM   3818  C   HIS B 195      25.960  -9.828  -9.886  1.00 10.00      B   
ATOM   3819  O   HIS B 195      25.697  -9.111 -10.853  1.00 10.00      B   
ATOM   3820  N   SER B 196      25.550  -9.564  -8.655  1.00 10.00      B   
ATOM   3821  HN  SER B 196      25.785 -10.180  -7.934  1.00 10.00      B   
ATOM   3822  CA  SER B 196      24.749  -8.393  -8.343  1.00 10.00      B   
ATOM   3823  CB  SER B 196      23.643  -8.787  -7.363  1.00 10.00      B   
ATOM   3824  OG  SER B 196      23.524 -10.200  -7.286  1.00 10.00      B   
ATOM   3825  HG  SER B 196      22.593 -10.437  -7.202  1.00 10.00      B   
ATOM   3826  C   SER B 196      25.630  -7.308  -7.727  1.00 10.00      B   
ATOM   3827  O   SER B 196      26.837  -7.505  -7.554  1.00 10.00      B   
ATOM   3828  N   LEU B 197      25.030  -6.168  -7.404  1.00 10.00      B   
ATOM   3829  HN  LEU B 197      24.068  -6.069  -7.567  1.00 10.00      B   
ATOM   3830  CA  LEU B 197      25.764  -5.064  -6.801  1.00 10.00      B   
ATOM   3831  CB  LEU B 197      24.902  -3.798  -6.791  1.00 10.00      B   
ATOM   3832  CG  LEU B 197      25.547  -2.540  -6.205  1.00 10.00      B   
ATOM   3833  CD1 LEU B 197      26.663  -2.034  -7.107  1.00 10.00      B   
ATOM   3834  CD2 LEU B 197      24.502  -1.461  -5.977  1.00 10.00      B   
ATOM   3835  C   LEU B 197      26.182  -5.428  -5.379  1.00 10.00      B   
ATOM   3836  O   LEU B 197      25.389  -5.978  -4.617  1.00 10.00      B   
ATOM   3837  N   LEU B 198      27.429  -5.137  -5.038  1.00 10.00      B   
ATOM   3838  HN  LEU B 198      28.022  -4.711  -5.694  1.00 10.00      B   
ATOM   3839  CA  LEU B 198      27.946  -5.442  -3.715  1.00 10.00      B   
ATOM   3840  CB  LEU B 198      29.062  -6.491  -3.806  1.00 10.00      B   
ATOM   3841  CG  LEU B 198      29.789  -6.835  -2.500  1.00 10.00      B   
ATOM   3842  CD1 LEU B 198      30.042  -8.328  -2.412  1.00 10.00      B   
ATOM   3843  CD2 LEU B 198      31.104  -6.075  -2.395  1.00 10.00      B   
ATOM   3844  C   LEU B 198      28.462  -4.192  -3.016  1.00 10.00      B   
ATOM   3845  O   LEU B 198      29.366  -3.516  -3.514  1.00 10.00      B   
ATOM   3846  N   ILE B 199      27.876  -3.881  -1.874  1.00 10.00      B   
ATOM   3847  HN  ILE B 199      27.123  -4.438  -1.548  1.00 10.00      B   
ATOM   3848  CA  ILE B 199      28.298  -2.736  -1.087  1.00 10.00      B   
ATOM   3849  CB  ILE B 199      27.095  -1.985  -0.478  1.00 10.00      B   
ATOM   3850  CG1 ILE B 199      26.251  -1.331  -1.579  1.00 10.00      B   
ATOM   3851  CG2 ILE B 199      27.546  -0.957   0.549  1.00 10.00      B   
ATOM   3852  CD1 ILE B 199      27.016  -0.360  -2.455  1.00 10.00      B   
ATOM   3853  C   ILE B 199      29.245  -3.206   0.014  1.00 10.00      B   
ATOM   3854  O   ILE B 199      30.387  -2.745   0.102  1.00 10.00      B   
ATOM   3855  N   GLN B 200      28.774  -4.137   0.834  1.00 10.00      B   
ATOM   3856  HN  GLN B 200      27.845  -4.457   0.714  1.00 10.00      B   
ATOM   3857  CA  GLN B 200      29.578  -4.692   1.914  1.00 10.00      B   
ATOM   3858  CB  GLN B 200      29.005  -4.312   3.288  1.00 10.00      B   
ATOM   3859  CG  GLN B 200      27.654  -4.930   3.615  1.00 10.00      B   
ATOM   3860  CD  GLN B 200      26.665  -3.920   4.164  1.00 10.00      B   
ATOM   3861  OE1 GLN B 200      26.584  -3.701   5.377  1.00 10.00      B   
ATOM   3862  NE2 GLN B 200      25.895  -3.314   3.277  1.00 10.00      B   
ATOM   3863 HE21 GLN B 200      26.003  -3.558   2.320  1.00 10.00      B   
ATOM   3864 HE22 GLN B 200      25.261  -2.642   3.595  1.00 10.00      B   
ATOM   3865  C   GLN B 200      29.703  -6.208   1.766  1.00 10.00      B   
ATOM   3866  O   GLN B 200      28.743  -6.888   1.400  1.00 10.00      B   
ATOM   3867  N   GLY B 201      30.890  -6.733   2.029  1.00 10.00      B   
ATOM   3868  HN  GLY B 201      31.627  -6.148   2.307  1.00 10.00      B   
ATOM   3869  CA  GLY B 201      31.108  -8.161   1.914  1.00 10.00      B   
ATOM   3870  C   GLY B 201      32.546  -8.544   2.193  1.00 10.00      B   
ATOM   3871  O   GLY B 201      33.299  -7.757   2.766  1.00 10.00      B   
ATOM   3872  N   GLN B 202      32.926  -9.747   1.784  1.00 10.00      B   
ATOM   3873  HN  GLN B 202      32.280 -10.318   1.312  1.00 10.00      B   
ATOM   3874  CA  GLN B 202      34.280 -10.238   1.993  1.00 10.00      B   
ATOM   3875  CB  GLN B 202      34.256 -11.647   2.595  1.00 10.00      B   
ATOM   3876  CG  GLN B 202      33.522 -11.739   3.925  1.00 10.00      B   
ATOM   3877  CD  GLN B 202      33.589 -13.121   4.549  1.00 10.00      B   
ATOM   3878  OE1 GLN B 202      33.674 -14.133   3.852  1.00 10.00      B   
ATOM   3879  NE2 GLN B 202      33.552 -13.172   5.872  1.00 10.00      B   
ATOM   3880 HE21 GLN B 202      33.486 -12.329   6.366  1.00 10.00      B   
ATOM   3881 HE22 GLN B 202      33.590 -14.054   6.305  1.00 10.00      B   
ATOM   3882  C   GLN B 202      35.051 -10.232   0.678  1.00 10.00      B   
ATOM   3883  O   GLN B 202      34.505 -10.581  -0.373  1.00 10.00      B   
ATOM   3884  N   SER B 203      36.311  -9.828   0.739  1.00 10.00      B   
ATOM   3885  HN  SER B 203      36.684  -9.557   1.602  1.00 10.00      B   
ATOM   3886  CA  SER B 203      37.154  -9.765  -0.443  1.00 10.00      B   
ATOM   3887  CB  SER B 203      37.480  -8.303  -0.761  1.00 10.00      B   
ATOM   3888  OG  SER B 203      36.330  -7.486  -0.595  1.00 10.00      B   
ATOM   3889  HG  SER B 203      36.532  -6.574  -0.864  1.00 10.00      B   
ATOM   3890  C   SER B 203      38.442 -10.561  -0.236  1.00 10.00      B   
ATOM   3891  O   SER B 203      39.185 -10.318   0.715  1.00 10.00      B   
ATOM   3892  N   CYS B 204      38.694 -11.514  -1.126  1.00 10.00      B   
ATOM   3893  HN  CYS B 204      38.062 -11.653  -1.863  1.00 10.00      B   
ATOM   3894  CA  CYS B 204      39.891 -12.348  -1.046  1.00 10.00      B   
ATOM   3895  CB  CYS B 204      39.795 -13.520  -2.031  1.00 10.00      B   
ATOM   3896  SG  CYS B 204      41.361 -14.367  -2.366  1.00 10.00      B   
ATOM   3897  HG  CYS B 204      41.530 -15.319  -1.450  1.00 10.00      B   
ATOM   3898  C   CYS B 204      41.142 -11.521  -1.327  1.00 10.00      B   
ATOM   3899  O   CYS B 204      41.297 -10.972  -2.414  1.00 10.00      B   
ATOM   3900  N   GLU B 205      42.026 -11.446  -0.340  1.00 10.00      B   
ATOM   3901  HN  GLU B 205      41.830 -11.906   0.512  1.00 10.00      B   
ATOM   3902  CA  GLU B 205      43.268 -10.685  -0.446  1.00 10.00      B   
ATOM   3903  CB  GLU B 205      44.010 -10.699   0.897  1.00 10.00      B   
ATOM   3904  CG  GLU B 205      43.331  -9.910   2.009  1.00 10.00      B   
ATOM   3905  CD  GLU B 205      42.234 -10.678   2.728  1.00 10.00      B   
ATOM   3906  OE1 GLU B 205      41.870 -11.787   2.284  1.00 10.00      B   
ATOM   3907  OE2 GLU B 205      41.727 -10.167   3.750  1.00 10.00      B   
ATOM   3908  C   GLU B 205      44.187 -11.217  -1.547  1.00 10.00      B   
ATOM   3909  O   GLU B 205      45.037 -10.493  -2.065  1.00 10.00      B   
ATOM   3910  N   THR B 206      44.020 -12.482  -1.901  1.00 10.00      B   
ATOM   3911  HN  THR B 206      43.330 -13.017  -1.453  1.00 10.00      B   
ATOM   3912  CA  THR B 206      44.841 -13.105  -2.930  1.00 10.00      B   
ATOM   3913  CB  THR B 206      44.857 -14.632  -2.743  1.00 10.00      B   
ATOM   3914  OG1 THR B 206      44.843 -14.916  -1.337  1.00 10.00      B   
ATOM   3915  HG1 THR B 206      44.135 -15.563  -1.148  1.00 10.00      B   
ATOM   3916  CG2 THR B 206      46.109 -15.242  -3.356  1.00 10.00      B   
ATOM   3917  C   THR B 206      44.354 -12.754  -4.340  1.00 10.00      B   
ATOM   3918  O   THR B 206      44.993 -13.099  -5.335  1.00 10.00      B   
ATOM   3919  N   CYS B 207      43.231 -12.054  -4.417  1.00 10.00      B   
ATOM   3920  HN  CYS B 207      42.780 -11.781  -3.587  1.00 10.00      B   
ATOM   3921  CA  CYS B 207      42.654 -11.656  -5.695  1.00 10.00      B   
ATOM   3922  CB  CYS B 207      41.799 -12.794  -6.265  1.00 10.00      B   
ATOM   3923  SG  CYS B 207      42.734 -14.133  -7.034  1.00 10.00      B   
ATOM   3924  HG  CYS B 207      43.966 -14.099  -6.540  1.00 10.00      B   
ATOM   3925  C   CYS B 207      41.800 -10.404  -5.521  1.00 10.00      B   
ATOM   3926  O   CYS B 207      42.081  -9.569  -4.664  1.00 10.00      B   
ATOM   3927  N   GLY B 208      40.769 -10.273  -6.346  1.00 10.00      B   
ATOM   3928  HN  GLY B 208      40.615 -10.953  -7.035  1.00 10.00      B   
ATOM   3929  CA  GLY B 208      39.879  -9.132  -6.255  1.00 10.00      B   
ATOM   3930  C   GLY B 208      38.432  -9.578  -6.252  1.00 10.00      B   
ATOM   3931  O   GLY B 208      37.535  -8.841  -6.667  1.00 10.00      B   
ATOM   3932  N   ILE B 209      38.211 -10.797  -5.778  1.00 10.00      B   
ATOM   3933  HN  ILE B 209      38.967 -11.318  -5.439  1.00 10.00      B   
ATOM   3934  CA  ILE B 209      36.875 -11.375  -5.730  1.00 10.00      B   
ATOM   3935  CB  ILE B 209      36.909 -12.924  -5.809  1.00 10.00      B   
ATOM   3936  CG1 ILE B 209      37.195 -13.389  -7.243  1.00 10.00      B   
ATOM   3937  CG2 ILE B 209      35.606 -13.539  -5.311  1.00 10.00      B   
ATOM   3938  CD1 ILE B 209      38.635 -13.229  -7.676  1.00 10.00      B   
ATOM   3939  C   ILE B 209      36.120 -10.921  -4.486  1.00 10.00      B   
ATOM   3940  O   ILE B 209      36.602 -11.070  -3.361  1.00 10.00      B   
ATOM   3941  N   ARG B 210      34.943 -10.355  -4.707  1.00 10.00      B   
ATOM   3942  HN  ARG B 210      34.625 -10.265  -5.631  1.00 10.00      B   
ATOM   3943  CA  ARG B 210      34.097  -9.879  -3.625  1.00 10.00      B   
ATOM   3944  CB  ARG B 210      33.687  -8.424  -3.869  1.00 10.00      B   
ATOM   3945  CG  ARG B 210      34.646  -7.387  -3.310  1.00 10.00      B   
ATOM   3946  CD  ARG B 210      35.875  -7.226  -4.188  1.00 10.00      B   
ATOM   3947  NE  ARG B 210      36.559  -5.963  -3.928  1.00 10.00      B   
ATOM   3948  HE  ARG B 210      36.480  -5.584  -3.008  1.00 10.00      B   
ATOM   3949  CZ  ARG B 210      37.251  -5.286  -4.841  1.00 10.00      B   
ATOM   3950  NH1 ARG B 210      37.414  -5.783  -6.062  1.00 10.00      B   
ATOM   3951 HH11 ARG B 210      37.011  -6.713  -6.307  1.00 10.00      B   
ATOM   3952 HH12 ARG B 210      37.934  -5.242  -6.785  1.00 10.00      B   
ATOM   3953  NH2 ARG B 210      37.791  -4.116  -4.527  1.00 10.00      B   
ATOM   3954 HH21 ARG B 210      37.667  -3.720  -3.554  1.00 10.00      B   
ATOM   3955 HH22 ARG B 210      38.343  -3.582  -5.230  1.00 10.00      B   
ATOM   3956  C   ARG B 210      32.848 -10.744  -3.535  1.00 10.00      B   
ATOM   3957  O   ARG B 210      32.268 -11.117  -4.558  1.00 10.00      B   
ATOM   3958  N   MET B 211      32.451 -11.084  -2.320  1.00 10.00      B   
ATOM   3959  HN  MET B 211      32.977 -10.786  -1.540  1.00 10.00      B   
ATOM   3960  CA  MET B 211      31.261 -11.896  -2.105  1.00 10.00      B   
ATOM   3961  CB  MET B 211      31.599 -13.391  -2.075  1.00 10.00      B   
ATOM   3962  CG  MET B 211      31.653 -14.040  -3.451  1.00 10.00      B   
ATOM   3963  SD  MET B 211      32.032 -15.803  -3.398  1.00 10.00      B   
ATOM   3964  CE  MET B 211      33.706 -15.774  -2.763  1.00 10.00      B   
ATOM   3965  C   MET B 211      30.536 -11.477  -0.832  1.00 10.00      B   
ATOM   3966  O   MET B 211      31.168 -11.195   0.187  1.00 10.00      B   
ATOM   3967  N   HIS B 212      29.211 -11.412  -0.907  1.00 10.00      B   
ATOM   3968  HN  HIS B 212      28.772 -11.625  -1.758  1.00 10.00      B   
ATOM   3969  CA  HIS B 212      28.389 -11.027   0.235  1.00 10.00      B   
ATOM   3970  CB  HIS B 212      26.925 -10.874  -0.186  1.00 10.00      B   
ATOM   3971  CG  HIS B 212      26.646  -9.722  -1.092  1.00 10.00      B   
ATOM   3972  ND1 HIS B 212      26.206  -9.914  -2.377  1.00 10.00      B   
ATOM   3973  CD2 HIS B 212      26.724  -8.397  -0.840  1.00 10.00      B   
ATOM   3974  CE1 HIS B 212      26.021  -8.704  -2.875  1.00 10.00      B   
ATOM   3975  NE2 HIS B 212      26.321  -7.753  -1.981  1.00 10.00      B   
ATOM   3976  HE2 HIS B 212      26.013  -6.811  -2.020  1.00 10.00      B   
ATOM   3977  C   HIS B 212      28.460 -12.081   1.327  1.00 10.00      B   
ATOM   3978  O   HIS B 212      28.809 -13.234   1.062  1.00 10.00      B   
ATOM   3979  N   LEU B 213      28.107 -11.687   2.546  1.00 10.00      B   
ATOM   3980  HN  LEU B 213      27.834 -10.756   2.689  1.00 10.00      B   
ATOM   3981  CA  LEU B 213      28.112 -12.608   3.676  1.00 10.00      B   
ATOM   3982  CB  LEU B 213      27.791 -11.900   5.000  1.00 10.00      B   
ATOM   3983  CG  LEU B 213      28.924 -11.079   5.622  1.00 10.00      B   
ATOM   3984  CD1 LEU B 213      29.013  -9.700   4.987  1.00 10.00      B   
ATOM   3985  CD2 LEU B 213      28.744 -10.972   7.128  1.00 10.00      B   
ATOM   3986  C   LEU B 213      27.181 -13.803   3.432  1.00 10.00      B   
ATOM   3987  O   LEU B 213      27.621 -14.948   3.522  1.00 10.00      B   
ATOM   3988  N   PRO B 214      25.888 -13.572   3.100  1.00 10.00      B   
ATOM   3989  CA  PRO B 214      24.949 -14.669   2.827  1.00 10.00      B   
ATOM   3990  CB  PRO B 214      23.634 -13.954   2.494  1.00 10.00      B   
ATOM   3991  CG  PRO B 214      23.773 -12.600   3.096  1.00 10.00      B   
ATOM   3992  CD  PRO B 214      25.228 -12.255   2.995  1.00 10.00      B   
ATOM   3993  C   PRO B 214      25.403 -15.511   1.634  1.00 10.00      B   
ATOM   3994  O   PRO B 214      25.109 -16.703   1.556  1.00 10.00      B   
ATOM   3995  N   CYS B 215      26.132 -14.885   0.715  1.00 10.00      B   
ATOM   3996  HN  CYS B 215      26.342 -13.936   0.839  1.00 10.00      B   
ATOM   3997  CA  CYS B 215      26.629 -15.572  -0.469  1.00 10.00      B   
ATOM   3998  CB  CYS B 215      27.167 -14.572  -1.495  1.00 10.00      B   
ATOM   3999  SG  CYS B 215      25.912 -13.439  -2.140  1.00 10.00      B   
ATOM   4000  HG  CYS B 215      26.500 -12.281  -2.421  1.00 10.00      B   
ATOM   4001  C   CYS B 215      27.689 -16.610  -0.103  1.00 10.00      B   
ATOM   4002  O   CYS B 215      27.567 -17.781  -0.463  1.00 10.00      B   
ATOM   4003  N   VAL B 216      28.718 -16.190   0.631  1.00 10.00      B   
ATOM   4004  HN  VAL B 216      28.770 -15.244   0.897  1.00 10.00      B   
ATOM   4005  CA  VAL B 216      29.774 -17.115   1.040  1.00 10.00      B   
ATOM   4006  CB  VAL B 216      31.026 -16.412   1.613  1.00 10.00      B   
ATOM   4007  CG1 VAL B 216      31.872 -15.832   0.493  1.00 10.00      B   
ATOM   4008  CG2 VAL B 216      30.649 -15.332   2.613  1.00 10.00      B   
ATOM   4009  C   VAL B 216      29.242 -18.136   2.038  1.00 10.00      B   
ATOM   4010  O   VAL B 216      29.710 -19.272   2.086  1.00 10.00      B   
ATOM   4011  N   ALA B 217      28.251 -17.725   2.821  1.00 10.00      B   
ATOM   4012  HN  ALA B 217      27.933 -16.800   2.741  1.00 10.00      B   
ATOM   4013  CA  ALA B 217      27.637 -18.602   3.807  1.00 10.00      B   
ATOM   4014  CB  ALA B 217      26.667 -17.817   4.672  1.00 10.00      B   
ATOM   4015  C   ALA B 217      26.902 -19.743   3.118  1.00 10.00      B   
ATOM   4016  O   ALA B 217      26.849 -20.861   3.626  1.00 10.00      B   
ATOM   4017  N   LYS B 218      26.339 -19.449   1.956  1.00 10.00      B   
ATOM   4018  HN  LYS B 218      26.418 -18.537   1.605  1.00 10.00      B   
ATOM   4019  CA  LYS B 218      25.602 -20.439   1.189  1.00 10.00      B   
ATOM   4020  CB  LYS B 218      24.549 -19.740   0.325  1.00 10.00      B   
ATOM   4021  CG  LYS B 218      23.436 -20.642  -0.179  1.00 10.00      B   
ATOM   4022  CD  LYS B 218      22.291 -19.822  -0.753  1.00 10.00      B   
ATOM   4023  CE  LYS B 218      21.158 -20.713  -1.235  1.00 10.00      B   
ATOM   4024  NZ  LYS B 218      19.947 -19.929  -1.598  1.00 10.00      B   
ATOM   4025  HZ1 LYS B 218      20.190 -19.178  -2.275  1.00 10.00      B   
ATOM   4026  HZ2 LYS B 218      19.535 -19.491  -0.750  1.00 10.00      B   
ATOM   4027  HZ3 LYS B 218      19.231 -20.550  -2.029  1.00 10.00      B   
ATOM   4028  C   LYS B 218      26.548 -21.261   0.318  1.00 10.00      B   
ATOM   4029  O   LYS B 218      26.306 -22.439   0.060  1.00 10.00      B   
ATOM   4030  N   TYR B 219      27.629 -20.632  -0.127  1.00 10.00      B   
ATOM   4031  HN  TYR B 219      27.765 -19.690   0.109  1.00 10.00      B   
ATOM   4032  CA  TYR B 219      28.612 -21.304  -0.968  1.00 10.00      B   
ATOM   4033  CB  TYR B 219      29.517 -20.282  -1.661  1.00 10.00      B   
ATOM   4034  CG  TYR B 219      30.258 -20.837  -2.856  1.00 10.00      B   
ATOM   4035  CD1 TYR B 219      29.631 -20.954  -4.088  1.00 10.00      B   
ATOM   4036  CD2 TYR B 219      31.582 -21.247  -2.752  1.00 10.00      B   
ATOM   4037  CE1 TYR B 219      30.299 -21.463  -5.183  1.00 10.00      B   
ATOM   4038  CE2 TYR B 219      32.259 -21.757  -3.843  1.00 10.00      B   
ATOM   4039  CZ  TYR B 219      31.611 -21.863  -5.057  1.00 10.00      B   
ATOM   4040  OH  TYR B 219      32.278 -22.370  -6.150  1.00 10.00      B   
ATOM   4041  HH  TYR B 219      32.787 -23.142  -5.884  1.00 10.00      B   
ATOM   4042  C   TYR B 219      29.450 -22.289  -0.158  1.00 10.00      B   
ATOM   4043  O   TYR B 219      29.773 -23.380  -0.626  1.00 10.00      B   
ATOM   4044  N   PHE B 220      29.800 -21.903   1.061  1.00 10.00      B   
ATOM   4045  HN  PHE B 220      29.514 -21.018   1.387  1.00 10.00      B   
ATOM   4046  CA  PHE B 220      30.597 -22.758   1.928  1.00 10.00      B   
ATOM   4047  CB  PHE B 220      31.680 -21.949   2.645  1.00 10.00      B   
ATOM   4048  CG  PHE B 220      32.654 -21.278   1.716  1.00 10.00      B   
ATOM   4049  CD1 PHE B 220      33.367 -22.017   0.787  1.00 10.00      B   
ATOM   4050  CD2 PHE B 220      32.857 -19.909   1.773  1.00 10.00      B   
ATOM   4051  CE1 PHE B 220      34.262 -21.404  -0.067  1.00 10.00      B   
ATOM   4052  CE2 PHE B 220      33.751 -19.290   0.922  1.00 10.00      B   
ATOM   4053  CZ  PHE B 220      34.454 -20.038   0.000  1.00 10.00      B   
ATOM   4054  C   PHE B 220      29.710 -23.482   2.932  1.00 10.00      B   
ATOM   4055  O   PHE B 220      30.188 -24.006   3.939  1.00 10.00      B   
ATOM   4056  N   GLN B 221      28.416 -23.513   2.641  1.00 10.00      B   
ATOM   4057  HN  GLN B 221      28.106 -23.085   1.817  1.00 10.00      B   
ATOM   4058  CA  GLN B 221      27.445 -24.174   3.500  1.00 10.00      B   
ATOM   4059  CB  GLN B 221      26.028 -23.894   2.993  1.00 10.00      B   
ATOM   4060  CG  GLN B 221      24.919 -24.547   3.801  1.00 10.00      B   
ATOM   4061  CD  GLN B 221      23.552 -24.282   3.201  1.00 10.00      B   
ATOM   4062  OE1 GLN B 221      23.415 -24.103   1.992  1.00 10.00      B   
ATOM   4063  NE2 GLN B 221      22.528 -24.266   4.034  1.00 10.00      B   
ATOM   4064 HE21 GLN B 221      22.697 -24.431   4.987  1.00 10.00      B   
ATOM   4065 HE22 GLN B 221      21.637 -24.079   3.669  1.00 10.00      B   
ATOM   4066  C   GLN B 221      27.706 -25.673   3.520  1.00 10.00      B   
ATOM   4067  O   GLN B 221      27.766 -26.310   2.467  1.00 10.00      B   
ATOM   4068  N   SER B 222      27.880 -26.223   4.719  1.00 10.00      B   
ATOM   4069  HN  SER B 222      27.828 -25.653   5.514  1.00 10.00      B   
ATOM   4070  CA  SER B 222      28.145 -27.650   4.889  1.00 10.00      B   
ATOM   4071  CB  SER B 222      26.968 -28.480   4.368  1.00 10.00      B   
ATOM   4072  OG  SER B 222      25.740 -28.025   4.920  1.00 10.00      B   
ATOM   4073  HG  SER B 222      25.174 -27.696   4.210  1.00 10.00      B   
ATOM   4074  C   SER B 222      29.443 -28.046   4.186  1.00 10.00      B   
ATOM   4075  O   SER B 222      29.592 -29.169   3.697  1.00 10.00      B   
ATOM   4076  N   ASN B 223      30.380 -27.113   4.142  1.00 10.00      B   
ATOM   4077  HN  ASN B 223      30.204 -26.239   4.552  1.00 10.00      B   
ATOM   4078  CA  ASN B 223      31.662 -27.342   3.498  1.00 10.00      B   
ATOM   4079  CB  ASN B 223      31.761 -26.494   2.226  1.00 10.00      B   
ATOM   4080  CG  ASN B 223      33.133 -26.534   1.589  1.00 10.00      B   
ATOM   4081  OD1 ASN B 223      33.839 -27.538   1.662  1.00 10.00      B   
ATOM   4082  ND2 ASN B 223      33.517 -25.442   0.952  1.00 10.00      B   
ATOM   4083 HD21 ASN B 223      32.900 -24.682   0.921  1.00 10.00      B   
ATOM   4084 HD22 ASN B 223      34.416 -25.432   0.549  1.00 10.00      B   
ATOM   4085  C   ASN B 223      32.806 -27.012   4.452  1.00 10.00      B   
ATOM   4086  O   ASN B 223      32.892 -25.900   4.970  1.00 10.00      B   
ATOM   4087  N   ALA B 224      33.680 -27.983   4.678  1.00 10.00      B   
ATOM   4088  HN  ALA B 224      33.563 -28.849   4.228  1.00 10.00      B   
ATOM   4089  CA  ALA B 224      34.813 -27.802   5.576  1.00 10.00      B   
ATOM   4090  CB  ALA B 224      35.065 -29.077   6.363  1.00 10.00      B   
ATOM   4091  C   ALA B 224      36.069 -27.385   4.813  1.00 10.00      B   
ATOM   4092  O   ALA B 224      37.144 -27.248   5.399  1.00 10.00      B   
ATOM   4093  N   GLU B 225      35.925 -27.192   3.508  1.00 10.00      B   
ATOM   4094  HN  GLU B 225      35.042 -27.330   3.100  1.00 10.00      B   
ATOM   4095  CA  GLU B 225      37.038 -26.787   2.658  1.00 10.00      B   
ATOM   4096  CB  GLU B 225      37.241 -27.822   1.546  1.00 10.00      B   
ATOM   4097  CG  GLU B 225      38.521 -27.655   0.744  1.00 10.00      B   
ATOM   4098  CD  GLU B 225      39.758 -28.056   1.519  1.00 10.00      B   
ATOM   4099  OE1 GLU B 225      39.685 -29.010   2.318  1.00 10.00      B   
ATOM   4100  OE2 GLU B 225      40.817 -27.435   1.312  1.00 10.00      B   
ATOM   4101  C   GLU B 225      36.758 -25.409   2.053  1.00 10.00      B   
ATOM   4102  O   GLU B 225      36.245 -25.300   0.936  1.00 10.00      B   
ATOM   4103  N   PRO B 226      37.077 -24.333   2.789  1.00 10.00      B   
ATOM   4104  CA  PRO B 226      36.847 -22.962   2.337  1.00 10.00      B   
ATOM   4105  CB  PRO B 226      36.994 -22.121   3.617  1.00 10.00      B   
ATOM   4106  CG  PRO B 226      37.162 -23.100   4.735  1.00 10.00      B   
ATOM   4107  CD  PRO B 226      37.697 -24.357   4.116  1.00 10.00      B   
ATOM   4108  C   PRO B 226      37.872 -22.522   1.296  1.00 10.00      B   
ATOM   4109  O   PRO B 226      39.000 -22.157   1.630  1.00 10.00      B   
ATOM   4110  N   ARG B 227      37.481 -22.573   0.032  1.00 10.00      B   
ATOM   4111  HN  ARG B 227      36.579 -22.890  -0.177  1.00 10.00      B   
ATOM   4112  CA  ARG B 227      38.362 -22.174  -1.054  1.00 10.00      B   
ATOM   4113  CB  ARG B 227      38.903 -23.398  -1.798  1.00 10.00      B   
ATOM   4114  CG  ARG B 227      39.854 -24.248  -0.973  1.00 10.00      B   
ATOM   4115  CD  ARG B 227      40.445 -25.382  -1.790  1.00 10.00      B   
ATOM   4116  NE  ARG B 227      41.311 -26.236  -0.980  1.00 10.00      B   
ATOM   4117  HE  ARG B 227      40.935 -26.586  -0.128  1.00 10.00      B   
ATOM   4118  CZ  ARG B 227      42.558 -26.566  -1.300  1.00 10.00      B   
ATOM   4119  NH1 ARG B 227      43.107 -26.124  -2.426  1.00 10.00      B   
ATOM   4120 HH11 ARG B 227      42.559 -25.514  -3.076  1.00 10.00      B   
ATOM   4121 HH12 ARG B 227      44.092 -26.377  -2.666  1.00 10.00      B   
ATOM   4122  NH2 ARG B 227      43.251 -27.344  -0.481  1.00 10.00      B   
ATOM   4123 HH21 ARG B 227      44.236 -27.608  -0.708  1.00 10.00      B   
ATOM   4124 HH22 ARG B 227      42.810 -27.692   0.402  1.00 10.00      B   
ATOM   4125  C   ARG B 227      37.647 -21.241  -2.020  1.00 10.00      B   
ATOM   4126  O   ARG B 227      36.509 -21.496  -2.416  1.00 10.00      B   
ATOM   4127  N   CYS B 228      38.314 -20.153  -2.373  1.00 10.00      B   
ATOM   4128  HN  CYS B 228      39.213 -20.005  -1.997  1.00 10.00      B   
ATOM   4129  CA  CYS B 228      37.766 -19.173  -3.297  1.00 10.00      B   
ATOM   4130  CB  CYS B 228      38.691 -17.950  -3.359  1.00 10.00      B   
ATOM   4131  SG  CYS B 228      38.221 -16.690  -4.570  1.00 10.00      B   
ATOM   4132  HG  CYS B 228      39.222 -16.570  -5.433  1.00 10.00      B   
ATOM   4133  C   CYS B 228      37.608 -19.793  -4.685  1.00 10.00      B   
ATOM   4134  O   CYS B 228      38.518 -20.465  -5.172  1.00 10.00      B   
ATOM   4135  N   PRO B 229      36.443 -19.588  -5.330  1.00 10.00      B   
ATOM   4136  CA  PRO B 229      36.166 -20.128  -6.668  1.00 10.00      B   
ATOM   4137  CB  PRO B 229      34.845 -19.455  -7.055  1.00 10.00      B   
ATOM   4138  CG  PRO B 229      34.189 -19.144  -5.757  1.00 10.00      B   
ATOM   4139  CD  PRO B 229      35.299 -18.826  -4.796  1.00 10.00      B   
ATOM   4140  C   PRO B 229      37.255 -19.755  -7.669  1.00 10.00      B   
ATOM   4141  O   PRO B 229      37.665 -20.572  -8.492  1.00 10.00      B   
ATOM   4142  N   HIS B 230      37.728 -18.521  -7.579  1.00 10.00      B   
ATOM   4143  HN  HIS B 230      37.372 -17.925  -6.888  1.00 10.00      B   
ATOM   4144  CA  HIS B 230      38.772 -18.039  -8.466  1.00 10.00      B   
ATOM   4145  CB  HIS B 230      38.574 -16.550  -8.755  1.00 10.00      B   
ATOM   4146  CG  HIS B 230      39.238 -16.065 -10.010  1.00 10.00      B   
ATOM   4147  ND1 HIS B 230      38.557 -15.529 -11.082  1.00 10.00      B   
ATOM   4148  HD1 HIS B 230      37.584 -15.404 -11.148  1.00 10.00      B   
ATOM   4149  CD2 HIS B 230      40.551 -16.032 -10.351  1.00 10.00      B   
ATOM   4150  CE1 HIS B 230      39.456 -15.195 -12.016  1.00 10.00      B   
ATOM   4151  NE2 HIS B 230      40.683 -15.480 -11.621  1.00 10.00      B   
ATOM   4152  C   HIS B 230      40.137 -18.280  -7.830  1.00 10.00      B   
ATOM   4153  O   HIS B 230      40.333 -17.978  -6.651  1.00 10.00      B   
ATOM   4154  N   CYS B 231      41.050 -18.857  -8.614  1.00 10.00      B   
ATOM   4155  HN  CYS B 231      40.794 -19.081  -9.534  1.00 10.00      B   
ATOM   4156  CA  CYS B 231      42.420 -19.172  -8.185  1.00 10.00      B   
ATOM   4157  CB  CYS B 231      43.232 -17.931  -7.774  1.00 10.00      B   
ATOM   4158  SG  CYS B 231      43.034 -17.405  -6.056  1.00 10.00      B   
ATOM   4159  HG  CYS B 231      41.738 -17.454  -5.772  1.00 10.00      B   
ATOM   4160  C   CYS B 231      42.498 -20.298  -7.147  1.00 10.00      B   
ATOM   4161  O   CYS B 231      43.575 -20.844  -6.897  1.00 10.00      B   
ATOM   4162  N   ASN B 232      41.353 -20.655  -6.566  1.00 10.00      B   
ATOM   4163  HN  ASN B 232      40.531 -20.182  -6.814  1.00 10.00      B   
ATOM   4164  CA  ASN B 232      41.280 -21.716  -5.563  1.00 10.00      B   
ATOM   4165  CB  ASN B 232      41.627 -23.079  -6.174  1.00 10.00      B   
ATOM   4166  CG  ASN B 232      41.145 -24.246  -5.333  1.00 10.00      B   
ATOM   4167  OD1 ASN B 232      41.898 -24.818  -4.543  1.00 10.00      B   
ATOM   4168  ND2 ASN B 232      39.886 -24.612  -5.498  1.00 10.00      B   
ATOM   4169 HD21 ASN B 232      39.341 -24.116  -6.143  1.00 10.00      B   
ATOM   4170 HD22 ASN B 232      39.551 -25.370  -4.973  1.00 10.00      B   
ATOM   4171  C   ASN B 232      42.169 -21.396  -4.365  1.00 10.00      B   
ATOM   4172  O   ASN B 232      43.047 -22.173  -3.994  1.00 10.00      B   
ATOM   4173  N   ASP B 233      41.939 -20.230  -3.782  1.00 10.00      B   
ATOM   4174  HN  ASP B 233      41.228 -19.658  -4.135  1.00 10.00      B   
ATOM   4175  CA  ASP B 233      42.706 -19.774  -2.629  1.00 10.00      B   
ATOM   4176  CB  ASP B 233      42.905 -18.256  -2.704  1.00 10.00      B   
ATOM   4177  CG  ASP B 233      43.477 -17.657  -1.434  1.00 10.00      B   
ATOM   4178  OD1 ASP B 233      44.490 -18.184  -0.921  1.00 10.00      B   
ATOM   4179  OD2 ASP B 233      42.925 -16.643  -0.954  1.00 10.00      B   
ATOM   4180  C   ASP B 233      41.999 -20.148  -1.333  1.00 10.00      B   
ATOM   4181  O   ASP B 233      40.770 -20.201  -1.285  1.00 10.00      B   
ATOM   4182  N   TYR B 234      42.776 -20.417  -0.295  1.00 10.00      B   
ATOM   4183  HN  TYR B 234      43.748 -20.344  -0.397  1.00 10.00      B   
ATOM   4184  CA  TYR B 234      42.227 -20.780   1.003  1.00 10.00      B   
ATOM   4185  CB  TYR B 234      43.336 -21.293   1.928  1.00 10.00      B   
ATOM   4186  CG  TYR B 234      43.996 -22.575   1.464  1.00 10.00      B   
ATOM   4187  CD1 TYR B 234      44.886 -22.577   0.396  1.00 10.00      B   
ATOM   4188  CD2 TYR B 234      43.732 -23.783   2.097  1.00 10.00      B   
ATOM   4189  CE1 TYR B 234      45.492 -23.743  -0.027  1.00 10.00      B   
ATOM   4190  CE2 TYR B 234      44.336 -24.956   1.680  1.00 10.00      B   
ATOM   4191  CZ  TYR B 234      45.215 -24.929   0.617  1.00 10.00      B   
ATOM   4192  OH  TYR B 234      45.818 -26.094   0.193  1.00 10.00      B   
ATOM   4193  HH  TYR B 234      46.768 -25.949   0.098  1.00 10.00      B   
ATOM   4194  C   TYR B 234      41.550 -19.569   1.629  1.00 10.00      B   
ATOM   4195  O   TYR B 234      42.200 -18.557   1.888  1.00 10.00      B   
ATOM   4196  N   TRP B 235      40.247 -19.675   1.861  1.00 10.00      B   
ATOM   4197  HN  TRP B 235      39.792 -20.519   1.645  1.00 10.00      B   
ATOM   4198  CA  TRP B 235      39.474 -18.582   2.442  1.00 10.00      B   
ATOM   4199  CB  TRP B 235      37.978 -18.916   2.419  1.00 10.00      B   
ATOM   4200  CG  TRP B 235      37.083 -17.713   2.358  1.00 10.00      B   
ATOM   4201  CD1 TRP B 235      36.191 -17.303   3.308  1.00 10.00      B   
ATOM   4202  CD2 TRP B 235      36.987 -16.767   1.286  1.00 10.00      B   
ATOM   4203  NE1 TRP B 235      35.549 -16.161   2.893  1.00 10.00      B   
ATOM   4204  HE1 TRP B 235      34.861 -15.669   3.403  1.00 10.00      B   
ATOM   4205  CE2 TRP B 235      36.020 -15.812   1.656  1.00 10.00      B   
ATOM   4206  CE3 TRP B 235      37.624 -16.635   0.048  1.00 10.00      B   
ATOM   4207  CZ2 TRP B 235      35.679 -14.739   0.834  1.00 10.00      B   
ATOM   4208  CZ3 TRP B 235      37.284 -15.571  -0.765  1.00 10.00      B   
ATOM   4209  CH2 TRP B 235      36.320 -14.637  -0.369  1.00 10.00      B   
ATOM   4210  C   TRP B 235      39.932 -18.287   3.868  1.00 10.00      B   
ATOM   4211  O   TRP B 235      39.763 -19.112   4.768  1.00 10.00      B   
ATOM   4212  N   PRO B 236      40.535 -17.106   4.084  1.00 10.00      B   
ATOM   4213  CA  PRO B 236      41.025 -16.689   5.391  1.00 10.00      B   
ATOM   4214  CB  PRO B 236      42.236 -15.838   5.010  1.00 10.00      B   
ATOM   4215  CG  PRO B 236      41.860 -15.202   3.708  1.00 10.00      B   
ATOM   4216  CD  PRO B 236      40.818 -16.085   3.059  1.00 10.00      B   
ATOM   4217  C   PRO B 236      40.003 -15.838   6.141  1.00 10.00      B   
ATOM   4218  O   PRO B 236      40.306 -15.270   7.190  1.00 10.00      B   
ATOM   4219  N   HIS B 237      38.796 -15.754   5.600  1.00 10.00      B   
ATOM   4220  HN  HIS B 237      38.609 -16.245   4.775  1.00 10.00      B   
ATOM   4221  CA  HIS B 237      37.735 -14.969   6.216  1.00 10.00      B   
ATOM   4222  CB  HIS B 237      36.971 -14.159   5.160  1.00 10.00      B   
ATOM   4223  CG  HIS B 237      37.781 -13.087   4.495  1.00 10.00      B   
ATOM   4224  ND1 HIS B 237      37.672 -11.769   4.867  1.00 10.00      B   
ATOM   4225  CD2 HIS B 237      38.693 -13.192   3.498  1.00 10.00      B   
ATOM   4226  CE1 HIS B 237      38.514 -11.107   4.096  1.00 10.00      B   
ATOM   4227  NE2 HIS B 237      39.157 -11.925   3.252  1.00 10.00      B   
ATOM   4228  HE2 HIS B 237      39.994 -11.707   2.769  1.00 10.00      B   
ATOM   4229  C   HIS B 237      36.775 -15.877   6.972  1.00 10.00      B   
ATOM   4230  O   HIS B 237      36.658 -17.063   6.661  1.00 10.00      B   
ATOM   4231  N   GLU B 238      36.099 -15.320   7.968  1.00 10.00      B   
ATOM   4232  HN  GLU B 238      36.239 -14.369   8.168  1.00 10.00      B   
ATOM   4233  CA  GLU B 238      35.148 -16.079   8.767  1.00 10.00      B   
ATOM   4234  CB  GLU B 238      34.817 -15.323  10.058  1.00 10.00      B   
ATOM   4235  CG  GLU B 238      34.516 -16.216  11.253  1.00 10.00      B   
ATOM   4236  CD  GLU B 238      33.069 -16.661  11.318  1.00 10.00      B   
ATOM   4237  OE1 GLU B 238      32.181 -15.792  11.455  1.00 10.00      B   
ATOM   4238  OE2 GLU B 238      32.810 -17.879  11.256  1.00 10.00      B   
ATOM   4239  C   GLU B 238      33.881 -16.335   7.961  1.00 10.00      B   
ATOM   4240  O   GLU B 238      33.135 -15.405   7.644  1.00 10.00      B   
ATOM   4241  N   ILE B 239      33.659 -17.594   7.619  1.00 10.00      B   
ATOM   4242  HN  ILE B 239      34.297 -18.281   7.900  1.00 10.00      B   
ATOM   4243  CA  ILE B 239      32.494 -17.986   6.841  1.00 10.00      B   
ATOM   4244  CB  ILE B 239      32.614 -19.438   6.327  1.00 10.00      B   
ATOM   4245  CG1 ILE B 239      33.924 -19.639   5.559  1.00 10.00      B   
ATOM   4246  CG2 ILE B 239      31.424 -19.796   5.449  1.00 10.00      B   
ATOM   4247  CD1 ILE B 239      35.031 -20.262   6.383  1.00 10.00      B   
ATOM   4248  C   ILE B 239      31.216 -17.850   7.663  1.00 10.00      B   
ATOM   4249  O   ILE B 239      31.071 -18.482   8.710  1.00 10.00      B   
ATOM   4250  N   PRO B 240      30.279 -17.009   7.205  1.00 10.00      B   
ATOM   4251  CA  PRO B 240      29.004 -16.793   7.891  1.00 10.00      B   
ATOM   4252  CB  PRO B 240      28.357 -15.637   7.112  1.00 10.00      B   
ATOM   4253  CG  PRO B 240      29.459 -15.055   6.292  1.00 10.00      B   
ATOM   4254  CD  PRO B 240      30.388 -16.191   5.992  1.00 10.00      B   
ATOM   4255  C   PRO B 240      28.115 -18.032   7.834  1.00 10.00      B   
ATOM   4256  O   PRO B 240      28.457 -19.034   7.202  1.00 10.00      B   
ATOM   4257  N   LYS B 241      26.976 -17.961   8.498  1.00 10.00      B   
ATOM   4258  HN  LYS B 241      26.751 -17.135   8.978  1.00 10.00      B   
ATOM   4259  CA  LYS B 241      26.041 -19.072   8.527  1.00 10.00      B   
ATOM   4260  CB  LYS B 241      25.795 -19.536   9.971  1.00 10.00      B   
ATOM   4261  CG  LYS B 241      27.036 -20.069  10.684  1.00 10.00      B   
ATOM   4262  CD  LYS B 241      27.872 -18.945  11.284  1.00 10.00      B   
ATOM   4263  CE  LYS B 241      29.328 -19.356  11.457  1.00 10.00      B   
ATOM   4264  NZ  LYS B 241      30.195 -18.194  11.794  1.00 10.00      B   
ATOM   4265  HZ1 LYS B 241      29.905 -17.361  11.249  1.00 10.00      B   
ATOM   4266  HZ2 LYS B 241      31.194 -18.406  11.565  1.00 10.00      B   
ATOM   4267  HZ3 LYS B 241      30.124 -17.974  12.806  1.00 10.00      B   
ATOM   4268  C   LYS B 241      24.731 -18.670   7.860  1.00 10.00      B   
ATOM   4269  O   LYS B 241      24.299 -17.520   7.970  1.00 10.00      B   
ATOM   4270  N   VAL B 242      24.115 -19.612   7.154  1.00 10.00      B   
ATOM   4271  HN  VAL B 242      24.513 -20.504   7.101  1.00 10.00      B   
ATOM   4272  CA  VAL B 242      22.854 -19.353   6.467  1.00 10.00      B   
ATOM   4273  CB  VAL B 242      22.362 -20.581   5.670  1.00 10.00      B   
ATOM   4274  CG1 VAL B 242      23.185 -20.752   4.403  1.00 10.00      B   
ATOM   4275  CG2 VAL B 242      22.420 -21.843   6.521  1.00 10.00      B   
ATOM   4276  C   VAL B 242      21.779 -18.905   7.451  1.00 10.00      B   
ATOM   4277  O   VAL B 242      21.555 -19.548   8.477  1.00 10.00      B   
ATOM   4278  N   PHE B 243      21.133 -17.789   7.143  1.00 10.00      B   
ATOM   4279  HN  PHE B 243      21.357 -17.319   6.315  1.00 10.00      B   
ATOM   4280  CA  PHE B 243      20.095 -17.253   8.008  1.00 10.00      B   
ATOM   4281  CB  PHE B 243      19.686 -15.841   7.578  1.00 10.00      B   
ATOM   4282  CG  PHE B 243      18.746 -15.169   8.541  1.00 10.00      B   
ATOM   4283  CD1 PHE B 243      17.375 -15.196   8.331  1.00 10.00      B   
ATOM   4284  CD2 PHE B 243      19.234 -14.516   9.662  1.00 10.00      B   
ATOM   4285  CE1 PHE B 243      16.511 -14.587   9.221  1.00 10.00      B   
ATOM   4286  CE2 PHE B 243      18.375 -13.903  10.554  1.00 10.00      B   
ATOM   4287  CZ  PHE B 243      17.012 -13.939  10.334  1.00 10.00      B   
ATOM   4288  C   PHE B 243      18.880 -18.168   8.051  1.00 10.00      B   
ATOM   4289  O   PHE B 243      18.291 -18.495   7.018  1.00 10.00      B   
ATOM   4290  N   ASP B 244      18.524 -18.588   9.251  1.00 10.00      B   
ATOM   4291  HN  ASP B 244      19.053 -18.310  10.030  1.00 10.00      B   
ATOM   4292  CA  ASP B 244      17.375 -19.451   9.455  1.00 10.00      B   
ATOM   4293  CB  ASP B 244      17.799 -20.733  10.178  1.00 10.00      B   
ATOM   4294  CG  ASP B 244      17.413 -21.991   9.429  1.00 10.00      B   
ATOM   4295  OD1 ASP B 244      16.239 -22.411   9.524  1.00 10.00      B   
ATOM   4296  OD2 ASP B 244      18.285 -22.574   8.749  1.00 10.00      B   
ATOM   4297  C   ASP B 244      16.340 -18.707  10.286  1.00 10.00      B   
ATOM   4298  O   ASP B 244      16.681 -18.125  11.316  1.00 10.00      B   
ATOM   4299  N   PRO B 245      15.075 -18.681   9.836  1.00 10.00      B   
ATOM   4300  CA  PRO B 245      13.990 -17.998  10.553  1.00 10.00      B   
ATOM   4301  CB  PRO B 245      12.787 -18.121   9.603  1.00 10.00      B   
ATOM   4302  CG  PRO B 245      13.371 -18.501   8.283  1.00 10.00      B   
ATOM   4303  CD  PRO B 245      14.598 -19.305   8.595  1.00 10.00      B   
ATOM   4304  C   PRO B 245      13.686 -18.682  11.884  1.00 10.00      B   
ATOM   4305  O   PRO B 245      12.814 -19.547  11.967  1.00 10.00      B   
ATOM   4306  N   GLU B 246      14.420 -18.299  12.916  1.00 10.00      B   
ATOM   4307  HN  GLU B 246      15.099 -17.602  12.786  1.00 10.00      B   
ATOM   4308  CB  GLU B 246      15.594 -19.170  14.887  1.00 10.00      B   
ATOM   4309  CG  GLU B 246      16.409 -20.229  14.164  1.00 10.00      B   
ATOM   4310  CD  GLU B 246      17.633 -20.649  14.947  1.00 10.00      B   
ATOM   4311  OE1 GLU B 246      17.471 -21.136  16.086  1.00 10.00      B   
ATOM   4312  OE2 GLU B 246      18.758 -20.499  14.425  1.00 10.00      B   
ATOM   4313  CA  GLU B 246      14.243 -18.878  14.235  1.00 10.00      B   
ATOM   4314  C   GLU B 246      13.406 -17.972  15.121  1.00 10.00      B   
ATOM   4315  O   GLU B 246      13.770 -16.792  15.281  1.00 10.00      B   
ATOM   4316  OXT GLU B 246      12.380 -18.445  15.652  1.00 10.00      B   
END
