# Supplementary material for: COZOID: contact zone identifier for visual analysis of protein-protein interactions
Source: BMC Bioinformatics. 2018 Apr 6;19:125. doi: 10.1186/s12859-018-2113-6 (PMC5889581; doi:10.1186/s12859-018-2113-6)
Supplement: Supplementary file 3 — Example data. Testing dataset used in the manuscript. (ZIP 2662 kb) [file 12859_2018_2113_MOESM3_ESM.zip › Test_data_COZOID/cluster10_2.pdb]

REMARK FILENAME="/data/home/enm009/home_crm01_230191042/CREAM230191042/DIRAC_"
REMARK ===============================================================
REMARK HADDOCK run for complex
REMARK final NOE weights: unambig 50 amb: 50
REMARK ===============================================================
REMARK            total,bonds,angles,improper,dihe,vdw,elec,air,cdih,coup,sani,vean,dani
REMARK energies: -227.962, 0, 0, 0, 0, -37.7582, -192.555, 2.35168, 0, 0, 0, 0, 0
REMARK ===============================================================
REMARK            bonds,angles,impropers,dihe,air,cdih,coup,sani,vean,dani
REMARK rms-dev.: 0,0,0,0,6.01496E-02,0,0, 0, 0, 0
REMARK ===============================================================
REMARK               air,cdih,coup,sani,vean,dani
REMARK               >0.3,>5,>1,>0,>5,>0.2
REMARK violations.: 0, 0, 0, 0, 0, 0
REMARK ===============================================================
REMARK                        CVpartition#,violations,rms
REMARK AIRs cross-validation: 2, 1, 1.20521
REMARK ===============================================================
REMARK NCS energy: 0
REMARK ===============================================================
REMARK Symmetry energy: 0
REMARK ===============================================================
REMARK Desolvation energy: 11.3746
REMARK Internal energy free molecules: 2690.48
REMARK Internal energy complex: -17069.6
REMARK Binding energy: -19979
REMARK ===============================================================
REMARK buried surface area: 1514.5
REMARK ===============================================================
REMARK water - chain1: 0 0 0
REMARK water - chain2: 0 0 0
REMARK water - chain3: 0 0 0
REMARK water - chain4: 0 0 0
REMARK water - chain5: 0 0 0
REMARK water - chain6: 0 0 0
REMARK ===============================================================
REMARK water - water: 0 0 0
REMARK ===============================================================
REMARK DATE:08-Dec-2015  20:03:15       created by user: enm009
REMARK VERSION:1.2
ATOM      1  C   GLY A  78       2.235 -31.603   0.573  1.00 10.00      A   
ATOM      2  O   GLY A  78       1.447 -30.869   1.169  1.00 10.00      A   
ATOM      3  N   GLY A  78       0.338 -32.350  -0.843  1.00 10.00      A   
ATOM      4  HT1 GLY A  78      -0.082 -31.402  -0.804  1.00 10.00      A   
ATOM      5  HT2 GLY A  78      -0.049 -32.918  -0.065  1.00 10.00      A   
ATOM      6  HT3 GLY A  78       0.079 -32.796  -1.747  1.00 10.00      A   
ATOM      7  CA  GLY A  78       1.814 -32.265  -0.722  1.00 10.00      A   
ATOM      8  N   PRO A  79       3.479 -31.845   1.028  1.00 10.00      A   
ATOM      9  CA  PRO A  79       4.004 -31.268   2.275  1.00 10.00      A   
ATOM     10  CB  PRO A  79       5.456 -31.754   2.321  1.00 10.00      A   
ATOM     11  CG  PRO A  79       5.482 -32.958   1.445  1.00 10.00      A   
ATOM     12  CD  PRO A  79       4.473 -32.704   0.362  1.00 10.00      A   
ATOM     13  C   PRO A  79       3.968 -29.740   2.255  1.00 10.00      A   
ATOM     14  O   PRO A  79       4.694 -29.102   1.490  1.00 10.00      A   
ATOM     15  N   ARG A  80       3.115 -29.163   3.091  1.00 10.00      A   
ATOM     16  HN  ARG A  80       2.565 -29.729   3.675  1.00 10.00      A   
ATOM     17  CA  ARG A  80       2.977 -27.717   3.167  1.00 10.00      A   
ATOM     18  CB  ARG A  80       1.514 -27.322   3.382  1.00 10.00      A   
ATOM     19  CG  ARG A  80       0.547 -27.946   2.386  1.00 10.00      A   
ATOM     20  CD  ARG A  80      -0.734 -27.132   2.269  1.00 10.00      A   
ATOM     21  NE  ARG A  80      -1.709 -27.743   1.360  1.00 10.00      A   
ATOM     22  HE  ARG A  80      -2.532 -28.123   1.768  1.00 10.00      A   
ATOM     23  CZ  ARG A  80      -1.570 -27.803   0.032  1.00 10.00      A   
ATOM     24  NH1 ARG A  80      -0.491 -27.314  -0.567  1.00 10.00      A   
ATOM     25 HH11 ARG A  80      -0.406 -27.371  -1.612  1.00 10.00      A   
ATOM     26 HH12 ARG A  80       0.270 -26.881  -0.008  1.00 10.00      A   
ATOM     27  NH2 ARG A  80      -2.510 -28.361  -0.707  1.00 10.00      A   
ATOM     28 HH21 ARG A  80      -2.403 -28.395  -1.751  1.00 10.00      A   
ATOM     29 HH22 ARG A  80      -3.366 -28.780  -0.256  1.00 10.00      A   
ATOM     30  C   ARG A  80       3.852 -27.139   4.274  1.00 10.00      A   
ATOM     31  O   ARG A  80       3.583 -27.337   5.461  1.00 10.00      A   
ATOM     32  N   SER A  81       4.899 -26.428   3.876  1.00 10.00      A   
ATOM     33  HN  SER A  81       5.058 -26.305   2.916  1.00 10.00      A   
ATOM     34  CA  SER A  81       5.822 -25.821   4.819  1.00 10.00      A   
ATOM     35  CB  SER A  81       7.163 -25.575   4.129  1.00 10.00      A   
ATOM     36  OG  SER A  81       6.975 -25.256   2.758  1.00 10.00      A   
ATOM     37  HG  SER A  81       7.789 -24.877   2.405  1.00 10.00      A   
ATOM     38  C   SER A  81       5.264 -24.513   5.379  1.00 10.00      A   
ATOM     39  O   SER A  81       4.271 -23.982   4.872  1.00 10.00      A   
ATOM     40  N   GLN A  82       5.908 -24.005   6.427  1.00 10.00      A   
ATOM     41  HN  GLN A  82       6.676 -24.495   6.791  1.00 10.00      A   
ATOM     42  CA  GLN A  82       5.498 -22.760   7.071  1.00 10.00      A   
ATOM     43  CB  GLN A  82       6.496 -22.379   8.169  1.00 10.00      A   
ATOM     44  CG  GLN A  82       6.184 -21.059   8.859  1.00 10.00      A   
ATOM     45  CD  GLN A  82       7.402 -20.435   9.511  1.00 10.00      A   
ATOM     46  OE1 GLN A  82       8.302 -21.134   9.979  1.00 10.00      A   
ATOM     47  NE2 GLN A  82       7.447 -19.112   9.530  1.00 10.00      A   
ATOM     48 HE21 GLN A  82       6.695 -18.613   9.121  1.00 10.00      A   
ATOM     49 HE22 GLN A  82       8.220 -18.681   9.946  1.00 10.00      A   
ATOM     50  C   GLN A  82       5.378 -21.614   6.069  1.00 10.00      A   
ATOM     51  O   GLN A  82       4.363 -20.915   6.033  1.00 10.00      A   
ATOM     52  N   LYS A  83       6.413 -21.433   5.250  1.00 10.00      A   
ATOM     53  HN  LYS A  83       7.189 -22.029   5.319  1.00 10.00      A   
ATOM     54  CA  LYS A  83       6.419 -20.363   4.260  1.00 10.00      A   
ATOM     55  CB  LYS A  83       7.754 -20.294   3.515  1.00 10.00      A   
ATOM     56  CG  LYS A  83       7.953 -18.999   2.741  1.00 10.00      A   
ATOM     57  CD  LYS A  83       9.367 -18.888   2.198  1.00 10.00      A   
ATOM     58  CE  LYS A  83       9.657 -17.481   1.699  1.00 10.00      A   
ATOM     59  NZ  LYS A  83      11.095 -17.291   1.379  1.00 10.00      A   
ATOM     60  HZ1 LYS A  83      11.670 -17.371   2.244  1.00 10.00      A   
ATOM     61  HZ2 LYS A  83      11.250 -16.351   0.958  1.00 10.00      A   
ATOM     62  HZ3 LYS A  83      11.409 -18.014   0.700  1.00 10.00      A   
ATOM     63  C   LYS A  83       5.262 -20.495   3.278  1.00 10.00      A   
ATOM     64  O   LYS A  83       4.678 -19.498   2.870  1.00 10.00      A   
ATOM     65  N   GLN A  84       4.924 -21.728   2.916  1.00 10.00      A   
ATOM     66  HN  GLN A  84       5.416 -22.488   3.289  1.00 10.00      A   
ATOM     67  CA  GLN A  84       3.828 -21.974   1.985  1.00 10.00      A   
ATOM     68  CB  GLN A  84       3.728 -23.463   1.648  1.00 10.00      A   
ATOM     69  CG  GLN A  84       4.726 -23.948   0.610  1.00 10.00      A   
ATOM     70  CD  GLN A  84       4.423 -25.359   0.142  1.00 10.00      A   
ATOM     71  OE1 GLN A  84       3.265 -25.784   0.131  1.00 10.00      A   
ATOM     72  NE2 GLN A  84       5.455 -26.090  -0.246  1.00 10.00      A   
ATOM     73 HE21 GLN A  84       6.350 -25.686  -0.212  1.00 10.00      A   
ATOM     74 HE22 GLN A  84       5.285 -27.007  -0.550  1.00 10.00      A   
ATOM     75  C   GLN A  84       2.503 -21.498   2.569  1.00 10.00      A   
ATOM     76  O   GLN A  84       1.665 -20.938   1.862  1.00 10.00      A   
ATOM     77  N   LEU A  85       2.331 -21.713   3.866  1.00 10.00      A   
ATOM     78  HN  LEU A  85       3.051 -22.144   4.378  1.00 10.00      A   
ATOM     79  CA  LEU A  85       1.109 -21.323   4.553  1.00 10.00      A   
ATOM     80  CB  LEU A  85       1.042 -21.972   5.940  1.00 10.00      A   
ATOM     81  CG  LEU A  85       1.281 -23.484   5.991  1.00 10.00      A   
ATOM     82  CD1 LEU A  85       1.180 -23.997   7.418  1.00 10.00      A   
ATOM     83  CD2 LEU A  85       0.303 -24.215   5.084  1.00 10.00      A   
ATOM     84  C   LEU A  85       1.007 -19.808   4.678  1.00 10.00      A   
ATOM     85  O   LEU A  85      -0.009 -19.212   4.313  1.00 10.00      A   
ATOM     86  N   GLU A  86       2.070 -19.189   5.178  1.00 10.00      A   
ATOM     87  HN  GLU A  86       2.858 -19.722   5.432  1.00 10.00      A   
ATOM     88  CA  GLU A  86       2.101 -17.742   5.363  1.00 10.00      A   
ATOM     89  CB  GLU A  86       3.328 -17.320   6.174  1.00 10.00      A   
ATOM     90  CG  GLU A  86       3.350 -17.873   7.592  1.00 10.00      A   
ATOM     91  CD  GLU A  86       4.457 -17.278   8.438  1.00 10.00      A   
ATOM     92  OE1 GLU A  86       5.636 -17.599   8.192  1.00 10.00      A   
ATOM     93  OE2 GLU A  86       4.150 -16.482   9.355  1.00 10.00      A   
ATOM     94  C   GLU A  86       2.042 -16.995   4.030  1.00 10.00      A   
ATOM     95  O   GLU A  86       1.460 -15.916   3.940  1.00 10.00      A   
ATOM     96  N   LEU A  87       2.641 -17.574   2.997  1.00 10.00      A   
ATOM     97  HN  LEU A  87       3.106 -18.430   3.127  1.00 10.00      A   
ATOM     98  CA  LEU A  87       2.640 -16.955   1.677  1.00 10.00      A   
ATOM     99  CB  LEU A  87       3.655 -17.639   0.754  1.00 10.00      A   
ATOM    100  CG  LEU A  87       3.755 -17.095  -0.674  1.00 10.00      A   
ATOM    101  CD1 LEU A  87       4.342 -15.691  -0.677  1.00 10.00      A   
ATOM    102  CD2 LEU A  87       4.584 -18.026  -1.545  1.00 10.00      A   
ATOM    103  C   LEU A  87       1.252 -17.003   1.049  1.00 10.00      A   
ATOM    104  O   LEU A  87       0.775 -16.010   0.499  1.00 10.00      A   
ATOM    105  N   LYS A  88       0.597 -18.153   1.156  1.00 10.00      A   
ATOM    106  HN  LYS A  88       1.018 -18.902   1.632  1.00 10.00      A   
ATOM    107  CA  LYS A  88      -0.728 -18.327   0.580  1.00 10.00      A   
ATOM    108  CB  LYS A  88      -1.175 -19.787   0.613  1.00 10.00      A   
ATOM    109  CG  LYS A  88      -1.695 -20.287  -0.726  1.00 10.00      A   
ATOM    110  CD  LYS A  88      -0.677 -20.045  -1.831  1.00 10.00      A   
ATOM    111  CE  LYS A  88      -1.320 -20.085  -3.207  1.00 10.00      A   
ATOM    112  NZ  LYS A  88      -0.397 -19.580  -4.258  1.00 10.00      A   
ATOM    113  HZ1 LYS A  88      -0.090 -18.603  -4.028  1.00 10.00      A   
ATOM    114  HZ2 LYS A  88      -0.870 -19.571  -5.182  1.00 10.00      A   
ATOM    115  HZ3 LYS A  88       0.444 -20.186  -4.319  1.00 10.00      A   
ATOM    116  C   LYS A  88      -1.767 -17.413   1.218  1.00 10.00      A   
ATOM    117  O   LYS A  88      -2.597 -16.832   0.517  1.00 10.00      A   
ATOM    118  N   VAL A  89      -1.721 -17.270   2.540  1.00 10.00      A   
ATOM    119  HN  VAL A  89      -1.042 -17.758   3.059  1.00 10.00      A   
ATOM    120  CA  VAL A  89      -2.673 -16.402   3.230  1.00 10.00      A   
ATOM    121  CB  VAL A  89      -2.678 -16.583   4.765  1.00 10.00      A   
ATOM    122  CG1 VAL A  89      -3.121 -17.989   5.138  1.00 10.00      A   
ATOM    123  CG2 VAL A  89      -1.322 -16.265   5.374  1.00 10.00      A   
ATOM    124  C   VAL A  89      -2.438 -14.940   2.858  1.00 10.00      A   
ATOM    125  O   VAL A  89      -3.362 -14.127   2.873  1.00 10.00      A   
ATOM    126  N   SER A  90      -1.198 -14.622   2.501  1.00 10.00      A   
ATOM    127  HN  SER A  90      -0.504 -15.316   2.510  1.00 10.00      A   
ATOM    128  CA  SER A  90      -0.843 -13.272   2.102  1.00 10.00      A   
ATOM    129  CB  SER A  90       0.678 -13.081   2.111  1.00 10.00      A   
ATOM    130  OG  SER A  90       1.026 -11.713   1.961  1.00 10.00      A   
ATOM    131  HG  SER A  90       0.417 -11.295   1.340  1.00 10.00      A   
ATOM    132  C   SER A  90      -1.410 -12.980   0.717  1.00 10.00      A   
ATOM    133  O   SER A  90      -1.791 -11.850   0.418  1.00 10.00      A   
ATOM    134  N   GLU A  91      -1.472 -14.008  -0.122  1.00 10.00      A   
ATOM    135  HN  GLU A  91      -1.141 -14.887   0.168  1.00 10.00      A   
ATOM    136  CA  GLU A  91      -2.012 -13.858  -1.465  1.00 10.00      A   
ATOM    137  CB  GLU A  91      -1.556 -15.001  -2.372  1.00 10.00      A   
ATOM    138  CG  GLU A  91      -0.048 -15.092  -2.535  1.00 10.00      A   
ATOM    139  CD  GLU A  91       0.362 -15.970  -3.698  1.00 10.00      A   
ATOM    140  OE1 GLU A  91       0.675 -15.422  -4.779  1.00 10.00      A   
ATOM    141  OE2 GLU A  91       0.384 -17.208  -3.539  1.00 10.00      A   
ATOM    142  C   GLU A  91      -3.534 -13.796  -1.406  1.00 10.00      A   
ATOM    143  O   GLU A  91      -4.173 -13.118  -2.212  1.00 10.00      A   
ATOM    144  N   LEU A  92      -4.101 -14.503  -0.432  1.00 10.00      A   
ATOM    145  HN  LEU A  92      -3.531 -15.032   0.167  1.00 10.00      A   
ATOM    146  CA  LEU A  92      -5.542 -14.528  -0.235  1.00 10.00      A   
ATOM    147  CB  LEU A  92      -5.905 -15.454   0.929  1.00 10.00      A   
ATOM    148  CG  LEU A  92      -5.946 -16.952   0.620  1.00 10.00      A   
ATOM    149  CD1 LEU A  92      -5.970 -17.760   1.908  1.00 10.00      A   
ATOM    150  CD2 LEU A  92      -7.157 -17.284  -0.236  1.00 10.00      A   
ATOM    151  C   LEU A  92      -6.063 -13.125   0.046  1.00 10.00      A   
ATOM    152  O   LEU A  92      -6.972 -12.644  -0.631  1.00 10.00      A   
ATOM    153  N   VAL A  93      -5.465 -12.464   1.034  1.00 10.00      A   
ATOM    154  HN  VAL A  93      -4.738 -12.898   1.531  1.00 10.00      A   
ATOM    155  CA  VAL A  93      -5.871 -11.113   1.401  1.00 10.00      A   
ATOM    156  CB  VAL A  93      -5.205 -10.613   2.703  1.00 10.00      A   
ATOM    157  CG1 VAL A  93      -5.744 -11.374   3.904  1.00 10.00      A   
ATOM    158  CG2 VAL A  93      -3.691 -10.730   2.632  1.00 10.00      A   
ATOM    159  C   VAL A  93      -5.629 -10.125   0.260  1.00 10.00      A   
ATOM    160  O   VAL A  93      -6.421  -9.206   0.052  1.00 10.00      A   
ATOM    161  N   GLN A  94      -4.543 -10.329  -0.485  1.00 10.00      A   
ATOM    162  HN  GLN A  94      -3.950 -11.080  -0.266  1.00 10.00      A   
ATOM    163  CA  GLN A  94      -4.210  -9.465  -1.614  1.00 10.00      A   
ATOM    164  CB  GLN A  94      -2.909  -9.925  -2.277  1.00 10.00      A   
ATOM    165  CG  GLN A  94      -1.644  -9.373  -1.640  1.00 10.00      A   
ATOM    166  CD  GLN A  94      -0.388  -9.833  -2.358  1.00 10.00      A   
ATOM    167  OE1 GLN A  94      -0.329 -10.943  -2.888  1.00 10.00      A   
ATOM    168  NE2 GLN A  94       0.622  -8.978  -2.389  1.00 10.00      A   
ATOM    169 HE21 GLN A  94       0.507  -8.110  -1.952  1.00 10.00      A   
ATOM    170 HE22 GLN A  94       1.442  -9.246  -2.858  1.00 10.00      A   
ATOM    171  C   GLN A  94      -5.335  -9.482  -2.641  1.00 10.00      A   
ATOM    172  O   GLN A  94      -5.757  -8.436  -3.139  1.00 10.00      A   
ATOM    173  N   PHE A  95      -5.817 -10.681  -2.938  1.00 10.00      A   
ATOM    174  HN  PHE A  95      -5.430 -11.472  -2.499  1.00 10.00      A   
ATOM    175  CA  PHE A  95      -6.896 -10.867  -3.895  1.00 10.00      A   
ATOM    176  CB  PHE A  95      -7.170 -12.366  -4.076  1.00 10.00      A   
ATOM    177  CG  PHE A  95      -8.259 -12.692  -5.059  1.00 10.00      A   
ATOM    178  CD1 PHE A  95      -8.017 -12.653  -6.421  1.00 10.00      A   
ATOM    179  CD2 PHE A  95      -9.524 -13.045  -4.618  1.00 10.00      A   
ATOM    180  CE1 PHE A  95      -9.015 -12.961  -7.326  1.00 10.00      A   
ATOM    181  CE2 PHE A  95     -10.527 -13.353  -5.517  1.00 10.00      A   
ATOM    182  CZ  PHE A  95     -10.273 -13.310  -6.873  1.00 10.00      A   
ATOM    183  C   PHE A  95      -8.162 -10.149  -3.432  1.00 10.00      A   
ATOM    184  O   PHE A  95      -8.793  -9.422  -4.202  1.00 10.00      A   
ATOM    185  N   LEU A  96      -8.510 -10.340  -2.165  1.00 10.00      A   
ATOM    186  HN  LEU A  96      -7.946 -10.910  -1.596  1.00 10.00      A   
ATOM    187  CA  LEU A  96      -9.703  -9.729  -1.592  1.00 10.00      A   
ATOM    188  CB  LEU A  96      -9.925 -10.221  -0.157  1.00 10.00      A   
ATOM    189  CG  LEU A  96      -9.788 -11.728   0.086  1.00 10.00      A   
ATOM    190  CD1 LEU A  96     -10.059 -12.062   1.545  1.00 10.00      A   
ATOM    191  CD2 LEU A  96     -10.708 -12.521  -0.830  1.00 10.00      A   
ATOM    192  C   LEU A  96      -9.620  -8.205  -1.613  1.00 10.00      A   
ATOM    193  O   LEU A  96     -10.577  -7.532  -1.993  1.00 10.00      A   
ATOM    194  N   LEU A  97      -8.466  -7.674  -1.221  1.00 10.00      A   
ATOM    195  HN  LEU A  97      -7.734  -8.276  -0.953  1.00 10.00      A   
ATOM    196  CA  LEU A  97      -8.247  -6.230  -1.169  1.00 10.00      A   
ATOM    197  CB  LEU A  97      -6.814  -5.923  -0.724  1.00 10.00      A   
ATOM    198  CG  LEU A  97      -6.456  -6.264   0.722  1.00 10.00      A   
ATOM    199  CD1 LEU A  97      -4.959  -6.116   0.945  1.00 10.00      A   
ATOM    200  CD2 LEU A  97      -7.228  -5.382   1.686  1.00 10.00      A   
ATOM    201  C   LEU A  97      -8.510  -5.549  -2.509  1.00 10.00      A   
ATOM    202  O   LEU A  97      -9.194  -4.529  -2.574  1.00 10.00      A   
ATOM    203  N   ILE A  98      -7.969  -6.121  -3.572  1.00 10.00      A   
ATOM    204  HN  ILE A  98      -7.456  -6.952  -3.463  1.00 10.00      A   
ATOM    205  CA  ILE A  98      -8.120  -5.545  -4.904  1.00 10.00      A   
ATOM    206  CB  ILE A  98      -7.092  -6.133  -5.898  1.00 10.00      A   
ATOM    207  CG1 ILE A  98      -5.667  -6.002  -5.345  1.00 10.00      A   
ATOM    208  CG2 ILE A  98      -7.201  -5.456  -7.257  1.00 10.00      A   
ATOM    209  CD1 ILE A  98      -5.235  -4.577  -5.063  1.00 10.00      A   
ATOM    210  C   ILE A  98      -9.537  -5.705  -5.456  1.00 10.00      A   
ATOM    211  O   ILE A  98     -10.077  -4.786  -6.078  1.00 10.00      A   
ATOM    212  N   LYS A  99     -10.146  -6.859  -5.212  1.00 10.00      A   
ATOM    213  HN  LYS A  99      -9.683  -7.543  -4.677  1.00 10.00      A   
ATOM    214  CA  LYS A  99     -11.488  -7.133  -5.715  1.00 10.00      A   
ATOM    215  CB  LYS A  99     -11.786  -8.634  -5.718  1.00 10.00      A   
ATOM    216  CG  LYS A  99     -10.863  -9.462  -6.601  1.00 10.00      A   
ATOM    217  CD  LYS A  99     -10.895  -8.997  -8.049  1.00 10.00      A   
ATOM    218  CE  LYS A  99      -9.998  -9.866  -8.916  1.00 10.00      A   
ATOM    219  NZ  LYS A  99      -9.868  -9.341 -10.299  1.00 10.00      A   
ATOM    220  HZ1 LYS A  99     -10.790  -9.350 -10.776  1.00 10.00      A   
ATOM    221  HZ2 LYS A  99      -9.202  -9.927 -10.842  1.00 10.00      A   
ATOM    222  HZ3 LYS A  99      -9.509  -8.366 -10.277  1.00 10.00      A   
ATOM    223  C   LYS A  99     -12.577  -6.374  -4.955  1.00 10.00      A   
ATOM    224  O   LYS A  99     -13.538  -5.896  -5.560  1.00 10.00      A   
ATOM    225  N   ASP A 100     -12.428  -6.257  -3.638  1.00 10.00      A   
ATOM    226  HN  ASP A 100     -11.636  -6.648  -3.201  1.00 10.00      A   
ATOM    227  CA  ASP A 100     -13.424  -5.561  -2.822  1.00 10.00      A   
ATOM    228  CB  ASP A 100     -13.175  -5.741  -1.325  1.00 10.00      A   
ATOM    229  CG  ASP A 100     -14.154  -4.940  -0.485  1.00 10.00      A   
ATOM    230  OD1 ASP A 100     -15.269  -5.439  -0.217  1.00 10.00      A   
ATOM    231  OD2 ASP A 100     -13.820  -3.800  -0.100  1.00 10.00      A   
ATOM    232  C   ASP A 100     -13.516  -4.082  -3.163  1.00 10.00      A   
ATOM    233  O   ASP A 100     -14.597  -3.499  -3.116  1.00 10.00      A   
ATOM    234  N   GLN A 101     -12.393  -3.478  -3.529  1.00 10.00      A   
ATOM    235  HN  GLN A 101     -11.558  -3.993  -3.554  1.00 10.00      A   
ATOM    236  CA  GLN A 101     -12.374  -2.060  -3.876  1.00 10.00      A   
ATOM    237  CB  GLN A 101     -10.949  -1.539  -4.047  1.00 10.00      A   
ATOM    238  CG  GLN A 101     -10.313  -1.082  -2.745  1.00 10.00      A   
ATOM    239  CD  GLN A 101      -8.969  -0.413  -2.941  1.00 10.00      A   
ATOM    240  OE1 GLN A 101      -8.206  -0.764  -3.846  1.00 10.00      A   
ATOM    241  NE2 GLN A 101      -8.676   0.571  -2.104  1.00 10.00      A   
ATOM    242 HE21 GLN A 101      -9.346   0.816  -1.413  1.00 10.00      A   
ATOM    243 HE22 GLN A 101      -7.811   1.013  -2.192  1.00 10.00      A   
ATOM    244  C   GLN A 101     -13.230  -1.756  -5.106  1.00 10.00      A   
ATOM    245  O   GLN A 101     -13.572  -0.604  -5.363  1.00 10.00      A   
ATOM    246  N   LYS A 102     -13.571  -2.793  -5.863  1.00 10.00      A   
ATOM    247  HN  LYS A 102     -13.252  -3.688  -5.619  1.00 10.00      A   
ATOM    248  CA  LYS A 102     -14.408  -2.632  -7.044  1.00 10.00      A   
ATOM    249  CB  LYS A 102     -13.853  -3.449  -8.218  1.00 10.00      A   
ATOM    250  CG  LYS A 102     -14.393  -3.031  -9.578  1.00 10.00      A   
ATOM    251  CD  LYS A 102     -13.457  -3.440 -10.703  1.00 10.00      A   
ATOM    252  CE  LYS A 102     -13.897  -2.833 -12.024  1.00 10.00      A   
ATOM    253  NZ  LYS A 102     -12.881  -3.021 -13.095  1.00 10.00      A   
ATOM    254  HZ1 LYS A 102     -12.770  -4.031 -13.311  1.00 10.00      A   
ATOM    255  HZ2 LYS A 102     -11.963  -2.641 -12.788  1.00 10.00      A   
ATOM    256  HZ3 LYS A 102     -13.176  -2.521 -13.958  1.00 10.00      A   
ATOM    257  C   LYS A 102     -15.839  -3.053  -6.716  1.00 10.00      A   
ATOM    258  O   LYS A 102     -16.748  -2.907  -7.532  1.00 10.00      A   
ATOM    259  N   LYS A 103     -16.016  -3.557  -5.491  1.00 10.00      A   
ATOM    260  HN  LYS A 103     -15.239  -3.608  -4.893  1.00 10.00      A   
ATOM    261  CA  LYS A 103     -17.311  -4.021  -4.992  1.00 10.00      A   
ATOM    262  CB  LYS A 103     -18.241  -2.850  -4.643  1.00 10.00      A   
ATOM    263  CG  LYS A 103     -17.684  -1.889  -3.600  1.00 10.00      A   
ATOM    264  CD  LYS A 103     -17.392  -2.591  -2.280  1.00 10.00      A   
ATOM    265  CE  LYS A 103     -16.600  -1.695  -1.338  1.00 10.00      A   
ATOM    266  NZ  LYS A 103     -16.039  -2.449  -0.183  1.00 10.00      A   
ATOM    267  HZ1 LYS A 103     -15.953  -1.828   0.646  1.00 10.00      A   
ATOM    268  HZ2 LYS A 103     -15.086  -2.822  -0.418  1.00 10.00      A   
ATOM    269  HZ3 LYS A 103     -16.651  -3.252   0.058  1.00 10.00      A   
ATOM    270  C   LYS A 103     -17.980  -5.000  -5.955  1.00 10.00      A   
ATOM    271  O   LYS A 103     -19.074  -4.746  -6.461  1.00 10.00      A   
ATOM    272  N   ILE A 104     -17.309  -6.122  -6.199  1.00 10.00      A   
ATOM    273  HN  ILE A 104     -16.443  -6.261  -5.766  1.00 10.00      A   
ATOM    274  CA  ILE A 104     -17.826  -7.145  -7.105  1.00 10.00      A   
ATOM    275  CB  ILE A 104     -16.779  -8.235  -7.440  1.00 10.00      A   
ATOM    276  CG1 ILE A 104     -15.455  -7.598  -7.884  1.00 10.00      A   
ATOM    277  CG2 ILE A 104     -17.305  -9.182  -8.511  1.00 10.00      A   
ATOM    278  CD1 ILE A 104     -15.553  -6.788  -9.160  1.00 10.00      A   
ATOM    279  C   ILE A 104     -19.138  -7.767  -6.595  1.00 10.00      A   
ATOM    280  O   ILE A 104     -20.159  -7.687  -7.279  1.00 10.00      A   
ATOM    281  N   PRO A 105     -19.157  -8.389  -5.393  1.00 10.00      A   
ATOM    282  CA  PRO A 105     -18.002  -8.541  -4.513  1.00 10.00      A   
ATOM    283  CB  PRO A 105     -18.649  -8.437  -3.132  1.00 10.00      A   
ATOM    284  CG  PRO A 105     -20.029  -8.993  -3.302  1.00 10.00      A   
ATOM    285  CD  PRO A 105     -20.352  -8.982  -4.779  1.00 10.00      A   
ATOM    286  C   PRO A 105     -17.328  -9.906  -4.683  1.00 10.00      A   
ATOM    287  O   PRO A 105     -17.575 -10.611  -5.662  1.00 10.00      A   
ATOM    288  N   ILE A 106     -16.491 -10.278  -3.726  1.00 10.00      A   
ATOM    289  HN  ILE A 106     -16.363  -9.698  -2.949  1.00 10.00      A   
ATOM    290  CA  ILE A 106     -15.773 -11.545  -3.792  1.00 10.00      A   
ATOM    291  CB  ILE A 106     -14.596 -11.602  -2.798  1.00 10.00      A   
ATOM    292  CG1 ILE A 106     -15.036 -11.134  -1.408  1.00 10.00      A   
ATOM    293  CG2 ILE A 106     -13.432 -10.764  -3.304  1.00 10.00      A   
ATOM    294  CD1 ILE A 106     -14.094 -11.539  -0.298  1.00 10.00      A   
ATOM    295  C   ILE A 106     -16.688 -12.746  -3.569  1.00 10.00      A   
ATOM    296  O   ILE A 106     -17.455 -12.798  -2.602  1.00 10.00      A   
ATOM    297  N   LYS A 107     -16.604 -13.705  -4.478  1.00 10.00      A   
ATOM    298  HN  LYS A 107     -15.988 -13.593  -5.237  1.00 10.00      A   
ATOM    299  CA  LYS A 107     -17.398 -14.916  -4.391  1.00 10.00      A   
ATOM    300  CB  LYS A 107     -18.158 -15.163  -5.695  1.00 10.00      A   
ATOM    301  CG  LYS A 107     -19.019 -13.990  -6.132  1.00 10.00      A   
ATOM    302  CD  LYS A 107     -20.036 -14.405  -7.180  1.00 10.00      A   
ATOM    303  CE  LYS A 107     -20.832 -13.212  -7.674  1.00 10.00      A   
ATOM    304  NZ  LYS A 107     -22.062 -13.625  -8.398  1.00 10.00      A   
ATOM    305  HZ1 LYS A 107     -22.634 -14.257  -7.802  1.00 10.00      A   
ATOM    306  HZ2 LYS A 107     -21.815 -14.127  -9.274  1.00 10.00      A   
ATOM    307  HZ3 LYS A 107     -22.631 -12.790  -8.640  1.00 10.00      A   
ATOM    308  C   LYS A 107     -16.500 -16.100  -4.058  1.00 10.00      A   
ATOM    309  O   LYS A 107     -15.419 -16.251  -4.630  1.00 10.00      A   
ATOM    310  N   ARG A 108     -16.959 -16.931  -3.133  1.00 10.00      A   
ATOM    311  HN  ARG A 108     -17.837 -16.748  -2.730  1.00 10.00      A   
ATOM    312  CA  ARG A 108     -16.205 -18.101  -2.682  1.00 10.00      A   
ATOM    313  CB  ARG A 108     -17.013 -18.863  -1.629  1.00 10.00      A   
ATOM    314  CG  ARG A 108     -16.281 -20.021  -0.970  1.00 10.00      A   
ATOM    315  CD  ARG A 108     -17.030 -20.485   0.266  1.00 10.00      A   
ATOM    316  NE  ARG A 108     -16.558 -21.774   0.766  1.00 10.00      A   
ATOM    317  HE  ARG A 108     -15.628 -22.023   0.572  1.00 10.00      A   
ATOM    318  CZ  ARG A 108     -17.318 -22.609   1.474  1.00 10.00      A   
ATOM    319  NH1 ARG A 108     -18.592 -22.305   1.711  1.00 10.00      A   
ATOM    320 HH11 ARG A 108     -19.000 -21.419   1.335  1.00 10.00      A   
ATOM    321 HH12 ARG A 108     -19.192 -22.950   2.272  1.00 10.00      A   
ATOM    322  NH2 ARG A 108     -16.817 -23.755   1.926  1.00 10.00      A   
ATOM    323 HH21 ARG A 108     -15.825 -24.017   1.724  1.00 10.00      A   
ATOM    324 HH22 ARG A 108     -17.412 -24.401   2.492  1.00 10.00      A   
ATOM    325  C   ARG A 108     -15.806 -19.033  -3.829  1.00 10.00      A   
ATOM    326  O   ARG A 108     -14.747 -19.661  -3.783  1.00 10.00      A   
ATOM    327  N   ALA A 109     -16.643 -19.108  -4.857  1.00 10.00      A   
ATOM    328  HN  ALA A 109     -17.456 -18.564  -4.849  1.00 10.00      A   
ATOM    329  CA  ALA A 109     -16.378 -19.973  -6.003  1.00 10.00      A   
ATOM    330  CB  ALA A 109     -17.573 -19.992  -6.944  1.00 10.00      A   
ATOM    331  C   ALA A 109     -15.113 -19.560  -6.750  1.00 10.00      A   
ATOM    332  O   ALA A 109     -14.250 -20.393  -7.028  1.00 10.00      A   
ATOM    333  N   ASP A 110     -14.998 -18.273  -7.056  1.00 10.00      A   
ATOM    334  HN  ASP A 110     -15.706 -17.651  -6.787  1.00 10.00      A   
ATOM    335  CA  ASP A 110     -13.838 -17.762  -7.783  1.00 10.00      A   
ATOM    336  CB  ASP A 110     -14.050 -16.312  -8.230  1.00 10.00      A   
ATOM    337  CG  ASP A 110     -15.133 -16.163  -9.280  1.00 10.00      A   
ATOM    338  OD1 ASP A 110     -14.959 -16.677 -10.410  1.00 10.00      A   
ATOM    339  OD2 ASP A 110     -16.169 -15.532  -8.978  1.00 10.00      A   
ATOM    340  C   ASP A 110     -12.569 -17.870  -6.952  1.00 10.00      A   
ATOM    341  O   ASP A 110     -11.514 -18.223  -7.469  1.00 10.00      A   
ATOM    342  N   ILE A 111     -12.677 -17.576  -5.660  1.00 10.00      A   
ATOM    343  HN  ILE A 111     -13.554 -17.308  -5.306  1.00 10.00      A   
ATOM    344  CA  ILE A 111     -11.528 -17.633  -4.755  1.00 10.00      A   
ATOM    345  CB  ILE A 111     -11.927 -17.265  -3.309  1.00 10.00      A   
ATOM    346  CG1 ILE A 111     -12.550 -15.867  -3.268  1.00 10.00      A   
ATOM    347  CG2 ILE A 111     -10.720 -17.336  -2.380  1.00 10.00      A   
ATOM    348  CD1 ILE A 111     -13.159 -15.504  -1.930  1.00 10.00      A   
ATOM    349  C   ILE A 111     -10.874 -19.017  -4.765  1.00 10.00      A   
ATOM    350  O   ILE A 111      -9.648 -19.136  -4.844  1.00 10.00      A   
ATOM    351  N   LEU A 112     -11.706 -20.052  -4.710  1.00 10.00      A   
ATOM    352  HN  LEU A 112     -12.672 -19.880  -4.676  1.00 10.00      A   
ATOM    353  CA  LEU A 112     -11.234 -21.436  -4.700  1.00 10.00      A   
ATOM    354  CB  LEU A 112     -12.409 -22.399  -4.503  1.00 10.00      A   
ATOM    355  CG  LEU A 112     -12.905 -22.579  -3.066  1.00 10.00      A   
ATOM    356  CD1 LEU A 112     -14.308 -23.166  -3.053  1.00 10.00      A   
ATOM    357  CD2 LEU A 112     -11.949 -23.466  -2.284  1.00 10.00      A   
ATOM    358  C   LEU A 112     -10.475 -21.799  -5.976  1.00 10.00      A   
ATOM    359  O   LEU A 112      -9.586 -22.652  -5.960  1.00 10.00      A   
ATOM    360  N   LYS A 113     -10.816 -21.143  -7.071  1.00 10.00      A   
ATOM    361  HN  LYS A 113     -11.515 -20.455  -7.017  1.00 10.00      A   
ATOM    362  CA  LYS A 113     -10.184 -21.414  -8.353  1.00 10.00      A   
ATOM    363  CB  LYS A 113     -11.243 -21.352  -9.468  1.00 10.00      A   
ATOM    364  CG  LYS A 113     -10.736 -20.930 -10.839  1.00 10.00      A   
ATOM    365  CD  LYS A 113     -10.997 -19.453 -11.093  1.00 10.00      A   
ATOM    366  CE  LYS A 113     -10.544 -19.042 -12.483  1.00 10.00      A   
ATOM    367  NZ  LYS A 113     -11.352 -19.694 -13.546  1.00 10.00      A   
ATOM    368  HZ1 LYS A 113     -12.346 -19.393 -13.473  1.00 10.00      A   
ATOM    369  HZ2 LYS A 113     -11.309 -20.729 -13.446  1.00 10.00      A   
ATOM    370  HZ3 LYS A 113     -10.987 -19.433 -14.483  1.00 10.00      A   
ATOM    371  C   LYS A 113      -9.017 -20.464  -8.639  1.00 10.00      A   
ATOM    372  O   LYS A 113      -8.043 -20.841  -9.295  1.00 10.00      A   
ATOM    373  N   HIS A 114      -9.118 -19.240  -8.140  1.00 10.00      A   
ATOM    374  HN  HIS A 114      -9.913 -19.005  -7.610  1.00 10.00      A   
ATOM    375  CA  HIS A 114      -8.094 -18.228  -8.371  1.00 10.00      A   
ATOM    376  CB  HIS A 114      -8.634 -16.816  -8.110  1.00 10.00      A   
ATOM    377  CG  HIS A 114      -9.311 -16.190  -9.293  1.00 10.00      A   
ATOM    378  ND1 HIS A 114      -8.660 -15.838 -10.456  1.00 10.00      A   
ATOM    379  HD1 HIS A 114      -7.703 -15.966 -10.646  1.00 10.00      A   
ATOM    380  CD2 HIS A 114     -10.610 -15.843  -9.478  1.00 10.00      A   
ATOM    381  CE1 HIS A 114      -9.562 -15.305 -11.289  1.00 10.00      A   
ATOM    382  NE2 HIS A 114     -10.762 -15.283 -10.743  1.00 10.00      A   
ATOM    383  C   HIS A 114      -6.802 -18.460  -7.588  1.00 10.00      A   
ATOM    384  O   HIS A 114      -5.775 -18.805  -8.170  1.00 10.00      A   
ATOM    385  N   VAL A 115      -6.851 -18.284  -6.275  1.00 10.00      A   
ATOM    386  HN  VAL A 115      -7.706 -18.054  -5.850  1.00 10.00      A   
ATOM    387  CA  VAL A 115      -5.652 -18.428  -5.452  1.00 10.00      A   
ATOM    388  CB  VAL A 115      -5.495 -17.269  -4.446  1.00 10.00      A   
ATOM    389  CG1 VAL A 115      -4.933 -16.038  -5.138  1.00 10.00      A   
ATOM    390  CG2 VAL A 115      -6.827 -16.948  -3.783  1.00 10.00      A   
ATOM    391  C   VAL A 115      -5.547 -19.764  -4.723  1.00 10.00      A   
ATOM    392  O   VAL A 115      -4.457 -20.150  -4.300  1.00 10.00      A   
ATOM    393  N   ILE A 116      -6.659 -20.469  -4.572  1.00 10.00      A   
ATOM    394  HN  ILE A 116      -7.504 -20.124  -4.933  1.00 10.00      A   
ATOM    395  CA  ILE A 116      -6.646 -21.753  -3.876  1.00 10.00      A   
ATOM    396  CB  ILE A 116      -8.040 -22.139  -3.334  1.00 10.00      A   
ATOM    397  CG1 ILE A 116      -8.502 -21.115  -2.294  1.00 10.00      A   
ATOM    398  CG2 ILE A 116      -8.043 -23.541  -2.741  1.00 10.00      A   
ATOM    399  CD1 ILE A 116      -7.539 -20.929  -1.139  1.00 10.00      A   
ATOM    400  C   ILE A 116      -6.052 -22.867  -4.745  1.00 10.00      A   
ATOM    401  O   ILE A 116      -4.888 -23.241  -4.570  1.00 10.00      A   
ATOM    402  N   GLY A 117      -6.845 -23.387  -5.677  1.00 10.00      A   
ATOM    403  HN  GLY A 117      -7.768 -23.055  -5.763  1.00 10.00      A   
ATOM    404  CA  GLY A 117      -6.374 -24.440  -6.563  1.00 10.00      A   
ATOM    405  C   GLY A 117      -6.012 -25.731  -5.846  1.00 10.00      A   
ATOM    406  O   GLY A 117      -6.865 -26.588  -5.627  1.00 10.00      A   
ATOM    407  N   ASP A 118      -4.743 -25.864  -5.473  1.00 10.00      A   
ATOM    408  HN  ASP A 118      -4.120 -25.128  -5.650  1.00 10.00      A   
ATOM    409  CA  ASP A 118      -4.254 -27.063  -4.796  1.00 10.00      A   
ATOM    410  CB  ASP A 118      -2.754 -27.249  -5.060  1.00 10.00      A   
ATOM    411  CG  ASP A 118      -2.120 -28.310  -4.176  1.00 10.00      A   
ATOM    412  OD1 ASP A 118      -2.214 -29.511  -4.512  1.00 10.00      A   
ATOM    413  OD2 ASP A 118      -1.517 -27.948  -3.146  1.00 10.00      A   
ATOM    414  C   ASP A 118      -4.515 -27.027  -3.294  1.00 10.00      A   
ATOM    415  O   ASP A 118      -4.719 -28.067  -2.666  1.00 10.00      A   
ATOM    416  N   TYR A 119      -4.544 -25.828  -2.726  1.00 10.00      A   
ATOM    417  HN  TYR A 119      -4.435 -25.033  -3.290  1.00 10.00      A   
ATOM    418  CA  TYR A 119      -4.749 -25.655  -1.288  1.00 10.00      A   
ATOM    419  CB  TYR A 119      -4.224 -24.287  -0.835  1.00 10.00      A   
ATOM    420  CG  TYR A 119      -2.714 -24.154  -0.864  1.00 10.00      A   
ATOM    421  CD1 TYR A 119      -1.977 -24.115   0.314  1.00 10.00      A   
ATOM    422  CD2 TYR A 119      -2.024 -24.066  -2.068  1.00 10.00      A   
ATOM    423  CE1 TYR A 119      -0.599 -23.991   0.294  1.00 10.00      A   
ATOM    424  CE2 TYR A 119      -0.647 -23.944  -2.098  1.00 10.00      A   
ATOM    425  CZ  TYR A 119       0.062 -23.907  -0.915  1.00 10.00      A   
ATOM    426  OH  TYR A 119       1.434 -23.783  -0.944  1.00 10.00      A   
ATOM    427  HH  TYR A 119       1.832 -24.477  -0.399  1.00 10.00      A   
ATOM    428  C   TYR A 119      -6.214 -25.830  -0.881  1.00 10.00      A   
ATOM    429  O   TYR A 119      -6.751 -25.045  -0.102  1.00 10.00      A   
ATOM    430  N   LYS A 120      -6.851 -26.873  -1.399  1.00 10.00      A   
ATOM    431  HN  LYS A 120      -6.361 -27.477  -2.001  1.00 10.00      A   
ATOM    432  CA  LYS A 120      -8.250 -27.149  -1.094  1.00 10.00      A   
ATOM    433  CB  LYS A 120      -8.870 -28.049  -2.166  1.00 10.00      A   
ATOM    434  CG  LYS A 120      -9.090 -27.373  -3.507  1.00 10.00      A   
ATOM    435  CD  LYS A 120      -9.585 -28.368  -4.543  1.00 10.00      A   
ATOM    436  CE  LYS A 120      -9.763 -27.709  -5.900  1.00 10.00      A   
ATOM    437  NZ  LYS A 120     -10.188 -28.684  -6.938  1.00 10.00      A   
ATOM    438  HZ1 LYS A 120      -9.441 -29.391  -7.092  1.00 10.00      A   
ATOM    439  HZ2 LYS A 120     -10.376 -28.195  -7.835  1.00 10.00      A   
ATOM    440  HZ3 LYS A 120     -11.056 -29.173  -6.637  1.00 10.00      A   
ATOM    441  C   LYS A 120      -8.390 -27.816   0.267  1.00 10.00      A   
ATOM    442  O   LYS A 120      -9.405 -27.655   0.945  1.00 10.00      A   
ATOM    443  N   ASP A 121      -7.363 -28.563   0.655  1.00 10.00      A   
ATOM    444  HN  ASP A 121      -6.583 -28.637   0.064  1.00 10.00      A   
ATOM    445  CA  ASP A 121      -7.354 -29.280   1.927  1.00 10.00      A   
ATOM    446  CB  ASP A 121      -6.058 -30.085   2.109  1.00 10.00      A   
ATOM    447  CG  ASP A 121      -4.832 -29.396   1.542  1.00 10.00      A   
ATOM    448  OD1 ASP A 121      -4.413 -29.750   0.421  1.00 10.00      A   
ATOM    449  OD2 ASP A 121      -4.279 -28.500   2.210  1.00 10.00      A   
ATOM    450  C   ASP A 121      -7.599 -28.367   3.125  1.00 10.00      A   
ATOM    451  O   ASP A 121      -8.671 -28.402   3.735  1.00 10.00      A   
ATOM    452  N   ILE A 122      -6.622 -27.537   3.452  1.00 10.00      A   
ATOM    453  HN  ILE A 122      -5.791 -27.541   2.922  1.00 10.00      A   
ATOM    454  CA  ILE A 122      -6.735 -26.634   4.590  1.00 10.00      A   
ATOM    455  CB  ILE A 122      -5.369 -26.384   5.259  1.00 10.00      A   
ATOM    456  CG1 ILE A 122      -4.332 -25.937   4.224  1.00 10.00      A   
ATOM    457  CG2 ILE A 122      -4.900 -27.630   5.995  1.00 10.00      A   
ATOM    458  CD1 ILE A 122      -2.989 -25.583   4.820  1.00 10.00      A   
ATOM    459  C   ILE A 122      -7.379 -25.298   4.224  1.00 10.00      A   
ATOM    460  O   ILE A 122      -7.079 -24.274   4.840  1.00 10.00      A   
ATOM    461  N   PHE A 123      -8.278 -25.311   3.243  1.00 10.00      A   
ATOM    462  HN  PHE A 123      -8.482 -26.159   2.793  1.00 10.00      A   
ATOM    463  CA  PHE A 123      -8.965 -24.091   2.816  1.00 10.00      A   
ATOM    464  CB  PHE A 123      -9.902 -24.337   1.626  1.00 10.00      A   
ATOM    465  CG  PHE A 123     -10.813 -23.178   1.322  1.00 10.00      A   
ATOM    466  CD1 PHE A 123     -10.312 -22.005   0.786  1.00 10.00      A   
ATOM    467  CD2 PHE A 123     -12.171 -23.263   1.579  1.00 10.00      A   
ATOM    468  CE1 PHE A 123     -11.147 -20.937   0.511  1.00 10.00      A   
ATOM    469  CE2 PHE A 123     -13.013 -22.202   1.306  1.00 10.00      A   
ATOM    470  CZ  PHE A 123     -12.500 -21.036   0.772  1.00 10.00      A   
ATOM    471  C   PHE A 123      -9.698 -23.385   3.969  1.00 10.00      A   
ATOM    472  O   PHE A 123      -9.491 -22.193   4.179  1.00 10.00      A   
ATOM    473  N   PRO A 124     -10.564 -24.093   4.737  1.00 10.00      A   
ATOM    474  CA  PRO A 124     -11.298 -23.481   5.858  1.00 10.00      A   
ATOM    475  CB  PRO A 124     -12.009 -24.668   6.514  1.00 10.00      A   
ATOM    476  CG  PRO A 124     -12.146 -25.668   5.422  1.00 10.00      A   
ATOM    477  CD  PRO A 124     -10.916 -25.518   4.575  1.00 10.00      A   
ATOM    478  C   PRO A 124     -10.362 -22.808   6.862  1.00 10.00      A   
ATOM    479  O   PRO A 124     -10.681 -21.757   7.422  1.00 10.00      A   
ATOM    480  N   ASP A 125      -9.198 -23.411   7.066  1.00 10.00      A   
ATOM    481  HN  ASP A 125      -8.991 -24.230   6.570  1.00 10.00      A   
ATOM    482  CA  ASP A 125      -8.213 -22.876   7.997  1.00 10.00      A   
ATOM    483  CB  ASP A 125      -7.157 -23.930   8.332  1.00 10.00      A   
ATOM    484  CG  ASP A 125      -6.179 -23.443   9.378  1.00 10.00      A   
ATOM    485  OD1 ASP A 125      -6.523 -23.481  10.579  1.00 10.00      A   
ATOM    486  OD2 ASP A 125      -5.072 -23.006   9.014  1.00 10.00      A   
ATOM    487  C   ASP A 125      -7.541 -21.640   7.417  1.00 10.00      A   
ATOM    488  O   ASP A 125      -7.411 -20.613   8.089  1.00 10.00      A   
ATOM    489  N   LEU A 126      -7.125 -21.747   6.160  1.00 10.00      A   
ATOM    490  HN  LEU A 126      -7.263 -22.599   5.685  1.00 10.00      A   
ATOM    491  CA  LEU A 126      -6.464 -20.652   5.463  1.00 10.00      A   
ATOM    492  CB  LEU A 126      -5.988 -21.121   4.085  1.00 10.00      A   
ATOM    493  CG  LEU A 126      -4.480 -21.061   3.827  1.00 10.00      A   
ATOM    494  CD1 LEU A 126      -3.723 -21.904   4.842  1.00 10.00      A   
ATOM    495  CD2 LEU A 126      -4.163 -21.508   2.408  1.00 10.00      A   
ATOM    496  C   LEU A 126      -7.403 -19.461   5.310  1.00 10.00      A   
ATOM    497  O   LEU A 126      -7.002 -18.313   5.506  1.00 10.00      A   
ATOM    498  N   PHE A 127      -8.654 -19.749   4.970  1.00 10.00      A   
ATOM    499  HN  PHE A 127      -8.904 -20.691   4.826  1.00 10.00      A   
ATOM    500  CA  PHE A 127      -9.666 -18.717   4.790  1.00 10.00      A   
ATOM    501  CB  PHE A 127     -10.986 -19.346   4.331  1.00 10.00      A   
ATOM    502  CG  PHE A 127     -11.970 -18.368   3.752  1.00 10.00      A   
ATOM    503  CD1 PHE A 127     -11.689 -17.701   2.571  1.00 10.00      A   
ATOM    504  CD2 PHE A 127     -13.179 -18.125   4.383  1.00 10.00      A   
ATOM    505  CE1 PHE A 127     -12.596 -16.810   2.028  1.00 10.00      A   
ATOM    506  CE2 PHE A 127     -14.091 -17.234   3.847  1.00 10.00      A   
ATOM    507  CZ  PHE A 127     -13.799 -16.576   2.668  1.00 10.00      A   
ATOM    508  C   PHE A 127      -9.879 -17.936   6.081  1.00 10.00      A   
ATOM    509  O   PHE A 127      -9.932 -16.706   6.072  1.00 10.00      A   
ATOM    510  N   LYS A 128      -9.989 -18.655   7.195  1.00 10.00      A   
ATOM    511  HN  LYS A 128      -9.938 -19.634   7.142  1.00 10.00      A   
ATOM    512  CA  LYS A 128     -10.190 -18.019   8.489  1.00 10.00      A   
ATOM    513  CB  LYS A 128     -10.533 -19.052   9.563  1.00 10.00      A   
ATOM    514  CG  LYS A 128     -11.179 -18.451  10.803  1.00 10.00      A   
ATOM    515  CD  LYS A 128     -11.515 -19.514  11.834  1.00 10.00      A   
ATOM    516  CE  LYS A 128     -10.304 -19.877  12.679  1.00 10.00      A   
ATOM    517  NZ  LYS A 128     -10.669 -20.787  13.797  1.00 10.00      A   
ATOM    518  HZ1 LYS A 128     -11.021 -21.690  13.421  1.00 10.00      A   
ATOM    519  HZ2 LYS A 128     -11.414 -20.353  14.381  1.00 10.00      A   
ATOM    520  HZ3 LYS A 128      -9.840 -20.971  14.397  1.00 10.00      A   
ATOM    521  C   LYS A 128      -8.954 -17.226   8.893  1.00 10.00      A   
ATOM    522  O   LYS A 128      -9.059 -16.138   9.460  1.00 10.00      A   
ATOM    523  N   ARG A 129      -7.784 -17.772   8.587  1.00 10.00      A   
ATOM    524  HN  ARG A 129      -7.766 -18.645   8.135  1.00 10.00      A   
ATOM    525  CA  ARG A 129      -6.528 -17.111   8.909  1.00 10.00      A   
ATOM    526  CB  ARG A 129      -5.342 -18.025   8.598  1.00 10.00      A   
ATOM    527  CG  ARG A 129      -4.056 -17.627   9.305  1.00 10.00      A   
ATOM    528  CD  ARG A 129      -2.925 -18.592   8.989  1.00 10.00      A   
ATOM    529  NE  ARG A 129      -3.287 -19.982   9.273  1.00 10.00      A   
ATOM    530  HE  ARG A 129      -4.024 -20.371   8.752  1.00 10.00      A   
ATOM    531  CZ  ARG A 129      -2.675 -20.743  10.179  1.00 10.00      A   
ATOM    532  NH1 ARG A 129      -1.693 -20.245  10.919  1.00 10.00      A   
ATOM    533 HH11 ARG A 129      -1.211 -20.844  11.626  1.00 10.00      A   
ATOM    534 HH12 ARG A 129      -1.402 -19.249  10.807  1.00 10.00      A   
ATOM    535  NH2 ARG A 129      -3.056 -22.000  10.353  1.00 10.00      A   
ATOM    536 HH21 ARG A 129      -3.846 -22.401   9.777  1.00 10.00      A   
ATOM    537 HH22 ARG A 129      -2.579 -22.601  11.062  1.00 10.00      A   
ATOM    538  C   ARG A 129      -6.408 -15.803   8.136  1.00 10.00      A   
ATOM    539  O   ARG A 129      -5.890 -14.811   8.644  1.00 10.00      A   
ATOM    540  N   ALA A 130      -6.894 -15.807   6.904  1.00 10.00      A   
ATOM    541  HN  ALA A 130      -7.277 -16.637   6.540  1.00 10.00      A   
ATOM    542  CA  ALA A 130      -6.860 -14.615   6.073  1.00 10.00      A   
ATOM    543  CB  ALA A 130      -7.159 -14.970   4.624  1.00 10.00      A   
ATOM    544  C   ALA A 130      -7.861 -13.588   6.590  1.00 10.00      A   
ATOM    545  O   ALA A 130      -7.574 -12.394   6.627  1.00 10.00      A   
ATOM    546  N   ALA A 131      -9.025 -14.072   7.014  1.00 10.00      A   
ATOM    547  HN  ALA A 131      -9.181 -15.042   6.968  1.00 10.00      A   
ATOM    548  CA  ALA A 131     -10.083 -13.212   7.533  1.00 10.00      A   
ATOM    549  CB  ALA A 131     -11.334 -14.024   7.828  1.00 10.00      A   
ATOM    550  C   ALA A 131      -9.637 -12.444   8.775  1.00 10.00      A   
ATOM    551  O   ALA A 131      -9.953 -11.262   8.929  1.00 10.00      A   
ATOM    552  N   GLU A 132      -8.909 -13.113   9.664  1.00 10.00      A   
ATOM    553  HN  GLU A 132      -8.695 -14.057   9.501  1.00 10.00      A   
ATOM    554  CA  GLU A 132      -8.432 -12.469  10.881  1.00 10.00      A   
ATOM    555  CB  GLU A 132      -8.002 -13.488  11.943  1.00 10.00      A   
ATOM    556  CG  GLU A 132      -6.933 -14.466  11.491  1.00 10.00      A   
ATOM    557  CD  GLU A 132      -5.912 -14.749  12.570  1.00 10.00      A   
ATOM    558  OE1 GLU A 132      -6.117 -15.697  13.353  1.00 10.00      A   
ATOM    559  OE2 GLU A 132      -4.897 -14.026  12.639  1.00 10.00      A   
ATOM    560  C   GLU A 132      -7.313 -11.473  10.580  1.00 10.00      A   
ATOM    561  O   GLU A 132      -7.302 -10.364  11.112  1.00 10.00      A   
ATOM    562  N   ARG A 133      -6.388 -11.863   9.706  1.00 10.00      A   
ATOM    563  HN  ARG A 133      -6.455 -12.756   9.304  1.00 10.00      A   
ATOM    564  CA  ARG A 133      -5.274 -10.995   9.338  1.00 10.00      A   
ATOM    565  CB  ARG A 133      -4.255 -11.742   8.474  1.00 10.00      A   
ATOM    566  CG  ARG A 133      -3.496 -12.843   9.198  1.00 10.00      A   
ATOM    567  CD  ARG A 133      -2.866 -12.334  10.483  1.00 10.00      A   
ATOM    568  NE  ARG A 133      -1.553 -12.928  10.719  1.00 10.00      A   
ATOM    569  HE  ARG A 133      -0.819 -12.651  10.121  1.00 10.00      A   
ATOM    570  CZ  ARG A 133      -1.287 -13.801  11.691  1.00 10.00      A   
ATOM    571  NH1 ARG A 133      -2.248 -14.217  12.509  1.00 10.00      A   
ATOM    572 HH11 ARG A 133      -3.236 -13.872  12.395  1.00 10.00      A   
ATOM    573 HH12 ARG A 133      -2.027 -14.895  13.270  1.00 10.00      A   
ATOM    574  NH2 ARG A 133      -0.057 -14.276  11.830  1.00 10.00      A   
ATOM    575 HH21 ARG A 133       0.699 -13.980  11.170  1.00 10.00      A   
ATOM    576 HH22 ARG A 133       0.166 -14.943  12.599  1.00 10.00      A   
ATOM    577  C   ARG A 133      -5.777  -9.762   8.598  1.00 10.00      A   
ATOM    578  O   ARG A 133      -5.216  -8.672   8.727  1.00 10.00      A   
ATOM    579  N   LEU A 134      -6.846  -9.949   7.833  1.00 10.00      A   
ATOM    580  HN  LEU A 134      -7.234 -10.852   7.774  1.00 10.00      A   
ATOM    581  CA  LEU A 134      -7.455  -8.872   7.063  1.00 10.00      A   
ATOM    582  CB  LEU A 134      -8.639  -9.421   6.263  1.00 10.00      A   
ATOM    583  CG  LEU A 134      -9.182  -8.540   5.137  1.00 10.00      A   
ATOM    584  CD1 LEU A 134      -8.129  -8.331   4.059  1.00 10.00      A   
ATOM    585  CD2 LEU A 134     -10.434  -9.166   4.545  1.00 10.00      A   
ATOM    586  C   LEU A 134      -7.915  -7.738   7.977  1.00 10.00      A   
ATOM    587  O   LEU A 134      -7.696  -6.565   7.686  1.00 10.00      A   
ATOM    588  N   GLN A 135      -8.538  -8.095   9.089  1.00 10.00      A   
ATOM    589  HN  GLN A 135      -8.685  -9.047   9.271  1.00 10.00      A   
ATOM    590  CA  GLN A 135      -9.020  -7.104  10.042  1.00 10.00      A   
ATOM    591  CB  GLN A 135     -10.197  -7.676  10.845  1.00 10.00      A   
ATOM    592  CG  GLN A 135     -10.670  -6.809  12.009  1.00 10.00      A   
ATOM    593  CD  GLN A 135     -11.298  -5.498  11.571  1.00 10.00      A   
ATOM    594  OE1 GLN A 135     -12.504  -5.416  11.344  1.00 10.00      A   
ATOM    595  NE2 GLN A 135     -10.486  -4.457  11.465  1.00 10.00      A   
ATOM    596 HE21 GLN A 135      -9.532  -4.589  11.673  1.00 10.00      A   
ATOM    597 HE22 GLN A 135     -10.869  -3.598  11.186  1.00 10.00      A   
ATOM    598  C   GLN A 135      -7.895  -6.660  10.976  1.00 10.00      A   
ATOM    599  O   GLN A 135      -7.894  -5.533  11.471  1.00 10.00      A   
ATOM    600  N   TYR A 136      -6.931  -7.544  11.187  1.00 10.00      A   
ATOM    601  HN  TYR A 136      -6.980  -8.417  10.741  1.00 10.00      A   
ATOM    602  CA  TYR A 136      -5.811  -7.269  12.077  1.00 10.00      A   
ATOM    603  CB  TYR A 136      -5.040  -8.556  12.388  1.00 10.00      A   
ATOM    604  CG  TYR A 136      -4.121  -8.447  13.584  1.00 10.00      A   
ATOM    605  CD1 TYR A 136      -2.746  -8.340  13.424  1.00 10.00      A   
ATOM    606  CD2 TYR A 136      -4.634  -8.444  14.873  1.00 10.00      A   
ATOM    607  CE1 TYR A 136      -1.906  -8.237  14.518  1.00 10.00      A   
ATOM    608  CE2 TYR A 136      -3.803  -8.341  15.972  1.00 10.00      A   
ATOM    609  CZ  TYR A 136      -2.441  -8.236  15.789  1.00 10.00      A   
ATOM    610  OH  TYR A 136      -1.611  -8.134  16.882  1.00 10.00      A   
ATOM    611  HH  TYR A 136      -1.079  -7.331  16.806  1.00 10.00      A   
ATOM    612  C   TYR A 136      -4.855  -6.197  11.549  1.00 10.00      A   
ATOM    613  O   TYR A 136      -4.526  -5.255  12.266  1.00 10.00      A   
ATOM    614  N   VAL A 137      -4.406  -6.335  10.305  1.00 10.00      A   
ATOM    615  HN  VAL A 137      -4.712  -7.090   9.758  1.00 10.00      A   
ATOM    616  CA  VAL A 137      -3.454  -5.376   9.748  1.00 10.00      A   
ATOM    617  CB  VAL A 137      -2.176  -6.073   9.214  1.00 10.00      A   
ATOM    618  CG1 VAL A 137      -2.481  -6.965   8.019  1.00 10.00      A   
ATOM    619  CG2 VAL A 137      -1.085  -5.064   8.886  1.00 10.00      A   
ATOM    620  C   VAL A 137      -4.056  -4.447   8.686  1.00 10.00      A   
ATOM    621  O   VAL A 137      -3.636  -3.299   8.554  1.00 10.00      A   
ATOM    622  N   PHE A 138      -5.043  -4.924   7.942  1.00 10.00      A   
ATOM    623  HN  PHE A 138      -5.374  -5.832   8.097  1.00 10.00      A   
ATOM    624  CA  PHE A 138      -5.646  -4.103   6.895  1.00 10.00      A   
ATOM    625  CB  PHE A 138      -5.991  -4.944   5.664  1.00 10.00      A   
ATOM    626  CG  PHE A 138      -4.802  -5.627   5.050  1.00 10.00      A   
ATOM    627  CD1 PHE A 138      -3.756  -4.887   4.523  1.00 10.00      A   
ATOM    628  CD2 PHE A 138      -4.728  -7.009   5.004  1.00 10.00      A   
ATOM    629  CE1 PHE A 138      -2.659  -5.512   3.962  1.00 10.00      A   
ATOM    630  CE2 PHE A 138      -3.635  -7.640   4.444  1.00 10.00      A   
ATOM    631  CZ  PHE A 138      -2.598  -6.891   3.922  1.00 10.00      A   
ATOM    632  C   PHE A 138      -6.863  -3.331   7.393  1.00 10.00      A   
ATOM    633  O   PHE A 138      -7.237  -2.308   6.819  1.00 10.00      A   
ATOM    634  N   GLY A 139      -7.473  -3.825   8.461  1.00 10.00      A   
ATOM    635  HN  GLY A 139      -7.128  -4.641   8.873  1.00 10.00      A   
ATOM    636  CA  GLY A 139      -8.638  -3.167   9.021  1.00 10.00      A   
ATOM    637  C   GLY A 139      -9.910  -3.480   8.255  1.00 10.00      A   
ATOM    638  O   GLY A 139     -10.870  -2.710   8.291  1.00 10.00      A   
ATOM    639  N   TYR A 140      -9.918  -4.611   7.565  1.00 10.00      A   
ATOM    640  HN  TYR A 140      -9.126  -5.191   7.584  1.00 10.00      A   
ATOM    641  CA  TYR A 140     -11.078  -5.019   6.788  1.00 10.00      A   
ATOM    642  CB  TYR A 140     -10.682  -5.301   5.338  1.00 10.00      A   
ATOM    643  CG  TYR A 140     -10.288  -4.080   4.539  1.00 10.00      A   
ATOM    644  CD1 TYR A 140     -11.250  -3.244   3.989  1.00 10.00      A   
ATOM    645  CD2 TYR A 140      -8.953  -3.775   4.319  1.00 10.00      A   
ATOM    646  CE1 TYR A 140     -10.891  -2.138   3.243  1.00 10.00      A   
ATOM    647  CE2 TYR A 140      -8.584  -2.671   3.578  1.00 10.00      A   
ATOM    648  CZ  TYR A 140      -9.556  -1.856   3.041  1.00 10.00      A   
ATOM    649  OH  TYR A 140      -9.192  -0.759   2.297  1.00 10.00      A   
ATOM    650  HH  TYR A 140      -8.980  -1.037   1.399  1.00 10.00      A   
ATOM    651  C   TYR A 140     -11.719  -6.262   7.383  1.00 10.00      A   
ATOM    652  O   TYR A 140     -11.095  -7.319   7.461  1.00 10.00      A   
ATOM    653  N   LYS A 141     -12.960  -6.132   7.812  1.00 10.00      A   
ATOM    654  HN  LYS A 141     -13.403  -5.254   7.748  1.00 10.00      A   
ATOM    655  CA  LYS A 141     -13.683  -7.253   8.382  1.00 10.00      A   
ATOM    656  CB  LYS A 141     -14.683  -6.765   9.432  1.00 10.00      A   
ATOM    657  CG  LYS A 141     -15.186  -7.858  10.362  1.00 10.00      A   
ATOM    658  CD  LYS A 141     -16.178  -7.316  11.380  1.00 10.00      A   
ATOM    659  CE  LYS A 141     -15.528  -6.313  12.321  1.00 10.00      A   
ATOM    660  NZ  LYS A 141     -16.369  -6.057  13.520  1.00 10.00      A   
ATOM    661  HZ1 LYS A 141     -17.326  -5.768  13.236  1.00 10.00      A   
ATOM    662  HZ2 LYS A 141     -15.950  -5.300  14.100  1.00 10.00      A   
ATOM    663  HZ3 LYS A 141     -16.437  -6.919  14.098  1.00 10.00      A   
ATOM    664  C   LYS A 141     -14.407  -8.017   7.279  1.00 10.00      A   
ATOM    665  O   LYS A 141     -15.237  -7.452   6.566  1.00 10.00      A   
ATOM    666  N   LEU A 142     -14.070  -9.289   7.124  1.00 10.00      A   
ATOM    667  HN  LEU A 142     -13.384  -9.676   7.705  1.00 10.00      A   
ATOM    668  CA  LEU A 142     -14.692 -10.125   6.109  1.00 10.00      A   
ATOM    669  CB  LEU A 142     -13.761 -11.278   5.728  1.00 10.00      A   
ATOM    670  CG  LEU A 142     -14.187 -12.118   4.523  1.00 10.00      A   
ATOM    671  CD1 LEU A 142     -14.271 -11.256   3.274  1.00 10.00      A   
ATOM    672  CD2 LEU A 142     -13.223 -13.276   4.315  1.00 10.00      A   
ATOM    673  C   LEU A 142     -16.029 -10.663   6.610  1.00 10.00      A   
ATOM    674  O   LEU A 142     -16.074 -11.572   7.442  1.00 10.00      A   
ATOM    675  N   VAL A 143     -17.113 -10.086   6.115  1.00 10.00      A   
ATOM    676  HN  VAL A 143     -17.013  -9.362   5.455  1.00 10.00      A   
ATOM    677  CA  VAL A 143     -18.451 -10.500   6.516  1.00 10.00      A   
ATOM    678  CB  VAL A 143     -19.170  -9.386   7.319  1.00 10.00      A   
ATOM    679  CG1 VAL A 143     -20.465  -9.900   7.930  1.00 10.00      A   
ATOM    680  CG2 VAL A 143     -18.262  -8.818   8.399  1.00 10.00      A   
ATOM    681  C   VAL A 143     -19.289 -10.851   5.289  1.00 10.00      A   
ATOM    682  O   VAL A 143     -19.100 -10.278   4.215  1.00 10.00      A   
ATOM    683  N   GLU A 144     -20.190 -11.811   5.448  1.00 10.00      A   
ATOM    684  HN  GLU A 144     -20.270 -12.250   6.320  1.00 10.00      A   
ATOM    685  CA  GLU A 144     -21.068 -12.224   4.366  1.00 10.00      A   
ATOM    686  CB  GLU A 144     -21.533 -13.667   4.585  1.00 10.00      A   
ATOM    687  CG  GLU A 144     -22.195 -14.295   3.370  1.00 10.00      A   
ATOM    688  CD  GLU A 144     -22.433 -15.784   3.527  1.00 10.00      A   
ATOM    689  OE1 GLU A 144     -22.312 -16.515   2.519  1.00 10.00      A   
ATOM    690  OE2 GLU A 144     -22.750 -16.227   4.650  1.00 10.00      A   
ATOM    691  C   GLU A 144     -22.269 -11.285   4.308  1.00 10.00      A   
ATOM    692  O   GLU A 144     -22.857 -10.958   5.342  1.00 10.00      A   
ATOM    693  N   LEU A 145     -22.625 -10.846   3.105  1.00 10.00      A   
ATOM    694  HN  LEU A 145     -22.122 -11.147   2.317  1.00 10.00      A   
ATOM    695  CA  LEU A 145     -23.752  -9.931   2.931  1.00 10.00      A   
ATOM    696  CB  LEU A 145     -23.823  -9.394   1.495  1.00 10.00      A   
ATOM    697  CG  LEU A 145     -23.531 -10.390   0.369  1.00 10.00      A   
ATOM    698  CD1 LEU A 145     -24.819 -11.001  -0.164  1.00 10.00      A   
ATOM    699  CD2 LEU A 145     -22.754  -9.714  -0.749  1.00 10.00      A   
ATOM    700  C   LEU A 145     -25.072 -10.569   3.359  1.00 10.00      A   
ATOM    701  O   LEU A 145     -25.931  -9.912   3.947  1.00 10.00      A   
ATOM    702  N   GLU A 146     -25.215 -11.850   3.064  1.00 10.00      A   
ATOM    703  HN  GLU A 146     -24.488 -12.315   2.601  1.00 10.00      A   
ATOM    704  CA  GLU A 146     -26.409 -12.599   3.421  1.00 10.00      A   
ATOM    705  CB  GLU A 146     -27.408 -12.639   2.263  1.00 10.00      A   
ATOM    706  CG  GLU A 146     -28.279 -11.395   2.159  1.00 10.00      A   
ATOM    707  CD  GLU A 146     -29.223 -11.433   0.976  1.00 10.00      A   
ATOM    708  OE1 GLU A 146     -29.704 -12.531   0.629  1.00 10.00      A   
ATOM    709  OE2 GLU A 146     -29.490 -10.362   0.388  1.00 10.00      A   
ATOM    710  C   GLU A 146     -26.009 -14.003   3.846  1.00 10.00      A   
ATOM    711  O   GLU A 146     -25.394 -14.732   3.071  1.00 10.00      A   
ATOM    712  N   PRO A 147     -26.344 -14.379   5.093  1.00 10.00      A   
ATOM    713  CA  PRO A 147     -26.007 -15.687   5.670  1.00 10.00      A   
ATOM    714  CB  PRO A 147     -26.955 -15.788   6.864  1.00 10.00      A   
ATOM    715  CG  PRO A 147     -27.137 -14.378   7.302  1.00 10.00      A   
ATOM    716  CD  PRO A 147     -27.093 -13.541   6.051  1.00 10.00      A   
ATOM    717  C   PRO A 147     -26.223 -16.863   4.721  1.00 10.00      A   
ATOM    718  O   PRO A 147     -27.360 -17.183   4.362  1.00 10.00      A   
ATOM    719  N   LYS A 148     -25.113 -17.480   4.318  1.00 10.00      A   
ATOM    720  HN  LYS A 148     -24.241 -17.116   4.615  1.00 10.00      A   
ATOM    721  CA  LYS A 148     -25.114 -18.640   3.431  1.00 10.00      A   
ATOM    722  CB  LYS A 148     -26.011 -19.767   3.953  1.00 10.00      A   
ATOM    723  CG  LYS A 148     -25.556 -20.348   5.281  1.00 10.00      A   
ATOM    724  CD  LYS A 148     -26.530 -21.394   5.791  1.00 10.00      A   
ATOM    725  CE  LYS A 148     -26.011 -22.059   7.055  1.00 10.00      A   
ATOM    726  NZ  LYS A 148     -26.859 -23.210   7.464  1.00 10.00      A   
ATOM    727  HZ1 LYS A 148     -26.893 -23.919   6.702  1.00 10.00      A   
ATOM    728  HZ2 LYS A 148     -27.826 -22.887   7.663  1.00 10.00      A   
ATOM    729  HZ3 LYS A 148     -26.472 -23.654   8.321  1.00 10.00      A   
ATOM    730  C   LYS A 148     -25.433 -18.280   1.983  1.00 10.00      A   
ATOM    731  O   LYS A 148     -26.415 -18.755   1.413  1.00 10.00      A   
ATOM    732  N   SER A 149     -24.595 -17.438   1.396  1.00 10.00      A   
ATOM    733  HN  SER A 149     -23.838 -17.073   1.918  1.00 10.00      A   
ATOM    734  CA  SER A 149     -24.767 -17.028   0.008  1.00 10.00      A   
ATOM    735  CB  SER A 149     -25.286 -15.590  -0.071  1.00 10.00      A   
ATOM    736  OG  SER A 149     -26.493 -15.441   0.662  1.00 10.00      A   
ATOM    737  HG  SER A 149     -26.302 -15.536   1.606  1.00 10.00      A   
ATOM    738  C   SER A 149     -23.454 -17.161  -0.760  1.00 10.00      A   
ATOM    739  O   SER A 149     -23.423 -17.042  -1.988  1.00 10.00      A   
ATOM    740  N   ASN A 150     -22.367 -17.386  -0.018  1.00 10.00      A   
ATOM    741  HN  ASN A 150     -22.464 -17.424   0.964  1.00 10.00      A   
ATOM    742  CA  ASN A 150     -21.029 -17.544  -0.594  1.00 10.00      A   
ATOM    743  CB  ASN A 150     -20.972 -18.670  -1.636  1.00 10.00      A   
ATOM    744  CG  ASN A 150     -20.781 -20.045  -1.021  1.00 10.00      A   
ATOM    745  OD1 ASN A 150     -20.201 -20.189   0.058  1.00 10.00      A   
ATOM    746  ND2 ASN A 150     -21.255 -21.069  -1.713  1.00 10.00      A   
ATOM    747 HD21 ASN A 150     -21.696 -20.885  -2.573  1.00 10.00      A   
ATOM    748 HD22 ASN A 150     -21.150 -21.971  -1.340  1.00 10.00      A   
ATOM    749  C   ASN A 150     -20.519 -16.233  -1.180  1.00 10.00      A   
ATOM    750  O   ASN A 150     -19.567 -16.212  -1.962  1.00 10.00      A   
ATOM    751  N   THR A 151     -21.156 -15.140  -0.782  1.00 10.00      A   
ATOM    752  HN  THR A 151     -21.891 -15.227  -0.137  1.00 10.00      A   
ATOM    753  CA  THR A 151     -20.788 -13.815  -1.248  1.00 10.00      A   
ATOM    754  CB  THR A 151     -21.969 -13.144  -1.973  1.00 10.00      A   
ATOM    755  OG1 THR A 151     -22.958 -14.139  -2.281  1.00 10.00      A   
ATOM    756  HG1 THR A 151     -22.544 -15.012  -2.285  1.00 10.00      A   
ATOM    757  CG2 THR A 151     -21.496 -12.499  -3.267  1.00 10.00      A   
ATOM    758  C   THR A 151     -20.366 -12.964  -0.056  1.00 10.00      A   
ATOM    759  O   THR A 151     -21.190 -12.598   0.786  1.00 10.00      A   
ATOM    760  N   TYR A 152     -19.083 -12.659   0.019  1.00 10.00      A   
ATOM    761  HN  TYR A 152     -18.476 -12.939  -0.703  1.00 10.00      A   
ATOM    762  CA  TYR A 152     -18.553 -11.886   1.130  1.00 10.00      A   
ATOM    763  CB  TYR A 152     -17.374 -12.624   1.772  1.00 10.00      A   
ATOM    764  CG  TYR A 152     -17.694 -14.050   2.164  1.00 10.00      A   
ATOM    765  CD1 TYR A 152     -17.467 -15.102   1.284  1.00 10.00      A   
ATOM    766  CD2 TYR A 152     -18.233 -14.343   3.409  1.00 10.00      A   
ATOM    767  CE1 TYR A 152     -17.771 -16.402   1.634  1.00 10.00      A   
ATOM    768  CE2 TYR A 152     -18.536 -15.641   3.768  1.00 10.00      A   
ATOM    769  CZ  TYR A 152     -18.304 -16.665   2.877  1.00 10.00      A   
ATOM    770  OH  TYR A 152     -18.616 -17.959   3.228  1.00 10.00      A   
ATOM    771  HH  TYR A 152     -19.564 -18.019   3.403  1.00 10.00      A   
ATOM    772  C   TYR A 152     -18.126 -10.495   0.693  1.00 10.00      A   
ATOM    773  O   TYR A 152     -17.937 -10.237  -0.495  1.00 10.00      A   
ATOM    774  N   ILE A 153     -17.985  -9.602   1.659  1.00 10.00      A   
ATOM    775  HN  ILE A 153     -18.165  -9.866   2.590  1.00 10.00      A   
ATOM    776  CA  ILE A 153     -17.571  -8.239   1.386  1.00 10.00      A   
ATOM    777  CB  ILE A 153     -18.790  -7.310   1.163  1.00 10.00      A   
ATOM    778  CG1 ILE A 153     -18.352  -5.942   0.628  1.00 10.00      A   
ATOM    779  CG2 ILE A 153     -19.618  -7.164   2.435  1.00 10.00      A   
ATOM    780  CD1 ILE A 153     -19.475  -5.136   0.014  1.00 10.00      A   
ATOM    781  C   ILE A 153     -16.699  -7.727   2.532  1.00 10.00      A   
ATOM    782  O   ILE A 153     -16.864  -8.143   3.683  1.00 10.00      A   
ATOM    783  N   LEU A 154     -15.758  -6.852   2.213  1.00 10.00      A   
ATOM    784  HN  LEU A 154     -15.666  -6.559   1.273  1.00 10.00      A   
ATOM    785  CA  LEU A 154     -14.859  -6.303   3.219  1.00 10.00      A   
ATOM    786  CB  LEU A 154     -13.490  -5.978   2.608  1.00 10.00      A   
ATOM    787  CG  LEU A 154     -12.510  -7.144   2.419  1.00 10.00      A   
ATOM    788  CD1 LEU A 154     -13.064  -8.189   1.465  1.00 10.00      A   
ATOM    789  CD2 LEU A 154     -11.164  -6.636   1.921  1.00 10.00      A   
ATOM    790  C   LEU A 154     -15.457  -5.049   3.846  1.00 10.00      A   
ATOM    791  O   LEU A 154     -15.880  -4.131   3.145  1.00 10.00      A   
ATOM    792  N   ILE A 155     -15.528  -5.025   5.168  1.00 10.00      A   
ATOM    793  HN  ILE A 155     -15.221  -5.809   5.682  1.00 10.00      A   
ATOM    794  CA  ILE A 155     -16.064  -3.878   5.883  1.00 10.00      A   
ATOM    795  CB  ILE A 155     -17.236  -4.277   6.807  1.00 10.00      A   
ATOM    796  CG1 ILE A 155     -18.311  -5.020   6.004  1.00 10.00      A   
ATOM    797  CG2 ILE A 155     -17.824  -3.042   7.480  1.00 10.00      A   
ATOM    798  CD1 ILE A 155     -19.468  -5.524   6.837  1.00 10.00      A   
ATOM    799  C   ILE A 155     -14.962  -3.224   6.706  1.00 10.00      A   
ATOM    800  O   ILE A 155     -14.408  -3.846   7.610  1.00 10.00      A   
ATOM    801  N   ASN A 156     -14.638  -1.981   6.384  1.00 10.00      A   
ATOM    802  HN  ASN A 156     -15.120  -1.529   5.662  1.00 10.00      A   
ATOM    803  CA  ASN A 156     -13.597  -1.255   7.096  1.00 10.00      A   
ATOM    804  CB  ASN A 156     -12.827  -0.290   6.180  1.00 10.00      A   
ATOM    805  CG  ASN A 156     -13.671   0.342   5.082  1.00 10.00      A   
ATOM    806  OD1 ASN A 156     -14.879   0.520   5.218  1.00 10.00      A   
ATOM    807  ND2 ASN A 156     -13.028   0.685   3.974  1.00 10.00      A   
ATOM    808 HD21 ASN A 156     -12.064   0.516   3.925  1.00 10.00      A   
ATOM    809 HD22 ASN A 156     -13.545   1.094   3.246  1.00 10.00      A   
ATOM    810  C   ASN A 156     -14.147  -0.531   8.319  1.00 10.00      A   
ATOM    811  O   ASN A 156     -14.913   0.426   8.204  1.00 10.00      A   
ATOM    812  N   THR A 157     -13.748  -0.997   9.490  1.00 10.00      A   
ATOM    813  HN  THR A 157     -13.143  -1.771   9.513  1.00 10.00      A   
ATOM    814  CA  THR A 157     -14.184  -0.418  10.753  1.00 10.00      A   
ATOM    815  CB  THR A 157     -14.004  -1.450  11.879  1.00 10.00      A   
ATOM    816  OG1 THR A 157     -13.061  -2.448  11.449  1.00 10.00      A   
ATOM    817  HG1 THR A 157     -13.238  -3.278  11.906  1.00 10.00      A   
ATOM    818  CG2 THR A 157     -15.331  -2.119  12.190  1.00 10.00      A   
ATOM    819  C   THR A 157     -13.382   0.842  11.087  1.00 10.00      A   
ATOM    820  O   THR A 157     -12.882   0.998  12.206  1.00 10.00      A   
ATOM    821  N   LEU A 158     -13.284   1.740  10.104  1.00 10.00      A   
ATOM    822  HN  LEU A 158     -13.748   1.554   9.258  1.00 10.00      A   
ATOM    823  CA  LEU A 158     -12.541   2.993  10.236  1.00 10.00      A   
ATOM    824  CB  LEU A 158     -11.091   2.760  10.689  1.00 10.00      A   
ATOM    825  CG  LEU A 158     -10.095   2.307   9.610  1.00 10.00      A   
ATOM    826  CD1 LEU A 158     -10.236   0.819   9.319  1.00 10.00      A   
ATOM    827  CD2 LEU A 158     -10.276   3.123   8.340  1.00 10.00      A   
ATOM    828  C   LEU A 158     -13.246   4.012  11.130  1.00 10.00      A   
ATOM    829  O   LEU A 158     -14.126   3.666  11.917  1.00 10.00      A   
ATOM    830  N   GLU A 159     -12.856   5.274  10.979  1.00 10.00      A   
ATOM    831  HN  GLU A 159     -12.146   5.475  10.336  1.00 10.00      A   
ATOM    832  CA  GLU A 159     -13.428   6.374  11.757  1.00 10.00      A   
ATOM    833  CB  GLU A 159     -12.707   7.692  11.460  1.00 10.00      A   
ATOM    834  CG  GLU A 159     -11.187   7.599  11.531  1.00 10.00      A   
ATOM    835  CD  GLU A 159     -10.693   6.846  12.752  1.00 10.00      A   
ATOM    836  OE1 GLU A 159     -10.080   5.776  12.584  1.00 10.00      A   
ATOM    837  OE2 GLU A 159     -10.920   7.317  13.886  1.00 10.00      A   
ATOM    838  C   GLU A 159     -14.952   6.524  11.581  1.00 10.00      A   
ATOM    839  O   GLU A 159     -15.658   6.786  12.557  1.00 10.00      A   
ATOM    840  N   PRO A 160     -15.502   6.398  10.356  1.00 10.00      A   
ATOM    841  CA  PRO A 160     -14.759   6.131   9.133  1.00 10.00      A   
ATOM    842  CB  PRO A 160     -15.717   5.203   8.391  1.00 10.00      A   
ATOM    843  CG  PRO A 160     -17.088   5.639   8.812  1.00 10.00      A   
ATOM    844  CD  PRO A 160     -16.938   6.456  10.079  1.00 10.00      A   
ATOM    845  C   PRO A 160     -14.521   7.391   8.311  1.00 10.00      A   
ATOM    846  O   PRO A 160     -15.032   8.470   8.624  1.00 10.00      A   
ATOM    847  N   VAL A 161     -13.746   7.233   7.252  1.00 10.00      A   
ATOM    848  HN  VAL A 161     -13.382   6.344   7.059  1.00 10.00      A   
ATOM    849  CA  VAL A 161     -13.423   8.336   6.359  1.00 10.00      A   
ATOM    850  CB  VAL A 161     -12.260   9.201   6.901  1.00 10.00      A   
ATOM    851  CG1 VAL A 161     -10.998   8.372   7.104  1.00 10.00      A   
ATOM    852  CG2 VAL A 161     -11.995  10.389   5.989  1.00 10.00      A   
ATOM    853  C   VAL A 161     -13.078   7.804   4.971  1.00 10.00      A   
ATOM    854  O   VAL A 161     -12.813   6.607   4.805  1.00 10.00      A   
ATOM    855  N   GLU A 166     -24.871  11.515   9.356  1.00 10.00      A   
ATOM    856  HN  GLU A 166     -25.280  11.020  10.096  1.00 10.00      A   
ATOM    857  CA  GLU A 166     -25.150  11.089   7.982  1.00 10.00      A   
ATOM    858  CB  GLU A 166     -26.441  10.267   7.907  1.00 10.00      A   
ATOM    859  CG  GLU A 166     -26.852   9.601   9.218  1.00 10.00      A   
ATOM    860  CD  GLU A 166     -25.814   8.646   9.772  1.00 10.00      A   
ATOM    861  OE1 GLU A 166     -25.735   7.498   9.287  1.00 10.00      A   
ATOM    862  OE2 GLU A 166     -25.080   9.031  10.702  1.00 10.00      A   
ATOM    863  C   GLU A 166     -23.986  10.293   7.411  1.00 10.00      A   
ATOM    864  O   GLU A 166     -23.014   9.987   8.117  1.00 10.00      A   
ATOM    865  N   MET A 167     -24.078   9.982   6.124  1.00 10.00      A   
ATOM    866  HN  MET A 167     -24.869  10.286   5.616  1.00 10.00      A   
ATOM    867  CA  MET A 167     -23.042   9.208   5.436  1.00 10.00      A   
ATOM    868  CB  MET A 167     -23.559   8.694   4.080  1.00 10.00      A   
ATOM    869  CG  MET A 167     -23.140   7.269   3.745  1.00 10.00      A   
ATOM    870  SD  MET A 167     -21.407   6.940   4.117  1.00 10.00      A   
ATOM    871  CE  MET A 167     -21.348   5.178   3.808  1.00 10.00      A   
ATOM    872  C   MET A 167     -21.785  10.040   5.255  1.00 10.00      A   
ATOM    873  O   MET A 167     -21.639  10.768   4.278  1.00 10.00      A   
ATOM    874  N   ARG A 168     -20.899   9.940   6.228  1.00 10.00      A   
ATOM    875  HN  ARG A 168     -21.090   9.340   6.983  1.00 10.00      A   
ATOM    876  CA  ARG A 168     -19.652  10.686   6.215  1.00 10.00      A   
ATOM    877  CB  ARG A 168     -19.429  11.354   7.576  1.00 10.00      A   
ATOM    878  CG  ARG A 168     -19.467  10.364   8.731  1.00 10.00      A   
ATOM    879  CD  ARG A 168     -19.934  11.012  10.020  1.00 10.00      A   
ATOM    880  NE  ARG A 168     -21.293  10.604  10.390  1.00 10.00      A   
ATOM    881  HE  ARG A 168     -21.912  10.333   9.656  1.00 10.00      A   
ATOM    882  CZ  ARG A 168     -21.735  10.580  11.651  1.00 10.00      A   
ATOM    883  NH1 ARG A 168     -20.922  10.958  12.637  1.00 10.00      A   
ATOM    884 HH11 ARG A 168     -19.940  11.259  12.430  1.00 10.00      A   
ATOM    885 HH12 ARG A 168     -21.256  10.958  13.625  1.00 10.00      A   
ATOM    886  NH2 ARG A 168     -22.986  10.179  11.915  1.00 10.00      A   
ATOM    887 HH21 ARG A 168     -23.336  10.181  12.895  1.00 10.00      A   
ATOM    888 HH22 ARG A 168     -23.625   9.853  11.143  1.00 10.00      A   
ATOM    889  C   ARG A 168     -18.475   9.783   5.873  1.00 10.00      A   
ATOM    890  O   ARG A 168     -17.360  10.258   5.706  1.00 10.00      A   
ATOM    891  N   GLY A 169     -18.721   8.490   5.761  1.00 10.00      A   
ATOM    892  HN  GLY A 169     -19.634   8.165   5.881  1.00 10.00      A   
ATOM    893  CA  GLY A 169     -17.654   7.556   5.449  1.00 10.00      A   
ATOM    894  C   GLY A 169     -17.425   7.420   3.961  1.00 10.00      A   
ATOM    895  O   GLY A 169     -16.298   7.555   3.488  1.00 10.00      A   
ATOM    896  N   GLN A 171     -13.780  14.922   2.215  1.00 10.00      A   
ATOM    897  HN  GLN A 171     -13.634  15.623   2.893  1.00 10.00      A   
ATOM    898  CA  GLN A 171     -13.433  15.097   0.814  1.00 10.00      A   
ATOM    899  CB  GLN A 171     -11.937  14.829   0.605  1.00 10.00      A   
ATOM    900  CG  GLN A 171     -11.097  14.908   1.876  1.00 10.00      A   
ATOM    901  CD  GLN A 171      -9.653  14.472   1.673  1.00 10.00      A   
ATOM    902  OE1 GLN A 171      -9.063  13.843   2.552  1.00 10.00      A   
ATOM    903  NE2 GLN A 171      -9.074  14.797   0.516  1.00 10.00      A   
ATOM    904 HE21 GLN A 171      -9.600  15.294  -0.146  1.00 10.00      A   
ATOM    905 HE22 GLN A 171      -8.143  14.518   0.373  1.00 10.00      A   
ATOM    906  C   GLN A 171     -14.232  14.065   0.029  1.00 10.00      A   
ATOM    907  O   GLN A 171     -13.897  13.718  -1.099  1.00 10.00      A   
ATOM    908  N   GLY A 172     -15.286  13.595   0.690  1.00 10.00      A   
ATOM    909  HN  GLY A 172     -15.468  13.976   1.571  1.00 10.00      A   
ATOM    910  CA  GLY A 172     -16.176  12.568   0.168  1.00 10.00      A   
ATOM    911  C   GLY A 172     -16.509  12.641  -1.313  1.00 10.00      A   
ATOM    912  O   GLY A 172     -16.766  13.719  -1.867  1.00 10.00      A   
ATOM    913  N   THR A 173     -16.533  11.464  -1.935  1.00 10.00      A   
ATOM    914  HN  THR A 173     -16.334  10.650  -1.419  1.00 10.00      A   
ATOM    915  CA  THR A 173     -16.838  11.316  -3.350  1.00 10.00      A   
ATOM    916  CB  THR A 173     -16.602   9.849  -3.762  1.00 10.00      A   
ATOM    917  OG1 THR A 173     -16.025   9.150  -2.645  1.00 10.00      A   
ATOM    918  HG1 THR A 173     -16.262   8.215  -2.687  1.00 10.00      A   
ATOM    919  CG2 THR A 173     -15.668   9.756  -4.959  1.00 10.00      A   
ATOM    920  C   THR A 173     -18.300  11.663  -3.632  1.00 10.00      A   
ATOM    921  O   THR A 173     -19.197  11.312  -2.861  1.00 10.00      A   
ATOM    922  N   PRO A 174     -18.555  12.358  -4.751  1.00 10.00      A   
ATOM    923  CA  PRO A 174     -19.909  12.756  -5.156  1.00 10.00      A   
ATOM    924  CB  PRO A 174     -19.685  13.472  -6.493  1.00 10.00      A   
ATOM    925  CG  PRO A 174     -18.263  13.918  -6.438  1.00 10.00      A   
ATOM    926  CD  PRO A 174     -17.541  12.832  -5.706  1.00 10.00      A   
ATOM    927  C   PRO A 174     -20.806  11.543  -5.356  1.00 10.00      A   
ATOM    928  O   PRO A 174     -22.019  11.619  -5.158  1.00 10.00      A   
ATOM    929  N   THR A 175     -20.201  10.422  -5.727  1.00 10.00      A   
ATOM    930  HN  THR A 175     -19.227  10.427  -5.859  1.00 10.00      A   
ATOM    931  CA  THR A 175     -20.927   9.178  -5.947  1.00 10.00      A   
ATOM    932  CB  THR A 175     -19.945   8.054  -6.331  1.00 10.00      A   
ATOM    933  OG1 THR A 175     -18.623   8.606  -6.445  1.00 10.00      A   
ATOM    934  HG1 THR A 175     -18.028   7.931  -6.808  1.00 10.00      A   
ATOM    935  CG2 THR A 175     -20.349   7.424  -7.654  1.00 10.00      A   
ATOM    936  C   THR A 175     -21.693   8.774  -4.690  1.00 10.00      A   
ATOM    937  O   THR A 175     -22.880   8.446  -4.749  1.00 10.00      A   
ATOM    938  N   THR A 176     -21.014   8.823  -3.553  1.00 10.00      A   
ATOM    939  HN  THR A 176     -20.078   9.111  -3.566  1.00 10.00      A   
ATOM    940  CA  THR A 176     -21.617   8.469  -2.281  1.00 10.00      A   
ATOM    941  CB  THR A 176     -20.555   8.495  -1.171  1.00 10.00      A   
ATOM    942  OG1 THR A 176     -19.270   8.730  -1.772  1.00 10.00      A   
ATOM    943  HG1 THR A 176     -19.029   9.656  -1.649  1.00 10.00      A   
ATOM    944  CG2 THR A 176     -20.526   7.169  -0.426  1.00 10.00      A   
ATOM    945  C   THR A 176     -22.738   9.442  -1.932  1.00 10.00      A   
ATOM    946  O   THR A 176     -23.799   9.039  -1.453  1.00 10.00      A   
ATOM    947  N   GLY A 177     -22.498  10.723  -2.205  1.00 10.00      A   
ATOM    948  HN  GLY A 177     -21.640  10.975  -2.611  1.00 10.00      A   
ATOM    949  CA  GLY A 177     -23.486  11.744  -1.923  1.00 10.00      A   
ATOM    950  C   GLY A 177     -24.750  11.536  -2.729  1.00 10.00      A   
ATOM    951  O   GLY A 177     -25.856  11.588  -2.189  1.00 10.00      A   
ATOM    952  N   LEU A 178     -24.582  11.278  -4.021  1.00 10.00      A   
ATOM    953  HN  LEU A 178     -23.669  11.241  -4.386  1.00 10.00      A   
ATOM    954  CA  LEU A 178     -25.714  11.051  -4.912  1.00 10.00      A   
ATOM    955  CB  LEU A 178     -25.246  10.930  -6.367  1.00 10.00      A   
ATOM    956  CG  LEU A 178     -25.379  12.190  -7.231  1.00 10.00      A   
ATOM    957  CD1 LEU A 178     -26.831  12.633  -7.322  1.00 10.00      A   
ATOM    958  CD2 LEU A 178     -24.503  13.316  -6.701  1.00 10.00      A   
ATOM    959  C   LEU A 178     -26.486   9.807  -4.495  1.00 10.00      A   
ATOM    960  O   LEU A 178     -27.717   9.797  -4.494  1.00 10.00      A   
ATOM    961  N   LEU A 179     -25.753   8.761  -4.126  1.00 10.00      A   
ATOM    962  HN  LEU A 179     -24.773   8.830  -4.157  1.00 10.00      A   
ATOM    963  CA  LEU A 179     -26.360   7.510  -3.691  1.00 10.00      A   
ATOM    964  CB  LEU A 179     -25.281   6.470  -3.387  1.00 10.00      A   
ATOM    965  CG  LEU A 179     -25.778   5.091  -2.948  1.00 10.00      A   
ATOM    966  CD1 LEU A 179     -26.483   4.381  -4.094  1.00 10.00      A   
ATOM    967  CD2 LEU A 179     -24.625   4.249  -2.418  1.00 10.00      A   
ATOM    968  C   LEU A 179     -27.235   7.733  -2.459  1.00 10.00      A   
ATOM    969  O   LEU A 179     -28.350   7.210  -2.373  1.00 10.00      A   
ATOM    970  N   MET A 180     -26.726   8.524  -1.515  1.00 10.00      A   
ATOM    971  HN  MET A 180     -25.829   8.905  -1.645  1.00 10.00      A   
ATOM    972  CA  MET A 180     -27.455   8.829  -0.289  1.00 10.00      A   
ATOM    973  CB  MET A 180     -26.597   9.671   0.658  1.00 10.00      A   
ATOM    974  CG  MET A 180     -27.141   9.759   2.075  1.00 10.00      A   
ATOM    975  SD  MET A 180     -27.103   8.173   2.933  1.00 10.00      A   
ATOM    976  CE  MET A 180     -27.887   8.601   4.485  1.00 10.00      A   
ATOM    977  C   MET A 180     -28.761   9.550  -0.604  1.00 10.00      A   
ATOM    978  O   MET A 180     -29.782   9.321   0.046  1.00 10.00      A   
ATOM    979  N   ILE A 181     -28.723  10.416  -1.610  1.00 10.00      A   
ATOM    980  HN  ILE A 181     -27.875  10.560  -2.084  1.00 10.00      A   
ATOM    981  CA  ILE A 181     -29.906  11.155  -2.027  1.00 10.00      A   
ATOM    982  CB  ILE A 181     -29.560  12.226  -3.089  1.00 10.00      A   
ATOM    983  CG1 ILE A 181     -28.574  13.249  -2.517  1.00 10.00      A   
ATOM    984  CG2 ILE A 181     -30.820  12.920  -3.591  1.00 10.00      A   
ATOM    985  CD1 ILE A 181     -28.016  14.206  -3.550  1.00 10.00      A   
ATOM    986  C   ILE A 181     -30.943  10.191  -2.596  1.00 10.00      A   
ATOM    987  O   ILE A 181     -32.127  10.272  -2.267  1.00 10.00      A   
ATOM    988  N   VAL A 182     -30.481   9.267  -3.435  1.00 10.00      A   
ATOM    989  HN  VAL A 182     -29.521   9.253  -3.647  1.00 10.00      A   
ATOM    990  CA  VAL A 182     -31.356   8.279  -4.051  1.00 10.00      A   
ATOM    991  CB  VAL A 182     -30.586   7.359  -5.026  1.00 10.00      A   
ATOM    992  CG1 VAL A 182     -31.505   6.295  -5.610  1.00 10.00      A   
ATOM    993  CG2 VAL A 182     -29.953   8.179  -6.139  1.00 10.00      A   
ATOM    994  C   VAL A 182     -32.062   7.432  -2.995  1.00 10.00      A   
ATOM    995  O   VAL A 182     -33.290   7.359  -2.973  1.00 10.00      A   
ATOM    996  N   LEU A 183     -31.285   6.815  -2.104  1.00 10.00      A   
ATOM    997  HN  LEU A 183     -30.309   6.932  -2.153  1.00 10.00      A   
ATOM    998  CA  LEU A 183     -31.857   5.973  -1.054  1.00 10.00      A   
ATOM    999  CB  LEU A 183     -30.779   5.181  -0.296  1.00 10.00      A   
ATOM   1000  CG  LEU A 183     -29.755   5.982   0.514  1.00 10.00      A   
ATOM   1001  CD1 LEU A 183     -30.196   6.117   1.966  1.00 10.00      A   
ATOM   1002  CD2 LEU A 183     -28.384   5.329   0.431  1.00 10.00      A   
ATOM   1003  C   LEU A 183     -32.740   6.780  -0.105  1.00 10.00      A   
ATOM   1004  O   LEU A 183     -33.733   6.268   0.422  1.00 10.00      A   
ATOM   1005  N   GLY A 184     -32.380   8.045   0.097  1.00 10.00      A   
ATOM   1006  HN  GLY A 184     -31.572   8.391  -0.345  1.00 10.00      A   
ATOM   1007  CA  GLY A 184     -33.154   8.911   0.962  1.00 10.00      A   
ATOM   1008  C   GLY A 184     -34.529   9.174   0.386  1.00 10.00      A   
ATOM   1009  O   GLY A 184     -35.532   9.121   1.100  1.00 10.00      A   
ATOM   1010  N   LEU A 185     -34.572   9.445  -0.916  1.00 10.00      A   
ATOM   1011  HN  LEU A 185     -33.730   9.483  -1.423  1.00 10.00      A   
ATOM   1012  CA  LEU A 185     -35.830   9.697  -1.608  1.00 10.00      A   
ATOM   1013  CB  LEU A 185     -35.577  10.159  -3.045  1.00 10.00      A   
ATOM   1014  CG  LEU A 185     -34.930  11.536  -3.210  1.00 10.00      A   
ATOM   1015  CD1 LEU A 185     -34.632  11.812  -4.675  1.00 10.00      A   
ATOM   1016  CD2 LEU A 185     -35.821  12.623  -2.630  1.00 10.00      A   
ATOM   1017  C   LEU A 185     -36.692   8.443  -1.603  1.00 10.00      A   
ATOM   1018  O   LEU A 185     -37.921   8.518  -1.530  1.00 10.00      A   
ATOM   1019  N   ILE A 186     -36.036   7.288  -1.673  1.00 10.00      A   
ATOM   1020  HN  ILE A 186     -35.057   7.300  -1.740  1.00 10.00      A   
ATOM   1021  CA  ILE A 186     -36.734   6.012  -1.662  1.00 10.00      A   
ATOM   1022  CB  ILE A 186     -35.768   4.815  -1.835  1.00 10.00      A   
ATOM   1023  CG1 ILE A 186     -35.098   4.867  -3.211  1.00 10.00      A   
ATOM   1024  CG2 ILE A 186     -36.508   3.496  -1.662  1.00 10.00      A   
ATOM   1025  CD1 ILE A 186     -34.003   3.838  -3.400  1.00 10.00      A   
ATOM   1026  C   ILE A 186     -37.534   5.858  -0.372  1.00 10.00      A   
ATOM   1027  O   ILE A 186     -38.752   5.680  -0.406  1.00 10.00      A   
ATOM   1028  N   PHE A 187     -36.851   5.971   0.762  1.00 10.00      A   
ATOM   1029  HN  PHE A 187     -35.886   6.147   0.722  1.00 10.00      A   
ATOM   1030  CA  PHE A 187     -37.497   5.843   2.065  1.00 10.00      A   
ATOM   1031  CB  PHE A 187     -36.455   5.935   3.183  1.00 10.00      A   
ATOM   1032  CG  PHE A 187     -36.912   5.378   4.504  1.00 10.00      A   
ATOM   1033  CD1 PHE A 187     -37.724   4.256   4.556  1.00 10.00      A   
ATOM   1034  CD2 PHE A 187     -36.518   5.968   5.692  1.00 10.00      A   
ATOM   1035  CE1 PHE A 187     -38.138   3.736   5.768  1.00 10.00      A   
ATOM   1036  CE2 PHE A 187     -36.928   5.454   6.907  1.00 10.00      A   
ATOM   1037  CZ  PHE A 187     -37.737   4.336   6.945  1.00 10.00      A   
ATOM   1038  C   PHE A 187     -38.563   6.919   2.248  1.00 10.00      A   
ATOM   1039  O   PHE A 187     -39.612   6.676   2.848  1.00 10.00      A   
ATOM   1040  N   MET A 188     -38.287   8.102   1.704  1.00 10.00      A   
ATOM   1041  HN  MET A 188     -37.433   8.219   1.233  1.00 10.00      A   
ATOM   1042  CA  MET A 188     -39.204   9.233   1.787  1.00 10.00      A   
ATOM   1043  CB  MET A 188     -38.625  10.438   1.038  1.00 10.00      A   
ATOM   1044  CG  MET A 188     -39.578  11.618   0.904  1.00 10.00      A   
ATOM   1045  SD  MET A 188     -38.905  12.947  -0.114  1.00 10.00      A   
ATOM   1046  CE  MET A 188     -37.497  13.456   0.872  1.00 10.00      A   
ATOM   1047  C   MET A 188     -40.580   8.885   1.229  1.00 10.00      A   
ATOM   1048  O   MET A 188     -41.600   9.159   1.860  1.00 10.00      A   
ATOM   1049  N   LYS A 189     -40.609   8.263   0.057  1.00 10.00      A   
ATOM   1050  HN  LYS A 189     -39.763   8.043  -0.393  1.00 10.00      A   
ATOM   1051  CA  LYS A 189     -41.871   7.898  -0.577  1.00 10.00      A   
ATOM   1052  CB  LYS A 189     -41.793   8.080  -2.097  1.00 10.00      A   
ATOM   1053  CG  LYS A 189     -43.142   8.186  -2.791  1.00 10.00      A   
ATOM   1054  CD  LYS A 189     -42.981   8.417  -4.284  1.00 10.00      A   
ATOM   1055  CE  LYS A 189     -44.280   8.149  -5.026  1.00 10.00      A   
ATOM   1056  NZ  LYS A 189     -44.183   8.494  -6.470  1.00 10.00      A   
ATOM   1057  HZ1 LYS A 189     -45.021   8.146  -6.977  1.00 10.00      A   
ATOM   1058  HZ2 LYS A 189     -43.331   8.058  -6.895  1.00 10.00      A   
ATOM   1059  HZ3 LYS A 189     -44.124   9.524  -6.591  1.00 10.00      A   
ATOM   1060  C   LYS A 189     -42.322   6.482  -0.199  1.00 10.00      A   
ATOM   1061  O   LYS A 189     -42.758   5.703  -1.048  1.00 10.00      A   
ATOM   1062  N   GLY A 190     -42.191   6.154   1.080  1.00 10.00      A   
ATOM   1063  HN  GLY A 190     -41.792   6.803   1.697  1.00 10.00      A   
ATOM   1064  CA  GLY A 190     -42.622   4.855   1.579  1.00 10.00      A   
ATOM   1065  C   GLY A 190     -41.834   3.675   1.038  1.00 10.00      A   
ATOM   1066  O   GLY A 190     -42.346   2.555   0.995  1.00 10.00      A   
ATOM   1067  N   ASN A 191     -40.595   3.925   0.622  1.00 10.00      A   
ATOM   1068  HN  ASN A 191     -40.256   4.845   0.667  1.00 10.00      A   
ATOM   1069  CA  ASN A 191     -39.716   2.879   0.087  1.00 10.00      A   
ATOM   1070  CB  ASN A 191     -39.496   1.744   1.098  1.00 10.00      A   
ATOM   1071  CG  ASN A 191     -38.223   1.900   1.906  1.00 10.00      A   
ATOM   1072  OD1 ASN A 191     -37.261   2.526   1.463  1.00 10.00      A   
ATOM   1073  ND2 ASN A 191     -38.206   1.326   3.097  1.00 10.00      A   
ATOM   1074 HD21 ASN A 191     -39.009   0.838   3.392  1.00 10.00      A   
ATOM   1075 HD22 ASN A 191     -37.394   1.402   3.636  1.00 10.00      A   
ATOM   1076  C   ASN A 191     -40.216   2.321  -1.244  1.00 10.00      A   
ATOM   1077  O   ASN A 191     -39.851   1.211  -1.637  1.00 10.00      A   
ATOM   1078  N   THR A 192     -41.055   3.084  -1.938  1.00 10.00      A   
ATOM   1079  HN  THR A 192     -41.327   3.955  -1.576  1.00 10.00      A   
ATOM   1080  CA  THR A 192     -41.593   2.650  -3.222  1.00 10.00      A   
ATOM   1081  CB  THR A 192     -42.966   1.974  -3.051  1.00 10.00      A   
ATOM   1082  OG1 THR A 192     -42.939   1.146  -1.880  1.00 10.00      A   
ATOM   1083  HG1 THR A 192     -42.026   0.898  -1.688  1.00 10.00      A   
ATOM   1084  CG2 THR A 192     -43.293   1.113  -4.264  1.00 10.00      A   
ATOM   1085  C   THR A 192     -41.722   3.815  -4.204  1.00 10.00      A   
ATOM   1086  O   THR A 192     -42.579   4.684  -4.048  1.00 10.00      A   
ATOM   1087  N   LEU A 193     -40.853   3.827  -5.208  1.00 10.00      A   
ATOM   1088  HN  LEU A 193     -40.189   3.110  -5.270  1.00 10.00      A   
ATOM   1089  CA  LEU A 193     -40.858   4.868  -6.229  1.00 10.00      A   
ATOM   1090  CB  LEU A 193     -39.717   5.869  -5.999  1.00 10.00      A   
ATOM   1091  CG  LEU A 193     -39.860   6.831  -4.822  1.00 10.00      A   
ATOM   1092  CD1 LEU A 193     -39.371   6.180  -3.543  1.00 10.00      A   
ATOM   1093  CD2 LEU A 193     -39.100   8.120  -5.092  1.00 10.00      A   
ATOM   1094  C   LEU A 193     -40.678   4.246  -7.606  1.00 10.00      A   
ATOM   1095  O   LEU A 193     -40.424   3.046  -7.725  1.00 10.00      A   
ATOM   1096  N   LYS A 194     -40.812   5.065  -8.635  1.00 10.00      A   
ATOM   1097  HN  LYS A 194     -41.037   6.009  -8.470  1.00 10.00      A   
ATOM   1098  CA  LYS A 194     -40.631   4.609 -10.004  1.00 10.00      A   
ATOM   1099  CB  LYS A 194     -41.786   5.073 -10.901  1.00 10.00      A   
ATOM   1100  CG  LYS A 194     -43.170   4.841 -10.314  1.00 10.00      A   
ATOM   1101  CD  LYS A 194     -44.263   5.273 -11.277  1.00 10.00      A   
ATOM   1102  CE  LYS A 194     -45.537   5.638 -10.534  1.00 10.00      A   
ATOM   1103  NZ  LYS A 194     -45.711   7.111 -10.419  1.00 10.00      A   
ATOM   1104  HZ1 LYS A 194     -45.942   7.514 -11.348  1.00 10.00      A   
ATOM   1105  HZ2 LYS A 194     -44.831   7.556 -10.068  1.00 10.00      A   
ATOM   1106  HZ3 LYS A 194     -46.486   7.327  -9.757  1.00 10.00      A   
ATOM   1107  C   LYS A 194     -39.305   5.146 -10.528  1.00 10.00      A   
ATOM   1108  O   LYS A 194     -38.855   6.215 -10.113  1.00 10.00      A   
ATOM   1109  N   GLU A 195     -38.689   4.408 -11.434  1.00 10.00      A   
ATOM   1110  HN  GLU A 195     -39.104   3.573 -11.733  1.00 10.00      A   
ATOM   1111  CA  GLU A 195     -37.408   4.800 -12.004  1.00 10.00      A   
ATOM   1112  CB  GLU A 195     -36.853   3.663 -12.875  1.00 10.00      A   
ATOM   1113  CG  GLU A 195     -35.710   4.056 -13.798  1.00 10.00      A   
ATOM   1114  CD  GLU A 195     -36.119   4.092 -15.259  1.00 10.00      A   
ATOM   1115  OE1 GLU A 195     -37.295   4.417 -15.550  1.00 10.00      A   
ATOM   1116  OE2 GLU A 195     -35.262   3.820 -16.124  1.00 10.00      A   
ATOM   1117  C   GLU A 195     -37.514   6.102 -12.800  1.00 10.00      A   
ATOM   1118  O   GLU A 195     -36.726   7.025 -12.600  1.00 10.00      A   
ATOM   1119  N   THR A 196     -38.508   6.182 -13.674  1.00 10.00      A   
ATOM   1120  HN  THR A 196     -39.127   5.423 -13.763  1.00 10.00      A   
ATOM   1121  CA  THR A 196     -38.697   7.353 -14.522  1.00 10.00      A   
ATOM   1122  CB  THR A 196     -39.807   7.108 -15.559  1.00 10.00      A   
ATOM   1123  OG1 THR A 196     -39.673   5.775 -16.070  1.00 10.00      A   
ATOM   1124  HG1 THR A 196     -38.772   5.451 -15.896  1.00 10.00      A   
ATOM   1125  CG2 THR A 196     -39.696   8.097 -16.711  1.00 10.00      A   
ATOM   1126  C   THR A 196     -38.983   8.637 -13.734  1.00 10.00      A   
ATOM   1127  O   THR A 196     -38.460   9.702 -14.066  1.00 10.00      A   
ATOM   1128  N   GLU A 197     -39.788   8.538 -12.684  1.00 10.00      A   
ATOM   1129  HN  GLU A 197     -40.152   7.664 -12.435  1.00 10.00      A   
ATOM   1130  CA  GLU A 197     -40.130   9.716 -11.890  1.00 10.00      A   
ATOM   1131  CB  GLU A 197     -41.332   9.451 -10.972  1.00 10.00      A   
ATOM   1132  CG  GLU A 197     -41.096   8.394  -9.905  1.00 10.00      A   
ATOM   1133  CD  GLU A 197     -42.333   8.085  -9.083  1.00 10.00      A   
ATOM   1134  OE1 GLU A 197     -43.459   8.347  -9.560  1.00 10.00      A   
ATOM   1135  OE2 GLU A 197     -42.185   7.564  -7.960  1.00 10.00      A   
ATOM   1136  C   GLU A 197     -38.931  10.247 -11.103  1.00 10.00      A   
ATOM   1137  O   GLU A 197     -38.774  11.455 -10.936  1.00 10.00      A   
ATOM   1138  N   ALA A 198     -38.074   9.343 -10.644  1.00 10.00      A   
ATOM   1139  HN  ALA A 198     -38.236   8.393 -10.824  1.00 10.00      A   
ATOM   1140  CA  ALA A 198     -36.904   9.734  -9.871  1.00 10.00      A   
ATOM   1141  CB  ALA A 198     -36.490   8.612  -8.932  1.00 10.00      A   
ATOM   1142  C   ALA A 198     -35.735  10.145 -10.767  1.00 10.00      A   
ATOM   1143  O   ALA A 198     -35.110  11.181 -10.542  1.00 10.00      A   
ATOM   1144  N   TRP A 199     -35.459   9.342 -11.788  1.00 10.00      A   
ATOM   1145  HN  TRP A 199     -36.016   8.543 -11.935  1.00 10.00      A   
ATOM   1146  CA  TRP A 199     -34.347   9.610 -12.698  1.00 10.00      A   
ATOM   1147  CB  TRP A 199     -34.158   8.462 -13.693  1.00 10.00      A   
ATOM   1148  CG  TRP A 199     -32.778   8.399 -14.276  1.00 10.00      A   
ATOM   1149  CD1 TRP A 199     -31.607   8.259 -13.590  1.00 10.00      A   
ATOM   1150  CD2 TRP A 199     -32.422   8.469 -15.662  1.00 10.00      A   
ATOM   1151  NE1 TRP A 199     -30.547   8.242 -14.461  1.00 10.00      A   
ATOM   1152  HE1 TRP A 199     -29.603   8.152 -14.207  1.00 10.00      A   
ATOM   1153  CE2 TRP A 199     -31.019   8.368 -15.738  1.00 10.00      A   
ATOM   1154  CE3 TRP A 199     -33.152   8.607 -16.845  1.00 10.00      A   
ATOM   1155  CZ2 TRP A 199     -30.333   8.402 -16.949  1.00 10.00      A   
ATOM   1156  CZ3 TRP A 199     -32.468   8.640 -18.045  1.00 10.00      A   
ATOM   1157  CH2 TRP A 199     -31.074   8.537 -18.089  1.00 10.00      A   
ATOM   1158  C   TRP A 199     -34.499  10.939 -13.435  1.00 10.00      A   
ATOM   1159  O   TRP A 199     -33.546  11.713 -13.516  1.00 10.00      A   
ATOM   1160  N   ASP A 200     -35.692  11.206 -13.958  1.00 10.00      A   
ATOM   1161  HN  ASP A 200     -36.423  10.560 -13.846  1.00 10.00      A   
ATOM   1162  CA  ASP A 200     -35.940  12.446 -14.695  1.00 10.00      A   
ATOM   1163  CB  ASP A 200     -37.346  12.463 -15.297  1.00 10.00      A   
ATOM   1164  CG  ASP A 200     -37.358  12.975 -16.725  1.00 10.00      A   
ATOM   1165  OD1 ASP A 200     -37.688  14.161 -16.940  1.00 10.00      A   
ATOM   1166  OD2 ASP A 200     -37.040  12.192 -17.644  1.00 10.00      A   
ATOM   1167  C   ASP A 200     -35.727  13.666 -13.809  1.00 10.00      A   
ATOM   1168  O   ASP A 200     -35.213  14.691 -14.259  1.00 10.00      A   
ATOM   1169  N   PHE A 201     -36.105  13.542 -12.543  1.00 10.00      A   
ATOM   1170  HN  PHE A 201     -36.502  12.697 -12.245  1.00 10.00      A   
ATOM   1171  CA  PHE A 201     -35.943  14.627 -11.586  1.00 10.00      A   
ATOM   1172  CB  PHE A 201     -36.735  14.334 -10.308  1.00 10.00      A   
ATOM   1173  CG  PHE A 201     -36.631  15.408  -9.263  1.00 10.00      A   
ATOM   1174  CD1 PHE A 201     -35.941  15.180  -8.083  1.00 10.00      A   
ATOM   1175  CD2 PHE A 201     -37.222  16.645  -9.460  1.00 10.00      A   
ATOM   1176  CE1 PHE A 201     -35.840  16.166  -7.119  1.00 10.00      A   
ATOM   1177  CE2 PHE A 201     -37.126  17.635  -8.501  1.00 10.00      A   
ATOM   1178  CZ  PHE A 201     -36.434  17.395  -7.328  1.00 10.00      A   
ATOM   1179  C   PHE A 201     -34.463  14.828 -11.266  1.00 10.00      A   
ATOM   1180  O   PHE A 201     -33.983  15.960 -11.176  1.00 10.00      A   
ATOM   1181  N   LEU A 202     -33.745  13.719 -11.117  1.00 10.00      A   
ATOM   1182  HN  LEU A 202     -34.191  12.848 -11.204  1.00 10.00      A   
ATOM   1183  CA  LEU A 202     -32.317  13.757 -10.814  1.00 10.00      A   
ATOM   1184  CB  LEU A 202     -31.792  12.355 -10.485  1.00 10.00      A   
ATOM   1185  CG  LEU A 202     -31.617  12.023  -8.997  1.00 10.00      A   
ATOM   1186  CD1 LEU A 202     -30.569  12.922  -8.363  1.00 10.00      A   
ATOM   1187  CD2 LEU A 202     -32.941  12.131  -8.255  1.00 10.00      A   
ATOM   1188  C   LEU A 202     -31.519  14.368 -11.964  1.00 10.00      A   
ATOM   1189  O   LEU A 202     -30.404  14.853 -11.771  1.00 10.00      A   
ATOM   1190  N   ARG A 203     -32.103  14.352 -13.161  1.00 10.00      A   
ATOM   1191  HN  ARG A 203     -32.992  13.948 -13.251  1.00 10.00      A   
ATOM   1192  CA  ARG A 203     -31.453  14.917 -14.339  1.00 10.00      A   
ATOM   1193  CB  ARG A 203     -32.177  14.500 -15.624  1.00 10.00      A   
ATOM   1194  CG  ARG A 203     -32.128  13.008 -15.912  1.00 10.00      A   
ATOM   1195  CD  ARG A 203     -30.698  12.509 -16.036  1.00 10.00      A   
ATOM   1196  NE  ARG A 203     -30.246  12.462 -17.427  1.00 10.00      A   
ATOM   1197  HE  ARG A 203     -30.867  12.081 -18.088  1.00 10.00      A   
ATOM   1198  CZ  ARG A 203     -29.050  12.882 -17.838  1.00 10.00      A   
ATOM   1199  NH1 ARG A 203     -28.204  13.433 -16.977  1.00 10.00      A   
ATOM   1200 HH11 ARG A 203     -27.260  13.754 -17.302  1.00 10.00      A   
ATOM   1201 HH12 ARG A 203     -28.476  13.558 -15.981  1.00 10.00      A   
ATOM   1202  NH2 ARG A 203     -28.703  12.760 -19.113  1.00 10.00      A   
ATOM   1203 HH21 ARG A 203     -27.771  13.096 -19.439  1.00 10.00      A   
ATOM   1204 HH22 ARG A 203     -29.362  12.324 -19.797  1.00 10.00      A   
ATOM   1205  C   ARG A 203     -31.386  16.438 -14.243  1.00 10.00      A   
ATOM   1206  O   ARG A 203     -30.632  17.085 -14.968  1.00 10.00      A   
ATOM   1207  N   ARG A 204     -32.174  16.999 -13.334  1.00 10.00      A   
ATOM   1208  HN  ARG A 204     -32.750  16.426 -12.783  1.00 10.00      A   
ATOM   1209  CA  ARG A 204     -32.206  18.442 -13.127  1.00 10.00      A   
ATOM   1210  CB  ARG A 204     -33.643  18.934 -12.941  1.00 10.00      A   
ATOM   1211  CG  ARG A 204     -34.603  18.473 -14.022  1.00 10.00      A   
ATOM   1212  CD  ARG A 204     -35.825  19.373 -14.097  1.00 10.00      A   
ATOM   1213  NE  ARG A 204     -36.439  19.600 -12.786  1.00 10.00      A   
ATOM   1214  HE  ARG A 204     -35.862  19.956 -12.074  1.00 10.00      A   
ATOM   1215  CZ  ARG A 204     -37.727  19.386 -12.525  1.00 10.00      A   
ATOM   1216  NH1 ARG A 204     -38.523  18.891 -13.462  1.00 10.00      A   
ATOM   1217 HH11 ARG A 204     -38.143  18.667 -14.407  1.00 10.00      A   
ATOM   1218 HH12 ARG A 204     -39.534  18.729 -13.262  1.00 10.00      A   
ATOM   1219  NH2 ARG A 204     -38.222  19.662 -11.324  1.00 10.00      A   
ATOM   1220 HH21 ARG A 204     -37.603  20.048 -10.577  1.00 10.00      A   
ATOM   1221 HH22 ARG A 204     -39.234  19.504 -11.126  1.00 10.00      A   
ATOM   1222  C   ARG A 204     -31.366  18.823 -11.913  1.00 10.00      A   
ATOM   1223  O   ARG A 204     -31.522  19.906 -11.342  1.00 10.00      A   
ATOM   1224  N   LEU A 205     -30.486  17.918 -11.518  1.00 10.00      A   
ATOM   1225  HN  LEU A 205     -30.416  17.074 -12.014  1.00 10.00      A   
ATOM   1226  CA  LEU A 205     -29.610  18.139 -10.376  1.00 10.00      A   
ATOM   1227  CB  LEU A 205     -30.082  17.310  -9.173  1.00 10.00      A   
ATOM   1228  CG  LEU A 205     -31.495  17.598  -8.656  1.00 10.00      A   
ATOM   1229  CD1 LEU A 205     -31.917  16.547  -7.641  1.00 10.00      A   
ATOM   1230  CD2 LEU A 205     -31.568  18.987  -8.041  1.00 10.00      A   
ATOM   1231  C   LEU A 205     -28.177  17.767 -10.733  1.00 10.00      A   
ATOM   1232  O   LEU A 205     -27.884  17.422 -11.882  1.00 10.00      A   
ATOM   1233  N   VAL A 207     -20.250  15.901 -16.855  1.00 10.00      A   
ATOM   1234  HN  VAL A 207     -20.381  15.327 -17.641  1.00 10.00      A   
ATOM   1235  CA  VAL A 207     -19.188  15.570 -15.914  1.00 10.00      A   
ATOM   1236  CB  VAL A 207     -18.566  16.836 -15.283  1.00 10.00      A   
ATOM   1237  CG1 VAL A 207     -17.336  16.479 -14.457  1.00 10.00      A   
ATOM   1238  CG2 VAL A 207     -18.211  17.850 -16.359  1.00 10.00      A   
ATOM   1239  C   VAL A 207     -19.730  14.669 -14.810  1.00 10.00      A   
ATOM   1240  O   VAL A 207     -19.118  13.656 -14.461  1.00 10.00      A   
ATOM   1241  N   TYR A 208     -20.889  15.058 -14.271  1.00 10.00      A   
ATOM   1242  HN  TYR A 208     -21.307  15.880 -14.603  1.00 10.00      A   
ATOM   1243  CA  TYR A 208     -21.554  14.308 -13.201  1.00 10.00      A   
ATOM   1244  CB  TYR A 208     -22.119  12.982 -13.724  1.00 10.00      A   
ATOM   1245  CG  TYR A 208     -23.064  13.146 -14.892  1.00 10.00      A   
ATOM   1246  CD1 TYR A 208     -24.373  13.560 -14.696  1.00 10.00      A   
ATOM   1247  CD2 TYR A 208     -22.642  12.898 -16.192  1.00 10.00      A   
ATOM   1248  CE1 TYR A 208     -25.236  13.725 -15.759  1.00 10.00      A   
ATOM   1249  CE2 TYR A 208     -23.498  13.060 -17.263  1.00 10.00      A   
ATOM   1250  CZ  TYR A 208     -24.794  13.475 -17.041  1.00 10.00      A   
ATOM   1251  OH  TYR A 208     -25.654  13.646 -18.107  1.00 10.00      A   
ATOM   1252  HH  TYR A 208     -25.300  13.177 -18.878  1.00 10.00      A   
ATOM   1253  C   TYR A 208     -20.626  14.065 -12.015  1.00 10.00      A   
ATOM   1254  O   TYR A 208     -20.700  14.769 -11.009  1.00 10.00      A   
ATOM   1255  N   PRO A 219     -27.132   5.494 -25.513  1.00 10.00      A   
ATOM   1256  CA  PRO A 219     -26.441   4.245 -25.181  1.00 10.00      A   
ATOM   1257  CB  PRO A 219     -24.990   4.519 -25.594  1.00 10.00      A   
ATOM   1258  CG  PRO A 219     -25.092   5.578 -26.635  1.00 10.00      A   
ATOM   1259  CD  PRO A 219     -26.260   6.434 -26.236  1.00 10.00      A   
ATOM   1260  C   PRO A 219     -26.517   3.946 -23.690  1.00 10.00      A   
ATOM   1261  O   PRO A 219     -26.060   2.894 -23.233  1.00 10.00      A   
ATOM   1262  N   LYS A 220     -27.110   4.874 -22.943  1.00 10.00      A   
ATOM   1263  HN  LYS A 220     -27.453   5.687 -23.380  1.00 10.00      A   
ATOM   1264  CA  LYS A 220     -27.259   4.726 -21.497  1.00 10.00      A   
ATOM   1265  CB  LYS A 220     -27.902   5.976 -20.889  1.00 10.00      A   
ATOM   1266  CG  LYS A 220     -28.140   5.895 -19.385  1.00 10.00      A   
ATOM   1267  CD  LYS A 220     -26.839   5.974 -18.598  1.00 10.00      A   
ATOM   1268  CE  LYS A 220     -26.286   7.391 -18.576  1.00 10.00      A   
ATOM   1269  NZ  LYS A 220     -25.059   7.508 -17.740  1.00 10.00      A   
ATOM   1270  HZ1 LYS A 220     -25.301   7.402 -16.734  1.00 10.00      A   
ATOM   1271  HZ2 LYS A 220     -24.615   8.438 -17.880  1.00 10.00      A   
ATOM   1272  HZ3 LYS A 220     -24.375   6.770 -17.997  1.00 10.00      A   
ATOM   1273  C   LYS A 220     -28.082   3.488 -21.154  1.00 10.00      A   
ATOM   1274  O   LYS A 220     -27.623   2.610 -20.427  1.00 10.00      A   
ATOM   1275  N   LYS A 221     -29.295   3.414 -21.683  1.00 10.00      A   
ATOM   1276  HN  LYS A 221     -29.623   4.152 -22.243  1.00 10.00      A   
ATOM   1277  CA  LYS A 221     -30.166   2.272 -21.423  1.00 10.00      A   
ATOM   1278  CB  LYS A 221     -31.561   2.508 -22.001  1.00 10.00      A   
ATOM   1279  CG  LYS A 221     -32.650   1.690 -21.325  1.00 10.00      A   
ATOM   1280  CD  LYS A 221     -33.955   1.745 -22.101  1.00 10.00      A   
ATOM   1281  CE  LYS A 221     -35.075   1.041 -21.349  1.00 10.00      A   
ATOM   1282  NZ  LYS A 221     -34.664  -0.301 -20.858  1.00 10.00      A   
ATOM   1283  HZ1 LYS A 221     -34.133  -0.214 -19.964  1.00 10.00      A   
ATOM   1284  HZ2 LYS A 221     -34.053  -0.774 -21.566  1.00 10.00      A   
ATOM   1285  HZ3 LYS A 221     -35.500  -0.894 -20.694  1.00 10.00      A   
ATOM   1286  C   LYS A 221     -29.567   0.991 -21.998  1.00 10.00      A   
ATOM   1287  O   LYS A 221     -29.701  -0.085 -21.418  1.00 10.00      A   
ATOM   1288  N   LEU A 222     -28.882   1.126 -23.129  1.00 10.00      A   
ATOM   1289  HN  LEU A 222     -28.794   2.016 -23.524  1.00 10.00      A   
ATOM   1290  CA  LEU A 222     -28.259  -0.010 -23.795  1.00 10.00      A   
ATOM   1291  CB  LEU A 222     -27.611   0.421 -25.114  1.00 10.00      A   
ATOM   1292  CG  LEU A 222     -28.545   1.052 -26.151  1.00 10.00      A   
ATOM   1293  CD1 LEU A 222     -27.775   1.433 -27.405  1.00 10.00      A   
ATOM   1294  CD2 LEU A 222     -29.693   0.110 -26.488  1.00 10.00      A   
ATOM   1295  C   LEU A 222     -27.232  -0.688 -22.894  1.00 10.00      A   
ATOM   1296  O   LEU A 222     -27.186  -1.915 -22.806  1.00 10.00      A   
ATOM   1297  N   ILE A 223     -26.413   0.110 -22.217  1.00 10.00      A   
ATOM   1298  HN  ILE A 223     -26.492   1.084 -22.322  1.00 10.00      A   
ATOM   1299  CA  ILE A 223     -25.401  -0.437 -21.323  1.00 10.00      A   
ATOM   1300  CB  ILE A 223     -24.247   0.557 -21.043  1.00 10.00      A   
ATOM   1301  CG1 ILE A 223     -23.060  -0.163 -20.399  1.00 10.00      A   
ATOM   1302  CG2 ILE A 223     -24.705   1.722 -20.176  1.00 10.00      A   
ATOM   1303  CD1 ILE A 223     -21.858   0.724 -20.159  1.00 10.00      A   
ATOM   1304  C   ILE A 223     -26.035  -0.916 -20.019  1.00 10.00      A   
ATOM   1305  O   ILE A 223     -25.561  -1.866 -19.398  1.00 10.00      A   
ATOM   1306  N   THR A 224     -27.126  -0.267 -19.625  1.00 10.00      A   
ATOM   1307  HN  THR A 224     -27.463   0.475 -20.170  1.00 10.00      A   
ATOM   1308  CA  THR A 224     -27.832  -0.631 -18.406  1.00 10.00      A   
ATOM   1309  CB  THR A 224     -28.937   0.393 -18.072  1.00 10.00      A   
ATOM   1310  OG1 THR A 224     -28.369   1.713 -18.034  1.00 10.00      A   
ATOM   1311  HG1 THR A 224     -27.996   1.930 -18.899  1.00 10.00      A   
ATOM   1312  CG2 THR A 224     -29.571   0.086 -16.723  1.00 10.00      A   
ATOM   1313  C   THR A 224     -28.440  -2.027 -18.544  1.00 10.00      A   
ATOM   1314  O   THR A 224     -28.327  -2.856 -17.639  1.00 10.00      A   
ATOM   1315  N   GLU A 225     -29.061  -2.284 -19.692  1.00 10.00      A   
ATOM   1316  HN  GLU A 225     -29.118  -1.578 -20.375  1.00 10.00      A   
ATOM   1317  CA  GLU A 225     -29.672  -3.581 -19.961  1.00 10.00      A   
ATOM   1318  CB  GLU A 225     -30.497  -3.532 -21.247  1.00 10.00      A   
ATOM   1319  CG  GLU A 225     -31.846  -2.850 -21.087  1.00 10.00      A   
ATOM   1320  CD  GLU A 225     -32.552  -2.630 -22.408  1.00 10.00      A   
ATOM   1321  OE1 GLU A 225     -33.125  -1.537 -22.603  1.00 10.00      A   
ATOM   1322  OE2 GLU A 225     -32.533  -3.546 -23.260  1.00 10.00      A   
ATOM   1323  C   GLU A 225     -28.610  -4.674 -20.046  1.00 10.00      A   
ATOM   1324  O   GLU A 225     -28.857  -5.823 -19.679  1.00 10.00      A   
ATOM   1325  N   ASP A 226     -27.424  -4.309 -20.525  1.00 10.00      A   
ATOM   1326  HN  ASP A 226     -27.290  -3.382 -20.814  1.00 10.00      A   
ATOM   1327  CA  ASP A 226     -26.321  -5.259 -20.640  1.00 10.00      A   
ATOM   1328  CB  ASP A 226     -25.177  -4.674 -21.474  1.00 10.00      A   
ATOM   1329  CG  ASP A 226     -24.045  -5.663 -21.683  1.00 10.00      A   
ATOM   1330  OD1 ASP A 226     -24.148  -6.501 -22.602  1.00 10.00      A   
ATOM   1331  OD2 ASP A 226     -23.049  -5.609 -20.930  1.00 10.00      A   
ATOM   1332  C   ASP A 226     -25.809  -5.638 -19.256  1.00 10.00      A   
ATOM   1333  O   ASP A 226     -25.417  -6.781 -19.013  1.00 10.00      A   
ATOM   1334  N   PHE A 227     -25.836  -4.668 -18.345  1.00 10.00      A   
ATOM   1335  HN  PHE A 227     -26.167  -3.781 -18.605  1.00 10.00      A   
ATOM   1336  CA  PHE A 227     -25.385  -4.885 -16.976  1.00 10.00      A   
ATOM   1337  CB  PHE A 227     -25.353  -3.572 -16.192  1.00 10.00      A   
ATOM   1338  CG  PHE A 227     -24.081  -2.790 -16.354  1.00 10.00      A   
ATOM   1339  CD1 PHE A 227     -22.850  -3.421 -16.289  1.00 10.00      A   
ATOM   1340  CD2 PHE A 227     -24.117  -1.423 -16.563  1.00 10.00      A   
ATOM   1341  CE1 PHE A 227     -21.677  -2.702 -16.431  1.00 10.00      A   
ATOM   1342  CE2 PHE A 227     -22.950  -0.698 -16.708  1.00 10.00      A   
ATOM   1343  CZ  PHE A 227     -21.728  -1.339 -16.642  1.00 10.00      A   
ATOM   1344  C   PHE A 227     -26.269  -5.894 -16.259  1.00 10.00      A   
ATOM   1345  O   PHE A 227     -25.832  -6.548 -15.313  1.00 10.00      A   
ATOM   1346  N   VAL A 228     -27.510  -6.018 -16.716  1.00 10.00      A   
ATOM   1347  HN  VAL A 228     -27.798  -5.462 -17.472  1.00 10.00      A   
ATOM   1348  CA  VAL A 228     -28.454  -6.956 -16.124  1.00 10.00      A   
ATOM   1349  CB  VAL A 228     -29.846  -6.867 -16.788  1.00 10.00      A   
ATOM   1350  CG1 VAL A 228     -30.795  -7.908 -16.209  1.00 10.00      A   
ATOM   1351  CG2 VAL A 228     -30.426  -5.470 -16.621  1.00 10.00      A   
ATOM   1352  C   VAL A 228     -27.919  -8.381 -16.227  1.00 10.00      A   
ATOM   1353  O   VAL A 228     -27.896  -9.119 -15.244  1.00 10.00      A   
ATOM   1354  N   ARG A 229     -27.453  -8.754 -17.409  1.00 10.00      A   
ATOM   1355  HN  ARG A 229     -27.472  -8.117 -18.154  1.00 10.00      A   
ATOM   1356  CA  ARG A 229     -26.916 -10.089 -17.621  1.00 10.00      A   
ATOM   1357  CB  ARG A 229     -26.752 -10.382 -19.114  1.00 10.00      A   
ATOM   1358  CG  ARG A 229     -26.474 -11.842 -19.431  1.00 10.00      A   
ATOM   1359  CD  ARG A 229     -26.696 -12.145 -20.903  1.00 10.00      A   
ATOM   1360  NE  ARG A 229     -28.104 -12.024 -21.282  1.00 10.00      A   
ATOM   1361  HE  ARG A 229     -28.698 -11.546 -20.658  1.00 10.00      A   
ATOM   1362  CZ  ARG A 229     -28.616 -12.510 -22.416  1.00 10.00      A   
ATOM   1363  NH1 ARG A 229     -27.848 -13.184 -23.265  1.00 10.00      A   
ATOM   1364 HH11 ARG A 229     -26.837 -13.343 -23.051  1.00 10.00      A   
ATOM   1365 HH12 ARG A 229     -28.250 -13.560 -24.152  1.00 10.00      A   
ATOM   1366  NH2 ARG A 229     -29.904 -12.331 -22.690  1.00 10.00      A   
ATOM   1367 HH21 ARG A 229     -30.308 -12.701 -23.579  1.00 10.00      A   
ATOM   1368 HH22 ARG A 229     -30.518 -11.823 -22.018  1.00 10.00      A   
ATOM   1369  C   ARG A 229     -25.591 -10.262 -16.879  1.00 10.00      A   
ATOM   1370  O   ARG A 229     -25.234 -11.370 -16.475  1.00 10.00      A   
ATOM   1371  N   GLN A 230     -24.878  -9.156 -16.686  1.00 10.00      A   
ATOM   1372  HN  GLN A 230     -25.222  -8.303 -17.021  1.00 10.00      A   
ATOM   1373  CA  GLN A 230     -23.600  -9.183 -15.987  1.00 10.00      A   
ATOM   1374  CB  GLN A 230     -22.829  -7.874 -16.185  1.00 10.00      A   
ATOM   1375  CG  GLN A 230     -22.403  -7.597 -17.617  1.00 10.00      A   
ATOM   1376  CD  GLN A 230     -21.311  -6.545 -17.706  1.00 10.00      A   
ATOM   1377  OE1 GLN A 230     -20.447  -6.450 -16.830  1.00 10.00      A   
ATOM   1378  NE2 GLN A 230     -21.344  -5.739 -18.756  1.00 10.00      A   
ATOM   1379 HE21 GLN A 230     -22.068  -5.861 -19.418  1.00 10.00      A   
ATOM   1380 HE22 GLN A 230     -20.646  -5.061 -18.836  1.00 10.00      A   
ATOM   1381  C   GLN A 230     -23.792  -9.450 -14.496  1.00 10.00      A   
ATOM   1382  O   GLN A 230     -23.326 -10.465 -13.978  1.00 10.00      A   
ATOM   1383  N   ARG A 231     -24.488  -8.543 -13.812  1.00 10.00      A   
ATOM   1384  HN  ARG A 231     -24.860  -7.764 -14.284  1.00 10.00      A   
ATOM   1385  CA  ARG A 231     -24.718  -8.681 -12.379  1.00 10.00      A   
ATOM   1386  CB  ARG A 231     -23.410  -8.452 -11.615  1.00 10.00      A   
ATOM   1387  CG  ARG A 231     -23.412  -8.972 -10.185  1.00 10.00      A   
ATOM   1388  CD  ARG A 231     -21.998  -9.072  -9.642  1.00 10.00      A   
ATOM   1389  NE  ARG A 231     -21.209 -10.065 -10.370  1.00 10.00      A   
ATOM   1390  HE  ARG A 231     -21.569 -10.980 -10.411  1.00 10.00      A   
ATOM   1391  CZ  ARG A 231     -20.051  -9.804 -10.972  1.00 10.00      A   
ATOM   1392  NH1 ARG A 231     -19.543  -8.577 -10.949  1.00 10.00      A   
ATOM   1393 HH11 ARG A 231     -20.052  -7.804 -10.461  1.00 10.00      A   
ATOM   1394 HH12 ARG A 231     -18.628  -8.380 -11.410  1.00 10.00      A   
ATOM   1395  NH2 ARG A 231     -19.404 -10.774 -11.605  1.00 10.00      A   
ATOM   1396 HH21 ARG A 231     -18.496 -10.575 -12.083  1.00 10.00      A   
ATOM   1397 HH22 ARG A 231     -19.797 -11.740 -11.628  1.00 10.00      A   
ATOM   1398  C   ARG A 231     -25.786  -7.702 -11.899  1.00 10.00      A   
ATOM   1399  O   ARG A 231     -25.587  -6.968 -10.932  1.00 10.00      A   
ATOM   1400  N   TYR A 232     -26.919  -7.689 -12.580  1.00 10.00      A   
ATOM   1401  HN  TYR A 232     -27.028  -8.295 -13.346  1.00 10.00      A   
ATOM   1402  CA  TYR A 232     -28.016  -6.807 -12.216  1.00 10.00      A   
ATOM   1403  CB  TYR A 232     -27.918  -5.478 -12.970  1.00 10.00      A   
ATOM   1404  CG  TYR A 232     -27.750  -4.273 -12.072  1.00 10.00      A   
ATOM   1405  CD1 TYR A 232     -26.504  -3.689 -11.892  1.00 10.00      A   
ATOM   1406  CD2 TYR A 232     -28.836  -3.723 -11.402  1.00 10.00      A   
ATOM   1407  CE1 TYR A 232     -26.343  -2.589 -11.071  1.00 10.00      A   
ATOM   1408  CE2 TYR A 232     -28.684  -2.622 -10.578  1.00 10.00      A   
ATOM   1409  CZ  TYR A 232     -27.435  -2.059 -10.417  1.00 10.00      A   
ATOM   1410  OH  TYR A 232     -27.274  -0.964  -9.597  1.00 10.00      A   
ATOM   1411  HH  TYR A 232     -27.462  -1.215  -8.684  1.00 10.00      A   
ATOM   1412  C   TYR A 232     -29.345  -7.480 -12.514  1.00 10.00      A   
ATOM   1413  O   TYR A 232     -29.377  -8.633 -12.939  1.00 10.00      A   
ATOM   1414  N   LEU A 233     -30.436  -6.766 -12.284  1.00 10.00      A   
ATOM   1415  HN  LEU A 233     -30.349  -5.859 -11.925  1.00 10.00      A   
ATOM   1416  CA  LEU A 233     -31.762  -7.299 -12.541  1.00 10.00      A   
ATOM   1417  CB  LEU A 233     -32.090  -8.429 -11.561  1.00 10.00      A   
ATOM   1418  CG  LEU A 233     -33.369  -9.220 -11.841  1.00 10.00      A   
ATOM   1419  CD1 LEU A 233     -33.420  -9.668 -13.294  1.00 10.00      A   
ATOM   1420  CD2 LEU A 233     -33.459 -10.418 -10.911  1.00 10.00      A   
ATOM   1421  C   LEU A 233     -32.808  -6.199 -12.446  1.00 10.00      A   
ATOM   1422  O   LEU A 233     -32.905  -5.509 -11.433  1.00 10.00      A   
ATOM   1423  N   GLU A 234     -33.573  -6.027 -13.510  1.00 10.00      A   
ATOM   1424  HN  GLU A 234     -33.438  -6.597 -14.297  1.00 10.00      A   
ATOM   1425  CA  GLU A 234     -34.619  -5.020 -13.537  1.00 10.00      A   
ATOM   1426  CB  GLU A 234     -34.585  -4.215 -14.840  1.00 10.00      A   
ATOM   1427  CG  GLU A 234     -34.493  -5.053 -16.104  1.00 10.00      A   
ATOM   1428  CD  GLU A 234     -34.962  -4.294 -17.329  1.00 10.00      A   
ATOM   1429  OE1 GLU A 234     -36.166  -4.374 -17.648  1.00 10.00      A   
ATOM   1430  OE2 GLU A 234     -34.135  -3.611 -17.972  1.00 10.00      A   
ATOM   1431  C   GLU A 234     -35.983  -5.665 -13.334  1.00 10.00      A   
ATOM   1432  O   GLU A 234     -36.161  -6.855 -13.602  1.00 10.00      A   
ATOM   1433  N   TYR A 235     -36.931  -4.883 -12.850  1.00 10.00      A   
ATOM   1434  HN  TYR A 235     -36.727  -3.941 -12.669  1.00 10.00      A   
ATOM   1435  CA  TYR A 235     -38.281  -5.365 -12.601  1.00 10.00      A   
ATOM   1436  CB  TYR A 235     -38.506  -5.561 -11.099  1.00 10.00      A   
ATOM   1437  CG  TYR A 235     -37.741  -6.706 -10.470  1.00 10.00      A   
ATOM   1438  CD1 TYR A 235     -38.076  -8.026 -10.742  1.00 10.00      A   
ATOM   1439  CD2 TYR A 235     -36.698  -6.461  -9.588  1.00 10.00      A   
ATOM   1440  CE1 TYR A 235     -37.392  -9.071 -10.150  1.00 10.00      A   
ATOM   1441  CE2 TYR A 235     -36.006  -7.499  -8.994  1.00 10.00      A   
ATOM   1442  CZ  TYR A 235     -36.357  -8.802  -9.278  1.00 10.00      A   
ATOM   1443  OH  TYR A 235     -35.677  -9.840  -8.681  1.00 10.00      A   
ATOM   1444  HH  TYR A 235     -35.307 -10.412  -9.361  1.00 10.00      A   
ATOM   1445  C   TYR A 235     -39.289  -4.356 -13.137  1.00 10.00      A   
ATOM   1446  O   TYR A 235     -39.036  -3.702 -14.151  1.00 10.00      A   
ATOM   1447  N   ARG A 236     -40.423  -4.234 -12.448  1.00 10.00      A   
ATOM   1448  HN  ARG A 236     -40.551  -4.784 -11.643  1.00 10.00      A   
ATOM   1449  CA  ARG A 236     -41.483  -3.301 -12.832  1.00 10.00      A   
ATOM   1450  CB  ARG A 236     -41.988  -3.562 -14.259  1.00 10.00      A   
ATOM   1451  CG  ARG A 236     -42.281  -5.019 -14.580  1.00 10.00      A   
ATOM   1452  CD  ARG A 236     -41.939  -5.337 -16.027  1.00 10.00      A   
ATOM   1453  NE  ARG A 236     -42.807  -4.627 -16.965  1.00 10.00      A   
ATOM   1454  HE  ARG A 236     -43.739  -4.478 -16.686  1.00 10.00      A   
ATOM   1455  CZ  ARG A 236     -42.419  -4.186 -18.161  1.00 10.00      A   
ATOM   1456  NH1 ARG A 236     -41.168  -4.360 -18.569  1.00 10.00      A   
ATOM   1457 HH11 ARG A 236     -40.474  -4.838 -17.951  1.00 10.00      A   
ATOM   1458 HH12 ARG A 236     -40.871  -4.023 -19.511  1.00 10.00      A   
ATOM   1459  NH2 ARG A 236     -43.288  -3.562 -18.948  1.00 10.00      A   
ATOM   1460 HH21 ARG A 236     -42.990  -3.219 -19.889  1.00 10.00      A   
ATOM   1461 HH22 ARG A 236     -44.268  -3.408 -18.628  1.00 10.00      A   
ATOM   1462  C   ARG A 236     -42.636  -3.358 -11.837  1.00 10.00      A   
ATOM   1463  O   ARG A 236     -42.923  -4.416 -11.270  1.00 10.00      A   
ATOM   1464  N   TYR A 246     -36.866  -1.907 -13.252  1.00 10.00      A   
ATOM   1465  HN  TYR A 246     -36.573  -2.091 -14.169  1.00 10.00      A   
ATOM   1466  CA  TYR A 246     -35.895  -1.292 -12.356  1.00 10.00      A   
ATOM   1467  CB  TYR A 246     -35.313  -0.020 -12.987  1.00 10.00      A   
ATOM   1468  CG  TYR A 246     -34.833  -0.219 -14.410  1.00 10.00      A   
ATOM   1469  CD1 TYR A 246     -33.595  -0.791 -14.675  1.00 10.00      A   
ATOM   1470  CD2 TYR A 246     -35.629   0.147 -15.490  1.00 10.00      A   
ATOM   1471  CE1 TYR A 246     -33.164  -0.992 -15.974  1.00 10.00      A   
ATOM   1472  CE2 TYR A 246     -35.204  -0.047 -16.792  1.00 10.00      A   
ATOM   1473  CZ  TYR A 246     -33.972  -0.619 -17.028  1.00 10.00      A   
ATOM   1474  OH  TYR A 246     -33.551  -0.834 -18.323  1.00 10.00      A   
ATOM   1475  HH  TYR A 246     -33.382  -1.784 -18.440  1.00 10.00      A   
ATOM   1476  C   TYR A 246     -36.465  -1.001 -10.969  1.00 10.00      A   
ATOM   1477  O   TYR A 246     -37.045   0.058 -10.730  1.00 10.00      A   
ATOM   1478  N   GLU A 247     -36.304  -1.957 -10.064  1.00 10.00      A   
ATOM   1479  HN  GLU A 247     -35.850  -2.785 -10.320  1.00 10.00      A   
ATOM   1480  CA  GLU A 247     -36.765  -1.805  -8.690  1.00 10.00      A   
ATOM   1481  CB  GLU A 247     -37.678  -2.967  -8.277  1.00 10.00      A   
ATOM   1482  CG  GLU A 247     -39.109  -2.837  -8.785  1.00 10.00      A   
ATOM   1483  CD  GLU A 247     -40.010  -3.967  -8.326  1.00 10.00      A   
ATOM   1484  OE1 GLU A 247     -40.737  -4.537  -9.167  1.00 10.00      A   
ATOM   1485  OE2 GLU A 247     -40.005  -4.291  -7.120  1.00 10.00      A   
ATOM   1486  C   GLU A 247     -35.550  -1.707  -7.775  1.00 10.00      A   
ATOM   1487  O   GLU A 247     -34.689  -2.586  -7.778  1.00 10.00      A   
ATOM   1488  N   PHE A 248     -35.473  -0.631  -7.007  1.00 10.00      A   
ATOM   1489  HN  PHE A 248     -36.201   0.021  -7.027  1.00 10.00      A   
ATOM   1490  CA  PHE A 248     -34.336  -0.404  -6.123  1.00 10.00      A   
ATOM   1491  CB  PHE A 248     -33.934   1.073  -6.138  1.00 10.00      A   
ATOM   1492  CG  PHE A 248     -33.581   1.589  -7.504  1.00 10.00      A   
ATOM   1493  CD1 PHE A 248     -34.483   2.356  -8.225  1.00 10.00      A   
ATOM   1494  CD2 PHE A 248     -32.349   1.305  -8.070  1.00 10.00      A   
ATOM   1495  CE1 PHE A 248     -34.163   2.831  -9.483  1.00 10.00      A   
ATOM   1496  CE2 PHE A 248     -32.022   1.776  -9.328  1.00 10.00      A   
ATOM   1497  CZ  PHE A 248     -32.931   2.540 -10.036  1.00 10.00      A   
ATOM   1498  C   PHE A 248     -34.588  -0.869  -4.693  1.00 10.00      A   
ATOM   1499  O   PHE A 248     -35.719  -0.852  -4.203  1.00 10.00      A   
ATOM   1500  N   GLN A 249     -33.510  -1.274  -4.035  1.00 10.00      A   
ATOM   1501  HN  GLN A 249     -32.643  -1.254  -4.493  1.00 10.00      A   
ATOM   1502  CA  GLN A 249     -33.559  -1.738  -2.657  1.00 10.00      A   
ATOM   1503  CB  GLN A 249     -33.605  -3.271  -2.611  1.00 10.00      A   
ATOM   1504  CG  GLN A 249     -33.926  -3.845  -1.239  1.00 10.00      A   
ATOM   1505  CD  GLN A 249     -32.712  -4.446  -0.554  1.00 10.00      A   
ATOM   1506  OE1 GLN A 249     -32.525  -4.288   0.650  1.00 10.00      A   
ATOM   1507  NE2 GLN A 249     -31.886  -5.144  -1.314  1.00 10.00      A   
ATOM   1508 HE21 GLN A 249     -32.096  -5.237  -2.266  1.00 10.00      A   
ATOM   1509 HE22 GLN A 249     -31.094  -5.545  -0.895  1.00 10.00      A   
ATOM   1510  C   GLN A 249     -32.334  -1.208  -1.913  1.00 10.00      A   
ATOM   1511  O   GLN A 249     -31.295  -0.971  -2.531  1.00 10.00      A   
ATOM   1512  N   TRP A 250     -32.462  -1.023  -0.600  1.00 10.00      A   
ATOM   1513  HN  TRP A 250     -33.315  -1.242  -0.172  1.00 10.00      A   
ATOM   1514  CA  TRP A 250     -31.370  -0.503   0.225  1.00 10.00      A   
ATOM   1515  CB  TRP A 250     -31.801  -0.392   1.690  1.00 10.00      A   
ATOM   1516  CG  TRP A 250     -32.555   0.865   2.013  1.00 10.00      A   
ATOM   1517  CD1 TRP A 250     -33.003   1.810   1.132  1.00 10.00      A   
ATOM   1518  CD2 TRP A 250     -32.946   1.315   3.315  1.00 10.00      A   
ATOM   1519  NE1 TRP A 250     -33.647   2.819   1.808  1.00 10.00      A   
ATOM   1520  HE1 TRP A 250     -34.056   3.611   1.396  1.00 10.00      A   
ATOM   1521  CE2 TRP A 250     -33.627   2.538   3.149  1.00 10.00      A   
ATOM   1522  CE3 TRP A 250     -32.789   0.801   4.607  1.00 10.00      A   
ATOM   1523  CZ2 TRP A 250     -34.146   3.252   4.224  1.00 10.00      A   
ATOM   1524  CZ3 TRP A 250     -33.307   1.513   5.670  1.00 10.00      A   
ATOM   1525  CH2 TRP A 250     -33.977   2.724   5.473  1.00 10.00      A   
ATOM   1526  C   TRP A 250     -30.092  -1.331   0.104  1.00 10.00      A   
ATOM   1527  O   TRP A 250     -29.054  -0.821  -0.316  1.00 10.00      A   
ATOM   1528  N   GLY A 251     -30.164  -2.603   0.468  1.00 10.00      A   
ATOM   1529  HN  GLY A 251     -31.014  -2.966   0.799  1.00 10.00      A   
ATOM   1530  CA  GLY A 251     -28.998  -3.459   0.387  1.00 10.00      A   
ATOM   1531  C   GLY A 251     -28.500  -3.882   1.755  1.00 10.00      A   
ATOM   1532  O   GLY A 251     -28.658  -3.143   2.727  1.00 10.00      A   
ATOM   1533  N   PRO A 252     -27.893  -5.076   1.857  1.00 10.00      A   
ATOM   1534  CA  PRO A 252     -27.374  -5.604   3.125  1.00 10.00      A   
ATOM   1535  CB  PRO A 252     -26.831  -6.988   2.753  1.00 10.00      A   
ATOM   1536  CG  PRO A 252     -26.630  -6.944   1.277  1.00 10.00      A   
ATOM   1537  CD  PRO A 252     -27.680  -6.016   0.743  1.00 10.00      A   
ATOM   1538  C   PRO A 252     -26.266  -4.738   3.725  1.00 10.00      A   
ATOM   1539  O   PRO A 252     -26.248  -4.492   4.930  1.00 10.00      A   
ATOM   1540  N   ARG A 253     -25.348  -4.268   2.883  1.00 10.00      A   
ATOM   1541  HN  ARG A 253     -25.419  -4.484   1.926  1.00 10.00      A   
ATOM   1542  CA  ARG A 253     -24.247  -3.432   3.352  1.00 10.00      A   
ATOM   1543  CB  ARG A 253     -23.277  -3.131   2.207  1.00 10.00      A   
ATOM   1544  CG  ARG A 253     -21.857  -3.632   2.431  1.00 10.00      A   
ATOM   1545  CD  ARG A 253     -21.129  -2.805   3.479  1.00 10.00      A   
ATOM   1546  NE  ARG A 253     -19.674  -2.927   3.365  1.00 10.00      A   
ATOM   1547  HE  ARG A 253     -19.297  -3.832   3.353  1.00 10.00      A   
ATOM   1548  CZ  ARG A 253     -18.848  -1.881   3.283  1.00 10.00      A   
ATOM   1549  NH1 ARG A 253     -19.329  -0.647   3.308  1.00 10.00      A   
ATOM   1550 HH11 ARG A 253     -20.370  -0.479   3.394  1.00 10.00      A   
ATOM   1551 HH12 ARG A 253     -18.686   0.171   3.259  1.00 10.00      A   
ATOM   1552  NH2 ARG A 253     -17.539  -2.071   3.183  1.00 10.00      A   
ATOM   1553 HH21 ARG A 253     -16.896  -1.251   3.112  1.00 10.00      A   
ATOM   1554 HH22 ARG A 253     -17.138  -3.041   3.180  1.00 10.00      A   
ATOM   1555  C   ARG A 253     -24.785  -2.132   3.937  1.00 10.00      A   
ATOM   1556  O   ARG A 253     -24.388  -1.712   5.025  1.00 10.00      A   
ATOM   1557  N   THR A 254     -25.720  -1.526   3.218  1.00 10.00      A   
ATOM   1558  HN  THR A 254     -26.007  -1.928   2.371  1.00 10.00      A   
ATOM   1559  CA  THR A 254     -26.334  -0.275   3.634  1.00 10.00      A   
ATOM   1560  CB  THR A 254     -27.238   0.258   2.511  1.00 10.00      A   
ATOM   1561  OG1 THR A 254     -26.950  -0.467   1.302  1.00 10.00      A   
ATOM   1562  HG1 THR A 254     -27.740  -0.485   0.741  1.00 10.00      A   
ATOM   1563  CG2 THR A 254     -26.981   1.738   2.279  1.00 10.00      A   
ATOM   1564  C   THR A 254     -27.161  -0.458   4.906  1.00 10.00      A   
ATOM   1565  O   THR A 254     -27.359   0.483   5.671  1.00 10.00      A   
ATOM   1566  N   ASN A 255     -27.625  -1.680   5.132  1.00 10.00      A   
ATOM   1567  HN  ASN A 255     -27.424  -2.391   4.488  1.00 10.00      A   
ATOM   1568  CA  ASN A 255     -28.431  -1.996   6.309  1.00 10.00      A   
ATOM   1569  CB  ASN A 255     -29.206  -3.298   6.081  1.00 10.00      A   
ATOM   1570  CG  ASN A 255     -30.459  -3.414   6.932  1.00 10.00      A   
ATOM   1571  OD1 ASN A 255     -30.776  -2.533   7.735  1.00 10.00      A   
ATOM   1572  ND2 ASN A 255     -31.188  -4.505   6.753  1.00 10.00      A   
ATOM   1573 HD21 ASN A 255     -30.884  -5.164   6.092  1.00 10.00      A   
ATOM   1574 HD22 ASN A 255     -31.998  -4.614   7.290  1.00 10.00      A   
ATOM   1575  C   ASN A 255     -27.550  -2.119   7.552  1.00 10.00      A   
ATOM   1576  O   ASN A 255     -28.043  -2.190   8.678  1.00 10.00      A   
ATOM   1577  N   LEU A 256     -26.241  -2.156   7.338  1.00 10.00      A   
ATOM   1578  HN  LEU A 256     -25.907  -2.111   6.417  1.00 10.00      A   
ATOM   1579  CA  LEU A 256     -25.290  -2.262   8.433  1.00 10.00      A   
ATOM   1580  CB  LEU A 256     -24.175  -3.251   8.084  1.00 10.00      A   
ATOM   1581  CG  LEU A 256     -24.607  -4.700   7.840  1.00 10.00      A   
ATOM   1582  CD1 LEU A 256     -23.446  -5.524   7.306  1.00 10.00      A   
ATOM   1583  CD2 LEU A 256     -25.161  -5.317   9.116  1.00 10.00      A   
ATOM   1584  C   LEU A 256     -24.696  -0.897   8.753  1.00 10.00      A   
ATOM   1585  O   LEU A 256     -24.526  -0.538   9.919  1.00 10.00      A   
ATOM   1586  N   GLU A 257     -24.391  -0.139   7.706  1.00 10.00      A   
ATOM   1587  HN  GLU A 257     -24.547  -0.487   6.802  1.00 10.00      A   
ATOM   1588  CA  GLU A 257     -23.814   1.190   7.859  1.00 10.00      A   
ATOM   1589  CB  GLU A 257     -23.118   1.611   6.564  1.00 10.00      A   
ATOM   1590  CG  GLU A 257     -21.937   0.729   6.189  1.00 10.00      A   
ATOM   1591  CD  GLU A 257     -21.442   0.969   4.778  1.00 10.00      A   
ATOM   1592  OE1 GLU A 257     -20.678   1.935   4.567  1.00 10.00      A   
ATOM   1593  OE2 GLU A 257     -21.794   0.173   3.878  1.00 10.00      A   
ATOM   1594  C   GLU A 257     -24.880   2.212   8.244  1.00 10.00      A   
ATOM   1595  O   GLU A 257     -24.583   3.246   8.850  1.00 10.00      A   
ATOM   1596  N   LEU A 258     -26.123   1.914   7.895  1.00 10.00      A   
ATOM   1597  HN  LEU A 258     -26.302   1.067   7.431  1.00 10.00      A   
ATOM   1598  CA  LEU A 258     -27.235   2.802   8.194  1.00 10.00      A   
ATOM   1599  CB  LEU A 258     -27.747   3.469   6.909  1.00 10.00      A   
ATOM   1600  CG  LEU A 258     -26.723   4.252   6.083  1.00 10.00      A   
ATOM   1601  CD1 LEU A 258     -27.297   4.595   4.718  1.00 10.00      A   
ATOM   1602  CD2 LEU A 258     -26.296   5.515   6.812  1.00 10.00      A   
ATOM   1603  C   LEU A 258     -28.375   2.035   8.854  1.00 10.00      A   
ATOM   1604  O   LEU A 258     -28.280   0.830   9.085  1.00 10.00      A   
ATOM   1605  N   SER A 259     -29.446   2.751   9.154  1.00 10.00      A   
ATOM   1606  HN  SER A 259     -29.446   3.708   8.949  1.00 10.00      A   
ATOM   1607  CA  SER A 259     -30.631   2.178   9.768  1.00 10.00      A   
ATOM   1608  CB  SER A 259     -30.468   2.101  11.291  1.00 10.00      A   
ATOM   1609  OG  SER A 259     -30.049   3.346  11.829  1.00 10.00      A   
ATOM   1610  HG  SER A 259     -29.332   3.193  12.456  1.00 10.00      A   
ATOM   1611  C   SER A 259     -31.822   3.052   9.403  1.00 10.00      A   
ATOM   1612  O   SER A 259     -31.640   4.125   8.820  1.00 10.00      A   
ATOM   1613  N   LYS A 260     -33.027   2.621   9.750  1.00 10.00      A   
ATOM   1614  HN  LYS A 260     -33.115   1.772  10.251  1.00 10.00      A   
ATOM   1615  CA  LYS A 260     -34.222   3.392   9.431  1.00 10.00      A   
ATOM   1616  CB  LYS A 260     -35.489   2.618   9.795  1.00 10.00      A   
ATOM   1617  CG  LYS A 260     -35.683   1.331   9.011  1.00 10.00      A   
ATOM   1618  CD  LYS A 260     -37.008   0.676   9.361  1.00 10.00      A   
ATOM   1619  CE  LYS A 260     -37.070  -0.755   8.856  1.00 10.00      A   
ATOM   1620  NZ  LYS A 260     -38.408  -1.358   9.079  1.00 10.00      A   
ATOM   1621  HZ1 LYS A 260     -39.141  -0.800   8.579  1.00 10.00      A   
ATOM   1622  HZ2 LYS A 260     -38.634  -1.374  10.093  1.00 10.00      A   
ATOM   1623  HZ3 LYS A 260     -38.427  -2.332   8.718  1.00 10.00      A   
ATOM   1624  C   LYS A 260     -34.199   4.734  10.150  1.00 10.00      A   
ATOM   1625  O   LYS A 260     -34.580   5.762   9.588  1.00 10.00      A   
ATOM   1626  N   MET A 261     -33.726   4.715  11.389  1.00 10.00      A   
ATOM   1627  HN  MET A 261     -33.426   3.863  11.769  1.00 10.00      A   
ATOM   1628  CA  MET A 261     -33.641   5.922  12.198  1.00 10.00      A   
ATOM   1629  CB  MET A 261     -33.282   5.566  13.642  1.00 10.00      A   
ATOM   1630  CG  MET A 261     -33.311   6.745  14.602  1.00 10.00      A   
ATOM   1631  SD  MET A 261     -34.984   7.297  14.989  1.00 10.00      A   
ATOM   1632  CE  MET A 261     -35.609   5.864  15.863  1.00 10.00      A   
ATOM   1633  C   MET A 261     -32.608   6.886  11.620  1.00 10.00      A   
ATOM   1634  O   MET A 261     -32.828   8.096  11.581  1.00 10.00      A   
ATOM   1635  N   LYS A 262     -31.487   6.335  11.160  1.00 10.00      A   
ATOM   1636  HN  LYS A 262     -31.377   5.362  11.215  1.00 10.00      A   
ATOM   1637  CA  LYS A 262     -30.416   7.137  10.578  1.00 10.00      A   
ATOM   1638  CB  LYS A 262     -29.208   6.260  10.244  1.00 10.00      A   
ATOM   1639  CG  LYS A 262     -28.199   6.123  11.370  1.00 10.00      A   
ATOM   1640  CD  LYS A 262     -27.111   5.129  11.003  1.00 10.00      A   
ATOM   1641  CE  LYS A 262     -25.945   5.190  11.972  1.00 10.00      A   
ATOM   1642  NZ  LYS A 262     -25.079   6.377  11.741  1.00 10.00      A   
ATOM   1643  HZ1 LYS A 262     -25.081   6.632  10.726  1.00 10.00      A   
ATOM   1644  HZ2 LYS A 262     -24.103   6.167  12.030  1.00 10.00      A   
ATOM   1645  HZ3 LYS A 262     -25.423   7.190  12.287  1.00 10.00      A   
ATOM   1646  C   LYS A 262     -30.889   7.860   9.322  1.00 10.00      A   
ATOM   1647  O   LYS A 262     -30.674   9.063   9.171  1.00 10.00      A   
ATOM   1648  N   VAL A 263     -31.543   7.123   8.432  1.00 10.00      A   
ATOM   1649  HN  VAL A 263     -31.695   6.170   8.618  1.00 10.00      A   
ATOM   1650  CA  VAL A 263     -32.042   7.696   7.185  1.00 10.00      A   
ATOM   1651  CB  VAL A 263     -32.635   6.621   6.245  1.00 10.00      A   
ATOM   1652  CG1 VAL A 263     -33.134   7.249   4.949  1.00 10.00      A   
ATOM   1653  CG2 VAL A 263     -31.596   5.551   5.945  1.00 10.00      A   
ATOM   1654  C   VAL A 263     -33.076   8.784   7.463  1.00 10.00      A   
ATOM   1655  O   VAL A 263     -33.079   9.830   6.812  1.00 10.00      A   
ATOM   1656  N   LEU A 264     -33.938   8.542   8.446  1.00 10.00      A   
ATOM   1657  HN  LEU A 264     -33.885   7.692   8.935  1.00 10.00      A   
ATOM   1658  CA  LEU A 264     -34.963   9.510   8.809  1.00 10.00      A   
ATOM   1659  CB  LEU A 264     -35.933   8.940   9.844  1.00 10.00      A   
ATOM   1660  CG  LEU A 264     -37.062   8.060   9.302  1.00 10.00      A   
ATOM   1661  CD1 LEU A 264     -38.023   7.688  10.417  1.00 10.00      A   
ATOM   1662  CD2 LEU A 264     -37.803   8.764   8.173  1.00 10.00      A   
ATOM   1663  C   LEU A 264     -34.339  10.802   9.318  1.00 10.00      A   
ATOM   1664  O   LEU A 264     -34.802  11.891   8.991  1.00 10.00      A   
ATOM   1665  N   LYS A 265     -33.279  10.681  10.110  1.00 10.00      A   
ATOM   1666  HN  LYS A 265     -32.953   9.783  10.343  1.00 10.00      A   
ATOM   1667  CA  LYS A 265     -32.593  11.851  10.642  1.00 10.00      A   
ATOM   1668  CB  LYS A 265     -31.552  11.446  11.686  1.00 10.00      A   
ATOM   1669  CG  LYS A 265     -32.153  10.950  12.990  1.00 10.00      A   
ATOM   1670  CD  LYS A 265     -31.085  10.425  13.932  1.00 10.00      A   
ATOM   1671  CE  LYS A 265     -31.706   9.844  15.191  1.00 10.00      A   
ATOM   1672  NZ  LYS A 265     -30.681   9.281  16.105  1.00 10.00      A   
ATOM   1673  HZ1 LYS A 265     -30.132  10.048  16.543  1.00 10.00      A   
ATOM   1674  HZ2 LYS A 265     -30.031   8.664  15.578  1.00 10.00      A   
ATOM   1675  HZ3 LYS A 265     -31.135   8.722  16.855  1.00 10.00      A   
ATOM   1676  C   LYS A 265     -31.941  12.644   9.514  1.00 10.00      A   
ATOM   1677  O   LYS A 265     -31.826  13.866   9.586  1.00 10.00      A   
ATOM   1678  N   PHE A 266     -31.528  11.935   8.472  1.00 10.00      A   
ATOM   1679  HN  PHE A 266     -31.642  10.960   8.484  1.00 10.00      A   
ATOM   1680  CA  PHE A 266     -30.904  12.560   7.316  1.00 10.00      A   
ATOM   1681  CB  PHE A 266     -30.275  11.496   6.405  1.00 10.00      A   
ATOM   1682  CG  PHE A 266     -29.803  12.022   5.076  1.00 10.00      A   
ATOM   1683  CD1 PHE A 266     -28.659  12.799   4.989  1.00 10.00      A   
ATOM   1684  CD2 PHE A 266     -30.505  11.738   3.915  1.00 10.00      A   
ATOM   1685  CE1 PHE A 266     -28.227  13.286   3.770  1.00 10.00      A   
ATOM   1686  CE2 PHE A 266     -30.078  12.221   2.693  1.00 10.00      A   
ATOM   1687  CZ  PHE A 266     -28.936  12.996   2.620  1.00 10.00      A   
ATOM   1688  C   PHE A 266     -31.921  13.392   6.541  1.00 10.00      A   
ATOM   1689  O   PHE A 266     -31.689  14.567   6.257  1.00 10.00      A   
ATOM   1690  N   VAL A 267     -33.057  12.784   6.213  1.00 10.00      A   
ATOM   1691  HN  VAL A 267     -33.193  11.845   6.475  1.00 10.00      A   
ATOM   1692  CA  VAL A 267     -34.103  13.480   5.470  1.00 10.00      A   
ATOM   1693  CB  VAL A 267     -35.173  12.525   4.894  1.00 10.00      A   
ATOM   1694  CG1 VAL A 267     -34.590  11.694   3.760  1.00 10.00      A   
ATOM   1695  CG2 VAL A 267     -35.749  11.623   5.974  1.00 10.00      A   
ATOM   1696  C   VAL A 267     -34.753  14.580   6.309  1.00 10.00      A   
ATOM   1697  O   VAL A 267     -35.207  15.595   5.778  1.00 10.00      A   
ATOM   1698  N   ALA A 268     -34.768  14.385   7.625  1.00 10.00      A   
ATOM   1699  HN  ALA A 268     -34.393  13.553   7.989  1.00 10.00      A   
ATOM   1700  CA  ALA A 268     -35.343  15.365   8.541  1.00 10.00      A   
ATOM   1701  CB  ALA A 268     -35.658  14.726   9.884  1.00 10.00      A   
ATOM   1702  C   ALA A 268     -34.408  16.557   8.724  1.00 10.00      A   
ATOM   1703  O   ALA A 268     -34.746  17.530   9.397  1.00 10.00      A   
ATOM   1704  N   LYS A 269     -33.224  16.469   8.133  1.00 10.00      A   
ATOM   1705  HN  LYS A 269     -33.000  15.655   7.632  1.00 10.00      A   
ATOM   1706  CA  LYS A 269     -32.246  17.543   8.215  1.00 10.00      A   
ATOM   1707  CB  LYS A 269     -30.848  16.997   8.521  1.00 10.00      A   
ATOM   1708  CG  LYS A 269     -30.534  16.923  10.006  1.00 10.00      A   
ATOM   1709  CD  LYS A 269     -29.098  16.498  10.257  1.00 10.00      A   
ATOM   1710  CE  LYS A 269     -28.702  16.755  11.702  1.00 10.00      A   
ATOM   1711  NZ  LYS A 269     -28.718  18.206  12.029  1.00 10.00      A   
ATOM   1712  HZ1 LYS A 269     -29.655  18.610  11.826  1.00 10.00      A   
ATOM   1713  HZ2 LYS A 269     -28.009  18.709  11.459  1.00 10.00      A   
ATOM   1714  HZ3 LYS A 269     -28.500  18.351  13.033  1.00 10.00      A   
ATOM   1715  C   LYS A 269     -32.235  18.366   6.934  1.00 10.00      A   
ATOM   1716  O   LYS A 269     -31.555  19.388   6.841  1.00 10.00      A   
ATOM   1717  N   VAL A 270     -33.000  17.918   5.948  1.00 10.00      A   
ATOM   1718  HN  VAL A 270     -33.520  17.097   6.080  1.00 10.00      A   
ATOM   1719  CA  VAL A 270     -33.082  18.616   4.675  1.00 10.00      A   
ATOM   1720  CB  VAL A 270     -33.569  17.689   3.539  1.00 10.00      A   
ATOM   1721  CG1 VAL A 270     -33.580  18.427   2.208  1.00 10.00      A   
ATOM   1722  CG2 VAL A 270     -32.696  16.446   3.450  1.00 10.00      A   
ATOM   1723  C   VAL A 270     -34.017  19.814   4.795  1.00 10.00      A   
ATOM   1724  O   VAL A 270     -33.621  20.954   4.548  1.00 10.00      A   
ATOM   1725  N   HIS A 271     -35.254  19.551   5.194  1.00 10.00      A   
ATOM   1726  HN  HIS A 271     -35.511  18.623   5.379  1.00 10.00      A   
ATOM   1727  CA  HIS A 271     -36.248  20.606   5.350  1.00 10.00      A   
ATOM   1728  CB  HIS A 271     -37.439  20.374   4.407  1.00 10.00      A   
ATOM   1729  CG  HIS A 271     -38.093  19.030   4.551  1.00 10.00      A   
ATOM   1730  ND1 HIS A 271     -37.805  17.997   3.692  1.00 10.00      A   
ATOM   1731  CD2 HIS A 271     -39.000  18.606   5.467  1.00 10.00      A   
ATOM   1732  CE1 HIS A 271     -38.533  16.973   4.100  1.00 10.00      A   
ATOM   1733  NE2 HIS A 271     -39.272  17.294   5.170  1.00 10.00      A   
ATOM   1734  HE2 HIS A 271     -40.017  16.764   5.537  1.00 10.00      A   
ATOM   1735  C   HIS A 271     -36.721  20.706   6.797  1.00 10.00      A   
ATOM   1736  O   HIS A 271     -37.706  21.392   7.090  1.00 10.00      A   
ATOM   1737  N   ASN A 272     -36.004  20.027   7.692  1.00 10.00      A   
ATOM   1738  HN  ASN A 272     -35.230  19.513   7.385  1.00 10.00      A   
ATOM   1739  CA  ASN A 272     -36.337  20.012   9.117  1.00 10.00      A   
ATOM   1740  CB  ASN A 272     -36.331  21.432   9.708  1.00 10.00      A   
ATOM   1741  CG  ASN A 272     -36.117  21.460  11.211  1.00 10.00      A   
ATOM   1742  OD1 ASN A 272     -37.072  21.470  11.984  1.00 10.00      A   
ATOM   1743  ND2 ASN A 272     -34.866  21.473  11.635  1.00 10.00      A   
ATOM   1744 HD21 ASN A 272     -34.149  21.464  10.967  1.00 10.00      A   
ATOM   1745 HD22 ASN A 272     -34.705  21.488  12.603  1.00 10.00      A   
ATOM   1746  C   ASN A 272     -37.672  19.292   9.349  1.00 10.00      A   
ATOM   1747  O   ASN A 272     -38.034  18.410   8.568  1.00 10.00      A   
ATOM   1748  N   GLN A 273     -38.385  19.669  10.414  1.00 10.00      A   
ATOM   1749  HN  GLN A 273     -38.022  20.375  10.992  1.00 10.00      A   
ATOM   1750  CA  GLN A 273     -39.677  19.076  10.774  1.00 10.00      A   
ATOM   1751  CB  GLN A 273     -40.878  19.727  10.069  1.00 10.00      A   
ATOM   1752  CG  GLN A 273     -40.797  19.789   8.552  1.00 10.00      A   
ATOM   1753  CD  GLN A 273     -41.992  20.486   7.939  1.00 10.00      A   
ATOM   1754  OE1 GLN A 273     -42.595  21.369   8.553  1.00 10.00      A   
ATOM   1755  NE2 GLN A 273     -42.348  20.092   6.726  1.00 10.00      A   
ATOM   1756 HE21 GLN A 273     -41.829  19.379   6.298  1.00 10.00      A   
ATOM   1757 HE22 GLN A 273     -43.114  20.535   6.301  1.00 10.00      A   
ATOM   1758  C   GLN A 273     -39.700  17.548  10.716  1.00 10.00      A   
ATOM   1759  O   GLN A 273     -40.320  16.946   9.836  1.00 10.00      A   
ATOM   1760  N   ASP A 274     -39.020  16.934  11.676  1.00 10.00      A   
ATOM   1761  HN  ASP A 274     -38.555  17.476  12.350  1.00 10.00      A   
ATOM   1762  CA  ASP A 274     -38.947  15.480  11.768  1.00 10.00      A   
ATOM   1763  CB  ASP A 274     -37.847  14.990  12.729  1.00 10.00      A   
ATOM   1764  CG  ASP A 274     -37.910  15.598  14.119  1.00 10.00      A   
ATOM   1765  OD1 ASP A 274     -37.664  16.815  14.257  1.00 10.00      A   
ATOM   1766  OD2 ASP A 274     -38.189  14.860  15.085  1.00 10.00      A   
ATOM   1767  C   ASP A 274     -40.305  14.803  12.030  1.00 10.00      A   
ATOM   1768  O   ASP A 274     -40.596  13.773  11.427  1.00 10.00      A   
ATOM   1769  N   PRO A 275     -41.180  15.347  12.907  1.00 10.00      A   
ATOM   1770  CA  PRO A 275     -42.478  14.730  13.163  1.00 10.00      A   
ATOM   1771  CB  PRO A 275     -42.821  15.220  14.566  1.00 10.00      A   
ATOM   1772  CG  PRO A 275     -42.154  16.550  14.684  1.00 10.00      A   
ATOM   1773  CD  PRO A 275     -40.987  16.556  13.731  1.00 10.00      A   
ATOM   1774  C   PRO A 275     -43.545  15.164  12.151  1.00 10.00      A   
ATOM   1775  O   PRO A 275     -44.736  15.179  12.459  1.00 10.00      A   
ATOM   1776  N   LYS A 276     -43.111  15.498  10.936  1.00 10.00      A   
ATOM   1777  HN  LYS A 276     -42.149  15.462  10.748  1.00 10.00      A   
ATOM   1778  CA  LYS A 276     -44.029  15.919   9.881  1.00 10.00      A   
ATOM   1779  CB  LYS A 276     -43.341  16.873   8.892  1.00 10.00      A   
ATOM   1780  CG  LYS A 276     -44.177  17.254   7.676  1.00 10.00      A   
ATOM   1781  CD  LYS A 276     -45.484  17.926   8.065  1.00 10.00      A   
ATOM   1782  CE  LYS A 276     -46.657  17.367   7.268  1.00 10.00      A   
ATOM   1783  NZ  LYS A 276     -46.416  17.395   5.798  1.00 10.00      A   
ATOM   1784  HZ1 LYS A 276     -47.319  17.312   5.287  1.00 10.00      A   
ATOM   1785  HZ2 LYS A 276     -45.801  16.597   5.516  1.00 10.00      A   
ATOM   1786  HZ3 LYS A 276     -45.956  18.286   5.524  1.00 10.00      A   
ATOM   1787  C   LYS A 276     -44.642  14.712   9.164  1.00 10.00      A   
ATOM   1788  O   LYS A 276     -45.703  14.231   9.555  1.00 10.00      A   
ATOM   1789  N   ASP A 277     -43.971  14.213   8.129  1.00 10.00      A   
ATOM   1790  HN  ASP A 277     -43.123  14.627   7.860  1.00 10.00      A   
ATOM   1791  CA  ASP A 277     -44.480  13.066   7.374  1.00 10.00      A   
ATOM   1792  CB  ASP A 277     -44.356  13.303   5.866  1.00 10.00      A   
ATOM   1793  CG  ASP A 277     -45.191  14.471   5.384  1.00 10.00      A   
ATOM   1794  OD1 ASP A 277     -46.431  14.366   5.385  1.00 10.00      A   
ATOM   1795  OD2 ASP A 277     -44.606  15.511   5.012  1.00 10.00      A   
ATOM   1796  C   ASP A 277     -43.744  11.796   7.761  1.00 10.00      A   
ATOM   1797  O   ASP A 277     -44.213  10.688   7.513  1.00 10.00      A   
ATOM   1798  N   TRP A 278     -42.599  11.976   8.403  1.00 10.00      A   
ATOM   1799  HN  TRP A 278     -42.304  12.887   8.595  1.00 10.00      A   
ATOM   1800  CA  TRP A 278     -41.762  10.863   8.834  1.00 10.00      A   
ATOM   1801  CB  TRP A 278     -40.400  11.353   9.333  1.00 10.00      A   
ATOM   1802  CG  TRP A 278     -39.755  12.348   8.411  1.00 10.00      A   
ATOM   1803  CD1 TRP A 278     -39.190  13.540   8.762  1.00 10.00      A   
ATOM   1804  CD2 TRP A 278     -39.621  12.248   6.985  1.00 10.00      A   
ATOM   1805  NE1 TRP A 278     -38.715  14.188   7.650  1.00 10.00      A   
ATOM   1806  HE1 TRP A 278     -38.269  15.062   7.649  1.00 10.00      A   
ATOM   1807  CE2 TRP A 278     -38.964  13.414   6.545  1.00 10.00      A   
ATOM   1808  CE3 TRP A 278     -39.988  11.283   6.039  1.00 10.00      A   
ATOM   1809  CZ2 TRP A 278     -38.673  13.645   5.203  1.00 10.00      A   
ATOM   1810  CZ3 TRP A 278     -39.696  11.515   4.709  1.00 10.00      A   
ATOM   1811  CH2 TRP A 278     -39.046  12.686   4.303  1.00 10.00      A   
ATOM   1812  C   TRP A 278     -42.431   9.900   9.835  1.00 10.00      A   
ATOM   1813  O   TRP A 278     -42.157   8.706   9.773  1.00 10.00      A   
ATOM   1814  N   PRO A 279     -43.288  10.383  10.787  1.00 10.00      A   
ATOM   1815  CA  PRO A 279     -43.981   9.520  11.764  1.00 10.00      A   
ATOM   1816  CB  PRO A 279     -45.157  10.385  12.202  1.00 10.00      A   
ATOM   1817  CG  PRO A 279     -44.614  11.768  12.165  1.00 10.00      A   
ATOM   1818  CD  PRO A 279     -43.609  11.805  11.041  1.00 10.00      A   
ATOM   1819  C   PRO A 279     -44.493   8.199  11.186  1.00 10.00      A   
ATOM   1820  O   PRO A 279     -44.481   7.177  11.876  1.00 10.00      A   
ATOM   1821  N   ALA A 280     -44.938   8.218   9.929  1.00 10.00      A   
ATOM   1822  HN  ALA A 280     -44.918   9.061   9.428  1.00 10.00      A   
ATOM   1823  CA  ALA A 280     -45.441   7.012   9.274  1.00 10.00      A   
ATOM   1824  CB  ALA A 280     -45.895   7.325   7.856  1.00 10.00      A   
ATOM   1825  C   ALA A 280     -44.379   5.915   9.271  1.00 10.00      A   
ATOM   1826  O   ALA A 280     -44.610   4.811   9.767  1.00 10.00      A   
ATOM   1827  N   GLN A 281     -43.209   6.236   8.733  1.00 10.00      A   
ATOM   1828  HN  GLN A 281     -43.086   7.140   8.358  1.00 10.00      A   
ATOM   1829  CA  GLN A 281     -42.100   5.291   8.673  1.00 10.00      A   
ATOM   1830  CB  GLN A 281     -41.116   5.679   7.564  1.00 10.00      A   
ATOM   1831  CG  GLN A 281     -41.727   5.778   6.174  1.00 10.00      A   
ATOM   1832  CD  GLN A 281     -42.147   7.191   5.816  1.00 10.00      A   
ATOM   1833  OE1 GLN A 281     -42.540   7.975   6.677  1.00 10.00      A   
ATOM   1834  NE2 GLN A 281     -42.046   7.531   4.543  1.00 10.00      A   
ATOM   1835 HE21 GLN A 281     -41.707   6.864   3.912  1.00 10.00      A   
ATOM   1836 HE22 GLN A 281     -42.320   8.436   4.282  1.00 10.00      A   
ATOM   1837  C   GLN A 281     -41.371   5.250  10.011  1.00 10.00      A   
ATOM   1838  O   GLN A 281     -40.676   4.287  10.325  1.00 10.00      A   
ATOM   1839  N   TYR A 282     -41.540   6.305  10.796  1.00 10.00      A   
ATOM   1840  HN  TYR A 282     -42.096   7.051  10.475  1.00 10.00      A   
ATOM   1841  CA  TYR A 282     -40.908   6.406  12.105  1.00 10.00      A   
ATOM   1842  CB  TYR A 282     -41.173   7.779  12.731  1.00 10.00      A   
ATOM   1843  CG  TYR A 282     -40.592   7.953  14.113  1.00 10.00      A   
ATOM   1844  CD1 TYR A 282     -41.417   8.080  15.221  1.00 10.00      A   
ATOM   1845  CD2 TYR A 282     -39.217   7.981  14.313  1.00 10.00      A   
ATOM   1846  CE1 TYR A 282     -40.892   8.229  16.487  1.00 10.00      A   
ATOM   1847  CE2 TYR A 282     -38.682   8.131  15.577  1.00 10.00      A   
ATOM   1848  CZ  TYR A 282     -39.526   8.253  16.660  1.00 10.00      A   
ATOM   1849  OH  TYR A 282     -39.002   8.394  17.925  1.00 10.00      A   
ATOM   1850  HH  TYR A 282     -39.464   7.793  18.528  1.00 10.00      A   
ATOM   1851  C   TYR A 282     -41.375   5.288  13.033  1.00 10.00      A   
ATOM   1852  O   TYR A 282     -40.636   4.863  13.922  1.00 10.00      A   
ATOM   1853  N   CYS A 283     -42.593   4.807  12.813  1.00 10.00      A   
ATOM   1854  HN  CYS A 283     -43.134   5.189  12.089  1.00 10.00      A   
ATOM   1855  CA  CYS A 283     -43.145   3.729  13.622  1.00 10.00      A   
ATOM   1856  CB  CYS A 283     -44.580   3.415  13.191  1.00 10.00      A   
ATOM   1857  SG  CYS A 283     -45.693   4.839  13.235  1.00 10.00      A   
ATOM   1858  HG  CYS A 283     -45.051   5.877  12.709  1.00 10.00      A   
ATOM   1859  C   CYS A 283     -42.264   2.486  13.514  1.00 10.00      A   
ATOM   1860  O   CYS A 283     -41.899   1.879  14.522  1.00 10.00      A   
ATOM   1861  N   GLU A 284     -41.893   2.138  12.287  1.00 10.00      A   
ATOM   1862  HN  GLU A 284     -42.198   2.673  11.524  1.00 10.00      A   
ATOM   1863  CA  GLU A 284     -41.042   0.980  12.051  1.00 10.00      A   
ATOM   1864  CB  GLU A 284     -41.258   0.406  10.647  1.00 10.00      A   
ATOM   1865  CG  GLU A 284     -41.112   1.413   9.520  1.00 10.00      A   
ATOM   1866  CD  GLU A 284     -41.120   0.764   8.153  1.00 10.00      A   
ATOM   1867  OE1 GLU A 284     -40.089   0.173   7.770  1.00 10.00      A   
ATOM   1868  OE2 GLU A 284     -42.150   0.846   7.455  1.00 10.00      A   
ATOM   1869  C   GLU A 284     -39.576   1.337  12.277  1.00 10.00      A   
ATOM   1870  O   GLU A 284     -38.733   0.459  12.446  1.00 10.00      A   
ATOM   1871  N   ALA A 285     -39.279   2.633  12.275  1.00 10.00      A   
ATOM   1872  HN  ALA A 285     -39.993   3.285  12.109  1.00 10.00      A   
ATOM   1873  CA  ALA A 285     -37.919   3.111  12.499  1.00 10.00      A   
ATOM   1874  CB  ALA A 285     -37.777   4.559  12.063  1.00 10.00      A   
ATOM   1875  C   ALA A 285     -37.543   2.954  13.966  1.00 10.00      A   
ATOM   1876  O   ALA A 285     -36.426   2.554  14.292  1.00 10.00      A   
ATOM   1877  N   LEU A 286     -38.488   3.271  14.848  1.00 10.00      A   
ATOM   1878  HN  LEU A 286     -39.354   3.609  14.523  1.00 10.00      A   
ATOM   1879  CA  LEU A 286     -38.268   3.140  16.283  1.00 10.00      A   
ATOM   1880  CB  LEU A 286     -39.479   3.686  17.055  1.00 10.00      A   
ATOM   1881  CG  LEU A 286     -39.251   4.112  18.514  1.00 10.00      A   
ATOM   1882  CD1 LEU A 286     -39.235   2.911  19.449  1.00 10.00      A   
ATOM   1883  CD2 LEU A 286     -37.973   4.926  18.655  1.00 10.00      A   
ATOM   1884  C   LEU A 286     -38.044   1.668  16.605  1.00 10.00      A   
ATOM   1885  O   LEU A 286     -37.164   1.311  17.390  1.00 10.00      A   
ATOM   1886  N   ALA A 287     -38.838   0.819  15.963  1.00 10.00      A   
ATOM   1887  HN  ALA A 287     -39.517   1.175  15.354  1.00 10.00      A   
ATOM   1888  CA  ALA A 287     -38.737  -0.619  16.141  1.00 10.00      A   
ATOM   1889  CB  ALA A 287     -39.897  -1.313  15.450  1.00 10.00      A   
ATOM   1890  C   ALA A 287     -37.408  -1.125  15.589  1.00 10.00      A   
ATOM   1891  O   ALA A 287     -36.800  -2.039  16.146  1.00 10.00      A   
ATOM   1892  N   ASP A 288     -36.959  -0.516  14.493  1.00 10.00      A   
ATOM   1893  HN  ASP A 288     -37.499   0.194  14.088  1.00 10.00      A   
ATOM   1894  CA  ASP A 288     -35.692  -0.887  13.868  1.00 10.00      A   
ATOM   1895  CB  ASP A 288     -35.476  -0.111  12.564  1.00 10.00      A   
ATOM   1896  CG  ASP A 288     -34.129  -0.388  11.914  1.00 10.00      A   
ATOM   1897  OD1 ASP A 288     -33.792  -1.574  11.703  1.00 10.00      A   
ATOM   1898  OD2 ASP A 288     -33.414   0.582  11.588  1.00 10.00      A   
ATOM   1899  C   ASP A 288     -34.541  -0.637  14.828  1.00 10.00      A   
ATOM   1900  O   ASP A 288     -33.662  -1.482  14.986  1.00 10.00      A   
ATOM   1901  N   GLU A 289     -34.563   0.519  15.488  1.00 10.00      A   
ATOM   1902  HN  GLU A 289     -35.295   1.154  15.322  1.00 10.00      A   
ATOM   1903  CA  GLU A 289     -33.520   0.863  16.446  1.00 10.00      A   
ATOM   1904  CB  GLU A 289     -33.646   2.311  16.925  1.00 10.00      A   
ATOM   1905  CG  GLU A 289     -32.404   2.817  17.645  1.00 10.00      A   
ATOM   1906  CD  GLU A 289     -32.444   4.301  17.941  1.00 10.00      A   
ATOM   1907  OE1 GLU A 289     -32.022   5.095  17.076  1.00 10.00      A   
ATOM   1908  OE2 GLU A 289     -32.876   4.678  19.049  1.00 10.00      A   
ATOM   1909  C   GLU A 289     -33.545  -0.104  17.626  1.00 10.00      A   
ATOM   1910  O   GLU A 289     -32.500  -0.470  18.167  1.00 10.00      A   
ATOM   1911  N   GLU A 290     -34.745  -0.525  18.015  1.00 10.00      A   
ATOM   1912  HN  GLU A 290     -35.545  -0.181  17.559  1.00 10.00      A   
ATOM   1913  CA  GLU A 290     -34.900  -1.477  19.108  1.00 10.00      A   
ATOM   1914  CB  GLU A 290     -36.371  -1.626  19.502  1.00 10.00      A   
ATOM   1915  CG  GLU A 290     -36.944  -0.454  20.279  1.00 10.00      A   
ATOM   1916  CD  GLU A 290     -38.136  -0.863  21.119  1.00 10.00      A   
ATOM   1917  OE1 GLU A 290     -38.971  -1.649  20.627  1.00 10.00      A   
ATOM   1918  OE2 GLU A 290     -38.233  -0.418  22.281  1.00 10.00      A   
ATOM   1919  C   GLU A 290     -34.351  -2.830  18.679  1.00 10.00      A   
ATOM   1920  O   GLU A 290     -33.727  -3.542  19.463  1.00 10.00      A   
ATOM   1921  N   ASN A 291     -34.575  -3.161  17.412  1.00 10.00      A   
ATOM   1922  HN  ASN A 291     -35.084  -2.540  16.841  1.00 10.00      A   
ATOM   1923  CA  ASN A 291     -34.106  -4.418  16.843  1.00 10.00      A   
ATOM   1924  CB  ASN A 291     -34.711  -4.633  15.451  1.00 10.00      A   
ATOM   1925  CG  ASN A 291     -34.984  -6.094  15.130  1.00 10.00      A   
ATOM   1926  OD1 ASN A 291     -36.007  -6.424  14.530  1.00 10.00      A   
ATOM   1927  ND2 ASN A 291     -34.074  -6.980  15.512  1.00 10.00      A   
ATOM   1928 HD21 ASN A 291     -33.270  -6.654  15.978  1.00 10.00      A   
ATOM   1929 HD22 ASN A 291     -34.242  -7.926  15.318  1.00 10.00      A   
ATOM   1930  C   ASN A 291     -32.584  -4.428  16.760  1.00 10.00      A   
ATOM   1931  O   ASN A 291     -31.966  -5.488  16.683  1.00 10.00      A   
ATOM   1932  N   ARG A 292     -31.987  -3.239  16.777  1.00 10.00      A   
ATOM   1933  HN  ARG A 292     -32.539  -2.427  16.821  1.00 10.00      A   
ATOM   1934  CA  ARG A 292     -30.533  -3.113  16.718  1.00 10.00      A   
ATOM   1935  CB  ARG A 292     -30.115  -1.694  16.310  1.00 10.00      A   
ATOM   1936  CG  ARG A 292     -30.682  -1.215  14.983  1.00 10.00      A   
ATOM   1937  CD  ARG A 292     -30.187  -2.053  13.816  1.00 10.00      A   
ATOM   1938  NE  ARG A 292     -31.007  -1.851  12.623  1.00 10.00      A   
ATOM   1939  HE  ARG A 292     -31.975  -1.698  12.759  1.00 10.00      A   
ATOM   1940  CZ  ARG A 292     -30.540  -1.872  11.375  1.00 10.00      A   
ATOM   1941  NH1 ARG A 292     -29.244  -2.052  11.143  1.00 10.00      A   
ATOM   1942 HH11 ARG A 292     -28.881  -2.071  10.158  1.00 10.00      A   
ATOM   1943 HH12 ARG A 292     -28.578  -2.163  11.937  1.00 10.00      A   
ATOM   1944  NH2 ARG A 292     -31.377  -1.702  10.361  1.00 10.00      A   
ATOM   1945 HH21 ARG A 292     -32.398  -1.542  10.551  1.00 10.00      A   
ATOM   1946 HH22 ARG A 292     -31.028  -1.735   9.373  1.00 10.00      A   
ATOM   1947  C   ARG A 292     -29.910  -3.456  18.068  1.00 10.00      A   
ATOM   1948  O   ARG A 292     -28.724  -3.765  18.154  1.00 10.00      A   
ATOM   1949  N   ALA A 293     -30.720  -3.404  19.118  1.00 10.00      A   
ATOM   1950  HN  ALA A 293     -31.662  -3.167  18.986  1.00 10.00      A   
ATOM   1951  CA  ALA A 293     -30.244  -3.702  20.462  1.00 10.00      A   
ATOM   1952  CB  ALA A 293     -31.110  -3.003  21.500  1.00 10.00      A   
ATOM   1953  C   ALA A 293     -30.212  -5.205  20.712  1.00 10.00      A   
ATOM   1954  O   ALA A 293     -29.386  -5.702  21.480  1.00 10.00      A   
ATOM   1955  N   ARG A 294     -31.104  -5.928  20.046  1.00 10.00      A   
ATOM   1956  HN  ARG A 294     -31.714  -5.481  19.425  1.00 10.00      A   
ATOM   1957  CB  ARG A 294     -32.605  -7.826  20.520  1.00 10.00      A   
ATOM   1958  CG  ARG A 294     -32.668  -9.206  21.151  1.00 10.00      A   
ATOM   1959  CD  ARG A 294     -33.983  -9.903  20.856  1.00 10.00      A   
ATOM   1960  NE  ARG A 294     -34.030 -11.230  21.466  1.00 10.00      A   
ATOM   1961  HE  ARG A 294     -34.260 -11.275  22.423  1.00 10.00      A   
ATOM   1962  CZ  ARG A 294     -33.765 -12.362  20.817  1.00 10.00      A   
ATOM   1963  NH1 ARG A 294     -33.490 -12.339  19.521  1.00 10.00      A   
ATOM   1964 HH11 ARG A 294     -33.479 -11.434  19.001  1.00 10.00      A   
ATOM   1965 HH12 ARG A 294     -33.286 -13.227  19.013  1.00 10.00      A   
ATOM   1966  NH2 ARG A 294     -33.785 -13.519  21.463  1.00 10.00      A   
ATOM   1967 HH21 ARG A 294     -33.576 -14.408  20.955  1.00 10.00      A   
ATOM   1968 HH22 ARG A 294     -34.007 -13.549  22.482  1.00 10.00      A   
ATOM   1969  CA  ARG A 294     -31.179  -7.372  20.202  1.00 10.00      A   
ATOM   1970  C   ARG A 294     -30.667  -8.080  18.956  1.00 10.00      A   
ATOM   1971  O   ARG A 294     -31.466  -8.300  18.020  1.00 10.00      A   
ATOM   1972  OXT ARG A 294     -29.464  -8.411  18.918  1.00 10.00      A   
ATOM   1973  C   GLY B   9      -7.008   8.214  11.366  1.00 10.00      B   
ATOM   1974  O   GLY B   9      -7.839   7.355  11.072  1.00 10.00      B   
ATOM   1975  N   GLY B   9      -6.885   7.184  13.609  1.00 10.00      B   
ATOM   1976  HT1 GLY B   9      -6.982   6.237  13.192  1.00 10.00      B   
ATOM   1977  HT2 GLY B   9      -7.833   7.541  13.847  1.00 10.00      B   
ATOM   1978  HT3 GLY B   9      -6.328   7.111  14.481  1.00 10.00      B   
ATOM   1979  CA  GLY B   9      -6.221   8.101  12.651  1.00 10.00      B   
ATOM   1980  N   VAL B  10      -6.750   9.262  10.595  1.00 10.00      B   
ATOM   1981  HN  VAL B  10      -6.058   9.902  10.870  1.00 10.00      B   
ATOM   1982  CA  VAL B  10      -7.455   9.475   9.337  1.00 10.00      B   
ATOM   1983  CB  VAL B  10      -7.308  10.928   8.834  1.00 10.00      B   
ATOM   1984  CG1 VAL B  10      -8.269  11.200   7.684  1.00 10.00      B   
ATOM   1985  CG2 VAL B  10      -7.536  11.916   9.969  1.00 10.00      B   
ATOM   1986  C   VAL B  10      -6.946   8.512   8.268  1.00 10.00      B   
ATOM   1987  O   VAL B  10      -6.085   8.856   7.459  1.00 10.00      B   
ATOM   1988  N   MET B  11      -7.467   7.298   8.286  1.00 10.00      B   
ATOM   1989  HN  MET B  11      -8.136   7.075   8.970  1.00 10.00      B   
ATOM   1990  CA  MET B  11      -7.066   6.283   7.329  1.00 10.00      B   
ATOM   1991  CB  MET B  11      -6.845   4.941   8.025  1.00 10.00      B   
ATOM   1992  CG  MET B  11      -5.447   4.378   7.842  1.00 10.00      B   
ATOM   1993  SD  MET B  11      -5.028   4.118   6.109  1.00 10.00      B   
ATOM   1994  CE  MET B  11      -3.318   3.608   6.255  1.00 10.00      B   
ATOM   1995  C   MET B  11      -8.095   6.145   6.217  1.00 10.00      B   
ATOM   1996  O   MET B  11      -9.001   5.311   6.287  1.00 10.00      B   
ATOM   1997  N   THR B  12      -7.959   6.972   5.197  1.00 10.00      B   
ATOM   1998  HN  THR B  12      -7.216   7.615   5.198  1.00 10.00      B   
ATOM   1999  CA  THR B  12      -8.871   6.948   4.065  1.00 10.00      B   
ATOM   2000  CB  THR B  12      -8.896   8.318   3.360  1.00 10.00      B   
ATOM   2001  OG1 THR B  12      -8.695   9.350   4.334  1.00 10.00      B   
ATOM   2002  HG1 THR B  12      -7.762   9.383   4.576  1.00 10.00      B   
ATOM   2003  CG2 THR B  12     -10.232   8.548   2.667  1.00 10.00      B   
ATOM   2004  C   THR B  12      -8.441   5.868   3.074  1.00 10.00      B   
ATOM   2005  O   THR B  12      -7.312   5.377   3.139  1.00 10.00      B   
ATOM   2006  N   ASP B  13      -9.335   5.494   2.164  1.00 10.00      B   
ATOM   2007  HN  ASP B  13     -10.223   5.910   2.162  1.00 10.00      B   
ATOM   2008  CA  ASP B  13      -9.030   4.467   1.173  1.00 10.00      B   
ATOM   2009  CB  ASP B  13     -10.243   4.156   0.299  1.00 10.00      B   
ATOM   2010  CG  ASP B  13     -10.736   2.737   0.500  1.00 10.00      B   
ATOM   2011  OD1 ASP B  13     -10.304   1.841  -0.252  1.00 10.00      B   
ATOM   2012  OD2 ASP B  13     -11.545   2.514   1.434  1.00 10.00      B   
ATOM   2013  C   ASP B  13      -7.837   4.862   0.317  1.00 10.00      B   
ATOM   2014  O   ASP B  13      -7.071   4.010  -0.123  1.00 10.00      B   
ATOM   2015  N   VAL B  14      -7.671   6.164   0.103  1.00 10.00      B   
ATOM   2016  HN  VAL B  14      -8.317   6.796   0.478  1.00 10.00      B   
ATOM   2017  CA  VAL B  14      -6.552   6.667  -0.687  1.00 10.00      B   
ATOM   2018  CB  VAL B  14      -6.688   8.172  -1.010  1.00 10.00      B   
ATOM   2019  CG1 VAL B  14      -7.804   8.401  -2.017  1.00 10.00      B   
ATOM   2020  CG2 VAL B  14      -6.933   8.986   0.252  1.00 10.00      B   
ATOM   2021  C   VAL B  14      -5.226   6.404   0.026  1.00 10.00      B   
ATOM   2022  O   VAL B  14      -4.224   6.081  -0.608  1.00 10.00      B   
ATOM   2023  N   HIS B  15      -5.240   6.523   1.352  1.00 10.00      B   
ATOM   2024  HN  HIS B  15      -6.074   6.770   1.801  1.00 10.00      B   
ATOM   2025  CA  HIS B  15      -4.050   6.288   2.157  1.00 10.00      B   
ATOM   2026  CB  HIS B  15      -4.271   6.764   3.596  1.00 10.00      B   
ATOM   2027  CG  HIS B  15      -4.512   8.238   3.727  1.00 10.00      B   
ATOM   2028  ND1 HIS B  15      -5.726   8.733   4.139  1.00 10.00      B   
ATOM   2029  CD2 HIS B  15      -3.667   9.274   3.492  1.00 10.00      B   
ATOM   2030  CE1 HIS B  15      -5.593  10.048   4.146  1.00 10.00      B   
ATOM   2031  NE2 HIS B  15      -4.367  10.424   3.762  1.00 10.00      B   
ATOM   2032  HE2 HIS B  15      -4.119  11.328   3.455  1.00 10.00      B   
ATOM   2033  C   HIS B  15      -3.712   4.805   2.144  1.00 10.00      B   
ATOM   2034  O   HIS B  15      -2.548   4.419   2.032  1.00 10.00      B   
ATOM   2035  N   ARG B  16      -4.747   3.976   2.250  1.00 10.00      B   
ATOM   2036  HN  ARG B  16      -5.648   4.351   2.349  1.00 10.00      B   
ATOM   2037  CA  ARG B  16      -4.576   2.530   2.229  1.00 10.00      B   
ATOM   2038  CB  ARG B  16      -5.881   1.821   2.607  1.00 10.00      B   
ATOM   2039  CG  ARG B  16      -5.988   1.469   4.085  1.00 10.00      B   
ATOM   2040  CD  ARG B  16      -7.389   1.005   4.459  1.00 10.00      B   
ATOM   2041  NE  ARG B  16      -8.261   2.121   4.839  1.00 10.00      B   
ATOM   2042  HE  ARG B  16      -7.962   2.690   5.582  1.00 10.00      B   
ATOM   2043  CZ  ARG B  16      -9.417   2.402   4.236  1.00 10.00      B   
ATOM   2044  NH1 ARG B  16      -9.852   1.645   3.240  1.00 10.00      B   
ATOM   2045 HH11 ARG B  16      -9.308   0.799   2.938  1.00 10.00      B   
ATOM   2046 HH12 ARG B  16     -10.728   1.905   2.715  1.00 10.00      B   
ATOM   2047  NH2 ARG B  16     -10.146   3.437   4.639  1.00 10.00      B   
ATOM   2048 HH21 ARG B  16      -9.816   4.041   5.430  1.00 10.00      B   
ATOM   2049 HH22 ARG B  16     -11.051   3.653   4.168  1.00 10.00      B   
ATOM   2050  C   ARG B  16      -4.092   2.077   0.854  1.00 10.00      B   
ATOM   2051  O   ARG B  16      -3.190   1.247   0.745  1.00 10.00      B   
ATOM   2052  N   ARG B  17      -4.686   2.651  -0.189  1.00 10.00      B   
ATOM   2053  HN  ARG B  17      -5.402   3.306  -0.028  1.00 10.00      B   
ATOM   2054  CA  ARG B  17      -4.322   2.328  -1.565  1.00 10.00      B   
ATOM   2055  CB  ARG B  17      -5.221   3.084  -2.549  1.00 10.00      B   
ATOM   2056  CG  ARG B  17      -6.083   2.187  -3.423  1.00 10.00      B   
ATOM   2057  CD  ARG B  17      -5.236   1.353  -4.369  1.00 10.00      B   
ATOM   2058  NE  ARG B  17      -6.045   0.422  -5.155  1.00 10.00      B   
ATOM   2059  HE  ARG B  17      -6.803  -0.017  -4.696  1.00 10.00      B   
ATOM   2060  CZ  ARG B  17      -5.808   0.126  -6.434  1.00 10.00      B   
ATOM   2061  NH1 ARG B  17      -4.819   0.724  -7.084  1.00 10.00      B   
ATOM   2062 HH11 ARG B  17      -4.216   1.418  -6.598  1.00 10.00      B   
ATOM   2063 HH12 ARG B  17      -4.648   0.508  -8.093  1.00 10.00      B   
ATOM   2064  NH2 ARG B  17      -6.570  -0.756  -7.069  1.00 10.00      B   
ATOM   2065 HH21 ARG B  17      -6.373  -0.997  -8.068  1.00 10.00      B   
ATOM   2066 HH22 ARG B  17      -7.369  -1.214  -6.579  1.00 10.00      B   
ATOM   2067  C   ARG B  17      -2.861   2.672  -1.832  1.00 10.00      B   
ATOM   2068  O   ARG B  17      -2.153   1.924  -2.507  1.00 10.00      B   
ATOM   2069  N   PHE B  18      -2.423   3.807  -1.298  1.00 10.00      B   
ATOM   2070  HN  PHE B  18      -3.048   4.363  -0.783  1.00 10.00      B   
ATOM   2071  CA  PHE B  18      -1.046   4.257  -1.461  1.00 10.00      B   
ATOM   2072  CB  PHE B  18      -0.848   5.603  -0.755  1.00 10.00      B   
ATOM   2073  CG  PHE B  18       0.523   6.198  -0.919  1.00 10.00      B   
ATOM   2074  CD1 PHE B  18       1.458   6.110   0.100  1.00 10.00      B   
ATOM   2075  CD2 PHE B  18       0.872   6.851  -2.088  1.00 10.00      B   
ATOM   2076  CE1 PHE B  18       2.716   6.661  -0.045  1.00 10.00      B   
ATOM   2077  CE2 PHE B  18       2.129   7.403  -2.240  1.00 10.00      B   
ATOM   2078  CZ  PHE B  18       3.052   7.309  -1.217  1.00 10.00      B   
ATOM   2079  C   PHE B  18      -0.080   3.219  -0.901  1.00 10.00      B   
ATOM   2080  O   PHE B  18       0.904   2.857  -1.546  1.00 10.00      B   
ATOM   2081  N   LEU B  19      -0.384   2.729   0.296  1.00 10.00      B   
ATOM   2082  HN  LEU B  19      -1.192   3.052   0.753  1.00 10.00      B   
ATOM   2083  CA  LEU B  19       0.449   1.728   0.947  1.00 10.00      B   
ATOM   2084  CB  LEU B  19       0.009   1.509   2.397  1.00 10.00      B   
ATOM   2085  CG  LEU B  19       0.177   2.698   3.343  1.00 10.00      B   
ATOM   2086  CD1 LEU B  19      -0.217   2.308   4.759  1.00 10.00      B   
ATOM   2087  CD2 LEU B  19       1.606   3.222   3.305  1.00 10.00      B   
ATOM   2088  C   LEU B  19       0.417   0.409   0.186  1.00 10.00      B   
ATOM   2089  O   LEU B  19       1.447  -0.243   0.021  1.00 10.00      B   
ATOM   2090  N   GLN B  20      -0.768   0.030  -0.285  1.00 10.00      B   
ATOM   2091  HN  GLN B  20      -1.553   0.600  -0.121  1.00 10.00      B   
ATOM   2092  CA  GLN B  20      -0.936  -1.210  -1.035  1.00 10.00      B   
ATOM   2093  CB  GLN B  20      -2.407  -1.428  -1.397  1.00 10.00      B   
ATOM   2094  CG  GLN B  20      -3.304  -1.761  -0.217  1.00 10.00      B   
ATOM   2095  CD  GLN B  20      -4.761  -1.884  -0.618  1.00 10.00      B   
ATOM   2096  OE1 GLN B  20      -5.502  -0.903  -0.622  1.00 10.00      B   
ATOM   2097  NE2 GLN B  20      -5.182  -3.091  -0.961  1.00 10.00      B   
ATOM   2098 HE21 GLN B  20      -4.539  -3.830  -0.937  1.00 10.00      B   
ATOM   2099 HE22 GLN B  20      -6.120  -3.195  -1.223  1.00 10.00      B   
ATOM   2100  C   GLN B  20      -0.096  -1.190  -2.307  1.00 10.00      B   
ATOM   2101  O   GLN B  20       0.601  -2.154  -2.617  1.00 10.00      B   
ATOM   2102  N   LEU B  21      -0.156  -0.077  -3.026  1.00 10.00      B   
ATOM   2103  HN  LEU B  21      -0.720   0.666  -2.712  1.00 10.00      B   
ATOM   2104  CA  LEU B  21       0.590   0.075  -4.268  1.00 10.00      B   
ATOM   2105  CB  LEU B  21       0.102   1.301  -5.046  1.00 10.00      B   
ATOM   2106  CG  LEU B  21      -1.302   1.190  -5.649  1.00 10.00      B   
ATOM   2107  CD1 LEU B  21      -1.770   2.534  -6.186  1.00 10.00      B   
ATOM   2108  CD2 LEU B  21      -1.333   0.135  -6.745  1.00 10.00      B   
ATOM   2109  C   LEU B  21       2.093   0.150  -4.011  1.00 10.00      B   
ATOM   2110  O   LEU B  21       2.894  -0.305  -4.828  1.00 10.00      B   
ATOM   2111  N   LEU B  22       2.469   0.706  -2.865  1.00 10.00      B   
ATOM   2112  HN  LEU B  22       1.783   1.046  -2.253  1.00 10.00      B   
ATOM   2113  CA  LEU B  22       3.874   0.827  -2.498  1.00 10.00      B   
ATOM   2114  CB  LEU B  22       4.050   1.849  -1.366  1.00 10.00      B   
ATOM   2115  CG  LEU B  22       5.488   2.147  -0.921  1.00 10.00      B   
ATOM   2116  CD1 LEU B  22       6.287   2.777  -2.052  1.00 10.00      B   
ATOM   2117  CD2 LEU B  22       5.493   3.047   0.305  1.00 10.00      B   
ATOM   2118  C   LEU B  22       4.436  -0.530  -2.082  1.00 10.00      B   
ATOM   2119  O   LEU B  22       5.621  -0.805  -2.261  1.00 10.00      B   
ATOM   2120  N   MET B  23       3.566  -1.383  -1.545  1.00 10.00      B   
ATOM   2121  HN  MET B  23       2.629  -1.107  -1.446  1.00 10.00      B   
ATOM   2122  CA  MET B  23       3.967  -2.715  -1.098  1.00 10.00      B   
ATOM   2123  CB  MET B  23       2.879  -3.361  -0.234  1.00 10.00      B   
ATOM   2124  CG  MET B  23       2.863  -2.892   1.212  1.00 10.00      B   
ATOM   2125  SD  MET B  23       1.660  -3.785   2.217  1.00 10.00      B   
ATOM   2126  CE  MET B  23       1.871  -2.972   3.800  1.00 10.00      B   
ATOM   2127  C   MET B  23       4.309  -3.627  -2.272  1.00 10.00      B   
ATOM   2128  O   MET B  23       5.034  -4.610  -2.113  1.00 10.00      B   
ATOM   2129  N   THR B  24       3.776  -3.308  -3.446  1.00 10.00      B   
ATOM   2130  HN  THR B  24       3.180  -2.532  -3.507  1.00 10.00      B   
ATOM   2131  CA  THR B  24       4.039  -4.095  -4.642  1.00 10.00      B   
ATOM   2132  CB  THR B  24       3.050  -3.739  -5.770  1.00 10.00      B   
ATOM   2133  OG1 THR B  24       2.065  -2.824  -5.272  1.00 10.00      B   
ATOM   2134  HG1 THR B  24       2.406  -1.921  -5.331  1.00 10.00      B   
ATOM   2135  CG2 THR B  24       2.354  -4.990  -6.283  1.00 10.00      B   
ATOM   2136  C   THR B  24       5.464  -3.860  -5.136  1.00 10.00      B   
ATOM   2137  O   THR B  24       6.039  -4.691  -5.843  1.00 10.00      B   
ATOM   2138  N   HIS B  25       6.033  -2.730  -4.743  1.00 10.00      B   
ATOM   2139  HN  HIS B  25       5.535  -2.125  -4.152  1.00 10.00      B   
ATOM   2140  CA  HIS B  25       7.385  -2.373  -5.141  1.00 10.00      B   
ATOM   2141  CB  HIS B  25       7.412  -0.953  -5.722  1.00 10.00      B   
ATOM   2142  CG  HIS B  25       6.546  -0.757  -6.931  1.00 10.00      B   
ATOM   2143  ND1 HIS B  25       5.641   0.272  -6.999  1.00 10.00      B   
ATOM   2144  CD2 HIS B  25       6.492  -1.473  -8.082  1.00 10.00      B   
ATOM   2145  CE1 HIS B  25       5.057   0.165  -8.177  1.00 10.00      B   
ATOM   2146  NE2 HIS B  25       5.538  -0.876  -8.868  1.00 10.00      B   
ATOM   2147  HE2 HIS B  25       5.156  -1.249  -9.694  1.00 10.00      B   
ATOM   2148  C   HIS B  25       8.325  -2.455  -3.944  1.00 10.00      B   
ATOM   2149  O   HIS B  25       8.013  -3.095  -2.940  1.00 10.00      B   
ATOM   2150  N   GLY B  26       9.479  -1.815  -4.064  1.00 10.00      B   
ATOM   2151  HN  GLY B  26       9.675  -1.337  -4.894  1.00 10.00      B   
ATOM   2152  CA  GLY B  26      10.442  -1.810  -2.982  1.00 10.00      B   
ATOM   2153  C   GLY B  26      10.660  -0.409  -2.455  1.00 10.00      B   
ATOM   2154  O   GLY B  26      10.821  -0.201  -1.254  1.00 10.00      B   
ATOM   2155  N   VAL B  27      10.658   0.552  -3.368  1.00 10.00      B   
ATOM   2156  HN  VAL B  27      10.512   0.316  -4.306  1.00 10.00      B   
ATOM   2157  CA  VAL B  27      10.851   1.952  -3.028  1.00 10.00      B   
ATOM   2158  CB  VAL B  27      12.314   2.246  -2.602  1.00 10.00      B   
ATOM   2159  CG1 VAL B  27      13.281   2.118  -3.772  1.00 10.00      B   
ATOM   2160  CG2 VAL B  27      12.431   3.612  -1.946  1.00 10.00      B   
ATOM   2161  C   VAL B  27      10.467   2.809  -4.230  1.00 10.00      B   
ATOM   2162  O   VAL B  27      10.661   2.392  -5.373  1.00 10.00      B   
ATOM   2163  N   LEU B  28       9.894   3.977  -3.980  1.00 10.00      B   
ATOM   2164  HN  LEU B  28       9.743   4.253  -3.049  1.00 10.00      B   
ATOM   2165  CA  LEU B  28       9.489   4.865  -5.061  1.00 10.00      B   
ATOM   2166  CB  LEU B  28       7.963   4.932  -5.177  1.00 10.00      B   
ATOM   2167  CG  LEU B  28       7.255   3.651  -5.623  1.00 10.00      B   
ATOM   2168  CD1 LEU B  28       5.746   3.841  -5.605  1.00 10.00      B   
ATOM   2169  CD2 LEU B  28       7.724   3.231  -7.007  1.00 10.00      B   
ATOM   2170  C   LEU B  28      10.063   6.259  -4.865  1.00 10.00      B   
ATOM   2171  O   LEU B  28      10.271   6.701  -3.733  1.00 10.00      B   
ATOM   2172  N   GLU B  29      10.324   6.942  -5.973  1.00 10.00      B   
ATOM   2173  HN  GLU B  29      10.142   6.525  -6.842  1.00 10.00      B   
ATOM   2174  CA  GLU B  29      10.875   8.289  -5.938  1.00 10.00      B   
ATOM   2175  CB  GLU B  29      11.447   8.654  -7.307  1.00 10.00      B   
ATOM   2176  CG  GLU B  29      12.462   7.658  -7.840  1.00 10.00      B   
ATOM   2177  CD  GLU B  29      12.661   7.774  -9.338  1.00 10.00      B   
ATOM   2178  OE1 GLU B  29      12.131   6.922 -10.078  1.00 10.00      B   
ATOM   2179  OE2 GLU B  29      13.345   8.723  -9.781  1.00 10.00      B   
ATOM   2180  C   GLU B  29       9.802   9.297  -5.539  1.00 10.00      B   
ATOM   2181  O   GLU B  29       8.612   9.052  -5.732  1.00 10.00      B   
ATOM   2182  N   GLU B  30      10.234  10.427  -4.989  1.00 10.00      B   
ATOM   2183  HN  GLU B  30      11.200  10.545  -4.846  1.00 10.00      B   
ATOM   2184  CA  GLU B  30       9.324  11.486  -4.552  1.00 10.00      B   
ATOM   2185  CB  GLU B  30      10.113  12.673  -3.996  1.00 10.00      B   
ATOM   2186  CG  GLU B  30       9.249  13.790  -3.432  1.00 10.00      B   
ATOM   2187  CD  GLU B  30      10.054  14.804  -2.652  1.00 10.00      B   
ATOM   2188  OE1 GLU B  30      10.569  15.764  -3.268  1.00 10.00      B   
ATOM   2189  OE2 GLU B  30      10.181  14.643  -1.421  1.00 10.00      B   
ATOM   2190  C   GLU B  30       8.397  11.946  -5.673  1.00 10.00      B   
ATOM   2191  O   GLU B  30       7.190  12.077  -5.477  1.00 10.00      B   
ATOM   2192  N   TRP B  31       8.957  12.178  -6.851  1.00 10.00      B   
ATOM   2193  HN  TRP B  31       9.924  12.058  -6.956  1.00 10.00      B   
ATOM   2194  CA  TRP B  31       8.161  12.619  -7.988  1.00 10.00      B   
ATOM   2195  CB  TRP B  31       9.056  13.105  -9.138  1.00 10.00      B   
ATOM   2196  CG  TRP B  31       9.827  12.015  -9.821  1.00 10.00      B   
ATOM   2197  CD1 TRP B  31      11.032  11.502  -9.441  1.00 10.00      B   
ATOM   2198  CD2 TRP B  31       9.444  11.304 -11.005  1.00 10.00      B   
ATOM   2199  NE1 TRP B  31      11.418  10.512 -10.309  1.00 10.00      B   
ATOM   2200  HE1 TRP B  31      12.253   9.979 -10.242  1.00 10.00      B   
ATOM   2201  CE2 TRP B  31      10.462  10.373 -11.280  1.00 10.00      B   
ATOM   2202  CE3 TRP B  31       8.338  11.367 -11.861  1.00 10.00      B   
ATOM   2203  CZ2 TRP B  31      10.406   9.506 -12.369  1.00 10.00      B   
ATOM   2204  CZ3 TRP B  31       8.285  10.508 -12.941  1.00 10.00      B   
ATOM   2205  CH2 TRP B  31       9.312   9.589 -13.186  1.00 10.00      B   
ATOM   2206  C   TRP B  31       7.222  11.511  -8.459  1.00 10.00      B   
ATOM   2207  O   TRP B  31       6.187  11.780  -9.066  1.00 10.00      B   
ATOM   2208  N   ASP B  32       7.577  10.267  -8.150  1.00 10.00      B   
ATOM   2209  HN  ASP B  32       8.396  10.119  -7.633  1.00 10.00      B   
ATOM   2210  CA  ASP B  32       6.774   9.119  -8.553  1.00 10.00      B   
ATOM   2211  CB  ASP B  32       7.630   7.861  -8.692  1.00 10.00      B   
ATOM   2212  CG  ASP B  32       7.051   6.882  -9.694  1.00 10.00      B   
ATOM   2213  OD1 ASP B  32       6.722   5.742  -9.307  1.00 10.00      B   
ATOM   2214  OD2 ASP B  32       6.932   7.247 -10.880  1.00 10.00      B   
ATOM   2215  C   ASP B  32       5.626   8.878  -7.584  1.00 10.00      B   
ATOM   2216  O   ASP B  32       4.497   8.622  -8.001  1.00 10.00      B   
ATOM   2217  N   VAL B  33       5.909   8.971  -6.287  1.00 10.00      B   
ATOM   2218  HN  VAL B  33       6.830   9.169  -6.007  1.00 10.00      B   
ATOM   2219  CA  VAL B  33       4.875   8.773  -5.274  1.00 10.00      B   
ATOM   2220  CB  VAL B  33       5.425   8.701  -3.831  1.00 10.00      B   
ATOM   2221  CG1 VAL B  33       6.251   7.443  -3.631  1.00 10.00      B   
ATOM   2222  CG2 VAL B  33       6.231   9.938  -3.475  1.00 10.00      B   
ATOM   2223  C   VAL B  33       3.809   9.857  -5.381  1.00 10.00      B   
ATOM   2224  O   VAL B  33       2.660   9.658  -4.986  1.00 10.00      B   
ATOM   2225  N   LYS B  34       4.198  11.004  -5.932  1.00 10.00      B   
ATOM   2226  HN  LYS B  34       5.136  11.110  -6.200  1.00 10.00      B   
ATOM   2227  CA  LYS B  34       3.273  12.108  -6.131  1.00 10.00      B   
ATOM   2228  CB  LYS B  34       4.023  13.344  -6.638  1.00 10.00      B   
ATOM   2229  CG  LYS B  34       3.256  14.646  -6.475  1.00 10.00      B   
ATOM   2230  CD  LYS B  34       3.059  14.982  -5.006  1.00 10.00      B   
ATOM   2231  CE  LYS B  34       2.278  16.274  -4.826  1.00 10.00      B   
ATOM   2232  NZ  LYS B  34       0.857  16.134  -5.247  1.00 10.00      B   
ATOM   2233  HZ1 LYS B  34       0.337  17.011  -5.035  1.00 10.00      B   
ATOM   2234  HZ2 LYS B  34       0.405  15.342  -4.740  1.00 10.00      B   
ATOM   2235  HZ3 LYS B  34       0.803  15.954  -6.271  1.00 10.00      B   
ATOM   2236  C   LYS B  34       2.214  11.688  -7.144  1.00 10.00      B   
ATOM   2237  O   LYS B  34       1.034  12.022  -7.010  1.00 10.00      B   
ATOM   2238  N   ARG B  35       2.651  10.928  -8.145  1.00 10.00      B   
ATOM   2239  HN  ARG B  35       3.602  10.691  -8.181  1.00 10.00      B   
ATOM   2240  CA  ARG B  35       1.762  10.429  -9.184  1.00 10.00      B   
ATOM   2241  CB  ARG B  35       2.569   9.804 -10.324  1.00 10.00      B   
ATOM   2242  CG  ARG B  35       3.819  10.577 -10.702  1.00 10.00      B   
ATOM   2243  CD  ARG B  35       4.799   9.704 -11.465  1.00 10.00      B   
ATOM   2244  NE  ARG B  35       4.420   9.556 -12.865  1.00 10.00      B   
ATOM   2245  HE  ARG B  35       3.762  10.196 -13.221  1.00 10.00      B   
ATOM   2246  CZ  ARG B  35       4.921   8.631 -13.680  1.00 10.00      B   
ATOM   2247  NH1 ARG B  35       5.790   7.730 -13.232  1.00 10.00      B   
ATOM   2248 HH11 ARG B  35       6.175   7.009 -13.879  1.00 10.00      B   
ATOM   2249 HH12 ARG B  35       6.092   7.734 -12.223  1.00 10.00      B   
ATOM   2250  NH2 ARG B  35       4.542   8.600 -14.950  1.00 10.00      B   
ATOM   2251 HH21 ARG B  35       3.852   9.294 -15.311  1.00 10.00      B   
ATOM   2252 HH22 ARG B  35       4.933   7.878 -15.594  1.00 10.00      B   
ATOM   2253  C   ARG B  35       0.839   9.378  -8.590  1.00 10.00      B   
ATOM   2254  O   ARG B  35      -0.338   9.301  -8.932  1.00 10.00      B   
ATOM   2255  N   LEU B  36       1.391   8.575  -7.687  1.00 10.00      B   
ATOM   2256  HN  LEU B  36       2.341   8.691  -7.466  1.00 10.00      B   
ATOM   2257  CA  LEU B  36       0.635   7.523  -7.020  1.00 10.00      B   
ATOM   2258  CB  LEU B  36       1.572   6.650  -6.183  1.00 10.00      B   
ATOM   2259  CG  LEU B  36       1.114   5.213  -5.935  1.00 10.00      B   
ATOM   2260  CD1 LEU B  36       1.161   4.411  -7.227  1.00 10.00      B   
ATOM   2261  CD2 LEU B  36       1.969   4.555  -4.863  1.00 10.00      B   
ATOM   2262  C   LEU B  36      -0.449   8.130  -6.134  1.00 10.00      B   
ATOM   2263  O   LEU B  36      -1.566   7.613  -6.054  1.00 10.00      B   
ATOM   2264  N   GLN B  37      -0.107   9.233  -5.474  1.00 10.00      B   
ATOM   2265  HN  GLN B  37       0.811   9.574  -5.561  1.00 10.00      B   
ATOM   2266  CA  GLN B  37      -1.043   9.937  -4.607  1.00 10.00      B   
ATOM   2267  CB  GLN B  37      -0.348  11.116  -3.910  1.00 10.00      B   
ATOM   2268  CG  GLN B  37      -1.282  12.004  -3.098  1.00 10.00      B   
ATOM   2269  CD  GLN B  37      -0.829  13.453  -3.049  1.00 10.00      B   
ATOM   2270  OE1 GLN B  37      -0.135  13.932  -3.950  1.00 10.00      B   
ATOM   2271  NE2 GLN B  37      -1.232  14.167  -2.011  1.00 10.00      B   
ATOM   2272 HE21 GLN B  37      -1.797  13.731  -1.330  1.00 10.00      B   
ATOM   2273 HE22 GLN B  37      -0.960  15.110  -1.958  1.00 10.00      B   
ATOM   2274  C   GLN B  37      -2.231  10.441  -5.418  1.00 10.00      B   
ATOM   2275  O   GLN B  37      -3.383  10.135  -5.108  1.00 10.00      B   
ATOM   2276  N   THR B  38      -1.943  11.191  -6.479  1.00 10.00      B   
ATOM   2277  HN  THR B  38      -1.003  11.382  -6.691  1.00 10.00      B   
ATOM   2278  CA  THR B  38      -2.991  11.736  -7.330  1.00 10.00      B   
ATOM   2279  CB  THR B  38      -2.465  12.812  -8.313  1.00 10.00      B   
ATOM   2280  OG1 THR B  38      -3.565  13.528  -8.887  1.00 10.00      B   
ATOM   2281  HG1 THR B  38      -4.378  13.028  -8.753  1.00 10.00      B   
ATOM   2282  CG2 THR B  38      -1.627  12.200  -9.427  1.00 10.00      B   
ATOM   2283  C   THR B  38      -3.754  10.633  -8.068  1.00 10.00      B   
ATOM   2284  O   THR B  38      -4.927  10.802  -8.399  1.00 10.00      B   
ATOM   2285  N   HIS B  39      -3.088   9.505  -8.304  1.00 10.00      B   
ATOM   2286  HN  HIS B  39      -2.150   9.434  -8.021  1.00 10.00      B   
ATOM   2287  CA  HIS B  39      -3.710   8.372  -8.982  1.00 10.00      B   
ATOM   2288  CB  HIS B  39      -2.683   7.255  -9.211  1.00 10.00      B   
ATOM   2289  CG  HIS B  39      -3.193   6.101 -10.018  1.00 10.00      B   
ATOM   2290  ND1 HIS B  39      -3.784   5.014  -9.421  1.00 10.00      B   
ATOM   2291  CD2 HIS B  39      -3.169   5.913 -11.361  1.00 10.00      B   
ATOM   2292  CE1 HIS B  39      -4.105   4.194 -10.402  1.00 10.00      B   
ATOM   2293  NE2 HIS B  39      -3.752   4.693 -11.596  1.00 10.00      B   
ATOM   2294  HE2 HIS B  39      -3.706   4.189 -12.435  1.00 10.00      B   
ATOM   2295  C   HIS B  39      -4.873   7.851  -8.149  1.00 10.00      B   
ATOM   2296  O   HIS B  39      -5.999   7.728  -8.638  1.00 10.00      B   
ATOM   2297  N   CYS B  40      -4.593   7.577  -6.882  1.00 10.00      B   
ATOM   2298  HN  CYS B  40      -3.676   7.710  -6.558  1.00 10.00      B   
ATOM   2299  CA  CYS B  40      -5.601   7.077  -5.959  1.00 10.00      B   
ATOM   2300  CB  CYS B  40      -4.963   6.745  -4.610  1.00 10.00      B   
ATOM   2301  SG  CYS B  40      -3.501   5.687  -4.720  1.00 10.00      B   
ATOM   2302  HG  CYS B  40      -2.512   6.408  -5.237  1.00 10.00      B   
ATOM   2303  C   CYS B  40      -6.725   8.094  -5.776  1.00 10.00      B   
ATOM   2304  O   CYS B  40      -7.890   7.724  -5.622  1.00 10.00      B   
ATOM   2305  N   TYR B  41      -6.369   9.375  -5.809  1.00 10.00      B   
ATOM   2306  HN  TYR B  41      -5.424   9.604  -5.937  1.00 10.00      B   
ATOM   2307  CA  TYR B  41      -7.346  10.446  -5.653  1.00 10.00      B   
ATOM   2308  CB  TYR B  41      -6.661  11.808  -5.503  1.00 10.00      B   
ATOM   2309  CG  TYR B  41      -6.346  12.184  -4.071  1.00 10.00      B   
ATOM   2310  CD1 TYR B  41      -5.034  12.334  -3.645  1.00 10.00      B   
ATOM   2311  CD2 TYR B  41      -7.362  12.388  -3.145  1.00 10.00      B   
ATOM   2312  CE1 TYR B  41      -4.740  12.676  -2.339  1.00 10.00      B   
ATOM   2313  CE2 TYR B  41      -7.077  12.731  -1.836  1.00 10.00      B   
ATOM   2314  CZ  TYR B  41      -5.765  12.874  -1.438  1.00 10.00      B   
ATOM   2315  OH  TYR B  41      -5.474  13.214  -0.136  1.00 10.00      B   
ATOM   2316  HH  TYR B  41      -4.677  13.782  -0.118  1.00 10.00      B   
ATOM   2317  C   TYR B  41      -8.336  10.471  -6.813  1.00 10.00      B   
ATOM   2318  O   TYR B  41      -9.514  10.762  -6.622  1.00 10.00      B   
ATOM   2319  N   LYS B  42      -7.856  10.153  -8.012  1.00 10.00      B   
ATOM   2320  HN  LYS B  42      -6.905   9.926  -8.104  1.00 10.00      B   
ATOM   2321  CA  LYS B  42      -8.713  10.140  -9.195  1.00 10.00      B   
ATOM   2322  CB  LYS B  42      -7.888  10.126 -10.482  1.00 10.00      B   
ATOM   2323  CG  LYS B  42      -7.049  11.372 -10.702  1.00 10.00      B   
ATOM   2324  CD  LYS B  42      -6.512  11.421 -12.122  1.00 10.00      B   
ATOM   2325  CE  LYS B  42      -5.475  12.518 -12.284  1.00 10.00      B   
ATOM   2326  NZ  LYS B  42      -5.192  12.817 -13.714  1.00 10.00      B   
ATOM   2327  HZ1 LYS B  42      -6.006  13.297 -14.148  1.00 10.00      B   
ATOM   2328  HZ2 LYS B  42      -5.006  11.935 -14.233  1.00 10.00      B   
ATOM   2329  HZ3 LYS B  42      -4.355  13.430 -13.790  1.00 10.00      B   
ATOM   2330  C   LYS B  42      -9.663   8.949  -9.170  1.00 10.00      B   
ATOM   2331  O   LYS B  42     -10.795   9.035  -9.646  1.00 10.00      B   
ATOM   2332  N   VAL B  43      -9.190   7.833  -8.626  1.00 10.00      B   
ATOM   2333  HN  VAL B  43      -8.271   7.820  -8.285  1.00 10.00      B   
ATOM   2334  CA  VAL B  43     -10.008   6.629  -8.525  1.00 10.00      B   
ATOM   2335  CB  VAL B  43      -9.162   5.393  -8.138  1.00 10.00      B   
ATOM   2336  CG1 VAL B  43     -10.018   4.134  -8.132  1.00 10.00      B   
ATOM   2337  CG2 VAL B  43      -7.980   5.227  -9.083  1.00 10.00      B   
ATOM   2338  C   VAL B  43     -11.099   6.851  -7.478  1.00 10.00      B   
ATOM   2339  O   VAL B  43     -12.244   6.421  -7.640  1.00 10.00      B   
ATOM   2340  N   HIS B  44     -10.727   7.534  -6.407  1.00 10.00      B   
ATOM   2341  HN  HIS B  44      -9.797   7.838  -6.338  1.00 10.00      B   
ATOM   2342  CA  HIS B  44     -11.652   7.847  -5.329  1.00 10.00      B   
ATOM   2343  CB  HIS B  44     -10.936   7.767  -3.973  1.00 10.00      B   
ATOM   2344  CG  HIS B  44     -11.780   8.171  -2.801  1.00 10.00      B   
ATOM   2345  ND1 HIS B  44     -12.749   7.342  -2.297  1.00 10.00      B   
ATOM   2346  CD2 HIS B  44     -11.762   9.321  -2.083  1.00 10.00      B   
ATOM   2347  CE1 HIS B  44     -13.298   7.997  -1.292  1.00 10.00      B   
ATOM   2348  NE2 HIS B  44     -12.736   9.201  -1.122  1.00 10.00      B   
ATOM   2349  HE2 HIS B  44     -13.129   9.947  -0.619  1.00 10.00      B   
ATOM   2350  C   HIS B  44     -12.251   9.236  -5.530  1.00 10.00      B   
ATOM   2351  O   HIS B  44     -12.855   9.519  -6.566  1.00 10.00      B   
ATOM   2352  N   ASN B  47     -11.390  13.187  -8.323  1.00 10.00      B   
ATOM   2353  HN  ASN B  47     -10.643  13.168  -8.957  1.00 10.00      B   
ATOM   2354  CA  ASN B  47     -12.209  14.391  -8.230  1.00 10.00      B   
ATOM   2355  CB  ASN B  47     -13.682  14.068  -8.507  1.00 10.00      B   
ATOM   2356  CG  ASN B  47     -14.546  15.310  -8.620  1.00 10.00      B   
ATOM   2357  OD1 ASN B  47     -14.646  15.918  -9.685  1.00 10.00      B   
ATOM   2358  ND2 ASN B  47     -15.182  15.693  -7.523  1.00 10.00      B   
ATOM   2359 HD21 ASN B  47     -15.064  15.160  -6.709  1.00 10.00      B   
ATOM   2360 HD22 ASN B  47     -15.730  16.505  -7.567  1.00 10.00      B   
ATOM   2361  C   ASN B  47     -12.056  15.022  -6.852  1.00 10.00      B   
ATOM   2362  O   ASN B  47     -12.390  16.188  -6.641  1.00 10.00      B   
ATOM   2363  N   ALA B  48     -11.535  14.237  -5.920  1.00 10.00      B   
ATOM   2364  HN  ALA B  48     -11.270  13.324  -6.164  1.00 10.00      B   
ATOM   2365  CA  ALA B  48     -11.327  14.699  -4.555  1.00 10.00      B   
ATOM   2366  CB  ALA B  48     -11.085  13.519  -3.625  1.00 10.00      B   
ATOM   2367  C   ALA B  48     -10.160  15.678  -4.496  1.00 10.00      B   
ATOM   2368  O   ALA B  48      -9.211  15.567  -5.273  1.00 10.00      B   
ATOM   2369  N   THR B  49     -10.242  16.641  -3.588  1.00 10.00      B   
ATOM   2370  HN  THR B  49     -11.029  16.685  -3.005  1.00 10.00      B   
ATOM   2371  CA  THR B  49      -9.192  17.635  -3.437  1.00 10.00      B   
ATOM   2372  CB  THR B  49      -9.584  18.737  -2.422  1.00 10.00      B   
ATOM   2373  OG1 THR B  49      -8.748  19.889  -2.594  1.00 10.00      B   
ATOM   2374  HG1 THR B  49      -8.858  20.233  -3.489  1.00 10.00      B   
ATOM   2375  CG2 THR B  49      -9.480  18.240  -0.985  1.00 10.00      B   
ATOM   2376  C   THR B  49      -7.866  16.976  -3.049  1.00 10.00      B   
ATOM   2377  O   THR B  49      -7.835  16.035  -2.250  1.00 10.00      B   
ATOM   2378  N   VAL B  50      -6.782  17.451  -3.646  1.00 10.00      B   
ATOM   2379  HN  VAL B  50      -6.870  18.194  -4.276  1.00 10.00      B   
ATOM   2380  CA  VAL B  50      -5.460  16.908  -3.372  1.00 10.00      B   
ATOM   2381  CB  VAL B  50      -4.567  16.873  -4.632  1.00 10.00      B   
ATOM   2382  CG1 VAL B  50      -5.004  15.758  -5.569  1.00 10.00      B   
ATOM   2383  CG2 VAL B  50      -4.585  18.216  -5.350  1.00 10.00      B   
ATOM   2384  C   VAL B  50      -4.763  17.693  -2.270  1.00 10.00      B   
ATOM   2385  O   VAL B  50      -5.076  18.860  -2.028  1.00 10.00      B   
ATOM   2386  N   ASP B  51      -3.827  17.043  -1.605  1.00 10.00      B   
ATOM   2387  HN  ASP B  51      -3.633  16.111  -1.840  1.00 10.00      B   
ATOM   2388  CA  ASP B  51      -3.080  17.660  -0.522  1.00 10.00      B   
ATOM   2389  CB  ASP B  51      -3.422  16.969   0.801  1.00 10.00      B   
ATOM   2390  CG  ASP B  51      -2.968  15.521   0.854  1.00 10.00      B   
ATOM   2391  OD1 ASP B  51      -2.261  15.159   1.813  1.00 10.00      B   
ATOM   2392  OD2 ASP B  51      -3.326  14.740  -0.059  1.00 10.00      B   
ATOM   2393  C   ASP B  51      -1.585  17.562  -0.792  1.00 10.00      B   
ATOM   2394  O   ASP B  51      -1.165  16.977  -1.796  1.00 10.00      B   
ATOM   2395  N   LYS B  52      -0.781  18.137   0.095  1.00 10.00      B   
ATOM   2396  HN  LYS B  52      -1.167  18.581   0.881  1.00 10.00      B   
ATOM   2397  CA  LYS B  52       0.663  18.098  -0.062  1.00 10.00      B   
ATOM   2398  CB  LYS B  52       1.345  19.130   0.839  1.00 10.00      B   
ATOM   2399  CG  LYS B  52       1.093  20.576   0.444  1.00 10.00      B   
ATOM   2400  CD  LYS B  52       2.022  21.518   1.193  1.00 10.00      B   
ATOM   2401  CE  LYS B  52       3.393  21.591   0.536  1.00 10.00      B   
ATOM   2402  NZ  LYS B  52       4.418  22.160   1.450  1.00 10.00      B   
ATOM   2403  HZ1 LYS B  52       4.016  22.946   2.001  1.00 10.00      B   
ATOM   2404  HZ2 LYS B  52       5.230  22.513   0.904  1.00 10.00      B   
ATOM   2405  HZ3 LYS B  52       4.758  21.420   2.110  1.00 10.00      B   
ATOM   2406  C   LYS B  52       1.184  16.706   0.256  1.00 10.00      B   
ATOM   2407  O   LYS B  52       0.681  16.040   1.158  1.00 10.00      B   
ATOM   2408  N   LEU B  53       2.198  16.279  -0.483  1.00 10.00      B   
ATOM   2409  HN  LEU B  53       2.555  16.866  -1.184  1.00 10.00      B   
ATOM   2410  CA  LEU B  53       2.791  14.960  -0.289  1.00 10.00      B   
ATOM   2411  CB  LEU B  53       3.944  14.752  -1.273  1.00 10.00      B   
ATOM   2412  CG  LEU B  53       4.526  13.340  -1.349  1.00 10.00      B   
ATOM   2413  CD1 LEU B  53       3.508  12.365  -1.921  1.00 10.00      B   
ATOM   2414  CD2 LEU B  53       5.802  13.335  -2.175  1.00 10.00      B   
ATOM   2415  C   LEU B  53       3.280  14.782   1.147  1.00 10.00      B   
ATOM   2416  O   LEU B  53       3.182  13.696   1.721  1.00 10.00      B   
ATOM   2417  N   GLU B  54       3.790  15.863   1.725  1.00 10.00      B   
ATOM   2418  HN  GLU B  54       3.827  16.698   1.216  1.00 10.00      B   
ATOM   2419  CA  GLU B  54       4.295  15.842   3.090  1.00 10.00      B   
ATOM   2420  CB  GLU B  54       4.929  17.188   3.428  1.00 10.00      B   
ATOM   2421  CG  GLU B  54       5.824  17.732   2.330  1.00 10.00      B   
ATOM   2422  CD  GLU B  54       6.243  19.159   2.586  1.00 10.00      B   
ATOM   2423  OE1 GLU B  54       5.364  20.038   2.630  1.00 10.00      B   
ATOM   2424  OE2 GLU B  54       7.455  19.404   2.745  1.00 10.00      B   
ATOM   2425  C   GLU B  54       3.178  15.531   4.080  1.00 10.00      B   
ATOM   2426  O   GLU B  54       3.361  14.737   5.002  1.00 10.00      B   
ATOM   2427  N   ASP B  55       2.024  16.157   3.872  1.00 10.00      B   
ATOM   2428  HN  ASP B  55       1.946  16.764   3.108  1.00 10.00      B   
ATOM   2429  CA  ASP B  55       0.863  15.957   4.739  1.00 10.00      B   
ATOM   2430  CB  ASP B  55      -0.250  16.944   4.378  1.00 10.00      B   
ATOM   2431  CG  ASP B  55      -0.332  18.128   5.318  1.00 10.00      B   
ATOM   2432  OD1 ASP B  55       0.366  19.137   5.075  1.00 10.00      B   
ATOM   2433  OD2 ASP B  55      -1.108  18.067   6.295  1.00 10.00      B   
ATOM   2434  C   ASP B  55       0.339  14.537   4.597  1.00 10.00      B   
ATOM   2435  O   ASP B  55       0.119  13.842   5.591  1.00 10.00      B   
ATOM   2436  N   PHE B  56       0.154  14.122   3.349  1.00 10.00      B   
ATOM   2437  HN  PHE B  56       0.333  14.750   2.613  1.00 10.00      B   
ATOM   2438  CA  PHE B  56      -0.333  12.785   3.022  1.00 10.00      B   
ATOM   2439  CB  PHE B  56      -0.265  12.583   1.503  1.00 10.00      B   
ATOM   2440  CG  PHE B  56      -1.081  11.436   0.979  1.00 10.00      B   
ATOM   2441  CD1 PHE B  56      -0.483  10.225   0.674  1.00 10.00      B   
ATOM   2442  CD2 PHE B  56      -2.445  11.572   0.780  1.00 10.00      B   
ATOM   2443  CE1 PHE B  56      -1.228   9.172   0.182  1.00 10.00      B   
ATOM   2444  CE2 PHE B  56      -3.198  10.521   0.290  1.00 10.00      B   
ATOM   2445  CZ  PHE B  56      -2.588   9.319  -0.010  1.00 10.00      B   
ATOM   2446  C   PHE B  56       0.502  11.719   3.728  1.00 10.00      B   
ATOM   2447  O   PHE B  56      -0.029  10.861   4.435  1.00 10.00      B   
ATOM   2448  N   ILE B  57       1.815  11.805   3.553  1.00 10.00      B   
ATOM   2449  HN  ILE B  57       2.174  12.532   2.999  1.00 10.00      B   
ATOM   2450  CA  ILE B  57       2.738  10.855   4.161  1.00 10.00      B   
ATOM   2451  CB  ILE B  57       4.176  11.044   3.624  1.00 10.00      B   
ATOM   2452  CG1 ILE B  57       4.241  10.627   2.150  1.00 10.00      B   
ATOM   2453  CG2 ILE B  57       5.187  10.256   4.450  1.00 10.00      B   
ATOM   2454  CD1 ILE B  57       5.522  11.026   1.452  1.00 10.00      B   
ATOM   2455  C   ILE B  57       2.720  10.959   5.687  1.00 10.00      B   
ATOM   2456  O   ILE B  57       2.660   9.944   6.382  1.00 10.00      B   
ATOM   2457  N   ASN B  58       2.739  12.187   6.200  1.00 10.00      B   
ATOM   2458  HN  ASN B  58       2.753  12.959   5.593  1.00 10.00      B   
ATOM   2459  CA  ASN B  58       2.734  12.416   7.645  1.00 10.00      B   
ATOM   2460  CB  ASN B  58       2.825  13.907   7.979  1.00 10.00      B   
ATOM   2461  CG  ASN B  58       4.218  14.317   8.412  1.00 10.00      B   
ATOM   2462  OD1 ASN B  58       4.559  14.259   9.594  1.00 10.00      B   
ATOM   2463  ND2 ASN B  58       5.032  14.741   7.457  1.00 10.00      B   
ATOM   2464 HD21 ASN B  58       4.690  14.768   6.537  1.00 10.00      B   
ATOM   2465 HD22 ASN B  58       5.947  14.995   7.706  1.00 10.00      B   
ATOM   2466  C   ASN B  58       1.511  11.806   8.306  1.00 10.00      B   
ATOM   2467  O   ASN B  58       1.626  11.132   9.327  1.00 10.00      B   
ATOM   2468  N   ASN B  59       0.346  12.026   7.708  1.00 10.00      B   
ATOM   2469  HN  ASN B  59       0.323  12.567   6.885  1.00 10.00      B   
ATOM   2470  CA  ASN B  59      -0.902  11.492   8.241  1.00 10.00      B   
ATOM   2471  CB  ASN B  59      -2.100  11.952   7.403  1.00 10.00      B   
ATOM   2472  CG  ASN B  59      -3.386  11.244   7.786  1.00 10.00      B   
ATOM   2473  OD1 ASN B  59      -3.978  11.523   8.831  1.00 10.00      B   
ATOM   2474  ND2 ASN B  59      -3.829  10.327   6.941  1.00 10.00      B   
ATOM   2475 HD21 ASN B  59      -3.312  10.155   6.126  1.00 10.00      B   
ATOM   2476 HD22 ASN B  59      -4.665   9.854   7.164  1.00 10.00      B   
ATOM   2477  C   ASN B  59      -0.852   9.970   8.326  1.00 10.00      B   
ATOM   2478  O   ASN B  59      -1.290   9.380   9.316  1.00 10.00      B   
ATOM   2479  N   ILE B  60      -0.307   9.339   7.289  1.00 10.00      B   
ATOM   2480  HN  ILE B  60       0.019   9.864   6.524  1.00 10.00      B   
ATOM   2481  CA  ILE B  60      -0.181   7.886   7.260  1.00 10.00      B   
ATOM   2482  CB  ILE B  60       0.279   7.380   5.875  1.00 10.00      B   
ATOM   2483  CG1 ILE B  60      -0.716   7.801   4.793  1.00 10.00      B   
ATOM   2484  CG2 ILE B  60       0.439   5.867   5.883  1.00 10.00      B   
ATOM   2485  CD1 ILE B  60      -0.275   7.458   3.387  1.00 10.00      B   
ATOM   2486  C   ILE B  60       0.825   7.439   8.318  1.00 10.00      B   
ATOM   2487  O   ILE B  60       0.607   6.464   9.035  1.00 10.00      B   
ATOM   2488  N   ASN B  61       1.917   8.182   8.418  1.00 10.00      B   
ATOM   2489  HN  ASN B  61       2.026   8.952   7.814  1.00 10.00      B   
ATOM   2490  CA  ASN B  61       2.966   7.889   9.387  1.00 10.00      B   
ATOM   2491  CB  ASN B  61       4.126   8.878   9.239  1.00 10.00      B   
ATOM   2492  CG  ASN B  61       5.416   8.208   8.805  1.00 10.00      B   
ATOM   2493  OD1 ASN B  61       5.398   7.188   8.120  1.00 10.00      B   
ATOM   2494  ND2 ASN B  61       6.544   8.786   9.187  1.00 10.00      B   
ATOM   2495 HD21 ASN B  61       6.486   9.611   9.718  1.00 10.00      B   
ATOM   2496 HD22 ASN B  61       7.396   8.364   8.935  1.00 10.00      B   
ATOM   2497  C   ASN B  61       2.422   7.929  10.811  1.00 10.00      B   
ATOM   2498  O   ASN B  61       2.768   7.087  11.636  1.00 10.00      B   
ATOM   2499  N   SER B  62       1.544   8.891  11.077  1.00 10.00      B   
ATOM   2500  HN  SER B  62       1.296   9.519  10.362  1.00 10.00      B   
ATOM   2501  CA  SER B  62       0.949   9.058  12.396  1.00 10.00      B   
ATOM   2502  CB  SER B  62       0.208  10.394  12.473  1.00 10.00      B   
ATOM   2503  OG  SER B  62       1.069  11.470  12.140  1.00 10.00      B   
ATOM   2504  HG  SER B  62       1.987  11.176  12.209  1.00 10.00      B   
ATOM   2505  C   SER B  62       0.011   7.912  12.777  1.00 10.00      B   
ATOM   2506  O   SER B  62      -0.333   7.752  13.948  1.00 10.00      B   
ATOM   2507  N   VAL B  63      -0.414   7.120  11.802  1.00 10.00      B   
ATOM   2508  HN  VAL B  63      -0.118   7.285  10.880  1.00 10.00      B   
ATOM   2509  CA  VAL B  63      -1.312   6.006  12.081  1.00 10.00      B   
ATOM   2510  CB  VAL B  63      -2.526   5.976  11.117  1.00 10.00      B   
ATOM   2511  CG1 VAL B  63      -2.173   5.353   9.774  1.00 10.00      B   
ATOM   2512  CG2 VAL B  63      -3.714   5.270  11.754  1.00 10.00      B   
ATOM   2513  C   VAL B  63      -0.565   4.670  12.062  1.00 10.00      B   
ATOM   2514  O   VAL B  63      -1.071   3.653  12.534  1.00 10.00      B   
ATOM   2515  N   LEU B  64       0.654   4.687  11.536  1.00 10.00      B   
ATOM   2516  HN  LEU B  64       1.014   5.531  11.191  1.00 10.00      B   
ATOM   2517  CA  LEU B  64       1.468   3.479  11.454  1.00 10.00      B   
ATOM   2518  CB  LEU B  64       2.272   3.458  10.151  1.00 10.00      B   
ATOM   2519  CG  LEU B  64       1.470   3.341   8.853  1.00 10.00      B   
ATOM   2520  CD1 LEU B  64       2.404   3.306   7.655  1.00 10.00      B   
ATOM   2521  CD2 LEU B  64       0.580   2.106   8.877  1.00 10.00      B   
ATOM   2522  C   LEU B  64       2.409   3.363  12.649  1.00 10.00      B   
ATOM   2523  O   LEU B  64       3.137   2.377  12.786  1.00 10.00      B   
ATOM   2524  N   GLU B  65       2.369   4.364  13.522  1.00 10.00      B   
ATOM   2525  HN  GLU B  65       1.750   5.107  13.363  1.00 10.00      B   
ATOM   2526  CA  GLU B  65       3.220   4.391  14.707  1.00 10.00      B   
ATOM   2527  CB  GLU B  65       3.048   5.704  15.476  1.00 10.00      B   
ATOM   2528  CG  GLU B  65       3.319   6.941  14.638  1.00 10.00      B   
ATOM   2529  CD  GLU B  65       3.566   8.177  15.473  1.00 10.00      B   
ATOM   2530  OE1 GLU B  65       2.682   9.060  15.519  1.00 10.00      B   
ATOM   2531  OE2 GLU B  65       4.654   8.283  16.077  1.00 10.00      B   
ATOM   2532  C   GLU B  65       2.961   3.195  15.619  1.00 10.00      B   
ATOM   2533  O   GLU B  65       3.877   2.692  16.270  1.00 10.00      B   
ATOM   2534  N   SER B  66       1.715   2.731  15.646  1.00 10.00      B   
ATOM   2535  HN  SER B  66       1.026   3.174  15.105  1.00 10.00      B   
ATOM   2536  CA  SER B  66       1.338   1.589  16.472  1.00 10.00      B   
ATOM   2537  CB  SER B  66      -0.187   1.453  16.505  1.00 10.00      B   
ATOM   2538  OG  SER B  66      -0.810   2.701  16.243  1.00 10.00      B   
ATOM   2539  HG  SER B  66      -0.399   3.383  16.789  1.00 10.00      B   
ATOM   2540  C   SER B  66       1.961   0.294  15.947  1.00 10.00      B   
ATOM   2541  O   SER B  66       2.136  -0.669  16.689  1.00 10.00      B   
ATOM   2542  N   LEU B  67       2.308   0.283  14.665  1.00 10.00      B   
ATOM   2543  HN  LEU B  67       2.175   1.091  14.124  1.00 10.00      B   
ATOM   2544  CA  LEU B  67       2.899  -0.901  14.047  1.00 10.00      B   
ATOM   2545  CB  LEU B  67       2.315  -1.130  12.651  1.00 10.00      B   
ATOM   2546  CG  LEU B  67       0.817  -1.429  12.585  1.00 10.00      B   
ATOM   2547  CD1 LEU B  67       0.354  -1.518  11.138  1.00 10.00      B   
ATOM   2548  CD2 LEU B  67       0.490  -2.714  13.333  1.00 10.00      B   
ATOM   2549  C   LEU B  67       4.418  -0.800  13.978  1.00 10.00      B   
ATOM   2550  O   LEU B  67       5.086  -1.727  13.517  1.00 10.00      B   
ATOM   2551  N   TYR B  68       4.950   0.331  14.442  1.00 10.00      B   
ATOM   2552  HN  TYR B  68       4.352   1.019  14.800  1.00 10.00      B   
ATOM   2553  CA  TYR B  68       6.392   0.580  14.446  1.00 10.00      B   
ATOM   2554  CB  TYR B  68       7.143  -0.451  15.295  1.00 10.00      B   
ATOM   2555  CG  TYR B  68       6.889  -0.318  16.779  1.00 10.00      B   
ATOM   2556  CD1 TYR B  68       7.139   0.877  17.441  1.00 10.00      B   
ATOM   2557  CD2 TYR B  68       6.403  -1.388  17.517  1.00 10.00      B   
ATOM   2558  CE1 TYR B  68       6.914   1.002  18.798  1.00 10.00      B   
ATOM   2559  CE2 TYR B  68       6.174  -1.272  18.874  1.00 10.00      B   
ATOM   2560  CZ  TYR B  68       6.431  -0.076  19.509  1.00 10.00      B   
ATOM   2561  OH  TYR B  68       6.214   0.038  20.864  1.00 10.00      B   
ATOM   2562  HH  TYR B  68       5.636   0.791  21.036  1.00 10.00      B   
ATOM   2563  C   TYR B  68       6.976   0.663  13.038  1.00 10.00      B   
ATOM   2564  O   TYR B  68       8.134   0.311  12.810  1.00 10.00      B   
ATOM   2565  N   ILE B  69       6.174   1.138  12.098  1.00 10.00      B   
ATOM   2566  HN  ILE B  69       5.263   1.412  12.336  1.00 10.00      B   
ATOM   2567  CA  ILE B  69       6.620   1.283  10.719  1.00 10.00      B   
ATOM   2568  CB  ILE B  69       5.926   0.288   9.763  1.00 10.00      B   
ATOM   2569  CG1 ILE B  69       4.403   0.339   9.928  1.00 10.00      B   
ATOM   2570  CG2 ILE B  69       6.449  -1.124   9.989  1.00 10.00      B   
ATOM   2571  CD1 ILE B  69       3.642  -0.465   8.895  1.00 10.00      B   
ATOM   2572  C   ILE B  69       6.372   2.706  10.247  1.00 10.00      B   
ATOM   2573  O   ILE B  69       5.418   3.351  10.685  1.00 10.00      B   
ATOM   2574  N   GLU B  70       7.233   3.203   9.377  1.00 10.00      B   
ATOM   2575  HN  GLU B  70       7.989   2.653   9.070  1.00 10.00      B   
ATOM   2576  CA  GLU B  70       7.083   4.553   8.869  1.00 10.00      B   
ATOM   2577  CB  GLU B  70       7.749   5.564   9.811  1.00 10.00      B   
ATOM   2578  CG  GLU B  70       9.269   5.510   9.830  1.00 10.00      B   
ATOM   2579  CD  GLU B  70       9.888   6.871  10.068  1.00 10.00      B   
ATOM   2580  OE1 GLU B  70       9.317   7.875   9.592  1.00 10.00      B   
ATOM   2581  OE2 GLU B  70      10.948   6.949  10.725  1.00 10.00      B   
ATOM   2582  C   GLU B  70       7.654   4.685   7.465  1.00 10.00      B   
ATOM   2583  O   GLU B  70       8.471   3.868   7.030  1.00 10.00      B   
ATOM   2584  N   ILE B  71       7.209   5.708   6.755  1.00 10.00      B   
ATOM   2585  HN  ILE B  71       6.540   6.312   7.154  1.00 10.00      B   
ATOM   2586  CA  ILE B  71       7.685   5.969   5.410  1.00 10.00      B   
ATOM   2587  CB  ILE B  71       6.630   6.706   4.558  1.00 10.00      B   
ATOM   2588  CG1 ILE B  71       5.260   6.039   4.728  1.00 10.00      B   
ATOM   2589  CG2 ILE B  71       7.040   6.707   3.092  1.00 10.00      B   
ATOM   2590  CD1 ILE B  71       4.134   6.739   3.996  1.00 10.00      B   
ATOM   2591  C   ILE B  71       8.963   6.795   5.494  1.00 10.00      B   
ATOM   2592  O   ILE B  71       8.935   8.026   5.442  1.00 10.00      B   
ATOM   2593  N   LYS B  72      10.075   6.099   5.667  1.00 10.00      B   
ATOM   2594  HN  LYS B  72      10.016   5.120   5.703  1.00 10.00      B   
ATOM   2595  CA  LYS B  72      11.379   6.729   5.794  1.00 10.00      B   
ATOM   2596  CB  LYS B  72      12.407   5.703   6.289  1.00 10.00      B   
ATOM   2597  CG  LYS B  72      13.818   6.238   6.492  1.00 10.00      B   
ATOM   2598  CD  LYS B  72      14.701   5.197   7.168  1.00 10.00      B   
ATOM   2599  CE  LYS B  72      16.161   5.624   7.198  1.00 10.00      B   
ATOM   2600  NZ  LYS B  72      16.968   4.755   8.099  1.00 10.00      B   
ATOM   2601  HZ1 LYS B  72      16.843   3.756   7.844  1.00 10.00      B   
ATOM   2602  HZ2 LYS B  72      16.670   4.892   9.085  1.00 10.00      B   
ATOM   2603  HZ3 LYS B  72      17.986   4.999   8.022  1.00 10.00      B   
ATOM   2604  C   LYS B  72      11.828   7.358   4.480  1.00 10.00      B   
ATOM   2605  O   LYS B  72      11.856   6.698   3.438  1.00 10.00      B   
ATOM   2606  N   ARG B  73      12.156   8.643   4.538  1.00 10.00      B   
ATOM   2607  HN  ARG B  73      12.085   9.113   5.395  1.00 10.00      B   
ATOM   2608  CA  ARG B  73      12.623   9.371   3.369  1.00 10.00      B   
ATOM   2609  CB  ARG B  73      12.303  10.862   3.501  1.00 10.00      B   
ATOM   2610  CG  ARG B  73      12.671  11.684   2.276  1.00 10.00      B   
ATOM   2611  CD  ARG B  73      12.570  13.174   2.558  1.00 10.00      B   
ATOM   2612  NE  ARG B  73      12.142  13.923   1.378  1.00 10.00      B   
ATOM   2613  HE  ARG B  73      11.292  13.647   0.956  1.00 10.00      B   
ATOM   2614  CZ  ARG B  73      12.815  14.943   0.852  1.00 10.00      B   
ATOM   2615  NH1 ARG B  73      13.956  15.346   1.397  1.00 10.00      B   
ATOM   2616 HH11 ARG B  73      14.332  14.867   2.244  1.00 10.00      B   
ATOM   2617 HH12 ARG B  73      14.485  16.144   0.978  1.00 10.00      B   
ATOM   2618  NH2 ARG B  73      12.343  15.566  -0.217  1.00 10.00      B   
ATOM   2619 HH21 ARG B  73      12.865  16.368  -0.630  1.00 10.00      B   
ATOM   2620 HH22 ARG B  73      11.437  15.252  -0.660  1.00 10.00      B   
ATOM   2621  C   ARG B  73      14.125   9.183   3.228  1.00 10.00      B   
ATOM   2622  O   ARG B  73      14.889   9.541   4.125  1.00 10.00      B   
ATOM   2623  N   GLY B  74      14.544   8.615   2.115  1.00 10.00      B   
ATOM   2624  HN  GLY B  74      13.890   8.356   1.424  1.00 10.00      B   
ATOM   2625  CA  GLY B  74      15.952   8.384   1.899  1.00 10.00      B   
ATOM   2626  C   GLY B  74      16.479   9.087   0.674  1.00 10.00      B   
ATOM   2627  O   GLY B  74      15.726   9.736  -0.054  1.00 10.00      B   
ATOM   2628  N   VAL B  75      17.774   8.954   0.450  1.00 10.00      B   
ATOM   2629  HN  VAL B  75      18.311   8.412   1.067  1.00 10.00      B   
ATOM   2630  CA  VAL B  75      18.431   9.572  -0.688  1.00 10.00      B   
ATOM   2631  CB  VAL B  75      19.056  10.935  -0.298  1.00 10.00      B   
ATOM   2632  CG1 VAL B  75      20.077  10.784   0.823  1.00 10.00      B   
ATOM   2633  CG2 VAL B  75      19.668  11.635  -1.500  1.00 10.00      B   
ATOM   2634  C   VAL B  75      19.503   8.629  -1.230  1.00 10.00      B   
ATOM   2635  O   VAL B  75      20.187   7.951  -0.461  1.00 10.00      B   
ATOM   2636  N   THR B  76      19.612   8.549  -2.547  1.00 10.00      B   
ATOM   2637  HN  THR B  76      19.008   9.077  -3.115  1.00 10.00      B   
ATOM   2638  CA  THR B  76      20.599   7.690  -3.183  1.00 10.00      B   
ATOM   2639  CB  THR B  76      20.268   7.516  -4.675  1.00 10.00      B   
ATOM   2640  OG1 THR B  76      19.282   8.490  -5.044  1.00 10.00      B   
ATOM   2641  HG1 THR B  76      19.202   8.517  -6.014  1.00 10.00      B   
ATOM   2642  CG2 THR B  76      19.713   6.124  -4.935  1.00 10.00      B   
ATOM   2643  C   THR B  76      22.004   8.272  -3.030  1.00 10.00      B   
ATOM   2644  O   THR B  76      22.198   9.482  -3.144  1.00 10.00      B   
ATOM   2645  N   GLU B  77      22.976   7.403  -2.767  1.00 10.00      B   
ATOM   2646  HN  GLU B  77      22.756   6.453  -2.683  1.00 10.00      B   
ATOM   2647  CA  GLU B  77      24.363   7.826  -2.587  1.00 10.00      B   
ATOM   2648  CB  GLU B  77      25.197   6.688  -1.986  1.00 10.00      B   
ATOM   2649  CG  GLU B  77      24.662   6.108  -0.684  1.00 10.00      B   
ATOM   2650  CD  GLU B  77      25.676   5.209   0.005  1.00 10.00      B   
ATOM   2651  OE1 GLU B  77      26.416   4.492  -0.698  1.00 10.00      B   
ATOM   2652  OE2 GLU B  77      25.743   5.222   1.251  1.00 10.00      B   
ATOM   2653  C   GLU B  77      24.993   8.253  -3.910  1.00 10.00      B   
ATOM   2654  O   GLU B  77      25.972   9.001  -3.930  1.00 10.00      B   
ATOM   2655  N   ASP B  78      24.419   7.780  -5.008  1.00 10.00      B   
ATOM   2656  HN  ASP B  78      23.617   7.219  -4.925  1.00 10.00      B   
ATOM   2657  CA  ASP B  78      24.935   8.075  -6.339  1.00 10.00      B   
ATOM   2658  CB  ASP B  78      24.896   6.830  -7.243  1.00 10.00      B   
ATOM   2659  CG  ASP B  78      23.518   6.199  -7.370  1.00 10.00      B   
ATOM   2660  OD1 ASP B  78      22.641   6.484  -6.527  1.00 10.00      B   
ATOM   2661  OD2 ASP B  78      23.314   5.407  -8.314  1.00 10.00      B   
ATOM   2662  C   ASP B  78      24.253   9.268  -7.009  1.00 10.00      B   
ATOM   2663  O   ASP B  78      24.914  10.254  -7.333  1.00 10.00      B   
ATOM   2664  N   ASP B  79      22.946   9.183  -7.231  1.00 10.00      B   
ATOM   2665  HN  ASP B  79      22.462   8.367  -6.959  1.00 10.00      B   
ATOM   2666  CA  ASP B  79      22.221  10.274  -7.885  1.00 10.00      B   
ATOM   2667  CB  ASP B  79      21.124   9.788  -8.848  1.00 10.00      B   
ATOM   2668  CG  ASP B  79      20.089   8.877  -8.217  1.00 10.00      B   
ATOM   2669  OD1 ASP B  79      19.223   9.375  -7.474  1.00 10.00      B   
ATOM   2670  OD2 ASP B  79      20.113   7.662  -8.491  1.00 10.00      B   
ATOM   2671  C   ASP B  79      21.723  11.346  -6.916  1.00 10.00      B   
ATOM   2672  O   ASP B  79      21.932  12.536  -7.148  1.00 10.00      B   
ATOM   2673  N   GLY B  80      21.067  10.935  -5.840  1.00 10.00      B   
ATOM   2674  HN  GLY B  80      20.903   9.979  -5.710  1.00 10.00      B   
ATOM   2675  CA  GLY B  80      20.580  11.897  -4.866  1.00 10.00      B   
ATOM   2676  C   GLY B  80      19.094  12.182  -4.983  1.00 10.00      B   
ATOM   2677  O   GLY B  80      18.655  13.320  -4.800  1.00 10.00      B   
ATOM   2678  N   ARG B  81      18.315  11.155  -5.278  1.00 10.00      B   
ATOM   2679  HN  ARG B  81      18.721  10.269  -5.417  1.00 10.00      B   
ATOM   2680  CA  ARG B  81      16.873  11.303  -5.405  1.00 10.00      B   
ATOM   2681  CB  ARG B  81      16.335  10.436  -6.543  1.00 10.00      B   
ATOM   2682  CG  ARG B  81      16.380  11.095  -7.908  1.00 10.00      B   
ATOM   2683  CD  ARG B  81      16.051  10.098  -9.004  1.00 10.00      B   
ATOM   2684  NE  ARG B  81      17.028   9.014  -9.053  1.00 10.00      B   
ATOM   2685  HE  ARG B  81      17.871   9.143  -8.543  1.00 10.00      B   
ATOM   2686  CZ  ARG B  81      16.870   7.890  -9.748  1.00 10.00      B   
ATOM   2687  NH1 ARG B  81      15.726   7.641 -10.375  1.00 10.00      B   
ATOM   2688 HH11 ARG B  81      15.615   6.772 -10.937  1.00 10.00      B   
ATOM   2689 HH12 ARG B  81      14.914   8.306 -10.283  1.00 10.00      B   
ATOM   2690  NH2 ARG B  81      17.847   6.996  -9.782  1.00 10.00      B   
ATOM   2691 HH21 ARG B  81      17.732   6.114 -10.323  1.00 10.00      B   
ATOM   2692 HH22 ARG B  81      18.747   7.176  -9.261  1.00 10.00      B   
ATOM   2693  C   ARG B  81      16.175  10.923  -4.107  1.00 10.00      B   
ATOM   2694  O   ARG B  81      16.549   9.945  -3.458  1.00 10.00      B   
ATOM   2695  N   PRO B  82      15.163  11.702  -3.700  1.00 10.00      B   
ATOM   2696  CA  PRO B  82      14.400  11.426  -2.486  1.00 10.00      B   
ATOM   2697  CB  PRO B  82      13.571  12.700  -2.267  1.00 10.00      B   
ATOM   2698  CG  PRO B  82      14.091  13.699  -3.248  1.00 10.00      B   
ATOM   2699  CD  PRO B  82      14.687  12.912  -4.377  1.00 10.00      B   
ATOM   2700  C   PRO B  82      13.475  10.237  -2.703  1.00 10.00      B   
ATOM   2701  O   PRO B  82      12.518  10.317  -3.476  1.00 10.00      B   
ATOM   2702  N   ILE B  83      13.772   9.136  -2.041  1.00 10.00      B   
ATOM   2703  HN  ILE B  83      14.550   9.133  -1.440  1.00 10.00      B   
ATOM   2704  CA  ILE B  83      12.969   7.931  -2.170  1.00 10.00      B   
ATOM   2705  CB  ILE B  83      13.821   6.708  -2.564  1.00 10.00      B   
ATOM   2706  CG1 ILE B  83      15.106   6.647  -1.730  1.00 10.00      B   
ATOM   2707  CG2 ILE B  83      14.141   6.741  -4.053  1.00 10.00      B   
ATOM   2708  CD1 ILE B  83      15.940   5.408  -1.974  1.00 10.00      B   
ATOM   2709  C   ILE B  83      12.203   7.644  -0.885  1.00 10.00      B   
ATOM   2710  O   ILE B  83      12.689   7.917   0.213  1.00 10.00      B   
ATOM   2711  N   TYR B  84      11.001   7.109  -1.029  1.00 10.00      B   
ATOM   2712  HN  TYR B  84      10.669   6.914  -1.935  1.00 10.00      B   
ATOM   2713  CA  TYR B  84      10.160   6.794   0.115  1.00 10.00      B   
ATOM   2714  CB  TYR B  84       8.857   7.599   0.051  1.00 10.00      B   
ATOM   2715  CG  TYR B  84       9.040   9.093   0.222  1.00 10.00      B   
ATOM   2716  CD1 TYR B  84       9.330   9.908  -0.866  1.00 10.00      B   
ATOM   2717  CD2 TYR B  84       8.921   9.687   1.471  1.00 10.00      B   
ATOM   2718  CE1 TYR B  84       9.496  11.271  -0.714  1.00 10.00      B   
ATOM   2719  CE2 TYR B  84       9.084  11.051   1.632  1.00 10.00      B   
ATOM   2720  CZ  TYR B  84       9.372  11.838   0.536  1.00 10.00      B   
ATOM   2721  OH  TYR B  84       9.537  13.198   0.692  1.00 10.00      B   
ATOM   2722  HH  TYR B  84       9.490  13.631  -0.182  1.00 10.00      B   
ATOM   2723  C   TYR B  84       9.853   5.301   0.165  1.00 10.00      B   
ATOM   2724  O   TYR B  84       9.465   4.703  -0.844  1.00 10.00      B   
ATOM   2725  N   ALA B  85      10.040   4.704   1.337  1.00 10.00      B   
ATOM   2726  HN  ALA B  85      10.360   5.235   2.099  1.00 10.00      B   
ATOM   2727  CA  ALA B  85       9.784   3.282   1.528  1.00 10.00      B   
ATOM   2728  CB  ALA B  85      11.052   2.476   1.282  1.00 10.00      B   
ATOM   2729  C   ALA B  85       9.253   3.011   2.931  1.00 10.00      B   
ATOM   2730  O   ALA B  85       9.469   3.804   3.850  1.00 10.00      B   
ATOM   2731  N   LEU B  86       8.559   1.892   3.089  1.00 10.00      B   
ATOM   2732  HN  LEU B  86       8.426   1.303   2.319  1.00 10.00      B   
ATOM   2733  CA  LEU B  86       7.999   1.507   4.380  1.00 10.00      B   
ATOM   2734  CB  LEU B  86       6.759   0.627   4.190  1.00 10.00      B   
ATOM   2735  CG  LEU B  86       5.494   1.335   3.700  1.00 10.00      B   
ATOM   2736  CD1 LEU B  86       4.426   0.319   3.325  1.00 10.00      B   
ATOM   2737  CD2 LEU B  86       4.973   2.293   4.761  1.00 10.00      B   
ATOM   2738  C   LEU B  86       9.045   0.775   5.212  1.00 10.00      B   
ATOM   2739  O   LEU B  86       9.150  -0.451   5.160  1.00 10.00      B   
ATOM   2740  N   VAL B  87       9.809   1.533   5.978  1.00 10.00      B   
ATOM   2741  HN  VAL B  87       9.647   2.503   6.003  1.00 10.00      B   
ATOM   2742  CA  VAL B  87      10.865   0.973   6.808  1.00 10.00      B   
ATOM   2743  CB  VAL B  87      12.102   1.900   6.826  1.00 10.00      B   
ATOM   2744  CG1 VAL B  87      13.238   1.297   7.639  1.00 10.00      B   
ATOM   2745  CG2 VAL B  87      12.563   2.198   5.406  1.00 10.00      B   
ATOM   2746  C   VAL B  87      10.369   0.743   8.234  1.00 10.00      B   
ATOM   2747  O   VAL B  87       9.530   1.492   8.741  1.00 10.00      B   
ATOM   2748  N   ASN B  88      10.873  -0.309   8.865  1.00 10.00      B   
ATOM   2749  HN  ASN B  88      11.530  -0.872   8.402  1.00 10.00      B   
ATOM   2750  CA  ASN B  88      10.496  -0.637  10.234  1.00 10.00      B   
ATOM   2751  CB  ASN B  88      10.583  -2.152  10.465  1.00 10.00      B   
ATOM   2752  CG  ASN B  88       9.802  -2.618  11.683  1.00 10.00      B   
ATOM   2753  OD1 ASN B  88      10.055  -2.183  12.802  1.00 10.00      B   
ATOM   2754  ND2 ASN B  88       8.847  -3.514  11.475  1.00 10.00      B   
ATOM   2755 HD21 ASN B  88       8.694  -3.826  10.561  1.00 10.00      B   
ATOM   2756 HD22 ASN B  88       8.331  -3.828  12.249  1.00 10.00      B   
ATOM   2757  C   ASN B  88      11.403   0.109  11.210  1.00 10.00      B   
ATOM   2758  O   ASN B  88      12.584   0.319  10.931  1.00 10.00      B   
ATOM   2759  N   LEU B  89      10.851   0.512  12.347  1.00 10.00      B   
ATOM   2760  HN  LEU B  89       9.902   0.307  12.519  1.00 10.00      B   
ATOM   2761  CA  LEU B  89      11.609   1.246  13.353  1.00 10.00      B   
ATOM   2762  CB  LEU B  89      10.665   2.058  14.247  1.00 10.00      B   
ATOM   2763  CG  LEU B  89       9.844   3.146  13.550  1.00 10.00      B   
ATOM   2764  CD1 LEU B  89       8.873   3.794  14.526  1.00 10.00      B   
ATOM   2765  CD2 LEU B  89      10.756   4.189  12.925  1.00 10.00      B   
ATOM   2766  C   LEU B  89      12.467   0.316  14.208  1.00 10.00      B   
ATOM   2767  O   LEU B  89      13.345   0.769  14.946  1.00 10.00      B   
ATOM   2768  N   ALA B  90      12.207  -0.979  14.110  1.00 10.00      B   
ATOM   2769  HN  ALA B  90      11.496  -1.281  13.501  1.00 10.00      B   
ATOM   2770  CA  ALA B  90      12.953  -1.969  14.875  1.00 10.00      B   
ATOM   2771  CB  ALA B  90      12.138  -3.245  15.020  1.00 10.00      B   
ATOM   2772  C   ALA B  90      14.300  -2.270  14.224  1.00 10.00      B   
ATOM   2773  O   ALA B  90      14.538  -1.914  13.070  1.00 10.00      B   
ATOM   2774  N   THR B  91      15.181  -2.920  14.972  1.00 10.00      B   
ATOM   2775  HN  THR B  91      14.940  -3.161  15.894  1.00 10.00      B   
ATOM   2776  CA  THR B  91      16.501  -3.277  14.466  1.00 10.00      B   
ATOM   2777  CB  THR B  91      17.531  -3.411  15.615  1.00 10.00      B   
ATOM   2778  OG1 THR B  91      18.848  -3.613  15.085  1.00 10.00      B   
ATOM   2779  HG1 THR B  91      19.450  -2.939  15.449  1.00 10.00      B   
ATOM   2780  CG2 THR B  91      17.176  -4.565  16.543  1.00 10.00      B   
ATOM   2781  C   THR B  91      16.431  -4.578  13.660  1.00 10.00      B   
ATOM   2782  O   THR B  91      17.358  -4.933  12.930  1.00 10.00      B   
ATOM   2783  N   THR B  92      15.305  -5.270  13.779  1.00 10.00      B   
ATOM   2784  HN  THR B  92      14.598  -4.930  14.363  1.00 10.00      B   
ATOM   2785  CA  THR B  92      15.089  -6.529  13.083  1.00 10.00      B   
ATOM   2786  CB  THR B  92      13.996  -7.346  13.794  1.00 10.00      B   
ATOM   2787  OG1 THR B  92      13.759  -6.779  15.093  1.00 10.00      B   
ATOM   2788  HG1 THR B  92      13.225  -7.386  15.614  1.00 10.00      B   
ATOM   2789  CG2 THR B  92      14.436  -8.792  13.955  1.00 10.00      B   
ATOM   2790  C   THR B  92      14.692  -6.310  11.620  1.00 10.00      B   
ATOM   2791  O   THR B  92      13.681  -6.835  11.151  1.00 10.00      B   
ATOM   2792  N   SER B  93      15.503  -5.549  10.897  1.00 10.00      B   
ATOM   2793  HN  SER B  93      16.293  -5.147  11.328  1.00 10.00      B   
ATOM   2794  CA  SER B  93      15.247  -5.267   9.492  1.00 10.00      B   
ATOM   2795  CB  SER B  93      16.223  -4.205   8.997  1.00 10.00      B   
ATOM   2796  OG  SER B  93      16.422  -3.200   9.976  1.00 10.00      B   
ATOM   2797  HG  SER B  93      16.208  -2.336   9.593  1.00 10.00      B   
ATOM   2798  C   SER B  93      15.385  -6.534   8.648  1.00 10.00      B   
ATOM   2799  O   SER B  93      14.876  -6.610   7.530  1.00 10.00      B   
ATOM   2800  N   ILE B  94      16.067  -7.533   9.204  1.00 10.00      B   
ATOM   2801  HN  ILE B  94      16.436  -7.409  10.103  1.00 10.00      B   
ATOM   2802  CA  ILE B  94      16.282  -8.805   8.520  1.00 10.00      B   
ATOM   2803  CB  ILE B  94      17.196  -9.745   9.345  1.00 10.00      B   
ATOM   2804  CG1 ILE B  94      17.491 -11.048   8.592  1.00 10.00      B   
ATOM   2805  CG2 ILE B  94      16.609 -10.031  10.719  1.00 10.00      B   
ATOM   2806  CD1 ILE B  94      18.397 -10.868   7.392  1.00 10.00      B   
ATOM   2807  C   ILE B  94      14.955  -9.497   8.190  1.00 10.00      B   
ATOM   2808  O   ILE B  94      14.839 -10.183   7.174  1.00 10.00      B   
ATOM   2809  N   SER B  95      13.946  -9.282   9.031  1.00 10.00      B   
ATOM   2810  HN  SER B  95      14.090  -8.706   9.814  1.00 10.00      B   
ATOM   2811  CA  SER B  95      12.633  -9.885   8.836  1.00 10.00      B   
ATOM   2812  CB  SER B  95      11.746  -9.594  10.045  1.00 10.00      B   
ATOM   2813  OG  SER B  95      12.467  -9.810  11.248  1.00 10.00      B   
ATOM   2814  HG  SER B  95      11.931 -10.332  11.852  1.00 10.00      B   
ATOM   2815  C   SER B  95      11.969  -9.407   7.541  1.00 10.00      B   
ATOM   2816  O   SER B  95      11.094 -10.081   6.996  1.00 10.00      B   
ATOM   2817  N   LYS B  96      12.410  -8.258   7.037  1.00 10.00      B   
ATOM   2818  HN  LYS B  96      13.125  -7.772   7.505  1.00 10.00      B   
ATOM   2819  CA  LYS B  96      11.859  -7.704   5.804  1.00 10.00      B   
ATOM   2820  CB  LYS B  96      12.232  -6.226   5.664  1.00 10.00      B   
ATOM   2821  CG  LYS B  96      11.505  -5.298   6.624  1.00 10.00      B   
ATOM   2822  CD  LYS B  96      10.004  -5.319   6.384  1.00 10.00      B   
ATOM   2823  CE  LYS B  96       9.401  -3.928   6.509  1.00 10.00      B   
ATOM   2824  NZ  LYS B  96       9.779  -3.054   5.368  1.00 10.00      B   
ATOM   2825  HZ1 LYS B  96       9.451  -3.468   4.474  1.00 10.00      B   
ATOM   2826  HZ2 LYS B  96      10.819  -2.936   5.327  1.00 10.00      B   
ATOM   2827  HZ3 LYS B  96       9.346  -2.112   5.477  1.00 10.00      B   
ATOM   2828  C   LYS B  96      12.359  -8.478   4.590  1.00 10.00      B   
ATOM   2829  O   LYS B  96      11.826  -8.342   3.488  1.00 10.00      B   
ATOM   2830  N   MET B  97      13.388  -9.288   4.796  1.00 10.00      B   
ATOM   2831  HN  MET B  97      13.776  -9.348   5.696  1.00 10.00      B   
ATOM   2832  CA  MET B  97      13.961 -10.079   3.719  1.00 10.00      B   
ATOM   2833  CB  MET B  97      15.437  -9.725   3.533  1.00 10.00      B   
ATOM   2834  CG  MET B  97      16.055 -10.283   2.262  1.00 10.00      B   
ATOM   2835  SD  MET B  97      17.780  -9.807   2.059  1.00 10.00      B   
ATOM   2836  CE  MET B  97      18.533 -10.634   3.459  1.00 10.00      B   
ATOM   2837  C   MET B  97      13.813 -11.572   3.989  1.00 10.00      B   
ATOM   2838  O   MET B  97      13.651 -12.361   3.061  1.00 10.00      B   
ATOM   2839  N   ALA B  98      13.854 -11.945   5.264  1.00 10.00      B   
ATOM   2840  HN  ALA B  98      13.977 -11.260   5.957  1.00 10.00      B   
ATOM   2841  CA  ALA B  98      13.741 -13.345   5.672  1.00 10.00      B   
ATOM   2842  CB  ALA B  98      13.955 -13.482   7.172  1.00 10.00      B   
ATOM   2843  C   ALA B  98      12.408 -13.964   5.262  1.00 10.00      B   
ATOM   2844  O   ALA B  98      12.326 -15.163   5.001  1.00 10.00      B   
ATOM   2845  N   THR B  99      11.368 -13.143   5.208  1.00 10.00      B   
ATOM   2846  HN  THR B  99      11.490 -12.200   5.441  1.00 10.00      B   
ATOM   2847  CA  THR B  99      10.044 -13.613   4.830  1.00 10.00      B   
ATOM   2848  CB  THR B  99       8.953 -12.729   5.464  1.00 10.00      B   
ATOM   2849  OG1 THR B  99       9.410 -12.262   6.744  1.00 10.00      B   
ATOM   2850  HG1 THR B  99       9.740 -11.359   6.664  1.00 10.00      B   
ATOM   2851  CG2 THR B  99       7.667 -13.522   5.655  1.00 10.00      B   
ATOM   2852  C   THR B  99       9.878 -13.612   3.309  1.00 10.00      B   
ATOM   2853  O   THR B  99       8.919 -14.167   2.775  1.00 10.00      B   
ATOM   2854  N   ASP B 100      10.834 -13.003   2.621  1.00 10.00      B   
ATOM   2855  HN  ASP B 100      11.598 -12.621   3.102  1.00 10.00      B   
ATOM   2856  CA  ASP B 100      10.798 -12.912   1.166  1.00 10.00      B   
ATOM   2857  CB  ASP B 100      11.287 -11.523   0.722  1.00 10.00      B   
ATOM   2858  CG  ASP B 100      10.946 -11.175  -0.719  1.00 10.00      B   
ATOM   2859  OD1 ASP B 100      10.994 -12.067  -1.590  1.00 10.00      B   
ATOM   2860  OD2 ASP B 100      10.646  -9.987  -0.987  1.00 10.00      B   
ATOM   2861  C   ASP B 100      11.676 -13.994   0.545  1.00 10.00      B   
ATOM   2862  O   ASP B 100      11.188 -14.902  -0.129  1.00 10.00      B   
ATOM   2863  N   PHE B 101      12.968 -13.919   0.824  1.00 10.00      B   
ATOM   2864  HN  PHE B 101      13.282 -13.216   1.434  1.00 10.00      B   
ATOM   2865  CA  PHE B 101      13.934 -14.863   0.279  1.00 10.00      B   
ATOM   2866  CB  PHE B 101      15.287 -14.170   0.092  1.00 10.00      B   
ATOM   2867  CG  PHE B 101      15.271 -13.055  -0.919  1.00 10.00      B   
ATOM   2868  CD1 PHE B 101      15.690 -13.275  -2.219  1.00 10.00      B   
ATOM   2869  CD2 PHE B 101      14.837 -11.787  -0.567  1.00 10.00      B   
ATOM   2870  CE1 PHE B 101      15.678 -12.255  -3.149  1.00 10.00      B   
ATOM   2871  CE2 PHE B 101      14.822 -10.762  -1.491  1.00 10.00      B   
ATOM   2872  CZ  PHE B 101      15.242 -10.996  -2.785  1.00 10.00      B   
ATOM   2873  C   PHE B 101      14.084 -16.091   1.174  1.00 10.00      B   
ATOM   2874  O   PHE B 101      13.757 -16.047   2.359  1.00 10.00      B   
ATOM   2875  N   ALA B 102      14.546 -17.192   0.593  1.00 10.00      B   
ATOM   2876  HN  ALA B 102      14.747 -17.175  -0.375  1.00 10.00      B   
ATOM   2877  CA  ALA B 102      14.745 -18.434   1.336  1.00 10.00      B   
ATOM   2878  CB  ALA B 102      14.532 -19.635   0.430  1.00 10.00      B   
ATOM   2879  C   ALA B 102      16.134 -18.478   1.963  1.00 10.00      B   
ATOM   2880  O   ALA B 102      16.917 -17.546   1.799  1.00 10.00      B   
ATOM   2881  N   GLU B 103      16.432 -19.581   2.654  1.00 10.00      B   
ATOM   2882  HN  GLU B 103      15.763 -20.296   2.707  1.00 10.00      B   
ATOM   2883  CA  GLU B 103      17.716 -19.774   3.333  1.00 10.00      B   
ATOM   2884  CB  GLU B 103      17.846 -21.231   3.783  1.00 10.00      B   
ATOM   2885  CG  GLU B 103      18.386 -21.411   5.191  1.00 10.00      B   
ATOM   2886  CD  GLU B 103      17.322 -21.213   6.251  1.00 10.00      B   
ATOM   2887  OE1 GLU B 103      16.240 -21.831   6.137  1.00 10.00      B   
ATOM   2888  OE2 GLU B 103      17.566 -20.445   7.206  1.00 10.00      B   
ATOM   2889  C   GLU B 103      18.909 -19.410   2.446  1.00 10.00      B   
ATOM   2890  O   GLU B 103      19.697 -18.523   2.780  1.00 10.00      B   
ATOM   2891  N   ASN B 104      19.018 -20.090   1.310  1.00 10.00      B   
ATOM   2892  HN  ASN B 104      18.339 -20.762   1.096  1.00 10.00      B   
ATOM   2893  CA  ASN B 104      20.117 -19.868   0.367  1.00 10.00      B   
ATOM   2894  CB  ASN B 104      20.035 -20.845  -0.816  1.00 10.00      B   
ATOM   2895  CG  ASN B 104      18.781 -20.681  -1.662  1.00 10.00      B   
ATOM   2896  OD1 ASN B 104      17.681 -20.471  -1.146  1.00 10.00      B   
ATOM   2897  ND2 ASN B 104      18.940 -20.757  -2.977  1.00 10.00      B   
ATOM   2898 HD21 ASN B 104      19.845 -20.907  -3.329  1.00 10.00      B   
ATOM   2899 HD22 ASN B 104      18.146 -20.658  -3.546  1.00 10.00      B   
ATOM   2900  C   ASN B 104      20.171 -18.429  -0.140  1.00 10.00      B   
ATOM   2901  O   ASN B 104      21.248 -17.844  -0.260  1.00 10.00      B   
ATOM   2902  N   GLU B 105      19.011 -17.861  -0.432  1.00 10.00      B   
ATOM   2903  HN  GLU B 105      18.185 -18.376  -0.312  1.00 10.00      B   
ATOM   2904  CA  GLU B 105      18.933 -16.494  -0.931  1.00 10.00      B   
ATOM   2905  CB  GLU B 105      17.517 -16.190  -1.416  1.00 10.00      B   
ATOM   2906  CG  GLU B 105      16.965 -17.195  -2.414  1.00 10.00      B   
ATOM   2907  CD  GLU B 105      15.525 -16.908  -2.790  1.00 10.00      B   
ATOM   2908  OE1 GLU B 105      15.298 -16.183  -3.777  1.00 10.00      B   
ATOM   2909  OE2 GLU B 105      14.615 -17.401  -2.094  1.00 10.00      B   
ATOM   2910  C   GLU B 105      19.346 -15.497   0.148  1.00 10.00      B   
ATOM   2911  O   GLU B 105      20.060 -14.530  -0.124  1.00 10.00      B   
ATOM   2912  N   LEU B 106      18.908 -15.754   1.376  1.00 10.00      B   
ATOM   2913  HN  LEU B 106      18.349 -16.553   1.525  1.00 10.00      B   
ATOM   2914  CA  LEU B 106      19.220 -14.893   2.507  1.00 10.00      B   
ATOM   2915  CB  LEU B 106      18.498 -15.378   3.766  1.00 10.00      B   
ATOM   2916  CG  LEU B 106      16.978 -15.238   3.777  1.00 10.00      B   
ATOM   2917  CD1 LEU B 106      16.405 -15.821   5.059  1.00 10.00      B   
ATOM   2918  CD2 LEU B 106      16.582 -13.781   3.619  1.00 10.00      B   
ATOM   2919  C   LEU B 106      20.717 -14.860   2.775  1.00 10.00      B   
ATOM   2920  O   LEU B 106      21.295 -13.797   3.006  1.00 10.00      B   
ATOM   2921  N   ASP B 107      21.343 -16.028   2.738  1.00 10.00      B   
ATOM   2922  HN  ASP B 107      20.835 -16.845   2.533  1.00 10.00      B   
ATOM   2923  CA  ASP B 107      22.771 -16.121   2.996  1.00 10.00      B   
ATOM   2924  CB  ASP B 107      23.217 -17.559   3.230  1.00 10.00      B   
ATOM   2925  CG  ASP B 107      24.474 -17.607   4.068  1.00 10.00      B   
ATOM   2926  OD1 ASP B 107      24.479 -17.004   5.167  1.00 10.00      B   
ATOM   2927  OD2 ASP B 107      25.462 -18.234   3.639  1.00 10.00      B   
ATOM   2928  C   ASP B 107      23.592 -15.472   1.894  1.00 10.00      B   
ATOM   2929  O   ASP B 107      24.664 -14.921   2.154  1.00 10.00      B   
ATOM   2930  N   LEU B 108      23.092 -15.537   0.663  1.00 10.00      B   
ATOM   2931  HN  LEU B 108      22.248 -16.021   0.510  1.00 10.00      B   
ATOM   2932  CA  LEU B 108      23.787 -14.928  -0.464  1.00 10.00      B   
ATOM   2933  CB  LEU B 108      23.092 -15.244  -1.793  1.00 10.00      B   
ATOM   2934  CG  LEU B 108      23.842 -14.821  -3.060  1.00 10.00      B   
ATOM   2935  CD1 LEU B 108      25.119 -15.629  -3.227  1.00 10.00      B   
ATOM   2936  CD2 LEU B 108      22.955 -14.963  -4.285  1.00 10.00      B   
ATOM   2937  C   LEU B 108      23.898 -13.421  -0.258  1.00 10.00      B   
ATOM   2938  O   LEU B 108      24.947 -12.823  -0.506  1.00 10.00      B   
ATOM   2939  N   PHE B 109      22.817 -12.818   0.226  1.00 10.00      B   
ATOM   2940  HN  PHE B 109      22.013 -13.350   0.411  1.00 10.00      B   
ATOM   2941  CA  PHE B 109      22.793 -11.392   0.490  1.00 10.00      B   
ATOM   2942  CB  PHE B 109      21.388 -10.949   0.906  1.00 10.00      B   
ATOM   2943  CG  PHE B 109      21.219  -9.459   0.974  1.00 10.00      B   
ATOM   2944  CD1 PHE B 109      21.359  -8.790   2.178  1.00 10.00      B   
ATOM   2945  CD2 PHE B 109      20.927  -8.728  -0.167  1.00 10.00      B   
ATOM   2946  CE1 PHE B 109      21.210  -7.420   2.246  1.00 10.00      B   
ATOM   2947  CE2 PHE B 109      20.773  -7.357  -0.106  1.00 10.00      B   
ATOM   2948  CZ  PHE B 109      20.918  -6.702   1.102  1.00 10.00      B   
ATOM   2949  C   PHE B 109      23.800 -11.055   1.581  1.00 10.00      B   
ATOM   2950  O   PHE B 109      24.487 -10.041   1.510  1.00 10.00      B   
ATOM   2951  N   ARG B 110      23.894 -11.930   2.579  1.00 10.00      B   
ATOM   2952  HN  ARG B 110      23.328 -12.732   2.565  1.00 10.00      B   
ATOM   2953  CA  ARG B 110      24.825 -11.730   3.686  1.00 10.00      B   
ATOM   2954  CB  ARG B 110      24.698 -12.860   4.712  1.00 10.00      B   
ATOM   2955  CG  ARG B 110      23.347 -12.974   5.393  1.00 10.00      B   
ATOM   2956  CD  ARG B 110      23.337 -14.153   6.349  1.00 10.00      B   
ATOM   2957  NE  ARG B 110      22.014 -14.402   6.914  1.00 10.00      B   
ATOM   2958  HE  ARG B 110      21.580 -13.660   7.387  1.00 10.00      B   
ATOM   2959  CZ  ARG B 110      21.382 -15.572   6.837  1.00 10.00      B   
ATOM   2960  NH1 ARG B 110      21.945 -16.601   6.216  1.00 10.00      B   
ATOM   2961 HH11 ARG B 110      22.897 -16.506   5.786  1.00 10.00      B   
ATOM   2962 HH12 ARG B 110      21.440 -17.511   6.153  1.00 10.00      B   
ATOM   2963  NH2 ARG B 110      20.187 -15.717   7.394  1.00 10.00      B   
ATOM   2964 HH21 ARG B 110      19.735 -14.918   7.890  1.00 10.00      B   
ATOM   2965 HH22 ARG B 110      19.697 -16.638   7.349  1.00 10.00      B   
ATOM   2966  C   ARG B 110      26.257 -11.692   3.164  1.00 10.00      B   
ATOM   2967  O   ARG B 110      27.006 -10.757   3.442  1.00 10.00      B   
ATOM   2968  N   LYS B 111      26.618 -12.710   2.388  1.00 10.00      B   
ATOM   2969  HN  LYS B 111      25.961 -13.413   2.193  1.00 10.00      B   
ATOM   2970  CA  LYS B 111      27.955 -12.817   1.819  1.00 10.00      B   
ATOM   2971  CB  LYS B 111      28.087 -14.101   0.992  1.00 10.00      B   
ATOM   2972  CG  LYS B 111      27.858 -15.389   1.772  1.00 10.00      B   
ATOM   2973  CD  LYS B 111      29.017 -15.693   2.708  1.00 10.00      B   
ATOM   2974  CE  LYS B 111      28.745 -16.937   3.540  1.00 10.00      B   
ATOM   2975  NZ  LYS B 111      27.526 -16.784   4.375  1.00 10.00      B   
ATOM   2976  HZ1 LYS B 111      27.221 -15.792   4.380  1.00 10.00      B   
ATOM   2977  HZ2 LYS B 111      27.720 -17.080   5.352  1.00 10.00      B   
ATOM   2978  HZ3 LYS B 111      26.748 -17.376   3.996  1.00 10.00      B   
ATOM   2979  C   LYS B 111      28.275 -11.606   0.952  1.00 10.00      B   
ATOM   2980  O   LYS B 111      29.374 -11.055   1.018  1.00 10.00      B   
ATOM   2981  N   ALA B 112      27.301 -11.190   0.152  1.00 10.00      B   
ATOM   2982  HN  ALA B 112      26.442 -11.667   0.155  1.00 10.00      B   
ATOM   2983  CA  ALA B 112      27.476 -10.049  -0.731  1.00 10.00      B   
ATOM   2984  CB  ALA B 112      26.322  -9.956  -1.717  1.00 10.00      B   
ATOM   2985  C   ALA B 112      27.611  -8.756   0.064  1.00 10.00      B   
ATOM   2986  O   ALA B 112      28.500  -7.949  -0.203  1.00 10.00      B   
ATOM   2987  N   LEU B 113      26.738  -8.580   1.054  1.00 10.00      B   
ATOM   2988  HN  LEU B 113      26.063  -9.278   1.224  1.00 10.00      B   
ATOM   2989  CA  LEU B 113      26.740  -7.386   1.897  1.00 10.00      B   
ATOM   2990  CB  LEU B 113      25.659  -7.492   2.976  1.00 10.00      B   
ATOM   2991  CG  LEU B 113      25.510  -6.290   3.909  1.00 10.00      B   
ATOM   2992  CD1 LEU B 113      25.046  -5.065   3.136  1.00 10.00      B   
ATOM   2993  CD2 LEU B 113      24.550  -6.611   5.044  1.00 10.00      B   
ATOM   2994  C   LEU B 113      28.103  -7.156   2.538  1.00 10.00      B   
ATOM   2995  O   LEU B 113      28.590  -6.024   2.600  1.00 10.00      B   
ATOM   2996  N   GLU B 114      28.716  -8.238   3.000  1.00 10.00      B   
ATOM   2997  HN  GLU B 114      28.266  -9.108   2.924  1.00 10.00      B   
ATOM   2998  CA  GLU B 114      30.023  -8.171   3.631  1.00 10.00      B   
ATOM   2999  CB  GLU B 114      30.416  -9.543   4.180  1.00 10.00      B   
ATOM   3000  CG  GLU B 114      29.471 -10.048   5.260  1.00 10.00      B   
ATOM   3001  CD  GLU B 114      29.685 -11.503   5.619  1.00 10.00      B   
ATOM   3002  OE1 GLU B 114      29.918 -12.325   4.705  1.00 10.00      B   
ATOM   3003  OE2 GLU B 114      29.601 -11.844   6.819  1.00 10.00      B   
ATOM   3004  C   GLU B 114      31.080  -7.631   2.666  1.00 10.00      B   
ATOM   3005  O   GLU B 114      32.032  -6.973   3.081  1.00 10.00      B   
ATOM   3006  N   LEU B 115      30.890  -7.896   1.377  1.00 10.00      B   
ATOM   3007  HN  LEU B 115      30.105  -8.422   1.110  1.00 10.00      B   
ATOM   3008  CA  LEU B 115      31.815  -7.427   0.349  1.00 10.00      B   
ATOM   3009  CB  LEU B 115      31.726  -8.309  -0.897  1.00 10.00      B   
ATOM   3010  CG  LEU B 115      32.112  -9.777  -0.732  1.00 10.00      B   
ATOM   3011  CD1 LEU B 115      31.911 -10.516  -2.046  1.00 10.00      B   
ATOM   3012  CD2 LEU B 115      33.552  -9.904  -0.258  1.00 10.00      B   
ATOM   3013  C   LEU B 115      31.508  -5.983  -0.034  1.00 10.00      B   
ATOM   3014  O   LEU B 115      32.415  -5.210  -0.350  1.00 10.00      B   
ATOM   3015  N   ILE B 116      30.223  -5.634  -0.016  1.00 10.00      B   
ATOM   3016  HN  ILE B 116      29.551  -6.308   0.230  1.00 10.00      B   
ATOM   3017  CA  ILE B 116      29.776  -4.285  -0.358  1.00 10.00      B   
ATOM   3018  CB  ILE B 116      28.233  -4.166  -0.268  1.00 10.00      B   
ATOM   3019  CG1 ILE B 116      27.542  -5.224  -1.133  1.00 10.00      B   
ATOM   3020  CG2 ILE B 116      27.765  -2.770  -0.656  1.00 10.00      B   
ATOM   3021  CD1 ILE B 116      27.902  -5.160  -2.600  1.00 10.00      B   
ATOM   3022  C   ILE B 116      30.400  -3.264   0.588  1.00 10.00      B   
ATOM   3023  O   ILE B 116      30.903  -2.224   0.162  1.00 10.00      B   
ATOM   3024  N   ILE B 117      30.381  -3.583   1.874  1.00 10.00      B   
ATOM   3025  HN  ILE B 117      29.980  -4.438   2.146  1.00 10.00      B   
ATOM   3026  CA  ILE B 117      30.932  -2.700   2.889  1.00 10.00      B   
ATOM   3027  CB  ILE B 117      30.439  -3.090   4.295  1.00 10.00      B   
ATOM   3028  CG1 ILE B 117      28.919  -3.277   4.287  1.00 10.00      B   
ATOM   3029  CG2 ILE B 117      30.835  -2.029   5.306  1.00 10.00      B   
ATOM   3030  CD1 ILE B 117      28.380  -3.963   5.522  1.00 10.00      B   
ATOM   3031  C   ILE B 117      32.458  -2.710   2.868  1.00 10.00      B   
ATOM   3032  O   ILE B 117      33.096  -1.666   3.006  1.00 10.00      B   
ATOM   3033  N   ASP B 118      33.035  -3.891   2.678  1.00 10.00      B   
ATOM   3034  HN  ASP B 118      32.473  -4.685   2.559  1.00 10.00      B   
ATOM   3035  CA  ASP B 118      34.490  -4.037   2.647  1.00 10.00      B   
ATOM   3036  CB  ASP B 118      34.895  -5.507   2.528  1.00 10.00      B   
ATOM   3037  CG  ASP B 118      36.398  -5.682   2.461  1.00 10.00      B   
ATOM   3038  OD1 ASP B 118      37.077  -5.398   3.469  1.00 10.00      B   
ATOM   3039  OD2 ASP B 118      36.906  -6.096   1.398  1.00 10.00      B   
ATOM   3040  C   ASP B 118      35.123  -3.221   1.522  1.00 10.00      B   
ATOM   3041  O   ASP B 118      36.116  -2.523   1.734  1.00 10.00      B   
ATOM   3042  N   SER B 119      34.545  -3.305   0.332  1.00 10.00      B   
ATOM   3043  HN  SER B 119      33.752  -3.872   0.224  1.00 10.00      B   
ATOM   3044  CA  SER B 119      35.058  -2.573  -0.815  1.00 10.00      B   
ATOM   3045  CB  SER B 119      34.348  -3.028  -2.089  1.00 10.00      B   
ATOM   3046  OG  SER B 119      34.357  -4.443  -2.188  1.00 10.00      B   
ATOM   3047  HG  SER B 119      33.632  -4.805  -1.659  1.00 10.00      B   
ATOM   3048  C   SER B 119      34.900  -1.065  -0.610  1.00 10.00      B   
ATOM   3049  O   SER B 119      33.810  -0.578  -0.304  1.00 10.00      B   
ATOM   3050  N   GLU B 120      35.994  -0.330  -0.773  1.00 10.00      B   
ATOM   3051  HN  GLU B 120      36.837  -0.776  -1.014  1.00 10.00      B   
ATOM   3052  CA  GLU B 120      35.981   1.118  -0.590  1.00 10.00      B   
ATOM   3053  CB  GLU B 120      37.389   1.700  -0.695  1.00 10.00      B   
ATOM   3054  CG  GLU B 120      37.502   3.120  -0.166  1.00 10.00      B   
ATOM   3055  CD  GLU B 120      37.048   3.233   1.276  1.00 10.00      B   
ATOM   3056  OE1 GLU B 120      35.828   3.361   1.516  1.00 10.00      B   
ATOM   3057  OE2 GLU B 120      37.912   3.188   2.176  1.00 10.00      B   
ATOM   3058  C   GLU B 120      35.044   1.806  -1.577  1.00 10.00      B   
ATOM   3059  O   GLU B 120      34.317   2.731  -1.218  1.00 10.00      B   
ATOM   3060  N   THR B 121      35.047   1.336  -2.812  1.00 10.00      B   
ATOM   3061  HN  THR B 121      35.647   0.598  -3.043  1.00 10.00      B   
ATOM   3062  CA  THR B 121      34.198   1.905  -3.846  1.00 10.00      B   
ATOM   3063  CB  THR B 121      34.695   1.480  -5.236  1.00 10.00      B   
ATOM   3064  OG1 THR B 121      36.088   1.146  -5.145  1.00 10.00      B   
ATOM   3065  HG1 THR B 121      36.615   1.957  -5.183  1.00 10.00      B   
ATOM   3066  CG2 THR B 121      34.518   2.616  -6.232  1.00 10.00      B   
ATOM   3067  C   THR B 121      32.739   1.476  -3.664  1.00 10.00      B   
ATOM   3068  O   THR B 121      31.847   1.981  -4.339  1.00 10.00      B   
ATOM   3069  N   GLY B 122      32.509   0.539  -2.747  1.00 10.00      B   
ATOM   3070  HN  GLY B 122      33.260   0.176  -2.236  1.00 10.00      B   
ATOM   3071  CA  GLY B 122      31.163   0.058  -2.483  1.00 10.00      B   
ATOM   3072  C   GLY B 122      30.735  -1.040  -3.439  1.00 10.00      B   
ATOM   3073  O   GLY B 122      30.008  -1.957  -3.063  1.00 10.00      B   
ATOM   3074  N   PHE B 123      31.195  -0.944  -4.676  1.00 10.00      B   
ATOM   3075  HN  PHE B 123      31.775  -0.193  -4.908  1.00 10.00      B   
ATOM   3076  CA  PHE B 123      30.858  -1.918  -5.700  1.00 10.00      B   
ATOM   3077  CB  PHE B 123      31.078  -1.322  -7.093  1.00 10.00      B   
ATOM   3078  CG  PHE B 123      30.316  -0.054  -7.353  1.00 10.00      B   
ATOM   3079  CD1 PHE B 123      30.952   1.176  -7.296  1.00 10.00      B   
ATOM   3080  CD2 PHE B 123      28.966  -0.093  -7.657  1.00 10.00      B   
ATOM   3081  CE1 PHE B 123      30.255   2.345  -7.537  1.00 10.00      B   
ATOM   3082  CE2 PHE B 123      28.264   1.072  -7.898  1.00 10.00      B   
ATOM   3083  CZ  PHE B 123      28.908   2.292  -7.839  1.00 10.00      B   
ATOM   3084  C   PHE B 123      31.689  -3.185  -5.554  1.00 10.00      B   
ATOM   3085  O   PHE B 123      32.921  -3.138  -5.559  1.00 10.00      B   
ATOM   3086  N   ALA B 124      31.010  -4.312  -5.416  1.00 10.00      B   
ATOM   3087  HN  ALA B 124      30.025  -4.274  -5.393  1.00 10.00      B   
ATOM   3088  CA  ALA B 124      31.669  -5.602  -5.290  1.00 10.00      B   
ATOM   3089  CB  ALA B 124      31.163  -6.344  -4.063  1.00 10.00      B   
ATOM   3090  C   ALA B 124      31.426  -6.424  -6.550  1.00 10.00      B   
ATOM   3091  O   ALA B 124      30.290  -6.536  -7.016  1.00 10.00      B   
ATOM   3092  N   SER B 125      32.492  -6.978  -7.104  1.00 10.00      B   
ATOM   3093  HN  SER B 125      33.372  -6.840  -6.694  1.00 10.00      B   
ATOM   3094  CA  SER B 125      32.399  -7.784  -8.312  1.00 10.00      B   
ATOM   3095  CB  SER B 125      33.799  -8.185  -8.765  1.00 10.00      B   
ATOM   3096  OG  SER B 125      34.670  -7.069  -8.722  1.00 10.00      B   
ATOM   3097  HG  SER B 125      34.250  -6.319  -9.181  1.00 10.00      B   
ATOM   3098  C   SER B 125      31.537  -9.027  -8.098  1.00 10.00      B   
ATOM   3099  O   SER B 125      31.609  -9.674  -7.049  1.00 10.00      B   
ATOM   3100  N   SER B 126      30.729  -9.354  -9.102  1.00 10.00      B   
ATOM   3101  HN  SER B 126      30.728  -8.800  -9.913  1.00 10.00      B   
ATOM   3102  CA  SER B 126      29.850 -10.513  -9.046  1.00 10.00      B   
ATOM   3103  CB  SER B 126      29.001 -10.561 -10.315  1.00 10.00      B   
ATOM   3104  OG  SER B 126      29.621  -9.809 -11.347  1.00 10.00      B   
ATOM   3105  HG  SER B 126      29.217  -8.930 -11.396  1.00 10.00      B   
ATOM   3106  C   SER B 126      30.666 -11.795  -8.906  1.00 10.00      B   
ATOM   3107  O   SER B 126      30.244 -12.749  -8.253  1.00 10.00      B   
ATOM   3108  N   THR B 127      31.845 -11.790  -9.513  1.00 10.00      B   
ATOM   3109  HN  THR B 127      32.115 -10.994 -10.022  1.00 10.00      B   
ATOM   3110  CA  THR B 127      32.754 -12.922  -9.472  1.00 10.00      B   
ATOM   3111  CB  THR B 127      34.032 -12.572 -10.247  1.00 10.00      B   
ATOM   3112  OG1 THR B 127      33.869 -11.261 -10.811  1.00 10.00      B   
ATOM   3113  HG1 THR B 127      34.332 -11.212 -11.656  1.00 10.00      B   
ATOM   3114  CG2 THR B 127      34.266 -13.577 -11.364  1.00 10.00      B   
ATOM   3115  C   THR B 127      33.115 -13.278  -8.032  1.00 10.00      B   
ATOM   3116  O   THR B 127      33.075 -14.445  -7.644  1.00 10.00      B   
ATOM   3117  N   ASN B 128      33.438 -12.259  -7.241  1.00 10.00      B   
ATOM   3118  HN  ASN B 128      33.440 -11.351  -7.612  1.00 10.00      B   
ATOM   3119  CA  ASN B 128      33.798 -12.454  -5.839  1.00 10.00      B   
ATOM   3120  CB  ASN B 128      34.217 -11.119  -5.205  1.00 10.00      B   
ATOM   3121  CG  ASN B 128      35.058 -11.261  -3.937  1.00 10.00      B   
ATOM   3122  OD1 ASN B 128      35.884 -10.399  -3.633  1.00 10.00      B   
ATOM   3123  ND2 ASN B 128      34.857 -12.335  -3.186  1.00 10.00      B   
ATOM   3124 HD21 ASN B 128      34.183 -12.989  -3.476  1.00 10.00      B   
ATOM   3125 HD22 ASN B 128      35.388 -12.433  -2.365  1.00 10.00      B   
ATOM   3126  C   ASN B 128      32.618 -13.043  -5.076  1.00 10.00      B   
ATOM   3127  O   ASN B 128      32.792 -13.878  -4.189  1.00 10.00      B   
ATOM   3128  N   ILE B 129      31.417 -12.611  -5.436  1.00 10.00      B   
ATOM   3129  HN  ILE B 129      31.343 -11.950  -6.158  1.00 10.00      B   
ATOM   3130  CA  ILE B 129      30.205 -13.097  -4.791  1.00 10.00      B   
ATOM   3131  CB  ILE B 129      28.970 -12.270  -5.205  1.00 10.00      B   
ATOM   3132  CG1 ILE B 129      29.231 -10.778  -4.976  1.00 10.00      B   
ATOM   3133  CG2 ILE B 129      27.738 -12.720  -4.430  1.00 10.00      B   
ATOM   3134  CD1 ILE B 129      28.154  -9.873  -5.536  1.00 10.00      B   
ATOM   3135  C   ILE B 129      29.977 -14.567  -5.139  1.00 10.00      B   
ATOM   3136  O   ILE B 129      29.590 -15.366  -4.286  1.00 10.00      B   
ATOM   3137  N   LEU B 130      30.244 -14.919  -6.394  1.00 10.00      B   
ATOM   3138  HN  LEU B 130      30.551 -14.232  -7.027  1.00 10.00      B   
ATOM   3139  CA  LEU B 130      30.078 -16.291  -6.864  1.00 10.00      B   
ATOM   3140  CB  LEU B 130      30.286 -16.380  -8.378  1.00 10.00      B   
ATOM   3141  CG  LEU B 130      29.296 -15.605  -9.251  1.00 10.00      B   
ATOM   3142  CD1 LEU B 130      29.630 -15.783 -10.723  1.00 10.00      B   
ATOM   3143  CD2 LEU B 130      27.867 -16.042  -8.967  1.00 10.00      B   
ATOM   3144  C   LEU B 130      31.038 -17.237  -6.148  1.00 10.00      B   
ATOM   3145  O   LEU B 130      30.752 -18.423  -5.982  1.00 10.00      B   
ATOM   3146  N   ASN B 131      32.174 -16.704  -5.717  1.00 10.00      B   
ATOM   3147  HN  ASN B 131      32.350 -15.753  -5.887  1.00 10.00      B   
ATOM   3148  CA  ASN B 131      33.173 -17.500  -5.010  1.00 10.00      B   
ATOM   3149  CB  ASN B 131      34.512 -16.754  -4.922  1.00 10.00      B   
ATOM   3150  CG  ASN B 131      35.110 -16.380  -6.266  1.00 10.00      B   
ATOM   3151  OD1 ASN B 131      35.823 -15.382  -6.382  1.00 10.00      B   
ATOM   3152  ND2 ASN B 131      34.828 -17.168  -7.293  1.00 10.00      B   
ATOM   3153 HD21 ASN B 131      34.254 -17.948  -7.138  1.00 10.00      B   
ATOM   3154 HD22 ASN B 131      35.198 -16.931  -8.168  1.00 10.00      B   
ATOM   3155  C   ASN B 131      32.697 -17.829  -3.600  1.00 10.00      B   
ATOM   3156  O   ASN B 131      33.105 -18.830  -3.011  1.00 10.00      B   
ATOM   3157  N   LEU B 132      31.810 -16.992  -3.074  1.00 10.00      B   
ATOM   3158  HN  LEU B 132      31.490 -16.235  -3.612  1.00 10.00      B   
ATOM   3159  CA  LEU B 132      31.293 -17.169  -1.725  1.00 10.00      B   
ATOM   3160  CB  LEU B 132      30.916 -15.822  -1.113  1.00 10.00      B   
ATOM   3161  CG  LEU B 132      32.056 -14.816  -0.953  1.00 10.00      B   
ATOM   3162  CD1 LEU B 132      31.550 -13.545  -0.297  1.00 10.00      B   
ATOM   3163  CD2 LEU B 132      33.197 -15.419  -0.148  1.00 10.00      B   
ATOM   3164  C   LEU B 132      30.109 -18.124  -1.672  1.00 10.00      B   
ATOM   3165  O   LEU B 132      29.663 -18.503  -0.588  1.00 10.00      B   
ATOM   3166  N   VAL B 133      29.610 -18.526  -2.835  1.00 10.00      B   
ATOM   3167  HN  VAL B 133      30.012 -18.195  -3.669  1.00 10.00      B   
ATOM   3168  CA  VAL B 133      28.474 -19.445  -2.902  1.00 10.00      B   
ATOM   3169  CB  VAL B 133      27.907 -19.555  -4.336  1.00 10.00      B   
ATOM   3170  CG1 VAL B 133      26.596 -20.327  -4.345  1.00 10.00      B   
ATOM   3171  CG2 VAL B 133      27.701 -18.170  -4.930  1.00 10.00      B   
ATOM   3172  C   VAL B 133      28.881 -20.828  -2.384  1.00 10.00      B   
ATOM   3173  O   VAL B 133      28.043 -21.657  -2.032  1.00 10.00      B   
ATOM   3174  N   ASP B 134      30.186 -21.053  -2.318  1.00 10.00      B   
ATOM   3175  HN  ASP B 134      30.804 -20.351  -2.609  1.00 10.00      B   
ATOM   3176  CA  ASP B 134      30.726 -22.315  -1.831  1.00 10.00      B   
ATOM   3177  CB  ASP B 134      32.207 -22.422  -2.196  1.00 10.00      B   
ATOM   3178  CG  ASP B 134      32.723 -23.845  -2.155  1.00 10.00      B   
ATOM   3179  OD1 ASP B 134      32.507 -24.583  -3.140  1.00 10.00      B   
ATOM   3180  OD2 ASP B 134      33.354 -24.228  -1.148  1.00 10.00      B   
ATOM   3181  C   ASP B 134      30.565 -22.407  -0.317  1.00 10.00      B   
ATOM   3182  O   ASP B 134      30.595 -23.491   0.265  1.00 10.00      B   
ATOM   3183  N   GLN B 135      30.378 -21.253   0.310  1.00 10.00      B   
ATOM   3184  HN  GLN B 135      30.337 -20.426  -0.219  1.00 10.00      B   
ATOM   3185  CA  GLN B 135      30.216 -21.173   1.755  1.00 10.00      B   
ATOM   3186  CB  GLN B 135      31.183 -20.133   2.327  1.00 10.00      B   
ATOM   3187  CG  GLN B 135      32.638 -20.378   1.964  1.00 10.00      B   
ATOM   3188  CD  GLN B 135      33.207 -21.604   2.647  1.00 10.00      B   
ATOM   3189  OE1 GLN B 135      32.840 -21.929   3.774  1.00 10.00      B   
ATOM   3190  NE2 GLN B 135      34.102 -22.297   1.965  1.00 10.00      B   
ATOM   3191 HE21 GLN B 135      34.348 -21.983   1.068  1.00 10.00      B   
ATOM   3192 HE22 GLN B 135      34.487 -23.093   2.386  1.00 10.00      B   
ATOM   3193  C   GLN B 135      28.782 -20.789   2.100  1.00 10.00      B   
ATOM   3194  O   GLN B 135      28.509 -20.262   3.179  1.00 10.00      B   
ATOM   3195  N   LEU B 136      27.877 -21.055   1.170  1.00 10.00      B   
ATOM   3196  HN  LEU B 136      28.164 -21.483   0.338  1.00 10.00      B   
ATOM   3197  CA  LEU B 136      26.469 -20.739   1.351  1.00 10.00      B   
ATOM   3198  CB  LEU B 136      25.777 -20.693  -0.013  1.00 10.00      B   
ATOM   3199  CG  LEU B 136      24.388 -20.066  -0.050  1.00 10.00      B   
ATOM   3200  CD1 LEU B 136      24.494 -18.553  -0.068  1.00 10.00      B   
ATOM   3201  CD2 LEU B 136      23.612 -20.569  -1.254  1.00 10.00      B   
ATOM   3202  C   LEU B 136      25.792 -21.785   2.226  1.00 10.00      B   
ATOM   3203  O   LEU B 136      25.850 -22.981   1.933  1.00 10.00      B   
ATOM   3204  N   LYS B 137      25.160 -21.334   3.297  1.00 10.00      B   
ATOM   3205  HN  LYS B 137      25.152 -20.366   3.479  1.00 10.00      B   
ATOM   3206  CA  LYS B 137      24.469 -22.241   4.204  1.00 10.00      B   
ATOM   3207  CB  LYS B 137      24.707 -21.846   5.667  1.00 10.00      B   
ATOM   3208  CG  LYS B 137      24.168 -20.478   6.049  1.00 10.00      B   
ATOM   3209  CD  LYS B 137      24.693 -20.038   7.403  1.00 10.00      B   
ATOM   3210  CE  LYS B 137      24.001 -18.772   7.876  1.00 10.00      B   
ATOM   3211  NZ  LYS B 137      24.539 -18.299   9.177  1.00 10.00      B   
ATOM   3212  HZ1 LYS B 137      23.953 -17.523   9.547  1.00 10.00      B   
ATOM   3213  HZ2 LYS B 137      25.513 -17.953   9.059  1.00 10.00      B   
ATOM   3214  HZ3 LYS B 137      24.540 -19.076   9.868  1.00 10.00      B   
ATOM   3215  C   LYS B 137      22.977 -22.295   3.886  1.00 10.00      B   
ATOM   3216  O   LYS B 137      22.357 -21.272   3.593  1.00 10.00      B   
ATOM   3217  N   GLY B 138      22.408 -23.491   3.939  1.00 10.00      B   
ATOM   3218  HN  GLY B 138      22.951 -24.270   4.181  1.00 10.00      B   
ATOM   3219  CA  GLY B 138      20.997 -23.656   3.644  1.00 10.00      B   
ATOM   3220  C   GLY B 138      20.774 -24.090   2.210  1.00 10.00      B   
ATOM   3221  O   GLY B 138      20.091 -23.404   1.446  1.00 10.00      B   
ATOM   3222  N   LYS B 139      21.344 -25.246   1.867  1.00 10.00      B   
ATOM   3223  HN  LYS B 139      21.844 -25.739   2.552  1.00 10.00      B   
ATOM   3224  CA  LYS B 139      21.262 -25.813   0.521  1.00 10.00      B   
ATOM   3225  CB  LYS B 139      19.823 -25.865  -0.021  1.00 10.00      B   
ATOM   3226  CG  LYS B 139      19.597 -26.888  -1.132  1.00 10.00      B   
ATOM   3227  CD  LYS B 139      20.133 -26.409  -2.474  1.00 10.00      B   
ATOM   3228  CE  LYS B 139      20.169 -27.539  -3.489  1.00 10.00      B   
ATOM   3229  NZ  LYS B 139      21.059 -27.223  -4.636  1.00 10.00      B   
ATOM   3230  HZ1 LYS B 139      20.652 -26.454  -5.205  1.00 10.00      B   
ATOM   3231  HZ2 LYS B 139      21.173 -28.061  -5.242  1.00 10.00      B   
ATOM   3232  HZ3 LYS B 139      21.998 -26.928  -4.292  1.00 10.00      B   
ATOM   3233  C   LYS B 139      22.186 -25.061  -0.429  1.00 10.00      B   
ATOM   3234  O   LYS B 139      21.838 -23.997  -0.945  1.00 10.00      B   
ATOM   3235  N   LYS B 140      23.366 -25.621  -0.649  1.00 10.00      B   
ATOM   3236  HN  LYS B 140      23.577 -26.474  -0.215  1.00 10.00      B   
ATOM   3237  CA  LYS B 140      24.344 -25.013  -1.531  1.00 10.00      B   
ATOM   3238  CB  LYS B 140      25.696 -25.723  -1.407  1.00 10.00      B   
ATOM   3239  CG  LYS B 140      26.814 -25.065  -2.201  1.00 10.00      B   
ATOM   3240  CD  LYS B 140      28.045 -25.953  -2.272  1.00 10.00      B   
ATOM   3241  CE  LYS B 140      29.169 -25.265  -3.029  1.00 10.00      B   
ATOM   3242  NZ  LYS B 140      30.374 -26.127  -3.137  1.00 10.00      B   
ATOM   3243  HZ1 LYS B 140      30.471 -26.714  -2.288  1.00 10.00      B   
ATOM   3244  HZ2 LYS B 140      31.231 -25.536  -3.234  1.00 10.00      B   
ATOM   3245  HZ3 LYS B 140      30.299 -26.747  -3.969  1.00 10.00      B   
ATOM   3246  C   LYS B 140      23.858 -25.055  -2.974  1.00 10.00      B   
ATOM   3247  O   LYS B 140      23.388 -26.089  -3.454  1.00 10.00      B   
ATOM   3248  N   MET B 141      23.948 -23.922  -3.647  1.00 10.00      B   
ATOM   3249  HN  MET B 141      24.312 -23.130  -3.203  1.00 10.00      B   
ATOM   3250  CA  MET B 141      23.531 -23.823  -5.035  1.00 10.00      B   
ATOM   3251  CB  MET B 141      22.453 -22.746  -5.208  1.00 10.00      B   
ATOM   3252  CG  MET B 141      22.901 -21.338  -4.845  1.00 10.00      B   
ATOM   3253  SD  MET B 141      21.528 -20.169  -4.779  1.00 10.00      B   
ATOM   3254  CE  MET B 141      22.373 -18.681  -4.247  1.00 10.00      B   
ATOM   3255  C   MET B 141      24.735 -23.530  -5.918  1.00 10.00      B   
ATOM   3256  O   MET B 141      25.820 -23.235  -5.419  1.00 10.00      B   
ATOM   3257  N   ARG B 142      24.545 -23.618  -7.221  1.00 10.00      B   
ATOM   3258  HN  ARG B 142      23.651 -23.857  -7.563  1.00 10.00      B   
ATOM   3259  CA  ARG B 142      25.623 -23.362  -8.163  1.00 10.00      B   
ATOM   3260  CB  ARG B 142      25.449 -24.215  -9.419  1.00 10.00      B   
ATOM   3261  CG  ARG B 142      25.157 -25.680  -9.140  1.00 10.00      B   
ATOM   3262  CD  ARG B 142      24.884 -26.443 -10.427  1.00 10.00      B   
ATOM   3263  NE  ARG B 142      23.839 -25.810 -11.237  1.00 10.00      B   
ATOM   3264  HE  ARG B 142      23.337 -25.057 -10.826  1.00 10.00      B   
ATOM   3265  CZ  ARG B 142      23.533 -26.187 -12.478  1.00 10.00      B   
ATOM   3266  NH1 ARG B 142      24.184 -27.191 -13.047  1.00 10.00      B   
ATOM   3267 HH11 ARG B 142      24.937 -27.689 -12.529  1.00 10.00      B   
ATOM   3268 HH12 ARG B 142      23.941 -27.490 -14.015  1.00 10.00      B   
ATOM   3269  NH2 ARG B 142      22.574 -25.558 -13.146  1.00 10.00      B   
ATOM   3270 HH21 ARG B 142      22.334 -25.852 -14.122  1.00 10.00      B   
ATOM   3271 HH22 ARG B 142      22.056 -24.766 -12.706  1.00 10.00      B   
ATOM   3272  C   ARG B 142      25.666 -21.886  -8.536  1.00 10.00      B   
ATOM   3273  O   ARG B 142      24.777 -21.114  -8.165  1.00 10.00      B   
ATOM   3274  N   LYS B 143      26.692 -21.498  -9.285  1.00 10.00      B   
ATOM   3275  HN  LYS B 143      27.358 -22.162  -9.567  1.00 10.00      B   
ATOM   3276  CA  LYS B 143      26.843 -20.114  -9.711  1.00 10.00      B   
ATOM   3277  CB  LYS B 143      28.208 -19.887 -10.363  1.00 10.00      B   
ATOM   3278  CG  LYS B 143      29.370 -19.952  -9.384  1.00 10.00      B   
ATOM   3279  CD  LYS B 143      30.315 -21.098  -9.714  1.00 10.00      B   
ATOM   3280  CE  LYS B 143      31.329 -21.319  -8.600  1.00 10.00      B   
ATOM   3281  NZ  LYS B 143      32.384 -22.296  -8.985  1.00 10.00      B   
ATOM   3282  HZ1 LYS B 143      32.923 -22.589  -8.146  1.00 10.00      B   
ATOM   3283  HZ2 LYS B 143      33.041 -21.868  -9.670  1.00 10.00      B   
ATOM   3284  HZ3 LYS B 143      31.954 -23.140  -9.416  1.00 10.00      B   
ATOM   3285  C   LYS B 143      25.717 -19.724 -10.656  1.00 10.00      B   
ATOM   3286  O   LYS B 143      25.335 -18.557 -10.738  1.00 10.00      B   
ATOM   3287  N   LYS B 144      25.180 -20.723 -11.351  1.00 10.00      B   
ATOM   3288  HN  LYS B 144      25.542 -21.626 -11.240  1.00 10.00      B   
ATOM   3289  CA  LYS B 144      24.076 -20.513 -12.275  1.00 10.00      B   
ATOM   3290  CB  LYS B 144      23.699 -21.832 -12.952  1.00 10.00      B   
ATOM   3291  CG  LYS B 144      24.786 -22.416 -13.837  1.00 10.00      B   
ATOM   3292  CD  LYS B 144      24.806 -21.749 -15.201  1.00 10.00      B   
ATOM   3293  CE  LYS B 144      25.928 -22.300 -16.065  1.00 10.00      B   
ATOM   3294  NZ  LYS B 144      25.734 -21.969 -17.499  1.00 10.00      B   
ATOM   3295  HZ1 LYS B 144      24.896 -22.460 -17.868  1.00 10.00      B   
ATOM   3296  HZ2 LYS B 144      26.564 -22.264 -18.049  1.00 10.00      B   
ATOM   3297  HZ3 LYS B 144      25.601 -20.944 -17.616  1.00 10.00      B   
ATOM   3298  C   LYS B 144      22.873 -19.960 -11.521  1.00 10.00      B   
ATOM   3299  O   LYS B 144      22.271 -18.965 -11.929  1.00 10.00      B   
ATOM   3300  N   GLU B 145      22.533 -20.611 -10.412  1.00 10.00      B   
ATOM   3301  HN  GLU B 145      23.043 -21.406 -10.147  1.00 10.00      B   
ATOM   3302  CA  GLU B 145      21.416 -20.180  -9.586  1.00 10.00      B   
ATOM   3303  CB  GLU B 145      21.060 -21.248  -8.546  1.00 10.00      B   
ATOM   3304  CG  GLU B 145      20.632 -22.586  -9.130  1.00 10.00      B   
ATOM   3305  CD  GLU B 145      21.774 -23.577  -9.222  1.00 10.00      B   
ATOM   3306  OE1 GLU B 145      22.399 -23.672 -10.301  1.00 10.00      B   
ATOM   3307  OE2 GLU B 145      22.053 -24.261  -8.214  1.00 10.00      B   
ATOM   3308  C   GLU B 145      21.757 -18.873  -8.881  1.00 10.00      B   
ATOM   3309  O   GLU B 145      20.916 -17.985  -8.757  1.00 10.00      B   
ATOM   3310  N   ALA B 146      23.007 -18.763  -8.437  1.00 10.00      B   
ATOM   3311  HN  ALA B 146      23.629 -19.512  -8.579  1.00 10.00      B   
ATOM   3312  CA  ALA B 146      23.483 -17.573  -7.735  1.00 10.00      B   
ATOM   3313  CB  ALA B 146      24.938 -17.737  -7.331  1.00 10.00      B   
ATOM   3314  C   ALA B 146      23.296 -16.305  -8.565  1.00 10.00      B   
ATOM   3315  O   ALA B 146      22.800 -15.299  -8.059  1.00 10.00      B   
ATOM   3316  N   GLU B 147      23.690 -16.359  -9.836  1.00 10.00      B   
ATOM   3317  HN  GLU B 147      24.090 -17.191 -10.181  1.00 10.00      B   
ATOM   3318  CA  GLU B 147      23.556 -15.209 -10.729  1.00 10.00      B   
ATOM   3319  CB  GLU B 147      24.097 -15.529 -12.124  1.00 10.00      B   
ATOM   3320  CG  GLU B 147      25.612 -15.632 -12.209  1.00 10.00      B   
ATOM   3321  CD  GLU B 147      26.108 -15.736 -13.638  1.00 10.00      B   
ATOM   3322  OE1 GLU B 147      27.336 -15.676 -13.855  1.00 10.00      B   
ATOM   3323  OE2 GLU B 147      25.272 -15.870 -14.558  1.00 10.00      B   
ATOM   3324  C   GLU B 147      22.101 -14.759 -10.826  1.00 10.00      B   
ATOM   3325  O   GLU B 147      21.809 -13.563 -10.843  1.00 10.00      B   
ATOM   3326  N   GLN B 148      21.196 -15.727 -10.871  1.00 10.00      B   
ATOM   3327  HN  GLN B 148      21.493 -16.661 -10.839  1.00 10.00      B   
ATOM   3328  CA  GLN B 148      19.770 -15.438 -10.958  1.00 10.00      B   
ATOM   3329  CB  GLN B 148      18.978 -16.713 -11.247  1.00 10.00      B   
ATOM   3330  CG  GLN B 148      19.158 -17.241 -12.662  1.00 10.00      B   
ATOM   3331  CD  GLN B 148      18.705 -18.680 -12.811  1.00 10.00      B   
ATOM   3332  OE1 GLN B 148      17.537 -18.951 -13.083  1.00 10.00      B   
ATOM   3333  NE2 GLN B 148      19.629 -19.611 -12.642  1.00 10.00      B   
ATOM   3334 HE21 GLN B 148      20.546 -19.324 -12.433  1.00 10.00      B   
ATOM   3335 HE22 GLN B 148      19.359 -20.552 -12.728  1.00 10.00      B   
ATOM   3336  C   GLN B 148      19.271 -14.767  -9.680  1.00 10.00      B   
ATOM   3337  O   GLN B 148      18.507 -13.803  -9.733  1.00 10.00      B   
ATOM   3338  N   VAL B 149      19.719 -15.269  -8.533  1.00 10.00      B   
ATOM   3339  HN  VAL B 149      20.323 -16.044  -8.551  1.00 10.00      B   
ATOM   3340  CA  VAL B 149      19.325 -14.699  -7.248  1.00 10.00      B   
ATOM   3341  CB  VAL B 149      19.797 -15.558  -6.055  1.00 10.00      B   
ATOM   3342  CG1 VAL B 149      19.299 -14.974  -4.741  1.00 10.00      B   
ATOM   3343  CG2 VAL B 149      19.315 -16.993  -6.207  1.00 10.00      B   
ATOM   3344  C   VAL B 149      19.864 -13.274  -7.119  1.00 10.00      B   
ATOM   3345  O   VAL B 149      19.195 -12.391  -6.580  1.00 10.00      B   
ATOM   3346  N   LEU B 150      21.069 -13.051  -7.638  1.00 10.00      B   
ATOM   3347  HN  LEU B 150      21.559 -13.799  -8.047  1.00 10.00      B   
ATOM   3348  CA  LEU B 150      21.684 -11.729  -7.604  1.00 10.00      B   
ATOM   3349  CB  LEU B 150      23.111 -11.778  -8.154  1.00 10.00      B   
ATOM   3350  CG  LEU B 150      24.166 -12.410  -7.243  1.00 10.00      B   
ATOM   3351  CD1 LEU B 150      25.497 -12.529  -7.970  1.00 10.00      B   
ATOM   3352  CD2 LEU B 150      24.321 -11.605  -5.961  1.00 10.00      B   
ATOM   3353  C   LEU B 150      20.843 -10.739  -8.401  1.00 10.00      B   
ATOM   3354  O   LEU B 150      20.649  -9.594  -7.990  1.00 10.00      B   
ATOM   3355  N   GLN B 151      20.334 -11.195  -9.540  1.00 10.00      B   
ATOM   3356  HN  GLN B 151      20.537 -12.116  -9.820  1.00 10.00      B   
ATOM   3357  CA  GLN B 151      19.491 -10.364 -10.389  1.00 10.00      B   
ATOM   3358  CB  GLN B 151      19.288 -11.025 -11.754  1.00 10.00      B   
ATOM   3359  CG  GLN B 151      20.505 -10.957 -12.661  1.00 10.00      B   
ATOM   3360  CD  GLN B 151      20.700  -9.584 -13.274  1.00 10.00      B   
ATOM   3361  OE1 GLN B 151      20.191  -9.300 -14.359  1.00 10.00      B   
ATOM   3362  NE2 GLN B 151      21.437  -8.723 -12.588  1.00 10.00      B   
ATOM   3363 HE21 GLN B 151      21.814  -9.015 -11.732  1.00 10.00      B   
ATOM   3364 HE22 GLN B 151      21.569  -7.827 -12.962  1.00 10.00      B   
ATOM   3365  C   GLN B 151      18.147 -10.119  -9.712  1.00 10.00      B   
ATOM   3366  O   GLN B 151      17.504  -9.091  -9.924  1.00 10.00      B   
ATOM   3367  N   LYS B 152      17.732 -11.077  -8.891  1.00 10.00      B   
ATOM   3368  HN  LYS B 152      18.287 -11.881  -8.779  1.00 10.00      B   
ATOM   3369  CA  LYS B 152      16.478 -10.979  -8.158  1.00 10.00      B   
ATOM   3370  CB  LYS B 152      16.141 -12.327  -7.509  1.00 10.00      B   
ATOM   3371  CG  LYS B 152      14.794 -12.381  -6.807  1.00 10.00      B   
ATOM   3372  CD  LYS B 152      14.532 -13.766  -6.236  1.00 10.00      B   
ATOM   3373  CE  LYS B 152      13.287 -13.783  -5.364  1.00 10.00      B   
ATOM   3374  NZ  LYS B 152      13.126 -15.079  -4.655  1.00 10.00      B   
ATOM   3375  HZ1 LYS B 152      12.773 -15.804  -5.308  1.00 10.00      B   
ATOM   3376  HZ2 LYS B 152      12.452 -14.978  -3.872  1.00 10.00      B   
ATOM   3377  HZ3 LYS B 152      14.048 -15.399  -4.267  1.00 10.00      B   
ATOM   3378  C   LYS B 152      16.580  -9.878  -7.105  1.00 10.00      B   
ATOM   3379  O   LYS B 152      15.606  -9.180  -6.819  1.00 10.00      B   
ATOM   3380  N   PHE B 153      17.776  -9.717  -6.542  1.00 10.00      B   
ATOM   3381  HN  PHE B 153      18.511 -10.316  -6.802  1.00 10.00      B   
ATOM   3382  CA  PHE B 153      18.018  -8.688  -5.538  1.00 10.00      B   
ATOM   3383  CB  PHE B 153      19.432  -8.803  -4.965  1.00 10.00      B   
ATOM   3384  CG  PHE B 153      19.618  -9.941  -4.003  1.00 10.00      B   
ATOM   3385  CD1 PHE B 153      18.745 -10.121  -2.943  1.00 10.00      B   
ATOM   3386  CD2 PHE B 153      20.670 -10.827  -4.156  1.00 10.00      B   
ATOM   3387  CE1 PHE B 153      18.917 -11.165  -2.055  1.00 10.00      B   
ATOM   3388  CE2 PHE B 153      20.848 -11.873  -3.273  1.00 10.00      B   
ATOM   3389  CZ  PHE B 153      19.970 -12.043  -2.221  1.00 10.00      B   
ATOM   3390  C   PHE B 153      17.818  -7.304  -6.141  1.00 10.00      B   
ATOM   3391  O   PHE B 153      17.284  -6.405  -5.494  1.00 10.00      B   
ATOM   3392  N   VAL B 154      18.245  -7.141  -7.387  1.00 10.00      B   
ATOM   3393  HN  VAL B 154      18.671  -7.895  -7.849  1.00 10.00      B   
ATOM   3394  CA  VAL B 154      18.103  -5.868  -8.084  1.00 10.00      B   
ATOM   3395  CB  VAL B 154      18.879  -5.861  -9.421  1.00 10.00      B   
ATOM   3396  CG1 VAL B 154      18.887  -4.466 -10.031  1.00 10.00      B   
ATOM   3397  CG2 VAL B 154      20.300  -6.363  -9.220  1.00 10.00      B   
ATOM   3398  C   VAL B 154      16.629  -5.580  -8.354  1.00 10.00      B   
ATOM   3399  O   VAL B 154      16.175  -4.435  -8.274  1.00 10.00      B   
ATOM   3400  N   GLN B 155      15.885  -6.634  -8.660  1.00 10.00      B   
ATOM   3401  HN  GLN B 155      16.310  -7.518  -8.705  1.00 10.00      B   
ATOM   3402  CA  GLN B 155      14.460  -6.519  -8.938  1.00 10.00      B   
ATOM   3403  CB  GLN B 155      13.925  -7.819  -9.537  1.00 10.00      B   
ATOM   3404  CG  GLN B 155      14.123  -7.922 -11.038  1.00 10.00      B   
ATOM   3405  CD  GLN B 155      13.257  -6.939 -11.801  1.00 10.00      B   
ATOM   3406  OE1 GLN B 155      13.656  -5.799 -12.053  1.00 10.00      B   
ATOM   3407  NE2 GLN B 155      12.063  -7.370 -12.163  1.00 10.00      B   
ATOM   3408 HE21 GLN B 155      11.807  -8.288 -11.920  1.00 10.00      B   
ATOM   3409 HE22 GLN B 155      11.478  -6.761 -12.661  1.00 10.00      B   
ATOM   3410  C   GLN B 155      13.683  -6.145  -7.681  1.00 10.00      B   
ATOM   3411  O   GLN B 155      12.782  -5.310  -7.724  1.00 10.00      B   
ATOM   3412  N   ASN B 156      14.056  -6.751  -6.559  1.00 10.00      B   
ATOM   3413  HN  ASN B 156      14.781  -7.412  -6.591  1.00 10.00      B   
ATOM   3414  CA  ASN B 156      13.396  -6.478  -5.281  1.00 10.00      B   
ATOM   3415  CB  ASN B 156      13.552  -7.655  -4.311  1.00 10.00      B   
ATOM   3416  CG  ASN B 156      12.610  -8.809  -4.615  1.00 10.00      B   
ATOM   3417  OD1 ASN B 156      12.333  -9.117  -5.775  1.00 10.00      B   
ATOM   3418  ND2 ASN B 156      12.105  -9.455  -3.575  1.00 10.00      B   
ATOM   3419 HD21 ASN B 156      12.361  -9.164  -2.675  1.00 10.00      B   
ATOM   3420 HD22 ASN B 156      11.486 -10.197  -3.745  1.00 10.00      B   
ATOM   3421  C   ASN B 156      13.915  -5.183  -4.651  1.00 10.00      B   
ATOM   3422  O   ASN B 156      13.567  -4.850  -3.513  1.00 10.00      B   
ATOM   3423  N   LYS B 157      14.754  -4.471  -5.404  1.00 10.00      B   
ATOM   3424  HN  LYS B 157      15.000  -4.822  -6.286  1.00 10.00      B   
ATOM   3425  CA  LYS B 157      15.327  -3.196  -4.976  1.00 10.00      B   
ATOM   3426  CB  LYS B 157      14.234  -2.145  -4.749  1.00 10.00      B   
ATOM   3427  CG  LYS B 157      14.381  -0.899  -5.609  1.00 10.00      B   
ATOM   3428  CD  LYS B 157      14.225  -1.206  -7.092  1.00 10.00      B   
ATOM   3429  CE  LYS B 157      14.540   0.018  -7.939  1.00 10.00      B   
ATOM   3430  NZ  LYS B 157      14.291  -0.217  -9.387  1.00 10.00      B   
ATOM   3431  HZ1 LYS B 157      14.699   0.560  -9.949  1.00 10.00      B   
ATOM   3432  HZ2 LYS B 157      13.270  -0.259  -9.573  1.00 10.00      B   
ATOM   3433  HZ3 LYS B 157      14.724  -1.112  -9.686  1.00 10.00      B   
ATOM   3434  C   LYS B 157      16.235  -3.327  -3.752  1.00 10.00      B   
ATOM   3435  O   LYS B 157      16.235  -2.469  -2.870  1.00 10.00      B   
ATOM   3436  N   TRP B 158      17.013  -4.398  -3.711  1.00 10.00      B   
ATOM   3437  HN  TRP B 158      16.964  -5.055  -4.441  1.00 10.00      B   
ATOM   3438  CA  TRP B 158      17.935  -4.633  -2.609  1.00 10.00      B   
ATOM   3439  CB  TRP B 158      17.894  -6.100  -2.169  1.00 10.00      B   
ATOM   3440  CG  TRP B 158      16.728  -6.444  -1.291  1.00 10.00      B   
ATOM   3441  CD1 TRP B 158      15.606  -7.136  -1.646  1.00 10.00      B   
ATOM   3442  CD2 TRP B 158      16.570  -6.112   0.093  1.00 10.00      B   
ATOM   3443  NE1 TRP B 158      14.760  -7.253  -0.570  1.00 10.00      B   
ATOM   3444  HE1 TRP B 158      13.889  -7.707  -0.574  1.00 10.00      B   
ATOM   3445  CE2 TRP B 158      15.330  -6.633   0.510  1.00 10.00      B   
ATOM   3446  CE3 TRP B 158      17.357  -5.425   1.020  1.00 10.00      B   
ATOM   3447  CZ2 TRP B 158      14.859  -6.487   1.813  1.00 10.00      B   
ATOM   3448  CZ3 TRP B 158      16.890  -5.282   2.312  1.00 10.00      B   
ATOM   3449  CH2 TRP B 158      15.652  -5.810   2.697  1.00 10.00      B   
ATOM   3450  C   TRP B 158      19.358  -4.250  -3.009  1.00 10.00      B   
ATOM   3451  O   TRP B 158      20.090  -3.632  -2.235  1.00 10.00      B   
ATOM   3452  N   LEU B 159      19.739  -4.602  -4.232  1.00 10.00      B   
ATOM   3453  HN  LEU B 159      19.103  -5.061  -4.819  1.00 10.00      B   
ATOM   3454  CA  LEU B 159      21.076  -4.306  -4.729  1.00 10.00      B   
ATOM   3455  CB  LEU B 159      21.903  -5.594  -4.847  1.00 10.00      B   
ATOM   3456  CG  LEU B 159      22.200  -6.351  -3.548  1.00 10.00      B   
ATOM   3457  CD1 LEU B 159      22.874  -7.681  -3.852  1.00 10.00      B   
ATOM   3458  CD2 LEU B 159      23.071  -5.517  -2.623  1.00 10.00      B   
ATOM   3459  C   LEU B 159      21.016  -3.619  -6.088  1.00 10.00      B   
ATOM   3460  O   LEU B 159      20.035  -3.754  -6.818  1.00 10.00      B   
ATOM   3461  N   ILE B 160      22.066  -2.878  -6.411  1.00 10.00      B   
ATOM   3462  HN  ILE B 160      22.807  -2.798  -5.767  1.00 10.00      B   
ATOM   3463  CA  ILE B 160      22.164  -2.184  -7.689  1.00 10.00      B   
ATOM   3464  CB  ILE B 160      22.458  -0.677  -7.513  1.00 10.00      B   
ATOM   3465  CG1 ILE B 160      21.614  -0.070  -6.394  1.00 10.00      B   
ATOM   3466  CG2 ILE B 160      22.231   0.068  -8.822  1.00 10.00      B   
ATOM   3467  CD1 ILE B 160      21.956   1.373  -6.083  1.00 10.00      B   
ATOM   3468  C   ILE B 160      23.314  -2.788  -8.480  1.00 10.00      B   
ATOM   3469  O   ILE B 160      24.391  -3.016  -7.929  1.00 10.00      B   
ATOM   3470  N   GLU B 161      23.090  -3.055  -9.753  1.00 10.00      B   
ATOM   3471  HN  GLU B 161      22.211  -2.859 -10.141  1.00 10.00      B   
ATOM   3472  CA  GLU B 161      24.127  -3.625 -10.594  1.00 10.00      B   
ATOM   3473  CB  GLU B 161      23.581  -4.819 -11.381  1.00 10.00      B   
ATOM   3474  CG  GLU B 161      24.637  -5.630 -12.114  1.00 10.00      B   
ATOM   3475  CD  GLU B 161      24.812  -5.195 -13.552  1.00 10.00      B   
ATOM   3476  OE1 GLU B 161      23.923  -5.493 -14.379  1.00 10.00      B   
ATOM   3477  OE2 GLU B 161      25.839  -4.563 -13.868  1.00 10.00      B   
ATOM   3478  C   GLU B 161      24.685  -2.558 -11.529  1.00 10.00      B   
ATOM   3479  O   GLU B 161      23.952  -1.984 -12.338  1.00 10.00      B   
ATOM   3480  N   LYS B 162      25.973  -2.281 -11.397  1.00 10.00      B   
ATOM   3481  HN  LYS B 162      26.507  -2.778 -10.732  1.00 10.00      B   
ATOM   3482  CA  LYS B 162      26.628  -1.281 -12.221  1.00 10.00      B   
ATOM   3483  CB  LYS B 162      26.892  -0.003 -11.422  1.00 10.00      B   
ATOM   3484  CG  LYS B 162      25.642   0.753 -11.010  1.00 10.00      B   
ATOM   3485  CD  LYS B 162      25.987   2.150 -10.524  1.00 10.00      B   
ATOM   3486  CE  LYS B 162      24.748   2.900 -10.070  1.00 10.00      B   
ATOM   3487  NZ  LYS B 162      24.990   4.362  -9.988  1.00 10.00      B   
ATOM   3488  HZ1 LYS B 162      24.255   4.815  -9.394  1.00 10.00      B   
ATOM   3489  HZ2 LYS B 162      24.960   4.783 -10.937  1.00 10.00      B   
ATOM   3490  HZ3 LYS B 162      25.922   4.551  -9.568  1.00 10.00      B   
ATOM   3491  C   LYS B 162      27.938  -1.812 -12.781  1.00 10.00      B   
ATOM   3492  O   LYS B 162      28.864  -2.116 -12.030  1.00 10.00      B   
ATOM   3493  N   GLU B 163      27.990  -1.940 -14.103  1.00 10.00      B   
ATOM   3494  HN  GLU B 163      27.194  -1.714 -14.628  1.00 10.00      B   
ATOM   3495  CA  GLU B 163      29.181  -2.415 -14.808  1.00 10.00      B   
ATOM   3496  CB  GLU B 163      30.363  -1.455 -14.600  1.00 10.00      B   
ATOM   3497  CG  GLU B 163      30.025   0.020 -14.769  1.00 10.00      B   
ATOM   3498  CD  GLU B 163      29.417   0.335 -16.120  1.00 10.00      B   
ATOM   3499  OE1 GLU B 163      30.085   0.084 -17.146  1.00 10.00      B   
ATOM   3500  OE2 GLU B 163      28.271   0.833 -16.161  1.00 10.00      B   
ATOM   3501  C   GLU B 163      29.571  -3.835 -14.393  1.00 10.00      B   
ATOM   3502  O   GLU B 163      30.737  -4.221 -14.496  1.00 10.00      B   
ATOM   3503  N   GLY B 164      28.596  -4.613 -13.935  1.00 10.00      B   
ATOM   3504  HN  GLY B 164      27.675  -4.261 -13.884  1.00 10.00      B   
ATOM   3505  CA  GLY B 164      28.868  -5.973 -13.511  1.00 10.00      B   
ATOM   3506  C   GLY B 164      29.115  -6.063 -12.019  1.00 10.00      B   
ATOM   3507  O   GLY B 164      29.084  -7.149 -11.435  1.00 10.00      B   
ATOM   3508  N   GLU B 165      29.352  -4.916 -11.400  1.00 10.00      B   
ATOM   3509  HN  GLU B 165      29.338  -4.080 -11.918  1.00 10.00      B   
ATOM   3510  CA  GLU B 165      29.607  -4.856  -9.973  1.00 10.00      B   
ATOM   3511  CB  GLU B 165      30.643  -3.772  -9.667  1.00 10.00      B   
ATOM   3512  CG  GLU B 165      31.803  -3.721 -10.650  1.00 10.00      B   
ATOM   3513  CD  GLU B 165      33.131  -4.056 -10.009  1.00 10.00      B   
ATOM   3514  OE1 GLU B 165      33.702  -3.180  -9.319  1.00 10.00      B   
ATOM   3515  OE2 GLU B 165      33.620  -5.189 -10.199  1.00 10.00      B   
ATOM   3516  C   GLU B 165      28.309  -4.562  -9.238  1.00 10.00      B   
ATOM   3517  O   GLU B 165      27.468  -3.809  -9.728  1.00 10.00      B   
ATOM   3518  N   PHE B 166      28.142  -5.155  -8.071  1.00 10.00      B   
ATOM   3519  HN  PHE B 166      28.854  -5.736  -7.717  1.00 10.00      B   
ATOM   3520  CA  PHE B 166      26.934  -4.956  -7.290  1.00 10.00      B   
ATOM   3521  CB  PHE B 166      26.390  -6.296  -6.785  1.00 10.00      B   
ATOM   3522  CG  PHE B 166      25.714  -7.122  -7.841  1.00 10.00      B   
ATOM   3523  CD1 PHE B 166      24.342  -7.056  -8.015  1.00 10.00      B   
ATOM   3524  CD2 PHE B 166      26.448  -7.966  -8.657  1.00 10.00      B   
ATOM   3525  CE1 PHE B 166      23.714  -7.814  -8.984  1.00 10.00      B   
ATOM   3526  CE2 PHE B 166      25.826  -8.728  -9.629  1.00 10.00      B   
ATOM   3527  CZ  PHE B 166      24.457  -8.652  -9.793  1.00 10.00      B   
ATOM   3528  C   PHE B 166      27.179  -4.020  -6.118  1.00 10.00      B   
ATOM   3529  O   PHE B 166      28.271  -3.990  -5.553  1.00 10.00      B   
ATOM   3530  N   THR B 167      26.165  -3.242  -5.780  1.00 10.00      B   
ATOM   3531  HN  THR B 167      25.338  -3.286  -6.310  1.00 10.00      B   
ATOM   3532  CA  THR B 167      26.231  -2.315  -4.663  1.00 10.00      B   
ATOM   3533  CB  THR B 167      26.601  -0.884  -5.117  1.00 10.00      B   
ATOM   3534  OG1 THR B 167      26.852  -0.052  -3.977  1.00 10.00      B   
ATOM   3535  HG1 THR B 167      27.168   0.814  -4.275  1.00 10.00      B   
ATOM   3536  CG2 THR B 167      25.494  -0.269  -5.960  1.00 10.00      B   
ATOM   3537  C   THR B 167      24.891  -2.320  -3.927  1.00 10.00      B   
ATOM   3538  O   THR B 167      23.913  -2.876  -4.425  1.00 10.00      B   
ATOM   3539  N   LEU B 168      24.845  -1.705  -2.756  1.00 10.00      B   
ATOM   3540  HN  LEU B 168      25.648  -1.246  -2.427  1.00 10.00      B   
ATOM   3541  CA  LEU B 168      23.623  -1.669  -1.962  1.00 10.00      B   
ATOM   3542  CB  LEU B 168      23.961  -1.425  -0.490  1.00 10.00      B   
ATOM   3543  CG  LEU B 168      22.963  -1.970   0.532  1.00 10.00      B   
ATOM   3544  CD1 LEU B 168      22.855  -3.482   0.421  1.00 10.00      B   
ATOM   3545  CD2 LEU B 168      23.369  -1.565   1.939  1.00 10.00      B   
ATOM   3546  C   LEU B 168      22.664  -0.595  -2.468  1.00 10.00      B   
ATOM   3547  O   LEU B 168      23.068   0.543  -2.706  1.00 10.00      B   
ATOM   3548  N   HIS B 169      21.396  -0.959  -2.639  1.00 10.00      B   
ATOM   3549  HN  HIS B 169      21.128  -1.883  -2.435  1.00 10.00      B   
ATOM   3550  CA  HIS B 169      20.393  -0.012  -3.112  1.00 10.00      B   
ATOM   3551  CB  HIS B 169      19.202  -0.736  -3.758  1.00 10.00      B   
ATOM   3552  CG  HIS B 169      18.327   0.161  -4.585  1.00 10.00      B   
ATOM   3553  ND1 HIS B 169      17.318   0.901  -4.019  1.00 10.00      B   
ATOM   3554  CD2 HIS B 169      18.377   0.427  -5.912  1.00 10.00      B   
ATOM   3555  CE1 HIS B 169      16.787   1.600  -5.005  1.00 10.00      B   
ATOM   3556  NE2 HIS B 169      17.395   1.349  -6.173  1.00 10.00      B   
ATOM   3557  HE2 HIS B 169      17.390   1.955  -6.952  1.00 10.00      B   
ATOM   3558  C   HIS B 169      19.911   0.869  -1.967  1.00 10.00      B   
ATOM   3559  O   HIS B 169      20.000   0.481  -0.800  1.00 10.00      B   
ATOM   3560  N   GLY B 170      19.393   2.046  -2.310  1.00 10.00      B   
ATOM   3561  HN  GLY B 170      19.342   2.286  -3.259  1.00 10.00      B   
ATOM   3562  CA  GLY B 170      18.897   2.971  -1.309  1.00 10.00      B   
ATOM   3563  C   GLY B 170      17.849   2.346  -0.409  1.00 10.00      B   
ATOM   3564  O   GLY B 170      17.811   2.625   0.788  1.00 10.00      B   
ATOM   3565  N   ARG B 171      17.010   1.484  -0.979  1.00 10.00      B   
ATOM   3566  HN  ARG B 171      17.103   1.287  -1.939  1.00 10.00      B   
ATOM   3567  CA  ARG B 171      15.963   0.816  -0.211  1.00 10.00      B   
ATOM   3568  CB  ARG B 171      15.068  -0.031  -1.121  1.00 10.00      B   
ATOM   3569  CG  ARG B 171      13.898  -0.683  -0.399  1.00 10.00      B   
ATOM   3570  CD  ARG B 171      13.953  -2.202  -0.486  1.00 10.00      B   
ATOM   3571  NE  ARG B 171      13.216  -2.834   0.610  1.00 10.00      B   
ATOM   3572  HE  ARG B 171      13.148  -2.330   1.452  1.00 10.00      B   
ATOM   3573  CZ  ARG B 171      12.646  -4.037   0.545  1.00 10.00      B   
ATOM   3574  NH1 ARG B 171      12.703  -4.758  -0.573  1.00 10.00      B   
ATOM   3575 HH11 ARG B 171      13.197  -4.388  -1.416  1.00 10.00      B   
ATOM   3576 HH12 ARG B 171      12.255  -5.699  -0.612  1.00 10.00      B   
ATOM   3577  NH2 ARG B 171      12.020  -4.523   1.609  1.00 10.00      B   
ATOM   3578 HH21 ARG B 171      11.570  -5.460   1.572  1.00 10.00      B   
ATOM   3579 HH22 ARG B 171      11.980  -3.958   2.500  1.00 10.00      B   
ATOM   3580  C   ARG B 171      16.576  -0.057   0.879  1.00 10.00      B   
ATOM   3581  O   ARG B 171      16.141  -0.030   2.030  1.00 10.00      B   
ATOM   3582  N   ALA B 172      17.601  -0.812   0.508  1.00 10.00      B   
ATOM   3583  HN  ALA B 172      17.912  -0.770  -0.420  1.00 10.00      B   
ATOM   3584  CA  ALA B 172      18.283  -1.691   1.446  1.00 10.00      B   
ATOM   3585  CB  ALA B 172      19.273  -2.579   0.713  1.00 10.00      B   
ATOM   3586  C   ALA B 172      18.991  -0.880   2.520  1.00 10.00      B   
ATOM   3587  O   ALA B 172      18.975  -1.244   3.696  1.00 10.00      B   
ATOM   3588  N   ILE B 173      19.602   0.225   2.107  1.00 10.00      B   
ATOM   3589  HN  ILE B 173      19.579   0.455   1.150  1.00 10.00      B   
ATOM   3590  CA  ILE B 173      20.313   1.102   3.028  1.00 10.00      B   
ATOM   3591  CB  ILE B 173      21.034   2.249   2.281  1.00 10.00      B   
ATOM   3592  CG1 ILE B 173      22.060   1.685   1.295  1.00 10.00      B   
ATOM   3593  CG2 ILE B 173      21.709   3.197   3.264  1.00 10.00      B   
ATOM   3594  CD1 ILE B 173      22.664   2.724   0.374  1.00 10.00      B   
ATOM   3595  C   ILE B 173      19.355   1.695   4.058  1.00 10.00      B   
ATOM   3596  O   ILE B 173      19.665   1.755   5.241  1.00 10.00      B   
ATOM   3597  N   LEU B 174      18.182   2.110   3.602  1.00 10.00      B   
ATOM   3598  HN  LEU B 174      17.981   2.022   2.644  1.00 10.00      B   
ATOM   3599  CA  LEU B 174      17.189   2.703   4.487  1.00 10.00      B   
ATOM   3600  CB  LEU B 174      16.048   3.319   3.676  1.00 10.00      B   
ATOM   3601  CG  LEU B 174      16.414   4.480   2.755  1.00 10.00      B   
ATOM   3602  CD1 LEU B 174      15.181   4.967   2.008  1.00 10.00      B   
ATOM   3603  CD2 LEU B 174      17.057   5.612   3.544  1.00 10.00      B   
ATOM   3604  C   LEU B 174      16.615   1.684   5.461  1.00 10.00      B   
ATOM   3605  O   LEU B 174      16.502   1.955   6.659  1.00 10.00      B   
ATOM   3606  N   GLU B 175      16.257   0.518   4.937  1.00 10.00      B   
ATOM   3607  HN  GLU B 175      16.398   0.364   3.976  1.00 10.00      B   
ATOM   3608  CA  GLU B 175      15.656  -0.542   5.738  1.00 10.00      B   
ATOM   3609  CB  GLU B 175      15.079  -1.632   4.832  1.00 10.00      B   
ATOM   3610  CG  GLU B 175      13.782  -1.249   4.144  1.00 10.00      B   
ATOM   3611  CD  GLU B 175      12.627  -2.134   4.563  1.00 10.00      B   
ATOM   3612  OE1 GLU B 175      12.191  -2.042   5.728  1.00 10.00      B   
ATOM   3613  OE2 GLU B 175      12.141  -2.925   3.726  1.00 10.00      B   
ATOM   3614  C   GLU B 175      16.611  -1.168   6.749  1.00 10.00      B   
ATOM   3615  O   GLU B 175      16.307  -1.234   7.941  1.00 10.00      B   
ATOM   3616  N   MET B 176      17.769  -1.615   6.286  1.00 10.00      B   
ATOM   3617  HN  MET B 176      17.999  -1.477   5.339  1.00 10.00      B   
ATOM   3618  CA  MET B 176      18.719  -2.289   7.163  1.00 10.00      B   
ATOM   3619  CB  MET B 176      19.315  -3.522   6.475  1.00 10.00      B   
ATOM   3620  CG  MET B 176      18.307  -4.609   6.138  1.00 10.00      B   
ATOM   3621  SD  MET B 176      19.053  -6.251   6.081  1.00 10.00      B   
ATOM   3622  CE  MET B 176      17.703  -7.218   5.410  1.00 10.00      B   
ATOM   3623  C   MET B 176      19.837  -1.391   7.677  1.00 10.00      B   
ATOM   3624  O   MET B 176      20.877  -1.895   8.091  1.00 10.00      B   
ATOM   3625  N   GLU B 177      19.629  -0.079   7.687  1.00 10.00      B   
ATOM   3626  HN  GLU B 177      18.772   0.277   7.368  1.00 10.00      B   
ATOM   3627  CA  GLU B 177      20.663   0.842   8.163  1.00 10.00      B   
ATOM   3628  CB  GLU B 177      20.193   2.296   8.113  1.00 10.00      B   
ATOM   3629  CG  GLU B 177      21.296   3.288   8.439  1.00 10.00      B   
ATOM   3630  CD  GLU B 177      20.835   4.727   8.437  1.00 10.00      B   
ATOM   3631  OE1 GLU B 177      19.620   4.974   8.279  1.00 10.00      B   
ATOM   3632  OE2 GLU B 177      21.694   5.620   8.598  1.00 10.00      B   
ATOM   3633  C   GLU B 177      21.093   0.492   9.584  1.00 10.00      B   
ATOM   3634  O   GLU B 177      22.280   0.296   9.858  1.00 10.00      B   
ATOM   3635  N   GLN B 178      20.115   0.413  10.475  1.00 10.00      B   
ATOM   3636  HN  GLN B 178      19.192   0.593  10.185  1.00 10.00      B   
ATOM   3637  CA  GLN B 178      20.364   0.085  11.870  1.00 10.00      B   
ATOM   3638  CB  GLN B 178      19.073   0.178  12.703  1.00 10.00      B   
ATOM   3639  CG  GLN B 178      17.889  -0.629  12.174  1.00 10.00      B   
ATOM   3640  CD  GLN B 178      17.007   0.150  11.210  1.00 10.00      B   
ATOM   3641  OE1 GLN B 178      17.482   1.005  10.463  1.00 10.00      B   
ATOM   3642  NE2 GLN B 178      15.715  -0.139  11.223  1.00 10.00      B   
ATOM   3643 HE21 GLN B 178      15.397  -0.834  11.846  1.00 10.00      B   
ATOM   3644 HE22 GLN B 178      15.122   0.350  10.613  1.00 10.00      B   
ATOM   3645  C   GLN B 178      21.016  -1.288  12.016  1.00 10.00      B   
ATOM   3646  O   GLN B 178      22.034  -1.428  12.690  1.00 10.00      B   
ATOM   3647  N   TYR B 179      20.443  -2.285  11.349  1.00 10.00      B   
ATOM   3648  HN  TYR B 179      19.650  -2.099  10.806  1.00 10.00      B   
ATOM   3649  CA  TYR B 179      20.956  -3.650  11.404  1.00 10.00      B   
ATOM   3650  CB  TYR B 179      20.061  -4.595  10.590  1.00 10.00      B   
ATOM   3651  CG  TYR B 179      20.610  -5.999  10.451  1.00 10.00      B   
ATOM   3652  CD1 TYR B 179      21.144  -6.440   9.246  1.00 10.00      B   
ATOM   3653  CD2 TYR B 179      20.603  -6.880  11.525  1.00 10.00      B   
ATOM   3654  CE1 TYR B 179      21.654  -7.716   9.115  1.00 10.00      B   
ATOM   3655  CE2 TYR B 179      21.111  -8.159  11.403  1.00 10.00      B   
ATOM   3656  CZ  TYR B 179      21.636  -8.572  10.196  1.00 10.00      B   
ATOM   3657  OH  TYR B 179      22.149  -9.845  10.069  1.00 10.00      B   
ATOM   3658  HH  TYR B 179      22.964  -9.813   9.553  1.00 10.00      B   
ATOM   3659  C   TYR B 179      22.403  -3.729  10.916  1.00 10.00      B   
ATOM   3660  O   TYR B 179      23.265  -4.277  11.603  1.00 10.00      B   
ATOM   3661  N   ILE B 180      22.664  -3.169   9.739  1.00 10.00      B   
ATOM   3662  HN  ILE B 180      21.935  -2.727   9.247  1.00 10.00      B   
ATOM   3663  CA  ILE B 180      24.004  -3.187   9.158  1.00 10.00      B   
ATOM   3664  CB  ILE B 180      24.033  -2.527   7.758  1.00 10.00      B   
ATOM   3665  CG1 ILE B 180      23.222  -3.362   6.762  1.00 10.00      B   
ATOM   3666  CG2 ILE B 180      25.462  -2.357   7.259  1.00 10.00      B   
ATOM   3667  CD1 ILE B 180      22.991  -2.676   5.432  1.00 10.00      B   
ATOM   3668  C   ILE B 180      25.016  -2.514  10.083  1.00 10.00      B   
ATOM   3669  O   ILE B 180      26.090  -3.061  10.342  1.00 10.00      B   
ATOM   3670  N   ARG B 181      24.657  -1.344  10.606  1.00 10.00      B   
ATOM   3671  HN  ARG B 181      23.775  -0.967  10.383  1.00 10.00      B   
ATOM   3672  CA  ARG B 181      25.544  -0.607  11.505  1.00 10.00      B   
ATOM   3673  CB  ARG B 181      24.966   0.768  11.853  1.00 10.00      B   
ATOM   3674  CG  ARG B 181      25.037   1.785  10.726  1.00 10.00      B   
ATOM   3675  CD  ARG B 181      25.214   3.190  11.274  1.00 10.00      B   
ATOM   3676  NE  ARG B 181      24.191   4.118  10.792  1.00 10.00      B   
ATOM   3677  HE  ARG B 181      23.741   3.897   9.948  1.00 10.00      B   
ATOM   3678  CZ  ARG B 181      23.849   5.238  11.433  1.00 10.00      B   
ATOM   3679  NH1 ARG B 181      24.435   5.549  12.584  1.00 10.00      B   
ATOM   3680 HH11 ARG B 181      25.168   4.921  12.987  1.00 10.00      B   
ATOM   3681 HH12 ARG B 181      24.164   6.417  13.097  1.00 10.00      B   
ATOM   3682  NH2 ARG B 181      22.923   6.041  10.924  1.00 10.00      B   
ATOM   3683 HH21 ARG B 181      22.449   5.802  10.013  1.00 10.00      B   
ATOM   3684 HH22 ARG B 181      22.656   6.919  11.424  1.00 10.00      B   
ATOM   3685  C   ARG B 181      25.823  -1.392  12.784  1.00 10.00      B   
ATOM   3686  O   ARG B 181      26.931  -1.354  13.314  1.00 10.00      B   
ATOM   3687  N   GLU B 182      24.816  -2.110  13.265  1.00 10.00      B   
ATOM   3688  HN  GLU B 182      23.955  -2.104  12.792  1.00 10.00      B   
ATOM   3689  CA  GLU B 182      24.950  -2.898  14.484  1.00 10.00      B   
ATOM   3690  CB  GLU B 182      23.579  -3.164  15.115  1.00 10.00      B   
ATOM   3691  CG  GLU B 182      22.907  -1.922  15.681  1.00 10.00      B   
ATOM   3692  CD  GLU B 182      21.657  -2.238  16.477  1.00 10.00      B   
ATOM   3693  OE1 GLU B 182      20.550  -1.875  16.025  1.00 10.00      B   
ATOM   3694  OE2 GLU B 182      21.779  -2.847  17.560  1.00 10.00      B   
ATOM   3695  C   GLU B 182      25.699  -4.210  14.252  1.00 10.00      B   
ATOM   3696  O   GLU B 182      26.270  -4.777  15.184  1.00 10.00      B   
ATOM   3697  N   THR B 183      25.704  -4.692  13.014  1.00 10.00      B   
ATOM   3698  HN  THR B 183      25.235  -4.202  12.306  1.00 10.00      B   
ATOM   3699  CA  THR B 183      26.386  -5.941  12.691  1.00 10.00      B   
ATOM   3700  CB  THR B 183      25.708  -6.683  11.521  1.00 10.00      B   
ATOM   3701  OG1 THR B 183      24.292  -6.716  11.730  1.00 10.00      B   
ATOM   3702  HG1 THR B 183      23.961  -5.814  11.836  1.00 10.00      B   
ATOM   3703  CG2 THR B 183      26.219  -8.114  11.428  1.00 10.00      B   
ATOM   3704  C   THR B 183      27.864  -5.711  12.368  1.00 10.00      B   
ATOM   3705  O   THR B 183      28.724  -6.506  12.752  1.00 10.00      B   
ATOM   3706  N   TYR B 184      28.163  -4.618  11.673  1.00 10.00      B   
ATOM   3707  HN  TYR B 184      27.444  -4.002  11.407  1.00 10.00      B   
ATOM   3708  CA  TYR B 184      29.542  -4.306  11.303  1.00 10.00      B   
ATOM   3709  CB  TYR B 184      29.737  -4.462   9.787  1.00 10.00      B   
ATOM   3710  CG  TYR B 184      29.012  -5.635   9.160  1.00 10.00      B   
ATOM   3711  CD1 TYR B 184      27.729  -5.487   8.644  1.00 10.00      B   
ATOM   3712  CD2 TYR B 184      29.611  -6.885   9.075  1.00 10.00      B   
ATOM   3713  CE1 TYR B 184      27.064  -6.548   8.063  1.00 10.00      B   
ATOM   3714  CE2 TYR B 184      28.952  -7.952   8.496  1.00 10.00      B   
ATOM   3715  CZ  TYR B 184      27.679  -7.779   7.992  1.00 10.00      B   
ATOM   3716  OH  TYR B 184      27.023  -8.840   7.415  1.00 10.00      B   
ATOM   3717  HH  TYR B 184      27.445  -9.662   7.693  1.00 10.00      B   
ATOM   3718  C   TYR B 184      29.906  -2.874  11.710  1.00 10.00      B   
ATOM   3719  O   TYR B 184      30.219  -2.048  10.855  1.00 10.00      B   
ATOM   3720  N   PRO B 185      29.911  -2.564  13.020  1.00 10.00      B   
ATOM   3721  CA  PRO B 185      30.212  -1.209  13.510  1.00 10.00      B   
ATOM   3722  CB  PRO B 185      29.962  -1.307  15.017  1.00 10.00      B   
ATOM   3723  CG  PRO B 185      30.122  -2.752  15.336  1.00 10.00      B   
ATOM   3724  CD  PRO B 185      29.644  -3.501  14.128  1.00 10.00      B   
ATOM   3725  C   PRO B 185      31.651  -0.772  13.236  1.00 10.00      B   
ATOM   3726  O   PRO B 185      31.950   0.424  13.183  1.00 10.00      B   
ATOM   3727  N   ASP B 186      32.536  -1.740  13.053  1.00 10.00      B   
ATOM   3728  HN  ASP B 186      32.236  -2.677  13.090  1.00 10.00      B   
ATOM   3729  CA  ASP B 186      33.942  -1.452  12.792  1.00 10.00      B   
ATOM   3730  CB  ASP B 186      34.846  -2.277  13.708  1.00 10.00      B   
ATOM   3731  CG  ASP B 186      34.708  -1.884  15.160  1.00 10.00      B   
ATOM   3732  OD1 ASP B 186      34.173  -2.690  15.947  1.00 10.00      B   
ATOM   3733  OD2 ASP B 186      35.125  -0.762  15.520  1.00 10.00      B   
ATOM   3734  C   ASP B 186      34.289  -1.715  11.339  1.00 10.00      B   
ATOM   3735  O   ASP B 186      35.459  -1.745  10.959  1.00 10.00      B   
ATOM   3736  N   ALA B 187      33.263  -1.918  10.531  1.00 10.00      B   
ATOM   3737  HN  ALA B 187      32.355  -1.893  10.898  1.00 10.00      B   
ATOM   3738  CA  ALA B 187      33.451  -2.172   9.112  1.00 10.00      B   
ATOM   3739  CB  ALA B 187      33.000  -3.579   8.751  1.00 10.00      B   
ATOM   3740  C   ALA B 187      32.705  -1.140   8.282  1.00 10.00      B   
ATOM   3741  O   ALA B 187      33.191  -0.704   7.239  1.00 10.00      B   
ATOM   3742  N   VAL B 188      31.524  -0.747   8.755  1.00 10.00      B   
ATOM   3743  HN  VAL B 188      31.191  -1.132   9.594  1.00 10.00      B   
ATOM   3744  CA  VAL B 188      30.712   0.238   8.054  1.00 10.00      B   
ATOM   3745  CB  VAL B 188      29.273   0.339   8.609  1.00 10.00      B   
ATOM   3746  CG1 VAL B 188      28.536  -0.981   8.443  1.00 10.00      B   
ATOM   3747  CG2 VAL B 188      29.262   0.799  10.062  1.00 10.00      B   
ATOM   3748  C   VAL B 188      31.367   1.611   8.071  1.00 10.00      B   
ATOM   3749  O   VAL B 188      32.106   1.957   8.996  1.00 10.00      B   
ATOM   3750  N   LYS B 189      31.091   2.387   7.041  1.00 10.00      B   
ATOM   3751  HN  LYS B 189      30.491   2.059   6.341  1.00 10.00      B   
ATOM   3752  CA  LYS B 189      31.649   3.716   6.923  1.00 10.00      B   
ATOM   3753  CB  LYS B 189      32.146   3.947   5.497  1.00 10.00      B   
ATOM   3754  CG  LYS B 189      32.775   2.726   4.850  1.00 10.00      B   
ATOM   3755  CD  LYS B 189      32.836   2.881   3.343  1.00 10.00      B   
ATOM   3756  CE  LYS B 189      33.225   1.580   2.666  1.00 10.00      B   
ATOM   3757  NZ  LYS B 189      33.269   1.726   1.190  1.00 10.00      B   
ATOM   3758  HZ1 LYS B 189      32.364   2.106   0.837  1.00 10.00      B   
ATOM   3759  HZ2 LYS B 189      33.439   0.799   0.743  1.00 10.00      B   
ATOM   3760  HZ3 LYS B 189      34.037   2.378   0.916  1.00 10.00      B   
ATOM   3761  C   LYS B 189      30.598   4.758   7.270  1.00 10.00      B   
ATOM   3762  O   LYS B 189      29.406   4.557   7.030  1.00 10.00      B   
ATOM   3763  N   ILE B 190      31.042   5.858   7.845  1.00 10.00      B   
ATOM   3764  HN  ILE B 190      31.998   5.948   8.028  1.00 10.00      B   
ATOM   3765  CA  ILE B 190      30.146   6.941   8.212  1.00 10.00      B   
ATOM   3766  CB  ILE B 190      30.152   7.222   9.730  1.00 10.00      B   
ATOM   3767  CG1 ILE B 190      31.585   7.285  10.272  1.00 10.00      B   
ATOM   3768  CG2 ILE B 190      29.338   6.166  10.465  1.00 10.00      B   
ATOM   3769  CD1 ILE B 190      31.680   7.739  11.714  1.00 10.00      B   
ATOM   3770  C   ILE B 190      30.501   8.207   7.445  1.00 10.00      B   
ATOM   3771  O   ILE B 190      31.673   8.587   7.358  1.00 10.00      B   
ATOM   3772  N   CYS B 191      29.493   8.838   6.865  1.00 10.00      B   
ATOM   3773  HN  CYS B 191      28.584   8.470   6.956  1.00 10.00      B   
ATOM   3774  CA  CYS B 191      29.693  10.060   6.103  1.00 10.00      B   
ATOM   3775  CB  CYS B 191      28.566  10.248   5.084  1.00 10.00      B   
ATOM   3776  SG  CYS B 191      28.635  11.812   4.177  1.00 10.00      B   
ATOM   3777  HG  CYS B 191      28.662  12.801   5.065  1.00 10.00      B   
ATOM   3778  C   CYS B 191      29.742  11.262   7.030  1.00 10.00      B   
ATOM   3779  O   CYS B 191      28.947  11.365   7.961  1.00 10.00      B   
ATOM   3780  N   ASN B 192      30.675  12.167   6.778  1.00 10.00      B   
ATOM   3781  HN  ASN B 192      31.293  12.022   6.028  1.00 10.00      B   
ATOM   3782  CA  ASN B 192      30.801  13.371   7.591  1.00 10.00      B   
ATOM   3783  CB  ASN B 192      32.134  14.076   7.312  1.00 10.00      B   
ATOM   3784  CG  ASN B 192      32.424  15.194   8.298  1.00 10.00      B   
ATOM   3785  OD1 ASN B 192      32.043  15.119   9.467  1.00 10.00      B   
ATOM   3786  ND2 ASN B 192      33.089  16.241   7.834  1.00 10.00      B   
ATOM   3787 HD21 ASN B 192      33.358  16.242   6.893  1.00 10.00      B   
ATOM   3788 HD22 ASN B 192      33.276  16.980   8.455  1.00 10.00      B   
ATOM   3789  C   ASN B 192      29.635  14.315   7.305  1.00 10.00      B   
ATOM   3790  O   ASN B 192      28.929  14.143   6.305  1.00 10.00      B   
ATOM   3791  N   ILE B 193      29.431  15.291   8.190  1.00 10.00      B   
ATOM   3792  HN  ILE B 193      30.026  15.352   8.970  1.00 10.00      B   
ATOM   3793  CA  ILE B 193      28.355  16.278   8.056  1.00 10.00      B   
ATOM   3794  CB  ILE B 193      28.329  16.954   6.662  1.00 10.00      B   
ATOM   3795  CG1 ILE B 193      29.677  17.618   6.347  1.00 10.00      B   
ATOM   3796  CG2 ILE B 193      27.196  17.967   6.565  1.00 10.00      B   
ATOM   3797  CD1 ILE B 193      30.127  18.637   7.375  1.00 10.00      B   
ATOM   3798  C   ILE B 193      26.991  15.666   8.384  1.00 10.00      B   
ATOM   3799  O   ILE B 193      26.364  16.024   9.382  1.00 10.00      B   
ATOM   3800  N   CYS B 194      26.545  14.740   7.549  1.00 10.00      B   
ATOM   3801  HN  CYS B 194      27.091  14.497   6.770  1.00 10.00      B   
ATOM   3802  CA  CYS B 194      25.266  14.076   7.754  1.00 10.00      B   
ATOM   3803  CB  CYS B 194      24.822  13.404   6.456  1.00 10.00      B   
ATOM   3804  SG  CYS B 194      24.927  14.476   5.007  1.00 10.00      B   
ATOM   3805  HG  CYS B 194      23.948  15.369   5.092  1.00 10.00      B   
ATOM   3806  C   CYS B 194      25.383  13.039   8.863  1.00 10.00      B   
ATOM   3807  O   CYS B 194      24.431  12.794   9.603  1.00 10.00      B   
ATOM   3808  N   HIS B 195      26.569  12.446   8.966  1.00 10.00      B   
ATOM   3809  HN  HIS B 195      27.280  12.704   8.342  1.00 10.00      B   
ATOM   3810  CA  HIS B 195      26.861  11.427   9.971  1.00 10.00      B   
ATOM   3811  CB  HIS B 195      26.946  12.020  11.381  1.00 10.00      B   
ATOM   3812  CG  HIS B 195      28.072  12.997  11.547  1.00 10.00      B   
ATOM   3813  ND1 HIS B 195      27.913  14.159  12.261  1.00 10.00      B   
ATOM   3814  CD2 HIS B 195      29.338  12.944  11.058  1.00 10.00      B   
ATOM   3815  CE1 HIS B 195      29.073  14.787  12.193  1.00 10.00      B   
ATOM   3816  NE2 HIS B 195      29.964  14.091  11.476  1.00 10.00      B   
ATOM   3817  HE2 HIS B 195      30.846  14.410  11.179  1.00 10.00      B   
ATOM   3818  C   HIS B 195      25.891  10.257   9.893  1.00 10.00      B   
ATOM   3819  O   HIS B 195      25.218   9.914  10.864  1.00 10.00      B   
ATOM   3820  N   SER B 196      25.826   9.660   8.716  1.00 10.00      B   
ATOM   3821  HN  SER B 196      26.386   9.992   7.986  1.00 10.00      B   
ATOM   3822  CA  SER B 196      24.957   8.524   8.468  1.00 10.00      B   
ATOM   3823  CB  SER B 196      23.803   8.936   7.548  1.00 10.00      B   
ATOM   3824  OG  SER B 196      23.053   9.999   8.115  1.00 10.00      B   
ATOM   3825  HG  SER B 196      22.460   9.642   8.793  1.00 10.00      B   
ATOM   3826  C   SER B 196      25.759   7.394   7.833  1.00 10.00      B   
ATOM   3827  O   SER B 196      26.957   7.548   7.582  1.00 10.00      B   
ATOM   3828  N   LEU B 197      25.102   6.269   7.581  1.00 10.00      B   
ATOM   3829  HN  LEU B 197      24.149   6.212   7.801  1.00 10.00      B   
ATOM   3830  CA  LEU B 197      25.757   5.120   6.971  1.00 10.00      B   
ATOM   3831  CB  LEU B 197      24.818   3.909   6.987  1.00 10.00      B   
ATOM   3832  CG  LEU B 197      25.331   2.637   6.302  1.00 10.00      B   
ATOM   3833  CD1 LEU B 197      26.569   2.105   7.006  1.00 10.00      B   
ATOM   3834  CD2 LEU B 197      24.242   1.577   6.254  1.00 10.00      B   
ATOM   3835  C   LEU B 197      26.177   5.443   5.541  1.00 10.00      B   
ATOM   3836  O   LEU B 197      25.385   5.968   4.761  1.00 10.00      B   
ATOM   3837  N   LEU B 198      27.425   5.149   5.217  1.00 10.00      B   
ATOM   3838  HN  LEU B 198      28.017   4.750   5.894  1.00 10.00      B   
ATOM   3839  CA  LEU B 198      27.950   5.404   3.887  1.00 10.00      B   
ATOM   3840  CB  LEU B 198      29.058   6.467   3.947  1.00 10.00      B   
ATOM   3841  CG  LEU B 198      29.735   6.837   2.619  1.00 10.00      B   
ATOM   3842  CD1 LEU B 198      30.064   8.317   2.585  1.00 10.00      B   
ATOM   3843  CD2 LEU B 198      31.001   6.020   2.401  1.00 10.00      B   
ATOM   3844  C   LEU B 198      28.493   4.124   3.273  1.00 10.00      B   
ATOM   3845  O   LEU B 198      29.316   3.432   3.880  1.00 10.00      B   
ATOM   3846  N   ILE B 199      28.017   3.801   2.082  1.00 10.00      B   
ATOM   3847  HN  ILE B 199      27.314   4.366   1.672  1.00 10.00      B   
ATOM   3848  CA  ILE B 199      28.485   2.623   1.372  1.00 10.00      B   
ATOM   3849  CB  ILE B 199      27.329   1.871   0.677  1.00 10.00      B   
ATOM   3850  CG1 ILE B 199      26.307   1.373   1.707  1.00 10.00      B   
ATOM   3851  CG2 ILE B 199      27.855   0.718  -0.166  1.00 10.00      B   
ATOM   3852  CD1 ILE B 199      26.873   0.414   2.735  1.00 10.00      B   
ATOM   3853  C   ILE B 199      29.529   3.041   0.339  1.00 10.00      B   
ATOM   3854  O   ILE B 199      30.675   2.574   0.368  1.00 10.00      B   
ATOM   3855  N   GLN B 200      29.137   3.944  -0.552  1.00 10.00      B   
ATOM   3856  HN  GLN B 200      28.210   4.289  -0.512  1.00 10.00      B   
ATOM   3857  CA  GLN B 200      30.030   4.439  -1.588  1.00 10.00      B   
ATOM   3858  CB  GLN B 200      29.627   3.899  -2.967  1.00 10.00      B   
ATOM   3859  CG  GLN B 200      28.257   4.343  -3.460  1.00 10.00      B   
ATOM   3860  CD  GLN B 200      27.323   3.176  -3.725  1.00 10.00      B   
ATOM   3861  OE1 GLN B 200      27.367   2.558  -4.789  1.00 10.00      B   
ATOM   3862  NE2 GLN B 200      26.458   2.879  -2.770  1.00 10.00      B   
ATOM   3863 HE21 GLN B 200      26.466   3.431  -1.944  1.00 10.00      B   
ATOM   3864 HE22 GLN B 200      25.847   2.130  -2.914  1.00 10.00      B   
ATOM   3865  C   GLN B 200      30.068   5.966  -1.590  1.00 10.00      B   
ATOM   3866  O   GLN B 200      29.087   6.622  -1.241  1.00 10.00      B   
ATOM   3867  N   GLY B 201      31.210   6.527  -1.968  1.00 10.00      B   
ATOM   3868  HN  GLY B 201      31.968   5.959  -2.220  1.00 10.00      B   
ATOM   3869  CA  GLY B 201      31.348   7.969  -2.006  1.00 10.00      B   
ATOM   3870  C   GLY B 201      32.787   8.396  -2.204  1.00 10.00      B   
ATOM   3871  O   GLY B 201      33.618   7.611  -2.666  1.00 10.00      B   
ATOM   3872  N   GLN B 202      33.085   9.637  -1.849  1.00 10.00      B   
ATOM   3873  HN  GLN B 202      32.382  10.207  -1.462  1.00 10.00      B   
ATOM   3874  CA  GLN B 202      34.432  10.171  -1.990  1.00 10.00      B   
ATOM   3875  CB  GLN B 202      34.395  11.585  -2.578  1.00 10.00      B   
ATOM   3876  CG  GLN B 202      33.639  11.686  -3.895  1.00 10.00      B   
ATOM   3877  CD  GLN B 202      33.698  13.070  -4.513  1.00 10.00      B   
ATOM   3878  OE1 GLN B 202      33.820  14.076  -3.815  1.00 10.00      B   
ATOM   3879  NE2 GLN B 202      33.612  13.128  -5.832  1.00 10.00      B   
ATOM   3880 HE21 GLN B 202      33.520  12.284  -6.326  1.00 10.00      B   
ATOM   3881 HE22 GLN B 202      33.637  14.011  -6.261  1.00 10.00      B   
ATOM   3882  C   GLN B 202      35.131  10.174  -0.637  1.00 10.00      B   
ATOM   3883  O   GLN B 202      34.488  10.354   0.398  1.00 10.00      B   
ATOM   3884  N   SER B 203      36.438   9.956  -0.642  1.00 10.00      B   
ATOM   3885  HN  SER B 203      36.901   9.818  -1.495  1.00 10.00      B   
ATOM   3886  CA  SER B 203      37.209   9.926   0.592  1.00 10.00      B   
ATOM   3887  CB  SER B 203      37.585   8.483   0.938  1.00 10.00      B   
ATOM   3888  OG  SER B 203      36.472   7.619   0.773  1.00 10.00      B   
ATOM   3889  HG  SER B 203      35.831   8.034   0.191  1.00 10.00      B   
ATOM   3890  C   SER B 203      38.466  10.783   0.475  1.00 10.00      B   
ATOM   3891  O   SER B 203      39.133  10.778  -0.559  1.00 10.00      B   
ATOM   3892  N   CYS B 204      38.777  11.519   1.536  1.00 10.00      B   
ATOM   3893  HN  CYS B 204      38.200  11.477   2.331  1.00 10.00      B   
ATOM   3894  CA  CYS B 204      39.954  12.378   1.558  1.00 10.00      B   
ATOM   3895  CB  CYS B 204      39.810  13.454   2.641  1.00 10.00      B   
ATOM   3896  SG  CYS B 204      41.165  14.652   2.706  1.00 10.00      B   
ATOM   3897  HG  CYS B 204      41.469  14.993   1.460  1.00 10.00      B   
ATOM   3898  C   CYS B 204      41.207  11.547   1.806  1.00 10.00      B   
ATOM   3899  O   CYS B 204      41.384  10.985   2.887  1.00 10.00      B   
ATOM   3900  N   GLU B 205      42.069  11.475   0.800  1.00 10.00      B   
ATOM   3901  HN  GLU B 205      41.856  11.940  -0.046  1.00 10.00      B   
ATOM   3902  CA  GLU B 205      43.308  10.710   0.884  1.00 10.00      B   
ATOM   3903  CB  GLU B 205      43.980  10.623  -0.491  1.00 10.00      B   
ATOM   3904  CG  GLU B 205      43.109   9.997  -1.574  1.00 10.00      B   
ATOM   3905  CD  GLU B 205      42.330  11.016  -2.387  1.00 10.00      B   
ATOM   3906  OE1 GLU B 205      41.924  12.058  -1.827  1.00 10.00      B   
ATOM   3907  OE2 GLU B 205      42.119  10.776  -3.595  1.00 10.00      B   
ATOM   3908  C   GLU B 205      44.275  11.289   1.919  1.00 10.00      B   
ATOM   3909  O   GLU B 205      45.167  10.595   2.405  1.00 10.00      B   
ATOM   3910  N   THR B 206      44.096  12.562   2.254  1.00 10.00      B   
ATOM   3911  HN  THR B 206      43.385  13.076   1.818  1.00 10.00      B   
ATOM   3912  CA  THR B 206      44.949  13.221   3.236  1.00 10.00      B   
ATOM   3913  CB  THR B 206      44.898  14.750   3.063  1.00 10.00      B   
ATOM   3914  OG1 THR B 206      44.686  15.054   1.678  1.00 10.00      B   
ATOM   3915  HG1 THR B 206      44.837  16.005   1.527  1.00 10.00      B   
ATOM   3916  CG2 THR B 206      46.204  15.384   3.519  1.00 10.00      B   
ATOM   3917  C   THR B 206      44.529  12.854   4.661  1.00 10.00      B   
ATOM   3918  O   THR B 206      45.153  13.275   5.635  1.00 10.00      B   
ATOM   3919  N   CYS B 207      43.474  12.060   4.772  1.00 10.00      B   
ATOM   3920  HN  CYS B 207      43.030  11.736   3.958  1.00 10.00      B   
ATOM   3921  CA  CYS B 207      42.963  11.636   6.066  1.00 10.00      B   
ATOM   3922  CB  CYS B 207      42.131  12.762   6.694  1.00 10.00      B   
ATOM   3923  SG  CYS B 207      41.729  12.530   8.442  1.00 10.00      B   
ATOM   3924  HG  CYS B 207      42.625  13.198   9.159  1.00 10.00      B   
ATOM   3925  C   CYS B 207      42.131  10.362   5.901  1.00 10.00      B   
ATOM   3926  O   CYS B 207      42.517   9.459   5.159  1.00 10.00      B   
ATOM   3927  N   GLY B 208      41.003  10.286   6.593  1.00 10.00      B   
ATOM   3928  HN  GLY B 208      40.755  11.023   7.193  1.00 10.00      B   
ATOM   3929  CA  GLY B 208      40.147   9.121   6.491  1.00 10.00      B   
ATOM   3930  C   GLY B 208      38.684   9.497   6.558  1.00 10.00      B   
ATOM   3931  O   GLY B 208      37.869   8.765   7.123  1.00 10.00      B   
ATOM   3932  N   ILE B 209      38.354  10.644   5.982  1.00 10.00      B   
ATOM   3933  HN  ILE B 209      39.048  11.170   5.536  1.00 10.00      B   
ATOM   3934  CA  ILE B 209      36.983  11.132   5.980  1.00 10.00      B   
ATOM   3935  CB  ILE B 209      36.921  12.665   6.141  1.00 10.00      B   
ATOM   3936  CG1 ILE B 209      38.101  13.176   6.965  1.00 10.00      B   
ATOM   3937  CG2 ILE B 209      35.606  13.085   6.779  1.00 10.00      B   
ATOM   3938  CD1 ILE B 209      38.967  14.163   6.217  1.00 10.00      B   
ATOM   3939  C   ILE B 209      36.283  10.756   4.682  1.00 10.00      B   
ATOM   3940  O   ILE B 209      36.843  10.917   3.596  1.00 10.00      B   
ATOM   3941  N   ARG B 210      35.061  10.262   4.805  1.00 10.00      B   
ATOM   3942  HN  ARG B 210      34.675  10.164   5.700  1.00 10.00      B   
ATOM   3943  CA  ARG B 210      34.268   9.870   3.649  1.00 10.00      B   
ATOM   3944  CB  ARG B 210      33.886   8.391   3.740  1.00 10.00      B   
ATOM   3945  CG  ARG B 210      35.060   7.424   3.707  1.00 10.00      B   
ATOM   3946  CD  ARG B 210      34.587   6.000   3.947  1.00 10.00      B   
ATOM   3947  NE  ARG B 210      35.665   5.021   3.846  1.00 10.00      B   
ATOM   3948  HE  ARG B 210      35.941   4.744   2.935  1.00 10.00      B   
ATOM   3949  CZ  ARG B 210      36.274   4.469   4.894  1.00 10.00      B   
ATOM   3950  NH1 ARG B 210      35.929   4.809   6.131  1.00 10.00      B   
ATOM   3951 HH11 ARG B 210      35.178   5.515   6.292  1.00 10.00      B   
ATOM   3952 HH12 ARG B 210      36.407   4.368   6.948  1.00 10.00      B   
ATOM   3953  NH2 ARG B 210      37.230   3.574   4.701  1.00 10.00      B   
ATOM   3954 HH21 ARG B 210      37.506   3.302   3.721  1.00 10.00      B   
ATOM   3955 HH22 ARG B 210      37.714   3.135   5.515  1.00 10.00      B   
ATOM   3956  C   ARG B 210      33.003  10.716   3.583  1.00 10.00      B   
ATOM   3957  O   ARG B 210      32.434  11.071   4.619  1.00 10.00      B   
ATOM   3958  N   MET B 211      32.576  11.050   2.371  1.00 10.00      B   
ATOM   3959  HN  MET B 211      33.085  10.751   1.583  1.00 10.00      B   
ATOM   3960  CA  MET B 211      31.372  11.850   2.175  1.00 10.00      B   
ATOM   3961  CB  MET B 211      31.702  13.345   2.109  1.00 10.00      B   
ATOM   3962  CG  MET B 211      31.825  14.013   3.471  1.00 10.00      B   
ATOM   3963  SD  MET B 211      32.282  15.756   3.374  1.00 10.00      B   
ATOM   3964  CE  MET B 211      33.926  15.643   2.667  1.00 10.00      B   
ATOM   3965  C   MET B 211      30.621  11.410   0.924  1.00 10.00      B   
ATOM   3966  O   MET B 211      31.233  11.052  -0.087  1.00 10.00      B   
ATOM   3967  N   HIS B 212      29.296  11.416   1.009  1.00 10.00      B   
ATOM   3968  HN  HIS B 212      28.874  11.687   1.853  1.00 10.00      B   
ATOM   3969  CA  HIS B 212      28.446  11.023  -0.109  1.00 10.00      B   
ATOM   3970  CB  HIS B 212      26.986  10.909   0.340  1.00 10.00      B   
ATOM   3971  CG  HIS B 212      26.680   9.718   1.189  1.00 10.00      B   
ATOM   3972  ND1 HIS B 212      26.129   9.852   2.439  1.00 10.00      B   
ATOM   3973  CD2 HIS B 212      26.830   8.404   0.907  1.00 10.00      B   
ATOM   3974  CE1 HIS B 212      25.952   8.622   2.887  1.00 10.00      B   
ATOM   3975  NE2 HIS B 212      26.362   7.711   1.995  1.00 10.00      B   
ATOM   3976  HE2 HIS B 212      26.102   6.754   1.991  1.00 10.00      B   
ATOM   3977  C   HIS B 212      28.531  12.038  -1.238  1.00 10.00      B   
ATOM   3978  O   HIS B 212      28.869  13.205  -1.015  1.00 10.00      B   
ATOM   3979  N   LEU B 213      28.203  11.595  -2.446  1.00 10.00      B   
ATOM   3980  HN  LEU B 213      27.937  10.657  -2.556  1.00 10.00      B   
ATOM   3981  CA  LEU B 213      28.227  12.466  -3.615  1.00 10.00      B   
ATOM   3982  CB  LEU B 213      27.924  11.690  -4.903  1.00 10.00      B   
ATOM   3983  CG  LEU B 213      28.628  12.191  -6.167  1.00 10.00      B   
ATOM   3984  CD1 LEU B 213      30.125  11.936  -6.082  1.00 10.00      B   
ATOM   3985  CD2 LEU B 213      28.040  11.535  -7.406  1.00 10.00      B   
ATOM   3986  C   LEU B 213      27.280  13.663  -3.444  1.00 10.00      B   
ATOM   3987  O   LEU B 213      27.702  14.807  -3.612  1.00 10.00      B   
ATOM   3988  N   PRO B 214      25.991  13.435  -3.095  1.00 10.00      B   
ATOM   3989  CA  PRO B 214      25.031  14.530  -2.890  1.00 10.00      B   
ATOM   3990  CB  PRO B 214      23.721  13.813  -2.536  1.00 10.00      B   
ATOM   3991  CG  PRO B 214      23.892  12.434  -3.067  1.00 10.00      B   
ATOM   3992  CD  PRO B 214      25.348  12.118  -2.910  1.00 10.00      B   
ATOM   3993  C   PRO B 214      25.451  15.454  -1.744  1.00 10.00      B   
ATOM   3994  O   PRO B 214      25.090  16.634  -1.721  1.00 10.00      B   
ATOM   3995  N   CYS B 215      26.221  14.918  -0.802  1.00 10.00      B   
ATOM   3996  HN  CYS B 215      26.485  13.977  -0.879  1.00 10.00      B   
ATOM   3997  CA  CYS B 215      26.686  15.694   0.342  1.00 10.00      B   
ATOM   3998  CB  CYS B 215      27.187  14.775   1.456  1.00 10.00      B   
ATOM   3999  SG  CYS B 215      25.967  13.563   2.006  1.00 10.00      B   
ATOM   4000  HG  CYS B 215      25.604  13.878   3.243  1.00 10.00      B   
ATOM   4001  C   CYS B 215      27.767  16.688  -0.069  1.00 10.00      B   
ATOM   4002  O   CYS B 215      27.646  17.885   0.193  1.00 10.00      B   
ATOM   4003  N   VAL B 216      28.816  16.200  -0.731  1.00 10.00      B   
ATOM   4004  HN  VAL B 216      28.865  15.234  -0.918  1.00 10.00      B   
ATOM   4005  CA  VAL B 216      29.896  17.077  -1.177  1.00 10.00      B   
ATOM   4006  CB  VAL B 216      31.117  16.309  -1.735  1.00 10.00      B   
ATOM   4007  CG1 VAL B 216      31.890  15.644  -0.609  1.00 10.00      B   
ATOM   4008  CG2 VAL B 216      30.702  15.283  -2.776  1.00 10.00      B   
ATOM   4009  C   VAL B 216      29.378  18.072  -2.210  1.00 10.00      B   
ATOM   4010  O   VAL B 216      29.855  19.202  -2.294  1.00 10.00      B   
ATOM   4011  N   ALA B 217      28.377  17.643  -2.973  1.00 10.00      B   
ATOM   4012  HN  ALA B 217      28.050  16.725  -2.856  1.00 10.00      B   
ATOM   4013  CA  ALA B 217      27.765  18.486  -3.989  1.00 10.00      B   
ATOM   4014  CB  ALA B 217      26.750  17.684  -4.790  1.00 10.00      B   
ATOM   4015  C   ALA B 217      27.082  19.687  -3.349  1.00 10.00      B   
ATOM   4016  O   ALA B 217      27.059  20.776  -3.916  1.00 10.00      B   
ATOM   4017  N   LYS B 218      26.534  19.480  -2.159  1.00 10.00      B   
ATOM   4018  HN  LYS B 218      26.596  18.589  -1.752  1.00 10.00      B   
ATOM   4019  CA  LYS B 218      25.845  20.542  -1.444  1.00 10.00      B   
ATOM   4020  CB  LYS B 218      24.742  19.961  -0.559  1.00 10.00      B   
ATOM   4021  CG  LYS B 218      23.376  20.578  -0.796  1.00 10.00      B   
ATOM   4022  CD  LYS B 218      22.368  20.092   0.228  1.00 10.00      B   
ATOM   4023  CE  LYS B 218      20.985  20.648  -0.058  1.00 10.00      B   
ATOM   4024  NZ  LYS B 218      20.058  20.434   1.081  1.00 10.00      B   
ATOM   4025  HZ1 LYS B 218      20.064  19.433   1.365  1.00 10.00      B   
ATOM   4026  HZ2 LYS B 218      19.091  20.699   0.812  1.00 10.00      B   
ATOM   4027  HZ3 LYS B 218      20.351  21.012   1.894  1.00 10.00      B   
ATOM   4028  C   LYS B 218      26.815  21.366  -0.605  1.00 10.00      B   
ATOM   4029  O   LYS B 218      26.685  22.585  -0.505  1.00 10.00      B   
ATOM   4030  N   TYR B 219      27.794  20.700  -0.005  1.00 10.00      B   
ATOM   4031  HN  TYR B 219      27.852  19.726  -0.116  1.00 10.00      B   
ATOM   4032  CA  TYR B 219      28.776  21.385   0.828  1.00 10.00      B   
ATOM   4033  CB  TYR B 219      29.602  20.391   1.646  1.00 10.00      B   
ATOM   4034  CG  TYR B 219      30.192  20.997   2.901  1.00 10.00      B   
ATOM   4035  CD1 TYR B 219      29.427  21.131   4.053  1.00 10.00      B   
ATOM   4036  CD2 TYR B 219      31.507  21.445   2.930  1.00 10.00      B   
ATOM   4037  CE1 TYR B 219      29.955  21.694   5.198  1.00 10.00      B   
ATOM   4038  CE2 TYR B 219      32.042  22.007   4.073  1.00 10.00      B   
ATOM   4039  CZ  TYR B 219      31.263  22.130   5.204  1.00 10.00      B   
ATOM   4040  OH  TYR B 219      31.790  22.692   6.344  1.00 10.00      B   
ATOM   4041  HH  TYR B 219      32.155  23.561   6.136  1.00 10.00      B   
ATOM   4042  C   TYR B 219      29.683  22.291   0.000  1.00 10.00      B   
ATOM   4043  O   TYR B 219      30.041  23.387   0.429  1.00 10.00      B   
ATOM   4044  N   PHE B 220      30.044  21.836  -1.192  1.00 10.00      B   
ATOM   4045  HN  PHE B 220      29.725  20.955  -1.488  1.00 10.00      B   
ATOM   4046  CA  PHE B 220      30.902  22.615  -2.076  1.00 10.00      B   
ATOM   4047  CB  PHE B 220      31.993  21.734  -2.691  1.00 10.00      B   
ATOM   4048  CG  PHE B 220      32.914  21.106  -1.681  1.00 10.00      B   
ATOM   4049  CD1 PHE B 220      33.659  21.893  -0.819  1.00 10.00      B   
ATOM   4050  CD2 PHE B 220      33.034  19.728  -1.597  1.00 10.00      B   
ATOM   4051  CE1 PHE B 220      34.504  21.318   0.109  1.00 10.00      B   
ATOM   4052  CE2 PHE B 220      33.878  19.147  -0.671  1.00 10.00      B   
ATOM   4053  CZ  PHE B 220      34.614  19.943   0.183  1.00 10.00      B   
ATOM   4054  C   PHE B 220      30.078  23.284  -3.168  1.00 10.00      B   
ATOM   4055  O   PHE B 220      30.609  23.691  -4.202  1.00 10.00      B   
ATOM   4056  N   GLN B 221      28.775  23.394  -2.920  1.00 10.00      B   
ATOM   4057  HN  GLN B 221      28.426  23.051  -2.073  1.00 10.00      B   
ATOM   4058  CA  GLN B 221      27.852  24.010  -3.862  1.00 10.00      B   
ATOM   4059  CB  GLN B 221      26.422  23.959  -3.311  1.00 10.00      B   
ATOM   4060  CG  GLN B 221      25.382  24.670  -4.163  1.00 10.00      B   
ATOM   4061  CD  GLN B 221      23.988  24.593  -3.568  1.00 10.00      B   
ATOM   4062  OE1 GLN B 221      23.821  24.500  -2.352  1.00 10.00      B   
ATOM   4063  NE2 GLN B 221      22.978  24.630  -4.419  1.00 10.00      B   
ATOM   4064 HE21 GLN B 221      23.179  24.705  -5.375  1.00 10.00      B   
ATOM   4065 HE22 GLN B 221      22.064  24.580  -4.059  1.00 10.00      B   
ATOM   4066  C   GLN B 221      28.251  25.450  -4.150  1.00 10.00      B   
ATOM   4067  O   GLN B 221      28.257  26.293  -3.249  1.00 10.00      B   
ATOM   4068  N   SER B 222      28.600  25.710  -5.407  1.00 10.00      B   
ATOM   4069  HN  SER B 222      28.585  24.979  -6.058  1.00 10.00      B   
ATOM   4070  CA  SER B 222      29.001  27.039  -5.853  1.00 10.00      B   
ATOM   4071  CB  SER B 222      27.832  28.020  -5.730  1.00 10.00      B   
ATOM   4072  OG  SER B 222      26.622  27.433  -6.184  1.00 10.00      B   
ATOM   4073  HG  SER B 222      25.925  27.602  -5.539  1.00 10.00      B   
ATOM   4074  C   SER B 222      30.221  27.554  -5.087  1.00 10.00      B   
ATOM   4075  O   SER B 222      30.280  28.725  -4.706  1.00 10.00      B   
ATOM   4076  N   ASN B 223      31.185  26.675  -4.850  1.00 10.00      B   
ATOM   4077  HN  ASN B 223      31.078  25.747  -5.152  1.00 10.00      B   
ATOM   4078  CA  ASN B 223      32.400  27.055  -4.143  1.00 10.00      B   
ATOM   4079  CB  ASN B 223      32.546  26.259  -2.842  1.00 10.00      B   
ATOM   4080  CG  ASN B 223      33.554  26.870  -1.881  1.00 10.00      B   
ATOM   4081  OD1 ASN B 223      34.388  27.686  -2.267  1.00 10.00      B   
ATOM   4082  ND2 ASN B 223      33.484  26.475  -0.620  1.00 10.00      B   
ATOM   4083 HD21 ASN B 223      32.796  25.821  -0.377  1.00 10.00      B   
ATOM   4084 HD22 ASN B 223      34.124  26.855   0.020  1.00 10.00      B   
ATOM   4085  C   ASN B 223      33.616  26.824  -5.030  1.00 10.00      B   
ATOM   4086  O   ASN B 223      33.843  25.711  -5.506  1.00 10.00      B   
ATOM   4087  N   ALA B 224      34.388  27.880  -5.251  1.00 10.00      B   
ATOM   4088  HN  ALA B 224      34.145  28.740  -4.848  1.00 10.00      B   
ATOM   4089  CA  ALA B 224      35.587  27.797  -6.078  1.00 10.00      B   
ATOM   4090  CB  ALA B 224      35.873  29.136  -6.737  1.00 10.00      B   
ATOM   4091  C   ALA B 224      36.778  27.353  -5.244  1.00 10.00      B   
ATOM   4092  O   ALA B 224      37.866  27.120  -5.767  1.00 10.00      B   
ATOM   4093  N   GLU B 225      36.559  27.245  -3.942  1.00 10.00      B   
ATOM   4094  HN  GLU B 225      35.663  27.450  -3.592  1.00 10.00      B   
ATOM   4095  CA  GLU B 225      37.594  26.823  -3.013  1.00 10.00      B   
ATOM   4096  CB  GLU B 225      37.799  27.896  -1.931  1.00 10.00      B   
ATOM   4097  CG  GLU B 225      38.743  27.512  -0.797  1.00 10.00      B   
ATOM   4098  CD  GLU B 225      40.160  27.244  -1.253  1.00 10.00      B   
ATOM   4099  OE1 GLU B 225      40.818  26.366  -0.656  1.00 10.00      B   
ATOM   4100  OE2 GLU B 225      40.625  27.909  -2.202  1.00 10.00      B   
ATOM   4101  C   GLU B 225      37.213  25.475  -2.396  1.00 10.00      B   
ATOM   4102  O   GLU B 225      36.610  25.413  -1.321  1.00 10.00      B   
ATOM   4103  N   PRO B 226      37.533  24.371  -3.089  1.00 10.00      B   
ATOM   4104  CA  PRO B 226      37.224  23.030  -2.608  1.00 10.00      B   
ATOM   4105  CB  PRO B 226      37.380  22.163  -3.858  1.00 10.00      B   
ATOM   4106  CG  PRO B 226      38.380  22.882  -4.699  1.00 10.00      B   
ATOM   4107  CD  PRO B 226      38.229  24.348  -4.389  1.00 10.00      B   
ATOM   4108  C   PRO B 226      38.208  22.599  -1.530  1.00 10.00      B   
ATOM   4109  O   PRO B 226      39.299  22.112  -1.825  1.00 10.00      B   
ATOM   4110  N   ARG B 227      37.824  22.792  -0.282  1.00 10.00      B   
ATOM   4111  HN  ARG B 227      36.944  23.185  -0.104  1.00 10.00      B   
ATOM   4112  CA  ARG B 227      38.680  22.436   0.834  1.00 10.00      B   
ATOM   4113  CB  ARG B 227      39.188  23.703   1.520  1.00 10.00      B   
ATOM   4114  CG  ARG B 227      40.341  23.474   2.477  1.00 10.00      B   
ATOM   4115  CD  ARG B 227      40.925  24.791   2.959  1.00 10.00      B   
ATOM   4116  NE  ARG B 227      41.483  25.582   1.863  1.00 10.00      B   
ATOM   4117  HE  ARG B 227      40.984  25.591   1.005  1.00 10.00      B   
ATOM   4118  CZ  ARG B 227      42.609  26.287   1.943  1.00 10.00      B   
ATOM   4119  NH1 ARG B 227      43.317  26.310   3.068  1.00 10.00      B   
ATOM   4120 HH11 ARG B 227      42.998  25.769   3.906  1.00 10.00      B   
ATOM   4121 HH12 ARG B 227      44.197  26.870   3.122  1.00 10.00      B   
ATOM   4122  NH2 ARG B 227      43.018  26.972   0.887  1.00 10.00      B   
ATOM   4123 HH21 ARG B 227      43.897  27.533   0.929  1.00 10.00      B   
ATOM   4124 HH22 ARG B 227      42.452  26.952   0.002  1.00 10.00      B   
ATOM   4125  C   ARG B 227      37.939  21.557   1.829  1.00 10.00      B   
ATOM   4126  O   ARG B 227      36.824  21.878   2.243  1.00 10.00      B   
ATOM   4127  N   CYS B 228      38.557  20.445   2.199  1.00 10.00      B   
ATOM   4128  HN  CYS B 228      39.448  20.248   1.831  1.00 10.00      B   
ATOM   4129  CA  CYS B 228      37.961  19.520   3.148  1.00 10.00      B   
ATOM   4130  CB  CYS B 228      38.605  18.138   3.017  1.00 10.00      B   
ATOM   4131  SG  CYS B 228      37.981  16.896   4.172  1.00 10.00      B   
ATOM   4132  HG  CYS B 228      38.988  16.543   4.960  1.00 10.00      B   
ATOM   4133  C   CYS B 228      38.104  20.062   4.570  1.00 10.00      B   
ATOM   4134  O   CYS B 228      39.193  20.466   4.983  1.00 10.00      B   
ATOM   4135  N   PRO B 229      37.001  20.082   5.330  1.00 10.00      B   
ATOM   4136  CA  PRO B 229      36.979  20.604   6.703  1.00 10.00      B   
ATOM   4137  CB  PRO B 229      35.527  20.383   7.149  1.00 10.00      B   
ATOM   4138  CG  PRO B 229      34.752  20.265   5.884  1.00 10.00      B   
ATOM   4139  CD  PRO B 229      35.675  19.608   4.902  1.00 10.00      B   
ATOM   4140  C   PRO B 229      37.935  19.891   7.663  1.00 10.00      B   
ATOM   4141  O   PRO B 229      38.689  20.539   8.391  1.00 10.00      B   
ATOM   4142  N   HIS B 230      37.924  18.563   7.649  1.00 10.00      B   
ATOM   4143  HN  HIS B 230      37.349  18.099   7.008  1.00 10.00      B   
ATOM   4144  CA  HIS B 230      38.760  17.776   8.558  1.00 10.00      B   
ATOM   4145  CB  HIS B 230      38.060  16.463   8.938  1.00 10.00      B   
ATOM   4146  CG  HIS B 230      38.477  15.892  10.264  1.00 10.00      B   
ATOM   4147  ND1 HIS B 230      37.906  16.250  11.466  1.00 10.00      B   
ATOM   4148  HD1 HIS B 230      37.172  16.890  11.590  1.00 10.00      B   
ATOM   4149  CD2 HIS B 230      39.436  14.980  10.566  1.00 10.00      B   
ATOM   4150  CE1 HIS B 230      38.511  15.553  12.436  1.00 10.00      B   
ATOM   4151  NE2 HIS B 230      39.451  14.766  11.941  1.00 10.00      B   
ATOM   4152  C   HIS B 230      40.164  17.507   8.004  1.00 10.00      B   
ATOM   4153  O   HIS B 230      40.579  16.353   7.893  1.00 10.00      B   
ATOM   4154  N   CYS B 231      40.880  18.583   7.677  1.00 10.00      B   
ATOM   4155  HN  CYS B 231      40.478  19.468   7.812  1.00 10.00      B   
ATOM   4156  CA  CYS B 231      42.254  18.511   7.155  1.00 10.00      B   
ATOM   4157  CB  CYS B 231      42.435  17.419   6.088  1.00 10.00      B   
ATOM   4158  SG  CYS B 231      41.408  17.617   4.615  1.00 10.00      B   
ATOM   4159  HG  CYS B 231      41.523  16.514   3.883  1.00 10.00      B   
ATOM   4160  C   CYS B 231      42.690  19.859   6.591  1.00 10.00      B   
ATOM   4161  O   CYS B 231      43.882  20.173   6.560  1.00 10.00      B   
ATOM   4162  N   ASN B 232      41.714  20.640   6.129  1.00 10.00      B   
ATOM   4163  HN  ASN B 232      40.789  20.310   6.159  1.00 10.00      B   
ATOM   4164  CA  ASN B 232      41.963  21.962   5.550  1.00 10.00      B   
ATOM   4165  CB  ASN B 232      42.635  22.912   6.553  1.00 10.00      B   
ATOM   4166  CG  ASN B 232      42.232  24.364   6.348  1.00 10.00      B   
ATOM   4167  OD1 ASN B 232      42.815  25.081   5.530  1.00 10.00      B   
ATOM   4168  ND2 ASN B 232      41.232  24.811   7.090  1.00 10.00      B   
ATOM   4169 HD21 ASN B 232      40.808  24.190   7.725  1.00 10.00      B   
ATOM   4170 HD22 ASN B 232      40.954  25.744   6.980  1.00 10.00      B   
ATOM   4171  C   ASN B 232      42.783  21.842   4.268  1.00 10.00      B   
ATOM   4172  O   ASN B 232      43.464  22.778   3.852  1.00 10.00      B   
ATOM   4173  N   ASP B 233      42.694  20.678   3.640  1.00 10.00      B   
ATOM   4174  HN  ASP B 233      42.117  19.980   4.014  1.00 10.00      B   
ATOM   4175  CA  ASP B 233      43.416  20.408   2.404  1.00 10.00      B   
ATOM   4176  CB  ASP B 233      44.053  19.013   2.458  1.00 10.00      B   
ATOM   4177  CG  ASP B 233      44.961  18.714   1.278  1.00 10.00      B   
ATOM   4178  OD1 ASP B 233      45.473  19.666   0.653  1.00 10.00      B   
ATOM   4179  OD2 ASP B 233      45.177  17.521   0.978  1.00 10.00      B   
ATOM   4180  C   ASP B 233      42.467  20.515   1.216  1.00 10.00      B   
ATOM   4181  O   ASP B 233      41.254  20.362   1.370  1.00 10.00      B   
ATOM   4182  N   TYR B 234      43.020  20.784   0.041  1.00 10.00      B   
ATOM   4183  HN  TYR B 234      43.998  20.874  -0.016  1.00 10.00      B   
ATOM   4184  CA  TYR B 234      42.222  20.917  -1.170  1.00 10.00      B   
ATOM   4185  CB  TYR B 234      43.071  21.452  -2.325  1.00 10.00      B   
ATOM   4186  CG  TYR B 234      43.072  22.958  -2.454  1.00 10.00      B   
ATOM   4187  CD1 TYR B 234      44.038  23.733  -1.826  1.00 10.00      B   
ATOM   4188  CD2 TYR B 234      42.104  23.605  -3.212  1.00 10.00      B   
ATOM   4189  CE1 TYR B 234      44.041  25.110  -1.951  1.00 10.00      B   
ATOM   4190  CE2 TYR B 234      42.098  24.980  -3.342  1.00 10.00      B   
ATOM   4191  CZ  TYR B 234      43.069  25.728  -2.709  1.00 10.00      B   
ATOM   4192  OH  TYR B 234      43.066  27.099  -2.836  1.00 10.00      B   
ATOM   4193  HH  TYR B 234      42.185  27.439  -2.592  1.00 10.00      B   
ATOM   4194  C   TYR B 234      41.588  19.587  -1.560  1.00 10.00      B   
ATOM   4195  O   TYR B 234      42.198  18.527  -1.414  1.00 10.00      B   
ATOM   4196  N   TRP B 235      40.361  19.659  -2.052  1.00 10.00      B   
ATOM   4197  HN  TRP B 235      39.937  20.545  -2.134  1.00 10.00      B   
ATOM   4198  CA  TRP B 235      39.617  18.482  -2.476  1.00 10.00      B   
ATOM   4199  CB  TRP B 235      38.115  18.781  -2.386  1.00 10.00      B   
ATOM   4200  CG  TRP B 235      37.233  17.569  -2.354  1.00 10.00      B   
ATOM   4201  CD1 TRP B 235      36.288  17.217  -3.275  1.00 10.00      B   
ATOM   4202  CD2 TRP B 235      37.200  16.558  -1.342  1.00 10.00      B   
ATOM   4203  NE1 TRP B 235      35.673  16.048  -2.900  1.00 10.00      B   
ATOM   4204  HE1 TRP B 235      34.957  15.589  -3.401  1.00 10.00      B   
ATOM   4205  CE2 TRP B 235      36.217  15.622  -1.717  1.00 10.00      B   
ATOM   4206  CE3 TRP B 235      37.911  16.350  -0.158  1.00 10.00      B   
ATOM   4207  CZ2 TRP B 235      35.924  14.499  -0.947  1.00 10.00      B   
ATOM   4208  CZ3 TRP B 235      37.619  15.236   0.604  1.00 10.00      B   
ATOM   4209  CH2 TRP B 235      36.636  14.323   0.207  1.00 10.00      B   
ATOM   4210  C   TRP B 235      39.993  18.128  -3.913  1.00 10.00      B   
ATOM   4211  O   TRP B 235      39.605  18.824  -4.849  1.00 10.00      B   
ATOM   4212  N   PRO B 236      40.764  17.049  -4.109  1.00 10.00      B   
ATOM   4213  CA  PRO B 236      41.198  16.619  -5.436  1.00 10.00      B   
ATOM   4214  CB  PRO B 236      42.488  15.865  -5.122  1.00 10.00      B   
ATOM   4215  CG  PRO B 236      42.240  15.249  -3.785  1.00 10.00      B   
ATOM   4216  CD  PRO B 236      41.284  16.159  -3.053  1.00 10.00      B   
ATOM   4217  C   PRO B 236      40.189  15.686  -6.100  1.00 10.00      B   
ATOM   4218  O   PRO B 236      40.558  14.795  -6.865  1.00 10.00      B   
ATOM   4219  N   HIS B 237      38.917  15.888  -5.800  1.00 10.00      B   
ATOM   4220  HN  HIS B 237      38.680  16.615  -5.189  1.00 10.00      B   
ATOM   4221  CA  HIS B 237      37.860  15.070  -6.373  1.00 10.00      B   
ATOM   4222  CB  HIS B 237      37.107  14.297  -5.282  1.00 10.00      B   
ATOM   4223  CG  HIS B 237      37.964  13.361  -4.480  1.00 10.00      B   
ATOM   4224  ND1 HIS B 237      37.913  12.002  -4.670  1.00 10.00      B   
ATOM   4225  CD2 HIS B 237      38.868  13.639  -3.507  1.00 10.00      B   
ATOM   4226  CE1 HIS B 237      38.779  11.485  -3.817  1.00 10.00      B   
ATOM   4227  NE2 HIS B 237      39.383  12.436  -3.093  1.00 10.00      B   
ATOM   4228  HE2 HIS B 237      40.198  12.314  -2.546  1.00 10.00      B   
ATOM   4229  C   HIS B 237      36.899  15.955  -7.151  1.00 10.00      B   
ATOM   4230  O   HIS B 237      36.803  17.155  -6.884  1.00 10.00      B   
ATOM   4231  N   GLU B 238      36.207  15.369  -8.119  1.00 10.00      B   
ATOM   4232  HN  GLU B 238      36.340  14.413  -8.288  1.00 10.00      B   
ATOM   4233  CA  GLU B 238      35.259  16.106  -8.940  1.00 10.00      B   
ATOM   4234  CB  GLU B 238      34.776  15.233 -10.101  1.00 10.00      B   
ATOM   4235  CG  GLU B 238      33.818  15.929 -11.057  1.00 10.00      B   
ATOM   4236  CD  GLU B 238      33.260  14.989 -12.105  1.00 10.00      B   
ATOM   4237  OE1 GLU B 238      32.107  14.533 -11.950  1.00 10.00      B   
ATOM   4238  OE2 GLU B 238      33.971  14.699 -13.089  1.00 10.00      B   
ATOM   4239  C   GLU B 238      34.074  16.578  -8.109  1.00 10.00      B   
ATOM   4240  O   GLU B 238      33.359  15.766  -7.512  1.00 10.00      B   
ATOM   4241  N   ILE B 239      33.887  17.890  -8.062  1.00 10.00      B   
ATOM   4242  HN  ILE B 239      34.510  18.477  -8.543  1.00 10.00      B   
ATOM   4243  CA  ILE B 239      32.786  18.486  -7.321  1.00 10.00      B   
ATOM   4244  CB  ILE B 239      33.005  19.999  -7.101  1.00 10.00      B   
ATOM   4245  CG1 ILE B 239      34.340  20.250  -6.391  1.00 10.00      B   
ATOM   4246  CG2 ILE B 239      31.853  20.601  -6.304  1.00 10.00      B   
ATOM   4247  CD1 ILE B 239      34.741  21.710  -6.339  1.00 10.00      B   
ATOM   4248  C   ILE B 239      31.485  18.270  -8.088  1.00 10.00      B   
ATOM   4249  O   ILE B 239      31.320  18.775  -9.200  1.00 10.00      B   
ATOM   4250  N   PRO B 240      30.557  17.501  -7.512  1.00 10.00      B   
ATOM   4251  CA  PRO B 240      29.276  17.198  -8.140  1.00 10.00      B   
ATOM   4252  CB  PRO B 240      28.765  15.978  -7.356  1.00 10.00      B   
ATOM   4253  CG  PRO B 240      29.842  15.631  -6.376  1.00 10.00      B   
ATOM   4254  CD  PRO B 240      30.674  16.864  -6.200  1.00 10.00      B   
ATOM   4255  C   PRO B 240      28.281  18.342  -8.010  1.00 10.00      B   
ATOM   4256  O   PRO B 240      28.406  19.201  -7.133  1.00 10.00      B   
ATOM   4257  N   LYS B 241      27.299  18.351  -8.897  1.00 10.00      B   
ATOM   4258  HN  LYS B 241      27.272  17.654  -9.586  1.00 10.00      B   
ATOM   4259  CA  LYS B 241      26.259  19.366  -8.877  1.00 10.00      B   
ATOM   4260  CB  LYS B 241      25.760  19.655 -10.298  1.00 10.00      B   
ATOM   4261  CG  LYS B 241      26.851  20.026 -11.291  1.00 10.00      B   
ATOM   4262  CD  LYS B 241      26.266  20.437 -12.635  1.00 10.00      B   
ATOM   4263  CE  LYS B 241      25.560  19.277 -13.322  1.00 10.00      B   
ATOM   4264  NZ  LYS B 241      24.980  19.672 -14.635  1.00 10.00      B   
ATOM   4265  HZ1 LYS B 241      24.687  18.826 -15.165  1.00 10.00      B   
ATOM   4266  HZ2 LYS B 241      25.685  20.192 -15.197  1.00 10.00      B   
ATOM   4267  HZ3 LYS B 241      24.149  20.284 -14.492  1.00 10.00      B   
ATOM   4268  C   LYS B 241      25.101  18.869  -8.025  1.00 10.00      B   
ATOM   4269  O   LYS B 241      24.878  17.660  -7.920  1.00 10.00      B   
ATOM   4270  N   VAL B 242      24.375  19.788  -7.409  1.00 10.00      B   
ATOM   4271  HN  VAL B 242      24.604  20.738  -7.519  1.00 10.00      B   
ATOM   4272  CA  VAL B 242      23.237  19.419  -6.577  1.00 10.00      B   
ATOM   4273  CB  VAL B 242      22.706  20.629  -5.778  1.00 10.00      B   
ATOM   4274  CG1 VAL B 242      21.648  20.201  -4.773  1.00 10.00      B   
ATOM   4275  CG2 VAL B 242      23.850  21.337  -5.070  1.00 10.00      B   
ATOM   4276  C   VAL B 242      22.125  18.847  -7.456  1.00 10.00      B   
ATOM   4277  O   VAL B 242      21.978  19.249  -8.614  1.00 10.00      B   
ATOM   4278  N   PHE B 243      21.372  17.891  -6.917  1.00 10.00      B   
ATOM   4279  HN  PHE B 243      21.553  17.601  -6.000  1.00 10.00      B   
ATOM   4280  CA  PHE B 243      20.283  17.265  -7.657  1.00 10.00      B   
ATOM   4281  CB  PHE B 243      19.605  16.172  -6.823  1.00 10.00      B   
ATOM   4282  CG  PHE B 243      18.345  15.631  -7.446  1.00 10.00      B   
ATOM   4283  CD1 PHE B 243      17.107  15.911  -6.892  1.00 10.00      B   
ATOM   4284  CD2 PHE B 243      18.399  14.849  -8.588  1.00 10.00      B   
ATOM   4285  CE1 PHE B 243      15.947  15.428  -7.466  1.00 10.00      B   
ATOM   4286  CE2 PHE B 243      17.244  14.360  -9.167  1.00 10.00      B   
ATOM   4287  CZ  PHE B 243      16.015  14.649  -8.605  1.00 10.00      B   
ATOM   4288  C   PHE B 243      19.255  18.296  -8.109  1.00 10.00      B   
ATOM   4289  O   PHE B 243      18.738  19.073  -7.302  1.00 10.00      B   
ATOM   4290  N   ASP B 244      18.973  18.299  -9.401  1.00 10.00      B   
ATOM   4291  HN  ASP B 244      19.428  17.663  -9.992  1.00 10.00      B   
ATOM   4292  CA  ASP B 244      18.007  19.220  -9.972  1.00 10.00      B   
ATOM   4293  CB  ASP B 244      18.657  20.045 -11.083  1.00 10.00      B   
ATOM   4294  CG  ASP B 244      18.358  21.524 -10.969  1.00 10.00      B   
ATOM   4295  OD1 ASP B 244      17.210  21.886 -10.646  1.00 10.00      B   
ATOM   4296  OD2 ASP B 244      19.276  22.336 -11.196  1.00 10.00      B   
ATOM   4297  C   ASP B 244      16.831  18.439 -10.540  1.00 10.00      B   
ATOM   4298  O   ASP B 244      17.023  17.500 -11.315  1.00 10.00      B   
ATOM   4299  N   PRO B 245      15.598  18.799 -10.149  1.00 10.00      B   
ATOM   4300  CA  PRO B 245      14.375  18.138 -10.627  1.00 10.00      B   
ATOM   4301  CB  PRO B 245      13.275  18.691  -9.704  1.00 10.00      B   
ATOM   4302  CG  PRO B 245      13.994  19.401  -8.604  1.00 10.00      B   
ATOM   4303  CD  PRO B 245      15.292  19.866  -9.189  1.00 10.00      B   
ATOM   4304  C   PRO B 245      14.060  18.494 -12.082  1.00 10.00      B   
ATOM   4305  O   PRO B 245      12.917  18.803 -12.427  1.00 10.00      B   
ATOM   4306  N   GLU B 246      15.081  18.444 -12.924  1.00 10.00      B   
ATOM   4307  HN  GLU B 246      15.962  18.176 -12.582  1.00 10.00      B   
ATOM   4308  CB  GLU B 246      16.191  19.485 -14.834  1.00 10.00      B   
ATOM   4309  CG  GLU B 246      16.464  20.811 -14.142  1.00 10.00      B   
ATOM   4310  CD  GLU B 246      15.564  21.925 -14.632  1.00 10.00      B   
ATOM   4311  OE1 GLU B 246      14.615  22.293 -13.910  1.00 10.00      B   
ATOM   4312  OE2 GLU B 246      15.807  22.444 -15.741  1.00 10.00      B   
ATOM   4313  CA  GLU B 246      14.942  18.754 -14.335  1.00 10.00      B   
ATOM   4314  C   GLU B 246      14.744  17.471 -15.129  1.00 10.00      B   
ATOM   4315  O   GLU B 246      15.669  16.633 -15.139  1.00 10.00      B   
ATOM   4316  OXT GLU B 246      13.670  17.304 -15.738  1.00 10.00      B   
END
