# Supplementary material for: COZOID: contact zone identifier for visual analysis of protein-protein interactions
Source: BMC Bioinformatics. 2018 Apr 6;19:125. doi: 10.1186/s12859-018-2113-6 (PMC5889581; doi:10.1186/s12859-018-2113-6)
Supplement: Supplementary file 3 — Example data. Testing dataset used in the manuscript. (ZIP 2662 kb) [file 12859_2018_2113_MOESM3_ESM.zip › Test_data_COZOID/cluster10_3.pdb]

REMARK FILENAME="/data/home/enm009/home_crm01_810524731/CREAM810524731/DIRAC_"
REMARK ===============================================================
REMARK HADDOCK run for complex
REMARK final NOE weights: unambig 50 amb: 50
REMARK ===============================================================
REMARK            total,bonds,angles,improper,dihe,vdw,elec,air,cdih,coup,sani,vean,dani
REMARK energies: -216.474, 0, 0, 0, 0, -28.1941, -219.737, 31.4565, 0, 0, 0, 0, 0
REMARK ===============================================================
REMARK            bonds,angles,impropers,dihe,air,cdih,coup,sani,vean,dani
REMARK rms-dev.: 0,0,0,0,0.356173,0,0, 0, 0, 0
REMARK ===============================================================
REMARK               air,cdih,coup,sani,vean,dani
REMARK               >0.3,>5,>1,>0,>5,>0.2
REMARK violations.: 1, 0, 0, 0, 0, 0
REMARK ===============================================================
REMARK                        CVpartition#,violations,rms
REMARK AIRs cross-validation: 2, 1, 0.551543
REMARK ===============================================================
REMARK NCS energy: 0
REMARK ===============================================================
REMARK Symmetry energy: 0
REMARK ===============================================================
REMARK Desolvation energy: 29.8278
REMARK Internal energy free molecules: 2752.94
REMARK Internal energy complex: -17016
REMARK Binding energy: -19987.1
REMARK ===============================================================
REMARK buried surface area: 1524.67
REMARK ===============================================================
REMARK water - chain1: 0 0 0
REMARK water - chain2: 0 0 0
REMARK water - chain3: 0 0 0
REMARK water - chain4: 0 0 0
REMARK water - chain5: 0 0 0
REMARK water - chain6: 0 0 0
REMARK ===============================================================
REMARK water - water: 0 0 0
REMARK ===============================================================
REMARK DATE:08-Dec-2015  19:52:40       created by user: enm009
REMARK VERSION:1.2
ATOM      1  C   GLY A  78       3.472 -31.441  -0.769  1.00 10.00      A   
ATOM      2  O   GLY A  78       2.729 -31.386   0.211  1.00 10.00      A   
ATOM      3  N   GLY A  78       1.506 -31.699  -2.252  1.00 10.00      A   
ATOM      4  HT1 GLY A  78       1.329 -30.680  -2.149  1.00 10.00      A   
ATOM      5  HT2 GLY A  78       0.957 -32.207  -1.531  1.00 10.00      A   
ATOM      6  HT3 GLY A  78       1.188 -32.001  -3.192  1.00 10.00      A   
ATOM      7  CA  GLY A  78       2.951 -31.982  -2.083  1.00 10.00      A   
ATOM      8  N   PRO A  79       4.744 -31.019  -0.721  1.00 10.00      A   
ATOM      9  CA  PRO A  79       5.359 -30.482   0.493  1.00 10.00      A   
ATOM     10  CB  PRO A  79       6.867 -30.514   0.189  1.00 10.00      A   
ATOM     11  CG  PRO A  79       7.008 -31.180  -1.143  1.00 10.00      A   
ATOM     12  CD  PRO A  79       5.689 -31.025  -1.840  1.00 10.00      A   
ATOM     13  C   PRO A  79       4.910 -29.053   0.785  1.00 10.00      A   
ATOM     14  O   PRO A  79       5.486 -28.088   0.276  1.00 10.00      A   
ATOM     15  N   ARG A  80       3.874 -28.921   1.598  1.00 10.00      A   
ATOM     16  HN  ARG A  80       3.449 -29.727   1.965  1.00 10.00      A   
ATOM     17  CA  ARG A  80       3.354 -27.612   1.964  1.00 10.00      A   
ATOM     18  CB  ARG A  80       1.916 -27.722   2.488  1.00 10.00      A   
ATOM     19  CG  ARG A  80       0.933 -28.391   1.537  1.00 10.00      A   
ATOM     20  CD  ARG A  80       0.598 -27.502   0.350  1.00 10.00      A   
ATOM     21  NE  ARG A  80      -0.748 -27.770  -0.164  1.00 10.00      A   
ATOM     22  HE  ARG A  80      -1.416 -28.097   0.479  1.00 10.00      A   
ATOM     23  CZ  ARG A  80      -1.119 -27.589  -1.432  1.00 10.00      A   
ATOM     24  NH1 ARG A  80      -0.250 -27.168  -2.336  1.00 10.00      A   
ATOM     25 HH11 ARG A  80      -0.561 -27.030  -3.331  1.00 10.00      A   
ATOM     26 HH12 ARG A  80       0.739 -26.982  -2.071  1.00 10.00      A   
ATOM     27  NH2 ARG A  80      -2.365 -27.834  -1.801  1.00 10.00      A   
ATOM     28 HH21 ARG A  80      -2.651 -27.696  -2.796  1.00 10.00      A   
ATOM     29 HH22 ARG A  80      -3.074 -28.171  -1.098  1.00 10.00      A   
ATOM     30  C   ARG A  80       4.251 -26.968   3.019  1.00 10.00      A   
ATOM     31  O   ARG A  80       4.018 -27.111   4.221  1.00 10.00      A   
ATOM     32  N   SER A  81       5.295 -26.287   2.561  1.00 10.00      A   
ATOM     33  HN  SER A  81       5.438 -26.231   1.592  1.00 10.00      A   
ATOM     34  CA  SER A  81       6.234 -25.624   3.455  1.00 10.00      A   
ATOM     35  CB  SER A  81       7.460 -25.169   2.661  1.00 10.00      A   
ATOM     36  OG  SER A  81       7.745 -26.092   1.620  1.00 10.00      A   
ATOM     37  HG  SER A  81       7.307 -26.932   1.810  1.00 10.00      A   
ATOM     38  C   SER A  81       5.574 -24.430   4.141  1.00 10.00      A   
ATOM     39  O   SER A  81       4.555 -23.924   3.665  1.00 10.00      A   
ATOM     40  N   GLN A  82       6.151 -23.986   5.256  1.00 10.00      A   
ATOM     41  HN  GLN A  82       6.960 -24.433   5.588  1.00 10.00      A   
ATOM     42  CA  GLN A  82       5.606 -22.856   6.001  1.00 10.00      A   
ATOM     43  CB  GLN A  82       6.455 -22.549   7.237  1.00 10.00      A   
ATOM     44  CG  GLN A  82       5.827 -21.519   8.166  1.00 10.00      A   
ATOM     45  CD  GLN A  82       6.818 -20.917   9.142  1.00 10.00      A   
ATOM     46  OE1 GLN A  82       7.048 -21.458  10.224  1.00 10.00      A   
ATOM     47  NE2 GLN A  82       7.391 -19.779   8.781  1.00 10.00      A   
ATOM     48 HE21 GLN A  82       7.143 -19.384   7.906  1.00 10.00      A   
ATOM     49 HE22 GLN A  82       8.037 -19.368   9.393  1.00 10.00      A   
ATOM     50  C   GLN A  82       5.515 -21.621   5.118  1.00 10.00      A   
ATOM     51  O   GLN A  82       4.490 -20.941   5.094  1.00 10.00      A   
ATOM     52  N   LYS A  83       6.583 -21.356   4.374  1.00 10.00      A   
ATOM     53  HN  LYS A  83       7.367 -21.943   4.436  1.00 10.00      A   
ATOM     54  CA  LYS A  83       6.624 -20.202   3.487  1.00 10.00      A   
ATOM     55  CB  LYS A  83       7.984 -20.076   2.799  1.00 10.00      A   
ATOM     56  CG  LYS A  83       8.206 -18.722   2.148  1.00 10.00      A   
ATOM     57  CD  LYS A  83       9.543 -18.654   1.435  1.00 10.00      A   
ATOM     58  CE  LYS A  83       9.707 -17.320   0.727  1.00 10.00      A   
ATOM     59  NZ  LYS A  83      10.925 -17.286  -0.123  1.00 10.00      A   
ATOM     60  HZ1 LYS A  83      10.958 -16.393  -0.663  1.00 10.00      A   
ATOM     61  HZ2 LYS A  83      10.917 -18.081  -0.793  1.00 10.00      A   
ATOM     62  HZ3 LYS A  83      11.779 -17.349   0.470  1.00 10.00      A   
ATOM     63  C   LYS A  83       5.503 -20.256   2.451  1.00 10.00      A   
ATOM     64  O   LYS A  83       4.962 -19.224   2.064  1.00 10.00      A   
ATOM     65  N   GLN A  84       5.153 -21.465   2.017  1.00 10.00      A   
ATOM     66  HN  GLN A  84       5.617 -22.250   2.371  1.00 10.00      A   
ATOM     67  CA  GLN A  84       4.086 -21.646   1.039  1.00 10.00      A   
ATOM     68  CB  GLN A  84       3.963 -23.117   0.629  1.00 10.00      A   
ATOM     69  CG  GLN A  84       4.812 -23.521  -0.565  1.00 10.00      A   
ATOM     70  CD  GLN A  84       4.363 -24.841  -1.166  1.00 10.00      A   
ATOM     71  OE1 GLN A  84       3.181 -25.192  -1.114  1.00 10.00      A   
ATOM     72  NE2 GLN A  84       5.296 -25.584  -1.737  1.00 10.00      A   
ATOM     73 HE21 GLN A  84       6.218 -25.249  -1.746  1.00 10.00      A   
ATOM     74 HE22 GLN A  84       5.028 -26.442  -2.132  1.00 10.00      A   
ATOM     75  C   GLN A  84       2.761 -21.175   1.622  1.00 10.00      A   
ATOM     76  O   GLN A  84       1.975 -20.511   0.951  1.00 10.00      A   
ATOM     77  N   LEU A  85       2.532 -21.514   2.883  1.00 10.00      A   
ATOM     78  HN  LEU A  85       3.210 -22.031   3.369  1.00 10.00      A   
ATOM     79  CA  LEU A  85       1.307 -21.133   3.569  1.00 10.00      A   
ATOM     80  CB  LEU A  85       1.177 -21.884   4.897  1.00 10.00      A   
ATOM     81  CG  LEU A  85       1.390 -23.401   4.840  1.00 10.00      A   
ATOM     82  CD1 LEU A  85       1.183 -24.024   6.211  1.00 10.00      A   
ATOM     83  CD2 LEU A  85       0.469 -24.041   3.814  1.00 10.00      A   
ATOM     84  C   LEU A  85       1.272 -19.627   3.804  1.00 10.00      A   
ATOM     85  O   LEU A  85       0.250 -18.978   3.576  1.00 10.00      A   
ATOM     86  N   GLU A  86       2.402 -19.078   4.245  1.00 10.00      A   
ATOM     87  HN  GLU A  86       3.182 -19.655   4.405  1.00 10.00      A   
ATOM     88  CA  GLU A  86       2.515 -17.648   4.508  1.00 10.00      A   
ATOM     89  CB  GLU A  86       3.868 -17.320   5.150  1.00 10.00      A   
ATOM     90  CG  GLU A  86       4.118 -18.034   6.470  1.00 10.00      A   
ATOM     91  CD  GLU A  86       5.420 -17.623   7.131  1.00 10.00      A   
ATOM     92  OE1 GLU A  86       6.486 -18.143   6.735  1.00 10.00      A   
ATOM     93  OE2 GLU A  86       5.378 -16.790   8.064  1.00 10.00      A   
ATOM     94  C   GLU A  86       2.329 -16.841   3.226  1.00 10.00      A   
ATOM     95  O   GLU A  86       1.665 -15.804   3.221  1.00 10.00      A   
ATOM     96  N   LEU A  87       2.903 -17.331   2.136  1.00 10.00      A   
ATOM     97  HN  LEU A  87       3.419 -18.166   2.199  1.00 10.00      A   
ATOM     98  CA  LEU A  87       2.800 -16.656   0.852  1.00 10.00      A   
ATOM     99  CB  LEU A  87       3.823 -17.228  -0.133  1.00 10.00      A   
ATOM    100  CG  LEU A  87       4.022 -16.448  -1.434  1.00 10.00      A   
ATOM    101  CD1 LEU A  87       4.489 -15.030  -1.142  1.00 10.00      A   
ATOM    102  CD2 LEU A  87       5.014 -17.164  -2.335  1.00 10.00      A   
ATOM    103  C   LEU A  87       1.391 -16.779   0.280  1.00 10.00      A   
ATOM    104  O   LEU A  87       0.854 -15.826  -0.285  1.00 10.00      A   
ATOM    105  N   LYS A  88       0.788 -17.950   0.448  1.00 10.00      A   
ATOM    106  HN  LYS A  88       1.261 -18.671   0.919  1.00 10.00      A   
ATOM    107  CA  LYS A  88      -0.553 -18.193  -0.064  1.00 10.00      A   
ATOM    108  CB  LYS A  88      -0.937 -19.668   0.041  1.00 10.00      A   
ATOM    109  CG  LYS A  88      -1.829 -20.140  -1.093  1.00 10.00      A   
ATOM    110  CD  LYS A  88      -1.210 -19.815  -2.444  1.00 10.00      A   
ATOM    111  CE  LYS A  88      -2.206 -20.016  -3.572  1.00 10.00      A   
ATOM    112  NZ  LYS A  88      -1.697 -19.488  -4.865  1.00 10.00      A   
ATOM    113  HZ1 LYS A  88      -1.529 -18.457  -4.793  1.00 10.00      A   
ATOM    114  HZ2 LYS A  88      -2.393 -19.659  -5.620  1.00 10.00      A   
ATOM    115  HZ3 LYS A  88      -0.804 -19.954  -5.119  1.00 10.00      A   
ATOM    116  C   LYS A  88      -1.595 -17.307   0.609  1.00 10.00      A   
ATOM    117  O   LYS A  88      -2.468 -16.753  -0.060  1.00 10.00      A   
ATOM    118  N   VAL A  89      -1.508 -17.165   1.930  1.00 10.00      A   
ATOM    119  HN  VAL A  89      -0.802 -17.639   2.425  1.00 10.00      A   
ATOM    120  CA  VAL A  89      -2.455 -16.319   2.651  1.00 10.00      A   
ATOM    121  CB  VAL A  89      -2.395 -16.479   4.188  1.00 10.00      A   
ATOM    122  CG1 VAL A  89      -2.808 -17.882   4.600  1.00 10.00      A   
ATOM    123  CG2 VAL A  89      -1.021 -16.134   4.739  1.00 10.00      A   
ATOM    124  C   VAL A  89      -2.270 -14.857   2.255  1.00 10.00      A   
ATOM    125  O   VAL A  89      -3.214 -14.067   2.296  1.00 10.00      A   
ATOM    126  N   SER A  90      -1.050 -14.514   1.849  1.00 10.00      A   
ATOM    127  HN  SER A  90      -0.341 -15.191   1.840  1.00 10.00      A   
ATOM    128  CA  SER A  90      -0.740 -13.161   1.416  1.00 10.00      A   
ATOM    129  CB  SER A  90       0.772 -12.971   1.288  1.00 10.00      A   
ATOM    130  OG  SER A  90       1.410 -13.172   2.540  1.00 10.00      A   
ATOM    131  HG  SER A  90       1.484 -14.119   2.720  1.00 10.00      A   
ATOM    132  C   SER A  90      -1.445 -12.877   0.093  1.00 10.00      A   
ATOM    133  O   SER A  90      -1.920 -11.767  -0.148  1.00 10.00      A   
ATOM    134  N   GLU A  91      -1.522 -13.899  -0.755  1.00 10.00      A   
ATOM    135  HN  GLU A  91      -1.105 -14.755  -0.514  1.00 10.00      A   
ATOM    136  CA  GLU A  91      -2.202 -13.776  -2.036  1.00 10.00      A   
ATOM    137  CB  GLU A  91      -2.014 -15.052  -2.868  1.00 10.00      A   
ATOM    138  CG  GLU A  91      -0.637 -15.216  -3.493  1.00 10.00      A   
ATOM    139  CD  GLU A  91      -0.502 -16.516  -4.266  1.00 10.00      A   
ATOM    140  OE1 GLU A  91      -1.418 -16.851  -5.052  1.00 10.00      A   
ATOM    141  OE2 GLU A  91       0.515 -17.215  -4.092  1.00 10.00      A   
ATOM    142  C   GLU A  91      -3.690 -13.555  -1.791  1.00 10.00      A   
ATOM    143  O   GLU A  91      -4.331 -12.737  -2.450  1.00 10.00      A   
ATOM    144  N   LEU A  92      -4.213 -14.278  -0.806  1.00 10.00      A   
ATOM    145  HN  LEU A  92      -3.627 -14.886  -0.304  1.00 10.00      A   
ATOM    146  CA  LEU A  92      -5.621 -14.204  -0.446  1.00 10.00      A   
ATOM    147  CB  LEU A  92      -5.970 -15.285   0.582  1.00 10.00      A   
ATOM    148  CG  LEU A  92      -5.720 -16.734   0.154  1.00 10.00      A   
ATOM    149  CD1 LEU A  92      -5.975 -17.686   1.312  1.00 10.00      A   
ATOM    150  CD2 LEU A  92      -6.587 -17.097  -1.040  1.00 10.00      A   
ATOM    151  C   LEU A  92      -6.009 -12.828   0.087  1.00 10.00      A   
ATOM    152  O   LEU A  92      -6.944 -12.208  -0.416  1.00 10.00      A   
ATOM    153  N   VAL A  93      -5.280 -12.347   1.094  1.00 10.00      A   
ATOM    154  HN  VAL A  93      -4.525 -12.876   1.437  1.00 10.00      A   
ATOM    155  CA  VAL A  93      -5.579 -11.047   1.698  1.00 10.00      A   
ATOM    156  CB  VAL A  93      -4.703 -10.725   2.931  1.00 10.00      A   
ATOM    157  CG1 VAL A  93      -4.978 -11.712   4.054  1.00 10.00      A   
ATOM    158  CG2 VAL A  93      -3.223 -10.704   2.581  1.00 10.00      A   
ATOM    159  C   VAL A  93      -5.531  -9.905   0.685  1.00 10.00      A   
ATOM    160  O   VAL A  93      -6.369  -9.004   0.718  1.00 10.00      A   
ATOM    161  N   GLN A  94      -4.565  -9.953  -0.225  1.00 10.00      A   
ATOM    162  HN  GLN A  94      -3.923 -10.696  -0.207  1.00 10.00      A   
ATOM    163  CA  GLN A  94      -4.434  -8.920  -1.243  1.00 10.00      A   
ATOM    164  CB  GLN A  94      -3.068  -8.997  -1.931  1.00 10.00      A   
ATOM    165  CG  GLN A  94      -1.899  -8.561  -1.054  1.00 10.00      A   
ATOM    166  CD  GLN A  94      -1.800  -7.054  -0.891  1.00 10.00      A   
ATOM    167  OE1 GLN A  94      -2.800  -6.339  -0.936  1.00 10.00      A   
ATOM    168  NE2 GLN A  94      -0.586  -6.560  -0.703  1.00 10.00      A   
ATOM    169 HE21 GLN A  94       0.173  -7.184  -0.681  1.00 10.00      A   
ATOM    170 HE22 GLN A  94      -0.494  -5.592  -0.586  1.00 10.00      A   
ATOM    171  C   GLN A  94      -5.558  -9.031  -2.267  1.00 10.00      A   
ATOM    172  O   GLN A  94      -6.128  -8.024  -2.687  1.00 10.00      A   
ATOM    173  N   PHE A  95      -5.882 -10.264  -2.649  1.00 10.00      A   
ATOM    174  HN  PHE A  95      -5.390 -11.025  -2.270  1.00 10.00      A   
ATOM    175  CA  PHE A  95      -6.945 -10.521  -3.615  1.00 10.00      A   
ATOM    176  CB  PHE A  95      -7.034 -12.022  -3.918  1.00 10.00      A   
ATOM    177  CG  PHE A  95      -8.158 -12.409  -4.840  1.00 10.00      A   
ATOM    178  CD1 PHE A  95      -8.076 -12.155  -6.198  1.00 10.00      A   
ATOM    179  CD2 PHE A  95      -9.295 -13.031  -4.346  1.00 10.00      A   
ATOM    180  CE1 PHE A  95      -9.105 -12.512  -7.048  1.00 10.00      A   
ATOM    181  CE2 PHE A  95     -10.328 -13.390  -5.189  1.00 10.00      A   
ATOM    182  CZ  PHE A  95     -10.233 -13.130  -6.543  1.00 10.00      A   
ATOM    183  C   PHE A  95      -8.282 -10.009  -3.089  1.00 10.00      A   
ATOM    184  O   PHE A  95      -9.013  -9.308  -3.793  1.00 10.00      A   
ATOM    185  N   LEU A  96      -8.585 -10.354  -1.842  1.00 10.00      A   
ATOM    186  HN  LEU A  96      -7.952 -10.912  -1.335  1.00 10.00      A   
ATOM    187  CA  LEU A  96      -9.827  -9.933  -1.207  1.00 10.00      A   
ATOM    188  CB  LEU A  96      -9.946 -10.549   0.189  1.00 10.00      A   
ATOM    189  CG  LEU A  96     -10.006 -12.077   0.249  1.00 10.00      A   
ATOM    190  CD1 LEU A  96      -9.800 -12.562   1.676  1.00 10.00      A   
ATOM    191  CD2 LEU A  96     -11.326 -12.586  -0.309  1.00 10.00      A   
ATOM    192  C   LEU A  96      -9.895  -8.416  -1.111  1.00 10.00      A   
ATOM    193  O   LEU A  96     -10.941  -7.814  -1.356  1.00 10.00      A   
ATOM    194  N   LEU A  97      -8.767  -7.805  -0.770  1.00 10.00      A   
ATOM    195  HN  LEU A  97      -7.965  -8.346  -0.596  1.00 10.00      A   
ATOM    196  CA  LEU A  97      -8.685  -6.357  -0.639  1.00 10.00      A   
ATOM    197  CB  LEU A  97      -7.300  -5.943  -0.134  1.00 10.00      A   
ATOM    198  CG  LEU A  97      -7.275  -4.983   1.057  1.00 10.00      A   
ATOM    199  CD1 LEU A  97      -5.886  -4.932   1.672  1.00 10.00      A   
ATOM    200  CD2 LEU A  97      -7.729  -3.593   0.638  1.00 10.00      A   
ATOM    201  C   LEU A  97      -9.000  -5.663  -1.962  1.00 10.00      A   
ATOM    202  O   LEU A  97      -9.797  -4.728  -2.004  1.00 10.00      A   
ATOM    203  N   ILE A  98      -8.382  -6.138  -3.039  1.00 10.00      A   
ATOM    204  HN  ILE A  98      -7.763  -6.897  -2.939  1.00 10.00      A   
ATOM    205  CA  ILE A  98      -8.594  -5.562  -4.367  1.00 10.00      A   
ATOM    206  CB  ILE A  98      -7.648  -6.190  -5.420  1.00 10.00      A   
ATOM    207  CG1 ILE A  98      -6.181  -5.924  -5.055  1.00 10.00      A   
ATOM    208  CG2 ILE A  98      -7.951  -5.673  -6.821  1.00 10.00      A   
ATOM    209  CD1 ILE A  98      -5.819  -4.455  -4.972  1.00 10.00      A   
ATOM    210  C   ILE A  98     -10.052  -5.716  -4.811  1.00 10.00      A   
ATOM    211  O   ILE A  98     -10.603  -4.850  -5.494  1.00 10.00      A   
ATOM    212  N   LYS A  99     -10.679  -6.810  -4.405  1.00 10.00      A   
ATOM    213  HN  LYS A  99     -10.197  -7.463  -3.850  1.00 10.00      A   
ATOM    214  CA  LYS A  99     -12.066  -7.067  -4.764  1.00 10.00      A   
ATOM    215  CB  LYS A  99     -12.419  -8.540  -4.563  1.00 10.00      A   
ATOM    216  CG  LYS A  99     -11.755  -9.470  -5.565  1.00 10.00      A   
ATOM    217  CD  LYS A  99     -12.156  -9.114  -6.986  1.00 10.00      A   
ATOM    218  CE  LYS A  99     -11.151  -9.642  -7.993  1.00 10.00      A   
ATOM    219  NZ  LYS A  99     -11.305  -8.987  -9.318  1.00 10.00      A   
ATOM    220  HZ1 LYS A  99     -12.216  -9.242  -9.744  1.00 10.00      A   
ATOM    221  HZ2 LYS A  99     -10.541  -9.285  -9.958  1.00 10.00      A   
ATOM    222  HZ3 LYS A  99     -11.264  -7.953  -9.213  1.00 10.00      A   
ATOM    223  C   LYS A  99     -13.023  -6.170  -3.987  1.00 10.00      A   
ATOM    224  O   LYS A  99     -14.029  -5.703  -4.529  1.00 10.00      A   
ATOM    225  N   ASP A 100     -12.706  -5.919  -2.722  1.00 10.00      A   
ATOM    226  HN  ASP A 100     -11.893  -6.319  -2.338  1.00 10.00      A   
ATOM    227  CA  ASP A 100     -13.549  -5.069  -1.888  1.00 10.00      A   
ATOM    228  CB  ASP A 100     -13.237  -5.233  -0.398  1.00 10.00      A   
ATOM    229  CG  ASP A 100     -14.202  -4.456   0.485  1.00 10.00      A   
ATOM    230  OD1 ASP A 100     -15.324  -4.953   0.735  1.00 10.00      A   
ATOM    231  OD2 ASP A 100     -13.845  -3.339   0.922  1.00 10.00      A   
ATOM    232  C   ASP A 100     -13.439  -3.607  -2.302  1.00 10.00      A   
ATOM    233  O   ASP A 100     -14.342  -2.814  -2.044  1.00 10.00      A   
ATOM    234  N   GLN A 101     -12.342  -3.256  -2.974  1.00 10.00      A   
ATOM    235  HN  GLN A 101     -11.656  -3.935  -3.158  1.00 10.00      A   
ATOM    236  CA  GLN A 101     -12.133  -1.882  -3.433  1.00 10.00      A   
ATOM    237  CB  GLN A 101     -10.781  -1.717  -4.132  1.00 10.00      A   
ATOM    238  CG  GLN A 101      -9.583  -1.948  -3.226  1.00 10.00      A   
ATOM    239  CD  GLN A 101      -8.322  -1.257  -3.711  1.00 10.00      A   
ATOM    240  OE1 GLN A 101      -8.147  -1.002  -4.904  1.00 10.00      A   
ATOM    241  NE2 GLN A 101      -7.425  -0.961  -2.786  1.00 10.00      A   
ATOM    242 HE21 GLN A 101      -7.624  -1.197  -1.855  1.00 10.00      A   
ATOM    243 HE22 GLN A 101      -6.595  -0.529  -3.066  1.00 10.00      A   
ATOM    244  C   GLN A 101     -13.268  -1.432  -4.348  1.00 10.00      A   
ATOM    245  O   GLN A 101     -13.606  -0.251  -4.396  1.00 10.00      A   
ATOM    246  N   LYS A 102     -13.854  -2.381  -5.069  1.00 10.00      A   
ATOM    247  HN  LYS A 102     -13.531  -3.305  -4.998  1.00 10.00      A   
ATOM    248  CA  LYS A 102     -14.962  -2.080  -5.963  1.00 10.00      A   
ATOM    249  CB  LYS A 102     -14.704  -2.645  -7.364  1.00 10.00      A   
ATOM    250  CG  LYS A 102     -15.705  -2.176  -8.407  1.00 10.00      A   
ATOM    251  CD  LYS A 102     -15.220  -2.434  -9.822  1.00 10.00      A   
ATOM    252  CE  LYS A 102     -16.290  -2.065 -10.837  1.00 10.00      A   
ATOM    253  NZ  LYS A 102     -16.772  -0.670 -10.652  1.00 10.00      A   
ATOM    254  HZ1 LYS A 102     -16.559  -0.342  -9.689  1.00 10.00      A   
ATOM    255  HZ2 LYS A 102     -17.801  -0.623 -10.799  1.00 10.00      A   
ATOM    256  HZ3 LYS A 102     -16.309  -0.035 -11.333  1.00 10.00      A   
ATOM    257  C   LYS A 102     -16.274  -2.616  -5.385  1.00 10.00      A   
ATOM    258  O   LYS A 102     -17.352  -2.397  -5.942  1.00 10.00      A   
ATOM    259  N   LYS A 103     -16.164  -3.310  -4.253  1.00 10.00      A   
ATOM    260  HN  LYS A 103     -15.274  -3.436  -3.864  1.00 10.00      A   
ATOM    261  CA  LYS A 103     -17.318  -3.885  -3.563  1.00 10.00      A   
ATOM    262  CB  LYS A 103     -18.215  -2.786  -2.973  1.00 10.00      A   
ATOM    263  CG  LYS A 103     -17.522  -1.866  -1.977  1.00 10.00      A   
ATOM    264  CD  LYS A 103     -17.329  -2.541  -0.627  1.00 10.00      A   
ATOM    265  CE  LYS A 103     -16.690  -1.593   0.379  1.00 10.00      A   
ATOM    266  NZ  LYS A 103     -15.268  -1.307   0.058  1.00 10.00      A   
ATOM    267  HZ1 LYS A 103     -14.965  -0.425   0.515  1.00 10.00      A   
ATOM    268  HZ2 LYS A 103     -15.143  -1.213  -0.969  1.00 10.00      A   
ATOM    269  HZ3 LYS A 103     -14.659  -2.090   0.399  1.00 10.00      A   
ATOM    270  C   LYS A 103     -18.127  -4.799  -4.480  1.00 10.00      A   
ATOM    271  O   LYS A 103     -19.298  -4.537  -4.761  1.00 10.00      A   
ATOM    272  N   ILE A 104     -17.497  -5.869  -4.947  1.00 10.00      A   
ATOM    273  HN  ILE A 104     -16.561  -6.023  -4.695  1.00 10.00      A   
ATOM    274  CA  ILE A 104     -18.164  -6.819  -5.835  1.00 10.00      A   
ATOM    275  CB  ILE A 104     -17.179  -7.722  -6.609  1.00 10.00      A   
ATOM    276  CG1 ILE A 104     -16.155  -6.876  -7.378  1.00 10.00      A   
ATOM    277  CG2 ILE A 104     -17.923  -8.658  -7.555  1.00 10.00      A   
ATOM    278  CD1 ILE A 104     -16.763  -5.978  -8.436  1.00 10.00      A   
ATOM    279  C   ILE A 104     -19.230  -7.657  -5.108  1.00 10.00      A   
ATOM    280  O   ILE A 104     -20.378  -7.707  -5.553  1.00 10.00      A   
ATOM    281  N   PRO A 105     -18.897  -8.320  -3.974  1.00 10.00      A   
ATOM    282  CA  PRO A 105     -17.573  -8.324  -3.359  1.00 10.00      A   
ATOM    283  CB  PRO A 105     -17.907  -8.357  -1.859  1.00 10.00      A   
ATOM    284  CG  PRO A 105     -19.352  -8.769  -1.761  1.00 10.00      A   
ATOM    285  CD  PRO A 105     -19.825  -9.091  -3.155  1.00 10.00      A   
ATOM    286  C   PRO A 105     -16.740  -9.554  -3.750  1.00 10.00      A   
ATOM    287  O   PRO A 105     -15.943  -9.494  -4.682  1.00 10.00      A   
ATOM    288  N   ILE A 106     -16.916 -10.663  -3.031  1.00 10.00      A   
ATOM    289  HN  ILE A 106     -17.553 -10.661  -2.285  1.00 10.00      A   
ATOM    290  CA  ILE A 106     -16.167 -11.884  -3.325  1.00 10.00      A   
ATOM    291  CB  ILE A 106     -14.829 -11.977  -2.550  1.00 10.00      A   
ATOM    292  CG1 ILE A 106     -14.843 -11.158  -1.246  1.00 10.00      A   
ATOM    293  CG2 ILE A 106     -13.643 -11.636  -3.440  1.00 10.00      A   
ATOM    294  CD1 ILE A 106     -14.253  -9.766  -1.360  1.00 10.00      A   
ATOM    295  C   ILE A 106     -16.969 -13.144  -3.022  1.00 10.00      A   
ATOM    296  O   ILE A 106     -17.656 -13.230  -2.000  1.00 10.00      A   
ATOM    297  N   LYS A 107     -16.882 -14.112  -3.923  1.00 10.00      A   
ATOM    298  HN  LYS A 107     -16.354 -13.959  -4.741  1.00 10.00      A   
ATOM    299  CA  LYS A 107     -17.548 -15.392  -3.752  1.00 10.00      A   
ATOM    300  CB  LYS A 107     -18.448 -15.703  -4.953  1.00 10.00      A   
ATOM    301  CG  LYS A 107     -19.538 -14.671  -5.199  1.00 10.00      A   
ATOM    302  CD  LYS A 107     -20.255 -14.919  -6.517  1.00 10.00      A   
ATOM    303  CE  LYS A 107     -19.915 -13.852  -7.548  1.00 10.00      A   
ATOM    304  NZ  LYS A 107     -18.658 -14.153  -8.284  1.00 10.00      A   
ATOM    305  HZ1 LYS A 107     -18.749 -15.053  -8.798  1.00 10.00      A   
ATOM    306  HZ2 LYS A 107     -17.853 -14.229  -7.619  1.00 10.00      A   
ATOM    307  HZ3 LYS A 107     -18.453 -13.397  -8.967  1.00 10.00      A   
ATOM    308  C   LYS A 107     -16.482 -16.471  -3.601  1.00 10.00      A   
ATOM    309  O   LYS A 107     -15.384 -16.335  -4.141  1.00 10.00      A   
ATOM    310  N   ARG A 108     -16.795 -17.534  -2.872  1.00 10.00      A   
ATOM    311  HN  ARG A 108     -17.687 -17.588  -2.461  1.00 10.00      A   
ATOM    312  CA  ARG A 108     -15.834 -18.617  -2.655  1.00 10.00      A   
ATOM    313  CB  ARG A 108     -16.416 -19.703  -1.756  1.00 10.00      A   
ATOM    314  CG  ARG A 108     -15.513 -20.110  -0.603  1.00 10.00      A   
ATOM    315  CD  ARG A 108     -16.142 -21.220   0.227  1.00 10.00      A   
ATOM    316  NE  ARG A 108     -15.987 -22.536  -0.400  1.00 10.00      A   
ATOM    317  HE  ARG A 108     -15.075 -22.885  -0.488  1.00 10.00      A   
ATOM    318  CZ  ARG A 108     -17.005 -23.283  -0.832  1.00 10.00      A   
ATOM    319  NH1 ARG A 108     -18.251 -22.829  -0.752  1.00 10.00      A   
ATOM    320 HH11 ARG A 108     -18.445 -21.881  -0.357  1.00 10.00      A   
ATOM    321 HH12 ARG A 108     -19.048 -23.422  -1.082  1.00 10.00      A   
ATOM    322  NH2 ARG A 108     -16.773 -24.481  -1.358  1.00 10.00      A   
ATOM    323 HH21 ARG A 108     -15.798 -24.842  -1.440  1.00 10.00      A   
ATOM    324 HH22 ARG A 108     -17.571 -25.071  -1.685  1.00 10.00      A   
ATOM    325  C   ARG A 108     -15.349 -19.225  -3.969  1.00 10.00      A   
ATOM    326  O   ARG A 108     -14.171 -19.554  -4.108  1.00 10.00      A   
ATOM    327  N   ALA A 109     -16.260 -19.358  -4.930  1.00 10.00      A   
ATOM    328  HN  ALA A 109     -17.178 -19.066  -4.758  1.00 10.00      A   
ATOM    329  CA  ALA A 109     -15.929 -19.926  -6.234  1.00 10.00      A   
ATOM    330  CB  ALA A 109     -17.169 -20.000  -7.109  1.00 10.00      A   
ATOM    331  C   ALA A 109     -14.846 -19.113  -6.931  1.00 10.00      A   
ATOM    332  O   ALA A 109     -13.952 -19.671  -7.571  1.00 10.00      A   
ATOM    333  N   ASP A 110     -14.927 -17.796  -6.786  1.00 10.00      A   
ATOM    334  HN  ASP A 110     -15.654 -17.420  -6.250  1.00 10.00      A   
ATOM    335  CA  ASP A 110     -13.964 -16.892  -7.400  1.00 10.00      A   
ATOM    336  CB  ASP A 110     -14.365 -15.426  -7.179  1.00 10.00      A   
ATOM    337  CG  ASP A 110     -15.832 -15.143  -7.446  1.00 10.00      A   
ATOM    338  OD1 ASP A 110     -16.436 -15.830  -8.296  1.00 10.00      A   
ATOM    339  OD2 ASP A 110     -16.394 -14.232  -6.803  1.00 10.00      A   
ATOM    340  C   ASP A 110     -12.584 -17.125  -6.808  1.00 10.00      A   
ATOM    341  O   ASP A 110     -11.615 -17.339  -7.531  1.00 10.00      A   
ATOM    342  N   ILE A 111     -12.512 -17.101  -5.483  1.00 10.00      A   
ATOM    343  HN  ILE A 111     -13.332 -16.935  -4.968  1.00 10.00      A   
ATOM    344  CA  ILE A 111     -11.256 -17.301  -4.768  1.00 10.00      A   
ATOM    345  CB  ILE A 111     -11.472 -17.253  -3.240  1.00 10.00      A   
ATOM    346  CG1 ILE A 111     -12.255 -15.995  -2.849  1.00 10.00      A   
ATOM    347  CG2 ILE A 111     -10.138 -17.299  -2.507  1.00 10.00      A   
ATOM    348  CD1 ILE A 111     -12.776 -16.014  -1.427  1.00 10.00      A   
ATOM    349  C   ILE A 111     -10.601 -18.632  -5.145  1.00 10.00      A   
ATOM    350  O   ILE A 111      -9.398 -18.691  -5.420  1.00 10.00      A   
ATOM    351  N   LEU A 112     -11.405 -19.690  -5.180  1.00 10.00      A   
ATOM    352  HN  LEU A 112     -12.361 -19.567  -4.980  1.00 10.00      A   
ATOM    353  CA  LEU A 112     -10.918 -21.026  -5.508  1.00 10.00      A   
ATOM    354  CB  LEU A 112     -12.046 -22.055  -5.363  1.00 10.00      A   
ATOM    355  CG  LEU A 112     -12.618 -22.255  -3.955  1.00 10.00      A   
ATOM    356  CD1 LEU A 112     -13.961 -22.965  -4.026  1.00 10.00      A   
ATOM    357  CD2 LEU A 112     -11.649 -23.045  -3.092  1.00 10.00      A   
ATOM    358  C   LEU A 112     -10.342 -21.098  -6.922  1.00 10.00      A   
ATOM    359  O   LEU A 112      -9.314 -21.734  -7.154  1.00 10.00      A   
ATOM    360  N   LYS A 113     -11.005 -20.429  -7.853  1.00 10.00      A   
ATOM    361  HN  LYS A 113     -11.803 -19.917  -7.592  1.00 10.00      A   
ATOM    362  CA  LYS A 113     -10.596 -20.435  -9.253  1.00 10.00      A   
ATOM    363  CB  LYS A 113     -11.823 -20.145 -10.128  1.00 10.00      A   
ATOM    364  CG  LYS A 113     -11.577 -20.169 -11.628  1.00 10.00      A   
ATOM    365  CD  LYS A 113     -12.743 -19.541 -12.376  1.00 10.00      A   
ATOM    366  CE  LYS A 113     -12.556 -19.627 -13.881  1.00 10.00      A   
ATOM    367  NZ  LYS A 113     -12.732 -21.013 -14.386  1.00 10.00      A   
ATOM    368  HZ1 LYS A 113     -12.798 -21.007 -15.423  1.00 10.00      A   
ATOM    369  HZ2 LYS A 113     -13.602 -21.430 -13.998  1.00 10.00      A   
ATOM    370  HZ3 LYS A 113     -11.922 -21.604 -14.106  1.00 10.00      A   
ATOM    371  C   LYS A 113      -9.490 -19.418  -9.556  1.00 10.00      A   
ATOM    372  O   LYS A 113      -8.691 -19.616 -10.473  1.00 10.00      A   
ATOM    373  N   HIS A 114      -9.442 -18.341  -8.788  1.00 10.00      A   
ATOM    374  HN  HIS A 114     -10.094 -18.242  -8.057  1.00 10.00      A   
ATOM    375  CA  HIS A 114      -8.461 -17.284  -9.017  1.00 10.00      A   
ATOM    376  CB  HIS A 114      -9.020 -15.915  -8.621  1.00 10.00      A   
ATOM    377  CG  HIS A 114      -9.850 -15.262  -9.686  1.00 10.00      A   
ATOM    378  ND1 HIS A 114      -9.433 -14.175 -10.422  1.00 10.00      A   
ATOM    379  HD1 HIS A 114      -8.562 -13.723 -10.345  1.00 10.00      A   
ATOM    380  CD2 HIS A 114     -11.101 -15.550 -10.126  1.00 10.00      A   
ATOM    381  CE1 HIS A 114     -10.415 -13.847 -11.268  1.00 10.00      A   
ATOM    382  NE2 HIS A 114     -11.453 -14.652 -11.131  1.00 10.00      A   
ATOM    383  C   HIS A 114      -7.102 -17.509  -8.358  1.00 10.00      A   
ATOM    384  O   HIS A 114      -6.067 -17.272  -8.985  1.00 10.00      A   
ATOM    385  N   VAL A 115      -7.085 -17.951  -7.104  1.00 10.00      A   
ATOM    386  HN  VAL A 115      -7.930 -18.148  -6.644  1.00 10.00      A   
ATOM    387  CA  VAL A 115      -5.812 -18.139  -6.404  1.00 10.00      A   
ATOM    388  CB  VAL A 115      -5.521 -17.003  -5.396  1.00 10.00      A   
ATOM    389  CG1 VAL A 115      -4.829 -15.836  -6.083  1.00 10.00      A   
ATOM    390  CG2 VAL A 115      -6.800 -16.541  -4.710  1.00 10.00      A   
ATOM    391  C   VAL A 115      -5.657 -19.487  -5.704  1.00 10.00      A   
ATOM    392  O   VAL A 115      -4.537 -19.977  -5.565  1.00 10.00      A   
ATOM    393  N   ILE A 116      -6.757 -20.081  -5.257  1.00 10.00      A   
ATOM    394  HN  ILE A 116      -7.630 -19.656  -5.403  1.00 10.00      A   
ATOM    395  CA  ILE A 116      -6.692 -21.362  -4.548  1.00 10.00      A   
ATOM    396  CB  ILE A 116      -8.054 -21.768  -3.945  1.00 10.00      A   
ATOM    397  CG1 ILE A 116      -8.477 -20.763  -2.868  1.00 10.00      A   
ATOM    398  CG2 ILE A 116      -8.001 -23.174  -3.368  1.00 10.00      A   
ATOM    399  CD1 ILE A 116      -7.493 -20.635  -1.722  1.00 10.00      A   
ATOM    400  C   ILE A 116      -6.117 -22.487  -5.414  1.00 10.00      A   
ATOM    401  O   ILE A 116      -5.031 -23.000  -5.131  1.00 10.00      A   
ATOM    402  N   GLY A 117      -6.845 -22.870  -6.456  1.00 10.00      A   
ATOM    403  HN  GLY A 117      -7.709 -22.432  -6.626  1.00 10.00      A   
ATOM    404  CA  GLY A 117      -6.385 -23.923  -7.345  1.00 10.00      A   
ATOM    405  C   GLY A 117      -6.253 -25.275  -6.662  1.00 10.00      A   
ATOM    406  O   GLY A 117      -7.251 -25.948  -6.394  1.00 10.00      A   
ATOM    407  N   ASP A 118      -5.018 -25.670  -6.370  1.00 10.00      A   
ATOM    408  HN  ASP A 118      -4.263 -25.079  -6.588  1.00 10.00      A   
ATOM    409  CA  ASP A 118      -4.750 -26.955  -5.729  1.00 10.00      A   
ATOM    410  CB  ASP A 118      -3.424 -27.543  -6.219  1.00 10.00      A   
ATOM    411  CG  ASP A 118      -2.214 -26.802  -5.685  1.00 10.00      A   
ATOM    412  OD1 ASP A 118      -1.634 -27.246  -4.668  1.00 10.00      A   
ATOM    413  OD2 ASP A 118      -1.837 -25.777  -6.284  1.00 10.00      A   
ATOM    414  C   ASP A 118      -4.726 -26.838  -4.210  1.00 10.00      A   
ATOM    415  O   ASP A 118      -4.763 -27.845  -3.505  1.00 10.00      A   
ATOM    416  N   TYR A 119      -4.687 -25.612  -3.707  1.00 10.00      A   
ATOM    417  HN  TYR A 119      -4.685 -24.842  -4.319  1.00 10.00      A   
ATOM    418  CA  TYR A 119      -4.643 -25.375  -2.266  1.00 10.00      A   
ATOM    419  CB  TYR A 119      -4.065 -23.992  -1.960  1.00 10.00      A   
ATOM    420  CG  TYR A 119      -2.568 -23.891  -2.151  1.00 10.00      A   
ATOM    421  CD1 TYR A 119      -1.707 -23.908  -1.061  1.00 10.00      A   
ATOM    422  CD2 TYR A 119      -2.013 -23.776  -3.420  1.00 10.00      A   
ATOM    423  CE1 TYR A 119      -0.337 -23.811  -1.228  1.00 10.00      A   
ATOM    424  CE2 TYR A 119      -0.646 -23.682  -3.597  1.00 10.00      A   
ATOM    425  CZ  TYR A 119       0.187 -23.698  -2.499  1.00 10.00      A   
ATOM    426  OH  TYR A 119       1.550 -23.598  -2.674  1.00 10.00      A   
ATOM    427  HH  TYR A 119       2.000 -24.224  -2.089  1.00 10.00      A   
ATOM    428  C   TYR A 119      -6.017 -25.534  -1.617  1.00 10.00      A   
ATOM    429  O   TYR A 119      -6.250 -25.051  -0.508  1.00 10.00      A   
ATOM    430  N   LYS A 120      -6.922 -26.225  -2.299  1.00 10.00      A   
ATOM    431  HN  LYS A 120      -6.677 -26.603  -3.169  1.00 10.00      A   
ATOM    432  CA  LYS A 120      -8.265 -26.437  -1.779  1.00 10.00      A   
ATOM    433  CB  LYS A 120      -9.295 -26.632  -2.897  1.00 10.00      A   
ATOM    434  CG  LYS A 120      -8.968 -27.726  -3.900  1.00 10.00      A   
ATOM    435  CD  LYS A 120     -10.146 -27.966  -4.832  1.00 10.00      A   
ATOM    436  CE  LYS A 120      -9.774 -28.872  -5.994  1.00 10.00      A   
ATOM    437  NZ  LYS A 120      -8.930 -28.174  -6.999  1.00 10.00      A   
ATOM    438  HZ1 LYS A 120      -9.359 -27.263  -7.256  1.00 10.00      A   
ATOM    439  HZ2 LYS A 120      -8.842 -28.754  -7.857  1.00 10.00      A   
ATOM    440  HZ3 LYS A 120      -7.979 -28.000  -6.613  1.00 10.00      A   
ATOM    441  C   LYS A 120      -8.310 -27.583  -0.773  1.00 10.00      A   
ATOM    442  O   LYS A 120      -9.347 -27.847  -0.167  1.00 10.00      A   
ATOM    443  N   ASP A 121      -7.180 -28.250  -0.586  1.00 10.00      A   
ATOM    444  HN  ASP A 121      -6.375 -27.988  -1.087  1.00 10.00      A   
ATOM    445  CA  ASP A 121      -7.098 -29.354   0.364  1.00 10.00      A   
ATOM    446  CB  ASP A 121      -5.939 -30.318   0.050  1.00 10.00      A   
ATOM    447  CG  ASP A 121      -4.641 -29.646  -0.378  1.00 10.00      A   
ATOM    448  OD1 ASP A 121      -3.815 -30.320  -1.036  1.00 10.00      A   
ATOM    449  OD2 ASP A 121      -4.441 -28.450  -0.078  1.00 10.00      A   
ATOM    450  C   ASP A 121      -7.007 -28.829   1.793  1.00 10.00      A   
ATOM    451  O   ASP A 121      -7.600 -29.389   2.715  1.00 10.00      A   
ATOM    452  N   ILE A 122      -6.269 -27.742   1.963  1.00 10.00      A   
ATOM    453  HN  ILE A 122      -5.803 -27.360   1.185  1.00 10.00      A   
ATOM    454  CA  ILE A 122      -6.100 -27.111   3.268  1.00 10.00      A   
ATOM    455  CB  ILE A 122      -4.612 -26.830   3.563  1.00 10.00      A   
ATOM    456  CG1 ILE A 122      -3.973 -26.057   2.402  1.00 10.00      A   
ATOM    457  CG2 ILE A 122      -3.863 -28.130   3.828  1.00 10.00      A   
ATOM    458  CD1 ILE A 122      -2.556 -25.603   2.670  1.00 10.00      A   
ATOM    459  C   ILE A 122      -6.872 -25.795   3.316  1.00 10.00      A   
ATOM    460  O   ILE A 122      -6.689 -24.983   4.225  1.00 10.00      A   
ATOM    461  N   PHE A 123      -7.752 -25.619   2.332  1.00 10.00      A   
ATOM    462  HN  PHE A 123      -7.851 -26.329   1.666  1.00 10.00      A   
ATOM    463  CA  PHE A 123      -8.573 -24.414   2.195  1.00 10.00      A   
ATOM    464  CB  PHE A 123      -9.586 -24.559   1.052  1.00 10.00      A   
ATOM    465  CG  PHE A 123     -10.500 -23.378   0.886  1.00 10.00      A   
ATOM    466  CD1 PHE A 123     -10.016 -22.168   0.417  1.00 10.00      A   
ATOM    467  CD2 PHE A 123     -11.846 -23.479   1.201  1.00 10.00      A   
ATOM    468  CE1 PHE A 123     -10.856 -21.081   0.265  1.00 10.00      A   
ATOM    469  CE2 PHE A 123     -12.691 -22.397   1.052  1.00 10.00      A   
ATOM    470  CZ  PHE A 123     -12.196 -21.196   0.584  1.00 10.00      A   
ATOM    471  C   PHE A 123      -9.259 -23.953   3.491  1.00 10.00      A   
ATOM    472  O   PHE A 123      -9.123 -22.790   3.861  1.00 10.00      A   
ATOM    473  N   PRO A 124     -10.010 -24.834   4.196  1.00 10.00      A   
ATOM    474  CA  PRO A 124     -10.706 -24.460   5.440  1.00 10.00      A   
ATOM    475  CB  PRO A 124     -11.152 -25.806   6.010  1.00 10.00      A   
ATOM    476  CG  PRO A 124     -11.346 -26.654   4.804  1.00 10.00      A   
ATOM    477  CD  PRO A 124     -10.266 -26.247   3.841  1.00 10.00      A   
ATOM    478  C   PRO A 124      -9.812 -23.729   6.441  1.00 10.00      A   
ATOM    479  O   PRO A 124     -10.245 -22.772   7.087  1.00 10.00      A   
ATOM    480  N   ASP A 125      -8.566 -24.169   6.563  1.00 10.00      A   
ATOM    481  HN  ASP A 125      -8.266 -24.918   6.007  1.00 10.00      A   
ATOM    482  CA  ASP A 125      -7.632 -23.545   7.493  1.00 10.00      A   
ATOM    483  CB  ASP A 125      -6.575 -24.544   7.967  1.00 10.00      A   
ATOM    484  CG  ASP A 125      -5.728 -23.991   9.098  1.00 10.00      A   
ATOM    485  OD1 ASP A 125      -6.208 -23.974  10.251  1.00 10.00      A   
ATOM    486  OD2 ASP A 125      -4.578 -23.580   8.843  1.00 10.00      A   
ATOM    487  C   ASP A 125      -6.961 -22.335   6.860  1.00 10.00      A   
ATOM    488  O   ASP A 125      -6.803 -21.296   7.500  1.00 10.00      A   
ATOM    489  N   LEU A 126      -6.588 -22.475   5.593  1.00 10.00      A   
ATOM    490  HN  LEU A 126      -6.759 -23.330   5.139  1.00 10.00      A   
ATOM    491  CA  LEU A 126      -5.929 -21.404   4.853  1.00 10.00      A   
ATOM    492  CB  LEU A 126      -5.594 -21.880   3.436  1.00 10.00      A   
ATOM    493  CG  LEU A 126      -4.528 -21.084   2.683  1.00 10.00      A   
ATOM    494  CD1 LEU A 126      -3.151 -21.337   3.279  1.00 10.00      A   
ATOM    495  CD2 LEU A 126      -4.548 -21.434   1.203  1.00 10.00      A   
ATOM    496  C   LEU A 126      -6.812 -20.159   4.792  1.00 10.00      A   
ATOM    497  O   LEU A 126      -6.344 -19.038   4.997  1.00 10.00      A   
ATOM    498  N   PHE A 127      -8.095 -20.373   4.527  1.00 10.00      A   
ATOM    499  HN  PHE A 127      -8.405 -21.297   4.383  1.00 10.00      A   
ATOM    500  CA  PHE A 127      -9.059 -19.285   4.436  1.00 10.00      A   
ATOM    501  CB  PHE A 127     -10.412 -19.821   3.956  1.00 10.00      A   
ATOM    502  CG  PHE A 127     -11.447 -18.760   3.703  1.00 10.00      A   
ATOM    503  CD1 PHE A 127     -11.331 -17.905   2.618  1.00 10.00      A   
ATOM    504  CD2 PHE A 127     -12.537 -18.621   4.546  1.00 10.00      A   
ATOM    505  CE1 PHE A 127     -12.283 -16.931   2.380  1.00 10.00      A   
ATOM    506  CE2 PHE A 127     -13.492 -17.650   4.315  1.00 10.00      A   
ATOM    507  CZ  PHE A 127     -13.365 -16.804   3.230  1.00 10.00      A   
ATOM    508  C   PHE A 127      -9.219 -18.579   5.780  1.00 10.00      A   
ATOM    509  O   PHE A 127      -9.204 -17.351   5.851  1.00 10.00      A   
ATOM    510  N   LYS A 128      -9.354 -19.363   6.844  1.00 10.00      A   
ATOM    511  HN  LYS A 128      -9.341 -20.336   6.726  1.00 10.00      A   
ATOM    512  CA  LYS A 128      -9.520 -18.808   8.183  1.00 10.00      A   
ATOM    513  CB  LYS A 128      -9.879 -19.904   9.188  1.00 10.00      A   
ATOM    514  CG  LYS A 128     -10.644 -19.394  10.399  1.00 10.00      A   
ATOM    515  CD  LYS A 128     -10.837 -20.480  11.444  1.00 10.00      A   
ATOM    516  CE  LYS A 128      -9.530 -20.819  12.143  1.00 10.00      A   
ATOM    517  NZ  LYS A 128      -9.753 -21.652  13.351  1.00 10.00      A   
ATOM    518  HZ1 LYS A 128     -10.403 -21.170  14.007  1.00 10.00      A   
ATOM    519  HZ2 LYS A 128      -8.853 -21.819  13.841  1.00 10.00      A   
ATOM    520  HZ3 LYS A 128     -10.163 -22.569  13.088  1.00 10.00      A   
ATOM    521  C   LYS A 128      -8.261 -18.066   8.626  1.00 10.00      A   
ATOM    522  O   LYS A 128      -8.337 -17.041   9.309  1.00 10.00      A   
ATOM    523  N   ARG A 129      -7.108 -18.591   8.233  1.00 10.00      A   
ATOM    524  HN  ARG A 129      -7.116 -19.423   7.708  1.00 10.00      A   
ATOM    525  CA  ARG A 129      -5.831 -17.979   8.571  1.00 10.00      A   
ATOM    526  CB  ARG A 129      -4.680 -18.890   8.141  1.00 10.00      A   
ATOM    527  CG  ARG A 129      -3.348 -18.574   8.801  1.00 10.00      A   
ATOM    528  CD  ARG A 129      -2.239 -19.465   8.262  1.00 10.00      A   
ATOM    529  NE  ARG A 129      -2.558 -20.889   8.392  1.00 10.00      A   
ATOM    530  HE  ARG A 129      -3.508 -21.134   8.458  1.00 10.00      A   
ATOM    531  CZ  ARG A 129      -1.643 -21.857   8.426  1.00 10.00      A   
ATOM    532  NH1 ARG A 129      -0.353 -21.561   8.344  1.00 10.00      A   
ATOM    533 HH11 ARG A 129       0.364 -22.318   8.375  1.00 10.00      A   
ATOM    534 HH12 ARG A 129      -0.045 -20.567   8.255  1.00 10.00      A   
ATOM    535  NH2 ARG A 129      -2.022 -23.124   8.540  1.00 10.00      A   
ATOM    536 HH21 ARG A 129      -3.047 -23.366   8.602  1.00 10.00      A   
ATOM    537 HH22 ARG A 129      -1.310 -23.886   8.578  1.00 10.00      A   
ATOM    538  C   ARG A 129      -5.707 -16.618   7.893  1.00 10.00      A   
ATOM    539  O   ARG A 129      -5.216 -15.655   8.485  1.00 10.00      A   
ATOM    540  N   ALA A 130      -6.167 -16.545   6.651  1.00 10.00      A   
ATOM    541  HN  ALA A 130      -6.541 -17.351   6.229  1.00 10.00      A   
ATOM    542  CA  ALA A 130      -6.125 -15.304   5.894  1.00 10.00      A   
ATOM    543  CB  ALA A 130      -6.420 -15.565   4.426  1.00 10.00      A   
ATOM    544  C   ALA A 130      -7.113 -14.297   6.471  1.00 10.00      A   
ATOM    545  O   ALA A 130      -6.822 -13.104   6.553  1.00 10.00      A   
ATOM    546  N   ALA A 131      -8.274 -14.794   6.887  1.00 10.00      A   
ATOM    547  HN  ALA A 131      -8.441 -15.758   6.794  1.00 10.00      A   
ATOM    548  CA  ALA A 131      -9.317 -13.950   7.463  1.00 10.00      A   
ATOM    549  CB  ALA A 131     -10.541 -14.778   7.818  1.00 10.00      A   
ATOM    550  C   ALA A 131      -8.811 -13.189   8.687  1.00 10.00      A   
ATOM    551  O   ALA A 131      -9.001 -11.975   8.793  1.00 10.00      A   
ATOM    552  N   GLU A 132      -8.154 -13.899   9.602  1.00 10.00      A   
ATOM    553  HN  GLU A 132      -8.028 -14.864   9.465  1.00 10.00      A   
ATOM    554  CA  GLU A 132      -7.627 -13.270  10.808  1.00 10.00      A   
ATOM    555  CB  GLU A 132      -7.204 -14.301  11.862  1.00 10.00      A   
ATOM    556  CG  GLU A 132      -5.954 -15.093  11.513  1.00 10.00      A   
ATOM    557  CD  GLU A 132      -5.141 -15.464  12.735  1.00 10.00      A   
ATOM    558  OE1 GLU A 132      -4.941 -16.672  12.980  1.00 10.00      A   
ATOM    559  OE2 GLU A 132      -4.689 -14.547  13.456  1.00 10.00      A   
ATOM    560  C   GLU A 132      -6.482 -12.319  10.469  1.00 10.00      A   
ATOM    561  O   GLU A 132      -6.292 -11.304  11.132  1.00 10.00      A   
ATOM    562  N   ARG A 133      -5.722 -12.651   9.428  1.00 10.00      A   
ATOM    563  HN  ARG A 133      -5.915 -13.482   8.941  1.00 10.00      A   
ATOM    564  CA  ARG A 133      -4.613 -11.808   8.996  1.00 10.00      A   
ATOM    565  CB  ARG A 133      -3.785 -12.502   7.910  1.00 10.00      A   
ATOM    566  CG  ARG A 133      -2.729 -13.453   8.446  1.00 10.00      A   
ATOM    567  CD  ARG A 133      -1.704 -12.712   9.291  1.00 10.00      A   
ATOM    568  NE  ARG A 133      -1.045 -13.596  10.250  1.00 10.00      A   
ATOM    569  HE  ARG A 133      -0.140 -13.920  10.019  1.00 10.00      A   
ATOM    570  CZ  ARG A 133      -1.595 -13.998  11.396  1.00 10.00      A   
ATOM    571  NH1 ARG A 133      -2.798 -13.553  11.754  1.00 10.00      A   
ATOM    572 HH11 ARG A 133      -3.309 -12.882  11.148  1.00 10.00      A   
ATOM    573 HH12 ARG A 133      -3.246 -13.886  12.644  1.00 10.00      A   
ATOM    574  NH2 ARG A 133      -0.934 -14.833  12.185  1.00 10.00      A   
ATOM    575 HH21 ARG A 133       0.017 -15.171  11.914  1.00 10.00      A   
ATOM    576 HH22 ARG A 133      -1.361 -15.162  13.078  1.00 10.00      A   
ATOM    577  C   ARG A 133      -5.147 -10.486   8.471  1.00 10.00      A   
ATOM    578  O   ARG A 133      -4.634  -9.416   8.801  1.00 10.00      A   
ATOM    579  N   LEU A 134      -6.199 -10.580   7.671  1.00 10.00      A   
ATOM    580  HN  LEU A 134      -6.557 -11.474   7.465  1.00 10.00      A   
ATOM    581  CA  LEU A 134      -6.841  -9.417   7.081  1.00 10.00      A   
ATOM    582  CB  LEU A 134      -7.985  -9.880   6.175  1.00 10.00      A   
ATOM    583  CG  LEU A 134      -8.587  -8.844   5.227  1.00 10.00      A   
ATOM    584  CD1 LEU A 134      -7.546  -8.353   4.233  1.00 10.00      A   
ATOM    585  CD2 LEU A 134      -9.786  -9.433   4.503  1.00 10.00      A   
ATOM    586  C   LEU A 134      -7.371  -8.484   8.170  1.00 10.00      A   
ATOM    587  O   LEU A 134      -7.247  -7.265   8.075  1.00 10.00      A   
ATOM    588  N   GLN A 135      -7.942  -9.069   9.212  1.00 10.00      A   
ATOM    589  HN  GLN A 135      -8.008 -10.048   9.232  1.00 10.00      A   
ATOM    590  CA  GLN A 135      -8.490  -8.300  10.321  1.00 10.00      A   
ATOM    591  CB  GLN A 135      -9.432  -9.181  11.151  1.00 10.00      A   
ATOM    592  CG  GLN A 135      -9.853  -8.590  12.490  1.00 10.00      A   
ATOM    593  CD  GLN A 135     -10.833  -7.442  12.354  1.00 10.00      A   
ATOM    594  OE1 GLN A 135     -12.046  -7.647  12.333  1.00 10.00      A   
ATOM    595  NE2 GLN A 135     -10.315  -6.225  12.275  1.00 10.00      A   
ATOM    596 HE21 GLN A 135      -9.337  -6.136  12.309  1.00 10.00      A   
ATOM    597 HE22 GLN A 135     -10.930  -5.461  12.190  1.00 10.00      A   
ATOM    598  C   GLN A 135      -7.384  -7.735  11.211  1.00 10.00      A   
ATOM    599  O   GLN A 135      -7.476  -6.605  11.690  1.00 10.00      A   
ATOM    600  N   TYR A 136      -6.339  -8.520  11.411  1.00 10.00      A   
ATOM    601  HN  TYR A 136      -6.315  -9.402  10.981  1.00 10.00      A   
ATOM    602  CA  TYR A 136      -5.232  -8.123  12.267  1.00 10.00      A   
ATOM    603  CB  TYR A 136      -4.379  -9.338  12.643  1.00 10.00      A   
ATOM    604  CG  TYR A 136      -3.441  -9.098  13.806  1.00 10.00      A   
ATOM    605  CD1 TYR A 136      -2.063  -9.170  13.641  1.00 10.00      A   
ATOM    606  CD2 TYR A 136      -3.935  -8.799  15.069  1.00 10.00      A   
ATOM    607  CE1 TYR A 136      -1.205  -8.950  14.702  1.00 10.00      A   
ATOM    608  CE2 TYR A 136      -3.084  -8.577  16.134  1.00 10.00      A   
ATOM    609  CZ  TYR A 136      -1.721  -8.654  15.945  1.00 10.00      A   
ATOM    610  OH  TYR A 136      -0.871  -8.435  17.005  1.00 10.00      A   
ATOM    611  HH  TYR A 136      -0.147  -7.865  16.723  1.00 10.00      A   
ATOM    612  C   TYR A 136      -4.355  -7.023  11.672  1.00 10.00      A   
ATOM    613  O   TYR A 136      -4.072  -6.032  12.338  1.00 10.00      A   
ATOM    614  N   VAL A 137      -3.931  -7.179  10.424  1.00 10.00      A   
ATOM    615  HN  VAL A 137      -4.214  -7.967   9.907  1.00 10.00      A   
ATOM    616  CA  VAL A 137      -3.043  -6.191   9.815  1.00 10.00      A   
ATOM    617  CB  VAL A 137      -1.896  -6.845   9.005  1.00 10.00      A   
ATOM    618  CG1 VAL A 137      -2.405  -7.478   7.718  1.00 10.00      A   
ATOM    619  CG2 VAL A 137      -0.782  -5.848   8.724  1.00 10.00      A   
ATOM    620  C   VAL A 137      -3.756  -5.110   8.994  1.00 10.00      A   
ATOM    621  O   VAL A 137      -3.324  -3.959   8.982  1.00 10.00      A   
ATOM    622  N   PHE A 138      -4.847  -5.459   8.326  1.00 10.00      A   
ATOM    623  HN  PHE A 138      -5.183  -6.378   8.387  1.00 10.00      A   
ATOM    624  CA  PHE A 138      -5.558  -4.485   7.499  1.00 10.00      A   
ATOM    625  CB  PHE A 138      -5.871  -5.060   6.116  1.00 10.00      A   
ATOM    626  CG  PHE A 138      -4.652  -5.319   5.277  1.00 10.00      A   
ATOM    627  CD1 PHE A 138      -3.789  -4.285   4.945  1.00 10.00      A   
ATOM    628  CD2 PHE A 138      -4.368  -6.594   4.819  1.00 10.00      A   
ATOM    629  CE1 PHE A 138      -2.668  -4.518   4.173  1.00 10.00      A   
ATOM    630  CE2 PHE A 138      -3.248  -6.836   4.046  1.00 10.00      A   
ATOM    631  CZ  PHE A 138      -2.397  -5.796   3.723  1.00 10.00      A   
ATOM    632  C   PHE A 138      -6.825  -3.958   8.162  1.00 10.00      A   
ATOM    633  O   PHE A 138      -7.420  -2.988   7.690  1.00 10.00      A   
ATOM    634  N   GLY A 139      -7.233  -4.591   9.256  1.00 10.00      A   
ATOM    635  HN  GLY A 139      -6.715  -5.351   9.593  1.00 10.00      A   
ATOM    636  CA  GLY A 139      -8.431  -4.164   9.955  1.00 10.00      A   
ATOM    637  C   GLY A 139      -9.689  -4.427   9.149  1.00 10.00      A   
ATOM    638  O   GLY A 139     -10.626  -3.623   9.157  1.00 10.00      A   
ATOM    639  N   TYR A 140      -9.708  -5.550   8.445  1.00 10.00      A   
ATOM    640  HN  TYR A 140      -8.932  -6.149   8.479  1.00 10.00      A   
ATOM    641  CA  TYR A 140     -10.850  -5.918   7.628  1.00 10.00      A   
ATOM    642  CB  TYR A 140     -10.417  -6.135   6.180  1.00 10.00      A   
ATOM    643  CG  TYR A 140     -10.411  -4.894   5.320  1.00 10.00      A   
ATOM    644  CD1 TYR A 140     -11.555  -4.118   5.168  1.00 10.00      A   
ATOM    645  CD2 TYR A 140      -9.267  -4.513   4.634  1.00 10.00      A   
ATOM    646  CE1 TYR A 140     -11.557  -2.999   4.358  1.00 10.00      A   
ATOM    647  CE2 TYR A 140      -9.258  -3.394   3.827  1.00 10.00      A   
ATOM    648  CZ  TYR A 140     -10.405  -2.643   3.689  1.00 10.00      A   
ATOM    649  OH  TYR A 140     -10.404  -1.537   2.869  1.00 10.00      A   
ATOM    650  HH  TYR A 140     -10.607  -1.814   1.967  1.00 10.00      A   
ATOM    651  C   TYR A 140     -11.509  -7.188   8.146  1.00 10.00      A   
ATOM    652  O   TYR A 140     -10.907  -8.262   8.133  1.00 10.00      A   
ATOM    653  N   LYS A 141     -12.741  -7.056   8.605  1.00 10.00      A   
ATOM    654  HN  LYS A 141     -13.160  -6.164   8.608  1.00 10.00      A   
ATOM    655  CA  LYS A 141     -13.495  -8.190   9.107  1.00 10.00      A   
ATOM    656  CB  LYS A 141     -14.572  -7.724  10.089  1.00 10.00      A   
ATOM    657  CG  LYS A 141     -15.266  -8.853  10.833  1.00 10.00      A   
ATOM    658  CD  LYS A 141     -16.278  -8.317  11.832  1.00 10.00      A   
ATOM    659  CE  LYS A 141     -16.958  -9.448  12.586  1.00 10.00      A   
ATOM    660  NZ  LYS A 141     -17.904  -8.943  13.614  1.00 10.00      A   
ATOM    661  HZ1 LYS A 141     -17.403  -8.341  14.297  1.00 10.00      A   
ATOM    662  HZ2 LYS A 141     -18.337  -9.739  14.124  1.00 10.00      A   
ATOM    663  HZ3 LYS A 141     -18.660  -8.384  13.165  1.00 10.00      A   
ATOM    664  C   LYS A 141     -14.129  -8.934   7.939  1.00 10.00      A   
ATOM    665  O   LYS A 141     -15.108  -8.471   7.348  1.00 10.00      A   
ATOM    666  N   LEU A 142     -13.547 -10.070   7.594  1.00 10.00      A   
ATOM    667  HN  LEU A 142     -12.765 -10.373   8.100  1.00 10.00      A   
ATOM    668  CA  LEU A 142     -14.038 -10.881   6.492  1.00 10.00      A   
ATOM    669  CB  LEU A 142     -12.896 -11.697   5.880  1.00 10.00      A   
ATOM    670  CG  LEU A 142     -13.260 -12.580   4.685  1.00 10.00      A   
ATOM    671  CD1 LEU A 142     -13.622 -11.732   3.476  1.00 10.00      A   
ATOM    672  CD2 LEU A 142     -12.120 -13.530   4.357  1.00 10.00      A   
ATOM    673  C   LEU A 142     -15.157 -11.805   6.956  1.00 10.00      A   
ATOM    674  O   LEU A 142     -14.905 -12.878   7.511  1.00 10.00      A   
ATOM    675  N   VAL A 143     -16.389 -11.379   6.738  1.00 10.00      A   
ATOM    676  HN  VAL A 143     -16.527 -10.515   6.291  1.00 10.00      A   
ATOM    677  CA  VAL A 143     -17.548 -12.165   7.135  1.00 10.00      A   
ATOM    678  CB  VAL A 143     -18.262 -11.570   8.369  1.00 10.00      A   
ATOM    679  CG1 VAL A 143     -17.453 -11.821   9.633  1.00 10.00      A   
ATOM    680  CG2 VAL A 143     -18.522 -10.083   8.181  1.00 10.00      A   
ATOM    681  C   VAL A 143     -18.545 -12.283   5.993  1.00 10.00      A   
ATOM    682  O   VAL A 143     -18.439 -11.581   4.984  1.00 10.00      A   
ATOM    683  N   GLU A 144     -19.499 -13.180   6.156  1.00 10.00      A   
ATOM    684  HN  GLU A 144     -19.513 -13.713   6.980  1.00 10.00      A   
ATOM    685  CA  GLU A 144     -20.529 -13.402   5.160  1.00 10.00      A   
ATOM    686  CB  GLU A 144     -21.016 -14.849   5.254  1.00 10.00      A   
ATOM    687  CG  GLU A 144     -21.993 -15.266   4.172  1.00 10.00      A   
ATOM    688  CD  GLU A 144     -22.332 -16.740   4.235  1.00 10.00      A   
ATOM    689  OE1 GLU A 144     -22.357 -17.389   3.169  1.00 10.00      A   
ATOM    690  OE2 GLU A 144     -22.579 -17.255   5.349  1.00 10.00      A   
ATOM    691  C   GLU A 144     -21.686 -12.433   5.389  1.00 10.00      A   
ATOM    692  O   GLU A 144     -22.136 -12.256   6.521  1.00 10.00      A   
ATOM    693  N   LEU A 145     -22.154 -11.801   4.320  1.00 10.00      A   
ATOM    694  HN  LEU A 145     -21.751 -11.983   3.445  1.00 10.00      A   
ATOM    695  CA  LEU A 145     -23.255 -10.846   4.417  1.00 10.00      A   
ATOM    696  CB  LEU A 145     -23.437 -10.071   3.106  1.00 10.00      A   
ATOM    697  CG  LEU A 145     -23.174 -10.845   1.810  1.00 10.00      A   
ATOM    698  CD1 LEU A 145     -24.403 -10.823   0.913  1.00 10.00      A   
ATOM    699  CD2 LEU A 145     -21.968 -10.270   1.082  1.00 10.00      A   
ATOM    700  C   LEU A 145     -24.552 -11.542   4.827  1.00 10.00      A   
ATOM    701  O   LEU A 145     -25.156 -11.205   5.847  1.00 10.00      A   
ATOM    702  N   GLU A 146     -24.969 -12.513   4.033  1.00 10.00      A   
ATOM    703  HN  GLU A 146     -24.444 -12.739   3.238  1.00 10.00      A   
ATOM    704  CA  GLU A 146     -26.179 -13.271   4.318  1.00 10.00      A   
ATOM    705  CB  GLU A 146     -27.160 -13.201   3.146  1.00 10.00      A   
ATOM    706  CG  GLU A 146     -27.706 -11.809   2.871  1.00 10.00      A   
ATOM    707  CD  GLU A 146     -28.805 -11.810   1.829  1.00 10.00      A   
ATOM    708  OE1 GLU A 146     -29.977 -11.584   2.194  1.00 10.00      A   
ATOM    709  OE2 GLU A 146     -28.503 -12.041   0.637  1.00 10.00      A   
ATOM    710  C   GLU A 146     -25.803 -14.716   4.613  1.00 10.00      A   
ATOM    711  O   GLU A 146     -25.108 -15.345   3.821  1.00 10.00      A   
ATOM    712  N   PRO A 147     -26.253 -15.250   5.757  1.00 10.00      A   
ATOM    713  CA  PRO A 147     -25.945 -16.623   6.185  1.00 10.00      A   
ATOM    714  CB  PRO A 147     -26.923 -16.859   7.335  1.00 10.00      A   
ATOM    715  CG  PRO A 147     -27.151 -15.502   7.902  1.00 10.00      A   
ATOM    716  CD  PRO A 147     -27.108 -14.553   6.736  1.00 10.00      A   
ATOM    717  C   PRO A 147     -26.149 -17.675   5.094  1.00 10.00      A   
ATOM    718  O   PRO A 147     -27.238 -17.793   4.522  1.00 10.00      A   
ATOM    719  N   LYS A 148     -25.075 -18.410   4.804  1.00 10.00      A   
ATOM    720  HN  LYS A 148     -24.226 -18.199   5.258  1.00 10.00      A   
ATOM    721  CA  LYS A 148     -25.086 -19.488   3.817  1.00 10.00      A   
ATOM    722  CB  LYS A 148     -26.057 -20.603   4.228  1.00 10.00      A   
ATOM    723  CG  LYS A 148     -25.821 -21.153   5.628  1.00 10.00      A   
ATOM    724  CD  LYS A 148     -24.565 -22.007   5.692  1.00 10.00      A   
ATOM    725  CE  LYS A 148     -24.827 -23.412   5.177  1.00 10.00      A   
ATOM    726  NZ  LYS A 148     -23.630 -24.282   5.305  1.00 10.00      A   
ATOM    727  HZ1 LYS A 148     -22.909 -24.007   4.606  1.00 10.00      A   
ATOM    728  HZ2 LYS A 148     -23.891 -25.275   5.140  1.00 10.00      A   
ATOM    729  HZ3 LYS A 148     -23.223 -24.196   6.257  1.00 10.00      A   
ATOM    730  C   LYS A 148     -25.388 -18.990   2.405  1.00 10.00      A   
ATOM    731  O   LYS A 148     -26.293 -19.492   1.741  1.00 10.00      A   
ATOM    732  N   SER A 149     -24.623 -18.011   1.949  1.00 10.00      A   
ATOM    733  HN  SER A 149     -23.903 -17.652   2.525  1.00 10.00      A   
ATOM    734  CA  SER A 149     -24.808 -17.460   0.613  1.00 10.00      A   
ATOM    735  CB  SER A 149     -25.288 -16.012   0.687  1.00 10.00      A   
ATOM    736  OG  SER A 149     -26.403 -15.902   1.557  1.00 10.00      A   
ATOM    737  HG  SER A 149     -26.093 -15.954   2.475  1.00 10.00      A   
ATOM    738  C   SER A 149     -23.524 -17.566  -0.202  1.00 10.00      A   
ATOM    739  O   SER A 149     -23.514 -17.286  -1.403  1.00 10.00      A   
ATOM    740  N   ASN A 150     -22.437 -17.947   0.472  1.00 10.00      A   
ATOM    741  HN  ASN A 150     -22.510 -18.099   1.445  1.00 10.00      A   
ATOM    742  CA  ASN A 150     -21.133 -18.121  -0.171  1.00 10.00      A   
ATOM    743  CB  ASN A 150     -21.227 -19.134  -1.320  1.00 10.00      A   
ATOM    744  CG  ASN A 150     -19.935 -19.889  -1.552  1.00 10.00      A   
ATOM    745  OD1 ASN A 150     -19.196 -20.185  -0.614  1.00 10.00      A   
ATOM    746  ND2 ASN A 150     -19.658 -20.210  -2.807  1.00 10.00      A   
ATOM    747 HD21 ASN A 150     -20.298 -19.947  -3.503  1.00 10.00      A   
ATOM    748 HD22 ASN A 150     -18.833 -20.706  -2.991  1.00 10.00      A   
ATOM    749  C   ASN A 150     -20.571 -16.788  -0.666  1.00 10.00      A   
ATOM    750  O   ASN A 150     -19.733 -16.745  -1.570  1.00 10.00      A   
ATOM    751  N   THR A 151     -21.033 -15.703  -0.059  1.00 10.00      A   
ATOM    752  HN  THR A 151     -21.685 -15.806   0.665  1.00 10.00      A   
ATOM    753  CA  THR A 151     -20.593 -14.364  -0.423  1.00 10.00      A   
ATOM    754  CB  THR A 151     -21.766 -13.540  -0.982  1.00 10.00      A   
ATOM    755  OG1 THR A 151     -22.754 -14.429  -1.526  1.00 10.00      A   
ATOM    756  HG1 THR A 151     -22.390 -15.322  -1.575  1.00 10.00      A   
ATOM    757  CG2 THR A 151     -21.281 -12.602  -2.076  1.00 10.00      A   
ATOM    758  C   THR A 151     -20.019 -13.660   0.805  1.00 10.00      A   
ATOM    759  O   THR A 151     -20.705 -13.505   1.816  1.00 10.00      A   
ATOM    760  N   TYR A 152     -18.770 -13.230   0.711  1.00 10.00      A   
ATOM    761  HN  TYR A 152     -18.286 -13.340  -0.137  1.00 10.00      A   
ATOM    762  CA  TYR A 152     -18.108 -12.571   1.829  1.00 10.00      A   
ATOM    763  CB  TYR A 152     -16.775 -13.262   2.139  1.00 10.00      A   
ATOM    764  CG  TYR A 152     -16.876 -14.769   2.229  1.00 10.00      A   
ATOM    765  CD1 TYR A 152     -16.525 -15.573   1.152  1.00 10.00      A   
ATOM    766  CD2 TYR A 152     -17.331 -15.385   3.387  1.00 10.00      A   
ATOM    767  CE1 TYR A 152     -16.626 -16.947   1.225  1.00 10.00      A   
ATOM    768  CE2 TYR A 152     -17.431 -16.760   3.470  1.00 10.00      A   
ATOM    769  CZ  TYR A 152     -17.078 -17.536   2.387  1.00 10.00      A   
ATOM    770  OH  TYR A 152     -17.184 -18.904   2.464  1.00 10.00      A   
ATOM    771  HH  TYR A 152     -18.029 -19.136   2.865  1.00 10.00      A   
ATOM    772  C   TYR A 152     -17.878 -11.095   1.541  1.00 10.00      A   
ATOM    773  O   TYR A 152     -17.819 -10.684   0.383  1.00 10.00      A   
ATOM    774  N   ILE A 153     -17.761 -10.305   2.599  1.00 10.00      A   
ATOM    775  HN  ILE A 153     -17.833 -10.698   3.500  1.00 10.00      A   
ATOM    776  CA  ILE A 153     -17.533  -8.871   2.473  1.00 10.00      A   
ATOM    777  CB  ILE A 153     -18.850  -8.077   2.657  1.00 10.00      A   
ATOM    778  CG1 ILE A 153     -18.677  -6.614   2.236  1.00 10.00      A   
ATOM    779  CG2 ILE A 153     -19.363  -8.181   4.088  1.00 10.00      A   
ATOM    780  CD1 ILE A 153     -19.983  -5.871   2.062  1.00 10.00      A   
ATOM    781  C   ILE A 153     -16.484  -8.414   3.491  1.00 10.00      A   
ATOM    782  O   ILE A 153     -16.325  -9.033   4.548  1.00 10.00      A   
ATOM    783  N   LEU A 154     -15.760  -7.347   3.167  1.00 10.00      A   
ATOM    784  HN  LEU A 154     -15.923  -6.894   2.311  1.00 10.00      A   
ATOM    785  CA  LEU A 154     -14.724  -6.829   4.051  1.00 10.00      A   
ATOM    786  CB  LEU A 154     -13.484  -6.415   3.249  1.00 10.00      A   
ATOM    787  CG  LEU A 154     -12.513  -7.528   2.838  1.00 10.00      A   
ATOM    788  CD1 LEU A 154     -13.131  -8.438   1.788  1.00 10.00      A   
ATOM    789  CD2 LEU A 154     -11.213  -6.931   2.323  1.00 10.00      A   
ATOM    790  C   LEU A 154     -15.231  -5.643   4.869  1.00 10.00      A   
ATOM    791  O   LEU A 154     -15.377  -4.533   4.356  1.00 10.00      A   
ATOM    792  N   ILE A 155     -15.513  -5.878   6.140  1.00 10.00      A   
ATOM    793  HN  ILE A 155     -15.396  -6.786   6.500  1.00 10.00      A   
ATOM    794  CA  ILE A 155     -15.989  -4.815   7.017  1.00 10.00      A   
ATOM    795  CB  ILE A 155     -16.971  -5.342   8.090  1.00 10.00      A   
ATOM    796  CG1 ILE A 155     -18.217  -5.933   7.421  1.00 10.00      A   
ATOM    797  CG2 ILE A 155     -17.362  -4.230   9.057  1.00 10.00      A   
ATOM    798  CD1 ILE A 155     -19.249  -6.463   8.394  1.00 10.00      A   
ATOM    799  C   ILE A 155     -14.807  -4.128   7.696  1.00 10.00      A   
ATOM    800  O   ILE A 155     -14.065  -4.756   8.448  1.00 10.00      A   
ATOM    801  N   ASN A 156     -14.632  -2.843   7.423  1.00 10.00      A   
ATOM    802  HN  ASN A 156     -15.264  -2.389   6.827  1.00 10.00      A   
ATOM    803  CA  ASN A 156     -13.538  -2.081   8.009  1.00 10.00      A   
ATOM    804  CB  ASN A 156     -13.262  -0.820   7.180  1.00 10.00      A   
ATOM    805  CG  ASN A 156     -12.228   0.097   7.812  1.00 10.00      A   
ATOM    806  OD1 ASN A 156     -12.573   1.059   8.494  1.00 10.00      A   
ATOM    807  ND2 ASN A 156     -10.954  -0.194   7.594  1.00 10.00      A   
ATOM    808 HD21 ASN A 156     -10.744  -0.975   7.042  1.00 10.00      A   
ATOM    809 HD22 ASN A 156     -10.273   0.385   7.997  1.00 10.00      A   
ATOM    810  C   ASN A 156     -13.857  -1.720   9.456  1.00 10.00      A   
ATOM    811  O   ASN A 156     -14.846  -1.043   9.734  1.00 10.00      A   
ATOM    812  N   THR A 157     -13.015  -2.174  10.370  1.00 10.00      A   
ATOM    813  HN  THR A 157     -12.242  -2.713  10.088  1.00 10.00      A   
ATOM    814  CA  THR A 157     -13.215  -1.912  11.790  1.00 10.00      A   
ATOM    815  CB  THR A 157     -12.612  -3.043  12.649  1.00 10.00      A   
ATOM    816  OG1 THR A 157     -11.425  -3.538  12.013  1.00 10.00      A   
ATOM    817  HG1 THR A 157     -10.788  -2.822  11.927  1.00 10.00      A   
ATOM    818  CG2 THR A 157     -13.609  -4.182  12.797  1.00 10.00      A   
ATOM    819  C   THR A 157     -12.644  -0.552  12.217  1.00 10.00      A   
ATOM    820  O   THR A 157     -12.156  -0.404  13.337  1.00 10.00      A   
ATOM    821  N   LEU A 158     -12.718   0.430  11.313  1.00 10.00      A   
ATOM    822  HN  LEU A 158     -13.122   0.236  10.443  1.00 10.00      A   
ATOM    823  CA  LEU A 158     -12.234   1.786  11.568  1.00 10.00      A   
ATOM    824  CB  LEU A 158     -10.778   1.807  12.049  1.00 10.00      A   
ATOM    825  CG  LEU A 158      -9.722   1.505  10.987  1.00 10.00      A   
ATOM    826  CD1 LEU A 158      -9.519   2.706  10.073  1.00 10.00      A   
ATOM    827  CD2 LEU A 158      -8.412   1.108  11.647  1.00 10.00      A   
ATOM    828  C   LEU A 158     -13.163   2.555  12.507  1.00 10.00      A   
ATOM    829  O   LEU A 158     -14.125   1.995  13.027  1.00 10.00      A   
ATOM    830  N   GLU A 159     -12.873   3.834  12.719  1.00 10.00      A   
ATOM    831  HN  GLU A 159     -12.069   4.215  12.314  1.00 10.00      A   
ATOM    832  CA  GLU A 159     -13.700   4.671  13.579  1.00 10.00      A   
ATOM    833  CB  GLU A 159     -13.066   6.046  13.812  1.00 10.00      A   
ATOM    834  CG  GLU A 159     -11.844   6.018  14.712  1.00 10.00      A   
ATOM    835  CD  GLU A 159     -10.550   6.207  13.951  1.00 10.00      A   
ATOM    836  OE1 GLU A 159      -9.922   7.279  14.098  1.00 10.00      A   
ATOM    837  OE2 GLU A 159     -10.143   5.283  13.215  1.00 10.00      A   
ATOM    838  C   GLU A 159     -15.145   4.812  13.077  1.00 10.00      A   
ATOM    839  O   GLU A 159     -16.083   4.630  13.851  1.00 10.00      A   
ATOM    840  N   PRO A 160     -15.362   5.137  11.780  1.00 10.00      A   
ATOM    841  CA  PRO A 160     -14.319   5.396  10.800  1.00 10.00      A   
ATOM    842  CB  PRO A 160     -14.933   4.817   9.519  1.00 10.00      A   
ATOM    843  CG  PRO A 160     -16.416   4.780   9.753  1.00 10.00      A   
ATOM    844  CD  PRO A 160     -16.679   5.263  11.160  1.00 10.00      A   
ATOM    845  C   PRO A 160     -14.039   6.890  10.615  1.00 10.00      A   
ATOM    846  O   PRO A 160     -14.554   7.723  11.363  1.00 10.00      A   
ATOM    847  N   VAL A 161     -13.223   7.220   9.616  1.00 10.00      A   
ATOM    848  HN  VAL A 161     -12.857   6.505   9.062  1.00 10.00      A   
ATOM    849  CA  VAL A 161     -12.850   8.604   9.319  1.00 10.00      A   
ATOM    850  CB  VAL A 161     -14.022   9.422   8.732  1.00 10.00      A   
ATOM    851  CG1 VAL A 161     -13.618  10.876   8.520  1.00 10.00      A   
ATOM    852  CG2 VAL A 161     -14.514   8.795   7.430  1.00 10.00      A   
ATOM    853  C   VAL A 161     -12.293   9.302  10.560  1.00 10.00      A   
ATOM    854  O   VAL A 161     -11.181   8.995  11.003  1.00 10.00      A   
ATOM    855  N   GLU A 166     -25.390  11.030   8.633  1.00 10.00      A   
ATOM    856  HN  GLU A 166     -25.687  11.719   8.008  1.00 10.00      A   
ATOM    857  CA  GLU A 166     -24.098  11.154   9.289  1.00 10.00      A   
ATOM    858  CB  GLU A 166     -24.292  11.017  10.794  1.00 10.00      A   
ATOM    859  CG  GLU A 166     -23.141  11.567  11.617  1.00 10.00      A   
ATOM    860  CD  GLU A 166     -22.968  13.060  11.473  1.00 10.00      A   
ATOM    861  OE1 GLU A 166     -22.135  13.495  10.650  1.00 10.00      A   
ATOM    862  OE2 GLU A 166     -23.646  13.810  12.203  1.00 10.00      A   
ATOM    863  C   GLU A 166     -23.155  10.059   8.786  1.00 10.00      A   
ATOM    864  O   GLU A 166     -22.150   9.736   9.422  1.00 10.00      A   
ATOM    865  N   MET A 167     -23.494   9.502   7.629  1.00 10.00      A   
ATOM    866  HN  MET A 167     -24.282   9.843   7.158  1.00 10.00      A   
ATOM    867  CA  MET A 167     -22.725   8.416   7.026  1.00 10.00      A   
ATOM    868  CB  MET A 167     -23.506   7.702   5.915  1.00 10.00      A   
ATOM    869  CG  MET A 167     -24.636   6.811   6.411  1.00 10.00      A   
ATOM    870  SD  MET A 167     -25.085   5.527   5.222  1.00 10.00      A   
ATOM    871  CE  MET A 167     -25.539   6.514   3.797  1.00 10.00      A   
ATOM    872  C   MET A 167     -21.372   8.868   6.498  1.00 10.00      A   
ATOM    873  O   MET A 167     -21.270   9.460   5.417  1.00 10.00      A   
ATOM    874  N   ARG A 168     -20.344   8.605   7.286  1.00 10.00      A   
ATOM    875  HN  ARG A 168     -20.508   8.170   8.153  1.00 10.00      A   
ATOM    876  CA  ARG A 168     -18.983   8.947   6.924  1.00 10.00      A   
ATOM    877  CB  ARG A 168     -18.510  10.169   7.704  1.00 10.00      A   
ATOM    878  CG  ARG A 168     -19.300  11.424   7.404  1.00 10.00      A   
ATOM    879  CD  ARG A 168     -18.781  12.594   8.213  1.00 10.00      A   
ATOM    880  NE  ARG A 168     -19.870  13.400   8.763  1.00 10.00      A   
ATOM    881  HE  ARG A 168     -20.483  12.956   9.382  1.00 10.00      A   
ATOM    882  CZ  ARG A 168     -20.079  14.684   8.478  1.00 10.00      A   
ATOM    883  NH1 ARG A 168     -19.304  15.324   7.613  1.00 10.00      A   
ATOM    884 HH11 ARG A 168     -18.520  14.828   7.140  1.00 10.00      A   
ATOM    885 HH12 ARG A 168     -19.480  16.332   7.394  1.00 10.00      A   
ATOM    886  NH2 ARG A 168     -21.086  15.325   9.051  1.00 10.00      A   
ATOM    887 HH21 ARG A 168     -21.257  16.326   8.828  1.00 10.00      A   
ATOM    888 HH22 ARG A 168     -21.714  14.828   9.735  1.00 10.00      A   
ATOM    889  C   ARG A 168     -18.078   7.757   7.199  1.00 10.00      A   
ATOM    890  O   ARG A 168     -17.570   7.586   8.304  1.00 10.00      A   
ATOM    891  N   GLY A 169     -17.901   6.917   6.198  1.00 10.00      A   
ATOM    892  HN  GLY A 169     -18.335   7.091   5.332  1.00 10.00      A   
ATOM    893  CA  GLY A 169     -17.052   5.747   6.367  1.00 10.00      A   
ATOM    894  C   GLY A 169     -16.415   5.298   5.075  1.00 10.00      A   
ATOM    895  O   GLY A 169     -16.044   6.129   4.241  1.00 10.00      A   
ATOM    896  N   GLN A 171     -14.892  15.322   2.847  1.00 10.00      A   
ATOM    897  HN  GLN A 171     -14.483  15.905   3.525  1.00 10.00      A   
ATOM    898  CA  GLN A 171     -14.231  15.155   1.548  1.00 10.00      A   
ATOM    899  CB  GLN A 171     -12.714  15.374   1.655  1.00 10.00      A   
ATOM    900  CG  GLN A 171     -12.325  16.812   1.975  1.00 10.00      A   
ATOM    901  CD  GLN A 171     -12.263  17.722   0.752  1.00 10.00      A   
ATOM    902  OE1 GLN A 171     -11.491  18.680   0.732  1.00 10.00      A   
ATOM    903  NE2 GLN A 171     -13.040  17.434  -0.276  1.00 10.00      A   
ATOM    904 HE21 GLN A 171     -13.616  16.648  -0.214  1.00 10.00      A   
ATOM    905 HE22 GLN A 171     -13.025  18.034  -1.061  1.00 10.00      A   
ATOM    906  C   GLN A 171     -14.537  13.789   0.936  1.00 10.00      A   
ATOM    907  O   GLN A 171     -13.631  13.052   0.543  1.00 10.00      A   
ATOM    908  N   GLY A 172     -15.815  13.470   0.844  1.00 10.00      A   
ATOM    909  HN  GLY A 172     -16.485  14.107   1.156  1.00 10.00      A   
ATOM    910  CA  GLY A 172     -16.232  12.200   0.280  1.00 10.00      A   
ATOM    911  C   GLY A 172     -16.505  12.291  -1.213  1.00 10.00      A   
ATOM    912  O   GLY A 172     -16.574  13.393  -1.776  1.00 10.00      A   
ATOM    913  N   THR A 173     -16.634  11.141  -1.863  1.00 10.00      A   
ATOM    914  HN  THR A 173     -16.551  10.299  -1.372  1.00 10.00      A   
ATOM    915  CA  THR A 173     -16.898  11.100  -3.292  1.00 10.00      A   
ATOM    916  CB  THR A 173     -16.569   9.708  -3.857  1.00 10.00      A   
ATOM    917  OG1 THR A 173     -15.854   8.978  -2.858  1.00 10.00      A   
ATOM    918  HG1 THR A 173     -14.954   9.321  -2.817  1.00 10.00      A   
ATOM    919  CG2 THR A 173     -15.682   9.830  -5.084  1.00 10.00      A   
ATOM    920  C   THR A 173     -18.361  11.443  -3.574  1.00 10.00      A   
ATOM    921  O   THR A 173     -19.257  11.000  -2.859  1.00 10.00      A   
ATOM    922  N   PRO A 174     -18.620  12.256  -4.611  1.00 10.00      A   
ATOM    923  CA  PRO A 174     -19.983  12.664  -4.977  1.00 10.00      A   
ATOM    924  CB  PRO A 174     -19.767  13.664  -6.119  1.00 10.00      A   
ATOM    925  CG  PRO A 174     -18.425  13.318  -6.667  1.00 10.00      A   
ATOM    926  CD  PRO A 174     -17.610  12.857  -5.495  1.00 10.00      A   
ATOM    927  C   PRO A 174     -20.835  11.492  -5.467  1.00 10.00      A   
ATOM    928  O   PRO A 174     -22.067  11.565  -5.471  1.00 10.00      A   
ATOM    929  N   THR A 175     -20.173  10.419  -5.885  1.00 10.00      A   
ATOM    930  HN  THR A 175     -19.192  10.439  -5.892  1.00 10.00      A   
ATOM    931  CA  THR A 175     -20.851   9.225  -6.370  1.00 10.00      A   
ATOM    932  CB  THR A 175     -19.817   8.141  -6.721  1.00 10.00      A   
ATOM    933  OG1 THR A 175     -18.548   8.774  -6.967  1.00 10.00      A   
ATOM    934  HG1 THR A 175     -18.110   8.345  -7.712  1.00 10.00      A   
ATOM    935  CG2 THR A 175     -20.245   7.371  -7.965  1.00 10.00      A   
ATOM    936  C   THR A 175     -21.835   8.668  -5.332  1.00 10.00      A   
ATOM    937  O   THR A 175     -22.972   8.331  -5.659  1.00 10.00      A   
ATOM    938  N   THR A 176     -21.393   8.578  -4.080  1.00 10.00      A   
ATOM    939  HN  THR A 176     -20.476   8.866  -3.870  1.00 10.00      A   
ATOM    940  CA  THR A 176     -22.239   8.055  -3.012  1.00 10.00      A   
ATOM    941  CB  THR A 176     -21.418   7.648  -1.763  1.00 10.00      A   
ATOM    942  OG1 THR A 176     -22.232   6.882  -0.861  1.00 10.00      A   
ATOM    943  HG1 THR A 176     -23.139   7.206  -0.892  1.00 10.00      A   
ATOM    944  CG2 THR A 176     -20.867   8.871  -1.038  1.00 10.00      A   
ATOM    945  C   THR A 176     -23.339   9.048  -2.627  1.00 10.00      A   
ATOM    946  O   THR A 176     -24.339   8.674  -2.009  1.00 10.00      A   
ATOM    947  N   GLY A 177     -23.147  10.309  -3.000  1.00 10.00      A   
ATOM    948  HN  GLY A 177     -22.331  10.544  -3.491  1.00 10.00      A   
ATOM    949  CA  GLY A 177     -24.125  11.332  -2.696  1.00 10.00      A   
ATOM    950  C   GLY A 177     -25.364  11.190  -3.555  1.00 10.00      A   
ATOM    951  O   GLY A 177     -26.483  11.273  -3.057  1.00 10.00      A   
ATOM    952  N   LEU A 178     -25.160  10.952  -4.847  1.00 10.00      A   
ATOM    953  HN  LEU A 178     -24.241  10.882  -5.177  1.00 10.00      A   
ATOM    954  CA  LEU A 178     -26.268  10.788  -5.781  1.00 10.00      A   
ATOM    955  CB  LEU A 178     -25.757  10.666  -7.222  1.00 10.00      A   
ATOM    956  CG  LEU A 178     -25.593  11.973  -8.009  1.00 10.00      A   
ATOM    957  CD1 LEU A 178     -26.873  12.794  -7.976  1.00 10.00      A   
ATOM    958  CD2 LEU A 178     -24.412  12.782  -7.499  1.00 10.00      A   
ATOM    959  C   LEU A 178     -27.093   9.564  -5.414  1.00 10.00      A   
ATOM    960  O   LEU A 178     -28.322   9.587  -5.477  1.00 10.00      A   
ATOM    961  N   LEU A 179     -26.404   8.502  -5.011  1.00 10.00      A   
ATOM    962  HN  LEU A 179     -25.427   8.556  -4.977  1.00 10.00      A   
ATOM    963  CA  LEU A 179     -27.062   7.261  -4.625  1.00 10.00      A   
ATOM    964  CB  LEU A 179     -26.024   6.167  -4.354  1.00 10.00      A   
ATOM    965  CG  LEU A 179     -26.571   4.771  -4.037  1.00 10.00      A   
ATOM    966  CD1 LEU A 179     -27.322   4.199  -5.230  1.00 10.00      A   
ATOM    967  CD2 LEU A 179     -25.447   3.839  -3.612  1.00 10.00      A   
ATOM    968  C   LEU A 179     -27.943   7.475  -3.398  1.00 10.00      A   
ATOM    969  O   LEU A 179     -29.058   6.955  -3.325  1.00 10.00      A   
ATOM    970  N   MET A 180     -27.441   8.258  -2.448  1.00 10.00      A   
ATOM    971  HN  MET A 180     -26.552   8.653  -2.575  1.00 10.00      A   
ATOM    972  CA  MET A 180     -28.177   8.545  -1.220  1.00 10.00      A   
ATOM    973  CB  MET A 180     -27.327   9.376  -0.254  1.00 10.00      A   
ATOM    974  CG  MET A 180     -27.958   9.572   1.116  1.00 10.00      A   
ATOM    975  SD  MET A 180     -28.271   8.012   1.964  1.00 10.00      A   
ATOM    976  CE  MET A 180     -29.104   8.589   3.442  1.00 10.00      A   
ATOM    977  C   MET A 180     -29.491   9.262  -1.522  1.00 10.00      A   
ATOM    978  O   MET A 180     -30.508   9.011  -0.875  1.00 10.00      A   
ATOM    979  N   ILE A 181     -29.461  10.148  -2.514  1.00 10.00      A   
ATOM    980  HN  ILE A 181     -28.617  10.304  -2.989  1.00 10.00      A   
ATOM    981  CA  ILE A 181     -30.651  10.895  -2.912  1.00 10.00      A   
ATOM    982  CB  ILE A 181     -30.333  11.959  -3.990  1.00 10.00      A   
ATOM    983  CG1 ILE A 181     -29.272  12.939  -3.476  1.00 10.00      A   
ATOM    984  CG2 ILE A 181     -31.596  12.709  -4.396  1.00 10.00      A   
ATOM    985  CD1 ILE A 181     -28.748  13.892  -4.530  1.00 10.00      A   
ATOM    986  C   ILE A 181     -31.724   9.939  -3.432  1.00 10.00      A   
ATOM    987  O   ILE A 181     -32.898  10.049  -3.068  1.00 10.00      A   
ATOM    988  N   VAL A 182     -31.307   8.989  -4.264  1.00 10.00      A   
ATOM    989  HN  VAL A 182     -30.356   8.948  -4.503  1.00 10.00      A   
ATOM    990  CA  VAL A 182     -32.227   8.008  -4.828  1.00 10.00      A   
ATOM    991  CB  VAL A 182     -31.545   7.134  -5.904  1.00 10.00      A   
ATOM    992  CG1 VAL A 182     -32.547   6.177  -6.534  1.00 10.00      A   
ATOM    993  CG2 VAL A 182     -30.900   8.007  -6.969  1.00 10.00      A   
ATOM    994  C   VAL A 182     -32.788   7.112  -3.728  1.00 10.00      A   
ATOM    995  O   VAL A 182     -34.000   6.893  -3.653  1.00 10.00      A   
ATOM    996  N   LEU A 183     -31.902   6.613  -2.869  1.00 10.00      A   
ATOM    997  HN  LEU A 183     -30.949   6.833  -2.984  1.00 10.00      A   
ATOM    998  CA  LEU A 183     -32.302   5.749  -1.764  1.00 10.00      A   
ATOM    999  CB  LEU A 183     -31.073   5.310  -0.960  1.00 10.00      A   
ATOM   1000  CG  LEU A 183     -31.343   4.445   0.275  1.00 10.00      A   
ATOM   1001  CD1 LEU A 183     -31.847   3.068  -0.130  1.00 10.00      A   
ATOM   1002  CD2 LEU A 183     -30.097   4.334   1.140  1.00 10.00      A   
ATOM   1003  C   LEU A 183     -33.289   6.475  -0.857  1.00 10.00      A   
ATOM   1004  O   LEU A 183     -34.300   5.909  -0.432  1.00 10.00      A   
ATOM   1005  N   GLY A 184     -32.987   7.738  -0.577  1.00 10.00      A   
ATOM   1006  HN  GLY A 184     -32.161   8.125  -0.943  1.00 10.00      A   
ATOM   1007  CA  GLY A 184     -33.846   8.544   0.262  1.00 10.00      A   
ATOM   1008  C   GLY A 184     -35.233   8.686  -0.328  1.00 10.00      A   
ATOM   1009  O   GLY A 184     -36.227   8.514   0.375  1.00 10.00      A   
ATOM   1010  N   LEU A 185     -35.297   8.975  -1.626  1.00 10.00      A   
ATOM   1011  HN  LEU A 185     -34.459   9.082  -2.132  1.00 10.00      A   
ATOM   1012  CA  LEU A 185     -36.570   9.137  -2.323  1.00 10.00      A   
ATOM   1013  CB  LEU A 185     -36.339   9.426  -3.809  1.00 10.00      A   
ATOM   1014  CG  LEU A 185     -36.019  10.876  -4.182  1.00 10.00      A   
ATOM   1015  CD1 LEU A 185     -35.540  10.960  -5.623  1.00 10.00      A   
ATOM   1016  CD2 LEU A 185     -37.239  11.761  -3.976  1.00 10.00      A   
ATOM   1017  C   LEU A 185     -37.448   7.900  -2.166  1.00 10.00      A   
ATOM   1018  O   LEU A 185     -38.648   8.009  -1.908  1.00 10.00      A   
ATOM   1019  N   ILE A 186     -36.835   6.730  -2.303  1.00 10.00      A   
ATOM   1020  HN  ILE A 186     -35.872   6.716  -2.494  1.00 10.00      A   
ATOM   1021  CA  ILE A 186     -37.551   5.465  -2.179  1.00 10.00      A   
ATOM   1022  CB  ILE A 186     -36.618   4.256  -2.424  1.00 10.00      A   
ATOM   1023  CG1 ILE A 186     -35.966   4.358  -3.806  1.00 10.00      A   
ATOM   1024  CG2 ILE A 186     -37.387   2.948  -2.296  1.00 10.00      A   
ATOM   1025  CD1 ILE A 186     -34.874   3.338  -4.049  1.00 10.00      A   
ATOM   1026  C   ILE A 186     -38.190   5.339  -0.797  1.00 10.00      A   
ATOM   1027  O   ILE A 186     -39.389   5.087  -0.677  1.00 10.00      A   
ATOM   1028  N   PHE A 187     -37.389   5.543   0.240  1.00 10.00      A   
ATOM   1029  HN  PHE A 187     -36.446   5.767   0.080  1.00 10.00      A   
ATOM   1030  CA  PHE A 187     -37.874   5.444   1.610  1.00 10.00      A   
ATOM   1031  CB  PHE A 187     -36.708   5.494   2.602  1.00 10.00      A   
ATOM   1032  CG  PHE A 187     -37.055   5.012   3.984  1.00 10.00      A   
ATOM   1033  CD1 PHE A 187     -37.962   3.978   4.169  1.00 10.00      A   
ATOM   1034  CD2 PHE A 187     -36.473   5.591   5.099  1.00 10.00      A   
ATOM   1035  CE1 PHE A 187     -38.281   3.534   5.438  1.00 10.00      A   
ATOM   1036  CE2 PHE A 187     -36.787   5.151   6.371  1.00 10.00      A   
ATOM   1037  CZ  PHE A 187     -37.693   4.122   6.541  1.00 10.00      A   
ATOM   1038  C   PHE A 187     -38.895   6.538   1.919  1.00 10.00      A   
ATOM   1039  O   PHE A 187     -39.895   6.293   2.596  1.00 10.00      A   
ATOM   1040  N   MET A 188     -38.648   7.737   1.401  1.00 10.00      A   
ATOM   1041  HN  MET A 188     -37.834   7.865   0.861  1.00 10.00      A   
ATOM   1042  CA  MET A 188     -39.542   8.871   1.618  1.00 10.00      A   
ATOM   1043  CB  MET A 188     -38.960  10.158   1.020  1.00 10.00      A   
ATOM   1044  CG  MET A 188     -37.764  10.717   1.776  1.00 10.00      A   
ATOM   1045  SD  MET A 188     -37.364  12.414   1.308  1.00 10.00      A   
ATOM   1046  CE  MET A 188     -36.743  12.179  -0.354  1.00 10.00      A   
ATOM   1047  C   MET A 188     -40.930   8.611   1.042  1.00 10.00      A   
ATOM   1048  O   MET A 188     -41.935   9.037   1.609  1.00 10.00      A   
ATOM   1049  N   LYS A 189     -40.984   7.899  -0.079  1.00 10.00      A   
ATOM   1050  HN  LYS A 189     -40.148   7.574  -0.483  1.00 10.00      A   
ATOM   1051  CA  LYS A 189     -42.253   7.596  -0.729  1.00 10.00      A   
ATOM   1052  CB  LYS A 189     -42.066   7.456  -2.243  1.00 10.00      A   
ATOM   1053  CG  LYS A 189     -43.293   7.826  -3.065  1.00 10.00      A   
ATOM   1054  CD  LYS A 189     -43.130   7.414  -4.519  1.00 10.00      A   
ATOM   1055  CE  LYS A 189     -44.309   7.868  -5.363  1.00 10.00      A   
ATOM   1056  NZ  LYS A 189     -44.150   9.269  -5.830  1.00 10.00      A   
ATOM   1057  HZ1 LYS A 189     -45.055   9.631  -6.189  1.00 10.00      A   
ATOM   1058  HZ2 LYS A 189     -43.444   9.314  -6.600  1.00 10.00      A   
ATOM   1059  HZ3 LYS A 189     -43.832   9.876  -5.047  1.00 10.00      A   
ATOM   1060  C   LYS A 189     -42.914   6.345  -0.141  1.00 10.00      A   
ATOM   1061  O   LYS A 189     -43.999   5.950  -0.568  1.00 10.00      A   
ATOM   1062  N   GLY A 190     -42.262   5.725   0.838  1.00 10.00      A   
ATOM   1063  HN  GLY A 190     -41.400   6.080   1.142  1.00 10.00      A   
ATOM   1064  CA  GLY A 190     -42.823   4.538   1.466  1.00 10.00      A   
ATOM   1065  C   GLY A 190     -42.230   3.241   0.946  1.00 10.00      A   
ATOM   1066  O   GLY A 190     -42.958   2.273   0.708  1.00 10.00      A   
ATOM   1067  N   ASN A 191     -40.910   3.230   0.754  1.00 10.00      A   
ATOM   1068  HN  ASN A 191     -40.402   4.049   0.928  1.00 10.00      A   
ATOM   1069  CA  ASN A 191     -40.193   2.045   0.271  1.00 10.00      A   
ATOM   1070  CB  ASN A 191     -40.319   0.875   1.253  1.00 10.00      A   
ATOM   1071  CG  ASN A 191     -39.148   0.780   2.213  1.00 10.00      A   
ATOM   1072  OD1 ASN A 191     -37.988   0.906   1.818  1.00 10.00      A   
ATOM   1073  ND2 ASN A 191     -39.444   0.571   3.484  1.00 10.00      A   
ATOM   1074 HD21 ASN A 191     -40.392   0.491   3.731  1.00 10.00      A   
ATOM   1075 HD22 ASN A 191     -38.709   0.494   4.127  1.00 10.00      A   
ATOM   1076  C   ASN A 191     -40.636   1.635  -1.131  1.00 10.00      A   
ATOM   1077  O   ASN A 191     -40.519   0.471  -1.517  1.00 10.00      A   
ATOM   1078  N   THR A 192     -41.134   2.603  -1.889  1.00 10.00      A   
ATOM   1079  HN  THR A 192     -41.187   3.511  -1.523  1.00 10.00      A   
ATOM   1080  CA  THR A 192     -41.593   2.371  -3.251  1.00 10.00      A   
ATOM   1081  CB  THR A 192     -43.100   2.034  -3.283  1.00 10.00      A   
ATOM   1082  OG1 THR A 192     -43.418   1.093  -2.247  1.00 10.00      A   
ATOM   1083  HG1 THR A 192     -43.815   1.564  -1.502  1.00 10.00      A   
ATOM   1084  CG2 THR A 192     -43.488   1.446  -4.631  1.00 10.00      A   
ATOM   1085  C   THR A 192     -41.360   3.633  -4.072  1.00 10.00      A   
ATOM   1086  O   THR A 192     -41.692   4.726  -3.623  1.00 10.00      A   
ATOM   1087  N   LEU A 193     -40.785   3.487  -5.257  1.00 10.00      A   
ATOM   1088  HN  LEU A 193     -40.537   2.590  -5.568  1.00 10.00      A   
ATOM   1089  CA  LEU A 193     -40.513   4.635  -6.114  1.00 10.00      A   
ATOM   1090  CB  LEU A 193     -39.222   5.330  -5.666  1.00 10.00      A   
ATOM   1091  CG  LEU A 193     -38.871   6.639  -6.377  1.00 10.00      A   
ATOM   1092  CD1 LEU A 193     -39.657   7.800  -5.787  1.00 10.00      A   
ATOM   1093  CD2 LEU A 193     -37.375   6.905  -6.307  1.00 10.00      A   
ATOM   1094  C   LEU A 193     -40.383   4.206  -7.569  1.00 10.00      A   
ATOM   1095  O   LEU A 193     -39.862   3.129  -7.859  1.00 10.00      A   
ATOM   1096  N   LYS A 194     -40.870   5.039  -8.479  1.00 10.00      A   
ATOM   1097  HN  LYS A 194     -41.297   5.879  -8.187  1.00 10.00      A   
ATOM   1098  CA  LYS A 194     -40.783   4.746  -9.902  1.00 10.00      A   
ATOM   1099  CB  LYS A 194     -42.050   5.206 -10.631  1.00 10.00      A   
ATOM   1100  CG  LYS A 194     -43.287   4.399 -10.266  1.00 10.00      A   
ATOM   1101  CD  LYS A 194     -44.552   5.003 -10.855  1.00 10.00      A   
ATOM   1102  CE  LYS A 194     -45.777   4.180 -10.482  1.00 10.00      A   
ATOM   1103  NZ  LYS A 194     -47.045   4.855 -10.861  1.00 10.00      A   
ATOM   1104  HZ1 LYS A 194     -47.846   4.199 -10.762  1.00 10.00      A   
ATOM   1105  HZ2 LYS A 194     -46.999   5.181 -11.846  1.00 10.00      A   
ATOM   1106  HZ3 LYS A 194     -47.210   5.679 -10.248  1.00 10.00      A   
ATOM   1107  C   LYS A 194     -39.540   5.401 -10.495  1.00 10.00      A   
ATOM   1108  O   LYS A 194     -39.122   6.474 -10.056  1.00 10.00      A   
ATOM   1109  N   GLU A 195     -38.951   4.762 -11.493  1.00 10.00      A   
ATOM   1110  HN  GLU A 195     -39.341   3.925 -11.827  1.00 10.00      A   
ATOM   1111  CA  GLU A 195     -37.744   5.283 -12.120  1.00 10.00      A   
ATOM   1112  CB  GLU A 195     -37.020   4.191 -12.923  1.00 10.00      A   
ATOM   1113  CG  GLU A 195     -37.534   3.974 -14.343  1.00 10.00      A   
ATOM   1114  CD  GLU A 195     -38.884   3.285 -14.400  1.00 10.00      A   
ATOM   1115  OE1 GLU A 195     -39.906   3.936 -14.082  1.00 10.00      A   
ATOM   1116  OE2 GLU A 195     -38.930   2.099 -14.781  1.00 10.00      A   
ATOM   1117  C   GLU A 195     -38.043   6.500 -12.990  1.00 10.00      A   
ATOM   1118  O   GLU A 195     -37.250   7.436 -13.057  1.00 10.00      A   
ATOM   1119  N   THR A 196     -39.205   6.487 -13.626  1.00 10.00      A   
ATOM   1120  HN  THR A 196     -39.798   5.709 -13.510  1.00 10.00      A   
ATOM   1121  CA  THR A 196     -39.625   7.562 -14.509  1.00 10.00      A   
ATOM   1122  CB  THR A 196     -40.944   7.192 -15.211  1.00 10.00      A   
ATOM   1123  OG1 THR A 196     -41.527   6.057 -14.547  1.00 10.00      A   
ATOM   1124  HG1 THR A 196     -40.960   5.275 -14.674  1.00 10.00      A   
ATOM   1125  CG2 THR A 196     -40.687   6.842 -16.668  1.00 10.00      A   
ATOM   1126  C   THR A 196     -39.775   8.897 -13.777  1.00 10.00      A   
ATOM   1127  O   THR A 196     -39.515   9.959 -14.346  1.00 10.00      A   
ATOM   1128  N   GLU A 197     -40.176   8.844 -12.514  1.00 10.00      A   
ATOM   1129  HN  GLU A 197     -40.357   7.973 -12.103  1.00 10.00      A   
ATOM   1130  CA  GLU A 197     -40.352  10.057 -11.729  1.00 10.00      A   
ATOM   1131  CB  GLU A 197     -41.402   9.853 -10.630  1.00 10.00      A   
ATOM   1132  CG  GLU A 197     -41.011   8.847  -9.557  1.00 10.00      A   
ATOM   1133  CD  GLU A 197     -42.060   8.693  -8.474  1.00 10.00      A   
ATOM   1134  OE1 GLU A 197     -42.449   7.547  -8.173  1.00 10.00      A   
ATOM   1135  OE2 GLU A 197     -42.503   9.721  -7.917  1.00 10.00      A   
ATOM   1136  C   GLU A 197     -39.029  10.532 -11.132  1.00 10.00      A   
ATOM   1137  O   GLU A 197     -38.814  11.729 -10.952  1.00 10.00      A   
ATOM   1138  N   ALA A 198     -38.140   9.590 -10.849  1.00 10.00      A   
ATOM   1139  HN  ALA A 198     -38.360   8.651 -11.034  1.00 10.00      A   
ATOM   1140  CA  ALA A 198     -36.851   9.913 -10.258  1.00 10.00      A   
ATOM   1141  CB  ALA A 198     -36.326   8.732  -9.455  1.00 10.00      A   
ATOM   1142  C   ALA A 198     -35.825  10.343 -11.304  1.00 10.00      A   
ATOM   1143  O   ALA A 198     -35.068  11.285 -11.082  1.00 10.00      A   
ATOM   1144  N   TRP A 199     -35.814   9.659 -12.443  1.00 10.00      A   
ATOM   1145  HN  TRP A 199     -36.463   8.931 -12.569  1.00 10.00      A   
ATOM   1146  CA  TRP A 199     -34.863   9.951 -13.515  1.00 10.00      A   
ATOM   1147  CB  TRP A 199     -35.042   8.970 -14.678  1.00 10.00      A   
ATOM   1148  CG  TRP A 199     -33.855   8.889 -15.587  1.00 10.00      A   
ATOM   1149  CD1 TRP A 199     -32.626   8.385 -15.279  1.00 10.00      A   
ATOM   1150  CD2 TRP A 199     -33.781   9.319 -16.954  1.00 10.00      A   
ATOM   1151  NE1 TRP A 199     -31.789   8.478 -16.363  1.00 10.00      A   
ATOM   1152  HE1 TRP A 199     -30.853   8.183 -16.388  1.00 10.00      A   
ATOM   1153  CE2 TRP A 199     -32.473   9.049 -17.404  1.00 10.00      A   
ATOM   1154  CE3 TRP A 199     -34.688   9.910 -17.838  1.00 10.00      A   
ATOM   1155  CZ2 TRP A 199     -32.055   9.344 -18.699  1.00 10.00      A   
ATOM   1156  CZ3 TRP A 199     -34.270  10.200 -19.123  1.00 10.00      A   
ATOM   1157  CH2 TRP A 199     -32.964   9.920 -19.541  1.00 10.00      A   
ATOM   1158  C   TRP A 199     -34.965  11.389 -14.012  1.00 10.00      A   
ATOM   1159  O   TRP A 199     -33.950  12.063 -14.191  1.00 10.00      A   
ATOM   1160  N   ASP A 200     -36.188  11.856 -14.223  1.00 10.00      A   
ATOM   1161  HN  ASP A 200     -36.957  11.275 -14.052  1.00 10.00      A   
ATOM   1162  CA  ASP A 200     -36.412  13.215 -14.706  1.00 10.00      A   
ATOM   1163  CB  ASP A 200     -37.876  13.426 -15.097  1.00 10.00      A   
ATOM   1164  CG  ASP A 200     -38.061  14.604 -16.034  1.00 10.00      A   
ATOM   1165  OD1 ASP A 200     -38.879  15.495 -15.726  1.00 10.00      A   
ATOM   1166  OD2 ASP A 200     -37.385  14.644 -17.084  1.00 10.00      A   
ATOM   1167  C   ASP A 200     -35.978  14.247 -13.673  1.00 10.00      A   
ATOM   1168  O   ASP A 200     -35.429  15.297 -14.019  1.00 10.00      A   
ATOM   1169  N   PHE A 201     -36.215  13.933 -12.403  1.00 10.00      A   
ATOM   1170  HN  PHE A 201     -36.647  13.078 -12.197  1.00 10.00      A   
ATOM   1171  CA  PHE A 201     -35.844  14.820 -11.308  1.00 10.00      A   
ATOM   1172  CB  PHE A 201     -36.501  14.365 -10.006  1.00 10.00      A   
ATOM   1173  CG  PHE A 201     -37.677  15.203  -9.597  1.00 10.00      A   
ATOM   1174  CD1 PHE A 201     -37.603  16.024  -8.484  1.00 10.00      A   
ATOM   1175  CD2 PHE A 201     -38.856  15.174 -10.327  1.00 10.00      A   
ATOM   1176  CE1 PHE A 201     -38.681  16.796  -8.103  1.00 10.00      A   
ATOM   1177  CE2 PHE A 201     -39.936  15.947  -9.952  1.00 10.00      A   
ATOM   1178  CZ  PHE A 201     -39.848  16.758  -8.838  1.00 10.00      A   
ATOM   1179  C   PHE A 201     -34.330  14.859 -11.141  1.00 10.00      A   
ATOM   1180  O   PHE A 201     -33.735  15.931 -11.036  1.00 10.00      A   
ATOM   1181  N   LEU A 202     -33.707  13.682 -11.157  1.00 10.00      A   
ATOM   1182  HN  LEU A 202     -34.241  12.862 -11.275  1.00 10.00      A   
ATOM   1183  CA  LEU A 202     -32.257  13.559 -11.004  1.00 10.00      A   
ATOM   1184  CB  LEU A 202     -31.880  12.115 -10.651  1.00 10.00      A   
ATOM   1185  CG  LEU A 202     -31.764  11.770  -9.161  1.00 10.00      A   
ATOM   1186  CD1 LEU A 202     -30.683  12.603  -8.490  1.00 10.00      A   
ATOM   1187  CD2 LEU A 202     -33.100  11.935  -8.447  1.00 10.00      A   
ATOM   1188  C   LEU A 202     -31.521  13.999 -12.270  1.00 10.00      A   
ATOM   1189  O   LEU A 202     -30.322  13.753 -12.430  1.00 10.00      A   
ATOM   1190  N   ARG A 203     -32.247  14.640 -13.172  1.00 10.00      A   
ATOM   1191  HN  ARG A 203     -33.202  14.788 -13.001  1.00 10.00      A   
ATOM   1192  CA  ARG A 203     -31.669  15.122 -14.412  1.00 10.00      A   
ATOM   1193  CB  ARG A 203     -32.499  14.637 -15.601  1.00 10.00      A   
ATOM   1194  CG  ARG A 203     -31.686  14.314 -16.843  1.00 10.00      A   
ATOM   1195  CD  ARG A 203     -30.699  13.191 -16.575  1.00 10.00      A   
ATOM   1196  NE  ARG A 203     -30.214  12.589 -17.812  1.00 10.00      A   
ATOM   1197  HE  ARG A 203     -30.615  12.903 -18.652  1.00 10.00      A   
ATOM   1198  CZ  ARG A 203     -29.281  11.648 -17.865  1.00 10.00      A   
ATOM   1199  NH1 ARG A 203     -28.697  11.214 -16.758  1.00 10.00      A   
ATOM   1200 HH11 ARG A 203     -27.968  10.466 -16.806  1.00 10.00      A   
ATOM   1201 HH12 ARG A 203     -28.954  11.625 -15.831  1.00 10.00      A   
ATOM   1202  NH2 ARG A 203     -28.923  11.149 -19.035  1.00 10.00      A   
ATOM   1203 HH21 ARG A 203     -28.191  10.405 -19.087  1.00 10.00      A   
ATOM   1204 HH22 ARG A 203     -29.370  11.496 -19.910  1.00 10.00      A   
ATOM   1205  C   ARG A 203     -31.595  16.650 -14.402  1.00 10.00      A   
ATOM   1206  O   ARG A 203     -30.981  17.262 -15.275  1.00 10.00      A   
ATOM   1207  N   ARG A 204     -32.223  17.259 -13.403  1.00 10.00      A   
ATOM   1208  HN  ARG A 204     -32.689  16.721 -12.728  1.00 10.00      A   
ATOM   1209  CA  ARG A 204     -32.233  18.707 -13.287  1.00 10.00      A   
ATOM   1210  CB  ARG A 204     -33.662  19.248 -13.337  1.00 10.00      A   
ATOM   1211  CG  ARG A 204     -34.462  19.038 -12.063  1.00 10.00      A   
ATOM   1212  CD  ARG A 204     -35.859  19.608 -12.197  1.00 10.00      A   
ATOM   1213  NE  ARG A 204     -36.462  19.906 -10.903  1.00 10.00      A   
ATOM   1214  HE  ARG A 204     -35.869  20.261 -10.197  1.00 10.00      A   
ATOM   1215  CZ  ARG A 204     -37.762  19.759 -10.645  1.00 10.00      A   
ATOM   1216  NH1 ARG A 204     -38.583  19.286 -11.580  1.00 10.00      A   
ATOM   1217 HH11 ARG A 204     -38.219  19.021 -12.522  1.00 10.00      A   
ATOM   1218 HH12 ARG A 204     -39.602  19.188 -11.379  1.00 10.00      A   
ATOM   1219  NH2 ARG A 204     -38.240  20.086  -9.451  1.00 10.00      A   
ATOM   1220 HH21 ARG A 204     -37.600  20.444  -8.709  1.00 10.00      A   
ATOM   1221 HH22 ARG A 204     -39.266  20.002  -9.253  1.00 10.00      A   
ATOM   1222  C   ARG A 204     -31.523  19.170 -12.012  1.00 10.00      A   
ATOM   1223  O   ARG A 204     -31.302  20.366 -11.815  1.00 10.00      A   
ATOM   1224  N   LEU A 205     -31.156  18.217 -11.160  1.00 10.00      A   
ATOM   1225  HN  LEU A 205     -31.321  17.280 -11.390  1.00 10.00      A   
ATOM   1226  CA  LEU A 205     -30.474  18.526  -9.909  1.00 10.00      A   
ATOM   1227  CB  LEU A 205     -31.467  18.588  -8.743  1.00 10.00      A   
ATOM   1228  CG  LEU A 205     -32.377  17.370  -8.542  1.00 10.00      A   
ATOM   1229  CD1 LEU A 205     -31.775  16.403  -7.530  1.00 10.00      A   
ATOM   1230  CD2 LEU A 205     -33.760  17.811  -8.095  1.00 10.00      A   
ATOM   1231  C   LEU A 205     -29.379  17.509  -9.634  1.00 10.00      A   
ATOM   1232  O   LEU A 205     -29.209  16.563 -10.410  1.00 10.00      A   
ATOM   1233  N   VAL A 207     -21.369  17.300 -14.271  1.00 10.00      A   
ATOM   1234  HN  VAL A 207     -21.209  17.982 -14.951  1.00 10.00      A   
ATOM   1235  CA  VAL A 207     -20.310  16.327 -14.015  1.00 10.00      A   
ATOM   1236  CB  VAL A 207     -19.193  16.906 -13.120  1.00 10.00      A   
ATOM   1237  CG1 VAL A 207     -18.435  18.005 -13.848  1.00 10.00      A   
ATOM   1238  CG2 VAL A 207     -19.754  17.416 -11.794  1.00 10.00      A   
ATOM   1239  C   VAL A 207     -20.856  15.054 -13.380  1.00 10.00      A   
ATOM   1240  O   VAL A 207     -20.184  14.021 -13.361  1.00 10.00      A   
ATOM   1241  N   TYR A 208     -22.080  15.148 -12.868  1.00 10.00      A   
ATOM   1242  HN  TYR A 208     -22.550  16.004 -12.940  1.00 10.00      A   
ATOM   1243  CA  TYR A 208     -22.751  14.025 -12.211  1.00 10.00      A   
ATOM   1244  CB  TYR A 208     -23.104  12.914 -13.207  1.00 10.00      A   
ATOM   1245  CG  TYR A 208     -24.592  12.762 -13.456  1.00 10.00      A   
ATOM   1246  CD1 TYR A 208     -25.426  12.207 -12.494  1.00 10.00      A   
ATOM   1247  CD2 TYR A 208     -25.163  13.176 -14.656  1.00 10.00      A   
ATOM   1248  CE1 TYR A 208     -26.784  12.068 -12.719  1.00 10.00      A   
ATOM   1249  CE2 TYR A 208     -26.521  13.043 -14.888  1.00 10.00      A   
ATOM   1250  CZ  TYR A 208     -27.324  12.487 -13.914  1.00 10.00      A   
ATOM   1251  OH  TYR A 208     -28.675  12.348 -14.136  1.00 10.00      A   
ATOM   1252  HH  TYR A 208     -29.164  12.793 -13.423  1.00 10.00      A   
ATOM   1253  C   TYR A 208     -21.923  13.468 -11.057  1.00 10.00      A   
ATOM   1254  O   TYR A 208     -21.297  12.416 -11.179  1.00 10.00      A   
ATOM   1255  N   PRO A 219     -29.505   7.533 -27.228  1.00 10.00      A   
ATOM   1256  CA  PRO A 219     -28.968   6.191 -26.988  1.00 10.00      A   
ATOM   1257  CB  PRO A 219     -27.724   6.117 -27.884  1.00 10.00      A   
ATOM   1258  CG  PRO A 219     -27.407   7.532 -28.224  1.00 10.00      A   
ATOM   1259  CD  PRO A 219     -28.717   8.264 -28.228  1.00 10.00      A   
ATOM   1260  C   PRO A 219     -28.582   6.005 -25.530  1.00 10.00      A   
ATOM   1261  O   PRO A 219     -27.985   4.993 -25.157  1.00 10.00      A   
ATOM   1262  N   LYS A 220     -28.944   6.984 -24.716  1.00 10.00      A   
ATOM   1263  HN  LYS A 220     -29.432   7.750 -25.089  1.00 10.00      A   
ATOM   1264  CA  LYS A 220     -28.642   6.959 -23.292  1.00 10.00      A   
ATOM   1265  CB  LYS A 220     -29.169   8.215 -22.594  1.00 10.00      A   
ATOM   1266  CG  LYS A 220     -28.207   9.390 -22.601  1.00 10.00      A   
ATOM   1267  CD  LYS A 220     -28.111  10.031 -23.975  1.00 10.00      A   
ATOM   1268  CE  LYS A 220     -27.161  11.219 -23.968  1.00 10.00      A   
ATOM   1269  NZ  LYS A 220     -25.759  10.818 -23.664  1.00 10.00      A   
ATOM   1270  HZ1 LYS A 220     -25.136  11.652 -23.692  1.00 10.00      A   
ATOM   1271  HZ2 LYS A 220     -25.423  10.125 -24.362  1.00 10.00      A   
ATOM   1272  HZ3 LYS A 220     -25.704  10.393 -22.717  1.00 10.00      A   
ATOM   1273  C   LYS A 220     -29.221   5.714 -22.635  1.00 10.00      A   
ATOM   1274  O   LYS A 220     -28.501   4.935 -22.014  1.00 10.00      A   
ATOM   1275  N   LYS A 221     -30.522   5.513 -22.787  1.00 10.00      A   
ATOM   1276  HN  LYS A 221     -31.055   6.164 -23.298  1.00 10.00      A   
ATOM   1277  CA  LYS A 221     -31.174   4.351 -22.196  1.00 10.00      A   
ATOM   1278  CB  LYS A 221     -32.686   4.545 -22.091  1.00 10.00      A   
ATOM   1279  CG  LYS A 221     -33.330   3.720 -20.989  1.00 10.00      A   
ATOM   1280  CD  LYS A 221     -34.832   3.938 -20.936  1.00 10.00      A   
ATOM   1281  CE  LYS A 221     -35.436   3.316 -19.690  1.00 10.00      A   
ATOM   1282  NZ  LYS A 221     -35.317   1.837 -19.695  1.00 10.00      A   
ATOM   1283  HZ1 LYS A 221     -35.704   1.446 -18.813  1.00 10.00      A   
ATOM   1284  HZ2 LYS A 221     -34.314   1.550 -19.781  1.00 10.00      A   
ATOM   1285  HZ3 LYS A 221     -35.842   1.440 -20.499  1.00 10.00      A   
ATOM   1286  C   LYS A 221     -30.842   3.087 -22.980  1.00 10.00      A   
ATOM   1287  O   LYS A 221     -30.921   1.978 -22.453  1.00 10.00      A   
ATOM   1288  N   LEU A 222     -30.449   3.260 -24.235  1.00 10.00      A   
ATOM   1289  HN  LEU A 222     -30.390   4.168 -24.597  1.00 10.00      A   
ATOM   1290  CA  LEU A 222     -30.097   2.131 -25.081  1.00 10.00      A   
ATOM   1291  CB  LEU A 222     -29.938   2.567 -26.539  1.00 10.00      A   
ATOM   1292  CG  LEU A 222     -31.123   3.320 -27.151  1.00 10.00      A   
ATOM   1293  CD1 LEU A 222     -30.900   3.557 -28.636  1.00 10.00      A   
ATOM   1294  CD2 LEU A 222     -32.424   2.567 -26.913  1.00 10.00      A   
ATOM   1295  C   LEU A 222     -28.824   1.471 -24.569  1.00 10.00      A   
ATOM   1296  O   LEU A 222     -28.715   0.246 -24.546  1.00 10.00      A   
ATOM   1297  N   ILE A 223     -27.866   2.286 -24.148  1.00 10.00      A   
ATOM   1298  HN  ILE A 223     -27.998   3.259 -24.209  1.00 10.00      A   
ATOM   1299  CA  ILE A 223     -26.615   1.765 -23.615  1.00 10.00      A   
ATOM   1300  CB  ILE A 223     -25.438   2.761 -23.763  1.00 10.00      A   
ATOM   1301  CG1 ILE A 223     -24.101   2.052 -23.518  1.00 10.00      A   
ATOM   1302  CG2 ILE A 223     -25.596   3.954 -22.833  1.00 10.00      A   
ATOM   1303  CD1 ILE A 223     -22.889   2.914 -23.794  1.00 10.00      A   
ATOM   1304  C   ILE A 223     -26.797   1.343 -22.156  1.00 10.00      A   
ATOM   1305  O   ILE A 223     -26.110   0.450 -21.668  1.00 10.00      A   
ATOM   1306  N   THR A 224     -27.753   1.971 -21.477  1.00 10.00      A   
ATOM   1307  HN  THR A 224     -28.272   2.672 -21.921  1.00 10.00      A   
ATOM   1308  CA  THR A 224     -28.039   1.646 -20.084  1.00 10.00      A   
ATOM   1309  CB  THR A 224     -29.052   2.635 -19.467  1.00 10.00      A   
ATOM   1310  OG1 THR A 224     -28.520   3.965 -19.533  1.00 10.00      A   
ATOM   1311  HG1 THR A 224     -28.418   4.230 -20.456  1.00 10.00      A   
ATOM   1312  CG2 THR A 224     -29.335   2.289 -18.012  1.00 10.00      A   
ATOM   1313  C   THR A 224     -28.573   0.219 -19.984  1.00 10.00      A   
ATOM   1314  O   THR A 224     -28.169  -0.550 -19.108  1.00 10.00      A   
ATOM   1315  N   GLU A 225     -29.465  -0.138 -20.901  1.00 10.00      A   
ATOM   1316  HN  GLU A 225     -29.759   0.520 -21.568  1.00 10.00      A   
ATOM   1317  CA  GLU A 225     -30.032  -1.478 -20.928  1.00 10.00      A   
ATOM   1318  CB  GLU A 225     -31.325  -1.513 -21.745  1.00 10.00      A   
ATOM   1319  CG  GLU A 225     -32.584  -1.613 -20.896  1.00 10.00      A   
ATOM   1320  CD  GLU A 225     -33.354  -0.309 -20.812  1.00 10.00      A   
ATOM   1321  OE1 GLU A 225     -32.937   0.597 -20.063  1.00 10.00      A   
ATOM   1322  OE2 GLU A 225     -34.397  -0.185 -21.491  1.00 10.00      A   
ATOM   1323  C   GLU A 225     -29.014  -2.479 -21.474  1.00 10.00      A   
ATOM   1324  O   GLU A 225     -29.143  -3.688 -21.277  1.00 10.00      A   
ATOM   1325  N   ASP A 226     -27.995  -1.961 -22.153  1.00 10.00      A   
ATOM   1326  HN  ASP A 226     -27.959  -0.991 -22.286  1.00 10.00      A   
ATOM   1327  CA  ASP A 226     -26.932  -2.790 -22.715  1.00 10.00      A   
ATOM   1328  CB  ASP A 226     -26.145  -1.988 -23.757  1.00 10.00      A   
ATOM   1329  CG  ASP A 226     -25.225  -2.839 -24.610  1.00 10.00      A   
ATOM   1330  OD1 ASP A 226     -25.590  -3.135 -25.769  1.00 10.00      A   
ATOM   1331  OD2 ASP A 226     -24.121  -3.187 -24.145  1.00 10.00      A   
ATOM   1332  C   ASP A 226     -25.998  -3.240 -21.597  1.00 10.00      A   
ATOM   1333  O   ASP A 226     -25.430  -4.333 -21.636  1.00 10.00      A   
ATOM   1334  N   PHE A 227     -25.872  -2.389 -20.581  1.00 10.00      A   
ATOM   1335  HN  PHE A 227     -26.362  -1.538 -20.611  1.00 10.00      A   
ATOM   1336  CA  PHE A 227     -25.021  -2.673 -19.432  1.00 10.00      A   
ATOM   1337  CB  PHE A 227     -24.784  -1.406 -18.604  1.00 10.00      A   
ATOM   1338  CG  PHE A 227     -23.756  -0.475 -19.184  1.00 10.00      A   
ATOM   1339  CD1 PHE A 227     -22.515  -0.950 -19.573  1.00 10.00      A   
ATOM   1340  CD2 PHE A 227     -24.029   0.874 -19.335  1.00 10.00      A   
ATOM   1341  CE1 PHE A 227     -21.565  -0.098 -20.103  1.00 10.00      A   
ATOM   1342  CE2 PHE A 227     -23.085   1.733 -19.864  1.00 10.00      A   
ATOM   1343  CZ  PHE A 227     -21.850   1.246 -20.248  1.00 10.00      A   
ATOM   1344  C   PHE A 227     -25.618  -3.767 -18.552  1.00 10.00      A   
ATOM   1345  O   PHE A 227     -24.942  -4.308 -17.677  1.00 10.00      A   
ATOM   1346  N   VAL A 228     -26.884  -4.088 -18.797  1.00 10.00      A   
ATOM   1347  HN  VAL A 228     -27.365  -3.614 -19.507  1.00 10.00      A   
ATOM   1348  CA  VAL A 228     -27.581  -5.124 -18.038  1.00 10.00      A   
ATOM   1349  CB  VAL A 228     -29.101  -5.101 -18.328  1.00 10.00      A   
ATOM   1350  CG1 VAL A 228     -29.825  -6.223 -17.598  1.00 10.00      A   
ATOM   1351  CG2 VAL A 228     -29.695  -3.754 -17.952  1.00 10.00      A   
ATOM   1352  C   VAL A 228     -27.012  -6.503 -18.376  1.00 10.00      A   
ATOM   1353  O   VAL A 228     -27.086  -7.440 -17.582  1.00 10.00      A   
ATOM   1354  N   ARG A 229     -26.420  -6.616 -19.552  1.00 10.00      A   
ATOM   1355  HN  ARG A 229     -26.365  -5.832 -20.139  1.00 10.00      A   
ATOM   1356  CA  ARG A 229     -25.844  -7.875 -19.988  1.00 10.00      A   
ATOM   1357  CB  ARG A 229     -26.278  -8.183 -21.426  1.00 10.00      A   
ATOM   1358  CG  ARG A 229     -26.067  -9.630 -21.843  1.00 10.00      A   
ATOM   1359  CD  ARG A 229     -25.885  -9.754 -23.347  1.00 10.00      A   
ATOM   1360  NE  ARG A 229     -27.135  -9.544 -24.075  1.00 10.00      A   
ATOM   1361  HE  ARG A 229     -27.361  -8.619 -24.325  1.00 10.00      A   
ATOM   1362  CZ  ARG A 229     -27.969 -10.525 -24.416  1.00 10.00      A   
ATOM   1363  NH1 ARG A 229     -27.682 -11.782 -24.096  1.00 10.00      A   
ATOM   1364 HH11 ARG A 229     -26.801 -12.005 -23.588  1.00 10.00      A   
ATOM   1365 HH12 ARG A 229     -28.344 -12.552 -24.340  1.00 10.00      A   
ATOM   1366  NH2 ARG A 229     -29.085 -10.251 -25.080  1.00 10.00      A   
ATOM   1367 HH21 ARG A 229     -29.738 -11.018 -25.354  1.00 10.00      A   
ATOM   1368 HH22 ARG A 229     -29.317  -9.264 -25.333  1.00 10.00      A   
ATOM   1369  C   ARG A 229     -24.320  -7.835 -19.889  1.00 10.00      A   
ATOM   1370  O   ARG A 229     -23.621  -8.352 -20.760  1.00 10.00      A   
ATOM   1371  N   GLN A 230     -23.802  -7.227 -18.822  1.00 10.00      A   
ATOM   1372  HN  GLN A 230     -24.402  -6.861 -18.136  1.00 10.00      A   
ATOM   1373  CA  GLN A 230     -22.356  -7.132 -18.640  1.00 10.00      A   
ATOM   1374  CB  GLN A 230     -21.713  -6.269 -19.737  1.00 10.00      A   
ATOM   1375  CG  GLN A 230     -22.185  -4.825 -19.765  1.00 10.00      A   
ATOM   1376  CD  GLN A 230     -21.542  -4.020 -20.876  1.00 10.00      A   
ATOM   1377  OE1 GLN A 230     -20.436  -3.502 -20.721  1.00 10.00      A   
ATOM   1378  NE2 GLN A 230     -22.238  -3.887 -21.993  1.00 10.00      A   
ATOM   1379 HE21 GLN A 230     -23.123  -4.310 -22.046  1.00 10.00      A   
ATOM   1380 HE22 GLN A 230     -21.844  -3.366 -22.723  1.00 10.00      A   
ATOM   1381  C   GLN A 230     -21.957  -6.608 -17.259  1.00 10.00      A   
ATOM   1382  O   GLN A 230     -20.971  -7.067 -16.678  1.00 10.00      A   
ATOM   1383  N   ARG A 231     -22.713  -5.653 -16.728  1.00 10.00      A   
ATOM   1384  HN  ARG A 231     -23.516  -5.346 -17.207  1.00 10.00      A   
ATOM   1385  CA  ARG A 231     -22.382  -5.070 -15.436  1.00 10.00      A   
ATOM   1386  CB  ARG A 231     -21.969  -3.602 -15.595  1.00 10.00      A   
ATOM   1387  CG  ARG A 231     -20.721  -3.378 -16.438  1.00 10.00      A   
ATOM   1388  CD  ARG A 231     -19.495  -4.016 -15.804  1.00 10.00      A   
ATOM   1389  NE  ARG A 231     -18.256  -3.414 -16.289  1.00 10.00      A   
ATOM   1390  HE  ARG A 231     -18.227  -3.140 -17.235  1.00 10.00      A   
ATOM   1391  CZ  ARG A 231     -17.181  -3.207 -15.528  1.00 10.00      A   
ATOM   1392  NH1 ARG A 231     -17.175  -3.589 -14.256  1.00 10.00      A   
ATOM   1393 HH11 ARG A 231     -18.012  -4.052 -13.839  1.00 10.00      A   
ATOM   1394 HH12 ARG A 231     -16.326  -3.431 -13.669  1.00 10.00      A   
ATOM   1395  NH2 ARG A 231     -16.107  -2.624 -16.041  1.00 10.00      A   
ATOM   1396 HH21 ARG A 231     -15.265  -2.461 -15.444  1.00 10.00      A   
ATOM   1397 HH22 ARG A 231     -16.098  -2.319 -17.038  1.00 10.00      A   
ATOM   1398  C   ARG A 231     -23.523  -5.181 -14.431  1.00 10.00      A   
ATOM   1399  O   ARG A 231     -23.477  -6.005 -13.518  1.00 10.00      A   
ATOM   1400  N   TYR A 232     -24.548  -4.358 -14.610  1.00 10.00      A   
ATOM   1401  HN  TYR A 232     -24.555  -3.767 -15.392  1.00 10.00      A   
ATOM   1402  CA  TYR A 232     -25.682  -4.337 -13.695  1.00 10.00      A   
ATOM   1403  CB  TYR A 232     -26.148  -2.899 -13.456  1.00 10.00      A   
ATOM   1404  CG  TYR A 232     -25.076  -1.999 -12.885  1.00 10.00      A   
ATOM   1405  CD1 TYR A 232     -24.263  -1.238 -13.715  1.00 10.00      A   
ATOM   1406  CD2 TYR A 232     -24.874  -1.914 -11.514  1.00 10.00      A   
ATOM   1407  CE1 TYR A 232     -23.278  -0.421 -13.197  1.00 10.00      A   
ATOM   1408  CE2 TYR A 232     -23.894  -1.097 -10.985  1.00 10.00      A   
ATOM   1409  CZ  TYR A 232     -23.097  -0.353 -11.831  1.00 10.00      A   
ATOM   1410  OH  TYR A 232     -22.118   0.460 -11.309  1.00 10.00      A   
ATOM   1411  HH  TYR A 232     -21.921   0.186 -10.403  1.00 10.00      A   
ATOM   1412  C   TYR A 232     -26.833  -5.190 -14.207  1.00 10.00      A   
ATOM   1413  O   TYR A 232     -26.694  -5.898 -15.198  1.00 10.00      A   
ATOM   1414  N   LEU A 233     -27.966  -5.122 -13.521  1.00 10.00      A   
ATOM   1415  HN  LEU A 233     -28.021  -4.530 -12.743  1.00 10.00      A   
ATOM   1416  CA  LEU A 233     -29.141  -5.890 -13.904  1.00 10.00      A   
ATOM   1417  CB  LEU A 233     -29.343  -7.076 -12.953  1.00 10.00      A   
ATOM   1418  CG  LEU A 233     -28.272  -8.171 -12.996  1.00 10.00      A   
ATOM   1419  CD1 LEU A 233     -28.456  -9.144 -11.841  1.00 10.00      A   
ATOM   1420  CD2 LEU A 233     -28.308  -8.906 -14.327  1.00 10.00      A   
ATOM   1421  C   LEU A 233     -30.376  -4.999 -13.902  1.00 10.00      A   
ATOM   1422  O   LEU A 233     -30.343  -3.883 -13.384  1.00 10.00      A   
ATOM   1423  N   GLU A 234     -31.458  -5.496 -14.482  1.00 10.00      A   
ATOM   1424  HN  GLU A 234     -31.423  -6.394 -14.869  1.00 10.00      A   
ATOM   1425  CA  GLU A 234     -32.703  -4.747 -14.551  1.00 10.00      A   
ATOM   1426  CB  GLU A 234     -33.312  -4.855 -15.951  1.00 10.00      A   
ATOM   1427  CG  GLU A 234     -33.380  -6.277 -16.487  1.00 10.00      A   
ATOM   1428  CD  GLU A 234     -34.436  -6.449 -17.554  1.00 10.00      A   
ATOM   1429  OE1 GLU A 234     -34.104  -6.946 -18.647  1.00 10.00      A   
ATOM   1430  OE2 GLU A 234     -35.606  -6.093 -17.301  1.00 10.00      A   
ATOM   1431  C   GLU A 234     -33.695  -5.247 -13.507  1.00 10.00      A   
ATOM   1432  O   GLU A 234     -33.993  -6.441 -13.440  1.00 10.00      A   
ATOM   1433  N   TYR A 235     -34.202  -4.336 -12.695  1.00 10.00      A   
ATOM   1434  HN  TYR A 235     -33.930  -3.397 -12.795  1.00 10.00      A   
ATOM   1435  CA  TYR A 235     -35.163  -4.687 -11.662  1.00 10.00      A   
ATOM   1436  CB  TYR A 235     -34.532  -4.582 -10.272  1.00 10.00      A   
ATOM   1437  CG  TYR A 235     -33.483  -5.632  -9.982  1.00 10.00      A   
ATOM   1438  CD1 TYR A 235     -33.845  -6.945  -9.714  1.00 10.00      A   
ATOM   1439  CD2 TYR A 235     -32.133  -5.309  -9.972  1.00 10.00      A   
ATOM   1440  CE1 TYR A 235     -32.892  -7.907  -9.444  1.00 10.00      A   
ATOM   1441  CE2 TYR A 235     -31.173  -6.264  -9.704  1.00 10.00      A   
ATOM   1442  CZ  TYR A 235     -31.559  -7.562  -9.441  1.00 10.00      A   
ATOM   1443  OH  TYR A 235     -30.608  -8.517  -9.173  1.00 10.00      A   
ATOM   1444  HH  TYR A 235     -30.811  -9.315  -9.671  1.00 10.00      A   
ATOM   1445  C   TYR A 235     -36.383  -3.784 -11.746  1.00 10.00      A   
ATOM   1446  O   TYR A 235     -36.253  -2.565 -11.846  1.00 10.00      A   
ATOM   1447  N   ARG A 236     -37.564  -4.385 -11.723  1.00 10.00      A   
ATOM   1448  HN  ARG A 236     -37.600  -5.364 -11.645  1.00 10.00      A   
ATOM   1449  CA  ARG A 236     -38.810  -3.632 -11.790  1.00 10.00      A   
ATOM   1450  CB  ARG A 236     -39.449  -3.767 -13.177  1.00 10.00      A   
ATOM   1451  CG  ARG A 236     -38.570  -3.311 -14.330  1.00 10.00      A   
ATOM   1452  CD  ARG A 236     -39.229  -3.596 -15.670  1.00 10.00      A   
ATOM   1453  NE  ARG A 236     -39.546  -5.016 -15.838  1.00 10.00      A   
ATOM   1454  HE  ARG A 236     -39.523  -5.581 -15.034  1.00 10.00      A   
ATOM   1455  CZ  ARG A 236     -39.858  -5.576 -17.006  1.00 10.00      A   
ATOM   1456  NH1 ARG A 236     -39.894  -4.843 -18.113  1.00 10.00      A   
ATOM   1457 HH11 ARG A 236     -39.682  -3.822 -18.074  1.00 10.00      A   
ATOM   1458 HH12 ARG A 236     -40.126  -5.289 -19.029  1.00 10.00      A   
ATOM   1459  NH2 ARG A 236     -40.138  -6.870 -17.069  1.00 10.00      A   
ATOM   1460 HH21 ARG A 236     -40.380  -7.310 -17.988  1.00 10.00      A   
ATOM   1461 HH22 ARG A 236     -40.121  -7.458 -16.206  1.00 10.00      A   
ATOM   1462  C   ARG A 236     -39.782  -4.138 -10.732  1.00 10.00      A   
ATOM   1463  O   ARG A 236     -40.124  -5.325 -10.714  1.00 10.00      A   
ATOM   1464  N   TYR A 246     -33.722  -1.207 -12.957  1.00 10.00      A   
ATOM   1465  HN  TYR A 246     -33.594  -1.080 -13.920  1.00 10.00      A   
ATOM   1466  CA  TYR A 246     -32.662  -0.763 -12.058  1.00 10.00      A   
ATOM   1467  CB  TYR A 246     -31.890   0.406 -12.678  1.00 10.00      A   
ATOM   1468  CG  TYR A 246     -30.829  -0.016 -13.673  1.00 10.00      A   
ATOM   1469  CD1 TYR A 246     -29.481   0.033 -13.340  1.00 10.00      A   
ATOM   1470  CD2 TYR A 246     -31.173  -0.467 -14.943  1.00 10.00      A   
ATOM   1471  CE1 TYR A 246     -28.507  -0.354 -14.240  1.00 10.00      A   
ATOM   1472  CE2 TYR A 246     -30.204  -0.856 -15.850  1.00 10.00      A   
ATOM   1473  CZ  TYR A 246     -28.872  -0.798 -15.494  1.00 10.00      A   
ATOM   1474  OH  TYR A 246     -27.901  -1.187 -16.393  1.00 10.00      A   
ATOM   1475  HH  TYR A 246     -28.156  -0.914 -17.285  1.00 10.00      A   
ATOM   1476  C   TYR A 246     -33.190  -0.383 -10.673  1.00 10.00      A   
ATOM   1477  O   TYR A 246     -32.692   0.551 -10.044  1.00 10.00      A   
ATOM   1478  N   GLU A 247     -34.207  -1.106 -10.211  1.00 10.00      A   
ATOM   1479  HN  GLU A 247     -34.588  -1.808 -10.779  1.00 10.00      A   
ATOM   1480  CA  GLU A 247     -34.785  -0.868  -8.891  1.00 10.00      A   
ATOM   1481  CB  GLU A 247     -36.007  -1.767  -8.675  1.00 10.00      A   
ATOM   1482  CG  GLU A 247     -36.951  -1.298  -7.579  1.00 10.00      A   
ATOM   1483  CD  GLU A 247     -37.967  -2.354  -7.195  1.00 10.00      A   
ATOM   1484  OE1 GLU A 247     -38.022  -2.724  -6.003  1.00 10.00      A   
ATOM   1485  OE2 GLU A 247     -38.715  -2.827  -8.080  1.00 10.00      A   
ATOM   1486  C   GLU A 247     -33.735  -1.143  -7.814  1.00 10.00      A   
ATOM   1487  O   GLU A 247     -33.114  -2.207  -7.800  1.00 10.00      A   
ATOM   1488  N   PHE A 248     -33.536  -0.185  -6.921  1.00 10.00      A   
ATOM   1489  HN  PHE A 248     -34.076   0.630  -6.968  1.00 10.00      A   
ATOM   1490  CA  PHE A 248     -32.542  -0.323  -5.867  1.00 10.00      A   
ATOM   1491  CB  PHE A 248     -31.831   1.010  -5.613  1.00 10.00      A   
ATOM   1492  CG  PHE A 248     -31.044   1.511  -6.792  1.00 10.00      A   
ATOM   1493  CD1 PHE A 248     -31.472   2.616  -7.508  1.00 10.00      A   
ATOM   1494  CD2 PHE A 248     -29.878   0.874  -7.185  1.00 10.00      A   
ATOM   1495  CE1 PHE A 248     -30.754   3.078  -8.594  1.00 10.00      A   
ATOM   1496  CE2 PHE A 248     -29.154   1.330  -8.271  1.00 10.00      A   
ATOM   1497  CZ  PHE A 248     -29.593   2.435  -8.976  1.00 10.00      A   
ATOM   1498  C   PHE A 248     -33.142  -0.857  -4.571  1.00 10.00      A   
ATOM   1499  O   PHE A 248     -34.361  -0.885  -4.398  1.00 10.00      A   
ATOM   1500  N   GLN A 249     -32.268  -1.282  -3.667  1.00 10.00      A   
ATOM   1501  HN  GLN A 249     -31.312  -1.219  -3.869  1.00 10.00      A   
ATOM   1502  CA  GLN A 249     -32.678  -1.818  -2.377  1.00 10.00      A   
ATOM   1503  CB  GLN A 249     -32.379  -3.317  -2.299  1.00 10.00      A   
ATOM   1504  CG  GLN A 249     -33.319  -4.191  -3.111  1.00 10.00      A   
ATOM   1505  CD  GLN A 249     -33.176  -5.663  -2.777  1.00 10.00      A   
ATOM   1506  OE1 GLN A 249     -34.150  -6.414  -2.809  1.00 10.00      A   
ATOM   1507  NE2 GLN A 249     -31.965  -6.090  -2.457  1.00 10.00      A   
ATOM   1508 HE21 GLN A 249     -31.227  -5.440  -2.451  1.00 10.00      A   
ATOM   1509 HE22 GLN A 249     -31.851  -7.039  -2.236  1.00 10.00      A   
ATOM   1510  C   GLN A 249     -31.944  -1.093  -1.255  1.00 10.00      A   
ATOM   1511  O   GLN A 249     -31.298  -0.074  -1.490  1.00 10.00      A   
ATOM   1512  N   TRP A 250     -32.036  -1.632  -0.044  1.00 10.00      A   
ATOM   1513  HN  TRP A 250     -32.560  -2.449   0.076  1.00 10.00      A   
ATOM   1514  CA  TRP A 250     -31.378  -1.035   1.113  1.00 10.00      A   
ATOM   1515  CB  TRP A 250     -32.094  -1.436   2.405  1.00 10.00      A   
ATOM   1516  CG  TRP A 250     -33.245  -0.544   2.754  1.00 10.00      A   
ATOM   1517  CD1 TRP A 250     -34.459  -0.486   2.133  1.00 10.00      A   
ATOM   1518  CD2 TRP A 250     -33.288   0.423   3.811  1.00 10.00      A   
ATOM   1519  NE1 TRP A 250     -35.254   0.458   2.735  1.00 10.00      A   
ATOM   1520  HE1 TRP A 250     -36.175   0.688   2.466  1.00 10.00      A   
ATOM   1521  CE2 TRP A 250     -34.559   1.029   3.769  1.00 10.00      A   
ATOM   1522  CE3 TRP A 250     -32.376   0.832   4.788  1.00 10.00      A   
ATOM   1523  CZ2 TRP A 250     -34.938   2.025   4.666  1.00 10.00      A   
ATOM   1524  CZ3 TRP A 250     -32.755   1.819   5.676  1.00 10.00      A   
ATOM   1525  CH2 TRP A 250     -34.025   2.404   5.611  1.00 10.00      A   
ATOM   1526  C   TRP A 250     -29.906  -1.430   1.179  1.00 10.00      A   
ATOM   1527  O   TRP A 250     -29.036  -0.584   1.378  1.00 10.00      A   
ATOM   1528  N   GLY A 251     -29.635  -2.719   1.013  1.00 10.00      A   
ATOM   1529  HN  GLY A 251     -30.368  -3.353   0.870  1.00 10.00      A   
ATOM   1530  CA  GLY A 251     -28.268  -3.197   1.055  1.00 10.00      A   
ATOM   1531  C   GLY A 251     -27.894  -3.754   2.416  1.00 10.00      A   
ATOM   1532  O   GLY A 251     -28.047  -3.072   3.431  1.00 10.00      A   
ATOM   1533  N   PRO A 252     -27.408  -5.005   2.468  1.00 10.00      A   
ATOM   1534  CA  PRO A 252     -27.008  -5.658   3.720  1.00 10.00      A   
ATOM   1535  CB  PRO A 252     -26.417  -6.993   3.257  1.00 10.00      A   
ATOM   1536  CG  PRO A 252     -27.052  -7.243   1.935  1.00 10.00      A   
ATOM   1537  CD  PRO A 252     -27.229  -5.892   1.305  1.00 10.00      A   
ATOM   1538  C   PRO A 252     -25.956  -4.855   4.485  1.00 10.00      A   
ATOM   1539  O   PRO A 252     -25.997  -4.776   5.714  1.00 10.00      A   
ATOM   1540  N   ARG A 253     -25.022  -4.254   3.755  1.00 10.00      A   
ATOM   1541  HN  ARG A 253     -25.044  -4.345   2.777  1.00 10.00      A   
ATOM   1542  CA  ARG A 253     -23.968  -3.459   4.378  1.00 10.00      A   
ATOM   1543  CB  ARG A 253     -22.918  -3.024   3.352  1.00 10.00      A   
ATOM   1544  CG  ARG A 253     -21.874  -2.078   3.924  1.00 10.00      A   
ATOM   1545  CD  ARG A 253     -20.884  -1.611   2.871  1.00 10.00      A   
ATOM   1546  NE  ARG A 253     -19.714  -2.486   2.782  1.00 10.00      A   
ATOM   1547  HE  ARG A 253     -19.702  -3.142   2.053  1.00 10.00      A   
ATOM   1548  CZ  ARG A 253     -18.671  -2.426   3.617  1.00 10.00      A   
ATOM   1549  NH1 ARG A 253     -18.671  -1.568   4.635  1.00 10.00      A   
ATOM   1550 HH11 ARG A 253     -19.497  -0.928   4.796  1.00 10.00      A   
ATOM   1551 HH12 ARG A 253     -17.858  -1.520   5.286  1.00 10.00      A   
ATOM   1552  NH2 ARG A 253     -17.630  -3.236   3.434  1.00 10.00      A   
ATOM   1553 HH21 ARG A 253     -16.810  -3.201   4.081  1.00 10.00      A   
ATOM   1554 HH22 ARG A 253     -17.621  -3.912   2.640  1.00 10.00      A   
ATOM   1555  C   ARG A 253     -24.548  -2.239   5.088  1.00 10.00      A   
ATOM   1556  O   ARG A 253     -24.252  -1.989   6.258  1.00 10.00      A   
ATOM   1557  N   THR A 254     -25.393  -1.498   4.381  1.00 10.00      A   
ATOM   1558  HN  THR A 254     -25.603  -1.757   3.458  1.00 10.00      A   
ATOM   1559  CA  THR A 254     -26.023  -0.304   4.930  1.00 10.00      A   
ATOM   1560  CB  THR A 254     -26.874   0.387   3.854  1.00 10.00      A   
ATOM   1561  OG1 THR A 254     -26.647  -0.268   2.596  1.00 10.00      A   
ATOM   1562  HG1 THR A 254     -27.481  -0.308   2.104  1.00 10.00      A   
ATOM   1563  CG2 THR A 254     -26.492   1.854   3.734  1.00 10.00      A   
ATOM   1564  C   THR A 254     -26.905  -0.658   6.124  1.00 10.00      A   
ATOM   1565  O   THR A 254     -27.086   0.141   7.038  1.00 10.00      A   
ATOM   1566  N   ASN A 255     -27.435  -1.873   6.106  1.00 10.00      A   
ATOM   1567  HN  ASN A 255     -27.257  -2.456   5.338  1.00 10.00      A   
ATOM   1568  CA  ASN A 255     -28.290  -2.364   7.181  1.00 10.00      A   
ATOM   1569  CB  ASN A 255     -29.004  -3.645   6.726  1.00 10.00      A   
ATOM   1570  CG  ASN A 255     -29.843  -4.297   7.811  1.00 10.00      A   
ATOM   1571  OD1 ASN A 255     -31.003  -3.938   8.014  1.00 10.00      A   
ATOM   1572  ND2 ASN A 255     -29.270  -5.270   8.503  1.00 10.00      A   
ATOM   1573 HD21 ASN A 255     -28.348  -5.515   8.284  1.00 10.00      A   
ATOM   1574 HD22 ASN A 255     -29.795  -5.710   9.209  1.00 10.00      A   
ATOM   1575  C   ASN A 255     -27.472  -2.633   8.444  1.00 10.00      A   
ATOM   1576  O   ASN A 255     -28.010  -2.673   9.550  1.00 10.00      A   
ATOM   1577  N   LEU A 256     -26.168  -2.805   8.277  1.00 10.00      A   
ATOM   1578  HN  LEU A 256     -25.787  -2.739   7.373  1.00 10.00      A   
ATOM   1579  CA  LEU A 256     -25.285  -3.081   9.403  1.00 10.00      A   
ATOM   1580  CB  LEU A 256     -24.269  -4.167   9.035  1.00 10.00      A   
ATOM   1581  CG  LEU A 256     -24.842  -5.560   8.757  1.00 10.00      A   
ATOM   1582  CD1 LEU A 256     -23.753  -6.501   8.264  1.00 10.00      A   
ATOM   1583  CD2 LEU A 256     -25.515  -6.122  10.001  1.00 10.00      A   
ATOM   1584  C   LEU A 256     -24.566  -1.824   9.880  1.00 10.00      A   
ATOM   1585  O   LEU A 256     -24.373  -1.625  11.080  1.00 10.00      A   
ATOM   1586  N   GLU A 257     -24.173  -0.974   8.942  1.00 10.00      A   
ATOM   1587  HN  GLU A 257     -24.354  -1.182   7.999  1.00 10.00      A   
ATOM   1588  CA  GLU A 257     -23.465   0.258   9.279  1.00 10.00      A   
ATOM   1589  CB  GLU A 257     -22.531   0.685   8.140  1.00 10.00      A   
ATOM   1590  CG  GLU A 257     -21.477  -0.361   7.795  1.00 10.00      A   
ATOM   1591  CD  GLU A 257     -20.391   0.154   6.868  1.00 10.00      A   
ATOM   1592  OE1 GLU A 257     -19.352   0.632   7.370  1.00 10.00      A   
ATOM   1593  OE2 GLU A 257     -20.556   0.058   5.635  1.00 10.00      A   
ATOM   1594  C   GLU A 257     -24.429   1.381   9.666  1.00 10.00      A   
ATOM   1595  O   GLU A 257     -24.015   2.417  10.190  1.00 10.00      A   
ATOM   1596  N   LEU A 258     -25.717   1.161   9.425  1.00 10.00      A   
ATOM   1597  HN  LEU A 258     -25.988   0.314   9.010  1.00 10.00      A   
ATOM   1598  CA  LEU A 258     -26.742   2.142   9.751  1.00 10.00      A   
ATOM   1599  CB  LEU A 258     -26.939   3.109   8.577  1.00 10.00      A   
ATOM   1600  CG  LEU A 258     -27.477   4.499   8.924  1.00 10.00      A   
ATOM   1601  CD1 LEU A 258     -26.422   5.314   9.657  1.00 10.00      A   
ATOM   1602  CD2 LEU A 258     -27.941   5.220   7.670  1.00 10.00      A   
ATOM   1603  C   LEU A 258     -28.060   1.442  10.081  1.00 10.00      A   
ATOM   1604  O   LEU A 258     -28.182   0.229   9.921  1.00 10.00      A   
ATOM   1605  N   SER A 259     -29.034   2.209  10.554  1.00 10.00      A   
ATOM   1606  HN  SER A 259     -28.872   3.165  10.674  1.00 10.00      A   
ATOM   1607  CA  SER A 259     -30.346   1.672  10.896  1.00 10.00      A   
ATOM   1608  CB  SER A 259     -30.509   1.610  12.417  1.00 10.00      A   
ATOM   1609  OG  SER A 259     -29.372   2.151  13.071  1.00 10.00      A   
ATOM   1610  HG  SER A 259     -28.741   1.443  13.248  1.00 10.00      A   
ATOM   1611  C   SER A 259     -31.437   2.543  10.279  1.00 10.00      A   
ATOM   1612  O   SER A 259     -31.171   3.684   9.890  1.00 10.00      A   
ATOM   1613  N   LYS A 260     -32.659   2.021  10.212  1.00 10.00      A   
ATOM   1614  HN  LYS A 260     -32.821   1.124  10.588  1.00 10.00      A   
ATOM   1615  CA  LYS A 260     -33.780   2.754   9.623  1.00 10.00      A   
ATOM   1616  CB  LYS A 260     -35.039   1.887   9.583  1.00 10.00      A   
ATOM   1617  CG  LYS A 260     -34.900   0.620   8.760  1.00 10.00      A   
ATOM   1618  CD  LYS A 260     -36.168  -0.212   8.825  1.00 10.00      A   
ATOM   1619  CE  LYS A 260     -36.008  -1.531   8.090  1.00 10.00      A   
ATOM   1620  NZ  LYS A 260     -37.236  -2.364   8.183  1.00 10.00      A   
ATOM   1621  HZ1 LYS A 260     -38.085  -1.770   8.029  1.00 10.00      A   
ATOM   1622  HZ2 LYS A 260     -37.299  -2.805   9.122  1.00 10.00      A   
ATOM   1623  HZ3 LYS A 260     -37.216  -3.111   7.463  1.00 10.00      A   
ATOM   1624  C   LYS A 260     -34.061   4.037  10.392  1.00 10.00      A   
ATOM   1625  O   LYS A 260     -34.319   5.086   9.799  1.00 10.00      A   
ATOM   1626  N   MET A 261     -33.997   3.945  11.714  1.00 10.00      A   
ATOM   1627  HN  MET A 261     -33.791   3.075  12.121  1.00 10.00      A   
ATOM   1628  CA  MET A 261     -34.235   5.095  12.576  1.00 10.00      A   
ATOM   1629  CB  MET A 261     -34.156   4.679  14.046  1.00 10.00      A   
ATOM   1630  CG  MET A 261     -34.368   5.817  15.031  1.00 10.00      A   
ATOM   1631  SD  MET A 261     -36.088   6.344  15.139  1.00 10.00      A   
ATOM   1632  CE  MET A 261     -36.828   4.899  15.895  1.00 10.00      A   
ATOM   1633  C   MET A 261     -33.229   6.208  12.284  1.00 10.00      A   
ATOM   1634  O   MET A 261     -33.572   7.390  12.291  1.00 10.00      A   
ATOM   1635  N   LYS A 262     -31.990   5.815  12.006  1.00 10.00      A   
ATOM   1636  HN  LYS A 262     -31.785   4.858  11.998  1.00 10.00      A   
ATOM   1637  CA  LYS A 262     -30.932   6.770  11.704  1.00 10.00      A   
ATOM   1638  CB  LYS A 262     -29.561   6.086  11.701  1.00 10.00      A   
ATOM   1639  CG  LYS A 262     -29.077   5.654  13.079  1.00 10.00      A   
ATOM   1640  CD  LYS A 262     -27.730   4.952  13.000  1.00 10.00      A   
ATOM   1641  CE  LYS A 262     -27.236   4.540  14.378  1.00 10.00      A   
ATOM   1642  NZ  LYS A 262     -26.058   3.636  14.298  1.00 10.00      A   
ATOM   1643  HZ1 LYS A 262     -25.300   4.078  13.740  1.00 10.00      A   
ATOM   1644  HZ2 LYS A 262     -26.324   2.738  13.849  1.00 10.00      A   
ATOM   1645  HZ3 LYS A 262     -25.696   3.434  15.250  1.00 10.00      A   
ATOM   1646  C   LYS A 262     -31.192   7.465  10.370  1.00 10.00      A   
ATOM   1647  O   LYS A 262     -30.924   8.657  10.220  1.00 10.00      A   
ATOM   1648  N   VAL A 263     -31.725   6.713   9.408  1.00 10.00      A   
ATOM   1649  HN  VAL A 263     -31.910   5.765   9.587  1.00 10.00      A   
ATOM   1650  CA  VAL A 263     -32.040   7.263   8.095  1.00 10.00      A   
ATOM   1651  CB  VAL A 263     -32.542   6.171   7.122  1.00 10.00      A   
ATOM   1652  CG1 VAL A 263     -32.884   6.767   5.764  1.00 10.00      A   
ATOM   1653  CG2 VAL A 263     -31.503   5.073   6.968  1.00 10.00      A   
ATOM   1654  C   VAL A 263     -33.108   8.340   8.232  1.00 10.00      A   
ATOM   1655  O   VAL A 263     -32.997   9.421   7.651  1.00 10.00      A   
ATOM   1656  N   LEU A 264     -34.131   8.040   9.025  1.00 10.00      A   
ATOM   1657  HN  LEU A 264     -34.153   7.162   9.463  1.00 10.00      A   
ATOM   1658  CA  LEU A 264     -35.224   8.974   9.256  1.00 10.00      A   
ATOM   1659  CB  LEU A 264     -36.327   8.328  10.092  1.00 10.00      A   
ATOM   1660  CG  LEU A 264     -37.256   7.370   9.349  1.00 10.00      A   
ATOM   1661  CD1 LEU A 264     -38.386   6.922  10.257  1.00 10.00      A   
ATOM   1662  CD2 LEU A 264     -37.809   8.027   8.093  1.00 10.00      A   
ATOM   1663  C   LEU A 264     -34.729  10.246   9.927  1.00 10.00      A   
ATOM   1664  O   LEU A 264     -35.140  11.347   9.567  1.00 10.00      A   
ATOM   1665  N   LYS A 265     -33.839  10.093  10.897  1.00 10.00      A   
ATOM   1666  HN  LYS A 265     -33.550   9.189  11.147  1.00 10.00      A   
ATOM   1667  CA  LYS A 265     -33.289  11.240  11.603  1.00 10.00      A   
ATOM   1668  CB  LYS A 265     -32.456  10.797  12.808  1.00 10.00      A   
ATOM   1669  CG  LYS A 265     -33.280  10.181  13.928  1.00 10.00      A   
ATOM   1670  CD  LYS A 265     -32.429   9.882  15.150  1.00 10.00      A   
ATOM   1671  CE  LYS A 265     -33.241   9.172  16.220  1.00 10.00      A   
ATOM   1672  NZ  LYS A 265     -32.449   8.937  17.455  1.00 10.00      A   
ATOM   1673  HZ1 LYS A 265     -32.431   9.798  18.038  1.00 10.00      A   
ATOM   1674  HZ2 LYS A 265     -31.471   8.678  17.214  1.00 10.00      A   
ATOM   1675  HZ3 LYS A 265     -32.872   8.167  18.010  1.00 10.00      A   
ATOM   1676  C   LYS A 265     -32.463  12.107  10.659  1.00 10.00      A   
ATOM   1677  O   LYS A 265     -32.524  13.332  10.720  1.00 10.00      A   
ATOM   1678  N   PHE A 266     -31.717  11.464   9.769  1.00 10.00      A   
ATOM   1679  HN  PHE A 266     -31.721  10.481   9.763  1.00 10.00      A   
ATOM   1680  CA  PHE A 266     -30.885  12.177   8.808  1.00 10.00      A   
ATOM   1681  CB  PHE A 266     -30.026  11.200   8.000  1.00 10.00      A   
ATOM   1682  CG  PHE A 266     -29.081  11.870   7.041  1.00 10.00      A   
ATOM   1683  CD1 PHE A 266     -28.063  12.685   7.508  1.00 10.00      A   
ATOM   1684  CD2 PHE A 266     -29.211  11.685   5.674  1.00 10.00      A   
ATOM   1685  CE1 PHE A 266     -27.192  13.303   6.631  1.00 10.00      A   
ATOM   1686  CE2 PHE A 266     -28.343  12.299   4.791  1.00 10.00      A   
ATOM   1687  CZ  PHE A 266     -27.333  13.110   5.271  1.00 10.00      A   
ATOM   1688  C   PHE A 266     -31.733  13.041   7.876  1.00 10.00      A   
ATOM   1689  O   PHE A 266     -31.445  14.221   7.676  1.00 10.00      A   
ATOM   1690  N   VAL A 267     -32.788  12.454   7.317  1.00 10.00      A   
ATOM   1691  HN  VAL A 267     -32.978  11.510   7.521  1.00 10.00      A   
ATOM   1692  CA  VAL A 267     -33.668  13.188   6.411  1.00 10.00      A   
ATOM   1693  CB  VAL A 267     -34.582  12.269   5.569  1.00 10.00      A   
ATOM   1694  CG1 VAL A 267     -33.759  11.484   4.558  1.00 10.00      A   
ATOM   1695  CG2 VAL A 267     -35.387  11.326   6.448  1.00 10.00      A   
ATOM   1696  C   VAL A 267     -34.492  14.233   7.162  1.00 10.00      A   
ATOM   1697  O   VAL A 267     -34.870  15.262   6.602  1.00 10.00      A   
ATOM   1698  N   ALA A 268     -34.747  13.974   8.439  1.00 10.00      A   
ATOM   1699  HN  ALA A 268     -34.425  13.132   8.831  1.00 10.00      A   
ATOM   1700  CA  ALA A 268     -35.505  14.897   9.271  1.00 10.00      A   
ATOM   1701  CB  ALA A 268     -35.930  14.229  10.568  1.00 10.00      A   
ATOM   1702  C   ALA A 268     -34.688  16.150   9.561  1.00 10.00      A   
ATOM   1703  O   ALA A 268     -35.235  17.201   9.872  1.00 10.00      A   
ATOM   1704  N   LYS A 269     -33.372  16.036   9.446  1.00 10.00      A   
ATOM   1705  HN  LYS A 269     -32.986  15.169   9.194  1.00 10.00      A   
ATOM   1706  CA  LYS A 269     -32.490  17.165   9.692  1.00 10.00      A   
ATOM   1707  CB  LYS A 269     -31.104  16.692  10.139  1.00 10.00      A   
ATOM   1708  CG  LYS A 269     -31.100  15.945  11.463  1.00 10.00      A   
ATOM   1709  CD  LYS A 269     -29.685  15.634  11.922  1.00 10.00      A   
ATOM   1710  CE  LYS A 269     -29.042  16.841  12.586  1.00 10.00      A   
ATOM   1711  NZ  LYS A 269     -29.737  17.209  13.847  1.00 10.00      A   
ATOM   1712  HZ1 LYS A 269     -30.762  17.273  13.687  1.00 10.00      A   
ATOM   1713  HZ2 LYS A 269     -29.395  18.129  14.191  1.00 10.00      A   
ATOM   1714  HZ3 LYS A 269     -29.559  16.492  14.578  1.00 10.00      A   
ATOM   1715  C   LYS A 269     -32.374  18.044   8.451  1.00 10.00      A   
ATOM   1716  O   LYS A 269     -31.719  19.088   8.477  1.00 10.00      A   
ATOM   1717  N   VAL A 270     -33.016  17.619   7.369  1.00 10.00      A   
ATOM   1718  HN  VAL A 270     -33.524  16.778   7.412  1.00 10.00      A   
ATOM   1719  CA  VAL A 270     -32.984  18.367   6.119  1.00 10.00      A   
ATOM   1720  CB  VAL A 270     -33.194  17.452   4.891  1.00 10.00      A   
ATOM   1721  CG1 VAL A 270     -33.132  18.257   3.601  1.00 10.00      A   
ATOM   1722  CG2 VAL A 270     -32.153  16.343   4.870  1.00 10.00      A   
ATOM   1723  C   VAL A 270     -34.028  19.484   6.123  1.00 10.00      A   
ATOM   1724  O   VAL A 270     -33.686  20.663   6.008  1.00 10.00      A   
ATOM   1725  N   HIS A 271     -35.296  19.117   6.264  1.00 10.00      A   
ATOM   1726  HN  HIS A 271     -35.518  18.163   6.351  1.00 10.00      A   
ATOM   1727  CA  HIS A 271     -36.373  20.101   6.284  1.00 10.00      A   
ATOM   1728  CB  HIS A 271     -37.323  19.925   5.089  1.00 10.00      A   
ATOM   1729  CG  HIS A 271     -38.102  18.643   5.073  1.00 10.00      A   
ATOM   1730  ND1 HIS A 271     -37.557  17.480   4.590  1.00 10.00      A   
ATOM   1731  CD2 HIS A 271     -39.377  18.406   5.470  1.00 10.00      A   
ATOM   1732  CE1 HIS A 271     -38.504  16.565   4.702  1.00 10.00      A   
ATOM   1733  NE2 HIS A 271     -39.624  17.078   5.228  1.00 10.00      A   
ATOM   1734  HE2 HIS A 271     -40.524  16.657   5.197  1.00 10.00      A   
ATOM   1735  C   HIS A 271     -37.132  20.069   7.607  1.00 10.00      A   
ATOM   1736  O   HIS A 271     -38.286  20.497   7.678  1.00 10.00      A   
ATOM   1737  N   ASN A 272     -36.454  19.575   8.646  1.00 10.00      A   
ATOM   1738  HN  ASN A 272     -35.542  19.255   8.497  1.00 10.00      A   
ATOM   1739  CA  ASN A 272     -37.016  19.463   9.999  1.00 10.00      A   
ATOM   1740  CB  ASN A 272     -37.063  20.807  10.759  1.00 10.00      A   
ATOM   1741  CG  ASN A 272     -38.102  21.800  10.258  1.00 10.00      A   
ATOM   1742  OD1 ASN A 272     -39.274  21.734  10.626  1.00 10.00      A   
ATOM   1743  ND2 ASN A 272     -37.671  22.745   9.435  1.00 10.00      A   
ATOM   1744 HD21 ASN A 272     -36.720  22.755   9.196  1.00 10.00      A   
ATOM   1745 HD22 ASN A 272     -38.322  23.396   9.097  1.00 10.00      A   
ATOM   1746  C   ASN A 272     -38.341  18.698  10.039  1.00 10.00      A   
ATOM   1747  O   ASN A 272     -38.621  17.897   9.147  1.00 10.00      A   
ATOM   1748  N   GLN A 273     -39.122  18.930  11.096  1.00 10.00      A   
ATOM   1749  HN  GLN A 273     -38.806  19.557  11.778  1.00 10.00      A   
ATOM   1750  CA  GLN A 273     -40.429  18.294  11.292  1.00 10.00      A   
ATOM   1751  CB  GLN A 273     -41.553  18.966  10.479  1.00 10.00      A   
ATOM   1752  CG  GLN A 273     -41.385  18.912   8.967  1.00 10.00      A   
ATOM   1753  CD  GLN A 273     -42.281  19.886   8.232  1.00 10.00      A   
ATOM   1754  OE1 GLN A 273     -43.365  20.236   8.699  1.00 10.00      A   
ATOM   1755  NE2 GLN A 273     -41.834  20.324   7.070  1.00 10.00      A   
ATOM   1756 HE21 GLN A 273     -40.961  19.999   6.759  1.00 10.00      A   
ATOM   1757 HE22 GLN A 273     -42.394  20.946   6.559  1.00 10.00      A   
ATOM   1758  C   GLN A 273     -40.409  16.768  11.147  1.00 10.00      A   
ATOM   1759  O   GLN A 273     -40.946  16.203  10.191  1.00 10.00      A   
ATOM   1760  N   ASP A 274     -39.793  16.106  12.123  1.00 10.00      A   
ATOM   1761  HN  ASP A 274     -39.388  16.610  12.862  1.00 10.00      A   
ATOM   1762  CA  ASP A 274     -39.700  14.648  12.129  1.00 10.00      A   
ATOM   1763  CB  ASP A 274     -38.746  14.100  13.210  1.00 10.00      A   
ATOM   1764  CG  ASP A 274     -38.879  14.772  14.564  1.00 10.00      A   
ATOM   1765  OD1 ASP A 274     -39.209  14.080  15.553  1.00 10.00      A   
ATOM   1766  OD2 ASP A 274     -38.652  16.000  14.649  1.00 10.00      A   
ATOM   1767  C   ASP A 274     -41.067  13.941  12.138  1.00 10.00      A   
ATOM   1768  O   ASP A 274     -41.285  13.028  11.343  1.00 10.00      A   
ATOM   1769  N   PRO A 275     -42.030  14.345  12.998  1.00 10.00      A   
ATOM   1770  CA  PRO A 275     -43.345  13.701  13.036  1.00 10.00      A   
ATOM   1771  CB  PRO A 275     -43.830  14.028  14.447  1.00 10.00      A   
ATOM   1772  CG  PRO A 275     -43.249  15.370  14.733  1.00 10.00      A   
ATOM   1773  CD  PRO A 275     -41.939  15.438  13.990  1.00 10.00      A   
ATOM   1774  C   PRO A 275     -44.293  14.302  11.996  1.00 10.00      A   
ATOM   1775  O   PRO A 275     -45.472  14.536  12.270  1.00 10.00      A   
ATOM   1776  N   LYS A 276     -43.773  14.549  10.801  1.00 10.00      A   
ATOM   1777  HN  LYS A 276     -42.828  14.336  10.638  1.00 10.00      A   
ATOM   1778  CA  LYS A 276     -44.572  15.132   9.731  1.00 10.00      A   
ATOM   1779  CB  LYS A 276     -44.087  16.552   9.402  1.00 10.00      A   
ATOM   1780  CG  LYS A 276     -44.499  17.079   8.031  1.00 10.00      A   
ATOM   1781  CD  LYS A 276     -45.993  17.346   7.946  1.00 10.00      A   
ATOM   1782  CE  LYS A 276     -46.417  17.655   6.518  1.00 10.00      A   
ATOM   1783  NZ  LYS A 276     -46.331  16.459   5.639  1.00 10.00      A   
ATOM   1784  HZ1 LYS A 276     -45.332  16.198   5.470  1.00 10.00      A   
ATOM   1785  HZ2 LYS A 276     -46.780  16.655   4.721  1.00 10.00      A   
ATOM   1786  HZ3 LYS A 276     -46.817  15.654   6.079  1.00 10.00      A   
ATOM   1787  C   LYS A 276     -44.591  14.264   8.476  1.00 10.00      A   
ATOM   1788  O   LYS A 276     -45.640  13.755   8.085  1.00 10.00      A   
ATOM   1789  N   ASP A 277     -43.435  14.086   7.856  1.00 10.00      A   
ATOM   1790  HN  ASP A 277     -42.619  14.485   8.229  1.00 10.00      A   
ATOM   1791  CA  ASP A 277     -43.356  13.314   6.622  1.00 10.00      A   
ATOM   1792  CB  ASP A 277     -42.390  13.960   5.629  1.00 10.00      A   
ATOM   1793  CG  ASP A 277     -42.932  15.250   5.054  1.00 10.00      A   
ATOM   1794  OD1 ASP A 277     -44.145  15.309   4.757  1.00 10.00      A   
ATOM   1795  OD2 ASP A 277     -42.152  16.210   4.903  1.00 10.00      A   
ATOM   1796  C   ASP A 277     -42.994  11.859   6.851  1.00 10.00      A   
ATOM   1797  O   ASP A 277     -43.034  11.052   5.921  1.00 10.00      A   
ATOM   1798  N   TRP A 278     -42.650  11.512   8.085  1.00 10.00      A   
ATOM   1799  HN  TRP A 278     -42.637  12.188   8.792  1.00 10.00      A   
ATOM   1800  CA  TRP A 278     -42.285  10.135   8.401  1.00 10.00      A   
ATOM   1801  CB  TRP A 278     -40.789  10.034   8.743  1.00 10.00      A   
ATOM   1802  CG  TRP A 278     -39.972  11.215   8.301  1.00 10.00      A   
ATOM   1803  CD1 TRP A 278     -39.459  12.196   9.096  1.00 10.00      A   
ATOM   1804  CD2 TRP A 278     -39.582  11.541   6.962  1.00 10.00      A   
ATOM   1805  NE1 TRP A 278     -38.780  13.116   8.337  1.00 10.00      A   
ATOM   1806  HE1 TRP A 278     -38.329  13.915   8.679  1.00 10.00      A   
ATOM   1807  CE2 TRP A 278     -38.834  12.733   7.026  1.00 10.00      A   
ATOM   1808  CE3 TRP A 278     -39.779  10.937   5.719  1.00 10.00      A   
ATOM   1809  CZ2 TRP A 278     -38.304  13.341   5.895  1.00 10.00      A   
ATOM   1810  CZ3 TRP A 278     -39.251  11.542   4.599  1.00 10.00      A   
ATOM   1811  CH2 TRP A 278     -38.514  12.727   4.694  1.00 10.00      A   
ATOM   1812  C   TRP A 278     -43.122   9.552   9.548  1.00 10.00      A   
ATOM   1813  O   TRP A 278     -42.566   8.977  10.482  1.00 10.00      A   
ATOM   1814  N   PRO A 279     -44.471   9.647   9.501  1.00 10.00      A   
ATOM   1815  CA  PRO A 279     -45.312   9.114  10.571  1.00 10.00      A   
ATOM   1816  CB  PRO A 279     -46.647   9.828  10.360  1.00 10.00      A   
ATOM   1817  CG  PRO A 279     -46.701  10.118   8.898  1.00 10.00      A   
ATOM   1818  CD  PRO A 279     -45.278  10.254   8.421  1.00 10.00      A   
ATOM   1819  C   PRO A 279     -45.478   7.599  10.459  1.00 10.00      A   
ATOM   1820  O   PRO A 279     -45.511   6.888  11.465  1.00 10.00      A   
ATOM   1821  N   ALA A 280     -45.572   7.110   9.231  1.00 10.00      A   
ATOM   1822  HN  ALA A 280     -45.535   7.725   8.469  1.00 10.00      A   
ATOM   1823  CA  ALA A 280     -45.723   5.685   8.986  1.00 10.00      A   
ATOM   1824  CB  ALA A 280     -46.376   5.447   7.633  1.00 10.00      A   
ATOM   1825  C   ALA A 280     -44.362   5.013   9.044  1.00 10.00      A   
ATOM   1826  O   ALA A 280     -44.223   3.896   9.541  1.00 10.00      A   
ATOM   1827  N   GLN A 281     -43.357   5.716   8.542  1.00 10.00      A   
ATOM   1828  HN  GLN A 281     -43.539   6.600   8.151  1.00 10.00      A   
ATOM   1829  CA  GLN A 281     -41.995   5.213   8.536  1.00 10.00      A   
ATOM   1830  CB  GLN A 281     -41.072   6.150   7.749  1.00 10.00      A   
ATOM   1831  CG  GLN A 281     -41.369   6.229   6.258  1.00 10.00      A   
ATOM   1832  CD  GLN A 281     -42.349   7.333   5.900  1.00 10.00      A   
ATOM   1833  OE1 GLN A 281     -43.254   7.657   6.671  1.00 10.00      A   
ATOM   1834  NE2 GLN A 281     -42.173   7.919   4.727  1.00 10.00      A   
ATOM   1835 HE21 GLN A 281     -41.433   7.611   4.161  1.00 10.00      A   
ATOM   1836 HE22 GLN A 281     -42.784   8.643   4.475  1.00 10.00      A   
ATOM   1837  C   GLN A 281     -41.486   5.049   9.963  1.00 10.00      A   
ATOM   1838  O   GLN A 281     -40.808   4.073  10.277  1.00 10.00      A   
ATOM   1839  N   TYR A 282     -41.834   5.999  10.831  1.00 10.00      A   
ATOM   1840  HN  TYR A 282     -42.377   6.756  10.523  1.00 10.00      A   
ATOM   1841  CA  TYR A 282     -41.410   5.950  12.226  1.00 10.00      A   
ATOM   1842  CB  TYR A 282     -41.798   7.227  12.975  1.00 10.00      A   
ATOM   1843  CG  TYR A 282     -40.895   7.531  14.153  1.00 10.00      A   
ATOM   1844  CD1 TYR A 282     -41.112   6.942  15.391  1.00 10.00      A   
ATOM   1845  CD2 TYR A 282     -39.819   8.398  14.020  1.00 10.00      A   
ATOM   1846  CE1 TYR A 282     -40.282   7.203  16.463  1.00 10.00      A   
ATOM   1847  CE2 TYR A 282     -38.983   8.667  15.088  1.00 10.00      A   
ATOM   1848  CZ  TYR A 282     -39.219   8.068  16.308  1.00 10.00      A   
ATOM   1849  OH  TYR A 282     -38.385   8.326  17.373  1.00 10.00      A   
ATOM   1850  HH  TYR A 282     -37.675   7.676  17.388  1.00 10.00      A   
ATOM   1851  C   TYR A 282     -41.982   4.723  12.928  1.00 10.00      A   
ATOM   1852  O   TYR A 282     -41.379   4.194  13.863  1.00 10.00      A   
ATOM   1853  N   CYS A 283     -43.143   4.270  12.467  1.00 10.00      A   
ATOM   1854  HN  CYS A 283     -43.578   4.737  11.723  1.00 10.00      A   
ATOM   1855  CA  CYS A 283     -43.788   3.100  13.039  1.00 10.00      A   
ATOM   1856  CB  CYS A 283     -45.150   2.862  12.379  1.00 10.00      A   
ATOM   1857  SG  CYS A 283     -46.113   1.511  13.095  1.00 10.00      A   
ATOM   1858  HG  CYS A 283     -46.265   1.758  14.391  1.00 10.00      A   
ATOM   1859  C   CYS A 283     -42.888   1.877  12.878  1.00 10.00      A   
ATOM   1860  O   CYS A 283     -42.619   1.161  13.844  1.00 10.00      A   
ATOM   1861  N   GLU A 284     -42.388   1.664  11.662  1.00 10.00      A   
ATOM   1862  HN  GLU A 284     -42.612   2.281  10.933  1.00 10.00      A   
ATOM   1863  CA  GLU A 284     -41.512   0.531  11.400  1.00 10.00      A   
ATOM   1864  CB  GLU A 284     -41.538   0.104   9.928  1.00 10.00      A   
ATOM   1865  CG  GLU A 284     -40.606   0.880   9.012  1.00 10.00      A   
ATOM   1866  CD  GLU A 284     -40.231   0.085   7.780  1.00 10.00      A   
ATOM   1867  OE1 GLU A 284     -39.200  -0.616   7.809  1.00 10.00      A   
ATOM   1868  OE2 GLU A 284     -40.976   0.141   6.782  1.00 10.00      A   
ATOM   1869  C   GLU A 284     -40.094   0.815  11.885  1.00 10.00      A   
ATOM   1870  O   GLU A 284     -39.348  -0.104  12.212  1.00 10.00      A   
ATOM   1871  N   ALA A 285     -39.732   2.095  11.940  1.00 10.00      A   
ATOM   1872  HN  ALA A 285     -40.362   2.784  11.635  1.00 10.00      A   
ATOM   1873  CA  ALA A 285     -38.413   2.496  12.414  1.00 10.00      A   
ATOM   1874  CB  ALA A 285     -38.194   3.984  12.206  1.00 10.00      A   
ATOM   1875  C   ALA A 285     -38.263   2.140  13.887  1.00 10.00      A   
ATOM   1876  O   ALA A 285     -37.187   1.749  14.340  1.00 10.00      A   
ATOM   1877  N   LEU A 286     -39.354   2.284  14.633  1.00 10.00      A   
ATOM   1878  HN  LEU A 286     -40.175   2.635  14.221  1.00 10.00      A   
ATOM   1879  CA  LEU A 286     -39.358   1.947  16.047  1.00 10.00      A   
ATOM   1880  CB  LEU A 286     -40.685   2.369  16.690  1.00 10.00      A   
ATOM   1881  CG  LEU A 286     -40.634   2.797  18.163  1.00 10.00      A   
ATOM   1882  CD1 LEU A 286     -40.501   1.591  19.078  1.00 10.00      A   
ATOM   1883  CD2 LEU A 286     -39.499   3.782  18.402  1.00 10.00      A   
ATOM   1884  C   LEU A 286     -39.148   0.444  16.192  1.00 10.00      A   
ATOM   1885  O   LEU A 286     -38.395  -0.013  17.053  1.00 10.00      A   
ATOM   1886  N   ALA A 287     -39.800  -0.313  15.315  1.00 10.00      A   
ATOM   1887  HN  ALA A 287     -40.379   0.118  14.651  1.00 10.00      A   
ATOM   1888  CA  ALA A 287     -39.681  -1.764  15.313  1.00 10.00      A   
ATOM   1889  CB  ALA A 287     -40.697  -2.382  14.364  1.00 10.00      A   
ATOM   1890  C   ALA A 287     -38.263  -2.166  14.921  1.00 10.00      A   
ATOM   1891  O   ALA A 287     -37.723  -3.146  15.431  1.00 10.00      A   
ATOM   1892  N   ASP A 288     -37.672  -1.396  14.009  1.00 10.00      A   
ATOM   1893  HN  ASP A 288     -38.178  -0.649  13.619  1.00 10.00      A   
ATOM   1894  CA  ASP A 288     -36.304  -1.636  13.556  1.00 10.00      A   
ATOM   1895  CB  ASP A 288     -35.941  -0.675  12.415  1.00 10.00      A   
ATOM   1896  CG  ASP A 288     -34.453  -0.643  12.099  1.00 10.00      A   
ATOM   1897  OD1 ASP A 288     -33.920  -1.667  11.624  1.00 10.00      A   
ATOM   1898  OD2 ASP A 288     -33.817   0.414  12.305  1.00 10.00      A   
ATOM   1899  C   ASP A 288     -35.339  -1.449  14.714  1.00 10.00      A   
ATOM   1900  O   ASP A 288     -34.519  -2.319  14.999  1.00 10.00      A   
ATOM   1901  N   GLU A 289     -35.462  -0.313  15.394  1.00 10.00      A   
ATOM   1902  HN  GLU A 289     -36.141   0.341  15.111  1.00 10.00      A   
ATOM   1903  CA  GLU A 289     -34.609  -0.005  16.534  1.00 10.00      A   
ATOM   1904  CB  GLU A 289     -34.886   1.404  17.059  1.00 10.00      A   
ATOM   1905  CG  GLU A 289     -33.841   1.911  18.038  1.00 10.00      A   
ATOM   1906  CD  GLU A 289     -34.025   3.371  18.383  1.00 10.00      A   
ATOM   1907  OE1 GLU A 289     -34.843   3.677  19.275  1.00 10.00      A   
ATOM   1908  OE2 GLU A 289     -33.347   4.220  17.769  1.00 10.00      A   
ATOM   1909  C   GLU A 289     -34.782  -1.040  17.643  1.00 10.00      A   
ATOM   1910  O   GLU A 289     -33.803  -1.495  18.236  1.00 10.00      A   
ATOM   1911  N   GLU A 290     -36.029  -1.424  17.910  1.00 10.00      A   
ATOM   1912  HN  GLU A 290     -36.774  -1.028  17.405  1.00 10.00      A   
ATOM   1913  CA  GLU A 290     -36.309  -2.422  18.938  1.00 10.00      A   
ATOM   1914  CB  GLU A 290     -37.808  -2.535  19.210  1.00 10.00      A   
ATOM   1915  CG  GLU A 290     -38.316  -1.600  20.295  1.00 10.00      A   
ATOM   1916  CD  GLU A 290     -39.569  -2.123  20.967  1.00 10.00      A   
ATOM   1917  OE1 GLU A 290     -39.496  -3.180  21.628  1.00 10.00      A   
ATOM   1918  OE2 GLU A 290     -40.634  -1.482  20.836  1.00 10.00      A   
ATOM   1919  C   GLU A 290     -35.741  -3.777  18.533  1.00 10.00      A   
ATOM   1920  O   GLU A 290     -35.352  -4.582  19.378  1.00 10.00      A   
ATOM   1921  N   ASN A 291     -35.690  -4.015  17.229  1.00 10.00      A   
ATOM   1922  HN  ASN A 291     -36.029  -3.336  16.607  1.00 10.00      A   
ATOM   1923  CA  ASN A 291     -35.155  -5.260  16.694  1.00 10.00      A   
ATOM   1924  CB  ASN A 291     -35.494  -5.388  15.205  1.00 10.00      A   
ATOM   1925  CG  ASN A 291     -34.885  -6.615  14.553  1.00 10.00      A   
ATOM   1926  OD1 ASN A 291     -33.744  -6.586  14.091  1.00 10.00      A   
ATOM   1927  ND2 ASN A 291     -35.642  -7.698  14.500  1.00 10.00      A   
ATOM   1928 HD21 ASN A 291     -36.543  -7.654  14.883  1.00 10.00      A   
ATOM   1929 HD22 ASN A 291     -35.274  -8.499  14.069  1.00 10.00      A   
ATOM   1930  C   ASN A 291     -33.646  -5.311  16.896  1.00 10.00      A   
ATOM   1931  O   ASN A 291     -33.081  -6.370  17.159  1.00 10.00      A   
ATOM   1932  N   ARG A 292     -33.004  -4.147  16.799  1.00 10.00      A   
ATOM   1933  HN  ARG A 292     -33.520  -3.335  16.597  1.00 10.00      A   
ATOM   1934  CA  ARG A 292     -31.557  -4.043  16.975  1.00 10.00      A   
ATOM   1935  CB  ARG A 292     -31.066  -2.631  16.638  1.00 10.00      A   
ATOM   1936  CG  ARG A 292     -31.507  -2.111  15.282  1.00 10.00      A   
ATOM   1937  CD  ARG A 292     -31.038  -3.010  14.153  1.00 10.00      A   
ATOM   1938  NE  ARG A 292     -31.570  -2.572  12.867  1.00 10.00      A   
ATOM   1939  HE  ARG A 292     -32.541  -2.380  12.819  1.00 10.00      A   
ATOM   1940  CZ  ARG A 292     -30.839  -2.413  11.769  1.00 10.00      A   
ATOM   1941  NH1 ARG A 292     -29.531  -2.641  11.794  1.00 10.00      A   
ATOM   1942 HH11 ARG A 292     -28.958  -2.521  10.924  1.00 10.00      A   
ATOM   1943 HH12 ARG A 292     -29.065  -2.935  12.680  1.00 10.00      A   
ATOM   1944  NH2 ARG A 292     -31.423  -2.010  10.651  1.00 10.00      A   
ATOM   1945 HH21 ARG A 292     -32.459  -1.815  10.645  1.00 10.00      A   
ATOM   1946 HH22 ARG A 292     -30.868  -1.888   9.779  1.00 10.00      A   
ATOM   1947  C   ARG A 292     -31.166  -4.375  18.408  1.00 10.00      A   
ATOM   1948  O   ARG A 292     -30.009  -4.684  18.693  1.00 10.00      A   
ATOM   1949  N   ALA A 293     -32.142  -4.306  19.303  1.00 10.00      A   
ATOM   1950  HN  ALA A 293     -33.043  -4.058  19.004  1.00 10.00      A   
ATOM   1951  CA  ALA A 293     -31.921  -4.586  20.711  1.00 10.00      A   
ATOM   1952  CB  ALA A 293     -33.006  -3.934  21.553  1.00 10.00      A   
ATOM   1953  C   ALA A 293     -31.856  -6.087  20.985  1.00 10.00      A   
ATOM   1954  O   ALA A 293     -31.542  -6.507  22.099  1.00 10.00      A   
ATOM   1955  N   ARG A 294     -32.147  -6.892  19.975  1.00 10.00      A   
ATOM   1956  HN  ARG A 294     -32.374  -6.507  19.100  1.00 10.00      A   
ATOM   1957  CB  ARG A 294     -33.489  -8.953  19.865  1.00 10.00      A   
ATOM   1958  CG  ARG A 294     -33.607 -10.391  20.344  1.00 10.00      A   
ATOM   1959  CD  ARG A 294     -35.035 -10.900  20.259  1.00 10.00      A   
ATOM   1960  NE  ARG A 294     -35.192 -12.173  20.962  1.00 10.00      A   
ATOM   1961  HE  ARG A 294     -34.542 -12.374  21.675  1.00 10.00      A   
ATOM   1962  CZ  ARG A 294     -36.148 -13.062  20.701  1.00 10.00      A   
ATOM   1963  NH1 ARG A 294     -37.049 -12.826  19.754  1.00 10.00      A   
ATOM   1964 HH11 ARG A 294     -37.011 -11.942  19.200  1.00 10.00      A   
ATOM   1965 HH12 ARG A 294     -37.808 -13.517  19.569  1.00 10.00      A   
ATOM   1966  NH2 ARG A 294     -36.201 -14.193  21.392  1.00 10.00      A   
ATOM   1967 HH21 ARG A 294     -36.944 -14.896  21.192  1.00 10.00      A   
ATOM   1968 HH22 ARG A 294     -35.495 -14.386  22.137  1.00 10.00      A   
ATOM   1969  CA  ARG A 294     -32.112  -8.337  20.127  1.00 10.00      A   
ATOM   1970  C   ARG A 294     -31.070  -8.945  19.200  1.00 10.00      A   
ATOM   1971  O   ARG A 294     -30.449  -9.955  19.577  1.00 10.00      A   
ATOM   1972  OXT ARG A 294     -30.861  -8.399  18.099  1.00 10.00      A   
ATOM   1973  C   GLY B   9      -7.737   7.830  11.106  1.00 10.00      B   
ATOM   1974  O   GLY B   9      -8.331   6.850  10.653  1.00 10.00      B   
ATOM   1975  N   GLY B   9      -7.511   6.582  13.225  1.00 10.00      B   
ATOM   1976  HT1 GLY B   9      -8.513   6.728  13.489  1.00 10.00      B   
ATOM   1977  HT2 GLY B   9      -6.949   6.474  14.091  1.00 10.00      B   
ATOM   1978  HT3 GLY B   9      -7.440   5.712  12.665  1.00 10.00      B   
ATOM   1979  CA  GLY B   9      -7.024   7.737  12.434  1.00 10.00      B   
ATOM   1980  N   VAL B  10      -7.684   8.999  10.478  1.00 10.00      B   
ATOM   1981  HN  VAL B  10      -7.194   9.744  10.889  1.00 10.00      B   
ATOM   1982  CA  VAL B  10      -8.336   9.198   9.191  1.00 10.00      B   
ATOM   1983  CB  VAL B  10      -8.461  10.695   8.817  1.00 10.00      B   
ATOM   1984  CG1 VAL B  10      -7.113  11.401   8.867  1.00 10.00      B   
ATOM   1985  CG2 VAL B  10      -9.124  10.872   7.457  1.00 10.00      B   
ATOM   1986  C   VAL B  10      -7.633   8.408   8.084  1.00 10.00      B   
ATOM   1987  O   VAL B  10      -6.497   8.703   7.707  1.00 10.00      B   
ATOM   1988  N   MET B  11      -8.305   7.379   7.592  1.00 10.00      B   
ATOM   1989  HN  MET B  11      -9.192   7.172   7.952  1.00 10.00      B   
ATOM   1990  CA  MET B  11      -7.759   6.542   6.535  1.00 10.00      B   
ATOM   1991  CB  MET B  11      -7.155   5.259   7.110  1.00 10.00      B   
ATOM   1992  CG  MET B  11      -5.672   5.352   7.430  1.00 10.00      B   
ATOM   1993  SD  MET B  11      -4.977   3.768   7.942  1.00 10.00      B   
ATOM   1994  CE  MET B  11      -3.232   4.170   8.002  1.00 10.00      B   
ATOM   1995  C   MET B  11      -8.825   6.200   5.507  1.00 10.00      B   
ATOM   1996  O   MET B  11      -9.666   5.323   5.729  1.00 10.00      B   
ATOM   1997  N   THR B  12      -8.796   6.904   4.389  1.00 10.00      B   
ATOM   1998  HN  THR B  12      -8.111   7.603   4.279  1.00 10.00      B   
ATOM   1999  CA  THR B  12      -9.744   6.679   3.316  1.00 10.00      B   
ATOM   2000  CB  THR B  12      -9.874   7.939   2.438  1.00 10.00      B   
ATOM   2001  OG1 THR B  12      -9.359   9.070   3.157  1.00 10.00      B   
ATOM   2002  HG1 THR B  12      -9.533   9.875   2.659  1.00 10.00      B   
ATOM   2003  CG2 THR B  12     -11.333   8.195   2.086  1.00 10.00      B   
ATOM   2004  C   THR B  12      -9.279   5.505   2.456  1.00 10.00      B   
ATOM   2005  O   THR B  12      -8.164   5.004   2.632  1.00 10.00      B   
ATOM   2006  N   ASP B  13     -10.130   5.065   1.534  1.00 10.00      B   
ATOM   2007  HN  ASP B  13     -11.007   5.493   1.449  1.00 10.00      B   
ATOM   2008  CA  ASP B  13      -9.794   3.948   0.653  1.00 10.00      B   
ATOM   2009  CB  ASP B  13     -10.945   3.636  -0.311  1.00 10.00      B   
ATOM   2010  CG  ASP B  13     -12.195   3.126   0.384  1.00 10.00      B   
ATOM   2011  OD1 ASP B  13     -12.082   2.563   1.494  1.00 10.00      B   
ATOM   2012  OD2 ASP B  13     -13.299   3.287  -0.180  1.00 10.00      B   
ATOM   2013  C   ASP B  13      -8.521   4.243  -0.129  1.00 10.00      B   
ATOM   2014  O   ASP B  13      -7.733   3.343  -0.420  1.00 10.00      B   
ATOM   2015  N   VAL B  14      -8.318   5.520  -0.446  1.00 10.00      B   
ATOM   2016  HN  VAL B  14      -8.985   6.183  -0.180  1.00 10.00      B   
ATOM   2017  CA  VAL B  14      -7.139   5.957  -1.184  1.00 10.00      B   
ATOM   2018  CB  VAL B  14      -7.207   7.459  -1.551  1.00 10.00      B   
ATOM   2019  CG1 VAL B  14      -8.298   7.707  -2.576  1.00 10.00      B   
ATOM   2020  CG2 VAL B  14      -7.433   8.320  -0.315  1.00 10.00      B   
ATOM   2021  C   VAL B  14      -5.853   5.674  -0.406  1.00 10.00      B   
ATOM   2022  O   VAL B  14      -4.837   5.304  -0.991  1.00 10.00      B   
ATOM   2023  N   HIS B  15      -5.915   5.823   0.915  1.00 10.00      B   
ATOM   2024  HN  HIS B  15      -6.763   6.090   1.328  1.00 10.00      B   
ATOM   2025  CA  HIS B  15      -4.756   5.589   1.768  1.00 10.00      B   
ATOM   2026  CB  HIS B  15      -5.003   6.105   3.191  1.00 10.00      B   
ATOM   2027  CG  HIS B  15      -5.096   7.598   3.285  1.00 10.00      B   
ATOM   2028  ND1 HIS B  15      -6.259   8.221   3.659  1.00 10.00      B   
ATOM   2029  CD2 HIS B  15      -4.149   8.537   3.035  1.00 10.00      B   
ATOM   2030  CE1 HIS B  15      -6.000   9.517   3.629  1.00 10.00      B   
ATOM   2031  NE2 HIS B  15      -4.735   9.758   3.256  1.00 10.00      B   
ATOM   2032  HE2 HIS B  15      -4.393  10.620   2.926  1.00 10.00      B   
ATOM   2033  C   HIS B  15      -4.404   4.111   1.791  1.00 10.00      B   
ATOM   2034  O   HIS B  15      -3.235   3.742   1.703  1.00 10.00      B   
ATOM   2035  N   ARG B  16      -5.426   3.268   1.891  1.00 10.00      B   
ATOM   2036  HN  ARG B  16      -6.337   3.626   1.951  1.00 10.00      B   
ATOM   2037  CA  ARG B  16      -5.223   1.827   1.907  1.00 10.00      B   
ATOM   2038  CB  ARG B  16      -6.512   1.095   2.297  1.00 10.00      B   
ATOM   2039  CG  ARG B  16      -6.582   0.713   3.770  1.00 10.00      B   
ATOM   2040  CD  ARG B  16      -8.007   0.392   4.205  1.00 10.00      B   
ATOM   2041  NE  ARG B  16      -8.766   1.601   4.532  1.00 10.00      B   
ATOM   2042  HE  ARG B  16      -8.412   2.169   5.255  1.00 10.00      B   
ATOM   2043  CZ  ARG B  16      -9.879   1.977   3.903  1.00 10.00      B   
ATOM   2044  NH1 ARG B  16     -10.423   1.199   2.980  1.00 10.00      B   
ATOM   2045 HH11 ARG B  16     -10.007   0.264   2.766  1.00 10.00      B   
ATOM   2046 HH12 ARG B  16     -11.268   1.529   2.442  1.00 10.00      B   
ATOM   2047  NH2 ARG B  16     -10.477   3.117   4.221  1.00 10.00      B   
ATOM   2048 HH21 ARG B  16     -10.077   3.735   4.968  1.00 10.00      B   
ATOM   2049 HH22 ARG B  16     -11.350   3.403   3.727  1.00 10.00      B   
ATOM   2050  C   ARG B  16      -4.709   1.357   0.550  1.00 10.00      B   
ATOM   2051  O   ARG B  16      -3.856   0.475   0.466  1.00 10.00      B   
ATOM   2052  N   ARG B  17      -5.224   1.976  -0.509  1.00 10.00      B   
ATOM   2053  HN  ARG B  17      -5.908   2.669  -0.370  1.00 10.00      B   
ATOM   2054  CA  ARG B  17      -4.813   1.651  -1.869  1.00 10.00      B   
ATOM   2055  CB  ARG B  17      -5.706   2.383  -2.881  1.00 10.00      B   
ATOM   2056  CG  ARG B  17      -5.208   2.346  -4.320  1.00 10.00      B   
ATOM   2057  CD  ARG B  17      -5.428   0.987  -4.966  1.00 10.00      B   
ATOM   2058  NE  ARG B  17      -4.910   0.952  -6.333  1.00 10.00      B   
ATOM   2059  HE  ARG B  17      -4.056   1.410  -6.497  1.00 10.00      B   
ATOM   2060  CZ  ARG B  17      -5.527   0.359  -7.357  1.00 10.00      B   
ATOM   2061  NH1 ARG B  17      -6.671  -0.296  -7.168  1.00 10.00      B   
ATOM   2062 HH11 ARG B  17      -7.101  -0.351  -6.213  1.00 10.00      B   
ATOM   2063 HH12 ARG B  17      -7.144  -0.766  -7.971  1.00 10.00      B   
ATOM   2064  NH2 ARG B  17      -4.991   0.415  -8.572  1.00 10.00      B   
ATOM   2065 HH21 ARG B  17      -5.469  -0.038  -9.383  1.00 10.00      B   
ATOM   2066 HH22 ARG B  17      -4.088   0.913  -8.726  1.00 10.00      B   
ATOM   2067  C   ARG B  17      -3.350   2.031  -2.081  1.00 10.00      B   
ATOM   2068  O   ARG B  17      -2.583   1.274  -2.677  1.00 10.00      B   
ATOM   2069  N   PHE B  18      -2.974   3.204  -1.580  1.00 10.00      B   
ATOM   2070  HN  PHE B  18      -3.639   3.762  -1.118  1.00 10.00      B   
ATOM   2071  CA  PHE B  18      -1.605   3.692  -1.702  1.00 10.00      B   
ATOM   2072  CB  PHE B  18      -1.495   5.122  -1.160  1.00 10.00      B   
ATOM   2073  CG  PHE B  18      -0.185   5.797  -1.465  1.00 10.00      B   
ATOM   2074  CD1 PHE B  18       0.846   5.794  -0.538  1.00 10.00      B   
ATOM   2075  CD2 PHE B  18       0.014   6.436  -2.678  1.00 10.00      B   
ATOM   2076  CE1 PHE B  18       2.048   6.416  -0.815  1.00 10.00      B   
ATOM   2077  CE2 PHE B  18       1.214   7.060  -2.962  1.00 10.00      B   
ATOM   2078  CZ  PHE B  18       2.233   7.049  -2.029  1.00 10.00      B   
ATOM   2079  C   PHE B  18      -0.644   2.773  -0.960  1.00 10.00      B   
ATOM   2080  O   PHE B  18       0.438   2.460  -1.458  1.00 10.00      B   
ATOM   2081  N   LEU B  19      -1.050   2.336   0.228  1.00 10.00      B   
ATOM   2082  HN  LEU B  19      -1.923   2.629   0.572  1.00 10.00      B   
ATOM   2083  CA  LEU B  19      -0.230   1.443   1.037  1.00 10.00      B   
ATOM   2084  CB  LEU B  19      -0.887   1.175   2.393  1.00 10.00      B   
ATOM   2085  CG  LEU B  19      -0.851   2.332   3.395  1.00 10.00      B   
ATOM   2086  CD1 LEU B  19      -1.592   1.962   4.671  1.00 10.00      B   
ATOM   2087  CD2 LEU B  19       0.585   2.729   3.700  1.00 10.00      B   
ATOM   2088  C   LEU B  19       0.039   0.135   0.303  1.00 10.00      B   
ATOM   2089  O   LEU B  19       1.147  -0.399   0.355  1.00 10.00      B   
ATOM   2090  N   GLN B  20      -0.975  -0.366  -0.394  1.00 10.00      B   
ATOM   2091  HN  GLN B  20      -1.835   0.108  -0.395  1.00 10.00      B   
ATOM   2092  CA  GLN B  20      -0.844  -1.604  -1.151  1.00 10.00      B   
ATOM   2093  CB  GLN B  20      -2.204  -2.080  -1.660  1.00 10.00      B   
ATOM   2094  CG  GLN B  20      -3.136  -2.579  -0.570  1.00 10.00      B   
ATOM   2095  CD  GLN B  20      -4.492  -2.974  -1.115  1.00 10.00      B   
ATOM   2096  OE1 GLN B  20      -5.395  -2.146  -1.220  1.00 10.00      B   
ATOM   2097  NE2 GLN B  20      -4.647  -4.243  -1.457  1.00 10.00      B   
ATOM   2098 HE21 GLN B  20      -3.883  -4.855  -1.339  1.00 10.00      B   
ATOM   2099 HE22 GLN B  20      -5.512  -4.523  -1.815  1.00 10.00      B   
ATOM   2100  C   GLN B  20       0.112  -1.414  -2.321  1.00 10.00      B   
ATOM   2101  O   GLN B  20       0.918  -2.293  -2.626  1.00 10.00      B   
ATOM   2102  N   LEU B  21       0.021  -0.252  -2.964  1.00 10.00      B   
ATOM   2103  HN  LEU B  21      -0.648   0.405  -2.670  1.00 10.00      B   
ATOM   2104  CA  LEU B  21       0.883   0.069  -4.095  1.00 10.00      B   
ATOM   2105  CB  LEU B  21       0.460   1.392  -4.743  1.00 10.00      B   
ATOM   2106  CG  LEU B  21      -0.918   1.410  -5.410  1.00 10.00      B   
ATOM   2107  CD1 LEU B  21      -1.269   2.815  -5.878  1.00 10.00      B   
ATOM   2108  CD2 LEU B  21      -0.966   0.430  -6.573  1.00 10.00      B   
ATOM   2109  C   LEU B  21       2.338   0.148  -3.648  1.00 10.00      B   
ATOM   2110  O   LEU B  21       3.244  -0.282  -4.360  1.00 10.00      B   
ATOM   2111  N   LEU B  22       2.546   0.673  -2.447  1.00 10.00      B   
ATOM   2112  HN  LEU B  22       1.776   0.988  -1.925  1.00 10.00      B   
ATOM   2113  CA  LEU B  22       3.884   0.806  -1.887  1.00 10.00      B   
ATOM   2114  CB  LEU B  22       3.880   1.823  -0.739  1.00 10.00      B   
ATOM   2115  CG  LEU B  22       5.246   2.322  -0.250  1.00 10.00      B   
ATOM   2116  CD1 LEU B  22       6.065   2.881  -1.404  1.00 10.00      B   
ATOM   2117  CD2 LEU B  22       5.070   3.375   0.834  1.00 10.00      B   
ATOM   2118  C   LEU B  22       4.413  -0.549  -1.413  1.00 10.00      B   
ATOM   2119  O   LEU B  22       5.565  -0.670  -1.005  1.00 10.00      B   
ATOM   2120  N   MET B  23       3.558  -1.565  -1.462  1.00 10.00      B   
ATOM   2121  HN  MET B  23       2.644  -1.404  -1.778  1.00 10.00      B   
ATOM   2122  CA  MET B  23       3.944  -2.911  -1.054  1.00 10.00      B   
ATOM   2123  CB  MET B  23       2.800  -3.606  -0.313  1.00 10.00      B   
ATOM   2124  CG  MET B  23       2.599  -3.137   1.117  1.00 10.00      B   
ATOM   2125  SD  MET B  23       1.347  -4.102   1.986  1.00 10.00      B   
ATOM   2126  CE  MET B  23       1.249  -3.210   3.536  1.00 10.00      B   
ATOM   2127  C   MET B  23       4.347  -3.739  -2.266  1.00 10.00      B   
ATOM   2128  O   MET B  23       5.065  -4.733  -2.146  1.00 10.00      B   
ATOM   2129  N   THR B  24       3.866  -3.333  -3.434  1.00 10.00      B   
ATOM   2130  HN  THR B  24       3.274  -2.551  -3.464  1.00 10.00      B   
ATOM   2131  CA  THR B  24       4.181  -4.029  -4.671  1.00 10.00      B   
ATOM   2132  CB  THR B  24       3.041  -3.880  -5.695  1.00 10.00      B   
ATOM   2133  OG1 THR B  24       2.329  -2.660  -5.448  1.00 10.00      B   
ATOM   2134  HG1 THR B  24       2.938  -1.909  -5.507  1.00 10.00      B   
ATOM   2135  CG2 THR B  24       2.080  -5.053  -5.593  1.00 10.00      B   
ATOM   2136  C   THR B  24       5.475  -3.498  -5.275  1.00 10.00      B   
ATOM   2137  O   THR B  24       6.054  -4.112  -6.173  1.00 10.00      B   
ATOM   2138  N   HIS B  25       5.917  -2.353  -4.780  1.00 10.00      B   
ATOM   2139  HN  HIS B  25       5.411  -1.918  -4.063  1.00 10.00      B   
ATOM   2140  CA  HIS B  25       7.140  -1.729  -5.258  1.00 10.00      B   
ATOM   2141  CB  HIS B  25       6.884  -0.268  -5.641  1.00 10.00      B   
ATOM   2142  CG  HIS B  25       6.120  -0.086  -6.919  1.00 10.00      B   
ATOM   2143  ND1 HIS B  25       4.820  -0.511  -7.046  1.00 10.00      B   
ATOM   2144  CD2 HIS B  25       6.515   0.486  -8.083  1.00 10.00      B   
ATOM   2145  CE1 HIS B  25       4.452  -0.191  -8.271  1.00 10.00      B   
ATOM   2146  NE2 HIS B  25       5.443   0.415  -8.939  1.00 10.00      B   
ATOM   2147  HE2 HIS B  25       5.341   0.927  -9.773  1.00 10.00      B   
ATOM   2148  C   HIS B  25       8.211  -1.802  -4.179  1.00 10.00      B   
ATOM   2149  O   HIS B  25       7.898  -1.829  -2.990  1.00 10.00      B   
ATOM   2150  N   GLY B  26       9.470  -1.847  -4.596  1.00 10.00      B   
ATOM   2151  HN  GLY B  26       9.661  -1.831  -5.556  1.00 10.00      B   
ATOM   2152  CA  GLY B  26      10.561  -1.914  -3.640  1.00 10.00      B   
ATOM   2153  C   GLY B  26      10.830  -0.565  -3.010  1.00 10.00      B   
ATOM   2154  O   GLY B  26      11.103  -0.465  -1.816  1.00 10.00      B   
ATOM   2155  N   VAL B  27      10.751   0.471  -3.828  1.00 10.00      B   
ATOM   2156  HN  VAL B  27      10.526   0.315  -4.769  1.00 10.00      B   
ATOM   2157  CA  VAL B  27      10.971   1.836  -3.381  1.00 10.00      B   
ATOM   2158  CB  VAL B  27      12.463   2.111  -3.066  1.00 10.00      B   
ATOM   2159  CG1 VAL B  27      13.280   2.312  -4.335  1.00 10.00      B   
ATOM   2160  CG2 VAL B  27      12.615   3.296  -2.125  1.00 10.00      B   
ATOM   2161  C   VAL B  27      10.473   2.796  -4.454  1.00 10.00      B   
ATOM   2162  O   VAL B  27      10.450   2.448  -5.639  1.00 10.00      B   
ATOM   2163  N   LEU B  28      10.053   3.980  -4.045  1.00 10.00      B   
ATOM   2164  HN  LEU B  28      10.074   4.195  -3.086  1.00 10.00      B   
ATOM   2165  CA  LEU B  28       9.559   4.970  -4.985  1.00 10.00      B   
ATOM   2166  CB  LEU B  28       8.034   5.046  -4.929  1.00 10.00      B   
ATOM   2167  CG  LEU B  28       7.285   3.838  -5.495  1.00 10.00      B   
ATOM   2168  CD1 LEU B  28       5.863   3.792  -4.960  1.00 10.00      B   
ATOM   2169  CD2 LEU B  28       7.287   3.872  -7.016  1.00 10.00      B   
ATOM   2170  C   LEU B  28      10.163   6.334  -4.700  1.00 10.00      B   
ATOM   2171  O   LEU B  28      10.320   6.724  -3.542  1.00 10.00      B   
ATOM   2172  N   GLU B  29      10.517   7.045  -5.759  1.00 10.00      B   
ATOM   2173  HN  GLU B  29      10.389   6.664  -6.655  1.00 10.00      B   
ATOM   2174  CA  GLU B  29      11.099   8.369  -5.631  1.00 10.00      B   
ATOM   2175  CB  GLU B  29      11.787   8.766  -6.936  1.00 10.00      B   
ATOM   2176  CG  GLU B  29      13.055   7.974  -7.219  1.00 10.00      B   
ATOM   2177  CD  GLU B  29      13.406   7.917  -8.691  1.00 10.00      B   
ATOM   2178  OE1 GLU B  29      13.290   6.824  -9.289  1.00 10.00      B   
ATOM   2179  OE2 GLU B  29      13.809   8.957  -9.255  1.00 10.00      B   
ATOM   2180  C   GLU B  29      10.034   9.394  -5.243  1.00 10.00      B   
ATOM   2181  O   GLU B  29       8.835   9.135  -5.364  1.00 10.00      B   
ATOM   2182  N   GLU B  30      10.482  10.553  -4.776  1.00 10.00      B   
ATOM   2183  HN  GLU B  30      11.454  10.686  -4.693  1.00 10.00      B   
ATOM   2184  CA  GLU B  30       9.586  11.627  -4.353  1.00 10.00      B   
ATOM   2185  CB  GLU B  30      10.389  12.831  -3.858  1.00 10.00      B   
ATOM   2186  CG  GLU B  30       9.547  13.913  -3.204  1.00 10.00      B   
ATOM   2187  CD  GLU B  30      10.379  14.901  -2.418  1.00 10.00      B   
ATOM   2188  OE1 GLU B  30      10.959  15.815  -3.031  1.00 10.00      B   
ATOM   2189  OE2 GLU B  30      10.448  14.771  -1.178  1.00 10.00      B   
ATOM   2190  C   GLU B  30       8.615  12.040  -5.460  1.00 10.00      B   
ATOM   2191  O   GLU B  30       7.430  12.260  -5.210  1.00 10.00      B   
ATOM   2192  N   TRP B  31       9.113  12.129  -6.684  1.00 10.00      B   
ATOM   2193  HN  TRP B  31      10.061  11.935  -6.836  1.00 10.00      B   
ATOM   2194  CA  TRP B  31       8.272  12.512  -7.810  1.00 10.00      B   
ATOM   2195  CB  TRP B  31       9.118  12.968  -9.005  1.00 10.00      B   
ATOM   2196  CG  TRP B  31      10.004  11.898  -9.567  1.00 10.00      B   
ATOM   2197  CD1 TRP B  31      11.231  11.522  -9.106  1.00 10.00      B   
ATOM   2198  CD2 TRP B  31       9.732  11.070 -10.703  1.00 10.00      B   
ATOM   2199  NE1 TRP B  31      11.732  10.503  -9.876  1.00 10.00      B   
ATOM   2200  HE1 TRP B  31      12.605  10.050  -9.738  1.00 10.00      B   
ATOM   2201  CE2 TRP B  31      10.833  10.208 -10.863  1.00 10.00      B   
ATOM   2202  CE3 TRP B  31       8.661  10.968 -11.596  1.00 10.00      B   
ATOM   2203  CZ2 TRP B  31      10.897   9.258 -11.878  1.00 10.00      B   
ATOM   2204  CZ3 TRP B  31       8.727  10.026 -12.604  1.00 10.00      B   
ATOM   2205  CH2 TRP B  31       9.835   9.184 -12.736  1.00 10.00      B   
ATOM   2206  C   TRP B  31       7.337  11.369  -8.205  1.00 10.00      B   
ATOM   2207  O   TRP B  31       6.290  11.589  -8.809  1.00 10.00      B   
ATOM   2208  N   ASP B  32       7.715  10.151  -7.833  1.00 10.00      B   
ATOM   2209  HN  ASP B  32       8.544  10.044  -7.323  1.00 10.00      B   
ATOM   2210  CA  ASP B  32       6.919   8.970  -8.149  1.00 10.00      B   
ATOM   2211  CB  ASP B  32       7.753   7.696  -8.013  1.00 10.00      B   
ATOM   2212  CG  ASP B  32       8.268   7.176  -9.337  1.00 10.00      B   
ATOM   2213  OD1 ASP B  32       7.531   7.254 -10.342  1.00 10.00      B   
ATOM   2214  OD2 ASP B  32       9.409   6.677  -9.377  1.00 10.00      B   
ATOM   2215  C   ASP B  32       5.704   8.879  -7.244  1.00 10.00      B   
ATOM   2216  O   ASP B  32       4.578   8.707  -7.715  1.00 10.00      B   
ATOM   2217  N   VAL B  33       5.932   9.003  -5.941  1.00 10.00      B   
ATOM   2218  HN  VAL B  33       6.855   9.140  -5.626  1.00 10.00      B   
ATOM   2219  CA  VAL B  33       4.847   8.932  -4.967  1.00 10.00      B   
ATOM   2220  CB  VAL B  33       5.345   8.911  -3.504  1.00 10.00      B   
ATOM   2221  CG1 VAL B  33       6.073   7.610  -3.202  1.00 10.00      B   
ATOM   2222  CG2 VAL B  33       6.237  10.106  -3.207  1.00 10.00      B   
ATOM   2223  C   VAL B  33       3.843  10.065  -5.167  1.00 10.00      B   
ATOM   2224  O   VAL B  33       2.650   9.899  -4.909  1.00 10.00      B   
ATOM   2225  N   LYS B  34       4.328  11.209  -5.641  1.00 10.00      B   
ATOM   2226  HN  LYS B  34       5.291  11.285  -5.818  1.00 10.00      B   
ATOM   2227  CA  LYS B  34       3.466  12.356  -5.891  1.00 10.00      B   
ATOM   2228  CB  LYS B  34       4.297  13.599  -6.236  1.00 10.00      B   
ATOM   2229  CG  LYS B  34       3.473  14.835  -6.565  1.00 10.00      B   
ATOM   2230  CD  LYS B  34       2.565  15.231  -5.410  1.00 10.00      B   
ATOM   2231  CE  LYS B  34       1.467  16.174  -5.870  1.00 10.00      B   
ATOM   2232  NZ  LYS B  34       0.546  16.545  -4.765  1.00 10.00      B   
ATOM   2233  HZ1 LYS B  34      -0.251  17.103  -5.136  1.00 10.00      B   
ATOM   2234  HZ2 LYS B  34       1.048  17.115  -4.056  1.00 10.00      B   
ATOM   2235  HZ3 LYS B  34       0.170  15.687  -4.304  1.00 10.00      B   
ATOM   2236  C   LYS B  34       2.478  12.042  -7.010  1.00 10.00      B   
ATOM   2237  O   LYS B  34       1.290  12.349  -6.908  1.00 10.00      B   
ATOM   2238  N   ARG B  35       2.971  11.398  -8.065  1.00 10.00      B   
ATOM   2239  HN  ARG B  35       3.922  11.155  -8.079  1.00 10.00      B   
ATOM   2240  CA  ARG B  35       2.130  11.035  -9.201  1.00 10.00      B   
ATOM   2241  CB  ARG B  35       2.979  10.549 -10.380  1.00 10.00      B   
ATOM   2242  CG  ARG B  35       3.949  11.586 -10.917  1.00 10.00      B   
ATOM   2243  CD  ARG B  35       4.852  10.993 -11.985  1.00 10.00      B   
ATOM   2244  NE  ARG B  35       4.265  11.085 -13.320  1.00 10.00      B   
ATOM   2245  HE  ARG B  35       3.357  11.464 -13.388  1.00 10.00      B   
ATOM   2246  CZ  ARG B  35       4.888  10.713 -14.436  1.00 10.00      B   
ATOM   2247  NH1 ARG B  35       6.085  10.145 -14.375  1.00 10.00      B   
ATOM   2248 HH11 ARG B  35       6.578   9.865 -15.250  1.00 10.00      B   
ATOM   2249 HH12 ARG B  35       6.530   9.964 -13.452  1.00 10.00      B   
ATOM   2250  NH2 ARG B  35       4.305  10.884 -15.615  1.00 10.00      B   
ATOM   2251 HH21 ARG B  35       3.352  11.308 -15.672  1.00 10.00      B   
ATOM   2252 HH22 ARG B  35       4.794  10.601 -16.488  1.00 10.00      B   
ATOM   2253  C   ARG B  35       1.129   9.961  -8.798  1.00 10.00      B   
ATOM   2254  O   ARG B  35      -0.001   9.926  -9.293  1.00 10.00      B   
ATOM   2255  N   LEU B  36       1.549   9.088  -7.889  1.00 10.00      B   
ATOM   2256  HN  LEU B  36       2.462   9.166  -7.537  1.00 10.00      B   
ATOM   2257  CA  LEU B  36       0.693   8.015  -7.403  1.00 10.00      B   
ATOM   2258  CB  LEU B  36       1.507   6.941  -6.679  1.00 10.00      B   
ATOM   2259  CG  LEU B  36       2.408   6.074  -7.561  1.00 10.00      B   
ATOM   2260  CD1 LEU B  36       3.080   4.996  -6.732  1.00 10.00      B   
ATOM   2261  CD2 LEU B  36       1.615   5.457  -8.704  1.00 10.00      B   
ATOM   2262  C   LEU B  36      -0.406   8.560  -6.499  1.00 10.00      B   
ATOM   2263  O   LEU B  36      -1.509   8.014  -6.451  1.00 10.00      B   
ATOM   2264  N   GLN B  37      -0.100   9.635  -5.779  1.00 10.00      B   
ATOM   2265  HN  GLN B  37       0.806  10.011  -5.835  1.00 10.00      B   
ATOM   2266  CA  GLN B  37      -1.076  10.266  -4.905  1.00 10.00      B   
ATOM   2267  CB  GLN B  37      -0.447  11.441  -4.148  1.00 10.00      B   
ATOM   2268  CG  GLN B  37      -1.394  12.127  -3.176  1.00 10.00      B   
ATOM   2269  CD  GLN B  37      -0.932  13.518  -2.781  1.00 10.00      B   
ATOM   2270  OE1 GLN B  37      -0.206  14.182  -3.527  1.00 10.00      B   
ATOM   2271  NE2 GLN B  37      -1.363  13.978  -1.619  1.00 10.00      B   
ATOM   2272 HE21 GLN B  37      -1.950  13.403  -1.076  1.00 10.00      B   
ATOM   2273 HE22 GLN B  37      -1.092  14.882  -1.347  1.00 10.00      B   
ATOM   2274  C   GLN B  37      -2.257  10.748  -5.741  1.00 10.00      B   
ATOM   2275  O   GLN B  37      -3.415  10.518  -5.397  1.00 10.00      B   
ATOM   2276  N   THR B  38      -1.945  11.391  -6.865  1.00 10.00      B   
ATOM   2277  HN  THR B  38      -0.999  11.538  -7.089  1.00 10.00      B   
ATOM   2278  CA  THR B  38      -2.970  11.893  -7.769  1.00 10.00      B   
ATOM   2279  CB  THR B  38      -2.364  12.807  -8.849  1.00 10.00      B   
ATOM   2280  OG1 THR B  38      -0.976  12.482  -9.025  1.00 10.00      B   
ATOM   2281  HG1 THR B  38      -0.897  11.591  -9.392  1.00 10.00      B   
ATOM   2282  CG2 THR B  38      -2.495  14.267  -8.444  1.00 10.00      B   
ATOM   2283  C   THR B  38      -3.724  10.744  -8.427  1.00 10.00      B   
ATOM   2284  O   THR B  38      -4.882  10.892  -8.802  1.00 10.00      B   
ATOM   2285  N   HIS B  39      -3.056   9.600  -8.557  1.00 10.00      B   
ATOM   2286  HN  HIS B  39      -2.134   9.546  -8.236  1.00 10.00      B   
ATOM   2287  CA  HIS B  39      -3.663   8.419  -9.158  1.00 10.00      B   
ATOM   2288  CB  HIS B  39      -2.595   7.346  -9.423  1.00 10.00      B   
ATOM   2289  CG  HIS B  39      -3.084   6.137 -10.166  1.00 10.00      B   
ATOM   2290  ND1 HIS B  39      -2.554   4.891  -9.932  1.00 10.00      B   
ATOM   2291  CD2 HIS B  39      -4.032   6.040 -11.128  1.00 10.00      B   
ATOM   2292  CE1 HIS B  39      -3.185   4.067 -10.750  1.00 10.00      B   
ATOM   2293  NE2 HIS B  39      -4.087   4.721 -11.493  1.00 10.00      B   
ATOM   2294  HE2 HIS B  39      -4.568   4.359 -12.268  1.00 10.00      B   
ATOM   2295  C   HIS B  39      -4.763   7.883  -8.244  1.00 10.00      B   
ATOM   2296  O   HIS B  39      -5.859   7.549  -8.691  1.00 10.00      B   
ATOM   2297  N   CYS B  40      -4.467   7.831  -6.951  1.00 10.00      B   
ATOM   2298  HN  CYS B  40      -3.576   8.122  -6.652  1.00 10.00      B   
ATOM   2299  CA  CYS B  40      -5.424   7.351  -5.965  1.00 10.00      B   
ATOM   2300  CB  CYS B  40      -4.769   7.265  -4.582  1.00 10.00      B   
ATOM   2301  SG  CYS B  40      -3.416   6.068  -4.468  1.00 10.00      B   
ATOM   2302  HG  CYS B  40      -2.451   6.611  -3.743  1.00 10.00      B   
ATOM   2303  C   CYS B  40      -6.639   8.274  -5.918  1.00 10.00      B   
ATOM   2304  O   CYS B  40      -7.779   7.821  -5.883  1.00 10.00      B   
ATOM   2305  N   TYR B  41      -6.380   9.580  -5.956  1.00 10.00      B   
ATOM   2306  HN  TYR B  41      -5.445   9.881  -6.000  1.00 10.00      B   
ATOM   2307  CA  TYR B  41      -7.450  10.576  -5.917  1.00 10.00      B   
ATOM   2308  CB  TYR B  41      -6.915  11.950  -5.495  1.00 10.00      B   
ATOM   2309  CG  TYR B  41      -6.539  12.060  -4.028  1.00 10.00      B   
ATOM   2310  CD1 TYR B  41      -5.225  12.298  -3.639  1.00 10.00      B   
ATOM   2311  CD2 TYR B  41      -7.499  11.931  -3.033  1.00 10.00      B   
ATOM   2312  CE1 TYR B  41      -4.879  12.400  -2.302  1.00 10.00      B   
ATOM   2313  CE2 TYR B  41      -7.163  12.029  -1.695  1.00 10.00      B   
ATOM   2314  CZ  TYR B  41      -5.854  12.267  -1.333  1.00 10.00      B   
ATOM   2315  OH  TYR B  41      -5.516  12.354  -0.001  1.00 10.00      B   
ATOM   2316  HH  TYR B  41      -4.875  13.077   0.125  1.00 10.00      B   
ATOM   2317  C   TYR B  41      -8.179  10.677  -7.264  1.00 10.00      B   
ATOM   2318  O   TYR B  41      -9.146  11.424  -7.408  1.00 10.00      B   
ATOM   2319  N   LYS B  42      -7.703   9.937  -8.255  1.00 10.00      B   
ATOM   2320  HN  LYS B  42      -6.926   9.362  -8.093  1.00 10.00      B   
ATOM   2321  CA  LYS B  42      -8.312   9.953  -9.578  1.00 10.00      B   
ATOM   2322  CB  LYS B  42      -7.239   9.822 -10.663  1.00 10.00      B   
ATOM   2323  CG  LYS B  42      -7.501  10.653 -11.915  1.00 10.00      B   
ATOM   2324  CD  LYS B  42      -7.455  12.144 -11.611  1.00 10.00      B   
ATOM   2325  CE  LYS B  42      -6.740  12.918 -12.710  1.00 10.00      B   
ATOM   2326  NZ  LYS B  42      -7.535  12.978 -13.968  1.00 10.00      B   
ATOM   2327  HZ1 LYS B  42      -8.478  13.373 -13.784  1.00 10.00      B   
ATOM   2328  HZ2 LYS B  42      -7.642  12.029 -14.369  1.00 10.00      B   
ATOM   2329  HZ3 LYS B  42      -7.048  13.578 -14.666  1.00 10.00      B   
ATOM   2330  C   LYS B  42      -9.319   8.814  -9.708  1.00 10.00      B   
ATOM   2331  O   LYS B  42     -10.246   8.867 -10.517  1.00 10.00      B   
ATOM   2332  N   VAL B  43      -9.120   7.770  -8.910  1.00 10.00      B   
ATOM   2333  HN  VAL B  43      -8.349   7.778  -8.303  1.00 10.00      B   
ATOM   2334  CA  VAL B  43     -10.016   6.612  -8.933  1.00 10.00      B   
ATOM   2335  CB  VAL B  43      -9.258   5.268  -8.974  1.00 10.00      B   
ATOM   2336  CG1 VAL B  43      -8.281   5.146  -7.812  1.00 10.00      B   
ATOM   2337  CG2 VAL B  43      -8.542   5.101 -10.304  1.00 10.00      B   
ATOM   2338  C   VAL B  43     -10.984   6.622  -7.758  1.00 10.00      B   
ATOM   2339  O   VAL B  43     -12.052   6.016  -7.816  1.00 10.00      B   
ATOM   2340  N   HIS B  44     -10.602   7.318  -6.702  1.00 10.00      B   
ATOM   2341  HN  HIS B  44      -9.739   7.782  -6.729  1.00 10.00      B   
ATOM   2342  CA  HIS B  44     -11.415   7.424  -5.498  1.00 10.00      B   
ATOM   2343  CB  HIS B  44     -11.002   6.346  -4.488  1.00 10.00      B   
ATOM   2344  CG  HIS B  44     -11.972   6.145  -3.359  1.00 10.00      B   
ATOM   2345  ND1 HIS B  44     -12.121   7.076  -2.369  1.00 10.00      B   
ATOM   2346  CD2 HIS B  44     -12.785   5.092  -3.103  1.00 10.00      B   
ATOM   2347  CE1 HIS B  44     -13.013   6.573  -1.537  1.00 10.00      B   
ATOM   2348  NE2 HIS B  44     -13.447   5.371  -1.931  1.00 10.00      B   
ATOM   2349  HE2 HIS B  44     -13.801   4.678  -1.318  1.00 10.00      B   
ATOM   2350  C   HIS B  44     -11.252   8.810  -4.883  1.00 10.00      B   
ATOM   2351  O   HIS B  44     -10.210   9.443  -5.032  1.00 10.00      B   
ATOM   2352  N   ASN B  47     -14.090  13.320  -7.283  1.00 10.00      B   
ATOM   2353  HN  ASN B  47     -14.659  13.146  -8.058  1.00 10.00      B   
ATOM   2354  CA  ASN B  47     -13.996  14.689  -6.784  1.00 10.00      B   
ATOM   2355  CB  ASN B  47     -15.343  15.406  -6.904  1.00 10.00      B   
ATOM   2356  CG  ASN B  47     -15.651  15.835  -8.321  1.00 10.00      B   
ATOM   2357  OD1 ASN B  47     -16.146  15.047  -9.127  1.00 10.00      B   
ATOM   2358  ND2 ASN B  47     -15.374  17.093  -8.627  1.00 10.00      B   
ATOM   2359 HD21 ASN B  47     -14.997  17.667  -7.925  1.00 10.00      B   
ATOM   2360 HD22 ASN B  47     -15.559  17.402  -9.542  1.00 10.00      B   
ATOM   2361  C   ASN B  47     -13.496  14.746  -5.348  1.00 10.00      B   
ATOM   2362  O   ASN B  47     -14.228  14.455  -4.403  1.00 10.00      B   
ATOM   2363  N   ALA B  48     -12.242  15.134  -5.199  1.00 10.00      B   
ATOM   2364  HN  ALA B  48     -11.725  15.351  -5.996  1.00 10.00      B   
ATOM   2365  CA  ALA B  48     -11.599  15.257  -3.891  1.00 10.00      B   
ATOM   2366  CB  ALA B  48     -11.100  13.900  -3.413  1.00 10.00      B   
ATOM   2367  C   ALA B  48     -10.451  16.251  -3.999  1.00 10.00      B   
ATOM   2368  O   ALA B  48     -10.100  16.665  -5.104  1.00 10.00      B   
ATOM   2369  N   THR B  49      -9.888  16.656  -2.871  1.00 10.00      B   
ATOM   2370  HN  THR B  49     -10.218  16.320  -2.011  1.00 10.00      B   
ATOM   2371  CA  THR B  49      -8.778  17.599  -2.881  1.00 10.00      B   
ATOM   2372  CB  THR B  49      -8.953  18.715  -1.824  1.00 10.00      B   
ATOM   2373  OG1 THR B  49      -8.123  19.835  -2.167  1.00 10.00      B   
ATOM   2374  HG1 THR B  49      -8.089  20.451  -1.424  1.00 10.00      B   
ATOM   2375  CG2 THR B  49      -8.580  18.223  -0.432  1.00 10.00      B   
ATOM   2376  C   THR B  49      -7.449  16.872  -2.683  1.00 10.00      B   
ATOM   2377  O   THR B  49      -7.402  15.803  -2.076  1.00 10.00      B   
ATOM   2378  N   VAL B  50      -6.382  17.451  -3.212  1.00 10.00      B   
ATOM   2379  HN  VAL B  50      -6.488  18.299  -3.688  1.00 10.00      B   
ATOM   2380  CA  VAL B  50      -5.057  16.864  -3.094  1.00 10.00      B   
ATOM   2381  CB  VAL B  50      -4.258  16.978  -4.412  1.00 10.00      B   
ATOM   2382  CG1 VAL B  50      -2.960  16.191  -4.325  1.00 10.00      B   
ATOM   2383  CG2 VAL B  50      -5.091  16.503  -5.595  1.00 10.00      B   
ATOM   2384  C   VAL B  50      -4.282  17.529  -1.962  1.00 10.00      B   
ATOM   2385  O   VAL B  50      -3.966  18.713  -2.023  1.00 10.00      B   
ATOM   2386  N   ASP B  51      -3.990  16.761  -0.927  1.00 10.00      B   
ATOM   2387  HN  ASP B  51      -4.248  15.814  -0.944  1.00 10.00      B   
ATOM   2388  CA  ASP B  51      -3.267  17.268   0.228  1.00 10.00      B   
ATOM   2389  CB  ASP B  51      -3.577  16.433   1.473  1.00 10.00      B   
ATOM   2390  CG  ASP B  51      -3.210  14.970   1.312  1.00 10.00      B   
ATOM   2391  OD1 ASP B  51      -2.436  14.461   2.139  1.00 10.00      B   
ATOM   2392  OD2 ASP B  51      -3.709  14.329   0.354  1.00 10.00      B   
ATOM   2393  C   ASP B  51      -1.769  17.285  -0.031  1.00 10.00      B   
ATOM   2394  O   ASP B  51      -1.283  16.704  -1.007  1.00 10.00      B   
ATOM   2395  N   LYS B  52      -1.043  17.965   0.841  1.00 10.00      B   
ATOM   2396  HN  LYS B  52      -1.493  18.399   1.595  1.00 10.00      B   
ATOM   2397  CA  LYS B  52       0.403  18.070   0.721  1.00 10.00      B   
ATOM   2398  CB  LYS B  52       0.952  19.096   1.719  1.00 10.00      B   
ATOM   2399  CG  LYS B  52       2.447  19.359   1.584  1.00 10.00      B   
ATOM   2400  CD  LYS B  52       2.959  20.239   2.713  1.00 10.00      B   
ATOM   2401  CE  LYS B  52       4.426  20.601   2.528  1.00 10.00      B   
ATOM   2402  NZ  LYS B  52       4.972  21.314   3.712  1.00 10.00      B   
ATOM   2403  HZ1 LYS B  52       5.907  21.708   3.495  1.00 10.00      B   
ATOM   2404  HZ2 LYS B  52       5.068  20.653   4.516  1.00 10.00      B   
ATOM   2405  HZ3 LYS B  52       4.335  22.088   3.989  1.00 10.00      B   
ATOM   2406  C   LYS B  52       1.050  16.712   0.955  1.00 10.00      B   
ATOM   2407  O   LYS B  52       0.660  15.987   1.865  1.00 10.00      B   
ATOM   2408  N   LEU B  53       2.039  16.378   0.126  1.00 10.00      B   
ATOM   2409  HN  LEU B  53       2.290  17.003  -0.587  1.00 10.00      B   
ATOM   2410  CA  LEU B  53       2.745  15.100   0.231  1.00 10.00      B   
ATOM   2411  CB  LEU B  53       3.893  15.033  -0.779  1.00 10.00      B   
ATOM   2412  CG  LEU B  53       4.609  13.684  -0.913  1.00 10.00      B   
ATOM   2413  CD1 LEU B  53       3.675  12.635  -1.497  1.00 10.00      B   
ATOM   2414  CD2 LEU B  53       5.861  13.817  -1.766  1.00 10.00      B   
ATOM   2415  C   LEU B  53       3.267  14.861   1.647  1.00 10.00      B   
ATOM   2416  O   LEU B  53       3.185  13.750   2.167  1.00 10.00      B   
ATOM   2417  N   GLU B  54       3.795  15.912   2.264  1.00 10.00      B   
ATOM   2418  HN  GLU B  54       3.837  16.770   1.793  1.00 10.00      B   
ATOM   2419  CA  GLU B  54       4.318  15.817   3.620  1.00 10.00      B   
ATOM   2420  CB  GLU B  54       4.965  17.139   4.043  1.00 10.00      B   
ATOM   2421  CG  GLU B  54       5.479  17.149   5.473  1.00 10.00      B   
ATOM   2422  CD  GLU B  54       6.113  18.467   5.859  1.00 10.00      B   
ATOM   2423  OE1 GLU B  54       5.471  19.523   5.659  1.00 10.00      B   
ATOM   2424  OE2 GLU B  54       7.252  18.452   6.375  1.00 10.00      B   
ATOM   2425  C   GLU B  54       3.212  15.433   4.601  1.00 10.00      B   
ATOM   2426  O   GLU B  54       3.412  14.599   5.484  1.00 10.00      B   
ATOM   2427  N   ASP B  55       2.038  16.030   4.423  1.00 10.00      B   
ATOM   2428  HN  ASP B  55       1.932  16.662   3.684  1.00 10.00      B   
ATOM   2429  CA  ASP B  55       0.893  15.757   5.290  1.00 10.00      B   
ATOM   2430  CB  ASP B  55      -0.227  16.770   5.042  1.00 10.00      B   
ATOM   2431  CG  ASP B  55       0.068  18.141   5.612  1.00 10.00      B   
ATOM   2432  OD1 ASP B  55      -0.893  18.910   5.836  1.00 10.00      B   
ATOM   2433  OD2 ASP B  55       1.254  18.463   5.830  1.00 10.00      B   
ATOM   2434  C   ASP B  55       0.373  14.350   5.052  1.00 10.00      B   
ATOM   2435  O   ASP B  55       0.044  13.632   5.999  1.00 10.00      B   
ATOM   2436  N   PHE B  56       0.299  13.974   3.780  1.00 10.00      B   
ATOM   2437  HN  PHE B  56       0.543  14.620   3.080  1.00 10.00      B   
ATOM   2438  CA  PHE B  56      -0.157  12.647   3.380  1.00 10.00      B   
ATOM   2439  CB  PHE B  56      -0.001  12.499   1.860  1.00 10.00      B   
ATOM   2440  CG  PHE B  56      -0.630  11.266   1.273  1.00 10.00      B   
ATOM   2441  CD1 PHE B  56       0.126  10.129   1.041  1.00 10.00      B   
ATOM   2442  CD2 PHE B  56      -1.975  11.249   0.941  1.00 10.00      B   
ATOM   2443  CE1 PHE B  56      -0.446   8.999   0.489  1.00 10.00      B   
ATOM   2444  CE2 PHE B  56      -2.553  10.122   0.391  1.00 10.00      B   
ATOM   2445  CZ  PHE B  56      -1.788   8.995   0.164  1.00 10.00      B   
ATOM   2446  C   PHE B  56       0.671  11.584   4.088  1.00 10.00      B   
ATOM   2447  O   PHE B  56       0.135  10.632   4.661  1.00 10.00      B   
ATOM   2448  N   ILE B  57       1.983  11.772   4.054  1.00 10.00      B   
ATOM   2449  HN  ILE B  57       2.339  12.554   3.576  1.00 10.00      B   
ATOM   2450  CA  ILE B  57       2.909  10.854   4.696  1.00 10.00      B   
ATOM   2451  CB  ILE B  57       4.370  11.174   4.302  1.00 10.00      B   
ATOM   2452  CG1 ILE B  57       4.582  10.917   2.808  1.00 10.00      B   
ATOM   2453  CG2 ILE B  57       5.355  10.362   5.134  1.00 10.00      B   
ATOM   2454  CD1 ILE B  57       5.844  11.536   2.251  1.00 10.00      B   
ATOM   2455  C   ILE B  57       2.754  10.917   6.214  1.00 10.00      B   
ATOM   2456  O   ILE B  57       2.678   9.884   6.877  1.00 10.00      B   
ATOM   2457  N   ASN B  58       2.678  12.135   6.745  1.00 10.00      B   
ATOM   2458  HN  ASN B  58       2.722  12.914   6.147  1.00 10.00      B   
ATOM   2459  CA  ASN B  58       2.535  12.357   8.187  1.00 10.00      B   
ATOM   2460  CB  ASN B  58       2.420  13.858   8.491  1.00 10.00      B   
ATOM   2461  CG  ASN B  58       2.280  14.158   9.974  1.00 10.00      B   
ATOM   2462  OD1 ASN B  58       2.852  13.473  10.819  1.00 10.00      B   
ATOM   2463  ND2 ASN B  58       1.512  15.186  10.300  1.00 10.00      B   
ATOM   2464 HD21 ASN B  58       1.081  15.691   9.579  1.00 10.00      B   
ATOM   2465 HD22 ASN B  58       1.401  15.399  11.253  1.00 10.00      B   
ATOM   2466  C   ASN B  58       1.329  11.614   8.762  1.00 10.00      B   
ATOM   2467  O   ASN B  58       1.428  10.976   9.813  1.00 10.00      B   
ATOM   2468  N   ASN B  59       0.201  11.692   8.064  1.00 10.00      B   
ATOM   2469  HN  ASN B  59       0.190  12.218   7.231  1.00 10.00      B   
ATOM   2470  CA  ASN B  59      -1.027  11.030   8.501  1.00 10.00      B   
ATOM   2471  CB  ASN B  59      -2.151  11.257   7.482  1.00 10.00      B   
ATOM   2472  CG  ASN B  59      -3.449  10.574   7.874  1.00 10.00      B   
ATOM   2473  OD1 ASN B  59      -3.795  10.491   9.052  1.00 10.00      B   
ATOM   2474  ND2 ASN B  59      -4.180  10.074   6.888  1.00 10.00      B   
ATOM   2475 HD21 ASN B  59      -3.852  10.169   5.970  1.00 10.00      B   
ATOM   2476 HD22 ASN B  59      -5.025   9.625   7.121  1.00 10.00      B   
ATOM   2477  C   ASN B  59      -0.807   9.533   8.698  1.00 10.00      B   
ATOM   2478  O   ASN B  59      -1.056   8.991   9.775  1.00 10.00      B   
ATOM   2479  N   ILE B  60      -0.308   8.878   7.660  1.00 10.00      B   
ATOM   2480  HN  ILE B  60      -0.096   9.374   6.838  1.00 10.00      B   
ATOM   2481  CA  ILE B  60      -0.062   7.443   7.707  1.00 10.00      B   
ATOM   2482  CB  ILE B  60       0.281   6.887   6.310  1.00 10.00      B   
ATOM   2483  CG1 ILE B  60      -0.710   7.416   5.269  1.00 10.00      B   
ATOM   2484  CG2 ILE B  60       0.261   5.367   6.327  1.00 10.00      B   
ATOM   2485  CD1 ILE B  60      -0.332   7.094   3.839  1.00 10.00      B   
ATOM   2486  C   ILE B  60       1.067   7.110   8.683  1.00 10.00      B   
ATOM   2487  O   ILE B  60       0.996   6.122   9.415  1.00 10.00      B   
ATOM   2488  N   ASN B  61       2.089   7.956   8.702  1.00 10.00      B   
ATOM   2489  HN  ASN B  61       2.072   8.737   8.102  1.00 10.00      B   
ATOM   2490  CA  ASN B  61       3.247   7.765   9.572  1.00 10.00      B   
ATOM   2491  CB  ASN B  61       4.288   8.859   9.318  1.00 10.00      B   
ATOM   2492  CG  ASN B  61       5.705   8.328   9.263  1.00 10.00      B   
ATOM   2493  OD1 ASN B  61       6.138   7.807   8.237  1.00 10.00      B   
ATOM   2494  ND2 ASN B  61       6.441   8.465  10.356  1.00 10.00      B   
ATOM   2495 HD21 ASN B  61       6.038   8.898  11.141  1.00 10.00      B   
ATOM   2496 HD22 ASN B  61       7.370   8.128  10.337  1.00 10.00      B   
ATOM   2497  C   ASN B  61       2.860   7.762  11.046  1.00 10.00      B   
ATOM   2498  O   ASN B  61       3.499   7.100  11.858  1.00 10.00      B   
ATOM   2499  N   SER B  62       1.815   8.503  11.389  1.00 10.00      B   
ATOM   2500  HN  SER B  62       1.338   9.007  10.695  1.00 10.00      B   
ATOM   2501  CA  SER B  62       1.360   8.587  12.772  1.00 10.00      B   
ATOM   2502  CB  SER B  62       0.511   9.845  12.979  1.00 10.00      B   
ATOM   2503  OG  SER B  62       1.196  11.009  12.535  1.00 10.00      B   
ATOM   2504  HG  SER B  62       1.490  10.883  11.621  1.00 10.00      B   
ATOM   2505  C   SER B  62       0.568   7.344  13.188  1.00 10.00      B   
ATOM   2506  O   SER B  62       0.659   6.891  14.330  1.00 10.00      B   
ATOM   2507  N   VAL B  63      -0.192   6.787  12.255  1.00 10.00      B   
ATOM   2508  HN  VAL B  63      -0.203   7.174  11.355  1.00 10.00      B   
ATOM   2509  CA  VAL B  63      -1.015   5.615  12.539  1.00 10.00      B   
ATOM   2510  CB  VAL B  63      -2.216   5.521  11.569  1.00 10.00      B   
ATOM   2511  CG1 VAL B  63      -3.183   4.426  12.001  1.00 10.00      B   
ATOM   2512  CG2 VAL B  63      -2.934   6.858  11.475  1.00 10.00      B   
ATOM   2513  C   VAL B  63      -0.208   4.316  12.485  1.00 10.00      B   
ATOM   2514  O   VAL B  63      -0.489   3.373  13.221  1.00 10.00      B   
ATOM   2515  N   LEU B  64       0.806   4.275  11.632  1.00 10.00      B   
ATOM   2516  HN  LEU B  64       1.006   5.066  11.086  1.00 10.00      B   
ATOM   2517  CA  LEU B  64       1.629   3.075  11.480  1.00 10.00      B   
ATOM   2518  CB  LEU B  64       2.380   3.096  10.148  1.00 10.00      B   
ATOM   2519  CG  LEU B  64       1.539   2.905   8.883  1.00 10.00      B   
ATOM   2520  CD1 LEU B  64       2.439   2.827   7.658  1.00 10.00      B   
ATOM   2521  CD2 LEU B  64       0.672   1.659   8.991  1.00 10.00      B   
ATOM   2522  C   LEU B  64       2.609   2.868  12.637  1.00 10.00      B   
ATOM   2523  O   LEU B  64       3.315   1.857  12.686  1.00 10.00      B   
ATOM   2524  N   GLU B  65       2.636   3.808  13.576  1.00 10.00      B   
ATOM   2525  HN  GLU B  65       2.032   4.577  13.498  1.00 10.00      B   
ATOM   2526  CA  GLU B  65       3.540   3.724  14.721  1.00 10.00      B   
ATOM   2527  CB  GLU B  65       3.494   5.005  15.555  1.00 10.00      B   
ATOM   2528  CG  GLU B  65       3.958   6.239  14.802  1.00 10.00      B   
ATOM   2529  CD  GLU B  65       4.606   7.271  15.698  1.00 10.00      B   
ATOM   2530  OE1 GLU B  65       4.257   8.464  15.590  1.00 10.00      B   
ATOM   2531  OE2 GLU B  65       5.482   6.899  16.504  1.00 10.00      B   
ATOM   2532  C   GLU B  65       3.252   2.505  15.594  1.00 10.00      B   
ATOM   2533  O   GLU B  65       4.162   1.933  16.193  1.00 10.00      B   
ATOM   2534  N   SER B  66       1.991   2.097  15.647  1.00 10.00      B   
ATOM   2535  HN  SER B  66       1.305   2.580  15.134  1.00 10.00      B   
ATOM   2536  CA  SER B  66       1.591   0.947  16.447  1.00 10.00      B   
ATOM   2537  CB  SER B  66       0.071   0.926  16.591  1.00 10.00      B   
ATOM   2538  OG  SER B  66      -0.526   1.831  15.678  1.00 10.00      B   
ATOM   2539  HG  SER B  66      -1.048   2.480  16.164  1.00 10.00      B   
ATOM   2540  C   SER B  66       2.085  -0.359  15.827  1.00 10.00      B   
ATOM   2541  O   SER B  66       2.127  -1.398  16.489  1.00 10.00      B   
ATOM   2542  N   LEU B  67       2.461  -0.295  14.554  1.00 10.00      B   
ATOM   2543  HN  LEU B  67       2.408   0.567  14.083  1.00 10.00      B   
ATOM   2544  CA  LEU B  67       2.952  -1.464  13.836  1.00 10.00      B   
ATOM   2545  CB  LEU B  67       2.297  -1.564  12.453  1.00 10.00      B   
ATOM   2546  CG  LEU B  67       0.785  -1.825  12.428  1.00 10.00      B   
ATOM   2547  CD1 LEU B  67       0.003  -0.522  12.533  1.00 10.00      B   
ATOM   2548  CD2 LEU B  67       0.393  -2.590  11.174  1.00 10.00      B   
ATOM   2549  C   LEU B  67       4.471  -1.414  13.702  1.00 10.00      B   
ATOM   2550  O   LEU B  67       5.084  -2.318  13.136  1.00 10.00      B   
ATOM   2551  N   TYR B  68       5.062  -0.341  14.228  1.00 10.00      B   
ATOM   2552  HN  TYR B  68       4.502   0.340  14.658  1.00 10.00      B   
ATOM   2553  CA  TYR B  68       6.512  -0.137  14.195  1.00 10.00      B   
ATOM   2554  CB  TYR B  68       7.259  -1.268  14.912  1.00 10.00      B   
ATOM   2555  CG  TYR B  68       7.238  -1.156  16.419  1.00 10.00      B   
ATOM   2556  CD1 TYR B  68       8.205  -0.420  17.088  1.00 10.00      B   
ATOM   2557  CD2 TYR B  68       6.254  -1.784  17.172  1.00 10.00      B   
ATOM   2558  CE1 TYR B  68       8.194  -0.312  18.464  1.00 10.00      B   
ATOM   2559  CE2 TYR B  68       6.236  -1.683  18.550  1.00 10.00      B   
ATOM   2560  CZ  TYR B  68       7.209  -0.945  19.190  1.00 10.00      B   
ATOM   2561  OH  TYR B  68       7.197  -0.835  20.564  1.00 10.00      B   
ATOM   2562  HH  TYR B  68       7.608   0.002  20.821  1.00 10.00      B   
ATOM   2563  C   TYR B  68       7.046   0.056  12.778  1.00 10.00      B   
ATOM   2564  O   TYR B  68       8.181  -0.309  12.477  1.00 10.00      B   
ATOM   2565  N   ILE B  69       6.234   0.646  11.914  1.00 10.00      B   
ATOM   2566  HN  ILE B  69       5.344   0.936  12.210  1.00 10.00      B   
ATOM   2567  CA  ILE B  69       6.638   0.894  10.538  1.00 10.00      B   
ATOM   2568  CB  ILE B  69       5.951  -0.068   9.543  1.00 10.00      B   
ATOM   2569  CG1 ILE B  69       4.445  -0.153   9.816  1.00 10.00      B   
ATOM   2570  CG2 ILE B  69       6.594  -1.447   9.597  1.00 10.00      B   
ATOM   2571  CD1 ILE B  69       3.676  -0.937   8.774  1.00 10.00      B   
ATOM   2572  C   ILE B  69       6.322   2.332  10.156  1.00 10.00      B   
ATOM   2573  O   ILE B  69       5.383   2.924  10.685  1.00 10.00      B   
ATOM   2574  N   GLU B  70       7.113   2.900   9.260  1.00 10.00      B   
ATOM   2575  HN  GLU B  70       7.865   2.390   8.882  1.00 10.00      B   
ATOM   2576  CA  GLU B  70       6.894   4.270   8.828  1.00 10.00      B   
ATOM   2577  CB  GLU B  70       7.538   5.256   9.809  1.00 10.00      B   
ATOM   2578  CG  GLU B  70       9.055   5.333   9.722  1.00 10.00      B   
ATOM   2579  CD  GLU B  70       9.624   6.472  10.540  1.00 10.00      B   
ATOM   2580  OE1 GLU B  70       9.178   7.627  10.354  1.00 10.00      B   
ATOM   2581  OE2 GLU B  70      10.524   6.224  11.372  1.00 10.00      B   
ATOM   2582  C   GLU B  70       7.440   4.495   7.427  1.00 10.00      B   
ATOM   2583  O   GLU B  70       8.146   3.646   6.877  1.00 10.00      B   
ATOM   2584  N   ILE B  71       7.109   5.641   6.854  1.00 10.00      B   
ATOM   2585  HN  ILE B  71       6.550   6.281   7.351  1.00 10.00      B   
ATOM   2586  CA  ILE B  71       7.576   5.993   5.527  1.00 10.00      B   
ATOM   2587  CB  ILE B  71       6.508   6.779   4.736  1.00 10.00      B   
ATOM   2588  CG1 ILE B  71       5.152   6.069   4.833  1.00 10.00      B   
ATOM   2589  CG2 ILE B  71       6.929   6.924   3.279  1.00 10.00      B   
ATOM   2590  CD1 ILE B  71       3.997   6.858   4.255  1.00 10.00      B   
ATOM   2591  C   ILE B  71       8.845   6.826   5.660  1.00 10.00      B   
ATOM   2592  O   ILE B  71       8.798   8.055   5.755  1.00 10.00      B   
ATOM   2593  N   LYS B  72       9.973   6.138   5.704  1.00 10.00      B   
ATOM   2594  HN  LYS B  72       9.933   5.161   5.625  1.00 10.00      B   
ATOM   2595  CA  LYS B  72      11.268   6.781   5.852  1.00 10.00      B   
ATOM   2596  CB  LYS B  72      12.314   5.744   6.279  1.00 10.00      B   
ATOM   2597  CG  LYS B  72      13.710   6.293   6.531  1.00 10.00      B   
ATOM   2598  CD  LYS B  72      14.612   5.226   7.135  1.00 10.00      B   
ATOM   2599  CE  LYS B  72      16.052   5.700   7.240  1.00 10.00      B   
ATOM   2600  NZ  LYS B  72      16.893   4.748   8.017  1.00 10.00      B   
ATOM   2601  HZ1 LYS B  72      16.716   3.772   7.705  1.00 10.00      B   
ATOM   2602  HZ2 LYS B  72      16.673   4.824   9.031  1.00 10.00      B   
ATOM   2603  HZ3 LYS B  72      17.908   4.967   7.880  1.00 10.00      B   
ATOM   2604  C   LYS B  72      11.692   7.470   4.560  1.00 10.00      B   
ATOM   2605  O   LYS B  72      11.567   6.902   3.472  1.00 10.00      B   
ATOM   2606  N   ARG B  73      12.178   8.696   4.689  1.00 10.00      B   
ATOM   2607  HN  ARG B  73      12.244   9.095   5.585  1.00 10.00      B   
ATOM   2608  CA  ARG B  73      12.631   9.465   3.544  1.00 10.00      B   
ATOM   2609  CB  ARG B  73      12.285  10.944   3.721  1.00 10.00      B   
ATOM   2610  CG  ARG B  73      12.619  11.804   2.513  1.00 10.00      B   
ATOM   2611  CD  ARG B  73      12.353  13.274   2.788  1.00 10.00      B   
ATOM   2612  NE  ARG B  73      12.164  14.029   1.551  1.00 10.00      B   
ATOM   2613  HE  ARG B  73      11.329  13.863   1.048  1.00 10.00      B   
ATOM   2614  CZ  ARG B  73      13.039  14.911   1.071  1.00 10.00      B   
ATOM   2615  NH1 ARG B  73      14.168  15.155   1.722  1.00 10.00      B   
ATOM   2616 HH11 ARG B  73      14.378  14.658   2.617  1.00 10.00      B   
ATOM   2617 HH12 ARG B  73      14.856  15.842   1.341  1.00 10.00      B   
ATOM   2618  NH2 ARG B  73      12.783  15.546  -0.065  1.00 10.00      B   
ATOM   2619 HH21 ARG B  73      13.464  16.243  -0.442  1.00 10.00      B   
ATOM   2620 HH22 ARG B  73      11.896  15.347  -0.595  1.00 10.00      B   
ATOM   2621  C   ARG B  73      14.133   9.305   3.383  1.00 10.00      B   
ATOM   2622  O   ARG B  73      14.903   9.730   4.242  1.00 10.00      B   
ATOM   2623  N   GLY B  74      14.544   8.685   2.294  1.00 10.00      B   
ATOM   2624  HN  GLY B  74      13.882   8.367   1.638  1.00 10.00      B   
ATOM   2625  CA  GLY B  74      15.953   8.480   2.055  1.00 10.00      B   
ATOM   2626  C   GLY B  74      16.444   9.218   0.835  1.00 10.00      B   
ATOM   2627  O   GLY B  74      15.670   9.882   0.146  1.00 10.00      B   
ATOM   2628  N   VAL B  75      17.731   9.092   0.566  1.00 10.00      B   
ATOM   2629  HN  VAL B  75      18.287   8.536   1.151  1.00 10.00      B   
ATOM   2630  CA  VAL B  75      18.350   9.745  -0.572  1.00 10.00      B   
ATOM   2631  CB  VAL B  75      18.994  11.087  -0.144  1.00 10.00      B   
ATOM   2632  CG1 VAL B  75      20.132  10.874   0.848  1.00 10.00      B   
ATOM   2633  CG2 VAL B  75      19.455  11.895  -1.345  1.00 10.00      B   
ATOM   2634  C   VAL B  75      19.408   8.819  -1.171  1.00 10.00      B   
ATOM   2635  O   VAL B  75      20.001   8.009  -0.456  1.00 10.00      B   
ATOM   2636  N   THR B  76      19.612   8.904  -2.476  1.00 10.00      B   
ATOM   2637  HN  THR B  76      19.089   9.541  -3.009  1.00 10.00      B   
ATOM   2638  CA  THR B  76      20.600   8.072  -3.143  1.00 10.00      B   
ATOM   2639  CB  THR B  76      20.333   7.999  -4.657  1.00 10.00      B   
ATOM   2640  OG1 THR B  76      19.653   9.189  -5.082  1.00 10.00      B   
ATOM   2641  HG1 THR B  76      19.742   9.281  -6.047  1.00 10.00      B   
ATOM   2642  CG2 THR B  76      19.469   6.790  -4.979  1.00 10.00      B   
ATOM   2643  C   THR B  76      22.014   8.588  -2.880  1.00 10.00      B   
ATOM   2644  O   THR B  76      22.231   9.796  -2.774  1.00 10.00      B   
ATOM   2645  N   GLU B  77      22.968   7.669  -2.765  1.00 10.00      B   
ATOM   2646  HN  GLU B  77      22.731   6.724  -2.851  1.00 10.00      B   
ATOM   2647  CA  GLU B  77      24.360   8.029  -2.500  1.00 10.00      B   
ATOM   2648  CB  GLU B  77      25.148   6.810  -2.008  1.00 10.00      B   
ATOM   2649  CG  GLU B  77      24.526   6.061  -0.839  1.00 10.00      B   
ATOM   2650  CD  GLU B  77      25.438   4.969  -0.306  1.00 10.00      B   
ATOM   2651  OE1 GLU B  77      26.010   4.215  -1.122  1.00 10.00      B   
ATOM   2652  OE2 GLU B  77      25.590   4.862   0.929  1.00 10.00      B   
ATOM   2653  C   GLU B  77      25.045   8.596  -3.742  1.00 10.00      B   
ATOM   2654  O   GLU B  77      26.120   9.188  -3.650  1.00 10.00      B   
ATOM   2655  N   ASP B  78      24.420   8.419  -4.898  1.00 10.00      B   
ATOM   2656  HN  ASP B  78      23.548   7.971  -4.910  1.00 10.00      B   
ATOM   2657  CA  ASP B  78      24.991   8.891  -6.153  1.00 10.00      B   
ATOM   2658  CB  ASP B  78      24.839   7.851  -7.274  1.00 10.00      B   
ATOM   2659  CG  ASP B  78      23.533   7.080  -7.219  1.00 10.00      B   
ATOM   2660  OD1 ASP B  78      23.532   5.884  -7.580  1.00 10.00      B   
ATOM   2661  OD2 ASP B  78      22.508   7.659  -6.811  1.00 10.00      B   
ATOM   2662  C   ASP B  78      24.448  10.253  -6.582  1.00 10.00      B   
ATOM   2663  O   ASP B  78      25.119  11.271  -6.410  1.00 10.00      B   
ATOM   2664  N   ASP B  79      23.240  10.275  -7.135  1.00 10.00      B   
ATOM   2665  HN  ASP B  79      22.737   9.432  -7.224  1.00 10.00      B   
ATOM   2666  CA  ASP B  79      22.645  11.527  -7.599  1.00 10.00      B   
ATOM   2667  CB  ASP B  79      21.591  11.328  -8.706  1.00 10.00      B   
ATOM   2668  CG  ASP B  79      20.602  10.200  -8.456  1.00 10.00      B   
ATOM   2669  OD1 ASP B  79      19.851  10.261  -7.462  1.00 10.00      B   
ATOM   2670  OD2 ASP B  79      20.545   9.260  -9.278  1.00 10.00      B   
ATOM   2671  C   ASP B  79      22.126  12.396  -6.455  1.00 10.00      B   
ATOM   2672  O   ASP B  79      22.649  13.486  -6.210  1.00 10.00      B   
ATOM   2673  N   GLY B  80      21.102  11.924  -5.765  1.00 10.00      B   
ATOM   2674  HN  GLY B  80      20.706  11.061  -6.023  1.00 10.00      B   
ATOM   2675  CA  GLY B  80      20.549  12.674  -4.656  1.00 10.00      B   
ATOM   2676  C   GLY B  80      19.037  12.761  -4.702  1.00 10.00      B   
ATOM   2677  O   GLY B  80      18.448  13.739  -4.243  1.00 10.00      B   
ATOM   2678  N   ARG B  81      18.408  11.734  -5.248  1.00 10.00      B   
ATOM   2679  HN  ARG B  81      18.933  10.972  -5.577  1.00 10.00      B   
ATOM   2680  CA  ARG B  81      16.960  11.696  -5.353  1.00 10.00      B   
ATOM   2681  CB  ARG B  81      16.528  10.870  -6.563  1.00 10.00      B   
ATOM   2682  CG  ARG B  81      16.618  11.613  -7.882  1.00 10.00      B   
ATOM   2683  CD  ARG B  81      16.353  10.683  -9.050  1.00 10.00      B   
ATOM   2684  NE  ARG B  81      17.457   9.753  -9.265  1.00 10.00      B   
ATOM   2685  HE  ARG B  81      18.347  10.023  -8.929  1.00 10.00      B   
ATOM   2686  CZ  ARG B  81      17.344   8.593  -9.914  1.00 10.00      B   
ATOM   2687  NH1 ARG B  81      16.149   8.138 -10.284  1.00 10.00      B   
ATOM   2688 HH11 ARG B  81      16.068   7.240 -10.811  1.00 10.00      B   
ATOM   2689 HH12 ARG B  81      15.273   8.664 -10.022  1.00 10.00      B   
ATOM   2690  NH2 ARG B  81      18.428   7.869 -10.150  1.00 10.00      B   
ATOM   2691 HH21 ARG B  81      18.357   6.959 -10.654  1.00 10.00      B   
ATOM   2692 HH22 ARG B  81      19.369   8.211  -9.825  1.00 10.00      B   
ATOM   2693  C   ARG B  81      16.335  11.123  -4.088  1.00 10.00      B   
ATOM   2694  O   ARG B  81      16.743  10.062  -3.610  1.00 10.00      B   
ATOM   2695  N   PRO B  82      15.350  11.831  -3.519  1.00 10.00      B   
ATOM   2696  CA  PRO B  82      14.654  11.387  -2.314  1.00 10.00      B   
ATOM   2697  CB  PRO B  82      13.815  12.608  -1.899  1.00 10.00      B   
ATOM   2698  CG  PRO B  82      14.319  13.740  -2.731  1.00 10.00      B   
ATOM   2699  CD  PRO B  82      14.845  13.124  -3.991  1.00 10.00      B   
ATOM   2700  C   PRO B  82      13.741  10.206  -2.616  1.00 10.00      B   
ATOM   2701  O   PRO B  82      12.925  10.259  -3.538  1.00 10.00      B   
ATOM   2702  N   ILE B  83      13.889   9.142  -1.844  1.00 10.00      B   
ATOM   2703  HN  ILE B  83      14.552   9.169  -1.119  1.00 10.00      B   
ATOM   2704  CA  ILE B  83      13.086   7.942  -2.027  1.00 10.00      B   
ATOM   2705  CB  ILE B  83      13.949   6.730  -2.436  1.00 10.00      B   
ATOM   2706  CG1 ILE B  83      15.192   6.623  -1.545  1.00 10.00      B   
ATOM   2707  CG2 ILE B  83      14.340   6.824  -3.904  1.00 10.00      B   
ATOM   2708  CD1 ILE B  83      16.060   5.419  -1.839  1.00 10.00      B   
ATOM   2709  C   ILE B  83      12.310   7.615  -0.758  1.00 10.00      B   
ATOM   2710  O   ILE B  83      12.777   7.878   0.351  1.00 10.00      B   
ATOM   2711  N   TYR B  84      11.125   7.051  -0.926  1.00 10.00      B   
ATOM   2712  HN  TYR B  84      10.810   6.861  -1.839  1.00 10.00      B   
ATOM   2713  CA  TYR B  84      10.274   6.699   0.201  1.00 10.00      B   
ATOM   2714  CB  TYR B  84       8.968   7.497   0.150  1.00 10.00      B   
ATOM   2715  CG  TYR B  84       9.154   8.991   0.296  1.00 10.00      B   
ATOM   2716  CD1 TYR B  84       9.390   9.796  -0.813  1.00 10.00      B   
ATOM   2717  CD2 TYR B  84       9.096   9.597   1.542  1.00 10.00      B   
ATOM   2718  CE1 TYR B  84       9.566  11.160  -0.682  1.00 10.00      B   
ATOM   2719  CE2 TYR B  84       9.269  10.960   1.682  1.00 10.00      B   
ATOM   2720  CZ  TYR B  84       9.505  11.737   0.567  1.00 10.00      B   
ATOM   2721  OH  TYR B  84       9.681  13.094   0.707  1.00 10.00      B   
ATOM   2722  HH  TYR B  84       9.648  13.517  -0.166  1.00 10.00      B   
ATOM   2723  C   TYR B  84       9.971   5.206   0.212  1.00 10.00      B   
ATOM   2724  O   TYR B  84       9.736   4.604  -0.840  1.00 10.00      B   
ATOM   2725  N   ALA B  85       9.986   4.615   1.400  1.00 10.00      B   
ATOM   2726  HN  ALA B  85      10.196   5.148   2.198  1.00 10.00      B   
ATOM   2727  CA  ALA B  85       9.708   3.193   1.557  1.00 10.00      B   
ATOM   2728  CB  ALA B  85      10.960   2.374   1.282  1.00 10.00      B   
ATOM   2729  C   ALA B  85       9.187   2.903   2.961  1.00 10.00      B   
ATOM   2730  O   ALA B  85       9.450   3.664   3.896  1.00 10.00      B   
ATOM   2731  N   LEU B  86       8.446   1.807   3.102  1.00 10.00      B   
ATOM   2732  HN  LEU B  86       8.270   1.247   2.318  1.00 10.00      B   
ATOM   2733  CA  LEU B  86       7.896   1.409   4.393  1.00 10.00      B   
ATOM   2734  CB  LEU B  86       6.658   0.528   4.205  1.00 10.00      B   
ATOM   2735  CG  LEU B  86       5.404   1.224   3.672  1.00 10.00      B   
ATOM   2736  CD1 LEU B  86       4.325   0.204   3.341  1.00 10.00      B   
ATOM   2737  CD2 LEU B  86       4.890   2.242   4.677  1.00 10.00      B   
ATOM   2738  C   LEU B  86       8.949   0.669   5.211  1.00 10.00      B   
ATOM   2739  O   LEU B  86       8.980  -0.564   5.242  1.00 10.00      B   
ATOM   2740  N   VAL B  87       9.808   1.433   5.862  1.00 10.00      B   
ATOM   2741  HN  VAL B  87       9.705   2.408   5.810  1.00 10.00      B   
ATOM   2742  CA  VAL B  87      10.886   0.878   6.668  1.00 10.00      B   
ATOM   2743  CB  VAL B  87      12.069   1.872   6.762  1.00 10.00      B   
ATOM   2744  CG1 VAL B  87      13.230   1.282   7.550  1.00 10.00      B   
ATOM   2745  CG2 VAL B  87      12.526   2.283   5.369  1.00 10.00      B   
ATOM   2746  C   VAL B  87      10.392   0.515   8.068  1.00 10.00      B   
ATOM   2747  O   VAL B  87       9.474   1.146   8.597  1.00 10.00      B   
ATOM   2748  N   ASN B  88      10.993  -0.518   8.646  1.00 10.00      B   
ATOM   2749  HN  ASN B  88      11.716  -0.974   8.166  1.00 10.00      B   
ATOM   2750  CA  ASN B  88      10.630  -0.978   9.982  1.00 10.00      B   
ATOM   2751  CB  ASN B  88      10.812  -2.501  10.082  1.00 10.00      B   
ATOM   2752  CG  ASN B  88      10.097  -3.126  11.271  1.00 10.00      B   
ATOM   2753  OD1 ASN B  88      10.071  -2.571  12.365  1.00 10.00      B   
ATOM   2754  ND2 ASN B  88       9.511  -4.293  11.062  1.00 10.00      B   
ATOM   2755 HD21 ASN B  88       9.568  -4.692  10.168  1.00 10.00      B   
ATOM   2756 HD22 ASN B  88       9.039  -4.714  11.814  1.00 10.00      B   
ATOM   2757  C   ASN B  88      11.486  -0.266  11.029  1.00 10.00      B   
ATOM   2758  O   ASN B  88      12.670  -0.012  10.804  1.00 10.00      B   
ATOM   2759  N   LEU B  89      10.879   0.060  12.163  1.00 10.00      B   
ATOM   2760  HN  LEU B  89       9.928  -0.175  12.278  1.00 10.00      B   
ATOM   2761  CA  LEU B  89      11.573   0.748  13.248  1.00 10.00      B   
ATOM   2762  CB  LEU B  89      10.565   1.443  14.171  1.00 10.00      B   
ATOM   2763  CG  LEU B  89      10.156   2.872  13.799  1.00 10.00      B   
ATOM   2764  CD1 LEU B  89       9.435   2.906  12.460  1.00 10.00      B   
ATOM   2765  CD2 LEU B  89       9.287   3.478  14.889  1.00 10.00      B   
ATOM   2766  C   LEU B  89      12.432  -0.218  14.058  1.00 10.00      B   
ATOM   2767  O   LEU B  89      13.344   0.195  14.777  1.00 10.00      B   
ATOM   2768  N   ALA B  90      12.129  -1.503  13.949  1.00 10.00      B   
ATOM   2769  HN  ALA B  90      11.390  -1.773  13.357  1.00 10.00      B   
ATOM   2770  CA  ALA B  90      12.871  -2.527  14.670  1.00 10.00      B   
ATOM   2771  CB  ALA B  90      12.065  -3.815  14.747  1.00 10.00      B   
ATOM   2772  C   ALA B  90      14.224  -2.779  14.014  1.00 10.00      B   
ATOM   2773  O   ALA B  90      14.408  -2.512  12.826  1.00 10.00      B   
ATOM   2774  N   THR B  91      15.167  -3.284  14.792  1.00 10.00      B   
ATOM   2775  HN  THR B  91      14.968  -3.458  15.736  1.00 10.00      B   
ATOM   2776  CA  THR B  91      16.502  -3.569  14.292  1.00 10.00      B   
ATOM   2777  CB  THR B  91      17.478  -3.767  15.465  1.00 10.00      B   
ATOM   2778  OG1 THR B  91      17.030  -2.978  16.580  1.00 10.00      B   
ATOM   2779  HG1 THR B  91      17.153  -2.041  16.382  1.00 10.00      B   
ATOM   2780  CG2 THR B  91      18.882  -3.333  15.074  1.00 10.00      B   
ATOM   2781  C   THR B  91      16.508  -4.817  13.405  1.00 10.00      B   
ATOM   2782  O   THR B  91      17.415  -5.015  12.597  1.00 10.00      B   
ATOM   2783  N   THR B  92      15.482  -5.646  13.551  1.00 10.00      B   
ATOM   2784  HN  THR B  92      14.786  -5.433  14.208  1.00 10.00      B   
ATOM   2785  CA  THR B  92      15.362  -6.875  12.779  1.00 10.00      B   
ATOM   2786  CB  THR B  92      14.429  -7.862  13.500  1.00 10.00      B   
ATOM   2787  OG1 THR B  92      14.199  -7.395  14.838  1.00 10.00      B   
ATOM   2788  HG1 THR B  92      14.113  -8.149  15.432  1.00 10.00      B   
ATOM   2789  CG2 THR B  92      15.060  -9.244  13.553  1.00 10.00      B   
ATOM   2790  C   THR B  92      14.822  -6.608  11.370  1.00 10.00      B   
ATOM   2791  O   THR B  92      13.847  -7.226  10.937  1.00 10.00      B   
ATOM   2792  N   SER B  93      15.477  -5.703  10.652  1.00 10.00      B   
ATOM   2793  HN  SER B  93      16.250  -5.243  11.053  1.00 10.00      B   
ATOM   2794  CA  SER B  93      15.074  -5.347   9.299  1.00 10.00      B   
ATOM   2795  CB  SER B  93      15.861  -4.122   8.841  1.00 10.00      B   
ATOM   2796  OG  SER B  93      16.231  -3.314   9.947  1.00 10.00      B   
ATOM   2797  HG  SER B  93      15.953  -2.406   9.780  1.00 10.00      B   
ATOM   2798  C   SER B  93      15.299  -6.500   8.320  1.00 10.00      B   
ATOM   2799  O   SER B  93      14.722  -6.526   7.234  1.00 10.00      B   
ATOM   2800  N   ILE B  94      16.132  -7.459   8.718  1.00 10.00      B   
ATOM   2801  HN  ILE B  94      16.547  -7.389   9.602  1.00 10.00      B   
ATOM   2802  CA  ILE B  94      16.444  -8.611   7.875  1.00 10.00      B   
ATOM   2803  CB  ILE B  94      17.535  -9.505   8.512  1.00 10.00      B   
ATOM   2804  CG1 ILE B  94      17.913 -10.665   7.581  1.00 10.00      B   
ATOM   2805  CG2 ILE B  94      17.092 -10.017   9.876  1.00 10.00      B   
ATOM   2806  CD1 ILE B  94      19.094 -11.484   8.058  1.00 10.00      B   
ATOM   2807  C   ILE B  94      15.194  -9.438   7.557  1.00 10.00      B   
ATOM   2808  O   ILE B  94      15.117 -10.096   6.516  1.00 10.00      B   
ATOM   2809  N   SER B  95      14.202  -9.372   8.439  1.00 10.00      B   
ATOM   2810  HN  SER B  95      14.307  -8.810   9.236  1.00 10.00      B   
ATOM   2811  CA  SER B  95      12.960 -10.114   8.261  1.00 10.00      B   
ATOM   2812  CB  SER B  95      12.063  -9.925   9.481  1.00 10.00      B   
ATOM   2813  OG  SER B  95      12.840  -9.913  10.666  1.00 10.00      B   
ATOM   2814  HG  SER B  95      12.658  -9.101  11.154  1.00 10.00      B   
ATOM   2815  C   SER B  95      12.228  -9.700   6.985  1.00 10.00      B   
ATOM   2816  O   SER B  95      11.452 -10.476   6.429  1.00 10.00      B   
ATOM   2817  N   LYS B  96      12.502  -8.483   6.511  1.00 10.00      B   
ATOM   2818  HN  LYS B  96      13.151  -7.921   6.986  1.00 10.00      B   
ATOM   2819  CA  LYS B  96      11.870  -7.969   5.299  1.00 10.00      B   
ATOM   2820  CB  LYS B  96      12.284  -6.516   5.050  1.00 10.00      B   
ATOM   2821  CG  LYS B  96      11.616  -5.503   5.965  1.00 10.00      B   
ATOM   2822  CD  LYS B  96      10.110  -5.478   5.752  1.00 10.00      B   
ATOM   2823  CE  LYS B  96       9.508  -4.158   6.204  1.00 10.00      B   
ATOM   2824  NZ  LYS B  96       9.979  -3.023   5.369  1.00 10.00      B   
ATOM   2825  HZ1 LYS B  96       9.403  -2.174   5.548  1.00 10.00      B   
ATOM   2826  HZ2 LYS B  96       9.915  -3.262   4.361  1.00 10.00      B   
ATOM   2827  HZ3 LYS B  96      10.979  -2.798   5.591  1.00 10.00      B   
ATOM   2828  C   LYS B  96      12.222  -8.821   4.085  1.00 10.00      B   
ATOM   2829  O   LYS B  96      11.442  -8.923   3.142  1.00 10.00      B   
ATOM   2830  N   MET B  97      13.399  -9.435   4.116  1.00 10.00      B   
ATOM   2831  HN  MET B  97      13.979  -9.322   4.899  1.00 10.00      B   
ATOM   2832  CA  MET B  97      13.844 -10.273   3.013  1.00 10.00      B   
ATOM   2833  CB  MET B  97      15.291  -9.945   2.642  1.00 10.00      B   
ATOM   2834  CG  MET B  97      15.542  -9.910   1.145  1.00 10.00      B   
ATOM   2835  SD  MET B  97      17.290  -9.782   0.723  1.00 10.00      B   
ATOM   2836  CE  MET B  97      17.806 -11.489   0.894  1.00 10.00      B   
ATOM   2837  C   MET B  97      13.719 -11.749   3.366  1.00 10.00      B   
ATOM   2838  O   MET B  97      13.634 -12.603   2.485  1.00 10.00      B   
ATOM   2839  N   ALA B  98      13.696 -12.038   4.664  1.00 10.00      B   
ATOM   2840  HN  ALA B  98      13.756 -11.308   5.313  1.00 10.00      B   
ATOM   2841  CA  ALA B  98      13.592 -13.411   5.150  1.00 10.00      B   
ATOM   2842  CB  ALA B  98      13.733 -13.454   6.665  1.00 10.00      B   
ATOM   2843  C   ALA B  98      12.288 -14.073   4.715  1.00 10.00      B   
ATOM   2844  O   ALA B  98      12.270 -15.248   4.353  1.00 10.00      B   
ATOM   2845  N   THR B  99      11.201 -13.316   4.741  1.00 10.00      B   
ATOM   2846  HN  THR B  99      11.269 -12.383   5.041  1.00 10.00      B   
ATOM   2847  CA  THR B  99       9.902 -13.840   4.351  1.00 10.00      B   
ATOM   2848  CB  THR B  99       8.768 -13.158   5.140  1.00 10.00      B   
ATOM   2849  OG1 THR B  99       9.063 -11.761   5.289  1.00 10.00      B   
ATOM   2850  HG1 THR B  99       8.841 -11.299   4.474  1.00 10.00      B   
ATOM   2851  CG2 THR B  99       8.619 -13.791   6.514  1.00 10.00      B   
ATOM   2852  C   THR B  99       9.652 -13.664   2.854  1.00 10.00      B   
ATOM   2853  O   THR B  99       8.530 -13.835   2.377  1.00 10.00      B   
ATOM   2854  N   ASP B 100      10.701 -13.333   2.112  1.00 10.00      B   
ATOM   2855  HN  ASP B 100      11.579 -13.231   2.537  1.00 10.00      B   
ATOM   2856  CA  ASP B 100      10.572 -13.126   0.677  1.00 10.00      B   
ATOM   2857  CB  ASP B 100      10.808 -11.662   0.311  1.00 10.00      B   
ATOM   2858  CG  ASP B 100      10.444 -11.373  -1.128  1.00 10.00      B   
ATOM   2859  OD1 ASP B 100       9.340 -11.767  -1.552  1.00 10.00      B   
ATOM   2860  OD2 ASP B 100      11.257 -10.750  -1.843  1.00 10.00      B   
ATOM   2861  C   ASP B 100      11.517 -14.023  -0.111  1.00 10.00      B   
ATOM   2862  O   ASP B 100      11.099 -14.730  -1.028  1.00 10.00      B   
ATOM   2863  N   PHE B 101      12.784 -14.010   0.261  1.00 10.00      B   
ATOM   2864  HN  PHE B 101      13.058 -13.445   1.018  1.00 10.00      B   
ATOM   2865  CA  PHE B 101      13.787 -14.818  -0.419  1.00 10.00      B   
ATOM   2866  CB  PHE B 101      15.126 -14.075  -0.472  1.00 10.00      B   
ATOM   2867  CG  PHE B 101      15.182 -12.991  -1.515  1.00 10.00      B   
ATOM   2868  CD1 PHE B 101      15.981 -13.132  -2.636  1.00 10.00      B   
ATOM   2869  CD2 PHE B 101      14.437 -11.832  -1.375  1.00 10.00      B   
ATOM   2870  CE1 PHE B 101      16.037 -12.140  -3.597  1.00 10.00      B   
ATOM   2871  CE2 PHE B 101      14.488 -10.836  -2.331  1.00 10.00      B   
ATOM   2872  CZ  PHE B 101      15.290 -10.990  -3.444  1.00 10.00      B   
ATOM   2873  C   PHE B 101      13.954 -16.178   0.254  1.00 10.00      B   
ATOM   2874  O   PHE B 101      13.301 -16.469   1.259  1.00 10.00      B   
ATOM   2875  N   ALA B 102      14.789 -17.023  -0.329  1.00 10.00      B   
ATOM   2876  HN  ALA B 102      15.239 -16.751  -1.166  1.00 10.00      B   
ATOM   2877  CA  ALA B 102      15.050 -18.347   0.219  1.00 10.00      B   
ATOM   2878  CB  ALA B 102      15.284 -19.352  -0.898  1.00 10.00      B   
ATOM   2879  C   ALA B 102      16.248 -18.303   1.161  1.00 10.00      B   
ATOM   2880  O   ALA B 102      16.930 -17.285   1.256  1.00 10.00      B   
ATOM   2881  N   GLU B 103      16.501 -19.415   1.844  1.00 10.00      B   
ATOM   2882  HN  GLU B 103      15.924 -20.196   1.710  1.00 10.00      B   
ATOM   2883  CA  GLU B 103      17.611 -19.510   2.791  1.00 10.00      B   
ATOM   2884  CB  GLU B 103      17.642 -20.895   3.436  1.00 10.00      B   
ATOM   2885  CG  GLU B 103      18.590 -21.016   4.619  1.00 10.00      B   
ATOM   2886  CD  GLU B 103      18.577 -22.398   5.234  1.00 10.00      B   
ATOM   2887  OE1 GLU B 103      17.792 -23.255   4.770  1.00 10.00      B   
ATOM   2888  OE2 GLU B 103      19.350 -22.637   6.187  1.00 10.00      B   
ATOM   2889  C   GLU B 103      18.954 -19.201   2.128  1.00 10.00      B   
ATOM   2890  O   GLU B 103      19.725 -18.378   2.624  1.00 10.00      B   
ATOM   2891  N   ASN B 104      19.223 -19.854   1.003  1.00 10.00      B   
ATOM   2892  HN  ASN B 104      18.568 -20.491   0.649  1.00 10.00      B   
ATOM   2893  CA  ASN B 104      20.475 -19.638   0.280  1.00 10.00      B   
ATOM   2894  CB  ASN B 104      20.712 -20.684  -0.821  1.00 10.00      B   
ATOM   2895  CG  ASN B 104      19.538 -20.883  -1.766  1.00 10.00      B   
ATOM   2896  OD1 ASN B 104      18.553 -20.146  -1.733  1.00 10.00      B   
ATOM   2897  ND2 ASN B 104      19.636 -21.892  -2.616  1.00 10.00      B   
ATOM   2898 HD21 ASN B 104      20.448 -22.449  -2.585  1.00 10.00      B   
ATOM   2899 HD22 ASN B 104      18.899 -22.037  -3.247  1.00 10.00      B   
ATOM   2900  C   ASN B 104      20.563 -18.219  -0.267  1.00 10.00      B   
ATOM   2901  O   ASN B 104      21.633 -17.613  -0.269  1.00 10.00      B   
ATOM   2902  N   GLU B 105      19.432 -17.689  -0.718  1.00 10.00      B   
ATOM   2903  HN  GLU B 105      18.615 -18.232  -0.712  1.00 10.00      B   
ATOM   2904  CA  GLU B 105      19.380 -16.328  -1.238  1.00 10.00      B   
ATOM   2905  CB  GLU B 105      18.000 -16.021  -1.831  1.00 10.00      B   
ATOM   2906  CG  GLU B 105      17.622 -16.882  -3.030  1.00 10.00      B   
ATOM   2907  CD  GLU B 105      16.283 -16.492  -3.634  1.00 10.00      B   
ATOM   2908  OE1 GLU B 105      16.208 -16.292  -4.864  1.00 10.00      B   
ATOM   2909  OE2 GLU B 105      15.297 -16.377  -2.878  1.00 10.00      B   
ATOM   2910  C   GLU B 105      19.716 -15.344  -0.120  1.00 10.00      B   
ATOM   2911  O   GLU B 105      20.404 -14.344  -0.335  1.00 10.00      B   
ATOM   2912  N   LEU B 106      19.235 -15.651   1.082  1.00 10.00      B   
ATOM   2913  HN  LEU B 106      18.679 -16.456   1.179  1.00 10.00      B   
ATOM   2914  CA  LEU B 106      19.494 -14.825   2.254  1.00 10.00      B   
ATOM   2915  CB  LEU B 106      18.690 -15.329   3.457  1.00 10.00      B   
ATOM   2916  CG  LEU B 106      17.201 -14.979   3.477  1.00 10.00      B   
ATOM   2917  CD1 LEU B 106      16.467 -15.838   4.495  1.00 10.00      B   
ATOM   2918  CD2 LEU B 106      17.009 -13.505   3.794  1.00 10.00      B   
ATOM   2919  C   LEU B 106      20.980 -14.843   2.588  1.00 10.00      B   
ATOM   2920  O   LEU B 106      21.577 -13.804   2.879  1.00 10.00      B   
ATOM   2921  N   ASP B 107      21.575 -16.032   2.542  1.00 10.00      B   
ATOM   2922  HN  ASP B 107      21.043 -16.827   2.312  1.00 10.00      B   
ATOM   2923  CA  ASP B 107      22.994 -16.183   2.833  1.00 10.00      B   
ATOM   2924  CB  ASP B 107      23.392 -17.657   2.933  1.00 10.00      B   
ATOM   2925  CG  ASP B 107      24.677 -17.850   3.715  1.00 10.00      B   
ATOM   2926  OD1 ASP B 107      24.786 -17.304   4.834  1.00 10.00      B   
ATOM   2927  OD2 ASP B 107      25.581 -18.563   3.231  1.00 10.00      B   
ATOM   2928  C   ASP B 107      23.827 -15.481   1.771  1.00 10.00      B   
ATOM   2929  O   ASP B 107      24.821 -14.825   2.083  1.00 10.00      B   
ATOM   2930  N   LEU B 108      23.398 -15.612   0.516  1.00 10.00      B   
ATOM   2931  HN  LEU B 108      22.603 -16.164   0.341  1.00 10.00      B   
ATOM   2932  CA  LEU B 108      24.080 -14.980  -0.609  1.00 10.00      B   
ATOM   2933  CB  LEU B 108      23.401 -15.360  -1.930  1.00 10.00      B   
ATOM   2934  CG  LEU B 108      23.982 -14.734  -3.203  1.00 10.00      B   
ATOM   2935  CD1 LEU B 108      25.429 -15.159  -3.405  1.00 10.00      B   
ATOM   2936  CD2 LEU B 108      23.141 -15.104  -4.415  1.00 10.00      B   
ATOM   2937  C   LEU B 108      24.091 -13.466  -0.443  1.00 10.00      B   
ATOM   2938  O   LEU B 108      25.117 -12.816  -0.648  1.00 10.00      B   
ATOM   2939  N   PHE B 109      22.945 -12.915  -0.054  1.00 10.00      B   
ATOM   2940  HN  PHE B 109      22.157 -13.490   0.082  1.00 10.00      B   
ATOM   2941  CA  PHE B 109      22.821 -11.480   0.160  1.00 10.00      B   
ATOM   2942  CB  PHE B 109      21.383 -11.112   0.534  1.00 10.00      B   
ATOM   2943  CG  PHE B 109      21.141  -9.632   0.654  1.00 10.00      B   
ATOM   2944  CD1 PHE B 109      20.900  -9.054   1.890  1.00 10.00      B   
ATOM   2945  CD2 PHE B 109      21.154  -8.821  -0.468  1.00 10.00      B   
ATOM   2946  CE1 PHE B 109      20.675  -7.695   2.006  1.00 10.00      B   
ATOM   2947  CE2 PHE B 109      20.930  -7.462  -0.361  1.00 10.00      B   
ATOM   2948  CZ  PHE B 109      20.691  -6.898   0.878  1.00 10.00      B   
ATOM   2949  C   PHE B 109      23.784 -11.024   1.248  1.00 10.00      B   
ATOM   2950  O   PHE B 109      24.414  -9.977   1.129  1.00 10.00      B   
ATOM   2951  N   ARG B 110      23.898 -11.826   2.303  1.00 10.00      B   
ATOM   2952  HN  ARG B 110      23.361 -12.648   2.337  1.00 10.00      B   
ATOM   2953  CA  ARG B 110      24.797 -11.512   3.409  1.00 10.00      B   
ATOM   2954  CB  ARG B 110      24.613 -12.495   4.570  1.00 10.00      B   
ATOM   2955  CG  ARG B 110      23.274 -12.373   5.282  1.00 10.00      B   
ATOM   2956  CD  ARG B 110      23.247 -13.201   6.557  1.00 10.00      B   
ATOM   2957  NE  ARG B 110      23.383 -14.634   6.290  1.00 10.00      B   
ATOM   2958  HE  ARG B 110      23.972 -14.901   5.554  1.00 10.00      B   
ATOM   2959  CZ  ARG B 110      22.763 -15.584   6.992  1.00 10.00      B   
ATOM   2960  NH1 ARG B 110      21.953 -15.265   7.992  1.00 10.00      B   
ATOM   2961 HH11 ARG B 110      21.793 -14.263   8.245  1.00 10.00      B   
ATOM   2962 HH12 ARG B 110      21.472 -16.015   8.536  1.00 10.00      B   
ATOM   2963  NH2 ARG B 110      22.960 -16.855   6.686  1.00 10.00      B   
ATOM   2964 HH21 ARG B 110      23.600 -17.115   5.895  1.00 10.00      B   
ATOM   2965 HH22 ARG B 110      22.480 -17.605   7.239  1.00 10.00      B   
ATOM   2966  C   ARG B 110      26.247 -11.498   2.933  1.00 10.00      B   
ATOM   2967  O   ARG B 110      27.021 -10.624   3.315  1.00 10.00      B   
ATOM   2968  N   LYS B 111      26.604 -12.462   2.086  1.00 10.00      B   
ATOM   2969  HN  LYS B 111      25.937 -13.133   1.816  1.00 10.00      B   
ATOM   2970  CA  LYS B 111      27.961 -12.547   1.551  1.00 10.00      B   
ATOM   2971  CB  LYS B 111      28.162 -13.847   0.761  1.00 10.00      B   
ATOM   2972  CG  LYS B 111      27.830 -15.114   1.533  1.00 10.00      B   
ATOM   2973  CD  LYS B 111      28.588 -15.186   2.847  1.00 10.00      B   
ATOM   2974  CE  LYS B 111      27.970 -16.213   3.779  1.00 10.00      B   
ATOM   2975  NZ  LYS B 111      28.102 -17.598   3.254  1.00 10.00      B   
ATOM   2976  HZ1 LYS B 111      28.476 -17.579   2.284  1.00 10.00      B   
ATOM   2977  HZ2 LYS B 111      27.170 -18.070   3.243  1.00 10.00      B   
ATOM   2978  HZ3 LYS B 111      28.750 -18.150   3.855  1.00 10.00      B   
ATOM   2979  C   LYS B 111      28.239 -11.349   0.654  1.00 10.00      B   
ATOM   2980  O   LYS B 111      29.313 -10.752   0.707  1.00 10.00      B   
ATOM   2981  N   ALA B 112      27.256 -11.000  -0.167  1.00 10.00      B   
ATOM   2982  HN  ALA B 112      26.426 -11.527  -0.172  1.00 10.00      B   
ATOM   2983  CA  ALA B 112      27.381  -9.864  -1.064  1.00 10.00      B   
ATOM   2984  CB  ALA B 112      26.181  -9.787  -1.995  1.00 10.00      B   
ATOM   2985  C   ALA B 112      27.514  -8.578  -0.258  1.00 10.00      B   
ATOM   2986  O   ALA B 112      28.385  -7.755  -0.532  1.00 10.00      B   
ATOM   2987  N   LEU B 113      26.659  -8.436   0.754  1.00 10.00      B   
ATOM   2988  HN  LEU B 113      26.000  -9.147   0.921  1.00 10.00      B   
ATOM   2989  CA  LEU B 113      26.660  -7.260   1.619  1.00 10.00      B   
ATOM   2990  CB  LEU B 113      25.589  -7.397   2.708  1.00 10.00      B   
ATOM   2991  CG  LEU B 113      25.422  -6.206   3.656  1.00 10.00      B   
ATOM   2992  CD1 LEU B 113      24.937  -4.979   2.900  1.00 10.00      B   
ATOM   2993  CD2 LEU B 113      24.467  -6.554   4.788  1.00 10.00      B   
ATOM   2994  C   LEU B 113      28.031  -7.040   2.251  1.00 10.00      B   
ATOM   2995  O   LEU B 113      28.483  -5.902   2.392  1.00 10.00      B   
ATOM   2996  N   GLU B 114      28.690  -8.132   2.620  1.00 10.00      B   
ATOM   2997  HN  GLU B 114      28.273  -9.011   2.483  1.00 10.00      B   
ATOM   2998  CA  GLU B 114      30.015  -8.059   3.223  1.00 10.00      B   
ATOM   2999  CB  GLU B 114      30.543  -9.459   3.549  1.00 10.00      B   
ATOM   3000  CG  GLU B 114      29.897 -10.114   4.759  1.00 10.00      B   
ATOM   3001  CD  GLU B 114      30.508 -11.463   5.089  1.00 10.00      B   
ATOM   3002  OE1 GLU B 114      29.771 -12.355   5.563  1.00 10.00      B   
ATOM   3003  OE2 GLU B 114      31.730 -11.636   4.883  1.00 10.00      B   
ATOM   3004  C   GLU B 114      30.986  -7.348   2.289  1.00 10.00      B   
ATOM   3005  O   GLU B 114      31.709  -6.443   2.700  1.00 10.00      B   
ATOM   3006  N   LEU B 115      30.966  -7.745   1.021  1.00 10.00      B   
ATOM   3007  HN  LEU B 115      30.334  -8.447   0.754  1.00 10.00      B   
ATOM   3008  CA  LEU B 115      31.846  -7.165   0.014  1.00 10.00      B   
ATOM   3009  CB  LEU B 115      31.853  -8.030  -1.248  1.00 10.00      B   
ATOM   3010  CG  LEU B 115      32.192  -9.511  -1.055  1.00 10.00      B   
ATOM   3011  CD1 LEU B 115      32.021 -10.271  -2.360  1.00 10.00      B   
ATOM   3012  CD2 LEU B 115      33.605  -9.676  -0.514  1.00 10.00      B   
ATOM   3013  C   LEU B 115      31.429  -5.739  -0.332  1.00 10.00      B   
ATOM   3014  O   LEU B 115      32.263  -4.915  -0.717  1.00 10.00      B   
ATOM   3015  N   ILE B 116      30.137  -5.458  -0.194  1.00 10.00      B   
ATOM   3016  HN  ILE B 116      29.528  -6.167   0.111  1.00 10.00      B   
ATOM   3017  CA  ILE B 116      29.593  -4.133  -0.487  1.00 10.00      B   
ATOM   3018  CB  ILE B 116      28.062  -4.081  -0.255  1.00 10.00      B   
ATOM   3019  CG1 ILE B 116      27.322  -5.037  -1.194  1.00 10.00      B   
ATOM   3020  CG2 ILE B 116      27.528  -2.664  -0.407  1.00 10.00      B   
ATOM   3021  CD1 ILE B 116      27.495  -4.724  -2.662  1.00 10.00      B   
ATOM   3022  C   ILE B 116      30.256  -3.069   0.386  1.00 10.00      B   
ATOM   3023  O   ILE B 116      30.772  -2.070  -0.113  1.00 10.00      B   
ATOM   3024  N   ILE B 117      30.254  -3.305   1.691  1.00 10.00      B   
ATOM   3025  HN  ILE B 117      29.852  -4.137   2.025  1.00 10.00      B   
ATOM   3026  CA  ILE B 117      30.833  -2.361   2.639  1.00 10.00      B   
ATOM   3027  CB  ILE B 117      30.242  -2.532   4.051  1.00 10.00      B   
ATOM   3028  CG1 ILE B 117      28.812  -3.077   3.975  1.00 10.00      B   
ATOM   3029  CG2 ILE B 117      30.259  -1.199   4.785  1.00 10.00      B   
ATOM   3030  CD1 ILE B 117      28.328  -3.709   5.262  1.00 10.00      B   
ATOM   3031  C   ILE B 117      32.349  -2.503   2.713  1.00 10.00      B   
ATOM   3032  O   ILE B 117      33.062  -1.526   2.944  1.00 10.00      B   
ATOM   3033  N   ASP B 118      32.831  -3.725   2.522  1.00 10.00      B   
ATOM   3034  HN  ASP B 118      32.207  -4.462   2.351  1.00 10.00      B   
ATOM   3035  CA  ASP B 118      34.265  -4.007   2.569  1.00 10.00      B   
ATOM   3036  CB  ASP B 118      34.523  -5.492   2.310  1.00 10.00      B   
ATOM   3037  CG  ASP B 118      35.994  -5.847   2.305  1.00 10.00      B   
ATOM   3038  OD1 ASP B 118      36.559  -6.064   3.400  1.00 10.00      B   
ATOM   3039  OD2 ASP B 118      36.587  -5.924   1.211  1.00 10.00      B   
ATOM   3040  C   ASP B 118      35.026  -3.171   1.550  1.00 10.00      B   
ATOM   3041  O   ASP B 118      36.050  -2.563   1.868  1.00 10.00      B   
ATOM   3042  N   SER B 119      34.511  -3.139   0.332  1.00 10.00      B   
ATOM   3043  HN  SER B 119      33.683  -3.632   0.152  1.00 10.00      B   
ATOM   3044  CA  SER B 119      35.130  -2.386  -0.746  1.00 10.00      B   
ATOM   3045  CB  SER B 119      34.497  -2.782  -2.079  1.00 10.00      B   
ATOM   3046  OG  SER B 119      34.463  -4.196  -2.214  1.00 10.00      B   
ATOM   3047  HG  SER B 119      33.645  -4.534  -1.818  1.00 10.00      B   
ATOM   3048  C   SER B 119      34.991  -0.884  -0.511  1.00 10.00      B   
ATOM   3049  O   SER B 119      33.948  -0.408  -0.055  1.00 10.00      B   
ATOM   3050  N   GLU B 120      36.039  -0.139  -0.827  1.00 10.00      B   
ATOM   3051  HN  GLU B 120      36.838  -0.572  -1.204  1.00 10.00      B   
ATOM   3052  CA  GLU B 120      36.035   1.302  -0.637  1.00 10.00      B   
ATOM   3053  CB  GLU B 120      37.443   1.891  -0.765  1.00 10.00      B   
ATOM   3054  CG  GLU B 120      37.537   3.376  -0.433  1.00 10.00      B   
ATOM   3055  CD  GLU B 120      37.015   3.727   0.953  1.00 10.00      B   
ATOM   3056  OE1 GLU B 120      37.110   4.904   1.345  1.00 10.00      B   
ATOM   3057  OE2 GLU B 120      36.500   2.832   1.659  1.00 10.00      B   
ATOM   3058  C   GLU B 120      35.055   1.998  -1.575  1.00 10.00      B   
ATOM   3059  O   GLU B 120      34.357   2.930  -1.173  1.00 10.00      B   
ATOM   3060  N   THR B 121      34.982   1.523  -2.807  1.00 10.00      B   
ATOM   3061  HN  THR B 121      35.550   0.762  -3.066  1.00 10.00      B   
ATOM   3062  CA  THR B 121      34.087   2.103  -3.796  1.00 10.00      B   
ATOM   3063  CB  THR B 121      34.443   1.599  -5.201  1.00 10.00      B   
ATOM   3064  OG1 THR B 121      34.843   0.224  -5.113  1.00 10.00      B   
ATOM   3065  HG1 THR B 121      34.889  -0.156  -5.998  1.00 10.00      B   
ATOM   3066  CG2 THR B 121      35.579   2.421  -5.785  1.00 10.00      B   
ATOM   3067  C   THR B 121      32.631   1.755  -3.501  1.00 10.00      B   
ATOM   3068  O   THR B 121      31.715   2.421  -3.979  1.00 10.00      B   
ATOM   3069  N   GLY B 122      32.427   0.707  -2.713  1.00 10.00      B   
ATOM   3070  HN  GLY B 122      33.196   0.226  -2.348  1.00 10.00      B   
ATOM   3071  CA  GLY B 122      31.082   0.283  -2.379  1.00 10.00      B   
ATOM   3072  C   GLY B 122      30.468  -0.549  -3.486  1.00 10.00      B   
ATOM   3073  O   GLY B 122      29.265  -0.808  -3.489  1.00 10.00      B   
ATOM   3074  N   PHE B 123      31.303  -0.964  -4.429  1.00 10.00      B   
ATOM   3075  HN  PHE B 123      32.249  -0.724  -4.366  1.00 10.00      B   
ATOM   3076  CA  PHE B 123      30.853  -1.770  -5.553  1.00 10.00      B   
ATOM   3077  CB  PHE B 123      31.209  -1.092  -6.882  1.00 10.00      B   
ATOM   3078  CG  PHE B 123      30.730   0.327  -7.001  1.00 10.00      B   
ATOM   3079  CD1 PHE B 123      31.633   1.361  -7.174  1.00 10.00      B   
ATOM   3080  CD2 PHE B 123      29.380   0.628  -6.938  1.00 10.00      B   
ATOM   3081  CE1 PHE B 123      31.200   2.670  -7.281  1.00 10.00      B   
ATOM   3082  CE2 PHE B 123      28.939   1.933  -7.044  1.00 10.00      B   
ATOM   3083  CZ  PHE B 123      29.851   2.957  -7.215  1.00 10.00      B   
ATOM   3084  C   PHE B 123      31.486  -3.152  -5.499  1.00 10.00      B   
ATOM   3085  O   PHE B 123      32.712  -3.285  -5.524  1.00 10.00      B   
ATOM   3086  N   ALA B 124      30.651  -4.174  -5.415  1.00 10.00      B   
ATOM   3087  HN  ALA B 124      29.681  -4.001  -5.392  1.00 10.00      B   
ATOM   3088  CA  ALA B 124      31.124  -5.545  -5.364  1.00 10.00      B   
ATOM   3089  CB  ALA B 124      30.451  -6.302  -4.232  1.00 10.00      B   
ATOM   3090  C   ALA B 124      30.873  -6.237  -6.695  1.00 10.00      B   
ATOM   3091  O   ALA B 124      29.730  -6.526  -7.051  1.00 10.00      B   
ATOM   3092  N   SER B 125      31.946  -6.474  -7.433  1.00 10.00      B   
ATOM   3093  HN  SER B 125      32.826  -6.198  -7.099  1.00 10.00      B   
ATOM   3094  CA  SER B 125      31.866  -7.128  -8.729  1.00 10.00      B   
ATOM   3095  CB  SER B 125      33.267  -7.204  -9.331  1.00 10.00      B   
ATOM   3096  OG  SER B 125      34.142  -6.306  -8.658  1.00 10.00      B   
ATOM   3097  HG  SER B 125      33.876  -5.388  -8.846  1.00 10.00      B   
ATOM   3098  C   SER B 125      31.261  -8.526  -8.597  1.00 10.00      B   
ATOM   3099  O   SER B 125      31.581  -9.263  -7.658  1.00 10.00      B   
ATOM   3100  N   SER B 126      30.390  -8.883  -9.540  1.00 10.00      B   
ATOM   3101  HN  SER B 126      30.178  -8.247 -10.261  1.00 10.00      B   
ATOM   3102  CA  SER B 126      29.725 -10.182  -9.537  1.00 10.00      B   
ATOM   3103  CB  SER B 126      28.841 -10.312 -10.777  1.00 10.00      B   
ATOM   3104  OG  SER B 126      28.611  -9.041 -11.362  1.00 10.00      B   
ATOM   3105  HG  SER B 126      28.516  -9.141 -12.317  1.00 10.00      B   
ATOM   3106  C   SER B 126      30.727 -11.332  -9.489  1.00 10.00      B   
ATOM   3107  O   SER B 126      30.470 -12.365  -8.872  1.00 10.00      B   
ATOM   3108  N   THR B 127      31.876 -11.133 -10.123  1.00 10.00      B   
ATOM   3109  HN  THR B 127      32.030 -10.275 -10.572  1.00 10.00      B   
ATOM   3110  CA  THR B 127      32.924 -12.139 -10.171  1.00 10.00      B   
ATOM   3111  CB  THR B 127      34.129 -11.584 -10.944  1.00 10.00      B   
ATOM   3112  OG1 THR B 127      34.021 -10.152 -10.995  1.00 10.00      B   
ATOM   3113  HG1 THR B 127      34.843  -9.779 -11.335  1.00 10.00      B   
ATOM   3114  CG2 THR B 127      34.145 -12.135 -12.359  1.00 10.00      B   
ATOM   3115  C   THR B 127      33.373 -12.551  -8.770  1.00 10.00      B   
ATOM   3116  O   THR B 127      33.579 -13.734  -8.493  1.00 10.00      B   
ATOM   3117  N   ASN B 128      33.497 -11.570  -7.887  1.00 10.00      B   
ATOM   3118  HN  ASN B 128      33.292 -10.651  -8.163  1.00 10.00      B   
ATOM   3119  CA  ASN B 128      33.926 -11.820  -6.517  1.00 10.00      B   
ATOM   3120  CB  ASN B 128      34.342 -10.509  -5.845  1.00 10.00      B   
ATOM   3121  CG  ASN B 128      35.357 -10.712  -4.737  1.00 10.00      B   
ATOM   3122  OD1 ASN B 128      36.189 -11.616  -4.795  1.00 10.00      B   
ATOM   3123  ND2 ASN B 128      35.304  -9.861  -3.724  1.00 10.00      B   
ATOM   3124 HD21 ASN B 128      34.624  -9.158  -3.744  1.00 10.00      B   
ATOM   3125 HD22 ASN B 128      35.949  -9.970  -2.992  1.00 10.00      B   
ATOM   3126  C   ASN B 128      32.813 -12.487  -5.715  1.00 10.00      B   
ATOM   3127  O   ASN B 128      33.060 -13.393  -4.920  1.00 10.00      B   
ATOM   3128  N   ILE B 129      31.583 -12.043  -5.947  1.00 10.00      B   
ATOM   3129  HN  ILE B 129      31.453 -11.331  -6.609  1.00 10.00      B   
ATOM   3130  CA  ILE B 129      30.422 -12.583  -5.248  1.00 10.00      B   
ATOM   3131  CB  ILE B 129      29.150 -11.756  -5.540  1.00 10.00      B   
ATOM   3132  CG1 ILE B 129      29.389 -10.275  -5.230  1.00 10.00      B   
ATOM   3133  CG2 ILE B 129      27.969 -12.284  -4.734  1.00 10.00      B   
ATOM   3134  CD1 ILE B 129      28.262  -9.366  -5.671  1.00 10.00      B   
ATOM   3135  C   ILE B 129      30.178 -14.041  -5.637  1.00 10.00      B   
ATOM   3136  O   ILE B 129      29.858 -14.875  -4.789  1.00 10.00      B   
ATOM   3137  N   LEU B 130      30.351 -14.344  -6.920  1.00 10.00      B   
ATOM   3138  HN  LEU B 130      30.619 -13.633  -7.547  1.00 10.00      B   
ATOM   3139  CA  LEU B 130      30.144 -15.697  -7.429  1.00 10.00      B   
ATOM   3140  CB  LEU B 130      30.282 -15.737  -8.954  1.00 10.00      B   
ATOM   3141  CG  LEU B 130      29.175 -15.043  -9.751  1.00 10.00      B   
ATOM   3142  CD1 LEU B 130      29.467 -15.110 -11.240  1.00 10.00      B   
ATOM   3143  CD2 LEU B 130      27.820 -15.657  -9.440  1.00 10.00      B   
ATOM   3144  C   LEU B 130      31.093 -16.705  -6.785  1.00 10.00      B   
ATOM   3145  O   LEU B 130      30.794 -17.898  -6.719  1.00 10.00      B   
ATOM   3146  N   ASN B 131      32.230 -16.227  -6.304  1.00 10.00      B   
ATOM   3147  HN  ASN B 131      32.419 -15.266  -6.382  1.00 10.00      B   
ATOM   3148  CA  ASN B 131      33.206 -17.100  -5.664  1.00 10.00      B   
ATOM   3149  CB  ASN B 131      34.611 -16.497  -5.721  1.00 10.00      B   
ATOM   3150  CG  ASN B 131      35.440 -17.075  -6.853  1.00 10.00      B   
ATOM   3151  OD1 ASN B 131      35.384 -16.599  -7.988  1.00 10.00      B   
ATOM   3152  ND2 ASN B 131      36.213 -18.109  -6.557  1.00 10.00      B   
ATOM   3153 HD21 ASN B 131      36.209 -18.445  -5.635  1.00 10.00      B   
ATOM   3154 HD22 ASN B 131      36.766 -18.494  -7.270  1.00 10.00      B   
ATOM   3155  C   ASN B 131      32.811 -17.423  -4.227  1.00 10.00      B   
ATOM   3156  O   ASN B 131      33.344 -18.352  -3.620  1.00 10.00      B   
ATOM   3157  N   LEU B 132      31.868 -16.660  -3.687  1.00 10.00      B   
ATOM   3158  HN  LEU B 132      31.476 -15.933  -4.220  1.00 10.00      B   
ATOM   3159  CA  LEU B 132      31.401 -16.877  -2.324  1.00 10.00      B   
ATOM   3160  CB  LEU B 132      31.124 -15.548  -1.616  1.00 10.00      B   
ATOM   3161  CG  LEU B 132      32.348 -14.706  -1.249  1.00 10.00      B   
ATOM   3162  CD1 LEU B 132      31.930 -13.482  -0.450  1.00 10.00      B   
ATOM   3163  CD2 LEU B 132      33.360 -15.535  -0.472  1.00 10.00      B   
ATOM   3164  C   LEU B 132      30.158 -17.760  -2.308  1.00 10.00      B   
ATOM   3165  O   LEU B 132      29.718 -18.214  -1.252  1.00 10.00      B   
ATOM   3166  N   VAL B 133      29.607 -18.010  -3.493  1.00 10.00      B   
ATOM   3167  HN  VAL B 133      30.010 -17.617  -4.295  1.00 10.00      B   
ATOM   3168  CA  VAL B 133      28.419 -18.849  -3.637  1.00 10.00      B   
ATOM   3169  CB  VAL B 133      27.888 -18.817  -5.089  1.00 10.00      B   
ATOM   3170  CG1 VAL B 133      26.612 -19.632  -5.228  1.00 10.00      B   
ATOM   3171  CG2 VAL B 133      27.649 -17.382  -5.533  1.00 10.00      B   
ATOM   3172  C   VAL B 133      28.740 -20.289  -3.235  1.00 10.00      B   
ATOM   3173  O   VAL B 133      27.859 -21.066  -2.869  1.00 10.00      B   
ATOM   3174  N   ASP B 134      30.022 -20.625  -3.279  1.00 10.00      B   
ATOM   3175  HN  ASP B 134      30.679 -19.956  -3.563  1.00 10.00      B   
ATOM   3176  CA  ASP B 134      30.481 -21.960  -2.915  1.00 10.00      B   
ATOM   3177  CB  ASP B 134      31.938 -22.164  -3.329  1.00 10.00      B   
ATOM   3178  CG  ASP B 134      32.079 -22.611  -4.768  1.00 10.00      B   
ATOM   3179  OD1 ASP B 134      32.415 -21.768  -5.630  1.00 10.00      B   
ATOM   3180  OD2 ASP B 134      31.853 -23.808  -5.047  1.00 10.00      B   
ATOM   3181  C   ASP B 134      30.325 -22.207  -1.420  1.00 10.00      B   
ATOM   3182  O   ASP B 134      30.389 -23.347  -0.957  1.00 10.00      B   
ATOM   3183  N   GLN B 135      30.118 -21.131  -0.672  1.00 10.00      B   
ATOM   3184  HN  GLN B 135      30.070 -20.252  -1.105  1.00 10.00      B   
ATOM   3185  CA  GLN B 135      29.951 -21.215   0.770  1.00 10.00      B   
ATOM   3186  CB  GLN B 135      31.005 -20.361   1.482  1.00 10.00      B   
ATOM   3187  CG  GLN B 135      32.438 -20.781   1.195  1.00 10.00      B   
ATOM   3188  CD  GLN B 135      32.673 -22.261   1.431  1.00 10.00      B   
ATOM   3189  OE1 GLN B 135      32.054 -22.874   2.302  1.00 10.00      B   
ATOM   3190  NE2 GLN B 135      33.570 -22.846   0.656  1.00 10.00      B   
ATOM   3191 HE21 GLN B 135      34.027 -22.297  -0.018  1.00 10.00      B   
ATOM   3192 HE22 GLN B 135      33.742 -23.801   0.785  1.00 10.00      B   
ATOM   3193  C   GLN B 135      28.549 -20.769   1.169  1.00 10.00      B   
ATOM   3194  O   GLN B 135      28.351 -20.163   2.221  1.00 10.00      B   
ATOM   3195  N   LEU B 136      27.581 -21.061   0.314  1.00 10.00      B   
ATOM   3196  HN  LEU B 136      27.802 -21.534  -0.515  1.00 10.00      B   
ATOM   3197  CA  LEU B 136      26.198 -20.699   0.576  1.00 10.00      B   
ATOM   3198  CB  LEU B 136      25.458 -20.428  -0.733  1.00 10.00      B   
ATOM   3199  CG  LEU B 136      24.953 -19.000  -0.933  1.00 10.00      B   
ATOM   3200  CD1 LEU B 136      26.105 -18.009  -0.874  1.00 10.00      B   
ATOM   3201  CD2 LEU B 136      24.207 -18.881  -2.251  1.00 10.00      B   
ATOM   3202  C   LEU B 136      25.490 -21.796   1.355  1.00 10.00      B   
ATOM   3203  O   LEU B 136      25.517 -22.964   0.964  1.00 10.00      B   
ATOM   3204  N   LYS B 137      24.871 -21.418   2.462  1.00 10.00      B   
ATOM   3205  HN  LYS B 137      24.889 -20.470   2.720  1.00 10.00      B   
ATOM   3206  CA  LYS B 137      24.155 -22.369   3.300  1.00 10.00      B   
ATOM   3207  CB  LYS B 137      24.267 -21.978   4.774  1.00 10.00      B   
ATOM   3208  CG  LYS B 137      25.685 -22.007   5.320  1.00 10.00      B   
ATOM   3209  CD  LYS B 137      25.733 -21.524   6.761  1.00 10.00      B   
ATOM   3210  CE  LYS B 137      25.312 -20.067   6.876  1.00 10.00      B   
ATOM   3211  NZ  LYS B 137      26.219 -19.167   6.117  1.00 10.00      B   
ATOM   3212  HZ1 LYS B 137      27.053 -18.929   6.690  1.00 10.00      B   
ATOM   3213  HZ2 LYS B 137      25.722 -18.285   5.861  1.00 10.00      B   
ATOM   3214  HZ3 LYS B 137      26.536 -19.634   5.243  1.00 10.00      B   
ATOM   3215  C   LYS B 137      22.690 -22.448   2.889  1.00 10.00      B   
ATOM   3216  O   LYS B 137      22.116 -21.465   2.422  1.00 10.00      B   
ATOM   3217  N   GLY B 138      22.093 -23.618   3.070  1.00 10.00      B   
ATOM   3218  HN  GLY B 138      22.603 -24.366   3.448  1.00 10.00      B   
ATOM   3219  CA  GLY B 138      20.704 -23.806   2.710  1.00 10.00      B   
ATOM   3220  C   GLY B 138      20.542 -24.089   1.234  1.00 10.00      B   
ATOM   3221  O   GLY B 138      19.822 -23.371   0.542  1.00 10.00      B   
ATOM   3222  N   LYS B 139      21.211 -25.150   0.777  1.00 10.00      B   
ATOM   3223  HN  LYS B 139      21.748 -25.667   1.413  1.00 10.00      B   
ATOM   3224  CA  LYS B 139      21.194 -25.578  -0.626  1.00 10.00      B   
ATOM   3225  CB  LYS B 139      19.795 -25.534  -1.265  1.00 10.00      B   
ATOM   3226  CG  LYS B 139      19.789 -25.843  -2.757  1.00 10.00      B   
ATOM   3227  CD  LYS B 139      18.750 -25.019  -3.498  1.00 10.00      B   
ATOM   3228  CE  LYS B 139      19.067 -24.942  -4.985  1.00 10.00      B   
ATOM   3229  NZ  LYS B 139      18.059 -24.144  -5.732  1.00 10.00      B   
ATOM   3230  HZ1 LYS B 139      17.431 -23.647  -5.069  1.00 10.00      B   
ATOM   3231  HZ2 LYS B 139      17.481 -24.767  -6.333  1.00 10.00      B   
ATOM   3232  HZ3 LYS B 139      18.533 -23.436  -6.339  1.00 10.00      B   
ATOM   3233  C   LYS B 139      22.207 -24.799  -1.458  1.00 10.00      B   
ATOM   3234  O   LYS B 139      21.951 -23.664  -1.873  1.00 10.00      B   
ATOM   3235  N   LYS B 140      23.365 -25.413  -1.691  1.00 10.00      B   
ATOM   3236  HN  LYS B 140      23.512 -26.311  -1.326  1.00 10.00      B   
ATOM   3237  CA  LYS B 140      24.417 -24.787  -2.480  1.00 10.00      B   
ATOM   3238  CB  LYS B 140      25.728 -25.577  -2.376  1.00 10.00      B   
ATOM   3239  CG  LYS B 140      26.893 -24.952  -3.131  1.00 10.00      B   
ATOM   3240  CD  LYS B 140      28.181 -25.738  -2.937  1.00 10.00      B   
ATOM   3241  CE  LYS B 140      29.302 -25.160  -3.786  1.00 10.00      B   
ATOM   3242  NZ  LYS B 140      30.621 -25.780  -3.487  1.00 10.00      B   
ATOM   3243  HZ1 LYS B 140      30.814 -25.741  -2.466  1.00 10.00      B   
ATOM   3244  HZ2 LYS B 140      31.380 -25.268  -3.990  1.00 10.00      B   
ATOM   3245  HZ3 LYS B 140      30.629 -26.776  -3.792  1.00 10.00      B   
ATOM   3246  C   LYS B 140      23.983 -24.665  -3.937  1.00 10.00      B   
ATOM   3247  O   LYS B 140      23.896 -25.659  -4.660  1.00 10.00      B   
ATOM   3248  N   MET B 141      23.687 -23.444  -4.351  1.00 10.00      B   
ATOM   3249  HN  MET B 141      23.760 -22.698  -3.722  1.00 10.00      B   
ATOM   3250  CA  MET B 141      23.262 -23.182  -5.715  1.00 10.00      B   
ATOM   3251  CB  MET B 141      22.381 -21.929  -5.767  1.00 10.00      B   
ATOM   3252  CG  MET B 141      23.118 -20.635  -5.451  1.00 10.00      B   
ATOM   3253  SD  MET B 141      22.165 -19.160  -5.861  1.00 10.00      B   
ATOM   3254  CE  MET B 141      20.843 -19.252  -4.657  1.00 10.00      B   
ATOM   3255  C   MET B 141      24.470 -23.003  -6.627  1.00 10.00      B   
ATOM   3256  O   MET B 141      25.584 -22.747  -6.163  1.00 10.00      B   
ATOM   3257  N   ARG B 142      24.254 -23.151  -7.921  1.00 10.00      B   
ATOM   3258  HN  ARG B 142      23.350 -23.373  -8.237  1.00 10.00      B   
ATOM   3259  CA  ARG B 142      25.325 -22.979  -8.884  1.00 10.00      B   
ATOM   3260  CB  ARG B 142      25.053 -23.797 -10.146  1.00 10.00      B   
ATOM   3261  CG  ARG B 142      24.981 -25.296  -9.892  1.00 10.00      B   
ATOM   3262  CD  ARG B 142      25.016 -26.085 -11.189  1.00 10.00      B   
ATOM   3263  NE  ARG B 142      23.715 -26.121 -11.858  1.00 10.00      B   
ATOM   3264  HE  ARG B 142      22.940 -25.773 -11.359  1.00 10.00      B   
ATOM   3265  CZ  ARG B 142      23.525 -26.616 -13.080  1.00 10.00      B   
ATOM   3266  NH1 ARG B 142      24.559 -27.079 -13.779  1.00 10.00      B   
ATOM   3267 HH11 ARG B 142      25.518 -27.055 -13.373  1.00 10.00      B   
ATOM   3268 HH12 ARG B 142      24.415 -27.468 -14.737  1.00 10.00      B   
ATOM   3269  NH2 ARG B 142      22.305 -26.643 -13.609  1.00 10.00      B   
ATOM   3270 HH21 ARG B 142      22.153 -27.038 -14.567  1.00 10.00      B   
ATOM   3271 HH22 ARG B 142      21.491 -26.267 -13.072  1.00 10.00      B   
ATOM   3272  C   ARG B 142      25.475 -21.502  -9.216  1.00 10.00      B   
ATOM   3273  O   ARG B 142      24.542 -20.722  -9.014  1.00 10.00      B   
ATOM   3274  N   LYS B 143      26.637 -21.117  -9.724  1.00 10.00      B   
ATOM   3275  HN  LYS B 143      27.339 -21.785  -9.875  1.00 10.00      B   
ATOM   3276  CA  LYS B 143      26.894 -19.724 -10.072  1.00 10.00      B   
ATOM   3277  CB  LYS B 143      28.339 -19.534 -10.533  1.00 10.00      B   
ATOM   3278  CG  LYS B 143      29.346 -19.720  -9.410  1.00 10.00      B   
ATOM   3279  CD  LYS B 143      30.744 -19.991  -9.937  1.00 10.00      B   
ATOM   3280  CE  LYS B 143      31.700 -20.315  -8.800  1.00 10.00      B   
ATOM   3281  NZ  LYS B 143      31.284 -21.530  -8.047  1.00 10.00      B   
ATOM   3282  HZ1 LYS B 143      30.270 -21.484  -7.823  1.00 10.00      B   
ATOM   3283  HZ2 LYS B 143      31.822 -21.602  -7.152  1.00 10.00      B   
ATOM   3284  HZ3 LYS B 143      31.465 -22.382  -8.615  1.00 10.00      B   
ATOM   3285  C   LYS B 143      25.899 -19.223 -11.113  1.00 10.00      B   
ATOM   3286  O   LYS B 143      25.528 -18.052 -11.112  1.00 10.00      B   
ATOM   3287  N   LYS B 144      25.460 -20.124 -11.985  1.00 10.00      B   
ATOM   3288  HN  LYS B 144      25.817 -21.038 -11.945  1.00 10.00      B   
ATOM   3289  CA  LYS B 144      24.478 -19.787 -13.012  1.00 10.00      B   
ATOM   3290  CB  LYS B 144      24.187 -21.013 -13.880  1.00 10.00      B   
ATOM   3291  CG  LYS B 144      25.315 -21.402 -14.819  1.00 10.00      B   
ATOM   3292  CD  LYS B 144      25.107 -20.813 -16.204  1.00 10.00      B   
ATOM   3293  CE  LYS B 144      26.116 -21.367 -17.194  1.00 10.00      B   
ATOM   3294  NZ  LYS B 144      25.740 -21.070 -18.601  1.00 10.00      B   
ATOM   3295  HZ1 LYS B 144      25.698 -20.041 -18.752  1.00 10.00      B   
ATOM   3296  HZ2 LYS B 144      24.809 -21.480 -18.815  1.00 10.00      B   
ATOM   3297  HZ3 LYS B 144      26.440 -21.475 -19.252  1.00 10.00      B   
ATOM   3298  C   LYS B 144      23.183 -19.310 -12.357  1.00 10.00      B   
ATOM   3299  O   LYS B 144      22.532 -18.380 -12.833  1.00 10.00      B   
ATOM   3300  N   GLU B 145      22.830 -19.951 -11.250  1.00 10.00      B   
ATOM   3301  HN  GLU B 145      23.407 -20.667 -10.911  1.00 10.00      B   
ATOM   3302  CA  GLU B 145      21.627 -19.609 -10.511  1.00 10.00      B   
ATOM   3303  CB  GLU B 145      21.268 -20.743  -9.547  1.00 10.00      B   
ATOM   3304  CG  GLU B 145      19.908 -20.600  -8.885  1.00 10.00      B   
ATOM   3305  CD  GLU B 145      19.369 -21.924  -8.389  1.00 10.00      B   
ATOM   3306  OE1 GLU B 145      19.202 -22.091  -7.165  1.00 10.00      B   
ATOM   3307  OE2 GLU B 145      19.105 -22.811  -9.230  1.00 10.00      B   
ATOM   3308  C   GLU B 145      21.846 -18.314  -9.742  1.00 10.00      B   
ATOM   3309  O   GLU B 145      20.970 -17.450  -9.698  1.00 10.00      B   
ATOM   3310  N   ALA B 146      23.034 -18.181  -9.163  1.00 10.00      B   
ATOM   3311  HN  ALA B 146      23.686 -18.911  -9.248  1.00 10.00      B   
ATOM   3312  CA  ALA B 146      23.396 -16.997  -8.394  1.00 10.00      B   
ATOM   3313  CB  ALA B 146      24.793 -17.149  -7.815  1.00 10.00      B   
ATOM   3314  C   ALA B 146      23.298 -15.731  -9.241  1.00 10.00      B   
ATOM   3315  O   ALA B 146      22.860 -14.688  -8.760  1.00 10.00      B   
ATOM   3316  N   GLU B 147      23.695 -15.835 -10.507  1.00 10.00      B   
ATOM   3317  HN  GLU B 147      24.049 -16.694 -10.827  1.00 10.00      B   
ATOM   3318  CA  GLU B 147      23.637 -14.702 -11.426  1.00 10.00      B   
ATOM   3319  CB  GLU B 147      24.184 -15.092 -12.798  1.00 10.00      B   
ATOM   3320  CG  GLU B 147      25.673 -15.383 -12.817  1.00 10.00      B   
ATOM   3321  CD  GLU B 147      26.222 -15.449 -14.223  1.00 10.00      B   
ATOM   3322  OE1 GLU B 147      25.853 -16.382 -14.970  1.00 10.00      B   
ATOM   3323  OE2 GLU B 147      27.018 -14.562 -14.593  1.00 10.00      B   
ATOM   3324  C   GLU B 147      22.207 -14.190 -11.569  1.00 10.00      B   
ATOM   3325  O   GLU B 147      21.975 -12.991 -11.733  1.00 10.00      B   
ATOM   3326  N   GLN B 148      21.252 -15.107 -11.496  1.00 10.00      B   
ATOM   3327  HN  GLN B 148      21.501 -16.045 -11.353  1.00 10.00      B   
ATOM   3328  CA  GLN B 148      19.845 -14.757 -11.606  1.00 10.00      B   
ATOM   3329  CB  GLN B 148      19.018 -15.993 -11.955  1.00 10.00      B   
ATOM   3330  CG  GLN B 148      19.268 -16.527 -13.356  1.00 10.00      B   
ATOM   3331  CD  GLN B 148      18.868 -17.980 -13.495  1.00 10.00      B   
ATOM   3332  OE1 GLN B 148      17.713 -18.294 -13.771  1.00 10.00      B   
ATOM   3333  NE2 GLN B 148      19.821 -18.876 -13.317  1.00 10.00      B   
ATOM   3334 HE21 GLN B 148      20.730 -18.557 -13.111  1.00 10.00      B   
ATOM   3335 HE22 GLN B 148      19.583 -19.822 -13.396  1.00 10.00      B   
ATOM   3336  C   GLN B 148      19.351 -14.142 -10.303  1.00 10.00      B   
ATOM   3337  O   GLN B 148      18.602 -13.165 -10.309  1.00 10.00      B   
ATOM   3338  N   VAL B 149      19.793 -14.714  -9.187  1.00 10.00      B   
ATOM   3339  HN  VAL B 149      20.388 -15.492  -9.253  1.00 10.00      B   
ATOM   3340  CA  VAL B 149      19.412 -14.223  -7.868  1.00 10.00      B   
ATOM   3341  CB  VAL B 149      19.921 -15.150  -6.743  1.00 10.00      B   
ATOM   3342  CG1 VAL B 149      19.462 -14.652  -5.380  1.00 10.00      B   
ATOM   3343  CG2 VAL B 149      19.446 -16.577  -6.973  1.00 10.00      B   
ATOM   3344  C   VAL B 149      19.944 -12.806  -7.657  1.00 10.00      B   
ATOM   3345  O   VAL B 149      19.284 -11.968  -7.044  1.00 10.00      B   
ATOM   3346  N   LEU B 150      21.135 -12.540  -8.188  1.00 10.00      B   
ATOM   3347  HN  LEU B 150      21.621 -13.257  -8.655  1.00 10.00      B   
ATOM   3348  CA  LEU B 150      21.747 -11.220  -8.079  1.00 10.00      B   
ATOM   3349  CB  LEU B 150      23.160 -11.226  -8.670  1.00 10.00      B   
ATOM   3350  CG  LEU B 150      24.224 -11.980  -7.869  1.00 10.00      B   
ATOM   3351  CD1 LEU B 150      25.525 -12.067  -8.652  1.00 10.00      B   
ATOM   3352  CD2 LEU B 150      24.452 -11.314  -6.521  1.00 10.00      B   
ATOM   3353  C   LEU B 150      20.881 -10.172  -8.774  1.00 10.00      B   
ATOM   3354  O   LEU B 150      20.685  -9.069  -8.261  1.00 10.00      B   
ATOM   3355  N   GLN B 151      20.352 -10.532  -9.937  1.00 10.00      B   
ATOM   3356  HN  GLN B 151      20.553 -11.421 -10.298  1.00 10.00      B   
ATOM   3357  CA  GLN B 151      19.486  -9.637 -10.696  1.00 10.00      B   
ATOM   3358  CB  GLN B 151      19.279 -10.181 -12.111  1.00 10.00      B   
ATOM   3359  CG  GLN B 151      18.700  -9.178 -13.098  1.00 10.00      B   
ATOM   3360  CD  GLN B 151      19.420  -7.842 -13.077  1.00 10.00      B   
ATOM   3361  OE1 GLN B 151      18.971  -6.894 -12.438  1.00 10.00      B   
ATOM   3362  NE2 GLN B 151      20.549  -7.762 -13.763  1.00 10.00      B   
ATOM   3363 HE21 GLN B 151      20.858  -8.562 -14.243  1.00 10.00      B   
ATOM   3364 HE22 GLN B 151      21.028  -6.907 -13.769  1.00 10.00      B   
ATOM   3365  C   GLN B 151      18.147  -9.489  -9.976  1.00 10.00      B   
ATOM   3366  O   GLN B 151      17.487  -8.452 -10.054  1.00 10.00      B   
ATOM   3367  N   LYS B 152      17.763 -10.543  -9.265  1.00 10.00      B   
ATOM   3368  HN  LYS B 152      18.334 -11.342  -9.259  1.00 10.00      B   
ATOM   3369  CA  LYS B 152      16.525 -10.557  -8.500  1.00 10.00      B   
ATOM   3370  CB  LYS B 152      16.311 -11.958  -7.918  1.00 10.00      B   
ATOM   3371  CG  LYS B 152      14.989 -12.184  -7.205  1.00 10.00      B   
ATOM   3372  CD  LYS B 152      14.861 -13.641  -6.781  1.00 10.00      B   
ATOM   3373  CE  LYS B 152      13.757 -13.843  -5.756  1.00 10.00      B   
ATOM   3374  NZ  LYS B 152      13.745 -15.232  -5.222  1.00 10.00      B   
ATOM   3375  HZ1 LYS B 152      13.329 -15.881  -5.919  1.00 10.00      B   
ATOM   3376  HZ2 LYS B 152      13.187 -15.277  -4.349  1.00 10.00      B   
ATOM   3377  HZ3 LYS B 152      14.723 -15.549  -5.011  1.00 10.00      B   
ATOM   3378  C   LYS B 152      16.604  -9.510  -7.388  1.00 10.00      B   
ATOM   3379  O   LYS B 152      15.614  -8.858  -7.057  1.00 10.00      B   
ATOM   3380  N   PHE B 153      17.803  -9.342  -6.832  1.00 10.00      B   
ATOM   3381  HN  PHE B 153      18.551  -9.899  -7.138  1.00 10.00      B   
ATOM   3382  CA  PHE B 153      18.031  -8.361  -5.778  1.00 10.00      B   
ATOM   3383  CB  PHE B 153      19.458  -8.468  -5.228  1.00 10.00      B   
ATOM   3384  CG  PHE B 153      19.726  -9.698  -4.409  1.00 10.00      B   
ATOM   3385  CD1 PHE B 153      18.904 -10.037  -3.348  1.00 10.00      B   
ATOM   3386  CD2 PHE B 153      20.810 -10.509  -4.697  1.00 10.00      B   
ATOM   3387  CE1 PHE B 153      19.157 -11.166  -2.591  1.00 10.00      B   
ATOM   3388  CE2 PHE B 153      21.070 -11.639  -3.945  1.00 10.00      B   
ATOM   3389  CZ  PHE B 153      20.242 -11.969  -2.891  1.00 10.00      B   
ATOM   3390  C   PHE B 153      17.806  -6.951  -6.311  1.00 10.00      B   
ATOM   3391  O   PHE B 153      17.218  -6.105  -5.637  1.00 10.00      B   
ATOM   3392  N   VAL B 154      18.283  -6.706  -7.527  1.00 10.00      B   
ATOM   3393  HN  VAL B 154      18.746  -7.424  -8.010  1.00 10.00      B   
ATOM   3394  CA  VAL B 154      18.137  -5.400  -8.163  1.00 10.00      B   
ATOM   3395  CB  VAL B 154      18.893  -5.340  -9.509  1.00 10.00      B   
ATOM   3396  CG1 VAL B 154      18.827  -3.942 -10.106  1.00 10.00      B   
ATOM   3397  CG2 VAL B 154      20.339  -5.784  -9.338  1.00 10.00      B   
ATOM   3398  C   VAL B 154      16.662  -5.090  -8.401  1.00 10.00      B   
ATOM   3399  O   VAL B 154      16.186  -3.988  -8.115  1.00 10.00      B   
ATOM   3400  N   GLN B 155      15.943  -6.081  -8.904  1.00 10.00      B   
ATOM   3401  HN  GLN B 155      16.385  -6.936  -9.101  1.00 10.00      B   
ATOM   3402  CA  GLN B 155      14.522  -5.940  -9.183  1.00 10.00      B   
ATOM   3403  CB  GLN B 155      13.983  -7.210  -9.838  1.00 10.00      B   
ATOM   3404  CG  GLN B 155      14.341  -7.346 -11.306  1.00 10.00      B   
ATOM   3405  CD  GLN B 155      13.653  -6.304 -12.164  1.00 10.00      B   
ATOM   3406  OE1 GLN B 155      14.194  -5.227 -12.417  1.00 10.00      B   
ATOM   3407  NE2 GLN B 155      12.450  -6.613 -12.611  1.00 10.00      B   
ATOM   3408 HE21 GLN B 155      12.074  -7.487 -12.362  1.00 10.00      B   
ATOM   3409 HE22 GLN B 155      11.982  -5.963 -13.176  1.00 10.00      B   
ATOM   3410  C   GLN B 155      13.733  -5.630  -7.916  1.00 10.00      B   
ATOM   3411  O   GLN B 155      12.818  -4.807  -7.936  1.00 10.00      B   
ATOM   3412  N   ASN B 156      14.113  -6.267  -6.815  1.00 10.00      B   
ATOM   3413  HN  ASN B 156      14.865  -6.899  -6.862  1.00 10.00      B   
ATOM   3414  CA  ASN B 156      13.429  -6.071  -5.536  1.00 10.00      B   
ATOM   3415  CB  ASN B 156      13.522  -7.327  -4.661  1.00 10.00      B   
ATOM   3416  CG  ASN B 156      12.703  -8.487  -5.204  1.00 10.00      B   
ATOM   3417  OD1 ASN B 156      12.537  -8.640  -6.414  1.00 10.00      B   
ATOM   3418  ND2 ASN B 156      12.177  -9.314  -4.313  1.00 10.00      B   
ATOM   3419 HD21 ASN B 156      12.338  -9.140  -3.362  1.00 10.00      B   
ATOM   3420 HD22 ASN B 156      11.646 -10.070  -4.641  1.00 10.00      B   
ATOM   3421  C   ASN B 156      13.943  -4.837  -4.792  1.00 10.00      B   
ATOM   3422  O   ASN B 156      13.522  -4.558  -3.666  1.00 10.00      B   
ATOM   3423  N   LYS B 157      14.855  -4.107  -5.434  1.00 10.00      B   
ATOM   3424  HN  LYS B 157      15.161  -4.409  -6.316  1.00 10.00      B   
ATOM   3425  CA  LYS B 157      15.427  -2.878  -4.879  1.00 10.00      B   
ATOM   3426  CB  LYS B 157      14.350  -1.827  -4.573  1.00 10.00      B   
ATOM   3427  CG  LYS B 157      13.942  -0.982  -5.772  1.00 10.00      B   
ATOM   3428  CD  LYS B 157      13.170  -1.795  -6.797  1.00 10.00      B   
ATOM   3429  CE  LYS B 157      13.394  -1.268  -8.202  1.00 10.00      B   
ATOM   3430  NZ  LYS B 157      12.937  -2.238  -9.231  1.00 10.00      B   
ATOM   3431  HZ1 LYS B 157      13.441  -2.074 -10.128  1.00 10.00      B   
ATOM   3432  HZ2 LYS B 157      11.917  -2.131  -9.396  1.00 10.00      B   
ATOM   3433  HZ3 LYS B 157      13.123  -3.212  -8.912  1.00 10.00      B   
ATOM   3434  C   LYS B 157      16.332  -3.119  -3.671  1.00 10.00      B   
ATOM   3435  O   LYS B 157      16.287  -2.380  -2.688  1.00 10.00      B   
ATOM   3436  N   TRP B 158      17.155  -4.151  -3.752  1.00 10.00      B   
ATOM   3437  HN  TRP B 158      17.129  -4.725  -4.550  1.00 10.00      B   
ATOM   3438  CA  TRP B 158      18.085  -4.465  -2.676  1.00 10.00      B   
ATOM   3439  CB  TRP B 158      17.994  -5.940  -2.281  1.00 10.00      B   
ATOM   3440  CG  TRP B 158      16.744  -6.286  -1.530  1.00 10.00      B   
ATOM   3441  CD1 TRP B 158      15.684  -7.007  -1.992  1.00 10.00      B   
ATOM   3442  CD2 TRP B 158      16.422  -5.924  -0.179  1.00 10.00      B   
ATOM   3443  NE1 TRP B 158      14.721  -7.116  -1.018  1.00 10.00      B   
ATOM   3444  HE1 TRP B 158      13.867  -7.590  -1.111  1.00 10.00      B   
ATOM   3445  CE2 TRP B 158      15.148  -6.456   0.103  1.00 10.00      B   
ATOM   3446  CE3 TRP B 158      17.079  -5.190   0.812  1.00 10.00      B   
ATOM   3447  CZ2 TRP B 158      14.530  -6.294   1.342  1.00 10.00      B   
ATOM   3448  CZ3 TRP B 158      16.464  -5.031   2.039  1.00 10.00      B   
ATOM   3449  CH2 TRP B 158      15.199  -5.573   2.291  1.00 10.00      B   
ATOM   3450  C   TRP B 158      19.511  -4.107  -3.084  1.00 10.00      B   
ATOM   3451  O   TRP B 158      20.304  -3.630  -2.270  1.00 10.00      B   
ATOM   3452  N   LEU B 159      19.822  -4.311  -4.358  1.00 10.00      B   
ATOM   3453  HN  LEU B 159      19.137  -4.659  -4.965  1.00 10.00      B   
ATOM   3454  CA  LEU B 159      21.149  -4.013  -4.885  1.00 10.00      B   
ATOM   3455  CB  LEU B 159      21.961  -5.304  -5.060  1.00 10.00      B   
ATOM   3456  CG  LEU B 159      22.331  -6.064  -3.783  1.00 10.00      B   
ATOM   3457  CD1 LEU B 159      22.964  -7.404  -4.127  1.00 10.00      B   
ATOM   3458  CD2 LEU B 159      23.272  -5.240  -2.918  1.00 10.00      B   
ATOM   3459  C   LEU B 159      21.043  -3.293  -6.224  1.00 10.00      B   
ATOM   3460  O   LEU B 159      20.024  -3.385  -6.904  1.00 10.00      B   
ATOM   3461  N   ILE B 160      22.090  -2.565  -6.584  1.00 10.00      B   
ATOM   3462  HN  ILE B 160      22.864  -2.508  -5.978  1.00 10.00      B   
ATOM   3463  CA  ILE B 160      22.128  -1.846  -7.851  1.00 10.00      B   
ATOM   3464  CB  ILE B 160      22.266  -0.318  -7.651  1.00 10.00      B   
ATOM   3465  CG1 ILE B 160      21.245   0.203  -6.638  1.00 10.00      B   
ATOM   3466  CG2 ILE B 160      22.119   0.407  -8.982  1.00 10.00      B   
ATOM   3467  CD1 ILE B 160      21.424   1.666  -6.285  1.00 10.00      B   
ATOM   3468  C   ILE B 160      23.317  -2.329  -8.672  1.00 10.00      B   
ATOM   3469  O   ILE B 160      24.443  -2.359  -8.179  1.00 10.00      B   
ATOM   3470  N   GLU B 161      23.070  -2.715  -9.911  1.00 10.00      B   
ATOM   3471  HN  GLU B 161      22.153  -2.674 -10.254  1.00 10.00      B   
ATOM   3472  CA  GLU B 161      24.134  -3.190 -10.781  1.00 10.00      B   
ATOM   3473  CB  GLU B 161      23.580  -4.200 -11.790  1.00 10.00      B   
ATOM   3474  CG  GLU B 161      24.642  -4.962 -12.567  1.00 10.00      B   
ATOM   3475  CD  GLU B 161      25.002  -4.295 -13.878  1.00 10.00      B   
ATOM   3476  OE1 GLU B 161      24.187  -4.357 -14.823  1.00 10.00      B   
ATOM   3477  OE2 GLU B 161      26.101  -3.711 -13.969  1.00 10.00      B   
ATOM   3478  C   GLU B 161      24.793  -2.016 -11.497  1.00 10.00      B   
ATOM   3479  O   GLU B 161      24.150  -1.315 -12.277  1.00 10.00      B   
ATOM   3480  N   LYS B 162      26.067  -1.789 -11.206  1.00 10.00      B   
ATOM   3481  HN  LYS B 162      26.523  -2.368 -10.552  1.00 10.00      B   
ATOM   3482  CA  LYS B 162      26.812  -0.703 -11.827  1.00 10.00      B   
ATOM   3483  CB  LYS B 162      27.140   0.394 -10.807  1.00 10.00      B   
ATOM   3484  CG  LYS B 162      25.938   1.199 -10.336  1.00 10.00      B   
ATOM   3485  CD  LYS B 162      26.366   2.368  -9.462  1.00 10.00      B   
ATOM   3486  CE  LYS B 162      25.168   3.174  -8.984  1.00 10.00      B   
ATOM   3487  NZ  LYS B 162      25.578   4.358  -8.184  1.00 10.00      B   
ATOM   3488  HZ1 LYS B 162      26.254   4.936  -8.721  1.00 10.00      B   
ATOM   3489  HZ2 LYS B 162      26.027   4.058  -7.292  1.00 10.00      B   
ATOM   3490  HZ3 LYS B 162      24.741   4.946  -7.958  1.00 10.00      B   
ATOM   3491  C   LYS B 162      28.093  -1.212 -12.481  1.00 10.00      B   
ATOM   3492  O   LYS B 162      29.112  -1.402 -11.812  1.00 10.00      B   
ATOM   3493  N   GLU B 163      28.018  -1.458 -13.785  1.00 10.00      B   
ATOM   3494  HN  GLU B 163      27.157  -1.334 -14.238  1.00 10.00      B   
ATOM   3495  CA  GLU B 163      29.162  -1.925 -14.566  1.00 10.00      B   
ATOM   3496  CB  GLU B 163      30.297  -0.896 -14.558  1.00 10.00      B   
ATOM   3497  CG  GLU B 163      30.130   0.212 -15.581  1.00 10.00      B   
ATOM   3498  CD  GLU B 163      29.991  -0.325 -16.988  1.00 10.00      B   
ATOM   3499  OE1 GLU B 163      30.937  -0.976 -17.479  1.00 10.00      B   
ATOM   3500  OE2 GLU B 163      28.938  -0.094 -17.615  1.00 10.00      B   
ATOM   3501  C   GLU B 163      29.670  -3.295 -14.119  1.00 10.00      B   
ATOM   3502  O   GLU B 163      30.879  -3.506 -13.995  1.00 10.00      B   
ATOM   3503  N   GLY B 164      28.751  -4.223 -13.886  1.00 10.00      B   
ATOM   3504  HN  GLY B 164      27.793  -3.997 -13.996  1.00 10.00      B   
ATOM   3505  CA  GLY B 164      29.137  -5.560 -13.470  1.00 10.00      B   
ATOM   3506  C   GLY B 164      29.530  -5.614 -12.010  1.00 10.00      B   
ATOM   3507  O   GLY B 164      30.107  -6.598 -11.541  1.00 10.00      B   
ATOM   3508  N   GLU B 165      29.242  -4.540 -11.298  1.00 10.00      B   
ATOM   3509  HN  GLU B 165      28.813  -3.776 -11.739  1.00 10.00      B   
ATOM   3510  CA  GLU B 165      29.546  -4.453  -9.884  1.00 10.00      B   
ATOM   3511  CB  GLU B 165      30.709  -3.491  -9.641  1.00 10.00      B   
ATOM   3512  CG  GLU B 165      31.961  -3.861 -10.421  1.00 10.00      B   
ATOM   3513  CD  GLU B 165      33.188  -3.105  -9.973  1.00 10.00      B   
ATOM   3514  OE1 GLU B 165      33.464  -2.028 -10.539  1.00 10.00      B   
ATOM   3515  OE2 GLU B 165      33.892  -3.597  -9.068  1.00 10.00      B   
ATOM   3516  C   GLU B 165      28.301  -4.017  -9.132  1.00 10.00      B   
ATOM   3517  O   GLU B 165      27.747  -2.950  -9.392  1.00 10.00      B   
ATOM   3518  N   PHE B 166      27.852  -4.855  -8.218  1.00 10.00      B   
ATOM   3519  HN  PHE B 166      28.355  -5.681  -8.035  1.00 10.00      B   
ATOM   3520  CA  PHE B 166      26.654  -4.570  -7.452  1.00 10.00      B   
ATOM   3521  CB  PHE B 166      25.982  -5.868  -6.995  1.00 10.00      B   
ATOM   3522  CG  PHE B 166      25.436  -6.696  -8.122  1.00 10.00      B   
ATOM   3523  CD1 PHE B 166      24.134  -6.519  -8.561  1.00 10.00      B   
ATOM   3524  CD2 PHE B 166      26.224  -7.650  -8.744  1.00 10.00      B   
ATOM   3525  CE1 PHE B 166      23.630  -7.277  -9.599  1.00 10.00      B   
ATOM   3526  CE2 PHE B 166      25.725  -8.412  -9.782  1.00 10.00      B   
ATOM   3527  CZ  PHE B 166      24.425  -8.225 -10.211  1.00 10.00      B   
ATOM   3528  C   PHE B 166      26.951  -3.686  -6.255  1.00 10.00      B   
ATOM   3529  O   PHE B 166      27.961  -3.856  -5.577  1.00 10.00      B   
ATOM   3530  N   THR B 167      26.075  -2.730  -6.023  1.00 10.00      B   
ATOM   3531  HN  THR B 167      25.314  -2.623  -6.636  1.00 10.00      B   
ATOM   3532  CA  THR B 167      26.197  -1.825  -4.898  1.00 10.00      B   
ATOM   3533  CB  THR B 167      26.508  -0.380  -5.354  1.00 10.00      B   
ATOM   3534  OG1 THR B 167      26.906   0.415  -4.232  1.00 10.00      B   
ATOM   3535  HG1 THR B 167      27.801   0.165  -3.959  1.00 10.00      B   
ATOM   3536  CG2 THR B 167      25.307   0.261  -6.032  1.00 10.00      B   
ATOM   3537  C   THR B 167      24.896  -1.873  -4.103  1.00 10.00      B   
ATOM   3538  O   THR B 167      23.917  -2.464  -4.562  1.00 10.00      B   
ATOM   3539  N   LEU B 168      24.878  -1.269  -2.929  1.00 10.00      B   
ATOM   3540  HN  LEU B 168      25.675  -0.786  -2.623  1.00 10.00      B   
ATOM   3541  CA  LEU B 168      23.684  -1.284  -2.098  1.00 10.00      B   
ATOM   3542  CB  LEU B 168      24.037  -1.011  -0.634  1.00 10.00      B   
ATOM   3543  CG  LEU B 168      23.088  -1.603   0.411  1.00 10.00      B   
ATOM   3544  CD1 LEU B 168      22.947  -3.105   0.218  1.00 10.00      B   
ATOM   3545  CD2 LEU B 168      23.580  -1.293   1.815  1.00 10.00      B   
ATOM   3546  C   LEU B 168      22.643  -0.288  -2.600  1.00 10.00      B   
ATOM   3547  O   LEU B 168      22.966   0.858  -2.921  1.00 10.00      B   
ATOM   3548  N   HIS B 169      21.397  -0.737  -2.688  1.00 10.00      B   
ATOM   3549  HN  HIS B 169      21.203  -1.666  -2.435  1.00 10.00      B   
ATOM   3550  CA  HIS B 169      20.311   0.118  -3.141  1.00 10.00      B   
ATOM   3551  CB  HIS B 169      19.135  -0.726  -3.651  1.00 10.00      B   
ATOM   3552  CG  HIS B 169      18.151   0.027  -4.499  1.00 10.00      B   
ATOM   3553  ND1 HIS B 169      17.319   0.983  -3.962  1.00 10.00      B   
ATOM   3554  CD2 HIS B 169      17.914  -0.070  -5.831  1.00 10.00      B   
ATOM   3555  CE1 HIS B 169      16.602   1.443  -4.970  1.00 10.00      B   
ATOM   3556  NE2 HIS B 169      16.926   0.836  -6.118  1.00 10.00      B   
ATOM   3557  HE2 HIS B 169      16.639   1.113  -7.019  1.00 10.00      B   
ATOM   3558  C   HIS B 169      19.852   1.007  -1.996  1.00 10.00      B   
ATOM   3559  O   HIS B 169      19.918   0.606  -0.832  1.00 10.00      B   
ATOM   3560  N   GLY B 170      19.378   2.203  -2.333  1.00 10.00      B   
ATOM   3561  HN  GLY B 170      19.339   2.448  -3.281  1.00 10.00      B   
ATOM   3562  CA  GLY B 170      18.911   3.140  -1.329  1.00 10.00      B   
ATOM   3563  C   GLY B 170      17.866   2.531  -0.416  1.00 10.00      B   
ATOM   3564  O   GLY B 170      17.846   2.808   0.782  1.00 10.00      B   
ATOM   3565  N   ARG B 171      17.008   1.686  -0.981  1.00 10.00      B   
ATOM   3566  HN  ARG B 171      17.088   1.492  -1.942  1.00 10.00      B   
ATOM   3567  CA  ARG B 171      15.963   1.030  -0.206  1.00 10.00      B   
ATOM   3568  CB  ARG B 171      15.030   0.230  -1.117  1.00 10.00      B   
ATOM   3569  CG  ARG B 171      13.899  -0.469  -0.379  1.00 10.00      B   
ATOM   3570  CD  ARG B 171      14.027  -1.982  -0.457  1.00 10.00      B   
ATOM   3571  NE  ARG B 171      13.179  -2.646   0.531  1.00 10.00      B   
ATOM   3572  HE  ARG B 171      13.176  -2.276   1.443  1.00 10.00      B   
ATOM   3573  CZ  ARG B 171      12.412  -3.703   0.274  1.00 10.00      B   
ATOM   3574  NH1 ARG B 171      12.398  -4.252  -0.937  1.00 10.00      B   
ATOM   3575 HH11 ARG B 171      12.991  -3.861  -1.701  1.00 10.00      B   
ATOM   3576 HH12 ARG B 171      11.790  -5.078  -1.129  1.00 10.00      B   
ATOM   3577  NH2 ARG B 171      11.664  -4.219   1.239  1.00 10.00      B   
ATOM   3578 HH21 ARG B 171      11.057  -5.044   1.049  1.00 10.00      B   
ATOM   3579 HH22 ARG B 171      11.684  -3.792   2.203  1.00 10.00      B   
ATOM   3580  C   ARG B 171      16.580   0.117   0.847  1.00 10.00      B   
ATOM   3581  O   ARG B 171      16.184   0.143   2.011  1.00 10.00      B   
ATOM   3582  N   ALA B 172      17.562  -0.675   0.429  1.00 10.00      B   
ATOM   3583  HN  ALA B 172      17.838  -0.637  -0.512  1.00 10.00      B   
ATOM   3584  CA  ALA B 172      18.242  -1.594   1.331  1.00 10.00      B   
ATOM   3585  CB  ALA B 172      19.235  -2.450   0.564  1.00 10.00      B   
ATOM   3586  C   ALA B 172      18.953  -0.827   2.436  1.00 10.00      B   
ATOM   3587  O   ALA B 172      18.943  -1.244   3.595  1.00 10.00      B   
ATOM   3588  N   ILE B 173      19.561   0.296   2.065  1.00 10.00      B   
ATOM   3589  HN  ILE B 173      19.540   0.560   1.118  1.00 10.00      B   
ATOM   3590  CA  ILE B 173      20.272   1.140   3.017  1.00 10.00      B   
ATOM   3591  CB  ILE B 173      20.967   2.330   2.314  1.00 10.00      B   
ATOM   3592  CG1 ILE B 173      21.951   1.827   1.256  1.00 10.00      B   
ATOM   3593  CG2 ILE B 173      21.683   3.213   3.330  1.00 10.00      B   
ATOM   3594  CD1 ILE B 173      22.455   2.905   0.322  1.00 10.00      B   
ATOM   3595  C   ILE B 173      19.312   1.674   4.072  1.00 10.00      B   
ATOM   3596  O   ILE B 173      19.585   1.598   5.262  1.00 10.00      B   
ATOM   3597  N   LEU B 174      18.175   2.190   3.628  1.00 10.00      B   
ATOM   3598  HN  LEU B 174      18.001   2.200   2.661  1.00 10.00      B   
ATOM   3599  CA  LEU B 174      17.179   2.744   4.535  1.00 10.00      B   
ATOM   3600  CB  LEU B 174      16.061   3.424   3.744  1.00 10.00      B   
ATOM   3601  CG  LEU B 174      16.473   4.575   2.831  1.00 10.00      B   
ATOM   3602  CD1 LEU B 174      15.266   5.101   2.073  1.00 10.00      B   
ATOM   3603  CD2 LEU B 174      17.142   5.683   3.630  1.00 10.00      B   
ATOM   3604  C   LEU B 174      16.574   1.676   5.437  1.00 10.00      B   
ATOM   3605  O   LEU B 174      16.431   1.883   6.645  1.00 10.00      B   
ATOM   3606  N   GLU B 175      16.224   0.544   4.836  1.00 10.00      B   
ATOM   3607  HN  GLU B 175      16.388   0.450   3.869  1.00 10.00      B   
ATOM   3608  CA  GLU B 175      15.603  -0.563   5.551  1.00 10.00      B   
ATOM   3609  CB  GLU B 175      15.147  -1.640   4.564  1.00 10.00      B   
ATOM   3610  CG  GLU B 175      13.869  -1.299   3.818  1.00 10.00      B   
ATOM   3611  CD  GLU B 175      12.680  -2.094   4.313  1.00 10.00      B   
ATOM   3612  OE1 GLU B 175      12.353  -2.002   5.516  1.00 10.00      B   
ATOM   3613  OE2 GLU B 175      12.055  -2.813   3.500  1.00 10.00      B   
ATOM   3614  C   GLU B 175      16.503  -1.185   6.615  1.00 10.00      B   
ATOM   3615  O   GLU B 175      16.179  -1.163   7.803  1.00 10.00      B   
ATOM   3616  N   MET B 176      17.641  -1.717   6.194  1.00 10.00      B   
ATOM   3617  HN  MET B 176      17.888  -1.641   5.245  1.00 10.00      B   
ATOM   3618  CA  MET B 176      18.544  -2.393   7.117  1.00 10.00      B   
ATOM   3619  CB  MET B 176      19.139  -3.654   6.475  1.00 10.00      B   
ATOM   3620  CG  MET B 176      18.109  -4.659   5.979  1.00 10.00      B   
ATOM   3621  SD  MET B 176      18.764  -6.338   5.886  1.00 10.00      B   
ATOM   3622  CE  MET B 176      17.551  -7.123   4.827  1.00 10.00      B   
ATOM   3623  C   MET B 176      19.659  -1.499   7.647  1.00 10.00      B   
ATOM   3624  O   MET B 176      20.702  -2.001   8.053  1.00 10.00      B   
ATOM   3625  N   GLU B 177      19.437  -0.189   7.679  1.00 10.00      B   
ATOM   3626  HN  GLU B 177      18.579   0.162   7.359  1.00 10.00      B   
ATOM   3627  CA  GLU B 177      20.458   0.740   8.172  1.00 10.00      B   
ATOM   3628  CB  GLU B 177      19.960   2.183   8.154  1.00 10.00      B   
ATOM   3629  CG  GLU B 177      21.018   3.178   7.707  1.00 10.00      B   
ATOM   3630  CD  GLU B 177      20.726   4.592   8.152  1.00 10.00      B   
ATOM   3631  OE1 GLU B 177      19.550   5.011   8.089  1.00 10.00      B   
ATOM   3632  OE2 GLU B 177      21.673   5.289   8.569  1.00 10.00      B   
ATOM   3633  C   GLU B 177      20.911   0.370   9.579  1.00 10.00      B   
ATOM   3634  O   GLU B 177      22.106   0.211   9.840  1.00 10.00      B   
ATOM   3635  N   GLN B 178      19.947   0.229  10.478  1.00 10.00      B   
ATOM   3636  HN  GLN B 178      19.014   0.382  10.207  1.00 10.00      B   
ATOM   3637  CA  GLN B 178      20.233  -0.128  11.858  1.00 10.00      B   
ATOM   3638  CB  GLN B 178      18.966  -0.042  12.723  1.00 10.00      B   
ATOM   3639  CG  GLN B 178      17.772  -0.831  12.196  1.00 10.00      B   
ATOM   3640  CD  GLN B 178      16.799   0.019  11.397  1.00 10.00      B   
ATOM   3641  OE1 GLN B 178      17.182   1.008  10.771  1.00 10.00      B   
ATOM   3642  NE2 GLN B 178      15.531  -0.363  11.413  1.00 10.00      B   
ATOM   3643 HE21 GLN B 178      15.292  -1.165  11.935  1.00 10.00      B   
ATOM   3644 HE22 GLN B 178      14.877   0.169  10.910  1.00 10.00      B   
ATOM   3645  C   GLN B 178      20.857  -1.519  11.952  1.00 10.00      B   
ATOM   3646  O   GLN B 178      21.808  -1.733  12.700  1.00 10.00      B   
ATOM   3647  N   TYR B 179      20.338  -2.449  11.157  1.00 10.00      B   
ATOM   3648  HN  TYR B 179      19.611  -2.202  10.551  1.00 10.00      B   
ATOM   3649  CA  TYR B 179      20.830  -3.821  11.157  1.00 10.00      B   
ATOM   3650  CB  TYR B 179      19.944  -4.711  10.278  1.00 10.00      B   
ATOM   3651  CG  TYR B 179      20.194  -6.195  10.446  1.00 10.00      B   
ATOM   3652  CD1 TYR B 179      20.873  -6.922   9.477  1.00 10.00      B   
ATOM   3653  CD2 TYR B 179      19.748  -6.869  11.577  1.00 10.00      B   
ATOM   3654  CE1 TYR B 179      21.100  -8.277   9.630  1.00 10.00      B   
ATOM   3655  CE2 TYR B 179      19.971  -8.221  11.739  1.00 10.00      B   
ATOM   3656  CZ  TYR B 179      20.647  -8.922  10.763  1.00 10.00      B   
ATOM   3657  OH  TYR B 179      20.868 -10.272  10.921  1.00 10.00      B   
ATOM   3658  HH  TYR B 179      20.027 -10.719  11.082  1.00 10.00      B   
ATOM   3659  C   TYR B 179      22.282  -3.893  10.692  1.00 10.00      B   
ATOM   3660  O   TYR B 179      23.110  -4.551  11.318  1.00 10.00      B   
ATOM   3661  N   ILE B 180      22.588  -3.208   9.599  1.00 10.00      B   
ATOM   3662  HN  ILE B 180      21.883  -2.691   9.143  1.00 10.00      B   
ATOM   3663  CA  ILE B 180      23.939  -3.202   9.049  1.00 10.00      B   
ATOM   3664  CB  ILE B 180      24.007  -2.447   7.701  1.00 10.00      B   
ATOM   3665  CG1 ILE B 180      23.169  -3.172   6.643  1.00 10.00      B   
ATOM   3666  CG2 ILE B 180      25.445  -2.314   7.226  1.00 10.00      B   
ATOM   3667  CD1 ILE B 180      22.934  -2.363   5.385  1.00 10.00      B   
ATOM   3668  C   ILE B 180      24.944  -2.617  10.045  1.00 10.00      B   
ATOM   3669  O   ILE B 180      26.007  -3.201  10.278  1.00 10.00      B   
ATOM   3670  N   ARG B 181      24.590  -1.486  10.655  1.00 10.00      B   
ATOM   3671  HN  ARG B 181      23.719  -1.080  10.446  1.00 10.00      B   
ATOM   3672  CA  ARG B 181      25.464  -0.834  11.628  1.00 10.00      B   
ATOM   3673  CB  ARG B 181      24.902   0.526  12.061  1.00 10.00      B   
ATOM   3674  CG  ARG B 181      24.878   1.583  10.967  1.00 10.00      B   
ATOM   3675  CD  ARG B 181      24.970   2.981  11.560  1.00 10.00      B   
ATOM   3676  NE  ARG B 181      24.084   3.937  10.895  1.00 10.00      B   
ATOM   3677  HE  ARG B 181      23.438   3.579  10.244  1.00 10.00      B   
ATOM   3678  CZ  ARG B 181      24.091   5.250  11.136  1.00 10.00      B   
ATOM   3679  NH1 ARG B 181      24.950   5.768  12.010  1.00 10.00      B   
ATOM   3680 HH11 ARG B 181      25.613   5.151  12.527  1.00 10.00      B   
ATOM   3681 HH12 ARG B 181      24.971   6.799  12.174  1.00 10.00      B   
ATOM   3682  NH2 ARG B 181      23.239   6.049  10.510  1.00 10.00      B   
ATOM   3683 HH21 ARG B 181      22.557   5.656   9.804  1.00 10.00      B   
ATOM   3684 HH22 ARG B 181      23.222   7.069  10.728  1.00 10.00      B   
ATOM   3685  C   ARG B 181      25.679  -1.722  12.853  1.00 10.00      B   
ATOM   3686  O   ARG B 181      26.729  -1.673  13.493  1.00 10.00      B   
ATOM   3687  N   GLU B 182      24.681  -2.533  13.172  1.00 10.00      B   
ATOM   3688  HN  GLU B 182      23.864  -2.524  12.627  1.00 10.00      B   
ATOM   3689  CA  GLU B 182      24.757  -3.428  14.320  1.00 10.00      B   
ATOM   3690  CB  GLU B 182      23.355  -3.786  14.809  1.00 10.00      B   
ATOM   3691  CG  GLU B 182      22.679  -2.676  15.593  1.00 10.00      B   
ATOM   3692  CD  GLU B 182      23.426  -2.343  16.863  1.00 10.00      B   
ATOM   3693  OE1 GLU B 182      24.102  -1.293  16.906  1.00 10.00      B   
ATOM   3694  OE2 GLU B 182      23.346  -3.133  17.825  1.00 10.00      B   
ATOM   3695  C   GLU B 182      25.543  -4.698  14.006  1.00 10.00      B   
ATOM   3696  O   GLU B 182      26.271  -5.212  14.854  1.00 10.00      B   
ATOM   3697  N   THR B 183      25.392  -5.202  12.790  1.00 10.00      B   
ATOM   3698  HN  THR B 183      24.795  -4.750  12.155  1.00 10.00      B   
ATOM   3699  CA  THR B 183      26.079  -6.418  12.379  1.00 10.00      B   
ATOM   3700  CB  THR B 183      25.467  -7.010  11.094  1.00 10.00      B   
ATOM   3701  OG1 THR B 183      24.038  -7.011  11.210  1.00 10.00      B   
ATOM   3702  HG1 THR B 183      23.701  -6.116  11.065  1.00 10.00      B   
ATOM   3703  CG2 THR B 183      25.943  -8.439  10.889  1.00 10.00      B   
ATOM   3704  C   THR B 183      27.579  -6.195  12.191  1.00 10.00      B   
ATOM   3705  O   THR B 183      28.393  -6.987  12.668  1.00 10.00      B   
ATOM   3706  N   TYR B 184      27.944  -5.115  11.507  1.00 10.00      B   
ATOM   3707  HN  TYR B 184      27.252  -4.504  11.165  1.00 10.00      B   
ATOM   3708  CA  TYR B 184      29.350  -4.804  11.264  1.00 10.00      B   
ATOM   3709  CB  TYR B 184      29.715  -5.054   9.794  1.00 10.00      B   
ATOM   3710  CG  TYR B 184      29.388  -6.444   9.292  1.00 10.00      B   
ATOM   3711  CD1 TYR B 184      28.419  -6.638   8.316  1.00 10.00      B   
ATOM   3712  CD2 TYR B 184      30.046  -7.559   9.794  1.00 10.00      B   
ATOM   3713  CE1 TYR B 184      28.114  -7.904   7.855  1.00 10.00      B   
ATOM   3714  CE2 TYR B 184      29.747  -8.829   9.339  1.00 10.00      B   
ATOM   3715  CZ  TYR B 184      28.781  -8.995   8.369  1.00 10.00      B   
ATOM   3716  OH  TYR B 184      28.475 -10.256   7.914  1.00 10.00      B   
ATOM   3717  HH  TYR B 184      28.587 -10.285   6.955  1.00 10.00      B   
ATOM   3718  C   TYR B 184      29.649  -3.353  11.638  1.00 10.00      B   
ATOM   3719  O   TYR B 184      29.855  -2.511  10.766  1.00 10.00      B   
ATOM   3720  N   PRO B 185      29.698  -3.044  12.945  1.00 10.00      B   
ATOM   3721  CA  PRO B 185      29.941  -1.679  13.432  1.00 10.00      B   
ATOM   3722  CB  PRO B 185      29.807  -1.805  14.954  1.00 10.00      B   
ATOM   3723  CG  PRO B 185      30.056  -3.244  15.241  1.00 10.00      B   
ATOM   3724  CD  PRO B 185      29.529  -4.000  14.055  1.00 10.00      B   
ATOM   3725  C   PRO B 185      31.317  -1.128  13.068  1.00 10.00      B   
ATOM   3726  O   PRO B 185      31.474   0.078  12.876  1.00 10.00      B   
ATOM   3727  N   ASP B 186      32.308  -2.004  12.956  1.00 10.00      B   
ATOM   3728  HN  ASP B 186      32.127  -2.961  13.083  1.00 10.00      B   
ATOM   3729  CA  ASP B 186      33.664  -1.566  12.638  1.00 10.00      B   
ATOM   3730  CB  ASP B 186      34.681  -2.198  13.590  1.00 10.00      B   
ATOM   3731  CG  ASP B 186      35.711  -1.200  14.081  1.00 10.00      B   
ATOM   3732  OD1 ASP B 186      36.482  -1.537  15.002  1.00 10.00      B   
ATOM   3733  OD2 ASP B 186      35.740  -0.065  13.568  1.00 10.00      B   
ATOM   3734  C   ASP B 186      34.035  -1.860  11.190  1.00 10.00      B   
ATOM   3735  O   ASP B 186      35.190  -1.727  10.794  1.00 10.00      B   
ATOM   3736  N   ALA B 187      33.053  -2.272  10.403  1.00 10.00      B   
ATOM   3737  HN  ALA B 187      32.151  -2.373  10.773  1.00 10.00      B   
ATOM   3738  CA  ALA B 187      33.290  -2.574   8.998  1.00 10.00      B   
ATOM   3739  CB  ALA B 187      32.866  -3.998   8.672  1.00 10.00      B   
ATOM   3740  C   ALA B 187      32.565  -1.577   8.105  1.00 10.00      B   
ATOM   3741  O   ALA B 187      32.917  -1.400   6.938  1.00 10.00      B   
ATOM   3742  N   VAL B 188      31.553  -0.928   8.664  1.00 10.00      B   
ATOM   3743  HN  VAL B 188      31.329  -1.108   9.601  1.00 10.00      B   
ATOM   3744  CA  VAL B 188      30.774   0.053   7.926  1.00 10.00      B   
ATOM   3745  CB  VAL B 188      29.313   0.131   8.418  1.00 10.00      B   
ATOM   3746  CG1 VAL B 188      28.604  -1.195   8.206  1.00 10.00      B   
ATOM   3747  CG2 VAL B 188      29.243   0.556   9.879  1.00 10.00      B   
ATOM   3748  C   VAL B 188      31.406   1.435   8.007  1.00 10.00      B   
ATOM   3749  O   VAL B 188      32.253   1.695   8.863  1.00 10.00      B   
ATOM   3750  N   LYS B 189      30.991   2.312   7.111  1.00 10.00      B   
ATOM   3751  HN  LYS B 189      30.313   2.044   6.457  1.00 10.00      B   
ATOM   3752  CA  LYS B 189      31.505   3.669   7.074  1.00 10.00      B   
ATOM   3753  CB  LYS B 189      32.186   3.942   5.731  1.00 10.00      B   
ATOM   3754  CG  LYS B 189      32.885   2.737   5.127  1.00 10.00      B   
ATOM   3755  CD  LYS B 189      33.231   2.976   3.669  1.00 10.00      B   
ATOM   3756  CE  LYS B 189      33.518   1.667   2.958  1.00 10.00      B   
ATOM   3757  NZ  LYS B 189      33.952   1.881   1.555  1.00 10.00      B   
ATOM   3758  HZ1 LYS B 189      33.292   2.518   1.063  1.00 10.00      B   
ATOM   3759  HZ2 LYS B 189      33.976   0.970   1.048  1.00 10.00      B   
ATOM   3760  HZ3 LYS B 189      34.910   2.303   1.535  1.00 10.00      B   
ATOM   3761  C   LYS B 189      30.361   4.649   7.258  1.00 10.00      B   
ATOM   3762  O   LYS B 189      29.214   4.342   6.930  1.00 10.00      B   
ATOM   3763  N   ILE B 190      30.667   5.818   7.792  1.00 10.00      B   
ATOM   3764  HN  ILE B 190      31.593   6.000   8.050  1.00 10.00      B   
ATOM   3765  CA  ILE B 190      29.658   6.843   8.001  1.00 10.00      B   
ATOM   3766  CB  ILE B 190      29.388   7.120   9.498  1.00 10.00      B   
ATOM   3767  CG1 ILE B 190      30.683   7.468  10.239  1.00 10.00      B   
ATOM   3768  CG2 ILE B 190      28.689   5.935  10.150  1.00 10.00      B   
ATOM   3769  CD1 ILE B 190      30.457   8.143  11.575  1.00 10.00      B   
ATOM   3770  C   ILE B 190      30.064   8.134   7.308  1.00 10.00      B   
ATOM   3771  O   ILE B 190      31.248   8.473   7.246  1.00 10.00      B   
ATOM   3772  N   CYS B 191      29.085   8.838   6.769  1.00 10.00      B   
ATOM   3773  HN  CYS B 191      28.163   8.500   6.830  1.00 10.00      B   
ATOM   3774  CA  CYS B 191      29.341  10.094   6.085  1.00 10.00      B   
ATOM   3775  CB  CYS B 191      28.190  10.428   5.135  1.00 10.00      B   
ATOM   3776  SG  CYS B 191      28.423  11.946   4.179  1.00 10.00      B   
ATOM   3777  HG  CYS B 191      27.974  12.961   4.909  1.00 10.00      B   
ATOM   3778  C   CYS B 191      29.523  11.218   7.094  1.00 10.00      B   
ATOM   3779  O   CYS B 191      28.772  11.316   8.064  1.00 10.00      B   
ATOM   3780  N   ASN B 192      30.528  12.054   6.874  1.00 10.00      B   
ATOM   3781  HN  ASN B 192      31.106  11.911   6.093  1.00 10.00      B   
ATOM   3782  CA  ASN B 192      30.795  13.178   7.763  1.00 10.00      B   
ATOM   3783  CB  ASN B 192      32.091  13.887   7.350  1.00 10.00      B   
ATOM   3784  CG  ASN B 192      32.580  14.890   8.382  1.00 10.00      B   
ATOM   3785  OD1 ASN B 192      32.365  16.095   8.249  1.00 10.00      B   
ATOM   3786  ND2 ASN B 192      33.239  14.403   9.421  1.00 10.00      B   
ATOM   3787 HD21 ASN B 192      33.377  13.429   9.470  1.00 10.00      B   
ATOM   3788 HD22 ASN B 192      33.558  15.030  10.103  1.00 10.00      B   
ATOM   3789  C   ASN B 192      29.618  14.150   7.744  1.00 10.00      B   
ATOM   3790  O   ASN B 192      28.938  14.282   6.723  1.00 10.00      B   
ATOM   3791  N   ILE B 193      29.367  14.793   8.885  1.00 10.00      B   
ATOM   3792  HN  ILE B 193      29.939  14.617   9.663  1.00 10.00      B   
ATOM   3793  CA  ILE B 193      28.270  15.754   9.032  1.00 10.00      B   
ATOM   3794  CB  ILE B 193      28.210  16.791   7.879  1.00 10.00      B   
ATOM   3795  CG1 ILE B 193      29.459  17.681   7.882  1.00 10.00      B   
ATOM   3796  CG2 ILE B 193      26.945  17.636   7.960  1.00 10.00      B   
ATOM   3797  CD1 ILE B 193      29.645  18.487   9.152  1.00 10.00      B   
ATOM   3798  C   ILE B 193      26.919  15.054   9.207  1.00 10.00      B   
ATOM   3799  O   ILE B 193      26.215  15.286  10.191  1.00 10.00      B   
ATOM   3800  N   CYS B 194      26.569  14.195   8.261  1.00 10.00      B   
ATOM   3801  HN  CYS B 194      27.173  14.053   7.497  1.00 10.00      B   
ATOM   3802  CA  CYS B 194      25.306  13.468   8.311  1.00 10.00      B   
ATOM   3803  CB  CYS B 194      24.987  12.888   6.934  1.00 10.00      B   
ATOM   3804  SG  CYS B 194      25.875  13.694   5.582  1.00 10.00      B   
ATOM   3805  HG  CYS B 194      25.274  13.369   4.443  1.00 10.00      B   
ATOM   3806  C   CYS B 194      25.345  12.355   9.356  1.00 10.00      B   
ATOM   3807  O   CYS B 194      24.375  12.140  10.084  1.00 10.00      B   
ATOM   3808  N   HIS B 195      26.479  11.658   9.421  1.00 10.00      B   
ATOM   3809  HN  HIS B 195      27.214  11.890   8.808  1.00 10.00      B   
ATOM   3810  CA  HIS B 195      26.682  10.554  10.366  1.00 10.00      B   
ATOM   3811  CB  HIS B 195      26.501  10.991  11.825  1.00 10.00      B   
ATOM   3812  CG  HIS B 195      27.689  11.714  12.388  1.00 10.00      B   
ATOM   3813  ND1 HIS B 195      27.715  12.145  13.692  1.00 10.00      B   
ATOM   3814  CD2 HIS B 195      28.858  12.051  11.785  1.00 10.00      B   
ATOM   3815  CE1 HIS B 195      28.890  12.729  13.856  1.00 10.00      B   
ATOM   3816  NE2 HIS B 195      29.614  12.697  12.730  1.00 10.00      B   
ATOM   3817  HE2 HIS B 195      30.425  13.225  12.553  1.00 10.00      B   
ATOM   3818  C   HIS B 195      25.821   9.339  10.027  1.00 10.00      B   
ATOM   3819  O   HIS B 195      25.608   8.456  10.861  1.00 10.00      B   
ATOM   3820  N   SER B 196      25.335   9.306   8.797  1.00 10.00      B   
ATOM   3821  HN  SER B 196      25.525  10.049   8.190  1.00 10.00      B   
ATOM   3822  CA  SER B 196      24.515   8.208   8.320  1.00 10.00      B   
ATOM   3823  CB  SER B 196      23.499   8.741   7.311  1.00 10.00      B   
ATOM   3824  OG  SER B 196      23.300  10.134   7.497  1.00 10.00      B   
ATOM   3825  HG  SER B 196      22.503  10.273   8.018  1.00 10.00      B   
ATOM   3826  C   SER B 196      25.403   7.158   7.660  1.00 10.00      B   
ATOM   3827  O   SER B 196      26.604   7.382   7.486  1.00 10.00      B   
ATOM   3828  N   LEU B 197      24.819   6.020   7.301  1.00 10.00      B   
ATOM   3829  HN  LEU B 197      23.859   5.898   7.471  1.00 10.00      B   
ATOM   3830  CA  LEU B 197      25.567   4.948   6.658  1.00 10.00      B   
ATOM   3831  CB  LEU B 197      24.686   3.705   6.500  1.00 10.00      B   
ATOM   3832  CG  LEU B 197      25.380   2.437   5.994  1.00 10.00      B   
ATOM   3833  CD1 LEU B 197      26.419   1.955   6.996  1.00 10.00      B   
ATOM   3834  CD2 LEU B 197      24.360   1.346   5.709  1.00 10.00      B   
ATOM   3835  C   LEU B 197      26.096   5.398   5.298  1.00 10.00      B   
ATOM   3836  O   LEU B 197      25.420   6.128   4.572  1.00 10.00      B   
ATOM   3837  N   LEU B 198      27.312   4.983   4.975  1.00 10.00      B   
ATOM   3838  HN  LEU B 198      27.817   4.432   5.611  1.00 10.00      B   
ATOM   3839  CA  LEU B 198      27.929   5.337   3.709  1.00 10.00      B   
ATOM   3840  CB  LEU B 198      29.045   6.368   3.932  1.00 10.00      B   
ATOM   3841  CG  LEU B 198      29.780   6.867   2.681  1.00 10.00      B   
ATOM   3842  CD1 LEU B 198      30.103   8.345   2.811  1.00 10.00      B   
ATOM   3843  CD2 LEU B 198      31.055   6.070   2.441  1.00 10.00      B   
ATOM   3844  C   LEU B 198      28.492   4.105   3.012  1.00 10.00      B   
ATOM   3845  O   LEU B 198      29.379   3.433   3.544  1.00 10.00      B   
ATOM   3846  N   ILE B 199      27.959   3.800   1.839  1.00 10.00      B   
ATOM   3847  HN  ILE B 199      27.209   4.345   1.489  1.00 10.00      B   
ATOM   3848  CA  ILE B 199      28.434   2.670   1.057  1.00 10.00      B   
ATOM   3849  CB  ILE B 199      27.266   1.876   0.430  1.00 10.00      B   
ATOM   3850  CG1 ILE B 199      26.374   1.274   1.523  1.00 10.00      B   
ATOM   3851  CG2 ILE B 199      27.779   0.794  -0.510  1.00 10.00      B   
ATOM   3852  CD1 ILE B 199      27.104   0.359   2.485  1.00 10.00      B   
ATOM   3853  C   ILE B 199      29.373   3.170  -0.038  1.00 10.00      B   
ATOM   3854  O   ILE B 199      30.565   2.840  -0.049  1.00 10.00      B   
ATOM   3855  N   GLN B 200      28.836   3.982  -0.939  1.00 10.00      B   
ATOM   3856  HN  GLN B 200      27.877   4.212  -0.870  1.00 10.00      B   
ATOM   3857  CA  GLN B 200      29.621   4.546  -2.027  1.00 10.00      B   
ATOM   3858  CB  GLN B 200      29.018   4.179  -3.393  1.00 10.00      B   
ATOM   3859  CG  GLN B 200      27.742   4.927  -3.757  1.00 10.00      B   
ATOM   3860  CD  GLN B 200      26.720   4.047  -4.451  1.00 10.00      B   
ATOM   3861  OE1 GLN B 200      26.695   3.946  -5.682  1.00 10.00      B   
ATOM   3862  NE2 GLN B 200      25.864   3.416  -3.667  1.00 10.00      B   
ATOM   3863 HE21 GLN B 200      25.938   3.558  -2.684  1.00 10.00      B   
ATOM   3864 HE22 GLN B 200      25.204   2.826  -4.078  1.00 10.00      B   
ATOM   3865  C   GLN B 200      29.737   6.060  -1.862  1.00 10.00      B   
ATOM   3866  O   GLN B 200      28.766   6.730  -1.513  1.00 10.00      B   
ATOM   3867  N   GLY B 201      30.926   6.595  -2.093  1.00 10.00      B   
ATOM   3868  HN  GLY B 201      31.674   6.020  -2.355  1.00 10.00      B   
ATOM   3869  CA  GLY B 201      31.124   8.022  -1.956  1.00 10.00      B   
ATOM   3870  C   GLY B 201      32.564   8.432  -2.172  1.00 10.00      B   
ATOM   3871  O   GLY B 201      33.345   7.689  -2.770  1.00 10.00      B   
ATOM   3872  N   GLN B 202      32.916   9.610  -1.680  1.00 10.00      B   
ATOM   3873  HN  GLN B 202      32.250  10.139  -1.184  1.00 10.00      B   
ATOM   3874  CA  GLN B 202      34.265  10.133  -1.823  1.00 10.00      B   
ATOM   3875  CB  GLN B 202      34.230  11.577  -2.330  1.00 10.00      B   
ATOM   3876  CG  GLN B 202      33.383  11.777  -3.577  1.00 10.00      B   
ATOM   3877  CD  GLN B 202      33.428  13.198  -4.102  1.00 10.00      B   
ATOM   3878  OE1 GLN B 202      33.647  14.146  -3.351  1.00 10.00      B   
ATOM   3879  NE2 GLN B 202      33.215  13.356  -5.399  1.00 10.00      B   
ATOM   3880 HE21 GLN B 202      33.044  12.557  -5.942  1.00 10.00      B   
ATOM   3881 HE22 GLN B 202      33.234  14.270  -5.766  1.00 10.00      B   
ATOM   3882  C   GLN B 202      34.999  10.068  -0.491  1.00 10.00      B   
ATOM   3883  O   GLN B 202      34.425  10.355   0.561  1.00 10.00      B   
ATOM   3884  N   SER B 203      36.261   9.686  -0.539  1.00 10.00      B   
ATOM   3885  HN  SER B 203      36.663   9.467  -1.402  1.00 10.00      B   
ATOM   3886  CA  SER B 203      37.066   9.579   0.662  1.00 10.00      B   
ATOM   3887  CB  SER B 203      37.451   8.121   0.896  1.00 10.00      B   
ATOM   3888  OG  SER B 203      36.322   7.276   0.759  1.00 10.00      B   
ATOM   3889  HG  SER B 203      36.602   6.349   0.856  1.00 10.00      B   
ATOM   3890  C   SER B 203      38.316  10.443   0.557  1.00 10.00      B   
ATOM   3891  O   SER B 203      39.016  10.416  -0.455  1.00 10.00      B   
ATOM   3892  N   CYS B 204      38.581  11.217   1.599  1.00 10.00      B   
ATOM   3893  HN  CYS B 204      37.974  11.203   2.370  1.00 10.00      B   
ATOM   3894  CA  CYS B 204      39.748  12.083   1.630  1.00 10.00      B   
ATOM   3895  CB  CYS B 204      39.678  13.023   2.837  1.00 10.00      B   
ATOM   3896  SG  CYS B 204      41.073  14.163   2.998  1.00 10.00      B   
ATOM   3897  HG  CYS B 204      40.882  15.165   2.150  1.00 10.00      B   
ATOM   3898  C   CYS B 204      41.026  11.251   1.668  1.00 10.00      B   
ATOM   3899  O   CYS B 204      41.095  10.223   2.346  1.00 10.00      B   
ATOM   3900  N   GLU B 205      42.017  11.679   0.906  1.00 10.00      B   
ATOM   3901  HN  GLU B 205      41.876  12.475   0.336  1.00 10.00      B   
ATOM   3902  CA  GLU B 205      43.291  10.992   0.844  1.00 10.00      B   
ATOM   3903  CB  GLU B 205      44.016  11.348  -0.458  1.00 10.00      B   
ATOM   3904  CG  GLU B 205      43.198  11.086  -1.718  1.00 10.00      B   
ATOM   3905  CD  GLU B 205      42.388  12.291  -2.173  1.00 10.00      B   
ATOM   3906  OE1 GLU B 205      42.257  12.489  -3.400  1.00 10.00      B   
ATOM   3907  OE2 GLU B 205      41.881  13.040  -1.310  1.00 10.00      B   
ATOM   3908  C   GLU B 205      44.154  11.343   2.052  1.00 10.00      B   
ATOM   3909  O   GLU B 205      44.752  10.463   2.676  1.00 10.00      B   
ATOM   3910  N   THR B 206      44.185  12.626   2.390  1.00 10.00      B   
ATOM   3911  HN  THR B 206      43.664  13.269   1.865  1.00 10.00      B   
ATOM   3912  CA  THR B 206      44.971  13.118   3.514  1.00 10.00      B   
ATOM   3913  CB  THR B 206      44.867  14.650   3.606  1.00 10.00      B   
ATOM   3914  OG1 THR B 206      44.485  15.169   2.322  1.00 10.00      B   
ATOM   3915  HG1 THR B 206      44.657  16.126   2.295  1.00 10.00      B   
ATOM   3916  CG2 THR B 206      46.202  15.254   4.016  1.00 10.00      B   
ATOM   3917  C   THR B 206      44.508  12.502   4.833  1.00 10.00      B   
ATOM   3918  O   THR B 206      45.321  12.045   5.636  1.00 10.00      B   
ATOM   3919  N   CYS B 207      43.200  12.479   5.043  1.00 10.00      B   
ATOM   3920  HN  CYS B 207      42.598  12.841   4.358  1.00 10.00      B   
ATOM   3921  CA  CYS B 207      42.632  11.918   6.261  1.00 10.00      B   
ATOM   3922  CB  CYS B 207      42.076  13.036   7.146  1.00 10.00      B   
ATOM   3923  SG  CYS B 207      43.245  14.377   7.474  1.00 10.00      B   
ATOM   3924  HG  CYS B 207      42.800  15.466   6.859  1.00 10.00      B   
ATOM   3925  C   CYS B 207      41.533  10.920   5.912  1.00 10.00      B   
ATOM   3926  O   CYS B 207      40.862  11.073   4.896  1.00 10.00      B   
ATOM   3927  N   GLY B 208      41.346   9.908   6.753  1.00 10.00      B   
ATOM   3928  HN  GLY B 208      41.895   9.852   7.566  1.00 10.00      B   
ATOM   3929  CA  GLY B 208      40.332   8.894   6.497  1.00 10.00      B   
ATOM   3930  C   GLY B 208      38.915   9.388   6.730  1.00 10.00      B   
ATOM   3931  O   GLY B 208      38.234   8.938   7.649  1.00 10.00      B   
ATOM   3932  N   ILE B 209      38.470  10.309   5.889  1.00 10.00      B   
ATOM   3933  HN  ILE B 209      39.064  10.623   5.170  1.00 10.00      B   
ATOM   3934  CA  ILE B 209      37.131  10.871   5.997  1.00 10.00      B   
ATOM   3935  CB  ILE B 209      37.184  12.410   6.098  1.00 10.00      B   
ATOM   3936  CG1 ILE B 209      38.183  12.838   7.174  1.00 10.00      B   
ATOM   3937  CG2 ILE B 209      35.804  12.980   6.397  1.00 10.00      B   
ATOM   3938  CD1 ILE B 209      38.671  14.260   7.019  1.00 10.00      B   
ATOM   3939  C   ILE B 209      36.304  10.483   4.779  1.00 10.00      B   
ATOM   3940  O   ILE B 209      36.779  10.575   3.647  1.00 10.00      B   
ATOM   3941  N   ARG B 210      35.074  10.046   5.015  1.00 10.00      B   
ATOM   3942  HN  ARG B 210      34.752  10.006   5.939  1.00 10.00      B   
ATOM   3943  CA  ARG B 210      34.180   9.644   3.936  1.00 10.00      B   
ATOM   3944  CB  ARG B 210      33.659   8.223   4.168  1.00 10.00      B   
ATOM   3945  CG  ARG B 210      34.453   7.133   3.467  1.00 10.00      B   
ATOM   3946  CD  ARG B 210      35.749   6.822   4.197  1.00 10.00      B   
ATOM   3947  NE  ARG B 210      36.269   5.509   3.824  1.00 10.00      B   
ATOM   3948  HE  ARG B 210      36.400   5.331   2.854  1.00 10.00      B   
ATOM   3949  CZ  ARG B 210      36.539   4.537   4.691  1.00 10.00      B   
ATOM   3950  NH1 ARG B 210      36.448   4.755   5.998  1.00 10.00      B   
ATOM   3951 HH11 ARG B 210      36.174   5.691   6.356  1.00 10.00      B   
ATOM   3952 HH12 ARG B 210      36.650   3.980   6.673  1.00 10.00      B   
ATOM   3953  NH2 ARG B 210      36.915   3.348   4.247  1.00 10.00      B   
ATOM   3954 HH21 ARG B 210      36.984   3.168   3.211  1.00 10.00      B   
ATOM   3955 HH22 ARG B 210      37.145   2.583   4.919  1.00 10.00      B   
ATOM   3956  C   ARG B 210      33.005  10.609   3.819  1.00 10.00      B   
ATOM   3957  O   ARG B 210      32.427  11.020   4.828  1.00 10.00      B   
ATOM   3958  N   MET B 211      32.662  10.979   2.591  1.00 10.00      B   
ATOM   3959  HN  MET B 211      33.172  10.630   1.820  1.00 10.00      B   
ATOM   3960  CA  MET B 211      31.553  11.893   2.347  1.00 10.00      B   
ATOM   3961  CB  MET B 211      32.063  13.320   2.130  1.00 10.00      B   
ATOM   3962  CG  MET B 211      32.705  13.954   3.354  1.00 10.00      B   
ATOM   3963  SD  MET B 211      33.297  15.628   3.044  1.00 10.00      B   
ATOM   3964  CE  MET B 211      34.189  15.957   4.560  1.00 10.00      B   
ATOM   3965  C   MET B 211      30.733  11.439   1.142  1.00 10.00      B   
ATOM   3966  O   MET B 211      31.284  10.955   0.151  1.00 10.00      B   
ATOM   3967  N   HIS B 212      29.418  11.582   1.241  1.00 10.00      B   
ATOM   3968  HN  HIS B 212      29.039  11.952   2.067  1.00 10.00      B   
ATOM   3969  CA  HIS B 212      28.517  11.191   0.162  1.00 10.00      B   
ATOM   3970  CB  HIS B 212      27.079  11.077   0.675  1.00 10.00      B   
ATOM   3971  CG  HIS B 212      26.757   9.749   1.277  1.00 10.00      B   
ATOM   3972  ND1 HIS B 212      27.102   8.591   0.639  1.00 10.00      B   
ATOM   3973  CD2 HIS B 212      26.133   9.451   2.446  1.00 10.00      B   
ATOM   3974  CE1 HIS B 212      26.691   7.613   1.421  1.00 10.00      B   
ATOM   3975  NE2 HIS B 212      26.100   8.082   2.524  1.00 10.00      B   
ATOM   3976  HE2 HIS B 212      25.584   7.550   3.172  1.00 10.00      B   
ATOM   3977  C   HIS B 212      28.571  12.185  -0.991  1.00 10.00      B   
ATOM   3978  O   HIS B 212      28.883  13.362  -0.792  1.00 10.00      B   
ATOM   3979  N   LEU B 213      28.252  11.709  -2.190  1.00 10.00      B   
ATOM   3980  HN  LEU B 213      28.005  10.761  -2.276  1.00 10.00      B   
ATOM   3981  CA  LEU B 213      28.256  12.552  -3.384  1.00 10.00      B   
ATOM   3982  CB  LEU B 213      27.954  11.739  -4.649  1.00 10.00      B   
ATOM   3983  CG  LEU B 213      29.017  10.718  -5.063  1.00 10.00      B   
ATOM   3984  CD1 LEU B 213      28.498   9.820  -6.176  1.00 10.00      B   
ATOM   3985  CD2 LEU B 213      30.293  11.423  -5.496  1.00 10.00      B   
ATOM   3986  C   LEU B 213      27.315  13.758  -3.251  1.00 10.00      B   
ATOM   3987  O   LEU B 213      27.750  14.898  -3.421  1.00 10.00      B   
ATOM   3988  N   PRO B 214      26.018  13.546  -2.937  1.00 10.00      B   
ATOM   3989  CA  PRO B 214      25.067  14.654  -2.779  1.00 10.00      B   
ATOM   3990  CB  PRO B 214      23.724  13.956  -2.517  1.00 10.00      B   
ATOM   3991  CG  PRO B 214      23.919  12.557  -2.989  1.00 10.00      B   
ATOM   3992  CD  PRO B 214      25.363  12.240  -2.742  1.00 10.00      B   
ATOM   3993  C   PRO B 214      25.438  15.541  -1.591  1.00 10.00      B   
ATOM   3994  O   PRO B 214      25.083  16.717  -1.544  1.00 10.00      B   
ATOM   3995  N   CYS B 215      26.167  14.970  -0.638  1.00 10.00      B   
ATOM   3996  HN  CYS B 215      26.433  14.032  -0.740  1.00 10.00      B   
ATOM   3997  CA  CYS B 215      26.585  15.706   0.544  1.00 10.00      B   
ATOM   3998  CB  CYS B 215      26.994  14.755   1.668  1.00 10.00      B   
ATOM   3999  SG  CYS B 215      25.651  13.685   2.233  1.00 10.00      B   
ATOM   4000  HG  CYS B 215      24.503  14.283   1.939  1.00 10.00      B   
ATOM   4001  C   CYS B 215      27.693  16.706   0.224  1.00 10.00      B   
ATOM   4002  O   CYS B 215      27.604  17.873   0.608  1.00 10.00      B   
ATOM   4003  N   VAL B 216      28.728  16.264  -0.490  1.00 10.00      B   
ATOM   4004  HN  VAL B 216      28.759  15.321  -0.770  1.00 10.00      B   
ATOM   4005  CA  VAL B 216      29.822  17.163  -0.855  1.00 10.00      B   
ATOM   4006  CB  VAL B 216      31.047  16.436  -1.459  1.00 10.00      B   
ATOM   4007  CG1 VAL B 216      31.765  15.619  -0.401  1.00 10.00      B   
ATOM   4008  CG2 VAL B 216      30.656  15.565  -2.642  1.00 10.00      B   
ATOM   4009  C   VAL B 216      29.326  18.238  -1.812  1.00 10.00      B   
ATOM   4010  O   VAL B 216      29.802  19.373  -1.792  1.00 10.00      B   
ATOM   4011  N   ALA B 217      28.345  17.873  -2.631  1.00 10.00      B   
ATOM   4012  HN  ALA B 217      28.016  16.949  -2.594  1.00 10.00      B   
ATOM   4013  CA  ALA B 217      27.756  18.794  -3.591  1.00 10.00      B   
ATOM   4014  CB  ALA B 217      26.776  18.052  -4.484  1.00 10.00      B   
ATOM   4015  C   ALA B 217      27.046  19.937  -2.873  1.00 10.00      B   
ATOM   4016  O   ALA B 217      26.996  21.059  -3.368  1.00 10.00      B   
ATOM   4017  N   LYS B 218      26.500  19.638  -1.702  1.00 10.00      B   
ATOM   4018  HN  LYS B 218      26.572  18.721  -1.362  1.00 10.00      B   
ATOM   4019  CA  LYS B 218      25.793  20.634  -0.910  1.00 10.00      B   
ATOM   4020  CB  LYS B 218      24.703  19.956  -0.074  1.00 10.00      B   
ATOM   4021  CG  LYS B 218      23.597  20.887   0.399  1.00 10.00      B   
ATOM   4022  CD  LYS B 218      22.497  20.114   1.111  1.00 10.00      B   
ATOM   4023  CE  LYS B 218      21.315  21.010   1.445  1.00 10.00      B   
ATOM   4024  NZ  LYS B 218      20.213  20.257   2.102  1.00 10.00      B   
ATOM   4025  HZ1 LYS B 218      20.537  19.866   3.010  1.00 10.00      B   
ATOM   4026  HZ2 LYS B 218      19.900  19.474   1.495  1.00 10.00      B   
ATOM   4027  HZ3 LYS B 218      19.403  20.886   2.277  1.00 10.00      B   
ATOM   4028  C   LYS B 218      26.760  21.389  -0.002  1.00 10.00      B   
ATOM   4029  O   LYS B 218      26.626  22.597   0.202  1.00 10.00      B   
ATOM   4030  N   TYR B 219      27.745  20.673   0.529  1.00 10.00      B   
ATOM   4031  HN  TYR B 219      27.809  19.716   0.314  1.00 10.00      B   
ATOM   4032  CA  TYR B 219      28.729  21.266   1.426  1.00 10.00      B   
ATOM   4033  CB  TYR B 219      29.569  20.182   2.108  1.00 10.00      B   
ATOM   4034  CG  TYR B 219      30.105  20.594   3.462  1.00 10.00      B   
ATOM   4035  CD1 TYR B 219      29.335  20.438   4.607  1.00 10.00      B   
ATOM   4036  CD2 TYR B 219      31.374  21.143   3.595  1.00 10.00      B   
ATOM   4037  CE1 TYR B 219      29.813  20.817   5.845  1.00 10.00      B   
ATOM   4038  CE2 TYR B 219      31.861  21.524   4.832  1.00 10.00      B   
ATOM   4039  CZ  TYR B 219      31.075  21.360   5.954  1.00 10.00      B   
ATOM   4040  OH  TYR B 219      31.552  21.743   7.189  1.00 10.00      B   
ATOM   4041  HH  TYR B 219      31.980  22.607   7.111  1.00 10.00      B   
ATOM   4042  C   TYR B 219      29.630  22.257   0.696  1.00 10.00      B   
ATOM   4043  O   TYR B 219      29.937  23.329   1.215  1.00 10.00      B   
ATOM   4044  N   PHE B 220      30.048  21.900  -0.511  1.00 10.00      B   
ATOM   4045  HN  PHE B 220      29.769  21.032  -0.883  1.00 10.00      B   
ATOM   4046  CA  PHE B 220      30.915  22.766  -1.298  1.00 10.00      B   
ATOM   4047  CB  PHE B 220      32.023  21.952  -1.974  1.00 10.00      B   
ATOM   4048  CG  PHE B 220      32.857  21.144  -1.020  1.00 10.00      B   
ATOM   4049  CD1 PHE B 220      33.547  21.759   0.012  1.00 10.00      B   
ATOM   4050  CD2 PHE B 220      32.953  19.769  -1.156  1.00 10.00      B   
ATOM   4051  CE1 PHE B 220      34.313  21.019   0.890  1.00 10.00      B   
ATOM   4052  CE2 PHE B 220      33.719  19.022  -0.281  1.00 10.00      B   
ATOM   4053  CZ  PHE B 220      34.400  19.649   0.744  1.00 10.00      B   
ATOM   4054  C   PHE B 220      30.116  23.543  -2.339  1.00 10.00      B   
ATOM   4055  O   PHE B 220      30.677  24.084  -3.292  1.00 10.00      B   
ATOM   4056  N   GLN B 221      28.804  23.602  -2.144  1.00 10.00      B   
ATOM   4057  HN  GLN B 221      28.417  23.159  -1.362  1.00 10.00      B   
ATOM   4058  CA  GLN B 221      27.925  24.312  -3.064  1.00 10.00      B   
ATOM   4059  CB  GLN B 221      26.456  24.091  -2.695  1.00 10.00      B   
ATOM   4060  CG  GLN B 221      25.477  24.779  -3.631  1.00 10.00      B   
ATOM   4061  CD  GLN B 221      24.031  24.482  -3.301  1.00 10.00      B   
ATOM   4062  OE1 GLN B 221      23.682  24.208  -2.153  1.00 10.00      B   
ATOM   4063  NE2 GLN B 221      23.174  24.546  -4.304  1.00 10.00      B   
ATOM   4064 HE21 GLN B 221      23.519  24.776  -5.194  1.00 10.00      B   
ATOM   4065 HE22 GLN B 221      22.230  24.363  -4.119  1.00 10.00      B   
ATOM   4066  C   GLN B 221      28.242  25.803  -3.082  1.00 10.00      B   
ATOM   4067  O   GLN B 221      28.393  26.428  -2.028  1.00 10.00      B   
ATOM   4068  N   SER B 222      28.350  26.355  -4.289  1.00 10.00      B   
ATOM   4069  HN  SER B 222      28.224  25.788  -5.079  1.00 10.00      B   
ATOM   4070  CA  SER B 222      28.649  27.770  -4.486  1.00 10.00      B   
ATOM   4071  CB  SER B 222      27.530  28.643  -3.914  1.00 10.00      B   
ATOM   4072  OG  SER B 222      26.261  28.222  -4.388  1.00 10.00      B   
ATOM   4073  HG  SER B 222      26.381  27.543  -5.066  1.00 10.00      B   
ATOM   4074  C   SER B 222      29.996  28.152  -3.873  1.00 10.00      B   
ATOM   4075  O   SER B 222      30.204  29.296  -3.463  1.00 10.00      B   
ATOM   4076  N   ASN B 223      30.910  27.196  -3.817  1.00 10.00      B   
ATOM   4077  HN  ASN B 223      30.697  26.302  -4.165  1.00 10.00      B   
ATOM   4078  CA  ASN B 223      32.226  27.445  -3.250  1.00 10.00      B   
ATOM   4079  CB  ASN B 223      32.391  26.701  -1.922  1.00 10.00      B   
ATOM   4080  CG  ASN B 223      33.517  27.261  -1.074  1.00 10.00      B   
ATOM   4081  OD1 ASN B 223      34.364  28.009  -1.560  1.00 10.00      B   
ATOM   4082  ND2 ASN B 223      33.537  26.898   0.199  1.00 10.00      B   
ATOM   4083 HD21 ASN B 223      32.834  26.298   0.522  1.00 10.00      B   
ATOM   4084 HD22 ASN B 223      34.265  27.237   0.765  1.00 10.00      B   
ATOM   4085  C   ASN B 223      33.329  27.043  -4.222  1.00 10.00      B   
ATOM   4086  O   ASN B 223      33.405  25.892  -4.647  1.00 10.00      B   
ATOM   4087  N   ALA B 224      34.178  28.003  -4.570  1.00 10.00      B   
ATOM   4088  HN  ALA B 224      34.055  28.903  -4.203  1.00 10.00      B   
ATOM   4089  CA  ALA B 224      35.290  27.758  -5.481  1.00 10.00      B   
ATOM   4090  CB  ALA B 224      35.584  29.003  -6.303  1.00 10.00      B   
ATOM   4091  C   ALA B 224      36.526  27.328  -4.697  1.00 10.00      B   
ATOM   4092  O   ALA B 224      37.607  27.135  -5.260  1.00 10.00      B   
ATOM   4093  N   GLU B 225      36.350  27.195  -3.391  1.00 10.00      B   
ATOM   4094  HN  GLU B 225      35.465  27.383  -3.009  1.00 10.00      B   
ATOM   4095  CA  GLU B 225      37.418  26.781  -2.500  1.00 10.00      B   
ATOM   4096  CB  GLU B 225      37.655  27.859  -1.438  1.00 10.00      B   
ATOM   4097  CG  GLU B 225      38.821  27.581  -0.503  1.00 10.00      B   
ATOM   4098  CD  GLU B 225      40.157  27.982  -1.088  1.00 10.00      B   
ATOM   4099  OE1 GLU B 225      41.072  28.312  -0.308  1.00 10.00      B   
ATOM   4100  OE2 GLU B 225      40.307  27.964  -2.326  1.00 10.00      B   
ATOM   4101  C   GLU B 225      37.041  25.460  -1.832  1.00 10.00      B   
ATOM   4102  O   GLU B 225      36.444  25.442  -0.755  1.00 10.00      B   
ATOM   4103  N   PRO B 226      37.358  24.331  -2.479  1.00 10.00      B   
ATOM   4104  CA  PRO B 226      37.048  23.007  -1.948  1.00 10.00      B   
ATOM   4105  CB  PRO B 226      37.280  22.064  -3.142  1.00 10.00      B   
ATOM   4106  CG  PRO B 226      37.532  22.949  -4.321  1.00 10.00      B   
ATOM   4107  CD  PRO B 226      38.043  24.248  -3.772  1.00 10.00      B   
ATOM   4108  C   PRO B 226      37.979  22.637  -0.799  1.00 10.00      B   
ATOM   4109  O   PRO B 226      39.077  22.127  -1.017  1.00 10.00      B   
ATOM   4110  N   ARG B 227      37.548  22.918   0.420  1.00 10.00      B   
ATOM   4111  HN  ARG B 227      36.675  23.351   0.533  1.00 10.00      B   
ATOM   4112  CA  ARG B 227      38.343  22.609   1.597  1.00 10.00      B   
ATOM   4113  CB  ARG B 227      38.755  23.887   2.330  1.00 10.00      B   
ATOM   4114  CG  ARG B 227      39.822  24.698   1.617  1.00 10.00      B   
ATOM   4115  CD  ARG B 227      40.386  25.782   2.519  1.00 10.00      B   
ATOM   4116  NE  ARG B 227      41.302  26.662   1.796  1.00 10.00      B   
ATOM   4117  HE  ARG B 227      40.913  27.234   1.086  1.00 10.00      B   
ATOM   4118  CZ  ARG B 227      42.613  26.731   2.015  1.00 10.00      B   
ATOM   4119  NH1 ARG B 227      43.179  26.024   2.986  1.00 10.00      B   
ATOM   4120 HH11 ARG B 227      42.599  25.410   3.602  1.00 10.00      B   
ATOM   4121 HH12 ARG B 227      44.211  26.086   3.146  1.00 10.00      B   
ATOM   4122  NH2 ARG B 227      43.352  27.534   1.265  1.00 10.00      B   
ATOM   4123 HH21 ARG B 227      44.383  27.599   1.421  1.00 10.00      B   
ATOM   4124 HH22 ARG B 227      42.900  28.107   0.517  1.00 10.00      B   
ATOM   4125  C   ARG B 227      37.587  21.693   2.544  1.00 10.00      B   
ATOM   4126  O   ARG B 227      36.456  21.984   2.931  1.00 10.00      B   
ATOM   4127  N   CYS B 228      38.214  20.583   2.901  1.00 10.00      B   
ATOM   4128  HN  CYS B 228      39.109  20.401   2.534  1.00 10.00      B   
ATOM   4129  CA  CYS B 228      37.615  19.626   3.817  1.00 10.00      B   
ATOM   4130  CB  CYS B 228      38.444  18.337   3.839  1.00 10.00      B   
ATOM   4131  SG  CYS B 228      37.986  17.160   5.133  1.00 10.00      B   
ATOM   4132  HG  CYS B 228      38.941  17.192   6.058  1.00 10.00      B   
ATOM   4133  C   CYS B 228      37.532  20.230   5.218  1.00 10.00      B   
ATOM   4134  O   CYS B 228      38.521  20.768   5.719  1.00 10.00      B   
ATOM   4135  N   PRO B 229      36.350  20.157   5.858  1.00 10.00      B   
ATOM   4136  CA  PRO B 229      36.126  20.701   7.206  1.00 10.00      B   
ATOM   4137  CB  PRO B 229      34.729  20.185   7.586  1.00 10.00      B   
ATOM   4138  CG  PRO B 229      34.386  19.158   6.558  1.00 10.00      B   
ATOM   4139  CD  PRO B 229      35.132  19.544   5.316  1.00 10.00      B   
ATOM   4140  C   PRO B 229      37.167  20.212   8.211  1.00 10.00      B   
ATOM   4141  O   PRO B 229      37.667  20.983   9.029  1.00 10.00      B   
ATOM   4142  N   HIS B 230      37.491  18.931   8.139  1.00 10.00      B   
ATOM   4143  HN  HIS B 230      37.065  18.369   7.459  1.00 10.00      B   
ATOM   4144  CA  HIS B 230      38.479  18.343   9.030  1.00 10.00      B   
ATOM   4145  CB  HIS B 230      38.093  16.898   9.378  1.00 10.00      B   
ATOM   4146  CG  HIS B 230      39.000  16.225  10.368  1.00 10.00      B   
ATOM   4147  ND1 HIS B 230      38.728  16.115  11.715  1.00 10.00      B   
ATOM   4148  HD1 HIS B 230      37.932  16.460  12.176  1.00 10.00      B   
ATOM   4149  CD2 HIS B 230      40.194  15.606  10.180  1.00 10.00      B   
ATOM   4150  CE1 HIS B 230      39.741  15.448  12.286  1.00 10.00      B   
ATOM   4151  NE2 HIS B 230      40.657  15.117  11.396  1.00 10.00      B   
ATOM   4152  C   HIS B 230      39.851  18.393   8.369  1.00 10.00      B   
ATOM   4153  O   HIS B 230      39.992  18.009   7.209  1.00 10.00      B   
ATOM   4154  N   CYS B 231      40.835  18.908   9.106  1.00 10.00      B   
ATOM   4155  HN  CYS B 231      40.619  19.226  10.009  1.00 10.00      B   
ATOM   4156  CA  CYS B 231      42.220  19.039   8.643  1.00 10.00      B   
ATOM   4157  CB  CYS B 231      42.783  17.739   8.048  1.00 10.00      B   
ATOM   4158  SG  CYS B 231      42.804  17.652   6.240  1.00 10.00      B   
ATOM   4159  HG  CYS B 231      43.806  18.410   5.809  1.00 10.00      B   
ATOM   4160  C   CYS B 231      42.422  20.241   7.719  1.00 10.00      B   
ATOM   4161  O   CYS B 231      43.535  20.751   7.591  1.00 10.00      B   
ATOM   4162  N   ASN B 232      41.337  20.693   7.094  1.00 10.00      B   
ATOM   4163  HN  ASN B 232      40.484  20.232   7.240  1.00 10.00      B   
ATOM   4164  CA  ASN B 232      41.370  21.838   6.184  1.00 10.00      B   
ATOM   4165  CB  ASN B 232      41.695  23.148   6.918  1.00 10.00      B   
ATOM   4166  CG  ASN B 232      41.407  24.383   6.077  1.00 10.00      B   
ATOM   4167  OD1 ASN B 232      42.223  24.797   5.253  1.00 10.00      B   
ATOM   4168  ND2 ASN B 232      40.247  24.985   6.284  1.00 10.00      B   
ATOM   4169 HD21 ASN B 232      39.642  24.609   6.958  1.00 10.00      B   
ATOM   4170 HD22 ASN B 232      40.044  25.792   5.761  1.00 10.00      B   
ATOM   4171  C   ASN B 232      42.332  21.609   5.022  1.00 10.00      B   
ATOM   4172  O   ASN B 232      43.399  22.221   4.942  1.00 10.00      B   
ATOM   4173  N   ASP B 233      41.965  20.704   4.132  1.00 10.00      B   
ATOM   4174  HN  ASP B 233      41.119  20.227   4.254  1.00 10.00      B   
ATOM   4175  CA  ASP B 233      42.793  20.409   2.972  1.00 10.00      B   
ATOM   4176  CB  ASP B 233      43.407  19.010   3.059  1.00 10.00      B   
ATOM   4177  CG  ASP B 233      44.621  18.856   2.160  1.00 10.00      B   
ATOM   4178  OD1 ASP B 233      45.260  19.884   1.838  1.00 10.00      B   
ATOM   4179  OD2 ASP B 233      44.949  17.710   1.782  1.00 10.00      B   
ATOM   4180  C   ASP B 233      41.981  20.554   1.699  1.00 10.00      B   
ATOM   4181  O   ASP B 233      40.750  20.501   1.734  1.00 10.00      B   
ATOM   4182  N   TYR B 234      42.667  20.745   0.583  1.00 10.00      B   
ATOM   4183  HN  TYR B 234      43.649  20.768   0.623  1.00 10.00      B   
ATOM   4184  CA  TYR B 234      42.003  20.904  -0.700  1.00 10.00      B   
ATOM   4185  CB  TYR B 234      42.980  21.419  -1.756  1.00 10.00      B   
ATOM   4186  CG  TYR B 234      42.934  22.916  -1.951  1.00 10.00      B   
ATOM   4187  CD1 TYR B 234      43.816  23.753  -1.279  1.00 10.00      B   
ATOM   4188  CD2 TYR B 234      42.005  23.492  -2.806  1.00 10.00      B   
ATOM   4189  CE1 TYR B 234      43.776  25.121  -1.460  1.00 10.00      B   
ATOM   4190  CE2 TYR B 234      41.957  24.858  -2.992  1.00 10.00      B   
ATOM   4191  CZ  TYR B 234      42.843  25.668  -2.315  1.00 10.00      B   
ATOM   4192  OH  TYR B 234      42.799  27.030  -2.499  1.00 10.00      B   
ATOM   4193  HH  TYR B 234      41.873  27.335  -2.429  1.00 10.00      B   
ATOM   4194  C   TYR B 234      41.373  19.597  -1.160  1.00 10.00      B   
ATOM   4195  O   TYR B 234      42.035  18.564  -1.213  1.00 10.00      B   
ATOM   4196  N   TRP B 235      40.088  19.657  -1.476  1.00 10.00      B   
ATOM   4197  HN  TRP B 235      39.621  20.518  -1.391  1.00 10.00      B   
ATOM   4198  CA  TRP B 235      39.344  18.496  -1.944  1.00 10.00      B   
ATOM   4199  CB  TRP B 235      37.843  18.758  -1.760  1.00 10.00      B   
ATOM   4200  CG  TRP B 235      36.988  17.528  -1.721  1.00 10.00      B   
ATOM   4201  CD1 TRP B 235      36.089  17.126  -2.665  1.00 10.00      B   
ATOM   4202  CD2 TRP B 235      36.936  16.550  -0.675  1.00 10.00      B   
ATOM   4203  NE1 TRP B 235      35.484  15.957  -2.273  1.00 10.00      B   
ATOM   4204  HE1 TRP B 235      34.797  15.464  -2.784  1.00 10.00      B   
ATOM   4205  CE2 TRP B 235      35.988  15.581  -1.057  1.00 10.00      B   
ATOM   4206  CE3 TRP B 235      37.603  16.394   0.545  1.00 10.00      B   
ATOM   4207  CZ2 TRP B 235      35.686  14.477  -0.263  1.00 10.00      B   
ATOM   4208  CZ3 TRP B 235      37.302  15.298   1.331  1.00 10.00      B   
ATOM   4209  CH2 TRP B 235      36.354  14.353   0.923  1.00 10.00      B   
ATOM   4210  C   TRP B 235      39.658  18.253  -3.419  1.00 10.00      B   
ATOM   4211  O   TRP B 235      39.243  19.031  -4.280  1.00 10.00      B   
ATOM   4212  N   PRO B 236      40.408  17.182  -3.729  1.00 10.00      B   
ATOM   4213  CA  PRO B 236      40.796  16.849  -5.102  1.00 10.00      B   
ATOM   4214  CB  PRO B 236      41.993  15.898  -4.920  1.00 10.00      B   
ATOM   4215  CG  PRO B 236      42.237  15.815  -3.445  1.00 10.00      B   
ATOM   4216  CD  PRO B 236      40.952  16.208  -2.778  1.00 10.00      B   
ATOM   4217  C   PRO B 236      39.682  16.140  -5.862  1.00 10.00      B   
ATOM   4218  O   PRO B 236      39.742  15.992  -7.083  1.00 10.00      B   
ATOM   4219  N   HIS B 237      38.666  15.706  -5.134  1.00 10.00      B   
ATOM   4220  HN  HIS B 237      38.667  15.870  -4.170  1.00 10.00      B   
ATOM   4221  CA  HIS B 237      37.540  15.008  -5.736  1.00 10.00      B   
ATOM   4222  CB  HIS B 237      36.754  14.228  -4.683  1.00 10.00      B   
ATOM   4223  CG  HIS B 237      37.526  13.126  -4.027  1.00 10.00      B   
ATOM   4224  ND1 HIS B 237      37.319  11.810  -4.358  1.00 10.00      B   
ATOM   4225  CD2 HIS B 237      38.485  13.199  -3.071  1.00 10.00      B   
ATOM   4226  CE1 HIS B 237      38.149  11.112  -3.605  1.00 10.00      B   
ATOM   4227  NE2 HIS B 237      38.874  11.910  -2.811  1.00 10.00      B   
ATOM   4228  HE2 HIS B 237      39.419  11.617  -2.043  1.00 10.00      B   
ATOM   4229  C   HIS B 237      36.626  15.993  -6.448  1.00 10.00      B   
ATOM   4230  O   HIS B 237      36.599  17.181  -6.117  1.00 10.00      B   
ATOM   4231  N   GLU B 238      35.884  15.499  -7.423  1.00 10.00      B   
ATOM   4232  HN  GLU B 238      35.942  14.544  -7.633  1.00 10.00      B   
ATOM   4233  CA  GLU B 238      34.978  16.340  -8.185  1.00 10.00      B   
ATOM   4234  CB  GLU B 238      34.629  15.686  -9.520  1.00 10.00      B   
ATOM   4235  CG  GLU B 238      35.264  16.367 -10.718  1.00 10.00      B   
ATOM   4236  CD  GLU B 238      34.580  17.670 -11.079  1.00 10.00      B   
ATOM   4237  OE1 GLU B 238      34.624  18.623 -10.272  1.00 10.00      B   
ATOM   4238  OE2 GLU B 238      33.998  17.748 -12.180  1.00 10.00      B   
ATOM   4239  C   GLU B 238      33.714  16.655  -7.400  1.00 10.00      B   
ATOM   4240  O   GLU B 238      33.117  15.774  -6.779  1.00 10.00      B   
ATOM   4241  N   ILE B 239      33.321  17.918  -7.430  1.00 10.00      B   
ATOM   4242  HN  ILE B 239      33.849  18.567  -7.944  1.00 10.00      B   
ATOM   4243  CA  ILE B 239      32.128  18.371  -6.734  1.00 10.00      B   
ATOM   4244  CB  ILE B 239      32.305  19.804  -6.186  1.00 10.00      B   
ATOM   4245  CG1 ILE B 239      33.614  19.924  -5.399  1.00 10.00      B   
ATOM   4246  CG2 ILE B 239      31.119  20.195  -5.313  1.00 10.00      B   
ATOM   4247  CD1 ILE B 239      34.037  21.353  -5.131  1.00 10.00      B   
ATOM   4248  C   ILE B 239      30.942  18.353  -7.693  1.00 10.00      B   
ATOM   4249  O   ILE B 239      30.918  19.104  -8.670  1.00 10.00      B   
ATOM   4250  N   PRO B 240      29.964  17.470  -7.450  1.00 10.00      B   
ATOM   4251  CA  PRO B 240      28.770  17.353  -8.286  1.00 10.00      B   
ATOM   4252  CB  PRO B 240      28.206  15.967  -7.923  1.00 10.00      B   
ATOM   4253  CG  PRO B 240      29.179  15.362  -6.959  1.00 10.00      B   
ATOM   4254  CD  PRO B 240      29.939  16.502  -6.352  1.00 10.00      B   
ATOM   4255  C   PRO B 240      27.746  18.436  -7.953  1.00 10.00      B   
ATOM   4256  O   PRO B 240      28.012  19.335  -7.154  1.00 10.00      B   
ATOM   4257  N   LYS B 241      26.581  18.354  -8.577  1.00 10.00      B   
ATOM   4258  HN  LYS B 241      26.428  17.624  -9.216  1.00 10.00      B   
ATOM   4259  CA  LYS B 241      25.518  19.315  -8.332  1.00 10.00      B   
ATOM   4260  CB  LYS B 241      24.846  19.733  -9.641  1.00 10.00      B   
ATOM   4261  CG  LYS B 241      25.449  20.976 -10.282  1.00 10.00      B   
ATOM   4262  CD  LYS B 241      26.115  20.660 -11.614  1.00 10.00      B   
ATOM   4263  CE  LYS B 241      27.466  19.986 -11.421  1.00 10.00      B   
ATOM   4264  NZ  LYS B 241      28.158  19.739 -12.715  1.00 10.00      B   
ATOM   4265  HZ1 LYS B 241      29.035  19.200 -12.556  1.00 10.00      B   
ATOM   4266  HZ2 LYS B 241      28.401  20.641 -13.169  1.00 10.00      B   
ATOM   4267  HZ3 LYS B 241      27.542  19.196 -13.354  1.00 10.00      B   
ATOM   4268  C   LYS B 241      24.491  18.732  -7.369  1.00 10.00      B   
ATOM   4269  O   LYS B 241      24.405  17.514  -7.204  1.00 10.00      B   
ATOM   4270  N   VAL B 242      23.724  19.604  -6.730  1.00 10.00      B   
ATOM   4271  HN  VAL B 242      23.841  20.559  -6.905  1.00 10.00      B   
ATOM   4272  CA  VAL B 242      22.704  19.175  -5.782  1.00 10.00      B   
ATOM   4273  CB  VAL B 242      22.286  20.317  -4.831  1.00 10.00      B   
ATOM   4274  CG1 VAL B 242      23.437  20.695  -3.914  1.00 10.00      B   
ATOM   4275  CG2 VAL B 242      21.805  21.531  -5.615  1.00 10.00      B   
ATOM   4276  C   VAL B 242      21.474  18.651  -6.514  1.00 10.00      B   
ATOM   4277  O   VAL B 242      21.381  18.750  -7.738  1.00 10.00      B   
ATOM   4278  N   PHE B 243      20.534  18.095  -5.764  1.00 10.00      B   
ATOM   4279  HN  PHE B 243      20.659  18.047  -4.795  1.00 10.00      B   
ATOM   4280  CA  PHE B 243      19.320  17.563  -6.356  1.00 10.00      B   
ATOM   4281  CB  PHE B 243      18.570  16.654  -5.380  1.00 10.00      B   
ATOM   4282  CG  PHE B 243      17.193  16.270  -5.855  1.00 10.00      B   
ATOM   4283  CD1 PHE B 243      16.064  16.746  -5.207  1.00 10.00      B   
ATOM   4284  CD2 PHE B 243      17.028  15.445  -6.957  1.00 10.00      B   
ATOM   4285  CE1 PHE B 243      14.799  16.408  -5.647  1.00 10.00      B   
ATOM   4286  CE2 PHE B 243      15.765  15.101  -7.401  1.00 10.00      B   
ATOM   4287  CZ  PHE B 243      14.649  15.584  -6.746  1.00 10.00      B   
ATOM   4288  C   PHE B 243      18.406  18.680  -6.836  1.00 10.00      B   
ATOM   4289  O   PHE B 243      17.980  19.535  -6.057  1.00 10.00      B   
ATOM   4290  N   ASP B 244      18.119  18.665  -8.121  1.00 10.00      B   
ATOM   4291  HN  ASP B 244      18.507  17.967  -8.687  1.00 10.00      B   
ATOM   4292  CA  ASP B 244      17.244  19.652  -8.727  1.00 10.00      B   
ATOM   4293  CB  ASP B 244      18.040  20.585  -9.644  1.00 10.00      B   
ATOM   4294  CG  ASP B 244      17.671  22.043  -9.454  1.00 10.00      B   
ATOM   4295  OD1 ASP B 244      16.641  22.477 -10.009  1.00 10.00      B   
ATOM   4296  OD2 ASP B 244      18.405  22.760  -8.738  1.00 10.00      B   
ATOM   4297  C   ASP B 244      16.165  18.928  -9.519  1.00 10.00      B   
ATOM   4298  O   ASP B 244      16.461  17.964 -10.227  1.00 10.00      B   
ATOM   4299  N   PRO B 245      14.898  19.346  -9.375  1.00 10.00      B   
ATOM   4300  CA  PRO B 245      13.761  18.732 -10.078  1.00 10.00      B   
ATOM   4301  CB  PRO B 245      12.530  19.356  -9.397  1.00 10.00      B   
ATOM   4302  CG  PRO B 245      13.053  20.039  -8.176  1.00 10.00      B   
ATOM   4303  CD  PRO B 245      14.461  20.437  -8.498  1.00 10.00      B   
ATOM   4304  C   PRO B 245      13.753  19.037 -11.581  1.00 10.00      B   
ATOM   4305  O   PRO B 245      12.789  19.597 -12.108  1.00 10.00      B   
ATOM   4306  N   GLU B 246      14.824  18.660 -12.261  1.00 10.00      B   
ATOM   4307  HN  GLU B 246      15.560  18.220 -11.781  1.00 10.00      B   
ATOM   4308  CB  GLU B 246      16.356  19.373 -14.034  1.00 10.00      B   
ATOM   4309  CG  GLU B 246      16.755  20.667 -13.341  1.00 10.00      B   
ATOM   4310  CD  GLU B 246      16.128  21.893 -13.977  1.00 10.00      B   
ATOM   4311  OE1 GLU B 246      14.974  22.222 -13.634  1.00 10.00      B   
ATOM   4312  OE2 GLU B 246      16.793  22.534 -14.821  1.00 10.00      B   
ATOM   4313  CA  GLU B 246      14.945  18.880 -13.693  1.00 10.00      B   
ATOM   4314  C   GLU B 246      14.638  17.590 -14.453  1.00 10.00      B   
ATOM   4315  O   GLU B 246      15.572  16.995 -15.030  1.00 10.00      B   
ATOM   4316  OXT GLU B 246      13.464  17.160 -14.447  1.00 10.00      B   
END
