# Supplementary material for: COZOID: contact zone identifier for visual analysis of protein-protein interactions
Source: BMC Bioinformatics. 2018 Apr 6;19:125. doi: 10.1186/s12859-018-2113-6 (PMC5889581; doi:10.1186/s12859-018-2113-6)
Supplement: Supplementary file 3 — Example data. Testing dataset used in the manuscript. (ZIP 2662 kb) [file 12859_2018_2113_MOESM3_ESM.zip › Test_data_COZOID/cluster10_4.pdb]

REMARK FILENAME="/data/home/enm009/home_crm01_866466180/CREAM866466180/DIRAC_"
REMARK ===============================================================
REMARK HADDOCK run for complex
REMARK final NOE weights: unambig 50 amb: 50
REMARK ===============================================================
REMARK            total,bonds,angles,improper,dihe,vdw,elec,air,cdih,coup,sani,vean,dani
REMARK energies: -178.13, 0, 0, 0, 0, -29.4002, -150.578, 1.84783, 0, 0, 0, 0, 0
REMARK ===============================================================
REMARK            bonds,angles,impropers,dihe,air,cdih,coup,sani,vean,dani
REMARK rms-dev.: 0,0,0,0,5.33181E-02,0,0, 0, 0, 0
REMARK ===============================================================
REMARK               air,cdih,coup,sani,vean,dani
REMARK               >0.3,>5,>1,>0,>5,>0.2
REMARK violations.: 0, 0, 0, 0, 0, 0
REMARK ===============================================================
REMARK                        CVpartition#,violations,rms
REMARK AIRs cross-validation: 2, 1, 1.01682
REMARK ===============================================================
REMARK NCS energy: 0
REMARK ===============================================================
REMARK Symmetry energy: 0
REMARK ===============================================================
REMARK Desolvation energy: 21.9827
REMARK Internal energy free molecules: 3265.08
REMARK Internal energy complex: -17199.6
REMARK Binding energy: -20622.7
REMARK ===============================================================
REMARK buried surface area: 1337.67
REMARK ===============================================================
REMARK water - chain1: 0 0 0
REMARK water - chain2: 0 0 0
REMARK water - chain3: 0 0 0
REMARK water - chain4: 0 0 0
REMARK water - chain5: 0 0 0
REMARK water - chain6: 0 0 0
REMARK ===============================================================
REMARK water - water: 0 0 0
REMARK ===============================================================
REMARK DATE:08-Dec-2015  19:53:32       created by user: enm009
REMARK VERSION:1.2
ATOM      1  C   GLY A  78       2.000 -31.654   0.434  1.00 10.00      A   
ATOM      2  O   GLY A  78       1.320 -31.237   1.371  1.00 10.00      A   
ATOM      3  N   GLY A  78      -0.050 -32.740  -0.452  1.00 10.00      A   
ATOM      4  HT1 GLY A  78      -0.623 -31.946  -0.103  1.00 10.00      A   
ATOM      5  HT2 GLY A  78      -0.023 -33.477   0.279  1.00 10.00      A   
ATOM      6  HT3 GLY A  78      -0.502 -33.132  -1.301  1.00 10.00      A   
ATOM      7  CA  GLY A  78       1.325 -32.282  -0.769  1.00 10.00      A   
ATOM      8  N   PRO A  79       3.342 -31.582   0.441  1.00 10.00      A   
ATOM      9  CA  PRO A  79       4.103 -30.995   1.552  1.00 10.00      A   
ATOM     10  CB  PRO A  79       5.561 -31.301   1.191  1.00 10.00      A   
ATOM     11  CG  PRO A  79       5.560 -31.484  -0.287  1.00 10.00      A   
ATOM     12  CD  PRO A  79       4.223 -32.072  -0.634  1.00 10.00      A   
ATOM     13  C   PRO A  79       3.892 -29.487   1.667  1.00 10.00      A   
ATOM     14  O   PRO A  79       4.432 -28.708   0.882  1.00 10.00      A   
ATOM     15  N   ARG A  80       3.098 -29.082   2.646  1.00 10.00      A   
ATOM     16  HN  ARG A  80       2.695 -29.747   3.240  1.00 10.00      A   
ATOM     17  CA  ARG A  80       2.811 -27.673   2.857  1.00 10.00      A   
ATOM     18  CB  ARG A  80       1.319 -27.456   3.131  1.00 10.00      A   
ATOM     19  CG  ARG A  80       0.389 -28.120   2.125  1.00 10.00      A   
ATOM     20  CD  ARG A  80      -0.990 -27.474   2.132  1.00 10.00      A   
ATOM     21  NE  ARG A  80      -1.922 -28.140   1.219  1.00 10.00      A   
ATOM     22  HE  ARG A  80      -2.679 -28.636   1.629  1.00 10.00      A   
ATOM     23  CZ  ARG A  80      -1.820 -28.121  -0.112  1.00 10.00      A   
ATOM     24  NH1 ARG A  80      -0.848 -27.450  -0.715  1.00 10.00      A   
ATOM     25 HH11 ARG A  80      -0.793 -27.451  -1.766  1.00 10.00      A   
ATOM     26 HH12 ARG A  80      -0.144 -26.926  -0.159  1.00 10.00      A   
ATOM     27  NH2 ARG A  80      -2.699 -28.767  -0.853  1.00 10.00      A   
ATOM     28 HH21 ARG A  80      -2.613 -28.748  -1.898  1.00 10.00      A   
ATOM     29 HH22 ARG A  80      -3.489 -29.295  -0.403  1.00 10.00      A   
ATOM     30  C   ARG A  80       3.642 -27.113   4.007  1.00 10.00      A   
ATOM     31  O   ARG A  80       3.303 -27.299   5.176  1.00 10.00      A   
ATOM     32  N   SER A  81       4.746 -26.460   3.669  1.00 10.00      A   
ATOM     33  HN  SER A  81       4.992 -26.391   2.723  1.00 10.00      A   
ATOM     34  CA  SER A  81       5.617 -25.856   4.667  1.00 10.00      A   
ATOM     35  CB  SER A  81       6.953 -25.488   4.017  1.00 10.00      A   
ATOM     36  OG  SER A  81       7.220 -26.326   2.901  1.00 10.00      A   
ATOM     37  HG  SER A  81       7.633 -27.141   3.205  1.00 10.00      A   
ATOM     38  C   SER A  81       4.955 -24.605   5.243  1.00 10.00      A   
ATOM     39  O   SER A  81       4.045 -24.043   4.627  1.00 10.00      A   
ATOM     40  N   GLN A  82       5.413 -24.173   6.413  1.00 10.00      A   
ATOM     41  HN  GLN A  82       6.144 -24.662   6.849  1.00 10.00      A   
ATOM     42  CA  GLN A  82       4.863 -22.990   7.071  1.00 10.00      A   
ATOM     43  CB  GLN A  82       5.625 -22.692   8.361  1.00 10.00      A   
ATOM     44  CG  GLN A  82       5.212 -21.403   9.052  1.00 10.00      A   
ATOM     45  CD  GLN A  82       6.197 -20.978  10.123  1.00 10.00      A   
ATOM     46  OE1 GLN A  82       6.847 -21.812  10.753  1.00 10.00      A   
ATOM     47  NE2 GLN A  82       6.322 -19.678  10.328  1.00 10.00      A   
ATOM     48 HE21 GLN A  82       5.778 -19.062   9.777  1.00 10.00      A   
ATOM     49 HE22 GLN A  82       6.943 -19.377  11.022  1.00 10.00      A   
ATOM     50  C   GLN A  82       4.910 -21.776   6.151  1.00 10.00      A   
ATOM     51  O   GLN A  82       3.923 -21.054   6.015  1.00 10.00      A   
ATOM     52  N   LYS A  83       6.056 -21.572   5.508  1.00 10.00      A   
ATOM     53  HN  LYS A  83       6.803 -22.194   5.654  1.00 10.00      A   
ATOM     54  CA  LYS A  83       6.236 -20.442   4.602  1.00 10.00      A   
ATOM     55  CB  LYS A  83       7.656 -20.412   4.029  1.00 10.00      A   
ATOM     56  CG  LYS A  83       8.006 -19.119   3.306  1.00 10.00      A   
ATOM     57  CD  LYS A  83       9.446 -19.126   2.824  1.00 10.00      A   
ATOM     58  CE  LYS A  83       9.800 -17.836   2.102  1.00 10.00      A   
ATOM     59  NZ  LYS A  83      11.177 -17.879   1.543  1.00 10.00      A   
ATOM     60  HZ1 LYS A  83      11.874 -17.943   2.313  1.00 10.00      A   
ATOM     61  HZ2 LYS A  83      11.366 -17.016   0.989  1.00 10.00      A   
ATOM     62  HZ3 LYS A  83      11.284 -18.704   0.921  1.00 10.00      A   
ATOM     63  C   LYS A  83       5.198 -20.444   3.482  1.00 10.00      A   
ATOM     64  O   LYS A  83       4.740 -19.389   3.056  1.00 10.00      A   
ATOM     65  N   GLN A  84       4.812 -21.632   3.025  1.00 10.00      A   
ATOM     66  HN  GLN A  84       5.190 -22.444   3.422  1.00 10.00      A   
ATOM     67  CA  GLN A  84       3.820 -21.751   1.961  1.00 10.00      A   
ATOM     68  CB  GLN A  84       3.673 -23.204   1.512  1.00 10.00      A   
ATOM     69  CG  GLN A  84       4.922 -23.839   0.930  1.00 10.00      A   
ATOM     70  CD  GLN A  84       4.633 -25.219   0.372  1.00 10.00      A   
ATOM     71  OE1 GLN A  84       3.545 -25.473  -0.148  1.00 10.00      A   
ATOM     72  NE2 GLN A  84       5.587 -26.126   0.500  1.00 10.00      A   
ATOM     73 HE21 GLN A  84       6.424 -25.864   0.942  1.00 10.00      A   
ATOM     74 HE22 GLN A  84       5.416 -27.030   0.150  1.00 10.00      A   
ATOM     75  C   GLN A  84       2.466 -21.259   2.450  1.00 10.00      A   
ATOM     76  O   GLN A  84       1.753 -20.555   1.740  1.00 10.00      A   
ATOM     77  N   LEU A  85       2.129 -21.631   3.677  1.00 10.00      A   
ATOM     78  HN  LEU A  85       2.760 -22.173   4.200  1.00 10.00      A   
ATOM     79  CA  LEU A  85       0.856 -21.251   4.275  1.00 10.00      A   
ATOM     80  CB  LEU A  85       0.649 -21.990   5.600  1.00 10.00      A   
ATOM     81  CG  LEU A  85       0.954 -23.490   5.590  1.00 10.00      A   
ATOM     82  CD1 LEU A  85       0.740 -24.086   6.973  1.00 10.00      A   
ATOM     83  CD2 LEU A  85       0.098 -24.209   4.558  1.00 10.00      A   
ATOM     84  C   LEU A  85       0.790 -19.748   4.501  1.00 10.00      A   
ATOM     85  O   LEU A  85      -0.195 -19.099   4.146  1.00 10.00      A   
ATOM     86  N   GLU A  86       1.847 -19.203   5.090  1.00 10.00      A   
ATOM     87  HN  GLU A  86       2.599 -19.780   5.351  1.00 10.00      A   
ATOM     88  CA  GLU A  86       1.919 -17.776   5.373  1.00 10.00      A   
ATOM     89  CB  GLU A  86       3.143 -17.456   6.236  1.00 10.00      A   
ATOM     90  CG  GLU A  86       3.308 -18.390   7.425  1.00 10.00      A   
ATOM     91  CD  GLU A  86       3.926 -17.720   8.630  1.00 10.00      A   
ATOM     92  OE1 GLU A  86       5.162 -17.762   8.772  1.00 10.00      A   
ATOM     93  OE2 GLU A  86       3.172 -17.163   9.454  1.00 10.00      A   
ATOM     94  C   GLU A  86       1.927 -16.959   4.084  1.00 10.00      A   
ATOM     95  O   GLU A  86       1.377 -15.859   4.030  1.00 10.00      A   
ATOM     96  N   LEU A  87       2.550 -17.501   3.047  1.00 10.00      A   
ATOM     97  HN  LEU A  87       2.997 -18.370   3.154  1.00 10.00      A   
ATOM     98  CA  LEU A  87       2.605 -16.827   1.759  1.00 10.00      A   
ATOM     99  CB  LEU A  87       3.673 -17.462   0.861  1.00 10.00      A   
ATOM    100  CG  LEU A  87       3.928 -16.776  -0.485  1.00 10.00      A   
ATOM    101  CD1 LEU A  87       4.483 -15.373  -0.279  1.00 10.00      A   
ATOM    102  CD2 LEU A  87       4.875 -17.609  -1.335  1.00 10.00      A   
ATOM    103  C   LEU A  87       1.242 -16.881   1.076  1.00 10.00      A   
ATOM    104  O   LEU A  87       0.783 -15.892   0.504  1.00 10.00      A   
ATOM    105  N   LYS A  88       0.591 -18.038   1.160  1.00 10.00      A   
ATOM    106  HN  LYS A  88       1.008 -18.787   1.639  1.00 10.00      A   
ATOM    107  CA  LYS A  88      -0.717 -18.228   0.548  1.00 10.00      A   
ATOM    108  CB  LYS A  88      -1.176 -19.684   0.649  1.00 10.00      A   
ATOM    109  CG  LYS A  88      -1.866 -20.189  -0.606  1.00 10.00      A   
ATOM    110  CD  LYS A  88      -0.954 -20.060  -1.814  1.00 10.00      A   
ATOM    111  CE  LYS A  88      -1.744 -19.803  -3.085  1.00 10.00      A   
ATOM    112  NZ  LYS A  88      -0.872 -19.295  -4.172  1.00 10.00      A   
ATOM    113  HZ1 LYS A  88      -0.336 -18.461  -3.838  1.00 10.00      A   
ATOM    114  HZ2 LYS A  88      -1.444 -19.014  -4.994  1.00 10.00      A   
ATOM    115  HZ3 LYS A  88      -0.198 -20.028  -4.467  1.00 10.00      A   
ATOM    116  C   LYS A  88      -1.763 -17.288   1.136  1.00 10.00      A   
ATOM    117  O   LYS A  88      -2.533 -16.675   0.399  1.00 10.00      A   
ATOM    118  N   VAL A  89      -1.788 -17.163   2.462  1.00 10.00      A   
ATOM    119  HN  VAL A  89      -1.154 -17.678   3.011  1.00 10.00      A   
ATOM    120  CA  VAL A  89      -2.751 -16.277   3.112  1.00 10.00      A   
ATOM    121  CB  VAL A  89      -2.806 -16.443   4.647  1.00 10.00      A   
ATOM    122  CG1 VAL A  89      -3.215 -17.858   5.021  1.00 10.00      A   
ATOM    123  CG2 VAL A  89      -1.485 -16.070   5.301  1.00 10.00      A   
ATOM    124  C   VAL A  89      -2.489 -14.822   2.737  1.00 10.00      A   
ATOM    125  O   VAL A  89      -3.405 -13.998   2.728  1.00 10.00      A   
ATOM    126  N   SER A  90      -1.237 -14.519   2.409  1.00 10.00      A   
ATOM    127  HN  SER A  90      -0.553 -15.222   2.434  1.00 10.00      A   
ATOM    128  CA  SER A  90      -0.857 -13.174   2.008  1.00 10.00      A   
ATOM    129  CB  SER A  90       0.664 -13.019   2.024  1.00 10.00      A   
ATOM    130  OG  SER A  90       1.180 -13.270   3.323  1.00 10.00      A   
ATOM    131  HG  SER A  90       1.191 -14.223   3.490  1.00 10.00      A   
ATOM    132  C   SER A  90      -1.425 -12.874   0.623  1.00 10.00      A   
ATOM    133  O   SER A  90      -1.823 -11.748   0.329  1.00 10.00      A   
ATOM    134  N   GLU A  91      -1.472 -13.899  -0.221  1.00 10.00      A   
ATOM    135  HN  GLU A  91      -1.119 -14.770   0.062  1.00 10.00      A   
ATOM    136  CA  GLU A  91      -2.023 -13.755  -1.559  1.00 10.00      A   
ATOM    137  CB  GLU A  91      -1.705 -14.987  -2.408  1.00 10.00      A   
ATOM    138  CG  GLU A  91      -0.224 -15.198  -2.682  1.00 10.00      A   
ATOM    139  CD  GLU A  91       0.029 -16.434  -3.517  1.00 10.00      A   
ATOM    140  OE1 GLU A  91      -0.407 -16.470  -4.683  1.00 10.00      A   
ATOM    141  OE2 GLU A  91       0.653 -17.388  -3.010  1.00 10.00      A   
ATOM    142  C   GLU A  91      -3.532 -13.575  -1.466  1.00 10.00      A   
ATOM    143  O   GLU A  91      -4.126 -12.798  -2.213  1.00 10.00      A   
ATOM    144  N   LEU A  92      -4.140 -14.291  -0.522  1.00 10.00      A   
ATOM    145  HN  LEU A  92      -3.600 -14.887   0.040  1.00 10.00      A   
ATOM    146  CA  LEU A  92      -5.581 -14.227  -0.306  1.00 10.00      A   
ATOM    147  CB  LEU A  92      -6.008 -15.202   0.797  1.00 10.00      A   
ATOM    148  CG  LEU A  92      -5.679 -16.680   0.575  1.00 10.00      A   
ATOM    149  CD1 LEU A  92      -6.102 -17.508   1.778  1.00 10.00      A   
ATOM    150  CD2 LEU A  92      -6.345 -17.198  -0.688  1.00 10.00      A   
ATOM    151  C   LEU A  92      -6.025 -12.812   0.055  1.00 10.00      A   
ATOM    152  O   LEU A  92      -6.955 -12.274  -0.547  1.00 10.00      A   
ATOM    153  N   VAL A  93      -5.350 -12.206   1.029  1.00 10.00      A   
ATOM    154  HN  VAL A  93      -4.610 -12.678   1.470  1.00 10.00      A   
ATOM    155  CA  VAL A  93      -5.699 -10.855   1.456  1.00 10.00      A   
ATOM    156  CB  VAL A  93      -4.975 -10.406   2.748  1.00 10.00      A   
ATOM    157  CG1 VAL A  93      -5.420 -11.250   3.932  1.00 10.00      A   
ATOM    158  CG2 VAL A  93      -3.463 -10.458   2.592  1.00 10.00      A   
ATOM    159  C   VAL A  93      -5.501  -9.831   0.338  1.00 10.00      A   
ATOM    160  O   VAL A  93      -6.339  -8.955   0.145  1.00 10.00      A   
ATOM    161  N   GLN A  94      -4.412  -9.963  -0.416  1.00 10.00      A   
ATOM    162  HN  GLN A  94      -3.786 -10.696  -0.233  1.00 10.00      A   
ATOM    163  CA  GLN A  94      -4.129  -9.040  -1.511  1.00 10.00      A   
ATOM    164  CB  GLN A  94      -2.704  -9.227  -2.044  1.00 10.00      A   
ATOM    165  CG  GLN A  94      -1.616  -8.887  -1.033  1.00 10.00      A   
ATOM    166  CD  GLN A  94      -0.236  -8.793  -1.657  1.00 10.00      A   
ATOM    167  OE1 GLN A  94       0.044  -9.423  -2.675  1.00 10.00      A   
ATOM    168  NE2 GLN A  94       0.637  -8.007  -1.044  1.00 10.00      A   
ATOM    169 HE21 GLN A  94       0.349  -7.537  -0.234  1.00 10.00      A   
ATOM    170 HE22 GLN A  94       1.539  -7.926  -1.425  1.00 10.00      A   
ATOM    171  C   GLN A  94      -5.156  -9.193  -2.631  1.00 10.00      A   
ATOM    172  O   GLN A  94      -5.447  -8.243  -3.360  1.00 10.00      A   
ATOM    173  N   PHE A  95      -5.705 -10.394  -2.755  1.00 10.00      A   
ATOM    174  HN  PHE A  95      -5.415 -11.117  -2.156  1.00 10.00      A   
ATOM    175  CA  PHE A  95      -6.716 -10.676  -3.762  1.00 10.00      A   
ATOM    176  CB  PHE A  95      -6.965 -12.188  -3.839  1.00 10.00      A   
ATOM    177  CG  PHE A  95      -7.928 -12.617  -4.911  1.00 10.00      A   
ATOM    178  CD1 PHE A  95      -7.512 -12.742  -6.228  1.00 10.00      A   
ATOM    179  CD2 PHE A  95      -9.248 -12.905  -4.601  1.00 10.00      A   
ATOM    180  CE1 PHE A  95      -8.393 -13.146  -7.213  1.00 10.00      A   
ATOM    181  CE2 PHE A  95     -10.135 -13.307  -5.581  1.00 10.00      A   
ATOM    182  CZ  PHE A  95      -9.708 -13.428  -6.888  1.00 10.00      A   
ATOM    183  C   PHE A  95      -8.006  -9.941  -3.415  1.00 10.00      A   
ATOM    184  O   PHE A  95      -8.548  -9.192  -4.228  1.00 10.00      A   
ATOM    185  N   LEU A  96      -8.467 -10.135  -2.185  1.00 10.00      A   
ATOM    186  HN  LEU A  96      -7.967 -10.724  -1.577  1.00 10.00      A   
ATOM    187  CA  LEU A  96      -9.694  -9.504  -1.708  1.00 10.00      A   
ATOM    188  CB  LEU A  96     -10.042 -10.021  -0.310  1.00 10.00      A   
ATOM    189  CG  LEU A  96     -10.051 -11.540  -0.129  1.00 10.00      A   
ATOM    190  CD1 LEU A  96     -10.165 -11.900   1.343  1.00 10.00      A   
ATOM    191  CD2 LEU A  96     -11.184 -12.168  -0.923  1.00 10.00      A   
ATOM    192  C   LEU A  96      -9.558  -7.985  -1.669  1.00 10.00      A   
ATOM    193  O   LEU A  96     -10.498  -7.260  -2.002  1.00 10.00      A   
ATOM    194  N   LEU A  97      -8.375  -7.520  -1.274  1.00 10.00      A   
ATOM    195  HN  LEU A  97      -7.669  -8.164  -1.039  1.00 10.00      A   
ATOM    196  CA  LEU A  97      -8.084  -6.090  -1.166  1.00 10.00      A   
ATOM    197  CB  LEU A  97      -6.622  -5.868  -0.770  1.00 10.00      A   
ATOM    198  CG  LEU A  97      -6.289  -5.978   0.719  1.00 10.00      A   
ATOM    199  CD1 LEU A  97      -4.789  -5.863   0.939  1.00 10.00      A   
ATOM    200  CD2 LEU A  97      -7.026  -4.912   1.511  1.00 10.00      A   
ATOM    201  C   LEU A  97      -8.375  -5.329  -2.455  1.00 10.00      A   
ATOM    202  O   LEU A  97      -8.841  -4.195  -2.416  1.00 10.00      A   
ATOM    203  N   ILE A  98      -8.093  -5.950  -3.590  1.00 10.00      A   
ATOM    204  HN  ILE A  98      -7.737  -6.863  -3.562  1.00 10.00      A   
ATOM    205  CA  ILE A  98      -8.307  -5.304  -4.880  1.00 10.00      A   
ATOM    206  CB  ILE A  98      -7.330  -5.848  -5.949  1.00 10.00      A   
ATOM    207  CG1 ILE A  98      -5.877  -5.652  -5.500  1.00 10.00      A   
ATOM    208  CG2 ILE A  98      -7.566  -5.187  -7.303  1.00 10.00      A   
ATOM    209  CD1 ILE A  98      -5.494  -4.206  -5.252  1.00 10.00      A   
ATOM    210  C   ILE A  98      -9.748  -5.459  -5.368  1.00 10.00      A   
ATOM    211  O   ILE A  98     -10.302  -4.554  -5.995  1.00 10.00      A   
ATOM    212  N   LYS A  99     -10.363  -6.590  -5.052  1.00 10.00      A   
ATOM    213  HN  LYS A  99      -9.894  -7.252  -4.502  1.00 10.00      A   
ATOM    214  CA  LYS A  99     -11.727  -6.862  -5.496  1.00 10.00      A   
ATOM    215  CB  LYS A  99     -12.094  -8.334  -5.296  1.00 10.00      A   
ATOM    216  CG  LYS A  99     -11.090  -9.316  -5.884  1.00 10.00      A   
ATOM    217  CD  LYS A  99     -10.805  -9.031  -7.351  1.00 10.00      A   
ATOM    218  CE  LYS A  99      -9.557  -9.763  -7.818  1.00 10.00      A   
ATOM    219  NZ  LYS A  99      -9.306  -9.568  -9.269  1.00 10.00      A   
ATOM    220  HZ1 LYS A  99     -10.147  -9.836  -9.817  1.00 10.00      A   
ATOM    221  HZ2 LYS A  99      -8.507 -10.157  -9.577  1.00 10.00      A   
ATOM    222  HZ3 LYS A  99      -9.079  -8.574  -9.464  1.00 10.00      A   
ATOM    223  C   LYS A  99     -12.761  -5.951  -4.839  1.00 10.00      A   
ATOM    224  O   LYS A  99     -13.715  -5.516  -5.491  1.00 10.00      A   
ATOM    225  N   ASP A 100     -12.575  -5.650  -3.558  1.00 10.00      A   
ATOM    226  HN  ASP A 100     -11.796  -6.015  -3.082  1.00 10.00      A   
ATOM    227  CA  ASP A 100     -13.518  -4.787  -2.847  1.00 10.00      A   
ATOM    228  CB  ASP A 100     -13.327  -4.848  -1.328  1.00 10.00      A   
ATOM    229  CG  ASP A 100     -14.468  -4.186  -0.569  1.00 10.00      A   
ATOM    230  OD1 ASP A 100     -15.537  -4.820  -0.416  1.00 10.00      A   
ATOM    231  OD2 ASP A 100     -14.302  -3.030  -0.122  1.00 10.00      A   
ATOM    232  C   ASP A 100     -13.447  -3.347  -3.347  1.00 10.00      A   
ATOM    233  O   ASP A 100     -14.410  -2.593  -3.225  1.00 10.00      A   
ATOM    234  N   GLN A 101     -12.316  -2.977  -3.945  1.00 10.00      A   
ATOM    235  HN  GLN A 101     -11.589  -3.628  -4.037  1.00 10.00      A   
ATOM    236  CA  GLN A 101     -12.133  -1.623  -4.469  1.00 10.00      A   
ATOM    237  CB  GLN A 101     -10.688  -1.393  -4.923  1.00 10.00      A   
ATOM    238  CG  GLN A 101      -9.665  -1.665  -3.833  1.00 10.00      A   
ATOM    239  CD  GLN A 101      -8.273  -1.158  -4.162  1.00 10.00      A   
ATOM    240  OE1 GLN A 101      -7.893  -1.028  -5.328  1.00 10.00      A   
ATOM    241  NE2 GLN A 101      -7.496  -0.876  -3.127  1.00 10.00      A   
ATOM    242 HE21 GLN A 101      -7.861  -1.008  -2.228  1.00 10.00      A   
ATOM    243 HE22 GLN A 101      -6.587  -0.558  -3.298  1.00 10.00      A   
ATOM    244  C   GLN A 101     -13.105  -1.342  -5.611  1.00 10.00      A   
ATOM    245  O   GLN A 101     -13.422  -0.189  -5.905  1.00 10.00      A   
ATOM    246  N   LYS A 102     -13.568  -2.403  -6.254  1.00 10.00      A   
ATOM    247  HN  LYS A 102     -13.259  -3.296  -5.990  1.00 10.00      A   
ATOM    248  CA  LYS A 102     -14.516  -2.273  -7.351  1.00 10.00      A   
ATOM    249  CB  LYS A 102     -14.050  -3.079  -8.566  1.00 10.00      A   
ATOM    250  CG  LYS A 102     -14.746  -2.705  -9.865  1.00 10.00      A   
ATOM    251  CD  LYS A 102     -14.073  -3.354 -11.061  1.00 10.00      A   
ATOM    252  CE  LYS A 102     -14.746  -2.941 -12.359  1.00 10.00      A   
ATOM    253  NZ  LYS A 102     -13.930  -3.296 -13.547  1.00 10.00      A   
ATOM    254  HZ1 LYS A 102     -12.960  -2.940 -13.435  1.00 10.00      A   
ATOM    255  HZ2 LYS A 102     -14.341  -2.873 -14.403  1.00 10.00      A   
ATOM    256  HZ3 LYS A 102     -13.898  -4.328 -13.668  1.00 10.00      A   
ATOM    257  C   LYS A 102     -15.911  -2.714  -6.906  1.00 10.00      A   
ATOM    258  O   LYS A 102     -16.891  -2.551  -7.636  1.00 10.00      A   
ATOM    259  N   LYS A 103     -15.978  -3.263  -5.690  1.00 10.00      A   
ATOM    260  HN  LYS A 103     -15.154  -3.347  -5.170  1.00 10.00      A   
ATOM    261  CA  LYS A 103     -17.232  -3.739  -5.099  1.00 10.00      A   
ATOM    262  CB  LYS A 103     -18.139  -2.563  -4.708  1.00 10.00      A   
ATOM    263  CG  LYS A 103     -17.507  -1.562  -3.746  1.00 10.00      A   
ATOM    264  CD  LYS A 103     -17.506  -2.077  -2.313  1.00 10.00      A   
ATOM    265  CE  LYS A 103     -16.962  -1.033  -1.344  1.00 10.00      A   
ATOM    266  NZ  LYS A 103     -15.475  -1.020  -1.295  1.00 10.00      A   
ATOM    267  HZ1 LYS A 103     -15.136  -0.153  -0.828  1.00 10.00      A   
ATOM    268  HZ2 LYS A 103     -15.079  -1.064  -2.255  1.00 10.00      A   
ATOM    269  HZ3 LYS A 103     -15.125  -1.846  -0.755  1.00 10.00      A   
ATOM    270  C   LYS A 103     -17.962  -4.706  -6.030  1.00 10.00      A   
ATOM    271  O   LYS A 103     -19.039  -4.397  -6.544  1.00 10.00      A   
ATOM    272  N   ILE A 104     -17.367  -5.876  -6.245  1.00 10.00      A   
ATOM    273  HN  ILE A 104     -16.513  -6.065  -5.803  1.00 10.00      A   
ATOM    274  CA  ILE A 104     -17.953  -6.880  -7.128  1.00 10.00      A   
ATOM    275  CB  ILE A 104     -16.937  -7.956  -7.584  1.00 10.00      A   
ATOM    276  CG1 ILE A 104     -15.613  -7.310  -8.008  1.00 10.00      A   
ATOM    277  CG2 ILE A 104     -17.512  -8.798  -8.719  1.00 10.00      A   
ATOM    278  CD1 ILE A 104     -15.723  -6.404  -9.217  1.00 10.00      A   
ATOM    279  C   ILE A 104     -19.217  -7.528  -6.539  1.00 10.00      A   
ATOM    280  O   ILE A 104     -20.302  -7.376  -7.105  1.00 10.00      A   
ATOM    281  N   PRO A 105     -19.125  -8.250  -5.397  1.00 10.00      A   
ATOM    282  CA  PRO A 105     -17.895  -8.492  -4.651  1.00 10.00      A   
ATOM    283  CB  PRO A 105     -18.407  -8.433  -3.213  1.00 10.00      A   
ATOM    284  CG  PRO A 105     -19.801  -8.981  -3.281  1.00 10.00      A   
ATOM    285  CD  PRO A 105     -20.262  -8.882  -4.718  1.00 10.00      A   
ATOM    286  C   PRO A 105     -17.307  -9.879  -4.942  1.00 10.00      A   
ATOM    287  O   PRO A 105     -17.589 -10.481  -5.980  1.00 10.00      A   
ATOM    288  N   ILE A 106     -16.509 -10.391  -4.013  1.00 10.00      A   
ATOM    289  HN  ILE A 106     -16.364  -9.895  -3.181  1.00 10.00      A   
ATOM    290  CA  ILE A 106     -15.866 -11.690  -4.186  1.00 10.00      A   
ATOM    291  CB  ILE A 106     -14.573 -11.845  -3.351  1.00 10.00      A   
ATOM    292  CG1 ILE A 106     -14.616 -11.031  -2.045  1.00 10.00      A   
ATOM    293  CG2 ILE A 106     -13.342 -11.525  -4.185  1.00 10.00      A   
ATOM    294  CD1 ILE A 106     -14.141  -9.595  -2.170  1.00 10.00      A   
ATOM    295  C   ILE A 106     -16.800 -12.855  -3.879  1.00 10.00      A   
ATOM    296  O   ILE A 106     -17.620 -12.789  -2.961  1.00 10.00      A   
ATOM    297  N   LYS A 107     -16.656 -13.921  -4.655  1.00 10.00      A   
ATOM    298  HN  LYS A 107     -15.979 -13.905  -5.364  1.00 10.00      A   
ATOM    299  CA  LYS A 107     -17.461 -15.119  -4.480  1.00 10.00      A   
ATOM    300  CB  LYS A 107     -18.159 -15.496  -5.785  1.00 10.00      A   
ATOM    301  CG  LYS A 107     -19.056 -14.416  -6.360  1.00 10.00      A   
ATOM    302  CD  LYS A 107     -19.681 -14.881  -7.663  1.00 10.00      A   
ATOM    303  CE  LYS A 107     -20.365 -13.742  -8.394  1.00 10.00      A   
ATOM    304  NZ  LYS A 107     -20.760 -14.141  -9.768  1.00 10.00      A   
ATOM    305  HZ1 LYS A 107     -21.441 -14.927  -9.732  1.00 10.00      A   
ATOM    306  HZ2 LYS A 107     -19.925 -14.450 -10.305  1.00 10.00      A   
ATOM    307  HZ3 LYS A 107     -21.199 -13.340 -10.263  1.00 10.00      A   
ATOM    308  C   LYS A 107     -16.578 -16.274  -4.031  1.00 10.00      A   
ATOM    309  O   LYS A 107     -15.405 -16.348  -4.403  1.00 10.00      A   
ATOM    310  N   ARG A 108     -17.149 -17.175  -3.248  1.00 10.00      A   
ATOM    311  HN  ARG A 108     -18.096 -17.058  -3.003  1.00 10.00      A   
ATOM    312  CA  ARG A 108     -16.421 -18.328  -2.730  1.00 10.00      A   
ATOM    313  CB  ARG A 108     -17.329 -19.143  -1.807  1.00 10.00      A   
ATOM    314  CG  ARG A 108     -16.640 -20.280  -1.074  1.00 10.00      A   
ATOM    315  CD  ARG A 108     -17.501 -20.766   0.077  1.00 10.00      A   
ATOM    316  NE  ARG A 108     -17.113 -22.094   0.549  1.00 10.00      A   
ATOM    317  HE  ARG A 108     -16.189 -22.380   0.383  1.00 10.00      A   
ATOM    318  CZ  ARG A 108     -17.938 -22.914   1.199  1.00 10.00      A   
ATOM    319  NH1 ARG A 108     -19.208 -22.574   1.391  1.00 10.00      A   
ATOM    320 HH11 ARG A 108     -19.574 -21.667   1.015  1.00 10.00      A   
ATOM    321 HH12 ARG A 108     -19.847 -23.208   1.920  1.00 10.00      A   
ATOM    322  NH2 ARG A 108     -17.504 -24.089   1.638  1.00 10.00      A   
ATOM    323 HH21 ARG A 108     -16.519 -24.384   1.465  1.00 10.00      A   
ATOM    324 HH22 ARG A 108     -18.150 -24.722   2.159  1.00 10.00      A   
ATOM    325  C   ARG A 108     -15.863 -19.209  -3.850  1.00 10.00      A   
ATOM    326  O   ARG A 108     -14.713 -19.647  -3.787  1.00 10.00      A   
ATOM    327  N   ALA A 109     -16.673 -19.451  -4.877  1.00 10.00      A   
ATOM    328  HN  ALA A 109     -17.571 -19.054  -4.882  1.00 10.00      A   
ATOM    329  CA  ALA A 109     -16.259 -20.285  -6.001  1.00 10.00      A   
ATOM    330  CB  ALA A 109     -17.422 -20.517  -6.956  1.00 10.00      A   
ATOM    331  C   ALA A 109     -15.071 -19.675  -6.738  1.00 10.00      A   
ATOM    332  O   ALA A 109     -14.097 -20.365  -7.044  1.00 10.00      A   
ATOM    333  N   ASP A 110     -15.155 -18.377  -7.004  1.00 10.00      A   
ATOM    334  HN  ASP A 110     -15.954 -17.885  -6.725  1.00 10.00      A   
ATOM    335  CA  ASP A 110     -14.093 -17.664  -7.706  1.00 10.00      A   
ATOM    336  CB  ASP A 110     -14.485 -16.204  -7.955  1.00 10.00      A   
ATOM    337  CG  ASP A 110     -15.548 -16.048  -9.027  1.00 10.00      A   
ATOM    338  OD1 ASP A 110     -16.739 -16.299  -8.732  1.00 10.00      A   
ATOM    339  OD2 ASP A 110     -15.205 -15.668 -10.164  1.00 10.00      A   
ATOM    340  C   ASP A 110     -12.781 -17.733  -6.933  1.00 10.00      A   
ATOM    341  O   ASP A 110     -11.735 -18.045  -7.498  1.00 10.00      A   
ATOM    342  N   ILE A 111     -12.846 -17.460  -5.635  1.00 10.00      A   
ATOM    343  HN  ILE A 111     -13.714 -17.219  -5.241  1.00 10.00      A   
ATOM    344  CA  ILE A 111     -11.662 -17.497  -4.778  1.00 10.00      A   
ATOM    345  CB  ILE A 111     -12.012 -17.114  -3.322  1.00 10.00      A   
ATOM    346  CG1 ILE A 111     -12.550 -15.680  -3.262  1.00 10.00      A   
ATOM    347  CG2 ILE A 111     -10.803 -17.269  -2.409  1.00 10.00      A   
ATOM    348  CD1 ILE A 111     -13.159 -15.312  -1.925  1.00 10.00      A   
ATOM    349  C   ILE A 111     -11.008 -18.882  -4.802  1.00 10.00      A   
ATOM    350  O   ILE A 111      -9.790 -19.005  -4.967  1.00 10.00      A   
ATOM    351  N   LEU A 112     -11.827 -19.917  -4.661  1.00 10.00      A   
ATOM    352  HN  LEU A 112     -12.791 -19.750  -4.556  1.00 10.00      A   
ATOM    353  CA  LEU A 112     -11.347 -21.296  -4.657  1.00 10.00      A   
ATOM    354  CB  LEU A 112     -12.509 -22.256  -4.385  1.00 10.00      A   
ATOM    355  CG  LEU A 112     -12.918 -22.437  -2.922  1.00 10.00      A   
ATOM    356  CD1 LEU A 112     -14.329 -22.995  -2.830  1.00 10.00      A   
ATOM    357  CD2 LEU A 112     -11.940 -23.360  -2.212  1.00 10.00      A   
ATOM    358  C   LEU A 112     -10.673 -21.675  -5.974  1.00 10.00      A   
ATOM    359  O   LEU A 112      -9.694 -22.419  -5.992  1.00 10.00      A   
ATOM    360  N   LYS A 113     -11.191 -21.150  -7.069  1.00 10.00      A   
ATOM    361  HN  LYS A 113     -11.959 -20.541  -6.990  1.00 10.00      A   
ATOM    362  CA  LYS A 113     -10.664 -21.459  -8.390  1.00 10.00      A   
ATOM    363  CB  LYS A 113     -11.794 -21.335  -9.414  1.00 10.00      A   
ATOM    364  CG  LYS A 113     -11.502 -21.946 -10.774  1.00 10.00      A   
ATOM    365  CD  LYS A 113     -12.649 -21.694 -11.738  1.00 10.00      A   
ATOM    366  CE  LYS A 113     -12.691 -20.242 -12.189  1.00 10.00      A   
ATOM    367  NZ  LYS A 113     -11.745 -19.983 -13.304  1.00 10.00      A   
ATOM    368  HZ1 LYS A 113     -12.044 -20.496 -14.157  1.00 10.00      A   
ATOM    369  HZ2 LYS A 113     -10.789 -20.300 -13.045  1.00 10.00      A   
ATOM    370  HZ3 LYS A 113     -11.710 -18.966 -13.518  1.00 10.00      A   
ATOM    371  C   LYS A 113      -9.496 -20.552  -8.792  1.00 10.00      A   
ATOM    372  O   LYS A 113      -8.687 -20.915  -9.647  1.00 10.00      A   
ATOM    373  N   HIS A 114      -9.397 -19.387  -8.175  1.00 10.00      A   
ATOM    374  HN  HIS A 114     -10.051 -19.153  -7.479  1.00 10.00      A   
ATOM    375  CA  HIS A 114      -8.345 -18.436  -8.523  1.00 10.00      A   
ATOM    376  CB  HIS A 114      -8.880 -17.001  -8.539  1.00 10.00      A   
ATOM    377  CG  HIS A 114      -9.548 -16.617  -9.824  1.00 10.00      A   
ATOM    378  ND1 HIS A 114      -9.003 -15.751 -10.746  1.00 10.00      A   
ATOM    379  HD1 HIS A 114      -8.134 -15.298 -10.670  1.00 10.00      A   
ATOM    380  CD2 HIS A 114     -10.745 -17.000 -10.340  1.00 10.00      A   
ATOM    381  CE1 HIS A 114      -9.861 -15.639 -11.766  1.00 10.00      A   
ATOM    382  NE2 HIS A 114     -10.936 -16.378 -11.569  1.00 10.00      A   
ATOM    383  C   HIS A 114      -7.085 -18.529  -7.663  1.00 10.00      A   
ATOM    384  O   HIS A 114      -5.991 -18.735  -8.187  1.00 10.00      A   
ATOM    385  N   VAL A 115      -7.229 -18.380  -6.352  1.00 10.00      A   
ATOM    386  HN  VAL A 115      -8.126 -18.266  -5.973  1.00 10.00      A   
ATOM    387  CA  VAL A 115      -6.066 -18.396  -5.466  1.00 10.00      A   
ATOM    388  CB  VAL A 115      -6.038 -17.185  -4.507  1.00 10.00      A   
ATOM    389  CG1 VAL A 115      -5.360 -15.998  -5.173  1.00 10.00      A   
ATOM    390  CG2 VAL A 115      -7.446 -16.812  -4.064  1.00 10.00      A   
ATOM    391  C   VAL A 115      -5.891 -19.693  -4.682  1.00 10.00      A   
ATOM    392  O   VAL A 115      -4.774 -20.033  -4.289  1.00 10.00      A   
ATOM    393  N   ILE A 116      -6.978 -20.416  -4.451  1.00 10.00      A   
ATOM    394  HN  ILE A 116      -7.843 -20.108  -4.791  1.00 10.00      A   
ATOM    395  CA  ILE A 116      -6.904 -21.666  -3.700  1.00 10.00      A   
ATOM    396  CB  ILE A 116      -8.275 -22.076  -3.123  1.00 10.00      A   
ATOM    397  CG1 ILE A 116      -8.808 -20.984  -2.188  1.00 10.00      A   
ATOM    398  CG2 ILE A 116      -8.181 -23.405  -2.391  1.00 10.00      A   
ATOM    399  CD1 ILE A 116      -7.910 -20.692  -1.004  1.00 10.00      A   
ATOM    400  C   ILE A 116      -6.314 -22.793  -4.552  1.00 10.00      A   
ATOM    401  O   ILE A 116      -5.154 -23.173  -4.372  1.00 10.00      A   
ATOM    402  N   GLY A 117      -7.118 -23.318  -5.474  1.00 10.00      A   
ATOM    403  HN  GLY A 117      -8.037 -22.978  -5.557  1.00 10.00      A   
ATOM    404  CA  GLY A 117      -6.668 -24.380  -6.358  1.00 10.00      A   
ATOM    405  C   GLY A 117      -6.260 -25.657  -5.641  1.00 10.00      A   
ATOM    406  O   GLY A 117      -7.098 -26.511  -5.347  1.00 10.00      A   
ATOM    407  N   ASP A 118      -4.969 -25.775  -5.358  1.00 10.00      A   
ATOM    408  HN  ASP A 118      -4.370 -25.034  -5.585  1.00 10.00      A   
ATOM    409  CA  ASP A 118      -4.415 -26.956  -4.704  1.00 10.00      A   
ATOM    410  CB  ASP A 118      -2.931 -27.101  -5.066  1.00 10.00      A   
ATOM    411  CG  ASP A 118      -2.237 -28.220  -4.311  1.00 10.00      A   
ATOM    412  OD1 ASP A 118      -2.288 -29.378  -4.777  1.00 10.00      A   
ATOM    413  OD2 ASP A 118      -1.635 -27.947  -3.253  1.00 10.00      A   
ATOM    414  C   ASP A 118      -4.579 -26.902  -3.188  1.00 10.00      A   
ATOM    415  O   ASP A 118      -4.835 -27.923  -2.550  1.00 10.00      A   
ATOM    416  N   TYR A 119      -4.468 -25.707  -2.622  1.00 10.00      A   
ATOM    417  HN  TYR A 119      -4.323 -24.922  -3.193  1.00 10.00      A   
ATOM    418  CA  TYR A 119      -4.572 -25.520  -1.172  1.00 10.00      A   
ATOM    419  CB  TYR A 119      -3.925 -24.190  -0.762  1.00 10.00      A   
ATOM    420  CG  TYR A 119      -2.426 -24.108  -0.985  1.00 10.00      A   
ATOM    421  CD1 TYR A 119      -1.541 -24.173   0.086  1.00 10.00      A   
ATOM    422  CD2 TYR A 119      -1.896 -23.946  -2.259  1.00 10.00      A   
ATOM    423  CE1 TYR A 119      -0.173 -24.081  -0.107  1.00 10.00      A   
ATOM    424  CE2 TYR A 119      -0.531 -23.858  -2.463  1.00 10.00      A   
ATOM    425  CZ  TYR A 119       0.327 -23.923  -1.384  1.00 10.00      A   
ATOM    426  OH  TYR A 119       1.689 -23.824  -1.584  1.00 10.00      A   
ATOM    427  HH  TYR A 119       2.145 -24.491  -1.052  1.00 10.00      A   
ATOM    428  C   TYR A 119      -6.027 -25.560  -0.690  1.00 10.00      A   
ATOM    429  O   TYR A 119      -6.439 -24.749   0.139  1.00 10.00      A   
ATOM    430  N   LYS A 120      -6.797 -26.522  -1.187  1.00 10.00      A   
ATOM    431  HN  LYS A 120      -6.407 -27.164  -1.823  1.00 10.00      A   
ATOM    432  CA  LYS A 120      -8.203 -26.646  -0.815  1.00 10.00      A   
ATOM    433  CB  LYS A 120      -9.057 -27.071  -2.011  1.00 10.00      A   
ATOM    434  CG  LYS A 120      -8.523 -28.272  -2.773  1.00 10.00      A   
ATOM    435  CD  LYS A 120      -9.405 -28.591  -3.966  1.00 10.00      A   
ATOM    436  CE  LYS A 120      -8.663 -29.413  -5.006  1.00 10.00      A   
ATOM    437  NZ  LYS A 120      -9.460 -29.566  -6.251  1.00 10.00      A   
ATOM    438  HZ1 LYS A 120      -9.835 -28.644  -6.553  1.00 10.00      A   
ATOM    439  HZ2 LYS A 120     -10.257 -30.209  -6.087  1.00 10.00      A   
ATOM    440  HZ3 LYS A 120      -8.870 -29.953  -7.013  1.00 10.00      A   
ATOM    441  C   LYS A 120      -8.418 -27.589   0.366  1.00 10.00      A   
ATOM    442  O   LYS A 120      -9.502 -27.621   0.953  1.00 10.00      A   
ATOM    443  N   ASP A 121      -7.387 -28.346   0.721  1.00 10.00      A   
ATOM    444  HN  ASP A 121      -6.545 -28.275   0.223  1.00 10.00      A   
ATOM    445  CA  ASP A 121      -7.485 -29.285   1.840  1.00 10.00      A   
ATOM    446  CB  ASP A 121      -6.374 -30.344   1.818  1.00 10.00      A   
ATOM    447  CG  ASP A 121      -5.024 -29.810   1.388  1.00 10.00      A   
ATOM    448  OD1 ASP A 121      -4.559 -30.195   0.296  1.00 10.00      A   
ATOM    449  OD2 ASP A 121      -4.420 -29.012   2.129  1.00 10.00      A   
ATOM    450  C   ASP A 121      -7.516 -28.566   3.182  1.00 10.00      A   
ATOM    451  O   ASP A 121      -8.011 -29.101   4.176  1.00 10.00      A   
ATOM    452  N   ILE A 122      -6.991 -27.352   3.207  1.00 10.00      A   
ATOM    453  HN  ILE A 122      -6.596 -26.987   2.387  1.00 10.00      A   
ATOM    454  CA  ILE A 122      -6.965 -26.551   4.424  1.00 10.00      A   
ATOM    455  CB  ILE A 122      -5.521 -26.257   4.881  1.00 10.00      A   
ATOM    456  CG1 ILE A 122      -4.681 -25.734   3.709  1.00 10.00      A   
ATOM    457  CG2 ILE A 122      -4.887 -27.497   5.495  1.00 10.00      A   
ATOM    458  CD1 ILE A 122      -3.357 -25.131   4.123  1.00 10.00      A   
ATOM    459  C   ILE A 122      -7.698 -25.232   4.211  1.00 10.00      A   
ATOM    460  O   ILE A 122      -7.433 -24.248   4.899  1.00 10.00      A   
ATOM    461  N   PHE A 123      -8.635 -25.234   3.266  1.00 10.00      A   
ATOM    462  HN  PHE A 123      -8.809 -26.067   2.778  1.00 10.00      A   
ATOM    463  CA  PHE A 123      -9.412 -24.038   2.929  1.00 10.00      A   
ATOM    464  CB  PHE A 123     -10.492 -24.337   1.881  1.00 10.00      A   
ATOM    465  CG  PHE A 123     -11.411 -23.178   1.603  1.00 10.00      A   
ATOM    466  CD1 PHE A 123     -10.933 -22.025   1.004  1.00 10.00      A   
ATOM    467  CD2 PHE A 123     -12.753 -23.243   1.945  1.00 10.00      A   
ATOM    468  CE1 PHE A 123     -11.774 -20.958   0.749  1.00 10.00      A   
ATOM    469  CE2 PHE A 123     -13.600 -22.180   1.693  1.00 10.00      A   
ATOM    470  CZ  PHE A 123     -13.109 -21.036   1.094  1.00 10.00      A   
ATOM    471  C   PHE A 123     -10.000 -23.304   4.146  1.00 10.00      A   
ATOM    472  O   PHE A 123      -9.767 -22.107   4.299  1.00 10.00      A   
ATOM    473  N   PRO A 124     -10.768 -23.988   5.026  1.00 10.00      A   
ATOM    474  CA  PRO A 124     -11.370 -23.346   6.207  1.00 10.00      A   
ATOM    475  CB  PRO A 124     -11.963 -24.519   6.990  1.00 10.00      A   
ATOM    476  CG  PRO A 124     -12.227 -25.557   5.958  1.00 10.00      A   
ATOM    477  CD  PRO A 124     -11.125 -25.420   4.947  1.00 10.00      A   
ATOM    478  C   PRO A 124     -10.349 -22.600   7.065  1.00 10.00      A   
ATOM    479  O   PRO A 124     -10.584 -21.466   7.482  1.00 10.00      A   
ATOM    480  N   ASP A 125      -9.211 -23.237   7.311  1.00 10.00      A   
ATOM    481  HN  ASP A 125      -9.072 -24.130   6.930  1.00 10.00      A   
ATOM    482  CA  ASP A 125      -8.157 -22.639   8.125  1.00 10.00      A   
ATOM    483  CB  ASP A 125      -7.161 -23.711   8.573  1.00 10.00      A   
ATOM    484  CG  ASP A 125      -6.155 -23.205   9.590  1.00 10.00      A   
ATOM    485  OD1 ASP A 125      -6.429 -22.194  10.263  1.00 10.00      A   
ATOM    486  OD2 ASP A 125      -5.082 -23.828   9.730  1.00 10.00      A   
ATOM    487  C   ASP A 125      -7.438 -21.530   7.362  1.00 10.00      A   
ATOM    488  O   ASP A 125      -7.195 -20.449   7.897  1.00 10.00      A   
ATOM    489  N   LEU A 126      -7.115 -21.801   6.104  1.00 10.00      A   
ATOM    490  HN  LEU A 126      -7.349 -22.682   5.731  1.00 10.00      A   
ATOM    491  CA  LEU A 126      -6.422 -20.837   5.259  1.00 10.00      A   
ATOM    492  CB  LEU A 126      -6.134 -21.449   3.885  1.00 10.00      A   
ATOM    493  CG  LEU A 126      -4.935 -20.876   3.127  1.00 10.00      A   
ATOM    494  CD1 LEU A 126      -3.631 -21.282   3.797  1.00 10.00      A   
ATOM    495  CD2 LEU A 126      -4.958 -21.324   1.675  1.00 10.00      A   
ATOM    496  C   LEU A 126      -7.244 -19.560   5.102  1.00 10.00      A   
ATOM    497  O   LEU A 126      -6.718 -18.452   5.223  1.00 10.00      A   
ATOM    498  N   PHE A 127      -8.537 -19.727   4.848  1.00 10.00      A   
ATOM    499  HN  PHE A 127      -8.895 -20.641   4.763  1.00 10.00      A   
ATOM    500  CA  PHE A 127      -9.438 -18.597   4.680  1.00 10.00      A   
ATOM    501  CB  PHE A 127     -10.805 -19.073   4.184  1.00 10.00      A   
ATOM    502  CG  PHE A 127     -11.645 -17.989   3.569  1.00 10.00      A   
ATOM    503  CD1 PHE A 127     -11.303 -17.442   2.341  1.00 10.00      A   
ATOM    504  CD2 PHE A 127     -12.779 -17.519   4.215  1.00 10.00      A   
ATOM    505  CE1 PHE A 127     -12.073 -16.446   1.770  1.00 10.00      A   
ATOM    506  CE2 PHE A 127     -13.554 -16.523   3.650  1.00 10.00      A   
ATOM    507  CZ  PHE A 127     -13.201 -15.987   2.425  1.00 10.00      A   
ATOM    508  C   PHE A 127      -9.585 -17.835   5.992  1.00 10.00      A   
ATOM    509  O   PHE A 127      -9.669 -16.606   6.002  1.00 10.00      A   
ATOM    510  N   LYS A 128      -9.602 -18.571   7.098  1.00 10.00      A   
ATOM    511  HN  LYS A 128      -9.532 -19.547   7.024  1.00 10.00      A   
ATOM    512  CA  LYS A 128      -9.725 -17.968   8.418  1.00 10.00      A   
ATOM    513  CB  LYS A 128      -9.870 -19.049   9.491  1.00 10.00      A   
ATOM    514  CG  LYS A 128      -9.868 -18.519  10.915  1.00 10.00      A   
ATOM    515  CD  LYS A 128      -9.876 -19.652  11.923  1.00 10.00      A   
ATOM    516  CE  LYS A 128      -9.612 -19.138  13.326  1.00 10.00      A   
ATOM    517  NZ  LYS A 128      -9.612 -20.236  14.325  1.00 10.00      A   
ATOM    518  HZ1 LYS A 128     -10.546 -20.693  14.354  1.00 10.00      A   
ATOM    519  HZ2 LYS A 128      -9.393 -19.862  15.268  1.00 10.00      A   
ATOM    520  HZ3 LYS A 128      -8.899 -20.951  14.074  1.00 10.00      A   
ATOM    521  C   LYS A 128      -8.518 -17.087   8.719  1.00 10.00      A   
ATOM    522  O   LYS A 128      -8.663 -15.960   9.200  1.00 10.00      A   
ATOM    523  N   ARG A 129      -7.329 -17.605   8.418  1.00 10.00      A   
ATOM    524  HN  ARG A 129      -7.284 -18.509   8.034  1.00 10.00      A   
ATOM    525  CA  ARG A 129      -6.093 -16.868   8.647  1.00 10.00      A   
ATOM    526  CB  ARG A 129      -4.874 -17.716   8.282  1.00 10.00      A   
ATOM    527  CG  ARG A 129      -4.722 -18.987   9.099  1.00 10.00      A   
ATOM    528  CD  ARG A 129      -3.461 -19.740   8.708  1.00 10.00      A   
ATOM    529  NE  ARG A 129      -3.491 -21.133   9.148  1.00 10.00      A   
ATOM    530  HE  ARG A 129      -4.380 -21.549   9.268  1.00 10.00      A   
ATOM    531  CZ  ARG A 129      -2.402 -21.868   9.371  1.00 10.00      A   
ATOM    532  NH1 ARG A 129      -1.192 -21.327   9.263  1.00 10.00      A   
ATOM    533 HH11 ARG A 129      -0.339 -21.907   9.436  1.00 10.00      A   
ATOM    534 HH12 ARG A 129      -1.086 -20.320   9.014  1.00 10.00      A   
ATOM    535  NH2 ARG A 129      -2.526 -23.140   9.714  1.00 10.00      A   
ATOM    536 HH21 ARG A 129      -3.485 -23.568   9.809  1.00 10.00      A   
ATOM    537 HH22 ARG A 129      -1.681 -23.724   9.888  1.00 10.00      A   
ATOM    538  C   ARG A 129      -6.087 -15.577   7.840  1.00 10.00      A   
ATOM    539  O   ARG A 129      -5.622 -14.537   8.311  1.00 10.00      A   
ATOM    540  N   ALA A 130      -6.608 -15.648   6.624  1.00 10.00      A   
ATOM    541  HN  ALA A 130      -6.950 -16.508   6.299  1.00 10.00      A   
ATOM    542  CA  ALA A 130      -6.681 -14.483   5.761  1.00 10.00      A   
ATOM    543  CB  ALA A 130      -7.119 -14.884   4.362  1.00 10.00      A   
ATOM    544  C   ALA A 130      -7.643 -13.454   6.345  1.00 10.00      A   
ATOM    545  O   ALA A 130      -7.340 -12.261   6.391  1.00 10.00      A   
ATOM    546  N   ALA A 131      -8.790 -13.933   6.817  1.00 10.00      A   
ATOM    547  HN  ALA A 131      -8.958 -14.900   6.769  1.00 10.00      A   
ATOM    548  CA  ALA A 131      -9.807 -13.067   7.402  1.00 10.00      A   
ATOM    549  CB  ALA A 131     -11.046 -13.869   7.766  1.00 10.00      A   
ATOM    550  C   ALA A 131      -9.275 -12.312   8.618  1.00 10.00      A   
ATOM    551  O   ALA A 131      -9.427 -11.092   8.716  1.00 10.00      A   
ATOM    552  N   GLU A 132      -8.642 -13.033   9.540  1.00 10.00      A   
ATOM    553  HN  GLU A 132      -8.552 -14.005   9.416  1.00 10.00      A   
ATOM    554  CA  GLU A 132      -8.095 -12.407  10.739  1.00 10.00      A   
ATOM    555  CB  GLU A 132      -7.641 -13.440  11.777  1.00 10.00      A   
ATOM    556  CG  GLU A 132      -6.685 -14.493  11.253  1.00 10.00      A   
ATOM    557  CD  GLU A 132      -6.188 -15.421  12.340  1.00 10.00      A   
ATOM    558  OE1 GLU A 132      -6.880 -16.413  12.647  1.00 10.00      A   
ATOM    559  OE2 GLU A 132      -5.100 -15.161  12.897  1.00 10.00      A   
ATOM    560  C   GLU A 132      -6.981 -11.414  10.403  1.00 10.00      A   
ATOM    561  O   GLU A 132      -6.855 -10.374  11.046  1.00 10.00      A   
ATOM    562  N   ARG A 133      -6.177 -11.731   9.391  1.00 10.00      A   
ATOM    563  HN  ARG A 133      -6.316 -12.583   8.916  1.00 10.00      A   
ATOM    564  CA  ARG A 133      -5.092 -10.845   8.973  1.00 10.00      A   
ATOM    565  CB  ARG A 133      -4.186 -11.531   7.945  1.00 10.00      A   
ATOM    566  CG  ARG A 133      -3.224 -12.545   8.539  1.00 10.00      A   
ATOM    567  CD  ARG A 133      -2.374 -11.929   9.639  1.00 10.00      A   
ATOM    568  NE  ARG A 133      -1.700 -12.951  10.435  1.00 10.00      A   
ATOM    569  HE  ARG A 133      -0.759 -13.150  10.211  1.00 10.00      A   
ATOM    570  CZ  ARG A 133      -2.285 -13.639  11.412  1.00 10.00      A   
ATOM    571  NH1 ARG A 133      -3.542 -13.378  11.749  1.00 10.00      A   
ATOM    572 HH11 ARG A 133      -4.066 -12.623  11.266  1.00 10.00      A   
ATOM    573 HH12 ARG A 133      -4.025 -13.956  12.484  1.00 10.00      A   
ATOM    574  NH2 ARG A 133      -1.610 -14.584  12.052  1.00 10.00      A   
ATOM    575 HH21 ARG A 133      -0.621 -14.793  11.787  1.00 10.00      A   
ATOM    576 HH22 ARG A 133      -2.061 -15.123  12.823  1.00 10.00      A   
ATOM    577  C   ARG A 133      -5.660  -9.565   8.377  1.00 10.00      A   
ATOM    578  O   ARG A 133      -5.174  -8.465   8.650  1.00 10.00      A   
ATOM    579  N   LEU A 134      -6.704  -9.728   7.579  1.00 10.00      A   
ATOM    580  HN  LEU A 134      -7.042 -10.639   7.422  1.00 10.00      A   
ATOM    581  CA  LEU A 134      -7.369  -8.616   6.921  1.00 10.00      A   
ATOM    582  CB  LEU A 134      -8.475  -9.155   6.010  1.00 10.00      A   
ATOM    583  CG  LEU A 134      -9.001  -8.208   4.933  1.00 10.00      A   
ATOM    584  CD1 LEU A 134      -7.913  -7.882   3.921  1.00 10.00      A   
ATOM    585  CD2 LEU A 134     -10.212  -8.816   4.244  1.00 10.00      A   
ATOM    586  C   LEU A 134      -7.954  -7.645   7.945  1.00 10.00      A   
ATOM    587  O   LEU A 134      -7.885  -6.431   7.776  1.00 10.00      A   
ATOM    588  N   GLN A 135      -8.509  -8.187   9.016  1.00 10.00      A   
ATOM    589  HN  GLN A 135      -8.531  -9.165   9.101  1.00 10.00      A   
ATOM    590  CA  GLN A 135      -9.110  -7.368  10.062  1.00 10.00      A   
ATOM    591  CB  GLN A 135     -10.139  -8.191  10.851  1.00 10.00      A   
ATOM    592  CG  GLN A 135     -10.717  -7.492  12.075  1.00 10.00      A   
ATOM    593  CD  GLN A 135     -11.625  -6.333  11.719  1.00 10.00      A   
ATOM    594  OE1 GLN A 135     -12.834  -6.494  11.587  1.00 10.00      A   
ATOM    595  NE2 GLN A 135     -11.051  -5.150  11.577  1.00 10.00      A   
ATOM    596 HE21 GLN A 135     -10.077  -5.087  11.711  1.00 10.00      A   
ATOM    597 HE22 GLN A 135     -11.620  -4.387  11.338  1.00 10.00      A   
ATOM    598  C   GLN A 135      -8.060  -6.780  11.008  1.00 10.00      A   
ATOM    599  O   GLN A 135      -8.215  -5.658  11.493  1.00 10.00      A   
ATOM    600  N   TYR A 136      -6.991  -7.527  11.249  1.00 10.00      A   
ATOM    601  HN  TYR A 136      -6.906  -8.399  10.807  1.00 10.00      A   
ATOM    602  CA  TYR A 136      -5.944  -7.093  12.168  1.00 10.00      A   
ATOM    603  CB  TYR A 136      -5.082  -8.275  12.618  1.00 10.00      A   
ATOM    604  CG  TYR A 136      -4.310  -8.013  13.892  1.00 10.00      A   
ATOM    605  CD1 TYR A 136      -2.943  -7.758  13.866  1.00 10.00      A   
ATOM    606  CD2 TYR A 136      -4.952  -8.016  15.123  1.00 10.00      A   
ATOM    607  CE1 TYR A 136      -2.241  -7.512  15.031  1.00 10.00      A   
ATOM    608  CE2 TYR A 136      -4.258  -7.771  16.290  1.00 10.00      A   
ATOM    609  CZ  TYR A 136      -2.905  -7.520  16.241  1.00 10.00      A   
ATOM    610  OH  TYR A 136      -2.212  -7.278  17.408  1.00 10.00      A   
ATOM    611  HH  TYR A 136      -1.792  -6.406  17.357  1.00 10.00      A   
ATOM    612  C   TYR A 136      -5.058  -5.971  11.626  1.00 10.00      A   
ATOM    613  O   TYR A 136      -4.908  -4.935  12.270  1.00 10.00      A   
ATOM    614  N   VAL A 137      -4.474  -6.166  10.451  1.00 10.00      A   
ATOM    615  HN  VAL A 137      -4.652  -6.992   9.949  1.00 10.00      A   
ATOM    616  CA  VAL A 137      -3.568  -5.160   9.896  1.00 10.00      A   
ATOM    617  CB  VAL A 137      -2.261  -5.782   9.345  1.00 10.00      A   
ATOM    618  CG1 VAL A 137      -2.523  -6.659   8.130  1.00 10.00      A   
ATOM    619  CG2 VAL A 137      -1.219  -4.712   9.042  1.00 10.00      A   
ATOM    620  C   VAL A 137      -4.216  -4.231   8.865  1.00 10.00      A   
ATOM    621  O   VAL A 137      -3.842  -3.066   8.759  1.00 10.00      A   
ATOM    622  N   PHE A 138      -5.190  -4.728   8.119  1.00 10.00      A   
ATOM    623  HN  PHE A 138      -5.480  -5.653   8.250  1.00 10.00      A   
ATOM    624  CA  PHE A 138      -5.836  -3.906   7.102  1.00 10.00      A   
ATOM    625  CB  PHE A 138      -6.123  -4.719   5.837  1.00 10.00      A   
ATOM    626  CG  PHE A 138      -4.896  -5.319   5.210  1.00 10.00      A   
ATOM    627  CD1 PHE A 138      -3.916  -4.510   4.660  1.00 10.00      A   
ATOM    628  CD2 PHE A 138      -4.724  -6.692   5.172  1.00 10.00      A   
ATOM    629  CE1 PHE A 138      -2.786  -5.059   4.083  1.00 10.00      A   
ATOM    630  CE2 PHE A 138      -3.598  -7.250   4.598  1.00 10.00      A   
ATOM    631  CZ  PHE A 138      -2.627  -6.432   4.052  1.00 10.00      A   
ATOM    632  C   PHE A 138      -7.101  -3.228   7.628  1.00 10.00      A   
ATOM    633  O   PHE A 138      -7.583  -2.253   7.046  1.00 10.00      A   
ATOM    634  N   GLY A 139      -7.632  -3.746   8.730  1.00 10.00      A   
ATOM    635  HN  GLY A 139      -7.205  -4.521   9.147  1.00 10.00      A   
ATOM    636  CA  GLY A 139      -8.831  -3.177   9.319  1.00 10.00      A   
ATOM    637  C   GLY A 139     -10.076  -3.465   8.502  1.00 10.00      A   
ATOM    638  O   GLY A 139     -11.048  -2.704   8.545  1.00 10.00      A   
ATOM    639  N   TYR A 140     -10.056  -4.563   7.762  1.00 10.00      A   
ATOM    640  HN  TYR A 140      -9.258  -5.139   7.775  1.00 10.00      A   
ATOM    641  CA  TYR A 140     -11.191  -4.943   6.935  1.00 10.00      A   
ATOM    642  CB  TYR A 140     -10.734  -5.338   5.532  1.00 10.00      A   
ATOM    643  CG  TYR A 140     -10.415  -4.181   4.615  1.00 10.00      A   
ATOM    644  CD1 TYR A 140     -11.425  -3.477   3.971  1.00 10.00      A   
ATOM    645  CD2 TYR A 140      -9.102  -3.808   4.372  1.00 10.00      A   
ATOM    646  CE1 TYR A 140     -11.133  -2.436   3.110  1.00 10.00      A   
ATOM    647  CE2 TYR A 140      -8.801  -2.766   3.518  1.00 10.00      A   
ATOM    648  CZ  TYR A 140      -9.818  -2.085   2.889  1.00 10.00      A   
ATOM    649  OH  TYR A 140      -9.515  -1.057   2.026  1.00 10.00      A   
ATOM    650  HH  TYR A 140      -9.071  -1.415   1.251  1.00 10.00      A   
ATOM    651  C   TYR A 140     -11.960  -6.101   7.554  1.00 10.00      A   
ATOM    652  O   TYR A 140     -11.396  -7.158   7.833  1.00 10.00      A   
ATOM    653  N   LYS A 141     -13.248  -5.895   7.762  1.00 10.00      A   
ATOM    654  HN  LYS A 141     -13.639  -5.023   7.520  1.00 10.00      A   
ATOM    655  CA  LYS A 141     -14.103  -6.918   8.328  1.00 10.00      A   
ATOM    656  CB  LYS A 141     -15.211  -6.280   9.169  1.00 10.00      A   
ATOM    657  CG  LYS A 141     -15.976  -7.254  10.052  1.00 10.00      A   
ATOM    658  CD  LYS A 141     -16.814  -6.517  11.087  1.00 10.00      A   
ATOM    659  CE  LYS A 141     -15.932  -5.724  12.038  1.00 10.00      A   
ATOM    660  NZ  LYS A 141     -16.706  -5.063  13.121  1.00 10.00      A   
ATOM    661  HZ1 LYS A 141     -17.387  -4.387  12.719  1.00 10.00      A   
ATOM    662  HZ2 LYS A 141     -16.060  -4.550  13.757  1.00 10.00      A   
ATOM    663  HZ3 LYS A 141     -17.227  -5.772  13.676  1.00 10.00      A   
ATOM    664  C   LYS A 141     -14.704  -7.757   7.206  1.00 10.00      A   
ATOM    665  O   LYS A 141     -15.698  -7.370   6.588  1.00 10.00      A   
ATOM    666  N   LEU A 142     -14.072  -8.888   6.927  1.00 10.00      A   
ATOM    667  HN  LEU A 142     -13.268  -9.124   7.437  1.00 10.00      A   
ATOM    668  CA  LEU A 142     -14.535  -9.787   5.880  1.00 10.00      A   
ATOM    669  CB  LEU A 142     -13.391 -10.687   5.409  1.00 10.00      A   
ATOM    670  CG  LEU A 142     -13.719 -11.655   4.271  1.00 10.00      A   
ATOM    671  CD1 LEU A 142     -13.928 -10.903   2.966  1.00 10.00      A   
ATOM    672  CD2 LEU A 142     -12.630 -12.704   4.126  1.00 10.00      A   
ATOM    673  C   LEU A 142     -15.702 -10.637   6.370  1.00 10.00      A   
ATOM    674  O   LEU A 142     -15.526 -11.535   7.201  1.00 10.00      A   
ATOM    675  N   VAL A 143     -16.891 -10.342   5.862  1.00 10.00      A   
ATOM    676  HN  VAL A 143     -16.961  -9.612   5.205  1.00 10.00      A   
ATOM    677  CA  VAL A 143     -18.098 -11.073   6.237  1.00 10.00      A   
ATOM    678  CB  VAL A 143     -18.895 -10.344   7.347  1.00 10.00      A   
ATOM    679  CG1 VAL A 143     -18.194 -10.444   8.693  1.00 10.00      A   
ATOM    680  CG2 VAL A 143     -19.141  -8.891   6.972  1.00 10.00      A   
ATOM    681  C   VAL A 143     -19.008 -11.254   5.028  1.00 10.00      A   
ATOM    682  O   VAL A 143     -18.755 -10.692   3.959  1.00 10.00      A   
ATOM    683  N   GLU A 144     -20.056 -12.048   5.199  1.00 10.00      A   
ATOM    684  HN  GLU A 144     -20.186 -12.486   6.067  1.00 10.00      A   
ATOM    685  CA  GLU A 144     -21.019 -12.288   4.135  1.00 10.00      A   
ATOM    686  CB  GLU A 144     -21.768 -13.601   4.378  1.00 10.00      A   
ATOM    687  CG  GLU A 144     -21.049 -14.853   3.914  1.00 10.00      A   
ATOM    688  CD  GLU A 144     -22.006 -16.009   3.693  1.00 10.00      A   
ATOM    689  OE1 GLU A 144     -22.258 -16.358   2.522  1.00 10.00      A   
ATOM    690  OE2 GLU A 144     -22.519 -16.566   4.689  1.00 10.00      A   
ATOM    691  C   GLU A 144     -22.037 -11.159   4.096  1.00 10.00      A   
ATOM    692  O   GLU A 144     -22.441 -10.646   5.141  1.00 10.00      A   
ATOM    693  N   LEU A 145     -22.450 -10.772   2.897  1.00 10.00      A   
ATOM    694  HN  LEU A 145     -22.073 -11.198   2.096  1.00 10.00      A   
ATOM    695  CA  LEU A 145     -23.449  -9.719   2.750  1.00 10.00      A   
ATOM    696  CB  LEU A 145     -23.492  -9.186   1.312  1.00 10.00      A   
ATOM    697  CG  LEU A 145     -23.199 -10.185   0.187  1.00 10.00      A   
ATOM    698  CD1 LEU A 145     -24.465 -10.911  -0.241  1.00 10.00      A   
ATOM    699  CD2 LEU A 145     -22.559  -9.479  -0.997  1.00 10.00      A   
ATOM    700  C   LEU A 145     -24.813 -10.244   3.188  1.00 10.00      A   
ATOM    701  O   LEU A 145     -25.658  -9.501   3.690  1.00 10.00      A   
ATOM    702  N   GLU A 146     -25.001 -11.543   3.001  1.00 10.00      A   
ATOM    703  HN  GLU A 146     -24.278 -12.069   2.599  1.00 10.00      A   
ATOM    704  CA  GLU A 146     -26.225 -12.225   3.382  1.00 10.00      A   
ATOM    705  CB  GLU A 146     -27.190 -12.348   2.198  1.00 10.00      A   
ATOM    706  CG  GLU A 146     -27.751 -11.028   1.699  1.00 10.00      A   
ATOM    707  CD  GLU A 146     -28.969 -11.210   0.823  1.00 10.00      A   
ATOM    708  OE1 GLU A 146     -30.088 -10.901   1.287  1.00 10.00      A   
ATOM    709  OE2 GLU A 146     -28.814 -11.664  -0.330  1.00 10.00      A   
ATOM    710  C   GLU A 146     -25.853 -13.607   3.898  1.00 10.00      A   
ATOM    711  O   GLU A 146     -24.903 -14.213   3.402  1.00 10.00      A   
ATOM    712  N   PRO A 147     -26.580 -14.115   4.900  1.00 10.00      A   
ATOM    713  CA  PRO A 147     -26.304 -15.425   5.496  1.00 10.00      A   
ATOM    714  CB  PRO A 147     -27.411 -15.595   6.545  1.00 10.00      A   
ATOM    715  CG  PRO A 147     -28.463 -14.613   6.156  1.00 10.00      A   
ATOM    716  CD  PRO A 147     -27.737 -13.461   5.529  1.00 10.00      A   
ATOM    717  C   PRO A 147     -26.348 -16.567   4.484  1.00 10.00      A   
ATOM    718  O   PRO A 147     -27.380 -16.813   3.856  1.00 10.00      A   
ATOM    719  N   LYS A 148     -25.209 -17.236   4.321  1.00 10.00      A   
ATOM    720  HN  LYS A 148     -24.408 -16.933   4.811  1.00 10.00      A   
ATOM    721  CA  LYS A 148     -25.079 -18.378   3.419  1.00 10.00      A   
ATOM    722  CB  LYS A 148     -25.935 -19.558   3.884  1.00 10.00      A   
ATOM    723  CG  LYS A 148     -25.636 -20.010   5.302  1.00 10.00      A   
ATOM    724  CD  LYS A 148     -26.580 -21.114   5.738  1.00 10.00      A   
ATOM    725  CE  LYS A 148     -26.391 -21.456   7.206  1.00 10.00      A   
ATOM    726  NZ  LYS A 148     -25.010 -21.917   7.502  1.00 10.00      A   
ATOM    727  HZ1 LYS A 148     -24.761 -22.720   6.889  1.00 10.00      A   
ATOM    728  HZ2 LYS A 148     -24.938 -22.220   8.493  1.00 10.00      A   
ATOM    729  HZ3 LYS A 148     -24.330 -21.146   7.338  1.00 10.00      A   
ATOM    730  C   LYS A 148     -25.370 -18.023   1.967  1.00 10.00      A   
ATOM    731  O   LYS A 148     -26.289 -18.565   1.350  1.00 10.00      A   
ATOM    732  N   SER A 149     -24.584 -17.106   1.430  1.00 10.00      A   
ATOM    733  HN  SER A 149     -23.868 -16.704   1.984  1.00 10.00      A   
ATOM    734  CA  SER A 149     -24.734 -16.678   0.047  1.00 10.00      A   
ATOM    735  CB  SER A 149     -25.130 -15.204  -0.017  1.00 10.00      A   
ATOM    736  OG  SER A 149     -26.244 -14.955   0.824  1.00 10.00      A   
ATOM    737  HG  SER A 149     -26.115 -15.417   1.662  1.00 10.00      A   
ATOM    738  C   SER A 149     -23.444 -16.929  -0.732  1.00 10.00      A   
ATOM    739  O   SER A 149     -23.430 -16.890  -1.964  1.00 10.00      A   
ATOM    740  N   ASN A 150     -22.360 -17.172   0.009  1.00 10.00      A   
ATOM    741  HN  ASN A 150     -22.442 -17.136   0.995  1.00 10.00      A   
ATOM    742  CA  ASN A 150     -21.044 -17.447  -0.566  1.00 10.00      A   
ATOM    743  CB  ASN A 150     -21.069 -18.618  -1.561  1.00 10.00      A   
ATOM    744  CG  ASN A 150     -21.414 -19.942  -0.907  1.00 10.00      A   
ATOM    745  OD1 ASN A 150     -20.588 -20.554  -0.231  1.00 10.00      A   
ATOM    746  ND2 ASN A 150     -22.642 -20.397  -1.109  1.00 10.00      A   
ATOM    747 HD21 ASN A 150     -23.249 -19.861  -1.660  1.00 10.00      A   
ATOM    748 HD22 ASN A 150     -22.894 -21.255  -0.702  1.00 10.00      A   
ATOM    749  C   ASN A 150     -20.451 -16.198  -1.203  1.00 10.00      A   
ATOM    750  O   ASN A 150     -19.555 -16.274  -2.044  1.00 10.00      A   
ATOM    751  N   THR A 151     -20.960 -15.048  -0.790  1.00 10.00      A   
ATOM    752  HN  THR A 151     -21.673 -15.057  -0.116  1.00 10.00      A   
ATOM    753  CA  THR A 151     -20.492 -13.771  -1.295  1.00 10.00      A   
ATOM    754  CB  THR A 151     -21.638 -12.997  -1.969  1.00 10.00      A   
ATOM    755  OG1 THR A 151     -22.723 -13.899  -2.250  1.00 10.00      A   
ATOM    756  HG1 THR A 151     -22.381 -14.794  -2.344  1.00 10.00      A   
ATOM    757  CG2 THR A 151     -21.164 -12.376  -3.273  1.00 10.00      A   
ATOM    758  C   THR A 151     -19.934 -12.951  -0.135  1.00 10.00      A   
ATOM    759  O   THR A 151     -20.659 -12.605   0.798  1.00 10.00      A   
ATOM    760  N   TYR A 152     -18.649 -12.652  -0.188  1.00 10.00      A   
ATOM    761  HN  TYR A 152     -18.119 -12.921  -0.972  1.00 10.00      A   
ATOM    762  CA  TYR A 152     -18.006 -11.913   0.880  1.00 10.00      A   
ATOM    763  CB  TYR A 152     -16.707 -12.606   1.282  1.00 10.00      A   
ATOM    764  CG  TYR A 152     -16.868 -14.085   1.565  1.00 10.00      A   
ATOM    765  CD1 TYR A 152     -16.638 -15.033   0.573  1.00 10.00      A   
ATOM    766  CD2 TYR A 152     -17.250 -14.536   2.821  1.00 10.00      A   
ATOM    767  CE1 TYR A 152     -16.785 -16.384   0.826  1.00 10.00      A   
ATOM    768  CE2 TYR A 152     -17.400 -15.883   3.084  1.00 10.00      A   
ATOM    769  CZ  TYR A 152     -17.166 -16.803   2.081  1.00 10.00      A   
ATOM    770  OH  TYR A 152     -17.312 -18.149   2.340  1.00 10.00      A   
ATOM    771  HH  TYR A 152     -17.987 -18.272   3.015  1.00 10.00      A   
ATOM    772  C   TYR A 152     -17.735 -10.465   0.496  1.00 10.00      A   
ATOM    773  O   TYR A 152     -17.489 -10.158  -0.671  1.00 10.00      A   
ATOM    774  N   ILE A 153     -17.790  -9.591   1.486  1.00 10.00      A   
ATOM    775  HN  ILE A 153     -18.003  -9.912   2.391  1.00 10.00      A   
ATOM    776  CA  ILE A 153     -17.550  -8.173   1.285  1.00 10.00      A   
ATOM    777  CB  ILE A 153     -18.883  -7.378   1.291  1.00 10.00      A   
ATOM    778  CG1 ILE A 153     -18.726  -6.021   0.612  1.00 10.00      A   
ATOM    779  CG2 ILE A 153     -19.443  -7.232   2.703  1.00 10.00      A   
ATOM    780  CD1 ILE A 153     -20.038  -5.419   0.164  1.00 10.00      A   
ATOM    781  C   ILE A 153     -16.598  -7.656   2.363  1.00 10.00      A   
ATOM    782  O   ILE A 153     -16.531  -8.218   3.458  1.00 10.00      A   
ATOM    783  N   LEU A 154     -15.850  -6.605   2.048  1.00 10.00      A   
ATOM    784  HN  LEU A 154     -15.942  -6.192   1.154  1.00 10.00      A   
ATOM    785  CA  LEU A 154     -14.898  -6.046   3.004  1.00 10.00      A   
ATOM    786  CB  LEU A 154     -13.555  -5.728   2.334  1.00 10.00      A   
ATOM    787  CG  LEU A 154     -12.605  -6.901   2.074  1.00 10.00      A   
ATOM    788  CD1 LEU A 154     -13.156  -7.819   0.996  1.00 10.00      A   
ATOM    789  CD2 LEU A 154     -11.224  -6.397   1.685  1.00 10.00      A   
ATOM    790  C   LEU A 154     -15.451  -4.797   3.681  1.00 10.00      A   
ATOM    791  O   LEU A 154     -15.488  -3.723   3.085  1.00 10.00      A   
ATOM    792  N   ILE A 155     -15.896  -4.940   4.917  1.00 10.00      A   
ATOM    793  HN  ILE A 155     -15.874  -5.828   5.337  1.00 10.00      A   
ATOM    794  CA  ILE A 155     -16.418  -3.807   5.665  1.00 10.00      A   
ATOM    795  CB  ILE A 155     -17.413  -4.263   6.750  1.00 10.00      A   
ATOM    796  CG1 ILE A 155     -18.628  -4.921   6.103  1.00 10.00      A   
ATOM    797  CG2 ILE A 155     -17.837  -3.086   7.618  1.00 10.00      A   
ATOM    798  CD1 ILE A 155     -19.678  -5.369   7.094  1.00 10.00      A   
ATOM    799  C   ILE A 155     -15.260  -3.065   6.318  1.00 10.00      A   
ATOM    800  O   ILE A 155     -14.395  -3.680   6.930  1.00 10.00      A   
ATOM    801  N   ASN A 156     -15.246  -1.746   6.185  1.00 10.00      A   
ATOM    802  HN  ASN A 156     -15.972  -1.305   5.703  1.00 10.00      A   
ATOM    803  CA  ASN A 156     -14.183  -0.934   6.760  1.00 10.00      A   
ATOM    804  CB  ASN A 156     -14.015   0.380   5.989  1.00 10.00      A   
ATOM    805  CG  ASN A 156     -13.183   0.199   4.738  1.00 10.00      A   
ATOM    806  OD1 ASN A 156     -13.708  -0.140   3.679  1.00 10.00      A   
ATOM    807  ND2 ASN A 156     -11.877   0.429   4.849  1.00 10.00      A   
ATOM    808 HD21 ASN A 156     -11.530   0.710   5.722  1.00 10.00      A   
ATOM    809 HD22 ASN A 156     -11.315   0.292   4.059  1.00 10.00      A   
ATOM    810  C   ASN A 156     -14.415  -0.655   8.237  1.00 10.00      A   
ATOM    811  O   ASN A 156     -15.478  -0.174   8.627  1.00 10.00      A   
ATOM    812  N   THR A 157     -13.420  -0.966   9.052  1.00 10.00      A   
ATOM    813  HN  THR A 157     -12.609  -1.370   8.680  1.00 10.00      A   
ATOM    814  CA  THR A 157     -13.501  -0.726  10.481  1.00 10.00      A   
ATOM    815  CB  THR A 157     -13.005  -1.938  11.290  1.00 10.00      A   
ATOM    816  OG1 THR A 157     -12.960  -3.096  10.443  1.00 10.00      A   
ATOM    817  HG1 THR A 157     -12.355  -2.933   9.704  1.00 10.00      A   
ATOM    818  CG2 THR A 157     -13.951  -2.205  12.449  1.00 10.00      A   
ATOM    819  C   THR A 157     -12.680   0.503  10.859  1.00 10.00      A   
ATOM    820  O   THR A 157     -11.447   0.448  10.915  1.00 10.00      A   
ATOM    821  N   LEU A 158     -13.368   1.616  11.087  1.00 10.00      A   
ATOM    822  HN  LEU A 158     -14.351   1.603  10.998  1.00 10.00      A   
ATOM    823  CA  LEU A 158     -12.711   2.870  11.452  1.00 10.00      A   
ATOM    824  CB  LEU A 158     -12.251   2.845  12.921  1.00 10.00      A   
ATOM    825  CG  LEU A 158     -10.738   2.792  13.176  1.00 10.00      A   
ATOM    826  CD1 LEU A 158     -10.443   2.656  14.665  1.00 10.00      A   
ATOM    827  CD2 LEU A 158     -10.048   4.023  12.611  1.00 10.00      A   
ATOM    828  C   LEU A 158     -13.654   4.042  11.218  1.00 10.00      A   
ATOM    829  O   LEU A 158     -14.793   3.847  10.794  1.00 10.00      A   
ATOM    830  N   GLU A 159     -13.192   5.253  11.518  1.00 10.00      A   
ATOM    831  HN  GLU A 159     -12.286   5.349  11.889  1.00 10.00      A   
ATOM    832  CA  GLU A 159     -14.009   6.441  11.330  1.00 10.00      A   
ATOM    833  CB  GLU A 159     -14.843   6.754  12.584  1.00 10.00      A   
ATOM    834  CG  GLU A 159     -14.201   6.345  13.907  1.00 10.00      A   
ATOM    835  CD  GLU A 159     -13.144   7.324  14.387  1.00 10.00      A   
ATOM    836  OE1 GLU A 159     -11.965   6.934  14.478  1.00 10.00      A   
ATOM    837  OE2 GLU A 159     -13.492   8.478  14.703  1.00 10.00      A   
ATOM    838  C   GLU A 159     -13.157   7.634  10.919  1.00 10.00      A   
ATOM    839  O   GLU A 159     -12.043   7.808  11.419  1.00 10.00      A   
ATOM    840  N   PRO A 160     -13.651   8.455   9.974  1.00 10.00      A   
ATOM    841  CA  PRO A 160     -14.941   8.225   9.331  1.00 10.00      A   
ATOM    842  CB  PRO A 160     -15.378   9.640   8.939  1.00 10.00      A   
ATOM    843  CG  PRO A 160     -14.110  10.417   8.751  1.00 10.00      A   
ATOM    844  CD  PRO A 160     -13.005   9.682   9.484  1.00 10.00      A   
ATOM    845  C   PRO A 160     -14.830   7.328   8.093  1.00 10.00      A   
ATOM    846  O   PRO A 160     -15.691   6.495   7.845  1.00 10.00      A   
ATOM    847  N   VAL A 161     -13.756   7.518   7.330  1.00 10.00      A   
ATOM    848  HN  VAL A 161     -13.104   8.195   7.593  1.00 10.00      A   
ATOM    849  CA  VAL A 161     -13.523   6.741   6.109  1.00 10.00      A   
ATOM    850  CB  VAL A 161     -13.292   7.667   4.887  1.00 10.00      A   
ATOM    851  CG1 VAL A 161     -14.573   8.383   4.500  1.00 10.00      A   
ATOM    852  CG2 VAL A 161     -12.183   8.676   5.162  1.00 10.00      A   
ATOM    853  C   VAL A 161     -12.320   5.812   6.278  1.00 10.00      A   
ATOM    854  O   VAL A 161     -12.355   4.644   5.857  1.00 10.00      A   
ATOM    855  N   GLU A 166     -25.447  12.427   7.131  1.00 10.00      A   
ATOM    856  HN  GLU A 166     -25.525  13.287   7.594  1.00 10.00      A   
ATOM    857  CA  GLU A 166     -25.221  11.223   7.910  1.00 10.00      A   
ATOM    858  CB  GLU A 166     -26.530  10.453   8.097  1.00 10.00      A   
ATOM    859  CG  GLU A 166     -26.402   9.185   8.926  1.00 10.00      A   
ATOM    860  CD  GLU A 166     -25.756   9.423  10.272  1.00 10.00      A   
ATOM    861  OE1 GLU A 166     -26.309  10.206  11.074  1.00 10.00      A   
ATOM    862  OE2 GLU A 166     -24.693   8.827  10.537  1.00 10.00      A   
ATOM    863  C   GLU A 166     -24.162  10.342   7.253  1.00 10.00      A   
ATOM    864  O   GLU A 166     -23.245   9.845   7.921  1.00 10.00      A   
ATOM    865  N   MET A 167     -24.280  10.178   5.941  1.00 10.00      A   
ATOM    866  HN  MET A 167     -25.008  10.631   5.470  1.00 10.00      A   
ATOM    867  CA  MET A 167     -23.346   9.355   5.181  1.00 10.00      A   
ATOM    868  CB  MET A 167     -23.880   9.072   3.776  1.00 10.00      A   
ATOM    869  CG  MET A 167     -23.039   8.085   2.984  1.00 10.00      A   
ATOM    870  SD  MET A 167     -22.305   6.800   4.018  1.00 10.00      A   
ATOM    871  CE  MET A 167     -22.254   5.413   2.880  1.00 10.00      A   
ATOM    872  C   MET A 167     -21.979  10.023   5.103  1.00 10.00      A   
ATOM    873  O   MET A 167     -21.761  10.945   4.314  1.00 10.00      A   
ATOM    874  N   ARG A 168     -21.067   9.559   5.941  1.00 10.00      A   
ATOM    875  HN  ARG A 168     -21.304   8.824   6.543  1.00 10.00      A   
ATOM    876  CA  ARG A 168     -19.723  10.096   5.994  1.00 10.00      A   
ATOM    877  CB  ARG A 168     -19.453  10.696   7.376  1.00 10.00      A   
ATOM    878  CG  ARG A 168     -20.317  11.904   7.695  1.00 10.00      A   
ATOM    879  CD  ARG A 168     -20.481  12.099   9.192  1.00 10.00      A   
ATOM    880  NE  ARG A 168     -21.473  11.179   9.771  1.00 10.00      A   
ATOM    881  HE  ARG A 168     -22.049  10.671   9.144  1.00 10.00      A   
ATOM    882  CZ  ARG A 168     -21.645  11.005  11.081  1.00 10.00      A   
ATOM    883  NH1 ARG A 168     -20.886  11.674  11.934  1.00 10.00      A   
ATOM    884 HH11 ARG A 168     -20.160  12.333  11.581  1.00 10.00      A   
ATOM    885 HH12 ARG A 168     -21.017  11.549  12.960  1.00 10.00      A   
ATOM    886  NH2 ARG A 168     -22.577  10.167  11.538  1.00 10.00      A   
ATOM    887 HH21 ARG A 168     -22.709  10.034  12.563  1.00 10.00      A   
ATOM    888 HH22 ARG A 168     -23.200   9.641  10.869  1.00 10.00      A   
ATOM    889  C   ARG A 168     -18.714   9.001   5.700  1.00 10.00      A   
ATOM    890  O   ARG A 168     -17.530   9.138   6.005  1.00 10.00      A   
ATOM    891  N   GLY A 169     -19.202   7.929   5.081  1.00 10.00      A   
ATOM    892  HN  GLY A 169     -20.153   7.901   4.844  1.00 10.00      A   
ATOM    893  CA  GLY A 169     -18.352   6.807   4.743  1.00 10.00      A   
ATOM    894  C   GLY A 169     -18.334   6.542   3.249  1.00 10.00      A   
ATOM    895  O   GLY A 169     -18.992   7.256   2.489  1.00 10.00      A   
ATOM    896  N   GLN A 171     -13.903  15.315   2.181  1.00 10.00      A   
ATOM    897  HN  GLN A 171     -14.279  16.102   2.637  1.00 10.00      A   
ATOM    898  CA  GLN A 171     -13.724  15.356   0.740  1.00 10.00      A   
ATOM    899  CB  GLN A 171     -12.238  15.399   0.378  1.00 10.00      A   
ATOM    900  CG  GLN A 171     -11.507  16.646   0.844  1.00 10.00      A   
ATOM    901  CD  GLN A 171     -10.294  16.948  -0.007  1.00 10.00      A   
ATOM    902  OE1 GLN A 171     -10.382  17.672  -0.998  1.00 10.00      A   
ATOM    903  NE2 GLN A 171      -9.151  16.389   0.360  1.00 10.00      A   
ATOM    904 HE21 GLN A 171      -9.145  15.807   1.152  1.00 10.00      A   
ATOM    905 HE22 GLN A 171      -8.351  16.588  -0.172  1.00 10.00      A   
ATOM    906  C   GLN A 171     -14.400  14.176   0.058  1.00 10.00      A   
ATOM    907  O   GLN A 171     -13.887  13.637  -0.924  1.00 10.00      A   
ATOM    908  N   GLY A 172     -15.557  13.786   0.583  1.00 10.00      A   
ATOM    909  HN  GLY A 172     -15.911  14.261   1.358  1.00 10.00      A   
ATOM    910  CA  GLY A 172     -16.295  12.667   0.025  1.00 10.00      A   
ATOM    911  C   GLY A 172     -16.645  12.848  -1.441  1.00 10.00      A   
ATOM    912  O   GLY A 172     -16.918  13.962  -1.895  1.00 10.00      A   
ATOM    913  N   THR A 173     -16.636  11.746  -2.169  1.00 10.00      A   
ATOM    914  HN  THR A 173     -16.416  10.897  -1.738  1.00 10.00      A   
ATOM    915  CA  THR A 173     -16.941  11.744  -3.587  1.00 10.00      A   
ATOM    916  CB  THR A 173     -16.616  10.359  -4.169  1.00 10.00      A   
ATOM    917  OG1 THR A 173     -16.772   9.367  -3.139  1.00 10.00      A   
ATOM    918  HG1 THR A 173     -17.695   9.358  -2.839  1.00 10.00      A   
ATOM    919  CG2 THR A 173     -15.185  10.323  -4.683  1.00 10.00      A   
ATOM    920  C   THR A 173     -18.411  12.056  -3.845  1.00 10.00      A   
ATOM    921  O   THR A 173     -19.278  11.657  -3.067  1.00 10.00      A   
ATOM    922  N   PRO A 174     -18.713  12.777  -4.943  1.00 10.00      A   
ATOM    923  CA  PRO A 174     -20.094  13.129  -5.302  1.00 10.00      A   
ATOM    924  CB  PRO A 174     -19.944  13.896  -6.618  1.00 10.00      A   
ATOM    925  CG  PRO A 174     -18.540  14.387  -6.615  1.00 10.00      A   
ATOM    926  CD  PRO A 174     -17.740  13.335  -5.899  1.00 10.00      A   
ATOM    927  C   PRO A 174     -20.954  11.886  -5.520  1.00 10.00      A   
ATOM    928  O   PRO A 174     -22.169  11.915  -5.311  1.00 10.00      A   
ATOM    929  N   THR A 175     -20.314  10.798  -5.944  1.00 10.00      A   
ATOM    930  HN  THR A 175     -19.345  10.846  -6.109  1.00 10.00      A   
ATOM    931  CA  THR A 175     -21.004   9.538  -6.186  1.00 10.00      A   
ATOM    932  CB  THR A 175     -19.997   8.466  -6.642  1.00 10.00      A   
ATOM    933  OG1 THR A 175     -18.802   9.112  -7.112  1.00 10.00      A   
ATOM    934  HG1 THR A 175     -18.421   8.598  -7.834  1.00 10.00      A   
ATOM    935  CG2 THR A 175     -20.586   7.626  -7.762  1.00 10.00      A   
ATOM    936  C   THR A 175     -21.709   9.056  -4.919  1.00 10.00      A   
ATOM    937  O   THR A 175     -22.841   8.570  -4.964  1.00 10.00      A   
ATOM    938  N   THR A 176     -21.038   9.208  -3.786  1.00 10.00      A   
ATOM    939  HN  THR A 176     -20.143   9.607  -3.807  1.00 10.00      A   
ATOM    940  CA  THR A 176     -21.594   8.797  -2.510  1.00 10.00      A   
ATOM    941  CB  THR A 176     -20.517   8.867  -1.419  1.00 10.00      A   
ATOM    942  OG1 THR A 176     -19.240   8.570  -2.011  1.00 10.00      A   
ATOM    943  HG1 THR A 176     -18.881   7.774  -1.603  1.00 10.00      A   
ATOM    944  CG2 THR A 176     -20.806   7.853  -0.326  1.00 10.00      A   
ATOM    945  C   THR A 176     -22.763   9.700  -2.129  1.00 10.00      A   
ATOM    946  O   THR A 176     -23.774   9.240  -1.599  1.00 10.00      A   
ATOM    947  N   GLY A 177     -22.617  10.987  -2.427  1.00 10.00      A   
ATOM    948  HN  GLY A 177     -21.786  11.286  -2.853  1.00 10.00      A   
ATOM    949  CA  GLY A 177     -23.660  11.949  -2.128  1.00 10.00      A   
ATOM    950  C   GLY A 177     -24.913  11.685  -2.937  1.00 10.00      A   
ATOM    951  O   GLY A 177     -26.021  11.727  -2.405  1.00 10.00      A   
ATOM    952  N   LEU A 178     -24.731  11.401  -4.224  1.00 10.00      A   
ATOM    953  HN  LEU A 178     -23.817  11.396  -4.587  1.00 10.00      A   
ATOM    954  CA  LEU A 178     -25.847  11.113  -5.116  1.00 10.00      A   
ATOM    955  CB  LEU A 178     -25.353  10.937  -6.559  1.00 10.00      A   
ATOM    956  CG  LEU A 178     -25.513  12.144  -7.491  1.00 10.00      A   
ATOM    957  CD1 LEU A 178     -26.969  12.573  -7.572  1.00 10.00      A   
ATOM    958  CD2 LEU A 178     -24.633  13.302  -7.046  1.00 10.00      A   
ATOM    959  C   LEU A 178     -26.588   9.862  -4.663  1.00 10.00      A   
ATOM    960  O   LEU A 178     -27.818   9.818  -4.682  1.00 10.00      A   
ATOM    961  N   LEU A 179     -25.831   8.857  -4.238  1.00 10.00      A   
ATOM    962  HN  LEU A 179     -24.855   8.963  -4.236  1.00 10.00      A   
ATOM    963  CA  LEU A 179     -26.409   7.602  -3.772  1.00 10.00      A   
ATOM    964  CB  LEU A 179     -25.298   6.618  -3.390  1.00 10.00      A   
ATOM    965  CG  LEU A 179     -25.747   5.256  -2.852  1.00 10.00      A   
ATOM    966  CD1 LEU A 179     -26.389   4.423  -3.952  1.00 10.00      A   
ATOM    967  CD2 LEU A 179     -24.575   4.515  -2.228  1.00 10.00      A   
ATOM    968  C   LEU A 179     -27.322   7.850  -2.575  1.00 10.00      A   
ATOM    969  O   LEU A 179     -28.419   7.292  -2.489  1.00 10.00      A   
ATOM    970  N   MET A 180     -26.868   8.710  -1.669  1.00 10.00      A   
ATOM    971  HN  MET A 180     -25.991   9.129  -1.808  1.00 10.00      A   
ATOM    972  CA  MET A 180     -27.634   9.046  -0.473  1.00 10.00      A   
ATOM    973  CB  MET A 180     -26.814   9.938   0.464  1.00 10.00      A   
ATOM    974  CG  MET A 180     -27.421  10.113   1.849  1.00 10.00      A   
ATOM    975  SD  MET A 180     -27.373   8.599   2.828  1.00 10.00      A   
ATOM    976  CE  MET A 180     -28.120   9.156   4.357  1.00 10.00      A   
ATOM    977  C   MET A 180     -28.951   9.723  -0.841  1.00 10.00      A   
ATOM    978  O   MET A 180     -29.971   9.520  -0.182  1.00 10.00      A   
ATOM    979  N   ILE A 181     -28.926  10.520  -1.902  1.00 10.00      A   
ATOM    980  HN  ILE A 181     -28.084  10.640  -2.391  1.00 10.00      A   
ATOM    981  CA  ILE A 181     -30.122  11.214  -2.364  1.00 10.00      A   
ATOM    982  CB  ILE A 181     -29.794  12.242  -3.470  1.00 10.00      A   
ATOM    983  CG1 ILE A 181     -28.777  13.268  -2.960  1.00 10.00      A   
ATOM    984  CG2 ILE A 181     -31.062  12.941  -3.945  1.00 10.00      A   
ATOM    985  CD1 ILE A 181     -28.245  14.193  -4.034  1.00 10.00      A   
ATOM    986  C   ILE A 181     -31.132  10.201  -2.895  1.00 10.00      A   
ATOM    987  O   ILE A 181     -32.326  10.294  -2.608  1.00 10.00      A   
ATOM    988  N   VAL A 182     -30.636   9.225  -3.650  1.00 10.00      A   
ATOM    989  HN  VAL A 182     -29.670   9.205  -3.829  1.00 10.00      A   
ATOM    990  CA  VAL A 182     -31.488   8.188  -4.219  1.00 10.00      A   
ATOM    991  CB  VAL A 182     -30.694   7.222  -5.129  1.00 10.00      A   
ATOM    992  CG1 VAL A 182     -31.612   6.159  -5.719  1.00 10.00      A   
ATOM    993  CG2 VAL A 182     -29.993   7.991  -6.237  1.00 10.00      A   
ATOM    994  C   VAL A 182     -32.190   7.394  -3.123  1.00 10.00      A   
ATOM    995  O   VAL A 182     -33.417   7.292  -3.113  1.00 10.00      A   
ATOM    996  N   LEU A 183     -31.413   6.857  -2.185  1.00 10.00      A   
ATOM    997  HN  LEU A 183     -30.441   6.999  -2.224  1.00 10.00      A   
ATOM    998  CA  LEU A 183     -31.982   6.071  -1.093  1.00 10.00      A   
ATOM    999  CB  LEU A 183     -30.901   5.334  -0.290  1.00 10.00      A   
ATOM   1000  CG  LEU A 183     -29.871   6.188   0.454  1.00 10.00      A   
ATOM   1001  CD1 LEU A 183     -30.298   6.415   1.898  1.00 10.00      A   
ATOM   1002  CD2 LEU A 183     -28.503   5.525   0.401  1.00 10.00      A   
ATOM   1003  C   LEU A 183     -32.873   6.928  -0.201  1.00 10.00      A   
ATOM   1004  O   LEU A 183     -33.860   6.443   0.359  1.00 10.00      A   
ATOM   1005  N   GLY A 184     -32.523   8.206  -0.083  1.00 10.00      A   
ATOM   1006  HN  GLY A 184     -31.712   8.526  -0.537  1.00 10.00      A   
ATOM   1007  CA  GLY A 184     -33.308   9.124   0.716  1.00 10.00      A   
ATOM   1008  C   GLY A 184     -34.700   9.289   0.144  1.00 10.00      A   
ATOM   1009  O   GLY A 184     -35.689   9.253   0.877  1.00 10.00      A   
ATOM   1010  N   LEU A 185     -34.772   9.454  -1.176  1.00 10.00      A   
ATOM   1011  HN  LEU A 185     -33.940   9.478  -1.700  1.00 10.00      A   
ATOM   1012  CA  LEU A 185     -36.047   9.603  -1.869  1.00 10.00      A   
ATOM   1013  CB  LEU A 185     -35.823   9.867  -3.362  1.00 10.00      A   
ATOM   1014  CG  LEU A 185     -35.306  11.257  -3.742  1.00 10.00      A   
ATOM   1015  CD1 LEU A 185     -34.787  11.261  -5.173  1.00 10.00      A   
ATOM   1016  CD2 LEU A 185     -36.400  12.299  -3.571  1.00 10.00      A   
ATOM   1017  C   LEU A 185     -36.886   8.345  -1.686  1.00 10.00      A   
ATOM   1018  O   LEU A 185     -38.107   8.413  -1.545  1.00 10.00      A   
ATOM   1019  N   ILE A 186     -36.213   7.200  -1.677  1.00 10.00      A   
ATOM   1020  HN  ILE A 186     -35.240   7.222  -1.803  1.00 10.00      A   
ATOM   1021  CA  ILE A 186     -36.875   5.914  -1.498  1.00 10.00      A   
ATOM   1022  CB  ILE A 186     -35.867   4.742  -1.554  1.00 10.00      A   
ATOM   1023  CG1 ILE A 186     -35.183   4.692  -2.922  1.00 10.00      A   
ATOM   1024  CG2 ILE A 186     -36.555   3.417  -1.257  1.00 10.00      A   
ATOM   1025  CD1 ILE A 186     -34.031   3.712  -2.998  1.00 10.00      A   
ATOM   1026  C   ILE A 186     -37.626   5.880  -0.169  1.00 10.00      A   
ATOM   1027  O   ILE A 186     -38.828   5.622  -0.128  1.00 10.00      A   
ATOM   1028  N   PHE A 187     -36.913   6.180   0.907  1.00 10.00      A   
ATOM   1029  HN  PHE A 187     -35.964   6.410   0.799  1.00 10.00      A   
ATOM   1030  CA  PHE A 187     -37.495   6.181   2.243  1.00 10.00      A   
ATOM   1031  CB  PHE A 187     -36.405   6.437   3.287  1.00 10.00      A   
ATOM   1032  CG  PHE A 187     -36.885   6.393   4.710  1.00 10.00      A   
ATOM   1033  CD1 PHE A 187     -37.215   5.189   5.306  1.00 10.00      A   
ATOM   1034  CD2 PHE A 187     -37.003   7.558   5.452  1.00 10.00      A   
ATOM   1035  CE1 PHE A 187     -37.653   5.144   6.616  1.00 10.00      A   
ATOM   1036  CE2 PHE A 187     -37.440   7.521   6.762  1.00 10.00      A   
ATOM   1037  CZ  PHE A 187     -37.766   6.312   7.345  1.00 10.00      A   
ATOM   1038  C   PHE A 187     -38.604   7.227   2.367  1.00 10.00      A   
ATOM   1039  O   PHE A 187     -39.582   7.026   3.087  1.00 10.00      A   
ATOM   1040  N   MET A 188     -38.454   8.330   1.643  1.00 10.00      A   
ATOM   1041  HN  MET A 188     -37.661   8.422   1.069  1.00 10.00      A   
ATOM   1042  CA  MET A 188     -39.434   9.411   1.682  1.00 10.00      A   
ATOM   1043  CB  MET A 188     -38.861  10.699   1.081  1.00 10.00      A   
ATOM   1044  CG  MET A 188     -37.732  11.318   1.890  1.00 10.00      A   
ATOM   1045  SD  MET A 188     -37.552  13.092   1.613  1.00 10.00      A   
ATOM   1046  CE  MET A 188     -37.026  13.123  -0.098  1.00 10.00      A   
ATOM   1047  C   MET A 188     -40.741   9.043   0.981  1.00 10.00      A   
ATOM   1048  O   MET A 188     -41.790   9.604   1.290  1.00 10.00      A   
ATOM   1049  N   LYS A 189     -40.685   8.102   0.049  1.00 10.00      A   
ATOM   1050  HN  LYS A 189     -39.827   7.671  -0.153  1.00 10.00      A   
ATOM   1051  CA  LYS A 189     -41.880   7.702  -0.688  1.00 10.00      A   
ATOM   1052  CB  LYS A 189     -41.667   7.878  -2.191  1.00 10.00      A   
ATOM   1053  CG  LYS A 189     -42.918   8.265  -2.964  1.00 10.00      A   
ATOM   1054  CD  LYS A 189     -42.585   8.577  -4.414  1.00 10.00      A   
ATOM   1055  CE  LYS A 189     -43.818   8.988  -5.201  1.00 10.00      A   
ATOM   1056  NZ  LYS A 189     -43.474   9.363  -6.597  1.00 10.00      A   
ATOM   1057  HZ1 LYS A 189     -42.776  10.134  -6.601  1.00 10.00      A   
ATOM   1058  HZ2 LYS A 189     -44.323   9.680  -7.106  1.00 10.00      A   
ATOM   1059  HZ3 LYS A 189     -43.072   8.543  -7.108  1.00 10.00      A   
ATOM   1060  C   LYS A 189     -42.320   6.274  -0.357  1.00 10.00      A   
ATOM   1061  O   LYS A 189     -42.644   5.490  -1.250  1.00 10.00      A   
ATOM   1062  N   GLY A 190     -42.308   5.943   0.932  1.00 10.00      A   
ATOM   1063  HN  GLY A 190     -42.005   6.606   1.589  1.00 10.00      A   
ATOM   1064  CA  GLY A 190     -42.739   4.625   1.386  1.00 10.00      A   
ATOM   1065  C   GLY A 190     -41.995   3.466   0.744  1.00 10.00      A   
ATOM   1066  O   GLY A 190     -42.553   2.378   0.592  1.00 10.00      A   
ATOM   1067  N   ASN A 191     -40.745   3.704   0.359  1.00 10.00      A   
ATOM   1068  HN  ASN A 191     -40.374   4.604   0.491  1.00 10.00      A   
ATOM   1069  CA  ASN A 191     -39.898   2.681  -0.261  1.00 10.00      A   
ATOM   1070  CB  ASN A 191     -39.701   1.469   0.663  1.00 10.00      A   
ATOM   1071  CG  ASN A 191     -38.713   1.720   1.787  1.00 10.00      A   
ATOM   1072  OD1 ASN A 191     -37.500   1.664   1.587  1.00 10.00      A   
ATOM   1073  ND2 ASN A 191     -39.224   1.972   2.984  1.00 10.00      A   
ATOM   1074 HD21 ASN A 191     -40.200   1.985   3.080  1.00 10.00      A   
ATOM   1075 HD22 ASN A 191     -38.605   2.118   3.731  1.00 10.00      A   
ATOM   1076  C   ASN A 191     -40.414   2.227  -1.628  1.00 10.00      A   
ATOM   1077  O   ASN A 191     -40.005   1.183  -2.131  1.00 10.00      A   
ATOM   1078  N   THR A 192     -41.300   3.010  -2.234  1.00 10.00      A   
ATOM   1079  HN  THR A 192     -41.590   3.844  -1.799  1.00 10.00      A   
ATOM   1080  CA  THR A 192     -41.852   2.657  -3.539  1.00 10.00      A   
ATOM   1081  CB  THR A 192     -43.277   2.085  -3.407  1.00 10.00      A   
ATOM   1082  OG1 THR A 192     -43.686   2.135  -2.031  1.00 10.00      A   
ATOM   1083  HG1 THR A 192     -42.906   2.192  -1.467  1.00 10.00      A   
ATOM   1084  CG2 THR A 192     -43.322   0.643  -3.893  1.00 10.00      A   
ATOM   1085  C   THR A 192     -41.868   3.853  -4.490  1.00 10.00      A   
ATOM   1086  O   THR A 192     -42.687   4.763  -4.349  1.00 10.00      A   
ATOM   1087  N   LEU A 193     -40.954   3.850  -5.454  1.00 10.00      A   
ATOM   1088  HN  LEU A 193     -40.328   3.098  -5.520  1.00 10.00      A   
ATOM   1089  CA  LEU A 193     -40.863   4.932  -6.427  1.00 10.00      A   
ATOM   1090  CB  LEU A 193     -39.653   5.831  -6.140  1.00 10.00      A   
ATOM   1091  CG  LEU A 193     -39.695   6.675  -4.870  1.00 10.00      A   
ATOM   1092  CD1 LEU A 193     -39.234   5.863  -3.674  1.00 10.00      A   
ATOM   1093  CD2 LEU A 193     -38.840   7.921  -5.034  1.00 10.00      A   
ATOM   1094  C   LEU A 193     -40.711   4.370  -7.828  1.00 10.00      A   
ATOM   1095  O   LEU A 193     -40.311   3.218  -8.003  1.00 10.00      A   
ATOM   1096  N   LYS A 194     -41.036   5.182  -8.820  1.00 10.00      A   
ATOM   1097  HN  LYS A 194     -41.380   6.085  -8.613  1.00 10.00      A   
ATOM   1098  CA  LYS A 194     -40.898   4.779 -10.207  1.00 10.00      A   
ATOM   1099  CB  LYS A 194     -42.093   5.263 -11.030  1.00 10.00      A   
ATOM   1100  CG  LYS A 194     -43.414   4.638 -10.606  1.00 10.00      A   
ATOM   1101  CD  LYS A 194     -44.591   5.554 -10.894  1.00 10.00      A   
ATOM   1102  CE  LYS A 194     -45.843   5.072 -10.179  1.00 10.00      A   
ATOM   1103  NZ  LYS A 194     -46.964   6.043 -10.290  1.00 10.00      A   
ATOM   1104  HZ1 LYS A 194     -47.390   5.991 -11.237  1.00 10.00      A   
ATOM   1105  HZ2 LYS A 194     -46.620   7.011 -10.130  1.00 10.00      A   
ATOM   1106  HZ3 LYS A 194     -47.694   5.830  -9.582  1.00 10.00      A   
ATOM   1107  C   LYS A 194     -39.585   5.337 -10.747  1.00 10.00      A   
ATOM   1108  O   LYS A 194     -39.226   6.479 -10.452  1.00 10.00      A   
ATOM   1109  N   GLU A 195     -38.874   4.531 -11.527  1.00 10.00      A   
ATOM   1110  HN  GLU A 195     -39.230   3.642 -11.739  1.00 10.00      A   
ATOM   1111  CA  GLU A 195     -37.579   4.925 -12.084  1.00 10.00      A   
ATOM   1112  CB  GLU A 195     -37.006   3.820 -12.988  1.00 10.00      A   
ATOM   1113  CG  GLU A 195     -37.618   3.727 -14.385  1.00 10.00      A   
ATOM   1114  CD  GLU A 195     -39.083   3.334 -14.388  1.00 10.00      A   
ATOM   1115  OE1 GLU A 195     -39.948   4.236 -14.381  1.00 10.00      A   
ATOM   1116  OE2 GLU A 195     -39.376   2.124 -14.409  1.00 10.00      A   
ATOM   1117  C   GLU A 195     -37.621   6.272 -12.812  1.00 10.00      A   
ATOM   1118  O   GLU A 195     -36.733   7.105 -12.643  1.00 10.00      A   
ATOM   1119  N   THR A 196     -38.668   6.485 -13.591  1.00 10.00      A   
ATOM   1120  HN  THR A 196     -39.357   5.787 -13.661  1.00 10.00      A   
ATOM   1121  CA  THR A 196     -38.825   7.711 -14.359  1.00 10.00      A   
ATOM   1122  CB  THR A 196     -39.993   7.586 -15.354  1.00 10.00      A   
ATOM   1123  OG1 THR A 196     -40.929   6.610 -14.867  1.00 10.00      A   
ATOM   1124  HG1 THR A 196     -40.512   5.730 -14.875  1.00 10.00      A   
ATOM   1125  CG2 THR A 196     -39.483   7.150 -16.718  1.00 10.00      A   
ATOM   1126  C   THR A 196     -39.030   8.936 -13.468  1.00 10.00      A   
ATOM   1127  O   THR A 196     -38.646  10.047 -13.835  1.00 10.00      A   
ATOM   1128  N   GLU A 197     -39.618   8.728 -12.294  1.00 10.00      A   
ATOM   1129  HN  GLU A 197     -39.874   7.817 -12.040  1.00 10.00      A   
ATOM   1130  CA  GLU A 197     -39.873   9.824 -11.368  1.00 10.00      A   
ATOM   1131  CB  GLU A 197     -40.753   9.359 -10.209  1.00 10.00      A   
ATOM   1132  CG  GLU A 197     -42.108   8.811 -10.615  1.00 10.00      A   
ATOM   1133  CD  GLU A 197     -42.965   8.485  -9.413  1.00 10.00      A   
ATOM   1134  OE1 GLU A 197     -44.069   9.057  -9.294  1.00 10.00      A   
ATOM   1135  OE2 GLU A 197     -42.531   7.673  -8.567  1.00 10.00      A   
ATOM   1136  C   GLU A 197     -38.569  10.374 -10.811  1.00 10.00      A   
ATOM   1137  O   GLU A 197     -38.360  11.587 -10.768  1.00 10.00      A   
ATOM   1138  N   ALA A 198     -37.698   9.469 -10.385  1.00 10.00      A   
ATOM   1139  HN  ALA A 198     -37.927   8.517 -10.454  1.00 10.00      A   
ATOM   1140  CA  ALA A 198     -36.416   9.854  -9.814  1.00 10.00      A   
ATOM   1141  CB  ALA A 198     -35.845   8.719  -8.974  1.00 10.00      A   
ATOM   1142  C   ALA A 198     -35.422  10.276 -10.890  1.00 10.00      A   
ATOM   1143  O   ALA A 198     -34.703  11.259 -10.727  1.00 10.00      A   
ATOM   1144  N   TRP A 199     -35.399   9.541 -11.996  1.00 10.00      A   
ATOM   1145  HN  TRP A 199     -36.014   8.778 -12.077  1.00 10.00      A   
ATOM   1146  CA  TRP A 199     -34.479   9.829 -13.091  1.00 10.00      A   
ATOM   1147  CB  TRP A 199     -34.643   8.816 -14.224  1.00 10.00      A   
ATOM   1148  CG  TRP A 199     -33.424   8.675 -15.086  1.00 10.00      A   
ATOM   1149  CD1 TRP A 199     -32.186   8.256 -14.691  1.00 10.00      A   
ATOM   1150  CD2 TRP A 199     -33.326   8.947 -16.489  1.00 10.00      A   
ATOM   1151  NE1 TRP A 199     -31.325   8.249 -15.760  1.00 10.00      A   
ATOM   1152  HE1 TRP A 199     -30.378   7.985 -15.731  1.00 10.00      A   
ATOM   1153  CE2 TRP A 199     -32.000   8.668 -16.876  1.00 10.00      A   
ATOM   1154  CE3 TRP A 199     -34.230   9.394 -17.457  1.00 10.00      A   
ATOM   1155  CZ2 TRP A 199     -31.557   8.826 -18.187  1.00 10.00      A   
ATOM   1156  CZ3 TRP A 199     -33.786   9.550 -18.756  1.00 10.00      A   
ATOM   1157  CH2 TRP A 199     -32.463   9.266 -19.110  1.00 10.00      A   
ATOM   1158  C   TRP A 199     -34.641  11.251 -13.618  1.00 10.00      A   
ATOM   1159  O   TRP A 199     -33.687  12.027 -13.612  1.00 10.00      A   
ATOM   1160  N   ASP A 200     -35.855  11.594 -14.046  1.00 10.00      A   
ATOM   1161  HN  ASP A 200     -36.583  10.939 -13.991  1.00 10.00      A   
ATOM   1162  CA  ASP A 200     -36.134  12.924 -14.593  1.00 10.00      A   
ATOM   1163  CB  ASP A 200     -37.555  13.010 -15.160  1.00 10.00      A   
ATOM   1164  CG  ASP A 200     -37.607  12.770 -16.658  1.00 10.00      A   
ATOM   1165  OD1 ASP A 200     -36.958  13.527 -17.411  1.00 10.00      A   
ATOM   1166  OD2 ASP A 200     -38.298  11.821 -17.092  1.00 10.00      A   
ATOM   1167  C   ASP A 200     -35.895  14.034 -13.572  1.00 10.00      A   
ATOM   1168  O   ASP A 200     -35.553  15.158 -13.938  1.00 10.00      A   
ATOM   1169  N   PHE A 201     -36.063  13.715 -12.295  1.00 10.00      A   
ATOM   1170  HN  PHE A 201     -36.330  12.801 -12.061  1.00 10.00      A   
ATOM   1171  CA  PHE A 201     -35.858  14.691 -11.231  1.00 10.00      A   
ATOM   1172  CB  PHE A 201     -36.505  14.201  -9.930  1.00 10.00      A   
ATOM   1173  CG  PHE A 201     -36.257  15.089  -8.741  1.00 10.00      A   
ATOM   1174  CD1 PHE A 201     -35.433  14.667  -7.709  1.00 10.00      A   
ATOM   1175  CD2 PHE A 201     -36.842  16.343  -8.658  1.00 10.00      A   
ATOM   1176  CE1 PHE A 201     -35.197  15.477  -6.616  1.00 10.00      A   
ATOM   1177  CE2 PHE A 201     -36.611  17.158  -7.566  1.00 10.00      A   
ATOM   1178  CZ  PHE A 201     -35.786  16.725  -6.546  1.00 10.00      A   
ATOM   1179  C   PHE A 201     -34.371  14.966 -11.025  1.00 10.00      A   
ATOM   1180  O   PHE A 201     -33.947  16.119 -10.923  1.00 10.00      A   
ATOM   1181  N   LEU A 202     -33.577  13.904 -10.993  1.00 10.00      A   
ATOM   1182  HN  LEU A 202     -33.971  13.009 -11.099  1.00 10.00      A   
ATOM   1183  CA  LEU A 202     -32.138  14.029 -10.792  1.00 10.00      A   
ATOM   1184  CB  LEU A 202     -31.493  12.664 -10.526  1.00 10.00      A   
ATOM   1185  CG  LEU A 202     -31.274  12.285  -9.055  1.00 10.00      A   
ATOM   1186  CD1 LEU A 202     -30.495  13.369  -8.327  1.00 10.00      A   
ATOM   1187  CD2 LEU A 202     -32.595  12.008  -8.354  1.00 10.00      A   
ATOM   1188  C   LEU A 202     -31.452  14.729 -11.964  1.00 10.00      A   
ATOM   1189  O   LEU A 202     -30.381  15.313 -11.804  1.00 10.00      A   
ATOM   1190  N   ARG A 203     -32.084  14.687 -13.134  1.00 10.00      A   
ATOM   1191  HN  ARG A 203     -32.945  14.220 -13.193  1.00 10.00      A   
ATOM   1192  CA  ARG A 203     -31.530  15.314 -14.332  1.00 10.00      A   
ATOM   1193  CB  ARG A 203     -32.398  15.019 -15.558  1.00 10.00      A   
ATOM   1194  CG  ARG A 203     -32.553  13.543 -15.882  1.00 10.00      A   
ATOM   1195  CD  ARG A 203     -31.208  12.838 -15.963  1.00 10.00      A   
ATOM   1196  NE  ARG A 203     -30.843  12.520 -17.337  1.00 10.00      A   
ATOM   1197  HE  ARG A 203     -31.478  12.778 -18.041  1.00 10.00      A   
ATOM   1198  CZ  ARG A 203     -29.716  11.906 -17.686  1.00 10.00      A   
ATOM   1199  NH1 ARG A 203     -28.834  11.553 -16.762  1.00 10.00      A   
ATOM   1200 HH11 ARG A 203     -27.950  11.069 -17.042  1.00 10.00      A   
ATOM   1201 HH12 ARG A 203     -29.010  11.765 -15.761  1.00 10.00      A   
ATOM   1202  NH2 ARG A 203     -29.475  11.647 -18.962  1.00 10.00      A   
ATOM   1203 HH21 ARG A 203     -28.592  11.166 -19.243  1.00 10.00      A   
ATOM   1204 HH22 ARG A 203     -30.165  11.926 -19.694  1.00 10.00      A   
ATOM   1205  C   ARG A 203     -31.374  16.823 -14.163  1.00 10.00      A   
ATOM   1206  O   ARG A 203     -30.500  17.436 -14.780  1.00 10.00      A   
ATOM   1207  N   ARG A 204     -32.215  17.416 -13.323  1.00 10.00      A   
ATOM   1208  HN  ARG A 204     -32.883  16.874 -12.848  1.00 10.00      A   
ATOM   1209  CA  ARG A 204     -32.164  18.852 -13.085  1.00 10.00      A   
ATOM   1210  CB  ARG A 204     -33.574  19.450 -13.080  1.00 10.00      A   
ATOM   1211  CG  ARG A 204     -34.356  19.197 -11.802  1.00 10.00      A   
ATOM   1212  CD  ARG A 204     -35.674  19.948 -11.809  1.00 10.00      A   
ATOM   1213  NE  ARG A 204     -36.116  20.279 -10.457  1.00 10.00      A   
ATOM   1214  HE  ARG A 204     -35.513  20.830  -9.909  1.00 10.00      A   
ATOM   1215  CZ  ARG A 204     -37.286  19.905  -9.938  1.00 10.00      A   
ATOM   1216  NH1 ARG A 204     -38.121  19.146 -10.639  1.00 10.00      A   
ATOM   1217 HH11 ARG A 204     -37.861  18.826 -11.600  1.00 10.00      A   
ATOM   1218 HH12 ARG A 204     -39.046  18.876 -10.240  1.00 10.00      A   
ATOM   1219  NH2 ARG A 204     -37.607  20.282  -8.708  1.00 10.00      A   
ATOM   1220 HH21 ARG A 204     -36.941  20.862  -8.151  1.00 10.00      A   
ATOM   1221 HH22 ARG A 204     -38.521  20.002  -8.294  1.00 10.00      A   
ATOM   1222  C   ARG A 204     -31.453  19.173 -11.773  1.00 10.00      A   
ATOM   1223  O   ARG A 204     -31.396  20.331 -11.352  1.00 10.00      A   
ATOM   1224  N   LEU A 205     -30.909  18.149 -11.133  1.00 10.00      A   
ATOM   1225  HN  LEU A 205     -30.962  17.251 -11.530  1.00 10.00      A   
ATOM   1226  CA  LEU A 205     -30.214  18.328  -9.866  1.00 10.00      A   
ATOM   1227  CB  LEU A 205     -30.837  17.441  -8.783  1.00 10.00      A   
ATOM   1228  CG  LEU A 205     -30.522  17.823  -7.335  1.00 10.00      A   
ATOM   1229  CD1 LEU A 205     -31.138  19.170  -6.985  1.00 10.00      A   
ATOM   1230  CD2 LEU A 205     -31.002  16.744  -6.378  1.00 10.00      A   
ATOM   1231  C   LEU A 205     -28.726  18.026 -10.008  1.00 10.00      A   
ATOM   1232  O   LEU A 205     -28.076  18.489 -10.948  1.00 10.00      A   
ATOM   1233  N   VAL A 207     -20.490  16.082 -17.002  1.00 10.00      A   
ATOM   1234  HN  VAL A 207     -20.601  15.389 -17.688  1.00 10.00      A   
ATOM   1235  CA  VAL A 207     -19.438  15.919 -16.006  1.00 10.00      A   
ATOM   1236  CB  VAL A 207     -18.944  17.271 -15.444  1.00 10.00      A   
ATOM   1237  CG1 VAL A 207     -18.007  17.944 -16.432  1.00 10.00      A   
ATOM   1238  CG2 VAL A 207     -20.114  18.187 -15.112  1.00 10.00      A   
ATOM   1239  C   VAL A 207     -19.901  15.021 -14.863  1.00 10.00      A   
ATOM   1240  O   VAL A 207     -19.146  14.176 -14.382  1.00 10.00      A   
ATOM   1241  N   TYR A 208     -21.155  15.209 -14.448  1.00 10.00      A   
ATOM   1242  HN  TYR A 208     -21.693  15.904 -14.881  1.00 10.00      A   
ATOM   1243  CA  TYR A 208     -21.752  14.425 -13.362  1.00 10.00      A   
ATOM   1244  CB  TYR A 208     -22.015  12.980 -13.806  1.00 10.00      A   
ATOM   1245  CG  TYR A 208     -23.139  12.835 -14.811  1.00 10.00      A   
ATOM   1246  CD1 TYR A 208     -24.330  12.207 -14.468  1.00 10.00      A   
ATOM   1247  CD2 TYR A 208     -23.011  13.327 -16.104  1.00 10.00      A   
ATOM   1248  CE1 TYR A 208     -25.356  12.074 -15.384  1.00 10.00      A   
ATOM   1249  CE2 TYR A 208     -24.029  13.199 -17.026  1.00 10.00      A   
ATOM   1250  CZ  TYR A 208     -25.199  12.571 -16.661  1.00 10.00      A   
ATOM   1251  OH  TYR A 208     -26.219  12.440 -17.573  1.00 10.00      A   
ATOM   1252  HH  TYR A 208     -25.847  12.291 -18.452  1.00 10.00      A   
ATOM   1253  C   TYR A 208     -20.894  14.456 -12.101  1.00 10.00      A   
ATOM   1254  O   TYR A 208     -20.885  15.451 -11.376  1.00 10.00      A   
ATOM   1255  N   PRO A 219     -26.431   5.573 -25.187  1.00 10.00      A   
ATOM   1256  CA  PRO A 219     -25.851   4.230 -25.116  1.00 10.00      A   
ATOM   1257  CB  PRO A 219     -24.382   4.468 -25.473  1.00 10.00      A   
ATOM   1258  CG  PRO A 219     -24.405   5.670 -26.350  1.00 10.00      A   
ATOM   1259  CD  PRO A 219     -25.520   6.535 -25.833  1.00 10.00      A   
ATOM   1260  C   PRO A 219     -25.963   3.654 -23.711  1.00 10.00      A   
ATOM   1261  O   PRO A 219     -25.914   2.437 -23.518  1.00 10.00      A   
ATOM   1262  N   LYS A 220     -26.135   4.538 -22.736  1.00 10.00      A   
ATOM   1263  HN  LYS A 220     -26.197   5.494 -22.965  1.00 10.00      A   
ATOM   1264  CA  LYS A 220     -26.252   4.130 -21.340  1.00 10.00      A   
ATOM   1265  CB  LYS A 220     -26.244   5.346 -20.403  1.00 10.00      A   
ATOM   1266  CG  LYS A 220     -26.209   4.997 -18.921  1.00 10.00      A   
ATOM   1267  CD  LYS A 220     -25.291   5.930 -18.143  1.00 10.00      A   
ATOM   1268  CE  LYS A 220     -23.829   5.683 -18.482  1.00 10.00      A   
ATOM   1269  NZ  LYS A 220     -22.909   6.434 -17.585  1.00 10.00      A   
ATOM   1270  HZ1 LYS A 220     -23.116   7.450 -17.633  1.00 10.00      A   
ATOM   1271  HZ2 LYS A 220     -21.921   6.279 -17.876  1.00 10.00      A   
ATOM   1272  HZ3 LYS A 220     -23.025   6.111 -16.603  1.00 10.00      A   
ATOM   1273  C   LYS A 220     -27.496   3.273 -21.123  1.00 10.00      A   
ATOM   1274  O   LYS A 220     -27.521   2.417 -20.239  1.00 10.00      A   
ATOM   1275  N   LYS A 221     -28.521   3.497 -21.942  1.00 10.00      A   
ATOM   1276  HN  LYS A 221     -28.445   4.206 -22.618  1.00 10.00      A   
ATOM   1277  CA  LYS A 221     -29.762   2.732 -21.852  1.00 10.00      A   
ATOM   1278  CB  LYS A 221     -30.825   3.316 -22.793  1.00 10.00      A   
ATOM   1279  CG  LYS A 221     -32.242   2.814 -22.538  1.00 10.00      A   
ATOM   1280  CD  LYS A 221     -32.618   1.679 -23.479  1.00 10.00      A   
ATOM   1281  CE  LYS A 221     -33.997   1.122 -23.158  1.00 10.00      A   
ATOM   1282  NZ  LYS A 221     -33.991   0.260 -21.947  1.00 10.00      A   
ATOM   1283  HZ1 LYS A 221     -33.398   0.685 -21.206  1.00 10.00      A   
ATOM   1284  HZ2 LYS A 221     -33.610  -0.685 -22.182  1.00 10.00      A   
ATOM   1285  HZ3 LYS A 221     -34.958   0.147 -21.582  1.00 10.00      A   
ATOM   1286  C   LYS A 221     -29.501   1.262 -22.183  1.00 10.00      A   
ATOM   1287  O   LYS A 221     -30.135   0.360 -21.637  1.00 10.00      A   
ATOM   1288  N   LEU A 222     -28.551   1.028 -23.078  1.00 10.00      A   
ATOM   1289  HN  LEU A 222     -28.072   1.784 -23.476  1.00 10.00      A   
ATOM   1290  CA  LEU A 222     -28.197  -0.326 -23.477  1.00 10.00      A   
ATOM   1291  CB  LEU A 222     -27.520  -0.312 -24.850  1.00 10.00      A   
ATOM   1292  CG  LEU A 222     -28.286   0.394 -25.972  1.00 10.00      A   
ATOM   1293  CD1 LEU A 222     -27.385   0.619 -27.175  1.00 10.00      A   
ATOM   1294  CD2 LEU A 222     -29.518  -0.407 -26.369  1.00 10.00      A   
ATOM   1295  C   LEU A 222     -27.270  -0.942 -22.437  1.00 10.00      A   
ATOM   1296  O   LEU A 222     -27.353  -2.133 -22.136  1.00 10.00      A   
ATOM   1297  N   ILE A 223     -26.402  -0.106 -21.876  1.00 10.00      A   
ATOM   1298  HN  ILE A 223     -26.398   0.833 -22.157  1.00 10.00      A   
ATOM   1299  CA  ILE A 223     -25.454  -0.544 -20.860  1.00 10.00      A   
ATOM   1300  CB  ILE A 223     -24.443   0.574 -20.516  1.00 10.00      A   
ATOM   1301  CG1 ILE A 223     -23.630   0.954 -21.757  1.00 10.00      A   
ATOM   1302  CG2 ILE A 223     -23.514   0.142 -19.388  1.00 10.00      A   
ATOM   1303  CD1 ILE A 223     -22.732   2.158 -21.564  1.00 10.00      A   
ATOM   1304  C   ILE A 223     -26.183  -0.992 -19.593  1.00 10.00      A   
ATOM   1305  O   ILE A 223     -25.806  -1.983 -18.968  1.00 10.00      A   
ATOM   1306  N   THR A 224     -27.242  -0.272 -19.231  1.00 10.00      A   
ATOM   1307  HN  THR A 224     -27.512   0.495 -19.779  1.00 10.00      A   
ATOM   1308  CA  THR A 224     -28.016  -0.602 -18.039  1.00 10.00      A   
ATOM   1309  CB  THR A 224     -29.083   0.467 -17.732  1.00 10.00      A   
ATOM   1310  OG1 THR A 224     -29.432   1.152 -18.938  1.00 10.00      A   
ATOM   1311  HG1 THR A 224     -28.754   1.811 -19.138  1.00 10.00      A   
ATOM   1312  CG2 THR A 224     -28.554   1.472 -16.720  1.00 10.00      A   
ATOM   1313  C   THR A 224     -28.675  -1.973 -18.177  1.00 10.00      A   
ATOM   1314  O   THR A 224     -28.786  -2.722 -17.205  1.00 10.00      A   
ATOM   1315  N   GLU A 225     -29.092  -2.304 -19.395  1.00 10.00      A   
ATOM   1316  HN  GLU A 225     -28.972  -1.668 -20.132  1.00 10.00      A   
ATOM   1317  CA  GLU A 225     -29.717  -3.592 -19.660  1.00 10.00      A   
ATOM   1318  CB  GLU A 225     -30.369  -3.605 -21.038  1.00 10.00      A   
ATOM   1319  CG  GLU A 225     -31.616  -2.749 -21.141  1.00 10.00      A   
ATOM   1320  CD  GLU A 225     -32.331  -2.927 -22.462  1.00 10.00      A   
ATOM   1321  OE1 GLU A 225     -33.309  -2.194 -22.712  1.00 10.00      A   
ATOM   1322  OE2 GLU A 225     -31.918  -3.803 -23.258  1.00 10.00      A   
ATOM   1323  C   GLU A 225     -28.678  -4.698 -19.566  1.00 10.00      A   
ATOM   1324  O   GLU A 225     -28.937  -5.767 -19.015  1.00 10.00      A   
ATOM   1325  N   ASP A 226     -27.492  -4.419 -20.096  1.00 10.00      A   
ATOM   1326  HN  ASP A 226     -27.354  -3.547 -20.524  1.00 10.00      A   
ATOM   1327  CA  ASP A 226     -26.392  -5.375 -20.062  1.00 10.00      A   
ATOM   1328  CB  ASP A 226     -25.223  -4.894 -20.923  1.00 10.00      A   
ATOM   1329  CG  ASP A 226     -24.036  -5.834 -20.863  1.00 10.00      A   
ATOM   1330  OD1 ASP A 226     -23.043  -5.504 -20.181  1.00 10.00      A   
ATOM   1331  OD2 ASP A 226     -24.085  -6.907 -21.503  1.00 10.00      A   
ATOM   1332  C   ASP A 226     -25.930  -5.587 -18.628  1.00 10.00      A   
ATOM   1333  O   ASP A 226     -25.489  -6.675 -18.258  1.00 10.00      A   
ATOM   1334  N   PHE A 227     -26.047  -4.535 -17.822  1.00 10.00      A   
ATOM   1335  HN  PHE A 227     -26.389  -3.690 -18.192  1.00 10.00      A   
ATOM   1336  CA  PHE A 227     -25.667  -4.588 -16.417  1.00 10.00      A   
ATOM   1337  CB  PHE A 227     -25.818  -3.214 -15.765  1.00 10.00      A   
ATOM   1338  CG  PHE A 227     -24.519  -2.489 -15.560  1.00 10.00      A   
ATOM   1339  CD1 PHE A 227     -23.415  -3.150 -15.044  1.00 10.00      A   
ATOM   1340  CD2 PHE A 227     -24.404  -1.144 -15.871  1.00 10.00      A   
ATOM   1341  CE1 PHE A 227     -22.220  -2.486 -14.846  1.00 10.00      A   
ATOM   1342  CE2 PHE A 227     -23.212  -0.472 -15.676  1.00 10.00      A   
ATOM   1343  CZ  PHE A 227     -22.118  -1.145 -15.162  1.00 10.00      A   
ATOM   1344  C   PHE A 227     -26.509  -5.617 -15.672  1.00 10.00      A   
ATOM   1345  O   PHE A 227     -26.058  -6.209 -14.689  1.00 10.00      A   
ATOM   1346  N   VAL A 228     -27.731  -5.827 -16.153  1.00 10.00      A   
ATOM   1347  HN  VAL A 228     -28.030  -5.311 -16.935  1.00 10.00      A   
ATOM   1348  CA  VAL A 228     -28.642  -6.800 -15.559  1.00 10.00      A   
ATOM   1349  CB  VAL A 228     -30.052  -6.699 -16.182  1.00 10.00      A   
ATOM   1350  CG1 VAL A 228     -30.989  -7.740 -15.587  1.00 10.00      A   
ATOM   1351  CG2 VAL A 228     -30.618  -5.299 -15.993  1.00 10.00      A   
ATOM   1352  C   VAL A 228     -28.086  -8.204 -15.771  1.00 10.00      A   
ATOM   1353  O   VAL A 228     -28.294  -9.105 -14.962  1.00 10.00      A   
ATOM   1354  N   ARG A 229     -27.360  -8.374 -16.863  1.00 10.00      A   
ATOM   1355  HN  ARG A 229     -27.228  -7.616 -17.474  1.00 10.00      A   
ATOM   1356  CA  ARG A 229     -26.748  -9.653 -17.180  1.00 10.00      A   
ATOM   1357  CB  ARG A 229     -26.500  -9.748 -18.686  1.00 10.00      A   
ATOM   1358  CG  ARG A 229     -26.133 -11.138 -19.177  1.00 10.00      A   
ATOM   1359  CD  ARG A 229     -25.968 -11.158 -20.686  1.00 10.00      A   
ATOM   1360  NE  ARG A 229     -27.148 -10.632 -21.367  1.00 10.00      A   
ATOM   1361  HE  ARG A 229     -27.209  -9.652 -21.470  1.00 10.00      A   
ATOM   1362  CZ  ARG A 229     -28.131 -11.389 -21.846  1.00 10.00      A   
ATOM   1363  NH1 ARG A 229     -28.068 -12.712 -21.736  1.00 10.00      A   
ATOM   1364 HH11 ARG A 229     -27.245 -13.162 -21.279  1.00 10.00      A   
ATOM   1365 HH12 ARG A 229     -28.842 -13.306 -22.102  1.00 10.00      A   
ATOM   1366  NH2 ARG A 229     -29.175 -10.822 -22.438  1.00 10.00      A   
ATOM   1367 HH21 ARG A 229     -29.945 -11.409 -22.823  1.00 10.00      A   
ATOM   1368 HH22 ARG A 229     -29.235  -9.781 -22.515  1.00 10.00      A   
ATOM   1369  C   ARG A 229     -25.431  -9.781 -16.421  1.00 10.00      A   
ATOM   1370  O   ARG A 229     -24.873 -10.870 -16.282  1.00 10.00      A   
ATOM   1371  N   GLN A 230     -24.948  -8.652 -15.920  1.00 10.00      A   
ATOM   1372  HN  GLN A 230     -25.450  -7.821 -16.055  1.00 10.00      A   
ATOM   1373  CA  GLN A 230     -23.701  -8.616 -15.178  1.00 10.00      A   
ATOM   1374  CB  GLN A 230     -22.984  -7.279 -15.367  1.00 10.00      A   
ATOM   1375  CG  GLN A 230     -22.498  -7.024 -16.781  1.00 10.00      A   
ATOM   1376  CD  GLN A 230     -21.527  -5.866 -16.847  1.00 10.00      A   
ATOM   1377  OE1 GLN A 230     -20.774  -5.621 -15.903  1.00 10.00      A   
ATOM   1378  NE2 GLN A 230     -21.536  -5.145 -17.957  1.00 10.00      A   
ATOM   1379 HE21 GLN A 230     -22.166  -5.398 -18.677  1.00 10.00      A   
ATOM   1380 HE22 GLN A 230     -20.924  -4.379 -18.017  1.00 10.00      A   
ATOM   1381  C   GLN A 230     -23.921  -8.884 -13.694  1.00 10.00      A   
ATOM   1382  O   GLN A 230     -23.678  -9.992 -13.217  1.00 10.00      A   
ATOM   1383  N   ARG A 231     -24.393  -7.873 -12.969  1.00 10.00      A   
ATOM   1384  HN  ARG A 231     -24.608  -7.025 -13.413  1.00 10.00      A   
ATOM   1385  CA  ARG A 231     -24.613  -8.007 -11.529  1.00 10.00      A   
ATOM   1386  CB  ARG A 231     -23.401  -7.473 -10.757  1.00 10.00      A   
ATOM   1387  CG  ARG A 231     -22.243  -8.453 -10.649  1.00 10.00      A   
ATOM   1388  CD  ARG A 231     -20.905  -7.737 -10.696  1.00 10.00      A   
ATOM   1389  NE  ARG A 231     -20.628  -7.177 -12.021  1.00 10.00      A   
ATOM   1390  HE  ARG A 231     -21.393  -7.052 -12.622  1.00 10.00      A   
ATOM   1391  CZ  ARG A 231     -19.409  -6.830 -12.447  1.00 10.00      A   
ATOM   1392  NH1 ARG A 231     -18.354  -6.980 -11.652  1.00 10.00      A   
ATOM   1393 HH11 ARG A 231     -18.469  -7.368 -10.695  1.00 10.00      A   
ATOM   1394 HH12 ARG A 231     -17.400  -6.706 -11.987  1.00 10.00      A   
ATOM   1395  NH2 ARG A 231     -19.246  -6.330 -13.666  1.00 10.00      A   
ATOM   1396 HH21 ARG A 231     -18.293  -6.061 -13.997  1.00 10.00      A   
ATOM   1397 HH22 ARG A 231     -20.064  -6.202 -14.305  1.00 10.00      A   
ATOM   1398  C   ARG A 231     -25.875  -7.285 -11.059  1.00 10.00      A   
ATOM   1399  O   ARG A 231     -26.145  -7.222  -9.859  1.00 10.00      A   
ATOM   1400  N   TYR A 232     -26.640  -6.738 -11.990  1.00 10.00      A   
ATOM   1401  HN  TYR A 232     -26.392  -6.828 -12.936  1.00 10.00      A   
ATOM   1402  CA  TYR A 232     -27.862  -6.023 -11.638  1.00 10.00      A   
ATOM   1403  CB  TYR A 232     -27.960  -4.697 -12.396  1.00 10.00      A   
ATOM   1404  CG  TYR A 232     -27.097  -3.598 -11.823  1.00 10.00      A   
ATOM   1405  CD1 TYR A 232     -25.764  -3.470 -12.189  1.00 10.00      A   
ATOM   1406  CD2 TYR A 232     -27.616  -2.687 -10.912  1.00 10.00      A   
ATOM   1407  CE1 TYR A 232     -24.972  -2.467 -11.667  1.00 10.00      A   
ATOM   1408  CE2 TYR A 232     -26.832  -1.679 -10.385  1.00 10.00      A   
ATOM   1409  CZ  TYR A 232     -25.511  -1.575 -10.765  1.00 10.00      A   
ATOM   1410  OH  TYR A 232     -24.723  -0.575 -10.243  1.00 10.00      A   
ATOM   1411  HH  TYR A 232     -24.793  -0.582  -9.280  1.00 10.00      A   
ATOM   1412  C   TYR A 232     -29.094  -6.876 -11.905  1.00 10.00      A   
ATOM   1413  O   TYR A 232     -28.998  -7.950 -12.492  1.00 10.00      A   
ATOM   1414  N   LEU A 233     -30.246  -6.396 -11.467  1.00 10.00      A   
ATOM   1415  HN  LEU A 233     -30.260  -5.537 -10.996  1.00 10.00      A   
ATOM   1416  CA  LEU A 233     -31.493  -7.111 -11.664  1.00 10.00      A   
ATOM   1417  CB  LEU A 233     -31.930  -7.789 -10.365  1.00 10.00      A   
ATOM   1418  CG  LEU A 233     -33.100  -8.770 -10.474  1.00 10.00      A   
ATOM   1419  CD1 LEU A 233     -32.760  -9.909 -11.423  1.00 10.00      A   
ATOM   1420  CD2 LEU A 233     -33.471  -9.308  -9.100  1.00 10.00      A   
ATOM   1421  C   LEU A 233     -32.568  -6.153 -12.153  1.00 10.00      A   
ATOM   1422  O   LEU A 233     -32.744  -5.068 -11.599  1.00 10.00      A   
ATOM   1423  N   GLU A 234     -33.271  -6.545 -13.202  1.00 10.00      A   
ATOM   1424  HN  GLU A 234     -33.090  -7.419 -13.603  1.00 10.00      A   
ATOM   1425  CA  GLU A 234     -34.317  -5.710 -13.761  1.00 10.00      A   
ATOM   1426  CB  GLU A 234     -34.302  -5.765 -15.291  1.00 10.00      A   
ATOM   1427  CG  GLU A 234     -34.586  -7.143 -15.867  1.00 10.00      A   
ATOM   1428  CD  GLU A 234     -35.768  -7.141 -16.811  1.00 10.00      A   
ATOM   1429  OE1 GLU A 234     -36.917  -7.036 -16.331  1.00 10.00      A   
ATOM   1430  OE2 GLU A 234     -35.552  -7.254 -18.034  1.00 10.00      A   
ATOM   1431  C   GLU A 234     -35.680  -6.122 -13.232  1.00 10.00      A   
ATOM   1432  O   GLU A 234     -35.894  -7.278 -12.862  1.00 10.00      A   
ATOM   1433  N   TYR A 235     -36.588  -5.167 -13.186  1.00 10.00      A   
ATOM   1434  HN  TYR A 235     -36.350  -4.266 -13.491  1.00 10.00      A   
ATOM   1435  CA  TYR A 235     -37.937  -5.412 -12.723  1.00 10.00      A   
ATOM   1436  CB  TYR A 235     -38.144  -4.849 -11.319  1.00 10.00      A   
ATOM   1437  CG  TYR A 235     -37.632  -5.754 -10.218  1.00 10.00      A   
ATOM   1438  CD1 TYR A 235     -38.468  -6.687  -9.621  1.00 10.00      A   
ATOM   1439  CD2 TYR A 235     -36.319  -5.670  -9.770  1.00 10.00      A   
ATOM   1440  CE1 TYR A 235     -38.014  -7.509  -8.610  1.00 10.00      A   
ATOM   1441  CE2 TYR A 235     -35.855  -6.491  -8.760  1.00 10.00      A   
ATOM   1442  CZ  TYR A 235     -36.708  -7.408  -8.182  1.00 10.00      A   
ATOM   1443  OH  TYR A 235     -36.254  -8.224  -7.170  1.00 10.00      A   
ATOM   1444  HH  TYR A 235     -36.607  -9.115  -7.294  1.00 10.00      A   
ATOM   1445  C   TYR A 235     -38.913  -4.790 -13.702  1.00 10.00      A   
ATOM   1446  O   TYR A 235     -38.550  -3.886 -14.457  1.00 10.00      A   
ATOM   1447  N   ARG A 236     -40.140  -5.267 -13.699  1.00 10.00      A   
ATOM   1448  HN  ARG A 236     -40.388  -5.965 -13.054  1.00 10.00      A   
ATOM   1449  CA  ARG A 236     -41.137  -4.760 -14.626  1.00 10.00      A   
ATOM   1450  CB  ARG A 236     -42.176  -5.827 -14.972  1.00 10.00      A   
ATOM   1451  CG  ARG A 236     -41.596  -7.084 -15.611  1.00 10.00      A   
ATOM   1452  CD  ARG A 236     -40.358  -6.789 -16.454  1.00 10.00      A   
ATOM   1453  NE  ARG A 236     -40.658  -5.991 -17.643  1.00 10.00      A   
ATOM   1454  HE  ARG A 236     -41.606  -5.802 -17.832  1.00 10.00      A   
ATOM   1455  CZ  ARG A 236     -39.731  -5.518 -18.479  1.00 10.00      A   
ATOM   1456  NH1 ARG A 236     -38.440  -5.751 -18.264  1.00 10.00      A   
ATOM   1457 HH11 ARG A 236     -38.126  -6.312 -17.432  1.00 10.00      A   
ATOM   1458 HH12 ARG A 236     -37.727  -5.379 -18.927  1.00 10.00      A   
ATOM   1459  NH2 ARG A 236     -40.099  -4.811 -19.538  1.00 10.00      A   
ATOM   1460 HH21 ARG A 236     -39.379  -4.436 -20.196  1.00 10.00      A   
ATOM   1461 HH22 ARG A 236     -41.110  -4.632 -19.721  1.00 10.00      A   
ATOM   1462  C   ARG A 236     -41.791  -3.471 -14.143  1.00 10.00      A   
ATOM   1463  O   ARG A 236     -41.882  -3.222 -12.939  1.00 10.00      A   
ATOM   1464  N   TYR A 246     -35.383  -2.383 -12.265  1.00 10.00      A   
ATOM   1465  HN  TYR A 246     -34.714  -3.083 -12.421  1.00 10.00      A   
ATOM   1466  CA  TYR A 246     -34.963  -1.146 -11.621  1.00 10.00      A   
ATOM   1467  CB  TYR A 246     -35.174   0.044 -12.561  1.00 10.00      A   
ATOM   1468  CG  TYR A 246     -34.470  -0.100 -13.895  1.00 10.00      A   
ATOM   1469  CD1 TYR A 246     -33.084  -0.091 -13.973  1.00 10.00      A   
ATOM   1470  CD2 TYR A 246     -35.194  -0.244 -15.072  1.00 10.00      A   
ATOM   1471  CE1 TYR A 246     -32.439  -0.222 -15.187  1.00 10.00      A   
ATOM   1472  CE2 TYR A 246     -34.555  -0.376 -16.290  1.00 10.00      A   
ATOM   1473  CZ  TYR A 246     -33.178  -0.365 -16.342  1.00 10.00      A   
ATOM   1474  OH  TYR A 246     -32.538  -0.496 -17.552  1.00 10.00      A   
ATOM   1475  HH  TYR A 246     -31.934  -1.244 -17.516  1.00 10.00      A   
ATOM   1476  C   TYR A 246     -35.663  -0.907 -10.286  1.00 10.00      A   
ATOM   1477  O   TYR A 246     -35.764   0.234  -9.835  1.00 10.00      A   
ATOM   1478  N   GLU A 247     -36.148  -1.974  -9.656  1.00 10.00      A   
ATOM   1479  HN  GLU A 247     -36.058  -2.858 -10.069  1.00 10.00      A   
ATOM   1480  CA  GLU A 247     -36.811  -1.849  -8.360  1.00 10.00      A   
ATOM   1481  CB  GLU A 247     -37.522  -3.149  -7.979  1.00 10.00      A   
ATOM   1482  CG  GLU A 247     -38.710  -2.966  -7.048  1.00 10.00      A   
ATOM   1483  CD  GLU A 247     -39.508  -4.241  -6.872  1.00 10.00      A   
ATOM   1484  OE1 GLU A 247     -40.198  -4.650  -7.826  1.00 10.00      A   
ATOM   1485  OE2 GLU A 247     -39.453  -4.836  -5.775  1.00 10.00      A   
ATOM   1486  C   GLU A 247     -35.777  -1.471  -7.304  1.00 10.00      A   
ATOM   1487  O   GLU A 247     -35.035  -2.320  -6.811  1.00 10.00      A   
ATOM   1488  N   PHE A 248     -35.717  -0.185  -6.998  1.00 10.00      A   
ATOM   1489  HN  PHE A 248     -36.330   0.434  -7.444  1.00 10.00      A   
ATOM   1490  CA  PHE A 248     -34.763   0.342  -6.033  1.00 10.00      A   
ATOM   1491  CB  PHE A 248     -34.815   1.871  -6.018  1.00 10.00      A   
ATOM   1492  CG  PHE A 248     -34.646   2.495  -7.376  1.00 10.00      A   
ATOM   1493  CD1 PHE A 248     -35.662   3.252  -7.934  1.00 10.00      A   
ATOM   1494  CD2 PHE A 248     -33.474   2.319  -8.096  1.00 10.00      A   
ATOM   1495  CE1 PHE A 248     -35.514   3.825  -9.183  1.00 10.00      A   
ATOM   1496  CE2 PHE A 248     -33.318   2.890  -9.346  1.00 10.00      A   
ATOM   1497  CZ  PHE A 248     -34.342   3.643  -9.891  1.00 10.00      A   
ATOM   1498  C   PHE A 248     -34.978  -0.210  -4.630  1.00 10.00      A   
ATOM   1499  O   PHE A 248     -36.102  -0.255  -4.127  1.00 10.00      A   
ATOM   1500  N   GLN A 249     -33.882  -0.626  -4.011  1.00 10.00      A   
ATOM   1501  HN  GLN A 249     -33.023  -0.563  -4.479  1.00 10.00      A   
ATOM   1502  CA  GLN A 249     -33.902  -1.167  -2.661  1.00 10.00      A   
ATOM   1503  CB  GLN A 249     -33.881  -2.698  -2.684  1.00 10.00      A   
ATOM   1504  CG  GLN A 249     -35.257  -3.345  -2.648  1.00 10.00      A   
ATOM   1505  CD  GLN A 249     -36.139  -2.780  -1.550  1.00 10.00      A   
ATOM   1506  OE1 GLN A 249     -36.051  -3.189  -0.394  1.00 10.00      A   
ATOM   1507  NE2 GLN A 249     -36.994  -1.833  -1.903  1.00 10.00      A   
ATOM   1508 HE21 GLN A 249     -37.006  -1.545  -2.845  1.00 10.00      A   
ATOM   1509 HE22 GLN A 249     -37.590  -1.467  -1.216  1.00 10.00      A   
ATOM   1510  C   GLN A 249     -32.710  -0.637  -1.875  1.00 10.00      A   
ATOM   1511  O   GLN A 249     -31.815  -0.010  -2.446  1.00 10.00      A   
ATOM   1512  N   TRP A 250     -32.699  -0.895  -0.572  1.00 10.00      A   
ATOM   1513  HN  TRP A 250     -33.436  -1.411  -0.184  1.00 10.00      A   
ATOM   1514  CA  TRP A 250     -31.620  -0.433   0.298  1.00 10.00      A   
ATOM   1515  CB  TRP A 250     -32.004  -0.604   1.771  1.00 10.00      A   
ATOM   1516  CG  TRP A 250     -32.998   0.400   2.273  1.00 10.00      A   
ATOM   1517  CD1 TRP A 250     -33.814   1.202   1.527  1.00 10.00      A   
ATOM   1518  CD2 TRP A 250     -33.282   0.705   3.644  1.00 10.00      A   
ATOM   1519  NE1 TRP A 250     -34.586   1.986   2.348  1.00 10.00      A   
ATOM   1520  HE1 TRP A 250     -35.254   2.642   2.048  1.00 10.00      A   
ATOM   1521  CE2 TRP A 250     -34.278   1.701   3.652  1.00 10.00      A   
ATOM   1522  CE3 TRP A 250     -32.789   0.232   4.864  1.00 10.00      A   
ATOM   1523  CZ2 TRP A 250     -34.792   2.230   4.833  1.00 10.00      A   
ATOM   1524  CZ3 TRP A 250     -33.299   0.757   6.035  1.00 10.00      A   
ATOM   1525  CH2 TRP A 250     -34.289   1.746   6.011  1.00 10.00      A   
ATOM   1526  C   TRP A 250     -30.311  -1.166   0.014  1.00 10.00      A   
ATOM   1527  O   TRP A 250     -29.371  -0.589  -0.535  1.00 10.00      A   
ATOM   1528  N   GLY A 251     -30.248  -2.432   0.401  1.00 10.00      A   
ATOM   1529  HN  GLY A 251     -31.017  -2.836   0.854  1.00 10.00      A   
ATOM   1530  CA  GLY A 251     -29.049  -3.216   0.178  1.00 10.00      A   
ATOM   1531  C   GLY A 251     -28.507  -3.811   1.463  1.00 10.00      A   
ATOM   1532  O   GLY A 251     -28.781  -3.298   2.547  1.00 10.00      A   
ATOM   1533  N   PRO A 252     -27.731  -4.903   1.369  1.00 10.00      A   
ATOM   1534  CA  PRO A 252     -27.152  -5.575   2.542  1.00 10.00      A   
ATOM   1535  CB  PRO A 252     -26.393  -6.766   1.940  1.00 10.00      A   
ATOM   1536  CG  PRO A 252     -26.985  -6.955   0.586  1.00 10.00      A   
ATOM   1537  CD  PRO A 252     -27.372  -5.585   0.114  1.00 10.00      A   
ATOM   1538  C   PRO A 252     -26.187  -4.675   3.316  1.00 10.00      A   
ATOM   1539  O   PRO A 252     -26.355  -4.464   4.514  1.00 10.00      A   
ATOM   1540  N   ARG A 253     -25.189  -4.134   2.621  1.00 10.00      A   
ATOM   1541  HN  ARG A 253     -25.122  -4.316   1.663  1.00 10.00      A   
ATOM   1542  CA  ARG A 253     -24.196  -3.267   3.255  1.00 10.00      A   
ATOM   1543  CB  ARG A 253     -23.105  -2.858   2.258  1.00 10.00      A   
ATOM   1544  CG  ARG A 253     -21.928  -2.139   2.900  1.00 10.00      A   
ATOM   1545  CD  ARG A 253     -21.043  -1.457   1.866  1.00 10.00      A   
ATOM   1546  NE  ARG A 253     -19.906  -2.293   1.472  1.00 10.00      A   
ATOM   1547  HE  ARG A 253     -20.084  -3.023   0.846  1.00 10.00      A   
ATOM   1548  CZ  ARG A 253     -18.656  -2.104   1.906  1.00 10.00      A   
ATOM   1549  NH1 ARG A 253     -18.384  -1.137   2.777  1.00 10.00      A   
ATOM   1550 HH11 ARG A 253     -19.156  -0.519   3.154  1.00 10.00      A   
ATOM   1551 HH12 ARG A 253     -17.404  -0.976   3.088  1.00 10.00      A   
ATOM   1552  NH2 ARG A 253     -17.677  -2.895   1.477  1.00 10.00      A   
ATOM   1553 HH21 ARG A 253     -16.697  -2.754   1.822  1.00 10.00      A   
ATOM   1554 HH22 ARG A 253     -17.872  -3.661   0.798  1.00 10.00      A   
ATOM   1555  C   ARG A 253     -24.852  -2.030   3.863  1.00 10.00      A   
ATOM   1556  O   ARG A 253     -24.500  -1.605   4.963  1.00 10.00      A   
ATOM   1557  N   THR A 254     -25.822  -1.477   3.147  1.00 10.00      A   
ATOM   1558  HN  THR A 254     -26.059  -1.867   2.281  1.00 10.00      A   
ATOM   1559  CA  THR A 254     -26.540  -0.295   3.595  1.00 10.00      A   
ATOM   1560  CB  THR A 254     -27.533   0.154   2.510  1.00 10.00      A   
ATOM   1561  OG1 THR A 254     -27.250  -0.564   1.295  1.00 10.00      A   
ATOM   1562  HG1 THR A 254     -27.894  -0.314   0.618  1.00 10.00      A   
ATOM   1563  CG2 THR A 254     -27.400   1.648   2.252  1.00 10.00      A   
ATOM   1564  C   THR A 254     -27.298  -0.564   4.898  1.00 10.00      A   
ATOM   1565  O   THR A 254     -27.430   0.319   5.744  1.00 10.00      A   
ATOM   1566  N   ASN A 255     -27.770  -1.796   5.061  1.00 10.00      A   
ATOM   1567  HN  ASN A 255     -27.618  -2.464   4.359  1.00 10.00      A   
ATOM   1568  CA  ASN A 255     -28.513  -2.187   6.257  1.00 10.00      A   
ATOM   1569  CB  ASN A 255     -29.341  -3.445   5.978  1.00 10.00      A   
ATOM   1570  CG  ASN A 255     -30.650  -3.473   6.747  1.00 10.00      A   
ATOM   1571  OD1 ASN A 255     -30.786  -2.843   7.794  1.00 10.00      A   
ATOM   1572  ND2 ASN A 255     -31.623  -4.210   6.232  1.00 10.00      A   
ATOM   1573 HD21 ASN A 255     -31.450  -4.690   5.393  1.00 10.00      A   
ATOM   1574 HD22 ASN A 255     -32.477  -4.247   6.711  1.00 10.00      A   
ATOM   1575  C   ASN A 255     -27.565  -2.438   7.429  1.00 10.00      A   
ATOM   1576  O   ASN A 255     -27.995  -2.668   8.562  1.00 10.00      A   
ATOM   1577  N   LEU A 256     -26.271  -2.401   7.146  1.00 10.00      A   
ATOM   1578  HN  LEU A 256     -25.990  -2.220   6.223  1.00 10.00      A   
ATOM   1579  CA  LEU A 256     -25.258  -2.617   8.170  1.00 10.00      A   
ATOM   1580  CB  LEU A 256     -24.198  -3.609   7.688  1.00 10.00      A   
ATOM   1581  CG  LEU A 256     -24.669  -5.046   7.464  1.00 10.00      A   
ATOM   1582  CD1 LEU A 256     -23.585  -5.860   6.777  1.00 10.00      A   
ATOM   1583  CD2 LEU A 256     -25.074  -5.691   8.781  1.00 10.00      A   
ATOM   1584  C   LEU A 256     -24.600  -1.302   8.569  1.00 10.00      A   
ATOM   1585  O   LEU A 256     -24.497  -0.988   9.755  1.00 10.00      A   
ATOM   1586  N   GLU A 257     -24.159  -0.539   7.572  1.00 10.00      A   
ATOM   1587  HN  GLU A 257     -24.267  -0.851   6.646  1.00 10.00      A   
ATOM   1588  CA  GLU A 257     -23.508   0.748   7.814  1.00 10.00      A   
ATOM   1589  CB  GLU A 257     -22.801   1.247   6.546  1.00 10.00      A   
ATOM   1590  CG  GLU A 257     -21.622   0.385   6.108  1.00 10.00      A   
ATOM   1591  CD  GLU A 257     -21.206   0.624   4.664  1.00 10.00      A   
ATOM   1592  OE1 GLU A 257     -22.058   1.054   3.861  1.00 10.00      A   
ATOM   1593  OE2 GLU A 257     -20.031   0.346   4.321  1.00 10.00      A   
ATOM   1594  C   GLU A 257     -24.511   1.786   8.317  1.00 10.00      A   
ATOM   1595  O   GLU A 257     -24.174   2.656   9.123  1.00 10.00      A   
ATOM   1596  N   LEU A 258     -25.747   1.689   7.845  1.00 10.00      A   
ATOM   1597  HN  LEU A 258     -25.964   0.974   7.209  1.00 10.00      A   
ATOM   1598  CA  LEU A 258     -26.792   2.612   8.254  1.00 10.00      A   
ATOM   1599  CB  LEU A 258     -27.287   3.449   7.068  1.00 10.00      A   
ATOM   1600  CG  LEU A 258     -26.450   4.679   6.707  1.00 10.00      A   
ATOM   1601  CD1 LEU A 258     -25.311   4.307   5.770  1.00 10.00      A   
ATOM   1602  CD2 LEU A 258     -27.326   5.761   6.094  1.00 10.00      A   
ATOM   1603  C   LEU A 258     -27.954   1.866   8.893  1.00 10.00      A   
ATOM   1604  O   LEU A 258     -27.868   0.665   9.157  1.00 10.00      A   
ATOM   1605  N   SER A 259     -29.032   2.588   9.145  1.00 10.00      A   
ATOM   1606  HN  SER A 259     -29.034   3.538   8.911  1.00 10.00      A   
ATOM   1607  CA  SER A 259     -30.221   2.020   9.747  1.00 10.00      A   
ATOM   1608  CB  SER A 259     -30.108   2.077  11.273  1.00 10.00      A   
ATOM   1609  OG  SER A 259     -29.983   3.418  11.724  1.00 10.00      A   
ATOM   1610  HG  SER A 259     -29.805   3.419  12.673  1.00 10.00      A   
ATOM   1611  C   SER A 259     -31.430   2.822   9.286  1.00 10.00      A   
ATOM   1612  O   SER A 259     -31.275   3.828   8.585  1.00 10.00      A   
ATOM   1613  N   LYS A 260     -32.620   2.399   9.684  1.00 10.00      A   
ATOM   1614  HN  LYS A 260     -32.683   1.597  10.261  1.00 10.00      A   
ATOM   1615  CA  LYS A 260     -33.838   3.100   9.305  1.00 10.00      A   
ATOM   1616  CB  LYS A 260     -35.068   2.262   9.653  1.00 10.00      A   
ATOM   1617  CG  LYS A 260     -36.340   2.695   8.944  1.00 10.00      A   
ATOM   1618  CD  LYS A 260     -37.464   1.695   9.163  1.00 10.00      A   
ATOM   1619  CE  LYS A 260     -37.086   0.307   8.667  1.00 10.00      A   
ATOM   1620  NZ  LYS A 260     -38.169  -0.676   8.918  1.00 10.00      A   
ATOM   1621  HZ1 LYS A 260     -37.933  -1.592   8.478  1.00 10.00      A   
ATOM   1622  HZ2 LYS A 260     -39.066  -0.330   8.507  1.00 10.00      A   
ATOM   1623  HZ3 LYS A 260     -38.298  -0.816   9.939  1.00 10.00      A   
ATOM   1624  C   LYS A 260     -33.892   4.449  10.008  1.00 10.00      A   
ATOM   1625  O   LYS A 260     -34.345   5.446   9.440  1.00 10.00      A   
ATOM   1626  N   MET A 261     -33.395   4.472  11.240  1.00 10.00      A   
ATOM   1627  HN  MET A 261     -33.039   3.642  11.625  1.00 10.00      A   
ATOM   1628  CA  MET A 261     -33.368   5.692  12.035  1.00 10.00      A   
ATOM   1629  CB  MET A 261     -33.047   5.382  13.499  1.00 10.00      A   
ATOM   1630  CG  MET A 261     -33.235   6.564  14.439  1.00 10.00      A   
ATOM   1631  SD  MET A 261     -34.899   7.258  14.368  1.00 10.00      A   
ATOM   1632  CE  MET A 261     -35.858   5.935  15.105  1.00 10.00      A   
ATOM   1633  C   MET A 261     -32.352   6.678  11.466  1.00 10.00      A   
ATOM   1634  O   MET A 261     -32.573   7.889  11.479  1.00 10.00      A   
ATOM   1635  N   LYS A 262     -31.243   6.150  10.953  1.00 10.00      A   
ATOM   1636  HN  LYS A 262     -31.121   5.175  10.976  1.00 10.00      A   
ATOM   1637  CA  LYS A 262     -30.202   6.986  10.367  1.00 10.00      A   
ATOM   1638  CB  LYS A 262     -28.986   6.155   9.958  1.00 10.00      A   
ATOM   1639  CG  LYS A 262     -28.004   5.907  11.089  1.00 10.00      A   
ATOM   1640  CD  LYS A 262     -26.648   5.479  10.560  1.00 10.00      A   
ATOM   1641  CE  LYS A 262     -25.603   5.490  11.661  1.00 10.00      A   
ATOM   1642  NZ  LYS A 262     -25.442   6.843  12.260  1.00 10.00      A   
ATOM   1643  HZ1 LYS A 262     -25.129   7.528  11.532  1.00 10.00      A   
ATOM   1644  HZ2 LYS A 262     -24.733   6.816  13.019  1.00 10.00      A   
ATOM   1645  HZ3 LYS A 262     -26.344   7.169  12.661  1.00 10.00      A   
ATOM   1646  C   LYS A 262     -30.736   7.760   9.169  1.00 10.00      A   
ATOM   1647  O   LYS A 262     -30.486   8.957   9.032  1.00 10.00      A   
ATOM   1648  N   VAL A 263     -31.485   7.071   8.314  1.00 10.00      A   
ATOM   1649  HN  VAL A 263     -31.650   6.118   8.482  1.00 10.00      A   
ATOM   1650  CA  VAL A 263     -32.066   7.699   7.133  1.00 10.00      A   
ATOM   1651  CB  VAL A 263     -32.708   6.664   6.182  1.00 10.00      A   
ATOM   1652  CG1 VAL A 263     -33.152   7.328   4.885  1.00 10.00      A   
ATOM   1653  CG2 VAL A 263     -31.738   5.530   5.890  1.00 10.00      A   
ATOM   1654  C   VAL A 263     -33.110   8.727   7.551  1.00 10.00      A   
ATOM   1655  O   VAL A 263     -33.202   9.807   6.965  1.00 10.00      A   
ATOM   1656  N   LEU A 264     -33.880   8.395   8.582  1.00 10.00      A   
ATOM   1657  HN  LEU A 264     -33.756   7.520   9.010  1.00 10.00      A   
ATOM   1658  CA  LEU A 264     -34.911   9.290   9.088  1.00 10.00      A   
ATOM   1659  CB  LEU A 264     -35.737   8.607  10.183  1.00 10.00      A   
ATOM   1660  CG  LEU A 264     -37.014   9.334  10.618  1.00 10.00      A   
ATOM   1661  CD1 LEU A 264     -38.198   8.379  10.613  1.00 10.00      A   
ATOM   1662  CD2 LEU A 264     -36.835   9.959  11.995  1.00 10.00      A   
ATOM   1663  C   LEU A 264     -34.293  10.583   9.614  1.00 10.00      A   
ATOM   1664  O   LEU A 264     -34.791  11.674   9.340  1.00 10.00      A   
ATOM   1665  N   LYS A 265     -33.191  10.457  10.347  1.00 10.00      A   
ATOM   1666  HN  LYS A 265     -32.830   9.558  10.520  1.00 10.00      A   
ATOM   1667  CA  LYS A 265     -32.506  11.620  10.904  1.00 10.00      A   
ATOM   1668  CB  LYS A 265     -31.422  11.193  11.896  1.00 10.00      A   
ATOM   1669  CG  LYS A 265     -31.966  10.622  13.197  1.00 10.00      A   
ATOM   1670  CD  LYS A 265     -30.846  10.172  14.122  1.00 10.00      A   
ATOM   1671  CE  LYS A 265     -31.393   9.696  15.458  1.00 10.00      A   
ATOM   1672  NZ  LYS A 265     -30.326   9.152  16.342  1.00 10.00      A   
ATOM   1673  HZ1 LYS A 265     -29.902   8.306  15.914  1.00 10.00      A   
ATOM   1674  HZ2 LYS A 265     -30.727   8.889  17.266  1.00 10.00      A   
ATOM   1675  HZ3 LYS A 265     -29.581   9.863  16.492  1.00 10.00      A   
ATOM   1676  C   LYS A 265     -31.915  12.497   9.802  1.00 10.00      A   
ATOM   1677  O   LYS A 265     -31.601  13.667  10.026  1.00 10.00      A   
ATOM   1678  N   PHE A 266     -31.768  11.923   8.613  1.00 10.00      A   
ATOM   1679  HN  PHE A 266     -32.026  10.984   8.502  1.00 10.00      A   
ATOM   1680  CA  PHE A 266     -31.234  12.652   7.473  1.00 10.00      A   
ATOM   1681  CB  PHE A 266     -30.447  11.715   6.549  1.00 10.00      A   
ATOM   1682  CG  PHE A 266     -29.810  12.405   5.375  1.00 10.00      A   
ATOM   1683  CD1 PHE A 266     -28.643  13.133   5.531  1.00 10.00      A   
ATOM   1684  CD2 PHE A 266     -30.379  12.322   4.114  1.00 10.00      A   
ATOM   1685  CE1 PHE A 266     -28.055  13.768   4.452  1.00 10.00      A   
ATOM   1686  CE2 PHE A 266     -29.797  12.954   3.031  1.00 10.00      A   
ATOM   1687  CZ  PHE A 266     -28.632  13.678   3.200  1.00 10.00      A   
ATOM   1688  C   PHE A 266     -32.362  13.341   6.708  1.00 10.00      A   
ATOM   1689  O   PHE A 266     -32.268  14.525   6.375  1.00 10.00      A   
ATOM   1690  N   VAL A 267     -33.437  12.603   6.443  1.00 10.00      A   
ATOM   1691  HN  VAL A 267     -33.461  11.664   6.735  1.00 10.00      A   
ATOM   1692  CA  VAL A 267     -34.579  13.158   5.718  1.00 10.00      A   
ATOM   1693  CB  VAL A 267     -35.596  12.083   5.269  1.00 10.00      A   
ATOM   1694  CG1 VAL A 267     -34.959  11.140   4.260  1.00 10.00      A   
ATOM   1695  CG2 VAL A 267     -36.147  11.307   6.455  1.00 10.00      A   
ATOM   1696  C   VAL A 267     -35.267  14.256   6.526  1.00 10.00      A   
ATOM   1697  O   VAL A 267     -35.760  15.237   5.968  1.00 10.00      A   
ATOM   1698  N   ALA A 268     -35.258  14.109   7.847  1.00 10.00      A   
ATOM   1699  HN  ALA A 268     -34.840  13.307   8.237  1.00 10.00      A   
ATOM   1700  CA  ALA A 268     -35.859  15.097   8.733  1.00 10.00      A   
ATOM   1701  CB  ALA A 268     -36.248  14.457  10.056  1.00 10.00      A   
ATOM   1702  C   ALA A 268     -34.892  16.255   8.963  1.00 10.00      A   
ATOM   1703  O   ALA A 268     -35.084  17.077   9.860  1.00 10.00      A   
ATOM   1704  N   LYS A 269     -33.841  16.298   8.147  1.00 10.00      A   
ATOM   1705  HN  LYS A 269     -33.736  15.594   7.472  1.00 10.00      A   
ATOM   1706  CA  LYS A 269     -32.837  17.345   8.230  1.00 10.00      A   
ATOM   1707  CB  LYS A 269     -31.448  16.731   8.413  1.00 10.00      A   
ATOM   1708  CG  LYS A 269     -30.328  17.748   8.559  1.00 10.00      A   
ATOM   1709  CD  LYS A 269     -28.975  17.065   8.647  1.00 10.00      A   
ATOM   1710  CE  LYS A 269     -28.006  17.876   9.490  1.00 10.00      A   
ATOM   1711  NZ  LYS A 269     -28.526  18.107  10.863  1.00 10.00      A   
ATOM   1712  HZ1 LYS A 269     -29.441  18.597  10.820  1.00 10.00      A   
ATOM   1713  HZ2 LYS A 269     -27.860  18.693  11.403  1.00 10.00      A   
ATOM   1714  HZ3 LYS A 269     -28.655  17.202  11.359  1.00 10.00      A   
ATOM   1715  C   LYS A 269     -32.862  18.199   6.965  1.00 10.00      A   
ATOM   1716  O   LYS A 269     -32.639  19.408   7.020  1.00 10.00      A   
ATOM   1717  N   VAL A 270     -33.135  17.558   5.826  1.00 10.00      A   
ATOM   1718  HN  VAL A 270     -33.294  16.591   5.851  1.00 10.00      A   
ATOM   1719  CA  VAL A 270     -33.194  18.253   4.541  1.00 10.00      A   
ATOM   1720  CB  VAL A 270     -33.532  17.286   3.385  1.00 10.00      A   
ATOM   1721  CG1 VAL A 270     -33.467  18.004   2.044  1.00 10.00      A   
ATOM   1722  CG2 VAL A 270     -32.599  16.084   3.396  1.00 10.00      A   
ATOM   1723  C   VAL A 270     -34.237  19.364   4.587  1.00 10.00      A   
ATOM   1724  O   VAL A 270     -33.914  20.543   4.436  1.00 10.00      A   
ATOM   1725  N   HIS A 271     -35.487  18.981   4.800  1.00 10.00      A   
ATOM   1726  HN  HIS A 271     -35.689  18.024   4.885  1.00 10.00      A   
ATOM   1727  CA  HIS A 271     -36.573  19.944   4.891  1.00 10.00      A   
ATOM   1728  CB  HIS A 271     -37.767  19.528   4.022  1.00 10.00      A   
ATOM   1729  CG  HIS A 271     -38.227  18.113   4.216  1.00 10.00      A   
ATOM   1730  ND1 HIS A 271     -37.693  17.083   3.480  1.00 10.00      A   
ATOM   1731  CD2 HIS A 271     -39.170  17.619   5.056  1.00 10.00      A   
ATOM   1732  CE1 HIS A 271     -38.317  15.992   3.882  1.00 10.00      A   
ATOM   1733  NE2 HIS A 271     -39.219  16.266   4.834  1.00 10.00      A   
ATOM   1734  HE2 HIS A 271     -39.910  15.655   5.164  1.00 10.00      A   
ATOM   1735  C   HIS A 271     -36.986  20.132   6.347  1.00 10.00      A   
ATOM   1736  O   HIS A 271     -37.868  20.933   6.660  1.00 10.00      A   
ATOM   1737  N   ASN A 272     -36.324  19.376   7.222  1.00 10.00      A   
ATOM   1738  HN  ASN A 272     -35.644  18.763   6.883  1.00 10.00      A   
ATOM   1739  CA  ASN A 272     -36.567  19.420   8.663  1.00 10.00      A   
ATOM   1740  CB  ASN A 272     -36.272  20.811   9.239  1.00 10.00      A   
ATOM   1741  CG  ASN A 272     -35.676  20.753  10.633  1.00 10.00      A   
ATOM   1742  OD1 ASN A 272     -36.396  20.651  11.627  1.00 10.00      A   
ATOM   1743  ND2 ASN A 272     -34.355  20.818  10.717  1.00 10.00      A   
ATOM   1744 HD21 ASN A 272     -33.837  20.899   9.885  1.00 10.00      A   
ATOM   1745 HD22 ASN A 272     -33.946  20.789  11.610  1.00 10.00      A   
ATOM   1746  C   ASN A 272     -37.976  18.951   9.032  1.00 10.00      A   
ATOM   1747  O   ASN A 272     -38.761  18.565   8.161  1.00 10.00      A   
ATOM   1748  N   GLN A 273     -38.279  18.986  10.329  1.00 10.00      A   
ATOM   1749  HN  GLN A 273     -37.601  19.311  10.962  1.00 10.00      A   
ATOM   1750  CA  GLN A 273     -39.579  18.570  10.851  1.00 10.00      A   
ATOM   1751  CB  GLN A 273     -40.736  19.342  10.202  1.00 10.00      A   
ATOM   1752  CG  GLN A 273     -42.118  18.788  10.509  1.00 10.00      A   
ATOM   1753  CD  GLN A 273     -43.218  19.786  10.220  1.00 10.00      A   
ATOM   1754  OE1 GLN A 273     -43.681  20.489  11.116  1.00 10.00      A   
ATOM   1755  NE2 GLN A 273     -43.631  19.868   8.967  1.00 10.00      A   
ATOM   1756 HE21 GLN A 273     -43.208  19.287   8.301  1.00 10.00      A   
ATOM   1757 HE22 GLN A 273     -44.342  20.511   8.752  1.00 10.00      A   
ATOM   1758  C   GLN A 273     -39.783  17.059  10.763  1.00 10.00      A   
ATOM   1759  O   GLN A 273     -40.148  16.517   9.717  1.00 10.00      A   
ATOM   1760  N   ASP A 274     -39.531  16.386  11.876  1.00 10.00      A   
ATOM   1761  HN  ASP A 274     -39.222  16.875  12.667  1.00 10.00      A   
ATOM   1762  CA  ASP A 274     -39.697  14.939  11.955  1.00 10.00      A   
ATOM   1763  CB  ASP A 274     -38.761  14.271  12.983  1.00 10.00      A   
ATOM   1764  CG  ASP A 274     -38.954  14.736  14.417  1.00 10.00      A   
ATOM   1765  OD1 ASP A 274     -39.849  14.211  15.106  1.00 10.00      A   
ATOM   1766  OD2 ASP A 274     -38.191  15.620  14.872  1.00 10.00      A   
ATOM   1767  C   ASP A 274     -41.161  14.485  12.107  1.00 10.00      A   
ATOM   1768  O   ASP A 274     -41.554  13.492  11.497  1.00 10.00      A   
ATOM   1769  N   PRO A 275     -42.017  15.188  12.889  1.00 10.00      A   
ATOM   1770  CA  PRO A 275     -43.415  14.778  13.054  1.00 10.00      A   
ATOM   1771  CB  PRO A 275     -43.836  15.495  14.335  1.00 10.00      A   
ATOM   1772  CG  PRO A 275     -43.021  16.739  14.346  1.00 10.00      A   
ATOM   1773  CD  PRO A 275     -41.712  16.397  13.688  1.00 10.00      A   
ATOM   1774  C   PRO A 275     -44.304  15.206  11.881  1.00 10.00      A   
ATOM   1775  O   PRO A 275     -45.405  15.718  12.079  1.00 10.00      A   
ATOM   1776  N   LYS A 276     -43.830  14.991  10.660  1.00 10.00      A   
ATOM   1777  HN  LYS A 276     -42.944  14.578  10.557  1.00 10.00      A   
ATOM   1778  CA  LYS A 276     -44.603  15.351   9.475  1.00 10.00      A   
ATOM   1779  CB  LYS A 276     -43.765  16.154   8.474  1.00 10.00      A   
ATOM   1780  CG  LYS A 276     -44.539  16.648   7.254  1.00 10.00      A   
ATOM   1781  CD  LYS A 276     -45.692  17.565   7.642  1.00 10.00      A   
ATOM   1782  CE  LYS A 276     -47.040  16.859   7.549  1.00 10.00      A   
ATOM   1783  NZ  LYS A 276     -47.383  16.481   6.151  1.00 10.00      A   
ATOM   1784  HZ1 LYS A 276     -47.246  17.292   5.516  1.00 10.00      A   
ATOM   1785  HZ2 LYS A 276     -48.374  16.180   6.096  1.00 10.00      A   
ATOM   1786  HZ3 LYS A 276     -46.778  15.692   5.825  1.00 10.00      A   
ATOM   1787  C   LYS A 276     -45.205  14.113   8.814  1.00 10.00      A   
ATOM   1788  O   LYS A 276     -46.310  13.698   9.154  1.00 10.00      A   
ATOM   1789  N   ASP A 277     -44.477  13.527   7.873  1.00 10.00      A   
ATOM   1790  HN  ASP A 277     -43.605  13.907   7.635  1.00 10.00      A   
ATOM   1791  CA  ASP A 277     -44.946  12.334   7.177  1.00 10.00      A   
ATOM   1792  CB  ASP A 277     -44.861  12.519   5.660  1.00 10.00      A   
ATOM   1793  CG  ASP A 277     -46.153  13.042   5.069  1.00 10.00      A   
ATOM   1794  OD1 ASP A 277     -46.957  12.226   4.566  1.00 10.00      A   
ATOM   1795  OD2 ASP A 277     -46.371  14.271   5.104  1.00 10.00      A   
ATOM   1796  C   ASP A 277     -44.122  11.137   7.603  1.00 10.00      A   
ATOM   1797  O   ASP A 277     -44.304  10.022   7.113  1.00 10.00      A   
ATOM   1798  N   TRP A 278     -43.213  11.389   8.530  1.00 10.00      A   
ATOM   1799  HN  TRP A 278     -43.133  12.297   8.878  1.00 10.00      A   
ATOM   1800  CA  TRP A 278     -42.333  10.359   9.050  1.00 10.00      A   
ATOM   1801  CB  TRP A 278     -41.047  10.957   9.625  1.00 10.00      A   
ATOM   1802  CG  TRP A 278     -40.372  11.914   8.687  1.00 10.00      A   
ATOM   1803  CD1 TRP A 278     -39.840  13.130   9.002  1.00 10.00      A   
ATOM   1804  CD2 TRP A 278     -40.167  11.742   7.278  1.00 10.00      A   
ATOM   1805  NE1 TRP A 278     -39.320  13.728   7.882  1.00 10.00      A   
ATOM   1806  HE1 TRP A 278     -38.885  14.608   7.856  1.00 10.00      A   
ATOM   1807  CE2 TRP A 278     -39.506  12.895   6.811  1.00 10.00      A   
ATOM   1808  CE3 TRP A 278     -40.475  10.726   6.366  1.00 10.00      A   
ATOM   1809  CZ2 TRP A 278     -39.152  13.062   5.478  1.00 10.00      A   
ATOM   1810  CZ3 TRP A 278     -40.122  10.896   5.042  1.00 10.00      A   
ATOM   1811  CH2 TRP A 278     -39.467  12.054   4.612  1.00 10.00      A   
ATOM   1812  C   TRP A 278     -43.011   9.402  10.040  1.00 10.00      A   
ATOM   1813  O   TRP A 278     -42.681   8.227  10.027  1.00 10.00      A   
ATOM   1814  N   PRO A 279     -43.943   9.877  10.922  1.00 10.00      A   
ATOM   1815  CA  PRO A 279     -44.653   9.024  11.893  1.00 10.00      A   
ATOM   1816  CB  PRO A 279     -45.927   9.816  12.153  1.00 10.00      A   
ATOM   1817  CG  PRO A 279     -45.488  11.236  12.079  1.00 10.00      A   
ATOM   1818  CD  PRO A 279     -44.351  11.289  11.090  1.00 10.00      A   
ATOM   1819  C   PRO A 279     -45.000   7.624  11.374  1.00 10.00      A   
ATOM   1820  O   PRO A 279     -44.811   6.634  12.084  1.00 10.00      A   
ATOM   1821  N   ALA A 280     -45.502   7.543  10.142  1.00 10.00      A   
ATOM   1822  HN  ALA A 280     -45.637   8.366   9.623  1.00 10.00      A   
ATOM   1823  CA  ALA A 280     -45.862   6.259   9.545  1.00 10.00      A   
ATOM   1824  CB  ALA A 280     -46.438   6.466   8.153  1.00 10.00      A   
ATOM   1825  C   ALA A 280     -44.654   5.322   9.499  1.00 10.00      A   
ATOM   1826  O   ALA A 280     -44.713   4.185   9.970  1.00 10.00      A   
ATOM   1827  N   GLN A 281     -43.550   5.819   8.956  1.00 10.00      A   
ATOM   1828  HN  GLN A 281     -43.558   6.739   8.614  1.00 10.00      A   
ATOM   1829  CA  GLN A 281     -42.325   5.034   8.858  1.00 10.00      A   
ATOM   1830  CB  GLN A 281     -41.390   5.614   7.791  1.00 10.00      A   
ATOM   1831  CG  GLN A 281     -41.686   5.151   6.371  1.00 10.00      A   
ATOM   1832  CD  GLN A 281     -42.892   5.836   5.758  1.00 10.00      A   
ATOM   1833  OE1 GLN A 281     -44.022   5.378   5.907  1.00 10.00      A   
ATOM   1834  NE2 GLN A 281     -42.661   6.934   5.055  1.00 10.00      A   
ATOM   1835 HE21 GLN A 281     -41.735   7.244   4.967  1.00 10.00      A   
ATOM   1836 HE22 GLN A 281     -43.430   7.392   4.646  1.00 10.00      A   
ATOM   1837  C   GLN A 281     -41.610   4.980  10.206  1.00 10.00      A   
ATOM   1838  O   GLN A 281     -40.818   4.077  10.467  1.00 10.00      A   
ATOM   1839  N   TYR A 282     -41.903   5.955  11.060  1.00 10.00      A   
ATOM   1840  HN  TYR A 282     -42.539   6.651  10.783  1.00 10.00      A   
ATOM   1841  CA  TYR A 282     -41.301   6.039  12.385  1.00 10.00      A   
ATOM   1842  CB  TYR A 282     -41.691   7.354  13.069  1.00 10.00      A   
ATOM   1843  CG  TYR A 282     -40.831   7.717  14.260  1.00 10.00      A   
ATOM   1844  CD1 TYR A 282     -41.310   7.586  15.558  1.00 10.00      A   
ATOM   1845  CD2 TYR A 282     -39.537   8.191  14.085  1.00 10.00      A   
ATOM   1846  CE1 TYR A 282     -40.523   7.918  16.645  1.00 10.00      A   
ATOM   1847  CE2 TYR A 282     -38.745   8.525  15.164  1.00 10.00      A   
ATOM   1848  CZ  TYR A 282     -39.242   8.387  16.442  1.00 10.00      A   
ATOM   1849  OH  TYR A 282     -38.454   8.716  17.521  1.00 10.00      A   
ATOM   1850  HH  TYR A 282     -38.069   9.592  17.380  1.00 10.00      A   
ATOM   1851  C   TYR A 282     -41.714   4.850  13.242  1.00 10.00      A   
ATOM   1852  O   TYR A 282     -40.974   4.429  14.132  1.00 10.00      A   
ATOM   1853  N   CYS A 283     -42.894   4.305  12.962  1.00 10.00      A   
ATOM   1854  HN  CYS A 283     -43.442   4.691  12.244  1.00 10.00      A   
ATOM   1855  CA  CYS A 283     -43.392   3.152  13.696  1.00 10.00      A   
ATOM   1856  CB  CYS A 283     -44.783   2.762  13.193  1.00 10.00      A   
ATOM   1857  SG  CYS A 283     -45.997   4.100  13.251  1.00 10.00      A   
ATOM   1858  HG  CYS A 283     -45.387   5.224  12.891  1.00 10.00      A   
ATOM   1859  C   CYS A 283     -42.426   1.982  13.537  1.00 10.00      A   
ATOM   1860  O   CYS A 283     -41.992   1.377  14.519  1.00 10.00      A   
ATOM   1861  N   GLU A 284     -42.059   1.696  12.292  1.00 10.00      A   
ATOM   1862  HN  GLU A 284     -42.423   2.227  11.551  1.00 10.00      A   
ATOM   1863  CA  GLU A 284     -41.132   0.612  12.001  1.00 10.00      A   
ATOM   1864  CB  GLU A 284     -41.322   0.082  10.578  1.00 10.00      A   
ATOM   1865  CG  GLU A 284     -41.503   1.158   9.521  1.00 10.00      A   
ATOM   1866  CD  GLU A 284     -41.410   0.606   8.116  1.00 10.00      A   
ATOM   1867  OE1 GLU A 284     -40.282   0.316   7.667  1.00 10.00      A   
ATOM   1868  OE2 GLU A 284     -42.457   0.448   7.463  1.00 10.00      A   
ATOM   1869  C   GLU A 284     -39.687   1.049  12.239  1.00 10.00      A   
ATOM   1870  O   GLU A 284     -38.790   0.218  12.366  1.00 10.00      A   
ATOM   1871  N   ALA A 285     -39.469   2.359  12.294  1.00 10.00      A   
ATOM   1872  HN  ALA A 285     -40.221   2.974  12.154  1.00 10.00      A   
ATOM   1873  CA  ALA A 285     -38.138   2.907  12.539  1.00 10.00      A   
ATOM   1874  CB  ALA A 285     -38.083   4.383  12.179  1.00 10.00      A   
ATOM   1875  C   ALA A 285     -37.750   2.693  13.995  1.00 10.00      A   
ATOM   1876  O   ALA A 285     -36.595   2.403  14.306  1.00 10.00      A   
ATOM   1877  N   LEU A 286     -38.725   2.847  14.885  1.00 10.00      A   
ATOM   1878  HN  LEU A 286     -39.617   3.122  14.577  1.00 10.00      A   
ATOM   1879  CA  LEU A 286     -38.500   2.637  16.307  1.00 10.00      A   
ATOM   1880  CB  LEU A 286     -39.732   3.074  17.113  1.00 10.00      A   
ATOM   1881  CG  LEU A 286     -39.464   3.807  18.433  1.00 10.00      A   
ATOM   1882  CD1 LEU A 286     -38.886   2.861  19.475  1.00 10.00      A   
ATOM   1883  CD2 LEU A 286     -38.543   4.998  18.215  1.00 10.00      A   
ATOM   1884  C   LEU A 286     -38.200   1.162  16.541  1.00 10.00      A   
ATOM   1885  O   LEU A 286     -37.335   0.807  17.346  1.00 10.00      A   
ATOM   1886  N   ALA A 287     -38.910   0.311  15.807  1.00 10.00      A   
ATOM   1887  HN  ALA A 287     -39.584   0.663  15.190  1.00 10.00      A   
ATOM   1888  CA  ALA A 287     -38.719  -1.128  15.899  1.00 10.00      A   
ATOM   1889  CB  ALA A 287     -39.776  -1.855  15.084  1.00 10.00      A   
ATOM   1890  C   ALA A 287     -37.322  -1.494  15.409  1.00 10.00      A   
ATOM   1891  O   ALA A 287     -36.686  -2.400  15.942  1.00 10.00      A   
ATOM   1892  N   ASP A 288     -36.849  -0.770  14.395  1.00 10.00      A   
ATOM   1893  HN  ASP A 288     -37.413  -0.067  14.007  1.00 10.00      A   
ATOM   1894  CA  ASP A 288     -35.517  -1.000  13.839  1.00 10.00      A   
ATOM   1895  CB  ASP A 288     -35.283  -0.126  12.602  1.00 10.00      A   
ATOM   1896  CG  ASP A 288     -33.924  -0.353  11.962  1.00 10.00      A   
ATOM   1897  OD1 ASP A 288     -33.577  -1.520  11.689  1.00 10.00      A   
ATOM   1898  OD2 ASP A 288     -33.205   0.639  11.717  1.00 10.00      A   
ATOM   1899  C   ASP A 288     -34.455  -0.716  14.894  1.00 10.00      A   
ATOM   1900  O   ASP A 288     -33.514  -1.488  15.066  1.00 10.00      A   
ATOM   1901  N   GLU A 289     -34.629   0.389  15.613  1.00 10.00      A   
ATOM   1902  HN  GLU A 289     -35.398   0.966  15.418  1.00 10.00      A   
ATOM   1903  CA  GLU A 289     -33.701   0.771  16.674  1.00 10.00      A   
ATOM   1904  CB  GLU A 289     -34.102   2.115  17.285  1.00 10.00      A   
ATOM   1905  CG  GLU A 289     -33.517   3.325  16.573  1.00 10.00      A   
ATOM   1906  CD  GLU A 289     -32.102   3.645  17.017  1.00 10.00      A   
ATOM   1907  OE1 GLU A 289     -31.181   2.860  16.709  1.00 10.00      A   
ATOM   1908  OE2 GLU A 289     -31.900   4.692  17.668  1.00 10.00      A   
ATOM   1909  C   GLU A 289     -33.661  -0.303  17.757  1.00 10.00      A   
ATOM   1910  O   GLU A 289     -32.598  -0.621  18.296  1.00 10.00      A   
ATOM   1911  N   GLU A 290     -34.826  -0.864  18.064  1.00 10.00      A   
ATOM   1912  HN  GLU A 290     -35.639  -0.561  17.600  1.00 10.00      A   
ATOM   1913  CA  GLU A 290     -34.931  -1.914  19.067  1.00 10.00      A   
ATOM   1914  CB  GLU A 290     -36.399  -2.159  19.426  1.00 10.00      A   
ATOM   1915  CG  GLU A 290     -36.601  -3.094  20.607  1.00 10.00      A   
ATOM   1916  CD  GLU A 290     -38.054  -3.466  20.818  1.00 10.00      A   
ATOM   1917  OE1 GLU A 290     -38.478  -4.530  20.322  1.00 10.00      A   
ATOM   1918  OE2 GLU A 290     -38.777  -2.704  21.491  1.00 10.00      A   
ATOM   1919  C   GLU A 290     -34.296  -3.197  18.539  1.00 10.00      A   
ATOM   1920  O   GLU A 290     -33.646  -3.937  19.278  1.00 10.00      A   
ATOM   1921  N   ASN A 291     -34.472  -3.436  17.243  1.00 10.00      A   
ATOM   1922  HN  ASN A 291     -34.998  -2.798  16.710  1.00 10.00      A   
ATOM   1923  CA  ASN A 291     -33.923  -4.618  16.587  1.00 10.00      A   
ATOM   1924  CB  ASN A 291     -34.475  -4.754  15.163  1.00 10.00      A   
ATOM   1925  CG  ASN A 291     -34.119  -6.079  14.514  1.00 10.00      A   
ATOM   1926  OD1 ASN A 291     -33.105  -6.197  13.824  1.00 10.00      A   
ATOM   1927  ND2 ASN A 291     -34.952  -7.087  14.728  1.00 10.00      A   
ATOM   1928 HD21 ASN A 291     -35.742  -6.926  15.287  1.00 10.00      A   
ATOM   1929 HD22 ASN A 291     -34.744  -7.955  14.322  1.00 10.00      A   
ATOM   1930  C   ASN A 291     -32.399  -4.574  16.563  1.00 10.00      A   
ATOM   1931  O   ASN A 291     -31.739  -5.610  16.574  1.00 10.00      A   
ATOM   1932  N   ARG A 292     -31.843  -3.366  16.533  1.00 10.00      A   
ATOM   1933  HN  ARG A 292     -32.424  -2.574  16.504  1.00 10.00      A   
ATOM   1934  CA  ARG A 292     -30.393  -3.194  16.528  1.00 10.00      A   
ATOM   1935  CB  ARG A 292     -30.005  -1.734  16.248  1.00 10.00      A   
ATOM   1936  CG  ARG A 292     -30.512  -1.179  14.924  1.00 10.00      A   
ATOM   1937  CD  ARG A 292     -29.922  -1.917  13.733  1.00 10.00      A   
ATOM   1938  NE  ARG A 292     -30.806  -1.852  12.570  1.00 10.00      A   
ATOM   1939  HE  ARG A 292     -31.759  -1.651  12.739  1.00 10.00      A   
ATOM   1940  CZ  ARG A 292     -30.421  -2.060  11.313  1.00 10.00      A   
ATOM   1941  NH1 ARG A 292     -29.144  -2.287  11.024  1.00 10.00      A   
ATOM   1942 HH11 ARG A 292     -28.848  -2.451  10.030  1.00 10.00      A   
ATOM   1943 HH12 ARG A 292     -28.427  -2.289  11.780  1.00 10.00      A   
ATOM   1944  NH2 ARG A 292     -31.325  -2.017  10.346  1.00 10.00      A   
ATOM   1945 HH21 ARG A 292     -32.332  -1.810  10.585  1.00 10.00      A   
ATOM   1946 HH22 ARG A 292     -31.053  -2.197   9.349  1.00 10.00      A   
ATOM   1947  C   ARG A 292     -29.810  -3.637  17.866  1.00 10.00      A   
ATOM   1948  O   ARG A 292     -28.668  -4.098  17.940  1.00 10.00      A   
ATOM   1949  N   ALA A 293     -30.615  -3.512  18.918  1.00 10.00      A   
ATOM   1950  HN  ALA A 293     -31.522  -3.165  18.784  1.00 10.00      A   
ATOM   1951  CA  ALA A 293     -30.193  -3.891  20.260  1.00 10.00      A   
ATOM   1952  CB  ALA A 293     -31.124  -3.289  21.301  1.00 10.00      A   
ATOM   1953  C   ALA A 293     -30.145  -5.405  20.408  1.00 10.00      A   
ATOM   1954  O   ALA A 293     -29.212  -5.952  20.995  1.00 10.00      A   
ATOM   1955  N   ARG A 294     -31.148  -6.078  19.870  1.00 10.00      A   
ATOM   1956  HN  ARG A 294     -31.861  -5.590  19.403  1.00 10.00      A   
ATOM   1957  CB  ARG A 294     -32.252  -7.965  20.985  1.00 10.00      A   
ATOM   1958  CG  ARG A 294     -31.986  -9.331  21.604  1.00 10.00      A   
ATOM   1959  CD  ARG A 294     -32.309 -10.465  20.643  1.00 10.00      A   
ATOM   1960  NE  ARG A 294     -31.908 -11.763  21.178  1.00 10.00      A   
ATOM   1961  HE  ARG A 294     -31.989 -11.893  22.152  1.00 10.00      A   
ATOM   1962  CZ  ARG A 294     -31.444 -12.767  20.435  1.00 10.00      A   
ATOM   1963  NH1 ARG A 294     -31.339 -12.638  19.115  1.00 10.00      A   
ATOM   1964 HH11 ARG A 294     -31.620 -11.750  18.651  1.00 10.00      A   
ATOM   1965 HH12 ARG A 294     -30.978 -13.431  18.537  1.00 10.00      A   
ATOM   1966  NH2 ARG A 294     -31.094 -13.904  21.016  1.00 10.00      A   
ATOM   1967 HH21 ARG A 294     -30.718 -14.695  20.444  1.00 10.00      A   
ATOM   1968 HH22 ARG A 294     -31.202 -14.020  22.045  1.00 10.00      A   
ATOM   1969  CA  ARG A 294     -31.215  -7.526  19.945  1.00 10.00      A   
ATOM   1970  C   ARG A 294     -31.548  -8.102  18.579  1.00 10.00      A   
ATOM   1971  O   ARG A 294     -32.746  -8.219  18.258  1.00 10.00      A   
ATOM   1972  OXT ARG A 294     -30.606  -8.433  17.830  1.00 10.00      A   
ATOM   1973  C   GLY B   9      -7.267   7.548  11.107  1.00 10.00      B   
ATOM   1974  O   GLY B   9      -8.096   6.651  10.947  1.00 10.00      B   
ATOM   1975  N   GLY B   9      -7.018   7.870  13.570  1.00 10.00      B   
ATOM   1976  HT1 GLY B   9      -7.443   8.816  13.507  1.00 10.00      B   
ATOM   1977  HT2 GLY B   9      -6.337   7.861  14.356  1.00 10.00      B   
ATOM   1978  HT3 GLY B   9      -7.765   7.177  13.770  1.00 10.00      B   
ATOM   1979  CA  GLY B   9      -6.332   7.533  12.301  1.00 10.00      B   
ATOM   1980  N   VAL B  10      -7.140   8.564  10.263  1.00 10.00      B   
ATOM   1981  HN  VAL B  10      -6.468   9.259  10.443  1.00 10.00      B   
ATOM   1982  CA  VAL B  10      -7.977   8.674   9.077  1.00 10.00      B   
ATOM   1983  CB  VAL B  10      -8.196  10.139   8.636  1.00 10.00      B   
ATOM   1984  CG1 VAL B  10      -9.266  10.793   9.497  1.00 10.00      B   
ATOM   1985  CG2 VAL B  10      -6.895  10.932   8.705  1.00 10.00      B   
ATOM   1986  C   VAL B  10      -7.406   7.853   7.922  1.00 10.00      B   
ATOM   1987  O   VAL B  10      -6.803   8.388   6.992  1.00 10.00      B   
ATOM   1988  N   MET B  11      -7.586   6.545   8.000  1.00 10.00      B   
ATOM   1989  HN  MET B  11      -8.058   6.173   8.776  1.00 10.00      B   
ATOM   1990  CA  MET B  11      -7.092   5.645   6.968  1.00 10.00      B   
ATOM   1991  CB  MET B  11      -6.841   4.249   7.541  1.00 10.00      B   
ATOM   1992  CG  MET B  11      -6.172   3.285   6.574  1.00 10.00      B   
ATOM   1993  SD  MET B  11      -4.608   3.904   5.922  1.00 10.00      B   
ATOM   1994  CE  MET B  11      -3.565   3.810   7.376  1.00 10.00      B   
ATOM   1995  C   MET B  11      -8.056   5.590   5.785  1.00 10.00      B   
ATOM   1996  O   MET B  11      -8.913   4.706   5.698  1.00 10.00      B   
ATOM   1997  N   THR B  12      -7.918   6.550   4.887  1.00 10.00      B   
ATOM   1998  HN  THR B  12      -7.221   7.230   5.020  1.00 10.00      B   
ATOM   1999  CA  THR B  12      -8.767   6.634   3.710  1.00 10.00      B   
ATOM   2000  CB  THR B  12      -8.677   8.039   3.087  1.00 10.00      B   
ATOM   2001  OG1 THR B  12      -8.531   9.002   4.138  1.00 10.00      B   
ATOM   2002  HG1 THR B  12      -7.593   9.144   4.314  1.00 10.00      B   
ATOM   2003  CG2 THR B  12      -9.930   8.363   2.286  1.00 10.00      B   
ATOM   2004  C   THR B  12      -8.357   5.588   2.673  1.00 10.00      B   
ATOM   2005  O   THR B  12      -7.264   5.025   2.749  1.00 10.00      B   
ATOM   2006  N   ASP B  13      -9.240   5.327   1.714  1.00 10.00      B   
ATOM   2007  HN  ASP B  13     -10.104   5.795   1.716  1.00 10.00      B   
ATOM   2008  CA  ASP B  13      -8.974   4.349   0.664  1.00 10.00      B   
ATOM   2009  CB  ASP B  13     -10.199   4.182  -0.239  1.00 10.00      B   
ATOM   2010  CG  ASP B  13     -11.406   3.662   0.514  1.00 10.00      B   
ATOM   2011  OD1 ASP B  13     -11.770   2.482   0.323  1.00 10.00      B   
ATOM   2012  OD2 ASP B  13     -11.977   4.423   1.323  1.00 10.00      B   
ATOM   2013  C   ASP B  13      -7.760   4.755  -0.154  1.00 10.00      B   
ATOM   2014  O   ASP B  13      -7.001   3.906  -0.621  1.00 10.00      B   
ATOM   2015  N   VAL B  14      -7.573   6.062  -0.309  1.00 10.00      B   
ATOM   2016  HN  VAL B  14      -8.221   6.685   0.080  1.00 10.00      B   
ATOM   2017  CA  VAL B  14      -6.435   6.587  -1.052  1.00 10.00      B   
ATOM   2018  CB  VAL B  14      -6.527   8.119  -1.256  1.00 10.00      B   
ATOM   2019  CG1 VAL B  14      -7.690   8.466  -2.174  1.00 10.00      B   
ATOM   2020  CG2 VAL B  14      -6.661   8.851   0.074  1.00 10.00      B   
ATOM   2021  C   VAL B  14      -5.126   6.231  -0.344  1.00 10.00      B   
ATOM   2022  O   VAL B  14      -4.120   5.939  -0.986  1.00 10.00      B   
ATOM   2023  N   HIS B  15      -5.166   6.233   0.986  1.00 10.00      B   
ATOM   2024  HN  HIS B  15      -6.008   6.454   1.434  1.00 10.00      B   
ATOM   2025  CA  HIS B  15      -4.001   5.904   1.797  1.00 10.00      B   
ATOM   2026  CB  HIS B  15      -4.219   6.340   3.253  1.00 10.00      B   
ATOM   2027  CG  HIS B  15      -4.331   7.822   3.447  1.00 10.00      B   
ATOM   2028  ND1 HIS B  15      -5.536   8.420   3.732  1.00 10.00      B   
ATOM   2029  CD2 HIS B  15      -3.366   8.772   3.392  1.00 10.00      B   
ATOM   2030  CE1 HIS B  15      -5.278   9.712   3.843  1.00 10.00      B   
ATOM   2031  NE2 HIS B  15      -3.979   9.974   3.645  1.00 10.00      B   
ATOM   2032  HE2 HIS B  15      -3.597  10.865   3.459  1.00 10.00      B   
ATOM   2033  C   HIS B  15      -3.751   4.405   1.736  1.00 10.00      B   
ATOM   2034  O   HIS B  15      -2.614   3.956   1.595  1.00 10.00      B   
ATOM   2035  N   ARG B  16      -4.833   3.637   1.823  1.00 10.00      B   
ATOM   2036  HN  ARG B  16      -5.711   4.063   1.935  1.00 10.00      B   
ATOM   2037  CA  ARG B  16      -4.748   2.185   1.768  1.00 10.00      B   
ATOM   2038  CB  ARG B  16      -6.115   1.547   2.041  1.00 10.00      B   
ATOM   2039  CG  ARG B  16      -6.429   1.373   3.522  1.00 10.00      B   
ATOM   2040  CD  ARG B  16      -7.869   0.929   3.750  1.00 10.00      B   
ATOM   2041  NE  ARG B  16      -8.764   2.057   4.022  1.00 10.00      B   
ATOM   2042  HE  ARG B  16      -8.514   2.662   4.757  1.00 10.00      B   
ATOM   2043  CZ  ARG B  16      -9.873   2.319   3.326  1.00 10.00      B   
ATOM   2044  NH1 ARG B  16     -10.270   1.499   2.359  1.00 10.00      B   
ATOM   2045 HH11 ARG B  16      -9.737   0.620   2.156  1.00 10.00      B   
ATOM   2046 HH12 ARG B  16     -11.110   1.741   1.770  1.00 10.00      B   
ATOM   2047  NH2 ARG B  16     -10.608   3.383   3.628  1.00 10.00      B   
ATOM   2048 HH21 ARG B  16     -10.335   4.001   4.425  1.00 10.00      B   
ATOM   2049 HH22 ARG B  16     -11.455   3.621   3.053  1.00 10.00      B   
ATOM   2050  C   ARG B  16      -4.183   1.724   0.427  1.00 10.00      B   
ATOM   2051  O   ARG B  16      -3.323   0.847   0.377  1.00 10.00      B   
ATOM   2052  N   ARG B  17      -4.650   2.340  -0.655  1.00 10.00      B   
ATOM   2053  HN  ARG B  17      -5.328   3.045  -0.553  1.00 10.00      B   
ATOM   2054  CA  ARG B  17      -4.179   1.993  -1.990  1.00 10.00      B   
ATOM   2055  CB  ARG B  17      -5.071   2.621  -3.066  1.00 10.00      B   
ATOM   2056  CG  ARG B  17      -4.661   2.299  -4.498  1.00 10.00      B   
ATOM   2057  CD  ARG B  17      -4.398   0.811  -4.690  1.00 10.00      B   
ATOM   2058  NE  ARG B  17      -5.323   0.196  -5.641  1.00 10.00      B   
ATOM   2059  HE  ARG B  17      -6.257   0.068  -5.347  1.00 10.00      B   
ATOM   2060  CZ  ARG B  17      -4.970  -0.227  -6.856  1.00 10.00      B   
ATOM   2061  NH1 ARG B  17      -3.735  -0.031  -7.301  1.00 10.00      B   
ATOM   2062 HH11 ARG B  17      -3.032   0.450  -6.702  1.00 10.00      B   
ATOM   2063 HH12 ARG B  17      -3.465  -0.356  -8.257  1.00 10.00      B   
ATOM   2064  NH2 ARG B  17      -5.859  -0.838  -7.628  1.00 10.00      B   
ATOM   2065 HH21 ARG B  17      -5.586  -1.173  -8.580  1.00 10.00      B   
ATOM   2066 HH22 ARG B  17      -6.833  -0.993  -7.283  1.00 10.00      B   
ATOM   2067  C   ARG B  17      -2.721   2.409  -2.174  1.00 10.00      B   
ATOM   2068  O   ARG B  17      -1.941   1.702  -2.819  1.00 10.00      B   
ATOM   2069  N   PHE B  18      -2.360   3.552  -1.600  1.00 10.00      B   
ATOM   2070  HN  PHE B  18      -3.032   4.077  -1.113  1.00 10.00      B   
ATOM   2071  CA  PHE B  18      -0.994   4.055  -1.681  1.00 10.00      B   
ATOM   2072  CB  PHE B  18      -0.888   5.416  -0.983  1.00 10.00      B   
ATOM   2073  CG  PHE B  18       0.484   6.033  -1.013  1.00 10.00      B   
ATOM   2074  CD1 PHE B  18       1.347   5.894   0.064  1.00 10.00      B   
ATOM   2075  CD2 PHE B  18       0.911   6.756  -2.114  1.00 10.00      B   
ATOM   2076  CE1 PHE B  18       2.606   6.463   0.041  1.00 10.00      B   
ATOM   2077  CE2 PHE B  18       2.169   7.327  -2.144  1.00 10.00      B   
ATOM   2078  CZ  PHE B  18       3.018   7.180  -1.064  1.00 10.00      B   
ATOM   2079  C   PHE B  18      -0.037   3.057  -1.041  1.00 10.00      B   
ATOM   2080  O   PHE B  18       1.003   2.722  -1.611  1.00 10.00      B   
ATOM   2081  N   LEU B  19      -0.410   2.574   0.141  1.00 10.00      B   
ATOM   2082  HN  LEU B  19      -1.253   2.886   0.540  1.00 10.00      B   
ATOM   2083  CA  LEU B  19       0.400   1.605   0.866  1.00 10.00      B   
ATOM   2084  CB  LEU B  19      -0.188   1.339   2.255  1.00 10.00      B   
ATOM   2085  CG  LEU B  19      -0.177   2.519   3.229  1.00 10.00      B   
ATOM   2086  CD1 LEU B  19      -0.891   2.150   4.519  1.00 10.00      B   
ATOM   2087  CD2 LEU B  19       1.249   2.967   3.514  1.00 10.00      B   
ATOM   2088  C   LEU B  19       0.523   0.301   0.086  1.00 10.00      B   
ATOM   2089  O   LEU B  19       1.592  -0.303   0.042  1.00 10.00      B   
ATOM   2090  N   GLN B  20      -0.573  -0.116  -0.540  1.00 10.00      B   
ATOM   2091  HN  GLN B  20      -1.393   0.421  -0.473  1.00 10.00      B   
ATOM   2092  CA  GLN B  20      -0.588  -1.350  -1.322  1.00 10.00      B   
ATOM   2093  CB  GLN B  20      -1.988  -1.635  -1.869  1.00 10.00      B   
ATOM   2094  CG  GLN B  20      -3.013  -2.007  -0.814  1.00 10.00      B   
ATOM   2095  CD  GLN B  20      -4.393  -2.210  -1.404  1.00 10.00      B   
ATOM   2096  OE1 GLN B  20      -5.174  -1.268  -1.528  1.00 10.00      B   
ATOM   2097  NE2 GLN B  20      -4.701  -3.441  -1.779  1.00 10.00      B   
ATOM   2098 HE21 GLN B  20      -4.028  -4.143  -1.656  1.00 10.00      B   
ATOM   2099 HE22 GLN B  20      -5.589  -3.601  -2.160  1.00 10.00      B   
ATOM   2100  C   GLN B  20       0.408  -1.285  -2.473  1.00 10.00      B   
ATOM   2101  O   GLN B  20       1.213  -2.196  -2.658  1.00 10.00      B   
ATOM   2102  N   LEU B  21       0.359  -0.198  -3.236  1.00 10.00      B   
ATOM   2103  HN  LEU B  21      -0.297   0.505  -3.028  1.00 10.00      B   
ATOM   2104  CA  LEU B  21       1.259  -0.023  -4.370  1.00 10.00      B   
ATOM   2105  CB  LEU B  21       0.820   1.149  -5.249  1.00 10.00      B   
ATOM   2106  CG  LEU B  21      -0.431   0.912  -6.100  1.00 10.00      B   
ATOM   2107  CD1 LEU B  21      -0.775   2.150  -6.913  1.00 10.00      B   
ATOM   2108  CD2 LEU B  21      -0.240  -0.292  -7.011  1.00 10.00      B   
ATOM   2109  C   LEU B  21       2.703   0.142  -3.912  1.00 10.00      B   
ATOM   2110  O   LEU B  21       3.638  -0.242  -4.616  1.00 10.00      B   
ATOM   2111  N   LEU B  22       2.878   0.692  -2.720  1.00 10.00      B   
ATOM   2112  HN  LEU B  22       2.092   0.976  -2.203  1.00 10.00      B   
ATOM   2113  CA  LEU B  22       4.206   0.894  -2.161  1.00 10.00      B   
ATOM   2114  CB  LEU B  22       4.157   1.932  -1.035  1.00 10.00      B   
ATOM   2115  CG  LEU B  22       5.497   2.522  -0.588  1.00 10.00      B   
ATOM   2116  CD1 LEU B  22       6.137   3.317  -1.715  1.00 10.00      B   
ATOM   2117  CD2 LEU B  22       5.312   3.393   0.645  1.00 10.00      B   
ATOM   2118  C   LEU B  22       4.772  -0.429  -1.647  1.00 10.00      B   
ATOM   2119  O   LEU B  22       5.954  -0.532  -1.329  1.00 10.00      B   
ATOM   2120  N   MET B  23       3.917  -1.442  -1.571  1.00 10.00      B   
ATOM   2121  HN  MET B  23       2.982  -1.298  -1.834  1.00 10.00      B   
ATOM   2122  CA  MET B  23       4.330  -2.758  -1.103  1.00 10.00      B   
ATOM   2123  CB  MET B  23       3.237  -3.400  -0.247  1.00 10.00      B   
ATOM   2124  CG  MET B  23       3.106  -2.816   1.150  1.00 10.00      B   
ATOM   2125  SD  MET B  23       1.850  -3.658   2.135  1.00 10.00      B   
ATOM   2126  CE  MET B  23       1.888  -2.687   3.639  1.00 10.00      B   
ATOM   2127  C   MET B  23       4.667  -3.669  -2.278  1.00 10.00      B   
ATOM   2128  O   MET B  23       5.460  -4.601  -2.146  1.00 10.00      B   
ATOM   2129  N   THR B  24       4.053  -3.396  -3.425  1.00 10.00      B   
ATOM   2130  HN  THR B  24       3.418  -2.651  -3.462  1.00 10.00      B   
ATOM   2131  CA  THR B  24       4.283  -4.186  -4.626  1.00 10.00      B   
ATOM   2132  CB  THR B  24       3.143  -3.992  -5.643  1.00 10.00      B   
ATOM   2133  OG1 THR B  24       2.574  -2.683  -5.486  1.00 10.00      B   
ATOM   2134  HG1 THR B  24       3.253  -2.013  -5.637  1.00 10.00      B   
ATOM   2135  CG2 THR B  24       2.060  -5.037  -5.433  1.00 10.00      B   
ATOM   2136  C   THR B  24       5.612  -3.821  -5.283  1.00 10.00      B   
ATOM   2137  O   THR B  24       6.148  -4.581  -6.092  1.00 10.00      B   
ATOM   2138  N   HIS B  25       6.138  -2.657  -4.926  1.00 10.00      B   
ATOM   2139  HN  HIS B  25       5.673  -2.107  -4.261  1.00 10.00      B   
ATOM   2140  CA  HIS B  25       7.398  -2.185  -5.475  1.00 10.00      B   
ATOM   2141  CB  HIS B  25       7.222  -0.830  -6.167  1.00 10.00      B   
ATOM   2142  CG  HIS B  25       6.589  -0.921  -7.523  1.00 10.00      B   
ATOM   2143  ND1 HIS B  25       5.466  -0.198  -7.841  1.00 10.00      B   
ATOM   2144  CD2 HIS B  25       6.958  -1.664  -8.597  1.00 10.00      B   
ATOM   2145  CE1 HIS B  25       5.177  -0.510  -9.090  1.00 10.00      B   
ATOM   2146  NE2 HIS B  25       6.050  -1.394  -9.589  1.00 10.00      B   
ATOM   2147  HE2 HIS B  25       5.934  -1.915 -10.413  1.00 10.00      B   
ATOM   2148  C   HIS B  25       8.461  -2.101  -4.389  1.00 10.00      B   
ATOM   2149  O   HIS B  25       8.149  -2.155  -3.198  1.00 10.00      B   
ATOM   2150  N   GLY B  26       9.713  -1.975  -4.805  1.00 10.00      B   
ATOM   2151  HN  GLY B  26       9.896  -1.931  -5.764  1.00 10.00      B   
ATOM   2152  CA  GLY B  26      10.804  -1.893  -3.857  1.00 10.00      B   
ATOM   2153  C   GLY B  26      10.933  -0.514  -3.246  1.00 10.00      B   
ATOM   2154  O   GLY B  26      11.028  -0.375  -2.026  1.00 10.00      B   
ATOM   2155  N   VAL B  27      10.939   0.506  -4.095  1.00 10.00      B   
ATOM   2156  HN  VAL B  27      10.851   0.330  -5.056  1.00 10.00      B   
ATOM   2157  CA  VAL B  27      11.062   1.882  -3.638  1.00 10.00      B   
ATOM   2158  CB  VAL B  27      12.463   2.161  -3.031  1.00 10.00      B   
ATOM   2159  CG1 VAL B  27      13.555   2.102  -4.090  1.00 10.00      B   
ATOM   2160  CG2 VAL B  27      12.494   3.487  -2.287  1.00 10.00      B   
ATOM   2161  C   VAL B  27      10.788   2.854  -4.784  1.00 10.00      B   
ATOM   2162  O   VAL B  27      11.133   2.583  -5.939  1.00 10.00      B   
ATOM   2163  N   LEU B  28      10.147   3.967  -4.466  1.00 10.00      B   
ATOM   2164  HN  LEU B  28       9.885   4.118  -3.530  1.00 10.00      B   
ATOM   2165  CA  LEU B  28       9.832   4.986  -5.457  1.00 10.00      B   
ATOM   2166  CB  LEU B  28       8.326   5.022  -5.745  1.00 10.00      B   
ATOM   2167  CG  LEU B  28       7.731   3.793  -6.439  1.00 10.00      B   
ATOM   2168  CD1 LEU B  28       6.217   3.903  -6.518  1.00 10.00      B   
ATOM   2169  CD2 LEU B  28       8.325   3.621  -7.828  1.00 10.00      B   
ATOM   2170  C   LEU B  28      10.304   6.344  -4.957  1.00 10.00      B   
ATOM   2171  O   LEU B  28      10.305   6.598  -3.750  1.00 10.00      B   
ATOM   2172  N   GLU B  29      10.722   7.204  -5.871  1.00 10.00      B   
ATOM   2173  HN  GLU B  29      10.719   6.941  -6.821  1.00 10.00      B   
ATOM   2174  CA  GLU B  29      11.201   8.528  -5.499  1.00 10.00      B   
ATOM   2175  CB  GLU B  29      12.137   9.100  -6.567  1.00 10.00      B   
ATOM   2176  CG  GLU B  29      13.134   8.101  -7.125  1.00 10.00      B   
ATOM   2177  CD  GLU B  29      12.679   7.519  -8.442  1.00 10.00      B   
ATOM   2178  OE1 GLU B  29      13.127   8.017  -9.496  1.00 10.00      B   
ATOM   2179  OE2 GLU B  29      11.863   6.573  -8.430  1.00 10.00      B   
ATOM   2180  C   GLU B  29      10.044   9.485  -5.242  1.00 10.00      B   
ATOM   2181  O   GLU B  29       8.903   9.214  -5.620  1.00 10.00      B   
ATOM   2182  N   GLU B  30      10.358  10.611  -4.613  1.00 10.00      B   
ATOM   2183  HN  GLU B  30      11.296  10.753  -4.343  1.00 10.00      B   
ATOM   2184  CA  GLU B  30       9.369  11.632  -4.280  1.00 10.00      B   
ATOM   2185  CB  GLU B  30      10.056  12.834  -3.635  1.00 10.00      B   
ATOM   2186  CG  GLU B  30       9.099  13.854  -3.045  1.00 10.00      B   
ATOM   2187  CD  GLU B  30       9.777  14.770  -2.051  1.00 10.00      B   
ATOM   2188  OE1 GLU B  30       9.714  16.002  -2.231  1.00 10.00      B   
ATOM   2189  OE2 GLU B  30      10.378  14.261  -1.086  1.00 10.00      B   
ATOM   2190  C   GLU B  30       8.557  12.081  -5.494  1.00 10.00      B   
ATOM   2191  O   GLU B  30       7.343  12.270  -5.405  1.00 10.00      B   
ATOM   2192  N   TRP B  31       9.225  12.234  -6.627  1.00 10.00      B   
ATOM   2193  HN  TRP B  31      10.183  12.046  -6.645  1.00 10.00      B   
ATOM   2194  CA  TRP B  31       8.557  12.673  -7.846  1.00 10.00      B   
ATOM   2195  CB  TRP B  31       9.580  13.039  -8.933  1.00 10.00      B   
ATOM   2196  CG  TRP B  31      10.161  11.859  -9.655  1.00 10.00      B   
ATOM   2197  CD1 TRP B  31      11.147  11.028  -9.209  1.00 10.00      B   
ATOM   2198  CD2 TRP B  31       9.789  11.377 -10.953  1.00 10.00      B   
ATOM   2199  NE1 TRP B  31      11.405  10.055 -10.141  1.00 10.00      B   
ATOM   2200  HE1 TRP B  31      12.074   9.330 -10.048  1.00 10.00      B   
ATOM   2201  CE2 TRP B  31      10.589  10.249 -11.224  1.00 10.00      B   
ATOM   2202  CE3 TRP B  31       8.858  11.790 -11.912  1.00 10.00      B   
ATOM   2203  CZ2 TRP B  31      10.482   9.526 -12.408  1.00 10.00      B   
ATOM   2204  CZ3 TRP B  31       8.754  11.071 -13.088  1.00 10.00      B   
ATOM   2205  CH2 TRP B  31       9.563   9.953 -13.327  1.00 10.00      B   
ATOM   2206  C   TRP B  31       7.572  11.623  -8.359  1.00 10.00      B   
ATOM   2207  O   TRP B  31       6.559  11.956  -8.969  1.00 10.00      B   
ATOM   2208  N   ASP B  32       7.863  10.358  -8.081  1.00 10.00      B   
ATOM   2209  HN  ASP B  32       8.660  10.157  -7.549  1.00 10.00      B   
ATOM   2210  CA  ASP B  32       7.018   9.261  -8.537  1.00 10.00      B   
ATOM   2211  CB  ASP B  32       7.848   7.995  -8.759  1.00 10.00      B   
ATOM   2212  CG  ASP B  32       7.466   7.258 -10.029  1.00 10.00      B   
ATOM   2213  OD1 ASP B  32       7.924   6.110 -10.213  1.00 10.00      B   
ATOM   2214  OD2 ASP B  32       6.718   7.823 -10.854  1.00 10.00      B   
ATOM   2215  C   ASP B  32       5.872   8.991  -7.567  1.00 10.00      B   
ATOM   2216  O   ASP B  32       4.740   8.747  -7.987  1.00 10.00      B   
ATOM   2217  N   VAL B  33       6.161   9.052  -6.267  1.00 10.00      B   
ATOM   2218  HN  VAL B  33       7.082   9.248  -5.987  1.00 10.00      B   
ATOM   2219  CA  VAL B  33       5.134   8.817  -5.251  1.00 10.00      B   
ATOM   2220  CB  VAL B  33       5.701   8.668  -3.819  1.00 10.00      B   
ATOM   2221  CG1 VAL B  33       6.602   7.449  -3.722  1.00 10.00      B   
ATOM   2222  CG2 VAL B  33       6.436   9.921  -3.374  1.00 10.00      B   
ATOM   2223  C   VAL B  33       4.051   9.893  -5.294  1.00 10.00      B   
ATOM   2224  O   VAL B  33       2.903   9.649  -4.917  1.00 10.00      B   
ATOM   2225  N   LYS B  34       4.419  11.080  -5.765  1.00 10.00      B   
ATOM   2226  HN  LYS B  34       5.354  11.223  -6.030  1.00 10.00      B   
ATOM   2227  CA  LYS B  34       3.469  12.177  -5.885  1.00 10.00      B   
ATOM   2228  CB  LYS B  34       4.189  13.462  -6.306  1.00 10.00      B   
ATOM   2229  CG  LYS B  34       3.288  14.682  -6.408  1.00 10.00      B   
ATOM   2230  CD  LYS B  34       2.676  15.038  -5.064  1.00 10.00      B   
ATOM   2231  CE  LYS B  34       1.690  16.187  -5.199  1.00 10.00      B   
ATOM   2232  NZ  LYS B  34       1.057  16.531  -3.897  1.00 10.00      B   
ATOM   2233  HZ1 LYS B  34       1.789  16.753  -3.193  1.00 10.00      B   
ATOM   2234  HZ2 LYS B  34       0.488  15.730  -3.551  1.00 10.00      B   
ATOM   2235  HZ3 LYS B  34       0.438  17.359  -4.007  1.00 10.00      B   
ATOM   2236  C   LYS B  34       2.401  11.808  -6.910  1.00 10.00      B   
ATOM   2237  O   LYS B  34       1.224  12.140  -6.754  1.00 10.00      B   
ATOM   2238  N   ARG B  35       2.828  11.096  -7.948  1.00 10.00      B   
ATOM   2239  HN  ARG B  35       3.780  10.862  -8.006  1.00 10.00      B   
ATOM   2240  CA  ARG B  35       1.926  10.651  -9.000  1.00 10.00      B   
ATOM   2241  CB  ARG B  35       2.725  10.116 -10.191  1.00 10.00      B   
ATOM   2242  CG  ARG B  35       3.871  11.021 -10.613  1.00 10.00      B   
ATOM   2243  CD  ARG B  35       4.899  10.267 -11.438  1.00 10.00      B   
ATOM   2244  NE  ARG B  35       4.512  10.168 -12.842  1.00 10.00      B   
ATOM   2245  HE  ARG B  35       3.764  10.733 -13.144  1.00 10.00      B   
ATOM   2246  CZ  ARG B  35       5.124   9.389 -13.731  1.00 10.00      B   
ATOM   2247  NH1 ARG B  35       6.095   8.562 -13.350  1.00 10.00      B   
ATOM   2248 HH11 ARG B  35       6.582   7.967 -14.055  1.00 10.00      B   
ATOM   2249 HH12 ARG B  35       6.368   8.490 -12.332  1.00 10.00      B   
ATOM   2250  NH2 ARG B  35       4.739   9.413 -15.000  1.00 10.00      B   
ATOM   2251 HH21 ARG B  35       3.953  10.029 -15.300  1.00 10.00      B   
ATOM   2252 HH22 ARG B  35       5.228   8.819 -15.707  1.00 10.00      B   
ATOM   2253  C   ARG B  35       1.010   9.565  -8.451  1.00 10.00      B   
ATOM   2254  O   ARG B  35      -0.159   9.475  -8.820  1.00 10.00      B   
ATOM   2255  N   LEU B  36       1.554   8.753  -7.550  1.00 10.00      B   
ATOM   2256  HN  LEU B  36       2.497   8.877  -7.308  1.00 10.00      B   
ATOM   2257  CA  LEU B  36       0.797   7.680  -6.920  1.00 10.00      B   
ATOM   2258  CB  LEU B  36       1.725   6.832  -6.046  1.00 10.00      B   
ATOM   2259  CG  LEU B  36       1.412   5.335  -5.958  1.00 10.00      B   
ATOM   2260  CD1 LEU B  36       2.600   4.578  -5.384  1.00 10.00      B   
ATOM   2261  CD2 LEU B  36       0.169   5.086  -5.118  1.00 10.00      B   
ATOM   2262  C   LEU B  36      -0.327   8.274  -6.074  1.00 10.00      B   
ATOM   2263  O   LEU B  36      -1.458   7.785  -6.090  1.00 10.00      B   
ATOM   2264  N   GLN B  37      -0.003   9.341  -5.345  1.00 10.00      B   
ATOM   2265  HN  GLN B  37       0.922   9.670  -5.369  1.00 10.00      B   
ATOM   2266  CA  GLN B  37      -0.977  10.024  -4.502  1.00 10.00      B   
ATOM   2267  CB  GLN B  37      -0.314  11.170  -3.723  1.00 10.00      B   
ATOM   2268  CG  GLN B  37      -1.287  11.985  -2.878  1.00 10.00      B   
ATOM   2269  CD  GLN B  37      -0.810  13.400  -2.602  1.00 10.00      B   
ATOM   2270  OE1 GLN B  37      -0.046  13.978  -3.375  1.00 10.00      B   
ATOM   2271  NE2 GLN B  37      -1.272  13.976  -1.503  1.00 10.00      B   
ATOM   2272 HE21 GLN B  37      -1.886  13.465  -0.929  1.00 10.00      B   
ATOM   2273 HE22 GLN B  37      -0.990  14.897  -1.305  1.00 10.00      B   
ATOM   2274  C   GLN B  37      -2.123  10.571  -5.347  1.00 10.00      B   
ATOM   2275  O   GLN B  37      -3.295  10.301  -5.077  1.00 10.00      B   
ATOM   2276  N   THR B  38      -1.777  11.324  -6.386  1.00 10.00      B   
ATOM   2277  HN  THR B  38      -0.824  11.484  -6.566  1.00 10.00      B   
ATOM   2278  CA  THR B  38      -2.774  11.917  -7.262  1.00 10.00      B   
ATOM   2279  CB  THR B  38      -2.160  12.952  -8.235  1.00 10.00      B   
ATOM   2280  OG1 THR B  38      -3.155  13.905  -8.621  1.00 10.00      B   
ATOM   2281  HG1 THR B  38      -2.725  14.688  -8.983  1.00 10.00      B   
ATOM   2282  CG2 THR B  38      -1.578  12.291  -9.477  1.00 10.00      B   
ATOM   2283  C   THR B  38      -3.595  10.854  -8.006  1.00 10.00      B   
ATOM   2284  O   THR B  38      -4.768  11.070  -8.319  1.00 10.00      B   
ATOM   2285  N   HIS B  39      -2.980   9.705  -8.274  1.00 10.00      B   
ATOM   2286  HN  HIS B  39      -2.041   9.591  -8.013  1.00 10.00      B   
ATOM   2287  CA  HIS B  39      -3.666   8.615  -8.956  1.00 10.00      B   
ATOM   2288  CB  HIS B  39      -2.673   7.507  -9.331  1.00 10.00      B   
ATOM   2289  CG  HIS B  39      -3.271   6.367 -10.103  1.00 10.00      B   
ATOM   2290  ND1 HIS B  39      -3.616   6.500 -11.427  1.00 10.00      B   
ATOM   2291  CD2 HIS B  39      -3.550   5.102  -9.696  1.00 10.00      B   
ATOM   2292  CE1 HIS B  39      -4.091   5.324 -11.798  1.00 10.00      B   
ATOM   2293  NE2 HIS B  39      -4.071   4.448 -10.784  1.00 10.00      B   
ATOM   2294  HE2 HIS B  39      -4.494   3.564 -10.778  1.00 10.00      B   
ATOM   2295  C   HIS B  39      -4.772   8.062  -8.064  1.00 10.00      B   
ATOM   2296  O   HIS B  39      -5.910   7.896  -8.500  1.00 10.00      B   
ATOM   2297  N   CYS B  40      -4.431   7.805  -6.807  1.00 10.00      B   
ATOM   2298  HN  CYS B  40      -3.507   7.974  -6.519  1.00 10.00      B   
ATOM   2299  CA  CYS B  40      -5.388   7.276  -5.844  1.00 10.00      B   
ATOM   2300  CB  CYS B  40      -4.706   7.012  -4.501  1.00 10.00      B   
ATOM   2301  SG  CYS B  40      -3.273   5.918  -4.605  1.00 10.00      B   
ATOM   2302  HG  CYS B  40      -2.279   6.605  -5.159  1.00 10.00      B   
ATOM   2303  C   CYS B  40      -6.569   8.223  -5.665  1.00 10.00      B   
ATOM   2304  O   CYS B  40      -7.721   7.792  -5.665  1.00 10.00      B   
ATOM   2305  N   TYR B  41      -6.275   9.513  -5.533  1.00 10.00      B   
ATOM   2306  HN  TYR B  41      -5.333   9.794  -5.550  1.00 10.00      B   
ATOM   2307  CA  TYR B  41      -7.315  10.523  -5.358  1.00 10.00      B   
ATOM   2308  CB  TYR B  41      -6.701  11.900  -5.086  1.00 10.00      B   
ATOM   2309  CG  TYR B  41      -6.336  12.162  -3.638  1.00 10.00      B   
ATOM   2310  CD1 TYR B  41      -5.087  11.816  -3.142  1.00 10.00      B   
ATOM   2311  CD2 TYR B  41      -7.236  12.769  -2.770  1.00 10.00      B   
ATOM   2312  CE1 TYR B  41      -4.742  12.065  -1.828  1.00 10.00      B   
ATOM   2313  CE2 TYR B  41      -6.901  13.021  -1.452  1.00 10.00      B   
ATOM   2314  CZ  TYR B  41      -5.652  12.667  -0.987  1.00 10.00      B   
ATOM   2315  OH  TYR B  41      -5.308  12.920   0.323  1.00 10.00      B   
ATOM   2316  HH  TYR B  41      -4.572  13.561   0.346  1.00 10.00      B   
ATOM   2317  C   TYR B  41      -8.233  10.596  -6.577  1.00 10.00      B   
ATOM   2318  O   TYR B  41      -9.425  10.870  -6.449  1.00 10.00      B   
ATOM   2319  N   LYS B  42      -7.674  10.346  -7.757  1.00 10.00      B   
ATOM   2320  HN  LYS B  42      -6.716  10.131  -7.799  1.00 10.00      B   
ATOM   2321  CA  LYS B  42      -8.449  10.391  -8.993  1.00 10.00      B   
ATOM   2322  CB  LYS B  42      -7.543  10.619 -10.205  1.00 10.00      B   
ATOM   2323  CG  LYS B  42      -7.378  12.081 -10.584  1.00 10.00      B   
ATOM   2324  CD  LYS B  42      -6.531  12.235 -11.836  1.00 10.00      B   
ATOM   2325  CE  LYS B  42      -5.052  12.330 -11.502  1.00 10.00      B   
ATOM   2326  NZ  LYS B  42      -4.704  13.645 -10.907  1.00 10.00      B   
ATOM   2327  HZ1 LYS B  42      -5.190  13.767  -9.995  1.00 10.00      B   
ATOM   2328  HZ2 LYS B  42      -4.991  14.413 -11.543  1.00 10.00      B   
ATOM   2329  HZ3 LYS B  42      -3.678  13.708 -10.749  1.00 10.00      B   
ATOM   2330  C   LYS B  42      -9.294   9.134  -9.187  1.00 10.00      B   
ATOM   2331  O   LYS B  42     -10.378   9.188  -9.773  1.00 10.00      B   
ATOM   2332  N   VAL B  43      -8.790   8.002  -8.713  1.00 10.00      B   
ATOM   2333  HN  VAL B  43      -7.908   8.015  -8.279  1.00 10.00      B   
ATOM   2334  CA  VAL B  43      -9.507   6.736  -8.833  1.00 10.00      B   
ATOM   2335  CB  VAL B  43      -8.551   5.525  -8.715  1.00 10.00      B   
ATOM   2336  CG1 VAL B  43      -9.323   4.213  -8.696  1.00 10.00      B   
ATOM   2337  CG2 VAL B  43      -7.550   5.530  -9.861  1.00 10.00      B   
ATOM   2338  C   VAL B  43     -10.606   6.642  -7.775  1.00 10.00      B   
ATOM   2339  O   VAL B  43     -11.712   6.162  -8.046  1.00 10.00      B   
ATOM   2340  N   HIS B  44     -10.296   7.112  -6.575  1.00 10.00      B   
ATOM   2341  HN  HIS B  44      -9.399   7.490  -6.426  1.00 10.00      B   
ATOM   2342  CA  HIS B  44     -11.246   7.094  -5.469  1.00 10.00      B   
ATOM   2343  CB  HIS B  44     -10.503   6.982  -4.134  1.00 10.00      B   
ATOM   2344  CG  HIS B  44     -11.390   6.819  -2.936  1.00 10.00      B   
ATOM   2345  ND1 HIS B  44     -11.391   7.738  -1.918  1.00 10.00      B   
ATOM   2346  CD2 HIS B  44     -12.266   5.828  -2.640  1.00 10.00      B   
ATOM   2347  CE1 HIS B  44     -12.256   7.291  -1.029  1.00 10.00      B   
ATOM   2348  NE2 HIS B  44     -12.813   6.136  -1.417  1.00 10.00      B   
ATOM   2349  HE2 HIS B  44     -13.249   5.492  -0.819  1.00 10.00      B   
ATOM   2350  C   HIS B  44     -12.119   8.346  -5.490  1.00 10.00      B   
ATOM   2351  O   HIS B  44     -12.870   8.579  -6.442  1.00 10.00      B   
ATOM   2352  N   ASN B  47     -11.293  13.378  -7.733  1.00 10.00      B   
ATOM   2353  HN  ASN B  47     -10.457  13.569  -8.205  1.00 10.00      B   
ATOM   2354  CA  ASN B  47     -12.309  14.420  -7.612  1.00 10.00      B   
ATOM   2355  CB  ASN B  47     -13.696  13.780  -7.494  1.00 10.00      B   
ATOM   2356  CG  ASN B  47     -14.819  14.635  -8.060  1.00 10.00      B   
ATOM   2357  OD1 ASN B  47     -15.756  14.117  -8.666  1.00 10.00      B   
ATOM   2358  ND2 ASN B  47     -14.749  15.942  -7.859  1.00 10.00      B   
ATOM   2359 HD21 ASN B  47     -13.981  16.297  -7.356  1.00 10.00      B   
ATOM   2360 HD22 ASN B  47     -15.470  16.505  -8.216  1.00 10.00      B   
ATOM   2361  C   ASN B  47     -12.030  15.290  -6.392  1.00 10.00      B   
ATOM   2362  O   ASN B  47     -12.500  16.425  -6.297  1.00 10.00      B   
ATOM   2363  N   ALA B  48     -11.252  14.749  -5.467  1.00 10.00      B   
ATOM   2364  HN  ALA B  48     -10.899  13.846  -5.612  1.00 10.00      B   
ATOM   2365  CA  ALA B  48     -10.902  15.462  -4.249  1.00 10.00      B   
ATOM   2366  CB  ALA B  48     -10.697  14.484  -3.102  1.00 10.00      B   
ATOM   2367  C   ALA B  48      -9.652  16.308  -4.460  1.00 10.00      B   
ATOM   2368  O   ALA B  48      -8.928  16.131  -5.443  1.00 10.00      B   
ATOM   2369  N   THR B  49      -9.413  17.236  -3.548  1.00 10.00      B   
ATOM   2370  HN  THR B  49     -10.035  17.343  -2.794  1.00 10.00      B   
ATOM   2371  CA  THR B  49      -8.249  18.099  -3.626  1.00 10.00      B   
ATOM   2372  CB  THR B  49      -8.493  19.423  -2.876  1.00 10.00      B   
ATOM   2373  OG1 THR B  49      -9.812  19.903  -3.167  1.00 10.00      B   
ATOM   2374  HG1 THR B  49     -10.296  20.016  -2.337  1.00 10.00      B   
ATOM   2375  CG2 THR B  49      -7.470  20.471  -3.291  1.00 10.00      B   
ATOM   2376  C   THR B  49      -7.046  17.400  -3.006  1.00 10.00      B   
ATOM   2377  O   THR B  49      -7.075  17.021  -1.832  1.00 10.00      B   
ATOM   2378  N   VAL B  50      -6.005  17.208  -3.803  1.00 10.00      B   
ATOM   2379  HN  VAL B  50      -6.052  17.507  -4.734  1.00 10.00      B   
ATOM   2380  CA  VAL B  50      -4.793  16.561  -3.326  1.00 10.00      B   
ATOM   2381  CB  VAL B  50      -3.834  16.190  -4.481  1.00 10.00      B   
ATOM   2382  CG1 VAL B  50      -4.415  15.055  -5.311  1.00 10.00      B   
ATOM   2383  CG2 VAL B  50      -3.538  17.398  -5.360  1.00 10.00      B   
ATOM   2384  C   VAL B  50      -4.071  17.444  -2.312  1.00 10.00      B   
ATOM   2385  O   VAL B  50      -3.940  18.657  -2.504  1.00 10.00      B   
ATOM   2386  N   ASP B  51      -3.633  16.835  -1.225  1.00 10.00      B   
ATOM   2387  HN  ASP B  51      -3.791  15.870  -1.115  1.00 10.00      B   
ATOM   2388  CA  ASP B  51      -2.921  17.550  -0.179  1.00 10.00      B   
ATOM   2389  CB  ASP B  51      -3.286  16.998   1.207  1.00 10.00      B   
ATOM   2390  CG  ASP B  51      -3.011  15.511   1.370  1.00 10.00      B   
ATOM   2391  OD1 ASP B  51      -2.450  15.120   2.414  1.00 10.00      B   
ATOM   2392  OD2 ASP B  51      -3.378  14.725   0.464  1.00 10.00      B   
ATOM   2393  C   ASP B  51      -1.420  17.467  -0.414  1.00 10.00      B   
ATOM   2394  O   ASP B  51      -0.966  16.769  -1.329  1.00 10.00      B   
ATOM   2395  N   LYS B  52      -0.652  18.190   0.388  1.00 10.00      B   
ATOM   2396  HN  LYS B  52      -1.069  18.738   1.087  1.00 10.00      B   
ATOM   2397  CA  LYS B  52       0.795  18.183   0.254  1.00 10.00      B   
ATOM   2398  CB  LYS B  52       1.438  19.217   1.181  1.00 10.00      B   
ATOM   2399  CG  LYS B  52       2.739  19.791   0.643  1.00 10.00      B   
ATOM   2400  CD  LYS B  52       3.428  20.681   1.664  1.00 10.00      B   
ATOM   2401  CE  LYS B  52       4.576  21.451   1.029  1.00 10.00      B   
ATOM   2402  NZ  LYS B  52       5.486  22.041   2.045  1.00 10.00      B   
ATOM   2403  HZ1 LYS B  52       6.200  22.641   1.584  1.00 10.00      B   
ATOM   2404  HZ2 LYS B  52       5.975  21.281   2.571  1.00 10.00      B   
ATOM   2405  HZ3 LYS B  52       4.948  22.618   2.719  1.00 10.00      B   
ATOM   2406  C   LYS B  52       1.338  16.792   0.550  1.00 10.00      B   
ATOM   2407  O   LYS B  52       0.917  16.150   1.508  1.00 10.00      B   
ATOM   2408  N   LEU B  53       2.278  16.338  -0.272  1.00 10.00      B   
ATOM   2409  HN  LEU B  53       2.585  16.912  -1.004  1.00 10.00      B   
ATOM   2410  CA  LEU B  53       2.873  15.014  -0.115  1.00 10.00      B   
ATOM   2411  CB  LEU B  53       3.940  14.778  -1.186  1.00 10.00      B   
ATOM   2412  CG  LEU B  53       4.424  13.335  -1.358  1.00 10.00      B   
ATOM   2413  CD1 LEU B  53       3.276  12.425  -1.774  1.00 10.00      B   
ATOM   2414  CD2 LEU B  53       5.556  13.275  -2.371  1.00 10.00      B   
ATOM   2415  C   LEU B  53       3.469  14.835   1.276  1.00 10.00      B   
ATOM   2416  O   LEU B  53       3.375  13.760   1.865  1.00 10.00      B   
ATOM   2417  N   GLU B  54       4.059  15.903   1.800  1.00 10.00      B   
ATOM   2418  HN  GLU B  54       4.088  16.733   1.281  1.00 10.00      B   
ATOM   2419  CA  GLU B  54       4.668  15.872   3.124  1.00 10.00      B   
ATOM   2420  CB  GLU B  54       5.361  17.204   3.424  1.00 10.00      B   
ATOM   2421  CG  GLU B  54       6.202  17.734   2.270  1.00 10.00      B   
ATOM   2422  CD  GLU B  54       7.069  18.913   2.658  1.00 10.00      B   
ATOM   2423  OE1 GLU B  54       6.527  19.912   3.175  1.00 10.00      B   
ATOM   2424  OE2 GLU B  54       8.296  18.847   2.439  1.00 10.00      B   
ATOM   2425  C   GLU B  54       3.621  15.559   4.191  1.00 10.00      B   
ATOM   2426  O   GLU B  54       3.854  14.745   5.084  1.00 10.00      B   
ATOM   2427  N   ASP B  55       2.455  16.186   4.070  1.00 10.00      B   
ATOM   2428  HN  ASP B  55       2.316  16.793   3.315  1.00 10.00      B   
ATOM   2429  CA  ASP B  55       1.369  15.974   5.021  1.00 10.00      B   
ATOM   2430  CB  ASP B  55       0.301  17.063   4.903  1.00 10.00      B   
ATOM   2431  CG  ASP B  55       0.685  18.345   5.606  1.00 10.00      B   
ATOM   2432  OD1 ASP B  55       0.821  19.377   4.923  1.00 10.00      B   
ATOM   2433  OD2 ASP B  55       0.856  18.330   6.845  1.00 10.00      B   
ATOM   2434  C   ASP B  55       0.737  14.612   4.801  1.00 10.00      B   
ATOM   2435  O   ASP B  55       0.400  13.916   5.756  1.00 10.00      B   
ATOM   2436  N   PHE B  56       0.578  14.246   3.535  1.00 10.00      B   
ATOM   2437  HN  PHE B  56       0.842  14.872   2.823  1.00 10.00      B   
ATOM   2438  CA  PHE B  56       0.004  12.959   3.160  1.00 10.00      B   
ATOM   2439  CB  PHE B  56       0.025  12.819   1.632  1.00 10.00      B   
ATOM   2440  CG  PHE B  56      -0.568  11.541   1.104  1.00 10.00      B   
ATOM   2441  CD1 PHE B  56       0.242  10.458   0.805  1.00 10.00      B   
ATOM   2442  CD2 PHE B  56      -1.933  11.428   0.896  1.00 10.00      B   
ATOM   2443  CE1 PHE B  56      -0.296   9.288   0.310  1.00 10.00      B   
ATOM   2444  CE2 PHE B  56      -2.478  10.260   0.401  1.00 10.00      B   
ATOM   2445  CZ  PHE B  56      -1.658   9.187   0.108  1.00 10.00      B   
ATOM   2446  C   PHE B  56       0.795  11.822   3.801  1.00 10.00      B   
ATOM   2447  O   PHE B  56       0.225  10.920   4.417  1.00 10.00      B   
ATOM   2448  N   ILE B  57       2.113  11.888   3.665  1.00 10.00      B   
ATOM   2449  HN  ILE B  57       2.503  12.641   3.164  1.00 10.00      B   
ATOM   2450  CA  ILE B  57       2.997  10.877   4.225  1.00 10.00      B   
ATOM   2451  CB  ILE B  57       4.432  11.032   3.675  1.00 10.00      B   
ATOM   2452  CG1 ILE B  57       4.455  10.684   2.184  1.00 10.00      B   
ATOM   2453  CG2 ILE B  57       5.418  10.163   4.445  1.00 10.00      B   
ATOM   2454  CD1 ILE B  57       5.668  11.209   1.450  1.00 10.00      B   
ATOM   2455  C   ILE B  57       3.003  10.932   5.752  1.00 10.00      B   
ATOM   2456  O   ILE B  57       2.884   9.902   6.418  1.00 10.00      B   
ATOM   2457  N   ASN B  58       3.119  12.138   6.303  1.00 10.00      B   
ATOM   2458  HN  ASN B  58       3.205  12.925   5.721  1.00 10.00      B   
ATOM   2459  CA  ASN B  58       3.134  12.320   7.756  1.00 10.00      B   
ATOM   2460  CB  ASN B  58       3.373  13.785   8.134  1.00 10.00      B   
ATOM   2461  CG  ASN B  58       4.844  14.133   8.269  1.00 10.00      B   
ATOM   2462  OD1 ASN B  58       5.675  13.278   8.580  1.00 10.00      B   
ATOM   2463  ND2 ASN B  58       5.177  15.396   8.041  1.00 10.00      B   
ATOM   2464 HD21 ASN B  58       4.466  16.026   7.798  1.00 10.00      B   
ATOM   2465 HD22 ASN B  58       6.120  15.649   8.130  1.00 10.00      B   
ATOM   2466  C   ASN B  58       1.843  11.814   8.393  1.00 10.00      B   
ATOM   2467  O   ASN B  58       1.860  11.263   9.493  1.00 10.00      B   
ATOM   2468  N   ASN B  59       0.730  12.000   7.690  1.00 10.00      B   
ATOM   2469  HN  ASN B  59       0.786  12.456   6.820  1.00 10.00      B   
ATOM   2470  CA  ASN B  59      -0.576  11.559   8.171  1.00 10.00      B   
ATOM   2471  CB  ASN B  59      -1.675  11.942   7.174  1.00 10.00      B   
ATOM   2472  CG  ASN B  59      -3.035  11.386   7.551  1.00 10.00      B   
ATOM   2473  OD1 ASN B  59      -3.669  11.862   8.489  1.00 10.00      B   
ATOM   2474  ND2 ASN B  59      -3.499  10.389   6.812  1.00 10.00      B   
ATOM   2475 HD21 ASN B  59      -2.948  10.066   6.067  1.00 10.00      B   
ATOM   2476 HD22 ASN B  59      -4.377  10.015   7.037  1.00 10.00      B   
ATOM   2477  C   ASN B  59      -0.584  10.054   8.412  1.00 10.00      B   
ATOM   2478  O   ASN B  59      -1.115   9.578   9.417  1.00 10.00      B   
ATOM   2479  N   ILE B  60       0.020   9.312   7.492  1.00 10.00      B   
ATOM   2480  HN  ILE B  60       0.431   9.752   6.715  1.00 10.00      B   
ATOM   2481  CA  ILE B  60       0.090   7.863   7.609  1.00 10.00      B   
ATOM   2482  CB  ILE B  60       0.406   7.194   6.253  1.00 10.00      B   
ATOM   2483  CG1 ILE B  60      -0.434   7.819   5.137  1.00 10.00      B   
ATOM   2484  CG2 ILE B  60       0.151   5.694   6.329  1.00 10.00      B   
ATOM   2485  CD1 ILE B  60      -0.004   7.404   3.745  1.00 10.00      B   
ATOM   2486  C   ILE B  60       1.169   7.478   8.614  1.00 10.00      B   
ATOM   2487  O   ILE B  60       1.009   6.538   9.386  1.00 10.00      B   
ATOM   2488  N   ASN B  61       2.260   8.233   8.607  1.00 10.00      B   
ATOM   2489  HN  ASN B  61       2.316   8.980   7.970  1.00 10.00      B   
ATOM   2490  CA  ASN B  61       3.384   7.985   9.502  1.00 10.00      B   
ATOM   2491  CB  ASN B  61       4.470   9.043   9.288  1.00 10.00      B   
ATOM   2492  CG  ASN B  61       5.865   8.452   9.232  1.00 10.00      B   
ATOM   2493  OD1 ASN B  61       6.308   7.977   8.186  1.00 10.00      B   
ATOM   2494  ND2 ASN B  61       6.572   8.486  10.349  1.00 10.00      B   
ATOM   2495 HD21 ASN B  61       6.162   8.885  11.147  1.00 10.00      B   
ATOM   2496 HD22 ASN B  61       7.483   8.107  10.335  1.00 10.00      B   
ATOM   2497  C   ASN B  61       2.947   7.978  10.965  1.00 10.00      B   
ATOM   2498  O   ASN B  61       3.288   7.066  11.716  1.00 10.00      B   
ATOM   2499  N   SER B  62       2.169   8.983  11.352  1.00 10.00      B   
ATOM   2500  HN  SER B  62       1.922   9.676  10.699  1.00 10.00      B   
ATOM   2501  CA  SER B  62       1.685   9.108  12.723  1.00 10.00      B   
ATOM   2502  CB  SER B  62       0.892  10.404  12.885  1.00 10.00      B   
ATOM   2503  OG  SER B  62       1.660  11.518  12.460  1.00 10.00      B   
ATOM   2504  HG  SER B  62       2.437  11.598  13.023  1.00 10.00      B   
ATOM   2505  C   SER B  62       0.838   7.912  13.168  1.00 10.00      B   
ATOM   2506  O   SER B  62       0.777   7.594  14.358  1.00 10.00      B   
ATOM   2507  N   VAL B  63       0.193   7.239  12.222  1.00 10.00      B   
ATOM   2508  HN  VAL B  63       0.287   7.511  11.284  1.00 10.00      B   
ATOM   2509  CA  VAL B  63      -0.645   6.091  12.560  1.00 10.00      B   
ATOM   2510  CB  VAL B  63      -1.978   6.066  11.771  1.00 10.00      B   
ATOM   2511  CG1 VAL B  63      -2.670   7.418  11.832  1.00 10.00      B   
ATOM   2512  CG2 VAL B  63      -1.775   5.623  10.331  1.00 10.00      B   
ATOM   2513  C   VAL B  63       0.101   4.768  12.387  1.00 10.00      B   
ATOM   2514  O   VAL B  63      -0.383   3.712  12.795  1.00 10.00      B   
ATOM   2515  N   LEU B  64       1.286   4.834  11.796  1.00 10.00      B   
ATOM   2516  HN  LEU B  64       1.627   5.708  11.503  1.00 10.00      B   
ATOM   2517  CA  LEU B  64       2.093   3.643  11.566  1.00 10.00      B   
ATOM   2518  CB  LEU B  64       2.873   3.758  10.255  1.00 10.00      B   
ATOM   2519  CG  LEU B  64       2.061   3.620   8.967  1.00 10.00      B   
ATOM   2520  CD1 LEU B  64       2.972   3.691   7.751  1.00 10.00      B   
ATOM   2521  CD2 LEU B  64       1.269   2.323   8.969  1.00 10.00      B   
ATOM   2522  C   LEU B  64       3.043   3.381  12.728  1.00 10.00      B   
ATOM   2523  O   LEU B  64       3.555   2.272  12.886  1.00 10.00      B   
ATOM   2524  N   GLU B  65       3.260   4.401  13.553  1.00 10.00      B   
ATOM   2525  HN  GLU B  65       2.819   5.259  13.377  1.00 10.00      B   
ATOM   2526  CA  GLU B  65       4.149   4.283  14.706  1.00 10.00      B   
ATOM   2527  CB  GLU B  65       4.304   5.630  15.413  1.00 10.00      B   
ATOM   2528  CG  GLU B  65       4.755   6.750  14.492  1.00 10.00      B   
ATOM   2529  CD  GLU B  65       4.901   8.078  15.199  1.00 10.00      B   
ATOM   2530  OE1 GLU B  65       6.002   8.666  15.141  1.00 10.00      B   
ATOM   2531  OE2 GLU B  65       3.915   8.554  15.799  1.00 10.00      B   
ATOM   2532  C   GLU B  65       3.653   3.213  15.678  1.00 10.00      B   
ATOM   2533  O   GLU B  65       4.438   2.629  16.427  1.00 10.00      B   
ATOM   2534  N   SER B  66       2.351   2.949  15.645  1.00 10.00      B   
ATOM   2535  HN  SER B  66       1.774   3.460  15.036  1.00 10.00      B   
ATOM   2536  CA  SER B  66       1.746   1.939  16.501  1.00 10.00      B   
ATOM   2537  CB  SER B  66       0.225   2.088  16.467  1.00 10.00      B   
ATOM   2538  OG  SER B  66      -0.141   3.450  16.316  1.00 10.00      B   
ATOM   2539  HG  SER B  66      -0.450   3.791  17.162  1.00 10.00      B   
ATOM   2540  C   SER B  66       2.147   0.534  16.044  1.00 10.00      B   
ATOM   2541  O   SER B  66       1.948  -0.448  16.759  1.00 10.00      B   
ATOM   2542  N   LEU B  67       2.706   0.450  14.841  1.00 10.00      B   
ATOM   2543  HN  LEU B  67       2.825   1.272  14.312  1.00 10.00      B   
ATOM   2544  CA  LEU B  67       3.144  -0.821  14.278  1.00 10.00      B   
ATOM   2545  CB  LEU B  67       2.479  -1.064  12.920  1.00 10.00      B   
ATOM   2546  CG  LEU B  67       0.951  -1.157  12.920  1.00 10.00      B   
ATOM   2547  CD1 LEU B  67       0.426  -1.266  11.497  1.00 10.00      B   
ATOM   2548  CD2 LEU B  67       0.485  -2.339  13.758  1.00 10.00      B   
ATOM   2549  C   LEU B  67       4.664  -0.856  14.139  1.00 10.00      B   
ATOM   2550  O   LEU B  67       5.222  -1.788  13.559  1.00 10.00      B   
ATOM   2551  N   TYR B  68       5.317   0.178  14.677  1.00 10.00      B   
ATOM   2552  HN  TYR B  68       4.795   0.884  15.116  1.00 10.00      B   
ATOM   2553  CA  TYR B  68       6.779   0.305  14.652  1.00 10.00      B   
ATOM   2554  CB  TYR B  68       7.462  -0.855  15.389  1.00 10.00      B   
ATOM   2555  CG  TYR B  68       6.871  -1.150  16.748  1.00 10.00      B   
ATOM   2556  CD1 TYR B  68       6.906  -0.206  17.768  1.00 10.00      B   
ATOM   2557  CD2 TYR B  68       6.269  -2.374  17.010  1.00 10.00      B   
ATOM   2558  CE1 TYR B  68       6.359  -0.473  19.008  1.00 10.00      B   
ATOM   2559  CE2 TYR B  68       5.721  -2.649  18.247  1.00 10.00      B   
ATOM   2560  CZ  TYR B  68       5.768  -1.696  19.241  1.00 10.00      B   
ATOM   2561  OH  TYR B  68       5.220  -1.966  20.474  1.00 10.00      B   
ATOM   2562  HH  TYR B  68       4.719  -1.199  20.776  1.00 10.00      B   
ATOM   2563  C   TYR B  68       7.336   0.456  13.237  1.00 10.00      B   
ATOM   2564  O   TYR B  68       8.499   0.144  12.979  1.00 10.00      B   
ATOM   2565  N   ILE B  69       6.513   0.948  12.326  1.00 10.00      B   
ATOM   2566  HN  ILE B  69       5.600   1.198  12.586  1.00 10.00      B   
ATOM   2567  CA  ILE B  69       6.938   1.148  10.947  1.00 10.00      B   
ATOM   2568  CB  ILE B  69       6.266   0.153   9.977  1.00 10.00      B   
ATOM   2569  CG1 ILE B  69       4.743   0.168  10.151  1.00 10.00      B   
ATOM   2570  CG2 ILE B  69       6.826  -1.251  10.169  1.00 10.00      B   
ATOM   2571  CD1 ILE B  69       3.999  -0.651   9.119  1.00 10.00      B   
ATOM   2572  C   ILE B  69       6.626   2.569  10.508  1.00 10.00      B   
ATOM   2573  O   ILE B  69       5.788   3.235  11.110  1.00 10.00      B   
ATOM   2574  N   GLU B  70       7.304   3.033   9.471  1.00 10.00      B   
ATOM   2575  HN  GLU B  70       7.976   2.460   9.038  1.00 10.00      B   
ATOM   2576  CA  GLU B  70       7.083   4.377   8.964  1.00 10.00      B   
ATOM   2577  CB  GLU B  70       7.758   5.412   9.872  1.00 10.00      B   
ATOM   2578  CG  GLU B  70       9.276   5.431   9.790  1.00 10.00      B   
ATOM   2579  CD  GLU B  70       9.877   6.648  10.460  1.00 10.00      B   
ATOM   2580  OE1 GLU B  70      10.885   6.499  11.182  1.00 10.00      B   
ATOM   2581  OE2 GLU B  70       9.341   7.761  10.268  1.00 10.00      B   
ATOM   2582  C   GLU B  70       7.605   4.514   7.541  1.00 10.00      B   
ATOM   2583  O   GLU B  70       8.266   3.612   7.018  1.00 10.00      B   
ATOM   2584  N   ILE B  71       7.299   5.639   6.917  1.00 10.00      B   
ATOM   2585  HN  ILE B  71       6.764   6.317   7.387  1.00 10.00      B   
ATOM   2586  CA  ILE B  71       7.754   5.909   5.566  1.00 10.00      B   
ATOM   2587  CB  ILE B  71       6.691   6.661   4.738  1.00 10.00      B   
ATOM   2588  CG1 ILE B  71       5.320   5.995   4.912  1.00 10.00      B   
ATOM   2589  CG2 ILE B  71       7.087   6.680   3.268  1.00 10.00      B   
ATOM   2590  CD1 ILE B  71       4.181   6.724   4.230  1.00 10.00      B   
ATOM   2591  C   ILE B  71       9.035   6.729   5.647  1.00 10.00      B   
ATOM   2592  O   ILE B  71       9.008   7.961   5.673  1.00 10.00      B   
ATOM   2593  N   LYS B  72      10.150   6.026   5.731  1.00 10.00      B   
ATOM   2594  HN  LYS B  72      10.092   5.048   5.705  1.00 10.00      B   
ATOM   2595  CA  LYS B  72      11.456   6.654   5.847  1.00 10.00      B   
ATOM   2596  CB  LYS B  72      12.491   5.630   6.329  1.00 10.00      B   
ATOM   2597  CG  LYS B  72      13.835   6.215   6.741  1.00 10.00      B   
ATOM   2598  CD  LYS B  72      14.714   5.147   7.380  1.00 10.00      B   
ATOM   2599  CE  LYS B  72      16.090   5.684   7.743  1.00 10.00      B   
ATOM   2600  NZ  LYS B  72      16.941   4.640   8.378  1.00 10.00      B   
ATOM   2601  HZ1 LYS B  72      16.905   3.759   7.827  1.00 10.00      B   
ATOM   2602  HZ2 LYS B  72      16.613   4.446   9.344  1.00 10.00      B   
ATOM   2603  HZ3 LYS B  72      17.939   4.965   8.423  1.00 10.00      B   
ATOM   2604  C   LYS B  72      11.898   7.283   4.531  1.00 10.00      B   
ATOM   2605  O   LYS B  72      11.952   6.619   3.493  1.00 10.00      B   
ATOM   2606  N   ARG B  73      12.207   8.571   4.587  1.00 10.00      B   
ATOM   2607  HN  ARG B  73      12.130   9.041   5.443  1.00 10.00      B   
ATOM   2608  CA  ARG B  73      12.663   9.306   3.419  1.00 10.00      B   
ATOM   2609  CB  ARG B  73      12.324  10.790   3.573  1.00 10.00      B   
ATOM   2610  CG  ARG B  73      12.591  11.631   2.336  1.00 10.00      B   
ATOM   2611  CD  ARG B  73      12.448  13.110   2.650  1.00 10.00      B   
ATOM   2612  NE  ARG B  73      12.110  13.896   1.465  1.00 10.00      B   
ATOM   2613  HE  ARG B  73      11.446  13.510   0.842  1.00 10.00      B   
ATOM   2614  CZ  ARG B  73      12.619  15.098   1.194  1.00 10.00      B   
ATOM   2615  NH1 ARG B  73      13.504  15.652   2.011  1.00 10.00      B   
ATOM   2616 HH11 ARG B  73      13.810  15.150   2.873  1.00 10.00      B   
ATOM   2617 HH12 ARG B  73      13.892  16.600   1.802  1.00 10.00      B   
ATOM   2618  NH2 ARG B  73      12.229  15.744   0.106  1.00 10.00      B   
ATOM   2619 HH21 ARG B  73      12.621  16.686  -0.117  1.00 10.00      B   
ATOM   2620 HH22 ARG B  73      11.515  15.310  -0.534  1.00 10.00      B   
ATOM   2621  C   ARG B  73      14.168   9.136   3.287  1.00 10.00      B   
ATOM   2622  O   ARG B  73      14.914   9.415   4.227  1.00 10.00      B   
ATOM   2623  N   GLY B  74      14.610   8.664   2.139  1.00 10.00      B   
ATOM   2624  HN  GLY B  74      13.970   8.456   1.419  1.00 10.00      B   
ATOM   2625  CA  GLY B  74      16.023   8.461   1.933  1.00 10.00      B   
ATOM   2626  C   GLY B  74      16.535   9.140   0.688  1.00 10.00      B   
ATOM   2627  O   GLY B  74      15.777   9.791  -0.032  1.00 10.00      B   
ATOM   2628  N   VAL B  75      17.820   8.978   0.433  1.00 10.00      B   
ATOM   2629  HN  VAL B  75      18.360   8.436   1.044  1.00 10.00      B   
ATOM   2630  CA  VAL B  75      18.460   9.571  -0.725  1.00 10.00      B   
ATOM   2631  CB  VAL B  75      19.060  10.956  -0.371  1.00 10.00      B   
ATOM   2632  CG1 VAL B  75      20.127  10.843   0.709  1.00 10.00      B   
ATOM   2633  CG2 VAL B  75      19.600  11.663  -1.602  1.00 10.00      B   
ATOM   2634  C   VAL B  75      19.551   8.635  -1.246  1.00 10.00      B   
ATOM   2635  O   VAL B  75      20.236   7.979  -0.461  1.00 10.00      B   
ATOM   2636  N   THR B  76      19.674   8.538  -2.561  1.00 10.00      B   
ATOM   2637  HN  THR B  76      19.062   9.041  -3.140  1.00 10.00      B   
ATOM   2638  CA  THR B  76      20.684   7.688  -3.173  1.00 10.00      B   
ATOM   2639  CB  THR B  76      20.447   7.576  -4.684  1.00 10.00      B   
ATOM   2640  OG1 THR B  76      19.133   8.066  -4.988  1.00 10.00      B   
ATOM   2641  HG1 THR B  76      19.096   8.318  -5.930  1.00 10.00      B   
ATOM   2642  CG2 THR B  76      20.563   6.127  -5.134  1.00 10.00      B   
ATOM   2643  C   THR B  76      22.083   8.247  -2.919  1.00 10.00      B   
ATOM   2644  O   THR B  76      22.281   9.463  -2.924  1.00 10.00      B   
ATOM   2645  N   GLU B  77      23.044   7.357  -2.708  1.00 10.00      B   
ATOM   2646  HN  GLU B  77      22.824   6.403  -2.730  1.00 10.00      B   
ATOM   2647  CA  GLU B  77      24.420   7.753  -2.431  1.00 10.00      B   
ATOM   2648  CB  GLU B  77      25.251   6.543  -2.004  1.00 10.00      B   
ATOM   2649  CG  GLU B  77      24.679   5.754  -0.837  1.00 10.00      B   
ATOM   2650  CD  GLU B  77      25.694   4.795  -0.248  1.00 10.00      B   
ATOM   2651  OE1 GLU B  77      26.384   4.107  -1.027  1.00 10.00      B   
ATOM   2652  OE2 GLU B  77      25.814   4.735   0.994  1.00 10.00      B   
ATOM   2653  C   GLU B  77      25.090   8.428  -3.626  1.00 10.00      B   
ATOM   2654  O   GLU B  77      25.910   9.329  -3.458  1.00 10.00      B   
ATOM   2655  N   ASP B  78      24.743   7.998  -4.832  1.00 10.00      B   
ATOM   2656  HN  ASP B  78      24.074   7.288  -4.918  1.00 10.00      B   
ATOM   2657  CA  ASP B  78      25.354   8.556  -6.033  1.00 10.00      B   
ATOM   2658  CB  ASP B  78      25.811   7.446  -6.992  1.00 10.00      B   
ATOM   2659  CG  ASP B  78      24.669   6.754  -7.714  1.00 10.00      B   
ATOM   2660  OD1 ASP B  78      24.784   6.539  -8.941  1.00 10.00      B   
ATOM   2661  OD2 ASP B  78      23.647   6.448  -7.062  1.00 10.00      B   
ATOM   2662  C   ASP B  78      24.478   9.591  -6.745  1.00 10.00      B   
ATOM   2663  O   ASP B  78      24.871  10.749  -6.880  1.00 10.00      B   
ATOM   2664  N   ASP B  79      23.301   9.175  -7.201  1.00 10.00      B   
ATOM   2665  HN  ASP B  79      23.046   8.232  -7.067  1.00 10.00      B   
ATOM   2666  CA  ASP B  79      22.391  10.063  -7.921  1.00 10.00      B   
ATOM   2667  CB  ASP B  79      21.326   9.264  -8.688  1.00 10.00      B   
ATOM   2668  CG  ASP B  79      19.896   9.559  -8.282  1.00 10.00      B   
ATOM   2669  OD1 ASP B  79      19.371   8.846  -7.403  1.00 10.00      B   
ATOM   2670  OD2 ASP B  79      19.282  10.475  -8.867  1.00 10.00      B   
ATOM   2671  C   ASP B  79      21.800  11.154  -7.027  1.00 10.00      B   
ATOM   2672  O   ASP B  79      21.673  12.309  -7.445  1.00 10.00      B   
ATOM   2673  N   GLY B  80      21.464  10.793  -5.797  1.00 10.00      B   
ATOM   2674  HN  GLY B  80      21.590   9.864  -5.522  1.00 10.00      B   
ATOM   2675  CA  GLY B  80      20.920  11.758  -4.861  1.00 10.00      B   
ATOM   2676  C   GLY B  80      19.442  12.046  -5.058  1.00 10.00      B   
ATOM   2677  O   GLY B  80      19.024  13.204  -5.032  1.00 10.00      B   
ATOM   2678  N   ARG B  81      18.648  11.004  -5.239  1.00 10.00      B   
ATOM   2679  HN  ARG B  81      19.033  10.104  -5.256  1.00 10.00      B   
ATOM   2680  CA  ARG B  81      17.215  11.166  -5.425  1.00 10.00      B   
ATOM   2681  CB  ARG B  81      16.729  10.299  -6.586  1.00 10.00      B   
ATOM   2682  CG  ARG B  81      15.904  11.043  -7.622  1.00 10.00      B   
ATOM   2683  CD  ARG B  81      15.583  10.152  -8.810  1.00 10.00      B   
ATOM   2684  NE  ARG B  81      16.787   9.555  -9.382  1.00 10.00      B   
ATOM   2685  HE  ARG B  81      17.649  10.026  -9.216  1.00 10.00      B   
ATOM   2686  CZ  ARG B  81      16.801   8.431 -10.098  1.00 10.00      B   
ATOM   2687  NH1 ARG B  81      15.676   7.755 -10.314  1.00 10.00      B   
ATOM   2688 HH11 ARG B  81      15.690   6.873 -10.875  1.00 10.00      B   
ATOM   2689 HH12 ARG B  81      14.766   8.100  -9.919  1.00 10.00      B   
ATOM   2690  NH2 ARG B  81      17.950   7.977 -10.583  1.00 10.00      B   
ATOM   2691 HH21 ARG B  81      17.977   7.096 -11.143  1.00 10.00      B   
ATOM   2692 HH22 ARG B  81      18.832   8.502 -10.405  1.00 10.00      B   
ATOM   2693  C   ARG B  81      16.462  10.787  -4.153  1.00 10.00      B   
ATOM   2694  O   ARG B  81      16.710   9.729  -3.572  1.00 10.00      B   
ATOM   2695  N   PRO B  82      15.553  11.659  -3.687  1.00 10.00      B   
ATOM   2696  CA  PRO B  82      14.750  11.396  -2.490  1.00 10.00      B   
ATOM   2697  CB  PRO B  82      13.987  12.711  -2.259  1.00 10.00      B   
ATOM   2698  CG  PRO B  82      14.687  13.723  -3.101  1.00 10.00      B   
ATOM   2699  CD  PRO B  82      15.251  12.972  -4.270  1.00 10.00      B   
ATOM   2700  C   PRO B  82      13.766  10.256  -2.739  1.00 10.00      B   
ATOM   2701  O   PRO B  82      12.858  10.378  -3.563  1.00 10.00      B   
ATOM   2702  N   ILE B  83      13.958   9.153  -2.036  1.00 10.00      B   
ATOM   2703  HN  ILE B  83      14.698   9.125  -1.388  1.00 10.00      B   
ATOM   2704  CA  ILE B  83      13.101   7.983  -2.187  1.00 10.00      B   
ATOM   2705  CB  ILE B  83      13.924   6.726  -2.538  1.00 10.00      B   
ATOM   2706  CG1 ILE B  83      15.109   6.570  -1.576  1.00 10.00      B   
ATOM   2707  CG2 ILE B  83      14.402   6.787  -3.982  1.00 10.00      B   
ATOM   2708  CD1 ILE B  83      15.929   5.318  -1.802  1.00 10.00      B   
ATOM   2709  C   ILE B  83      12.288   7.723  -0.919  1.00 10.00      B   
ATOM   2710  O   ILE B  83      12.655   8.175   0.168  1.00 10.00      B   
ATOM   2711  N   TYR B  84      11.182   7.004  -1.070  1.00 10.00      B   
ATOM   2712  HN  TYR B  84      10.939   6.681  -1.968  1.00 10.00      B   
ATOM   2713  CA  TYR B  84      10.311   6.678   0.053  1.00 10.00      B   
ATOM   2714  CB  TYR B  84       8.990   7.439  -0.061  1.00 10.00      B   
ATOM   2715  CG  TYR B  84       9.110   8.916   0.224  1.00 10.00      B   
ATOM   2716  CD1 TYR B  84       9.374   9.820  -0.796  1.00 10.00      B   
ATOM   2717  CD2 TYR B  84       8.966   9.406   1.514  1.00 10.00      B   
ATOM   2718  CE1 TYR B  84       9.490  11.170  -0.537  1.00 10.00      B   
ATOM   2719  CE2 TYR B  84       9.078  10.754   1.781  1.00 10.00      B   
ATOM   2720  CZ  TYR B  84       9.340  11.631   0.751  1.00 10.00      B   
ATOM   2721  OH  TYR B  84       9.454  12.974   1.012  1.00 10.00      B   
ATOM   2722  HH  TYR B  84       9.518  13.464   0.174  1.00 10.00      B   
ATOM   2723  C   TYR B  84      10.032   5.183   0.104  1.00 10.00      B   
ATOM   2724  O   TYR B  84       9.746   4.562  -0.922  1.00 10.00      B   
ATOM   2725  N   ALA B  85      10.117   4.610   1.299  1.00 10.00      B   
ATOM   2726  HN  ALA B  85      10.355   5.159   2.078  1.00 10.00      B   
ATOM   2727  CA  ALA B  85       9.870   3.188   1.487  1.00 10.00      B   
ATOM   2728  CB  ALA B  85      11.141   2.390   1.222  1.00 10.00      B   
ATOM   2729  C   ALA B  85       9.361   2.913   2.899  1.00 10.00      B   
ATOM   2730  O   ALA B  85       9.611   3.692   3.823  1.00 10.00      B   
ATOM   2731  N   LEU B  86       8.639   1.809   3.059  1.00 10.00      B   
ATOM   2732  HN  LEU B  86       8.469   1.237   2.284  1.00 10.00      B   
ATOM   2733  CA  LEU B  86       8.103   1.421   4.357  1.00 10.00      B   
ATOM   2734  CB  LEU B  86       6.869   0.529   4.188  1.00 10.00      B   
ATOM   2735  CG  LEU B  86       5.615   1.211   3.638  1.00 10.00      B   
ATOM   2736  CD1 LEU B  86       4.534   0.182   3.345  1.00 10.00      B   
ATOM   2737  CD2 LEU B  86       5.106   2.259   4.613  1.00 10.00      B   
ATOM   2738  C   LEU B  86       9.171   0.692   5.159  1.00 10.00      B   
ATOM   2739  O   LEU B  86       9.333  -0.523   5.037  1.00 10.00      B   
ATOM   2740  N   VAL B  87       9.891   1.441   5.977  1.00 10.00      B   
ATOM   2741  HN  VAL B  87       9.679   2.397   6.055  1.00 10.00      B   
ATOM   2742  CA  VAL B  87      10.968   0.890   6.786  1.00 10.00      B   
ATOM   2743  CB  VAL B  87      12.186   1.846   6.797  1.00 10.00      B   
ATOM   2744  CG1 VAL B  87      13.343   1.271   7.602  1.00 10.00      B   
ATOM   2745  CG2 VAL B  87      12.632   2.157   5.376  1.00 10.00      B   
ATOM   2746  C   VAL B  87      10.504   0.621   8.218  1.00 10.00      B   
ATOM   2747  O   VAL B  87       9.608   1.297   8.729  1.00 10.00      B   
ATOM   2748  N   ASN B  88      11.105  -0.383   8.844  1.00 10.00      B   
ATOM   2749  HN  ASN B  88      11.801  -0.886   8.373  1.00 10.00      B   
ATOM   2750  CA  ASN B  88      10.778  -0.750  10.216  1.00 10.00      B   
ATOM   2751  CB  ASN B  88      10.860  -2.277  10.378  1.00 10.00      B   
ATOM   2752  CG  ASN B  88      10.200  -2.802  11.646  1.00 10.00      B   
ATOM   2753  OD1 ASN B  88      10.247  -2.175  12.697  1.00 10.00      B   
ATOM   2754  ND2 ASN B  88       9.579  -3.967  11.551  1.00 10.00      B   
ATOM   2755 HD21 ASN B  88       9.577  -4.424  10.686  1.00 10.00      B   
ATOM   2756 HD22 ASN B  88       9.150  -4.329  12.355  1.00 10.00      B   
ATOM   2757  C   ASN B  88      11.749  -0.058  11.173  1.00 10.00      B   
ATOM   2758  O   ASN B  88      12.920   0.132  10.845  1.00 10.00      B   
ATOM   2759  N   LEU B  89      11.255   0.320  12.345  1.00 10.00      B   
ATOM   2760  HN  LEU B  89      10.308   0.134  12.546  1.00 10.00      B   
ATOM   2761  CA  LEU B  89      12.071   0.996  13.347  1.00 10.00      B   
ATOM   2762  CB  LEU B  89      11.185   1.817  14.292  1.00 10.00      B   
ATOM   2763  CG  LEU B  89      10.822   3.237  13.845  1.00 10.00      B   
ATOM   2764  CD1 LEU B  89       9.939   3.216  12.608  1.00 10.00      B   
ATOM   2765  CD2 LEU B  89      10.138   3.988  14.976  1.00 10.00      B   
ATOM   2766  C   LEU B  89      12.897  -0.002  14.158  1.00 10.00      B   
ATOM   2767  O   LEU B  89      13.855   0.377  14.837  1.00 10.00      B   
ATOM   2768  N   ALA B  90      12.518  -1.271  14.092  1.00 10.00      B   
ATOM   2769  HN  ALA B  90      11.748  -1.510  13.528  1.00 10.00      B   
ATOM   2770  CA  ALA B  90      13.212  -2.324  14.826  1.00 10.00      B   
ATOM   2771  CB  ALA B  90      12.389  -3.604  14.822  1.00 10.00      B   
ATOM   2772  C   ALA B  90      14.602  -2.586  14.252  1.00 10.00      B   
ATOM   2773  O   ALA B  90      14.852  -2.352  13.069  1.00 10.00      B   
ATOM   2774  N   THR B  91      15.502  -3.068  15.100  1.00 10.00      B   
ATOM   2775  HN  THR B  91      15.241  -3.225  16.033  1.00 10.00      B   
ATOM   2776  CA  THR B  91      16.864  -3.372  14.687  1.00 10.00      B   
ATOM   2777  CB  THR B  91      17.775  -3.620  15.922  1.00 10.00      B   
ATOM   2778  OG1 THR B  91      18.613  -2.477  16.150  1.00 10.00      B   
ATOM   2779  HG1 THR B  91      19.548  -2.755  16.126  1.00 10.00      B   
ATOM   2780  CG2 THR B  91      18.640  -4.866  15.773  1.00 10.00      B   
ATOM   2781  C   THR B  91      16.888  -4.572  13.734  1.00 10.00      B   
ATOM   2782  O   THR B  91      17.703  -4.632  12.813  1.00 10.00      B   
ATOM   2783  N   THR B  92      15.970  -5.507  13.949  1.00 10.00      B   
ATOM   2784  HN  THR B  92      15.338  -5.394  14.690  1.00 10.00      B   
ATOM   2785  CA  THR B  92      15.877  -6.706  13.130  1.00 10.00      B   
ATOM   2786  CB  THR B  92      15.057  -7.779  13.867  1.00 10.00      B   
ATOM   2787  OG1 THR B  92      14.883  -7.365  15.231  1.00 10.00      B   
ATOM   2788  HG1 THR B  92      14.805  -8.142  15.797  1.00 10.00      B   
ATOM   2789  CG2 THR B  92      15.780  -9.118  13.839  1.00 10.00      B   
ATOM   2790  C   THR B  92      15.242  -6.419  11.767  1.00 10.00      B   
ATOM   2791  O   THR B  92      14.180  -6.947  11.437  1.00 10.00      B   
ATOM   2792  N   SER B  93      15.904  -5.585  10.975  1.00 10.00      B   
ATOM   2793  HN  SER B  93      16.735  -5.170  11.304  1.00 10.00      B   
ATOM   2794  CA  SER B  93      15.418  -5.229   9.650  1.00 10.00      B   
ATOM   2795  CB  SER B  93      16.214  -4.040   9.118  1.00 10.00      B   
ATOM   2796  OG  SER B  93      16.668  -3.214  10.177  1.00 10.00      B   
ATOM   2797  HG  SER B  93      16.387  -2.305  10.012  1.00 10.00      B   
ATOM   2798  C   SER B  93      15.535  -6.404   8.678  1.00 10.00      B   
ATOM   2799  O   SER B  93      14.914  -6.406   7.616  1.00 10.00      B   
ATOM   2800  N   ILE B  94      16.319  -7.410   9.059  1.00 10.00      B   
ATOM   2801  HN  ILE B  94      16.771  -7.355   9.927  1.00 10.00      B   
ATOM   2802  CA  ILE B  94      16.526  -8.591   8.222  1.00 10.00      B   
ATOM   2803  CB  ILE B  94      17.622  -9.521   8.799  1.00 10.00      B   
ATOM   2804  CG1 ILE B  94      18.027 -10.591   7.779  1.00 10.00      B   
ATOM   2805  CG2 ILE B  94      17.170 -10.158  10.107  1.00 10.00      B   
ATOM   2806  CD1 ILE B  94      19.318 -11.308   8.115  1.00 10.00      B   
ATOM   2807  C   ILE B  94      15.222  -9.368   8.005  1.00 10.00      B   
ATOM   2808  O   ILE B  94      15.082 -10.118   7.035  1.00 10.00      B   
ATOM   2809  N   SER B  95      14.254  -9.154   8.893  1.00 10.00      B   
ATOM   2810  HN  SER B  95      14.415  -8.534   9.637  1.00 10.00      B   
ATOM   2811  CA  SER B  95      12.963  -9.823   8.802  1.00 10.00      B   
ATOM   2812  CB  SER B  95      12.145  -9.556  10.065  1.00 10.00      B   
ATOM   2813  OG  SER B  95      12.943  -9.748  11.222  1.00 10.00      B   
ATOM   2814  HG  SER B  95      12.495  -9.362  11.989  1.00 10.00      B   
ATOM   2815  C   SER B  95      12.193  -9.380   7.557  1.00 10.00      B   
ATOM   2816  O   SER B  95      11.234 -10.033   7.144  1.00 10.00      B   
ATOM   2817  N   LYS B  96      12.627  -8.273   6.957  1.00 10.00      B   
ATOM   2818  HN  LYS B  96      13.395  -7.793   7.336  1.00 10.00      B   
ATOM   2819  CA  LYS B  96      11.992  -7.751   5.752  1.00 10.00      B   
ATOM   2820  CB  LYS B  96      12.303  -6.264   5.581  1.00 10.00      B   
ATOM   2821  CG  LYS B  96      11.447  -5.341   6.431  1.00 10.00      B   
ATOM   2822  CD  LYS B  96       9.983  -5.412   6.023  1.00 10.00      B   
ATOM   2823  CE  LYS B  96       9.334  -4.038   6.050  1.00 10.00      B   
ATOM   2824  NZ  LYS B  96       9.965  -3.110   5.076  1.00 10.00      B   
ATOM   2825  HZ1 LYS B  96       9.967  -3.528   4.128  1.00 10.00      B   
ATOM   2826  HZ2 LYS B  96      10.956  -2.911   5.353  1.00 10.00      B   
ATOM   2827  HZ3 LYS B  96       9.446  -2.205   5.046  1.00 10.00      B   
ATOM   2828  C   LYS B  96      12.453  -8.522   4.521  1.00 10.00      B   
ATOM   2829  O   LYS B  96      11.895  -8.374   3.436  1.00 10.00      B   
ATOM   2830  N   MET B  97      13.484  -9.336   4.694  1.00 10.00      B   
ATOM   2831  HN  MET B  97      13.901  -9.400   5.580  1.00 10.00      B   
ATOM   2832  CA  MET B  97      14.010 -10.133   3.599  1.00 10.00      B   
ATOM   2833  CB  MET B  97      15.520  -9.941   3.458  1.00 10.00      B   
ATOM   2834  CG  MET B  97      15.923  -9.079   2.275  1.00 10.00      B   
ATOM   2835  SD  MET B  97      17.690  -9.155   1.931  1.00 10.00      B   
ATOM   2836  CE  MET B  97      17.891 -10.897   1.563  1.00 10.00      B   
ATOM   2837  C   MET B  97      13.689 -11.605   3.795  1.00 10.00      B   
ATOM   2838  O   MET B  97      13.370 -12.309   2.840  1.00 10.00      B   
ATOM   2839  N   ALA B  98      13.749 -12.056   5.046  1.00 10.00      B   
ATOM   2840  HN  ALA B  98      13.991 -11.432   5.763  1.00 10.00      B   
ATOM   2841  CA  ALA B  98      13.479 -13.454   5.385  1.00 10.00      B   
ATOM   2842  CB  ALA B  98      13.813 -13.715   6.845  1.00 10.00      B   
ATOM   2843  C   ALA B  98      12.034 -13.852   5.089  1.00 10.00      B   
ATOM   2844  O   ALA B  98      11.693 -15.034   5.091  1.00 10.00      B   
ATOM   2845  N   THR B  99      11.192 -12.864   4.837  1.00 10.00      B   
ATOM   2846  HN  THR B  99      11.518 -11.941   4.853  1.00 10.00      B   
ATOM   2847  CA  THR B  99       9.791 -13.102   4.538  1.00 10.00      B   
ATOM   2848  CB  THR B  99       8.989 -11.807   4.743  1.00 10.00      B   
ATOM   2849  OG1 THR B  99       9.910 -10.712   4.878  1.00 10.00      B   
ATOM   2850  HG1 THR B  99      10.097 -10.563   5.814  1.00 10.00      B   
ATOM   2851  CG2 THR B  99       8.132 -11.904   5.995  1.00 10.00      B   
ATOM   2852  C   THR B  99       9.605 -13.598   3.101  1.00 10.00      B   
ATOM   2853  O   THR B  99       8.663 -14.333   2.802  1.00 10.00      B   
ATOM   2854  N   ASP B 100      10.520 -13.207   2.220  1.00 10.00      B   
ATOM   2855  HN  ASP B 100      11.263 -12.646   2.523  1.00 10.00      B   
ATOM   2856  CA  ASP B 100      10.453 -13.604   0.817  1.00 10.00      B   
ATOM   2857  CB  ASP B 100      10.460 -12.369  -0.092  1.00 10.00      B   
ATOM   2858  CG  ASP B 100      10.656 -12.720  -1.557  1.00 10.00      B   
ATOM   2859  OD1 ASP B 100       9.710 -13.251  -2.177  1.00 10.00      B   
ATOM   2860  OD2 ASP B 100      11.753 -12.462  -2.098  1.00 10.00      B   
ATOM   2861  C   ASP B 100      11.616 -14.513   0.447  1.00 10.00      B   
ATOM   2862  O   ASP B 100      11.419 -15.626  -0.044  1.00 10.00      B   
ATOM   2863  N   PHE B 101      12.821 -14.037   0.710  1.00 10.00      B   
ATOM   2864  HN  PHE B 101      12.902 -13.165   1.150  1.00 10.00      B   
ATOM   2865  CA  PHE B 101      14.031 -14.776   0.393  1.00 10.00      B   
ATOM   2866  CB  PHE B 101      15.243 -13.842   0.454  1.00 10.00      B   
ATOM   2867  CG  PHE B 101      15.140 -12.660  -0.472  1.00 10.00      B   
ATOM   2868  CD1 PHE B 101      15.629 -12.731  -1.765  1.00 10.00      B   
ATOM   2869  CD2 PHE B 101      14.552 -11.480  -0.050  1.00 10.00      B   
ATOM   2870  CE1 PHE B 101      15.533 -11.648  -2.619  1.00 10.00      B   
ATOM   2871  CE2 PHE B 101      14.452 -10.393  -0.897  1.00 10.00      B   
ATOM   2872  CZ  PHE B 101      14.945 -10.477  -2.184  1.00 10.00      B   
ATOM   2873  C   PHE B 101      14.210 -15.953   1.342  1.00 10.00      B   
ATOM   2874  O   PHE B 101      14.000 -15.829   2.549  1.00 10.00      B   
ATOM   2875  N   ALA B 102      14.583 -17.096   0.788  1.00 10.00      B   
ATOM   2876  HN  ALA B 102      14.740 -17.129  -0.189  1.00 10.00      B   
ATOM   2877  CA  ALA B 102      14.783 -18.303   1.575  1.00 10.00      B   
ATOM   2878  CB  ALA B 102      14.525 -19.535   0.721  1.00 10.00      B   
ATOM   2879  C   ALA B 102      16.189 -18.346   2.169  1.00 10.00      B   
ATOM   2880  O   ALA B 102      16.979 -17.420   1.982  1.00 10.00      B   
ATOM   2881  N   GLU B 103      16.487 -19.435   2.874  1.00 10.00      B   
ATOM   2882  HN  GLU B 103      15.803 -20.130   2.976  1.00 10.00      B   
ATOM   2883  CA  GLU B 103      17.787 -19.636   3.513  1.00 10.00      B   
ATOM   2884  CB  GLU B 103      17.864 -21.063   4.063  1.00 10.00      B   
ATOM   2885  CG  GLU B 103      18.902 -21.264   5.151  1.00 10.00      B   
ATOM   2886  CD  GLU B 103      18.549 -20.542   6.434  1.00 10.00      B   
ATOM   2887  OE1 GLU B 103      17.464 -20.804   6.990  1.00 10.00      B   
ATOM   2888  OE2 GLU B 103      19.363 -19.714   6.894  1.00 10.00      B   
ATOM   2889  C   GLU B 103      18.940 -19.402   2.538  1.00 10.00      B   
ATOM   2890  O   GLU B 103      19.914 -18.717   2.861  1.00 10.00      B   
ATOM   2891  N   ASN B 104      18.811 -19.959   1.342  1.00 10.00      B   
ATOM   2892  HN  ASN B 104      18.002 -20.477   1.147  1.00 10.00      B   
ATOM   2893  CA  ASN B 104      19.836 -19.831   0.309  1.00 10.00      B   
ATOM   2894  CB  ASN B 104      19.487 -20.685  -0.918  1.00 10.00      B   
ATOM   2895  CG  ASN B 104      18.065 -20.475  -1.409  1.00 10.00      B   
ATOM   2896  OD1 ASN B 104      17.149 -21.200  -1.020  1.00 10.00      B   
ATOM   2897  ND2 ASN B 104      17.867 -19.488  -2.266  1.00 10.00      B   
ATOM   2898 HD21 ASN B 104      18.640 -18.951  -2.541  1.00 10.00      B   
ATOM   2899 HD22 ASN B 104      16.951 -19.322  -2.581  1.00 10.00      B   
ATOM   2900  C   ASN B 104      20.071 -18.377  -0.107  1.00 10.00      B   
ATOM   2901  O   ASN B 104      21.202 -17.978  -0.378  1.00 10.00      B   
ATOM   2902  N   GLU B 105      19.005 -17.588  -0.147  1.00 10.00      B   
ATOM   2903  HN  GLU B 105      18.130 -17.950   0.106  1.00 10.00      B   
ATOM   2904  CA  GLU B 105      19.108 -16.190  -0.544  1.00 10.00      B   
ATOM   2905  CB  GLU B 105      17.757 -15.681  -1.048  1.00 10.00      B   
ATOM   2906  CG  GLU B 105      17.299 -16.321  -2.348  1.00 10.00      B   
ATOM   2907  CD  GLU B 105      15.794 -16.480  -2.424  1.00 10.00      B   
ATOM   2908  OE1 GLU B 105      15.135 -15.656  -3.090  1.00 10.00      B   
ATOM   2909  OE2 GLU B 105      15.270 -17.434  -1.812  1.00 10.00      B   
ATOM   2910  C   GLU B 105      19.611 -15.318   0.601  1.00 10.00      B   
ATOM   2911  O   GLU B 105      20.367 -14.368   0.384  1.00 10.00      B   
ATOM   2912  N   LEU B 106      19.197 -15.655   1.818  1.00 10.00      B   
ATOM   2913  HN  LEU B 106      18.603 -16.432   1.920  1.00 10.00      B   
ATOM   2914  CA  LEU B 106      19.588 -14.901   3.005  1.00 10.00      B   
ATOM   2915  CB  LEU B 106      18.891 -15.451   4.252  1.00 10.00      B   
ATOM   2916  CG  LEU B 106      17.372 -15.271   4.308  1.00 10.00      B   
ATOM   2917  CD1 LEU B 106      16.790 -15.984   5.520  1.00 10.00      B   
ATOM   2918  CD2 LEU B 106      17.007 -13.794   4.323  1.00 10.00      B   
ATOM   2919  C   LEU B 106      21.099 -14.890   3.207  1.00 10.00      B   
ATOM   2920  O   LEU B 106      21.707 -13.829   3.365  1.00 10.00      B   
ATOM   2921  N   ASP B 107      21.706 -16.070   3.196  1.00 10.00      B   
ATOM   2922  HN  ASP B 107      21.174 -16.885   3.067  1.00 10.00      B   
ATOM   2923  CA  ASP B 107      23.148 -16.180   3.391  1.00 10.00      B   
ATOM   2924  CB  ASP B 107      23.578 -17.628   3.633  1.00 10.00      B   
ATOM   2925  CG  ASP B 107      24.991 -17.725   4.178  1.00 10.00      B   
ATOM   2926  OD1 ASP B 107      25.285 -17.091   5.216  1.00 10.00      B   
ATOM   2927  OD2 ASP B 107      25.815 -18.447   3.580  1.00 10.00      B   
ATOM   2928  C   ASP B 107      23.917 -15.576   2.223  1.00 10.00      B   
ATOM   2929  O   ASP B 107      24.982 -14.989   2.410  1.00 10.00      B   
ATOM   2930  N   LEU B 108      23.361 -15.703   1.022  1.00 10.00      B   
ATOM   2931  HN  LEU B 108      22.503 -16.172   0.939  1.00 10.00      B   
ATOM   2932  CA  LEU B 108      23.992 -15.163  -0.174  1.00 10.00      B   
ATOM   2933  CB  LEU B 108      23.234 -15.593  -1.433  1.00 10.00      B   
ATOM   2934  CG  LEU B 108      23.883 -15.222  -2.768  1.00 10.00      B   
ATOM   2935  CD1 LEU B 108      25.247 -15.886  -2.907  1.00 10.00      B   
ATOM   2936  CD2 LEU B 108      22.977 -15.599  -3.931  1.00 10.00      B   
ATOM   2937  C   LEU B 108      24.069 -13.641  -0.097  1.00 10.00      B   
ATOM   2938  O   LEU B 108      25.112 -13.050  -0.378  1.00 10.00      B   
ATOM   2939  N   PHE B 109      22.961 -13.018   0.295  1.00 10.00      B   
ATOM   2940  HN  PHE B 109      22.159 -13.551   0.491  1.00 10.00      B   
ATOM   2941  CA  PHE B 109      22.901 -11.564   0.428  1.00 10.00      B   
ATOM   2942  CB  PHE B 109      21.485 -11.113   0.808  1.00 10.00      B   
ATOM   2943  CG  PHE B 109      21.326  -9.622   0.946  1.00 10.00      B   
ATOM   2944  CD1 PHE B 109      21.283  -9.024   2.198  1.00 10.00      B   
ATOM   2945  CD2 PHE B 109      21.218  -8.819  -0.176  1.00 10.00      B   
ATOM   2946  CE1 PHE B 109      21.135  -7.654   2.322  1.00 10.00      B   
ATOM   2947  CE2 PHE B 109      21.070  -7.452  -0.059  1.00 10.00      B   
ATOM   2948  CZ  PHE B 109      21.028  -6.868   1.192  1.00 10.00      B   
ATOM   2949  C   PHE B 109      23.896 -11.097   1.480  1.00 10.00      B   
ATOM   2950  O   PHE B 109      24.566 -10.081   1.310  1.00 10.00      B   
ATOM   2951  N   ARG B 110      23.987 -11.857   2.566  1.00 10.00      B   
ATOM   2952  HN  ARG B 110      23.406 -12.646   2.645  1.00 10.00      B   
ATOM   2953  CA  ARG B 110      24.909 -11.549   3.649  1.00 10.00      B   
ATOM   2954  CB  ARG B 110      24.755 -12.577   4.777  1.00 10.00      B   
ATOM   2955  CG  ARG B 110      25.754 -12.408   5.909  1.00 10.00      B   
ATOM   2956  CD  ARG B 110      25.620 -13.517   6.936  1.00 10.00      B   
ATOM   2957  NE  ARG B 110      24.357 -13.437   7.665  1.00 10.00      B   
ATOM   2958  HE  ARG B 110      24.199 -12.628   8.202  1.00 10.00      B   
ATOM   2959  CZ  ARG B 110      23.429 -14.387   7.657  1.00 10.00      B   
ATOM   2960  NH1 ARG B 110      23.596 -15.490   6.933  1.00 10.00      B   
ATOM   2961 HH11 ARG B 110      24.463 -15.624   6.362  1.00 10.00      B   
ATOM   2962 HH12 ARG B 110      22.858 -16.229   6.929  1.00 10.00      B   
ATOM   2963  NH2 ARG B 110      22.326 -14.230   8.371  1.00 10.00      B   
ATOM   2964 HH21 ARG B 110      22.187 -13.364   8.940  1.00 10.00      B   
ATOM   2965 HH22 ARG B 110      21.593 -14.971   8.368  1.00 10.00      B   
ATOM   2966  C   ARG B 110      26.349 -11.536   3.141  1.00 10.00      B   
ATOM   2967  O   ARG B 110      27.109 -10.609   3.426  1.00 10.00      B   
ATOM   2968  N   LYS B 111      26.708 -12.563   2.376  1.00 10.00      B   
ATOM   2969  HN  LYS B 111      26.044 -13.263   2.175  1.00 10.00      B   
ATOM   2970  CA  LYS B 111      28.055 -12.678   1.823  1.00 10.00      B   
ATOM   2971  CB  LYS B 111      28.193 -13.973   1.020  1.00 10.00      B   
ATOM   2972  CG  LYS B 111      28.020 -15.238   1.846  1.00 10.00      B   
ATOM   2973  CD  LYS B 111      29.111 -15.377   2.897  1.00 10.00      B   
ATOM   2974  CE  LYS B 111      28.738 -16.419   3.942  1.00 10.00      B   
ATOM   2975  NZ  LYS B 111      28.312 -17.706   3.326  1.00 10.00      B   
ATOM   2976  HZ1 LYS B 111      28.570 -17.728   2.322  1.00 10.00      B   
ATOM   2977  HZ2 LYS B 111      27.275 -17.824   3.408  1.00 10.00      B   
ATOM   2978  HZ3 LYS B 111      28.771 -18.502   3.807  1.00 10.00      B   
ATOM   2979  C   LYS B 111      28.381 -11.475   0.947  1.00 10.00      B   
ATOM   2980  O   LYS B 111      29.477 -10.913   1.029  1.00 10.00      B   
ATOM   2981  N   ALA B 112      27.418 -11.078   0.125  1.00 10.00      B   
ATOM   2982  HN  ALA B 112      26.568 -11.569   0.112  1.00 10.00      B   
ATOM   2983  CA  ALA B 112      27.588  -9.939  -0.764  1.00 10.00      B   
ATOM   2984  CB  ALA B 112      26.452  -9.883  -1.776  1.00 10.00      B   
ATOM   2985  C   ALA B 112      27.660  -8.640   0.029  1.00 10.00      B   
ATOM   2986  O   ALA B 112      28.515  -7.797  -0.229  1.00 10.00      B   
ATOM   2987  N   LEU B 113      26.764  -8.497   1.006  1.00 10.00      B   
ATOM   2988  HN  LEU B 113      26.108  -9.217   1.159  1.00 10.00      B   
ATOM   2989  CA  LEU B 113      26.708  -7.304   1.850  1.00 10.00      B   
ATOM   2990  CB  LEU B 113      25.612  -7.455   2.912  1.00 10.00      B   
ATOM   2991  CG  LEU B 113      25.444  -6.297   3.901  1.00 10.00      B   
ATOM   2992  CD1 LEU B 113      24.990  -5.031   3.187  1.00 10.00      B   
ATOM   2993  CD2 LEU B 113      24.465  -6.673   5.002  1.00 10.00      B   
ATOM   2994  C   LEU B 113      28.048  -7.023   2.517  1.00 10.00      B   
ATOM   2995  O   LEU B 113      28.480  -5.869   2.606  1.00 10.00      B   
ATOM   2996  N   GLU B 114      28.708  -8.081   2.970  1.00 10.00      B   
ATOM   2997  HN  GLU B 114      28.307  -8.974   2.866  1.00 10.00      B   
ATOM   2998  CA  GLU B 114      30.001  -7.953   3.625  1.00 10.00      B   
ATOM   2999  CB  GLU B 114      30.460  -9.300   4.174  1.00 10.00      B   
ATOM   3000  CG  GLU B 114      29.577  -9.834   5.289  1.00 10.00      B   
ATOM   3001  CD  GLU B 114      30.004 -11.203   5.766  1.00 10.00      B   
ATOM   3002  OE1 GLU B 114      31.061 -11.690   5.315  1.00 10.00      B   
ATOM   3003  OE2 GLU B 114      29.288 -11.799   6.597  1.00 10.00      B   
ATOM   3004  C   GLU B 114      31.045  -7.372   2.679  1.00 10.00      B   
ATOM   3005  O   GLU B 114      31.916  -6.615   3.095  1.00 10.00      B   
ATOM   3006  N   LEU B 115      30.942  -7.721   1.403  1.00 10.00      B   
ATOM   3007  HN  LEU B 115      30.220  -8.328   1.128  1.00 10.00      B   
ATOM   3008  CA  LEU B 115      31.871  -7.221   0.396  1.00 10.00      B   
ATOM   3009  CB  LEU B 115      31.782  -8.062  -0.876  1.00 10.00      B   
ATOM   3010  CG  LEU B 115      32.042  -9.558  -0.715  1.00 10.00      B   
ATOM   3011  CD1 LEU B 115      31.668 -10.294  -1.993  1.00 10.00      B   
ATOM   3012  CD2 LEU B 115      33.498  -9.818  -0.347  1.00 10.00      B   
ATOM   3013  C   LEU B 115      31.556  -5.768   0.067  1.00 10.00      B   
ATOM   3014  O   LEU B 115      32.448  -4.981  -0.239  1.00 10.00      B   
ATOM   3015  N   ILE B 116      30.273  -5.429   0.144  1.00 10.00      B   
ATOM   3016  HN  ILE B 116      29.619  -6.116   0.398  1.00 10.00      B   
ATOM   3017  CA  ILE B 116      29.802  -4.080  -0.137  1.00 10.00      B   
ATOM   3018  CB  ILE B 116      28.269  -3.979   0.043  1.00 10.00      B   
ATOM   3019  CG1 ILE B 116      27.547  -4.963  -0.882  1.00 10.00      B   
ATOM   3020  CG2 ILE B 116      27.780  -2.563  -0.205  1.00 10.00      B   
ATOM   3021  CD1 ILE B 116      27.824  -4.744  -2.353  1.00 10.00      B   
ATOM   3022  C   ILE B 116      30.485  -3.061   0.776  1.00 10.00      B   
ATOM   3023  O   ILE B 116      30.964  -2.023   0.318  1.00 10.00      B   
ATOM   3024  N   ILE B 117      30.540  -3.375   2.065  1.00 10.00      B   
ATOM   3025  HN  ILE B 117      30.154  -4.224   2.367  1.00 10.00      B   
ATOM   3026  CA  ILE B 117      31.160  -2.485   3.041  1.00 10.00      B   
ATOM   3027  CB  ILE B 117      30.587  -2.683   4.462  1.00 10.00      B   
ATOM   3028  CG1 ILE B 117      30.518  -4.173   4.818  1.00 10.00      B   
ATOM   3029  CG2 ILE B 117      29.216  -2.031   4.578  1.00 10.00      B   
ATOM   3030  CD1 ILE B 117      29.948  -4.459   6.189  1.00 10.00      B   
ATOM   3031  C   ILE B 117      32.679  -2.647   3.063  1.00 10.00      B   
ATOM   3032  O   ILE B 117      33.409  -1.698   3.344  1.00 10.00      B   
ATOM   3033  N   ASP B 118      33.142  -3.854   2.751  1.00 10.00      B   
ATOM   3034  HN  ASP B 118      32.504  -4.564   2.533  1.00 10.00      B   
ATOM   3035  CA  ASP B 118      34.574  -4.156   2.731  1.00 10.00      B   
ATOM   3036  CB  ASP B 118      34.795  -5.660   2.535  1.00 10.00      B   
ATOM   3037  CG  ASP B 118      36.258  -6.054   2.478  1.00 10.00      B   
ATOM   3038  OD1 ASP B 118      36.984  -5.808   3.460  1.00 10.00      B   
ATOM   3039  OD2 ASP B 118      36.686  -6.631   1.453  1.00 10.00      B   
ATOM   3040  C   ASP B 118      35.284  -3.372   1.628  1.00 10.00      B   
ATOM   3041  O   ASP B 118      36.435  -2.955   1.783  1.00 10.00      B   
ATOM   3042  N   SER B 119      34.595  -3.181   0.514  1.00 10.00      B   
ATOM   3043  HN  SER B 119      33.688  -3.549   0.445  1.00 10.00      B   
ATOM   3044  CA  SER B 119      35.145  -2.445  -0.612  1.00 10.00      B   
ATOM   3045  CB  SER B 119      34.410  -2.839  -1.900  1.00 10.00      B   
ATOM   3046  OG  SER B 119      34.672  -1.924  -2.952  1.00 10.00      B   
ATOM   3047  HG  SER B 119      35.578  -2.047  -3.263  1.00 10.00      B   
ATOM   3048  C   SER B 119      35.029  -0.940  -0.383  1.00 10.00      B   
ATOM   3049  O   SER B 119      33.967  -0.443   0.002  1.00 10.00      B   
ATOM   3050  N   GLU B 120      36.119  -0.214  -0.615  1.00 10.00      B   
ATOM   3051  HN  GLU B 120      36.945  -0.664  -0.901  1.00 10.00      B   
ATOM   3052  CA  GLU B 120      36.117   1.232  -0.445  1.00 10.00      B   
ATOM   3053  CB  GLU B 120      37.530   1.806  -0.575  1.00 10.00      B   
ATOM   3054  CG  GLU B 120      37.674   3.222  -0.032  1.00 10.00      B   
ATOM   3055  CD  GLU B 120      37.254   3.331   1.420  1.00 10.00      B   
ATOM   3056  OE1 GLU B 120      36.238   3.997   1.705  1.00 10.00      B   
ATOM   3057  OE2 GLU B 120      37.938   2.746   2.284  1.00 10.00      B   
ATOM   3058  C   GLU B 120      35.186   1.876  -1.466  1.00 10.00      B   
ATOM   3059  O   GLU B 120      34.477   2.833  -1.159  1.00 10.00      B   
ATOM   3060  N   THR B 121      35.179   1.324  -2.673  1.00 10.00      B   
ATOM   3061  HN  THR B 121      35.772   0.563  -2.855  1.00 10.00      B   
ATOM   3062  CA  THR B 121      34.326   1.820  -3.741  1.00 10.00      B   
ATOM   3063  CB  THR B 121      34.695   1.149  -5.075  1.00 10.00      B   
ATOM   3064  OG1 THR B 121      36.008   0.582  -4.968  1.00 10.00      B   
ATOM   3065  HG1 THR B 121      35.953  -0.376  -5.091  1.00 10.00      B   
ATOM   3066  CG2 THR B 121      34.674   2.164  -6.208  1.00 10.00      B   
ATOM   3067  C   THR B 121      32.865   1.516  -3.434  1.00 10.00      B   
ATOM   3068  O   THR B 121      31.967   2.229  -3.871  1.00 10.00      B   
ATOM   3069  N   GLY B 122      32.642   0.448  -2.678  1.00 10.00      B   
ATOM   3070  HN  GLY B 122      33.402  -0.082  -2.356  1.00 10.00      B   
ATOM   3071  CA  GLY B 122      31.293   0.058  -2.324  1.00 10.00      B   
ATOM   3072  C   GLY B 122      30.659  -0.799  -3.397  1.00 10.00      B   
ATOM   3073  O   GLY B 122      29.446  -0.992  -3.415  1.00 10.00      B   
ATOM   3074  N   PHE B 123      31.488  -1.313  -4.293  1.00 10.00      B   
ATOM   3075  HN  PHE B 123      32.446  -1.134  -4.212  1.00 10.00      B   
ATOM   3076  CA  PHE B 123      31.017  -2.146  -5.384  1.00 10.00      B   
ATOM   3077  CB  PHE B 123      31.354  -1.503  -6.732  1.00 10.00      B   
ATOM   3078  CG  PHE B 123      30.449  -0.368  -7.115  1.00 10.00      B   
ATOM   3079  CD1 PHE B 123      30.763   0.936  -6.768  1.00 10.00      B   
ATOM   3080  CD2 PHE B 123      29.285  -0.608  -7.824  1.00 10.00      B   
ATOM   3081  CE1 PHE B 123      29.932   1.981  -7.121  1.00 10.00      B   
ATOM   3082  CE2 PHE B 123      28.450   0.431  -8.180  1.00 10.00      B   
ATOM   3083  CZ  PHE B 123      28.773   1.727  -7.829  1.00 10.00      B   
ATOM   3084  C   PHE B 123      31.640  -3.530  -5.305  1.00 10.00      B   
ATOM   3085  O   PHE B 123      32.864  -3.665  -5.211  1.00 10.00      B   
ATOM   3086  N   ALA B 124      30.795  -4.550  -5.330  1.00 10.00      B   
ATOM   3087  HN  ALA B 124      29.827  -4.370  -5.395  1.00 10.00      B   
ATOM   3088  CA  ALA B 124      31.252  -5.926  -5.272  1.00 10.00      B   
ATOM   3089  CB  ALA B 124      30.539  -6.680  -4.161  1.00 10.00      B   
ATOM   3090  C   ALA B 124      31.022  -6.612  -6.611  1.00 10.00      B   
ATOM   3091  O   ALA B 124      29.882  -6.753  -7.059  1.00 10.00      B   
ATOM   3092  N   SER B 125      32.109  -7.008  -7.259  1.00 10.00      B   
ATOM   3093  HN  SER B 125      32.990  -6.829  -6.868  1.00 10.00      B   
ATOM   3094  CA  SER B 125      32.035  -7.684  -8.543  1.00 10.00      B   
ATOM   3095  CB  SER B 125      33.448  -7.922  -9.078  1.00 10.00      B   
ATOM   3096  OG  SER B 125      34.329  -6.895  -8.648  1.00 10.00      B   
ATOM   3097  HG  SER B 125      34.015  -6.033  -8.987  1.00 10.00      B   
ATOM   3098  C   SER B 125      31.282  -9.009  -8.413  1.00 10.00      B   
ATOM   3099  O   SER B 125      31.357  -9.676  -7.376  1.00 10.00      B   
ATOM   3100  N   SER B 126      30.561  -9.380  -9.464  1.00 10.00      B   
ATOM   3101  HN  SER B 126      30.542  -8.802 -10.258  1.00 10.00      B   
ATOM   3102  CA  SER B 126      29.785 -10.615  -9.483  1.00 10.00      B   
ATOM   3103  CB  SER B 126      29.123 -10.776 -10.851  1.00 10.00      B   
ATOM   3104  OG  SER B 126      29.309  -9.604 -11.632  1.00 10.00      B   
ATOM   3105  HG  SER B 126      28.530  -9.032 -11.549  1.00 10.00      B   
ATOM   3106  C   SER B 126      30.653 -11.832  -9.159  1.00 10.00      B   
ATOM   3107  O   SER B 126      30.235 -12.723  -8.419  1.00 10.00      B   
ATOM   3108  N   THR B 127      31.868 -11.850  -9.698  1.00 10.00      B   
ATOM   3109  HN  THR B 127      32.144 -11.110 -10.279  1.00 10.00      B   
ATOM   3110  CA  THR B 127      32.801 -12.948  -9.472  1.00 10.00      B   
ATOM   3111  CB  THR B 127      34.116 -12.701 -10.233  1.00 10.00      B   
ATOM   3112  OG1 THR B 127      33.892 -11.707 -11.245  1.00 10.00      B   
ATOM   3113  HG1 THR B 127      34.735 -11.315 -11.500  1.00 10.00      B   
ATOM   3114  CG2 THR B 127      34.599 -13.986 -10.887  1.00 10.00      B   
ATOM   3115  C   THR B 127      33.113 -13.126  -7.985  1.00 10.00      B   
ATOM   3116  O   THR B 127      33.235 -14.249  -7.498  1.00 10.00      B   
ATOM   3117  N   ASN B 128      33.216 -12.012  -7.266  1.00 10.00      B   
ATOM   3118  HN  ASN B 128      33.087 -11.146  -7.705  1.00 10.00      B   
ATOM   3119  CA  ASN B 128      33.516 -12.047  -5.839  1.00 10.00      B   
ATOM   3120  CB  ASN B 128      33.796 -10.638  -5.306  1.00 10.00      B   
ATOM   3121  CG  ASN B 128      34.757 -10.625  -4.129  1.00 10.00      B   
ATOM   3122  OD1 ASN B 128      35.535  -9.687  -3.964  1.00 10.00      B   
ATOM   3123  ND2 ASN B 128      34.713 -11.659  -3.300  1.00 10.00      B   
ATOM   3124 HD21 ASN B 128      34.067 -12.376  -3.482  1.00 10.00      B   
ATOM   3125 HD22 ASN B 128      35.334 -11.667  -2.540  1.00 10.00      B   
ATOM   3126  C   ASN B 128      32.366 -12.677  -5.066  1.00 10.00      B   
ATOM   3127  O   ASN B 128      32.583 -13.425  -4.114  1.00 10.00      B   
ATOM   3128  N   ILE B 129      31.146 -12.374  -5.487  1.00 10.00      B   
ATOM   3129  HN  ILE B 129      31.041 -11.768  -6.250  1.00 10.00      B   
ATOM   3130  CA  ILE B 129      29.960 -12.918  -4.841  1.00 10.00      B   
ATOM   3131  CB  ILE B 129      28.679 -12.200  -5.319  1.00 10.00      B   
ATOM   3132  CG1 ILE B 129      28.852 -10.682  -5.205  1.00 10.00      B   
ATOM   3133  CG2 ILE B 129      27.475 -12.664  -4.511  1.00 10.00      B   
ATOM   3134  CD1 ILE B 129      27.749  -9.885  -5.867  1.00 10.00      B   
ATOM   3135  C   ILE B 129      29.843 -14.411  -5.136  1.00 10.00      B   
ATOM   3136  O   ILE B 129      29.575 -15.216  -4.244  1.00 10.00      B   
ATOM   3137  N   LEU B 130      30.082 -14.774  -6.392  1.00 10.00      B   
ATOM   3138  HN  LEU B 130      30.304 -14.081  -7.053  1.00 10.00      B   
ATOM   3139  CA  LEU B 130      30.015 -16.165  -6.821  1.00 10.00      B   
ATOM   3140  CB  LEU B 130      30.156 -16.262  -8.341  1.00 10.00      B   
ATOM   3141  CG  LEU B 130      29.062 -15.576  -9.163  1.00 10.00      B   
ATOM   3142  CD1 LEU B 130      29.388 -15.638 -10.646  1.00 10.00      B   
ATOM   3143  CD2 LEU B 130      27.704 -16.200  -8.883  1.00 10.00      B   
ATOM   3144  C   LEU B 130      31.093 -16.999  -6.139  1.00 10.00      B   
ATOM   3145  O   LEU B 130      30.958 -18.212  -5.988  1.00 10.00      B   
ATOM   3146  N   ASN B 131      32.156 -16.335  -5.714  1.00 10.00      B   
ATOM   3147  HN  ASN B 131      32.205 -15.365  -5.863  1.00 10.00      B   
ATOM   3148  CA  ASN B 131      33.262 -17.002  -5.043  1.00 10.00      B   
ATOM   3149  CB  ASN B 131      34.480 -16.074  -5.000  1.00 10.00      B   
ATOM   3150  CG  ASN B 131      35.808 -16.804  -5.095  1.00 10.00      B   
ATOM   3151  OD1 ASN B 131      36.744 -16.320  -5.731  1.00 10.00      B   
ATOM   3152  ND2 ASN B 131      35.913 -17.960  -4.456  1.00 10.00      B   
ATOM   3153 HD21 ASN B 131      35.132 -18.289  -3.956  1.00 10.00      B   
ATOM   3154 HD22 ASN B 131      36.767 -18.439  -4.504  1.00 10.00      B   
ATOM   3155  C   ASN B 131      32.874 -17.412  -3.624  1.00 10.00      B   
ATOM   3156  O   ASN B 131      33.517 -18.268  -3.019  1.00 10.00      B   
ATOM   3157  N   LEU B 132      31.815 -16.808  -3.101  1.00 10.00      B   
ATOM   3158  HN  LEU B 132      31.329 -16.141  -3.637  1.00 10.00      B   
ATOM   3159  CA  LEU B 132      31.356 -17.105  -1.749  1.00 10.00      B   
ATOM   3160  CB  LEU B 132      30.991 -15.812  -1.019  1.00 10.00      B   
ATOM   3161  CG  LEU B 132      32.151 -14.862  -0.720  1.00 10.00      B   
ATOM   3162  CD1 LEU B 132      31.627 -13.481  -0.367  1.00 10.00      B   
ATOM   3163  CD2 LEU B 132      33.010 -15.410   0.408  1.00 10.00      B   
ATOM   3164  C   LEU B 132      30.173 -18.068  -1.744  1.00 10.00      B   
ATOM   3165  O   LEU B 132      29.704 -18.480  -0.680  1.00 10.00      B   
ATOM   3166  N   VAL B 133      29.700 -18.435  -2.931  1.00 10.00      B   
ATOM   3167  HN  VAL B 133      30.119 -18.079  -3.744  1.00 10.00      B   
ATOM   3168  CA  VAL B 133      28.565 -19.352  -3.057  1.00 10.00      B   
ATOM   3169  CB  VAL B 133      28.073 -19.450  -4.520  1.00 10.00      B   
ATOM   3170  CG1 VAL B 133      26.887 -20.398  -4.645  1.00 10.00      B   
ATOM   3171  CG2 VAL B 133      27.702 -18.072  -5.043  1.00 10.00      B   
ATOM   3172  C   VAL B 133      28.929 -20.743  -2.539  1.00 10.00      B   
ATOM   3173  O   VAL B 133      28.080 -21.481  -2.040  1.00 10.00      B   
ATOM   3174  N   ASP B 134      30.210 -21.080  -2.623  1.00 10.00      B   
ATOM   3175  HN  ASP B 134      30.847 -20.438  -3.001  1.00 10.00      B   
ATOM   3176  CA  ASP B 134      30.694 -22.380  -2.167  1.00 10.00      B   
ATOM   3177  CB  ASP B 134      32.092 -22.665  -2.717  1.00 10.00      B   
ATOM   3178  CG  ASP B 134      32.056 -23.427  -4.026  1.00 10.00      B   
ATOM   3179  OD1 ASP B 134      32.184 -22.795  -5.096  1.00 10.00      B   
ATOM   3180  OD2 ASP B 134      31.906 -24.669  -3.991  1.00 10.00      B   
ATOM   3181  C   ASP B 134      30.688 -22.479  -0.643  1.00 10.00      B   
ATOM   3182  O   ASP B 134      30.979 -23.533  -0.075  1.00 10.00      B   
ATOM   3183  N   GLN B 135      30.358 -21.372   0.011  1.00 10.00      B   
ATOM   3184  HN  GLN B 135      30.143 -20.564  -0.501  1.00 10.00      B   
ATOM   3185  CA  GLN B 135      30.300 -21.321   1.465  1.00 10.00      B   
ATOM   3186  CB  GLN B 135      31.295 -20.287   2.003  1.00 10.00      B   
ATOM   3187  CG  GLN B 135      32.738 -20.504   1.572  1.00 10.00      B   
ATOM   3188  CD  GLN B 135      33.292 -21.848   2.004  1.00 10.00      B   
ATOM   3189  OE1 GLN B 135      32.836 -22.445   2.978  1.00 10.00      B   
ATOM   3190  NE2 GLN B 135      34.294 -22.327   1.289  1.00 10.00      B   
ATOM   3191 HE21 GLN B 135      34.618 -21.794   0.531  1.00 10.00      B   
ATOM   3192 HE22 GLN B 135      34.681 -23.190   1.549  1.00 10.00      B   
ATOM   3193  C   GLN B 135      28.890 -20.951   1.915  1.00 10.00      B   
ATOM   3194  O   GLN B 135      28.684 -20.485   3.037  1.00 10.00      B   
ATOM   3195  N   LEU B 136      27.926 -21.146   1.022  1.00 10.00      B   
ATOM   3196  HN  LEU B 136      28.158 -21.515   0.144  1.00 10.00      B   
ATOM   3197  CA  LEU B 136      26.532 -20.830   1.307  1.00 10.00      B   
ATOM   3198  CB  LEU B 136      25.712 -20.841   0.013  1.00 10.00      B   
ATOM   3199  CG  LEU B 136      24.386 -20.075   0.032  1.00 10.00      B   
ATOM   3200  CD1 LEU B 136      24.114 -19.459  -1.332  1.00 10.00      B   
ATOM   3201  CD2 LEU B 136      23.240 -20.990   0.435  1.00 10.00      B   
ATOM   3202  C   LEU B 136      25.942 -21.804   2.321  1.00 10.00      B   
ATOM   3203  O   LEU B 136      26.058 -23.024   2.173  1.00 10.00      B   
ATOM   3204  N   LYS B 137      25.326 -21.256   3.357  1.00 10.00      B   
ATOM   3205  HN  LYS B 137      25.283 -20.273   3.423  1.00 10.00      B   
ATOM   3206  CA  LYS B 137      24.715 -22.066   4.401  1.00 10.00      B   
ATOM   3207  CB  LYS B 137      24.990 -21.465   5.784  1.00 10.00      B   
ATOM   3208  CG  LYS B 137      26.453 -21.166   6.068  1.00 10.00      B   
ATOM   3209  CD  LYS B 137      26.664 -20.747   7.518  1.00 10.00      B   
ATOM   3210  CE  LYS B 137      25.949 -19.442   7.848  1.00 10.00      B   
ATOM   3211  NZ  LYS B 137      26.586 -18.268   7.193  1.00 10.00      B   
ATOM   3212  HZ1 LYS B 137      26.537 -17.441   7.821  1.00 10.00      B   
ATOM   3213  HZ2 LYS B 137      26.089 -18.034   6.302  1.00 10.00      B   
ATOM   3214  HZ3 LYS B 137      27.584 -18.468   6.979  1.00 10.00      B   
ATOM   3215  C   LYS B 137      23.211 -22.177   4.191  1.00 10.00      B   
ATOM   3216  O   LYS B 137      22.489 -21.184   4.288  1.00 10.00      B   
ATOM   3217  N   GLY B 138      22.743 -23.384   3.909  1.00 10.00      B   
ATOM   3218  HN  GLY B 138      23.366 -24.137   3.834  1.00 10.00      B   
ATOM   3219  CA  GLY B 138      21.324 -23.595   3.703  1.00 10.00      B   
ATOM   3220  C   GLY B 138      20.999 -23.959   2.271  1.00 10.00      B   
ATOM   3221  O   GLY B 138      20.484 -23.130   1.520  1.00 10.00      B   
ATOM   3222  N   LYS B 139      21.295 -25.208   1.911  1.00 10.00      B   
ATOM   3223  HN  LYS B 139      21.690 -25.805   2.579  1.00 10.00      B   
ATOM   3224  CA  LYS B 139      21.060 -25.724   0.562  1.00 10.00      B   
ATOM   3225  CB  LYS B 139      19.586 -25.600   0.148  1.00 10.00      B   
ATOM   3226  CG  LYS B 139      19.263 -26.212  -1.209  1.00 10.00      B   
ATOM   3227  CD  LYS B 139      17.939 -25.696  -1.751  1.00 10.00      B   
ATOM   3228  CE  LYS B 139      17.982 -24.191  -1.964  1.00 10.00      B   
ATOM   3229  NZ  LYS B 139      16.712 -23.668  -2.529  1.00 10.00      B   
ATOM   3230  HZ1 LYS B 139      16.612 -22.656  -2.307  1.00 10.00      B   
ATOM   3231  HZ2 LYS B 139      15.902 -24.181  -2.129  1.00 10.00      B   
ATOM   3232  HZ3 LYS B 139      16.705 -23.785  -3.564  1.00 10.00      B   
ATOM   3233  C   LYS B 139      21.978 -25.047  -0.452  1.00 10.00      B   
ATOM   3234  O   LYS B 139      21.663 -23.981  -0.984  1.00 10.00      B   
ATOM   3235  N   LYS B 140      23.117 -25.674  -0.707  1.00 10.00      B   
ATOM   3236  HN  LYS B 140      23.301 -26.526  -0.262  1.00 10.00      B   
ATOM   3237  CA  LYS B 140      24.090 -25.139  -1.644  1.00 10.00      B   
ATOM   3238  CB  LYS B 140      25.396 -25.937  -1.592  1.00 10.00      B   
ATOM   3239  CG  LYS B 140      26.487 -25.383  -2.495  1.00 10.00      B   
ATOM   3240  CD  LYS B 140      27.721 -26.269  -2.500  1.00 10.00      B   
ATOM   3241  CE  LYS B 140      28.775 -25.724  -3.451  1.00 10.00      B   
ATOM   3242  NZ  LYS B 140      30.063 -26.454  -3.334  1.00 10.00      B   
ATOM   3243  HZ1 LYS B 140      30.245 -26.700  -2.343  1.00 10.00      B   
ATOM   3244  HZ2 LYS B 140      30.849 -25.854  -3.676  1.00 10.00      B   
ATOM   3245  HZ3 LYS B 140      30.038 -27.328  -3.897  1.00 10.00      B   
ATOM   3246  C   LYS B 140      23.541 -25.127  -3.066  1.00 10.00      B   
ATOM   3247  O   LYS B 140      23.086 -26.150  -3.579  1.00 10.00      B   
ATOM   3248  N   MET B 141      23.580 -23.960  -3.687  1.00 10.00      B   
ATOM   3249  HN  MET B 141      23.946 -23.184  -3.213  1.00 10.00      B   
ATOM   3250  CA  MET B 141      23.105 -23.793  -5.052  1.00 10.00      B   
ATOM   3251  CB  MET B 141      22.214 -22.552  -5.161  1.00 10.00      B   
ATOM   3252  CG  MET B 141      22.939 -21.239  -4.888  1.00 10.00      B   
ATOM   3253  SD  MET B 141      21.975 -19.786  -5.354  1.00 10.00      B   
ATOM   3254  CE  MET B 141      20.487 -20.046  -4.395  1.00 10.00      B   
ATOM   3255  C   MET B 141      24.289 -23.650  -5.995  1.00 10.00      B   
ATOM   3256  O   MET B 141      25.422 -23.459  -5.552  1.00 10.00      B   
ATOM   3257  N   ARG B 142      24.030 -23.744  -7.287  1.00 10.00      B   
ATOM   3258  HN  ARG B 142      23.107 -23.900  -7.580  1.00 10.00      B   
ATOM   3259  CA  ARG B 142      25.079 -23.603  -8.280  1.00 10.00      B   
ATOM   3260  CB  ARG B 142      24.719 -24.356  -9.559  1.00 10.00      B   
ATOM   3261  CG  ARG B 142      24.888 -25.862  -9.449  1.00 10.00      B   
ATOM   3262  CD  ARG B 142      24.515 -26.555 -10.748  1.00 10.00      B   
ATOM   3263  NE  ARG B 142      23.085 -26.446 -11.033  1.00 10.00      B   
ATOM   3264  HE  ARG B 142      22.564 -25.815 -10.483  1.00 10.00      B   
ATOM   3265  CZ  ARG B 142      22.455 -27.147 -11.975  1.00 10.00      B   
ATOM   3266  NH1 ARG B 142      23.131 -27.998 -12.736  1.00 10.00      B   
ATOM   3267 HH11 ARG B 142      24.156 -28.120 -12.601  1.00 10.00      B   
ATOM   3268 HH12 ARG B 142      22.639 -28.555 -13.467  1.00 10.00      B   
ATOM   3269  NH2 ARG B 142      21.151 -26.995 -12.154  1.00 10.00      B   
ATOM   3270 HH21 ARG B 142      20.654 -27.541 -12.890  1.00 10.00      B   
ATOM   3271 HH22 ARG B 142      20.618 -26.321 -11.561  1.00 10.00      B   
ATOM   3272  C   ARG B 142      25.315 -22.130  -8.574  1.00 10.00      B   
ATOM   3273  O   ARG B 142      24.429 -21.301  -8.359  1.00 10.00      B   
ATOM   3274  N   LYS B 143      26.499 -21.805  -9.072  1.00 10.00      B   
ATOM   3275  HN  LYS B 143      27.163 -22.510  -9.232  1.00 10.00      B   
ATOM   3276  CA  LYS B 143      26.846 -20.421  -9.375  1.00 10.00      B   
ATOM   3277  CB  LYS B 143      28.306 -20.306  -9.805  1.00 10.00      B   
ATOM   3278  CG  LYS B 143      29.284 -20.659  -8.697  1.00 10.00      B   
ATOM   3279  CD  LYS B 143      30.722 -20.431  -9.121  1.00 10.00      B   
ATOM   3280  CE  LYS B 143      31.684 -20.781  -7.996  1.00 10.00      B   
ATOM   3281  NZ  LYS B 143      31.656 -22.232  -7.667  1.00 10.00      B   
ATOM   3282  HZ1 LYS B 143      30.703 -22.614  -7.821  1.00 10.00      B   
ATOM   3283  HZ2 LYS B 143      31.916 -22.379  -6.664  1.00 10.00      B   
ATOM   3284  HZ3 LYS B 143      32.330 -22.752  -8.265  1.00 10.00      B   
ATOM   3285  C   LYS B 143      25.901 -19.802 -10.404  1.00 10.00      B   
ATOM   3286  O   LYS B 143      25.614 -18.606 -10.353  1.00 10.00      B   
ATOM   3287  N   LYS B 144      25.401 -20.625 -11.317  1.00 10.00      B   
ATOM   3288  HN  LYS B 144      25.670 -21.566 -11.310  1.00 10.00      B   
ATOM   3289  CA  LYS B 144      24.474 -20.155 -12.341  1.00 10.00      B   
ATOM   3290  CB  LYS B 144      24.263 -21.230 -13.410  1.00 10.00      B   
ATOM   3291  CG  LYS B 144      25.521 -21.569 -14.193  1.00 10.00      B   
ATOM   3292  CD  LYS B 144      25.208 -22.391 -15.434  1.00 10.00      B   
ATOM   3293  CE  LYS B 144      26.468 -22.671 -16.240  1.00 10.00      B   
ATOM   3294  NZ  LYS B 144      26.165 -23.263 -17.568  1.00 10.00      B   
ATOM   3295  HZ1 LYS B 144      27.029 -23.309 -18.145  1.00 10.00      B   
ATOM   3296  HZ2 LYS B 144      25.459 -22.686 -18.066  1.00 10.00      B   
ATOM   3297  HZ3 LYS B 144      25.789 -24.226 -17.456  1.00 10.00      B   
ATOM   3298  C   LYS B 144      23.140 -19.745 -11.717  1.00 10.00      B   
ATOM   3299  O   LYS B 144      22.435 -18.878 -12.235  1.00 10.00      B   
ATOM   3300  N   GLU B 145      22.809 -20.360 -10.588  1.00 10.00      B   
ATOM   3301  HN  GLU B 145      23.420 -21.025 -10.208  1.00 10.00      B   
ATOM   3302  CA  GLU B 145      21.572 -20.056  -9.887  1.00 10.00      B   
ATOM   3303  CB  GLU B 145      21.171 -21.226  -8.982  1.00 10.00      B   
ATOM   3304  CG  GLU B 145      19.760 -21.128  -8.421  1.00 10.00      B   
ATOM   3305  CD  GLU B 145      19.303 -22.413  -7.758  1.00 10.00      B   
ATOM   3306  OE1 GLU B 145      19.231 -23.449  -8.452  1.00 10.00      B   
ATOM   3307  OE2 GLU B 145      19.008 -22.396  -6.544  1.00 10.00      B   
ATOM   3308  C   GLU B 145      21.748 -18.780  -9.072  1.00 10.00      B   
ATOM   3309  O   GLU B 145      20.847 -17.943  -9.005  1.00 10.00      B   
ATOM   3310  N   ALA B 146      22.934 -18.630  -8.488  1.00 10.00      B   
ATOM   3311  HN  ALA B 146      23.608 -19.334  -8.599  1.00 10.00      B   
ATOM   3312  CA  ALA B 146      23.260 -17.461  -7.677  1.00 10.00      B   
ATOM   3313  CB  ALA B 146      24.652 -17.600  -7.085  1.00 10.00      B   
ATOM   3314  C   ALA B 146      23.146 -16.173  -8.487  1.00 10.00      B   
ATOM   3315  O   ALA B 146      22.660 -15.159  -7.985  1.00 10.00      B   
ATOM   3316  N   GLU B 147      23.584 -16.223  -9.744  1.00 10.00      B   
ATOM   3317  HN  GLU B 147      23.974 -17.058 -10.080  1.00 10.00      B   
ATOM   3318  CA  GLU B 147      23.517 -15.061 -10.626  1.00 10.00      B   
ATOM   3319  CB  GLU B 147      24.104 -15.381 -12.000  1.00 10.00      B   
ATOM   3320  CG  GLU B 147      25.604 -15.619 -12.001  1.00 10.00      B   
ATOM   3321  CD  GLU B 147      26.158 -15.820 -13.396  1.00 10.00      B   
ATOM   3322  OE1 GLU B 147      27.131 -15.129 -13.761  1.00 10.00      B   
ATOM   3323  OE2 GLU B 147      25.626 -16.676 -14.135  1.00 10.00      B   
ATOM   3324  C   GLU B 147      22.076 -14.584 -10.780  1.00 10.00      B   
ATOM   3325  O   GLU B 147      21.806 -13.384 -10.783  1.00 10.00      B   
ATOM   3326  N   GLN B 148      21.157 -15.535 -10.890  1.00 10.00      B   
ATOM   3327  HN  GLN B 148      21.436 -16.474 -10.867  1.00 10.00      B   
ATOM   3328  CA  GLN B 148      19.744 -15.221 -11.034  1.00 10.00      B   
ATOM   3329  CB  GLN B 148      18.955 -16.479 -11.393  1.00 10.00      B   
ATOM   3330  CG  GLN B 148      19.288 -17.035 -12.768  1.00 10.00      B   
ATOM   3331  CD  GLN B 148      18.783 -18.448 -12.966  1.00 10.00      B   
ATOM   3332  OE1 GLN B 148      17.635 -18.661 -13.355  1.00 10.00      B   
ATOM   3333  NE2 GLN B 148      19.644 -19.423 -12.726  1.00 10.00      B   
ATOM   3334 HE21 GLN B 148      20.553 -19.179 -12.439  1.00 10.00      B   
ATOM   3335 HE22 GLN B 148      19.344 -20.349 -12.850  1.00 10.00      B   
ATOM   3336  C   GLN B 148      19.208 -14.597  -9.751  1.00 10.00      B   
ATOM   3337  O   GLN B 148      18.426 -13.648  -9.787  1.00 10.00      B   
ATOM   3338  N   VAL B 149      19.652 -15.128  -8.616  1.00 10.00      B   
ATOM   3339  HN  VAL B 149      20.273 -15.888  -8.656  1.00 10.00      B   
ATOM   3340  CA  VAL B 149      19.239 -14.615  -7.316  1.00 10.00      B   
ATOM   3341  CB  VAL B 149      19.802 -15.475  -6.163  1.00 10.00      B   
ATOM   3342  CG1 VAL B 149      19.378 -14.916  -4.815  1.00 10.00      B   
ATOM   3343  CG2 VAL B 149      19.350 -16.920  -6.304  1.00 10.00      B   
ATOM   3344  C   VAL B 149      19.711 -13.169  -7.156  1.00 10.00      B   
ATOM   3345  O   VAL B 149      19.006 -12.326  -6.599  1.00 10.00      B   
ATOM   3346  N   LEU B 150      20.905 -12.887  -7.672  1.00 10.00      B   
ATOM   3347  HN  LEU B 150      21.421 -13.607  -8.097  1.00 10.00      B   
ATOM   3348  CA  LEU B 150      21.474 -11.546  -7.611  1.00 10.00      B   
ATOM   3349  CB  LEU B 150      22.898 -11.534  -8.170  1.00 10.00      B   
ATOM   3350  CG  LEU B 150      23.950 -12.288  -7.354  1.00 10.00      B   
ATOM   3351  CD1 LEU B 150      25.274 -12.340  -8.102  1.00 10.00      B   
ATOM   3352  CD2 LEU B 150      24.129 -11.649  -5.985  1.00 10.00      B   
ATOM   3353  C   LEU B 150      20.595 -10.558  -8.372  1.00 10.00      B   
ATOM   3354  O   LEU B 150      20.465  -9.398  -7.983  1.00 10.00      B   
ATOM   3355  N   GLN B 151      19.983 -11.032  -9.450  1.00 10.00      B   
ATOM   3356  HN  GLN B 151      20.128 -11.967  -9.711  1.00 10.00      B   
ATOM   3357  CA  GLN B 151      19.099 -10.199 -10.255  1.00 10.00      B   
ATOM   3358  CB  GLN B 151      18.793 -10.872 -11.594  1.00 10.00      B   
ATOM   3359  CG  GLN B 151      20.024 -11.189 -12.432  1.00 10.00      B   
ATOM   3360  CD  GLN B 151      20.690  -9.951 -13.003  1.00 10.00      B   
ATOM   3361  OE1 GLN B 151      20.359  -9.506 -14.103  1.00 10.00      B   
ATOM   3362  NE2 GLN B 151      21.636  -9.395 -12.265  1.00 10.00      B   
ATOM   3363 HE21 GLN B 151      21.852  -9.805 -11.404  1.00 10.00      B   
ATOM   3364 HE22 GLN B 151      22.093  -8.587 -12.615  1.00 10.00      B   
ATOM   3365  C   GLN B 151      17.805  -9.922  -9.492  1.00 10.00      B   
ATOM   3366  O   GLN B 151      17.213  -8.848  -9.617  1.00 10.00      B   
ATOM   3367  N   LYS B 152      17.388 -10.895  -8.687  1.00 10.00      B   
ATOM   3368  HN  LYS B 152      17.909 -11.726  -8.637  1.00 10.00      B   
ATOM   3369  CA  LYS B 152      16.178 -10.772  -7.882  1.00 10.00      B   
ATOM   3370  CB  LYS B 152      15.900 -12.090  -7.151  1.00 10.00      B   
ATOM   3371  CG  LYS B 152      14.544 -12.160  -6.467  1.00 10.00      B   
ATOM   3372  CD  LYS B 152      14.465 -13.348  -5.521  1.00 10.00      B   
ATOM   3373  CE  LYS B 152      13.044 -13.568  -5.028  1.00 10.00      B   
ATOM   3374  NZ  LYS B 152      13.006 -14.254  -3.708  1.00 10.00      B   
ATOM   3375  HZ1 LYS B 152      12.290 -15.005  -3.716  1.00 10.00      B   
ATOM   3376  HZ2 LYS B 152      12.761 -13.572  -2.957  1.00 10.00      B   
ATOM   3377  HZ3 LYS B 152      13.938 -14.681  -3.489  1.00 10.00      B   
ATOM   3378  C   LYS B 152      16.343  -9.640  -6.873  1.00 10.00      B   
ATOM   3379  O   LYS B 152      15.394  -8.912  -6.569  1.00 10.00      B   
ATOM   3380  N   PHE B 153      17.564  -9.494  -6.368  1.00 10.00      B   
ATOM   3381  HN  PHE B 153      18.271 -10.114  -6.648  1.00 10.00      B   
ATOM   3382  CA  PHE B 153      17.877  -8.445  -5.406  1.00 10.00      B   
ATOM   3383  CB  PHE B 153      19.310  -8.589  -4.887  1.00 10.00      B   
ATOM   3384  CG  PHE B 153      19.541  -9.792  -4.016  1.00 10.00      B   
ATOM   3385  CD1 PHE B 153      18.745 -10.026  -2.907  1.00 10.00      B   
ATOM   3386  CD2 PHE B 153      20.559 -10.685  -4.303  1.00 10.00      B   
ATOM   3387  CE1 PHE B 153      18.959 -11.129  -2.103  1.00 10.00      B   
ATOM   3388  CE2 PHE B 153      20.779 -11.790  -3.503  1.00 10.00      B   
ATOM   3389  CZ  PHE B 153      19.977 -12.013  -2.401  1.00 10.00      B   
ATOM   3390  C   PHE B 153      17.693  -7.071  -6.039  1.00 10.00      B   
ATOM   3391  O   PHE B 153      17.238  -6.134  -5.387  1.00 10.00      B   
ATOM   3392  N   VAL B 154      18.040  -6.964  -7.316  1.00 10.00      B   
ATOM   3393  HN  VAL B 154      18.393  -7.753  -7.783  1.00 10.00      B   
ATOM   3394  CA  VAL B 154      17.906  -5.708  -8.046  1.00 10.00      B   
ATOM   3395  CB  VAL B 154      18.630  -5.768  -9.411  1.00 10.00      B   
ATOM   3396  CG1 VAL B 154      18.559  -4.425 -10.125  1.00 10.00      B   
ATOM   3397  CG2 VAL B 154      20.077  -6.205  -9.237  1.00 10.00      B   
ATOM   3398  C   VAL B 154      16.432  -5.383  -8.272  1.00 10.00      B   
ATOM   3399  O   VAL B 154      16.003  -4.239  -8.115  1.00 10.00      B   
ATOM   3400  N   GLN B 155      15.659  -6.410  -8.614  1.00 10.00      B   
ATOM   3401  HN  GLN B 155      16.064  -7.300  -8.704  1.00 10.00      B   
ATOM   3402  CA  GLN B 155      14.229  -6.253  -8.867  1.00 10.00      B   
ATOM   3403  CB  GLN B 155      13.609  -7.578  -9.323  1.00 10.00      B   
ATOM   3404  CG  GLN B 155      14.051  -8.037 -10.703  1.00 10.00      B   
ATOM   3405  CD  GLN B 155      13.802  -6.991 -11.770  1.00 10.00      B   
ATOM   3406  OE1 GLN B 155      14.675  -6.180 -12.080  1.00 10.00      B   
ATOM   3407  NE2 GLN B 155      12.604  -6.992 -12.333  1.00 10.00      B   
ATOM   3408 HE21 GLN B 155      11.951  -7.660 -12.035  1.00 10.00      B   
ATOM   3409 HE22 GLN B 155      12.418  -6.325 -13.027  1.00 10.00      B   
ATOM   3410  C   GLN B 155      13.493  -5.729  -7.638  1.00 10.00      B   
ATOM   3411  O   GLN B 155      12.606  -4.882  -7.751  1.00 10.00      B   
ATOM   3412  N   ASN B 156      13.874  -6.229  -6.467  1.00 10.00      B   
ATOM   3413  HN  ASN B 156      14.596  -6.896  -6.445  1.00 10.00      B   
ATOM   3414  CA  ASN B 156      13.241  -5.820  -5.212  1.00 10.00      B   
ATOM   3415  CB  ASN B 156      13.302  -6.958  -4.187  1.00 10.00      B   
ATOM   3416  CG  ASN B 156      12.098  -7.001  -3.260  1.00 10.00      B   
ATOM   3417  OD1 ASN B 156      11.457  -5.986  -2.996  1.00 10.00      B   
ATOM   3418  ND2 ASN B 156      11.786  -8.185  -2.754  1.00 10.00      B   
ATOM   3419 HD21 ASN B 156      12.338  -8.957  -3.002  1.00 10.00      B   
ATOM   3420 HD22 ASN B 156      11.013  -8.242  -2.154  1.00 10.00      B   
ATOM   3421  C   ASN B 156      13.889  -4.549  -4.656  1.00 10.00      B   
ATOM   3422  O   ASN B 156      13.508  -4.051  -3.594  1.00 10.00      B   
ATOM   3423  N   LYS B 157      14.873  -4.037  -5.392  1.00 10.00      B   
ATOM   3424  HN  LYS B 157      15.128  -4.498  -6.219  1.00 10.00      B   
ATOM   3425  CA  LYS B 157      15.588  -2.814  -5.027  1.00 10.00      B   
ATOM   3426  CB  LYS B 157      14.652  -1.601  -4.946  1.00 10.00      B   
ATOM   3427  CG  LYS B 157      14.389  -0.925  -6.286  1.00 10.00      B   
ATOM   3428  CD  LYS B 157      13.518  -1.783  -7.192  1.00 10.00      B   
ATOM   3429  CE  LYS B 157      13.555  -1.282  -8.627  1.00 10.00      B   
ATOM   3430  NZ  LYS B 157      12.627  -2.041  -9.509  1.00 10.00      B   
ATOM   3431  HZ1 LYS B 157      12.776  -3.065  -9.391  1.00 10.00      B   
ATOM   3432  HZ2 LYS B 157      12.801  -1.792 -10.505  1.00 10.00      B   
ATOM   3433  HZ3 LYS B 157      11.640  -1.812  -9.275  1.00 10.00      B   
ATOM   3434  C   LYS B 157      16.438  -2.957  -3.764  1.00 10.00      B   
ATOM   3435  O   LYS B 157      16.453  -2.072  -2.909  1.00 10.00      B   
ATOM   3436  N   TRP B 158      17.139  -4.074  -3.648  1.00 10.00      B   
ATOM   3437  HN  TRP B 158      17.060  -4.766  -4.342  1.00 10.00      B   
ATOM   3438  CA  TRP B 158      18.018  -4.304  -2.511  1.00 10.00      B   
ATOM   3439  CB  TRP B 158      17.866  -5.728  -1.965  1.00 10.00      B   
ATOM   3440  CG  TRP B 158      16.579  -5.962  -1.232  1.00 10.00      B   
ATOM   3441  CD1 TRP B 158      15.449  -6.529  -1.735  1.00 10.00      B   
ATOM   3442  CD2 TRP B 158      16.289  -5.641   0.137  1.00 10.00      B   
ATOM   3443  NE1 TRP B 158      14.471  -6.580  -0.774  1.00 10.00      B   
ATOM   3444  HE1 TRP B 158      13.569  -6.941  -0.898  1.00 10.00      B   
ATOM   3445  CE2 TRP B 158      14.960  -6.044   0.385  1.00 10.00      B   
ATOM   3446  CE3 TRP B 158      17.018  -5.057   1.175  1.00 10.00      B   
ATOM   3447  CZ2 TRP B 158      14.347  -5.880   1.625  1.00 10.00      B   
ATOM   3448  CZ3 TRP B 158      16.408  -4.895   2.405  1.00 10.00      B   
ATOM   3449  CH2 TRP B 158      15.087  -5.306   2.620  1.00 10.00      B   
ATOM   3450  C   TRP B 158      19.463  -4.046  -2.925  1.00 10.00      B   
ATOM   3451  O   TRP B 158      20.272  -3.549  -2.142  1.00 10.00      B   
ATOM   3452  N   LEU B 159      19.771  -4.361  -4.178  1.00 10.00      B   
ATOM   3453  HN  LEU B 159      19.073  -4.721  -4.763  1.00 10.00      B   
ATOM   3454  CA  LEU B 159      21.112  -4.168  -4.715  1.00 10.00      B   
ATOM   3455  CB  LEU B 159      21.828  -5.515  -4.889  1.00 10.00      B   
ATOM   3456  CG  LEU B 159      22.191  -6.276  -3.609  1.00 10.00      B   
ATOM   3457  CD1 LEU B 159      22.831  -7.614  -3.948  1.00 10.00      B   
ATOM   3458  CD2 LEU B 159      23.122  -5.450  -2.735  1.00 10.00      B   
ATOM   3459  C   LEU B 159      21.052  -3.441  -6.053  1.00 10.00      B   
ATOM   3460  O   LEU B 159      20.101  -3.609  -6.814  1.00 10.00      B   
ATOM   3461  N   ILE B 160      22.063  -2.629  -6.328  1.00 10.00      B   
ATOM   3462  HN  ILE B 160      22.793  -2.536  -5.674  1.00 10.00      B   
ATOM   3463  CA  ILE B 160      22.133  -1.887  -7.578  1.00 10.00      B   
ATOM   3464  CB  ILE B 160      22.533  -0.410  -7.357  1.00 10.00      B   
ATOM   3465  CG1 ILE B 160      21.749   0.206  -6.200  1.00 10.00      B   
ATOM   3466  CG2 ILE B 160      22.326   0.398  -8.630  1.00 10.00      B   
ATOM   3467  CD1 ILE B 160      22.162   1.625  -5.863  1.00 10.00      B   
ATOM   3468  C   ILE B 160      23.174  -2.528  -8.484  1.00 10.00      B   
ATOM   3469  O   ILE B 160      24.264  -2.884  -8.031  1.00 10.00      B   
ATOM   3470  N   GLU B 161      22.837  -2.681  -9.749  1.00 10.00      B   
ATOM   3471  HN  GLU B 161      21.951  -2.388 -10.046  1.00 10.00      B   
ATOM   3472  CA  GLU B 161      23.745  -3.273 -10.712  1.00 10.00      B   
ATOM   3473  CB  GLU B 161      22.977  -4.222 -11.634  1.00 10.00      B   
ATOM   3474  CG  GLU B 161      23.853  -5.084 -12.525  1.00 10.00      B   
ATOM   3475  CD  GLU B 161      23.040  -6.050 -13.354  1.00 10.00      B   
ATOM   3476  OE1 GLU B 161      23.126  -7.268 -13.110  1.00 10.00      B   
ATOM   3477  OE2 GLU B 161      22.306  -5.594 -14.257  1.00 10.00      B   
ATOM   3478  C   GLU B 161      24.440  -2.182 -11.522  1.00 10.00      B   
ATOM   3479  O   GLU B 161      23.780  -1.366 -12.171  1.00 10.00      B   
ATOM   3480  N   LYS B 162      25.765  -2.152 -11.459  1.00 10.00      B   
ATOM   3481  HN  LYS B 162      26.235  -2.822 -10.906  1.00 10.00      B   
ATOM   3482  CA  LYS B 162      26.548  -1.163 -12.187  1.00 10.00      B   
ATOM   3483  CB  LYS B 162      26.911   0.027 -11.292  1.00 10.00      B   
ATOM   3484  CG  LYS B 162      25.747   0.945 -10.950  1.00 10.00      B   
ATOM   3485  CD  LYS B 162      26.188   2.400 -10.913  1.00 10.00      B   
ATOM   3486  CE  LYS B 162      25.089   3.302 -10.374  1.00 10.00      B   
ATOM   3487  NZ  LYS B 162      25.315   4.727 -10.737  1.00 10.00      B   
ATOM   3488  HZ1 LYS B 162      24.918   4.926 -11.679  1.00 10.00      B   
ATOM   3489  HZ2 LYS B 162      26.333   4.936 -10.751  1.00 10.00      B   
ATOM   3490  HZ3 LYS B 162      24.856   5.356 -10.038  1.00 10.00      B   
ATOM   3491  C   LYS B 162      27.814  -1.790 -12.759  1.00 10.00      B   
ATOM   3492  O   LYS B 162      28.723  -2.163 -12.012  1.00 10.00      B   
ATOM   3493  N   GLU B 163      27.852  -1.913 -14.083  1.00 10.00      B   
ATOM   3494  HN  GLU B 163      27.082  -1.605 -14.607  1.00 10.00      B   
ATOM   3495  CA  GLU B 163      28.996  -2.489 -14.789  1.00 10.00      B   
ATOM   3496  CB  GLU B 163      30.248  -1.623 -14.608  1.00 10.00      B   
ATOM   3497  CG  GLU B 163      30.103  -0.206 -15.145  1.00 10.00      B   
ATOM   3498  CD  GLU B 163      29.658  -0.175 -16.592  1.00 10.00      B   
ATOM   3499  OE1 GLU B 163      30.427  -0.631 -17.466  1.00 10.00      B   
ATOM   3500  OE2 GLU B 163      28.537   0.303 -16.866  1.00 10.00      B   
ATOM   3501  C   GLU B 163      29.254  -3.927 -14.347  1.00 10.00      B   
ATOM   3502  O   GLU B 163      30.400  -4.351 -14.199  1.00 10.00      B   
ATOM   3503  N   GLY B 164      28.174  -4.669 -14.137  1.00 10.00      B   
ATOM   3504  HN  GLY B 164      27.289  -4.273 -14.284  1.00 10.00      B   
ATOM   3505  CA  GLY B 164      28.285  -6.051 -13.709  1.00 10.00      B   
ATOM   3506  C   GLY B 164      28.453  -6.182 -12.208  1.00 10.00      B   
ATOM   3507  O   GLY B 164      28.076  -7.198 -11.621  1.00 10.00      B   
ATOM   3508  N   GLU B 165      29.018  -5.157 -11.587  1.00 10.00      B   
ATOM   3509  HN  GLU B 165      29.288  -4.372 -12.109  1.00 10.00      B   
ATOM   3510  CA  GLU B 165      29.235  -5.159 -10.151  1.00 10.00      B   
ATOM   3511  CB  GLU B 165      30.377  -4.212  -9.779  1.00 10.00      B   
ATOM   3512  CG  GLU B 165      31.619  -4.384 -10.637  1.00 10.00      B   
ATOM   3513  CD  GLU B 165      32.848  -3.753 -10.020  1.00 10.00      B   
ATOM   3514  OE1 GLU B 165      32.990  -2.512 -10.099  1.00 10.00      B   
ATOM   3515  OE2 GLU B 165      33.675  -4.496  -9.453  1.00 10.00      B   
ATOM   3516  C   GLU B 165      27.958  -4.766  -9.423  1.00 10.00      B   
ATOM   3517  O   GLU B 165      27.097  -4.082  -9.982  1.00 10.00      B   
ATOM   3518  N   PHE B 166      27.830  -5.203  -8.182  1.00 10.00      B   
ATOM   3519  HN  PHE B 166      28.553  -5.740  -7.784  1.00 10.00      B   
ATOM   3520  CA  PHE B 166      26.649  -4.904  -7.392  1.00 10.00      B   
ATOM   3521  CB  PHE B 166      25.970  -6.197  -6.927  1.00 10.00      B   
ATOM   3522  CG  PHE B 166      25.426  -7.040  -8.044  1.00 10.00      B   
ATOM   3523  CD1 PHE B 166      24.131  -6.858  -8.500  1.00 10.00      B   
ATOM   3524  CD2 PHE B 166      26.209  -8.017  -8.637  1.00 10.00      B   
ATOM   3525  CE1 PHE B 166      23.628  -7.633  -9.527  1.00 10.00      B   
ATOM   3526  CE2 PHE B 166      25.713  -8.795  -9.664  1.00 10.00      B   
ATOM   3527  CZ  PHE B 166      24.420  -8.603 -10.110  1.00 10.00      B   
ATOM   3528  C   PHE B 166      26.986  -4.042  -6.186  1.00 10.00      B   
ATOM   3529  O   PHE B 166      28.059  -4.168  -5.596  1.00 10.00      B   
ATOM   3530  N   THR B 167      26.068  -3.158  -5.841  1.00 10.00      B   
ATOM   3531  HN  THR B 167      25.250  -3.090  -6.381  1.00 10.00      B   
ATOM   3532  CA  THR B 167      26.226  -2.283  -4.693  1.00 10.00      B   
ATOM   3533  CB  THR B 167      26.660  -0.854  -5.099  1.00 10.00      B   
ATOM   3534  OG1 THR B 167      26.981  -0.089  -3.930  1.00 10.00      B   
ATOM   3535  HG1 THR B 167      27.919  -0.207  -3.719  1.00 10.00      B   
ATOM   3536  CG2 THR B 167      25.574  -0.144  -5.890  1.00 10.00      B   
ATOM   3537  C   THR B 167      24.911  -2.254  -3.916  1.00 10.00      B   
ATOM   3538  O   THR B 167      23.907  -2.786  -4.387  1.00 10.00      B   
ATOM   3539  N   LEU B 168      24.907  -1.641  -2.745  1.00 10.00      B   
ATOM   3540  HN  LEU B 168      25.722  -1.190  -2.436  1.00 10.00      B   
ATOM   3541  CA  LEU B 168      23.705  -1.585  -1.924  1.00 10.00      B   
ATOM   3542  CB  LEU B 168      24.073  -1.357  -0.456  1.00 10.00      B   
ATOM   3543  CG  LEU B 168      23.078  -1.885   0.581  1.00 10.00      B   
ATOM   3544  CD1 LEU B 168      22.922  -3.393   0.451  1.00 10.00      B   
ATOM   3545  CD2 LEU B 168      23.525  -1.512   1.986  1.00 10.00      B   
ATOM   3546  C   LEU B 168      22.753  -0.498  -2.413  1.00 10.00      B   
ATOM   3547  O   LEU B 168      23.162   0.639  -2.640  1.00 10.00      B   
ATOM   3548  N   HIS B 169      21.484  -0.857  -2.585  1.00 10.00      B   
ATOM   3549  HN  HIS B 169      21.214  -1.783  -2.389  1.00 10.00      B   
ATOM   3550  CA  HIS B 169      20.483   0.100  -3.040  1.00 10.00      B   
ATOM   3551  CB  HIS B 169      19.288  -0.610  -3.694  1.00 10.00      B   
ATOM   3552  CG  HIS B 169      18.429   0.289  -4.541  1.00 10.00      B   
ATOM   3553  ND1 HIS B 169      17.528   1.163  -3.980  1.00 10.00      B   
ATOM   3554  CD2 HIS B 169      18.394   0.424  -5.890  1.00 10.00      B   
ATOM   3555  CE1 HIS B 169      16.974   1.808  -4.992  1.00 10.00      B   
ATOM   3556  NE2 HIS B 169      17.465   1.397  -6.167  1.00 10.00      B   
ATOM   3557  HE2 HIS B 169      17.395   1.889  -7.017  1.00 10.00      B   
ATOM   3558  C   HIS B 169      20.009   0.952  -1.871  1.00 10.00      B   
ATOM   3559  O   HIS B 169      20.039   0.505  -0.723  1.00 10.00      B   
ATOM   3560  N   GLY B 170      19.567   2.168  -2.172  1.00 10.00      B   
ATOM   3561  HN  GLY B 170      19.558   2.451  -3.109  1.00 10.00      B   
ATOM   3562  CA  GLY B 170      19.089   3.075  -1.144  1.00 10.00      B   
ATOM   3563  C   GLY B 170      18.012   2.453  -0.279  1.00 10.00      B   
ATOM   3564  O   GLY B 170      17.954   2.705   0.923  1.00 10.00      B   
ATOM   3565  N   ARG B 171      17.171   1.622  -0.887  1.00 10.00      B   
ATOM   3566  HN  ARG B 171      17.279   1.451  -1.850  1.00 10.00      B   
ATOM   3567  CA  ARG B 171      16.100   0.952  -0.160  1.00 10.00      B   
ATOM   3568  CB  ARG B 171      15.218   0.142  -1.115  1.00 10.00      B   
ATOM   3569  CG  ARG B 171      14.003  -0.490  -0.453  1.00 10.00      B   
ATOM   3570  CD  ARG B 171      14.077  -2.011  -0.467  1.00 10.00      B   
ATOM   3571  NE  ARG B 171      13.099  -2.601   0.447  1.00 10.00      B   
ATOM   3572  HE  ARG B 171      13.208  -2.408   1.408  1.00 10.00      B   
ATOM   3573  CZ  ARG B 171      12.057  -3.335   0.063  1.00 10.00      B   
ATOM   3574  NH1 ARG B 171      11.912  -3.698  -1.207  1.00 10.00      B   
ATOM   3575 HH11 ARG B 171      12.621  -3.417  -1.920  1.00 10.00      B   
ATOM   3576 HH12 ARG B 171      11.087  -4.266  -1.501  1.00 10.00      B   
ATOM   3577  NH2 ARG B 171      11.180  -3.737   0.968  1.00 10.00      B   
ATOM   3578 HH21 ARG B 171      10.347  -4.296   0.683  1.00 10.00      B   
ATOM   3579 HH22 ARG B 171      11.327  -3.492   1.979  1.00 10.00      B   
ATOM   3580  C   ARG B 171      16.679   0.044   0.921  1.00 10.00      B   
ATOM   3581  O   ARG B 171      16.222   0.050   2.062  1.00 10.00      B   
ATOM   3582  N   ALA B 172      17.702  -0.721   0.556  1.00 10.00      B   
ATOM   3583  HN  ALA B 172      18.032  -0.666  -0.365  1.00 10.00      B   
ATOM   3584  CA  ALA B 172      18.353  -1.630   1.490  1.00 10.00      B   
ATOM   3585  CB  ALA B 172      19.338  -2.526   0.756  1.00 10.00      B   
ATOM   3586  C   ALA B 172      19.066  -0.850   2.585  1.00 10.00      B   
ATOM   3587  O   ALA B 172      19.029  -1.231   3.757  1.00 10.00      B   
ATOM   3588  N   ILE B 173      19.708   0.247   2.192  1.00 10.00      B   
ATOM   3589  HN  ILE B 173      19.697   0.487   1.239  1.00 10.00      B   
ATOM   3590  CA  ILE B 173      20.431   1.099   3.128  1.00 10.00      B   
ATOM   3591  CB  ILE B 173      21.146   2.263   2.401  1.00 10.00      B   
ATOM   3592  CG1 ILE B 173      22.110   1.723   1.343  1.00 10.00      B   
ATOM   3593  CG2 ILE B 173      21.888   3.149   3.396  1.00 10.00      B   
ATOM   3594  CD1 ILE B 173      22.630   2.777   0.390  1.00 10.00      B   
ATOM   3595  C   ILE B 173      19.479   1.673   4.169  1.00 10.00      B   
ATOM   3596  O   ILE B 173      19.764   1.652   5.359  1.00 10.00      B   
ATOM   3597  N   LEU B 174      18.335   2.162   3.711  1.00 10.00      B   
ATOM   3598  HN  LEU B 174      18.155   2.131   2.744  1.00 10.00      B   
ATOM   3599  CA  LEU B 174      17.342   2.749   4.601  1.00 10.00      B   
ATOM   3600  CB  LEU B 174      16.232   3.422   3.792  1.00 10.00      B   
ATOM   3601  CG  LEU B 174      16.635   4.636   2.960  1.00 10.00      B   
ATOM   3602  CD1 LEU B 174      15.480   5.066   2.071  1.00 10.00      B   
ATOM   3603  CD2 LEU B 174      17.088   5.777   3.860  1.00 10.00      B   
ATOM   3604  C   LEU B 174      16.725   1.710   5.528  1.00 10.00      B   
ATOM   3605  O   LEU B 174      16.599   1.941   6.734  1.00 10.00      B   
ATOM   3606  N   GLU B 175      16.343   0.575   4.955  1.00 10.00      B   
ATOM   3607  HN  GLU B 175      16.490   0.458   3.990  1.00 10.00      B   
ATOM   3608  CA  GLU B 175      15.706  -0.500   5.704  1.00 10.00      B   
ATOM   3609  CB  GLU B 175      15.194  -1.591   4.758  1.00 10.00      B   
ATOM   3610  CG  GLU B 175      13.948  -1.208   3.973  1.00 10.00      B   
ATOM   3611  CD  GLU B 175      12.763  -2.100   4.287  1.00 10.00      B   
ATOM   3612  OE1 GLU B 175      12.350  -2.155   5.465  1.00 10.00      B   
ATOM   3613  OE2 GLU B 175      12.225  -2.745   3.355  1.00 10.00      B   
ATOM   3614  C   GLU B 175      16.612  -1.120   6.764  1.00 10.00      B   
ATOM   3615  O   GLU B 175      16.259  -1.165   7.943  1.00 10.00      B   
ATOM   3616  N   MET B 176      17.786  -1.578   6.356  1.00 10.00      B   
ATOM   3617  HN  MET B 176      18.054  -1.460   5.416  1.00 10.00      B   
ATOM   3618  CA  MET B 176      18.693  -2.242   7.283  1.00 10.00      B   
ATOM   3619  CB  MET B 176      19.297  -3.499   6.646  1.00 10.00      B   
ATOM   3620  CG  MET B 176      18.276  -4.526   6.183  1.00 10.00      B   
ATOM   3621  SD  MET B 176      18.983  -6.177   6.015  1.00 10.00      B   
ATOM   3622  CE  MET B 176      17.684  -7.014   5.112  1.00 10.00      B   
ATOM   3623  C   MET B 176      19.806  -1.343   7.810  1.00 10.00      B   
ATOM   3624  O   MET B 176      20.840  -1.846   8.242  1.00 10.00      B   
ATOM   3625  N   GLU B 177      19.594  -0.029   7.804  1.00 10.00      B   
ATOM   3626  HN  GLU B 177      18.743   0.319   7.466  1.00 10.00      B   
ATOM   3627  CA  GLU B 177      20.614   0.903   8.288  1.00 10.00      B   
ATOM   3628  CB  GLU B 177      20.124   2.352   8.234  1.00 10.00      B   
ATOM   3629  CG  GLU B 177      21.207   3.369   8.562  1.00 10.00      B   
ATOM   3630  CD  GLU B 177      20.717   4.801   8.518  1.00 10.00      B   
ATOM   3631  OE1 GLU B 177      19.492   5.021   8.607  1.00 10.00      B   
ATOM   3632  OE2 GLU B 177      21.562   5.713   8.413  1.00 10.00      B   
ATOM   3633  C   GLU B 177      21.045   0.560   9.709  1.00 10.00      B   
ATOM   3634  O   GLU B 177      22.231   0.354   9.981  1.00 10.00      B   
ATOM   3635  N   GLN B 178      20.069   0.483  10.603  1.00 10.00      B   
ATOM   3636  HN  GLN B 178      19.143   0.646  10.313  1.00 10.00      B   
ATOM   3637  CA  GLN B 178      20.325   0.170  12.000  1.00 10.00      B   
ATOM   3638  CB  GLN B 178      19.035   0.265  12.829  1.00 10.00      B   
ATOM   3639  CG  GLN B 178      17.901  -0.636  12.353  1.00 10.00      B   
ATOM   3640  CD  GLN B 178      16.983   0.027  11.340  1.00 10.00      B   
ATOM   3641  OE1 GLN B 178      17.393   0.903  10.581  1.00 10.00      B   
ATOM   3642  NE2 GLN B 178      15.731  -0.396  11.320  1.00 10.00      B   
ATOM   3643 HE21 GLN B 178      15.467  -1.107  11.952  1.00 10.00      B   
ATOM   3644 HE22 GLN B 178      15.110   0.018  10.683  1.00 10.00      B   
ATOM   3645  C   GLN B 178      20.969  -1.205  12.157  1.00 10.00      B   
ATOM   3646  O   GLN B 178      21.910  -1.372  12.933  1.00 10.00      B   
ATOM   3647  N   TYR B 179      20.477  -2.177  11.392  1.00 10.00      B   
ATOM   3648  HN  TYR B 179      19.749  -1.971  10.771  1.00 10.00      B   
ATOM   3649  CA  TYR B 179      20.997  -3.537  11.451  1.00 10.00      B   
ATOM   3650  CB  TYR B 179      20.155  -4.484  10.585  1.00 10.00      B   
ATOM   3651  CG  TYR B 179      20.456  -5.952  10.807  1.00 10.00      B   
ATOM   3652  CD1 TYR B 179      21.288  -6.655   9.944  1.00 10.00      B   
ATOM   3653  CD2 TYR B 179      19.912  -6.636  11.888  1.00 10.00      B   
ATOM   3654  CE1 TYR B 179      21.570  -7.993  10.152  1.00 10.00      B   
ATOM   3655  CE2 TYR B 179      20.186  -7.972  12.103  1.00 10.00      B   
ATOM   3656  CZ  TYR B 179      21.015  -8.647  11.233  1.00 10.00      B   
ATOM   3657  OH  TYR B 179      21.296  -9.979  11.449  1.00 10.00      B   
ATOM   3658  HH  TYR B 179      22.032 -10.051  12.073  1.00 10.00      B   
ATOM   3659  C   TYR B 179      22.458  -3.588  11.021  1.00 10.00      B   
ATOM   3660  O   TYR B 179      23.312  -4.070  11.762  1.00 10.00      B   
ATOM   3661  N   ILE B 180      22.742  -3.070   9.831  1.00 10.00      B   
ATOM   3662  HN  ILE B 180      22.015  -2.672   9.296  1.00 10.00      B   
ATOM   3663  CA  ILE B 180      24.099  -3.070   9.292  1.00 10.00      B   
ATOM   3664  CB  ILE B 180      24.156  -2.451   7.877  1.00 10.00      B   
ATOM   3665  CG1 ILE B 180      23.234  -3.225   6.930  1.00 10.00      B   
ATOM   3666  CG2 ILE B 180      25.580  -2.463   7.340  1.00 10.00      B   
ATOM   3667  CD1 ILE B 180      23.023  -2.551   5.592  1.00 10.00      B   
ATOM   3668  C   ILE B 180      25.082  -2.359  10.224  1.00 10.00      B   
ATOM   3669  O   ILE B 180      26.190  -2.854  10.456  1.00 10.00      B   
ATOM   3670  N   ARG B 181      24.663  -1.223  10.780  1.00 10.00      B   
ATOM   3671  HN  ARG B 181      23.758  -0.894  10.575  1.00 10.00      B   
ATOM   3672  CA  ARG B 181      25.512  -0.451  11.686  1.00 10.00      B   
ATOM   3673  CB  ARG B 181      24.827   0.852  12.122  1.00 10.00      B   
ATOM   3674  CG  ARG B 181      24.774   1.947  11.062  1.00 10.00      B   
ATOM   3675  CD  ARG B 181      24.636   3.323  11.705  1.00 10.00      B   
ATOM   3676  NE  ARG B 181      23.928   4.283  10.850  1.00 10.00      B   
ATOM   3677  HE  ARG B 181      23.286   3.917  10.203  1.00 10.00      B   
ATOM   3678  CZ  ARG B 181      24.078   5.611  10.926  1.00 10.00      B   
ATOM   3679  NH1 ARG B 181      24.953   6.144  11.769  1.00 10.00      B   
ATOM   3680 HH11 ARG B 181      25.521   5.532  12.392  1.00 10.00      B   
ATOM   3681 HH12 ARG B 181      25.078   7.181  11.810  1.00 10.00      B   
ATOM   3682  NH2 ARG B 181      23.347   6.410  10.160  1.00 10.00      B   
ATOM   3683 HH21 ARG B 181      22.647   6.007   9.481  1.00 10.00      B   
ATOM   3684 HH22 ARG B 181      23.447   7.447  10.236  1.00 10.00      B   
ATOM   3685  C   ARG B 181      25.907  -1.261  12.925  1.00 10.00      B   
ATOM   3686  O   ARG B 181      27.013  -1.113  13.443  1.00 10.00      B   
ATOM   3687  N   GLU B 182      25.002  -2.113  13.396  1.00 10.00      B   
ATOM   3688  HN  GLU B 182      24.138  -2.199  12.938  1.00 10.00      B   
ATOM   3689  CA  GLU B 182      25.261  -2.924  14.585  1.00 10.00      B   
ATOM   3690  CB  GLU B 182      23.968  -3.179  15.362  1.00 10.00      B   
ATOM   3691  CG  GLU B 182      23.245  -1.923  15.817  1.00 10.00      B   
ATOM   3692  CD  GLU B 182      22.064  -2.226  16.717  1.00 10.00      B   
ATOM   3693  OE1 GLU B 182      21.249  -3.108  16.368  1.00 10.00      B   
ATOM   3694  OE2 GLU B 182      21.946  -1.587  17.783  1.00 10.00      B   
ATOM   3695  C   GLU B 182      25.921  -4.258  14.246  1.00 10.00      B   
ATOM   3696  O   GLU B 182      26.516  -4.898  15.111  1.00 10.00      B   
ATOM   3697  N   THR B 183      25.811  -4.680  12.996  1.00 10.00      B   
ATOM   3698  HN  THR B 183      25.331  -4.130  12.344  1.00 10.00      B   
ATOM   3699  CA  THR B 183      26.389  -5.948  12.575  1.00 10.00      B   
ATOM   3700  CB  THR B 183      25.723  -6.482  11.292  1.00 10.00      B   
ATOM   3701  OG1 THR B 183      24.298  -6.460  11.459  1.00 10.00      B   
ATOM   3702  HG1 THR B 183      23.989  -5.542  11.490  1.00 10.00      B   
ATOM   3703  CG2 THR B 183      26.159  -7.914  11.023  1.00 10.00      B   
ATOM   3704  C   THR B 183      27.905  -5.858  12.399  1.00 10.00      B   
ATOM   3705  O   THR B 183      28.654  -6.608  13.029  1.00 10.00      B   
ATOM   3706  N   TYR B 184      28.358  -4.937  11.558  1.00 10.00      B   
ATOM   3707  HN  TYR B 184      27.720  -4.348  11.099  1.00 10.00      B   
ATOM   3708  CA  TYR B 184      29.787  -4.772  11.312  1.00 10.00      B   
ATOM   3709  CB  TYR B 184      30.158  -5.269   9.909  1.00 10.00      B   
ATOM   3710  CG  TYR B 184      29.846  -6.730   9.661  1.00 10.00      B   
ATOM   3711  CD1 TYR B 184      28.884  -7.109   8.733  1.00 10.00      B   
ATOM   3712  CD2 TYR B 184      30.513  -7.730  10.357  1.00 10.00      B   
ATOM   3713  CE1 TYR B 184      28.595  -8.442   8.508  1.00 10.00      B   
ATOM   3714  CE2 TYR B 184      30.231  -9.065  10.137  1.00 10.00      B   
ATOM   3715  CZ  TYR B 184      29.271  -9.416   9.213  1.00 10.00      B   
ATOM   3716  OH  TYR B 184      28.982 -10.743   8.997  1.00 10.00      B   
ATOM   3717  HH  TYR B 184      29.015 -10.936   8.041  1.00 10.00      B   
ATOM   3718  C   TYR B 184      30.211  -3.315  11.485  1.00 10.00      B   
ATOM   3719  O   TYR B 184      30.488  -2.625  10.506  1.00 10.00      B   
ATOM   3720  N   PRO B 185      30.281  -2.829  12.735  1.00 10.00      B   
ATOM   3721  CA  PRO B 185      30.660  -1.441  13.020  1.00 10.00      B   
ATOM   3722  CB  PRO B 185      30.481  -1.313  14.534  1.00 10.00      B   
ATOM   3723  CG  PRO B 185      30.556  -2.708  15.049  1.00 10.00      B   
ATOM   3724  CD  PRO B 185      29.996  -3.587  13.967  1.00 10.00      B   
ATOM   3725  C   PRO B 185      32.101  -1.127  12.626  1.00 10.00      B   
ATOM   3726  O   PRO B 185      32.446   0.028  12.378  1.00 10.00      B   
ATOM   3727  N   ASP B 186      32.936  -2.155  12.551  1.00 10.00      B   
ATOM   3728  HN  ASP B 186      32.605  -3.060  12.740  1.00 10.00      B   
ATOM   3729  CA  ASP B 186      34.337  -1.966  12.192  1.00 10.00      B   
ATOM   3730  CB  ASP B 186      35.232  -2.993  12.893  1.00 10.00      B   
ATOM   3731  CG  ASP B 186      35.111  -2.959  14.403  1.00 10.00      B   
ATOM   3732  OD1 ASP B 186      34.652  -3.964  14.987  1.00 10.00      B   
ATOM   3733  OD2 ASP B 186      35.471  -1.931  15.015  1.00 10.00      B   
ATOM   3734  C   ASP B 186      34.530  -2.057  10.685  1.00 10.00      B   
ATOM   3735  O   ASP B 186      35.639  -1.883  10.180  1.00 10.00      B   
ATOM   3736  N   ALA B 187      33.451  -2.339   9.970  1.00 10.00      B   
ATOM   3737  HN  ALA B 187      32.596  -2.476  10.429  1.00 10.00      B   
ATOM   3738  CA  ALA B 187      33.508  -2.454   8.520  1.00 10.00      B   
ATOM   3739  CB  ALA B 187      33.055  -3.836   8.076  1.00 10.00      B   
ATOM   3740  C   ALA B 187      32.675  -1.370   7.845  1.00 10.00      B   
ATOM   3741  O   ALA B 187      32.980  -0.942   6.733  1.00 10.00      B   
ATOM   3742  N   VAL B 188      31.620  -0.931   8.518  1.00 10.00      B   
ATOM   3743  HN  VAL B 188      31.420  -1.309   9.400  1.00 10.00      B   
ATOM   3744  CA  VAL B 188      30.747   0.099   7.971  1.00 10.00      B   
ATOM   3745  CB  VAL B 188      29.368   0.143   8.665  1.00 10.00      B   
ATOM   3746  CG1 VAL B 188      28.622  -1.163   8.455  1.00 10.00      B   
ATOM   3747  CG2 VAL B 188      29.499   0.466  10.147  1.00 10.00      B   
ATOM   3748  C   VAL B 188      31.396   1.476   8.032  1.00 10.00      B   
ATOM   3749  O   VAL B 188      32.174   1.777   8.940  1.00 10.00      B   
ATOM   3750  N   LYS B 189      31.075   2.306   7.055  1.00 10.00      B   
ATOM   3751  HN  LYS B 189      30.451   2.008   6.361  1.00 10.00      B   
ATOM   3752  CA  LYS B 189      31.611   3.652   6.989  1.00 10.00      B   
ATOM   3753  CB  LYS B 189      32.276   3.902   5.632  1.00 10.00      B   
ATOM   3754  CG  LYS B 189      32.824   2.660   4.945  1.00 10.00      B   
ATOM   3755  CD  LYS B 189      33.070   2.928   3.470  1.00 10.00      B   
ATOM   3756  CE  LYS B 189      33.297   1.642   2.697  1.00 10.00      B   
ATOM   3757  NZ  LYS B 189      33.235   1.864   1.228  1.00 10.00      B   
ATOM   3758  HZ1 LYS B 189      32.295   2.230   0.957  1.00 10.00      B   
ATOM   3759  HZ2 LYS B 189      33.404   0.967   0.722  1.00 10.00      B   
ATOM   3760  HZ3 LYS B 189      33.960   2.553   0.936  1.00 10.00      B   
ATOM   3761  C   LYS B 189      30.487   4.655   7.186  1.00 10.00      B   
ATOM   3762  O   LYS B 189      29.321   4.348   6.932  1.00 10.00      B   
ATOM   3763  N   ILE B 190      30.833   5.845   7.643  1.00 10.00      B   
ATOM   3764  HN  ILE B 190      31.773   6.028   7.843  1.00 10.00      B   
ATOM   3765  CA  ILE B 190      29.852   6.896   7.856  1.00 10.00      B   
ATOM   3766  CB  ILE B 190      29.566   7.143   9.353  1.00 10.00      B   
ATOM   3767  CG1 ILE B 190      30.857   7.087  10.176  1.00 10.00      B   
ATOM   3768  CG2 ILE B 190      28.543   6.142   9.875  1.00 10.00      B   
ATOM   3769  CD1 ILE B 190      30.652   7.347  11.653  1.00 10.00      B   
ATOM   3770  C   ILE B 190      30.312   8.187   7.192  1.00 10.00      B   
ATOM   3771  O   ILE B 190      31.510   8.460   7.112  1.00 10.00      B   
ATOM   3772  N   CYS B 191      29.361   8.958   6.695  1.00 10.00      B   
ATOM   3773  HN  CYS B 191      28.424   8.675   6.776  1.00 10.00      B   
ATOM   3774  CA  CYS B 191      29.665  10.214   6.032  1.00 10.00      B   
ATOM   3775  CB  CYS B 191      28.688  10.450   4.878  1.00 10.00      B   
ATOM   3776  SG  CYS B 191      28.845  12.062   4.071  1.00 10.00      B   
ATOM   3777  HG  CYS B 191      28.809  12.999   5.014  1.00 10.00      B   
ATOM   3778  C   CYS B 191      29.584  11.375   7.008  1.00 10.00      B   
ATOM   3779  O   CYS B 191      28.751  11.375   7.912  1.00 10.00      B   
ATOM   3780  N   ASN B 192      30.447  12.363   6.822  1.00 10.00      B   
ATOM   3781  HN  ASN B 192      31.097  12.299   6.089  1.00 10.00      B   
ATOM   3782  CA  ASN B 192      30.454  13.542   7.677  1.00 10.00      B   
ATOM   3783  CB  ASN B 192      31.724  14.364   7.433  1.00 10.00      B   
ATOM   3784  CG  ASN B 192      32.094  15.252   8.608  1.00 10.00      B   
ATOM   3785  OD1 ASN B 192      31.653  16.400   8.703  1.00 10.00      B   
ATOM   3786  ND2 ASN B 192      32.913  14.729   9.508  1.00 10.00      B   
ATOM   3787 HD21 ASN B 192      33.233  13.810   9.370  1.00 10.00      B   
ATOM   3788 HD22 ASN B 192      33.168  15.281  10.278  1.00 10.00      B   
ATOM   3789  C   ASN B 192      29.210  14.388   7.402  1.00 10.00      B   
ATOM   3790  O   ASN B 192      28.502  14.153   6.415  1.00 10.00      B   
ATOM   3791  N   ILE B 193      28.937  15.351   8.281  1.00 10.00      B   
ATOM   3792  HN  ILE B 193      29.540  15.475   9.045  1.00 10.00      B   
ATOM   3793  CA  ILE B 193      27.778  16.241   8.150  1.00 10.00      B   
ATOM   3794  CB  ILE B 193      27.682  16.909   6.754  1.00 10.00      B   
ATOM   3795  CG1 ILE B 193      28.893  17.815   6.504  1.00 10.00      B   
ATOM   3796  CG2 ILE B 193      26.385  17.697   6.603  1.00 10.00      B   
ATOM   3797  CD1 ILE B 193      29.025  18.951   7.494  1.00 10.00      B   
ATOM   3798  C   ILE B 193      26.466  15.533   8.498  1.00 10.00      B   
ATOM   3799  O   ILE B 193      25.818  15.867   9.491  1.00 10.00      B   
ATOM   3800  N   CYS B 194      26.087  14.553   7.687  1.00 10.00      B   
ATOM   3801  HN  CYS B 194      26.651  14.327   6.915  1.00 10.00      B   
ATOM   3802  CA  CYS B 194      24.854  13.809   7.912  1.00 10.00      B   
ATOM   3803  CB  CYS B 194      24.352  13.217   6.595  1.00 10.00      B   
ATOM   3804  SG  CYS B 194      24.330  14.393   5.222  1.00 10.00      B   
ATOM   3805  HG  CYS B 194      23.160  15.023   5.248  1.00 10.00      B   
ATOM   3806  C   CYS B 194      25.062  12.707   8.946  1.00 10.00      B   
ATOM   3807  O   CYS B 194      24.131  12.330   9.659  1.00 10.00      B   
ATOM   3808  N   HIS B 195      26.294  12.197   9.013  1.00 10.00      B   
ATOM   3809  HN  HIS B 195      26.982  12.544   8.407  1.00 10.00      B   
ATOM   3810  CA  HIS B 195      26.668  11.138   9.957  1.00 10.00      B   
ATOM   3811  CB  HIS B 195      26.578  11.620  11.411  1.00 10.00      B   
ATOM   3812  CG  HIS B 195      27.514  12.748  11.731  1.00 10.00      B   
ATOM   3813  ND1 HIS B 195      28.870  12.551  11.825  1.00 10.00      B   
ATOM   3814  CD2 HIS B 195      27.239  14.055  11.962  1.00 10.00      B   
ATOM   3815  CE1 HIS B 195      29.386  13.733  12.110  1.00 10.00      B   
ATOM   3816  NE2 HIS B 195      28.440  14.676  12.203  1.00 10.00      B   
ATOM   3817  HE2 HIS B 195      28.545  15.541  12.657  1.00 10.00      B   
ATOM   3818  C   HIS B 195      25.867   9.859   9.728  1.00 10.00      B   
ATOM   3819  O   HIS B 195      25.639   9.069  10.650  1.00 10.00      B   
ATOM   3820  N   SER B 196      25.457   9.659   8.485  1.00 10.00      B   
ATOM   3821  HN  SER B 196      25.683  10.319   7.799  1.00 10.00      B   
ATOM   3822  CA  SER B 196      24.685   8.494   8.105  1.00 10.00      B   
ATOM   3823  CB  SER B 196      23.584   8.910   7.132  1.00 10.00      B   
ATOM   3824  OG  SER B 196      22.903  10.052   7.623  1.00 10.00      B   
ATOM   3825  HG  SER B 196      22.980  10.075   8.587  1.00 10.00      B   
ATOM   3826  C   SER B 196      25.585   7.434   7.481  1.00 10.00      B   
ATOM   3827  O   SER B 196      26.772   7.678   7.246  1.00 10.00      B   
ATOM   3828  N   LEU B 197      25.017   6.260   7.226  1.00 10.00      B   
ATOM   3829  HN  LEU B 197      24.065   6.136   7.433  1.00 10.00      B   
ATOM   3830  CA  LEU B 197      25.759   5.152   6.636  1.00 10.00      B   
ATOM   3831  CB  LEU B 197      24.865   3.910   6.546  1.00 10.00      B   
ATOM   3832  CG  LEU B 197      25.559   2.595   6.177  1.00 10.00      B   
ATOM   3833  CD1 LEU B 197      26.580   2.207   7.236  1.00 10.00      B   
ATOM   3834  CD2 LEU B 197      24.539   1.484   5.978  1.00 10.00      B   
ATOM   3835  C   LEU B 197      26.290   5.525   5.254  1.00 10.00      B   
ATOM   3836  O   LEU B 197      25.602   6.184   4.474  1.00 10.00      B   
ATOM   3837  N   LEU B 198      27.519   5.122   4.970  1.00 10.00      B   
ATOM   3838  HN  LEU B 198      28.028   4.616   5.641  1.00 10.00      B   
ATOM   3839  CA  LEU B 198      28.137   5.414   3.689  1.00 10.00      B   
ATOM   3840  CB  LEU B 198      29.232   6.478   3.851  1.00 10.00      B   
ATOM   3841  CG  LEU B 198      30.024   6.850   2.588  1.00 10.00      B   
ATOM   3842  CD1 LEU B 198      30.261   8.348   2.526  1.00 10.00      B   
ATOM   3843  CD2 LEU B 198      31.352   6.110   2.539  1.00 10.00      B   
ATOM   3844  C   LEU B 198      28.718   4.156   3.061  1.00 10.00      B   
ATOM   3845  O   LEU B 198      29.642   3.546   3.609  1.00 10.00      B   
ATOM   3846  N   ILE B 199      28.155   3.755   1.935  1.00 10.00      B   
ATOM   3847  HN  ILE B 199      27.372   4.250   1.580  1.00 10.00      B   
ATOM   3848  CA  ILE B 199      28.643   2.597   1.211  1.00 10.00      B   
ATOM   3849  CB  ILE B 199      27.496   1.841   0.509  1.00 10.00      B   
ATOM   3850  CG1 ILE B 199      26.519   1.252   1.533  1.00 10.00      B   
ATOM   3851  CG2 ILE B 199      28.030   0.769  -0.428  1.00 10.00      B   
ATOM   3852  CD1 ILE B 199      27.152   0.297   2.522  1.00 10.00      B   
ATOM   3853  C   ILE B 199      29.665   3.062   0.179  1.00 10.00      B   
ATOM   3854  O   ILE B 199      30.836   2.669   0.222  1.00 10.00      B   
ATOM   3855  N   GLN B 200      29.216   3.915  -0.730  1.00 10.00      B   
ATOM   3856  HN  GLN B 200      28.265   4.182  -0.708  1.00 10.00      B   
ATOM   3857  CA  GLN B 200      30.075   4.467  -1.763  1.00 10.00      B   
ATOM   3858  CB  GLN B 200      29.552   4.097  -3.157  1.00 10.00      B   
ATOM   3859  CG  GLN B 200      28.269   4.804  -3.565  1.00 10.00      B   
ATOM   3860  CD  GLN B 200      27.317   3.885  -4.304  1.00 10.00      B   
ATOM   3861  OE1 GLN B 200      27.369   3.768  -5.530  1.00 10.00      B   
ATOM   3862  NE2 GLN B 200      26.433   3.239  -3.564  1.00 10.00      B   
ATOM   3863 HE21 GLN B 200      26.441   3.395  -2.584  1.00 10.00      B   
ATOM   3864 HE22 GLN B 200      25.818   2.623  -4.008  1.00 10.00      B   
ATOM   3865  C   GLN B 200      30.154   5.981  -1.605  1.00 10.00      B   
ATOM   3866  O   GLN B 200      29.203   6.613  -1.150  1.00 10.00      B   
ATOM   3867  N   GLY B 201      31.288   6.561  -1.961  1.00 10.00      B   
ATOM   3868  HN  GLY B 201      32.024   6.016  -2.309  1.00 10.00      B   
ATOM   3869  CA  GLY B 201      31.443   7.994  -1.839  1.00 10.00      B   
ATOM   3870  C   GLY B 201      32.846   8.451  -2.162  1.00 10.00      B   
ATOM   3871  O   GLY B 201      33.656   7.675  -2.674  1.00 10.00      B   
ATOM   3872  N   GLN B 202      33.135   9.707  -1.855  1.00 10.00      B   
ATOM   3873  HN  GLN B 202      32.447  10.263  -1.420  1.00 10.00      B   
ATOM   3874  CA  GLN B 202      34.444  10.281  -2.113  1.00 10.00      B   
ATOM   3875  CB  GLN B 202      34.304  11.689  -2.699  1.00 10.00      B   
ATOM   3876  CG  GLN B 202      33.414  11.770  -3.929  1.00 10.00      B   
ATOM   3877  CD  GLN B 202      33.371  13.162  -4.526  1.00 10.00      B   
ATOM   3878  OE1 GLN B 202      33.555  14.159  -3.829  1.00 10.00      B   
ATOM   3879  NE2 GLN B 202      33.126  13.239  -5.824  1.00 10.00      B   
ATOM   3880 HE21 GLN B 202      32.990  12.406  -6.319  1.00 10.00      B   
ATOM   3881 HE22 GLN B 202      33.091  14.132  -6.238  1.00 10.00      B   
ATOM   3882  C   GLN B 202      35.253  10.334  -0.825  1.00 10.00      B   
ATOM   3883  O   GLN B 202      34.855  10.984   0.142  1.00 10.00      B   
ATOM   3884  N   SER B 203      36.369   9.628  -0.806  1.00 10.00      B   
ATOM   3885  HN  SER B 203      36.618   9.105  -1.594  1.00 10.00      B   
ATOM   3886  CA  SER B 203      37.230   9.598   0.360  1.00 10.00      B   
ATOM   3887  CB  SER B 203      37.638   8.155   0.660  1.00 10.00      B   
ATOM   3888  OG  SER B 203      36.517   7.288   0.567  1.00 10.00      B   
ATOM   3889  HG  SER B 203      36.813   6.374   0.612  1.00 10.00      B   
ATOM   3890  C   SER B 203      38.466  10.458   0.124  1.00 10.00      B   
ATOM   3891  O   SER B 203      39.057  10.420  -0.956  1.00 10.00      B   
ATOM   3892  N   CYS B 204      38.838  11.247   1.125  1.00 10.00      B   
ATOM   3893  HN  CYS B 204      38.313  11.244   1.958  1.00 10.00      B   
ATOM   3894  CA  CYS B 204      40.009  12.107   1.023  1.00 10.00      B   
ATOM   3895  CB  CYS B 204      40.081  13.065   2.218  1.00 10.00      B   
ATOM   3896  SG  CYS B 204      41.612  14.025   2.337  1.00 10.00      B   
ATOM   3897  HG  CYS B 204      41.472  15.134   1.616  1.00 10.00      B   
ATOM   3898  C   CYS B 204      41.276  11.261   0.924  1.00 10.00      B   
ATOM   3899  O   CYS B 204      41.364  10.188   1.520  1.00 10.00      B   
ATOM   3900  N   GLU B 205      42.246  11.741   0.162  1.00 10.00      B   
ATOM   3901  HN  GLU B 205      42.118  12.600  -0.290  1.00 10.00      B   
ATOM   3902  CA  GLU B 205      43.496  11.017  -0.025  1.00 10.00      B   
ATOM   3903  CB  GLU B 205      44.094  11.336  -1.398  1.00 10.00      B   
ATOM   3904  CG  GLU B 205      43.205  10.936  -2.567  1.00 10.00      B   
ATOM   3905  CD  GLU B 205      43.760  11.369  -3.909  1.00 10.00      B   
ATOM   3906  OE1 GLU B 205      44.969  11.168  -4.155  1.00 10.00      B   
ATOM   3907  OE2 GLU B 205      42.991  11.902  -4.731  1.00 10.00      B   
ATOM   3908  C   GLU B 205      44.503  11.326   1.081  1.00 10.00      B   
ATOM   3909  O   GLU B 205      45.367  10.507   1.395  1.00 10.00      B   
ATOM   3910  N   THR B 206      44.386  12.501   1.680  1.00 10.00      B   
ATOM   3911  HN  THR B 206      43.676  13.116   1.399  1.00 10.00      B   
ATOM   3912  CA  THR B 206      45.301  12.909   2.736  1.00 10.00      B   
ATOM   3913  CB  THR B 206      45.567  14.422   2.659  1.00 10.00      B   
ATOM   3914  OG1 THR B 206      45.418  14.849   1.297  1.00 10.00      B   
ATOM   3915  HG1 THR B 206      44.738  15.549   1.258  1.00 10.00      B   
ATOM   3916  CG2 THR B 206      46.973  14.746   3.136  1.00 10.00      B   
ATOM   3917  C   THR B 206      44.767  12.546   4.123  1.00 10.00      B   
ATOM   3918  O   THR B 206      45.529  12.432   5.083  1.00 10.00      B   
ATOM   3919  N   CYS B 207      43.460  12.356   4.223  1.00 10.00      B   
ATOM   3920  HN  CYS B 207      42.901  12.442   3.423  1.00 10.00      B   
ATOM   3921  CA  CYS B 207      42.834  12.011   5.493  1.00 10.00      B   
ATOM   3922  CB  CYS B 207      42.175  13.248   6.113  1.00 10.00      B   
ATOM   3923  SG  CYS B 207      42.781  14.831   5.480  1.00 10.00      B   
ATOM   3924  HG  CYS B 207      42.604  14.843   4.163  1.00 10.00      B   
ATOM   3925  C   CYS B 207      41.787  10.925   5.288  1.00 10.00      B   
ATOM   3926  O   CYS B 207      41.169  10.852   4.229  1.00 10.00      B   
ATOM   3927  N   GLY B 208      41.579  10.095   6.301  1.00 10.00      B   
ATOM   3928  HN  GLY B 208      42.103  10.202   7.127  1.00 10.00      B   
ATOM   3929  CA  GLY B 208      40.600   9.024   6.202  1.00 10.00      B   
ATOM   3930  C   GLY B 208      39.172   9.508   6.391  1.00 10.00      B   
ATOM   3931  O   GLY B 208      38.423   8.958   7.198  1.00 10.00      B   
ATOM   3932  N   ILE B 209      38.795  10.537   5.647  1.00 10.00      B   
ATOM   3933  HN  ILE B 209      39.436  10.925   5.010  1.00 10.00      B   
ATOM   3934  CA  ILE B 209      37.451  11.094   5.728  1.00 10.00      B   
ATOM   3935  CB  ILE B 209      37.470  12.629   5.976  1.00 10.00      B   
ATOM   3936  CG1 ILE B 209      37.595  12.936   7.475  1.00 10.00      B   
ATOM   3937  CG2 ILE B 209      36.231  13.314   5.406  1.00 10.00      B   
ATOM   3938  CD1 ILE B 209      38.960  12.648   8.061  1.00 10.00      B   
ATOM   3939  C   ILE B 209      36.669  10.761   4.459  1.00 10.00      B   
ATOM   3940  O   ILE B 209      37.153  10.983   3.348  1.00 10.00      B   
ATOM   3941  N   ARG B 210      35.472  10.214   4.637  1.00 10.00      B   
ATOM   3942  HN  ARG B 210      35.143  10.072   5.549  1.00 10.00      B   
ATOM   3943  CA  ARG B 210      34.621   9.837   3.517  1.00 10.00      B   
ATOM   3944  CB  ARG B 210      34.196   8.372   3.658  1.00 10.00      B   
ATOM   3945  CG  ARG B 210      35.352   7.386   3.617  1.00 10.00      B   
ATOM   3946  CD  ARG B 210      35.054   6.143   4.439  1.00 10.00      B   
ATOM   3947  NE  ARG B 210      36.011   5.068   4.178  1.00 10.00      B   
ATOM   3948  HE  ARG B 210      36.108   4.767   3.234  1.00 10.00      B   
ATOM   3949  CZ  ARG B 210      36.738   4.463   5.118  1.00 10.00      B   
ATOM   3950  NH1 ARG B 210      36.666   4.856   6.384  1.00 10.00      B   
ATOM   3951 HH11 ARG B 210      36.045   5.647   6.657  1.00 10.00      B   
ATOM   3952 HH12 ARG B 210      37.237   4.373   7.114  1.00 10.00      B   
ATOM   3953  NH2 ARG B 210      37.552   3.469   4.786  1.00 10.00      B   
ATOM   3954 HH21 ARG B 210      37.622   3.156   3.780  1.00 10.00      B   
ATOM   3955 HH22 ARG B 210      38.131   2.996   5.514  1.00 10.00      B   
ATOM   3956  C   ARG B 210      33.391  10.735   3.461  1.00 10.00      B   
ATOM   3957  O   ARG B 210      32.770  11.011   4.489  1.00 10.00      B   
ATOM   3958  N   MET B 211      33.055  11.201   2.267  1.00 10.00      B   
ATOM   3959  HN  MET B 211      33.603  10.959   1.484  1.00 10.00      B   
ATOM   3960  CA  MET B 211      31.898  12.070   2.079  1.00 10.00      B   
ATOM   3961  CB  MET B 211      32.347  13.505   1.797  1.00 10.00      B   
ATOM   3962  CG  MET B 211      32.805  14.274   3.026  1.00 10.00      B   
ATOM   3963  SD  MET B 211      31.431  14.933   3.993  1.00 10.00      B   
ATOM   3964  CE  MET B 211      30.827  16.220   2.903  1.00 10.00      B   
ATOM   3965  C   MET B 211      31.010  11.568   0.944  1.00 10.00      B   
ATOM   3966  O   MET B 211      31.506  11.069  -0.068  1.00 10.00      B   
ATOM   3967  N   HIS B 212      29.699  11.696   1.124  1.00 10.00      B   
ATOM   3968  HN  HIS B 212      29.369  12.090   1.962  1.00 10.00      B   
ATOM   3969  CA  HIS B 212      28.734  11.259   0.121  1.00 10.00      B   
ATOM   3970  CB  HIS B 212      27.338  11.138   0.736  1.00 10.00      B   
ATOM   3971  CG  HIS B 212      27.002   9.764   1.212  1.00 10.00      B   
ATOM   3972  ND1 HIS B 212      27.238   8.671   0.426  1.00 10.00      B   
ATOM   3973  CD2 HIS B 212      26.459   9.361   2.388  1.00 10.00      B   
ATOM   3974  CE1 HIS B 212      26.840   7.628   1.128  1.00 10.00      B   
ATOM   3975  NE2 HIS B 212      26.362   7.995   2.322  1.00 10.00      B   
ATOM   3976  HE2 HIS B 212      25.892   7.412   2.962  1.00 10.00      B   
ATOM   3977  C   HIS B 212      28.685  12.221  -1.057  1.00 10.00      B   
ATOM   3978  O   HIS B 212      29.028  13.399  -0.924  1.00 10.00      B   
ATOM   3979  N   LEU B 213      28.238  11.715  -2.202  1.00 10.00      B   
ATOM   3980  HN  LEU B 213      27.967  10.771  -2.230  1.00 10.00      B   
ATOM   3981  CA  LEU B 213      28.131  12.523  -3.415  1.00 10.00      B   
ATOM   3982  CB  LEU B 213      27.767  11.678  -4.643  1.00 10.00      B   
ATOM   3983  CG  LEU B 213      28.900  10.853  -5.266  1.00 10.00      B   
ATOM   3984  CD1 LEU B 213      29.155   9.584  -4.467  1.00 10.00      B   
ATOM   3985  CD2 LEU B 213      28.585  10.524  -6.717  1.00 10.00      B   
ATOM   3986  C   LEU B 213      27.171  13.709  -3.244  1.00 10.00      B   
ATOM   3987  O   LEU B 213      27.554  14.847  -3.510  1.00 10.00      B   
ATOM   3988  N   PRO B 214      25.913  13.482  -2.798  1.00 10.00      B   
ATOM   3989  CA  PRO B 214      24.956  14.575  -2.595  1.00 10.00      B   
ATOM   3990  CB  PRO B 214      23.679  13.869  -2.118  1.00 10.00      B   
ATOM   3991  CG  PRO B 214      23.841  12.456  -2.555  1.00 10.00      B   
ATOM   3992  CD  PRO B 214      25.311  12.173  -2.483  1.00 10.00      B   
ATOM   3993  C   PRO B 214      25.448  15.542  -1.522  1.00 10.00      B   
ATOM   3994  O   PRO B 214      25.157  16.738  -1.566  1.00 10.00      B   
ATOM   3995  N   CYS B 215      26.212  15.017  -0.571  1.00 10.00      B   
ATOM   3996  HN  CYS B 215      26.420  14.059  -0.599  1.00 10.00      B   
ATOM   3997  CA  CYS B 215      26.747  15.826   0.510  1.00 10.00      B   
ATOM   3998  CB  CYS B 215      27.308  14.945   1.625  1.00 10.00      B   
ATOM   3999  SG  CYS B 215      26.096  13.802   2.327  1.00 10.00      B   
ATOM   4000  HG  CYS B 215      25.573  14.368   3.408  1.00 10.00      B   
ATOM   4001  C   CYS B 215      27.799  16.805  -0.001  1.00 10.00      B   
ATOM   4002  O   CYS B 215      27.715  18.002   0.268  1.00 10.00      B   
ATOM   4003  N   VAL B 216      28.780  16.305  -0.754  1.00 10.00      B   
ATOM   4004  HN  VAL B 216      28.799  15.339  -0.946  1.00 10.00      B   
ATOM   4005  CA  VAL B 216      29.830  17.169  -1.297  1.00 10.00      B   
ATOM   4006  CB  VAL B 216      31.022  16.389  -1.900  1.00 10.00      B   
ATOM   4007  CG1 VAL B 216      31.805  15.675  -0.815  1.00 10.00      B   
ATOM   4008  CG2 VAL B 216      30.570  15.410  -2.970  1.00 10.00      B   
ATOM   4009  C   VAL B 216      29.263  18.137  -2.331  1.00 10.00      B   
ATOM   4010  O   VAL B 216      29.731  19.267  -2.456  1.00 10.00      B   
ATOM   4011  N   ALA B 217      28.238  17.690  -3.050  1.00 10.00      B   
ATOM   4012  HN  ALA B 217      27.915  16.776  -2.899  1.00 10.00      B   
ATOM   4013  CA  ALA B 217      27.592  18.507  -4.068  1.00 10.00      B   
ATOM   4014  CB  ALA B 217      26.513  17.705  -4.780  1.00 10.00      B   
ATOM   4015  C   ALA B 217      26.998  19.772  -3.462  1.00 10.00      B   
ATOM   4016  O   ALA B 217      27.082  20.848  -4.046  1.00 10.00      B   
ATOM   4017  N   LYS B 218      26.404  19.637  -2.283  1.00 10.00      B   
ATOM   4018  HN  LYS B 218      26.369  18.750  -1.864  1.00 10.00      B   
ATOM   4019  CA  LYS B 218      25.793  20.773  -1.606  1.00 10.00      B   
ATOM   4020  CB  LYS B 218      24.586  20.319  -0.785  1.00 10.00      B   
ATOM   4021  CG  LYS B 218      23.607  21.431  -0.452  1.00 10.00      B   
ATOM   4022  CD  LYS B 218      22.222  20.876  -0.159  1.00 10.00      B   
ATOM   4023  CE  LYS B 218      21.227  21.990   0.122  1.00 10.00      B   
ATOM   4024  NZ  LYS B 218      19.827  21.489   0.167  1.00 10.00      B   
ATOM   4025  HZ1 LYS B 218      19.751  20.687   0.824  1.00 10.00      B   
ATOM   4026  HZ2 LYS B 218      19.525  21.178  -0.779  1.00 10.00      B   
ATOM   4027  HZ3 LYS B 218      19.187  22.246   0.488  1.00 10.00      B   
ATOM   4028  C   LYS B 218      26.800  21.511  -0.726  1.00 10.00      B   
ATOM   4029  O   LYS B 218      26.743  22.735  -0.591  1.00 10.00      B   
ATOM   4030  N   TYR B 219      27.726  20.764  -0.137  1.00 10.00      B   
ATOM   4031  HN  TYR B 219      27.718  19.791  -0.280  1.00 10.00      B   
ATOM   4032  CA  TYR B 219      28.748  21.343   0.730  1.00 10.00      B   
ATOM   4033  CB  TYR B 219      29.545  20.233   1.419  1.00 10.00      B   
ATOM   4034  CG  TYR B 219      30.189  20.636   2.729  1.00 10.00      B   
ATOM   4035  CD1 TYR B 219      29.414  20.925   3.845  1.00 10.00      B   
ATOM   4036  CD2 TYR B 219      31.569  20.716   2.852  1.00 10.00      B   
ATOM   4037  CE1 TYR B 219      29.996  21.281   5.048  1.00 10.00      B   
ATOM   4038  CE2 TYR B 219      32.160  21.073   4.050  1.00 10.00      B   
ATOM   4039  CZ  TYR B 219      31.370  21.354   5.146  1.00 10.00      B   
ATOM   4040  OH  TYR B 219      31.956  21.702   6.345  1.00 10.00      B   
ATOM   4041  HH  TYR B 219      32.395  22.558   6.246  1.00 10.00      B   
ATOM   4042  C   TYR B 219      29.685  22.246  -0.065  1.00 10.00      B   
ATOM   4043  O   TYR B 219      30.087  23.308   0.406  1.00 10.00      B   
ATOM   4044  N   PHE B 220      30.021  21.822  -1.278  1.00 10.00      B   
ATOM   4045  HN  PHE B 220      29.663  20.966  -1.606  1.00 10.00      B   
ATOM   4046  CA  PHE B 220      30.909  22.593  -2.137  1.00 10.00      B   
ATOM   4047  CB  PHE B 220      31.988  21.694  -2.747  1.00 10.00      B   
ATOM   4048  CG  PHE B 220      32.886  21.044  -1.732  1.00 10.00      B   
ATOM   4049  CD1 PHE B 220      33.736  21.807  -0.949  1.00 10.00      B   
ATOM   4050  CD2 PHE B 220      32.882  19.669  -1.562  1.00 10.00      B   
ATOM   4051  CE1 PHE B 220      34.563  21.213  -0.017  1.00 10.00      B   
ATOM   4052  CE2 PHE B 220      33.707  19.068  -0.631  1.00 10.00      B   
ATOM   4053  CZ  PHE B 220      34.549  19.841   0.142  1.00 10.00      B   
ATOM   4054  C   PHE B 220      30.125  23.299  -3.238  1.00 10.00      B   
ATOM   4055  O   PHE B 220      30.692  23.725  -4.244  1.00 10.00      B   
ATOM   4056  N   GLN B 221      28.822  23.423  -3.033  1.00 10.00      B   
ATOM   4057  HN  GLN B 221      28.437  23.063  -2.209  1.00 10.00      B   
ATOM   4058  CA  GLN B 221      27.945  24.079  -3.997  1.00 10.00      B   
ATOM   4059  CB  GLN B 221      26.482  23.911  -3.576  1.00 10.00      B   
ATOM   4060  CG  GLN B 221      25.473  24.565  -4.507  1.00 10.00      B   
ATOM   4061  CD  GLN B 221      24.111  24.723  -3.858  1.00 10.00      B   
ATOM   4062  OE1 GLN B 221      24.005  24.897  -2.644  1.00 10.00      B   
ATOM   4063  NE2 GLN B 221      23.057  24.663  -4.657  1.00 10.00      B   
ATOM   4064 HE21 GLN B 221      23.207  24.516  -5.618  1.00 10.00      B   
ATOM   4065 HE22 GLN B 221      22.167  24.766  -4.260  1.00 10.00      B   
ATOM   4066  C   GLN B 221      28.284  25.561  -4.109  1.00 10.00      B   
ATOM   4067  O   GLN B 221      28.324  26.267  -3.099  1.00 10.00      B   
ATOM   4068  N   SER B 222      28.546  26.008  -5.338  1.00 10.00      B   
ATOM   4069  HN  SER B 222      28.516  25.378  -6.086  1.00 10.00      B   
ATOM   4070  CA  SER B 222      28.874  27.405  -5.615  1.00 10.00      B   
ATOM   4071  CB  SER B 222      27.701  28.314  -5.236  1.00 10.00      B   
ATOM   4072  OG  SER B 222      26.479  27.788  -5.731  1.00 10.00      B   
ATOM   4073  HG  SER B 222      26.179  28.326  -6.469  1.00 10.00      B   
ATOM   4074  C   SER B 222      30.159  27.836  -4.904  1.00 10.00      B   
ATOM   4075  O   SER B 222      30.352  29.014  -4.593  1.00 10.00      B   
ATOM   4076  N   ASN B 223      31.043  26.874  -4.679  1.00 10.00      B   
ATOM   4077  HN  ASN B 223      30.840  25.962  -4.980  1.00 10.00      B   
ATOM   4078  CA  ASN B 223      32.308  27.128  -4.005  1.00 10.00      B   
ATOM   4079  CB  ASN B 223      32.346  26.357  -2.682  1.00 10.00      B   
ATOM   4080  CG  ASN B 223      33.707  26.365  -2.019  1.00 10.00      B   
ATOM   4081  OD1 ASN B 223      34.468  27.322  -2.139  1.00 10.00      B   
ATOM   4082  ND2 ASN B 223      34.019  25.297  -1.307  1.00 10.00      B   
ATOM   4083 HD21 ASN B 223      33.364  24.573  -1.246  1.00 10.00      B   
ATOM   4084 HD22 ASN B 223      34.902  25.271  -0.876  1.00 10.00      B   
ATOM   4085  C   ASN B 223      33.477  26.715  -4.899  1.00 10.00      B   
ATOM   4086  O   ASN B 223      33.573  25.558  -5.312  1.00 10.00      B   
ATOM   4087  N   ALA B 224      34.360  27.664  -5.194  1.00 10.00      B   
ATOM   4088  HN  ALA B 224      34.234  28.564  -4.823  1.00 10.00      B   
ATOM   4089  CA  ALA B 224      35.515  27.403  -6.054  1.00 10.00      B   
ATOM   4090  CB  ALA B 224      35.849  28.630  -6.892  1.00 10.00      B   
ATOM   4091  C   ALA B 224      36.735  26.948  -5.256  1.00 10.00      B   
ATOM   4092  O   ALA B 224      37.786  26.644  -5.825  1.00 10.00      B   
ATOM   4093  N   GLU B 225      36.589  26.901  -3.940  1.00 10.00      B   
ATOM   4094  HN  GLU B 225      35.725  27.155  -3.545  1.00 10.00      B   
ATOM   4095  CA  GLU B 225      37.670  26.482  -3.056  1.00 10.00      B   
ATOM   4096  CB  GLU B 225      37.892  27.553  -1.982  1.00 10.00      B   
ATOM   4097  CG  GLU B 225      39.105  27.335  -1.094  1.00 10.00      B   
ATOM   4098  CD  GLU B 225      40.418  27.601  -1.800  1.00 10.00      B   
ATOM   4099  OE1 GLU B 225      40.689  28.771  -2.146  1.00 10.00      B   
ATOM   4100  OE2 GLU B 225      41.196  26.646  -1.987  1.00 10.00      B   
ATOM   4101  C   GLU B 225      37.317  25.139  -2.409  1.00 10.00      B   
ATOM   4102  O   GLU B 225      36.759  25.095  -1.308  1.00 10.00      B   
ATOM   4103  N   PRO B 226      37.634  24.021  -3.086  1.00 10.00      B   
ATOM   4104  CA  PRO B 226      37.327  22.679  -2.593  1.00 10.00      B   
ATOM   4105  CB  PRO B 226      37.492  21.782  -3.832  1.00 10.00      B   
ATOM   4106  CG  PRO B 226      37.802  22.701  -4.971  1.00 10.00      B   
ATOM   4107  CD  PRO B 226      38.339  23.966  -4.368  1.00 10.00      B   
ATOM   4108  C   PRO B 226      38.287  22.238  -1.497  1.00 10.00      B   
ATOM   4109  O   PRO B 226      39.382  21.744  -1.774  1.00 10.00      B   
ATOM   4110  N   ARG B 227      37.878  22.426  -0.253  1.00 10.00      B   
ATOM   4111  HN  ARG B 227      37.000  22.830  -0.091  1.00 10.00      B   
ATOM   4112  CA  ARG B 227      38.699  22.048   0.881  1.00 10.00      B   
ATOM   4113  CB  ARG B 227      39.290  23.282   1.565  1.00 10.00      B   
ATOM   4114  CG  ARG B 227      40.282  24.049   0.703  1.00 10.00      B   
ATOM   4115  CD  ARG B 227      40.838  25.250   1.443  1.00 10.00      B   
ATOM   4116  NE  ARG B 227      41.744  26.047   0.616  1.00 10.00      B   
ATOM   4117  HE  ARG B 227      41.552  26.092  -0.358  1.00 10.00      B   
ATOM   4118  CZ  ARG B 227      42.783  26.730   1.098  1.00 10.00      B   
ATOM   4119  NH1 ARG B 227      43.067  26.684   2.395  1.00 10.00      B   
ATOM   4120 HH11 ARG B 227      42.476  26.112   3.044  1.00 10.00      B   
ATOM   4121 HH12 ARG B 227      43.877  27.221   2.775  1.00 10.00      B   
ATOM   4122  NH2 ARG B 227      43.532  27.463   0.282  1.00 10.00      B   
ATOM   4123 HH21 ARG B 227      44.348  27.995   0.657  1.00 10.00      B   
ATOM   4124 HH22 ARG B 227      43.304  27.518  -0.737  1.00 10.00      B   
ATOM   4125  C   ARG B 227      37.907  21.200   1.870  1.00 10.00      B   
ATOM   4126  O   ARG B 227      36.796  21.556   2.264  1.00 10.00      B   
ATOM   4127  N   CYS B 228      38.491  20.075   2.242  1.00 10.00      B   
ATOM   4128  HN  CYS B 228      39.386  19.871   1.882  1.00 10.00      B   
ATOM   4129  CA  CYS B 228      37.889  19.140   3.175  1.00 10.00      B   
ATOM   4130  CB  CYS B 228      38.772  17.886   3.263  1.00 10.00      B   
ATOM   4131  SG  CYS B 228      38.342  16.721   4.580  1.00 10.00      B   
ATOM   4132  HG  CYS B 228      39.466  16.374   5.194  1.00 10.00      B   
ATOM   4133  C   CYS B 228      37.745  19.781   4.552  1.00 10.00      B   
ATOM   4134  O   CYS B 228      38.622  20.527   4.992  1.00 10.00      B   
ATOM   4135  N   PRO B 229      36.623  19.512   5.243  1.00 10.00      B   
ATOM   4136  CA  PRO B 229      36.364  20.060   6.580  1.00 10.00      B   
ATOM   4137  CB  PRO B 229      35.067  19.366   7.003  1.00 10.00      B   
ATOM   4138  CG  PRO B 229      34.406  18.977   5.726  1.00 10.00      B   
ATOM   4139  CD  PRO B 229      35.514  18.668   4.764  1.00 10.00      B   
ATOM   4140  C   PRO B 229      37.479  19.699   7.558  1.00 10.00      B   
ATOM   4141  O   PRO B 229      37.808  20.471   8.461  1.00 10.00      B   
ATOM   4142  N   HIS B 230      38.067  18.527   7.358  1.00 10.00      B   
ATOM   4143  HN  HIS B 230      37.777  17.974   6.601  1.00 10.00      B   
ATOM   4144  CA  HIS B 230      39.140  18.050   8.214  1.00 10.00      B   
ATOM   4145  CB  HIS B 230      39.141  16.519   8.266  1.00 10.00      B   
ATOM   4146  CG  HIS B 230      40.177  15.933   9.176  1.00 10.00      B   
ATOM   4147  ND1 HIS B 230      40.037  15.837  10.542  1.00 10.00      B   
ATOM   4148  HD1 HIS B 230      39.261  16.134  11.066  1.00 10.00      B   
ATOM   4149  CD2 HIS B 230      41.394  15.410   8.889  1.00 10.00      B   
ATOM   4150  CE1 HIS B 230      41.147  15.270  11.033  1.00 10.00      B   
ATOM   4151  NE2 HIS B 230      42.004  14.991  10.067  1.00 10.00      B   
ATOM   4152  C   HIS B 230      40.493  18.569   7.732  1.00 10.00      B   
ATOM   4153  O   HIS B 230      40.871  18.361   6.578  1.00 10.00      B   
ATOM   4154  N   CYS B 231      41.187  19.272   8.625  1.00 10.00      B   
ATOM   4155  HN  CYS B 231      40.790  19.410   9.512  1.00 10.00      B   
ATOM   4156  CA  CYS B 231      42.515  19.848   8.367  1.00 10.00      B   
ATOM   4157  CB  CYS B 231      43.628  18.790   8.313  1.00 10.00      B   
ATOM   4158  SG  CYS B 231      43.638  17.734   6.847  1.00 10.00      B   
ATOM   4159  HG  CYS B 231      42.427  17.784   6.303  1.00 10.00      B   
ATOM   4160  C   CYS B 231      42.575  20.831   7.190  1.00 10.00      B   
ATOM   4161  O   CYS B 231      43.654  21.310   6.831  1.00 10.00      B   
ATOM   4162  N   ASN B 232      41.418  21.130   6.600  1.00 10.00      B   
ATOM   4163  HN  ASN B 232      40.600  20.699   6.923  1.00 10.00      B   
ATOM   4164  CA  ASN B 232      41.324  22.068   5.481  1.00 10.00      B   
ATOM   4165  CB  ASN B 232      41.752  23.471   5.925  1.00 10.00      B   
ATOM   4166  CG  ASN B 232      41.069  24.576   5.148  1.00 10.00      B   
ATOM   4167  OD1 ASN B 232      41.689  25.245   4.324  1.00 10.00      B   
ATOM   4168  ND2 ASN B 232      39.784  24.774   5.405  1.00 10.00      B   
ATOM   4169 HD21 ASN B 232      39.351  24.202   6.072  1.00 10.00      B   
ATOM   4170 HD22 ASN B 232      39.319  25.490   4.920  1.00 10.00      B   
ATOM   4171  C   ASN B 232      42.134  21.601   4.268  1.00 10.00      B   
ATOM   4172  O   ASN B 232      42.639  22.415   3.492  1.00 10.00      B   
ATOM   4173  N   ASP B 233      42.245  20.285   4.107  1.00 10.00      B   
ATOM   4174  HN  ASP B 233      41.809  19.689   4.751  1.00 10.00      B   
ATOM   4175  CA  ASP B 233      42.989  19.703   2.988  1.00 10.00      B   
ATOM   4176  CB  ASP B 233      43.260  18.215   3.243  1.00 10.00      B   
ATOM   4177  CG  ASP B 233      43.854  17.496   2.044  1.00 10.00      B   
ATOM   4178  OD1 ASP B 233      44.849  17.994   1.473  1.00 10.00      B   
ATOM   4179  OD2 ASP B 233      43.337  16.420   1.677  1.00 10.00      B   
ATOM   4180  C   ASP B 233      42.222  19.883   1.684  1.00 10.00      B   
ATOM   4181  O   ASP B 233      41.000  19.958   1.690  1.00 10.00      B   
ATOM   4182  N   TYR B 234      42.935  19.954   0.574  1.00 10.00      B   
ATOM   4183  HN  TYR B 234      43.910  19.854   0.626  1.00 10.00      B   
ATOM   4184  CA  TYR B 234      42.304  20.136  -0.724  1.00 10.00      B   
ATOM   4185  CB  TYR B 234      43.345  20.486  -1.784  1.00 10.00      B   
ATOM   4186  CG  TYR B 234      43.375  21.951  -2.147  1.00 10.00      B   
ATOM   4187  CD1 TYR B 234      44.282  22.817  -1.550  1.00 10.00      B   
ATOM   4188  CD2 TYR B 234      42.495  22.469  -3.088  1.00 10.00      B   
ATOM   4189  CE1 TYR B 234      44.309  24.158  -1.879  1.00 10.00      B   
ATOM   4190  CE2 TYR B 234      42.516  23.807  -3.423  1.00 10.00      B   
ATOM   4191  CZ  TYR B 234      43.425  24.646  -2.816  1.00 10.00      B   
ATOM   4192  OH  TYR B 234      43.444  25.981  -3.144  1.00 10.00      B   
ATOM   4193  HH  TYR B 234      42.587  26.380  -2.903  1.00 10.00      B   
ATOM   4194  C   TYR B 234      41.525  18.897  -1.145  1.00 10.00      B   
ATOM   4195  O   TYR B 234      41.989  17.773  -0.975  1.00 10.00      B   
ATOM   4196  N   TRP B 235      40.335  19.113  -1.686  1.00 10.00      B   
ATOM   4197  HN  TRP B 235      40.013  20.037  -1.786  1.00 10.00      B   
ATOM   4198  CA  TRP B 235      39.496  18.017  -2.143  1.00 10.00      B   
ATOM   4199  CB  TRP B 235      38.019  18.417  -2.086  1.00 10.00      B   
ATOM   4200  CG  TRP B 235      37.074  17.256  -2.023  1.00 10.00      B   
ATOM   4201  CD1 TRP B 235      36.166  16.885  -2.972  1.00 10.00      B   
ATOM   4202  CD2 TRP B 235      36.940  16.314  -0.952  1.00 10.00      B   
ATOM   4203  NE1 TRP B 235      35.475  15.774  -2.556  1.00 10.00      B   
ATOM   4204  HE1 TRP B 235      34.764  15.312  -3.066  1.00 10.00      B   
ATOM   4205  CE2 TRP B 235      35.931  15.404  -1.320  1.00 10.00      B   
ATOM   4206  CE3 TRP B 235      37.572  16.155   0.285  1.00 10.00      B   
ATOM   4207  CZ2 TRP B 235      35.544  14.348  -0.500  1.00 10.00      B   
ATOM   4208  CZ3 TRP B 235      37.188  15.105   1.097  1.00 10.00      B   
ATOM   4209  CH2 TRP B 235      36.181  14.216   0.703  1.00 10.00      B   
ATOM   4210  C   TRP B 235      39.894  17.629  -3.566  1.00 10.00      B   
ATOM   4211  O   TRP B 235      39.664  18.385  -4.510  1.00 10.00      B   
ATOM   4212  N   PRO B 236      40.510  16.455  -3.736  1.00 10.00      B   
ATOM   4213  CA  PRO B 236      40.961  15.973  -5.032  1.00 10.00      B   
ATOM   4214  CB  PRO B 236      42.205  15.171  -4.652  1.00 10.00      B   
ATOM   4215  CG  PRO B 236      41.943  14.664  -3.265  1.00 10.00      B   
ATOM   4216  CD  PRO B 236      40.828  15.491  -2.674  1.00 10.00      B   
ATOM   4217  C   PRO B 236      39.930  15.068  -5.697  1.00 10.00      B   
ATOM   4218  O   PRO B 236      40.249  13.964  -6.140  1.00 10.00      B   
ATOM   4219  N   HIS B 237      38.695  15.539  -5.771  1.00 10.00      B   
ATOM   4220  HN  HIS B 237      38.501  16.437  -5.426  1.00 10.00      B   
ATOM   4221  CA  HIS B 237      37.626  14.762  -6.379  1.00 10.00      B   
ATOM   4222  CB  HIS B 237      36.753  14.095  -5.313  1.00 10.00      B   
ATOM   4223  CG  HIS B 237      37.376  12.891  -4.677  1.00 10.00      B   
ATOM   4224  ND1 HIS B 237      37.350  11.663  -5.291  1.00 10.00      B   
ATOM   4225  CD2 HIS B 237      38.024  12.783  -3.491  1.00 10.00      B   
ATOM   4226  CE1 HIS B 237      37.978  10.837  -4.474  1.00 10.00      B   
ATOM   4227  NE2 HIS B 237      38.402  11.470  -3.373  1.00 10.00      B   
ATOM   4228  HE2 HIS B 237      38.753  11.040  -2.557  1.00 10.00      B   
ATOM   4229  C   HIS B 237      36.767  15.624  -7.288  1.00 10.00      B   
ATOM   4230  O   HIS B 237      36.958  16.839  -7.378  1.00 10.00      B   
ATOM   4231  N   GLU B 238      35.819  14.988  -7.956  1.00 10.00      B   
ATOM   4232  HN  GLU B 238      35.719  14.021  -7.837  1.00 10.00      B   
ATOM   4233  CA  GLU B 238      34.920  15.685  -8.858  1.00 10.00      B   
ATOM   4234  CB  GLU B 238      34.406  14.725  -9.934  1.00 10.00      B   
ATOM   4235  CG  GLU B 238      33.929  15.415 -11.200  1.00 10.00      B   
ATOM   4236  CD  GLU B 238      35.070  16.009 -11.997  1.00 10.00      B   
ATOM   4237  OE1 GLU B 238      35.648  17.021 -11.554  1.00 10.00      B   
ATOM   4238  OE2 GLU B 238      35.396  15.466 -13.073  1.00 10.00      B   
ATOM   4239  C   GLU B 238      33.745  16.277  -8.085  1.00 10.00      B   
ATOM   4240  O   GLU B 238      33.046  15.560  -7.369  1.00 10.00      B   
ATOM   4241  N   ILE B 239      33.547  17.581  -8.220  1.00 10.00      B   
ATOM   4242  HN  ILE B 239      34.156  18.100  -8.786  1.00 10.00      B   
ATOM   4243  CA  ILE B 239      32.451  18.265  -7.543  1.00 10.00      B   
ATOM   4244  CB  ILE B 239      32.750  19.766  -7.341  1.00 10.00      B   
ATOM   4245  CG1 ILE B 239      34.099  19.946  -6.637  1.00 10.00      B   
ATOM   4246  CG2 ILE B 239      31.638  20.429  -6.536  1.00 10.00      B   
ATOM   4247  CD1 ILE B 239      34.601  21.375  -6.623  1.00 10.00      B   
ATOM   4248  C   ILE B 239      31.158  18.105  -8.339  1.00 10.00      B   
ATOM   4249  O   ILE B 239      31.036  18.618  -9.456  1.00 10.00      B   
ATOM   4250  N   PRO B 240      30.187  17.370  -7.780  1.00 10.00      B   
ATOM   4251  CA  PRO B 240      28.903  17.127  -8.423  1.00 10.00      B   
ATOM   4252  CB  PRO B 240      28.390  15.850  -7.734  1.00 10.00      B   
ATOM   4253  CG  PRO B 240      29.407  15.497  -6.688  1.00 10.00      B   
ATOM   4254  CD  PRO B 240      30.254  16.717  -6.473  1.00 10.00      B   
ATOM   4255  C   PRO B 240      27.928  18.276  -8.190  1.00 10.00      B   
ATOM   4256  O   PRO B 240      28.203  19.200  -7.421  1.00 10.00      B   
ATOM   4257  N   LYS B 241      26.788  18.208  -8.853  1.00 10.00      B   
ATOM   4258  HN  LYS B 241      26.623  17.442  -9.441  1.00 10.00      B   
ATOM   4259  CA  LYS B 241      25.767  19.232  -8.722  1.00 10.00      B   
ATOM   4260  CB  LYS B 241      25.252  19.645 -10.104  1.00 10.00      B   
ATOM   4261  CG  LYS B 241      26.277  20.369 -10.962  1.00 10.00      B   
ATOM   4262  CD  LYS B 241      25.941  20.252 -12.439  1.00 10.00      B   
ATOM   4263  CE  LYS B 241      26.220  18.850 -12.958  1.00 10.00      B   
ATOM   4264  NZ  LYS B 241      25.885  18.714 -14.398  1.00 10.00      B   
ATOM   4265  HZ1 LYS B 241      26.214  17.796 -14.756  1.00 10.00      B   
ATOM   4266  HZ2 LYS B 241      26.345  19.468 -14.948  1.00 10.00      B   
ATOM   4267  HZ3 LYS B 241      24.856  18.776 -14.536  1.00 10.00      B   
ATOM   4268  C   LYS B 241      24.613  18.715  -7.878  1.00 10.00      B   
ATOM   4269  O   LYS B 241      24.288  17.527  -7.924  1.00 10.00      B   
ATOM   4270  N   VAL B 242      24.009  19.607  -7.107  1.00 10.00      B   
ATOM   4271  HN  VAL B 242      24.328  20.532  -7.109  1.00 10.00      B   
ATOM   4272  CA  VAL B 242      22.884  19.244  -6.257  1.00 10.00      B   
ATOM   4273  CB  VAL B 242      22.451  20.417  -5.353  1.00 10.00      B   
ATOM   4274  CG1 VAL B 242      21.535  19.927  -4.241  1.00 10.00      B   
ATOM   4275  CG2 VAL B 242      23.666  21.122  -4.771  1.00 10.00      B   
ATOM   4276  C   VAL B 242      21.704  18.814  -7.119  1.00 10.00      B   
ATOM   4277  O   VAL B 242      21.417  19.443  -8.143  1.00 10.00      B   
ATOM   4278  N   PHE B 243      21.036  17.743  -6.707  1.00 10.00      B   
ATOM   4279  HN  PHE B 243      21.316  17.298  -5.881  1.00 10.00      B   
ATOM   4280  CA  PHE B 243      19.897  17.213  -7.444  1.00 10.00      B   
ATOM   4281  CB  PHE B 243      19.309  15.988  -6.739  1.00 10.00      B   
ATOM   4282  CG  PHE B 243      18.047  15.470  -7.372  1.00 10.00      B   
ATOM   4283  CD1 PHE B 243      16.815  15.702  -6.783  1.00 10.00      B   
ATOM   4284  CD2 PHE B 243      18.092  14.758  -8.559  1.00 10.00      B   
ATOM   4285  CE1 PHE B 243      15.652  15.235  -7.365  1.00 10.00      B   
ATOM   4286  CE2 PHE B 243      16.933  14.286  -9.146  1.00 10.00      B   
ATOM   4287  CZ  PHE B 243      15.711  14.526  -8.549  1.00 10.00      B   
ATOM   4288  C   PHE B 243      18.820  18.266  -7.675  1.00 10.00      B   
ATOM   4289  O   PHE B 243      18.396  18.966  -6.751  1.00 10.00      B   
ATOM   4290  N   ASP B 244      18.388  18.367  -8.920  1.00 10.00      B   
ATOM   4291  HN  ASP B 244      18.768  17.775  -9.604  1.00 10.00      B   
ATOM   4292  CA  ASP B 244      17.360  19.312  -9.310  1.00 10.00      B   
ATOM   4293  CB  ASP B 244      17.977  20.462 -10.109  1.00 10.00      B   
ATOM   4294  CG  ASP B 244      17.211  21.757  -9.952  1.00 10.00      B   
ATOM   4295  OD1 ASP B 244      16.443  22.119 -10.867  1.00 10.00      B   
ATOM   4296  OD2 ASP B 244      17.383  22.428  -8.914  1.00 10.00      B   
ATOM   4297  C   ASP B 244      16.328  18.591 -10.158  1.00 10.00      B   
ATOM   4298  O   ASP B 244      16.684  17.922 -11.126  1.00 10.00      B   
ATOM   4299  N   PRO B 245      15.047  18.671  -9.778  1.00 10.00      B   
ATOM   4300  CA  PRO B 245      13.958  18.017 -10.515  1.00 10.00      B   
ATOM   4301  CB  PRO B 245      12.713  18.317  -9.669  1.00 10.00      B   
ATOM   4302  CG  PRO B 245      13.243  18.703  -8.329  1.00 10.00      B   
ATOM   4303  CD  PRO B 245      14.553  19.385  -8.592  1.00 10.00      B   
ATOM   4304  C   PRO B 245      13.794  18.574 -11.928  1.00 10.00      B   
ATOM   4305  O   PRO B 245      13.047  19.529 -12.149  1.00 10.00      B   
ATOM   4306  N   GLU B 246      14.509  17.979 -12.872  1.00 10.00      B   
ATOM   4307  HN  GLU B 246      15.098  17.237 -12.625  1.00 10.00      B   
ATOM   4308  CB  GLU B 246      15.839  18.306 -14.904  1.00 10.00      B   
ATOM   4309  CG  GLU B 246      16.726  19.511 -14.633  1.00 10.00      B   
ATOM   4310  CD  GLU B 246      16.389  20.689 -15.522  1.00 10.00      B   
ATOM   4311  OE1 GLU B 246      15.731  21.636 -15.046  1.00 10.00      B   
ATOM   4312  OE2 GLU B 246      16.776  20.671 -16.711  1.00 10.00      B   
ATOM   4313  CA  GLU B 246      14.451  18.393 -14.264  1.00 10.00      B   
ATOM   4314  C   GLU B 246      13.463  17.527 -15.029  1.00 10.00      B   
ATOM   4315  O   GLU B 246      13.680  16.301 -15.108  1.00 10.00      B   
ATOM   4316  OXT GLU B 246      12.460  18.070 -15.538  1.00 10.00      B   
END
