# Supplementary material for: COZOID: contact zone identifier for visual analysis of protein-protein interactions
Source: BMC Bioinformatics. 2018 Apr 6;19:125. doi: 10.1186/s12859-018-2113-6 (PMC5889581; doi:10.1186/s12859-018-2113-6)
Supplement: Supplementary file 3 — Example data. Testing dataset used in the manuscript. (ZIP 2662 kb) [file 12859_2018_2113_MOESM3_ESM.zip › Test_data_COZOID/cluster11_1.pdb]

REMARK FILENAME="/data/home/enm009/home_crm01_230191042/CREAM230191042/DIRAC_"
REMARK ===============================================================
REMARK HADDOCK run for complex
REMARK final NOE weights: unambig 50 amb: 50
REMARK ===============================================================
REMARK            total,bonds,angles,improper,dihe,vdw,elec,air,cdih,coup,sani,vean,dani
REMARK energies: -412.145, 0, 0, 0, 0, -35.0125, -418.956, 41.8232, 0, 0, 0, 0, 0
REMARK ===============================================================
REMARK            bonds,angles,impropers,dihe,air,cdih,coup,sani,vean,dani
REMARK rms-dev.: 0,0,0,0,0.647419,0,0, 0, 0, 0
REMARK ===============================================================
REMARK               air,cdih,coup,sani,vean,dani
REMARK               >0.3,>5,>1,>0,>5,>0.2
REMARK violations.: 1, 0, 0, 0, 0, 0
REMARK ===============================================================
REMARK                        CVpartition#,violations,rms
REMARK AIRs cross-validation: 1, 1, 2.68967
REMARK ===============================================================
REMARK NCS energy: 0
REMARK ===============================================================
REMARK Symmetry energy: 0
REMARK ===============================================================
REMARK Desolvation energy: 20.6135
REMARK Internal energy free molecules: 7518.92
REMARK Internal energy complex: -16980.2
REMARK Binding energy: -24932.5
REMARK ===============================================================
REMARK buried surface area: 1840.33
REMARK ===============================================================
REMARK water - chain1: 0 0 0
REMARK water - chain2: 0 0 0
REMARK water - chain3: 0 0 0
REMARK water - chain4: 0 0 0
REMARK water - chain5: 0 0 0
REMARK water - chain6: 0 0 0
REMARK ===============================================================
REMARK water - water: 0 0 0
REMARK ===============================================================
REMARK DATE:08-Dec-2015  19:54:37       created by user: enm009
REMARK VERSION:1.2
ATOM      1  C   GLY A  78      -7.044 -37.033  -8.016  1.00 10.00      A   
ATOM      2  O   GLY A  78      -8.238 -36.915  -8.303  1.00 10.00      A   
ATOM      3  N   GLY A  78      -6.472 -35.987 -10.190  1.00 10.00      A   
ATOM      4  HT1 GLY A  78      -7.343 -35.423 -10.153  1.00 10.00      A   
ATOM      5  HT2 GLY A  78      -6.668 -36.869 -10.700  1.00 10.00      A   
ATOM      6  HT3 GLY A  78      -5.750 -35.454 -10.712  1.00 10.00      A   
ATOM      7  CA  GLY A  78      -5.999 -36.287  -8.817  1.00 10.00      A   
ATOM      8  N   PRO A  79      -6.629 -37.818  -7.006  1.00 10.00      A   
ATOM      9  CA  PRO A  79      -7.555 -38.580  -6.157  1.00 10.00      A   
ATOM     10  CB  PRO A  79      -6.628 -39.514  -5.375  1.00 10.00      A   
ATOM     11  CG  PRO A  79      -5.319 -38.805  -5.334  1.00 10.00      A   
ATOM     12  CD  PRO A  79      -5.221 -38.028  -6.617  1.00 10.00      A   
ATOM     13  C   PRO A  79      -8.318 -37.656  -5.198  1.00 10.00      A   
ATOM     14  O   PRO A  79      -8.114 -37.688  -3.982  1.00 10.00      A   
ATOM     15  N   ARG A  80      -9.197 -36.834  -5.766  1.00 10.00      A   
ATOM     16  HN  ARG A  80      -9.317 -36.876  -6.740  1.00 10.00      A   
ATOM     17  CA  ARG A  80      -9.989 -35.882  -4.996  1.00 10.00      A   
ATOM     18  CB  ARG A  80     -10.772 -34.952  -5.933  1.00 10.00      A   
ATOM     19  CG  ARG A  80      -9.941 -34.265  -7.008  1.00 10.00      A   
ATOM     20  CD  ARG A  80      -9.148 -33.091  -6.456  1.00 10.00      A   
ATOM     21  NE  ARG A  80      -8.915 -32.070  -7.482  1.00 10.00      A   
ATOM     22  HE  ARG A  80      -9.655 -31.882  -8.103  1.00 10.00      A   
ATOM     23  CZ  ARG A  80      -7.777 -31.384  -7.619  1.00 10.00      A   
ATOM     24  NH1 ARG A  80      -6.754 -31.613  -6.812  1.00 10.00      A   
ATOM     25 HH11 ARG A  80      -5.864 -31.056  -6.920  1.00 10.00      A   
ATOM     26 HH12 ARG A  80      -6.815 -32.345  -6.076  1.00 10.00      A   
ATOM     27  NH2 ARG A  80      -7.664 -30.467  -8.572  1.00 10.00      A   
ATOM     28 HH21 ARG A  80      -6.771 -29.933  -8.686  1.00 10.00      A   
ATOM     29 HH22 ARG A  80      -8.474 -30.265  -9.218  1.00 10.00      A   
ATOM     30  C   ARG A  80     -10.963 -36.599  -4.068  1.00 10.00      A   
ATOM     31  O   ARG A  80     -11.955 -37.172  -4.518  1.00 10.00      A   
ATOM     32  N   SER A  81     -10.667 -36.580  -2.781  1.00 10.00      A   
ATOM     33  HN  SER A  81      -9.845 -36.131  -2.484  1.00 10.00      A   
ATOM     34  CA  SER A  81     -11.527 -37.210  -1.790  1.00 10.00      A   
ATOM     35  CB  SER A  81     -10.662 -37.923  -0.749  1.00 10.00      A   
ATOM     36  OG  SER A  81      -9.282 -37.802  -1.072  1.00 10.00      A   
ATOM     37  HG  SER A  81      -9.148 -38.026  -2.002  1.00 10.00      A   
ATOM     38  C   SER A  81     -12.396 -36.142  -1.127  1.00 10.00      A   
ATOM     39  O   SER A  81     -12.008 -34.973  -1.087  1.00 10.00      A   
ATOM     40  N   GLN A  82     -13.566 -36.528  -0.620  1.00 10.00      A   
ATOM     41  HN  GLN A  82     -13.837 -37.472  -0.690  1.00 10.00      A   
ATOM     42  CA  GLN A  82     -14.463 -35.571   0.027  1.00 10.00      A   
ATOM     43  CB  GLN A  82     -15.735 -36.244   0.543  1.00 10.00      A   
ATOM     44  CG  GLN A  82     -16.751 -35.264   1.109  1.00 10.00      A   
ATOM     45  CD  GLN A  82     -17.600 -35.862   2.208  1.00 10.00      A   
ATOM     46  OE1 GLN A  82     -17.909 -37.053   2.198  1.00 10.00      A   
ATOM     47  NE2 GLN A  82     -17.988 -35.038   3.164  1.00 10.00      A   
ATOM     48 HE21 GLN A  82     -17.713 -34.098   3.108  1.00 10.00      A   
ATOM     49 HE22 GLN A  82     -18.529 -35.400   3.898  1.00 10.00      A   
ATOM     50  C   GLN A  82     -13.764 -34.824   1.160  1.00 10.00      A   
ATOM     51  O   GLN A  82     -13.911 -33.611   1.295  1.00 10.00      A   
ATOM     52  N   LYS A  83     -13.001 -35.554   1.967  1.00 10.00      A   
ATOM     53  HN  LYS A  83     -12.934 -36.522   1.814  1.00 10.00      A   
ATOM     54  CA  LYS A  83     -12.274 -34.955   3.082  1.00 10.00      A   
ATOM     55  CB  LYS A  83     -11.499 -36.020   3.865  1.00 10.00      A   
ATOM     56  CG  LYS A  83     -10.926 -35.522   5.181  1.00 10.00      A   
ATOM     57  CD  LYS A  83      -9.886 -36.479   5.734  1.00 10.00      A   
ATOM     58  CE  LYS A  83      -9.320 -35.975   7.050  1.00 10.00      A   
ATOM     59  NZ  LYS A  83      -8.150 -36.775   7.495  1.00 10.00      A   
ATOM     60  HZ1 LYS A  83      -8.413 -37.776   7.583  1.00 10.00      A   
ATOM     61  HZ2 LYS A  83      -7.813 -36.436   8.417  1.00 10.00      A   
ATOM     62  HZ3 LYS A  83      -7.376 -36.691   6.806  1.00 10.00      A   
ATOM     63  C   LYS A  83     -11.323 -33.870   2.583  1.00 10.00      A   
ATOM     64  O   LYS A  83     -11.256 -32.783   3.149  1.00 10.00      A   
ATOM     65  N   GLN A  84     -10.614 -34.171   1.501  1.00 10.00      A   
ATOM     66  HN  GLN A  84     -10.729 -35.050   1.089  1.00 10.00      A   
ATOM     67  CA  GLN A  84      -9.672 -33.230   0.907  1.00 10.00      A   
ATOM     68  CB  GLN A  84      -8.897 -33.907  -0.225  1.00 10.00      A   
ATOM     69  CG  GLN A  84      -7.739 -33.086  -0.763  1.00 10.00      A   
ATOM     70  CD  GLN A  84      -7.229 -33.597  -2.096  1.00 10.00      A   
ATOM     71  OE1 GLN A  84      -7.991 -34.130  -2.906  1.00 10.00      A   
ATOM     72  NE2 GLN A  84      -5.937 -33.440  -2.337  1.00 10.00      A   
ATOM     73 HE21 GLN A  84      -5.386 -33.009  -1.646  1.00 10.00      A   
ATOM     74 HE22 GLN A  84      -5.580 -33.765  -3.192  1.00 10.00      A   
ATOM     75  C   GLN A  84     -10.408 -32.003   0.375  1.00 10.00      A   
ATOM     76  O   GLN A  84      -9.944 -30.871   0.530  1.00 10.00      A   
ATOM     77  N   LEU A  85     -11.564 -32.236  -0.244  1.00 10.00      A   
ATOM     78  HN  LEU A  85     -11.878 -33.163  -0.335  1.00 10.00      A   
ATOM     79  CA  LEU A  85     -12.372 -31.155  -0.795  1.00 10.00      A   
ATOM     80  CB  LEU A  85     -13.549 -31.718  -1.598  1.00 10.00      A   
ATOM     81  CG  LEU A  85     -13.196 -32.631  -2.774  1.00 10.00      A   
ATOM     82  CD1 LEU A  85     -14.454 -33.102  -3.487  1.00 10.00      A   
ATOM     83  CD2 LEU A  85     -12.256 -31.930  -3.741  1.00 10.00      A   
ATOM     84  C   LEU A  85     -12.883 -30.246   0.316  1.00 10.00      A   
ATOM     85  O   LEU A  85     -12.870 -29.020   0.184  1.00 10.00      A   
ATOM     86  N   GLU A  86     -13.316 -30.854   1.414  1.00 10.00      A   
ATOM     87  HN  GLU A  86     -13.299 -31.837   1.456  1.00 10.00      A   
ATOM     88  CA  GLU A  86     -13.826 -30.100   2.551  1.00 10.00      A   
ATOM     89  CB  GLU A  86     -14.481 -31.020   3.577  1.00 10.00      A   
ATOM     90  CG  GLU A  86     -15.778 -31.648   3.102  1.00 10.00      A   
ATOM     91  CD  GLU A  86     -16.556 -32.283   4.230  1.00 10.00      A   
ATOM     92  OE1 GLU A  86     -15.927 -32.900   5.116  1.00 10.00      A   
ATOM     93  OE2 GLU A  86     -17.801 -32.172   4.236  1.00 10.00      A   
ATOM     94  C   GLU A  86     -12.728 -29.268   3.198  1.00 10.00      A   
ATOM     95  O   GLU A  86     -12.966 -28.142   3.630  1.00 10.00      A   
ATOM     96  N   LEU A  87     -11.523 -29.818   3.258  1.00 10.00      A   
ATOM     97  HN  LEU A  87     -11.391 -30.731   2.915  1.00 10.00      A   
ATOM     98  CA  LEU A  87     -10.397 -29.100   3.835  1.00 10.00      A   
ATOM     99  CB  LEU A  87      -9.176 -30.014   3.960  1.00 10.00      A   
ATOM    100  CG  LEU A  87      -9.285 -31.144   4.985  1.00 10.00      A   
ATOM    101  CD1 LEU A  87      -8.043 -32.018   4.948  1.00 10.00      A   
ATOM    102  CD2 LEU A  87      -9.501 -30.583   6.382  1.00 10.00      A   
ATOM    103  C   LEU A  87     -10.059 -27.895   2.967  1.00 10.00      A   
ATOM    104  O   LEU A  87      -9.717 -26.824   3.468  1.00 10.00      A   
ATOM    105  N   LYS A  88     -10.193 -28.075   1.660  1.00 10.00      A   
ATOM    106  HN  LYS A  88     -10.490 -28.950   1.325  1.00 10.00      A   
ATOM    107  CA  LYS A  88      -9.905 -27.015   0.712  1.00 10.00      A   
ATOM    108  CB  LYS A  88      -9.795 -27.564  -0.711  1.00 10.00      A   
ATOM    109  CG  LYS A  88      -8.937 -26.709  -1.631  1.00 10.00      A   
ATOM    110  CD  LYS A  88      -7.547 -26.497  -1.049  1.00 10.00      A   
ATOM    111  CE  LYS A  88      -6.714 -25.601  -1.944  1.00 10.00      A   
ATOM    112  NZ  LYS A  88      -5.452 -25.163  -1.291  1.00 10.00      A   
ATOM    113  HZ1 LYS A  88      -5.667 -24.649  -0.403  1.00 10.00      A   
ATOM    114  HZ2 LYS A  88      -4.928 -24.526  -1.922  1.00 10.00      A   
ATOM    115  HZ3 LYS A  88      -4.855 -25.985  -1.064  1.00 10.00      A   
ATOM    116  C   LYS A  88     -10.942 -25.898   0.791  1.00 10.00      A   
ATOM    117  O   LYS A  88     -10.585 -24.721   0.796  1.00 10.00      A   
ATOM    118  N   VAL A  89     -12.222 -26.262   0.869  1.00 10.00      A   
ATOM    119  HN  VAL A  89     -12.457 -27.217   0.853  1.00 10.00      A   
ATOM    120  CA  VAL A  89     -13.283 -25.257   0.961  1.00 10.00      A   
ATOM    121  CB  VAL A  89     -14.707 -25.820   0.723  1.00 10.00      A   
ATOM    122  CG1 VAL A  89     -14.812 -26.456  -0.655  1.00 10.00      A   
ATOM    123  CG2 VAL A  89     -15.125 -26.801   1.807  1.00 10.00      A   
ATOM    124  C   VAL A  89     -13.205 -24.496   2.283  1.00 10.00      A   
ATOM    125  O   VAL A  89     -13.583 -23.326   2.362  1.00 10.00      A   
ATOM    126  N   SER A  90     -12.693 -25.161   3.315  1.00 10.00      A   
ATOM    127  HN  SER A  90     -12.423 -26.095   3.195  1.00 10.00      A   
ATOM    128  CA  SER A  90     -12.534 -24.535   4.620  1.00 10.00      A   
ATOM    129  CB  SER A  90     -12.211 -25.583   5.687  1.00 10.00      A   
ATOM    130  OG  SER A  90     -13.233 -26.564   5.764  1.00 10.00      A   
ATOM    131  HG  SER A  90     -13.186 -27.138   4.983  1.00 10.00      A   
ATOM    132  C   SER A  90     -11.427 -23.488   4.557  1.00 10.00      A   
ATOM    133  O   SER A  90     -11.447 -22.498   5.283  1.00 10.00      A   
ATOM    134  N   GLU A  91     -10.464 -23.721   3.675  1.00 10.00      A   
ATOM    135  HN  GLU A  91     -10.502 -24.538   3.135  1.00 10.00      A   
ATOM    136  CA  GLU A  91      -9.352 -22.807   3.488  1.00 10.00      A   
ATOM    137  CB  GLU A  91      -8.216 -23.534   2.766  1.00 10.00      A   
ATOM    138  CG  GLU A  91      -6.888 -22.801   2.759  1.00 10.00      A   
ATOM    139  CD  GLU A  91      -5.805 -23.613   2.083  1.00 10.00      A   
ATOM    140  OE1 GLU A  91      -4.913 -24.134   2.789  1.00 10.00      A   
ATOM    141  OE2 GLU A  91      -5.853 -23.758   0.845  1.00 10.00      A   
ATOM    142  C   GLU A  91      -9.823 -21.606   2.673  1.00 10.00      A   
ATOM    143  O   GLU A  91      -9.434 -20.465   2.934  1.00 10.00      A   
ATOM    144  N   LEU A  92     -10.694 -21.879   1.703  1.00 10.00      A   
ATOM    145  HN  LEU A  92     -10.970 -22.808   1.563  1.00 10.00      A   
ATOM    146  CA  LEU A  92     -11.247 -20.844   0.839  1.00 10.00      A   
ATOM    147  CB  LEU A  92     -12.169 -21.459  -0.222  1.00 10.00      A   
ATOM    148  CG  LEU A  92     -11.541 -22.502  -1.150  1.00 10.00      A   
ATOM    149  CD1 LEU A  92     -12.581 -23.068  -2.106  1.00 10.00      A   
ATOM    150  CD2 LEU A  92     -10.372 -21.908  -1.915  1.00 10.00      A   
ATOM    151  C   LEU A  92     -12.018 -19.808   1.648  1.00 10.00      A   
ATOM    152  O   LEU A  92     -11.798 -18.606   1.499  1.00 10.00      A   
ATOM    153  N   VAL A  93     -12.912 -20.278   2.518  1.00 10.00      A   
ATOM    154  HN  VAL A  93     -13.034 -21.251   2.606  1.00 10.00      A   
ATOM    155  CA  VAL A  93     -13.720 -19.376   3.339  1.00 10.00      A   
ATOM    156  CB  VAL A  93     -14.823 -20.105   4.140  1.00 10.00      A   
ATOM    157  CG1 VAL A  93     -15.833 -20.745   3.201  1.00 10.00      A   
ATOM    158  CG2 VAL A  93     -14.234 -21.143   5.081  1.00 10.00      A   
ATOM    159  C   VAL A  93     -12.859 -18.514   4.262  1.00 10.00      A   
ATOM    160  O   VAL A  93     -13.175 -17.349   4.505  1.00 10.00      A   
ATOM    161  N   GLN A  94     -11.762 -19.084   4.757  1.00 10.00      A   
ATOM    162  HN  GLN A  94     -11.557 -20.013   4.519  1.00 10.00      A   
ATOM    163  CA  GLN A  94     -10.856 -18.354   5.637  1.00 10.00      A   
ATOM    164  CB  GLN A  94      -9.790 -19.284   6.220  1.00 10.00      A   
ATOM    165  CG  GLN A  94     -10.332 -20.338   7.169  1.00 10.00      A   
ATOM    166  CD  GLN A  94      -9.239 -21.185   7.788  1.00 10.00      A   
ATOM    167  OE1 GLN A  94      -8.145 -20.697   8.083  1.00 10.00      A   
ATOM    168  NE2 GLN A  94      -9.525 -22.455   7.989  1.00 10.00      A   
ATOM    169 HE21 GLN A  94     -10.416 -22.774   7.733  1.00 10.00      A   
ATOM    170 HE22 GLN A  94      -8.834 -23.031   8.377  1.00 10.00      A   
ATOM    171  C   GLN A  94     -10.195 -17.216   4.872  1.00 10.00      A   
ATOM    172  O   GLN A  94     -10.116 -16.088   5.363  1.00 10.00      A   
ATOM    173  N   PHE A  95      -9.737 -17.522   3.663  1.00 10.00      A   
ATOM    174  HN  PHE A  95      -9.840 -18.442   3.334  1.00 10.00      A   
ATOM    175  CA  PHE A  95      -9.091 -16.535   2.810  1.00 10.00      A   
ATOM    176  CB  PHE A  95      -8.650 -17.182   1.491  1.00 10.00      A   
ATOM    177  CG  PHE A  95      -7.820 -16.289   0.610  1.00 10.00      A   
ATOM    178  CD1 PHE A  95      -6.514 -15.980   0.948  1.00 10.00      A   
ATOM    179  CD2 PHE A  95      -8.346 -15.763  -0.560  1.00 10.00      A   
ATOM    180  CE1 PHE A  95      -5.745 -15.165   0.139  1.00 10.00      A   
ATOM    181  CE2 PHE A  95      -7.584 -14.945  -1.374  1.00 10.00      A   
ATOM    182  CZ  PHE A  95      -6.281 -14.646  -1.023  1.00 10.00      A   
ATOM    183  C   PHE A  95     -10.044 -15.377   2.539  1.00 10.00      A   
ATOM    184  O   PHE A  95      -9.660 -14.209   2.619  1.00 10.00      A   
ATOM    185  N   LEU A  96     -11.293 -15.715   2.238  1.00 10.00      A   
ATOM    186  HN  LEU A  96     -11.532 -16.667   2.192  1.00 10.00      A   
ATOM    187  CA  LEU A  96     -12.315 -14.714   1.964  1.00 10.00      A   
ATOM    188  CB  LEU A  96     -13.632 -15.389   1.573  1.00 10.00      A   
ATOM    189  CG  LEU A  96     -13.597 -16.256   0.313  1.00 10.00      A   
ATOM    190  CD1 LEU A  96     -14.875 -17.070   0.192  1.00 10.00      A   
ATOM    191  CD2 LEU A  96     -13.386 -15.398  -0.926  1.00 10.00      A   
ATOM    192  C   LEU A  96     -12.533 -13.815   3.175  1.00 10.00      A   
ATOM    193  O   LEU A  96     -12.561 -12.596   3.051  1.00 10.00      A   
ATOM    194  N   LEU A  97     -12.656 -14.426   4.347  1.00 10.00      A   
ATOM    195  HN  LEU A  97     -12.592 -15.406   4.382  1.00 10.00      A   
ATOM    196  CA  LEU A  97     -12.885 -13.685   5.583  1.00 10.00      A   
ATOM    197  CB  LEU A  97     -13.078 -14.648   6.755  1.00 10.00      A   
ATOM    198  CG  LEU A  97     -14.376 -15.452   6.763  1.00 10.00      A   
ATOM    199  CD1 LEU A  97     -14.324 -16.526   7.838  1.00 10.00      A   
ATOM    200  CD2 LEU A  97     -15.568 -14.535   6.980  1.00 10.00      A   
ATOM    201  C   LEU A  97     -11.751 -12.714   5.898  1.00 10.00      A   
ATOM    202  O   LEU A  97     -11.987 -11.531   6.132  1.00 10.00      A   
ATOM    203  N   ILE A  98     -10.521 -13.218   5.889  1.00 10.00      A   
ATOM    204  HN  ILE A  98     -10.395 -14.167   5.666  1.00 10.00      A   
ATOM    205  CA  ILE A  98      -9.351 -12.397   6.202  1.00 10.00      A   
ATOM    206  CB  ILE A  98      -8.061 -13.252   6.288  1.00 10.00      A   
ATOM    207  CG1 ILE A  98      -8.242 -14.421   7.266  1.00 10.00      A   
ATOM    208  CG2 ILE A  98      -6.858 -12.405   6.685  1.00 10.00      A   
ATOM    209  CD1 ILE A  98      -8.599 -14.005   8.679  1.00 10.00      A   
ATOM    210  C   ILE A  98      -9.159 -11.264   5.189  1.00 10.00      A   
ATOM    211  O   ILE A  98      -8.676 -10.183   5.530  1.00 10.00      A   
ATOM    212  N   LYS A  99      -9.546 -11.506   3.946  1.00 10.00      A   
ATOM    213  HN  LYS A  99      -9.941 -12.378   3.725  1.00 10.00      A   
ATOM    214  CA  LYS A  99      -9.397 -10.499   2.902  1.00 10.00      A   
ATOM    215  CB  LYS A  99      -9.189 -11.150   1.534  1.00 10.00      A   
ATOM    216  CG  LYS A  99      -7.833 -11.820   1.377  1.00 10.00      A   
ATOM    217  CD  LYS A  99      -6.706 -10.800   1.406  1.00 10.00      A   
ATOM    218  CE  LYS A  99      -5.367 -11.459   1.693  1.00 10.00      A   
ATOM    219  NZ  LYS A  99      -5.250 -11.884   3.114  1.00 10.00      A   
ATOM    220  HZ1 LYS A  99      -5.493 -11.095   3.745  1.00 10.00      A   
ATOM    221  HZ2 LYS A  99      -4.276 -12.184   3.318  1.00 10.00      A   
ATOM    222  HZ3 LYS A  99      -5.889 -12.679   3.308  1.00 10.00      A   
ATOM    223  C   LYS A  99     -10.565  -9.517   2.868  1.00 10.00      A   
ATOM    224  O   LYS A  99     -10.387  -8.343   2.536  1.00 10.00      A   
ATOM    225  N   ASP A 100     -11.753  -9.990   3.219  1.00 10.00      A   
ATOM    226  HN  ASP A 100     -11.842 -10.937   3.478  1.00 10.00      A   
ATOM    227  CA  ASP A 100     -12.939  -9.138   3.219  1.00 10.00      A   
ATOM    228  CB  ASP A 100     -14.221  -9.954   3.353  1.00 10.00      A   
ATOM    229  CG  ASP A 100     -15.458  -9.085   3.265  1.00 10.00      A   
ATOM    230  OD1 ASP A 100     -15.779  -8.598   2.152  1.00 10.00      A   
ATOM    231  OD2 ASP A 100     -16.117  -8.869   4.304  1.00 10.00      A   
ATOM    232  C   ASP A 100     -12.866  -8.083   4.312  1.00 10.00      A   
ATOM    233  O   ASP A 100     -13.377  -6.977   4.148  1.00 10.00      A   
ATOM    234  N   GLN A 101     -12.206  -8.419   5.416  1.00 10.00      A   
ATOM    235  HN  GLN A 101     -11.830  -9.322   5.492  1.00 10.00      A   
ATOM    236  CA  GLN A 101     -12.048  -7.486   6.531  1.00 10.00      A   
ATOM    237  CB  GLN A 101     -11.359  -8.173   7.712  1.00 10.00      A   
ATOM    238  CG  GLN A 101     -12.193  -9.265   8.363  1.00 10.00      A   
ATOM    239  CD  GLN A 101     -11.436 -10.023   9.436  1.00 10.00      A   
ATOM    240  OE1 GLN A 101     -10.218 -10.181   9.362  1.00 10.00      A   
ATOM    241  NE2 GLN A 101     -12.150 -10.495  10.442  1.00 10.00      A   
ATOM    242 HE21 GLN A 101     -13.116 -10.335  10.441  1.00 10.00      A   
ATOM    243 HE22 GLN A 101     -11.685 -10.983  11.153  1.00 10.00      A   
ATOM    244  C   GLN A 101     -11.257  -6.253   6.095  1.00 10.00      A   
ATOM    245  O   GLN A 101     -11.302  -5.205   6.739  1.00 10.00      A   
ATOM    246  N   LYS A 102     -10.532  -6.397   4.996  1.00 10.00      A   
ATOM    247  HN  LYS A 102     -10.531  -7.266   4.540  1.00 10.00      A   
ATOM    248  CA  LYS A 102      -9.738  -5.314   4.447  1.00 10.00      A   
ATOM    249  CB  LYS A 102      -8.464  -5.890   3.818  1.00 10.00      A   
ATOM    250  CG  LYS A 102      -7.612  -4.884   3.065  1.00 10.00      A   
ATOM    251  CD  LYS A 102      -6.677  -5.582   2.093  1.00 10.00      A   
ATOM    252  CE  LYS A 102      -5.928  -4.582   1.228  1.00 10.00      A   
ATOM    253  NZ  LYS A 102      -4.777  -3.974   1.945  1.00 10.00      A   
ATOM    254  HZ1 LYS A 102      -4.874  -4.122   2.972  1.00 10.00      A   
ATOM    255  HZ2 LYS A 102      -4.741  -2.950   1.764  1.00 10.00      A   
ATOM    256  HZ3 LYS A 102      -3.885  -4.406   1.628  1.00 10.00      A   
ATOM    257  C   LYS A 102     -10.542  -4.545   3.397  1.00 10.00      A   
ATOM    258  O   LYS A 102     -10.295  -3.359   3.164  1.00 10.00      A   
ATOM    259  N   LYS A 103     -11.521  -5.226   2.788  1.00 10.00      A   
ATOM    260  HN  LYS A 103     -11.692  -6.151   3.065  1.00 10.00      A   
ATOM    261  CA  LYS A 103     -12.361  -4.636   1.741  1.00 10.00      A   
ATOM    262  CB  LYS A 103     -13.268  -3.528   2.295  1.00 10.00      A   
ATOM    263  CG  LYS A 103     -14.284  -3.994   3.329  1.00 10.00      A   
ATOM    264  CD  LYS A 103     -15.336  -4.912   2.719  1.00 10.00      A   
ATOM    265  CE  LYS A 103     -16.271  -5.459   3.790  1.00 10.00      A   
ATOM    266  NZ  LYS A 103     -17.079  -6.610   3.305  1.00 10.00      A   
ATOM    267  HZ1 LYS A 103     -17.260  -7.273   4.089  1.00 10.00      A   
ATOM    268  HZ2 LYS A 103     -16.559  -7.129   2.560  1.00 10.00      A   
ATOM    269  HZ3 LYS A 103     -17.986  -6.289   2.921  1.00 10.00      A   
ATOM    270  C   LYS A 103     -11.499  -4.112   0.593  1.00 10.00      A   
ATOM    271  O   LYS A 103     -11.372  -2.904   0.393  1.00 10.00      A   
ATOM    272  N   ILE A 104     -10.890  -5.038  -0.142  1.00 10.00      A   
ATOM    273  HN  ILE A 104     -11.024  -5.982   0.078  1.00 10.00      A   
ATOM    274  CA  ILE A 104     -10.017  -4.686  -1.260  1.00 10.00      A   
ATOM    275  CB  ILE A 104      -9.083  -5.842  -1.686  1.00 10.00      A   
ATOM    276  CG1 ILE A 104      -8.751  -6.740  -0.490  1.00 10.00      A   
ATOM    277  CG2 ILE A 104      -7.810  -5.292  -2.314  1.00 10.00      A   
ATOM    278  CD1 ILE A 104      -8.168  -8.081  -0.875  1.00 10.00      A   
ATOM    279  C   ILE A 104     -10.770  -4.132  -2.481  1.00 10.00      A   
ATOM    280  O   ILE A 104     -10.444  -3.043  -2.952  1.00 10.00      A   
ATOM    281  N   PRO A 105     -11.787  -4.846  -3.022  1.00 10.00      A   
ATOM    282  CA  PRO A 105     -12.243  -6.150  -2.535  1.00 10.00      A   
ATOM    283  CB  PRO A 105     -13.701  -6.172  -2.986  1.00 10.00      A   
ATOM    284  CG  PRO A 105     -13.701  -5.414  -4.270  1.00 10.00      A   
ATOM    285  CD  PRO A 105     -12.581  -4.406  -4.185  1.00 10.00      A   
ATOM    286  C   PRO A 105     -11.479  -7.322  -3.152  1.00 10.00      A   
ATOM    287  O   PRO A 105     -10.546  -7.131  -3.934  1.00 10.00      A   
ATOM    288  N   ILE A 106     -11.888  -8.533  -2.798  1.00 10.00      A   
ATOM    289  HN  ILE A 106     -12.663  -8.617  -2.206  1.00 10.00      A   
ATOM    290  CA  ILE A 106     -11.238  -9.747  -3.278  1.00 10.00      A   
ATOM    291  CB  ILE A 106     -11.700 -10.981  -2.475  1.00 10.00      A   
ATOM    292  CG1 ILE A 106     -11.866 -10.622  -0.997  1.00 10.00      A   
ATOM    293  CG2 ILE A 106     -10.707 -12.123  -2.637  1.00 10.00      A   
ATOM    294  CD1 ILE A 106     -12.647 -11.645  -0.203  1.00 10.00      A   
ATOM    295  C   ILE A 106     -11.521  -9.994  -4.757  1.00 10.00      A   
ATOM    296  O   ILE A 106     -12.672  -9.949  -5.198  1.00 10.00      A   
ATOM    297  N   LYS A 107     -10.466 -10.254  -5.515  1.00 10.00      A   
ATOM    298  HN  LYS A 107      -9.573 -10.271  -5.107  1.00 10.00      A   
ATOM    299  CA  LYS A 107     -10.598 -10.525  -6.935  1.00 10.00      A   
ATOM    300  CB  LYS A 107      -9.565  -9.737  -7.748  1.00 10.00      A   
ATOM    301  CG  LYS A 107      -9.444  -8.271  -7.356  1.00 10.00      A   
ATOM    302  CD  LYS A 107      -8.546  -7.500  -8.316  1.00 10.00      A   
ATOM    303  CE  LYS A 107      -7.131  -8.067  -8.359  1.00 10.00      A   
ATOM    304  NZ  LYS A 107      -6.483  -8.073  -7.021  1.00 10.00      A   
ATOM    305  HZ1 LYS A 107      -5.449  -8.122  -7.126  1.00 10.00      A   
ATOM    306  HZ2 LYS A 107      -6.799  -8.905  -6.470  1.00 10.00      A   
ATOM    307  HZ3 LYS A 107      -6.726  -7.211  -6.496  1.00 10.00      A   
ATOM    308  C   LYS A 107     -10.444 -12.017  -7.197  1.00 10.00      A   
ATOM    309  O   LYS A 107      -9.625 -12.684  -6.566  1.00 10.00      A   
ATOM    310  N   ARG A 108     -11.235 -12.528  -8.129  1.00 10.00      A   
ATOM    311  HN  ARG A 108     -11.877 -11.933  -8.579  1.00 10.00      A   
ATOM    312  CA  ARG A 108     -11.211 -13.944  -8.496  1.00 10.00      A   
ATOM    313  CB  ARG A 108     -12.160 -14.184  -9.670  1.00 10.00      A   
ATOM    314  CG  ARG A 108     -12.203 -15.615 -10.178  1.00 10.00      A   
ATOM    315  CD  ARG A 108     -13.250 -15.759 -11.267  1.00 10.00      A   
ATOM    316  NE  ARG A 108     -13.053 -16.954 -12.081  1.00 10.00      A   
ATOM    317  HE  ARG A 108     -12.774 -17.772 -11.617  1.00 10.00      A   
ATOM    318  CZ  ARG A 108     -13.259 -16.993 -13.397  1.00 10.00      A   
ATOM    319  NH1 ARG A 108     -13.604 -15.889 -14.051  1.00 10.00      A   
ATOM    320 HH11 ARG A 108     -13.713 -14.982 -13.537  1.00 10.00      A   
ATOM    321 HH12 ARG A 108     -13.766 -15.921 -15.081  1.00 10.00      A   
ATOM    322  NH2 ARG A 108     -13.105 -18.134 -14.061  1.00 10.00      A   
ATOM    323 HH21 ARG A 108     -12.815 -18.999 -13.562  1.00 10.00      A   
ATOM    324 HH22 ARG A 108     -13.287 -18.169 -15.090  1.00 10.00      A   
ATOM    325  C   ARG A 108      -9.805 -14.427  -8.852  1.00 10.00      A   
ATOM    326  O   ARG A 108      -9.418 -15.549  -8.520  1.00 10.00      A   
ATOM    327  N   ALA A 109      -9.043 -13.566  -9.517  1.00 10.00      A   
ATOM    328  HN  ALA A 109      -9.405 -12.682  -9.731  1.00 10.00      A   
ATOM    329  CA  ALA A 109      -7.684 -13.896  -9.935  1.00 10.00      A   
ATOM    330  CB  ALA A 109      -7.119 -12.789 -10.813  1.00 10.00      A   
ATOM    331  C   ALA A 109      -6.765 -14.157  -8.740  1.00 10.00      A   
ATOM    332  O   ALA A 109      -5.845 -14.971  -8.821  1.00 10.00      A   
ATOM    333  N   ASP A 110      -7.025 -13.477  -7.632  1.00 10.00      A   
ATOM    334  HN  ASP A 110      -7.788 -12.860  -7.613  1.00 10.00      A   
ATOM    335  CA  ASP A 110      -6.209 -13.636  -6.434  1.00 10.00      A   
ATOM    336  CB  ASP A 110      -6.492 -12.522  -5.424  1.00 10.00      A   
ATOM    337  CG  ASP A 110      -6.310 -11.132  -6.000  1.00 10.00      A   
ATOM    338  OD1 ASP A 110      -5.305 -10.900  -6.707  1.00 10.00      A   
ATOM    339  OD2 ASP A 110      -7.176 -10.266  -5.752  1.00 10.00      A   
ATOM    340  C   ASP A 110      -6.462 -14.992  -5.794  1.00 10.00      A   
ATOM    341  O   ASP A 110      -5.531 -15.696  -5.413  1.00 10.00      A   
ATOM    342  N   ILE A 111      -7.731 -15.358  -5.703  1.00 10.00      A   
ATOM    343  HN  ILE A 111      -8.424 -14.752  -6.040  1.00 10.00      A   
ATOM    344  CA  ILE A 111      -8.131 -16.629  -5.112  1.00 10.00      A   
ATOM    345  CB  ILE A 111      -9.669 -16.767  -5.114  1.00 10.00      A   
ATOM    346  CG1 ILE A 111     -10.321 -15.500  -4.549  1.00 10.00      A   
ATOM    347  CG2 ILE A 111     -10.105 -17.992  -4.321  1.00 10.00      A   
ATOM    348  CD1 ILE A 111     -11.812 -15.411  -4.797  1.00 10.00      A   
ATOM    349  C   ILE A 111      -7.519 -17.798  -5.883  1.00 10.00      A   
ATOM    350  O   ILE A 111      -7.030 -18.766  -5.292  1.00 10.00      A   
ATOM    351  N   LEU A 112      -7.519 -17.677  -7.205  1.00 10.00      A   
ATOM    352  HN  LEU A 112      -7.894 -16.861  -7.604  1.00 10.00      A   
ATOM    353  CA  LEU A 112      -6.984 -18.711  -8.084  1.00 10.00      A   
ATOM    354  CB  LEU A 112      -7.264 -18.351  -9.548  1.00 10.00      A   
ATOM    355  CG  LEU A 112      -8.714 -18.476 -10.015  1.00 10.00      A   
ATOM    356  CD1 LEU A 112      -8.901 -17.790 -11.360  1.00 10.00      A   
ATOM    357  CD2 LEU A 112      -9.112 -19.939 -10.105  1.00 10.00      A   
ATOM    358  C   LEU A 112      -5.483 -18.921  -7.894  1.00 10.00      A   
ATOM    359  O   LEU A 112      -5.003 -20.058  -7.870  1.00 10.00      A   
ATOM    360  N   LYS A 113      -4.748 -17.827  -7.740  1.00 10.00      A   
ATOM    361  HN  LYS A 113      -5.192 -16.951  -7.726  1.00 10.00      A   
ATOM    362  CA  LYS A 113      -3.299 -17.894  -7.597  1.00 10.00      A   
ATOM    363  CB  LYS A 113      -2.653 -16.619  -8.157  1.00 10.00      A   
ATOM    364  CG  LYS A 113      -2.713 -15.423  -7.216  1.00 10.00      A   
ATOM    365  CD  LYS A 113      -2.616 -14.107  -7.969  1.00 10.00      A   
ATOM    366  CE  LYS A 113      -2.609 -12.932  -7.006  1.00 10.00      A   
ATOM    367  NZ  LYS A 113      -2.934 -11.647  -7.678  1.00 10.00      A   
ATOM    368  HZ1 LYS A 113      -2.911 -11.760  -8.710  1.00 10.00      A   
ATOM    369  HZ2 LYS A 113      -2.243 -10.922  -7.409  1.00 10.00      A   
ATOM    370  HZ3 LYS A 113      -3.890 -11.324  -7.392  1.00 10.00      A   
ATOM    371  C   LYS A 113      -2.844 -18.111  -6.154  1.00 10.00      A   
ATOM    372  O   LYS A 113      -1.721 -18.559  -5.920  1.00 10.00      A   
ATOM    373  N   HIS A 114      -3.698 -17.800  -5.191  1.00 10.00      A   
ATOM    374  HN  HIS A 114      -4.588 -17.456  -5.423  1.00 10.00      A   
ATOM    375  CA  HIS A 114      -3.318 -17.941  -3.793  1.00 10.00      A   
ATOM    376  CB  HIS A 114      -3.789 -16.756  -2.950  1.00 10.00      A   
ATOM    377  CG  HIS A 114      -2.910 -15.550  -3.073  1.00 10.00      A   
ATOM    378  ND1 HIS A 114      -1.571 -15.540  -2.751  1.00 10.00      A   
ATOM    379  HD1 HIS A 114      -1.053 -16.300  -2.405  1.00 10.00      A   
ATOM    380  CD2 HIS A 114      -3.194 -14.300  -3.512  1.00 10.00      A   
ATOM    381  CE1 HIS A 114      -1.098 -14.307  -2.989  1.00 10.00      A   
ATOM    382  NE2 HIS A 114      -2.045 -13.516  -3.454  1.00 10.00      A   
ATOM    383  C   HIS A 114      -3.717 -19.261  -3.149  1.00 10.00      A   
ATOM    384  O   HIS A 114      -2.878 -19.919  -2.534  1.00 10.00      A   
ATOM    385  N   VAL A 115      -4.974 -19.660  -3.287  1.00 10.00      A   
ATOM    386  HN  VAL A 115      -5.599 -19.124  -3.823  1.00 10.00      A   
ATOM    387  CA  VAL A 115      -5.433 -20.892  -2.651  1.00 10.00      A   
ATOM    388  CB  VAL A 115      -6.554 -20.643  -1.616  1.00 10.00      A   
ATOM    389  CG1 VAL A 115      -5.965 -20.165  -0.298  1.00 10.00      A   
ATOM    390  CG2 VAL A 115      -7.560 -19.633  -2.143  1.00 10.00      A   
ATOM    391  C   VAL A 115      -5.855 -21.989  -3.628  1.00 10.00      A   
ATOM    392  O   VAL A 115      -5.626 -23.167  -3.360  1.00 10.00      A   
ATOM    393  N   ILE A 116      -6.460 -21.613  -4.751  1.00 10.00      A   
ATOM    394  HN  ILE A 116      -6.601 -20.655  -4.923  1.00 10.00      A   
ATOM    395  CA  ILE A 116      -6.926 -22.592  -5.736  1.00 10.00      A   
ATOM    396  CB  ILE A 116      -7.720 -21.923  -6.880  1.00 10.00      A   
ATOM    397  CG1 ILE A 116      -8.993 -21.273  -6.327  1.00 10.00      A   
ATOM    398  CG2 ILE A 116      -8.063 -22.920  -7.979  1.00 10.00      A   
ATOM    399  CD1 ILE A 116      -9.934 -22.241  -5.638  1.00 10.00      A   
ATOM    400  C   ILE A 116      -5.786 -23.450  -6.293  1.00 10.00      A   
ATOM    401  O   ILE A 116      -5.685 -24.639  -5.978  1.00 10.00      A   
ATOM    402  N   GLY A 117      -4.940 -22.848  -7.120  1.00 10.00      A   
ATOM    403  HN  GLY A 117      -5.081 -21.900  -7.346  1.00 10.00      A   
ATOM    404  CA  GLY A 117      -3.816 -23.566  -7.696  1.00 10.00      A   
ATOM    405  C   GLY A 117      -4.223 -24.762  -8.545  1.00 10.00      A   
ATOM    406  O   GLY A 117      -4.827 -24.605  -9.604  1.00 10.00      A   
ATOM    407  N   ASP A 118      -3.902 -25.957  -8.057  1.00 10.00      A   
ATOM    408  HN  ASP A 118      -3.444 -26.002  -7.192  1.00 10.00      A   
ATOM    409  CA  ASP A 118      -4.203 -27.208  -8.760  1.00 10.00      A   
ATOM    410  CB  ASP A 118      -3.373 -28.361  -8.161  1.00 10.00      A   
ATOM    411  CG  ASP A 118      -4.104 -29.692  -8.064  1.00 10.00      A   
ATOM    412  OD1 ASP A 118      -4.063 -30.478  -9.033  1.00 10.00      A   
ATOM    413  OD2 ASP A 118      -4.699 -29.970  -7.002  1.00 10.00      A   
ATOM    414  C   ASP A 118      -5.697 -27.540  -8.768  1.00 10.00      A   
ATOM    415  O   ASP A 118      -6.174 -28.277  -9.629  1.00 10.00      A   
ATOM    416  N   TYR A 119      -6.441 -26.958  -7.840  1.00 10.00      A   
ATOM    417  HN  TYR A 119      -6.019 -26.335  -7.208  1.00 10.00      A   
ATOM    418  CA  TYR A 119      -7.876 -27.211  -7.738  1.00 10.00      A   
ATOM    419  CB  TYR A 119      -8.356 -26.996  -6.299  1.00 10.00      A   
ATOM    420  CG  TYR A 119      -7.708 -27.927  -5.296  1.00 10.00      A   
ATOM    421  CD1 TYR A 119      -8.395 -29.023  -4.789  1.00 10.00      A   
ATOM    422  CD2 TYR A 119      -6.407 -27.714  -4.860  1.00 10.00      A   
ATOM    423  CE1 TYR A 119      -7.804 -29.879  -3.874  1.00 10.00      A   
ATOM    424  CE2 TYR A 119      -5.810 -28.560  -3.950  1.00 10.00      A   
ATOM    425  CZ  TYR A 119      -6.509 -29.641  -3.460  1.00 10.00      A   
ATOM    426  OH  TYR A 119      -5.909 -30.481  -2.548  1.00 10.00      A   
ATOM    427  HH  TYR A 119      -6.079 -31.399  -2.793  1.00 10.00      A   
ATOM    428  C   TYR A 119      -8.674 -26.336  -8.706  1.00 10.00      A   
ATOM    429  O   TYR A 119      -9.866 -26.095  -8.508  1.00 10.00      A   
ATOM    430  N   LYS A 120      -8.011 -25.874  -9.760  1.00 10.00      A   
ATOM    431  HN  LYS A 120      -7.063 -26.108  -9.862  1.00 10.00      A   
ATOM    432  CA  LYS A 120      -8.643 -25.025 -10.762  1.00 10.00      A   
ATOM    433  CB  LYS A 120      -7.578 -24.323 -11.611  1.00 10.00      A   
ATOM    434  CG  LYS A 120      -6.595 -25.270 -12.282  1.00 10.00      A   
ATOM    435  CD  LYS A 120      -5.382 -24.528 -12.819  1.00 10.00      A   
ATOM    436  CE  LYS A 120      -4.323 -25.497 -13.318  1.00 10.00      A   
ATOM    437  NZ  LYS A 120      -3.068 -24.800 -13.695  1.00 10.00      A   
ATOM    438  HZ1 LYS A 120      -3.273 -24.027 -14.360  1.00 10.00      A   
ATOM    439  HZ2 LYS A 120      -2.411 -25.468 -14.149  1.00 10.00      A   
ATOM    440  HZ3 LYS A 120      -2.608 -24.405 -12.850  1.00 10.00      A   
ATOM    441  C   LYS A 120      -9.590 -25.823 -11.653  1.00 10.00      A   
ATOM    442  O   LYS A 120     -10.439 -25.254 -12.342  1.00 10.00      A   
ATOM    443  N   ASP A 121      -9.451 -27.141 -11.627  1.00 10.00      A   
ATOM    444  HN  ASP A 121      -8.773 -27.540 -11.042  1.00 10.00      A   
ATOM    445  CA  ASP A 121     -10.290 -28.015 -12.437  1.00 10.00      A   
ATOM    446  CB  ASP A 121      -9.657 -29.407 -12.571  1.00 10.00      A   
ATOM    447  CG  ASP A 121      -9.733 -30.235 -11.300  1.00 10.00      A   
ATOM    448  OD1 ASP A 121      -9.983 -31.452 -11.399  1.00 10.00      A   
ATOM    449  OD2 ASP A 121      -9.528 -29.677 -10.202  1.00 10.00      A   
ATOM    450  C   ASP A 121     -11.694 -28.116 -11.852  1.00 10.00      A   
ATOM    451  O   ASP A 121     -12.663 -28.364 -12.569  1.00 10.00      A   
ATOM    452  N   ILE A 122     -11.798 -27.908 -10.548  1.00 10.00      A   
ATOM    453  HN  ILE A 122     -10.985 -27.715 -10.031  1.00 10.00      A   
ATOM    454  CA  ILE A 122     -13.080 -27.970  -9.858  1.00 10.00      A   
ATOM    455  CB  ILE A 122     -13.081 -29.059  -8.764  1.00 10.00      A   
ATOM    456  CG1 ILE A 122     -11.825 -28.949  -7.890  1.00 10.00      A   
ATOM    457  CG2 ILE A 122     -13.193 -30.443  -9.389  1.00 10.00      A   
ATOM    458  CD1 ILE A 122     -11.783 -29.930  -6.739  1.00 10.00      A   
ATOM    459  C   ILE A 122     -13.408 -26.626  -9.220  1.00 10.00      A   
ATOM    460  O   ILE A 122     -14.241 -26.544  -8.321  1.00 10.00      A   
ATOM    461  N   PHE A 123     -12.757 -25.576  -9.711  1.00 10.00      A   
ATOM    462  HN  PHE A 123     -12.124 -25.714 -10.447  1.00 10.00      A   
ATOM    463  CA  PHE A 123     -12.952 -24.222  -9.190  1.00 10.00      A   
ATOM    464  CB  PHE A 123     -12.111 -23.188  -9.951  1.00 10.00      A   
ATOM    465  CG  PHE A 123     -12.414 -21.761  -9.580  1.00 10.00      A   
ATOM    466  CD1 PHE A 123     -12.083 -21.270  -8.327  1.00 10.00      A   
ATOM    467  CD2 PHE A 123     -13.034 -20.912 -10.484  1.00 10.00      A   
ATOM    468  CE1 PHE A 123     -12.363 -19.962  -7.981  1.00 10.00      A   
ATOM    469  CE2 PHE A 123     -13.317 -19.603 -10.144  1.00 10.00      A   
ATOM    470  CZ  PHE A 123     -12.982 -19.127  -8.891  1.00 10.00      A   
ATOM    471  C   PHE A 123     -14.426 -23.797  -9.100  1.00 10.00      A   
ATOM    472  O   PHE A 123     -14.880 -23.417  -8.024  1.00 10.00      A   
ATOM    473  N   PRO A 124     -15.197 -23.853 -10.210  1.00 10.00      A   
ATOM    474  CA  PRO A 124     -16.616 -23.452 -10.202  1.00 10.00      A   
ATOM    475  CB  PRO A 124     -17.095 -23.795 -11.615  1.00 10.00      A   
ATOM    476  CG  PRO A 124     -15.858 -23.769 -12.442  1.00 10.00      A   
ATOM    477  CD  PRO A 124     -14.766 -24.289 -11.555  1.00 10.00      A   
ATOM    478  C   PRO A 124     -17.443 -24.210  -9.162  1.00 10.00      A   
ATOM    479  O   PRO A 124     -18.359 -23.652  -8.560  1.00 10.00      A   
ATOM    480  N   ASP A 125     -17.111 -25.475  -8.950  1.00 10.00      A   
ATOM    481  HN  ASP A 125     -16.365 -25.864  -9.453  1.00 10.00      A   
ATOM    482  CA  ASP A 125     -17.829 -26.301  -7.985  1.00 10.00      A   
ATOM    483  CB  ASP A 125     -17.641 -27.786  -8.310  1.00 10.00      A   
ATOM    484  CG  ASP A 125     -18.344 -28.703  -7.328  1.00 10.00      A   
ATOM    485  OD1 ASP A 125     -19.539 -29.003  -7.532  1.00 10.00      A   
ATOM    486  OD2 ASP A 125     -17.698 -29.141  -6.354  1.00 10.00      A   
ATOM    487  C   ASP A 125     -17.365 -26.005  -6.562  1.00 10.00      A   
ATOM    488  O   ASP A 125     -18.178 -25.868  -5.648  1.00 10.00      A   
ATOM    489  N   LEU A 126     -16.054 -25.883  -6.387  1.00 10.00      A   
ATOM    490  HN  LEU A 126     -15.458 -25.988  -7.164  1.00 10.00      A   
ATOM    491  CA  LEU A 126     -15.465 -25.609  -5.079  1.00 10.00      A   
ATOM    492  CB  LEU A 126     -13.942 -25.753  -5.141  1.00 10.00      A   
ATOM    493  CG  LEU A 126     -13.284 -26.535  -4.001  1.00 10.00      A   
ATOM    494  CD1 LEU A 126     -13.789 -27.972  -3.969  1.00 10.00      A   
ATOM    495  CD2 LEU A 126     -11.770 -26.503  -4.137  1.00 10.00      A   
ATOM    496  C   LEU A 126     -15.844 -24.220  -4.572  1.00 10.00      A   
ATOM    497  O   LEU A 126     -16.148 -24.040  -3.391  1.00 10.00      A   
ATOM    498  N   PHE A 127     -15.829 -23.242  -5.471  1.00 10.00      A   
ATOM    499  HN  PHE A 127     -15.566 -23.448  -6.397  1.00 10.00      A   
ATOM    500  CA  PHE A 127     -16.180 -21.869  -5.120  1.00 10.00      A   
ATOM    501  CB  PHE A 127     -15.960 -20.948  -6.323  1.00 10.00      A   
ATOM    502  CG  PHE A 127     -15.977 -19.483  -5.994  1.00 10.00      A   
ATOM    503  CD1 PHE A 127     -14.943 -18.910  -5.271  1.00 10.00      A   
ATOM    504  CD2 PHE A 127     -17.023 -18.677  -6.415  1.00 10.00      A   
ATOM    505  CE1 PHE A 127     -14.951 -17.562  -4.974  1.00 10.00      A   
ATOM    506  CE2 PHE A 127     -17.038 -17.327  -6.121  1.00 10.00      A   
ATOM    507  CZ  PHE A 127     -16.000 -16.769  -5.400  1.00 10.00      A   
ATOM    508  C   PHE A 127     -17.635 -21.806  -4.669  1.00 10.00      A   
ATOM    509  O   PHE A 127     -17.988 -21.060  -3.757  1.00 10.00      A   
ATOM    510  N   LYS A 128     -18.465 -22.616  -5.312  1.00 10.00      A   
ATOM    511  HN  LYS A 128     -18.112 -23.187  -6.025  1.00 10.00      A   
ATOM    512  CA  LYS A 128     -19.880 -22.688  -4.990  1.00 10.00      A   
ATOM    513  CB  LYS A 128     -20.578 -23.601  -6.000  1.00 10.00      A   
ATOM    514  CG  LYS A 128     -22.057 -23.834  -5.753  1.00 10.00      A   
ATOM    515  CD  LYS A 128     -22.655 -24.637  -6.892  1.00 10.00      A   
ATOM    516  CE  LYS A 128     -24.022 -25.189  -6.539  1.00 10.00      A   
ATOM    517  NZ  LYS A 128     -24.577 -26.002  -7.651  1.00 10.00      A   
ATOM    518  HZ1 LYS A 128     -24.645 -25.426  -8.515  1.00 10.00      A   
ATOM    519  HZ2 LYS A 128     -25.525 -26.344  -7.408  1.00 10.00      A   
ATOM    520  HZ3 LYS A 128     -23.962 -26.819  -7.840  1.00 10.00      A   
ATOM    521  C   LYS A 128     -20.063 -23.218  -3.572  1.00 10.00      A   
ATOM    522  O   LYS A 128     -20.856 -22.685  -2.795  1.00 10.00      A   
ATOM    523  N   ARG A 129     -19.298 -24.253  -3.234  1.00 10.00      A   
ATOM    524  HN  ARG A 129     -18.674 -24.624  -3.896  1.00 10.00      A   
ATOM    525  CA  ARG A 129     -19.366 -24.853  -1.907  1.00 10.00      A   
ATOM    526  CB  ARG A 129     -18.544 -26.141  -1.842  1.00 10.00      A   
ATOM    527  CG  ARG A 129     -18.988 -27.205  -2.828  1.00 10.00      A   
ATOM    528  CD  ARG A 129     -18.210 -28.493  -2.633  1.00 10.00      A   
ATOM    529  NE  ARG A 129     -18.343 -29.383  -3.781  1.00 10.00      A   
ATOM    530  HE  ARG A 129     -18.194 -28.991  -4.681  1.00 10.00      A   
ATOM    531  CZ  ARG A 129     -18.649 -30.672  -3.702  1.00 10.00      A   
ATOM    532  NH1 ARG A 129     -18.847 -31.249  -2.520  1.00 10.00      A   
ATOM    533 HH11 ARG A 129     -19.081 -32.266  -2.465  1.00 10.00      A   
ATOM    534 HH12 ARG A 129     -18.770 -30.690  -1.644  1.00 10.00      A   
ATOM    535  NH2 ARG A 129     -18.757 -31.382  -4.813  1.00 10.00      A   
ATOM    536 HH21 ARG A 129     -18.606 -30.920  -5.740  1.00 10.00      A   
ATOM    537 HH22 ARG A 129     -18.986 -32.398  -4.773  1.00 10.00      A   
ATOM    538  C   ARG A 129     -18.889 -23.868  -0.846  1.00 10.00      A   
ATOM    539  O   ARG A 129     -19.412 -23.836   0.268  1.00 10.00      A   
ATOM    540  N   ALA A 130     -17.896 -23.063  -1.197  1.00 10.00      A   
ATOM    541  HN  ALA A 130     -17.511 -23.141  -2.097  1.00 10.00      A   
ATOM    542  CA  ALA A 130     -17.367 -22.071  -0.274  1.00 10.00      A   
ATOM    543  CB  ALA A 130     -16.108 -21.432  -0.844  1.00 10.00      A   
ATOM    544  C   ALA A 130     -18.422 -21.010   0.017  1.00 10.00      A   
ATOM    545  O   ALA A 130     -18.626 -20.620   1.168  1.00 10.00      A   
ATOM    546  N   ALA A 131     -19.107 -20.571  -1.036  1.00 10.00      A   
ATOM    547  HN  ALA A 131     -18.900 -20.939  -1.924  1.00 10.00      A   
ATOM    548  CA  ALA A 131     -20.147 -19.558  -0.918  1.00 10.00      A   
ATOM    549  CB  ALA A 131     -20.655 -19.150  -2.293  1.00 10.00      A   
ATOM    550  C   ALA A 131     -21.301 -20.034  -0.037  1.00 10.00      A   
ATOM    551  O   ALA A 131     -21.763 -19.300   0.839  1.00 10.00      A   
ATOM    552  N   GLU A 132     -21.759 -21.264  -0.262  1.00 10.00      A   
ATOM    553  HN  GLU A 132     -21.352 -21.808  -0.972  1.00 10.00      A   
ATOM    554  CA  GLU A 132     -22.860 -21.813   0.523  1.00 10.00      A   
ATOM    555  CB  GLU A 132     -23.421 -23.108  -0.081  1.00 10.00      A   
ATOM    556  CG  GLU A 132     -22.400 -24.214  -0.273  1.00 10.00      A   
ATOM    557  CD  GLU A 132     -23.016 -25.512  -0.750  1.00 10.00      A   
ATOM    558  OE1 GLU A 132     -23.173 -25.689  -1.975  1.00 10.00      A   
ATOM    559  OE2 GLU A 132     -23.346 -26.367   0.100  1.00 10.00      A   
ATOM    560  C   GLU A 132     -22.474 -21.990   1.992  1.00 10.00      A   
ATOM    561  O   GLU A 132     -23.280 -21.728   2.882  1.00 10.00      A   
ATOM    562  N   ARG A 133     -21.234 -22.415   2.244  1.00 10.00      A   
ATOM    563  HN  ARG A 133     -20.629 -22.604   1.493  1.00 10.00      A   
ATOM    564  CA  ARG A 133     -20.761 -22.600   3.612  1.00 10.00      A   
ATOM    565  CB  ARG A 133     -19.382 -23.275   3.638  1.00 10.00      A   
ATOM    566  CG  ARG A 133     -19.379 -24.743   3.242  1.00 10.00      A   
ATOM    567  CD  ARG A 133     -20.135 -25.601   4.245  1.00 10.00      A   
ATOM    568  NE  ARG A 133     -20.408 -26.939   3.718  1.00 10.00      A   
ATOM    569  HE  ARG A 133     -19.841 -27.677   4.040  1.00 10.00      A   
ATOM    570  CZ  ARG A 133     -21.360 -27.200   2.823  1.00 10.00      A   
ATOM    571  NH1 ARG A 133     -22.163 -26.228   2.415  1.00 10.00      A   
ATOM    572 HH11 ARG A 133     -22.068 -25.275   2.813  1.00 10.00      A   
ATOM    573 HH12 ARG A 133     -22.879 -26.410   1.662  1.00 10.00      A   
ATOM    574  NH2 ARG A 133     -21.523 -28.432   2.357  1.00 10.00      A   
ATOM    575 HH21 ARG A 133     -20.908 -29.207   2.691  1.00 10.00      A   
ATOM    576 HH22 ARG A 133     -22.265 -28.633   1.650  1.00 10.00      A   
ATOM    577  C   ARG A 133     -20.682 -21.254   4.323  1.00 10.00      A   
ATOM    578  O   ARG A 133     -21.113 -21.112   5.464  1.00 10.00      A   
ATOM    579  N   LEU A 134     -20.150 -20.266   3.619  1.00 10.00      A   
ATOM    580  HN  LEU A 134     -19.845 -20.448   2.702  1.00 10.00      A   
ATOM    581  CA  LEU A 134     -19.992 -18.919   4.154  1.00 10.00      A   
ATOM    582  CB  LEU A 134     -19.278 -18.049   3.119  1.00 10.00      A   
ATOM    583  CG  LEU A 134     -18.825 -16.665   3.575  1.00 10.00      A   
ATOM    584  CD1 LEU A 134     -17.657 -16.770   4.540  1.00 10.00      A   
ATOM    585  CD2 LEU A 134     -18.454 -15.816   2.373  1.00 10.00      A   
ATOM    586  C   LEU A 134     -21.340 -18.298   4.520  1.00 10.00      A   
ATOM    587  O   LEU A 134     -21.501 -17.722   5.594  1.00 10.00      A   
ATOM    588  N   GLN A 135     -22.312 -18.437   3.633  1.00 10.00      A   
ATOM    589  HN  GLN A 135     -22.130 -18.920   2.795  1.00 10.00      A   
ATOM    590  CA  GLN A 135     -23.641 -17.876   3.857  1.00 10.00      A   
ATOM    591  CB  GLN A 135     -24.432 -17.870   2.540  1.00 10.00      A   
ATOM    592  CG  GLN A 135     -25.895 -17.459   2.669  1.00 10.00      A   
ATOM    593  CD  GLN A 135     -26.077 -15.972   2.912  1.00 10.00      A   
ATOM    594  OE1 GLN A 135     -26.225 -15.194   1.972  1.00 10.00      A   
ATOM    595  NE2 GLN A 135     -26.068 -15.571   4.176  1.00 10.00      A   
ATOM    596 HE21 GLN A 135     -25.944 -16.248   4.877  1.00 10.00      A   
ATOM    597 HE22 GLN A 135     -26.192 -14.611   4.362  1.00 10.00      A   
ATOM    598  C   GLN A 135     -24.415 -18.645   4.931  1.00 10.00      A   
ATOM    599  O   GLN A 135     -25.223 -18.067   5.659  1.00 10.00      A   
ATOM    600  N   TYR A 136     -24.146 -19.938   5.040  1.00 10.00      A   
ATOM    601  HN  TYR A 136     -23.459 -20.335   4.459  1.00 10.00      A   
ATOM    602  CA  TYR A 136     -24.854 -20.791   5.989  1.00 10.00      A   
ATOM    603  CB  TYR A 136     -24.944 -22.214   5.436  1.00 10.00      A   
ATOM    604  CG  TYR A 136     -25.988 -23.083   6.097  1.00 10.00      A   
ATOM    605  CD1 TYR A 136     -25.617 -24.160   6.890  1.00 10.00      A   
ATOM    606  CD2 TYR A 136     -27.341 -22.833   5.921  1.00 10.00      A   
ATOM    607  CE1 TYR A 136     -26.568 -24.963   7.488  1.00 10.00      A   
ATOM    608  CE2 TYR A 136     -28.298 -23.628   6.518  1.00 10.00      A   
ATOM    609  CZ  TYR A 136     -27.906 -24.692   7.299  1.00 10.00      A   
ATOM    610  OH  TYR A 136     -28.859 -25.493   7.892  1.00 10.00      A   
ATOM    611  HH  TYR A 136     -28.593 -25.682   8.802  1.00 10.00      A   
ATOM    612  C   TYR A 136     -24.245 -20.813   7.392  1.00 10.00      A   
ATOM    613  O   TYR A 136     -24.934 -20.541   8.376  1.00 10.00      A   
ATOM    614  N   VAL A 137     -22.961 -21.129   7.490  1.00 10.00      A   
ATOM    615  HN  VAL A 137     -22.435 -21.283   6.671  1.00 10.00      A   
ATOM    616  CA  VAL A 137     -22.310 -21.242   8.792  1.00 10.00      A   
ATOM    617  CB  VAL A 137     -21.240 -22.361   8.822  1.00 10.00      A   
ATOM    618  CG1 VAL A 137     -19.892 -21.876   8.309  1.00 10.00      A   
ATOM    619  CG2 VAL A 137     -21.118 -22.965  10.214  1.00 10.00      A   
ATOM    620  C   VAL A 137     -21.748 -19.921   9.328  1.00 10.00      A   
ATOM    621  O   VAL A 137     -21.559 -19.770  10.535  1.00 10.00      A   
ATOM    622  N   PHE A 138     -21.483 -18.967   8.446  1.00 10.00      A   
ATOM    623  HN  PHE A 138     -21.651 -19.127   7.494  1.00 10.00      A   
ATOM    624  CA  PHE A 138     -20.943 -17.679   8.878  1.00 10.00      A   
ATOM    625  CB  PHE A 138     -19.748 -17.255   8.020  1.00 10.00      A   
ATOM    626  CG  PHE A 138     -18.500 -18.051   8.267  1.00 10.00      A   
ATOM    627  CD1 PHE A 138     -17.793 -17.902   9.448  1.00 10.00      A   
ATOM    628  CD2 PHE A 138     -18.033 -18.946   7.319  1.00 10.00      A   
ATOM    629  CE1 PHE A 138     -16.645 -18.631   9.680  1.00 10.00      A   
ATOM    630  CE2 PHE A 138     -16.885 -19.679   7.542  1.00 10.00      A   
ATOM    631  CZ  PHE A 138     -16.189 -19.522   8.725  1.00 10.00      A   
ATOM    632  C   PHE A 138     -22.012 -16.593   8.873  1.00 10.00      A   
ATOM    633  O   PHE A 138     -22.180 -15.871   9.854  1.00 10.00      A   
ATOM    634  N   GLY A 139     -22.732 -16.485   7.765  1.00 10.00      A   
ATOM    635  HN  GLY A 139     -22.551 -17.092   7.014  1.00 10.00      A   
ATOM    636  CA  GLY A 139     -23.772 -15.480   7.647  1.00 10.00      A   
ATOM    637  C   GLY A 139     -23.338 -14.325   6.766  1.00 10.00      A   
ATOM    638  O   GLY A 139     -23.855 -13.211   6.873  1.00 10.00      A   
ATOM    639  N   TYR A 140     -22.379 -14.594   5.892  1.00 10.00      A   
ATOM    640  HN  TYR A 140     -22.012 -15.500   5.849  1.00 10.00      A   
ATOM    641  CA  TYR A 140     -21.870 -13.580   4.984  1.00 10.00      A   
ATOM    642  CB  TYR A 140     -20.355 -13.416   5.144  1.00 10.00      A   
ATOM    643  CG  TYR A 140     -19.898 -13.042   6.540  1.00 10.00      A   
ATOM    644  CD1 TYR A 140     -20.173 -11.789   7.075  1.00 10.00      A   
ATOM    645  CD2 TYR A 140     -19.175 -13.938   7.315  1.00 10.00      A   
ATOM    646  CE1 TYR A 140     -19.743 -11.444   8.344  1.00 10.00      A   
ATOM    647  CE2 TYR A 140     -18.743 -13.603   8.585  1.00 10.00      A   
ATOM    648  CZ  TYR A 140     -19.028 -12.355   9.094  1.00 10.00      A   
ATOM    649  OH  TYR A 140     -18.593 -12.016  10.356  1.00 10.00      A   
ATOM    650  HH  TYR A 140     -19.321 -11.617  10.848  1.00 10.00      A   
ATOM    651  C   TYR A 140     -22.202 -13.956   3.546  1.00 10.00      A   
ATOM    652  O   TYR A 140     -21.877 -15.053   3.093  1.00 10.00      A   
ATOM    653  N   LYS A 141     -22.857 -13.053   2.840  1.00 10.00      A   
ATOM    654  HN  LYS A 141     -23.098 -12.196   3.259  1.00 10.00      A   
ATOM    655  CA  LYS A 141     -23.233 -13.292   1.457  1.00 10.00      A   
ATOM    656  CB  LYS A 141     -24.517 -12.536   1.112  1.00 10.00      A   
ATOM    657  CG  LYS A 141     -25.041 -12.807  -0.291  1.00 10.00      A   
ATOM    658  CD  LYS A 141     -26.367 -12.108  -0.537  1.00 10.00      A   
ATOM    659  CE  LYS A 141     -27.476 -12.711   0.309  1.00 10.00      A   
ATOM    660  NZ  LYS A 141     -28.816 -12.232  -0.111  1.00 10.00      A   
ATOM    661  HZ1 LYS A 141     -28.814 -11.198  -0.201  1.00 10.00      A   
ATOM    662  HZ2 LYS A 141     -29.532 -12.504   0.590  1.00 10.00      A   
ATOM    663  HZ3 LYS A 141     -29.071 -12.649  -1.030  1.00 10.00      A   
ATOM    664  C   LYS A 141     -22.112 -12.887   0.509  1.00 10.00      A   
ATOM    665  O   LYS A 141     -21.790 -11.706   0.380  1.00 10.00      A   
ATOM    666  N   LEU A 142     -21.513 -13.875  -0.134  1.00 10.00      A   
ATOM    667  HN  LEU A 142     -21.808 -14.795   0.027  1.00 10.00      A   
ATOM    668  CA  LEU A 142     -20.432 -13.634  -1.077  1.00 10.00      A   
ATOM    669  CB  LEU A 142     -19.462 -14.821  -1.080  1.00 10.00      A   
ATOM    670  CG  LEU A 142     -18.330 -14.777  -2.110  1.00 10.00      A   
ATOM    671  CD1 LEU A 142     -17.313 -13.705  -1.751  1.00 10.00      A   
ATOM    672  CD2 LEU A 142     -17.664 -16.136  -2.229  1.00 10.00      A   
ATOM    673  C   LEU A 142     -20.994 -13.413  -2.478  1.00 10.00      A   
ATOM    674  O   LEU A 142     -21.350 -14.368  -3.172  1.00 10.00      A   
ATOM    675  N   VAL A 143     -21.085 -12.157  -2.885  1.00 10.00      A   
ATOM    676  HN  VAL A 143     -20.783 -11.436  -2.288  1.00 10.00      A   
ATOM    677  CA  VAL A 143     -21.611 -11.821  -4.202  1.00 10.00      A   
ATOM    678  CB  VAL A 143     -23.031 -11.218  -4.131  1.00 10.00      A   
ATOM    679  CG1 VAL A 143     -24.059 -12.287  -3.795  1.00 10.00      A   
ATOM    680  CG2 VAL A 143     -23.086 -10.075  -3.127  1.00 10.00      A   
ATOM    681  C   VAL A 143     -20.693 -10.846  -4.927  1.00 10.00      A   
ATOM    682  O   VAL A 143     -19.741 -10.326  -4.345  1.00 10.00      A   
ATOM    683  N   GLU A 144     -20.985 -10.609  -6.198  1.00 10.00      A   
ATOM    684  HN  GLU A 144     -21.758 -11.057  -6.603  1.00 10.00      A   
ATOM    685  CA  GLU A 144     -20.198  -9.692  -7.007  1.00 10.00      A   
ATOM    686  CB  GLU A 144     -20.124 -10.199  -8.452  1.00 10.00      A   
ATOM    687  CG  GLU A 144     -18.990  -9.601  -9.274  1.00 10.00      A   
ATOM    688  CD  GLU A 144     -18.974 -10.098 -10.707  1.00 10.00      A   
ATOM    689  OE1 GLU A 144     -17.870 -10.276 -11.271  1.00 10.00      A   
ATOM    690  OE2 GLU A 144     -20.062 -10.312 -11.280  1.00 10.00      A   
ATOM    691  C   GLU A 144     -20.830  -8.303  -6.960  1.00 10.00      A   
ATOM    692  O   GLU A 144     -21.981  -8.123  -7.362  1.00 10.00      A   
ATOM    693  N   LEU A 145     -20.081  -7.333  -6.451  1.00 10.00      A   
ATOM    694  HN  LEU A 145     -19.174  -7.544  -6.140  1.00 10.00      A   
ATOM    695  CA  LEU A 145     -20.575  -5.962  -6.342  1.00 10.00      A   
ATOM    696  CB  LEU A 145     -19.677  -5.125  -5.424  1.00 10.00      A   
ATOM    697  CG  LEU A 145     -18.224  -4.946  -5.870  1.00 10.00      A   
ATOM    698  CD1 LEU A 145     -17.924  -3.480  -6.144  1.00 10.00      A   
ATOM    699  CD2 LEU A 145     -17.275  -5.504  -4.823  1.00 10.00      A   
ATOM    700  C   LEU A 145     -20.691  -5.309  -7.714  1.00 10.00      A   
ATOM    701  O   LEU A 145     -21.588  -4.500  -7.959  1.00 10.00      A   
ATOM    702  N   GLU A 146     -19.777  -5.668  -8.599  1.00 10.00      A   
ATOM    703  HN  GLU A 146     -19.097  -6.324  -8.343  1.00 10.00      A   
ATOM    704  CA  GLU A 146     -19.760  -5.135  -9.949  1.00 10.00      A   
ATOM    705  CB  GLU A 146     -18.445  -4.397 -10.206  1.00 10.00      A   
ATOM    706  CG  GLU A 146     -18.571  -2.883 -10.207  1.00 10.00      A   
ATOM    707  CD  GLU A 146     -19.167  -2.354 -11.496  1.00 10.00      A   
ATOM    708  OE1 GLU A 146     -20.409  -2.346 -11.621  1.00 10.00      A   
ATOM    709  OE2 GLU A 146     -18.392  -1.948 -12.390  1.00 10.00      A   
ATOM    710  C   GLU A 146     -19.932  -6.279 -10.935  1.00 10.00      A   
ATOM    711  O   GLU A 146     -18.983  -7.011 -11.206  1.00 10.00      A   
ATOM    712  N   PRO A 147     -21.155  -6.450 -11.462  1.00 10.00      A   
ATOM    713  CA  PRO A 147     -21.483  -7.525 -12.407  1.00 10.00      A   
ATOM    714  CB  PRO A 147     -22.840  -7.094 -12.966  1.00 10.00      A   
ATOM    715  CG  PRO A 147     -23.457  -6.308 -11.863  1.00 10.00      A   
ATOM    716  CD  PRO A 147     -22.324  -5.596 -11.177  1.00 10.00      A   
ATOM    717  C   PRO A 147     -20.466  -7.674 -13.537  1.00 10.00      A   
ATOM    718  O   PRO A 147     -20.243  -6.740 -14.315  1.00 10.00      A   
ATOM    719  N   LYS A 148     -19.841  -8.852 -13.591  1.00 10.00      A   
ATOM    720  HN  LYS A 148     -20.037  -9.522 -12.892  1.00 10.00      A   
ATOM    721  CA  LYS A 148     -18.852  -9.183 -14.614  1.00 10.00      A   
ATOM    722  CB  LYS A 148     -19.414  -8.985 -16.026  1.00 10.00      A   
ATOM    723  CG  LYS A 148     -20.571  -9.905 -16.372  1.00 10.00      A   
ATOM    724  CD  LYS A 148     -21.319  -9.406 -17.595  1.00 10.00      A   
ATOM    725  CE  LYS A 148     -22.232 -10.481 -18.156  1.00 10.00      A   
ATOM    726  NZ  LYS A 148     -21.460 -11.569 -18.811  1.00 10.00      A   
ATOM    727  HZ1 LYS A 148     -22.106 -12.255 -19.247  1.00 10.00      A   
ATOM    728  HZ2 LYS A 148     -20.872 -12.064 -18.110  1.00 10.00      A   
ATOM    729  HZ3 LYS A 148     -20.842 -11.172 -19.547  1.00 10.00      A   
ATOM    730  C   LYS A 148     -17.564  -8.390 -14.435  1.00 10.00      A   
ATOM    731  O   LYS A 148     -17.072  -7.769 -15.376  1.00 10.00      A   
ATOM    732  N   SER A 149     -17.022  -8.405 -13.225  1.00 10.00      A   
ATOM    733  HN  SER A 149     -17.466  -8.907 -12.501  1.00 10.00      A   
ATOM    734  CA  SER A 149     -15.789  -7.686 -12.943  1.00 10.00      A   
ATOM    735  CB  SER A 149     -16.076  -6.375 -12.213  1.00 10.00      A   
ATOM    736  OG  SER A 149     -17.067  -5.625 -12.895  1.00 10.00      A   
ATOM    737  HG  SER A 149     -17.910  -6.089 -12.831  1.00 10.00      A   
ATOM    738  C   SER A 149     -14.804  -8.541 -12.152  1.00 10.00      A   
ATOM    739  O   SER A 149     -13.663  -8.131 -11.925  1.00 10.00      A   
ATOM    740  N   ASN A 150     -15.258  -9.721 -11.722  1.00 10.00      A   
ATOM    741  HN  ASN A 150     -16.196  -9.965 -11.908  1.00 10.00      A   
ATOM    742  CA  ASN A 150     -14.426 -10.661 -10.964  1.00 10.00      A   
ATOM    743  CB  ASN A 150     -13.143 -11.027 -11.729  1.00 10.00      A   
ATOM    744  CG  ASN A 150     -13.400 -11.884 -12.952  1.00 10.00      A   
ATOM    745  OD1 ASN A 150     -13.406 -13.111 -12.876  1.00 10.00      A   
ATOM    746  ND2 ASN A 150     -13.601 -11.242 -14.095  1.00 10.00      A   
ATOM    747 HD21 ASN A 150     -13.571 -10.264 -14.091  1.00 10.00      A   
ATOM    748 HD22 ASN A 150     -13.780 -11.777 -14.898  1.00 10.00      A   
ATOM    749  C   ASN A 150     -14.088 -10.127  -9.572  1.00 10.00      A   
ATOM    750  O   ASN A 150     -13.100 -10.541  -8.957  1.00 10.00      A   
ATOM    751  N   THR A 151     -14.909  -9.209  -9.081  1.00 10.00      A   
ATOM    752  HN  THR A 151     -15.681  -8.923  -9.615  1.00 10.00      A   
ATOM    753  CA  THR A 151     -14.703  -8.616  -7.768  1.00 10.00      A   
ATOM    754  CB  THR A 151     -14.649  -7.081  -7.863  1.00 10.00      A   
ATOM    755  OG1 THR A 151     -15.097  -6.675  -9.165  1.00 10.00      A   
ATOM    756  HG1 THR A 151     -14.352  -6.679  -9.773  1.00 10.00      A   
ATOM    757  CG2 THR A 151     -13.226  -6.587  -7.654  1.00 10.00      A   
ATOM    758  C   THR A 151     -15.822  -9.029  -6.815  1.00 10.00      A   
ATOM    759  O   THR A 151     -16.983  -8.650  -6.999  1.00 10.00      A   
ATOM    760  N   TYR A 152     -15.469  -9.799  -5.796  1.00 10.00      A   
ATOM    761  HN  TYR A 152     -14.519 -10.030  -5.672  1.00 10.00      A   
ATOM    762  CA  TYR A 152     -16.452 -10.283  -4.838  1.00 10.00      A   
ATOM    763  CB  TYR A 152     -16.307 -11.794  -4.643  1.00 10.00      A   
ATOM    764  CG  TYR A 152     -16.195 -12.571  -5.934  1.00 10.00      A   
ATOM    765  CD1 TYR A 152     -14.977 -13.101  -6.341  1.00 10.00      A   
ATOM    766  CD2 TYR A 152     -17.302 -12.770  -6.748  1.00 10.00      A   
ATOM    767  CE1 TYR A 152     -14.867 -13.804  -7.522  1.00 10.00      A   
ATOM    768  CE2 TYR A 152     -17.200 -13.475  -7.930  1.00 10.00      A   
ATOM    769  CZ  TYR A 152     -15.980 -13.989  -8.311  1.00 10.00      A   
ATOM    770  OH  TYR A 152     -15.873 -14.683  -9.491  1.00 10.00      A   
ATOM    771  HH  TYR A 152     -16.310 -14.182 -10.194  1.00 10.00      A   
ATOM    772  C   TYR A 152     -16.328  -9.571  -3.499  1.00 10.00      A   
ATOM    773  O   TYR A 152     -15.253  -9.093  -3.131  1.00 10.00      A   
ATOM    774  N   ILE A 153     -17.436  -9.503  -2.778  1.00 10.00      A   
ATOM    775  HN  ILE A 153     -18.264  -9.896  -3.135  1.00 10.00      A   
ATOM    776  CA  ILE A 153     -17.470  -8.861  -1.475  1.00 10.00      A   
ATOM    777  CB  ILE A 153     -17.866  -7.368  -1.593  1.00 10.00      A   
ATOM    778  CG1 ILE A 153     -17.665  -6.640  -0.259  1.00 10.00      A   
ATOM    779  CG2 ILE A 153     -19.300  -7.215  -2.092  1.00 10.00      A   
ATOM    780  CD1 ILE A 153     -17.805  -5.135  -0.351  1.00 10.00      A   
ATOM    781  C   ILE A 153     -18.443  -9.597  -0.554  1.00 10.00      A   
ATOM    782  O   ILE A 153     -19.449 -10.149  -1.014  1.00 10.00      A   
ATOM    783  N   LEU A 154     -18.129  -9.629   0.736  1.00 10.00      A   
ATOM    784  HN  LEU A 154     -17.299  -9.196   1.046  1.00 10.00      A   
ATOM    785  CA  LEU A 154     -18.982 -10.298   1.706  1.00 10.00      A   
ATOM    786  CB  LEU A 154     -18.148 -10.959   2.808  1.00 10.00      A   
ATOM    787  CG  LEU A 154     -17.498 -12.308   2.488  1.00 10.00      A   
ATOM    788  CD1 LEU A 154     -16.448 -12.172   1.396  1.00 10.00      A   
ATOM    789  CD2 LEU A 154     -16.875 -12.898   3.744  1.00 10.00      A   
ATOM    790  C   LEU A 154     -19.962  -9.315   2.330  1.00 10.00      A   
ATOM    791  O   LEU A 154     -19.561  -8.289   2.890  1.00 10.00      A   
ATOM    792  N   ILE A 155     -21.245  -9.621   2.212  1.00 10.00      A   
ATOM    793  HN  ILE A 155     -21.497 -10.434   1.716  1.00 10.00      A   
ATOM    794  CA  ILE A 155     -22.296  -8.783   2.778  1.00 10.00      A   
ATOM    795  CB  ILE A 155     -23.382  -8.437   1.732  1.00 10.00      A   
ATOM    796  CG1 ILE A 155     -22.761  -7.737   0.520  1.00 10.00      A   
ATOM    797  CG2 ILE A 155     -24.474  -7.571   2.348  1.00 10.00      A   
ATOM    798  CD1 ILE A 155     -23.752  -7.422  -0.582  1.00 10.00      A   
ATOM    799  C   ILE A 155     -22.944  -9.485   3.973  1.00 10.00      A   
ATOM    800  O   ILE A 155     -23.424 -10.612   3.855  1.00 10.00      A   
ATOM    801  N   ASN A 156     -22.940  -8.826   5.124  1.00 10.00      A   
ATOM    802  HN  ASN A 156     -22.545  -7.932   5.158  1.00 10.00      A   
ATOM    803  CA  ASN A 156     -23.526  -9.391   6.337  1.00 10.00      A   
ATOM    804  CB  ASN A 156     -23.064  -8.609   7.573  1.00 10.00      A   
ATOM    805  CG  ASN A 156     -23.684  -9.106   8.870  1.00 10.00      A   
ATOM    806  OD1 ASN A 156     -24.750  -8.649   9.282  1.00 10.00      A   
ATOM    807  ND2 ASN A 156     -23.014 -10.036   9.531  1.00 10.00      A   
ATOM    808 HD21 ASN A 156     -22.164 -10.349   9.158  1.00 10.00      A   
ATOM    809 HD22 ASN A 156     -23.393 -10.372  10.373  1.00 10.00      A   
ATOM    810  C   ASN A 156     -25.048  -9.382   6.246  1.00 10.00      A   
ATOM    811  O   ASN A 156     -25.667  -8.319   6.211  1.00 10.00      A   
ATOM    812  N   THR A 157     -25.645 -10.566   6.204  1.00 10.00      A   
ATOM    813  HN  THR A 157     -25.100 -11.384   6.233  1.00 10.00      A   
ATOM    814  CA  THR A 157     -27.093 -10.688   6.109  1.00 10.00      A   
ATOM    815  CB  THR A 157     -27.491 -11.876   5.214  1.00 10.00      A   
ATOM    816  OG1 THR A 157     -26.644 -13.003   5.498  1.00 10.00      A   
ATOM    817  HG1 THR A 157     -27.052 -13.542   6.190  1.00 10.00      A   
ATOM    818  CG2 THR A 157     -27.363 -11.497   3.747  1.00 10.00      A   
ATOM    819  C   THR A 157     -27.721 -10.859   7.486  1.00 10.00      A   
ATOM    820  O   THR A 157     -28.852 -11.341   7.609  1.00 10.00      A   
ATOM    821  N   LEU A 158     -26.972 -10.452   8.512  1.00 10.00      A   
ATOM    822  HN  LEU A 158     -26.092 -10.068   8.321  1.00 10.00      A   
ATOM    823  CA  LEU A 158     -27.406 -10.534   9.906  1.00 10.00      A   
ATOM    824  CB  LEU A 158     -27.773 -11.966  10.316  1.00 10.00      A   
ATOM    825  CG  LEU A 158     -26.662 -13.009  10.174  1.00 10.00      A   
ATOM    826  CD1 LEU A 158     -25.439 -12.613  10.989  1.00 10.00      A   
ATOM    827  CD2 LEU A 158     -27.161 -14.385  10.585  1.00 10.00      A   
ATOM    828  C   LEU A 158     -28.532  -9.552  10.216  1.00 10.00      A   
ATOM    829  O   LEU A 158     -29.407  -9.308   9.381  1.00 10.00      A   
ATOM    830  N   GLU A 159     -28.496  -8.987  11.421  1.00 10.00      A   
ATOM    831  HN  GLU A 159     -27.769  -9.229  12.035  1.00 10.00      A   
ATOM    832  CA  GLU A 159     -29.498  -8.021  11.870  1.00 10.00      A   
ATOM    833  CB  GLU A 159     -30.871  -8.686  12.022  1.00 10.00      A   
ATOM    834  CG  GLU A 159     -30.845 -10.001  12.785  1.00 10.00      A   
ATOM    835  CD  GLU A 159     -30.470  -9.825  14.240  1.00 10.00      A   
ATOM    836  OE1 GLU A 159     -31.383  -9.639  15.069  1.00 10.00      A   
ATOM    837  OE2 GLU A 159     -29.266  -9.871  14.558  1.00 10.00      A   
ATOM    838  C   GLU A 159     -29.587  -6.819  10.923  1.00 10.00      A   
ATOM    839  O   GLU A 159     -30.610  -6.608  10.269  1.00 10.00      A   
ATOM    840  N   PRO A 160     -28.514  -6.013  10.812  1.00 10.00      A   
ATOM    841  CA  PRO A 160     -27.261  -6.218  11.548  1.00 10.00      A   
ATOM    842  CB  PRO A 160     -26.259  -5.392  10.743  1.00 10.00      A   
ATOM    843  CG  PRO A 160     -27.070  -4.276  10.184  1.00 10.00      A   
ATOM    844  CD  PRO A 160     -28.444  -4.833   9.934  1.00 10.00      A   
ATOM    845  C   PRO A 160     -27.340  -5.691  12.978  1.00 10.00      A   
ATOM    846  O   PRO A 160     -28.366  -5.155  13.400  1.00 10.00      A   
ATOM    847  N   VAL A 161     -26.257  -5.842  13.721  1.00 10.00      A   
ATOM    848  HN  VAL A 161     -25.461  -6.270  13.332  1.00 10.00      A   
ATOM    849  CA  VAL A 161     -26.217  -5.383  15.103  1.00 10.00      A   
ATOM    850  CB  VAL A 161     -26.575  -6.515  16.092  1.00 10.00      A   
ATOM    851  CG1 VAL A 161     -25.566  -7.652  16.011  1.00 10.00      A   
ATOM    852  CG2 VAL A 161     -26.691  -5.981  17.513  1.00 10.00      A   
ATOM    853  C   VAL A 161     -24.853  -4.793  15.454  1.00 10.00      A   
ATOM    854  O   VAL A 161     -23.989  -4.656  14.584  1.00 10.00      A   
ATOM    855  N   GLU A 166     -29.640   5.007   9.648  1.00 10.00      A   
ATOM    856  HN  GLU A 166     -29.999   4.898   8.738  1.00 10.00      A   
ATOM    857  CA  GLU A 166     -28.452   5.837   9.847  1.00 10.00      A   
ATOM    858  CB  GLU A 166     -28.833   7.181  10.479  1.00 10.00      A   
ATOM    859  CG  GLU A 166     -29.414   8.194   9.500  1.00 10.00      A   
ATOM    860  CD  GLU A 166     -30.641   7.681   8.773  1.00 10.00      A   
ATOM    861  OE1 GLU A 166     -30.501   7.170   7.642  1.00 10.00      A   
ATOM    862  OE2 GLU A 166     -31.751   7.771   9.335  1.00 10.00      A   
ATOM    863  C   GLU A 166     -27.446   5.104  10.723  1.00 10.00      A   
ATOM    864  O   GLU A 166     -26.542   5.708  11.306  1.00 10.00      A   
ATOM    865  N   MET A 167     -27.616   3.791  10.807  1.00 10.00      A   
ATOM    866  HN  MET A 167     -28.349   3.374  10.307  1.00 10.00      A   
ATOM    867  CA  MET A 167     -26.739   2.956  11.610  1.00 10.00      A   
ATOM    868  CB  MET A 167     -27.543   1.912  12.388  1.00 10.00      A   
ATOM    869  CG  MET A 167     -26.703   1.048  13.319  1.00 10.00      A   
ATOM    870  SD  MET A 167     -27.703   0.071  14.461  1.00 10.00      A   
ATOM    871  CE  MET A 167     -26.433  -0.896  15.276  1.00 10.00      A   
ATOM    872  C   MET A 167     -25.667   2.288  10.763  1.00 10.00      A   
ATOM    873  O   MET A 167     -25.929   1.317  10.059  1.00 10.00      A   
ATOM    874  N   ARG A 168     -24.467   2.836  10.819  1.00 10.00      A   
ATOM    875  HN  ARG A 168     -24.328   3.630  11.375  1.00 10.00      A   
ATOM    876  CA  ARG A 168     -23.342   2.291  10.078  1.00 10.00      A   
ATOM    877  CB  ARG A 168     -23.100   3.070   8.774  1.00 10.00      A   
ATOM    878  CG  ARG A 168     -22.743   4.536   8.968  1.00 10.00      A   
ATOM    879  CD  ARG A 168     -22.297   5.183   7.666  1.00 10.00      A   
ATOM    880  NE  ARG A 168     -21.755   6.523   7.885  1.00 10.00      A   
ATOM    881  HE  ARG A 168     -21.869   6.909   8.782  1.00 10.00      A   
ATOM    882  CZ  ARG A 168     -21.120   7.236   6.957  1.00 10.00      A   
ATOM    883  NH1 ARG A 168     -20.979   6.763   5.724  1.00 10.00      A   
ATOM    884 HH11 ARG A 168     -21.363   5.810   5.473  1.00 10.00      A   
ATOM    885 HH12 ARG A 168     -20.500   7.328   4.995  1.00 10.00      A   
ATOM    886  NH2 ARG A 168     -20.633   8.429   7.263  1.00 10.00      A   
ATOM    887 HH21 ARG A 168     -20.134   8.990   6.543  1.00 10.00      A   
ATOM    888 HH22 ARG A 168     -20.745   8.807   8.229  1.00 10.00      A   
ATOM    889  C   ARG A 168     -22.099   2.289  10.959  1.00 10.00      A   
ATOM    890  O   ARG A 168     -21.818   3.269  11.654  1.00 10.00      A   
ATOM    891  N   GLY A 169     -21.369   1.189  10.946  1.00 10.00      A   
ATOM    892  HN  GLY A 169     -21.630   0.442  10.367  1.00 10.00      A   
ATOM    893  CA  GLY A 169     -20.174   1.086  11.760  1.00 10.00      A   
ATOM    894  C   GLY A 169     -18.950   0.773  10.934  1.00 10.00      A   
ATOM    895  O   GLY A 169     -19.059   0.170   9.867  1.00 10.00      A   
ATOM    896  N   GLN A 171     -18.573   3.357  18.931  1.00 10.00      A   
ATOM    897  HN  GLN A 171     -19.086   2.975  19.637  1.00 10.00      A   
ATOM    898  CA  GLN A 171     -17.108   3.251  18.773  1.00 10.00      A   
ATOM    899  CB  GLN A 171     -16.596   1.947  19.400  1.00 10.00      A   
ATOM    900  CG  GLN A 171     -16.576   1.931  20.924  1.00 10.00      A   
ATOM    901  CD  GLN A 171     -17.939   1.708  21.549  1.00 10.00      A   
ATOM    902  OE1 GLN A 171     -18.811   1.068  20.962  1.00 10.00      A   
ATOM    903  NE2 GLN A 171     -18.133   2.235  22.748  1.00 10.00      A   
ATOM    904 HE21 GLN A 171     -17.399   2.732  23.162  1.00 10.00      A   
ATOM    905 HE22 GLN A 171     -19.007   2.103  23.174  1.00 10.00      A   
ATOM    906  C   GLN A 171     -16.837   3.232  17.269  1.00 10.00      A   
ATOM    907  O   GLN A 171     -15.882   2.616  16.791  1.00 10.00      A   
ATOM    908  N   GLY A 172     -17.723   3.918  16.544  1.00 10.00      A   
ATOM    909  HN  GLY A 172     -18.434   4.394  17.020  1.00 10.00      A   
ATOM    910  CA  GLY A 172     -17.670   3.991  15.088  1.00 10.00      A   
ATOM    911  C   GLY A 172     -16.386   4.573  14.512  1.00 10.00      A   
ATOM    912  O   GLY A 172     -15.506   5.032  15.240  1.00 10.00      A   
ATOM    913  N   THR A 173     -16.299   4.566  13.187  1.00 10.00      A   
ATOM    914  HN  THR A 173     -17.048   4.215  12.664  1.00 10.00      A   
ATOM    915  CA  THR A 173     -15.129   5.065  12.484  1.00 10.00      A   
ATOM    916  CB  THR A 173     -14.913   4.268  11.184  1.00 10.00      A   
ATOM    917  OG1 THR A 173     -16.186   3.873  10.647  1.00 10.00      A   
ATOM    918  HG1 THR A 173     -16.484   4.538  10.010  1.00 10.00      A   
ATOM    919  CG2 THR A 173     -14.070   3.032  11.451  1.00 10.00      A   
ATOM    920  C   THR A 173     -15.256   6.546  12.136  1.00 10.00      A   
ATOM    921  O   THR A 173     -16.284   6.981  11.616  1.00 10.00      A   
ATOM    922  N   PRO A 174     -14.211   7.341  12.424  1.00 10.00      A   
ATOM    923  CA  PRO A 174     -14.202   8.774  12.114  1.00 10.00      A   
ATOM    924  CB  PRO A 174     -13.115   9.314  13.045  1.00 10.00      A   
ATOM    925  CG  PRO A 174     -12.158   8.181  13.196  1.00 10.00      A   
ATOM    926  CD  PRO A 174     -12.972   6.915  13.108  1.00 10.00      A   
ATOM    927  C   PRO A 174     -13.823   9.027  10.654  1.00 10.00      A   
ATOM    928  O   PRO A 174     -14.093  10.093  10.102  1.00 10.00      A   
ATOM    929  N   THR A 175     -13.212   8.025  10.031  1.00 10.00      A   
ATOM    930  HN  THR A 175     -13.038   7.196  10.522  1.00 10.00      A   
ATOM    931  CA  THR A 175     -12.784   8.117   8.643  1.00 10.00      A   
ATOM    932  CB  THR A 175     -12.028   6.838   8.242  1.00 10.00      A   
ATOM    933  OG1 THR A 175     -11.614   6.150   9.435  1.00 10.00      A   
ATOM    934  HG1 THR A 175     -10.654   6.090   9.447  1.00 10.00      A   
ATOM    935  CG2 THR A 175     -10.801   7.185   7.415  1.00 10.00      A   
ATOM    936  C   THR A 175     -13.977   8.312   7.710  1.00 10.00      A   
ATOM    937  O   THR A 175     -13.895   9.041   6.718  1.00 10.00      A   
ATOM    938  N   THR A 176     -15.088   7.673   8.048  1.00 10.00      A   
ATOM    939  HN  THR A 176     -15.095   7.117   8.856  1.00 10.00      A   
ATOM    940  CA  THR A 176     -16.299   7.764   7.255  1.00 10.00      A   
ATOM    941  CB  THR A 176     -17.265   6.632   7.639  1.00 10.00      A   
ATOM    942  OG1 THR A 176     -16.865   6.091   8.911  1.00 10.00      A   
ATOM    943  HG1 THR A 176     -17.361   6.539   9.611  1.00 10.00      A   
ATOM    944  CG2 THR A 176     -17.234   5.532   6.591  1.00 10.00      A   
ATOM    945  C   THR A 176     -16.985   9.112   7.458  1.00 10.00      A   
ATOM    946  O   THR A 176     -17.801   9.532   6.639  1.00 10.00      A   
ATOM    947  N   GLY A 177     -16.636   9.788   8.547  1.00 10.00      A   
ATOM    948  HN  GLY A 177     -15.962   9.413   9.149  1.00 10.00      A   
ATOM    949  CA  GLY A 177     -17.227  11.076   8.842  1.00 10.00      A   
ATOM    950  C   GLY A 177     -16.661  12.167   7.961  1.00 10.00      A   
ATOM    951  O   GLY A 177     -17.408  12.878   7.290  1.00 10.00      A   
ATOM    952  N   LEU A 178     -15.338  12.285   7.950  1.00 10.00      A   
ATOM    953  HN  LEU A 178     -14.800  11.681   8.504  1.00 10.00      A   
ATOM    954  CA  LEU A 178     -14.666  13.295   7.140  1.00 10.00      A   
ATOM    955  CB  LEU A 178     -13.149  13.274   7.378  1.00 10.00      A   
ATOM    956  CG  LEU A 178     -12.630  14.022   8.614  1.00 10.00      A   
ATOM    957  CD1 LEU A 178     -13.190  15.434   8.676  1.00 10.00      A   
ATOM    958  CD2 LEU A 178     -12.932  13.255   9.893  1.00 10.00      A   
ATOM    959  C   LEU A 178     -14.969  13.077   5.663  1.00 10.00      A   
ATOM    960  O   LEU A 178     -15.240  14.025   4.925  1.00 10.00      A   
ATOM    961  N   LEU A 179     -14.946  11.815   5.247  1.00 10.00      A   
ATOM    962  HN  LEU A 179     -14.739  11.104   5.892  1.00 10.00      A   
ATOM    963  CA  LEU A 179     -15.215  11.457   3.862  1.00 10.00      A   
ATOM    964  CB  LEU A 179     -15.005   9.955   3.658  1.00 10.00      A   
ATOM    965  CG  LEU A 179     -15.082   9.445   2.217  1.00 10.00      A   
ATOM    966  CD1 LEU A 179     -13.933   9.999   1.389  1.00 10.00      A   
ATOM    967  CD2 LEU A 179     -15.080   7.925   2.191  1.00 10.00      A   
ATOM    968  C   LEU A 179     -16.632  11.854   3.457  1.00 10.00      A   
ATOM    969  O   LEU A 179     -16.857  12.346   2.350  1.00 10.00      A   
ATOM    970  N   MET A 180     -17.580  11.663   4.370  1.00 10.00      A   
ATOM    971  HN  MET A 180     -17.334  11.291   5.244  1.00 10.00      A   
ATOM    972  CA  MET A 180     -18.975  11.993   4.109  1.00 10.00      A   
ATOM    973  CB  MET A 180     -19.862  11.553   5.273  1.00 10.00      A   
ATOM    974  CG  MET A 180     -21.307  11.297   4.880  1.00 10.00      A   
ATOM    975  SD  MET A 180     -21.516   9.730   4.014  1.00 10.00      A   
ATOM    976  CE  MET A 180     -23.212   9.885   3.459  1.00 10.00      A   
ATOM    977  C   MET A 180     -19.145  13.487   3.857  1.00 10.00      A   
ATOM    978  O   MET A 180     -19.936  13.897   3.009  1.00 10.00      A   
ATOM    979  N   ILE A 181     -18.394  14.291   4.598  1.00 10.00      A   
ATOM    980  HN  ILE A 181     -17.787  13.901   5.264  1.00 10.00      A   
ATOM    981  CA  ILE A 181     -18.450  15.741   4.451  1.00 10.00      A   
ATOM    982  CB  ILE A 181     -17.611  16.451   5.538  1.00 10.00      A   
ATOM    983  CG1 ILE A 181     -18.110  16.055   6.933  1.00 10.00      A   
ATOM    984  CG2 ILE A 181     -17.663  17.965   5.360  1.00 10.00      A   
ATOM    985  CD1 ILE A 181     -17.236  16.544   8.070  1.00 10.00      A   
ATOM    986  C   ILE A 181     -17.949  16.152   3.067  1.00 10.00      A   
ATOM    987  O   ILE A 181     -18.545  17.005   2.405  1.00 10.00      A   
ATOM    988  N   VAL A 182     -16.869  15.516   2.628  1.00 10.00      A   
ATOM    989  HN  VAL A 182     -16.459  14.826   3.193  1.00 10.00      A   
ATOM    990  CA  VAL A 182     -16.276  15.811   1.331  1.00 10.00      A   
ATOM    991  CB  VAL A 182     -14.985  14.998   1.093  1.00 10.00      A   
ATOM    992  CG1 VAL A 182     -14.376  15.335  -0.261  1.00 10.00      A   
ATOM    993  CG2 VAL A 182     -13.980  15.263   2.203  1.00 10.00      A   
ATOM    994  C   VAL A 182     -17.265  15.552   0.198  1.00 10.00      A   
ATOM    995  O   VAL A 182     -17.519  16.435  -0.622  1.00 10.00      A   
ATOM    996  N   LEU A 183     -17.831  14.345   0.161  1.00 10.00      A   
ATOM    997  HN  LEU A 183     -17.600  13.684   0.849  1.00 10.00      A   
ATOM    998  CA  LEU A 183     -18.789  13.988  -0.884  1.00 10.00      A   
ATOM    999  CB  LEU A 183     -19.113  12.485  -0.885  1.00 10.00      A   
ATOM   1000  CG  LEU A 183     -19.676  11.885   0.408  1.00 10.00      A   
ATOM   1001  CD1 LEU A 183     -21.196  11.824   0.365  1.00 10.00      A   
ATOM   1002  CD2 LEU A 183     -19.092  10.502   0.649  1.00 10.00      A   
ATOM   1003  C   LEU A 183     -20.052  14.839  -0.804  1.00 10.00      A   
ATOM   1004  O   LEU A 183     -20.662  15.160  -1.827  1.00 10.00      A   
ATOM   1005  N   GLY A 184     -20.429  15.216   0.414  1.00 10.00      A   
ATOM   1006  HN  GLY A 184     -19.903  14.926   1.191  1.00 10.00      A   
ATOM   1007  CA  GLY A 184     -21.606  16.038   0.608  1.00 10.00      A   
ATOM   1008  C   GLY A 184     -21.441  17.409  -0.013  1.00 10.00      A   
ATOM   1009  O   GLY A 184     -22.376  17.946  -0.609  1.00 10.00      A   
ATOM   1010  N   LEU A 185     -20.242  17.969   0.118  1.00 10.00      A   
ATOM   1011  HN  LEU A 185     -19.539  17.484   0.607  1.00 10.00      A   
ATOM   1012  CA  LEU A 185     -19.939  19.284  -0.439  1.00 10.00      A   
ATOM   1013  CB  LEU A 185     -18.567  19.769   0.030  1.00 10.00      A   
ATOM   1014  CG  LEU A 185     -18.434  20.084   1.522  1.00 10.00      A   
ATOM   1015  CD1 LEU A 185     -17.000  20.455   1.867  1.00 10.00      A   
ATOM   1016  CD2 LEU A 185     -19.388  21.200   1.921  1.00 10.00      A   
ATOM   1017  C   LEU A 185     -19.993  19.251  -1.961  1.00 10.00      A   
ATOM   1018  O   LEU A 185     -20.446  20.205  -2.598  1.00 10.00      A   
ATOM   1019  N   ILE A 186     -19.537  18.142  -2.537  1.00 10.00      A   
ATOM   1020  HN  ILE A 186     -19.186  17.420  -1.971  1.00 10.00      A   
ATOM   1021  CA  ILE A 186     -19.541  17.974  -3.983  1.00 10.00      A   
ATOM   1022  CB  ILE A 186     -18.913  16.625  -4.401  1.00 10.00      A   
ATOM   1023  CG1 ILE A 186     -17.531  16.452  -3.765  1.00 10.00      A   
ATOM   1024  CG2 ILE A 186     -18.815  16.525  -5.916  1.00 10.00      A   
ATOM   1025  CD1 ILE A 186     -16.981  15.046  -3.872  1.00 10.00      A   
ATOM   1026  C   ILE A 186     -20.970  18.031  -4.504  1.00 10.00      A   
ATOM   1027  O   ILE A 186     -21.281  18.798  -5.417  1.00 10.00      A   
ATOM   1028  N   PHE A 187     -21.838  17.234  -3.893  1.00 10.00      A   
ATOM   1029  HN  PHE A 187     -21.523  16.665  -3.155  1.00 10.00      A   
ATOM   1030  CA  PHE A 187     -23.242  17.174  -4.276  1.00 10.00      A   
ATOM   1031  CB  PHE A 187     -23.962  16.089  -3.467  1.00 10.00      A   
ATOM   1032  CG  PHE A 187     -25.392  15.866  -3.868  1.00 10.00      A   
ATOM   1033  CD1 PHE A 187     -25.701  15.219  -5.052  1.00 10.00      A   
ATOM   1034  CD2 PHE A 187     -26.428  16.304  -3.059  1.00 10.00      A   
ATOM   1035  CE1 PHE A 187     -27.016  15.011  -5.423  1.00 10.00      A   
ATOM   1036  CE2 PHE A 187     -27.744  16.102  -3.423  1.00 10.00      A   
ATOM   1037  CZ  PHE A 187     -28.039  15.454  -4.607  1.00 10.00      A   
ATOM   1038  C   PHE A 187     -23.919  18.528  -4.077  1.00 10.00      A   
ATOM   1039  O   PHE A 187     -24.753  18.941  -4.887  1.00 10.00      A   
ATOM   1040  N   MET A 188     -23.535  19.220  -3.008  1.00 10.00      A   
ATOM   1041  HN  MET A 188     -22.855  18.833  -2.412  1.00 10.00      A   
ATOM   1042  CA  MET A 188     -24.095  20.529  -2.681  1.00 10.00      A   
ATOM   1043  CB  MET A 188     -23.534  21.030  -1.346  1.00 10.00      A   
ATOM   1044  CG  MET A 188     -24.153  22.328  -0.851  1.00 10.00      A   
ATOM   1045  SD  MET A 188     -23.411  22.913   0.686  1.00 10.00      A   
ATOM   1046  CE  MET A 188     -23.844  21.582   1.805  1.00 10.00      A   
ATOM   1047  C   MET A 188     -23.832  21.553  -3.787  1.00 10.00      A   
ATOM   1048  O   MET A 188     -24.674  22.405  -4.074  1.00 10.00      A   
ATOM   1049  N   LYS A 189     -22.672  21.464  -4.418  1.00 10.00      A   
ATOM   1050  HN  LYS A 189     -22.034  20.762  -4.161  1.00 10.00      A   
ATOM   1051  CA  LYS A 189     -22.320  22.393  -5.483  1.00 10.00      A   
ATOM   1052  CB  LYS A 189     -20.841  22.775  -5.421  1.00 10.00      A   
ATOM   1053  CG  LYS A 189     -20.459  23.630  -4.222  1.00 10.00      A   
ATOM   1054  CD  LYS A 189     -19.091  24.271  -4.414  1.00 10.00      A   
ATOM   1055  CE  LYS A 189     -18.684  25.073  -3.190  1.00 10.00      A   
ATOM   1056  NZ  LYS A 189     -17.416  25.823  -3.398  1.00 10.00      A   
ATOM   1057  HZ1 LYS A 189     -17.019  26.110  -2.481  1.00 10.00      A   
ATOM   1058  HZ2 LYS A 189     -17.590  26.677  -3.965  1.00 10.00      A   
ATOM   1059  HZ3 LYS A 189     -16.714  25.226  -3.896  1.00 10.00      A   
ATOM   1060  C   LYS A 189     -22.687  21.847  -6.866  1.00 10.00      A   
ATOM   1061  O   LYS A 189     -22.048  22.182  -7.864  1.00 10.00      A   
ATOM   1062  N   GLY A 190     -23.713  21.004  -6.916  1.00 10.00      A   
ATOM   1063  HN  GLY A 190     -24.170  20.758  -6.083  1.00 10.00      A   
ATOM   1064  CA  GLY A 190     -24.161  20.440  -8.179  1.00 10.00      A   
ATOM   1065  C   GLY A 190     -23.206  19.399  -8.725  1.00 10.00      A   
ATOM   1066  O   GLY A 190     -22.940  19.359  -9.926  1.00 10.00      A   
ATOM   1067  N   ASN A 191     -22.681  18.565  -7.833  1.00 10.00      A   
ATOM   1068  HN  ASN A 191     -22.927  18.671  -6.888  1.00 10.00      A   
ATOM   1069  CA  ASN A 191     -21.739  17.504  -8.200  1.00 10.00      A   
ATOM   1070  CB  ASN A 191     -22.379  16.454  -9.115  1.00 10.00      A   
ATOM   1071  CG  ASN A 191     -22.011  15.037  -8.712  1.00 10.00      A   
ATOM   1072  OD1 ASN A 191     -22.691  14.416  -7.893  1.00 10.00      A   
ATOM   1073  ND2 ASN A 191     -20.933  14.518  -9.280  1.00 10.00      A   
ATOM   1074 HD21 ASN A 191     -20.438  15.066  -9.924  1.00 10.00      A   
ATOM   1075 HD22 ASN A 191     -20.666  13.606  -9.025  1.00 10.00      A   
ATOM   1076  C   ASN A 191     -20.464  18.080  -8.811  1.00 10.00      A   
ATOM   1077  O   ASN A 191     -19.799  17.443  -9.630  1.00 10.00      A   
ATOM   1078  N   THR A 192     -20.136  19.295  -8.396  1.00 10.00      A   
ATOM   1079  HN  THR A 192     -20.711  19.739  -7.735  1.00 10.00      A   
ATOM   1080  CA  THR A 192     -18.946  19.992  -8.862  1.00 10.00      A   
ATOM   1081  CB  THR A 192     -19.323  21.176  -9.780  1.00 10.00      A   
ATOM   1082  OG1 THR A 192     -20.480  20.837 -10.559  1.00 10.00      A   
ATOM   1083  HG1 THR A 192     -21.057  20.263 -10.043  1.00 10.00      A   
ATOM   1084  CG2 THR A 192     -18.175  21.517 -10.721  1.00 10.00      A   
ATOM   1085  C   THR A 192     -18.204  20.530  -7.645  1.00 10.00      A   
ATOM   1086  O   THR A 192     -18.831  21.019  -6.711  1.00 10.00      A   
ATOM   1087  N   LEU A 193     -16.883  20.420  -7.637  1.00 10.00      A   
ATOM   1088  HN  LEU A 193     -16.425  20.013  -8.403  1.00 10.00      A   
ATOM   1089  CA  LEU A 193     -16.098  20.898  -6.509  1.00 10.00      A   
ATOM   1090  CB  LEU A 193     -16.243  19.934  -5.325  1.00 10.00      A   
ATOM   1091  CG  LEU A 193     -15.614  20.375  -4.003  1.00 10.00      A   
ATOM   1092  CD1 LEU A 193     -16.487  21.412  -3.309  1.00 10.00      A   
ATOM   1093  CD2 LEU A 193     -15.368  19.176  -3.099  1.00 10.00      A   
ATOM   1094  C   LEU A 193     -14.628  21.015  -6.880  1.00 10.00      A   
ATOM   1095  O   LEU A 193     -14.142  20.296  -7.754  1.00 10.00      A   
ATOM   1096  N   LYS A 194     -13.934  21.935  -6.223  1.00 10.00      A   
ATOM   1097  HN  LYS A 194     -14.394  22.500  -5.565  1.00 10.00      A   
ATOM   1098  CA  LYS A 194     -12.511  22.129  -6.448  1.00 10.00      A   
ATOM   1099  CB  LYS A 194     -12.183  23.606  -6.681  1.00 10.00      A   
ATOM   1100  CG  LYS A 194     -12.961  24.268  -7.805  1.00 10.00      A   
ATOM   1101  CD  LYS A 194     -12.702  25.765  -7.827  1.00 10.00      A   
ATOM   1102  CE  LYS A 194     -13.501  26.458  -8.916  1.00 10.00      A   
ATOM   1103  NZ  LYS A 194     -13.377  27.937  -8.833  1.00 10.00      A   
ATOM   1104  HZ1 LYS A 194     -13.976  28.389  -9.553  1.00 10.00      A   
ATOM   1105  HZ2 LYS A 194     -12.388  28.222  -8.982  1.00 10.00      A   
ATOM   1106  HZ3 LYS A 194     -13.677  28.268  -7.893  1.00 10.00      A   
ATOM   1107  C   LYS A 194     -11.753  21.622  -5.227  1.00 10.00      A   
ATOM   1108  O   LYS A 194     -12.148  21.884  -4.091  1.00 10.00      A   
ATOM   1109  N   GLU A 195     -10.673  20.894  -5.458  1.00 10.00      A   
ATOM   1110  HN  GLU A 195     -10.398  20.724  -6.383  1.00 10.00      A   
ATOM   1111  CA  GLU A 195      -9.881  20.343  -4.365  1.00 10.00      A   
ATOM   1112  CB  GLU A 195      -8.832  19.364  -4.906  1.00 10.00      A   
ATOM   1113  CG  GLU A 195      -8.193  18.482  -3.843  1.00 10.00      A   
ATOM   1114  CD  GLU A 195      -6.749  18.848  -3.555  1.00 10.00      A   
ATOM   1115  OE1 GLU A 195      -6.382  20.028  -3.719  1.00 10.00      A   
ATOM   1116  OE2 GLU A 195      -5.979  17.950  -3.153  1.00 10.00      A   
ATOM   1117  C   GLU A 195      -9.213  21.448  -3.550  1.00 10.00      A   
ATOM   1118  O   GLU A 195      -9.192  21.399  -2.320  1.00 10.00      A   
ATOM   1119  N   THR A 196      -8.702  22.456  -4.247  1.00 10.00      A   
ATOM   1120  HN  THR A 196      -8.785  22.449  -5.222  1.00 10.00      A   
ATOM   1121  CA  THR A 196      -8.011  23.572  -3.615  1.00 10.00      A   
ATOM   1122  CB  THR A 196      -7.459  24.528  -4.686  1.00 10.00      A   
ATOM   1123  OG1 THR A 196      -7.076  23.757  -5.837  1.00 10.00      A   
ATOM   1124  HG1 THR A 196      -6.473  23.055  -5.559  1.00 10.00      A   
ATOM   1125  CG2 THR A 196      -6.242  25.274  -4.159  1.00 10.00      A   
ATOM   1126  C   THR A 196      -8.903  24.346  -2.638  1.00 10.00      A   
ATOM   1127  O   THR A 196      -8.431  24.831  -1.608  1.00 10.00      A   
ATOM   1128  N   GLU A 197     -10.189  24.454  -2.950  1.00 10.00      A   
ATOM   1129  HN  GLU A 197     -10.526  24.037  -3.771  1.00 10.00      A   
ATOM   1130  CA  GLU A 197     -11.108  25.180  -2.080  1.00 10.00      A   
ATOM   1131  CB  GLU A 197     -12.266  25.798  -2.870  1.00 10.00      A   
ATOM   1132  CG  GLU A 197     -13.144  24.796  -3.600  1.00 10.00      A   
ATOM   1133  CD  GLU A 197     -14.386  25.427  -4.192  1.00 10.00      A   
ATOM   1134  OE1 GLU A 197     -14.441  26.671  -4.287  1.00 10.00      A   
ATOM   1135  OE2 GLU A 197     -15.317  24.682  -4.560  1.00 10.00      A   
ATOM   1136  C   GLU A 197     -11.628  24.302  -0.945  1.00 10.00      A   
ATOM   1137  O   GLU A 197     -11.791  24.766   0.182  1.00 10.00      A   
ATOM   1138  N   ALA A 198     -11.870  23.033  -1.243  1.00 10.00      A   
ATOM   1139  HN  ALA A 198     -11.700  22.714  -2.157  1.00 10.00      A   
ATOM   1140  CA  ALA A 198     -12.384  22.101  -0.248  1.00 10.00      A   
ATOM   1141  CB  ALA A 198     -12.916  20.843  -0.914  1.00 10.00      A   
ATOM   1142  C   ALA A 198     -11.330  21.746   0.795  1.00 10.00      A   
ATOM   1143  O   ALA A 198     -11.611  21.743   1.994  1.00 10.00      A   
ATOM   1144  N   TRP A 199     -10.117  21.464   0.335  1.00 10.00      A   
ATOM   1145  HN  TRP A 199      -9.951  21.506  -0.635  1.00 10.00      A   
ATOM   1146  CA  TRP A 199      -9.026  21.093   1.228  1.00 10.00      A   
ATOM   1147  CB  TRP A 199      -7.789  20.686   0.425  1.00 10.00      A   
ATOM   1148  CG  TRP A 199      -6.958  19.626   1.080  1.00 10.00      A   
ATOM   1149  CD1 TRP A 199      -7.230  18.287   1.132  1.00 10.00      A   
ATOM   1150  CD2 TRP A 199      -5.714  19.810   1.765  1.00 10.00      A   
ATOM   1151  NE1 TRP A 199      -6.234  17.628   1.812  1.00 10.00      A   
ATOM   1152  HE1 TRP A 199      -6.204  16.658   1.980  1.00 10.00      A   
ATOM   1153  CE2 TRP A 199      -5.292  18.542   2.214  1.00 10.00      A   
ATOM   1154  CE3 TRP A 199      -4.920  20.927   2.049  1.00 10.00      A   
ATOM   1155  CZ2 TRP A 199      -4.106  18.361   2.922  1.00 10.00      A   
ATOM   1156  CZ3 TRP A 199      -3.747  20.744   2.751  1.00 10.00      A   
ATOM   1157  CH2 TRP A 199      -3.352  19.472   3.182  1.00 10.00      A   
ATOM   1158  C   TRP A 199      -8.686  22.228   2.190  1.00 10.00      A   
ATOM   1159  O   TRP A 199      -8.518  22.007   3.387  1.00 10.00      A   
ATOM   1160  N   ASP A 200      -8.604  23.444   1.664  1.00 10.00      A   
ATOM   1161  HN  ASP A 200      -8.764  23.558   0.703  1.00 10.00      A   
ATOM   1162  CA  ASP A 200      -8.279  24.614   2.477  1.00 10.00      A   
ATOM   1163  CB  ASP A 200      -8.065  25.841   1.588  1.00 10.00      A   
ATOM   1164  CG  ASP A 200      -7.439  27.007   2.327  1.00 10.00      A   
ATOM   1165  OD1 ASP A 200      -6.344  26.835   2.903  1.00 10.00      A   
ATOM   1166  OD2 ASP A 200      -8.032  28.105   2.328  1.00 10.00      A   
ATOM   1167  C   ASP A 200      -9.378  24.888   3.497  1.00 10.00      A   
ATOM   1168  O   ASP A 200      -9.104  25.289   4.626  1.00 10.00      A   
ATOM   1169  N   PHE A 201     -10.618  24.639   3.089  1.00 10.00      A   
ATOM   1170  HN  PHE A 201     -10.757  24.309   2.177  1.00 10.00      A   
ATOM   1171  CA  PHE A 201     -11.780  24.841   3.946  1.00 10.00      A   
ATOM   1172  CB  PHE A 201     -13.059  24.777   3.100  1.00 10.00      A   
ATOM   1173  CG  PHE A 201     -14.333  24.614   3.884  1.00 10.00      A   
ATOM   1174  CD1 PHE A 201     -14.979  23.388   3.929  1.00 10.00      A   
ATOM   1175  CD2 PHE A 201     -14.887  25.683   4.570  1.00 10.00      A   
ATOM   1176  CE1 PHE A 201     -16.151  23.229   4.643  1.00 10.00      A   
ATOM   1177  CE2 PHE A 201     -16.059  25.531   5.287  1.00 10.00      A   
ATOM   1178  CZ  PHE A 201     -16.691  24.301   5.323  1.00 10.00      A   
ATOM   1179  C   PHE A 201     -11.821  23.802   5.069  1.00 10.00      A   
ATOM   1180  O   PHE A 201     -12.004  24.144   6.238  1.00 10.00      A   
ATOM   1181  N   LEU A 202     -11.627  22.536   4.699  1.00 10.00      A   
ATOM   1182  HN  LEU A 202     -11.474  22.339   3.746  1.00 10.00      A   
ATOM   1183  CA  LEU A 202     -11.648  21.428   5.652  1.00 10.00      A   
ATOM   1184  CB  LEU A 202     -11.500  20.089   4.919  1.00 10.00      A   
ATOM   1185  CG  LEU A 202     -12.713  19.155   4.953  1.00 10.00      A   
ATOM   1186  CD1 LEU A 202     -13.077  18.800   6.387  1.00 10.00      A   
ATOM   1187  CD2 LEU A 202     -13.902  19.784   4.239  1.00 10.00      A   
ATOM   1188  C   LEU A 202     -10.556  21.566   6.708  1.00 10.00      A   
ATOM   1189  O   LEU A 202     -10.720  21.128   7.846  1.00 10.00      A   
ATOM   1190  N   ARG A 203      -9.447  22.188   6.324  1.00 10.00      A   
ATOM   1191  HN  ARG A 203      -9.377  22.514   5.402  1.00 10.00      A   
ATOM   1192  CA  ARG A 203      -8.325  22.387   7.237  1.00 10.00      A   
ATOM   1193  CB  ARG A 203      -7.105  22.930   6.492  1.00 10.00      A   
ATOM   1194  CG  ARG A 203      -6.397  21.892   5.633  1.00 10.00      A   
ATOM   1195  CD  ARG A 203      -5.430  21.050   6.450  1.00 10.00      A   
ATOM   1196  NE  ARG A 203      -4.289  21.838   6.902  1.00 10.00      A   
ATOM   1197  HE  ARG A 203      -4.444  22.799   7.070  1.00 10.00      A   
ATOM   1198  CZ  ARG A 203      -3.065  21.351   7.093  1.00 10.00      A   
ATOM   1199  NH1 ARG A 203      -2.815  20.058   6.905  1.00 10.00      A   
ATOM   1200 HH11 ARG A 203      -1.853  19.680   7.064  1.00 10.00      A   
ATOM   1201 HH12 ARG A 203      -3.575  19.419   6.599  1.00 10.00      A   
ATOM   1202  NH2 ARG A 203      -2.088  22.161   7.480  1.00 10.00      A   
ATOM   1203 HH21 ARG A 203      -1.122  21.793   7.621  1.00 10.00      A   
ATOM   1204 HH22 ARG A 203      -2.282  23.176   7.649  1.00 10.00      A   
ATOM   1205  C   ARG A 203      -8.690  23.294   8.413  1.00 10.00      A   
ATOM   1206  O   ARG A 203      -7.984  23.326   9.423  1.00 10.00      A   
ATOM   1207  N   ARG A 204      -9.798  24.022   8.283  1.00 10.00      A   
ATOM   1208  HN  ARG A 204     -10.329  23.947   7.459  1.00 10.00      A   
ATOM   1209  CA  ARG A 204     -10.248  24.921   9.347  1.00 10.00      A   
ATOM   1210  CB  ARG A 204     -10.978  26.143   8.781  1.00 10.00      A   
ATOM   1211  CG  ARG A 204     -10.225  26.903   7.704  1.00 10.00      A   
ATOM   1212  CD  ARG A 204     -10.862  28.264   7.453  1.00 10.00      A   
ATOM   1213  NE  ARG A 204     -12.320  28.183   7.332  1.00 10.00      A   
ATOM   1214  HE  ARG A 204     -12.764  27.390   7.708  1.00 10.00      A   
ATOM   1215  CZ  ARG A 204     -13.071  29.123   6.757  1.00 10.00      A   
ATOM   1216  NH1 ARG A 204     -12.506  30.211   6.229  1.00 10.00      A   
ATOM   1217 HH11 ARG A 204     -11.470  30.334   6.264  1.00 10.00      A   
ATOM   1218 HH12 ARG A 204     -13.103  30.939   5.782  1.00 10.00      A   
ATOM   1219  NH2 ARG A 204     -14.390  28.995   6.703  1.00 10.00      A   
ATOM   1220 HH21 ARG A 204     -14.855  28.156   7.117  1.00 10.00      A   
ATOM   1221 HH22 ARG A 204     -14.967  29.733   6.243  1.00 10.00      A   
ATOM   1222  C   ARG A 204     -11.170  24.194  10.318  1.00 10.00      A   
ATOM   1223  O   ARG A 204     -11.658  24.782  11.279  1.00 10.00      A   
ATOM   1224  N   LEU A 205     -11.424  22.918  10.057  1.00 10.00      A   
ATOM   1225  HN  LEU A 205     -11.008  22.492   9.276  1.00 10.00      A   
ATOM   1226  CA  LEU A 205     -12.292  22.126  10.912  1.00 10.00      A   
ATOM   1227  CB  LEU A 205     -13.586  21.746  10.184  1.00 10.00      A   
ATOM   1228  CG  LEU A 205     -14.592  22.874   9.932  1.00 10.00      A   
ATOM   1229  CD1 LEU A 205     -14.305  23.584   8.617  1.00 10.00      A   
ATOM   1230  CD2 LEU A 205     -16.010  22.332   9.950  1.00 10.00      A   
ATOM   1231  C   LEU A 205     -11.578  20.871  11.389  1.00 10.00      A   
ATOM   1232  O   LEU A 205     -10.386  20.696  11.129  1.00 10.00      A   
ATOM   1233  N   VAL A 207      -5.530  12.296  13.144  1.00 10.00      A   
ATOM   1234  HN  VAL A 207      -5.736  11.454  12.681  1.00 10.00      A   
ATOM   1235  CA  VAL A 207      -6.631  13.092  13.678  1.00 10.00      A   
ATOM   1236  CB  VAL A 207      -6.153  14.479  14.161  1.00 10.00      A   
ATOM   1237  CG1 VAL A 207      -7.279  15.231  14.856  1.00 10.00      A   
ATOM   1238  CG2 VAL A 207      -4.953  14.337  15.086  1.00 10.00      A   
ATOM   1239  C   VAL A 207      -7.715  13.267  12.621  1.00 10.00      A   
ATOM   1240  O   VAL A 207      -8.905  13.144  12.913  1.00 10.00      A   
ATOM   1241  N   TYR A 208      -7.282  13.535  11.391  1.00 10.00      A   
ATOM   1242  HN  TYR A 208      -6.317  13.612  11.240  1.00 10.00      A   
ATOM   1243  CA  TYR A 208      -8.191  13.730  10.262  1.00 10.00      A   
ATOM   1244  CB  TYR A 208      -9.058  12.484  10.026  1.00 10.00      A   
ATOM   1245  CG  TYR A 208      -8.521  11.526   8.985  1.00 10.00      A   
ATOM   1246  CD1 TYR A 208      -9.195  11.336   7.786  1.00 10.00      A   
ATOM   1247  CD2 TYR A 208      -7.352  10.807   9.201  1.00 10.00      A   
ATOM   1248  CE1 TYR A 208      -8.722  10.461   6.830  1.00 10.00      A   
ATOM   1249  CE2 TYR A 208      -6.870   9.928   8.248  1.00 10.00      A   
ATOM   1250  CZ  TYR A 208      -7.561   9.759   7.064  1.00 10.00      A   
ATOM   1251  OH  TYR A 208      -7.088   8.886   6.110  1.00 10.00      A   
ATOM   1252  HH  TYR A 208      -6.704   8.116   6.545  1.00 10.00      A   
ATOM   1253  C   TYR A 208      -9.078  14.959  10.446  1.00 10.00      A   
ATOM   1254  O   TYR A 208      -8.661  15.945  11.054  1.00 10.00      A   
ATOM   1255  N   PRO A 219      -1.013   8.630   5.479  1.00 10.00      A   
ATOM   1256  CA  PRO A 219      -0.548   9.460   4.359  1.00 10.00      A   
ATOM   1257  CB  PRO A 219       0.551   8.608   3.712  1.00 10.00      A   
ATOM   1258  CG  PRO A 219       0.264   7.215   4.157  1.00 10.00      A   
ATOM   1259  CD  PRO A 219      -0.309   7.336   5.536  1.00 10.00      A   
ATOM   1260  C   PRO A 219      -1.683   9.727   3.373  1.00 10.00      A   
ATOM   1261  O   PRO A 219      -1.703   9.182   2.269  1.00 10.00      A   
ATOM   1262  N   LYS A 220      -2.618  10.574   3.801  1.00 10.00      A   
ATOM   1263  HN  LYS A 220      -2.513  10.966   4.692  1.00 10.00      A   
ATOM   1264  CA  LYS A 220      -3.800  10.935   3.013  1.00 10.00      A   
ATOM   1265  CB  LYS A 220      -4.537  12.117   3.661  1.00 10.00      A   
ATOM   1266  CG  LYS A 220      -5.923  12.402   3.088  1.00 10.00      A   
ATOM   1267  CD  LYS A 220      -6.969  11.427   3.612  1.00 10.00      A   
ATOM   1268  CE  LYS A 220      -7.061  10.179   2.747  1.00 10.00      A   
ATOM   1269  NZ  LYS A 220      -7.756   9.070   3.451  1.00 10.00      A   
ATOM   1270  HZ1 LYS A 220      -7.423   9.009   4.439  1.00 10.00      A   
ATOM   1271  HZ2 LYS A 220      -7.557   8.166   2.978  1.00 10.00      A   
ATOM   1272  HZ3 LYS A 220      -8.784   9.229   3.453  1.00 10.00      A   
ATOM   1273  C   LYS A 220      -3.482  11.237   1.548  1.00 10.00      A   
ATOM   1274  O   LYS A 220      -3.901  10.504   0.652  1.00 10.00      A   
ATOM   1275  N   LYS A 221      -2.730  12.297   1.304  1.00 10.00      A   
ATOM   1276  HN  LYS A 221      -2.395  12.832   2.051  1.00 10.00      A   
ATOM   1277  CA  LYS A 221      -2.392  12.681  -0.059  1.00 10.00      A   
ATOM   1278  CB  LYS A 221      -1.818  14.097  -0.113  1.00 10.00      A   
ATOM   1279  CG  LYS A 221      -2.869  15.178  -0.309  1.00 10.00      A   
ATOM   1280  CD  LYS A 221      -2.236  16.549  -0.491  1.00 10.00      A   
ATOM   1281  CE  LYS A 221      -3.232  17.549  -1.060  1.00 10.00      A   
ATOM   1282  NZ  LYS A 221      -3.537  17.278  -2.491  1.00 10.00      A   
ATOM   1283  HZ1 LYS A 221      -3.608  16.251  -2.658  1.00 10.00      A   
ATOM   1284  HZ2 LYS A 221      -2.787  17.662  -3.098  1.00 10.00      A   
ATOM   1285  HZ3 LYS A 221      -4.448  17.723  -2.756  1.00 10.00      A   
ATOM   1286  C   LYS A 221      -1.459  11.679  -0.732  1.00 10.00      A   
ATOM   1287  O   LYS A 221      -1.628  11.374  -1.910  1.00 10.00      A   
ATOM   1288  N   LEU A 222      -0.504  11.146   0.025  1.00 10.00      A   
ATOM   1289  HN  LEU A 222      -0.443  11.401   0.966  1.00 10.00      A   
ATOM   1290  CA  LEU A 222       0.459  10.190  -0.518  1.00 10.00      A   
ATOM   1291  CB  LEU A 222       1.507   9.795   0.527  1.00 10.00      A   
ATOM   1292  CG  LEU A 222       2.465  10.904   0.980  1.00 10.00      A   
ATOM   1293  CD1 LEU A 222       3.425  10.382   2.036  1.00 10.00      A   
ATOM   1294  CD2 LEU A 222       3.231  11.473  -0.205  1.00 10.00      A   
ATOM   1295  C   LEU A 222      -0.218   8.949  -1.097  1.00 10.00      A   
ATOM   1296  O   LEU A 222       0.076   8.547  -2.220  1.00 10.00      A   
ATOM   1297  N   ILE A 223      -1.138   8.353  -0.341  1.00 10.00      A   
ATOM   1298  HN  ILE A 223      -1.347   8.721   0.548  1.00 10.00      A   
ATOM   1299  CA  ILE A 223      -1.840   7.159  -0.807  1.00 10.00      A   
ATOM   1300  CB  ILE A 223      -2.698   6.494   0.301  1.00 10.00      A   
ATOM   1301  CG1 ILE A 223      -3.193   5.114  -0.151  1.00 10.00      A   
ATOM   1302  CG2 ILE A 223      -3.870   7.378   0.709  1.00 10.00      A   
ATOM   1303  CD1 ILE A 223      -4.026   4.385   0.884  1.00 10.00      A   
ATOM   1304  C   ILE A 223      -2.698   7.474  -2.033  1.00 10.00      A   
ATOM   1305  O   ILE A 223      -2.879   6.633  -2.908  1.00 10.00      A   
ATOM   1306  N   THR A 224      -3.186   8.705  -2.108  1.00 10.00      A   
ATOM   1307  HN  THR A 224      -2.972   9.347  -1.401  1.00 10.00      A   
ATOM   1308  CA  THR A 224      -4.018   9.126  -3.223  1.00 10.00      A   
ATOM   1309  CB  THR A 224      -4.825  10.393  -2.879  1.00 10.00      A   
ATOM   1310  OG1 THR A 224      -5.398  10.256  -1.568  1.00 10.00      A   
ATOM   1311  HG1 THR A 224      -4.696  10.260  -0.903  1.00 10.00      A   
ATOM   1312  CG2 THR A 224      -5.948  10.597  -3.885  1.00 10.00      A   
ATOM   1313  C   THR A 224      -3.170   9.364  -4.475  1.00 10.00      A   
ATOM   1314  O   THR A 224      -3.605   9.087  -5.594  1.00 10.00      A   
ATOM   1315  N   GLU A 225      -1.949   9.856  -4.273  1.00 10.00      A   
ATOM   1316  HN  GLU A 225      -1.658  10.054  -3.355  1.00 10.00      A   
ATOM   1317  CA  GLU A 225      -1.032  10.123  -5.376  1.00 10.00      A   
ATOM   1318  CB  GLU A 225       0.249  10.794  -4.873  1.00 10.00      A   
ATOM   1319  CG  GLU A 225       0.071  12.261  -4.509  1.00 10.00      A   
ATOM   1320  CD  GLU A 225       1.359  12.919  -4.053  1.00 10.00      A   
ATOM   1321  OE1 GLU A 225       2.409  12.690  -4.688  1.00 10.00      A   
ATOM   1322  OE2 GLU A 225       1.325  13.680  -3.060  1.00 10.00      A   
ATOM   1323  C   GLU A 225      -0.707   8.851  -6.156  1.00 10.00      A   
ATOM   1324  O   GLU A 225      -0.514   8.888  -7.373  1.00 10.00      A   
ATOM   1325  N   ASP A 226      -0.656   7.721  -5.465  1.00 10.00      A   
ATOM   1326  HN  ASP A 226      -0.803   7.736  -4.494  1.00 10.00      A   
ATOM   1327  CA  ASP A 226      -0.367   6.462  -6.132  1.00 10.00      A   
ATOM   1328  CB  ASP A 226       0.670   5.623  -5.393  1.00 10.00      A   
ATOM   1329  CG  ASP A 226       1.119   4.447  -6.236  1.00 10.00      A   
ATOM   1330  OD1 ASP A 226       0.891   3.290  -5.826  1.00 10.00      A   
ATOM   1331  OD2 ASP A 226       1.670   4.683  -7.338  1.00 10.00      A   
ATOM   1332  C   ASP A 226      -1.628   5.651  -6.398  1.00 10.00      A   
ATOM   1333  O   ASP A 226      -1.632   4.778  -7.263  1.00 10.00      A   
ATOM   1334  N   PHE A 227      -2.702   5.971  -5.680  1.00 10.00      A   
ATOM   1335  HN  PHE A 227      -2.633   6.696  -5.023  1.00 10.00      A   
ATOM   1336  CA  PHE A 227      -3.982   5.268  -5.825  1.00 10.00      A   
ATOM   1337  CB  PHE A 227      -5.068   5.948  -4.986  1.00 10.00      A   
ATOM   1338  CG  PHE A 227      -6.003   4.988  -4.312  1.00 10.00      A   
ATOM   1339  CD1 PHE A 227      -7.330   4.902  -4.700  1.00 10.00      A   
ATOM   1340  CD2 PHE A 227      -5.552   4.167  -3.290  1.00 10.00      A   
ATOM   1341  CE1 PHE A 227      -8.190   4.013  -4.083  1.00 10.00      A   
ATOM   1342  CE2 PHE A 227      -6.406   3.278  -2.669  1.00 10.00      A   
ATOM   1343  CZ  PHE A 227      -7.727   3.201  -3.066  1.00 10.00      A   
ATOM   1344  C   PHE A 227      -4.421   5.184  -7.284  1.00 10.00      A   
ATOM   1345  O   PHE A 227      -5.108   4.242  -7.684  1.00 10.00      A   
ATOM   1346  N   VAL A 228      -3.990   6.160  -8.077  1.00 10.00      A   
ATOM   1347  HN  VAL A 228      -3.438   6.869  -7.685  1.00 10.00      A   
ATOM   1348  CA  VAL A 228      -4.313   6.222  -9.499  1.00 10.00      A   
ATOM   1349  CB  VAL A 228      -4.062   7.637 -10.064  1.00 10.00      A   
ATOM   1350  CG1 VAL A 228      -5.046   8.619  -9.458  1.00 10.00      A   
ATOM   1351  CG2 VAL A 228      -2.634   8.087  -9.783  1.00 10.00      A   
ATOM   1352  C   VAL A 228      -3.519   5.196 -10.316  1.00 10.00      A   
ATOM   1353  O   VAL A 228      -3.020   5.493 -11.401  1.00 10.00      A   
ATOM   1354  N   ARG A 229      -3.396   3.991  -9.787  1.00 10.00      A   
ATOM   1355  HN  ARG A 229      -3.811   3.807  -8.916  1.00 10.00      A   
ATOM   1356  CA  ARG A 229      -2.676   2.930 -10.466  1.00 10.00      A   
ATOM   1357  CB  ARG A 229      -1.868   2.091  -9.472  1.00 10.00      A   
ATOM   1358  CG  ARG A 229      -0.507   2.670  -9.147  1.00 10.00      A   
ATOM   1359  CD  ARG A 229       0.417   1.634  -8.533  1.00 10.00      A   
ATOM   1360  NE  ARG A 229       1.813   1.975  -8.787  1.00 10.00      A   
ATOM   1361  HE  ARG A 229       2.300   2.460  -8.075  1.00 10.00      A   
ATOM   1362  CZ  ARG A 229       2.433   1.715  -9.934  1.00 10.00      A   
ATOM   1363  NH1 ARG A 229       1.820   1.009 -10.874  1.00 10.00      A   
ATOM   1364 HH11 ARG A 229       0.860   0.648 -10.717  1.00 10.00      A   
ATOM   1365 HH12 ARG A 229       2.305   0.812 -11.792  1.00 10.00      A   
ATOM   1366  NH2 ARG A 229       3.672   2.138 -10.133  1.00 10.00      A   
ATOM   1367 HH21 ARG A 229       4.149   1.942 -11.048  1.00 10.00      A   
ATOM   1368 HH22 ARG A 229       4.177   2.655  -9.379  1.00 10.00      A   
ATOM   1369  C   ARG A 229      -3.641   2.034 -11.219  1.00 10.00      A   
ATOM   1370  O   ARG A 229      -3.392   1.658 -12.362  1.00 10.00      A   
ATOM   1371  N   GLN A 230      -4.743   1.697 -10.565  1.00 10.00      A   
ATOM   1372  HN  GLN A 230      -4.885   2.041  -9.659  1.00 10.00      A   
ATOM   1373  CA  GLN A 230      -5.749   0.826 -11.153  1.00 10.00      A   
ATOM   1374  CB  GLN A 230      -5.485  -0.651 -10.796  1.00 10.00      A   
ATOM   1375  CG  GLN A 230      -4.226  -0.932  -9.974  1.00 10.00      A   
ATOM   1376  CD  GLN A 230      -4.336  -0.524  -8.508  1.00 10.00      A   
ATOM   1377  OE1 GLN A 230      -5.007   0.449  -8.161  1.00 10.00      A   
ATOM   1378  NE2 GLN A 230      -3.687  -1.271  -7.637  1.00 10.00      A   
ATOM   1379 HE21 GLN A 230      -3.177  -2.053  -7.976  1.00 10.00      A   
ATOM   1380 HE22 GLN A 230      -3.728  -1.022  -6.692  1.00 10.00      A   
ATOM   1381  C   GLN A 230      -7.152   1.205 -10.691  1.00 10.00      A   
ATOM   1382  O   GLN A 230      -8.050   1.432 -11.500  1.00 10.00      A   
ATOM   1383  N   ARG A 231      -7.328   1.286  -9.383  1.00 10.00      A   
ATOM   1384  HN  ARG A 231      -6.561   1.127  -8.787  1.00 10.00      A   
ATOM   1385  CA  ARG A 231      -8.626   1.599  -8.800  1.00 10.00      A   
ATOM   1386  CB  ARG A 231      -8.819   0.817  -7.493  1.00 10.00      A   
ATOM   1387  CG  ARG A 231      -7.724   1.047  -6.460  1.00 10.00      A   
ATOM   1388  CD  ARG A 231      -7.636  -0.105  -5.464  1.00 10.00      A   
ATOM   1389  NE  ARG A 231      -6.811  -1.211  -5.958  1.00 10.00      A   
ATOM   1390  HE  ARG A 231      -6.804  -1.375  -6.929  1.00 10.00      A   
ATOM   1391  CZ  ARG A 231      -6.065  -1.994  -5.176  1.00 10.00      A   
ATOM   1392  NH1 ARG A 231      -6.068  -1.828  -3.858  1.00 10.00      A   
ATOM   1393 HH11 ARG A 231      -6.661  -1.090  -3.425  1.00 10.00      A   
ATOM   1394 HH12 ARG A 231      -5.476  -2.435  -3.254  1.00 10.00      A   
ATOM   1395  NH2 ARG A 231      -5.324  -2.951  -5.713  1.00 10.00      A   
ATOM   1396 HH21 ARG A 231      -4.739  -3.568  -5.109  1.00 10.00      A   
ATOM   1397 HH22 ARG A 231      -5.315  -3.092  -6.750  1.00 10.00      A   
ATOM   1398  C   ARG A 231      -8.854   3.098  -8.588  1.00 10.00      A   
ATOM   1399  O   ARG A 231      -9.520   3.496  -7.633  1.00 10.00      A   
ATOM   1400  N   TYR A 232      -8.313   3.924  -9.478  1.00 10.00      A   
ATOM   1401  HN  TYR A 232      -7.786   3.557 -10.218  1.00 10.00      A   
ATOM   1402  CA  TYR A 232      -8.486   5.374  -9.383  1.00 10.00      A   
ATOM   1403  CB  TYR A 232      -7.835   5.932  -8.109  1.00 10.00      A   
ATOM   1404  CG  TYR A 232      -8.251   7.348  -7.763  1.00 10.00      A   
ATOM   1405  CD1 TYR A 232      -9.517   7.824  -8.088  1.00 10.00      A   
ATOM   1406  CD2 TYR A 232      -7.376   8.211  -7.120  1.00 10.00      A   
ATOM   1407  CE1 TYR A 232      -9.895   9.118  -7.783  1.00 10.00      A   
ATOM   1408  CE2 TYR A 232      -7.746   9.505  -6.809  1.00 10.00      A   
ATOM   1409  CZ  TYR A 232      -9.004   9.953  -7.143  1.00 10.00      A   
ATOM   1410  OH  TYR A 232      -9.369  11.245  -6.839  1.00 10.00      A   
ATOM   1411  HH  TYR A 232     -10.324  11.287  -6.686  1.00 10.00      A   
ATOM   1412  C   TYR A 232      -7.927   6.066 -10.624  1.00 10.00      A   
ATOM   1413  O   TYR A 232      -6.946   5.609 -11.206  1.00 10.00      A   
ATOM   1414  N   LEU A 233      -8.569   7.158 -11.027  1.00 10.00      A   
ATOM   1415  HN  LEU A 233      -9.342   7.472 -10.516  1.00 10.00      A   
ATOM   1416  CA  LEU A 233      -8.146   7.914 -12.201  1.00 10.00      A   
ATOM   1417  CB  LEU A 233      -9.310   8.054 -13.184  1.00 10.00      A   
ATOM   1418  CG  LEU A 233      -9.904   6.752 -13.725  1.00 10.00      A   
ATOM   1419  CD1 LEU A 233     -11.197   7.030 -14.477  1.00 10.00      A   
ATOM   1420  CD2 LEU A 233      -8.905   6.033 -14.619  1.00 10.00      A   
ATOM   1421  C   LEU A 233      -7.638   9.296 -11.794  1.00 10.00      A   
ATOM   1422  O   LEU A 233      -7.989   9.800 -10.726  1.00 10.00      A   
ATOM   1423  N   GLU A 234      -6.822   9.904 -12.648  1.00 10.00      A   
ATOM   1424  HN  GLU A 234      -6.595   9.459 -13.490  1.00 10.00      A   
ATOM   1425  CA  GLU A 234      -6.257  11.223 -12.373  1.00 10.00      A   
ATOM   1426  CB  GLU A 234      -4.731  11.125 -12.271  1.00 10.00      A   
ATOM   1427  CG  GLU A 234      -4.156  11.569 -10.934  1.00 10.00      A   
ATOM   1428  CD  GLU A 234      -3.702  13.010 -10.939  1.00 10.00      A   
ATOM   1429  OE1 GLU A 234      -2.905  13.381 -11.828  1.00 10.00      A   
ATOM   1430  OE2 GLU A 234      -4.123  13.770 -10.049  1.00 10.00      A   
ATOM   1431  C   GLU A 234      -6.636  12.218 -13.462  1.00 10.00      A   
ATOM   1432  O   GLU A 234      -6.352  11.997 -14.642  1.00 10.00      A   
ATOM   1433  N   TYR A 235      -7.293  13.298 -13.065  1.00 10.00      A   
ATOM   1434  HN  TYR A 235      -7.509  13.402 -12.113  1.00 10.00      A   
ATOM   1435  CA  TYR A 235      -7.704  14.348 -13.991  1.00 10.00      A   
ATOM   1436  CB  TYR A 235      -9.163  14.150 -14.418  1.00 10.00      A   
ATOM   1437  CG  TYR A 235      -9.406  12.906 -15.242  1.00 10.00      A   
ATOM   1438  CD1 TYR A 235      -9.056  12.862 -16.584  1.00 10.00      A   
ATOM   1439  CD2 TYR A 235      -9.988  11.777 -14.680  1.00 10.00      A   
ATOM   1440  CE1 TYR A 235      -9.275  11.730 -17.345  1.00 10.00      A   
ATOM   1441  CE2 TYR A 235     -10.213  10.641 -15.433  1.00 10.00      A   
ATOM   1442  CZ  TYR A 235      -9.854  10.622 -16.763  1.00 10.00      A   
ATOM   1443  OH  TYR A 235     -10.080   9.493 -17.514  1.00 10.00      A   
ATOM   1444  HH  TYR A 235     -11.028   9.360 -17.604  1.00 10.00      A   
ATOM   1445  C   TYR A 235      -7.543  15.703 -13.317  1.00 10.00      A   
ATOM   1446  O   TYR A 235      -8.310  16.049 -12.418  1.00 10.00      A   
ATOM   1447  N   ARG A 236      -6.550  16.473 -13.745  1.00 10.00      A   
ATOM   1448  HN  ARG A 236      -5.984  16.163 -14.482  1.00 10.00      A   
ATOM   1449  CA  ARG A 236      -6.287  17.772 -13.148  1.00 10.00      A   
ATOM   1450  CB  ARG A 236      -4.825  17.858 -12.701  1.00 10.00      A   
ATOM   1451  CG  ARG A 236      -4.316  16.609 -11.996  1.00 10.00      A   
ATOM   1452  CD  ARG A 236      -2.855  16.744 -11.597  1.00 10.00      A   
ATOM   1453  NE  ARG A 236      -2.010  17.139 -12.724  1.00 10.00      A   
ATOM   1454  HE  ARG A 236      -2.022  18.087 -12.980  1.00 10.00      A   
ATOM   1455  CZ  ARG A 236      -1.218  16.304 -13.396  1.00 10.00      A   
ATOM   1456  NH1 ARG A 236      -1.220  15.008 -13.113  1.00 10.00      A   
ATOM   1457 HH11 ARG A 236      -1.852  14.630 -12.361  1.00 10.00      A   
ATOM   1458 HH12 ARG A 236      -0.601  14.356 -13.635  1.00 10.00      A   
ATOM   1459  NH2 ARG A 236      -0.449  16.769 -14.374  1.00 10.00      A   
ATOM   1460 HH21 ARG A 236       0.189  16.128 -14.899  1.00 10.00      A   
ATOM   1461 HH22 ARG A 236      -0.481  17.779 -14.626  1.00 10.00      A   
ATOM   1462  C   ARG A 236      -6.615  18.918 -14.096  1.00 10.00      A   
ATOM   1463  O   ARG A 236      -6.965  18.688 -15.259  1.00 10.00      A   
ATOM   1464  N   TYR A 246      -6.754  14.407  -9.256  1.00 10.00      A   
ATOM   1465  HN  TYR A 246      -5.996  13.780  -9.197  1.00 10.00      A   
ATOM   1466  CA  TYR A 246      -7.823  14.284  -8.268  1.00 10.00      A   
ATOM   1467  CB  TYR A 246      -7.708  15.377  -7.207  1.00 10.00      A   
ATOM   1468  CG  TYR A 246      -6.532  15.206  -6.276  1.00 10.00      A   
ATOM   1469  CD1 TYR A 246      -6.524  14.205  -5.316  1.00 10.00      A   
ATOM   1470  CD2 TYR A 246      -5.435  16.054  -6.347  1.00 10.00      A   
ATOM   1471  CE1 TYR A 246      -5.455  14.048  -4.457  1.00 10.00      A   
ATOM   1472  CE2 TYR A 246      -4.360  15.906  -5.493  1.00 10.00      A   
ATOM   1473  CZ  TYR A 246      -4.375  14.901  -4.547  1.00 10.00      A   
ATOM   1474  OH  TYR A 246      -3.309  14.751  -3.688  1.00 10.00      A   
ATOM   1475  HH  TYR A 246      -2.898  13.893  -3.843  1.00 10.00      A   
ATOM   1476  C   TYR A 246      -9.216  14.299  -8.891  1.00 10.00      A   
ATOM   1477  O   TYR A 246      -9.652  15.305  -9.452  1.00 10.00      A   
ATOM   1478  N   GLU A 247      -9.920  13.186  -8.773  1.00 10.00      A   
ATOM   1479  HN  GLU A 247      -9.527  12.421  -8.295  1.00 10.00      A   
ATOM   1480  CA  GLU A 247     -11.266  13.077  -9.305  1.00 10.00      A   
ATOM   1481  CB  GLU A 247     -11.357  11.999 -10.388  1.00 10.00      A   
ATOM   1482  CG  GLU A 247     -12.645  12.066 -11.192  1.00 10.00      A   
ATOM   1483  CD  GLU A 247     -12.792  10.928 -12.173  1.00 10.00      A   
ATOM   1484  OE1 GLU A 247     -12.755  11.187 -13.392  1.00 10.00      A   
ATOM   1485  OE2 GLU A 247     -12.964   9.774 -11.729  1.00 10.00      A   
ATOM   1486  C   GLU A 247     -12.246  12.786  -8.173  1.00 10.00      A   
ATOM   1487  O   GLU A 247     -11.884  12.158  -7.175  1.00 10.00      A   
ATOM   1488  N   PHE A 248     -13.477  13.247  -8.321  1.00 10.00      A   
ATOM   1489  HN  PHE A 248     -13.717  13.728  -9.139  1.00 10.00      A   
ATOM   1490  CA  PHE A 248     -14.488  13.046  -7.296  1.00 10.00      A   
ATOM   1491  CB  PHE A 248     -15.155  14.375  -6.938  1.00 10.00      A   
ATOM   1492  CG  PHE A 248     -14.175  15.454  -6.574  1.00 10.00      A   
ATOM   1493  CD1 PHE A 248     -13.874  16.465  -7.469  1.00 10.00      A   
ATOM   1494  CD2 PHE A 248     -13.548  15.451  -5.339  1.00 10.00      A   
ATOM   1495  CE1 PHE A 248     -12.965  17.453  -7.144  1.00 10.00      A   
ATOM   1496  CE2 PHE A 248     -12.639  16.438  -5.006  1.00 10.00      A   
ATOM   1497  CZ  PHE A 248     -12.348  17.440  -5.909  1.00 10.00      A   
ATOM   1498  C   PHE A 248     -15.529  12.017  -7.726  1.00 10.00      A   
ATOM   1499  O   PHE A 248     -16.212  12.188  -8.738  1.00 10.00      A   
ATOM   1500  N   GLN A 249     -15.639  10.949  -6.948  1.00 10.00      A   
ATOM   1501  HN  GLN A 249     -15.072  10.883  -6.151  1.00 10.00      A   
ATOM   1502  CA  GLN A 249     -16.590   9.880  -7.220  1.00 10.00      A   
ATOM   1503  CB  GLN A 249     -15.859   8.616  -7.678  1.00 10.00      A   
ATOM   1504  CG  GLN A 249     -15.235   8.709  -9.063  1.00 10.00      A   
ATOM   1505  CD  GLN A 249     -14.477   7.448  -9.437  1.00 10.00      A   
ATOM   1506  OE1 GLN A 249     -14.806   6.353  -8.983  1.00 10.00      A   
ATOM   1507  NE2 GLN A 249     -13.462   7.590 -10.272  1.00 10.00      A   
ATOM   1508 HE21 GLN A 249     -13.253   8.500 -10.605  1.00 10.00      A   
ATOM   1509 HE22 GLN A 249     -12.960   6.792 -10.527  1.00 10.00      A   
ATOM   1510  C   GLN A 249     -17.397   9.579  -5.959  1.00 10.00      A   
ATOM   1511  O   GLN A 249     -16.953   9.869  -4.848  1.00 10.00      A   
ATOM   1512  N   TRP A 250     -18.575   8.998  -6.137  1.00 10.00      A   
ATOM   1513  HN  TRP A 250     -18.875   8.796  -7.047  1.00 10.00      A   
ATOM   1514  CA  TRP A 250     -19.444   8.667  -5.010  1.00 10.00      A   
ATOM   1515  CB  TRP A 250     -20.873   8.409  -5.489  1.00 10.00      A   
ATOM   1516  CG  TRP A 250     -21.722   9.643  -5.555  1.00 10.00      A   
ATOM   1517  CD1 TRP A 250     -21.621  10.671  -6.451  1.00 10.00      A   
ATOM   1518  CD2 TRP A 250     -22.812   9.973  -4.690  1.00 10.00      A   
ATOM   1519  NE1 TRP A 250     -22.576  11.623  -6.191  1.00 10.00      A   
ATOM   1520  HE1 TRP A 250     -22.704  12.457  -6.698  1.00 10.00      A   
ATOM   1521  CE2 TRP A 250     -23.322  11.216  -5.114  1.00 10.00      A   
ATOM   1522  CE3 TRP A 250     -23.405   9.338  -3.596  1.00 10.00      A   
ATOM   1523  CZ2 TRP A 250     -24.396  11.835  -4.480  1.00 10.00      A   
ATOM   1524  CZ3 TRP A 250     -24.470   9.951  -2.968  1.00 10.00      A   
ATOM   1525  CH2 TRP A 250     -24.956  11.187  -3.413  1.00 10.00      A   
ATOM   1526  C   TRP A 250     -18.926   7.462  -4.223  1.00 10.00      A   
ATOM   1527  O   TRP A 250     -18.793   7.514  -2.998  1.00 10.00      A   
ATOM   1528  N   GLY A 251     -18.634   6.380  -4.928  1.00 10.00      A   
ATOM   1529  HN  GLY A 251     -18.751   6.392  -5.900  1.00 10.00      A   
ATOM   1530  CA  GLY A 251     -18.140   5.185  -4.272  1.00 10.00      A   
ATOM   1531  C   GLY A 251     -19.182   4.085  -4.212  1.00 10.00      A   
ATOM   1532  O   GLY A 251     -20.377   4.363  -4.109  1.00 10.00      A   
ATOM   1533  N   PRO A 252     -18.754   2.814  -4.261  1.00 10.00      A   
ATOM   1534  CA  PRO A 252     -19.668   1.668  -4.232  1.00 10.00      A   
ATOM   1535  CB  PRO A 252     -18.799   0.530  -4.769  1.00 10.00      A   
ATOM   1536  CG  PRO A 252     -17.414   0.888  -4.345  1.00 10.00      A   
ATOM   1537  CD  PRO A 252     -17.340   2.393  -4.360  1.00 10.00      A   
ATOM   1538  C   PRO A 252     -20.170   1.329  -2.828  1.00 10.00      A   
ATOM   1539  O   PRO A 252     -21.173   0.635  -2.675  1.00 10.00      A   
ATOM   1540  N   ARG A 253     -19.485   1.827  -1.807  1.00 10.00      A   
ATOM   1541  HN  ARG A 253     -18.713   2.406  -1.983  1.00 10.00      A   
ATOM   1542  CA  ARG A 253     -19.869   1.545  -0.431  1.00 10.00      A   
ATOM   1543  CB  ARG A 253     -18.647   1.575   0.492  1.00 10.00      A   
ATOM   1544  CG  ARG A 253     -18.918   1.049   1.893  1.00 10.00      A   
ATOM   1545  CD  ARG A 253     -18.679   2.119   2.945  1.00 10.00      A   
ATOM   1546  NE  ARG A 253     -17.405   1.928   3.634  1.00 10.00      A   
ATOM   1547  HE  ARG A 253     -16.612   1.756   3.076  1.00 10.00      A   
ATOM   1548  CZ  ARG A 253     -17.261   1.964   4.958  1.00 10.00      A   
ATOM   1549  NH1 ARG A 253     -18.310   2.187   5.746  1.00 10.00      A   
ATOM   1550 HH11 ARG A 253     -19.272   2.336   5.329  1.00 10.00      A   
ATOM   1551 HH12 ARG A 253     -18.196   2.211   6.777  1.00 10.00      A   
ATOM   1552  NH2 ARG A 253     -16.059   1.768   5.497  1.00 10.00      A   
ATOM   1553 HH21 ARG A 253     -15.936   1.793   6.529  1.00 10.00      A   
ATOM   1554 HH22 ARG A 253     -15.230   1.581   4.884  1.00 10.00      A   
ATOM   1555  C   ARG A 253     -20.934   2.518   0.057  1.00 10.00      A   
ATOM   1556  O   ARG A 253     -21.923   2.117   0.671  1.00 10.00      A   
ATOM   1557  N   THR A 254     -20.742   3.790  -0.246  1.00 10.00      A   
ATOM   1558  HN  THR A 254     -19.945   4.044  -0.759  1.00 10.00      A   
ATOM   1559  CA  THR A 254     -21.674   4.831   0.162  1.00 10.00      A   
ATOM   1560  CB  THR A 254     -21.121   6.217  -0.203  1.00 10.00      A   
ATOM   1561  OG1 THR A 254     -19.831   6.056  -0.822  1.00 10.00      A   
ATOM   1562  HG1 THR A 254     -19.708   6.748  -1.488  1.00 10.00      A   
ATOM   1563  CG2 THR A 254     -20.974   7.068   1.047  1.00 10.00      A   
ATOM   1564  C   THR A 254     -23.038   4.642  -0.495  1.00 10.00      A   
ATOM   1565  O   THR A 254     -24.063   5.056   0.049  1.00 10.00      A   
ATOM   1566  N   ASN A 255     -23.039   3.991  -1.654  1.00 10.00      A   
ATOM   1567  HN  ASN A 255     -22.186   3.671  -2.018  1.00 10.00      A   
ATOM   1568  CA  ASN A 255     -24.266   3.738  -2.407  1.00 10.00      A   
ATOM   1569  CB  ASN A 255     -23.918   3.338  -3.844  1.00 10.00      A   
ATOM   1570  CG  ASN A 255     -24.985   3.725  -4.851  1.00 10.00      A   
ATOM   1571  OD1 ASN A 255     -26.088   4.129  -4.487  1.00 10.00      A   
ATOM   1572  ND2 ASN A 255     -24.667   3.591  -6.130  1.00 10.00      A   
ATOM   1573 HD21 ASN A 255     -23.771   3.255  -6.353  1.00 10.00      A   
ATOM   1574 HD22 ASN A 255     -25.333   3.843  -6.802  1.00 10.00      A   
ATOM   1575  C   ASN A 255     -25.093   2.632  -1.754  1.00 10.00      A   
ATOM   1576  O   ASN A 255     -26.269   2.443  -2.076  1.00 10.00      A   
ATOM   1577  N   LEU A 256     -24.470   1.894  -0.846  1.00 10.00      A   
ATOM   1578  HN  LEU A 256     -23.531   2.084  -0.640  1.00 10.00      A   
ATOM   1579  CA  LEU A 256     -25.146   0.810  -0.147  1.00 10.00      A   
ATOM   1580  CB  LEU A 256     -24.206  -0.385   0.033  1.00 10.00      A   
ATOM   1581  CG  LEU A 256     -23.755  -1.093  -1.249  1.00 10.00      A   
ATOM   1582  CD1 LEU A 256     -22.773  -2.209  -0.927  1.00 10.00      A   
ATOM   1583  CD2 LEU A 256     -24.951  -1.640  -2.014  1.00 10.00      A   
ATOM   1584  C   LEU A 256     -25.659   1.278   1.210  1.00 10.00      A   
ATOM   1585  O   LEU A 256     -26.697   0.814   1.688  1.00 10.00      A   
ATOM   1586  N   GLU A 257     -24.923   2.194   1.827  1.00 10.00      A   
ATOM   1587  HN  GLU A 257     -24.104   2.518   1.397  1.00 10.00      A   
ATOM   1588  CA  GLU A 257     -25.300   2.730   3.132  1.00 10.00      A   
ATOM   1589  CB  GLU A 257     -24.099   3.402   3.804  1.00 10.00      A   
ATOM   1590  CG  GLU A 257     -22.895   2.496   3.998  1.00 10.00      A   
ATOM   1591  CD  GLU A 257     -21.730   3.213   4.651  1.00 10.00      A   
ATOM   1592  OE1 GLU A 257     -21.696   4.462   4.611  1.00 10.00      A   
ATOM   1593  OE2 GLU A 257     -20.842   2.531   5.201  1.00 10.00      A   
ATOM   1594  C   GLU A 257     -26.436   3.738   2.993  1.00 10.00      A   
ATOM   1595  O   GLU A 257     -27.439   3.669   3.704  1.00 10.00      A   
ATOM   1596  N   LEU A 258     -26.270   4.670   2.069  1.00 10.00      A   
ATOM   1597  HN  LEU A 258     -25.456   4.662   1.519  1.00 10.00      A   
ATOM   1598  CA  LEU A 258     -27.269   5.693   1.829  1.00 10.00      A   
ATOM   1599  CB  LEU A 258     -26.744   7.074   2.243  1.00 10.00      A   
ATOM   1600  CG  LEU A 258     -26.791   7.407   3.738  1.00 10.00      A   
ATOM   1601  CD1 LEU A 258     -25.538   6.918   4.448  1.00 10.00      A   
ATOM   1602  CD2 LEU A 258     -26.983   8.900   3.948  1.00 10.00      A   
ATOM   1603  C   LEU A 258     -27.665   5.708   0.360  1.00 10.00      A   
ATOM   1604  O   LEU A 258     -27.240   4.857  -0.420  1.00 10.00      A   
ATOM   1605  N   SER A 259     -28.491   6.668  -0.005  1.00 10.00      A   
ATOM   1606  HN  SER A 259     -28.802   7.307   0.664  1.00 10.00      A   
ATOM   1607  CA  SER A 259     -28.946   6.811  -1.376  1.00 10.00      A   
ATOM   1608  CB  SER A 259     -30.362   6.252  -1.509  1.00 10.00      A   
ATOM   1609  OG  SER A 259     -30.486   5.019  -0.817  1.00 10.00      A   
ATOM   1610  HG  SER A 259     -29.653   4.536  -0.882  1.00 10.00      A   
ATOM   1611  C   SER A 259     -28.928   8.284  -1.748  1.00 10.00      A   
ATOM   1612  O   SER A 259     -28.742   9.137  -0.874  1.00 10.00      A   
ATOM   1613  N   LYS A 260     -29.124   8.588  -3.026  1.00 10.00      A   
ATOM   1614  HN  LYS A 260     -29.283   7.862  -3.679  1.00 10.00      A   
ATOM   1615  CA  LYS A 260     -29.127   9.971  -3.485  1.00 10.00      A   
ATOM   1616  CB  LYS A 260     -29.310  10.042  -5.003  1.00 10.00      A   
ATOM   1617  CG  LYS A 260     -28.164   9.419  -5.784  1.00 10.00      A   
ATOM   1618  CD  LYS A 260     -28.484   9.325  -7.267  1.00 10.00      A   
ATOM   1619  CE  LYS A 260     -27.335   8.691  -8.034  1.00 10.00      A   
ATOM   1620  NZ  LYS A 260     -27.655   8.521  -9.475  1.00 10.00      A   
ATOM   1621  HZ1 LYS A 260     -27.915   9.446  -9.897  1.00 10.00      A   
ATOM   1622  HZ2 LYS A 260     -28.451   7.865  -9.590  1.00 10.00      A   
ATOM   1623  HZ3 LYS A 260     -26.831   8.142  -9.984  1.00 10.00      A   
ATOM   1624  C   LYS A 260     -30.215  10.760  -2.770  1.00 10.00      A   
ATOM   1625  O   LYS A 260     -30.019  11.917  -2.399  1.00 10.00      A   
ATOM   1626  N   MET A 261     -31.350  10.107  -2.554  1.00 10.00      A   
ATOM   1627  HN  MET A 261     -31.433   9.186  -2.876  1.00 10.00      A   
ATOM   1628  CA  MET A 261     -32.477  10.716  -1.865  1.00 10.00      A   
ATOM   1629  CB  MET A 261     -33.673   9.759  -1.883  1.00 10.00      A   
ATOM   1630  CG  MET A 261     -34.870  10.235  -1.076  1.00 10.00      A   
ATOM   1631  SD  MET A 261     -35.717  11.626  -1.846  1.00 10.00      A   
ATOM   1632  CE  MET A 261     -36.566  10.790  -3.181  1.00 10.00      A   
ATOM   1633  C   MET A 261     -32.105  11.055  -0.419  1.00 10.00      A   
ATOM   1634  O   MET A 261     -32.401  12.145   0.074  1.00 10.00      A   
ATOM   1635  N   LYS A 262     -31.438  10.116   0.247  1.00 10.00      A   
ATOM   1636  HN  LYS A 262     -31.212   9.282  -0.211  1.00 10.00      A   
ATOM   1637  CA  LYS A 262     -31.027  10.302   1.635  1.00 10.00      A   
ATOM   1638  CB  LYS A 262     -30.481   9.000   2.228  1.00 10.00      A   
ATOM   1639  CG  LYS A 262     -31.544   8.088   2.815  1.00 10.00      A   
ATOM   1640  CD  LYS A 262     -30.947   7.144   3.849  1.00 10.00      A   
ATOM   1641  CE  LYS A 262     -32.029   6.366   4.584  1.00 10.00      A   
ATOM   1642  NZ  LYS A 262     -31.499   5.666   5.783  1.00 10.00      A   
ATOM   1643  HZ1 LYS A 262     -31.139   6.363   6.477  1.00 10.00      A   
ATOM   1644  HZ2 LYS A 262     -30.724   5.029   5.519  1.00 10.00      A   
ATOM   1645  HZ3 LYS A 262     -32.250   5.107   6.235  1.00 10.00      A   
ATOM   1646  C   LYS A 262     -29.998  11.420   1.783  1.00 10.00      A   
ATOM   1647  O   LYS A 262     -30.128  12.281   2.651  1.00 10.00      A   
ATOM   1648  N   VAL A 263     -28.979  11.405   0.928  1.00 10.00      A   
ATOM   1649  HN  VAL A 263     -28.934  10.699   0.247  1.00 10.00      A   
ATOM   1650  CA  VAL A 263     -27.929  12.419   0.974  1.00 10.00      A   
ATOM   1651  CB  VAL A 263     -26.796  12.120  -0.034  1.00 10.00      A   
ATOM   1652  CG1 VAL A 263     -25.745  13.221  -0.011  1.00 10.00      A   
ATOM   1653  CG2 VAL A 263     -26.158  10.774   0.279  1.00 10.00      A   
ATOM   1654  C   VAL A 263     -28.507  13.808   0.711  1.00 10.00      A   
ATOM   1655  O   VAL A 263     -28.131  14.783   1.365  1.00 10.00      A   
ATOM   1656  N   LEU A 264     -29.439  13.882  -0.234  1.00 10.00      A   
ATOM   1657  HN  LEU A 264     -29.701  13.065  -0.714  1.00 10.00      A   
ATOM   1658  CA  LEU A 264     -30.080  15.142  -0.583  1.00 10.00      A   
ATOM   1659  CB  LEU A 264     -31.023  14.951  -1.778  1.00 10.00      A   
ATOM   1660  CG  LEU A 264     -31.555  16.224  -2.444  1.00 10.00      A   
ATOM   1661  CD1 LEU A 264     -31.811  15.982  -3.923  1.00 10.00      A   
ATOM   1662  CD2 LEU A 264     -32.828  16.702  -1.759  1.00 10.00      A   
ATOM   1663  C   LEU A 264     -30.839  15.708   0.611  1.00 10.00      A   
ATOM   1664  O   LEU A 264     -30.749  16.899   0.906  1.00 10.00      A   
ATOM   1665  N   LYS A 265     -31.575  14.848   1.305  1.00 10.00      A   
ATOM   1666  HN  LYS A 265     -31.596  13.905   1.031  1.00 10.00      A   
ATOM   1667  CA  LYS A 265     -32.348  15.272   2.463  1.00 10.00      A   
ATOM   1668  CB  LYS A 265     -33.318  14.174   2.906  1.00 10.00      A   
ATOM   1669  CG  LYS A 265     -34.449  13.932   1.921  1.00 10.00      A   
ATOM   1670  CD  LYS A 265     -35.379  12.830   2.393  1.00 10.00      A   
ATOM   1671  CE  LYS A 265     -36.468  12.564   1.369  1.00 10.00      A   
ATOM   1672  NZ  LYS A 265     -37.426  11.528   1.832  1.00 10.00      A   
ATOM   1673  HZ1 LYS A 265     -37.995  11.893   2.622  1.00 10.00      A   
ATOM   1674  HZ2 LYS A 265     -36.913  10.682   2.154  1.00 10.00      A   
ATOM   1675  HZ3 LYS A 265     -38.064  11.255   1.057  1.00 10.00      A   
ATOM   1676  C   LYS A 265     -31.439  15.692   3.615  1.00 10.00      A   
ATOM   1677  O   LYS A 265     -31.782  16.582   4.395  1.00 10.00      A   
ATOM   1678  N   PHE A 266     -30.277  15.056   3.708  1.00 10.00      A   
ATOM   1679  HN  PHE A 266     -30.062  14.352   3.055  1.00 10.00      A   
ATOM   1680  CA  PHE A 266     -29.316  15.369   4.758  1.00 10.00      A   
ATOM   1681  CB  PHE A 266     -28.165  14.361   4.761  1.00 10.00      A   
ATOM   1682  CG  PHE A 266     -27.212  14.528   5.912  1.00 10.00      A   
ATOM   1683  CD1 PHE A 266     -27.565  14.119   7.189  1.00 10.00      A   
ATOM   1684  CD2 PHE A 266     -25.961  15.098   5.718  1.00 10.00      A   
ATOM   1685  CE1 PHE A 266     -26.691  14.273   8.251  1.00 10.00      A   
ATOM   1686  CE2 PHE A 266     -25.082  15.255   6.775  1.00 10.00      A   
ATOM   1687  CZ  PHE A 266     -25.448  14.844   8.044  1.00 10.00      A   
ATOM   1688  C   PHE A 266     -28.781  16.790   4.599  1.00 10.00      A   
ATOM   1689  O   PHE A 266     -28.798  17.580   5.545  1.00 10.00      A   
ATOM   1690  N   VAL A 267     -28.326  17.120   3.394  1.00 10.00      A   
ATOM   1691  HN  VAL A 267     -28.350  16.454   2.673  1.00 10.00      A   
ATOM   1692  CA  VAL A 267     -27.793  18.451   3.121  1.00 10.00      A   
ATOM   1693  CB  VAL A 267     -26.975  18.517   1.811  1.00 10.00      A   
ATOM   1694  CG1 VAL A 267     -25.656  17.778   1.969  1.00 10.00      A   
ATOM   1695  CG2 VAL A 267     -27.766  17.957   0.638  1.00 10.00      A   
ATOM   1696  C   VAL A 267     -28.905  19.498   3.113  1.00 10.00      A   
ATOM   1697  O   VAL A 267     -28.660  20.678   3.352  1.00 10.00      A   
ATOM   1698  N   ALA A 268     -30.132  19.050   2.858  1.00 10.00      A   
ATOM   1699  HN  ALA A 268     -30.262  18.094   2.673  1.00 10.00      A   
ATOM   1700  CA  ALA A 268     -31.286  19.940   2.838  1.00 10.00      A   
ATOM   1701  CB  ALA A 268     -32.438  19.307   2.072  1.00 10.00      A   
ATOM   1702  C   ALA A 268     -31.724  20.281   4.256  1.00 10.00      A   
ATOM   1703  O   ALA A 268     -32.492  21.212   4.473  1.00 10.00      A   
ATOM   1704  N   LYS A 269     -31.224  19.523   5.219  1.00 10.00      A   
ATOM   1705  HN  LYS A 269     -30.614  18.790   4.984  1.00 10.00      A   
ATOM   1706  CA  LYS A 269     -31.565  19.742   6.614  1.00 10.00      A   
ATOM   1707  CB  LYS A 269     -31.583  18.412   7.368  1.00 10.00      A   
ATOM   1708  CG  LYS A 269     -32.603  18.351   8.491  1.00 10.00      A   
ATOM   1709  CD  LYS A 269     -32.575  17.002   9.187  1.00 10.00      A   
ATOM   1710  CE  LYS A 269     -33.645  16.911  10.261  1.00 10.00      A   
ATOM   1711  NZ  LYS A 269     -35.008  16.795   9.681  1.00 10.00      A   
ATOM   1712  HZ1 LYS A 269     -35.187  17.578   9.022  1.00 10.00      A   
ATOM   1713  HZ2 LYS A 269     -35.722  16.825  10.435  1.00 10.00      A   
ATOM   1714  HZ3 LYS A 269     -35.105  15.896   9.166  1.00 10.00      A   
ATOM   1715  C   LYS A 269     -30.590  20.716   7.267  1.00 10.00      A   
ATOM   1716  O   LYS A 269     -30.772  21.113   8.417  1.00 10.00      A   
ATOM   1717  N   VAL A 270     -29.554  21.101   6.525  1.00 10.00      A   
ATOM   1718  HN  VAL A 270     -29.463  20.754   5.614  1.00 10.00      A   
ATOM   1719  CA  VAL A 270     -28.555  22.033   7.036  1.00 10.00      A   
ATOM   1720  CB  VAL A 270     -27.222  21.925   6.261  1.00 10.00      A   
ATOM   1721  CG1 VAL A 270     -26.184  22.886   6.828  1.00 10.00      A   
ATOM   1722  CG2 VAL A 270     -26.701  20.496   6.286  1.00 10.00      A   
ATOM   1723  C   VAL A 270     -29.074  23.467   6.961  1.00 10.00      A   
ATOM   1724  O   VAL A 270     -29.092  24.185   7.960  1.00 10.00      A   
ATOM   1725  N   HIS A 271     -29.504  23.869   5.771  1.00 10.00      A   
ATOM   1726  HN  HIS A 271     -29.461  23.250   5.011  1.00 10.00      A   
ATOM   1727  CA  HIS A 271     -30.029  25.215   5.563  1.00 10.00      A   
ATOM   1728  CB  HIS A 271     -29.549  25.772   4.214  1.00 10.00      A   
ATOM   1729  CG  HIS A 271     -30.164  25.094   3.027  1.00 10.00      A   
ATOM   1730  ND1 HIS A 271     -29.972  23.755   2.791  1.00 10.00      A   
ATOM   1731  CD2 HIS A 271     -30.979  25.602   2.072  1.00 10.00      A   
ATOM   1732  CE1 HIS A 271     -30.672  23.478   1.711  1.00 10.00      A   
ATOM   1733  NE2 HIS A 271     -31.302  24.561   1.235  1.00 10.00      A   
ATOM   1734  HE2 HIS A 271     -32.080  24.544   0.638  1.00 10.00      A   
ATOM   1735  C   HIS A 271     -31.556  25.212   5.616  1.00 10.00      A   
ATOM   1736  O   HIS A 271     -32.190  26.273   5.627  1.00 10.00      A   
ATOM   1737  N   ASN A 272     -32.128  24.003   5.626  1.00 10.00      A   
ATOM   1738  HN  ASN A 272     -31.552  23.215   5.582  1.00 10.00      A   
ATOM   1739  CA  ASN A 272     -33.577  23.804   5.672  1.00 10.00      A   
ATOM   1740  CB  ASN A 272     -34.241  24.640   6.783  1.00 10.00      A   
ATOM   1741  CG  ASN A 272     -35.754  24.531   6.799  1.00 10.00      A   
ATOM   1742  OD1 ASN A 272     -36.311  23.563   7.316  1.00 10.00      A   
ATOM   1743  ND2 ASN A 272     -36.430  25.530   6.250  1.00 10.00      A   
ATOM   1744 HD21 ASN A 272     -35.922  26.280   5.869  1.00 10.00      A   
ATOM   1745 HD22 ASN A 272     -37.410  25.478   6.245  1.00 10.00      A   
ATOM   1746  C   ASN A 272     -34.216  24.069   4.309  1.00 10.00      A   
ATOM   1747  O   ASN A 272     -33.718  24.886   3.534  1.00 10.00      A   
ATOM   1748  N   GLN A 273     -35.299  23.347   4.019  1.00 10.00      A   
ATOM   1749  HN  GLN A 273     -35.605  22.682   4.671  1.00 10.00      A   
ATOM   1750  CA  GLN A 273     -36.045  23.488   2.764  1.00 10.00      A   
ATOM   1751  CB  GLN A 273     -36.338  24.959   2.425  1.00 10.00      A   
ATOM   1752  CG  GLN A 273     -37.105  25.170   1.128  1.00 10.00      A   
ATOM   1753  CD  GLN A 273     -36.807  26.512   0.487  1.00 10.00      A   
ATOM   1754  OE1 GLN A 273     -35.714  27.055   0.638  1.00 10.00      A   
ATOM   1755  NE2 GLN A 273     -37.773  27.058  -0.231  1.00 10.00      A   
ATOM   1756 HE21 GLN A 273     -38.625  26.577  -0.309  1.00 10.00      A   
ATOM   1757 HE22 GLN A 273     -37.601  27.929  -0.652  1.00 10.00      A   
ATOM   1758  C   GLN A 273     -35.377  22.767   1.591  1.00 10.00      A   
ATOM   1759  O   GLN A 273     -34.248  23.073   1.200  1.00 10.00      A   
ATOM   1760  N   ASP A 274     -36.094  21.800   1.035  1.00 10.00      A   
ATOM   1761  HN  ASP A 274     -36.981  21.595   1.405  1.00 10.00      A   
ATOM   1762  CA  ASP A 274     -35.601  21.027  -0.100  1.00 10.00      A   
ATOM   1763  CB  ASP A 274     -35.934  19.532   0.011  1.00 10.00      A   
ATOM   1764  CG  ASP A 274     -37.421  19.229   0.005  1.00 10.00      A   
ATOM   1765  OD1 ASP A 274     -37.996  19.057  -1.088  1.00 10.00      A   
ATOM   1766  OD2 ASP A 274     -38.022  19.154   1.099  1.00 10.00      A   
ATOM   1767  C   ASP A 274     -35.985  21.593  -1.480  1.00 10.00      A   
ATOM   1768  O   ASP A 274     -35.180  21.501  -2.408  1.00 10.00      A   
ATOM   1769  N   PRO A 275     -37.200  22.182  -1.673  1.00 10.00      A   
ATOM   1770  CA  PRO A 275     -37.602  22.729  -2.984  1.00 10.00      A   
ATOM   1771  CB  PRO A 275     -39.107  22.959  -2.826  1.00 10.00      A   
ATOM   1772  CG  PRO A 275     -39.290  23.210  -1.372  1.00 10.00      A   
ATOM   1773  CD  PRO A 275     -38.286  22.336  -0.676  1.00 10.00      A   
ATOM   1774  C   PRO A 275     -36.893  24.039  -3.356  1.00 10.00      A   
ATOM   1775  O   PRO A 275     -37.528  24.990  -3.810  1.00 10.00      A   
ATOM   1776  N   LYS A 276     -35.578  24.078  -3.176  1.00 10.00      A   
ATOM   1777  HN  LYS A 276     -35.127  23.292  -2.799  1.00 10.00      A   
ATOM   1778  CA  LYS A 276     -34.791  25.259  -3.516  1.00 10.00      A   
ATOM   1779  CB  LYS A 276     -33.985  25.748  -2.301  1.00 10.00      A   
ATOM   1780  CG  LYS A 276     -33.047  26.921  -2.569  1.00 10.00      A   
ATOM   1781  CD  LYS A 276     -33.781  28.117  -3.151  1.00 10.00      A   
ATOM   1782  CE  LYS A 276     -32.812  29.236  -3.503  1.00 10.00      A   
ATOM   1783  NZ  LYS A 276     -31.849  28.837  -4.566  1.00 10.00      A   
ATOM   1784  HZ1 LYS A 276     -32.357  28.612  -5.445  1.00 10.00      A   
ATOM   1785  HZ2 LYS A 276     -31.301  27.994  -4.271  1.00 10.00      A   
ATOM   1786  HZ3 LYS A 276     -31.182  29.612  -4.751  1.00 10.00      A   
ATOM   1787  C   LYS A 276     -33.893  24.967  -4.725  1.00 10.00      A   
ATOM   1788  O   LYS A 276     -34.291  25.179  -5.870  1.00 10.00      A   
ATOM   1789  N   ASP A 277     -32.699  24.448  -4.466  1.00 10.00      A   
ATOM   1790  HN  ASP A 277     -32.443  24.292  -3.531  1.00 10.00      A   
ATOM   1791  CA  ASP A 277     -31.746  24.124  -5.530  1.00 10.00      A   
ATOM   1792  CB  ASP A 277     -30.340  24.585  -5.138  1.00 10.00      A   
ATOM   1793  CG  ASP A 277     -30.130  26.074  -5.316  1.00 10.00      A   
ATOM   1794  OD1 ASP A 277     -29.883  26.506  -6.458  1.00 10.00      A   
ATOM   1795  OD2 ASP A 277     -30.208  26.817  -4.315  1.00 10.00      A   
ATOM   1796  C   ASP A 277     -31.727  22.625  -5.794  1.00 10.00      A   
ATOM   1797  O   ASP A 277     -31.180  22.158  -6.793  1.00 10.00      A   
ATOM   1798  N   TRP A 278     -32.335  21.880  -4.884  1.00 10.00      A   
ATOM   1799  HN  TRP A 278     -32.754  22.321  -4.120  1.00 10.00      A   
ATOM   1800  CA  TRP A 278     -32.392  20.427  -4.978  1.00 10.00      A   
ATOM   1801  CB  TRP A 278     -32.744  19.792  -3.630  1.00 10.00      A   
ATOM   1802  CG  TRP A 278     -31.866  20.261  -2.506  1.00 10.00      A   
ATOM   1803  CD1 TRP A 278     -32.274  20.711  -1.287  1.00 10.00      A   
ATOM   1804  CD2 TRP A 278     -30.433  20.333  -2.501  1.00 10.00      A   
ATOM   1805  NE1 TRP A 278     -31.190  21.065  -0.525  1.00 10.00      A   
ATOM   1806  HE1 TRP A 278     -31.227  21.416   0.389  1.00 10.00      A   
ATOM   1807  CE2 TRP A 278     -30.047  20.836  -1.244  1.00 10.00      A   
ATOM   1808  CE3 TRP A 278     -29.440  20.017  -3.434  1.00 10.00      A   
ATOM   1809  CZ2 TRP A 278     -28.714  21.038  -0.898  1.00 10.00      A   
ATOM   1810  CZ3 TRP A 278     -28.118  20.216  -3.086  1.00 10.00      A   
ATOM   1811  CH2 TRP A 278     -27.767  20.721  -1.830  1.00 10.00      A   
ATOM   1812  C   TRP A 278     -33.278  19.875  -6.109  1.00 10.00      A   
ATOM   1813  O   TRP A 278     -32.920  18.854  -6.682  1.00 10.00      A   
ATOM   1814  N   PRO A 279     -34.442  20.508  -6.443  1.00 10.00      A   
ATOM   1815  CA  PRO A 279     -35.345  20.039  -7.516  1.00 10.00      A   
ATOM   1816  CB  PRO A 279     -36.108  21.307  -7.883  1.00 10.00      A   
ATOM   1817  CG  PRO A 279     -36.251  22.019  -6.584  1.00 10.00      A   
ATOM   1818  CD  PRO A 279     -35.010  21.705  -5.785  1.00 10.00      A   
ATOM   1819  C   PRO A 279     -34.644  19.464  -8.753  1.00 10.00      A   
ATOM   1820  O   PRO A 279     -35.127  18.498  -9.348  1.00 10.00      A   
ATOM   1821  N   ALA A 280     -33.516  20.052  -9.138  1.00 10.00      A   
ATOM   1822  HN  ALA A 280     -33.177  20.817  -8.629  1.00 10.00      A   
ATOM   1823  CA  ALA A 280     -32.771  19.575 -10.299  1.00 10.00      A   
ATOM   1824  CB  ALA A 280     -31.613  20.510 -10.616  1.00 10.00      A   
ATOM   1825  C   ALA A 280     -32.278  18.146 -10.074  1.00 10.00      A   
ATOM   1826  O   ALA A 280     -32.550  17.252 -10.874  1.00 10.00      A   
ATOM   1827  N   GLN A 281     -31.573  17.934  -8.968  1.00 10.00      A   
ATOM   1828  HN  GLN A 281     -31.394  18.687  -8.365  1.00 10.00      A   
ATOM   1829  CA  GLN A 281     -31.052  16.613  -8.630  1.00 10.00      A   
ATOM   1830  CB  GLN A 281     -29.927  16.713  -7.596  1.00 10.00      A   
ATOM   1831  CG  GLN A 281     -28.682  17.432  -8.091  1.00 10.00      A   
ATOM   1832  CD  GLN A 281     -28.683  18.908  -7.748  1.00 10.00      A   
ATOM   1833  OE1 GLN A 281     -29.191  19.736  -8.503  1.00 10.00      A   
ATOM   1834  NE2 GLN A 281     -28.112  19.249  -6.605  1.00 10.00      A   
ATOM   1835 HE21 GLN A 281     -27.726  18.538  -6.051  1.00 10.00      A   
ATOM   1836 HE22 GLN A 281     -28.098  20.197  -6.358  1.00 10.00      A   
ATOM   1837  C   GLN A 281     -32.164  15.714  -8.101  1.00 10.00      A   
ATOM   1838  O   GLN A 281     -32.079  14.492  -8.189  1.00 10.00      A   
ATOM   1839  N   TYR A 282     -33.211  16.333  -7.562  1.00 10.00      A   
ATOM   1840  HN  TYR A 282     -33.210  17.316  -7.518  1.00 10.00      A   
ATOM   1841  CA  TYR A 282     -34.350  15.602  -7.021  1.00 10.00      A   
ATOM   1842  CB  TYR A 282     -35.376  16.561  -6.418  1.00 10.00      A   
ATOM   1843  CG  TYR A 282     -35.959  16.094  -5.102  1.00 10.00      A   
ATOM   1844  CD1 TYR A 282     -36.827  15.011  -5.042  1.00 10.00      A   
ATOM   1845  CD2 TYR A 282     -35.642  16.743  -3.918  1.00 10.00      A   
ATOM   1846  CE1 TYR A 282     -37.363  14.591  -3.837  1.00 10.00      A   
ATOM   1847  CE2 TYR A 282     -36.170  16.330  -2.711  1.00 10.00      A   
ATOM   1848  CZ  TYR A 282     -37.029  15.254  -2.675  1.00 10.00      A   
ATOM   1849  OH  TYR A 282     -37.560  14.844  -1.471  1.00 10.00      A   
ATOM   1850  HH  TYR A 282     -37.895  15.613  -0.991  1.00 10.00      A   
ATOM   1851  C   TYR A 282     -35.004  14.756  -8.103  1.00 10.00      A   
ATOM   1852  O   TYR A 282     -35.594  13.715  -7.815  1.00 10.00      A   
ATOM   1853  N   CYS A 283     -34.877  15.206  -9.350  1.00 10.00      A   
ATOM   1854  HN  CYS A 283     -34.393  16.046  -9.506  1.00 10.00      A   
ATOM   1855  CA  CYS A 283     -35.436  14.493 -10.487  1.00 10.00      A   
ATOM   1856  CB  CYS A 283     -35.114  15.233 -11.788  1.00 10.00      A   
ATOM   1857  SG  CYS A 283     -36.042  14.660 -13.229  1.00 10.00      A   
ATOM   1858  HG  CYS A 283     -37.292  14.436 -12.843  1.00 10.00      A   
ATOM   1859  C   CYS A 283     -34.887  13.070 -10.540  1.00 10.00      A   
ATOM   1860  O   CYS A 283     -35.629  12.113 -10.769  1.00 10.00      A   
ATOM   1861  N   GLU A 284     -33.587  12.929 -10.305  1.00 10.00      A   
ATOM   1862  HN  GLU A 284     -33.041  13.721 -10.116  1.00 10.00      A   
ATOM   1863  CA  GLU A 284     -32.962  11.617 -10.320  1.00 10.00      A   
ATOM   1864  CB  GLU A 284     -31.557  11.653 -10.927  1.00 10.00      A   
ATOM   1865  CG  GLU A 284     -30.489  12.271 -10.046  1.00 10.00      A   
ATOM   1866  CD  GLU A 284     -29.096  11.928 -10.526  1.00 10.00      A   
ATOM   1867  OE1 GLU A 284     -28.606  10.829 -10.203  1.00 10.00      A   
ATOM   1868  OE2 GLU A 284     -28.489  12.752 -11.238  1.00 10.00      A   
ATOM   1869  C   GLU A 284     -32.956  11.000  -8.925  1.00 10.00      A   
ATOM   1870  O   GLU A 284     -32.854   9.784  -8.778  1.00 10.00      A   
ATOM   1871  N   ALA A 285     -33.070  11.842  -7.900  1.00 10.00      A   
ATOM   1872  HN  ALA A 285     -33.115  12.808  -8.073  1.00 10.00      A   
ATOM   1873  CA  ALA A 285     -33.109  11.361  -6.525  1.00 10.00      A   
ATOM   1874  CB  ALA A 285     -33.080  12.522  -5.543  1.00 10.00      A   
ATOM   1875  C   ALA A 285     -34.366  10.526  -6.330  1.00 10.00      A   
ATOM   1876  O   ALA A 285     -34.352   9.499  -5.654  1.00 10.00      A   
ATOM   1877  N   LEU A 286     -35.454  10.983  -6.943  1.00 10.00      A   
ATOM   1878  HN  LEU A 286     -35.403  11.830  -7.441  1.00 10.00      A   
ATOM   1879  CA  LEU A 286     -36.720  10.269  -6.881  1.00 10.00      A   
ATOM   1880  CB  LEU A 286     -37.827  11.100  -7.542  1.00 10.00      A   
ATOM   1881  CG  LEU A 286     -39.195  11.133  -6.842  1.00 10.00      A   
ATOM   1882  CD1 LEU A 286     -39.762   9.733  -6.660  1.00 10.00      A   
ATOM   1883  CD2 LEU A 286     -39.114  11.865  -5.513  1.00 10.00      A   
ATOM   1884  C   LEU A 286     -36.563   8.942  -7.617  1.00 10.00      A   
ATOM   1885  O   LEU A 286     -37.020   7.901  -7.150  1.00 10.00      A   
ATOM   1886  N   ALA A 287     -35.876   8.998  -8.758  1.00 10.00      A   
ATOM   1887  HN  ALA A 287     -35.521   9.859  -9.053  1.00 10.00      A   
ATOM   1888  CA  ALA A 287     -35.633   7.816  -9.573  1.00 10.00      A   
ATOM   1889  CB  ALA A 287     -34.933   8.195 -10.870  1.00 10.00      A   
ATOM   1890  C   ALA A 287     -34.809   6.798  -8.799  1.00 10.00      A   
ATOM   1891  O   ALA A 287     -35.053   5.599  -8.888  1.00 10.00      A   
ATOM   1892  N   ASP A 288     -33.836   7.288  -8.033  1.00 10.00      A   
ATOM   1893  HN  ASP A 288     -33.678   8.258  -8.023  1.00 10.00      A   
ATOM   1894  CA  ASP A 288     -32.986   6.420  -7.222  1.00 10.00      A   
ATOM   1895  CB  ASP A 288     -31.853   7.213  -6.558  1.00 10.00      A   
ATOM   1896  CG  ASP A 288     -30.886   6.338  -5.775  1.00 10.00      A   
ATOM   1897  OD1 ASP A 288     -30.676   5.169  -6.165  1.00 10.00      A   
ATOM   1898  OD2 ASP A 288     -30.317   6.824  -4.773  1.00 10.00      A   
ATOM   1899  C   ASP A 288     -33.825   5.713  -6.167  1.00 10.00      A   
ATOM   1900  O   ASP A 288     -33.634   4.530  -5.898  1.00 10.00      A   
ATOM   1901  N   GLU A 289     -34.773   6.448  -5.591  1.00 10.00      A   
ATOM   1902  HN  GLU A 289     -34.872   7.386  -5.856  1.00 10.00      A   
ATOM   1903  CA  GLU A 289     -35.668   5.900  -4.580  1.00 10.00      A   
ATOM   1904  CB  GLU A 289     -36.560   7.009  -4.001  1.00 10.00      A   
ATOM   1905  CG  GLU A 289     -37.502   6.554  -2.895  1.00 10.00      A   
ATOM   1906  CD  GLU A 289     -36.783   6.242  -1.599  1.00 10.00      A   
ATOM   1907  OE1 GLU A 289     -37.077   6.896  -0.575  1.00 10.00      A   
ATOM   1908  OE2 GLU A 289     -35.925   5.338  -1.593  1.00 10.00      A   
ATOM   1909  C   GLU A 289     -36.526   4.798  -5.196  1.00 10.00      A   
ATOM   1910  O   GLU A 289     -36.671   3.712  -4.632  1.00 10.00      A   
ATOM   1911  N   GLU A 290     -37.071   5.077  -6.378  1.00 10.00      A   
ATOM   1912  HN  GLU A 290     -36.911   5.959  -6.782  1.00 10.00      A   
ATOM   1913  CA  GLU A 290     -37.905   4.113  -7.089  1.00 10.00      A   
ATOM   1914  CB  GLU A 290     -38.655   4.805  -8.236  1.00 10.00      A   
ATOM   1915  CG  GLU A 290     -39.462   6.018  -7.793  1.00 10.00      A   
ATOM   1916  CD  GLU A 290     -40.225   6.684  -8.924  1.00 10.00      A   
ATOM   1917  OE1 GLU A 290     -41.459   6.498  -9.004  1.00 10.00      A   
ATOM   1918  OE2 GLU A 290     -39.604   7.415  -9.723  1.00 10.00      A   
ATOM   1919  C   GLU A 290     -37.055   2.949  -7.609  1.00 10.00      A   
ATOM   1920  O   GLU A 290     -37.561   1.864  -7.908  1.00 10.00      A   
ATOM   1921  N   ASN A 291     -35.753   3.186  -7.700  1.00 10.00      A   
ATOM   1922  HN  ASN A 291     -35.415   4.076  -7.465  1.00 10.00      A   
ATOM   1923  CA  ASN A 291     -34.812   2.175  -8.163  1.00 10.00      A   
ATOM   1924  CB  ASN A 291     -33.588   2.843  -8.800  1.00 10.00      A   
ATOM   1925  CG  ASN A 291     -32.736   1.895  -9.625  1.00 10.00      A   
ATOM   1926  OD1 ASN A 291     -31.506   1.967  -9.596  1.00 10.00      A   
ATOM   1927  ND2 ASN A 291     -33.375   1.019 -10.389  1.00 10.00      A   
ATOM   1928 HD21 ASN A 291     -34.357   1.026 -10.386  1.00 10.00      A   
ATOM   1929 HD22 ASN A 291     -32.839   0.394 -10.920  1.00 10.00      A   
ATOM   1930  C   ASN A 291     -34.380   1.277  -7.007  1.00 10.00      A   
ATOM   1931  O   ASN A 291     -33.812   0.205  -7.214  1.00 10.00      A   
ATOM   1932  N   ARG A 292     -34.650   1.724  -5.783  1.00 10.00      A   
ATOM   1933  HN  ARG A 292     -35.082   2.601  -5.675  1.00 10.00      A   
ATOM   1934  CA  ARG A 292     -34.305   0.948  -4.597  1.00 10.00      A   
ATOM   1935  CB  ARG A 292     -34.275   1.834  -3.345  1.00 10.00      A   
ATOM   1936  CG  ARG A 292     -33.234   2.941  -3.371  1.00 10.00      A   
ATOM   1937  CD  ARG A 292     -31.818   2.388  -3.374  1.00 10.00      A   
ATOM   1938  NE  ARG A 292     -30.872   3.341  -3.951  1.00 10.00      A   
ATOM   1939  HE  ARG A 292     -31.238   4.009  -4.584  1.00 10.00      A   
ATOM   1940  CZ  ARG A 292     -29.565   3.363  -3.696  1.00 10.00      A   
ATOM   1941  NH1 ARG A 292     -29.020   2.496  -2.852  1.00 10.00      A   
ATOM   1942 HH11 ARG A 292     -27.988   2.529  -2.656  1.00 10.00      A   
ATOM   1943 HH12 ARG A 292     -29.609   1.780  -2.384  1.00 10.00      A   
ATOM   1944  NH2 ARG A 292     -28.804   4.266  -4.291  1.00 10.00      A   
ATOM   1945 HH21 ARG A 292     -29.238   4.964  -4.945  1.00 10.00      A   
ATOM   1946 HH22 ARG A 292     -27.768   4.280  -4.127  1.00 10.00      A   
ATOM   1947  C   ARG A 292     -35.310  -0.177  -4.403  1.00 10.00      A   
ATOM   1948  O   ARG A 292     -35.028  -1.166  -3.729  1.00 10.00      A   
ATOM   1949  N   ALA A 293     -36.481  -0.019  -5.005  1.00 10.00      A   
ATOM   1950  HN  ALA A 293     -36.640   0.790  -5.533  1.00 10.00      A   
ATOM   1951  CA  ALA A 293     -37.532  -1.019  -4.902  1.00 10.00      A   
ATOM   1952  CB  ALA A 293     -38.856  -0.452  -5.391  1.00 10.00      A   
ATOM   1953  C   ALA A 293     -37.163  -2.274  -5.684  1.00 10.00      A   
ATOM   1954  O   ALA A 293     -37.220  -3.385  -5.155  1.00 10.00      A   
ATOM   1955  N   ARG A 294     -36.777  -2.091  -6.939  1.00 10.00      A   
ATOM   1956  HN  ARG A 294     -36.729  -1.180  -7.299  1.00 10.00      A   
ATOM   1957  CB  ARG A 294     -37.644  -3.799  -8.479  1.00 10.00      A   
ATOM   1958  CG  ARG A 294     -37.423  -5.157  -9.131  1.00 10.00      A   
ATOM   1959  CD  ARG A 294     -36.874  -5.013 -10.543  1.00 10.00      A   
ATOM   1960  NE  ARG A 294     -36.328  -6.268 -11.055  1.00 10.00      A   
ATOM   1961  HE  ARG A 294     -36.973  -6.948 -11.356  1.00 10.00      A   
ATOM   1962  CZ  ARG A 294     -35.024  -6.531 -11.152  1.00 10.00      A   
ATOM   1963  NH1 ARG A 294     -34.128  -5.648 -10.717  1.00 10.00      A   
ATOM   1964 HH11 ARG A 294     -34.442  -4.747 -10.278  1.00 10.00      A   
ATOM   1965 HH12 ARG A 294     -33.107  -5.844 -10.810  1.00 10.00      A   
ATOM   1966  NH2 ARG A 294     -34.617  -7.687 -11.666  1.00 10.00      A   
ATOM   1967 HH21 ARG A 294     -33.596  -7.901 -11.740  1.00 10.00      A   
ATOM   1968 HH22 ARG A 294     -35.315  -8.388 -11.997  1.00 10.00      A   
ATOM   1969  CA  ARG A 294     -36.401  -3.203  -7.796  1.00 10.00      A   
ATOM   1970  C   ARG A 294     -35.396  -2.728  -8.836  1.00 10.00      A   
ATOM   1971  O   ARG A 294     -35.571  -1.607  -9.354  1.00 10.00      A   
ATOM   1972  OXT ARG A 294     -34.447  -3.482  -9.141  1.00 10.00      A   
ATOM   1973  C   GLY B   9      -4.959  -9.334  25.485  1.00 10.00      B   
ATOM   1974  O   GLY B   9      -6.097  -9.701  25.191  1.00 10.00      B   
ATOM   1975  N   GLY B   9      -4.156 -11.403  24.382  1.00 10.00      B   
ATOM   1976  HT1 GLY B   9      -4.753 -12.021  24.964  1.00 10.00      B   
ATOM   1977  HT2 GLY B   9      -3.312 -11.932  24.085  1.00 10.00      B   
ATOM   1978  HT3 GLY B   9      -4.693 -11.121  23.535  1.00 10.00      B   
ATOM   1979  CA  GLY B   9      -3.763 -10.202  25.158  1.00 10.00      B   
ATOM   1980  N   VAL B  10      -4.709  -8.177  26.077  1.00 10.00      B   
ATOM   1981  HN  VAL B  10      -3.776  -7.923  26.264  1.00 10.00      B   
ATOM   1982  CA  VAL B  10      -5.785  -7.261  26.437  1.00 10.00      B   
ATOM   1983  CB  VAL B  10      -5.481  -6.458  27.720  1.00 10.00      B   
ATOM   1984  CG1 VAL B  10      -5.793  -7.293  28.952  1.00 10.00      B   
ATOM   1985  CG2 VAL B  10      -4.031  -5.989  27.744  1.00 10.00      B   
ATOM   1986  C   VAL B  10      -6.098  -6.312  25.282  1.00 10.00      B   
ATOM   1987  O   VAL B  10      -5.959  -5.094  25.399  1.00 10.00      B   
ATOM   1988  N   MET B  11      -6.524  -6.886  24.168  1.00 10.00      B   
ATOM   1989  HN  MET B  11      -6.632  -7.862  24.147  1.00 10.00      B   
ATOM   1990  CA  MET B  11      -6.848  -6.113  22.980  1.00 10.00      B   
ATOM   1991  CB  MET B  11      -6.836  -7.003  21.732  1.00 10.00      B   
ATOM   1992  CG  MET B  11      -5.476  -7.132  21.060  1.00 10.00      B   
ATOM   1993  SD  MET B  11      -4.246  -7.943  22.103  1.00 10.00      B   
ATOM   1994  CE  MET B  11      -3.182  -6.560  22.513  1.00 10.00      B   
ATOM   1995  C   MET B  11      -8.198  -5.427  23.123  1.00 10.00      B   
ATOM   1996  O   MET B  11      -9.185  -6.048  23.519  1.00 10.00      B   
ATOM   1997  N   THR B  12      -8.229  -4.142  22.820  1.00 10.00      B   
ATOM   1998  HN  THR B  12      -7.397  -3.700  22.526  1.00 10.00      B   
ATOM   1999  CA  THR B  12      -9.454  -3.361  22.898  1.00 10.00      B   
ATOM   2000  CB  THR B  12      -9.271  -2.136  23.815  1.00 10.00      B   
ATOM   2001  OG1 THR B  12      -7.968  -2.180  24.411  1.00 10.00      B   
ATOM   2002  HG1 THR B  12      -7.748  -3.094  24.632  1.00 10.00      B   
ATOM   2003  CG2 THR B  12     -10.322  -2.130  24.914  1.00 10.00      B   
ATOM   2004  C   THR B  12      -9.851  -2.893  21.500  1.00 10.00      B   
ATOM   2005  O   THR B  12      -9.193  -3.242  20.516  1.00 10.00      B   
ATOM   2006  N   ASP B  13     -10.915  -2.103  21.409  1.00 10.00      B   
ATOM   2007  HN  ASP B  13     -11.411  -1.867  22.222  1.00 10.00      B   
ATOM   2008  CA  ASP B  13     -11.382  -1.600  20.118  1.00 10.00      B   
ATOM   2009  CB  ASP B  13     -12.679  -0.809  20.262  1.00 10.00      B   
ATOM   2010  CG  ASP B  13     -13.738  -1.570  21.020  1.00 10.00      B   
ATOM   2011  OD1 ASP B  13     -14.257  -2.570  20.483  1.00 10.00      B   
ATOM   2012  OD2 ASP B  13     -14.036  -1.185  22.172  1.00 10.00      B   
ATOM   2013  C   ASP B  13     -10.324  -0.749  19.432  1.00 10.00      B   
ATOM   2014  O   ASP B  13     -10.278  -0.678  18.204  1.00 10.00      B   
ATOM   2015  N   VAL B  14      -9.472  -0.109  20.228  1.00 10.00      B   
ATOM   2016  HN  VAL B  14      -9.567  -0.196  21.198  1.00 10.00      B   
ATOM   2017  CA  VAL B  14      -8.405   0.726  19.686  1.00 10.00      B   
ATOM   2018  CB  VAL B  14      -7.607   1.452  20.793  1.00 10.00      B   
ATOM   2019  CG1 VAL B  14      -8.397   2.638  21.323  1.00 10.00      B   
ATOM   2020  CG2 VAL B  14      -7.255   0.501  21.927  1.00 10.00      B   
ATOM   2021  C   VAL B  14      -7.462  -0.106  18.818  1.00 10.00      B   
ATOM   2022  O   VAL B  14      -7.070   0.316  17.732  1.00 10.00      B   
ATOM   2023  N   HIS B  15      -7.128  -1.305  19.295  1.00 10.00      B   
ATOM   2024  HN  HIS B  15      -7.481  -1.588  20.163  1.00 10.00      B   
ATOM   2025  CA  HIS B  15      -6.250  -2.206  18.560  1.00 10.00      B   
ATOM   2026  CB  HIS B  15      -5.821  -3.384  19.440  1.00 10.00      B   
ATOM   2027  CG  HIS B  15      -5.146  -2.984  20.715  1.00 10.00      B   
ATOM   2028  ND1 HIS B  15      -5.830  -2.948  21.903  1.00 10.00      B   
ATOM   2029  CD2 HIS B  15      -3.859  -2.617  20.930  1.00 10.00      B   
ATOM   2030  CE1 HIS B  15      -4.953  -2.563  22.813  1.00 10.00      B   
ATOM   2031  NE2 HIS B  15      -3.747  -2.351  22.272  1.00 10.00      B   
ATOM   2032  HE2 HIS B  15      -2.906  -2.264  22.767  1.00 10.00      B   
ATOM   2033  C   HIS B  15      -6.979  -2.728  17.335  1.00 10.00      B   
ATOM   2034  O   HIS B  15      -6.396  -2.869  16.260  1.00 10.00      B   
ATOM   2035  N   ARG B  16      -8.271  -2.996  17.512  1.00 10.00      B   
ATOM   2036  HN  ARG B  16      -8.666  -2.858  18.401  1.00 10.00      B   
ATOM   2037  CA  ARG B  16      -9.114  -3.491  16.434  1.00 10.00      B   
ATOM   2038  CB  ARG B  16     -10.535  -3.754  16.948  1.00 10.00      B   
ATOM   2039  CG  ARG B  16     -10.644  -4.903  17.940  1.00 10.00      B   
ATOM   2040  CD  ARG B  16     -11.994  -4.903  18.646  1.00 10.00      B   
ATOM   2041  NE  ARG B  16     -12.188  -6.110  19.448  1.00 10.00      B   
ATOM   2042  HE  ARG B  16     -11.535  -6.837  19.327  1.00 10.00      B   
ATOM   2043  CZ  ARG B  16     -13.194  -6.295  20.306  1.00 10.00      B   
ATOM   2044  NH1 ARG B  16     -14.079  -5.328  20.534  1.00 10.00      B   
ATOM   2045 HH11 ARG B  16     -13.995  -4.402  20.050  1.00 10.00      B   
ATOM   2046 HH12 ARG B  16     -14.868  -5.486  21.197  1.00 10.00      B   
ATOM   2047  NH2 ARG B  16     -13.303  -7.453  20.950  1.00 10.00      B   
ATOM   2048 HH21 ARG B  16     -12.603  -8.212  20.786  1.00 10.00      B   
ATOM   2049 HH22 ARG B  16     -14.090  -7.614  21.619  1.00 10.00      B   
ATOM   2050  C   ARG B  16      -9.155  -2.486  15.286  1.00 10.00      B   
ATOM   2051  O   ARG B  16      -9.173  -2.862  14.115  1.00 10.00      B   
ATOM   2052  N   ARG B  17      -9.158  -1.206  15.631  1.00 10.00      B   
ATOM   2053  HN  ARG B  17      -9.136  -0.964  16.582  1.00 10.00      B   
ATOM   2054  CA  ARG B  17      -9.191  -0.153  14.632  1.00 10.00      B   
ATOM   2055  CB  ARG B  17      -9.643   1.182  15.233  1.00 10.00      B   
ATOM   2056  CG  ARG B  17     -11.121   1.244  15.606  1.00 10.00      B   
ATOM   2057  CD  ARG B  17     -12.008   0.662  14.512  1.00 10.00      B   
ATOM   2058  NE  ARG B  17     -11.610   1.111  13.178  1.00 10.00      B   
ATOM   2059  HE  ARG B  17     -11.173   1.988  13.113  1.00 10.00      B   
ATOM   2060  CZ  ARG B  17     -11.787   0.393  12.070  1.00 10.00      B   
ATOM   2061  NH1 ARG B  17     -12.413  -0.779  12.121  1.00 10.00      B   
ATOM   2062 HH11 ARG B  17     -12.767  -1.145  13.031  1.00 10.00      B   
ATOM   2063 HH12 ARG B  17     -12.554  -1.335  11.251  1.00 10.00      B   
ATOM   2064  NH2 ARG B  17     -11.351   0.851  10.904  1.00 10.00      B   
ATOM   2065 HH21 ARG B  17     -11.486   0.282  10.031  1.00 10.00      B   
ATOM   2066 HH22 ARG B  17     -10.871   1.771  10.847  1.00 10.00      B   
ATOM   2067  C   ARG B  17      -7.838  -0.003  13.947  1.00 10.00      B   
ATOM   2068  O   ARG B  17      -7.770   0.105  12.722  1.00 10.00      B   
ATOM   2069  N   PHE B  18      -6.769  -0.011  14.739  1.00 10.00      B   
ATOM   2070  HN  PHE B  18      -6.890  -0.106  15.709  1.00 10.00      B   
ATOM   2071  CA  PHE B  18      -5.420   0.125  14.204  1.00 10.00      B   
ATOM   2072  CB  PHE B  18      -4.390   0.191  15.337  1.00 10.00      B   
ATOM   2073  CG  PHE B  18      -2.971   0.341  14.864  1.00 10.00      B   
ATOM   2074  CD1 PHE B  18      -2.021  -0.617  15.172  1.00 10.00      B   
ATOM   2075  CD2 PHE B  18      -2.592   1.439  14.108  1.00 10.00      B   
ATOM   2076  CE1 PHE B  18      -0.717  -0.486  14.736  1.00 10.00      B   
ATOM   2077  CE2 PHE B  18      -1.290   1.576  13.669  1.00 10.00      B   
ATOM   2078  CZ  PHE B  18      -0.351   0.613  13.984  1.00 10.00      B   
ATOM   2079  C   PHE B  18      -5.095  -1.017  13.250  1.00 10.00      B   
ATOM   2080  O   PHE B  18      -4.586  -0.791  12.150  1.00 10.00      B   
ATOM   2081  N   LEU B  19      -5.409  -2.241  13.667  1.00 10.00      B   
ATOM   2082  HN  LEU B  19      -5.816  -2.357  14.557  1.00 10.00      B   
ATOM   2083  CA  LEU B  19      -5.155  -3.418  12.843  1.00 10.00      B   
ATOM   2084  CB  LEU B  19      -5.516  -4.704  13.592  1.00 10.00      B   
ATOM   2085  CG  LEU B  19      -4.602  -5.081  14.761  1.00 10.00      B   
ATOM   2086  CD1 LEU B  19      -5.121  -6.323  15.467  1.00 10.00      B   
ATOM   2087  CD2 LEU B  19      -3.172  -5.287  14.282  1.00 10.00      B   
ATOM   2088  C   LEU B  19      -5.915  -3.337  11.524  1.00 10.00      B   
ATOM   2089  O   LEU B  19      -5.400  -3.725  10.477  1.00 10.00      B   
ATOM   2090  N   GLN B  20      -7.134  -2.813  11.580  1.00 10.00      B   
ATOM   2091  HN  GLN B  20      -7.484  -2.507  12.444  1.00 10.00      B   
ATOM   2092  CA  GLN B  20      -7.958  -2.674  10.390  1.00 10.00      B   
ATOM   2093  CB  GLN B  20      -9.377  -2.247  10.775  1.00 10.00      B   
ATOM   2094  CG  GLN B  20     -10.472  -2.754   9.846  1.00 10.00      B   
ATOM   2095  CD  GLN B  20     -10.758  -1.816   8.687  1.00 10.00      B   
ATOM   2096  OE1 GLN B  20     -11.533  -0.867   8.820  1.00 10.00      B   
ATOM   2097  NE2 GLN B  20     -10.150  -2.083   7.543  1.00 10.00      B   
ATOM   2098 HE21 GLN B  20      -9.555  -2.860   7.505  1.00 10.00      B   
ATOM   2099 HE22 GLN B  20     -10.320  -1.493   6.777  1.00 10.00      B   
ATOM   2100  C   GLN B  20      -7.328  -1.661   9.438  1.00 10.00      B   
ATOM   2101  O   GLN B  20      -7.245  -1.898   8.233  1.00 10.00      B   
ATOM   2102  N   LEU B  21      -6.865  -0.540   9.993  1.00 10.00      B   
ATOM   2103  HN  LEU B  21      -6.956  -0.412  10.965  1.00 10.00      B   
ATOM   2104  CA  LEU B  21      -6.228   0.505   9.196  1.00 10.00      B   
ATOM   2105  CB  LEU B  21      -5.904   1.731  10.057  1.00 10.00      B   
ATOM   2106  CG  LEU B  21      -7.093   2.449  10.703  1.00 10.00      B   
ATOM   2107  CD1 LEU B  21      -6.607   3.528  11.659  1.00 10.00      B   
ATOM   2108  CD2 LEU B  21      -8.008   3.044   9.642  1.00 10.00      B   
ATOM   2109  C   LEU B  21      -4.953  -0.026   8.551  1.00 10.00      B   
ATOM   2110  O   LEU B  21      -4.715   0.175   7.358  1.00 10.00      B   
ATOM   2111  N   LEU B  22      -4.147  -0.724   9.347  1.00 10.00      B   
ATOM   2112  HN  LEU B  22      -4.399  -0.852  10.292  1.00 10.00      B   
ATOM   2113  CA  LEU B  22      -2.898  -1.299   8.865  1.00 10.00      B   
ATOM   2114  CB  LEU B  22      -2.128  -1.951  10.015  1.00 10.00      B   
ATOM   2115  CG  LEU B  22      -0.730  -2.482   9.681  1.00 10.00      B   
ATOM   2116  CD1 LEU B  22       0.215  -1.339   9.336  1.00 10.00      B   
ATOM   2117  CD2 LEU B  22      -0.182  -3.307  10.836  1.00 10.00      B   
ATOM   2118  C   LEU B  22      -3.169  -2.321   7.766  1.00 10.00      B   
ATOM   2119  O   LEU B  22      -2.422  -2.417   6.792  1.00 10.00      B   
ATOM   2120  N   MET B  23      -4.254  -3.071   7.924  1.00 10.00      B   
ATOM   2121  HN  MET B  23      -4.810  -2.944   8.725  1.00 10.00      B   
ATOM   2122  CA  MET B  23      -4.639  -4.084   6.947  1.00 10.00      B   
ATOM   2123  CB  MET B  23      -5.700  -5.026   7.520  1.00 10.00      B   
ATOM   2124  CG  MET B  23      -5.164  -6.381   7.956  1.00 10.00      B   
ATOM   2125  SD  MET B  23      -4.720  -7.442   6.565  1.00 10.00      B   
ATOM   2126  CE  MET B  23      -4.017  -8.849   7.425  1.00 10.00      B   
ATOM   2127  C   MET B  23      -5.148  -3.438   5.667  1.00 10.00      B   
ATOM   2128  O   MET B  23      -5.052  -4.023   4.593  1.00 10.00      B   
ATOM   2129  N   THR B  24      -5.685  -2.226   5.783  1.00 10.00      B   
ATOM   2130  HN  THR B  24      -5.727  -1.803   6.667  1.00 10.00      B   
ATOM   2131  CA  THR B  24      -6.199  -1.507   4.623  1.00 10.00      B   
ATOM   2132  CB  THR B  24      -6.973  -0.235   5.033  1.00 10.00      B   
ATOM   2133  OG1 THR B  24      -7.962  -0.574   6.015  1.00 10.00      B   
ATOM   2134  HG1 THR B  24      -7.552  -1.080   6.729  1.00 10.00      B   
ATOM   2135  CG2 THR B  24      -7.667   0.386   3.828  1.00 10.00      B   
ATOM   2136  C   THR B  24      -5.051  -1.135   3.688  1.00 10.00      B   
ATOM   2137  O   THR B  24      -5.159  -1.262   2.466  1.00 10.00      B   
ATOM   2138  N   HIS B  25      -3.937  -0.714   4.272  1.00 10.00      B   
ATOM   2139  HN  HIS B  25      -3.899  -0.672   5.252  1.00 10.00      B   
ATOM   2140  CA  HIS B  25      -2.762  -0.339   3.497  1.00 10.00      B   
ATOM   2141  CB  HIS B  25      -1.926   0.706   4.251  1.00 10.00      B   
ATOM   2142  CG  HIS B  25      -1.149   1.624   3.352  1.00 10.00      B   
ATOM   2143  ND1 HIS B  25       0.093   1.279   2.876  1.00 10.00      B   
ATOM   2144  CD2 HIS B  25      -1.487   2.846   2.869  1.00 10.00      B   
ATOM   2145  CE1 HIS B  25       0.482   2.288   2.117  1.00 10.00      B   
ATOM   2146  NE2 HIS B  25      -0.441   3.261   2.081  1.00 10.00      B   
ATOM   2147  HE2 HIS B  25      -0.469   4.004   1.438  1.00 10.00      B   
ATOM   2148  C   HIS B  25      -1.928  -1.584   3.189  1.00 10.00      B   
ATOM   2149  O   HIS B  25      -2.466  -2.688   3.097  1.00 10.00      B   
ATOM   2150  N   GLY B  26      -0.628  -1.412   3.025  1.00 10.00      B   
ATOM   2151  HN  GLY B  26      -0.247  -0.508   3.105  1.00 10.00      B   
ATOM   2152  CA  GLY B  26       0.234  -2.538   2.731  1.00 10.00      B   
ATOM   2153  C   GLY B  26       1.618  -2.383   3.322  1.00 10.00      B   
ATOM   2154  O   GLY B  26       2.194  -3.345   3.830  1.00 10.00      B   
ATOM   2155  N   VAL B  27       2.155  -1.172   3.255  1.00 10.00      B   
ATOM   2156  HN  VAL B  27       1.643  -0.439   2.851  1.00 10.00      B   
ATOM   2157  CA  VAL B  27       3.486  -0.901   3.785  1.00 10.00      B   
ATOM   2158  CB  VAL B  27       4.600  -1.174   2.743  1.00 10.00      B   
ATOM   2159  CG1 VAL B  27       4.311  -0.479   1.419  1.00 10.00      B   
ATOM   2160  CG2 VAL B  27       5.970  -0.777   3.281  1.00 10.00      B   
ATOM   2161  C   VAL B  27       3.592   0.520   4.334  1.00 10.00      B   
ATOM   2162  O   VAL B  27       3.447   1.501   3.601  1.00 10.00      B   
ATOM   2163  N   LEU B  28       3.833   0.614   5.633  1.00 10.00      B   
ATOM   2164  HN  LEU B  28       3.945  -0.208   6.155  1.00 10.00      B   
ATOM   2165  CA  LEU B  28       3.962   1.897   6.313  1.00 10.00      B   
ATOM   2166  CB  LEU B  28       2.646   2.272   6.999  1.00 10.00      B   
ATOM   2167  CG  LEU B  28       1.463   2.583   6.080  1.00 10.00      B   
ATOM   2168  CD1 LEU B  28       0.188   2.747   6.889  1.00 10.00      B   
ATOM   2169  CD2 LEU B  28       1.737   3.831   5.254  1.00 10.00      B   
ATOM   2170  C   LEU B  28       5.076   1.814   7.345  1.00 10.00      B   
ATOM   2171  O   LEU B  28       5.258   0.775   7.983  1.00 10.00      B   
ATOM   2172  N   GLU B  29       5.814   2.900   7.517  1.00 10.00      B   
ATOM   2173  HN  GLU B  29       5.606   3.714   7.002  1.00 10.00      B   
ATOM   2174  CA  GLU B  29       6.918   2.911   8.467  1.00 10.00      B   
ATOM   2175  CB  GLU B  29       8.121   3.688   7.929  1.00 10.00      B   
ATOM   2176  CG  GLU B  29       8.733   3.110   6.665  1.00 10.00      B   
ATOM   2177  CD  GLU B  29       8.062   3.639   5.419  1.00 10.00      B   
ATOM   2178  OE1 GLU B  29       7.539   2.832   4.627  1.00 10.00      B   
ATOM   2179  OE2 GLU B  29       8.030   4.873   5.240  1.00 10.00      B   
ATOM   2180  C   GLU B  29       6.500   3.462   9.825  1.00 10.00      B   
ATOM   2181  O   GLU B  29       5.322   3.720  10.073  1.00 10.00      B   
ATOM   2182  N   GLU B  30       7.494   3.647  10.688  1.00 10.00      B   
ATOM   2183  HN  GLU B  30       8.407   3.428  10.404  1.00 10.00      B   
ATOM   2184  CA  GLU B  30       7.292   4.154  12.042  1.00 10.00      B   
ATOM   2185  CB  GLU B  30       8.652   4.293  12.725  1.00 10.00      B   
ATOM   2186  CG  GLU B  30       8.617   4.898  14.114  1.00 10.00      B   
ATOM   2187  CD  GLU B  30      10.009   5.079  14.679  1.00 10.00      B   
ATOM   2188  OE1 GLU B  30      10.302   4.498  15.742  1.00 10.00      B   
ATOM   2189  OE2 GLU B  30      10.822   5.788  14.046  1.00 10.00      B   
ATOM   2190  C   GLU B  30       6.543   5.487  12.059  1.00 10.00      B   
ATOM   2191  O   GLU B  30       5.590   5.662  12.818  1.00 10.00      B   
ATOM   2192  N   TRP B  31       6.965   6.411  11.202  1.00 10.00      B   
ATOM   2193  HN  TRP B  31       7.718   6.204  10.612  1.00 10.00      B   
ATOM   2194  CA  TRP B  31       6.346   7.732  11.120  1.00 10.00      B   
ATOM   2195  CB  TRP B  31       7.145   8.670  10.198  1.00 10.00      B   
ATOM   2196  CG  TRP B  31       7.235   8.236   8.758  1.00 10.00      B   
ATOM   2197  CD1 TRP B  31       7.698   7.044   8.280  1.00 10.00      B   
ATOM   2198  CD2 TRP B  31       6.869   9.008   7.606  1.00 10.00      B   
ATOM   2199  NE1 TRP B  31       7.633   7.022   6.908  1.00 10.00      B   
ATOM   2200  HE1 TRP B  31       7.905   6.263   6.328  1.00 10.00      B   
ATOM   2201  CE2 TRP B  31       7.124   8.215   6.469  1.00 10.00      B   
ATOM   2202  CE3 TRP B  31       6.340  10.287   7.424  1.00 10.00      B   
ATOM   2203  CZ2 TRP B  31       6.876   8.664   5.173  1.00 10.00      B   
ATOM   2204  CZ3 TRP B  31       6.094  10.731   6.139  1.00 10.00      B   
ATOM   2205  CH2 TRP B  31       6.360   9.922   5.030  1.00 10.00      B   
ATOM   2206  C   TRP B  31       4.873   7.670  10.711  1.00 10.00      B   
ATOM   2207  O   TRP B  31       4.090   8.555  11.055  1.00 10.00      B   
ATOM   2208  N   ASP B  32       4.498   6.611  10.005  1.00 10.00      B   
ATOM   2209  HN  ASP B  32       5.161   5.924   9.786  1.00 10.00      B   
ATOM   2210  CA  ASP B  32       3.124   6.443   9.550  1.00 10.00      B   
ATOM   2211  CB  ASP B  32       3.079   5.629   8.253  1.00 10.00      B   
ATOM   2212  CG  ASP B  32       3.653   6.355   7.055  1.00 10.00      B   
ATOM   2213  OD1 ASP B  32       3.265   7.517   6.818  1.00 10.00      B   
ATOM   2214  OD2 ASP B  32       4.475   5.750   6.329  1.00 10.00      B   
ATOM   2215  C   ASP B  32       2.264   5.755  10.605  1.00 10.00      B   
ATOM   2216  O   ASP B  32       1.232   6.285  11.025  1.00 10.00      B   
ATOM   2217  N   VAL B  33       2.705   4.576  11.038  1.00 10.00      B   
ATOM   2218  HN  VAL B  33       3.549   4.222  10.675  1.00 10.00      B   
ATOM   2219  CA  VAL B  33       1.970   3.787  12.027  1.00 10.00      B   
ATOM   2220  CB  VAL B  33       2.623   2.410  12.295  1.00 10.00      B   
ATOM   2221  CG1 VAL B  33       2.662   1.580  11.021  1.00 10.00      B   
ATOM   2222  CG2 VAL B  33       4.019   2.559  12.880  1.00 10.00      B   
ATOM   2223  C   VAL B  33       1.738   4.530  13.343  1.00 10.00      B   
ATOM   2224  O   VAL B  33       0.694   4.366  13.976  1.00 10.00      B   
ATOM   2225  N   LYS B  34       2.698   5.358  13.740  1.00 10.00      B   
ATOM   2226  HN  LYS B  34       3.506   5.458  13.186  1.00 10.00      B   
ATOM   2227  CA  LYS B  34       2.590   6.113  14.985  1.00 10.00      B   
ATOM   2228  CB  LYS B  34       3.886   6.873  15.263  1.00 10.00      B   
ATOM   2229  CG  LYS B  34       4.051   7.318  16.707  1.00 10.00      B   
ATOM   2230  CD  LYS B  34       5.453   7.845  16.960  1.00 10.00      B   
ATOM   2231  CE  LYS B  34       5.642   8.232  18.417  1.00 10.00      B   
ATOM   2232  NZ  LYS B  34       7.006   8.765  18.681  1.00 10.00      B   
ATOM   2233  HZ1 LYS B  34       7.720   8.019  18.544  1.00 10.00      B   
ATOM   2234  HZ2 LYS B  34       7.070   9.110  19.661  1.00 10.00      B   
ATOM   2235  HZ3 LYS B  34       7.217   9.555  18.036  1.00 10.00      B   
ATOM   2236  C   LYS B  34       1.405   7.077  14.954  1.00 10.00      B   
ATOM   2237  O   LYS B  34       0.753   7.316  15.974  1.00 10.00      B   
ATOM   2238  N   ARG B  35       1.122   7.619  13.777  1.00 10.00      B   
ATOM   2239  HN  ARG B  35       1.666   7.378  12.995  1.00 10.00      B   
ATOM   2240  CA  ARG B  35       0.019   8.555  13.614  1.00 10.00      B   
ATOM   2241  CB  ARG B  35       0.176   9.348  12.313  1.00 10.00      B   
ATOM   2242  CG  ARG B  35       1.387  10.268  12.305  1.00 10.00      B   
ATOM   2243  CD  ARG B  35       1.616  10.895  10.939  1.00 10.00      B   
ATOM   2244  NE  ARG B  35       2.779  11.782  10.947  1.00 10.00      B   
ATOM   2245  HE  ARG B  35       2.846  12.423  11.690  1.00 10.00      B   
ATOM   2246  CZ  ARG B  35       3.747  11.757  10.033  1.00 10.00      B   
ATOM   2247  NH1 ARG B  35       3.677  10.913   9.012  1.00 10.00      B   
ATOM   2248 HH11 ARG B  35       4.436  10.887   8.302  1.00 10.00      B   
ATOM   2249 HH12 ARG B  35       2.860  10.270   8.915  1.00 10.00      B   
ATOM   2250  NH2 ARG B  35       4.781  12.584  10.142  1.00 10.00      B   
ATOM   2251 HH21 ARG B  35       4.835  13.257  10.939  1.00 10.00      B   
ATOM   2252 HH22 ARG B  35       5.550  12.562   9.436  1.00 10.00      B   
ATOM   2253  C   ARG B  35      -1.319   7.824  13.651  1.00 10.00      B   
ATOM   2254  O   ARG B  35      -2.264   8.276  14.297  1.00 10.00      B   
ATOM   2255  N   LEU B  36      -1.381   6.680  12.976  1.00 10.00      B   
ATOM   2256  HN  LEU B  36      -0.586   6.367  12.492  1.00 10.00      B   
ATOM   2257  CA  LEU B  36      -2.604   5.879  12.936  1.00 10.00      B   
ATOM   2258  CB  LEU B  36      -2.455   4.717  11.951  1.00 10.00      B   
ATOM   2259  CG  LEU B  36      -2.104   5.090  10.509  1.00 10.00      B   
ATOM   2260  CD1 LEU B  36      -1.923   3.840   9.663  1.00 10.00      B   
ATOM   2261  CD2 LEU B  36      -3.173   5.989   9.909  1.00 10.00      B   
ATOM   2262  C   LEU B  36      -2.935   5.345  14.324  1.00 10.00      B   
ATOM   2263  O   LEU B  36      -4.097   5.319  14.736  1.00 10.00      B   
ATOM   2264  N   GLN B  37      -1.901   4.918  15.037  1.00 10.00      B   
ATOM   2265  HN  GLN B  37      -1.002   4.950  14.640  1.00 10.00      B   
ATOM   2266  CA  GLN B  37      -2.053   4.394  16.383  1.00 10.00      B   
ATOM   2267  CB  GLN B  37      -0.687   3.971  16.931  1.00 10.00      B   
ATOM   2268  CG  GLN B  37      -0.713   3.450  18.360  1.00 10.00      B   
ATOM   2269  CD  GLN B  37       0.542   3.808  19.132  1.00 10.00      B   
ATOM   2270  OE1 GLN B  37       1.150   4.852  18.905  1.00 10.00      B   
ATOM   2271  NE2 GLN B  37       0.941   2.941  20.052  1.00 10.00      B   
ATOM   2272 HE21 GLN B  37       0.412   2.126  20.184  1.00 10.00      B   
ATOM   2273 HE22 GLN B  37       1.756   3.150  20.560  1.00 10.00      B   
ATOM   2274  C   GLN B  37      -2.668   5.452  17.291  1.00 10.00      B   
ATOM   2275  O   GLN B  37      -3.669   5.205  17.964  1.00 10.00      B   
ATOM   2276  N   THR B  38      -2.072   6.637  17.282  1.00 10.00      B   
ATOM   2277  HN  THR B  38      -1.288   6.771  16.707  1.00 10.00      B   
ATOM   2278  CA  THR B  38      -2.540   7.742  18.103  1.00 10.00      B   
ATOM   2279  CB  THR B  38      -1.604   8.960  17.970  1.00 10.00      B   
ATOM   2280  OG1 THR B  38      -0.266   8.563  18.309  1.00 10.00      B   
ATOM   2281  HG1 THR B  38       0.162   8.179  17.531  1.00 10.00      B   
ATOM   2282  CG2 THR B  38      -2.044  10.090  18.891  1.00 10.00      B   
ATOM   2283  C   THR B  38      -3.977   8.139  17.755  1.00 10.00      B   
ATOM   2284  O   THR B  38      -4.770   8.452  18.644  1.00 10.00      B   
ATOM   2285  N   HIS B  39      -4.309   8.104  16.468  1.00 10.00      B   
ATOM   2286  HN  HIS B  39      -3.634   7.834  15.806  1.00 10.00      B   
ATOM   2287  CA  HIS B  39      -5.650   8.463  16.006  1.00 10.00      B   
ATOM   2288  CB  HIS B  39      -5.749   8.340  14.480  1.00 10.00      B   
ATOM   2289  CG  HIS B  39      -6.989   8.950  13.891  1.00 10.00      B   
ATOM   2290  ND1 HIS B  39      -7.421   8.621  12.629  1.00 10.00      B   
ATOM   2291  CD2 HIS B  39      -7.843   9.858  14.428  1.00 10.00      B   
ATOM   2292  CE1 HIS B  39      -8.517   9.326  12.427  1.00 10.00      B   
ATOM   2293  NE2 HIS B  39      -8.814  10.091  13.486  1.00 10.00      B   
ATOM   2294  HE2 HIS B  39      -9.435  10.849  13.488  1.00 10.00      B   
ATOM   2295  C   HIS B  39      -6.717   7.605  16.684  1.00 10.00      B   
ATOM   2296  O   HIS B  39      -7.736   8.120  17.147  1.00 10.00      B   
ATOM   2297  N   CYS B  40      -6.458   6.306  16.769  1.00 10.00      B   
ATOM   2298  HN  CYS B  40      -5.611   5.965  16.407  1.00 10.00      B   
ATOM   2299  CA  CYS B  40      -7.392   5.371  17.387  1.00 10.00      B   
ATOM   2300  CB  CYS B  40      -6.856   3.942  17.284  1.00 10.00      B   
ATOM   2301  SG  CYS B  40      -6.402   3.436  15.607  1.00 10.00      B   
ATOM   2302  HG  CYS B  40      -5.374   4.185  15.215  1.00 10.00      B   
ATOM   2303  C   CYS B  40      -7.662   5.733  18.848  1.00 10.00      B   
ATOM   2304  O   CYS B  40      -8.801   5.657  19.315  1.00 10.00      B   
ATOM   2305  N   TYR B  41      -6.615   6.154  19.553  1.00 10.00      B   
ATOM   2306  HN  TYR B  41      -5.740   6.220  19.115  1.00 10.00      B   
ATOM   2307  CA  TYR B  41      -6.733   6.524  20.962  1.00 10.00      B   
ATOM   2308  CB  TYR B  41      -5.364   6.488  21.654  1.00 10.00      B   
ATOM   2309  CG  TYR B  41      -4.786   5.099  21.824  1.00 10.00      B   
ATOM   2310  CD1 TYR B  41      -3.835   4.610  20.940  1.00 10.00      B   
ATOM   2311  CD2 TYR B  41      -5.190   4.277  22.869  1.00 10.00      B   
ATOM   2312  CE1 TYR B  41      -3.305   3.343  21.087  1.00 10.00      B   
ATOM   2313  CE2 TYR B  41      -4.664   3.008  23.025  1.00 10.00      B   
ATOM   2314  CZ  TYR B  41      -3.722   2.546  22.131  1.00 10.00      B   
ATOM   2315  OH  TYR B  41      -3.198   1.284  22.281  1.00 10.00      B   
ATOM   2316  HH  TYR B  41      -3.902   0.670  22.502  1.00 10.00      B   
ATOM   2317  C   TYR B  41      -7.371   7.901  21.135  1.00 10.00      B   
ATOM   2318  O   TYR B  41      -7.792   8.268  22.234  1.00 10.00      B   
ATOM   2319  N   LYS B  42      -7.439   8.667  20.054  1.00 10.00      B   
ATOM   2320  HN  LYS B  42      -7.080   8.331  19.204  1.00 10.00      B   
ATOM   2321  CA  LYS B  42      -8.031  10.000  20.103  1.00 10.00      B   
ATOM   2322  CB  LYS B  42      -7.386  10.930  19.074  1.00 10.00      B   
ATOM   2323  CG  LYS B  42      -5.977  11.366  19.433  1.00 10.00      B   
ATOM   2324  CD  LYS B  42      -5.946  12.046  20.792  1.00 10.00      B   
ATOM   2325  CE  LYS B  42      -4.533  12.115  21.343  1.00 10.00      B   
ATOM   2326  NZ  LYS B  42      -4.514  12.491  22.780  1.00 10.00      B   
ATOM   2327  HZ1 LYS B  42      -5.145  11.866  23.322  1.00 10.00      B   
ATOM   2328  HZ2 LYS B  42      -4.831  13.474  22.896  1.00 10.00      B   
ATOM   2329  HZ3 LYS B  42      -3.551  12.404  23.158  1.00 10.00      B   
ATOM   2330  C   LYS B  42      -9.536   9.940  19.890  1.00 10.00      B   
ATOM   2331  O   LYS B  42     -10.259  10.882  20.218  1.00 10.00      B   
ATOM   2332  N   VAL B  43     -10.003   8.831  19.340  1.00 10.00      B   
ATOM   2333  HN  VAL B  43      -9.375   8.119  19.097  1.00 10.00      B   
ATOM   2334  CA  VAL B  43     -11.423   8.646  19.085  1.00 10.00      B   
ATOM   2335  CB  VAL B  43     -11.667   7.957  17.724  1.00 10.00      B   
ATOM   2336  CG1 VAL B  43     -13.158   7.800  17.453  1.00 10.00      B   
ATOM   2337  CG2 VAL B  43     -10.998   8.737  16.602  1.00 10.00      B   
ATOM   2338  C   VAL B  43     -12.071   7.823  20.195  1.00 10.00      B   
ATOM   2339  O   VAL B  43     -13.104   8.206  20.746  1.00 10.00      B   
ATOM   2340  N   HIS B  44     -11.447   6.704  20.532  1.00 10.00      B   
ATOM   2341  HN  HIS B  44     -10.606   6.472  20.084  1.00 10.00      B   
ATOM   2342  CA  HIS B  44     -11.961   5.813  21.564  1.00 10.00      B   
ATOM   2343  CB  HIS B  44     -12.806   4.704  20.915  1.00 10.00      B   
ATOM   2344  CG  HIS B  44     -13.190   3.576  21.828  1.00 10.00      B   
ATOM   2345  ND1 HIS B  44     -13.908   3.787  22.979  1.00 10.00      B   
ATOM   2346  CD2 HIS B  44     -12.931   2.251  21.703  1.00 10.00      B   
ATOM   2347  CE1 HIS B  44     -14.073   2.594  23.526  1.00 10.00      B   
ATOM   2348  NE2 HIS B  44     -13.499   1.632  22.789  1.00 10.00      B   
ATOM   2349  HE2 HIS B  44     -13.700   0.668  22.851  1.00 10.00      B   
ATOM   2350  C   HIS B  44     -10.815   5.216  22.375  1.00 10.00      B   
ATOM   2351  O   HIS B  44      -9.681   5.689  22.294  1.00 10.00      B   
ATOM   2352  N   ASN B  47      -7.944   1.583  26.124  1.00 10.00      B   
ATOM   2353  HN  ASN B  47      -8.436   0.863  26.573  1.00 10.00      B   
ATOM   2354  CA  ASN B  47      -6.522   1.751  26.399  1.00 10.00      B   
ATOM   2355  CB  ASN B  47      -6.238   3.164  26.919  1.00 10.00      B   
ATOM   2356  CG  ASN B  47      -4.756   3.461  27.044  1.00 10.00      B   
ATOM   2357  OD1 ASN B  47      -3.941   2.975  26.258  1.00 10.00      B   
ATOM   2358  ND2 ASN B  47      -4.395   4.268  28.030  1.00 10.00      B   
ATOM   2359 HD21 ASN B  47      -5.097   4.629  28.615  1.00 10.00      B   
ATOM   2360 HD22 ASN B  47      -3.439   4.463  28.142  1.00 10.00      B   
ATOM   2361  C   ASN B  47      -6.041   0.714  27.409  1.00 10.00      B   
ATOM   2362  O   ASN B  47      -6.786   0.315  28.308  1.00 10.00      B   
ATOM   2363  N   ALA B  48      -4.796   0.290  27.254  1.00 10.00      B   
ATOM   2364  HN  ALA B  48      -4.254   0.668  26.528  1.00 10.00      B   
ATOM   2365  CA  ALA B  48      -4.195  -0.698  28.134  1.00 10.00      B   
ATOM   2366  CB  ALA B  48      -4.590  -2.101  27.693  1.00 10.00      B   
ATOM   2367  C   ALA B  48      -2.678  -0.544  28.123  1.00 10.00      B   
ATOM   2368  O   ALA B  48      -2.155   0.445  27.603  1.00 10.00      B   
ATOM   2369  N   THR B  49      -1.979  -1.514  28.692  1.00 10.00      B   
ATOM   2370  HN  THR B  49      -2.448  -2.275  29.092  1.00 10.00      B   
ATOM   2371  CA  THR B  49      -0.528  -1.474  28.733  1.00 10.00      B   
ATOM   2372  CB  THR B  49       0.049  -2.489  29.749  1.00 10.00      B   
ATOM   2373  OG1 THR B  49       1.483  -2.485  29.691  1.00 10.00      B   
ATOM   2374  HG1 THR B  49       1.810  -3.389  29.792  1.00 10.00      B   
ATOM   2375  CG2 THR B  49      -0.467  -3.895  29.479  1.00 10.00      B   
ATOM   2376  C   THR B  49       0.054  -1.728  27.344  1.00 10.00      B   
ATOM   2377  O   THR B  49      -0.407  -2.612  26.617  1.00 10.00      B   
ATOM   2378  N   VAL B  50       1.046  -0.934  26.969  1.00 10.00      B   
ATOM   2379  HN  VAL B  50       1.366  -0.244  27.584  1.00 10.00      B   
ATOM   2380  CA  VAL B  50       1.682  -1.078  25.669  1.00 10.00      B   
ATOM   2381  CB  VAL B  50       1.716   0.250  24.877  1.00 10.00      B   
ATOM   2382  CG1 VAL B  50       0.308   0.697  24.516  1.00 10.00      B   
ATOM   2383  CG2 VAL B  50       2.439   1.338  25.657  1.00 10.00      B   
ATOM   2384  C   VAL B  50       3.093  -1.634  25.819  1.00 10.00      B   
ATOM   2385  O   VAL B  50       3.810  -1.297  26.766  1.00 10.00      B   
ATOM   2386  N   ASP B  51       3.476  -2.498  24.894  1.00 10.00      B   
ATOM   2387  HN  ASP B  51       2.856  -2.735  24.176  1.00 10.00      B   
ATOM   2388  CA  ASP B  51       4.799  -3.101  24.912  1.00 10.00      B   
ATOM   2389  CB  ASP B  51       4.766  -4.498  24.283  1.00 10.00      B   
ATOM   2390  CG  ASP B  51       4.194  -5.555  25.205  1.00 10.00      B   
ATOM   2391  OD1 ASP B  51       4.919  -6.000  26.124  1.00 10.00      B   
ATOM   2392  OD2 ASP B  51       3.026  -5.950  25.012  1.00 10.00      B   
ATOM   2393  C   ASP B  51       5.778  -2.230  24.146  1.00 10.00      B   
ATOM   2394  O   ASP B  51       5.382  -1.253  23.504  1.00 10.00      B   
ATOM   2395  N   LYS B  52       7.052  -2.576  24.222  1.00 10.00      B   
ATOM   2396  HN  LYS B  52       7.304  -3.353  24.764  1.00 10.00      B   
ATOM   2397  CA  LYS B  52       8.084  -1.835  23.512  1.00 10.00      B   
ATOM   2398  CB  LYS B  52       9.473  -2.276  23.991  1.00 10.00      B   
ATOM   2399  CG  LYS B  52      10.586  -1.286  23.685  1.00 10.00      B   
ATOM   2400  CD  LYS B  52      11.959  -1.908  23.887  1.00 10.00      B   
ATOM   2401  CE  LYS B  52      13.064  -0.874  23.740  1.00 10.00      B   
ATOM   2402  NZ  LYS B  52      14.411  -1.504  23.691  1.00 10.00      B   
ATOM   2403  HZ1 LYS B  52      14.499  -2.221  24.438  1.00 10.00      B   
ATOM   2404  HZ2 LYS B  52      15.151  -0.785  23.833  1.00 10.00      B   
ATOM   2405  HZ3 LYS B  52      14.559  -1.960  22.761  1.00 10.00      B   
ATOM   2406  C   LYS B  52       7.935  -2.114  22.021  1.00 10.00      B   
ATOM   2407  O   LYS B  52       7.573  -3.226  21.643  1.00 10.00      B   
ATOM   2408  N   LEU B  53       8.201  -1.118  21.180  1.00 10.00      B   
ATOM   2409  HN  LEU B  53       8.490  -0.249  21.539  1.00 10.00      B   
ATOM   2410  CA  LEU B  53       8.072  -1.281  19.733  1.00 10.00      B   
ATOM   2411  CB  LEU B  53       8.544  -0.024  18.996  1.00 10.00      B   
ATOM   2412  CG  LEU B  53       8.291   0.012  17.486  1.00 10.00      B   
ATOM   2413  CD1 LEU B  53       6.799   0.012  17.189  1.00 10.00      B   
ATOM   2414  CD2 LEU B  53       8.965   1.223  16.857  1.00 10.00      B   
ATOM   2415  C   LEU B  53       8.830  -2.511  19.236  1.00 10.00      B   
ATOM   2416  O   LEU B  53       8.282  -3.330  18.496  1.00 10.00      B   
ATOM   2417  N   GLU B  54      10.078  -2.648  19.673  1.00 10.00      B   
ATOM   2418  HN  GLU B  54      10.451  -1.963  20.270  1.00 10.00      B   
ATOM   2419  CA  GLU B  54      10.914  -3.778  19.278  1.00 10.00      B   
ATOM   2420  CB  GLU B  54      12.331  -3.626  19.841  1.00 10.00      B   
ATOM   2421  CG  GLU B  54      13.040  -2.359  19.388  1.00 10.00      B   
ATOM   2422  CD  GLU B  54      14.488  -2.296  19.831  1.00 10.00      B   
ATOM   2423  OE1 GLU B  54      14.744  -2.218  21.054  1.00 10.00      B   
ATOM   2424  OE2 GLU B  54      15.380  -2.313  18.955  1.00 10.00      B   
ATOM   2425  C   GLU B  54      10.305  -5.106  19.730  1.00 10.00      B   
ATOM   2426  O   GLU B  54      10.354  -6.098  19.005  1.00 10.00      B   
ATOM   2427  N   ASP B  55       9.709  -5.107  20.918  1.00 10.00      B   
ATOM   2428  HN  ASP B  55       9.665  -4.273  21.430  1.00 10.00      B   
ATOM   2429  CA  ASP B  55       9.097  -6.316  21.467  1.00 10.00      B   
ATOM   2430  CB  ASP B  55       8.863  -6.181  22.973  1.00 10.00      B   
ATOM   2431  CG  ASP B  55      10.121  -6.385  23.786  1.00 10.00      B   
ATOM   2432  OD1 ASP B  55      10.446  -7.546  24.115  1.00 10.00      B   
ATOM   2433  OD2 ASP B  55      10.789  -5.383  24.110  1.00 10.00      B   
ATOM   2434  C   ASP B  55       7.782  -6.632  20.772  1.00 10.00      B   
ATOM   2435  O   ASP B  55       7.475  -7.794  20.501  1.00 10.00      B   
ATOM   2436  N   PHE B  56       7.007  -5.592  20.494  1.00 10.00      B   
ATOM   2437  HN  PHE B  56       7.303  -4.691  20.756  1.00 10.00      B   
ATOM   2438  CA  PHE B  56       5.724  -5.746  19.825  1.00 10.00      B   
ATOM   2439  CB  PHE B  56       5.005  -4.399  19.745  1.00 10.00      B   
ATOM   2440  CG  PHE B  56       3.509  -4.507  19.784  1.00 10.00      B   
ATOM   2441  CD1 PHE B  56       2.761  -4.402  18.622  1.00 10.00      B   
ATOM   2442  CD2 PHE B  56       2.851  -4.709  20.984  1.00 10.00      B   
ATOM   2443  CE1 PHE B  56       1.383  -4.496  18.657  1.00 10.00      B   
ATOM   2444  CE2 PHE B  56       1.474  -4.805  21.028  1.00 10.00      B   
ATOM   2445  CZ  PHE B  56       0.739  -4.698  19.862  1.00 10.00      B   
ATOM   2446  C   PHE B  56       5.920  -6.324  18.431  1.00 10.00      B   
ATOM   2447  O   PHE B  56       5.261  -7.292  18.052  1.00 10.00      B   
ATOM   2448  N   ILE B  57       6.844  -5.732  17.681  1.00 10.00      B   
ATOM   2449  HN  ILE B  57       7.333  -4.960  18.045  1.00 10.00      B   
ATOM   2450  CA  ILE B  57       7.149  -6.190  16.331  1.00 10.00      B   
ATOM   2451  CB  ILE B  57       8.185  -5.271  15.644  1.00 10.00      B   
ATOM   2452  CG1 ILE B  57       7.607  -3.864  15.448  1.00 10.00      B   
ATOM   2453  CG2 ILE B  57       8.637  -5.853  14.311  1.00 10.00      B   
ATOM   2454  CD1 ILE B  57       8.615  -2.853  14.940  1.00 10.00      B   
ATOM   2455  C   ILE B  57       7.674  -7.621  16.379  1.00 10.00      B   
ATOM   2456  O   ILE B  57       7.333  -8.451  15.534  1.00 10.00      B   
ATOM   2457  N   ASN B  58       8.480  -7.905  17.396  1.00 10.00      B   
ATOM   2458  HN  ASN B  58       8.707  -7.193  18.037  1.00 10.00      B   
ATOM   2459  CA  ASN B  58       9.050  -9.234  17.585  1.00 10.00      B   
ATOM   2460  CB  ASN B  58       9.935  -9.253  18.832  1.00 10.00      B   
ATOM   2461  CG  ASN B  58      11.042 -10.285  18.768  1.00 10.00      B   
ATOM   2462  OD1 ASN B  58      10.917 -11.321  18.114  1.00 10.00      B   
ATOM   2463  ND2 ASN B  58      12.138 -10.011  19.458  1.00 10.00      B   
ATOM   2464 HD21 ASN B  58      12.166  -9.171  19.965  1.00 10.00      B   
ATOM   2465 HD22 ASN B  58      12.876 -10.656  19.436  1.00 10.00      B   
ATOM   2466  C   ASN B  58       7.942 -10.268  17.729  1.00 10.00      B   
ATOM   2467  O   ASN B  58       7.991 -11.339  17.120  1.00 10.00      B   
ATOM   2468  N   ASN B  59       6.929  -9.926  18.520  1.00 10.00      B   
ATOM   2469  HN  ASN B  59       6.947  -9.049  18.966  1.00 10.00      B   
ATOM   2470  CA  ASN B  59       5.794 -10.813  18.750  1.00 10.00      B   
ATOM   2471  CB  ASN B  59       4.836 -10.203  19.776  1.00 10.00      B   
ATOM   2472  CG  ASN B  59       3.782 -11.185  20.261  1.00 10.00      B   
ATOM   2473  OD1 ASN B  59       3.993 -11.914  21.230  1.00 10.00      B   
ATOM   2474  ND2 ASN B  59       2.633 -11.197  19.606  1.00 10.00      B   
ATOM   2475 HD21 ASN B  59       2.519 -10.580  18.855  1.00 10.00      B   
ATOM   2476 HD22 ASN B  59       1.942 -11.832  19.894  1.00 10.00      B   
ATOM   2477  C   ASN B  59       5.055 -11.087  17.446  1.00 10.00      B   
ATOM   2478  O   ASN B  59       4.711 -12.228  17.144  1.00 10.00      B   
ATOM   2479  N   ILE B  60       4.825 -10.033  16.670  1.00 10.00      B   
ATOM   2480  HN  ILE B  60       5.129  -9.144  16.965  1.00 10.00      B   
ATOM   2481  CA  ILE B  60       4.133 -10.161  15.393  1.00 10.00      B   
ATOM   2482  CB  ILE B  60       3.844  -8.782  14.760  1.00 10.00      B   
ATOM   2483  CG1 ILE B  60       3.146  -7.867  15.773  1.00 10.00      B   
ATOM   2484  CG2 ILE B  60       2.989  -8.935  13.511  1.00 10.00      B   
ATOM   2485  CD1 ILE B  60       3.051  -6.422  15.332  1.00 10.00      B   
ATOM   2486  C   ILE B  60       4.961 -11.006  14.425  1.00 10.00      B   
ATOM   2487  O   ILE B  60       4.440 -11.890  13.745  1.00 10.00      B   
ATOM   2488  N   ASN B  61       6.263 -10.751  14.394  1.00 10.00      B   
ATOM   2489  HN  ASN B  61       6.624 -10.038  14.971  1.00 10.00      B   
ATOM   2490  CA  ASN B  61       7.172 -11.487  13.516  1.00 10.00      B   
ATOM   2491  CB  ASN B  61       8.577 -10.872  13.525  1.00 10.00      B   
ATOM   2492  CG  ASN B  61       8.696  -9.632  12.658  1.00 10.00      B   
ATOM   2493  OD1 ASN B  61       7.895  -9.414  11.753  1.00 10.00      B   
ATOM   2494  ND2 ASN B  61       9.707  -8.816  12.920  1.00 10.00      B   
ATOM   2495 HD21 ASN B  61      10.315  -9.055  13.652  1.00 10.00      B   
ATOM   2496 HD22 ASN B  61       9.804  -8.006  12.375  1.00 10.00      B   
ATOM   2497  C   ASN B  61       7.248 -12.963  13.898  1.00 10.00      B   
ATOM   2498  O   ASN B  61       7.637 -13.802  13.086  1.00 10.00      B   
ATOM   2499  N   SER B  62       6.876 -13.276  15.136  1.00 10.00      B   
ATOM   2500  HN  SER B  62       6.572 -12.565  15.740  1.00 10.00      B   
ATOM   2501  CA  SER B  62       6.907 -14.651  15.617  1.00 10.00      B   
ATOM   2502  CB  SER B  62       6.870 -14.689  17.148  1.00 10.00      B   
ATOM   2503  OG  SER B  62       7.938 -13.934  17.701  1.00 10.00      B   
ATOM   2504  HG  SER B  62       7.920 -13.036  17.336  1.00 10.00      B   
ATOM   2505  C   SER B  62       5.763 -15.475  15.027  1.00 10.00      B   
ATOM   2506  O   SER B  62       5.848 -16.700  14.941  1.00 10.00      B   
ATOM   2507  N   VAL B  63       4.693 -14.802  14.621  1.00 10.00      B   
ATOM   2508  HN  VAL B  63       4.671 -13.824  14.722  1.00 10.00      B   
ATOM   2509  CA  VAL B  63       3.546 -15.485  14.032  1.00 10.00      B   
ATOM   2510  CB  VAL B  63       2.199 -15.023  14.635  1.00 10.00      B   
ATOM   2511  CG1 VAL B  63       2.202 -15.194  16.146  1.00 10.00      B   
ATOM   2512  CG2 VAL B  63       1.877 -13.587  14.256  1.00 10.00      B   
ATOM   2513  C   VAL B  63       3.533 -15.320  12.515  1.00 10.00      B   
ATOM   2514  O   VAL B  63       2.954 -16.133  11.794  1.00 10.00      B   
ATOM   2515  N   LEU B  64       4.197 -14.273  12.037  1.00 10.00      B   
ATOM   2516  HN  LEU B  64       4.638 -13.661  12.665  1.00 10.00      B   
ATOM   2517  CA  LEU B  64       4.270 -13.988  10.608  1.00 10.00      B   
ATOM   2518  CB  LEU B  64       4.822 -12.584  10.361  1.00 10.00      B   
ATOM   2519  CG  LEU B  64       3.892 -11.417  10.694  1.00 10.00      B   
ATOM   2520  CD1 LEU B  64       4.576 -10.094  10.398  1.00 10.00      B   
ATOM   2521  CD2 LEU B  64       2.586 -11.531   9.925  1.00 10.00      B   
ATOM   2522  C   LEU B  64       5.111 -15.024   9.873  1.00 10.00      B   
ATOM   2523  O   LEU B  64       5.013 -15.162   8.653  1.00 10.00      B   
ATOM   2524  N   GLU B  65       5.932 -15.758  10.623  1.00 10.00      B   
ATOM   2525  HN  GLU B  65       5.973 -15.590  11.588  1.00 10.00      B   
ATOM   2526  CA  GLU B  65       6.782 -16.792  10.043  1.00 10.00      B   
ATOM   2527  CB  GLU B  65       7.697 -17.411  11.101  1.00 10.00      B   
ATOM   2528  CG  GLU B  65       9.060 -16.745  11.197  1.00 10.00      B   
ATOM   2529  CD  GLU B  65       9.981 -17.422  12.190  1.00 10.00      B   
ATOM   2530  OE1 GLU B  65      10.411 -16.755  13.154  1.00 10.00      B   
ATOM   2531  OE2 GLU B  65      10.281 -18.621  12.013  1.00 10.00      B   
ATOM   2532  C   GLU B  65       5.949 -17.870   9.352  1.00 10.00      B   
ATOM   2533  O   GLU B  65       6.424 -18.545   8.443  1.00 10.00      B   
ATOM   2534  N   SER B  66       4.696 -18.000   9.768  1.00 10.00      B   
ATOM   2535  HN  SER B  66       4.373 -17.426  10.496  1.00 10.00      B   
ATOM   2536  CA  SER B  66       3.789 -18.981   9.186  1.00 10.00      B   
ATOM   2537  CB  SER B  66       2.543 -19.110  10.065  1.00 10.00      B   
ATOM   2538  OG  SER B  66       2.889 -19.088  11.445  1.00 10.00      B   
ATOM   2539  HG  SER B  66       2.340 -18.439  11.904  1.00 10.00      B   
ATOM   2540  C   SER B  66       3.391 -18.583   7.761  1.00 10.00      B   
ATOM   2541  O   SER B  66       2.838 -19.387   7.010  1.00 10.00      B   
ATOM   2542  N   LEU B  67       3.668 -17.335   7.400  1.00 10.00      B   
ATOM   2543  HN  LEU B  67       4.102 -16.735   8.047  1.00 10.00      B   
ATOM   2544  CA  LEU B  67       3.348 -16.827   6.072  1.00 10.00      B   
ATOM   2545  CB  LEU B  67       2.464 -15.582   6.176  1.00 10.00      B   
ATOM   2546  CG  LEU B  67       1.124 -15.767   6.892  1.00 10.00      B   
ATOM   2547  CD1 LEU B  67       0.464 -14.422   7.151  1.00 10.00      B   
ATOM   2548  CD2 LEU B  67       0.204 -16.669   6.083  1.00 10.00      B   
ATOM   2549  C   LEU B  67       4.625 -16.498   5.308  1.00 10.00      B   
ATOM   2550  O   LEU B  67       4.581 -16.093   4.145  1.00 10.00      B   
ATOM   2551  N   TYR B  68       5.760 -16.686   5.981  1.00 10.00      B   
ATOM   2552  HN  TYR B  68       5.710 -17.028   6.897  1.00 10.00      B   
ATOM   2553  CA  TYR B  68       7.080 -16.417   5.407  1.00 10.00      B   
ATOM   2554  CB  TYR B  68       7.365 -17.278   4.173  1.00 10.00      B   
ATOM   2555  CG  TYR B  68       7.735 -18.702   4.519  1.00 10.00      B   
ATOM   2556  CD1 TYR B  68       8.713 -18.968   5.469  1.00 10.00      B   
ATOM   2557  CD2 TYR B  68       7.107 -19.779   3.906  1.00 10.00      B   
ATOM   2558  CE1 TYR B  68       9.057 -20.263   5.798  1.00 10.00      B   
ATOM   2559  CE2 TYR B  68       7.445 -21.080   4.229  1.00 10.00      B   
ATOM   2560  CZ  TYR B  68       8.421 -21.316   5.176  1.00 10.00      B   
ATOM   2561  OH  TYR B  68       8.765 -22.609   5.504  1.00 10.00      B   
ATOM   2562  HH  TYR B  68       8.611 -22.749   6.451  1.00 10.00      B   
ATOM   2563  C   TYR B  68       7.322 -14.933   5.148  1.00 10.00      B   
ATOM   2564  O   TYR B  68       8.024 -14.555   4.209  1.00 10.00      B   
ATOM   2565  N   ILE B  69       6.745 -14.099   5.998  1.00 10.00      B   
ATOM   2566  HN  ILE B  69       6.200 -14.462   6.727  1.00 10.00      B   
ATOM   2567  CA  ILE B  69       6.910 -12.658   5.890  1.00 10.00      B   
ATOM   2568  CB  ILE B  69       5.612 -11.947   5.445  1.00 10.00      B   
ATOM   2569  CG1 ILE B  69       4.425 -12.380   6.312  1.00 10.00      B   
ATOM   2570  CG2 ILE B  69       5.337 -12.210   3.970  1.00 10.00      B   
ATOM   2571  CD1 ILE B  69       3.157 -11.592   6.058  1.00 10.00      B   
ATOM   2572  C   ILE B  69       7.367 -12.105   7.232  1.00 10.00      B   
ATOM   2573  O   ILE B  69       7.126 -12.725   8.271  1.00 10.00      B   
ATOM   2574  N   GLU B  70       8.038 -10.967   7.219  1.00 10.00      B   
ATOM   2575  HN  GLU B  70       8.218 -10.520   6.361  1.00 10.00      B   
ATOM   2576  CA  GLU B  70       8.525 -10.367   8.451  1.00 10.00      B   
ATOM   2577  CB  GLU B  70       9.840 -11.026   8.877  1.00 10.00      B   
ATOM   2578  CG  GLU B  70      10.926 -10.988   7.812  1.00 10.00      B   
ATOM   2579  CD  GLU B  70      12.320 -11.130   8.386  1.00 10.00      B   
ATOM   2580  OE1 GLU B  70      12.499 -11.921   9.332  1.00 10.00      B   
ATOM   2581  OE2 GLU B  70      13.245 -10.459   7.886  1.00 10.00      B   
ATOM   2582  C   GLU B  70       8.739  -8.868   8.300  1.00 10.00      B   
ATOM   2583  O   GLU B  70       8.978  -8.368   7.200  1.00 10.00      B   
ATOM   2584  N   ILE B  71       8.634  -8.154   9.409  1.00 10.00      B   
ATOM   2585  HN  ILE B  71       8.397  -8.607  10.251  1.00 10.00      B   
ATOM   2586  CA  ILE B  71       8.860  -6.721   9.415  1.00 10.00      B   
ATOM   2587  CB  ILE B  71       8.074  -6.016  10.543  1.00 10.00      B   
ATOM   2588  CG1 ILE B  71       6.609  -6.468  10.531  1.00 10.00      B   
ATOM   2589  CG2 ILE B  71       8.165  -4.505  10.385  1.00 10.00      B   
ATOM   2590  CD1 ILE B  71       5.817  -6.030  11.746  1.00 10.00      B   
ATOM   2591  C   ILE B  71      10.355  -6.478   9.595  1.00 10.00      B   
ATOM   2592  O   ILE B  71      10.846  -6.343  10.721  1.00 10.00      B   
ATOM   2593  N   LYS B  72      11.073  -6.471   8.480  1.00 10.00      B   
ATOM   2594  HN  LYS B  72      10.611  -6.588   7.622  1.00 10.00      B   
ATOM   2595  CA  LYS B  72      12.518  -6.281   8.486  1.00 10.00      B   
ATOM   2596  CB  LYS B  72      13.123  -6.744   7.149  1.00 10.00      B   
ATOM   2597  CG  LYS B  72      14.648  -6.703   7.089  1.00 10.00      B   
ATOM   2598  CD  LYS B  72      15.172  -7.059   5.699  1.00 10.00      B   
ATOM   2599  CE  LYS B  72      15.063  -8.552   5.418  1.00 10.00      B   
ATOM   2600  NZ  LYS B  72      15.618  -8.923   4.082  1.00 10.00      B   
ATOM   2601  HZ1 LYS B  72      15.156  -8.369   3.332  1.00 10.00      B   
ATOM   2602  HZ2 LYS B  72      15.459  -9.935   3.899  1.00 10.00      B   
ATOM   2603  HZ3 LYS B  72      16.648  -8.741   4.050  1.00 10.00      B   
ATOM   2604  C   LYS B  72      12.891  -4.829   8.763  1.00 10.00      B   
ATOM   2605  O   LYS B  72      12.370  -3.908   8.128  1.00 10.00      B   
ATOM   2606  N   ARG B  73      13.783  -4.636   9.727  1.00 10.00      B   
ATOM   2607  HN  ARG B  73      14.143  -5.409  10.201  1.00 10.00      B   
ATOM   2608  CA  ARG B  73      14.253  -3.308  10.085  1.00 10.00      B   
ATOM   2609  CB  ARG B  73      14.671  -3.269  11.561  1.00 10.00      B   
ATOM   2610  CG  ARG B  73      15.378  -1.987  11.979  1.00 10.00      B   
ATOM   2611  CD  ARG B  73      15.920  -2.088  13.397  1.00 10.00      B   
ATOM   2612  NE  ARG B  73      15.093  -1.356  14.358  1.00 10.00      B   
ATOM   2613  HE  ARG B  73      14.471  -0.685  13.994  1.00 10.00      B   
ATOM   2614  CZ  ARG B  73      15.133  -1.539  15.680  1.00 10.00      B   
ATOM   2615  NH1 ARG B  73      15.941  -2.444  16.217  1.00 10.00      B   
ATOM   2616 HH11 ARG B  73      16.562  -3.025  15.613  1.00 10.00      B   
ATOM   2617 HH12 ARG B  73      15.949  -2.584  17.258  1.00 10.00      B   
ATOM   2618  NH2 ARG B  73      14.350  -0.818  16.468  1.00 10.00      B   
ATOM   2619 HH21 ARG B  73      14.382  -0.955  17.502  1.00 10.00      B   
ATOM   2620 HH22 ARG B  73      13.694  -0.113  16.053  1.00 10.00      B   
ATOM   2621  C   ARG B  73      15.432  -2.946   9.192  1.00 10.00      B   
ATOM   2622  O   ARG B  73      16.462  -3.618   9.214  1.00 10.00      B   
ATOM   2623  N   GLY B  74      15.277  -1.898   8.404  1.00 10.00      B   
ATOM   2624  HN  GLY B  74      14.440  -1.383   8.442  1.00 10.00      B   
ATOM   2625  CA  GLY B  74      16.336  -1.492   7.507  1.00 10.00      B   
ATOM   2626  C   GLY B  74      16.854  -0.108   7.813  1.00 10.00      B   
ATOM   2627  O   GLY B  74      16.367   0.556   8.729  1.00 10.00      B   
ATOM   2628  N   VAL B  75      17.828   0.329   7.030  1.00 10.00      B   
ATOM   2629  HN  VAL B  75      18.144  -0.241   6.298  1.00 10.00      B   
ATOM   2630  CA  VAL B  75      18.436   1.635   7.209  1.00 10.00      B   
ATOM   2631  CB  VAL B  75      19.711   1.536   8.089  1.00 10.00      B   
ATOM   2632  CG1 VAL B  75      20.777   0.656   7.445  1.00 10.00      B   
ATOM   2633  CG2 VAL B  75      20.267   2.909   8.420  1.00 10.00      B   
ATOM   2634  C   VAL B  75      18.774   2.244   5.848  1.00 10.00      B   
ATOM   2635  O   VAL B  75      19.165   1.530   4.922  1.00 10.00      B   
ATOM   2636  N   THR B  76      18.580   3.548   5.713  1.00 10.00      B   
ATOM   2637  HN  THR B  76      18.213   4.060   6.464  1.00 10.00      B   
ATOM   2638  CA  THR B  76      18.877   4.236   4.466  1.00 10.00      B   
ATOM   2639  CB  THR B  76      18.239   5.633   4.446  1.00 10.00      B   
ATOM   2640  OG1 THR B  76      17.454   5.804   5.634  1.00 10.00      B   
ATOM   2641  HG1 THR B  76      17.243   6.749   5.743  1.00 10.00      B   
ATOM   2642  CG2 THR B  76      17.342   5.790   3.227  1.00 10.00      B   
ATOM   2643  C   THR B  76      20.388   4.348   4.245  1.00 10.00      B   
ATOM   2644  O   THR B  76      21.159   4.451   5.202  1.00 10.00      B   
ATOM   2645  N   GLU B  77      20.793   4.324   2.980  1.00 10.00      B   
ATOM   2646  HN  GLU B  77      20.127   4.243   2.269  1.00 10.00      B   
ATOM   2647  CA  GLU B  77      22.204   4.402   2.615  1.00 10.00      B   
ATOM   2648  CB  GLU B  77      22.395   4.044   1.137  1.00 10.00      B   
ATOM   2649  CG  GLU B  77      21.906   2.654   0.761  1.00 10.00      B   
ATOM   2650  CD  GLU B  77      22.107   2.348  -0.711  1.00 10.00      B   
ATOM   2651  OE1 GLU B  77      21.189   2.634  -1.503  1.00 10.00      B   
ATOM   2652  OE2 GLU B  77      23.187   1.834  -1.080  1.00 10.00      B   
ATOM   2653  C   GLU B  77      22.803   5.780   2.894  1.00 10.00      B   
ATOM   2654  O   GLU B  77      23.959   5.887   3.300  1.00 10.00      B   
ATOM   2655  N   ASP B  78      22.019   6.831   2.686  1.00 10.00      B   
ATOM   2656  HN  ASP B  78      21.097   6.697   2.377  1.00 10.00      B   
ATOM   2657  CA  ASP B  78      22.514   8.187   2.899  1.00 10.00      B   
ATOM   2658  CB  ASP B  78      22.081   9.142   1.777  1.00 10.00      B   
ATOM   2659  CG  ASP B  78      20.588   9.387   1.729  1.00 10.00      B   
ATOM   2660  OD1 ASP B  78      20.181  10.559   1.591  1.00 10.00      B   
ATOM   2661  OD2 ASP B  78      19.817   8.411   1.838  1.00 10.00      B   
ATOM   2662  C   ASP B  78      22.191   8.746   4.287  1.00 10.00      B   
ATOM   2663  O   ASP B  78      23.099   8.978   5.082  1.00 10.00      B   
ATOM   2664  N   ASP B  79      20.910   8.963   4.584  1.00 10.00      B   
ATOM   2665  HN  ASP B  79      20.219   8.759   3.915  1.00 10.00      B   
ATOM   2666  CA  ASP B  79      20.516   9.515   5.881  1.00 10.00      B   
ATOM   2667  CB  ASP B  79      19.101  10.122   5.884  1.00 10.00      B   
ATOM   2668  CG  ASP B  79      18.017   9.206   5.351  1.00 10.00      B   
ATOM   2669  OD1 ASP B  79      17.552   8.324   6.100  1.00 10.00      B   
ATOM   2670  OD2 ASP B  79      17.594   9.387   4.189  1.00 10.00      B   
ATOM   2671  C   ASP B  79      20.734   8.534   7.030  1.00 10.00      B   
ATOM   2672  O   ASP B  79      21.410   8.858   8.007  1.00 10.00      B   
ATOM   2673  N   GLY B  80      20.165   7.342   6.919  1.00 10.00      B   
ATOM   2674  HN  GLY B  80      19.608   7.143   6.140  1.00 10.00      B   
ATOM   2675  CA  GLY B  80      20.347   6.347   7.955  1.00 10.00      B   
ATOM   2676  C   GLY B  80      19.183   6.260   8.920  1.00 10.00      B   
ATOM   2677  O   GLY B  80      19.377   6.222  10.134  1.00 10.00      B   
ATOM   2678  N   ARG B  81      17.973   6.227   8.383  1.00 10.00      B   
ATOM   2679  HN  ARG B  81      17.882   6.270   7.406  1.00 10.00      B   
ATOM   2680  CA  ARG B  81      16.773   6.131   9.205  1.00 10.00      B   
ATOM   2681  CB  ARG B  81      15.650   6.995   8.627  1.00 10.00      B   
ATOM   2682  CG  ARG B  81      15.631   8.420   9.149  1.00 10.00      B   
ATOM   2683  CD  ARG B  81      14.726   9.297   8.306  1.00 10.00      B   
ATOM   2684  NE  ARG B  81      15.174   9.350   6.919  1.00 10.00      B   
ATOM   2685  HE  ARG B  81      16.095   9.029   6.727  1.00 10.00      B   
ATOM   2686  CZ  ARG B  81      14.433   9.794   5.909  1.00 10.00      B   
ATOM   2687  NH1 ARG B  81      13.192  10.223   6.119  1.00 10.00      B   
ATOM   2688 HH11 ARG B  81      12.615  10.569   5.320  1.00 10.00      B   
ATOM   2689 HH12 ARG B  81      12.786  10.218   7.083  1.00 10.00      B   
ATOM   2690  NH2 ARG B  81      14.937   9.810   4.685  1.00 10.00      B   
ATOM   2691 HH21 ARG B  81      14.363  10.152   3.884  1.00 10.00      B   
ATOM   2692 HH22 ARG B  81      15.925   9.487   4.514  1.00 10.00      B   
ATOM   2693  C   ARG B  81      16.306   4.683   9.323  1.00 10.00      B   
ATOM   2694  O   ARG B  81      16.272   3.952   8.331  1.00 10.00      B   
ATOM   2695  N   PRO B  82      15.949   4.249  10.544  1.00 10.00      B   
ATOM   2696  CA  PRO B  82      15.472   2.889  10.800  1.00 10.00      B   
ATOM   2697  CB  PRO B  82      15.490   2.772  12.335  1.00 10.00      B   
ATOM   2698  CG  PRO B  82      16.196   3.995  12.824  1.00 10.00      B   
ATOM   2699  CD  PRO B  82      15.984   5.044  11.775  1.00 10.00      B   
ATOM   2700  C   PRO B  82      14.052   2.699  10.277  1.00 10.00      B   
ATOM   2701  O   PRO B  82      13.081   3.115  10.913  1.00 10.00      B   
ATOM   2702  N   ILE B  83      13.937   2.087   9.108  1.00 10.00      B   
ATOM   2703  HN  ILE B  83      14.751   1.780   8.647  1.00 10.00      B   
ATOM   2704  CA  ILE B  83      12.638   1.849   8.496  1.00 10.00      B   
ATOM   2705  CB  ILE B  83      12.661   2.102   6.975  1.00 10.00      B   
ATOM   2706  CG1 ILE B  83      13.853   1.389   6.328  1.00 10.00      B   
ATOM   2707  CG2 ILE B  83      12.704   3.597   6.688  1.00 10.00      B   
ATOM   2708  CD1 ILE B  83      13.891   1.494   4.820  1.00 10.00      B   
ATOM   2709  C   ILE B  83      12.159   0.431   8.772  1.00 10.00      B   
ATOM   2710  O   ILE B  83      12.959  -0.455   9.075  1.00 10.00      B   
ATOM   2711  N   TYR B  84      10.854   0.225   8.669  1.00 10.00      B   
ATOM   2712  HN  TYR B  84      10.274   0.967   8.397  1.00 10.00      B   
ATOM   2713  CA  TYR B  84      10.256  -1.078   8.920  1.00 10.00      B   
ATOM   2714  CB  TYR B  84       9.512  -1.075  10.261  1.00 10.00      B   
ATOM   2715  CG  TYR B  84      10.359  -0.664  11.444  1.00 10.00      B   
ATOM   2716  CD1 TYR B  84      10.407   0.661  11.861  1.00 10.00      B   
ATOM   2717  CD2 TYR B  84      11.110  -1.599  12.144  1.00 10.00      B   
ATOM   2718  CE1 TYR B  84      11.184   1.044  12.937  1.00 10.00      B   
ATOM   2719  CE2 TYR B  84      11.887  -1.224  13.221  1.00 10.00      B   
ATOM   2720  CZ  TYR B  84      11.920   0.097  13.614  1.00 10.00      B   
ATOM   2721  OH  TYR B  84      12.698   0.472  14.685  1.00 10.00      B   
ATOM   2722  HH  TYR B  84      12.274   1.213  15.144  1.00 10.00      B   
ATOM   2723  C   TYR B  84       9.281  -1.416   7.806  1.00 10.00      B   
ATOM   2724  O   TYR B  84       8.336  -0.666   7.559  1.00 10.00      B   
ATOM   2725  N   ALA B  85       9.505  -2.534   7.135  1.00 10.00      B   
ATOM   2726  HN  ALA B  85      10.270  -3.102   7.380  1.00 10.00      B   
ATOM   2727  CA  ALA B  85       8.635  -2.943   6.042  1.00 10.00      B   
ATOM   2728  CB  ALA B  85       9.238  -2.539   4.704  1.00 10.00      B   
ATOM   2729  C   ALA B  85       8.371  -4.441   6.073  1.00 10.00      B   
ATOM   2730  O   ALA B  85       9.227  -5.221   6.499  1.00 10.00      B   
ATOM   2731  N   LEU B  86       7.182  -4.834   5.627  1.00 10.00      B   
ATOM   2732  HN  LEU B  86       6.543  -4.158   5.317  1.00 10.00      B   
ATOM   2733  CA  LEU B  86       6.801  -6.241   5.584  1.00 10.00      B   
ATOM   2734  CB  LEU B  86       5.281  -6.392   5.485  1.00 10.00      B   
ATOM   2735  CG  LEU B  86       4.537  -6.629   6.801  1.00 10.00      B   
ATOM   2736  CD1 LEU B  86       3.034  -6.531   6.590  1.00 10.00      B   
ATOM   2737  CD2 LEU B  86       4.907  -7.985   7.387  1.00 10.00      B   
ATOM   2738  C   LEU B  86       7.480  -6.934   4.408  1.00 10.00      B   
ATOM   2739  O   LEU B  86       6.869  -7.160   3.359  1.00 10.00      B   
ATOM   2740  N   VAL B  87       8.744  -7.267   4.599  1.00 10.00      B   
ATOM   2741  HN  VAL B  87       9.151  -7.088   5.477  1.00 10.00      B   
ATOM   2742  CA  VAL B  87       9.546  -7.913   3.573  1.00 10.00      B   
ATOM   2743  CB  VAL B  87      11.052  -7.683   3.838  1.00 10.00      B   
ATOM   2744  CG1 VAL B  87      11.912  -8.369   2.785  1.00 10.00      B   
ATOM   2745  CG2 VAL B  87      11.358  -6.193   3.891  1.00 10.00      B   
ATOM   2746  C   VAL B  87       9.262  -9.409   3.508  1.00 10.00      B   
ATOM   2747  O   VAL B  87       9.004 -10.053   4.526  1.00 10.00      B   
ATOM   2748  N   ASN B  88       9.283  -9.947   2.297  1.00 10.00      B   
ATOM   2749  HN  ASN B  88       9.464  -9.371   1.522  1.00 10.00      B   
ATOM   2750  CA  ASN B  88       9.057 -11.368   2.086  1.00 10.00      B   
ATOM   2751  CB  ASN B  88       8.573 -11.616   0.650  1.00 10.00      B   
ATOM   2752  CG  ASN B  88       8.289 -13.078   0.344  1.00 10.00      B   
ATOM   2753  OD1 ASN B  88       8.113 -13.897   1.244  1.00 10.00      B   
ATOM   2754  ND2 ASN B  88       8.232 -13.414  -0.938  1.00 10.00      B   
ATOM   2755 HD21 ASN B  88       8.379 -12.714  -1.608  1.00 10.00      B   
ATOM   2756 HD22 ASN B  88       8.032 -14.349  -1.161  1.00 10.00      B   
ATOM   2757  C   ASN B  88      10.355 -12.124   2.353  1.00 10.00      B   
ATOM   2758  O   ASN B  88      11.420 -11.734   1.868  1.00 10.00      B   
ATOM   2759  N   LEU B  89      10.269 -13.188   3.140  1.00 10.00      B   
ATOM   2760  HN  LEU B  89       9.391 -13.454   3.496  1.00 10.00      B   
ATOM   2761  CA  LEU B  89      11.444 -13.985   3.477  1.00 10.00      B   
ATOM   2762  CB  LEU B  89      11.174 -14.839   4.719  1.00 10.00      B   
ATOM   2763  CG  LEU B  89      12.366 -15.611   5.291  1.00 10.00      B   
ATOM   2764  CD1 LEU B  89      13.433 -14.654   5.796  1.00 10.00      B   
ATOM   2765  CD2 LEU B  89      11.915 -16.548   6.401  1.00 10.00      B   
ATOM   2766  C   LEU B  89      11.858 -14.867   2.303  1.00 10.00      B   
ATOM   2767  O   LEU B  89      13.007 -15.306   2.212  1.00 10.00      B   
ATOM   2768  N   ALA B  90      10.916 -15.124   1.409  1.00 10.00      B   
ATOM   2769  HN  ALA B  90      10.018 -14.746   1.536  1.00 10.00      B   
ATOM   2770  CA  ALA B  90      11.183 -15.944   0.237  1.00 10.00      B   
ATOM   2771  CB  ALA B  90       9.881 -16.467  -0.345  1.00 10.00      B   
ATOM   2772  C   ALA B  90      11.952 -15.145  -0.811  1.00 10.00      B   
ATOM   2773  O   ALA B  90      11.926 -13.914  -0.806  1.00 10.00      B   
ATOM   2774  N   THR B  91      12.629 -15.847  -1.709  1.00 10.00      B   
ATOM   2775  HN  THR B  91      12.623 -16.828  -1.657  1.00 10.00      B   
ATOM   2776  CA  THR B  91      13.412 -15.208  -2.757  1.00 10.00      B   
ATOM   2777  CB  THR B  91      14.324 -16.239  -3.439  1.00 10.00      B   
ATOM   2778  OG1 THR B  91      14.269 -17.466  -2.691  1.00 10.00      B   
ATOM   2779  HG1 THR B  91      14.401 -18.212  -3.289  1.00 10.00      B   
ATOM   2780  CG2 THR B  91      15.757 -15.733  -3.455  1.00 10.00      B   
ATOM   2781  C   THR B  91      12.532 -14.517  -3.805  1.00 10.00      B   
ATOM   2782  O   THR B  91      13.022 -13.739  -4.625  1.00 10.00      B   
ATOM   2783  N   THR B  92      11.235 -14.796  -3.773  1.00 10.00      B   
ATOM   2784  HN  THR B  92      10.899 -15.425  -3.104  1.00 10.00      B   
ATOM   2785  CA  THR B  92      10.299 -14.198  -4.717  1.00 10.00      B   
ATOM   2786  CB  THR B  92       9.041 -15.070  -4.867  1.00 10.00      B   
ATOM   2787  OG1 THR B  92       9.083 -16.121  -3.894  1.00 10.00      B   
ATOM   2788  HG1 THR B  92       8.437 -15.936  -3.200  1.00 10.00      B   
ATOM   2789  CG2 THR B  92       8.972 -15.674  -6.262  1.00 10.00      B   
ATOM   2790  C   THR B  92       9.896 -12.784  -4.294  1.00 10.00      B   
ATOM   2791  O   THR B  92       8.757 -12.538  -3.892  1.00 10.00      B   
ATOM   2792  N   SER B  93      10.842 -11.859  -4.376  1.00 10.00      B   
ATOM   2793  HN  SER B  93      11.744 -12.121  -4.666  1.00 10.00      B   
ATOM   2794  CA  SER B  93      10.590 -10.470  -4.013  1.00 10.00      B   
ATOM   2795  CB  SER B  93      11.907  -9.781  -3.672  1.00 10.00      B   
ATOM   2796  OG  SER B  93      12.769 -10.654  -2.965  1.00 10.00      B   
ATOM   2797  HG  SER B  93      12.864 -10.338  -2.057  1.00 10.00      B   
ATOM   2798  C   SER B  93       9.896  -9.722  -5.149  1.00 10.00      B   
ATOM   2799  O   SER B  93       9.225  -8.714  -4.926  1.00 10.00      B   
ATOM   2800  N   ILE B  94      10.048 -10.234  -6.367  1.00 10.00      B   
ATOM   2801  HN  ILE B  94      10.568 -11.055  -6.476  1.00 10.00      B   
ATOM   2802  CA  ILE B  94       9.451  -9.611  -7.547  1.00 10.00      B   
ATOM   2803  CB  ILE B  94       9.988 -10.241  -8.857  1.00 10.00      B   
ATOM   2804  CG1 ILE B  94       9.504  -9.466 -10.089  1.00 10.00      B   
ATOM   2805  CG2 ILE B  94       9.605 -11.712  -8.960  1.00 10.00      B   
ATOM   2806  CD1 ILE B  94      10.034  -8.051 -10.177  1.00 10.00      B   
ATOM   2807  C   ILE B  94       7.924  -9.687  -7.504  1.00 10.00      B   
ATOM   2808  O   ILE B  94       7.230  -8.855  -8.094  1.00 10.00      B   
ATOM   2809  N   SER B  95       7.407 -10.667  -6.772  1.00 10.00      B   
ATOM   2810  HN  SER B  95       8.010 -11.283  -6.305  1.00 10.00      B   
ATOM   2811  CA  SER B  95       5.971 -10.861  -6.645  1.00 10.00      B   
ATOM   2812  CB  SER B  95       5.697 -12.150  -5.871  1.00 10.00      B   
ATOM   2813  OG  SER B  95       6.589 -13.170  -6.288  1.00 10.00      B   
ATOM   2814  HG  SER B  95       6.299 -13.517  -7.141  1.00 10.00      B   
ATOM   2815  C   SER B  95       5.295  -9.667  -5.970  1.00 10.00      B   
ATOM   2816  O   SER B  95       4.092  -9.452  -6.124  1.00 10.00      B   
ATOM   2817  N   LYS B  96       6.078  -8.884  -5.232  1.00 10.00      B   
ATOM   2818  HN  LYS B  96       7.029  -9.108  -5.142  1.00 10.00      B   
ATOM   2819  CA  LYS B  96       5.559  -7.708  -4.546  1.00 10.00      B   
ATOM   2820  CB  LYS B  96       6.605  -7.140  -3.581  1.00 10.00      B   
ATOM   2821  CG  LYS B  96       6.792  -7.945  -2.306  1.00 10.00      B   
ATOM   2822  CD  LYS B  96       5.512  -7.988  -1.485  1.00 10.00      B   
ATOM   2823  CE  LYS B  96       5.774  -8.483  -0.072  1.00 10.00      B   
ATOM   2824  NZ  LYS B  96       6.508  -7.473   0.730  1.00 10.00      B   
ATOM   2825  HZ1 LYS B  96       7.519  -7.453   0.454  1.00 10.00      B   
ATOM   2826  HZ2 LYS B  96       6.446  -7.694   1.746  1.00 10.00      B   
ATOM   2827  HZ3 LYS B  96       6.109  -6.529   0.569  1.00 10.00      B   
ATOM   2828  C   LYS B  96       5.147  -6.632  -5.545  1.00 10.00      B   
ATOM   2829  O   LYS B  96       4.297  -5.793  -5.254  1.00 10.00      B   
ATOM   2830  N   MET B  97       5.747  -6.666  -6.727  1.00 10.00      B   
ATOM   2831  HN  MET B  97       6.410  -7.368  -6.909  1.00 10.00      B   
ATOM   2832  CA  MET B  97       5.445  -5.689  -7.760  1.00 10.00      B   
ATOM   2833  CB  MET B  97       6.732  -5.099  -8.336  1.00 10.00      B   
ATOM   2834  CG  MET B  97       7.124  -3.755  -7.745  1.00 10.00      B   
ATOM   2835  SD  MET B  97       8.648  -3.099  -8.454  1.00 10.00      B   
ATOM   2836  CE  MET B  97       8.209  -2.992 -10.188  1.00 10.00      B   
ATOM   2837  C   MET B  97       4.610  -6.295  -8.880  1.00 10.00      B   
ATOM   2838  O   MET B  97       3.622  -5.707  -9.310  1.00 10.00      B   
ATOM   2839  N   ALA B  98       4.990  -7.492  -9.318  1.00 10.00      B   
ATOM   2840  HN  ALA B  98       5.762  -7.929  -8.897  1.00 10.00      B   
ATOM   2841  CA  ALA B  98       4.301  -8.180 -10.413  1.00 10.00      B   
ATOM   2842  CB  ALA B  98       5.011  -9.485 -10.744  1.00 10.00      B   
ATOM   2843  C   ALA B  98       2.816  -8.434 -10.141  1.00 10.00      B   
ATOM   2844  O   ALA B  98       2.064  -8.779 -11.053  1.00 10.00      B   
ATOM   2845  N   THR B  99       2.396  -8.256  -8.898  1.00 10.00      B   
ATOM   2846  HN  THR B  99       3.034  -7.964  -8.216  1.00 10.00      B   
ATOM   2847  CA  THR B  99       1.010  -8.483  -8.524  1.00 10.00      B   
ATOM   2848  CB  THR B  99       0.881  -8.796  -7.017  1.00 10.00      B   
ATOM   2849  OG1 THR B  99       1.593 -10.011  -6.733  1.00 10.00      B   
ATOM   2850  HG1 THR B  99       2.516  -9.803  -6.521  1.00 10.00      B   
ATOM   2851  CG2 THR B  99      -0.576  -8.964  -6.606  1.00 10.00      B   
ATOM   2852  C   THR B  99       0.092  -7.321  -8.914  1.00 10.00      B   
ATOM   2853  O   THR B  99      -1.018  -7.546  -9.394  1.00 10.00      B   
ATOM   2854  N   ASP B 100       0.558  -6.087  -8.749  1.00 10.00      B   
ATOM   2855  HN  ASP B 100       1.473  -5.952  -8.427  1.00 10.00      B   
ATOM   2856  CA  ASP B 100      -0.281  -4.929  -9.062  1.00 10.00      B   
ATOM   2857  CB  ASP B 100      -0.650  -4.150  -7.797  1.00 10.00      B   
ATOM   2858  CG  ASP B 100      -2.134  -4.207  -7.505  1.00 10.00      B   
ATOM   2859  OD1 ASP B 100      -2.520  -4.753  -6.449  1.00 10.00      B   
ATOM   2860  OD2 ASP B 100      -2.924  -3.710  -8.332  1.00 10.00      B   
ATOM   2861  C   ASP B 100       0.314  -4.001 -10.115  1.00 10.00      B   
ATOM   2862  O   ASP B 100      -0.383  -3.141 -10.655  1.00 10.00      B   
ATOM   2863  N   PHE B 101       1.591  -4.170 -10.418  1.00 10.00      B   
ATOM   2864  HN  PHE B 101       2.104  -4.878  -9.976  1.00 10.00      B   
ATOM   2865  CA  PHE B 101       2.246  -3.327 -11.411  1.00 10.00      B   
ATOM   2866  CB  PHE B 101       3.748  -3.196 -11.120  1.00 10.00      B   
ATOM   2867  CG  PHE B 101       4.091  -2.275  -9.978  1.00 10.00      B   
ATOM   2868  CD1 PHE B 101       5.049  -1.288 -10.138  1.00 10.00      B   
ATOM   2869  CD2 PHE B 101       3.463  -2.395  -8.748  1.00 10.00      B   
ATOM   2870  CE1 PHE B 101       5.375  -0.442  -9.095  1.00 10.00      B   
ATOM   2871  CE2 PHE B 101       3.783  -1.552  -7.703  1.00 10.00      B   
ATOM   2872  CZ  PHE B 101       4.740  -0.574  -7.877  1.00 10.00      B   
ATOM   2873  C   PHE B 101       2.036  -3.889 -12.809  1.00 10.00      B   
ATOM   2874  O   PHE B 101       1.822  -5.093 -12.980  1.00 10.00      B   
ATOM   2875  N   ALA B 102       2.083  -3.015 -13.803  1.00 10.00      B   
ATOM   2876  HN  ALA B 102       2.234  -2.058 -13.598  1.00 10.00      B   
ATOM   2877  CA  ALA B 102       1.907  -3.426 -15.188  1.00 10.00      B   
ATOM   2878  CB  ALA B 102       1.552  -2.228 -16.054  1.00 10.00      B   
ATOM   2879  C   ALA B 102       3.164  -4.116 -15.710  1.00 10.00      B   
ATOM   2880  O   ALA B 102       4.247  -3.971 -15.136  1.00 10.00      B   
ATOM   2881  N   GLU B 103       3.020  -4.863 -16.799  1.00 10.00      B   
ATOM   2882  HN  GLU B 103       2.133  -4.934 -17.219  1.00 10.00      B   
ATOM   2883  CA  GLU B 103       4.145  -5.580 -17.383  1.00 10.00      B   
ATOM   2884  CB  GLU B 103       3.693  -6.475 -18.538  1.00 10.00      B   
ATOM   2885  CG  GLU B 103       4.754  -7.466 -18.992  1.00 10.00      B   
ATOM   2886  CD  GLU B 103       4.182  -8.601 -19.811  1.00 10.00      B   
ATOM   2887  OE1 GLU B 103       4.560  -8.734 -20.996  1.00 10.00      B   
ATOM   2888  OE2 GLU B 103       3.359  -9.369 -19.277  1.00 10.00      B   
ATOM   2889  C   GLU B 103       5.239  -4.619 -17.836  1.00 10.00      B   
ATOM   2890  O   GLU B 103       6.423  -4.842 -17.570  1.00 10.00      B   
ATOM   2891  N   ASN B 104       4.836  -3.541 -18.495  1.00 10.00      B   
ATOM   2892  HN  ASN B 104       3.880  -3.413 -18.665  1.00 10.00      B   
ATOM   2893  CA  ASN B 104       5.785  -2.542 -18.971  1.00 10.00      B   
ATOM   2894  CB  ASN B 104       5.137  -1.527 -19.925  1.00 10.00      B   
ATOM   2895  CG  ASN B 104       3.739  -1.097 -19.523  1.00 10.00      B   
ATOM   2896  OD1 ASN B 104       3.429  -0.957 -18.342  1.00 10.00      B   
ATOM   2897  ND2 ASN B 104       2.880  -0.895 -20.510  1.00 10.00      B   
ATOM   2898 HD21 ASN B 104       3.195  -1.036 -21.433  1.00 10.00      B   
ATOM   2899 HD22 ASN B 104       1.964  -0.625 -20.284  1.00 10.00      B   
ATOM   2900  C   ASN B 104       6.482  -1.851 -17.808  1.00 10.00      B   
ATOM   2901  O   ASN B 104       7.643  -1.461 -17.913  1.00 10.00      B   
ATOM   2902  N   GLU B 105       5.770  -1.718 -16.693  1.00 10.00      B   
ATOM   2903  HN  GLU B 105       4.841  -2.035 -16.680  1.00 10.00      B   
ATOM   2904  CA  GLU B 105       6.331  -1.102 -15.497  1.00 10.00      B   
ATOM   2905  CB  GLU B 105       5.255  -0.902 -14.434  1.00 10.00      B   
ATOM   2906  CG  GLU B 105       4.228   0.164 -14.752  1.00 10.00      B   
ATOM   2907  CD  GLU B 105       3.365   0.464 -13.549  1.00 10.00      B   
ATOM   2908  OE1 GLU B 105       3.645   1.452 -12.841  1.00 10.00      B   
ATOM   2909  OE2 GLU B 105       2.416  -0.303 -13.285  1.00 10.00      B   
ATOM   2910  C   GLU B 105       7.416  -2.001 -14.927  1.00 10.00      B   
ATOM   2911  O   GLU B 105       8.473  -1.533 -14.504  1.00 10.00      B   
ATOM   2912  N   LEU B 106       7.138  -3.300 -14.917  1.00 10.00      B   
ATOM   2913  HN  LEU B 106       6.269  -3.605 -15.259  1.00 10.00      B   
ATOM   2914  CA  LEU B 106       8.084  -4.284 -14.409  1.00 10.00      B   
ATOM   2915  CB  LEU B 106       7.487  -5.690 -14.474  1.00 10.00      B   
ATOM   2916  CG  LEU B 106       6.237  -5.931 -13.628  1.00 10.00      B   
ATOM   2917  CD1 LEU B 106       5.640  -7.293 -13.940  1.00 10.00      B   
ATOM   2918  CD2 LEU B 106       6.567  -5.819 -12.149  1.00 10.00      B   
ATOM   2919  C   LEU B 106       9.378  -4.234 -15.207  1.00 10.00      B   
ATOM   2920  O   LEU B 106      10.473  -4.239 -14.639  1.00 10.00      B   
ATOM   2921  N   ASP B 107       9.243  -4.173 -16.526  1.00 10.00      B   
ATOM   2922  HN  ASP B 107       8.343  -4.171 -16.920  1.00 10.00      B   
ATOM   2923  CA  ASP B 107      10.402  -4.113 -17.398  1.00 10.00      B   
ATOM   2924  CB  ASP B 107      10.021  -4.335 -18.858  1.00 10.00      B   
ATOM   2925  CG  ASP B 107      11.241  -4.415 -19.750  1.00 10.00      B   
ATOM   2926  OD1 ASP B 107      11.961  -5.432 -19.695  1.00 10.00      B   
ATOM   2927  OD2 ASP B 107      11.485  -3.466 -20.518  1.00 10.00      B   
ATOM   2928  C   ASP B 107      11.133  -2.790 -17.229  1.00 10.00      B   
ATOM   2929  O   ASP B 107      12.358  -2.764 -17.133  1.00 10.00      B   
ATOM   2930  N   LEU B 108      10.371  -1.698 -17.169  1.00 10.00      B   
ATOM   2931  HN  LEU B 108       9.397  -1.789 -17.259  1.00 10.00      B   
ATOM   2932  CA  LEU B 108      10.946  -0.367 -16.987  1.00 10.00      B   
ATOM   2933  CB  LEU B 108       9.845   0.697 -16.950  1.00 10.00      B   
ATOM   2934  CG  LEU B 108      10.307   2.145 -16.756  1.00 10.00      B   
ATOM   2935  CD1 LEU B 108      11.161   2.603 -17.928  1.00 10.00      B   
ATOM   2936  CD2 LEU B 108       9.113   3.067 -16.565  1.00 10.00      B   
ATOM   2937  C   LEU B 108      11.762  -0.324 -15.702  1.00 10.00      B   
ATOM   2938  O   LEU B 108      12.869   0.218 -15.672  1.00 10.00      B   
ATOM   2939  N   PHE B 109      11.210  -0.915 -14.645  1.00 10.00      B   
ATOM   2940  HN  PHE B 109      10.317  -1.317 -14.736  1.00 10.00      B   
ATOM   2941  CA  PHE B 109      11.888  -0.970 -13.357  1.00 10.00      B   
ATOM   2942  CB  PHE B 109      10.982  -1.593 -12.290  1.00 10.00      B   
ATOM   2943  CG  PHE B 109      11.547  -1.542 -10.894  1.00 10.00      B   
ATOM   2944  CD1 PHE B 109      12.149  -2.657 -10.333  1.00 10.00      B   
ATOM   2945  CD2 PHE B 109      11.468  -0.380 -10.143  1.00 10.00      B   
ATOM   2946  CE1 PHE B 109      12.663  -2.614  -9.052  1.00 10.00      B   
ATOM   2947  CE2 PHE B 109      11.980  -0.330  -8.861  1.00 10.00      B   
ATOM   2948  CZ  PHE B 109      12.577  -1.449  -8.314  1.00 10.00      B   
ATOM   2949  C   PHE B 109      13.178  -1.769 -13.482  1.00 10.00      B   
ATOM   2950  O   PHE B 109      14.211  -1.375 -12.952  1.00 10.00      B   
ATOM   2951  N   ARG B 110      13.109  -2.891 -14.196  1.00 10.00      B   
ATOM   2952  HN  ARG B 110      12.248  -3.156 -14.589  1.00 10.00      B   
ATOM   2953  CA  ARG B 110      14.278  -3.738 -14.407  1.00 10.00      B   
ATOM   2954  CB  ARG B 110      13.891  -5.022 -15.144  1.00 10.00      B   
ATOM   2955  CG  ARG B 110      13.191  -6.060 -14.275  1.00 10.00      B   
ATOM   2956  CD  ARG B 110      14.189  -6.900 -13.484  1.00 10.00      B   
ATOM   2957  NE  ARG B 110      15.102  -7.636 -14.362  1.00 10.00      B   
ATOM   2958  HE  ARG B 110      15.592  -7.114 -15.038  1.00 10.00      B   
ATOM   2959  CZ  ARG B 110      15.299  -8.955 -14.315  1.00 10.00      B   
ATOM   2960  NH1 ARG B 110      14.666  -9.699 -13.421  1.00 10.00      B   
ATOM   2961 HH11 ARG B 110      14.021  -9.258 -12.727  1.00 10.00      B   
ATOM   2962 HH12 ARG B 110      14.793 -10.734 -13.415  1.00 10.00      B   
ATOM   2963  NH2 ARG B 110      16.142  -9.522 -15.168  1.00 10.00      B   
ATOM   2964 HH21 ARG B 110      16.647  -8.934 -15.869  1.00 10.00      B   
ATOM   2965 HH22 ARG B 110      16.306 -10.553 -15.145  1.00 10.00      B   
ATOM   2966  C   ARG B 110      15.346  -2.985 -15.193  1.00 10.00      B   
ATOM   2967  O   ARG B 110      16.532  -3.053 -14.867  1.00 10.00      B   
ATOM   2968  N   LYS B 111      14.912  -2.264 -16.223  1.00 10.00      B   
ATOM   2969  HN  LYS B 111      13.951  -2.268 -16.435  1.00 10.00      B   
ATOM   2970  CA  LYS B 111      15.815  -1.479 -17.054  1.00 10.00      B   
ATOM   2971  CB  LYS B 111      15.036  -0.773 -18.170  1.00 10.00      B   
ATOM   2972  CG  LYS B 111      14.445  -1.702 -19.220  1.00 10.00      B   
ATOM   2973  CD  LYS B 111      15.524  -2.298 -20.108  1.00 10.00      B   
ATOM   2974  CE  LYS B 111      14.937  -2.875 -21.387  1.00 10.00      B   
ATOM   2975  NZ  LYS B 111      14.006  -4.002 -21.122  1.00 10.00      B   
ATOM   2976  HZ1 LYS B 111      13.087  -3.639 -20.769  1.00 10.00      B   
ATOM   2977  HZ2 LYS B 111      14.406  -4.643 -20.409  1.00 10.00      B   
ATOM   2978  HZ3 LYS B 111      13.835  -4.540 -21.993  1.00 10.00      B   
ATOM   2979  C   LYS B 111      16.534  -0.436 -16.208  1.00 10.00      B   
ATOM   2980  O   LYS B 111      17.748  -0.262 -16.310  1.00 10.00      B   
ATOM   2981  N   ALA B 112      15.767   0.248 -15.367  1.00 10.00      B   
ATOM   2982  HN  ALA B 112      14.802   0.058 -15.341  1.00 10.00      B   
ATOM   2983  CA  ALA B 112      16.307   1.277 -14.490  1.00 10.00      B   
ATOM   2984  CB  ALA B 112      15.174   2.069 -13.852  1.00 10.00      B   
ATOM   2985  C   ALA B 112      17.202   0.668 -13.418  1.00 10.00      B   
ATOM   2986  O   ALA B 112      18.283   1.182 -13.142  1.00 10.00      B   
ATOM   2987  N   LEU B 113      16.747  -0.436 -12.831  1.00 10.00      B   
ATOM   2988  HN  LEU B 113      15.874  -0.796 -13.110  1.00 10.00      B   
ATOM   2989  CA  LEU B 113      17.494  -1.127 -11.780  1.00 10.00      B   
ATOM   2990  CB  LEU B 113      16.743  -2.376 -11.310  1.00 10.00      B   
ATOM   2991  CG  LEU B 113      17.347  -3.120 -10.116  1.00 10.00      B   
ATOM   2992  CD1 LEU B 113      17.325  -2.247  -8.870  1.00 10.00      B   
ATOM   2993  CD2 LEU B 113      16.613  -4.428  -9.869  1.00 10.00      B   
ATOM   2994  C   LEU B 113      18.898  -1.502 -12.239  1.00 10.00      B   
ATOM   2995  O   LEU B 113      19.860  -1.382 -11.480  1.00 10.00      B   
ATOM   2996  N   GLU B 114      19.014  -1.939 -13.487  1.00 10.00      B   
ATOM   2997  HN  GLU B 114      18.210  -2.014 -14.046  1.00 10.00      B   
ATOM   2998  CA  GLU B 114      20.304  -2.322 -14.045  1.00 10.00      B   
ATOM   2999  CB  GLU B 114      20.125  -2.981 -15.413  1.00 10.00      B   
ATOM   3000  CG  GLU B 114      19.570  -4.395 -15.339  1.00 10.00      B   
ATOM   3001  CD  GLU B 114      19.124  -4.928 -16.682  1.00 10.00      B   
ATOM   3002  OE1 GLU B 114      18.427  -5.963 -16.709  1.00 10.00      B   
ATOM   3003  OE2 GLU B 114      19.461  -4.315 -17.715  1.00 10.00      B   
ATOM   3004  C   GLU B 114      21.242  -1.123 -14.136  1.00 10.00      B   
ATOM   3005  O   GLU B 114      22.461  -1.268 -14.071  1.00 10.00      B   
ATOM   3006  N   LEU B 115      20.662   0.061 -14.270  1.00 10.00      B   
ATOM   3007  HN  LEU B 115      19.683   0.111 -14.313  1.00 10.00      B   
ATOM   3008  CA  LEU B 115      21.440   1.292 -14.354  1.00 10.00      B   
ATOM   3009  CB  LEU B 115      20.650   2.378 -15.087  1.00 10.00      B   
ATOM   3010  CG  LEU B 115      20.121   2.005 -16.472  1.00 10.00      B   
ATOM   3011  CD1 LEU B 115      19.180   3.079 -16.989  1.00 10.00      B   
ATOM   3012  CD2 LEU B 115      21.267   1.774 -17.446  1.00 10.00      B   
ATOM   3013  C   LEU B 115      21.811   1.774 -12.955  1.00 10.00      B   
ATOM   3014  O   LEU B 115      22.863   2.382 -12.752  1.00 10.00      B   
ATOM   3015  N   ILE B 116      20.933   1.493 -11.997  1.00 10.00      B   
ATOM   3016  HN  ILE B 116      20.109   1.018 -12.236  1.00 10.00      B   
ATOM   3017  CA  ILE B 116      21.147   1.876 -10.602  1.00 10.00      B   
ATOM   3018  CB  ILE B 116      19.979   1.393  -9.708  1.00 10.00      B   
ATOM   3019  CG1 ILE B 116      18.642   1.962 -10.192  1.00 10.00      B   
ATOM   3020  CG2 ILE B 116      20.215   1.754  -8.248  1.00 10.00      B   
ATOM   3021  CD1 ILE B 116      18.539   3.468 -10.104  1.00 10.00      B   
ATOM   3022  C   ILE B 116      22.441   1.263 -10.079  1.00 10.00      B   
ATOM   3023  O   ILE B 116      23.281   1.949  -9.499  1.00 10.00      B   
ATOM   3024  N   ILE B 117      22.595  -0.036 -10.316  1.00 10.00      B   
ATOM   3025  HN  ILE B 117      21.892  -0.517 -10.803  1.00 10.00      B   
ATOM   3026  CA  ILE B 117      23.780  -0.764  -9.875  1.00 10.00      B   
ATOM   3027  CB  ILE B 117      23.511  -2.282  -9.770  1.00 10.00      B   
ATOM   3028  CG1 ILE B 117      22.802  -2.793 -11.031  1.00 10.00      B   
ATOM   3029  CG2 ILE B 117      22.694  -2.590  -8.522  1.00 10.00      B   
ATOM   3030  CD1 ILE B 117      22.386  -4.249 -10.970  1.00 10.00      B   
ATOM   3031  C   ILE B 117      24.959  -0.516 -10.809  1.00 10.00      B   
ATOM   3032  O   ILE B 117      26.114  -0.735 -10.442  1.00 10.00      B   
ATOM   3033  N   ASP B 118      24.661  -0.048 -12.014  1.00 10.00      B   
ATOM   3034  HN  ASP B 118      23.721   0.114 -12.240  1.00 10.00      B   
ATOM   3035  CA  ASP B 118      25.693   0.233 -13.005  1.00 10.00      B   
ATOM   3036  CB  ASP B 118      25.077   0.433 -14.393  1.00 10.00      B   
ATOM   3037  CG  ASP B 118      26.103   0.840 -15.435  1.00 10.00      B   
ATOM   3038  OD1 ASP B 118      27.035   0.057 -15.697  1.00 10.00      B   
ATOM   3039  OD2 ASP B 118      25.982   1.952 -16.000  1.00 10.00      B   
ATOM   3040  C   ASP B 118      26.510   1.459 -12.616  1.00 10.00      B   
ATOM   3041  O   ASP B 118      27.742   1.437 -12.662  1.00 10.00      B   
ATOM   3042  N   SER B 119      25.822   2.525 -12.237  1.00 10.00      B   
ATOM   3043  HN  SER B 119      24.840   2.484 -12.227  1.00 10.00      B   
ATOM   3044  CA  SER B 119      26.484   3.756 -11.835  1.00 10.00      B   
ATOM   3045  CB  SER B 119      25.481   4.909 -11.810  1.00 10.00      B   
ATOM   3046  OG  SER B 119      24.671   4.903 -12.975  1.00 10.00      B   
ATOM   3047  HG  SER B 119      23.814   5.297 -12.765  1.00 10.00      B   
ATOM   3048  C   SER B 119      27.141   3.601 -10.465  1.00 10.00      B   
ATOM   3049  O   SER B 119      26.554   3.021  -9.547  1.00 10.00      B   
ATOM   3050  N   GLU B 120      28.359   4.113 -10.325  1.00 10.00      B   
ATOM   3051  HN  GLU B 120      28.784   4.563 -11.088  1.00 10.00      B   
ATOM   3052  CA  GLU B 120      29.077   4.025  -9.061  1.00 10.00      B   
ATOM   3053  CB  GLU B 120      30.542   4.438  -9.216  1.00 10.00      B   
ATOM   3054  CG  GLU B 120      31.403   4.092  -8.011  1.00 10.00      B   
ATOM   3055  CD  GLU B 120      31.346   2.618  -7.667  1.00 10.00      B   
ATOM   3056  OE1 GLU B 120      30.353   2.178  -7.045  1.00 10.00      B   
ATOM   3057  OE2 GLU B 120      32.293   1.890  -8.024  1.00 10.00      B   
ATOM   3058  C   GLU B 120      28.390   4.870  -7.995  1.00 10.00      B   
ATOM   3059  O   GLU B 120      28.363   4.512  -6.820  1.00 10.00      B   
ATOM   3060  N   THR B 121      27.809   5.976  -8.425  1.00 10.00      B   
ATOM   3061  HN  THR B 121      27.851   6.203  -9.379  1.00 10.00      B   
ATOM   3062  CA  THR B 121      27.110   6.871  -7.522  1.00 10.00      B   
ATOM   3063  CB  THR B 121      26.828   8.204  -8.228  1.00 10.00      B   
ATOM   3064  OG1 THR B 121      26.813   7.968  -9.643  1.00 10.00      B   
ATOM   3065  HG1 THR B 121      26.772   8.812 -10.110  1.00 10.00      B   
ATOM   3066  CG2 THR B 121      27.908   9.222  -7.895  1.00 10.00      B   
ATOM   3067  C   THR B 121      25.787   6.254  -7.080  1.00 10.00      B   
ATOM   3068  O   THR B 121      25.209   6.654  -6.076  1.00 10.00      B   
ATOM   3069  N   GLY B 122      25.317   5.274  -7.848  1.00 10.00      B   
ATOM   3070  HN  GLY B 122      25.832   4.995  -8.634  1.00 10.00      B   
ATOM   3071  CA  GLY B 122      24.063   4.610  -7.535  1.00 10.00      B   
ATOM   3072  C   GLY B 122      22.876   5.325  -8.146  1.00 10.00      B   
ATOM   3073  O   GLY B 122      21.760   4.814  -8.146  1.00 10.00      B   
ATOM   3074  N   PHE B 123      23.130   6.506  -8.684  1.00 10.00      B   
ATOM   3075  HN  PHE B 123      24.047   6.843  -8.676  1.00 10.00      B   
ATOM   3076  CA  PHE B 123      22.091   7.312  -9.294  1.00 10.00      B   
ATOM   3077  CB  PHE B 123      22.337   8.796  -9.013  1.00 10.00      B   
ATOM   3078  CG  PHE B 123      22.416   9.148  -7.555  1.00 10.00      B   
ATOM   3079  CD1 PHE B 123      23.634   9.450  -6.969  1.00 10.00      B   
ATOM   3080  CD2 PHE B 123      21.275   9.180  -6.772  1.00 10.00      B   
ATOM   3081  CE1 PHE B 123      23.714   9.778  -5.631  1.00 10.00      B   
ATOM   3082  CE2 PHE B 123      21.347   9.506  -5.432  1.00 10.00      B   
ATOM   3083  CZ  PHE B 123      22.568   9.805  -4.860  1.00 10.00      B   
ATOM   3084  C   PHE B 123      22.037   7.087 -10.798  1.00 10.00      B   
ATOM   3085  O   PHE B 123      23.064   7.125 -11.481  1.00 10.00      B   
ATOM   3086  N   ALA B 124      20.844   6.843 -11.305  1.00 10.00      B   
ATOM   3087  HN  ALA B 124      20.065   6.799 -10.701  1.00 10.00      B   
ATOM   3088  CA  ALA B 124      20.645   6.633 -12.724  1.00 10.00      B   
ATOM   3089  CB  ALA B 124      19.776   5.409 -12.964  1.00 10.00      B   
ATOM   3090  C   ALA B 124      20.011   7.867 -13.345  1.00 10.00      B   
ATOM   3091  O   ALA B 124      19.026   8.401 -12.827  1.00 10.00      B   
ATOM   3092  N   SER B 125      20.593   8.325 -14.440  1.00 10.00      B   
ATOM   3093  HN  SER B 125      21.389   7.869 -14.786  1.00 10.00      B   
ATOM   3094  CA  SER B 125      20.099   9.495 -15.145  1.00 10.00      B   
ATOM   3095  CB  SER B 125      21.067   9.834 -16.277  1.00 10.00      B   
ATOM   3096  OG  SER B 125      22.256   9.065 -16.156  1.00 10.00      B   
ATOM   3097  HG  SER B 125      22.881   9.533 -15.583  1.00 10.00      B   
ATOM   3098  C   SER B 125      18.705   9.235 -15.709  1.00 10.00      B   
ATOM   3099  O   SER B 125      18.488   8.239 -16.405  1.00 10.00      B   
ATOM   3100  N   SER B 126      17.770  10.133 -15.418  1.00 10.00      B   
ATOM   3101  HN  SER B 126      18.013  10.921 -14.882  1.00 10.00      B   
ATOM   3102  CA  SER B 126      16.396   9.993 -15.885  1.00 10.00      B   
ATOM   3103  CB  SER B 126      15.553  11.149 -15.349  1.00 10.00      B   
ATOM   3104  OG  SER B 126      16.392  12.163 -14.826  1.00 10.00      B   
ATOM   3105  HG  SER B 126      16.426  12.090 -13.862  1.00 10.00      B   
ATOM   3106  C   SER B 126      16.338   9.952 -17.408  1.00 10.00      B   
ATOM   3107  O   SER B 126      15.579   9.179 -17.996  1.00 10.00      B   
ATOM   3108  N   THR B 127      17.168  10.776 -18.033  1.00 10.00      B   
ATOM   3109  HN  THR B 127      17.751  11.356 -17.499  1.00 10.00      B   
ATOM   3110  CA  THR B 127      17.245  10.856 -19.480  1.00 10.00      B   
ATOM   3111  CB  THR B 127      18.268  11.935 -19.879  1.00 10.00      B   
ATOM   3112  OG1 THR B 127      19.294  11.987 -18.874  1.00 10.00      B   
ATOM   3113  HG1 THR B 127      19.605  12.896 -18.780  1.00 10.00      B   
ATOM   3114  CG2 THR B 127      17.600  13.298 -19.977  1.00 10.00      B   
ATOM   3115  C   THR B 127      17.685   9.515 -20.063  1.00 10.00      B   
ATOM   3116  O   THR B 127      17.150   9.053 -21.071  1.00 10.00      B   
ATOM   3117  N   ASN B 128      18.651   8.891 -19.399  1.00 10.00      B   
ATOM   3118  HN  ASN B 128      19.021   9.315 -18.597  1.00 10.00      B   
ATOM   3119  CA  ASN B 128      19.184   7.602 -19.824  1.00 10.00      B   
ATOM   3120  CB  ASN B 128      20.432   7.252 -19.007  1.00 10.00      B   
ATOM   3121  CG  ASN B 128      21.238   6.122 -19.615  1.00 10.00      B   
ATOM   3122  OD1 ASN B 128      22.090   6.346 -20.472  1.00 10.00      B   
ATOM   3123  ND2 ASN B 128      20.987   4.902 -19.170  1.00 10.00      B   
ATOM   3124 HD21 ASN B 128      20.301   4.791 -18.479  1.00 10.00      B   
ATOM   3125 HD22 ASN B 128      21.498   4.155 -19.553  1.00 10.00      B   
ATOM   3126  C   ASN B 128      18.137   6.503 -19.677  1.00 10.00      B   
ATOM   3127  O   ASN B 128      18.057   5.593 -20.502  1.00 10.00      B   
ATOM   3128  N   ILE B 129      17.336   6.591 -18.620  1.00 10.00      B   
ATOM   3129  HN  ILE B 129      17.456   7.334 -17.988  1.00 10.00      B   
ATOM   3130  CA  ILE B 129      16.286   5.607 -18.374  1.00 10.00      B   
ATOM   3131  CB  ILE B 129      15.617   5.815 -16.996  1.00 10.00      B   
ATOM   3132  CG1 ILE B 129      16.659   5.738 -15.877  1.00 10.00      B   
ATOM   3133  CG2 ILE B 129      14.520   4.783 -16.771  1.00 10.00      B   
ATOM   3134  CD1 ILE B 129      16.130   6.125 -14.511  1.00 10.00      B   
ATOM   3135  C   ILE B 129      15.228   5.680 -19.473  1.00 10.00      B   
ATOM   3136  O   ILE B 129      14.748   4.656 -19.961  1.00 10.00      B   
ATOM   3137  N   LEU B 130      14.896   6.902 -19.881  1.00 10.00      B   
ATOM   3138  HN  LEU B 130      15.331   7.678 -19.462  1.00 10.00      B   
ATOM   3139  CA  LEU B 130      13.898   7.124 -20.924  1.00 10.00      B   
ATOM   3140  CB  LEU B 130      13.542   8.608 -21.016  1.00 10.00      B   
ATOM   3141  CG  LEU B 130      12.836   9.201 -19.795  1.00 10.00      B   
ATOM   3142  CD1 LEU B 130      12.724  10.711 -19.923  1.00 10.00      B   
ATOM   3143  CD2 LEU B 130      11.464   8.571 -19.608  1.00 10.00      B   
ATOM   3144  C   LEU B 130      14.368   6.600 -22.282  1.00 10.00      B   
ATOM   3145  O   LEU B 130      13.559   6.341 -23.174  1.00 10.00      B   
ATOM   3146  N   ASN B 131      15.675   6.436 -22.426  1.00 10.00      B   
ATOM   3147  HN  ASN B 131      16.269   6.660 -21.679  1.00 10.00      B   
ATOM   3148  CA  ASN B 131      16.256   5.936 -23.666  1.00 10.00      B   
ATOM   3149  CB  ASN B 131      17.773   6.145 -23.671  1.00 10.00      B   
ATOM   3150  CG  ASN B 131      18.197   7.415 -24.377  1.00 10.00      B   
ATOM   3151  OD1 ASN B 131      18.349   8.467 -23.756  1.00 10.00      B   
ATOM   3152  ND2 ASN B 131      18.391   7.329 -25.683  1.00 10.00      B   
ATOM   3153 HD21 ASN B 131      18.250   6.459 -26.114  1.00 10.00      B   
ATOM   3154 HD22 ASN B 131      18.666   8.134 -26.165  1.00 10.00      B   
ATOM   3155  C   ASN B 131      15.955   4.453 -23.848  1.00 10.00      B   
ATOM   3156  O   ASN B 131      15.830   3.968 -24.972  1.00 10.00      B   
ATOM   3157  N   LEU B 132      15.815   3.741 -22.737  1.00 10.00      B   
ATOM   3158  HN  LEU B 132      15.893   4.194 -21.867  1.00 10.00      B   
ATOM   3159  CA  LEU B 132      15.552   2.307 -22.772  1.00 10.00      B   
ATOM   3160  CB  LEU B 132      16.165   1.620 -21.547  1.00 10.00      B   
ATOM   3161  CG  LEU B 132      17.682   1.759 -21.383  1.00 10.00      B   
ATOM   3162  CD1 LEU B 132      18.131   1.166 -20.057  1.00 10.00      B   
ATOM   3163  CD2 LEU B 132      18.415   1.094 -22.541  1.00 10.00      B   
ATOM   3164  C   LEU B 132      14.061   1.994 -22.865  1.00 10.00      B   
ATOM   3165  O   LEU B 132      13.671   0.830 -22.973  1.00 10.00      B   
ATOM   3166  N   VAL B 133      13.231   3.031 -22.840  1.00 10.00      B   
ATOM   3167  HN  VAL B 133      13.599   3.937 -22.767  1.00 10.00      B   
ATOM   3168  CA  VAL B 133      11.781   2.856 -22.917  1.00 10.00      B   
ATOM   3169  CB  VAL B 133      11.036   4.187 -22.657  1.00 10.00      B   
ATOM   3170  CG1 VAL B 133       9.527   4.001 -22.747  1.00 10.00      B   
ATOM   3171  CG2 VAL B 133      11.407   4.733 -21.290  1.00 10.00      B   
ATOM   3172  C   VAL B 133      11.364   2.259 -24.263  1.00 10.00      B   
ATOM   3173  O   VAL B 133      10.310   1.633 -24.383  1.00 10.00      B   
ATOM   3174  N   ASP B 134      12.208   2.428 -25.274  1.00 10.00      B   
ATOM   3175  HN  ASP B 134      13.045   2.918 -25.124  1.00 10.00      B   
ATOM   3176  CA  ASP B 134      11.916   1.896 -26.602  1.00 10.00      B   
ATOM   3177  CB  ASP B 134      12.787   2.556 -27.672  1.00 10.00      B   
ATOM   3178  CG  ASP B 134      12.269   3.914 -28.093  1.00 10.00      B   
ATOM   3179  OD1 ASP B 134      12.982   4.916 -27.881  1.00 10.00      B   
ATOM   3180  OD2 ASP B 134      11.145   3.993 -28.632  1.00 10.00      B   
ATOM   3181  C   ASP B 134      12.093   0.384 -26.646  1.00 10.00      B   
ATOM   3182  O   ASP B 134      11.642  -0.277 -27.581  1.00 10.00      B   
ATOM   3183  N   GLN B 135      12.744  -0.157 -25.624  1.00 10.00      B   
ATOM   3184  HN  GLN B 135      13.058   0.424 -24.894  1.00 10.00      B   
ATOM   3185  CA  GLN B 135      12.987  -1.591 -25.542  1.00 10.00      B   
ATOM   3186  CB  GLN B 135      14.483  -1.868 -25.386  1.00 10.00      B   
ATOM   3187  CG  GLN B 135      15.291  -1.585 -26.641  1.00 10.00      B   
ATOM   3188  CD  GLN B 135      14.970  -2.548 -27.767  1.00 10.00      B   
ATOM   3189  OE1 GLN B 135      14.656  -3.716 -27.533  1.00 10.00      B   
ATOM   3190  NE2 GLN B 135      15.046  -2.072 -28.995  1.00 10.00      B   
ATOM   3191 HE21 GLN B 135      15.304  -1.130 -29.114  1.00 10.00      B   
ATOM   3192 HE22 GLN B 135      14.841  -2.674 -29.741  1.00 10.00      B   
ATOM   3193  C   GLN B 135      12.207  -2.202 -24.387  1.00 10.00      B   
ATOM   3194  O   GLN B 135      12.567  -3.258 -23.863  1.00 10.00      B   
ATOM   3195  N   LEU B 136      11.131  -1.529 -24.004  1.00 10.00      B   
ATOM   3196  HN  LEU B 136      10.897  -0.702 -24.474  1.00 10.00      B   
ATOM   3197  CA  LEU B 136      10.283  -1.985 -22.913  1.00 10.00      B   
ATOM   3198  CB  LEU B 136       9.352  -0.861 -22.456  1.00 10.00      B   
ATOM   3199  CG  LEU B 136       9.485  -0.423 -20.996  1.00 10.00      B   
ATOM   3200  CD1 LEU B 136      10.902   0.045 -20.710  1.00 10.00      B   
ATOM   3201  CD2 LEU B 136       8.485   0.678 -20.676  1.00 10.00      B   
ATOM   3202  C   LEU B 136       9.458  -3.195 -23.327  1.00 10.00      B   
ATOM   3203  O   LEU B 136       9.029  -3.306 -24.480  1.00 10.00      B   
ATOM   3204  N   LYS B 137       9.245  -4.104 -22.389  1.00 10.00      B   
ATOM   3205  HN  LYS B 137       9.625  -3.963 -21.492  1.00 10.00      B   
ATOM   3206  CA  LYS B 137       8.463  -5.303 -22.648  1.00 10.00      B   
ATOM   3207  CB  LYS B 137       9.072  -6.514 -21.939  1.00 10.00      B   
ATOM   3208  CG  LYS B 137      10.450  -6.913 -22.445  1.00 10.00      B   
ATOM   3209  CD  LYS B 137      10.775  -8.361 -22.101  1.00 10.00      B   
ATOM   3210  CE  LYS B 137      10.972  -8.567 -20.605  1.00 10.00      B   
ATOM   3211  NZ  LYS B 137      12.250  -7.985 -20.118  1.00 10.00      B   
ATOM   3212  HZ1 LYS B 137      12.456  -8.332 -19.160  1.00 10.00      B   
ATOM   3213  HZ2 LYS B 137      12.182  -6.940 -20.088  1.00 10.00      B   
ATOM   3214  HZ3 LYS B 137      13.031  -8.252 -20.749  1.00 10.00      B   
ATOM   3215  C   LYS B 137       7.021  -5.111 -22.196  1.00 10.00      B   
ATOM   3216  O   LYS B 137       6.772  -4.597 -21.108  1.00 10.00      B   
ATOM   3217  N   GLY B 138       6.079  -5.519 -23.036  1.00 10.00      B   
ATOM   3218  HN  GLY B 138       6.337  -5.912 -23.893  1.00 10.00      B   
ATOM   3219  CA  GLY B 138       4.677  -5.391 -22.694  1.00 10.00      B   
ATOM   3220  C   GLY B 138       4.086  -4.062 -23.117  1.00 10.00      B   
ATOM   3221  O   GLY B 138       3.712  -3.254 -22.270  1.00 10.00      B   
ATOM   3222  N   LYS B 139       3.998  -3.843 -24.431  1.00 10.00      B   
ATOM   3223  HN  LYS B 139       4.315  -4.536 -25.045  1.00 10.00      B   
ATOM   3224  CA  LYS B 139       3.444  -2.607 -24.989  1.00 10.00      B   
ATOM   3225  CB  LYS B 139       2.007  -2.376 -24.506  1.00 10.00      B   
ATOM   3226  CG  LYS B 139       1.321  -1.156 -25.099  1.00 10.00      B   
ATOM   3227  CD  LYS B 139       0.028  -0.856 -24.363  1.00 10.00      B   
ATOM   3228  CE  LYS B 139      -0.702   0.314 -24.992  1.00 10.00      B   
ATOM   3229  NZ  LYS B 139      -1.895   0.709 -24.201  1.00 10.00      B   
ATOM   3230  HZ1 LYS B 139      -2.609  -0.047 -24.227  1.00 10.00      B   
ATOM   3231  HZ2 LYS B 139      -2.310   1.578 -24.595  1.00 10.00      B   
ATOM   3232  HZ3 LYS B 139      -1.627   0.883 -23.210  1.00 10.00      B   
ATOM   3233  C   LYS B 139       4.328  -1.397 -24.691  1.00 10.00      B   
ATOM   3234  O   LYS B 139       4.352  -0.879 -23.572  1.00 10.00      B   
ATOM   3235  N   LYS B 140       5.053  -0.950 -25.706  1.00 10.00      B   
ATOM   3236  HN  LYS B 140       4.992  -1.406 -26.572  1.00 10.00      B   
ATOM   3237  CA  LYS B 140       5.938   0.199 -25.567  1.00 10.00      B   
ATOM   3238  CB  LYS B 140       6.817   0.358 -26.810  1.00 10.00      B   
ATOM   3239  CG  LYS B 140       7.943   1.365 -26.643  1.00 10.00      B   
ATOM   3240  CD  LYS B 140       8.695   1.596 -27.941  1.00 10.00      B   
ATOM   3241  CE  LYS B 140       8.010   2.649 -28.793  1.00 10.00      B   
ATOM   3242  NZ  LYS B 140       8.911   3.168 -29.851  1.00 10.00      B   
ATOM   3243  HZ1 LYS B 140       9.803   3.512 -29.431  1.00 10.00      B   
ATOM   3244  HZ2 LYS B 140       8.456   3.953 -30.353  1.00 10.00      B   
ATOM   3245  HZ3 LYS B 140       9.131   2.415 -30.535  1.00 10.00      B   
ATOM   3246  C   LYS B 140       5.136   1.474 -25.337  1.00 10.00      B   
ATOM   3247  O   LYS B 140       4.261   1.820 -26.135  1.00 10.00      B   
ATOM   3248  N   MET B 141       5.423   2.155 -24.237  1.00 10.00      B   
ATOM   3249  HN  MET B 141       6.109   1.811 -23.630  1.00 10.00      B   
ATOM   3250  CA  MET B 141       4.741   3.399 -23.909  1.00 10.00      B   
ATOM   3251  CB  MET B 141       4.434   3.476 -22.409  1.00 10.00      B   
ATOM   3252  CG  MET B 141       5.667   3.577 -21.523  1.00 10.00      B   
ATOM   3253  SD  MET B 141       5.275   3.959 -19.803  1.00 10.00      B   
ATOM   3254  CE  MET B 141       4.376   2.490 -19.310  1.00 10.00      B   
ATOM   3255  C   MET B 141       5.582   4.597 -24.346  1.00 10.00      B   
ATOM   3256  O   MET B 141       6.714   4.437 -24.808  1.00 10.00      B   
ATOM   3257  N   ARG B 142       5.033   5.791 -24.198  1.00 10.00      B   
ATOM   3258  HN  ARG B 142       4.126   5.862 -23.811  1.00 10.00      B   
ATOM   3259  CA  ARG B 142       5.737   7.004 -24.579  1.00 10.00      B   
ATOM   3260  CB  ARG B 142       4.736   8.091 -24.978  1.00 10.00      B   
ATOM   3261  CG  ARG B 142       4.116   7.869 -26.347  1.00 10.00      B   
ATOM   3262  CD  ARG B 142       2.738   8.497 -26.446  1.00 10.00      B   
ATOM   3263  NE  ARG B 142       1.748   7.775 -25.655  1.00 10.00      B   
ATOM   3264  HE  ARG B 142       2.056   7.367 -24.803  1.00 10.00      B   
ATOM   3265  CZ  ARG B 142       0.471   7.636 -26.005  1.00 10.00      B   
ATOM   3266  NH1 ARG B 142       0.038   8.134 -27.156  1.00 10.00      B   
ATOM   3267 HH11 ARG B 142       0.691   8.646 -27.788  1.00 10.00      B   
ATOM   3268 HH12 ARG B 142      -0.960   8.010 -27.436  1.00 10.00      B   
ATOM   3269  NH2 ARG B 142      -0.371   6.997 -25.204  1.00 10.00      B   
ATOM   3270 HH21 ARG B 142      -1.366   6.873 -25.481  1.00 10.00      B   
ATOM   3271 HH22 ARG B 142      -0.038   6.623 -24.278  1.00 10.00      B   
ATOM   3272  C   ARG B 142       6.639   7.485 -23.450  1.00 10.00      B   
ATOM   3273  O   ARG B 142       6.447   7.113 -22.293  1.00 10.00      B   
ATOM   3274  N   LYS B 143       7.613   8.320 -23.793  1.00 10.00      B   
ATOM   3275  HN  LYS B 143       7.696   8.598 -24.730  1.00 10.00      B   
ATOM   3276  CA  LYS B 143       8.561   8.842 -22.813  1.00 10.00      B   
ATOM   3277  CB  LYS B 143       9.652   9.673 -23.493  1.00 10.00      B   
ATOM   3278  CG  LYS B 143      10.782   8.854 -24.099  1.00 10.00      B   
ATOM   3279  CD  LYS B 143      10.351   8.161 -25.381  1.00 10.00      B   
ATOM   3280  CE  LYS B 143      11.482   7.339 -25.974  1.00 10.00      B   
ATOM   3281  NZ  LYS B 143      11.093   6.736 -27.273  1.00 10.00      B   
ATOM   3282  HZ1 LYS B 143      11.846   6.096 -27.614  1.00 10.00      B   
ATOM   3283  HZ2 LYS B 143      10.942   7.480 -27.982  1.00 10.00      B   
ATOM   3284  HZ3 LYS B 143      10.214   6.192 -27.168  1.00 10.00      B   
ATOM   3285  C   LYS B 143       7.866   9.658 -21.730  1.00 10.00      B   
ATOM   3286  O   LYS B 143       8.156   9.505 -20.543  1.00 10.00      B   
ATOM   3287  N   LYS B 144       6.929  10.503 -22.136  1.00 10.00      B   
ATOM   3288  HN  LYS B 144       6.730  10.577 -23.091  1.00 10.00      B   
ATOM   3289  CA  LYS B 144       6.198  11.335 -21.187  1.00 10.00      B   
ATOM   3290  CB  LYS B 144       5.285  12.317 -21.918  1.00 10.00      B   
ATOM   3291  CG  LYS B 144       6.022  13.206 -22.904  1.00 10.00      B   
ATOM   3292  CD  LYS B 144       5.138  14.330 -23.411  1.00 10.00      B   
ATOM   3293  CE  LYS B 144       5.812  15.068 -24.553  1.00 10.00      B   
ATOM   3294  NZ  LYS B 144       5.168  16.378 -24.840  1.00 10.00      B   
ATOM   3295  HZ1 LYS B 144       5.603  16.812 -25.678  1.00 10.00      B   
ATOM   3296  HZ2 LYS B 144       5.288  17.020 -24.032  1.00 10.00      B   
ATOM   3297  HZ3 LYS B 144       4.151  16.252 -25.015  1.00 10.00      B   
ATOM   3298  C   LYS B 144       5.397  10.475 -20.217  1.00 10.00      B   
ATOM   3299  O   LYS B 144       5.207  10.842 -19.054  1.00 10.00      B   
ATOM   3300  N   GLU B 145       4.938   9.325 -20.696  1.00 10.00      B   
ATOM   3301  HN  GLU B 145       5.132   9.081 -21.626  1.00 10.00      B   
ATOM   3302  CA  GLU B 145       4.172   8.409 -19.869  1.00 10.00      B   
ATOM   3303  CB  GLU B 145       3.422   7.399 -20.740  1.00 10.00      B   
ATOM   3304  CG  GLU B 145       2.404   8.037 -21.672  1.00 10.00      B   
ATOM   3305  CD  GLU B 145       1.742   7.038 -22.594  1.00 10.00      B   
ATOM   3306  OE1 GLU B 145       2.459   6.362 -23.358  1.00 10.00      B   
ATOM   3307  OE2 GLU B 145       0.498   6.942 -22.582  1.00 10.00      B   
ATOM   3308  C   GLU B 145       5.098   7.697 -18.894  1.00 10.00      B   
ATOM   3309  O   GLU B 145       4.755   7.494 -17.730  1.00 10.00      B   
ATOM   3310  N   ALA B 146       6.289   7.350 -19.378  1.00 10.00      B   
ATOM   3311  HN  ALA B 146       6.499   7.551 -20.313  1.00 10.00      B   
ATOM   3312  CA  ALA B 146       7.286   6.678 -18.563  1.00 10.00      B   
ATOM   3313  CB  ALA B 146       8.476   6.264 -19.415  1.00 10.00      B   
ATOM   3314  C   ALA B 146       7.732   7.581 -17.422  1.00 10.00      B   
ATOM   3315  O   ALA B 146       8.000   7.113 -16.318  1.00 10.00      B   
ATOM   3316  N   GLU B 147       7.793   8.883 -17.694  1.00 10.00      B   
ATOM   3317  HN  GLU B 147       7.585   9.190 -18.604  1.00 10.00      B   
ATOM   3318  CA  GLU B 147       8.180   9.864 -16.686  1.00 10.00      B   
ATOM   3319  CB  GLU B 147       8.195  11.270 -17.279  1.00 10.00      B   
ATOM   3320  CG  GLU B 147       9.375  11.560 -18.187  1.00 10.00      B   
ATOM   3321  CD  GLU B 147       9.538  13.043 -18.447  1.00 10.00      B   
ATOM   3322  OE1 GLU B 147       9.380  13.472 -19.606  1.00 10.00      B   
ATOM   3323  OE2 GLU B 147       9.809  13.791 -17.482  1.00 10.00      B   
ATOM   3324  C   GLU B 147       7.219   9.818 -15.502  1.00 10.00      B   
ATOM   3325  O   GLU B 147       7.638   9.904 -14.345  1.00 10.00      B   
ATOM   3326  N   GLN B 148       5.931   9.669 -15.806  1.00 10.00      B   
ATOM   3327  HN  GLN B 148       5.669   9.597 -16.747  1.00 10.00      B   
ATOM   3328  CA  GLN B 148       4.898   9.599 -14.778  1.00 10.00      B   
ATOM   3329  CB  GLN B 148       3.506   9.605 -15.419  1.00 10.00      B   
ATOM   3330  CG  GLN B 148       3.095  10.948 -16.005  1.00 10.00      B   
ATOM   3331  CD  GLN B 148       2.029  10.822 -17.081  1.00 10.00      B   
ATOM   3332  OE1 GLN B 148       0.833  10.842 -16.802  1.00 10.00      B   
ATOM   3333  NE2 GLN B 148       2.457  10.704 -18.329  1.00 10.00      B   
ATOM   3334 HE21 GLN B 148       3.427  10.706 -18.489  1.00 10.00      B   
ATOM   3335 HE22 GLN B 148       1.789  10.622 -19.037  1.00 10.00      B   
ATOM   3336  C   GLN B 148       5.090   8.342 -13.936  1.00 10.00      B   
ATOM   3337  O   GLN B 148       4.910   8.359 -12.719  1.00 10.00      B   
ATOM   3338  N   VAL B 149       5.473   7.254 -14.599  1.00 10.00      B   
ATOM   3339  HN  VAL B 149       5.589   7.307 -15.572  1.00 10.00      B   
ATOM   3340  CA  VAL B 149       5.712   5.983 -13.925  1.00 10.00      B   
ATOM   3341  CB  VAL B 149       5.877   4.826 -14.934  1.00 10.00      B   
ATOM   3342  CG1 VAL B 149       6.044   3.496 -14.214  1.00 10.00      B   
ATOM   3343  CG2 VAL B 149       4.688   4.768 -15.881  1.00 10.00      B   
ATOM   3344  C   VAL B 149       6.960   6.079 -13.048  1.00 10.00      B   
ATOM   3345  O   VAL B 149       6.996   5.550 -11.936  1.00 10.00      B   
ATOM   3346  N   LEU B 150       7.974   6.774 -13.552  1.00 10.00      B   
ATOM   3347  HN  LEU B 150       7.882   7.170 -14.448  1.00 10.00      B   
ATOM   3348  CA  LEU B 150       9.222   6.954 -12.821  1.00 10.00      B   
ATOM   3349  CB  LEU B 150      10.238   7.730 -13.659  1.00 10.00      B   
ATOM   3350  CG  LEU B 150      10.851   6.975 -14.840  1.00 10.00      B   
ATOM   3351  CD1 LEU B 150      11.798   7.878 -15.615  1.00 10.00      B   
ATOM   3352  CD2 LEU B 150      11.571   5.723 -14.363  1.00 10.00      B   
ATOM   3353  C   LEU B 150       8.973   7.667 -11.497  1.00 10.00      B   
ATOM   3354  O   LEU B 150       9.477   7.249 -10.454  1.00 10.00      B   
ATOM   3355  N   GLN B 151       8.182   8.736 -11.541  1.00 10.00      B   
ATOM   3356  HN  GLN B 151       7.812   9.022 -12.406  1.00 10.00      B   
ATOM   3357  CA  GLN B 151       7.858   9.492 -10.337  1.00 10.00      B   
ATOM   3358  CB  GLN B 151       7.148  10.804 -10.683  1.00 10.00      B   
ATOM   3359  CG  GLN B 151       6.905  11.715  -9.486  1.00 10.00      B   
ATOM   3360  CD  GLN B 151       8.188  12.214  -8.838  1.00 10.00      B   
ATOM   3361  OE1 GLN B 151       8.260  12.368  -7.620  1.00 10.00      B   
ATOM   3362  NE2 GLN B 151       9.201  12.496  -9.647  1.00 10.00      B   
ATOM   3363 HE21 GLN B 151       9.074  12.371 -10.613  1.00 10.00      B   
ATOM   3364 HE22 GLN B 151      10.043  12.825  -9.246  1.00 10.00      B   
ATOM   3365  C   GLN B 151       7.005   8.639  -9.400  1.00 10.00      B   
ATOM   3366  O   GLN B 151       7.095   8.758  -8.176  1.00 10.00      B   
ATOM   3367  N   LYS B 152       6.193   7.762  -9.986  1.00 10.00      B   
ATOM   3368  HN  LYS B 152       6.165   7.715 -10.966  1.00 10.00      B   
ATOM   3369  CA  LYS B 152       5.342   6.871  -9.211  1.00 10.00      B   
ATOM   3370  CB  LYS B 152       4.434   6.048 -10.128  1.00 10.00      B   
ATOM   3371  CG  LYS B 152       3.012   6.568 -10.226  1.00 10.00      B   
ATOM   3372  CD  LYS B 152       2.102   5.555 -10.902  1.00 10.00      B   
ATOM   3373  CE  LYS B 152       0.638   5.872 -10.641  1.00 10.00      B   
ATOM   3374  NZ  LYS B 152       0.351   5.986  -9.185  1.00 10.00      B   
ATOM   3375  HZ1 LYS B 152       0.465   6.972  -8.871  1.00 10.00      B   
ATOM   3376  HZ2 LYS B 152       1.015   5.386  -8.638  1.00 10.00      B   
ATOM   3377  HZ3 LYS B 152      -0.620   5.676  -8.981  1.00 10.00      B   
ATOM   3378  C   LYS B 152       6.188   5.942  -8.353  1.00 10.00      B   
ATOM   3379  O   LYS B 152       5.838   5.654  -7.214  1.00 10.00      B   
ATOM   3380  N   PHE B 153       7.312   5.493  -8.906  1.00 10.00      B   
ATOM   3381  HN  PHE B 153       7.536   5.767  -9.824  1.00 10.00      B   
ATOM   3382  CA  PHE B 153       8.219   4.601  -8.187  1.00 10.00      B   
ATOM   3383  CB  PHE B 153       9.385   4.169  -9.077  1.00 10.00      B   
ATOM   3384  CG  PHE B 153       9.010   3.234 -10.189  1.00 10.00      B   
ATOM   3385  CD1 PHE B 153       8.133   2.186  -9.968  1.00 10.00      B   
ATOM   3386  CD2 PHE B 153       9.545   3.398 -11.455  1.00 10.00      B   
ATOM   3387  CE1 PHE B 153       7.795   1.320 -10.990  1.00 10.00      B   
ATOM   3388  CE2 PHE B 153       9.211   2.537 -12.482  1.00 10.00      B   
ATOM   3389  CZ  PHE B 153       8.335   1.495 -12.249  1.00 10.00      B   
ATOM   3390  C   PHE B 153       8.756   5.271  -6.926  1.00 10.00      B   
ATOM   3391  O   PHE B 153       9.066   4.601  -5.938  1.00 10.00      B   
ATOM   3392  N   VAL B 154       8.853   6.597  -6.964  1.00 10.00      B   
ATOM   3393  HN  VAL B 154       8.586   7.072  -7.781  1.00 10.00      B   
ATOM   3394  CA  VAL B 154       9.339   7.363  -5.825  1.00 10.00      B   
ATOM   3395  CB  VAL B 154       9.663   8.823  -6.215  1.00 10.00      B   
ATOM   3396  CG1 VAL B 154      10.290   9.571  -5.048  1.00 10.00      B   
ATOM   3397  CG2 VAL B 154      10.579   8.862  -7.427  1.00 10.00      B   
ATOM   3398  C   VAL B 154       8.307   7.355  -4.703  1.00 10.00      B   
ATOM   3399  O   VAL B 154       8.628   7.072  -3.547  1.00 10.00      B   
ATOM   3400  N   GLN B 155       7.058   7.631  -5.058  1.00 10.00      B   
ATOM   3401  HN  GLN B 155       6.861   7.816  -5.999  1.00 10.00      B   
ATOM   3402  CA  GLN B 155       5.972   7.660  -4.085  1.00 10.00      B   
ATOM   3403  CB  GLN B 155       4.750   8.384  -4.660  1.00 10.00      B   
ATOM   3404  CG  GLN B 155       5.063   9.759  -5.240  1.00 10.00      B   
ATOM   3405  CD  GLN B 155       5.631  10.721  -4.211  1.00 10.00      B   
ATOM   3406  OE1 GLN B 155       6.832  10.723  -3.940  1.00 10.00      B   
ATOM   3407  NE2 GLN B 155       4.779  11.573  -3.660  1.00 10.00      B   
ATOM   3408 HE21 GLN B 155       3.836  11.542  -3.947  1.00 10.00      B   
ATOM   3409 HE22 GLN B 155       5.120  12.198  -2.988  1.00 10.00      B   
ATOM   3410  C   GLN B 155       5.612   6.243  -3.644  1.00 10.00      B   
ATOM   3411  O   GLN B 155       5.019   6.037  -2.584  1.00 10.00      B   
ATOM   3412  N   ASN B 156       5.993   5.268  -4.463  1.00 10.00      B   
ATOM   3413  HN  ASN B 156       6.449   5.506  -5.300  1.00 10.00      B   
ATOM   3414  CA  ASN B 156       5.737   3.860  -4.176  1.00 10.00      B   
ATOM   3415  CB  ASN B 156       5.788   3.031  -5.462  1.00 10.00      B   
ATOM   3416  CG  ASN B 156       4.423   2.817  -6.083  1.00 10.00      B   
ATOM   3417  OD1 ASN B 156       4.284   2.763  -7.307  1.00 10.00      B   
ATOM   3418  ND2 ASN B 156       3.412   2.673  -5.244  1.00 10.00      B   
ATOM   3419 HD21 ASN B 156       3.595   2.706  -4.284  1.00 10.00      B   
ATOM   3420 HD22 ASN B 156       2.503   2.571  -5.620  1.00 10.00      B   
ATOM   3421  C   ASN B 156       6.763   3.319  -3.192  1.00 10.00      B   
ATOM   3422  O   ASN B 156       6.670   2.171  -2.746  1.00 10.00      B   
ATOM   3423  N   LYS B 157       7.744   4.159  -2.870  1.00 10.00      B   
ATOM   3424  HN  LYS B 157       7.744   5.056  -3.272  1.00 10.00      B   
ATOM   3425  CA  LYS B 157       8.816   3.808  -1.944  1.00 10.00      B   
ATOM   3426  CB  LYS B 157       8.268   3.385  -0.571  1.00 10.00      B   
ATOM   3427  CG  LYS B 157       7.505   4.483   0.160  1.00 10.00      B   
ATOM   3428  CD  LYS B 157       6.980   3.999   1.505  1.00 10.00      B   
ATOM   3429  CE  LYS B 157       6.237   5.104   2.244  1.00 10.00      B   
ATOM   3430  NZ  LYS B 157       5.832   4.687   3.614  1.00 10.00      B   
ATOM   3431  HZ1 LYS B 157       5.401   5.486   4.122  1.00 10.00      B   
ATOM   3432  HZ2 LYS B 157       6.671   4.366   4.150  1.00 10.00      B   
ATOM   3433  HZ3 LYS B 157       5.149   3.907   3.570  1.00 10.00      B   
ATOM   3434  C   LYS B 157       9.742   2.746  -2.534  1.00 10.00      B   
ATOM   3435  O   LYS B 157      10.327   1.943  -1.809  1.00 10.00      B   
ATOM   3436  N   TRP B 158       9.865   2.747  -3.856  1.00 10.00      B   
ATOM   3437  HN  TRP B 158       9.365   3.409  -4.382  1.00 10.00      B   
ATOM   3438  CA  TRP B 158      10.732   1.797  -4.547  1.00 10.00      B   
ATOM   3439  CB  TRP B 158      10.013   1.162  -5.743  1.00 10.00      B   
ATOM   3440  CG  TRP B 158       9.004   0.113  -5.376  1.00 10.00      B   
ATOM   3441  CD1 TRP B 158       7.649   0.244  -5.402  1.00 10.00      B   
ATOM   3442  CD2 TRP B 158       9.268  -1.230  -4.939  1.00 10.00      B   
ATOM   3443  NE1 TRP B 158       7.050  -0.926  -5.007  1.00 10.00      B   
ATOM   3444  HE1 TRP B 158       6.084  -1.077  -4.949  1.00 10.00      B   
ATOM   3445  CE2 TRP B 158       8.022  -1.846  -4.715  1.00 10.00      B   
ATOM   3446  CE3 TRP B 158      10.433  -1.968  -4.711  1.00 10.00      B   
ATOM   3447  CZ2 TRP B 158       7.907  -3.166  -4.282  1.00 10.00      B   
ATOM   3448  CZ3 TRP B 158      10.318  -3.277  -4.280  1.00 10.00      B   
ATOM   3449  CH2 TRP B 158       9.065  -3.863  -4.068  1.00 10.00      B   
ATOM   3450  C   TRP B 158      12.004   2.494  -5.015  1.00 10.00      B   
ATOM   3451  O   TRP B 158      13.105   1.950  -4.915  1.00 10.00      B   
ATOM   3452  N   LEU B 159      11.848   3.709  -5.513  1.00 10.00      B   
ATOM   3453  HN  LEU B 159      10.950   4.103  -5.549  1.00 10.00      B   
ATOM   3454  CA  LEU B 159      12.978   4.490  -5.989  1.00 10.00      B   
ATOM   3455  CB  LEU B 159      12.921   4.647  -7.513  1.00 10.00      B   
ATOM   3456  CG  LEU B 159      13.071   3.369  -8.345  1.00 10.00      B   
ATOM   3457  CD1 LEU B 159      12.929   3.681  -9.825  1.00 10.00      B   
ATOM   3458  CD2 LEU B 159      14.409   2.701  -8.072  1.00 10.00      B   
ATOM   3459  C   LEU B 159      12.971   5.863  -5.335  1.00 10.00      B   
ATOM   3460  O   LEU B 159      11.944   6.310  -4.830  1.00 10.00      B   
ATOM   3461  N   ILE B 160      14.119   6.520  -5.331  1.00 10.00      B   
ATOM   3462  HN  ILE B 160      14.912   6.099  -5.734  1.00 10.00      B   
ATOM   3463  CA  ILE B 160      14.234   7.851  -4.752  1.00 10.00      B   
ATOM   3464  CB  ILE B 160      15.210   7.899  -3.554  1.00 10.00      B   
ATOM   3465  CG1 ILE B 160      15.016   6.694  -2.633  1.00 10.00      B   
ATOM   3466  CG2 ILE B 160      15.028   9.198  -2.778  1.00 10.00      B   
ATOM   3467  CD1 ILE B 160      15.994   6.639  -1.477  1.00 10.00      B   
ATOM   3468  C   ILE B 160      14.720   8.836  -5.804  1.00 10.00      B   
ATOM   3469  O   ILE B 160      15.696   8.571  -6.505  1.00 10.00      B   
ATOM   3470  N   GLU B 161      14.038   9.961  -5.915  1.00 10.00      B   
ATOM   3471  HN  GLU B 161      13.263  10.111  -5.339  1.00 10.00      B   
ATOM   3472  CA  GLU B 161      14.415  10.983  -6.868  1.00 10.00      B   
ATOM   3473  CB  GLU B 161      13.169  11.646  -7.452  1.00 10.00      B   
ATOM   3474  CG  GLU B 161      13.424  12.423  -8.728  1.00 10.00      B   
ATOM   3475  CD  GLU B 161      12.783  13.790  -8.704  1.00 10.00      B   
ATOM   3476  OE1 GLU B 161      11.551  13.882  -8.890  1.00 10.00      B   
ATOM   3477  OE2 GLU B 161      13.510  14.783  -8.502  1.00 10.00      B   
ATOM   3478  C   GLU B 161      15.297  12.016  -6.179  1.00 10.00      B   
ATOM   3479  O   GLU B 161      14.821  12.812  -5.366  1.00 10.00      B   
ATOM   3480  N   LYS B 162      16.583  11.981  -6.487  1.00 10.00      B   
ATOM   3481  HN  LYS B 162      16.903  11.320  -7.145  1.00 10.00      B   
ATOM   3482  CA  LYS B 162      17.536  12.903  -5.890  1.00 10.00      B   
ATOM   3483  CB  LYS B 162      18.650  12.135  -5.166  1.00 10.00      B   
ATOM   3484  CG  LYS B 162      18.173  11.242  -4.028  1.00 10.00      B   
ATOM   3485  CD  LYS B 162      18.371  11.901  -2.670  1.00 10.00      B   
ATOM   3486  CE  LYS B 162      18.050  10.933  -1.538  1.00 10.00      B   
ATOM   3487  NZ  LYS B 162      18.253  11.543  -0.197  1.00 10.00      B   
ATOM   3488  HZ1 LYS B 162      17.737  12.443  -0.128  1.00 10.00      B   
ATOM   3489  HZ2 LYS B 162      19.263  11.726  -0.032  1.00 10.00      B   
ATOM   3490  HZ3 LYS B 162      17.906  10.901   0.546  1.00 10.00      B   
ATOM   3491  C   LYS B 162      18.138  13.823  -6.946  1.00 10.00      B   
ATOM   3492  O   LYS B 162      19.112  13.462  -7.609  1.00 10.00      B   
ATOM   3493  N   GLU B 163      17.540  15.002  -7.108  1.00 10.00      B   
ATOM   3494  HN  GLU B 163      16.749  15.209  -6.563  1.00 10.00      B   
ATOM   3495  CA  GLU B 163      18.013  16.004  -8.068  1.00 10.00      B   
ATOM   3496  CB  GLU B 163      19.433  16.471  -7.717  1.00 10.00      B   
ATOM   3497  CG  GLU B 163      19.672  16.699  -6.231  1.00 10.00      B   
ATOM   3498  CD  GLU B 163      18.965  17.928  -5.700  1.00 10.00      B   
ATOM   3499  OE1 GLU B 163      19.586  19.009  -5.689  1.00 10.00      B   
ATOM   3500  OE2 GLU B 163      17.796  17.814  -5.270  1.00 10.00      B   
ATOM   3501  C   GLU B 163      17.963  15.486  -9.506  1.00 10.00      B   
ATOM   3502  O   GLU B 163      18.910  15.661 -10.277  1.00 10.00      B   
ATOM   3503  N   GLY B 164      16.857  14.848  -9.863  1.00 10.00      B   
ATOM   3504  HN  GLY B 164      16.134  14.740  -9.211  1.00 10.00      B   
ATOM   3505  CA  GLY B 164      16.707  14.314 -11.203  1.00 10.00      B   
ATOM   3506  C   GLY B 164      17.262  12.908 -11.314  1.00 10.00      B   
ATOM   3507  O   GLY B 164      16.771  12.095 -12.099  1.00 10.00      B   
ATOM   3508  N   GLU B 165      18.286  12.626 -10.522  1.00 10.00      B   
ATOM   3509  HN  GLU B 165      18.627  13.323  -9.921  1.00 10.00      B   
ATOM   3510  CA  GLU B 165      18.917  11.318 -10.512  1.00 10.00      B   
ATOM   3511  CB  GLU B 165      20.299  11.414  -9.866  1.00 10.00      B   
ATOM   3512  CG  GLU B 165      21.142  12.581 -10.352  1.00 10.00      B   
ATOM   3513  CD  GLU B 165      21.913  12.265 -11.614  1.00 10.00      B   
ATOM   3514  OE1 GLU B 165      23.058  11.778 -11.509  1.00 10.00      B   
ATOM   3515  OE2 GLU B 165      21.391  12.521 -12.715  1.00 10.00      B   
ATOM   3516  C   GLU B 165      18.058  10.334  -9.727  1.00 10.00      B   
ATOM   3517  O   GLU B 165      17.707  10.585  -8.572  1.00 10.00      B   
ATOM   3518  N   PHE B 166      17.712   9.224 -10.350  1.00 10.00      B   
ATOM   3519  HN  PHE B 166      18.022   9.067 -11.271  1.00 10.00      B   
ATOM   3520  CA  PHE B 166      16.894   8.222  -9.695  1.00 10.00      B   
ATOM   3521  CB  PHE B 166      15.925   7.580 -10.689  1.00 10.00      B   
ATOM   3522  CG  PHE B 166      14.728   8.429 -11.010  1.00 10.00      B   
ATOM   3523  CD1 PHE B 166      13.562   8.314 -10.272  1.00 10.00      B   
ATOM   3524  CD2 PHE B 166      14.767   9.338 -12.054  1.00 10.00      B   
ATOM   3525  CE1 PHE B 166      12.457   9.090 -10.567  1.00 10.00      B   
ATOM   3526  CE2 PHE B 166      13.665  10.118 -12.355  1.00 10.00      B   
ATOM   3527  CZ  PHE B 166      12.508   9.993 -11.612  1.00 10.00      B   
ATOM   3528  C   PHE B 166      17.766   7.155  -9.052  1.00 10.00      B   
ATOM   3529  O   PHE B 166      18.682   6.637  -9.680  1.00 10.00      B   
ATOM   3530  N   THR B 167      17.490   6.849  -7.796  1.00 10.00      B   
ATOM   3531  HN  THR B 167      16.758   7.319  -7.338  1.00 10.00      B   
ATOM   3532  CA  THR B 167      18.241   5.833  -7.075  1.00 10.00      B   
ATOM   3533  CB  THR B 167      19.195   6.457  -6.032  1.00 10.00      B   
ATOM   3534  OG1 THR B 167      20.098   5.459  -5.549  1.00 10.00      B   
ATOM   3535  HG1 THR B 167      20.882   5.887  -5.174  1.00 10.00      B   
ATOM   3536  CG2 THR B 167      18.423   7.055  -4.861  1.00 10.00      B   
ATOM   3537  C   THR B 167      17.282   4.847  -6.409  1.00 10.00      B   
ATOM   3538  O   THR B 167      16.066   5.032  -6.462  1.00 10.00      B   
ATOM   3539  N   LEU B 168      17.824   3.812  -5.785  1.00 10.00      B   
ATOM   3540  HN  LEU B 168      18.805   3.735  -5.749  1.00 10.00      B   
ATOM   3541  CA  LEU B 168      17.005   2.801  -5.131  1.00 10.00      B   
ATOM   3542  CB  LEU B 168      17.748   1.462  -5.093  1.00 10.00      B   
ATOM   3543  CG  LEU B 168      16.890   0.206  -4.909  1.00 10.00      B   
ATOM   3544  CD1 LEU B 168      15.864   0.086  -6.025  1.00 10.00      B   
ATOM   3545  CD2 LEU B 168      17.768  -1.034  -4.858  1.00 10.00      B   
ATOM   3546  C   LEU B 168      16.610   3.237  -3.721  1.00 10.00      B   
ATOM   3547  O   LEU B 168      17.397   3.864  -3.011  1.00 10.00      B   
ATOM   3548  N   HIS B 169      15.385   2.913  -3.329  1.00 10.00      B   
ATOM   3549  HN  HIS B 169      14.799   2.422  -3.947  1.00 10.00      B   
ATOM   3550  CA  HIS B 169      14.886   3.261  -2.006  1.00 10.00      B   
ATOM   3551  CB  HIS B 169      13.364   3.451  -2.045  1.00 10.00      B   
ATOM   3552  CG  HIS B 169      12.792   4.222  -0.890  1.00 10.00      B   
ATOM   3553  ND1 HIS B 169      12.704   3.678   0.370  1.00 10.00      B   
ATOM   3554  CD2 HIS B 169      12.286   5.481  -0.865  1.00 10.00      B   
ATOM   3555  CE1 HIS B 169      12.150   4.607   1.128  1.00 10.00      B   
ATOM   3556  NE2 HIS B 169      11.882   5.714   0.425  1.00 10.00      B   
ATOM   3557  HE2 HIS B 169      11.345   6.475   0.730  1.00 10.00      B   
ATOM   3558  C   HIS B 169      15.239   2.160  -1.017  1.00 10.00      B   
ATOM   3559  O   HIS B 169      15.331   0.988  -1.390  1.00 10.00      B   
ATOM   3560  N   GLY B 170      15.421   2.540   0.243  1.00 10.00      B   
ATOM   3561  HN  GLY B 170      15.321   3.488   0.471  1.00 10.00      B   
ATOM   3562  CA  GLY B 170      15.757   1.581   1.279  1.00 10.00      B   
ATOM   3563  C   GLY B 170      14.726   0.477   1.396  1.00 10.00      B   
ATOM   3564  O   GLY B 170      15.065  -0.673   1.675  1.00 10.00      B   
ATOM   3565  N   ARG B 171      13.461   0.823   1.169  1.00 10.00      B   
ATOM   3566  HN  ARG B 171      13.252   1.758   0.944  1.00 10.00      B   
ATOM   3567  CA  ARG B 171      12.381  -0.149   1.239  1.00 10.00      B   
ATOM   3568  CB  ARG B 171      11.019   0.547   1.116  1.00 10.00      B   
ATOM   3569  CG  ARG B 171       9.821  -0.395   1.138  1.00 10.00      B   
ATOM   3570  CD  ARG B 171       9.227  -0.568  -0.252  1.00 10.00      B   
ATOM   3571  NE  ARG B 171       8.461  -1.806  -0.377  1.00 10.00      B   
ATOM   3572  HE  ARG B 171       8.850  -2.616   0.026  1.00 10.00      B   
ATOM   3573  CZ  ARG B 171       7.288  -1.900  -1.001  1.00 10.00      B   
ATOM   3574  NH1 ARG B 171       6.734  -0.826  -1.560  1.00 10.00      B   
ATOM   3575 HH11 ARG B 171       7.217   0.099  -1.521  1.00 10.00      B   
ATOM   3576 HH12 ARG B 171       5.812  -0.901  -2.035  1.00 10.00      B   
ATOM   3577  NH2 ARG B 171       6.679  -3.077  -1.077  1.00 10.00      B   
ATOM   3578 HH21 ARG B 171       5.764  -3.166  -1.563  1.00 10.00      B   
ATOM   3579 HH22 ARG B 171       7.127  -3.934  -0.651  1.00 10.00      B   
ATOM   3580  C   ARG B 171      12.551  -1.203   0.148  1.00 10.00      B   
ATOM   3581  O   ARG B 171      12.324  -2.391   0.374  1.00 10.00      B   
ATOM   3582  N   ALA B 172      12.971  -0.758  -1.029  1.00 10.00      B   
ATOM   3583  HN  ALA B 172      13.154   0.199  -1.142  1.00 10.00      B   
ATOM   3584  CA  ALA B 172      13.183  -1.655  -2.158  1.00 10.00      B   
ATOM   3585  CB  ALA B 172      13.383  -0.858  -3.434  1.00 10.00      B   
ATOM   3586  C   ALA B 172      14.387  -2.551  -1.900  1.00 10.00      B   
ATOM   3587  O   ALA B 172      14.365  -3.741  -2.214  1.00 10.00      B   
ATOM   3588  N   ILE B 173      15.432  -1.962  -1.318  1.00 10.00      B   
ATOM   3589  HN  ILE B 173      15.377  -1.004  -1.106  1.00 10.00      B   
ATOM   3590  CA  ILE B 173      16.658  -2.689  -0.997  1.00 10.00      B   
ATOM   3591  CB  ILE B 173      17.725  -1.756  -0.372  1.00 10.00      B   
ATOM   3592  CG1 ILE B 173      18.052  -0.602  -1.323  1.00 10.00      B   
ATOM   3593  CG2 ILE B 173      18.992  -2.530  -0.024  1.00 10.00      B   
ATOM   3594  CD1 ILE B 173      18.878   0.496  -0.693  1.00 10.00      B   
ATOM   3595  C   ILE B 173      16.364  -3.834  -0.029  1.00 10.00      B   
ATOM   3596  O   ILE B 173      16.935  -4.912  -0.141  1.00 10.00      B   
ATOM   3597  N   LEU B 174      15.455  -3.592   0.907  1.00 10.00      B   
ATOM   3598  HN  LEU B 174      15.023  -2.711   0.937  1.00 10.00      B   
ATOM   3599  CA  LEU B 174      15.085  -4.597   1.890  1.00 10.00      B   
ATOM   3600  CB  LEU B 174      14.298  -3.958   3.037  1.00 10.00      B   
ATOM   3601  CG  LEU B 174      15.045  -2.936   3.891  1.00 10.00      B   
ATOM   3602  CD1 LEU B 174      14.119  -2.351   4.945  1.00 10.00      B   
ATOM   3603  CD2 LEU B 174      16.269  -3.566   4.533  1.00 10.00      B   
ATOM   3604  C   LEU B 174      14.249  -5.704   1.259  1.00 10.00      B   
ATOM   3605  O   LEU B 174      14.485  -6.887   1.504  1.00 10.00      B   
ATOM   3606  N   GLU B 175      13.278  -5.306   0.446  1.00 10.00      B   
ATOM   3607  HN  GLU B 175      13.158  -4.345   0.285  1.00 10.00      B   
ATOM   3608  CA  GLU B 175      12.384  -6.251  -0.211  1.00 10.00      B   
ATOM   3609  CB  GLU B 175      11.240  -5.509  -0.903  1.00 10.00      B   
ATOM   3610  CG  GLU B 175      10.220  -4.919   0.054  1.00 10.00      B   
ATOM   3611  CD  GLU B 175       8.963  -5.754   0.154  1.00 10.00      B   
ATOM   3612  OE1 GLU B 175       9.056  -6.948   0.508  1.00 10.00      B   
ATOM   3613  OE2 GLU B 175       7.867  -5.216  -0.119  1.00 10.00      B   
ATOM   3614  C   GLU B 175      13.105  -7.138  -1.216  1.00 10.00      B   
ATOM   3615  O   GLU B 175      13.004  -8.364  -1.159  1.00 10.00      B   
ATOM   3616  N   MET B 176      13.846  -6.521  -2.125  1.00 10.00      B   
ATOM   3617  HN  MET B 176      13.930  -5.539  -2.094  1.00 10.00      B   
ATOM   3618  CA  MET B 176      14.552  -7.265  -3.159  1.00 10.00      B   
ATOM   3619  CB  MET B 176      14.443  -6.551  -4.508  1.00 10.00      B   
ATOM   3620  CG  MET B 176      13.021  -6.407  -5.025  1.00 10.00      B   
ATOM   3621  SD  MET B 176      12.959  -5.925  -6.761  1.00 10.00      B   
ATOM   3622  CE  MET B 176      11.197  -5.697  -6.985  1.00 10.00      B   
ATOM   3623  C   MET B 176      16.011  -7.511  -2.803  1.00 10.00      B   
ATOM   3624  O   MET B 176      16.845  -7.703  -3.685  1.00 10.00      B   
ATOM   3625  N   GLU B 177      16.304  -7.529  -1.511  1.00 10.00      B   
ATOM   3626  HN  GLU B 177      15.584  -7.383  -0.862  1.00 10.00      B   
ATOM   3627  CA  GLU B 177      17.659  -7.753  -1.017  1.00 10.00      B   
ATOM   3628  CB  GLU B 177      17.632  -7.814   0.513  1.00 10.00      B   
ATOM   3629  CG  GLU B 177      18.917  -8.294   1.159  1.00 10.00      B   
ATOM   3630  CD  GLU B 177      18.647  -9.316   2.240  1.00 10.00      B   
ATOM   3631  OE1 GLU B 177      18.163  -8.926   3.323  1.00 10.00      B   
ATOM   3632  OE2 GLU B 177      18.902 -10.514   2.004  1.00 10.00      B   
ATOM   3633  C   GLU B 177      18.249  -9.044  -1.581  1.00 10.00      B   
ATOM   3634  O   GLU B 177      19.324  -9.044  -2.183  1.00 10.00      B   
ATOM   3635  N   GLN B 178      17.529 -10.134  -1.388  1.00 10.00      B   
ATOM   3636  HN  GLN B 178      16.680 -10.060  -0.891  1.00 10.00      B   
ATOM   3637  CA  GLN B 178      17.951 -11.443  -1.859  1.00 10.00      B   
ATOM   3638  CB  GLN B 178      17.180 -12.548  -1.116  1.00 10.00      B   
ATOM   3639  CG  GLN B 178      15.662 -12.522  -1.307  1.00 10.00      B   
ATOM   3640  CD  GLN B 178      14.930 -11.626  -0.315  1.00 10.00      B   
ATOM   3641  OE1 GLN B 178      15.458 -10.620   0.151  1.00 10.00      B   
ATOM   3642  NE2 GLN B 178      13.699 -11.984   0.012  1.00 10.00      B   
ATOM   3643 HE21 GLN B 178      13.323 -12.798  -0.394  1.00 10.00      B   
ATOM   3644 HE22 GLN B 178      13.207 -11.424   0.651  1.00 10.00      B   
ATOM   3645  C   GLN B 178      17.759 -11.577  -3.371  1.00 10.00      B   
ATOM   3646  O   GLN B 178      18.555 -12.219  -4.054  1.00 10.00      B   
ATOM   3647  N   TYR B 179      16.714 -10.940  -3.883  1.00 10.00      B   
ATOM   3648  HN  TYR B 179      16.147 -10.413  -3.285  1.00 10.00      B   
ATOM   3649  CA  TYR B 179      16.385 -10.994  -5.304  1.00 10.00      B   
ATOM   3650  CB  TYR B 179      15.043 -10.294  -5.559  1.00 10.00      B   
ATOM   3651  CG  TYR B 179      14.622 -10.212  -7.014  1.00 10.00      B   
ATOM   3652  CD1 TYR B 179      14.638  -9.000  -7.692  1.00 10.00      B   
ATOM   3653  CD2 TYR B 179      14.194 -11.341  -7.705  1.00 10.00      B   
ATOM   3654  CE1 TYR B 179      14.242  -8.911  -9.012  1.00 10.00      B   
ATOM   3655  CE2 TYR B 179      13.800 -11.262  -9.030  1.00 10.00      B   
ATOM   3656  CZ  TYR B 179      13.823 -10.045  -9.677  1.00 10.00      B   
ATOM   3657  OH  TYR B 179      13.422  -9.956 -10.992  1.00 10.00      B   
ATOM   3658  HH  TYR B 179      12.723 -10.606 -11.160  1.00 10.00      B   
ATOM   3659  C   TYR B 179      17.481 -10.388  -6.180  1.00 10.00      B   
ATOM   3660  O   TYR B 179      18.000 -11.052  -7.079  1.00 10.00      B   
ATOM   3661  N   ILE B 180      17.838  -9.139  -5.912  1.00 10.00      B   
ATOM   3662  HN  ILE B 180      17.413  -8.666  -5.158  1.00 10.00      B   
ATOM   3663  CA  ILE B 180      18.853  -8.452  -6.705  1.00 10.00      B   
ATOM   3664  CB  ILE B 180      18.962  -6.959  -6.331  1.00 10.00      B   
ATOM   3665  CG1 ILE B 180      17.586  -6.295  -6.405  1.00 10.00      B   
ATOM   3666  CG2 ILE B 180      19.936  -6.247  -7.259  1.00 10.00      B   
ATOM   3667  CD1 ILE B 180      17.558  -4.886  -5.852  1.00 10.00      B   
ATOM   3668  C   ILE B 180      20.223  -9.120  -6.587  1.00 10.00      B   
ATOM   3669  O   ILE B 180      20.948  -9.240  -7.578  1.00 10.00      B   
ATOM   3670  N   ARG B 181      20.559  -9.578  -5.384  1.00 10.00      B   
ATOM   3671  HN  ARG B 181      19.923  -9.485  -4.643  1.00 10.00      B   
ATOM   3672  CA  ARG B 181      21.847 -10.219  -5.139  1.00 10.00      B   
ATOM   3673  CB  ARG B 181      22.021 -10.557  -3.657  1.00 10.00      B   
ATOM   3674  CG  ARG B 181      22.355  -9.356  -2.787  1.00 10.00      B   
ATOM   3675  CD  ARG B 181      22.919  -9.777  -1.439  1.00 10.00      B   
ATOM   3676  NE  ARG B 181      21.893 -10.276  -0.515  1.00 10.00      B   
ATOM   3677  HE  ARG B 181      21.021  -9.820  -0.519  1.00 10.00      B   
ATOM   3678  CZ  ARG B 181      22.099 -11.281   0.342  1.00 10.00      B   
ATOM   3679  NH1 ARG B 181      23.250 -11.939   0.321  1.00 10.00      B   
ATOM   3680 HH11 ARG B 181      23.992 -11.676  -0.361  1.00 10.00      B   
ATOM   3681 HH12 ARG B 181      23.422 -12.723   0.990  1.00 10.00      B   
ATOM   3682  NH2 ARG B 181      21.161 -11.636   1.213  1.00 10.00      B   
ATOM   3683 HH21 ARG B 181      20.240 -11.127   1.250  1.00 10.00      B   
ATOM   3684 HH22 ARG B 181      21.334 -12.423   1.876  1.00 10.00      B   
ATOM   3685  C   ARG B 181      22.050 -11.467  -5.995  1.00 10.00      B   
ATOM   3686  O   ARG B 181      23.144 -11.699  -6.509  1.00 10.00      B   
ATOM   3687  N   GLU B 182      21.000 -12.267  -6.147  1.00 10.00      B   
ATOM   3688  HN  GLU B 182      20.150 -12.031  -5.717  1.00 10.00      B   
ATOM   3689  CA  GLU B 182      21.091 -13.497  -6.930  1.00 10.00      B   
ATOM   3690  CB  GLU B 182      20.033 -14.503  -6.483  1.00 10.00      B   
ATOM   3691  CG  GLU B 182      20.169 -14.959  -5.043  1.00 10.00      B   
ATOM   3692  CD  GLU B 182      19.453 -16.269  -4.785  1.00 10.00      B   
ATOM   3693  OE1 GLU B 182      20.019 -17.126  -4.076  1.00 10.00      B   
ATOM   3694  OE2 GLU B 182      18.329 -16.452  -5.299  1.00 10.00      B   
ATOM   3695  C   GLU B 182      20.942 -13.242  -8.424  1.00 10.00      B   
ATOM   3696  O   GLU B 182      21.548 -13.931  -9.247  1.00 10.00      B   
ATOM   3697  N   THR B 183      20.136 -12.254  -8.774  1.00 10.00      B   
ATOM   3698  HN  THR B 183      19.692 -11.730  -8.076  1.00 10.00      B   
ATOM   3699  CA  THR B 183      19.895 -11.927 -10.171  1.00 10.00      B   
ATOM   3700  CB  THR B 183      18.672 -11.001 -10.340  1.00 10.00      B   
ATOM   3701  OG1 THR B 183      17.559 -11.549  -9.619  1.00 10.00      B   
ATOM   3702  HG1 THR B 183      17.681 -11.384  -8.673  1.00 10.00      B   
ATOM   3703  CG2 THR B 183      18.292 -10.871 -11.807  1.00 10.00      B   
ATOM   3704  C   THR B 183      21.127 -11.315 -10.842  1.00 10.00      B   
ATOM   3705  O   THR B 183      21.483 -11.700 -11.958  1.00 10.00      B   
ATOM   3706  N   TYR B 184      21.787 -10.380 -10.163  1.00 10.00      B   
ATOM   3707  HN  TYR B 184      21.481 -10.122  -9.262  1.00 10.00      B   
ATOM   3708  CA  TYR B 184      22.971  -9.735 -10.729  1.00 10.00      B   
ATOM   3709  CB  TYR B 184      22.637  -8.325 -11.242  1.00 10.00      B   
ATOM   3710  CG  TYR B 184      21.655  -8.304 -12.393  1.00 10.00      B   
ATOM   3711  CD1 TYR B 184      20.429  -7.661 -12.278  1.00 10.00      B   
ATOM   3712  CD2 TYR B 184      21.952  -8.937 -13.593  1.00 10.00      B   
ATOM   3713  CE1 TYR B 184      19.527  -7.652 -13.325  1.00 10.00      B   
ATOM   3714  CE2 TYR B 184      21.058  -8.931 -14.644  1.00 10.00      B   
ATOM   3715  CZ  TYR B 184      19.847  -8.289 -14.507  1.00 10.00      B   
ATOM   3716  OH  TYR B 184      18.950  -8.289 -15.553  1.00 10.00      B   
ATOM   3717  HH  TYR B 184      18.859  -7.382 -15.902  1.00 10.00      B   
ATOM   3718  C   TYR B 184      24.126  -9.681  -9.729  1.00 10.00      B   
ATOM   3719  O   TYR B 184      24.479  -8.609  -9.242  1.00 10.00      B   
ATOM   3720  N   PRO B 185      24.749 -10.833  -9.429  1.00 10.00      B   
ATOM   3721  CA  PRO B 185      25.867 -10.902  -8.475  1.00 10.00      B   
ATOM   3722  CB  PRO B 185      26.077 -12.406  -8.281  1.00 10.00      B   
ATOM   3723  CG  PRO B 185      25.570 -13.019  -9.540  1.00 10.00      B   
ATOM   3724  CD  PRO B 185      24.424 -12.159  -9.991  1.00 10.00      B   
ATOM   3725  C   PRO B 185      27.134 -10.262  -9.030  1.00 10.00      B   
ATOM   3726  O   PRO B 185      28.048  -9.916  -8.283  1.00 10.00      B   
ATOM   3727  N   ASP B 186      27.178 -10.099 -10.347  1.00 10.00      B   
ATOM   3728  HN  ASP B 186      26.416 -10.391 -10.889  1.00 10.00      B   
ATOM   3729  CA  ASP B 186      28.332  -9.501 -11.007  1.00 10.00      B   
ATOM   3730  CB  ASP B 186      28.609 -10.216 -12.331  1.00 10.00      B   
ATOM   3731  CG  ASP B 186      30.077 -10.218 -12.707  1.00 10.00      B   
ATOM   3732  OD1 ASP B 186      30.828 -11.056 -12.163  1.00 10.00      B   
ATOM   3733  OD2 ASP B 186      30.482  -9.406 -13.564  1.00 10.00      B   
ATOM   3734  C   ASP B 186      28.094  -8.017 -11.261  1.00 10.00      B   
ATOM   3735  O   ASP B 186      28.866  -7.355 -11.952  1.00 10.00      B   
ATOM   3736  N   ALA B 187      27.010  -7.499 -10.699  1.00 10.00      B   
ATOM   3737  HN  ALA B 187      26.431  -8.073 -10.155  1.00 10.00      B   
ATOM   3738  CA  ALA B 187      26.667  -6.094 -10.868  1.00 10.00      B   
ATOM   3739  CB  ALA B 187      25.455  -5.946 -11.771  1.00 10.00      B   
ATOM   3740  C   ALA B 187      26.430  -5.410  -9.527  1.00 10.00      B   
ATOM   3741  O   ALA B 187      26.689  -4.218  -9.372  1.00 10.00      B   
ATOM   3742  N   VAL B 188      25.918  -6.163  -8.561  1.00 10.00      B   
ATOM   3743  HN  VAL B 188      25.700  -7.101  -8.745  1.00 10.00      B   
ATOM   3744  CA  VAL B 188      25.660  -5.619  -7.236  1.00 10.00      B   
ATOM   3745  CB  VAL B 188      24.797  -6.557  -6.370  1.00 10.00      B   
ATOM   3746  CG1 VAL B 188      23.401  -6.691  -6.952  1.00 10.00      B   
ATOM   3747  CG2 VAL B 188      25.453  -7.921  -6.209  1.00 10.00      B   
ATOM   3748  C   VAL B 188      26.963  -5.316  -6.507  1.00 10.00      B   
ATOM   3749  O   VAL B 188      28.011  -5.890  -6.814  1.00 10.00      B   
ATOM   3750  N   LYS B 189      26.895  -4.412  -5.544  1.00 10.00      B   
ATOM   3751  HN  LYS B 189      26.036  -3.992  -5.339  1.00 10.00      B   
ATOM   3752  CA  LYS B 189      28.066  -4.035  -4.777  1.00 10.00      B   
ATOM   3753  CB  LYS B 189      28.265  -2.519  -4.809  1.00 10.00      B   
ATOM   3754  CG  LYS B 189      27.962  -1.870  -6.150  1.00 10.00      B   
ATOM   3755  CD  LYS B 189      28.003  -0.357  -6.038  1.00 10.00      B   
ATOM   3756  CE  LYS B 189      27.534   0.308  -7.319  1.00 10.00      B   
ATOM   3757  NZ  LYS B 189      27.593   1.788  -7.218  1.00 10.00      B   
ATOM   3758  HZ1 LYS B 189      27.022   2.118  -6.409  1.00 10.00      B   
ATOM   3759  HZ2 LYS B 189      27.221   2.222  -8.090  1.00 10.00      B   
ATOM   3760  HZ3 LYS B 189      28.582   2.098  -7.082  1.00 10.00      B   
ATOM   3761  C   LYS B 189      27.915  -4.494  -3.337  1.00 10.00      B   
ATOM   3762  O   LYS B 189      26.812  -4.492  -2.787  1.00 10.00      B   
ATOM   3763  N   ILE B 190      29.019  -4.897  -2.736  1.00 10.00      B   
ATOM   3764  HN  ILE B 190      29.864  -4.895  -3.233  1.00 10.00      B   
ATOM   3765  CA  ILE B 190      29.010  -5.345  -1.352  1.00 10.00      B   
ATOM   3766  CB  ILE B 190      29.718  -6.705  -1.173  1.00 10.00      B   
ATOM   3767  CG1 ILE B 190      31.053  -6.732  -1.927  1.00 10.00      B   
ATOM   3768  CG2 ILE B 190      28.810  -7.838  -1.631  1.00 10.00      B   
ATOM   3769  CD1 ILE B 190      31.877  -7.976  -1.676  1.00 10.00      B   
ATOM   3770  C   ILE B 190      29.663  -4.303  -0.454  1.00 10.00      B   
ATOM   3771  O   ILE B 190      30.676  -3.705  -0.821  1.00 10.00      B   
ATOM   3772  N   CYS B 191      29.078  -4.075   0.710  1.00 10.00      B   
ATOM   3773  HN  CYS B 191      28.267  -4.581   0.952  1.00 10.00      B   
ATOM   3774  CA  CYS B 191      29.613  -3.098   1.643  1.00 10.00      B   
ATOM   3775  CB  CYS B 191      28.487  -2.309   2.314  1.00 10.00      B   
ATOM   3776  SG  CYS B 191      29.047  -1.148   3.585  1.00 10.00      B   
ATOM   3777  HG  CYS B 191      29.694  -1.843   4.514  1.00 10.00      B   
ATOM   3778  C   CYS B 191      30.484  -3.763   2.697  1.00 10.00      B   
ATOM   3779  O   CYS B 191      30.166  -4.845   3.189  1.00 10.00      B   
ATOM   3780  N   ASN B 192      31.586  -3.112   3.033  1.00 10.00      B   
ATOM   3781  HN  ASN B 192      31.790  -2.259   2.589  1.00 10.00      B   
ATOM   3782  CA  ASN B 192      32.505  -3.623   4.040  1.00 10.00      B   
ATOM   3783  CB  ASN B 192      33.842  -2.875   3.945  1.00 10.00      B   
ATOM   3784  CG  ASN B 192      34.976  -3.588   4.655  1.00 10.00      B   
ATOM   3785  OD1 ASN B 192      35.878  -2.957   5.201  1.00 10.00      B   
ATOM   3786  ND2 ASN B 192      34.956  -4.910   4.626  1.00 10.00      B   
ATOM   3787 HD21 ASN B 192      34.225  -5.356   4.145  1.00 10.00      B   
ATOM   3788 HD22 ASN B 192      35.671  -5.393   5.092  1.00 10.00      B   
ATOM   3789  C   ASN B 192      31.897  -3.452   5.434  1.00 10.00      B   
ATOM   3790  O   ASN B 192      30.934  -2.697   5.603  1.00 10.00      B   
ATOM   3791  N   ILE B 193      32.443  -4.174   6.416  1.00 10.00      B   
ATOM   3792  HN  ILE B 193      33.189  -4.776   6.200  1.00 10.00      B   
ATOM   3793  CA  ILE B 193      31.978  -4.112   7.806  1.00 10.00      B   
ATOM   3794  CB  ILE B 193      31.908  -2.665   8.363  1.00 10.00      B   
ATOM   3795  CG1 ILE B 193      33.279  -1.982   8.280  1.00 10.00      B   
ATOM   3796  CG2 ILE B 193      31.394  -2.653   9.797  1.00 10.00      B   
ATOM   3797  CD1 ILE B 193      34.375  -2.695   9.045  1.00 10.00      B   
ATOM   3798  C   ILE B 193      30.645  -4.839   8.019  1.00 10.00      B   
ATOM   3799  O   ILE B 193      30.576  -5.816   8.764  1.00 10.00      B   
ATOM   3800  N   CYS B 194      29.596  -4.373   7.358  1.00 10.00      B   
ATOM   3801  HN  CYS B 194      29.710  -3.601   6.758  1.00 10.00      B   
ATOM   3802  CA  CYS B 194      28.278  -4.980   7.503  1.00 10.00      B   
ATOM   3803  CB  CYS B 194      27.185  -3.945   7.245  1.00 10.00      B   
ATOM   3804  SG  CYS B 194      27.362  -3.069   5.674  1.00 10.00      B   
ATOM   3805  HG  CYS B 194      27.364  -1.766   5.932  1.00 10.00      B   
ATOM   3806  C   CYS B 194      28.104  -6.171   6.564  1.00 10.00      B   
ATOM   3807  O   CYS B 194      27.349  -7.099   6.862  1.00 10.00      B   
ATOM   3808  N   HIS B 195      28.810  -6.131   5.433  1.00 10.00      B   
ATOM   3809  HN  HIS B 195      29.396  -5.360   5.270  1.00 10.00      B   
ATOM   3810  CA  HIS B 195      28.750  -7.193   4.421  1.00 10.00      B   
ATOM   3811  CB  HIS B 195      29.166  -8.555   4.988  1.00 10.00      B   
ATOM   3812  CG  HIS B 195      30.566  -8.596   5.513  1.00 10.00      B   
ATOM   3813  ND1 HIS B 195      30.898  -9.376   6.592  1.00 10.00      B   
ATOM   3814  CD2 HIS B 195      31.671  -7.945   5.075  1.00 10.00      B   
ATOM   3815  CE1 HIS B 195      32.190  -9.187   6.790  1.00 10.00      B   
ATOM   3816  NE2 HIS B 195      32.700  -8.328   5.896  1.00 10.00      B   
ATOM   3817  HE2 HIS B 195      33.574  -7.885   5.961  1.00 10.00      B   
ATOM   3818  C   HIS B 195      27.366  -7.273   3.786  1.00 10.00      B   
ATOM   3819  O   HIS B 195      26.924  -8.340   3.357  1.00 10.00      B   
ATOM   3820  N   SER B 196      26.690  -6.136   3.737  1.00 10.00      B   
ATOM   3821  HN  SER B 196      27.101  -5.321   4.094  1.00 10.00      B   
ATOM   3822  CA  SER B 196      25.359  -6.058   3.161  1.00 10.00      B   
ATOM   3823  CB  SER B 196      24.470  -5.180   4.044  1.00 10.00      B   
ATOM   3824  OG  SER B 196      24.644  -5.507   5.412  1.00 10.00      B   
ATOM   3825  HG  SER B 196      25.262  -6.241   5.486  1.00 10.00      B   
ATOM   3826  C   SER B 196      25.420  -5.494   1.743  1.00 10.00      B   
ATOM   3827  O   SER B 196      26.495  -5.130   1.258  1.00 10.00      B   
ATOM   3828  N   LEU B 197      24.271  -5.437   1.079  1.00 10.00      B   
ATOM   3829  HN  LEU B 197      23.454  -5.749   1.514  1.00 10.00      B   
ATOM   3830  CA  LEU B 197      24.191  -4.914  -0.276  1.00 10.00      B   
ATOM   3831  CB  LEU B 197      22.827  -5.250  -0.888  1.00 10.00      B   
ATOM   3832  CG  LEU B 197      22.587  -4.768  -2.320  1.00 10.00      B   
ATOM   3833  CD1 LEU B 197      23.535  -5.460  -3.286  1.00 10.00      B   
ATOM   3834  CD2 LEU B 197      21.139  -4.997  -2.727  1.00 10.00      B   
ATOM   3835  C   LEU B 197      24.400  -3.405  -0.266  1.00 10.00      B   
ATOM   3836  O   LEU B 197      23.924  -2.715   0.634  1.00 10.00      B   
ATOM   3837  N   LEU B 198      25.125  -2.904  -1.252  1.00 10.00      B   
ATOM   3838  HN  LEU B 198      25.499  -3.511  -1.931  1.00 10.00      B   
ATOM   3839  CA  LEU B 198      25.394  -1.480  -1.352  1.00 10.00      B   
ATOM   3840  CB  LEU B 198      26.860  -1.191  -0.998  1.00 10.00      B   
ATOM   3841  CG  LEU B 198      27.318   0.270  -1.095  1.00 10.00      B   
ATOM   3842  CD1 LEU B 198      28.229   0.615   0.067  1.00 10.00      B   
ATOM   3843  CD2 LEU B 198      28.034   0.527  -2.412  1.00 10.00      B   
ATOM   3844  C   LEU B 198      25.083  -0.965  -2.747  1.00 10.00      B   
ATOM   3845  O   LEU B 198      25.430  -1.600  -3.745  1.00 10.00      B   
ATOM   3846  N   ILE B 199      24.415   0.174  -2.807  1.00 10.00      B   
ATOM   3847  HN  ILE B 199      24.126   0.612  -1.966  1.00 10.00      B   
ATOM   3848  CA  ILE B 199      24.078   0.803  -4.071  1.00 10.00      B   
ATOM   3849  CB  ILE B 199      22.570   1.134  -4.147  1.00 10.00      B   
ATOM   3850  CG1 ILE B 199      21.722  -0.135  -3.996  1.00 10.00      B   
ATOM   3851  CG2 ILE B 199      22.234   1.864  -5.440  1.00 10.00      B   
ATOM   3852  CD1 ILE B 199      21.987  -1.186  -5.054  1.00 10.00      B   
ATOM   3853  C   ILE B 199      24.878   2.092  -4.198  1.00 10.00      B   
ATOM   3854  O   ILE B 199      25.611   2.299  -5.173  1.00 10.00      B   
ATOM   3855  N   GLN B 200      24.752   2.934  -3.185  1.00 10.00      B   
ATOM   3856  HN  GLN B 200      24.164   2.685  -2.427  1.00 10.00      B   
ATOM   3857  CA  GLN B 200      25.448   4.207  -3.141  1.00 10.00      B   
ATOM   3858  CB  GLN B 200      24.448   5.357  -3.278  1.00 10.00      B   
ATOM   3859  CG  GLN B 200      23.224   5.217  -2.387  1.00 10.00      B   
ATOM   3860  CD  GLN B 200      21.944   5.643  -3.074  1.00 10.00      B   
ATOM   3861  OE1 GLN B 200      21.919   6.619  -3.823  1.00 10.00      B   
ATOM   3862  NE2 GLN B 200      20.879   4.895  -2.848  1.00 10.00      B   
ATOM   3863 HE21 GLN B 200      20.978   4.106  -2.252  1.00 10.00      B   
ATOM   3864 HE22 GLN B 200      20.039   5.136  -3.287  1.00 10.00      B   
ATOM   3865  C   GLN B 200      26.220   4.333  -1.832  1.00 10.00      B   
ATOM   3866  O   GLN B 200      25.683   4.074  -0.757  1.00 10.00      B   
ATOM   3867  N   GLY B 201      27.483   4.714  -1.924  1.00 10.00      B   
ATOM   3868  HN  GLY B 201      27.870   4.909  -2.804  1.00 10.00      B   
ATOM   3869  CA  GLY B 201      28.291   4.854  -0.733  1.00 10.00      B   
ATOM   3870  C   GLY B 201      29.656   5.424  -1.035  1.00 10.00      B   
ATOM   3871  O   GLY B 201      29.901   5.914  -2.139  1.00 10.00      B   
ATOM   3872  N   GLN B 202      30.547   5.353  -0.059  1.00 10.00      B   
ATOM   3873  HN  GLN B 202      30.297   4.919   0.788  1.00 10.00      B   
ATOM   3874  CA  GLN B 202      31.895   5.870  -0.215  1.00 10.00      B   
ATOM   3875  CB  GLN B 202      32.361   6.547   1.076  1.00 10.00      B   
ATOM   3876  CG  GLN B 202      31.435   7.647   1.571  1.00 10.00      B   
ATOM   3877  CD  GLN B 202      31.988   8.385   2.775  1.00 10.00      B   
ATOM   3878  OE1 GLN B 202      32.760   7.835   3.562  1.00 10.00      B   
ATOM   3879  NE2 GLN B 202      31.592   9.639   2.931  1.00 10.00      B   
ATOM   3880 HE21 GLN B 202      30.971  10.017   2.270  1.00 10.00      B   
ATOM   3881 HE22 GLN B 202      31.937  10.141   3.706  1.00 10.00      B   
ATOM   3882  C   GLN B 202      32.843   4.740  -0.588  1.00 10.00      B   
ATOM   3883  O   GLN B 202      32.946   3.742   0.125  1.00 10.00      B   
ATOM   3884  N   SER B 203      33.510   4.890  -1.717  1.00 10.00      B   
ATOM   3885  HN  SER B 203      33.358   5.691  -2.258  1.00 10.00      B   
ATOM   3886  CA  SER B 203      34.453   3.886  -2.185  1.00 10.00      B   
ATOM   3887  CB  SER B 203      34.156   3.530  -3.642  1.00 10.00      B   
ATOM   3888  OG  SER B 203      32.762   3.344  -3.843  1.00 10.00      B   
ATOM   3889  HG  SER B 203      32.451   3.959  -4.513  1.00 10.00      B   
ATOM   3890  C   SER B 203      35.885   4.391  -2.048  1.00 10.00      B   
ATOM   3891  O   SER B 203      36.181   5.535  -2.396  1.00 10.00      B   
ATOM   3892  N   CYS B 204      36.761   3.546  -1.523  1.00 10.00      B   
ATOM   3893  HN  CYS B 204      36.455   2.651  -1.251  1.00 10.00      B   
ATOM   3894  CA  CYS B 204      38.161   3.903  -1.344  1.00 10.00      B   
ATOM   3895  CB  CYS B 204      38.893   2.816  -0.550  1.00 10.00      B   
ATOM   3896  SG  CYS B 204      40.590   3.234  -0.080  1.00 10.00      B   
ATOM   3897  HG  CYS B 204      40.682   3.143   1.240  1.00 10.00      B   
ATOM   3898  C   CYS B 204      38.831   4.123  -2.697  1.00 10.00      B   
ATOM   3899  O   CYS B 204      38.500   3.458  -3.679  1.00 10.00      B   
ATOM   3900  N   GLU B 205      39.762   5.063  -2.748  1.00 10.00      B   
ATOM   3901  HN  GLU B 205      39.977   5.570  -1.937  1.00 10.00      B   
ATOM   3902  CA  GLU B 205      40.468   5.364  -3.985  1.00 10.00      B   
ATOM   3903  CB  GLU B 205      41.033   6.785  -3.942  1.00 10.00      B   
ATOM   3904  CG  GLU B 205      39.985   7.862  -3.716  1.00 10.00      B   
ATOM   3905  CD  GLU B 205      39.628   8.613  -4.980  1.00 10.00      B   
ATOM   3906  OE1 GLU B 205      40.490   9.362  -5.496  1.00 10.00      B   
ATOM   3907  OE2 GLU B 205      38.482   8.476  -5.454  1.00 10.00      B   
ATOM   3908  C   GLU B 205      41.591   4.359  -4.233  1.00 10.00      B   
ATOM   3909  O   GLU B 205      41.781   3.896  -5.358  1.00 10.00      B   
ATOM   3910  N   THR B 206      42.316   4.016  -3.172  1.00 10.00      B   
ATOM   3911  HN  THR B 206      42.098   4.403  -2.299  1.00 10.00      B   
ATOM   3912  CA  THR B 206      43.433   3.084  -3.265  1.00 10.00      B   
ATOM   3913  CB  THR B 206      44.180   3.007  -1.925  1.00 10.00      B   
ATOM   3914  OG1 THR B 206      44.027   4.258  -1.234  1.00 10.00      B   
ATOM   3915  HG1 THR B 206      44.690   4.324  -0.525  1.00 10.00      B   
ATOM   3916  CG2 THR B 206      45.656   2.736  -2.161  1.00 10.00      B   
ATOM   3917  C   THR B 206      42.973   1.684  -3.666  1.00 10.00      B   
ATOM   3918  O   THR B 206      43.557   1.057  -4.552  1.00 10.00      B   
ATOM   3919  N   CYS B 207      41.928   1.201  -3.011  1.00 10.00      B   
ATOM   3920  HN  CYS B 207      41.501   1.750  -2.320  1.00 10.00      B   
ATOM   3921  CA  CYS B 207      41.390  -0.121  -3.295  1.00 10.00      B   
ATOM   3922  CB  CYS B 207      41.716  -1.079  -2.144  1.00 10.00      B   
ATOM   3923  SG  CYS B 207      43.460  -1.097  -1.666  1.00 10.00      B   
ATOM   3924  HG  CYS B 207      44.153  -1.557  -2.698  1.00 10.00      B   
ATOM   3925  C   CYS B 207      39.884  -0.036  -3.486  1.00 10.00      B   
ATOM   3926  O   CYS B 207      39.240   0.853  -2.930  1.00 10.00      B   
ATOM   3927  N   GLY B 208      39.332  -0.957  -4.262  1.00 10.00      B   
ATOM   3928  HN  GLY B 208      39.903  -1.643  -4.668  1.00 10.00      B   
ATOM   3929  CA  GLY B 208      37.903  -0.971  -4.518  1.00 10.00      B   
ATOM   3930  C   GLY B 208      37.092  -1.431  -3.321  1.00 10.00      B   
ATOM   3931  O   GLY B 208      36.447  -2.476  -3.362  1.00 10.00      B   
ATOM   3932  N   ILE B 209      37.138  -0.654  -2.252  1.00 10.00      B   
ATOM   3933  HN  ILE B 209      37.684   0.163  -2.284  1.00 10.00      B   
ATOM   3934  CA  ILE B 209      36.405  -0.966  -1.039  1.00 10.00      B   
ATOM   3935  CB  ILE B 209      37.313  -0.905   0.211  1.00 10.00      B   
ATOM   3936  CG1 ILE B 209      38.567  -1.771   0.027  1.00 10.00      B   
ATOM   3937  CG2 ILE B 209      36.547  -1.314   1.464  1.00 10.00      B   
ATOM   3938  CD1 ILE B 209      38.286  -3.239  -0.218  1.00 10.00      B   
ATOM   3939  C   ILE B 209      35.250   0.013  -0.877  1.00 10.00      B   
ATOM   3940  O   ILE B 209      35.464   1.203  -0.643  1.00 10.00      B   
ATOM   3941  N   ARG B 210      34.037  -0.490  -1.030  1.00 10.00      B   
ATOM   3942  HN  ARG B 210      33.940  -1.445  -1.223  1.00 10.00      B   
ATOM   3943  CA  ARG B 210      32.843   0.330  -0.912  1.00 10.00      B   
ATOM   3944  CB  ARG B 210      31.819  -0.089  -1.970  1.00 10.00      B   
ATOM   3945  CG  ARG B 210      32.295   0.096  -3.404  1.00 10.00      B   
ATOM   3946  CD  ARG B 210      31.529  -0.805  -4.360  1.00 10.00      B   
ATOM   3947  NE  ARG B 210      31.623  -0.356  -5.748  1.00 10.00      B   
ATOM   3948  HE  ARG B 210      31.691   0.618  -5.905  1.00 10.00      B   
ATOM   3949  CZ  ARG B 210      31.601  -1.172  -6.805  1.00 10.00      B   
ATOM   3950  NH1 ARG B 210      31.530  -2.487  -6.642  1.00 10.00      B   
ATOM   3951 HH11 ARG B 210      31.501  -2.901  -5.688  1.00 10.00      B   
ATOM   3952 HH12 ARG B 210      31.508  -3.116  -7.475  1.00 10.00      B   
ATOM   3953  NH2 ARG B 210      31.663  -0.668  -8.028  1.00 10.00      B   
ATOM   3954 HH21 ARG B 210      31.726   0.375  -8.164  1.00 10.00      B   
ATOM   3955 HH22 ARG B 210      31.657  -1.300  -8.858  1.00 10.00      B   
ATOM   3956  C   ARG B 210      32.241   0.198   0.482  1.00 10.00      B   
ATOM   3957  O   ARG B 210      32.125  -0.907   1.015  1.00 10.00      B   
ATOM   3958  N   MET B 211      31.875   1.324   1.077  1.00 10.00      B   
ATOM   3959  HN  MET B 211      32.020   2.185   0.618  1.00 10.00      B   
ATOM   3960  CA  MET B 211      31.282   1.318   2.404  1.00 10.00      B   
ATOM   3961  CB  MET B 211      32.332   1.630   3.465  1.00 10.00      B   
ATOM   3962  CG  MET B 211      32.400   0.597   4.577  1.00 10.00      B   
ATOM   3963  SD  MET B 211      33.703   0.938   5.776  1.00 10.00      B   
ATOM   3964  CE  MET B 211      35.133   1.034   4.701  1.00 10.00      B   
ATOM   3965  C   MET B 211      30.113   2.293   2.504  1.00 10.00      B   
ATOM   3966  O   MET B 211      30.155   3.393   1.948  1.00 10.00      B   
ATOM   3967  N   HIS B 212      29.067   1.869   3.199  1.00 10.00      B   
ATOM   3968  HN  HIS B 212      29.092   0.969   3.588  1.00 10.00      B   
ATOM   3969  CA  HIS B 212      27.871   2.684   3.386  1.00 10.00      B   
ATOM   3970  CB  HIS B 212      26.761   1.854   4.038  1.00 10.00      B   
ATOM   3971  CG  HIS B 212      25.912   1.087   3.079  1.00 10.00      B   
ATOM   3972  ND1 HIS B 212      25.242   1.721   2.068  1.00 10.00      B   
ATOM   3973  CD2 HIS B 212      25.653  -0.243   3.026  1.00 10.00      B   
ATOM   3974  CE1 HIS B 212      24.590   0.773   1.420  1.00 10.00      B   
ATOM   3975  NE2 HIS B 212      24.808  -0.431   1.963  1.00 10.00      B   
ATOM   3976  HE2 HIS B 212      24.563  -1.297   1.562  1.00 10.00      B   
ATOM   3977  C   HIS B 212      28.158   3.890   4.265  1.00 10.00      B   
ATOM   3978  O   HIS B 212      29.063   3.855   5.104  1.00 10.00      B   
ATOM   3979  N   LEU B 213      27.377   4.950   4.074  1.00 10.00      B   
ATOM   3980  HN  LEU B 213      26.680   4.912   3.381  1.00 10.00      B   
ATOM   3981  CA  LEU B 213      27.525   6.167   4.867  1.00 10.00      B   
ATOM   3982  CB  LEU B 213      26.589   7.288   4.397  1.00 10.00      B   
ATOM   3983  CG  LEU B 213      27.024   8.064   3.146  1.00 10.00      B   
ATOM   3984  CD1 LEU B 213      26.771   7.254   1.882  1.00 10.00      B   
ATOM   3985  CD2 LEU B 213      26.318   9.410   3.073  1.00 10.00      B   
ATOM   3986  C   LEU B 213      27.354   5.884   6.366  1.00 10.00      B   
ATOM   3987  O   LEU B 213      28.216   6.258   7.160  1.00 10.00      B   
ATOM   3988  N   PRO B 214      26.256   5.206   6.787  1.00 10.00      B   
ATOM   3989  CA  PRO B 214      26.038   4.880   8.204  1.00 10.00      B   
ATOM   3990  CB  PRO B 214      24.693   4.143   8.212  1.00 10.00      B   
ATOM   3991  CG  PRO B 214      24.028   4.552   6.945  1.00 10.00      B   
ATOM   3992  CD  PRO B 214      25.134   4.737   5.950  1.00 10.00      B   
ATOM   3993  C   PRO B 214      27.137   3.964   8.741  1.00 10.00      B   
ATOM   3994  O   PRO B 214      27.414   3.947   9.939  1.00 10.00      B   
ATOM   3995  N   CYS B 215      27.766   3.210   7.843  1.00 10.00      B   
ATOM   3996  HN  CYS B 215      27.510   3.275   6.899  1.00 10.00      B   
ATOM   3997  CA  CYS B 215      28.835   2.298   8.230  1.00 10.00      B   
ATOM   3998  CB  CYS B 215      29.081   1.242   7.151  1.00 10.00      B   
ATOM   3999  SG  CYS B 215      27.686   0.123   6.876  1.00 10.00      B   
ATOM   4000  HG  CYS B 215      26.930   0.138   7.967  1.00 10.00      B   
ATOM   4001  C   CYS B 215      30.118   3.058   8.556  1.00 10.00      B   
ATOM   4002  O   CYS B 215      30.703   2.872   9.625  1.00 10.00      B   
ATOM   4003  N   VAL B 216      30.547   3.926   7.642  1.00 10.00      B   
ATOM   4004  HN  VAL B 216      30.046   4.032   6.802  1.00 10.00      B   
ATOM   4005  CA  VAL B 216      31.756   4.715   7.861  1.00 10.00      B   
ATOM   4006  CB  VAL B 216      32.241   5.460   6.594  1.00 10.00      B   
ATOM   4007  CG1 VAL B 216      32.837   4.483   5.594  1.00 10.00      B   
ATOM   4008  CG2 VAL B 216      31.118   6.259   5.956  1.00 10.00      B   
ATOM   4009  C   VAL B 216      31.556   5.700   9.010  1.00 10.00      B   
ATOM   4010  O   VAL B 216      32.493   6.007   9.744  1.00 10.00      B   
ATOM   4011  N   ALA B 217      30.321   6.169   9.174  1.00 10.00      B   
ATOM   4012  HN  ALA B 217      29.618   5.888   8.546  1.00 10.00      B   
ATOM   4013  CA  ALA B 217      29.981   7.101  10.242  1.00 10.00      B   
ATOM   4014  CB  ALA B 217      28.560   7.607  10.062  1.00 10.00      B   
ATOM   4015  C   ALA B 217      30.121   6.429  11.601  1.00 10.00      B   
ATOM   4016  O   ALA B 217      30.388   7.086  12.606  1.00 10.00      B   
ATOM   4017  N   LYS B 218      29.936   5.117  11.615  1.00 10.00      B   
ATOM   4018  HN  LYS B 218      29.724   4.658  10.774  1.00 10.00      B   
ATOM   4019  CA  LYS B 218      30.038   4.334  12.837  1.00 10.00      B   
ATOM   4020  CB  LYS B 218      29.116   3.115  12.747  1.00 10.00      B   
ATOM   4021  CG  LYS B 218      28.791   2.472  14.083  1.00 10.00      B   
ATOM   4022  CD  LYS B 218      27.879   1.269  13.905  1.00 10.00      B   
ATOM   4023  CE  LYS B 218      27.312   0.796  15.234  1.00 10.00      B   
ATOM   4024  NZ  LYS B 218      26.526  -0.455  15.084  1.00 10.00      B   
ATOM   4025  HZ1 LYS B 218      27.160  -1.258  14.894  1.00 10.00      B   
ATOM   4026  HZ2 LYS B 218      25.861  -0.365  14.294  1.00 10.00      B   
ATOM   4027  HZ3 LYS B 218      25.988  -0.651  15.953  1.00 10.00      B   
ATOM   4028  C   LYS B 218      31.480   3.886  13.063  1.00 10.00      B   
ATOM   4029  O   LYS B 218      31.978   3.898  14.190  1.00 10.00      B   
ATOM   4030  N   TYR B 219      32.149   3.496  11.984  1.00 10.00      B   
ATOM   4031  HN  TYR B 219      31.698   3.508  11.112  1.00 10.00      B   
ATOM   4032  CA  TYR B 219      33.532   3.043  12.060  1.00 10.00      B   
ATOM   4033  CB  TYR B 219      33.962   2.422  10.728  1.00 10.00      B   
ATOM   4034  CG  TYR B 219      35.229   1.601  10.814  1.00 10.00      B   
ATOM   4035  CD1 TYR B 219      35.247   0.387  11.486  1.00 10.00      B   
ATOM   4036  CD2 TYR B 219      36.406   2.041  10.221  1.00 10.00      B   
ATOM   4037  CE1 TYR B 219      36.402  -0.367  11.568  1.00 10.00      B   
ATOM   4038  CE2 TYR B 219      37.567   1.293  10.298  1.00 10.00      B   
ATOM   4039  CZ  TYR B 219      37.559   0.089  10.973  1.00 10.00      B   
ATOM   4040  OH  TYR B 219      38.711  -0.664  11.053  1.00 10.00      B   
ATOM   4041  HH  TYR B 219      39.458  -0.087  11.243  1.00 10.00      B   
ATOM   4042  C   TYR B 219      34.466   4.188  12.443  1.00 10.00      B   
ATOM   4043  O   TYR B 219      35.328   4.035  13.308  1.00 10.00      B   
ATOM   4044  N   PHE B 220      34.278   5.339  11.813  1.00 10.00      B   
ATOM   4045  HN  PHE B 220      33.560   5.413  11.144  1.00 10.00      B   
ATOM   4046  CA  PHE B 220      35.110   6.504  12.091  1.00 10.00      B   
ATOM   4047  CB  PHE B 220      35.422   7.268  10.801  1.00 10.00      B   
ATOM   4048  CG  PHE B 220      36.084   6.436   9.737  1.00 10.00      B   
ATOM   4049  CD1 PHE B 220      37.344   5.899   9.941  1.00 10.00      B   
ATOM   4050  CD2 PHE B 220      35.446   6.195   8.533  1.00 10.00      B   
ATOM   4051  CE1 PHE B 220      37.954   5.138   8.964  1.00 10.00      B   
ATOM   4052  CE2 PHE B 220      36.050   5.433   7.550  1.00 10.00      B   
ATOM   4053  CZ  PHE B 220      37.307   4.904   7.766  1.00 10.00      B   
ATOM   4054  C   PHE B 220      34.435   7.423  13.104  1.00 10.00      B   
ATOM   4055  O   PHE B 220      34.788   8.595  13.226  1.00 10.00      B   
ATOM   4056  N   GLN B 221      33.469   6.872  13.836  1.00 10.00      B   
ATOM   4057  HN  GLN B 221      33.250   5.927  13.696  1.00 10.00      B   
ATOM   4058  CA  GLN B 221      32.735   7.629  14.843  1.00 10.00      B   
ATOM   4059  CB  GLN B 221      31.656   6.756  15.494  1.00 10.00      B   
ATOM   4060  CG  GLN B 221      30.867   7.446  16.597  1.00 10.00      B   
ATOM   4061  CD  GLN B 221      30.032   6.472  17.407  1.00 10.00      B   
ATOM   4062  OE1 GLN B 221      30.391   5.303  17.558  1.00 10.00      B   
ATOM   4063  NE2 GLN B 221      28.913   6.943  17.934  1.00 10.00      B   
ATOM   4064 HE21 GLN B 221      28.685   7.885  17.779  1.00 10.00      B   
ATOM   4065 HE22 GLN B 221      28.354   6.330  18.461  1.00 10.00      B   
ATOM   4066  C   GLN B 221      33.673   8.170  15.913  1.00 10.00      B   
ATOM   4067  O   GLN B 221      34.266   7.401  16.675  1.00 10.00      B   
ATOM   4068  N   SER B 222      33.809   9.492  15.942  1.00 10.00      B   
ATOM   4069  HN  SER B 222      33.323  10.027  15.282  1.00 10.00      B   
ATOM   4070  CA  SER B 222      34.658  10.177  16.911  1.00 10.00      B   
ATOM   4071  CB  SER B 222      34.134   9.961  18.334  1.00 10.00      B   
ATOM   4072  OG  SER B 222      32.754  10.279  18.415  1.00 10.00      B   
ATOM   4073  HG  SER B 222      32.368   9.832  19.177  1.00 10.00      B   
ATOM   4074  C   SER B 222      36.121   9.758  16.798  1.00 10.00      B   
ATOM   4075  O   SER B 222      36.858   9.766  17.784  1.00 10.00      B   
ATOM   4076  N   ASN B 223      36.548   9.399  15.598  1.00 10.00      B   
ATOM   4077  HN  ASN B 223      35.923   9.406  14.839  1.00 10.00      B   
ATOM   4078  CA  ASN B 223      37.927   8.992  15.384  1.00 10.00      B   
ATOM   4079  CB  ASN B 223      37.996   7.624  14.703  1.00 10.00      B   
ATOM   4080  CG  ASN B 223      39.308   6.904  14.967  1.00 10.00      B   
ATOM   4081  OD1 ASN B 223      40.352   7.531  15.158  1.00 10.00      B   
ATOM   4082  ND2 ASN B 223      39.264   5.582  14.986  1.00 10.00      B   
ATOM   4083 HD21 ASN B 223      38.399   5.142  14.831  1.00 10.00      B   
ATOM   4084 HD22 ASN B 223      40.096   5.093  15.160  1.00 10.00      B   
ATOM   4085  C   ASN B 223      38.673  10.033  14.559  1.00 10.00      B   
ATOM   4086  O   ASN B 223      38.197  10.467  13.507  1.00 10.00      B   
ATOM   4087  N   ALA B 224      39.834  10.440  15.048  1.00 10.00      B   
ATOM   4088  HN  ALA B 224      40.153  10.065  15.894  1.00 10.00      B   
ATOM   4089  CA  ALA B 224      40.649  11.433  14.362  1.00 10.00      B   
ATOM   4090  CB  ALA B 224      41.481  12.218  15.366  1.00 10.00      B   
ATOM   4091  C   ALA B 224      41.554  10.770  13.330  1.00 10.00      B   
ATOM   4092  O   ALA B 224      42.266  11.443  12.587  1.00 10.00      B   
ATOM   4093  N   GLU B 225      41.527   9.448  13.296  1.00 10.00      B   
ATOM   4094  HN  GLU B 225      40.941   8.962  13.917  1.00 10.00      B   
ATOM   4095  CA  GLU B 225      42.342   8.696  12.358  1.00 10.00      B   
ATOM   4096  CB  GLU B 225      43.257   7.725  13.109  1.00 10.00      B   
ATOM   4097  CG  GLU B 225      44.373   7.137  12.261  1.00 10.00      B   
ATOM   4098  CD  GLU B 225      45.285   8.198  11.682  1.00 10.00      B   
ATOM   4099  OE1 GLU B 225      45.983   8.874  12.467  1.00 10.00      B   
ATOM   4100  OE2 GLU B 225      45.314   8.359  10.445  1.00 10.00      B   
ATOM   4101  C   GLU B 225      41.461   7.941  11.366  1.00 10.00      B   
ATOM   4102  O   GLU B 225      40.988   6.839  11.655  1.00 10.00      B   
ATOM   4103  N   PRO B 226      41.202   8.538  10.193  1.00 10.00      B   
ATOM   4104  CA  PRO B 226      40.382   7.915   9.158  1.00 10.00      B   
ATOM   4105  CB  PRO B 226      40.003   9.092   8.259  1.00 10.00      B   
ATOM   4106  CG  PRO B 226      41.135  10.050   8.396  1.00 10.00      B   
ATOM   4107  CD  PRO B 226      41.686   9.871   9.786  1.00 10.00      B   
ATOM   4108  C   PRO B 226      41.179   6.871   8.377  1.00 10.00      B   
ATOM   4109  O   PRO B 226      41.690   7.140   7.287  1.00 10.00      B   
ATOM   4110  N   ARG B 227      41.306   5.688   8.957  1.00 10.00      B   
ATOM   4111  HN  ARG B 227      40.891   5.541   9.835  1.00 10.00      B   
ATOM   4112  CA  ARG B 227      42.040   4.604   8.330  1.00 10.00      B   
ATOM   4113  CB  ARG B 227      43.014   3.958   9.316  1.00 10.00      B   
ATOM   4114  CG  ARG B 227      44.169   4.856   9.715  1.00 10.00      B   
ATOM   4115  CD  ARG B 227      44.927   5.355   8.497  1.00 10.00      B   
ATOM   4116  NE  ARG B 227      45.980   6.300   8.861  1.00 10.00      B   
ATOM   4117  HE  ARG B 227      45.715   7.083   9.418  1.00 10.00      B   
ATOM   4118  CZ  ARG B 227      47.253   6.176   8.491  1.00 10.00      B   
ATOM   4119  NH1 ARG B 227      47.643   5.138   7.759  1.00 10.00      B   
ATOM   4120 HH11 ARG B 227      46.953   4.405   7.469  1.00 10.00      B   
ATOM   4121 HH12 ARG B 227      48.641   5.051   7.467  1.00 10.00      B   
ATOM   4122  NH2 ARG B 227      48.140   7.090   8.860  1.00 10.00      B   
ATOM   4123 HH21 ARG B 227      49.136   7.001   8.566  1.00 10.00      B   
ATOM   4124 HH22 ARG B 227      47.844   7.901   9.449  1.00 10.00      B   
ATOM   4125  C   ARG B 227      41.105   3.553   7.753  1.00 10.00      B   
ATOM   4126  O   ARG B 227      40.258   3.000   8.458  1.00 10.00      B   
ATOM   4127  N   CYS B 228      41.260   3.298   6.464  1.00 10.00      B   
ATOM   4128  HN  CYS B 228      41.941   3.799   5.958  1.00 10.00      B   
ATOM   4129  CA  CYS B 228      40.459   2.305   5.772  1.00 10.00      B   
ATOM   4130  CB  CYS B 228      40.700   2.416   4.261  1.00 10.00      B   
ATOM   4131  SG  CYS B 228      40.061   1.046   3.269  1.00 10.00      B   
ATOM   4132  HG  CYS B 228      41.102   0.362   2.810  1.00 10.00      B   
ATOM   4133  C   CYS B 228      40.831   0.910   6.272  1.00 10.00      B   
ATOM   4134  O   CYS B 228      42.015   0.601   6.418  1.00 10.00      B   
ATOM   4135  N   PRO B 229      39.828   0.059   6.554  1.00 10.00      B   
ATOM   4136  CA  PRO B 229      40.052  -1.309   7.042  1.00 10.00      B   
ATOM   4137  CB  PRO B 229      38.658  -1.936   6.986  1.00 10.00      B   
ATOM   4138  CG  PRO B 229      37.727  -0.782   7.127  1.00 10.00      B   
ATOM   4139  CD  PRO B 229      38.391   0.372   6.431  1.00 10.00      B   
ATOM   4140  C   PRO B 229      41.017  -2.081   6.144  1.00 10.00      B   
ATOM   4141  O   PRO B 229      41.798  -2.912   6.616  1.00 10.00      B   
ATOM   4142  N   HIS B 230      40.965  -1.794   4.852  1.00 10.00      B   
ATOM   4143  HN  HIS B 230      40.328  -1.118   4.541  1.00 10.00      B   
ATOM   4144  CA  HIS B 230      41.834  -2.444   3.887  1.00 10.00      B   
ATOM   4145  CB  HIS B 230      41.062  -2.745   2.600  1.00 10.00      B   
ATOM   4146  CG  HIS B 230      41.541  -3.963   1.870  1.00 10.00      B   
ATOM   4147  ND1 HIS B 230      40.860  -5.159   1.843  1.00 10.00      B   
ATOM   4148  HD1 HIS B 230      40.001  -5.344   2.282  1.00 10.00      B   
ATOM   4149  CD2 HIS B 230      42.666  -4.158   1.135  1.00 10.00      B   
ATOM   4150  CE1 HIS B 230      41.567  -6.022   1.102  1.00 10.00      B   
ATOM   4151  NE2 HIS B 230      42.676  -5.464   0.651  1.00 10.00      B   
ATOM   4152  C   HIS B 230      43.024  -1.544   3.582  1.00 10.00      B   
ATOM   4153  O   HIS B 230      42.843  -0.379   3.231  1.00 10.00      B   
ATOM   4154  N   CYS B 231      44.230  -2.083   3.766  1.00 10.00      B   
ATOM   4155  HN  CYS B 231      44.285  -3.006   4.093  1.00 10.00      B   
ATOM   4156  CA  CYS B 231      45.483  -1.362   3.509  1.00 10.00      B   
ATOM   4157  CB  CYS B 231      45.493  -0.705   2.121  1.00 10.00      B   
ATOM   4158  SG  CYS B 231      47.104  -0.078   1.593  1.00 10.00      B   
ATOM   4159  HG  CYS B 231      47.373   1.007   2.308  1.00 10.00      B   
ATOM   4160  C   CYS B 231      45.824  -0.352   4.612  1.00 10.00      B   
ATOM   4161  O   CYS B 231      46.976   0.078   4.731  1.00 10.00      B   
ATOM   4162  N   ASN B 232      44.825   0.010   5.421  1.00 10.00      B   
ATOM   4163  HN  ASN B 232      43.937  -0.376   5.278  1.00 10.00      B   
ATOM   4164  CA  ASN B 232      45.005   0.970   6.514  1.00 10.00      B   
ATOM   4165  CB  ASN B 232      46.008   0.454   7.555  1.00 10.00      B   
ATOM   4166  CG  ASN B 232      45.703   0.941   8.962  1.00 10.00      B   
ATOM   4167  OD1 ASN B 232      46.140   2.017   9.376  1.00 10.00      B   
ATOM   4168  ND2 ASN B 232      44.957   0.145   9.715  1.00 10.00      B   
ATOM   4169 HD21 ASN B 232      44.649  -0.704   9.331  1.00 10.00      B   
ATOM   4170 HD22 ASN B 232      44.739   0.438  10.624  1.00 10.00      B   
ATOM   4171  C   ASN B 232      45.429   2.332   5.969  1.00 10.00      B   
ATOM   4172  O   ASN B 232      46.175   3.077   6.607  1.00 10.00      B   
ATOM   4173  N   ASP B 233      44.942   2.651   4.777  1.00 10.00      B   
ATOM   4174  HN  ASP B 233      44.342   2.023   4.326  1.00 10.00      B   
ATOM   4175  CA  ASP B 233      45.268   3.915   4.130  1.00 10.00      B   
ATOM   4176  CB  ASP B 233      45.243   3.760   2.605  1.00 10.00      B   
ATOM   4177  CG  ASP B 233      45.934   4.899   1.877  1.00 10.00      B   
ATOM   4178  OD1 ASP B 233      46.729   5.623   2.512  1.00 10.00      B   
ATOM   4179  OD2 ASP B 233      45.684   5.077   0.665  1.00 10.00      B   
ATOM   4180  C   ASP B 233      44.308   5.012   4.574  1.00 10.00      B   
ATOM   4181  O   ASP B 233      43.281   4.732   5.195  1.00 10.00      B   
ATOM   4182  N   TYR B 234      44.655   6.252   4.260  1.00 10.00      B   
ATOM   4183  HN  TYR B 234      45.491   6.395   3.759  1.00 10.00      B   
ATOM   4184  CA  TYR B 234      43.838   7.404   4.620  1.00 10.00      B   
ATOM   4185  CB  TYR B 234      44.571   8.704   4.270  1.00 10.00      B   
ATOM   4186  CG  TYR B 234      45.787   9.004   5.117  1.00 10.00      B   
ATOM   4187  CD1 TYR B 234      47.065   8.706   4.662  1.00 10.00      B   
ATOM   4188  CD2 TYR B 234      45.658   9.600   6.366  1.00 10.00      B   
ATOM   4189  CE1 TYR B 234      48.179   8.993   5.424  1.00 10.00      B   
ATOM   4190  CE2 TYR B 234      46.768   9.888   7.136  1.00 10.00      B   
ATOM   4191  CZ  TYR B 234      48.025   9.583   6.660  1.00 10.00      B   
ATOM   4192  OH  TYR B 234      49.134   9.878   7.419  1.00 10.00      B   
ATOM   4193  HH  TYR B 234      49.654  10.555   6.963  1.00 10.00      B   
ATOM   4194  C   TYR B 234      42.506   7.383   3.880  1.00 10.00      B   
ATOM   4195  O   TYR B 234      42.445   7.013   2.705  1.00 10.00      B   
ATOM   4196  N   TRP B 235      41.447   7.765   4.578  1.00 10.00      B   
ATOM   4197  HN  TRP B 235      41.561   8.004   5.525  1.00 10.00      B   
ATOM   4198  CA  TRP B 235      40.116   7.827   3.995  1.00 10.00      B   
ATOM   4199  CB  TRP B 235      39.059   7.613   5.084  1.00 10.00      B   
ATOM   4200  CG  TRP B 235      37.698   7.255   4.569  1.00 10.00      B   
ATOM   4201  CD1 TRP B 235      36.539   7.951   4.763  1.00 10.00      B   
ATOM   4202  CD2 TRP B 235      37.352   6.110   3.782  1.00 10.00      B   
ATOM   4203  NE1 TRP B 235      35.494   7.309   4.146  1.00 10.00      B   
ATOM   4204  HE1 TRP B 235      34.555   7.614   4.140  1.00 10.00      B   
ATOM   4205  CE2 TRP B 235      35.967   6.176   3.536  1.00 10.00      B   
ATOM   4206  CE3 TRP B 235      38.080   5.037   3.261  1.00 10.00      B   
ATOM   4207  CZ2 TRP B 235      35.296   5.209   2.792  1.00 10.00      B   
ATOM   4208  CZ3 TRP B 235      37.410   4.079   2.524  1.00 10.00      B   
ATOM   4209  CH2 TRP B 235      36.033   4.171   2.295  1.00 10.00      B   
ATOM   4210  C   TRP B 235      39.927   9.193   3.337  1.00 10.00      B   
ATOM   4211  O   TRP B 235      39.885  10.216   4.019  1.00 10.00      B   
ATOM   4212  N   PRO B 236      39.823   9.225   2.001  1.00 10.00      B   
ATOM   4213  CA  PRO B 236      39.668  10.468   1.240  1.00 10.00      B   
ATOM   4214  CB  PRO B 236      40.225  10.070  -0.125  1.00 10.00      B   
ATOM   4215  CG  PRO B 236      39.864   8.629  -0.268  1.00 10.00      B   
ATOM   4216  CD  PRO B 236      39.854   8.042   1.120  1.00 10.00      B   
ATOM   4217  C   PRO B 236      38.211  10.905   1.100  1.00 10.00      B   
ATOM   4218  O   PRO B 236      37.834  11.540   0.112  1.00 10.00      B   
ATOM   4219  N   HIS B 237      37.400  10.581   2.092  1.00 10.00      B   
ATOM   4220  HN  HIS B 237      37.764  10.117   2.875  1.00 10.00      B   
ATOM   4221  CA  HIS B 237      35.990  10.931   2.069  1.00 10.00      B   
ATOM   4222  CB  HIS B 237      35.123   9.688   1.839  1.00 10.00      B   
ATOM   4223  CG  HIS B 237      35.230   9.100   0.464  1.00 10.00      B   
ATOM   4224  ND1 HIS B 237      34.440   9.545  -0.569  1.00 10.00      B   
ATOM   4225  CD2 HIS B 237      36.040   8.111   0.010  1.00 10.00      B   
ATOM   4226  CE1 HIS B 237      34.783   8.825  -1.622  1.00 10.00      B   
ATOM   4227  NE2 HIS B 237      35.746   7.943  -1.321  1.00 10.00      B   
ATOM   4228  HE2 HIS B 237      36.002   7.162  -1.870  1.00 10.00      B   
ATOM   4229  C   HIS B 237      35.585  11.611   3.368  1.00 10.00      B   
ATOM   4230  O   HIS B 237      36.260  11.469   4.389  1.00 10.00      B   
ATOM   4231  N   GLU B 238      34.488  12.356   3.323  1.00 10.00      B   
ATOM   4232  HN  GLU B 238      33.999  12.433   2.479  1.00 10.00      B   
ATOM   4233  CA  GLU B 238      33.989  13.050   4.498  1.00 10.00      B   
ATOM   4234  CB  GLU B 238      32.947  14.105   4.107  1.00 10.00      B   
ATOM   4235  CG  GLU B 238      32.254  14.760   5.295  1.00 10.00      B   
ATOM   4236  CD  GLU B 238      31.305  15.872   4.897  1.00 10.00      B   
ATOM   4237  OE1 GLU B 238      31.148  16.831   5.685  1.00 10.00      B   
ATOM   4238  OE2 GLU B 238      30.708  15.796   3.803  1.00 10.00      B   
ATOM   4239  C   GLU B 238      33.380  12.052   5.472  1.00 10.00      B   
ATOM   4240  O   GLU B 238      32.575  11.204   5.080  1.00 10.00      B   
ATOM   4241  N   ILE B 239      33.779  12.144   6.731  1.00 10.00      B   
ATOM   4242  HN  ILE B 239      34.433  12.830   6.975  1.00 10.00      B   
ATOM   4243  CA  ILE B 239      33.268  11.256   7.763  1.00 10.00      B   
ATOM   4244  CB  ILE B 239      34.235  11.154   8.966  1.00 10.00      B   
ATOM   4245  CG1 ILE B 239      35.579  10.553   8.538  1.00 10.00      B   
ATOM   4246  CG2 ILE B 239      33.619  10.330  10.090  1.00 10.00      B   
ATOM   4247  CD1 ILE B 239      36.621  11.584   8.155  1.00 10.00      B   
ATOM   4248  C   ILE B 239      31.902  11.743   8.242  1.00 10.00      B   
ATOM   4249  O   ILE B 239      31.786  12.824   8.823  1.00 10.00      B   
ATOM   4250  N   PRO B 240      30.846  10.965   7.975  1.00 10.00      B   
ATOM   4251  CA  PRO B 240      29.489  11.312   8.383  1.00 10.00      B   
ATOM   4252  CB  PRO B 240      28.603  10.346   7.574  1.00 10.00      B   
ATOM   4253  CG  PRO B 240      29.522   9.665   6.613  1.00 10.00      B   
ATOM   4254  CD  PRO B 240      30.881   9.695   7.248  1.00 10.00      B   
ATOM   4255  C   PRO B 240      29.287  11.092   9.880  1.00 10.00      B   
ATOM   4256  O   PRO B 240      30.181  10.602  10.576  1.00 10.00      B   
ATOM   4257  N   LYS B 241      28.117  11.448  10.373  1.00 10.00      B   
ATOM   4258  HN  LYS B 241      27.431  11.815   9.772  1.00 10.00      B   
ATOM   4259  CA  LYS B 241      27.808  11.291  11.783  1.00 10.00      B   
ATOM   4260  CB  LYS B 241      27.335  12.622  12.380  1.00 10.00      B   
ATOM   4261  CG  LYS B 241      28.396  13.715  12.417  1.00 10.00      B   
ATOM   4262  CD  LYS B 241      28.028  14.886  11.516  1.00 10.00      B   
ATOM   4263  CE  LYS B 241      28.453  14.638  10.076  1.00 10.00      B   
ATOM   4264  NZ  LYS B 241      27.982  15.710   9.168  1.00 10.00      B   
ATOM   4265  HZ1 LYS B 241      26.942  15.741   9.158  1.00 10.00      B   
ATOM   4266  HZ2 LYS B 241      28.321  15.540   8.199  1.00 10.00      B   
ATOM   4267  HZ3 LYS B 241      28.340  16.630   9.488  1.00 10.00      B   
ATOM   4268  C   LYS B 241      26.739  10.223  11.971  1.00 10.00      B   
ATOM   4269  O   LYS B 241      25.981   9.922  11.043  1.00 10.00      B   
ATOM   4270  N   VAL B 242      26.691   9.637  13.157  1.00 10.00      B   
ATOM   4271  HN  VAL B 242      27.330   9.904  13.853  1.00 10.00      B   
ATOM   4272  CA  VAL B 242      25.700   8.614  13.455  1.00 10.00      B   
ATOM   4273  CB  VAL B 242      26.033   7.860  14.761  1.00 10.00      B   
ATOM   4274  CG1 VAL B 242      25.048   6.722  14.994  1.00 10.00      B   
ATOM   4275  CG2 VAL B 242      27.459   7.336  14.725  1.00 10.00      B   
ATOM   4276  C   VAL B 242      24.328   9.266  13.577  1.00 10.00      B   
ATOM   4277  O   VAL B 242      24.139  10.173  14.389  1.00 10.00      B   
ATOM   4278  N   PHE B 243      23.389   8.817  12.753  1.00 10.00      B   
ATOM   4279  HN  PHE B 243      23.607   8.097  12.130  1.00 10.00      B   
ATOM   4280  CA  PHE B 243      22.039   9.367  12.754  1.00 10.00      B   
ATOM   4281  CB  PHE B 243      21.181   8.733  11.653  1.00 10.00      B   
ATOM   4282  CG  PHE B 243      19.858   9.421  11.459  1.00 10.00      B   
ATOM   4283  CD1 PHE B 243      18.713   8.934  12.065  1.00 10.00      B   
ATOM   4284  CD2 PHE B 243      19.763  10.565  10.685  1.00 10.00      B   
ATOM   4285  CE1 PHE B 243      17.499   9.573  11.904  1.00 10.00      B   
ATOM   4286  CE2 PHE B 243      18.552  11.208  10.517  1.00 10.00      B   
ATOM   4287  CZ  PHE B 243      17.418  10.712  11.128  1.00 10.00      B   
ATOM   4288  C   PHE B 243      21.365   9.208  14.114  1.00 10.00      B   
ATOM   4289  O   PHE B 243      21.399   8.134  14.721  1.00 10.00      B   
ATOM   4290  N   ASP B 244      20.763  10.292  14.581  1.00 10.00      B   
ATOM   4291  HN  ASP B 244      20.774  11.109  14.041  1.00 10.00      B   
ATOM   4292  CA  ASP B 244      20.070  10.306  15.860  1.00 10.00      B   
ATOM   4293  CB  ASP B 244      20.696  11.346  16.797  1.00 10.00      B   
ATOM   4294  CG  ASP B 244      21.712  10.754  17.748  1.00 10.00      B   
ATOM   4295  OD1 ASP B 244      22.875  11.211  17.739  1.00 10.00      B   
ATOM   4296  OD2 ASP B 244      21.355   9.840  18.521  1.00 10.00      B   
ATOM   4297  C   ASP B 244      18.605  10.645  15.648  1.00 10.00      B   
ATOM   4298  O   ASP B 244      18.272  11.477  14.803  1.00 10.00      B   
ATOM   4299  N   PRO B 245      17.704  10.007  16.405  1.00 10.00      B   
ATOM   4300  CA  PRO B 245      16.264  10.255  16.301  1.00 10.00      B   
ATOM   4301  CB  PRO B 245      15.635   9.044  17.015  1.00 10.00      B   
ATOM   4302  CG  PRO B 245      16.770   8.127  17.352  1.00 10.00      B   
ATOM   4303  CD  PRO B 245      18.002   8.981  17.407  1.00 10.00      B   
ATOM   4304  C   PRO B 245      15.868  11.556  17.005  1.00 10.00      B   
ATOM   4305  O   PRO B 245      14.915  11.593  17.782  1.00 10.00      B   
ATOM   4306  N   GLU B 246      16.608  12.620  16.723  1.00 10.00      B   
ATOM   4307  HN  GLU B 246      17.343  12.531  16.075  1.00 10.00      B   
ATOM   4308  CB  GLU B 246      17.587  14.806  17.240  1.00 10.00      B   
ATOM   4309  CG  GLU B 246      18.036  15.385  18.572  1.00 10.00      B   
ATOM   4310  CD  GLU B 246      16.953  16.190  19.262  1.00 10.00      B   
ATOM   4311  OE1 GLU B 246      16.331  15.663  20.206  1.00 10.00      B   
ATOM   4312  OE2 GLU B 246      16.719  17.352  18.861  1.00 10.00      B   
ATOM   4313  CA  GLU B 246      16.346  13.915  17.325  1.00 10.00      B   
ATOM   4314  C   GLU B 246      15.168  14.589  16.635  1.00 10.00      B   
ATOM   4315  O   GLU B 246      15.350  15.118  15.520  1.00 10.00      B   
ATOM   4316  OXT GLU B 246      14.059  14.567  17.200  1.00 10.00      B   
END
