# Supplementary material for: COZOID: contact zone identifier for visual analysis of protein-protein interactions
Source: BMC Bioinformatics. 2018 Apr 6;19:125. doi: 10.1186/s12859-018-2113-6 (PMC5889581; doi:10.1186/s12859-018-2113-6)
Supplement: Supplementary file 3 — Example data. Testing dataset used in the manuscript. (ZIP 2662 kb) [file 12859_2018_2113_MOESM3_ESM.zip › Test_data_COZOID/cluster11_2.pdb]

REMARK FILENAME="/data/home/enm009/home_crm01_576749596/CREAM576749596/DIRAC_"
REMARK ===============================================================
REMARK HADDOCK run for complex
REMARK final NOE weights: unambig 50 amb: 50
REMARK ===============================================================
REMARK            total,bonds,angles,improper,dihe,vdw,elec,air,cdih,coup,sani,vean,dani
REMARK energies: -395.636, 0, 0, 0, 0, -42.3612, -399.045, 45.7705, 0, 0, 0, 0, 0
REMARK ===============================================================
REMARK            bonds,angles,impropers,dihe,air,cdih,coup,sani,vean,dani
REMARK rms-dev.: 0,0,0,0,0.763721,0,0, 0, 0, 0
REMARK ===============================================================
REMARK               air,cdih,coup,sani,vean,dani
REMARK               >0.3,>5,>1,>0,>5,>0.2
REMARK violations.: 1, 0, 0, 0, 0, 0
REMARK ===============================================================
REMARK                        CVpartition#,violations,rms
REMARK AIRs cross-validation: 1, 1, 2.46296
REMARK ===============================================================
REMARK NCS energy: 0
REMARK ===============================================================
REMARK Symmetry energy: 0
REMARK ===============================================================
REMARK Desolvation energy: 26.0027
REMARK Internal energy free molecules: 8754.13
REMARK Internal energy complex: -16958.8
REMARK Binding energy: -26128.3
REMARK ===============================================================
REMARK buried surface area: 2231.54
REMARK ===============================================================
REMARK water - chain1: 0 0 0
REMARK water - chain2: 0 0 0
REMARK water - chain3: 0 0 0
REMARK water - chain4: 0 0 0
REMARK water - chain5: 0 0 0
REMARK water - chain6: 0 0 0
REMARK ===============================================================
REMARK water - water: 0 0 0
REMARK ===============================================================
REMARK DATE:08-Dec-2015  20:03:48       created by user: enm009
REMARK VERSION:1.2
ATOM      1  C   GLY A  78      -6.526  36.705   8.804  1.00 10.00      A   
ATOM      2  O   GLY A  78      -7.629  36.162   8.836  1.00 10.00      A   
ATOM      3  N   GLY A  78      -5.422  34.756   9.863  1.00 10.00      A   
ATOM      4  HT1 GLY A  78      -5.169  34.321   8.954  1.00 10.00      A   
ATOM      5  HT2 GLY A  78      -6.365  34.418  10.142  1.00 10.00      A   
ATOM      6  HT3 GLY A  78      -4.735  34.458  10.581  1.00 10.00      A   
ATOM      7  CA  GLY A  78      -5.429  36.235   9.737  1.00 10.00      A   
ATOM      8  N   PRO A  79      -6.250  37.708   7.954  1.00 10.00      A   
ATOM      9  CA  PRO A  79      -7.236  38.244   7.003  1.00 10.00      A   
ATOM     10  CB  PRO A  79      -6.461  39.342   6.263  1.00 10.00      A   
ATOM     11  CG  PRO A  79      -5.334  39.686   7.170  1.00 10.00      A   
ATOM     12  CD  PRO A  79      -4.959  38.405   7.851  1.00 10.00      A   
ATOM     13  C   PRO A  79      -7.707  37.177   6.016  1.00 10.00      A   
ATOM     14  O   PRO A  79      -6.899  36.568   5.312  1.00 10.00      A   
ATOM     15  N   ARG A  80      -9.013  36.946   5.976  1.00 10.00      A   
ATOM     16  HN  ARG A  80      -9.609  37.465   6.559  1.00 10.00      A   
ATOM     17  CA  ARG A  80      -9.588  35.947   5.085  1.00 10.00      A   
ATOM     18  CB  ARG A  80     -10.413  34.931   5.885  1.00 10.00      A   
ATOM     19  CG  ARG A  80      -9.676  34.268   7.037  1.00 10.00      A   
ATOM     20  CD  ARG A  80      -8.651  33.264   6.542  1.00 10.00      A   
ATOM     21  NE  ARG A  80      -8.445  32.185   7.506  1.00 10.00      A   
ATOM     22  HE  ARG A  80      -9.192  31.978   8.115  1.00 10.00      A   
ATOM     23  CZ  ARG A  80      -7.326  31.471   7.606  1.00 10.00      A   
ATOM     24  NH1 ARG A  80      -6.294  31.718   6.810  1.00 10.00      A   
ATOM     25 HH11 ARG A  80      -5.417  31.143   6.898  1.00 10.00      A   
ATOM     26 HH12 ARG A  80      -6.346  32.477   6.100  1.00 10.00      A   
ATOM     27  NH2 ARG A  80      -7.241  30.502   8.502  1.00 10.00      A   
ATOM     28 HH21 ARG A  80      -6.361  29.947   8.598  1.00 10.00      A   
ATOM     29 HH22 ARG A  80      -8.065  30.273   9.120  1.00 10.00      A   
ATOM     30  C   ARG A  80     -10.488  36.599   4.042  1.00 10.00      A   
ATOM     31  O   ARG A  80     -11.656  36.873   4.309  1.00 10.00      A   
ATOM     32  N   SER A  81      -9.946  36.864   2.863  1.00 10.00      A   
ATOM     33  HN  SER A  81      -8.999  36.657   2.706  1.00 10.00      A   
ATOM     34  CA  SER A  81     -10.726  37.466   1.793  1.00 10.00      A   
ATOM     35  CB  SER A  81      -9.794  38.074   0.745  1.00 10.00      A   
ATOM     36  OG  SER A  81      -8.560  37.375   0.699  1.00 10.00      A   
ATOM     37  HG  SER A  81      -8.105  37.588  -0.125  1.00 10.00      A   
ATOM     38  C   SER A  81     -11.649  36.425   1.159  1.00 10.00      A   
ATOM     39  O   SER A  81     -11.447  35.219   1.339  1.00 10.00      A   
ATOM     40  N   GLN A  82     -12.654  36.887   0.419  1.00 10.00      A   
ATOM     41  HN  GLN A  82     -12.762  37.859   0.310  1.00 10.00      A   
ATOM     42  CA  GLN A  82     -13.610  35.990  -0.227  1.00 10.00      A   
ATOM     43  CB  GLN A  82     -14.658  36.779  -1.014  1.00 10.00      A   
ATOM     44  CG  GLN A  82     -15.746  35.913  -1.632  1.00 10.00      A   
ATOM     45  CD  GLN A  82     -16.707  36.702  -2.498  1.00 10.00      A   
ATOM     46  OE1 GLN A  82     -16.946  37.886  -2.261  1.00 10.00      A   
ATOM     47  NE2 GLN A  82     -17.255  36.059  -3.517  1.00 10.00      A   
ATOM     48 HE21 GLN A  82     -17.007  35.110  -3.660  1.00 10.00      A   
ATOM     49 HE22 GLN A  82     -17.889  36.542  -4.084  1.00 10.00      A   
ATOM     50  C   GLN A  82     -12.917  34.985  -1.143  1.00 10.00      A   
ATOM     51  O   GLN A  82     -13.262  33.802  -1.151  1.00 10.00      A   
ATOM     52  N   LYS A  83     -11.928  35.455  -1.898  1.00 10.00      A   
ATOM     53  HN  LYS A  83     -11.688  36.404  -1.836  1.00 10.00      A   
ATOM     54  CA  LYS A  83     -11.200  34.590  -2.820  1.00 10.00      A   
ATOM     55  CB  LYS A  83     -10.189  35.380  -3.655  1.00 10.00      A   
ATOM     56  CG  LYS A  83      -9.558  34.571  -4.779  1.00 10.00      A   
ATOM     57  CD  LYS A  83      -8.509  35.374  -5.528  1.00 10.00      A   
ATOM     58  CE  LYS A  83      -7.786  34.512  -6.551  1.00 10.00      A   
ATOM     59  NZ  LYS A  83      -6.728  35.269  -7.267  1.00 10.00      A   
ATOM     60  HZ1 LYS A  83      -7.137  36.100  -7.735  1.00 10.00      A   
ATOM     61  HZ2 LYS A  83      -6.279  34.668  -7.987  1.00 10.00      A   
ATOM     62  HZ3 LYS A  83      -6.000  35.588  -6.597  1.00 10.00      A   
ATOM     63  C   LYS A  83     -10.510  33.442  -2.091  1.00 10.00      A   
ATOM     64  O   LYS A  83     -10.458  32.327  -2.600  1.00 10.00      A   
ATOM     65  N   GLN A  84      -9.996  33.712  -0.893  1.00 10.00      A   
ATOM     66  HN  GLN A  84     -10.085  34.616  -0.528  1.00 10.00      A   
ATOM     67  CA  GLN A  84      -9.317  32.687  -0.105  1.00 10.00      A   
ATOM     68  CB  GLN A  84      -8.766  33.275   1.196  1.00 10.00      A   
ATOM     69  CG  GLN A  84      -7.683  34.322   1.029  1.00 10.00      A   
ATOM     70  CD  GLN A  84      -7.105  34.746   2.366  1.00 10.00      A   
ATOM     71  OE1 GLN A  84      -6.986  33.937   3.289  1.00 10.00      A   
ATOM     72  NE2 GLN A  84      -6.765  36.017   2.489  1.00 10.00      A   
ATOM     73 HE21 GLN A  84      -6.904  36.611   1.717  1.00 10.00      A   
ATOM     74 HE22 GLN A  84      -6.396  36.319   3.349  1.00 10.00      A   
ATOM     75  C   GLN A  84     -10.282  31.567   0.249  1.00 10.00      A   
ATOM     76  O   GLN A  84      -9.968  30.387   0.104  1.00 10.00      A   
ATOM     77  N   LEU A  85     -11.464  31.957   0.702  1.00 10.00      A   
ATOM     78  HN  LEU A  85     -11.654  32.918   0.763  1.00 10.00      A   
ATOM     79  CA  LEU A  85     -12.489  31.007   1.104  1.00 10.00      A   
ATOM     80  CB  LEU A  85     -13.649  31.746   1.775  1.00 10.00      A   
ATOM     81  CG  LEU A  85     -13.254  32.779   2.836  1.00 10.00      A   
ATOM     82  CD1 LEU A  85     -14.467  33.565   3.302  1.00 10.00      A   
ATOM     83  CD2 LEU A  85     -12.562  32.109   4.013  1.00 10.00      A   
ATOM     84  C   LEU A  85     -12.989  30.188  -0.081  1.00 10.00      A   
ATOM     85  O   LEU A  85     -13.098  28.964   0.000  1.00 10.00      A   
ATOM     86  N   GLU A  86     -13.277  30.865  -1.185  1.00 10.00      A   
ATOM     87  HN  GLU A  86     -13.158  31.842  -1.196  1.00 10.00      A   
ATOM     88  CA  GLU A  86     -13.771  30.194  -2.381  1.00 10.00      A   
ATOM     89  CB  GLU A  86     -14.342  31.197  -3.381  1.00 10.00      A   
ATOM     90  CG  GLU A  86     -15.574  31.930  -2.873  1.00 10.00      A   
ATOM     91  CD  GLU A  86     -16.487  32.381  -3.991  1.00 10.00      A   
ATOM     92  OE1 GLU A  86     -17.213  31.533  -4.548  1.00 10.00      A   
ATOM     93  OE2 GLU A  86     -16.485  33.584  -4.321  1.00 10.00      A   
ATOM     94  C   GLU A  86     -12.701  29.316  -3.028  1.00 10.00      A   
ATOM     95  O   GLU A  86     -13.007  28.273  -3.608  1.00 10.00      A   
ATOM     96  N   LEU A  87     -11.449  29.733  -2.928  1.00 10.00      A   
ATOM     97  HN  LEU A  87     -11.255  30.582  -2.472  1.00 10.00      A   
ATOM     98  CA  LEU A  87     -10.355  28.961  -3.498  1.00 10.00      A   
ATOM     99  CB  LEU A  87      -9.095  29.813  -3.637  1.00 10.00      A   
ATOM    100  CG  LEU A  87      -7.976  29.211  -4.486  1.00 10.00      A   
ATOM    101  CD1 LEU A  87      -8.291  29.351  -5.968  1.00 10.00      A   
ATOM    102  CD2 LEU A  87      -6.643  29.855  -4.150  1.00 10.00      A   
ATOM    103  C   LEU A  87     -10.064  27.740  -2.636  1.00 10.00      A   
ATOM    104  O   LEU A  87      -9.789  26.655  -3.150  1.00 10.00      A   
ATOM    105  N   LYS A  88     -10.149  27.917  -1.323  1.00 10.00      A   
ATOM    106  HN  LYS A  88     -10.383  28.805  -0.972  1.00 10.00      A   
ATOM    107  CA  LYS A  88      -9.889  26.831  -0.391  1.00 10.00      A   
ATOM    108  CB  LYS A  88      -9.849  27.327   1.055  1.00 10.00      A   
ATOM    109  CG  LYS A  88      -8.771  26.660   1.894  1.00 10.00      A   
ATOM    110  CD  LYS A  88      -7.399  26.834   1.260  1.00 10.00      A   
ATOM    111  CE  LYS A  88      -6.445  25.735   1.693  1.00 10.00      A   
ATOM    112  NZ  LYS A  88      -5.228  25.687   0.840  1.00 10.00      A   
ATOM    113  HZ1 LYS A  88      -5.487  25.827  -0.165  1.00 10.00      A   
ATOM    114  HZ2 LYS A  88      -4.762  24.765   0.935  1.00 10.00      A   
ATOM    115  HZ3 LYS A  88      -4.559  26.430   1.120  1.00 10.00      A   
ATOM    116  C   LYS A  88     -10.891  25.695  -0.557  1.00 10.00      A   
ATOM    117  O   LYS A  88     -10.525  24.523  -0.468  1.00 10.00      A   
ATOM    118  N   VAL A  89     -12.154  26.035  -0.812  1.00 10.00      A   
ATOM    119  HN  VAL A  89     -12.402  26.985  -0.858  1.00 10.00      A   
ATOM    120  CA  VAL A  89     -13.176  25.011  -1.008  1.00 10.00      A   
ATOM    121  CB  VAL A  89     -14.625  25.547  -0.943  1.00 10.00      A   
ATOM    122  CG1 VAL A  89     -14.881  26.249   0.380  1.00 10.00      A   
ATOM    123  CG2 VAL A  89     -14.946  26.460  -2.115  1.00 10.00      A   
ATOM    124  C   VAL A  89     -12.931  24.243  -2.306  1.00 10.00      A   
ATOM    125  O   VAL A  89     -13.333  23.087  -2.441  1.00 10.00      A   
ATOM    126  N   SER A  90     -12.248  24.890  -3.252  1.00 10.00      A   
ATOM    127  HN  SER A  90     -11.953  25.809  -3.085  1.00 10.00      A   
ATOM    128  CA  SER A  90     -11.920  24.257  -4.520  1.00 10.00      A   
ATOM    129  CB  SER A  90     -11.390  25.288  -5.522  1.00 10.00      A   
ATOM    130  OG  SER A  90     -12.422  26.159  -5.961  1.00 10.00      A   
ATOM    131  HG  SER A  90     -12.625  26.797  -5.267  1.00 10.00      A   
ATOM    132  C   SER A  90     -10.883  23.167  -4.278  1.00 10.00      A   
ATOM    133  O   SER A  90     -10.956  22.081  -4.852  1.00 10.00      A   
ATOM    134  N   GLU A  91      -9.928  23.461  -3.401  1.00 10.00      A   
ATOM    135  HN  GLU A  91      -9.920  24.348  -2.980  1.00 10.00      A   
ATOM    136  CA  GLU A  91      -8.891  22.503  -3.053  1.00 10.00      A   
ATOM    137  CB  GLU A  91      -7.811  23.166  -2.194  1.00 10.00      A   
ATOM    138  CG  GLU A  91      -7.000  24.232  -2.917  1.00 10.00      A   
ATOM    139  CD  GLU A  91      -5.954  24.872  -2.025  1.00 10.00      A   
ATOM    140  OE1 GLU A  91      -5.002  24.179  -1.619  1.00 10.00      A   
ATOM    141  OE2 GLU A  91      -6.076  26.077  -1.721  1.00 10.00      A   
ATOM    142  C   GLU A  91      -9.515  21.337  -2.296  1.00 10.00      A   
ATOM    143  O   GLU A  91      -9.126  20.183  -2.475  1.00 10.00      A   
ATOM    144  N   LEU A  92     -10.504  21.656  -1.466  1.00 10.00      A   
ATOM    145  HN  LEU A  92     -10.763  22.598  -1.376  1.00 10.00      A   
ATOM    146  CA  LEU A  92     -11.206  20.653  -0.678  1.00 10.00      A   
ATOM    147  CB  LEU A  92     -12.193  21.316   0.287  1.00 10.00      A   
ATOM    148  CG  LEU A  92     -11.586  22.074   1.469  1.00 10.00      A   
ATOM    149  CD1 LEU A  92     -12.667  22.824   2.231  1.00 10.00      A   
ATOM    150  CD2 LEU A  92     -10.848  21.119   2.394  1.00 10.00      A   
ATOM    151  C   LEU A  92     -11.939  19.654  -1.569  1.00 10.00      A   
ATOM    152  O   LEU A  92     -11.714  18.448  -1.470  1.00 10.00      A   
ATOM    153  N   VAL A  93     -12.802  20.160  -2.451  1.00 10.00      A   
ATOM    154  HN  VAL A  93     -12.928  21.134  -2.496  1.00 10.00      A   
ATOM    155  CA  VAL A  93     -13.568  19.296  -3.349  1.00 10.00      A   
ATOM    156  CB  VAL A  93     -14.625  20.057  -4.186  1.00 10.00      A   
ATOM    157  CG1 VAL A  93     -15.692  20.658  -3.285  1.00 10.00      A   
ATOM    158  CG2 VAL A  93     -13.988  21.130  -5.057  1.00 10.00      A   
ATOM    159  C   VAL A  93     -12.666  18.456  -4.251  1.00 10.00      A   
ATOM    160  O   VAL A  93     -12.950  17.283  -4.500  1.00 10.00      A   
ATOM    161  N   GLN A  94     -11.572  19.048  -4.722  1.00 10.00      A   
ATOM    162  HN  GLN A  94     -11.395  19.986  -4.489  1.00 10.00      A   
ATOM    163  CA  GLN A  94     -10.636  18.335  -5.581  1.00 10.00      A   
ATOM    164  CB  GLN A  94      -9.610  19.286  -6.198  1.00 10.00      A   
ATOM    165  CG  GLN A  94     -10.171  20.163  -7.306  1.00 10.00      A   
ATOM    166  CD  GLN A  94      -9.096  20.930  -8.051  1.00 10.00      A   
ATOM    167  OE1 GLN A  94      -8.054  21.273  -7.489  1.00 10.00      A   
ATOM    168  NE2 GLN A  94      -9.338  21.195  -9.324  1.00 10.00      A   
ATOM    169 HE21 GLN A  94     -10.187  20.881  -9.709  1.00 10.00      A   
ATOM    170 HE22 GLN A  94      -8.665  21.694  -9.831  1.00 10.00      A   
ATOM    171  C   GLN A  94      -9.942  17.221  -4.805  1.00 10.00      A   
ATOM    172  O   GLN A  94      -9.787  16.108  -5.306  1.00 10.00      A   
ATOM    173  N   PHE A  95      -9.542  17.527  -3.574  1.00 10.00      A   
ATOM    174  HN  PHE A  95      -9.699  18.435  -3.232  1.00 10.00      A   
ATOM    175  CA  PHE A  95      -8.876  16.552  -2.718  1.00 10.00      A   
ATOM    176  CB  PHE A  95      -8.437  17.209  -1.405  1.00 10.00      A   
ATOM    177  CG  PHE A  95      -7.602  16.324  -0.522  1.00 10.00      A   
ATOM    178  CD1 PHE A  95      -6.310  15.981  -0.888  1.00 10.00      A   
ATOM    179  CD2 PHE A  95      -8.107  15.838   0.673  1.00 10.00      A   
ATOM    180  CE1 PHE A  95      -5.538  15.169  -0.079  1.00 10.00      A   
ATOM    181  CE2 PHE A  95      -7.341  15.026   1.486  1.00 10.00      A   
ATOM    182  CZ  PHE A  95      -6.055  14.691   1.110  1.00 10.00      A   
ATOM    183  C   PHE A  95      -9.809  15.379  -2.437  1.00 10.00      A   
ATOM    184  O   PHE A  95      -9.392  14.218  -2.459  1.00 10.00      A   
ATOM    185  N   LEU A  96     -11.075  15.697  -2.185  1.00 10.00      A   
ATOM    186  HN  LEU A  96     -11.335  16.646  -2.174  1.00 10.00      A   
ATOM    187  CA  LEU A  96     -12.085  14.685  -1.914  1.00 10.00      A   
ATOM    188  CB  LEU A  96     -13.431  15.340  -1.583  1.00 10.00      A   
ATOM    189  CG  LEU A  96     -13.483  16.199  -0.318  1.00 10.00      A   
ATOM    190  CD1 LEU A  96     -14.789  16.976  -0.255  1.00 10.00      A   
ATOM    191  CD2 LEU A  96     -13.312  15.340   0.925  1.00 10.00      A   
ATOM    192  C   LEU A  96     -12.245  13.765  -3.116  1.00 10.00      A   
ATOM    193  O   LEU A  96     -12.211  12.548  -2.979  1.00 10.00      A   
ATOM    194  N   LEU A  97     -12.392  14.362  -4.294  1.00 10.00      A   
ATOM    195  HN  LEU A  97     -12.390  15.345  -4.333  1.00 10.00      A   
ATOM    196  CA  LEU A  97     -12.564  13.605  -5.532  1.00 10.00      A   
ATOM    197  CB  LEU A  97     -12.717  14.551  -6.725  1.00 10.00      A   
ATOM    198  CG  LEU A  97     -14.033  15.325  -6.818  1.00 10.00      A   
ATOM    199  CD1 LEU A  97     -13.936  16.395  -7.892  1.00 10.00      A   
ATOM    200  CD2 LEU A  97     -15.191  14.382  -7.106  1.00 10.00      A   
ATOM    201  C   LEU A  97     -11.403  12.647  -5.782  1.00 10.00      A   
ATOM    202  O   LEU A  97     -11.614  11.483  -6.127  1.00 10.00      A   
ATOM    203  N   ILE A  98     -10.182  13.140  -5.605  1.00 10.00      A   
ATOM    204  HN  ILE A  98     -10.082  14.076  -5.320  1.00 10.00      A   
ATOM    205  CA  ILE A  98      -8.986  12.331  -5.823  1.00 10.00      A   
ATOM    206  CB  ILE A  98      -7.694  13.170  -5.682  1.00 10.00      A   
ATOM    207  CG1 ILE A  98      -7.664  14.304  -6.715  1.00 10.00      A   
ATOM    208  CG2 ILE A  98      -6.450  12.296  -5.805  1.00 10.00      A   
ATOM    209  CD1 ILE A  98      -7.760  13.838  -8.154  1.00 10.00      A   
ATOM    210  C   ILE A  98      -8.932  11.139  -4.868  1.00 10.00      A   
ATOM    211  O   ILE A  98      -8.723  10.001  -5.290  1.00 10.00      A   
ATOM    212  N   LYS A  99      -9.143  11.403  -3.585  1.00 10.00      A   
ATOM    213  HN  LYS A  99      -9.335  12.327  -3.312  1.00 10.00      A   
ATOM    214  CA  LYS A  99      -9.103  10.355  -2.572  1.00 10.00      A   
ATOM    215  CB  LYS A  99      -9.034  10.969  -1.171  1.00 10.00      A   
ATOM    216  CG  LYS A  99      -7.686  11.577  -0.816  1.00 10.00      A   
ATOM    217  CD  LYS A  99      -6.663  10.499  -0.500  1.00 10.00      A   
ATOM    218  CE  LYS A  99      -5.403  11.095   0.106  1.00 10.00      A   
ATOM    219  NZ  LYS A  99      -4.460  10.044   0.567  1.00 10.00      A   
ATOM    220  HZ1 LYS A  99      -4.933   9.404   1.234  1.00 10.00      A   
ATOM    221  HZ2 LYS A  99      -3.645  10.479   1.044  1.00 10.00      A   
ATOM    222  HZ3 LYS A  99      -4.114   9.491  -0.243  1.00 10.00      A   
ATOM    223  C   LYS A  99     -10.300   9.411  -2.674  1.00 10.00      A   
ATOM    224  O   LYS A  99     -10.193   8.220  -2.371  1.00 10.00      A   
ATOM    225  N   ASP A 100     -11.436   9.944  -3.107  1.00 10.00      A   
ATOM    226  HN  ASP A 100     -11.460  10.901  -3.336  1.00 10.00      A   
ATOM    227  CA  ASP A 100     -12.657   9.152  -3.239  1.00 10.00      A   
ATOM    228  CB  ASP A 100     -13.877  10.046  -3.465  1.00 10.00      A   
ATOM    229  CG  ASP A 100     -15.152   9.255  -3.681  1.00 10.00      A   
ATOM    230  OD1 ASP A 100     -15.676   8.673  -2.702  1.00 10.00      A   
ATOM    231  OD2 ASP A 100     -15.637   9.208  -4.830  1.00 10.00      A   
ATOM    232  C   ASP A 100     -12.548   8.118  -4.350  1.00 10.00      A   
ATOM    233  O   ASP A 100     -13.212   7.085  -4.309  1.00 10.00      A   
ATOM    234  N   GLN A 101     -11.690   8.379  -5.330  1.00 10.00      A   
ATOM    235  HN  GLN A 101     -11.171   9.211  -5.306  1.00 10.00      A   
ATOM    236  CA  GLN A 101     -11.509   7.452  -6.442  1.00 10.00      A   
ATOM    237  CB  GLN A 101     -10.647   8.059  -7.552  1.00 10.00      A   
ATOM    238  CG  GLN A 101     -11.342   9.139  -8.375  1.00 10.00      A   
ATOM    239  CD  GLN A 101     -12.858   9.031  -8.351  1.00 10.00      A   
ATOM    240  OE1 GLN A 101     -13.455   8.279  -9.121  1.00 10.00      A   
ATOM    241  NE2 GLN A 101     -13.491   9.798  -7.475  1.00 10.00      A   
ATOM    242 HE21 GLN A 101     -12.951  10.387  -6.900  1.00 10.00      A   
ATOM    243 HE22 GLN A 101     -14.468   9.744  -7.430  1.00 10.00      A   
ATOM    244  C   GLN A 101     -10.937   6.119  -5.965  1.00 10.00      A   
ATOM    245  O   GLN A 101     -11.081   5.094  -6.632  1.00 10.00      A   
ATOM    246  N   LYS A 102     -10.292   6.144  -4.805  1.00 10.00      A   
ATOM    247  HN  LYS A 102     -10.195   6.997  -4.331  1.00 10.00      A   
ATOM    248  CA  LYS A 102      -9.719   4.939  -4.221  1.00 10.00      A   
ATOM    249  CB  LYS A 102      -8.406   5.272  -3.497  1.00 10.00      A   
ATOM    250  CG  LYS A 102      -7.694   4.068  -2.895  1.00 10.00      A   
ATOM    251  CD  LYS A 102      -6.418   4.474  -2.174  1.00 10.00      A   
ATOM    252  CE  LYS A 102      -5.863   3.321  -1.350  1.00 10.00      A   
ATOM    253  NZ  LYS A 102      -4.396   3.157  -1.539  1.00 10.00      A   
ATOM    254  HZ1 LYS A 102      -4.165   3.166  -2.556  1.00 10.00      A   
ATOM    255  HZ2 LYS A 102      -4.080   2.252  -1.135  1.00 10.00      A   
ATOM    256  HZ3 LYS A 102      -3.885   3.931  -1.071  1.00 10.00      A   
ATOM    257  C   LYS A 102     -10.720   4.305  -3.252  1.00 10.00      A   
ATOM    258  O   LYS A 102     -10.572   3.148  -2.855  1.00 10.00      A   
ATOM    259  N   LYS A 103     -11.752   5.077  -2.899  1.00 10.00      A   
ATOM    260  HN  LYS A 103     -11.821   5.973  -3.290  1.00 10.00      A   
ATOM    261  CA  LYS A 103     -12.797   4.632  -1.975  1.00 10.00      A   
ATOM    262  CB  LYS A 103     -13.703   3.573  -2.618  1.00 10.00      A   
ATOM    263  CG  LYS A 103     -14.536   4.083  -3.786  1.00 10.00      A   
ATOM    264  CD  LYS A 103     -15.550   5.128  -3.340  1.00 10.00      A   
ATOM    265  CE  LYS A 103     -16.261   5.751  -4.533  1.00 10.00      A   
ATOM    266  NZ  LYS A 103     -17.126   6.895  -4.138  1.00 10.00      A   
ATOM    267  HZ1 LYS A 103     -17.476   7.385  -4.986  1.00 10.00      A   
ATOM    268  HZ2 LYS A 103     -16.581   7.579  -3.561  1.00 10.00      A   
ATOM    269  HZ3 LYS A 103     -17.940   6.560  -3.584  1.00 10.00      A   
ATOM    270  C   LYS A 103     -12.203   4.123  -0.664  1.00 10.00      A   
ATOM    271  O   LYS A 103     -12.571   3.054  -0.173  1.00 10.00      A   
ATOM    272  N   ILE A 104     -11.288   4.907  -0.104  1.00 10.00      A   
ATOM    273  HN  ILE A 104     -11.050   5.748  -0.547  1.00 10.00      A   
ATOM    274  CA  ILE A 104     -10.621   4.549   1.147  1.00 10.00      A   
ATOM    275  CB  ILE A 104      -9.463   5.507   1.500  1.00 10.00      A   
ATOM    276  CG1 ILE A 104      -8.688   5.904   0.241  1.00 10.00      A   
ATOM    277  CG2 ILE A 104      -8.533   4.863   2.519  1.00 10.00      A   
ATOM    278  CD1 ILE A 104      -7.687   7.017   0.461  1.00 10.00      A   
ATOM    279  C   ILE A 104     -11.594   4.432   2.331  1.00 10.00      A   
ATOM    280  O   ILE A 104     -11.590   3.416   3.029  1.00 10.00      A   
ATOM    281  N   PRO A 105     -12.443   5.450   2.596  1.00 10.00      A   
ATOM    282  CA  PRO A 105     -12.523   6.693   1.839  1.00 10.00      A   
ATOM    283  CB  PRO A 105     -14.026   6.966   1.859  1.00 10.00      A   
ATOM    284  CG  PRO A 105     -14.517   6.372   3.145  1.00 10.00      A   
ATOM    285  CD  PRO A 105     -13.445   5.443   3.665  1.00 10.00      A   
ATOM    286  C   PRO A 105     -11.758   7.846   2.504  1.00 10.00      A   
ATOM    287  O   PRO A 105     -10.685   7.647   3.073  1.00 10.00      A   
ATOM    288  N   ILE A 106     -12.327   9.045   2.442  1.00 10.00      A   
ATOM    289  HN  ILE A 106     -13.212   9.134   2.029  1.00 10.00      A   
ATOM    290  CA  ILE A 106     -11.687  10.232   3.000  1.00 10.00      A   
ATOM    291  CB  ILE A 106     -12.322  11.548   2.489  1.00 10.00      A   
ATOM    292  CG1 ILE A 106     -13.148  11.330   1.213  1.00 10.00      A   
ATOM    293  CG2 ILE A 106     -11.249  12.607   2.273  1.00 10.00      A   
ATOM    294  CD1 ILE A 106     -12.328  11.041  -0.024  1.00 10.00      A   
ATOM    295  C   ILE A 106     -11.721  10.245   4.524  1.00 10.00      A   
ATOM    296  O   ILE A 106     -12.771  10.045   5.139  1.00 10.00      A   
ATOM    297  N   LYS A 107     -10.565  10.485   5.121  1.00 10.00      A   
ATOM    298  HN  LYS A 107      -9.766  10.623   4.571  1.00 10.00      A   
ATOM    299  CA  LYS A 107     -10.445  10.559   6.567  1.00 10.00      A   
ATOM    300  CB  LYS A 107      -9.267   9.711   7.057  1.00 10.00      A   
ATOM    301  CG  LYS A 107      -9.412   8.222   6.773  1.00 10.00      A   
ATOM    302  CD  LYS A 107      -8.282   7.418   7.399  1.00 10.00      A   
ATOM    303  CE  LYS A 107      -7.046   7.385   6.511  1.00 10.00      A   
ATOM    304  NZ  LYS A 107      -5.848   7.932   7.202  1.00 10.00      A   
ATOM    305  HZ1 LYS A 107      -5.832   7.621   8.195  1.00 10.00      A   
ATOM    306  HZ2 LYS A 107      -5.864   8.979   7.173  1.00 10.00      A   
ATOM    307  HZ3 LYS A 107      -4.982   7.600   6.733  1.00 10.00      A   
ATOM    308  C   LYS A 107     -10.261  12.016   6.975  1.00 10.00      A   
ATOM    309  O   LYS A 107      -9.467  12.736   6.368  1.00 10.00      A   
ATOM    310  N   ARG A 108     -11.001  12.447   7.992  1.00 10.00      A   
ATOM    311  HN  ARG A 108     -11.621  11.819   8.428  1.00 10.00      A   
ATOM    312  CA  ARG A 108     -10.939  13.830   8.469  1.00 10.00      A   
ATOM    313  CB  ARG A 108     -11.878  14.035   9.661  1.00 10.00      A   
ATOM    314  CG  ARG A 108     -12.294  15.482   9.882  1.00 10.00      A   
ATOM    315  CD  ARG A 108     -13.032  15.654  11.199  1.00 10.00      A   
ATOM    316  NE  ARG A 108     -12.145  15.477  12.348  1.00 10.00      A   
ATOM    317  HE  ARG A 108     -11.251  15.103  12.172  1.00 10.00      A   
ATOM    318  CZ  ARG A 108     -12.464  15.798  13.601  1.00 10.00      A   
ATOM    319  NH1 ARG A 108     -13.670  16.277  13.884  1.00 10.00      A   
ATOM    320 HH11 ARG A 108     -14.373  16.403  13.128  1.00 10.00      A   
ATOM    321 HH12 ARG A 108     -13.919  16.528  14.869  1.00 10.00      A   
ATOM    322  NH2 ARG A 108     -11.577  15.625  14.572  1.00 10.00      A   
ATOM    323 HH21 ARG A 108     -10.634  15.231  14.357  1.00 10.00      A   
ATOM    324 HH22 ARG A 108     -11.813  15.894  15.552  1.00 10.00      A   
ATOM    325  C   ARG A 108      -9.518  14.262   8.835  1.00 10.00      A   
ATOM    326  O   ARG A 108      -9.140  15.416   8.625  1.00 10.00      A   
ATOM    327  N   ALA A 109      -8.738  13.334   9.378  1.00 10.00      A   
ATOM    328  HN  ALA A 109      -9.096  12.434   9.518  1.00 10.00      A   
ATOM    329  CA  ALA A 109      -7.363  13.622   9.775  1.00 10.00      A   
ATOM    330  CB  ALA A 109      -6.756  12.425  10.489  1.00 10.00      A   
ATOM    331  C   ALA A 109      -6.509  14.015   8.572  1.00 10.00      A   
ATOM    332  O   ALA A 109      -5.792  15.017   8.610  1.00 10.00      A   
ATOM    333  N   ASP A 110      -6.608  13.226   7.507  1.00 10.00      A   
ATOM    334  HN  ASP A 110      -7.201  12.447   7.547  1.00 10.00      A   
ATOM    335  CA  ASP A 110      -5.853  13.469   6.282  1.00 10.00      A   
ATOM    336  CB  ASP A 110      -6.177  12.402   5.229  1.00 10.00      A   
ATOM    337  CG  ASP A 110      -5.698  11.014   5.607  1.00 10.00      A   
ATOM    338  OD1 ASP A 110      -4.889  10.433   4.853  1.00 10.00      A   
ATOM    339  OD2 ASP A 110      -6.142  10.489   6.651  1.00 10.00      A   
ATOM    340  C   ASP A 110      -6.160  14.849   5.714  1.00 10.00      A   
ATOM    341  O   ASP A 110      -5.263  15.564   5.279  1.00 10.00      A   
ATOM    342  N   ILE A 111      -7.433  15.220   5.738  1.00 10.00      A   
ATOM    343  HN  ILE A 111      -8.099  14.606   6.115  1.00 10.00      A   
ATOM    344  CA  ILE A 111      -7.871  16.512   5.219  1.00 10.00      A   
ATOM    345  CB  ILE A 111      -9.402  16.675   5.349  1.00 10.00      A   
ATOM    346  CG1 ILE A 111     -10.124  15.497   4.688  1.00 10.00      A   
ATOM    347  CG2 ILE A 111      -9.860  17.993   4.738  1.00 10.00      A   
ATOM    348  CD1 ILE A 111     -11.601  15.421   5.011  1.00 10.00      A   
ATOM    349  C   ILE A 111      -7.182  17.667   5.946  1.00 10.00      A   
ATOM    350  O   ILE A 111      -6.619  18.568   5.317  1.00 10.00      A   
ATOM    351  N   LEU A 112      -7.206  17.614   7.272  1.00 10.00      A   
ATOM    352  HN  LEU A 112      -7.636  16.845   7.708  1.00 10.00      A   
ATOM    353  CA  LEU A 112      -6.610  18.656   8.103  1.00 10.00      A   
ATOM    354  CB  LEU A 112      -6.978  18.433   9.573  1.00 10.00      A   
ATOM    355  CG  LEU A 112      -8.458  18.595   9.932  1.00 10.00      A   
ATOM    356  CD1 LEU A 112      -8.795  17.791  11.177  1.00 10.00      A   
ATOM    357  CD2 LEU A 112      -8.798  20.061  10.142  1.00 10.00      A   
ATOM    358  C   LEU A 112      -5.092  18.730   7.950  1.00 10.00      A   
ATOM    359  O   LEU A 112      -4.509  19.815   7.979  1.00 10.00      A   
ATOM    360  N   LYS A 113      -4.466  17.577   7.765  1.00 10.00      A   
ATOM    361  HN  LYS A 113      -4.995  16.750   7.718  1.00 10.00      A   
ATOM    362  CA  LYS A 113      -3.014  17.494   7.637  1.00 10.00      A   
ATOM    363  CB  LYS A 113      -2.552  16.100   8.090  1.00 10.00      A   
ATOM    364  CG  LYS A 113      -1.048  15.929   8.256  1.00 10.00      A   
ATOM    365  CD  LYS A 113      -0.708  14.517   8.715  1.00 10.00      A   
ATOM    366  CE  LYS A 113       0.794  14.312   8.840  1.00 10.00      A   
ATOM    367  NZ  LYS A 113       1.132  12.967   9.384  1.00 10.00      A   
ATOM    368  HZ1 LYS A 113       0.831  12.221   8.722  1.00 10.00      A   
ATOM    369  HZ2 LYS A 113       0.651  12.817  10.295  1.00 10.00      A   
ATOM    370  HZ3 LYS A 113       2.157  12.887   9.533  1.00 10.00      A   
ATOM    371  C   LYS A 113      -2.536  17.770   6.207  1.00 10.00      A   
ATOM    372  O   LYS A 113      -1.349  18.021   5.978  1.00 10.00      A   
ATOM    373  N   HIS A 114      -3.450  17.744   5.248  1.00 10.00      A   
ATOM    374  HN  HIS A 114      -4.387  17.567   5.477  1.00 10.00      A   
ATOM    375  CA  HIS A 114      -3.077  17.954   3.854  1.00 10.00      A   
ATOM    376  CB  HIS A 114      -3.606  16.828   2.959  1.00 10.00      A   
ATOM    377  CG  HIS A 114      -2.774  15.581   2.976  1.00 10.00      A   
ATOM    378  ND1 HIS A 114      -2.111  15.086   1.875  1.00 10.00      A   
ATOM    379  HD1 HIS A 114      -2.105  15.482   0.976  1.00 10.00      A   
ATOM    380  CD2 HIS A 114      -2.507  14.717   3.988  1.00 10.00      A   
ATOM    381  CE1 HIS A 114      -1.480  13.963   2.243  1.00 10.00      A   
ATOM    382  NE2 HIS A 114      -1.688  13.695   3.518  1.00 10.00      A   
ATOM    383  C   HIS A 114      -3.468  19.314   3.278  1.00 10.00      A   
ATOM    384  O   HIS A 114      -2.600  20.091   2.884  1.00 10.00      A   
ATOM    385  N   VAL A 115      -4.762  19.611   3.228  1.00 10.00      A   
ATOM    386  HN  VAL A 115      -5.419  18.988   3.608  1.00 10.00      A   
ATOM    387  CA  VAL A 115      -5.218  20.862   2.623  1.00 10.00      A   
ATOM    388  CB  VAL A 115      -6.316  20.623   1.564  1.00 10.00      A   
ATOM    389  CG1 VAL A 115      -5.722  20.005   0.308  1.00 10.00      A   
ATOM    390  CG2 VAL A 115      -7.422  19.740   2.123  1.00 10.00      A   
ATOM    391  C   VAL A 115      -5.686  21.925   3.613  1.00 10.00      A   
ATOM    392  O   VAL A 115      -5.778  23.099   3.257  1.00 10.00      A   
ATOM    393  N   ILE A 116      -5.984  21.533   4.842  1.00 10.00      A   
ATOM    394  HN  ILE A 116      -5.887  20.589   5.087  1.00 10.00      A   
ATOM    395  CA  ILE A 116      -6.458  22.495   5.833  1.00 10.00      A   
ATOM    396  CB  ILE A 116      -7.199  21.818   7.003  1.00 10.00      A   
ATOM    397  CG1 ILE A 116      -8.485  21.151   6.500  1.00 10.00      A   
ATOM    398  CG2 ILE A 116      -7.516  22.821   8.099  1.00 10.00      A   
ATOM    399  CD1 ILE A 116      -9.452  22.100   5.822  1.00 10.00      A   
ATOM    400  C   ILE A 116      -5.338  23.410   6.339  1.00 10.00      A   
ATOM    401  O   ILE A 116      -5.337  24.610   6.055  1.00 10.00      A   
ATOM    402  N   GLY A 117      -4.397  22.849   7.088  1.00 10.00      A   
ATOM    403  HN  GLY A 117      -4.454  21.891   7.298  1.00 10.00      A   
ATOM    404  CA  GLY A 117      -3.288  23.635   7.604  1.00 10.00      A   
ATOM    405  C   GLY A 117      -3.717  24.740   8.558  1.00 10.00      A   
ATOM    406  O   GLY A 117      -4.154  24.471   9.680  1.00 10.00      A   
ATOM    407  N   ASP A 118      -3.607  25.987   8.110  1.00 10.00      A   
ATOM    408  HN  ASP A 118      -3.279  26.140   7.198  1.00 10.00      A   
ATOM    409  CA  ASP A 118      -3.966  27.137   8.937  1.00 10.00      A   
ATOM    410  CB  ASP A 118      -3.097  28.361   8.609  1.00 10.00      A   
ATOM    411  CG  ASP A 118      -3.499  29.076   7.329  1.00 10.00      A   
ATOM    412  OD1 ASP A 118      -4.223  30.096   7.406  1.00 10.00      A   
ATOM    413  OD2 ASP A 118      -3.068  28.641   6.244  1.00 10.00      A   
ATOM    414  C   ASP A 118      -5.442  27.493   8.824  1.00 10.00      A   
ATOM    415  O   ASP A 118      -5.946  28.313   9.586  1.00 10.00      A   
ATOM    416  N   TYR A 119      -6.141  26.860   7.895  1.00 10.00      A   
ATOM    417  HN  TYR A 119      -5.696  26.190   7.330  1.00 10.00      A   
ATOM    418  CA  TYR A 119      -7.561  27.136   7.695  1.00 10.00      A   
ATOM    419  CB  TYR A 119      -7.952  26.948   6.226  1.00 10.00      A   
ATOM    420  CG  TYR A 119      -7.551  28.103   5.332  1.00 10.00      A   
ATOM    421  CD1 TYR A 119      -8.477  29.065   4.947  1.00 10.00      A   
ATOM    422  CD2 TYR A 119      -6.247  28.232   4.871  1.00 10.00      A   
ATOM    423  CE1 TYR A 119      -8.117  30.122   4.130  1.00 10.00      A   
ATOM    424  CE2 TYR A 119      -5.877  29.286   4.056  1.00 10.00      A   
ATOM    425  CZ  TYR A 119      -6.814  30.228   3.688  1.00 10.00      A   
ATOM    426  OH  TYR A 119      -6.446  31.279   2.875  1.00 10.00      A   
ATOM    427  HH  TYR A 119      -6.855  32.095   3.195  1.00 10.00      A   
ATOM    428  C   TYR A 119      -8.443  26.283   8.606  1.00 10.00      A   
ATOM    429  O   TYR A 119      -9.622  26.068   8.327  1.00 10.00      A   
ATOM    430  N   LYS A 120      -7.873  25.814   9.711  1.00 10.00      A   
ATOM    431  HN  LYS A 120      -6.937  26.034   9.896  1.00 10.00      A   
ATOM    432  CA  LYS A 120      -8.617  24.989  10.657  1.00 10.00      A   
ATOM    433  CB  LYS A 120      -7.705  23.997  11.386  1.00 10.00      A   
ATOM    434  CG  LYS A 120      -6.507  24.614  12.089  1.00 10.00      A   
ATOM    435  CD  LYS A 120      -5.661  23.536  12.751  1.00 10.00      A   
ATOM    436  CE  LYS A 120      -4.416  24.115  13.401  1.00 10.00      A   
ATOM    437  NZ  LYS A 120      -3.450  24.637  12.399  1.00 10.00      A   
ATOM    438  HZ1 LYS A 120      -2.567  24.087  12.434  1.00 10.00      A   
ATOM    439  HZ2 LYS A 120      -3.229  25.635  12.597  1.00 10.00      A   
ATOM    440  HZ3 LYS A 120      -3.848  24.564  11.438  1.00 10.00      A   
ATOM    441  C   LYS A 120      -9.399  25.844  11.644  1.00 10.00      A   
ATOM    442  O   LYS A 120     -10.100  25.325  12.514  1.00 10.00      A   
ATOM    443  N   ASP A 121      -9.284  27.156  11.491  1.00 10.00      A   
ATOM    444  HN  ASP A 121      -8.717  27.505  10.768  1.00 10.00      A   
ATOM    445  CA  ASP A 121      -9.980  28.100  12.354  1.00 10.00      A   
ATOM    446  CB  ASP A 121      -9.267  29.458  12.359  1.00 10.00      A   
ATOM    447  CG  ASP A 121      -9.371  30.202  11.040  1.00 10.00      A   
ATOM    448  OD1 ASP A 121      -9.616  31.426  11.063  1.00 10.00      A   
ATOM    449  OD2 ASP A 121      -9.198  29.571   9.977  1.00 10.00      A   
ATOM    450  C   ASP A 121     -11.427  28.260  11.902  1.00 10.00      A   
ATOM    451  O   ASP A 121     -12.279  28.741  12.652  1.00 10.00      A   
ATOM    452  N   ILE A 122     -11.687  27.857  10.665  1.00 10.00      A   
ATOM    453  HN  ILE A 122     -10.950  27.513  10.117  1.00 10.00      A   
ATOM    454  CA  ILE A 122     -13.021  27.926  10.081  1.00 10.00      A   
ATOM    455  CB  ILE A 122     -13.123  29.058   9.035  1.00 10.00      A   
ATOM    456  CG1 ILE A 122     -11.918  29.027   8.087  1.00 10.00      A   
ATOM    457  CG2 ILE A 122     -13.248  30.412   9.718  1.00 10.00      A   
ATOM    458  CD1 ILE A 122     -12.007  30.011   6.942  1.00 10.00      A   
ATOM    459  C   ILE A 122     -13.356  26.601   9.406  1.00 10.00      A   
ATOM    460  O   ILE A 122     -14.165  26.548   8.482  1.00 10.00      A   
ATOM    461  N   PHE A 123     -12.727  25.533   9.895  1.00 10.00      A   
ATOM    462  HN  PHE A 123     -12.115  25.654  10.649  1.00 10.00      A   
ATOM    463  CA  PHE A 123     -12.916  24.187   9.350  1.00 10.00      A   
ATOM    464  CB  PHE A 123     -12.152  23.135  10.166  1.00 10.00      A   
ATOM    465  CG  PHE A 123     -12.369  21.722   9.697  1.00 10.00      A   
ATOM    466  CD1 PHE A 123     -11.926  21.315   8.448  1.00 10.00      A   
ATOM    467  CD2 PHE A 123     -13.016  20.802  10.505  1.00 10.00      A   
ATOM    468  CE1 PHE A 123     -12.125  20.018   8.015  1.00 10.00      A   
ATOM    469  CE2 PHE A 123     -13.219  19.503  10.078  1.00 10.00      A   
ATOM    470  CZ  PHE A 123     -12.773  19.111   8.831  1.00 10.00      A   
ATOM    471  C   PHE A 123     -14.387  23.787   9.149  1.00 10.00      A   
ATOM    472  O   PHE A 123     -14.765  23.420   8.040  1.00 10.00      A   
ATOM    473  N   PRO A 124     -15.239  23.840  10.200  1.00 10.00      A   
ATOM    474  CA  PRO A 124     -16.659  23.462  10.082  1.00 10.00      A   
ATOM    475  CB  PRO A 124     -17.246  23.844  11.443  1.00 10.00      A   
ATOM    476  CG  PRO A 124     -16.087  23.794  12.373  1.00 10.00      A   
ATOM    477  CD  PRO A 124     -14.901  24.254  11.577  1.00 10.00      A   
ATOM    478  C   PRO A 124     -17.384  24.217   8.967  1.00 10.00      A   
ATOM    479  O   PRO A 124     -18.127  23.623   8.183  1.00 10.00      A   
ATOM    480  N   ASP A 125     -17.152  25.521   8.897  1.00 10.00      A   
ATOM    481  HN  ASP A 125     -16.533  25.929   9.540  1.00 10.00      A   
ATOM    482  CA  ASP A 125     -17.784  26.366   7.888  1.00 10.00      A   
ATOM    483  CB  ASP A 125     -17.589  27.843   8.243  1.00 10.00      A   
ATOM    484  CG  ASP A 125     -18.292  28.785   7.287  1.00 10.00      A   
ATOM    485  OD1 ASP A 125     -19.471  29.120   7.532  1.00 10.00      A   
ATOM    486  OD2 ASP A 125     -17.666  29.212   6.299  1.00 10.00      A   
ATOM    487  C   ASP A 125     -17.223  26.080   6.496  1.00 10.00      A   
ATOM    488  O   ASP A 125     -17.972  25.906   5.533  1.00 10.00      A   
ATOM    489  N   LEU A 126     -15.900  26.017   6.408  1.00 10.00      A   
ATOM    490  HN  LEU A 126     -15.363  26.152   7.222  1.00 10.00      A   
ATOM    491  CA  LEU A 126     -15.214  25.760   5.147  1.00 10.00      A   
ATOM    492  CB  LEU A 126     -13.699  25.850   5.354  1.00 10.00      A   
ATOM    493  CG  LEU A 126     -12.844  26.022   4.098  1.00 10.00      A   
ATOM    494  CD1 LEU A 126     -13.038  27.409   3.505  1.00 10.00      A   
ATOM    495  CD2 LEU A 126     -11.378  25.772   4.415  1.00 10.00      A   
ATOM    496  C   LEU A 126     -15.583  24.390   4.581  1.00 10.00      A   
ATOM    497  O   LEU A 126     -15.865  24.255   3.387  1.00 10.00      A   
ATOM    498  N   PHE A 127     -15.593  23.383   5.446  1.00 10.00      A   
ATOM    499  HN  PHE A 127     -15.369  23.560   6.388  1.00 10.00      A   
ATOM    500  CA  PHE A 127     -15.920  22.021   5.042  1.00 10.00      A   
ATOM    501  CB  PHE A 127     -15.701  21.051   6.206  1.00 10.00      A   
ATOM    502  CG  PHE A 127     -15.527  19.618   5.790  1.00 10.00      A   
ATOM    503  CD1 PHE A 127     -14.546  19.262   4.880  1.00 10.00      A   
ATOM    504  CD2 PHE A 127     -16.340  18.627   6.314  1.00 10.00      A   
ATOM    505  CE1 PHE A 127     -14.379  17.944   4.499  1.00 10.00      A   
ATOM    506  CE2 PHE A 127     -16.179  17.308   5.938  1.00 10.00      A   
ATOM    507  CZ  PHE A 127     -15.197  16.966   5.029  1.00 10.00      A   
ATOM    508  C   PHE A 127     -17.357  21.932   4.542  1.00 10.00      A   
ATOM    509  O   PHE A 127     -17.651  21.205   3.592  1.00 10.00      A   
ATOM    510  N   LYS A 128     -18.245  22.685   5.180  1.00 10.00      A   
ATOM    511  HN  LYS A 128     -17.948  23.245   5.929  1.00 10.00      A   
ATOM    512  CA  LYS A 128     -19.649  22.698   4.797  1.00 10.00      A   
ATOM    513  CB  LYS A 128     -20.464  23.547   5.771  1.00 10.00      A   
ATOM    514  CG  LYS A 128     -21.956  23.537   5.494  1.00 10.00      A   
ATOM    515  CD  LYS A 128     -22.706  24.385   6.501  1.00 10.00      A   
ATOM    516  CE  LYS A 128     -24.206  24.243   6.325  1.00 10.00      A   
ATOM    517  NZ  LYS A 128     -24.957  24.927   7.408  1.00 10.00      A   
ATOM    518  HZ1 LYS A 128     -24.762  24.471   8.322  1.00 10.00      A   
ATOM    519  HZ2 LYS A 128     -25.979  24.878   7.221  1.00 10.00      A   
ATOM    520  HZ3 LYS A 128     -24.676  25.925   7.464  1.00 10.00      A   
ATOM    521  C   LYS A 128     -19.812  23.227   3.377  1.00 10.00      A   
ATOM    522  O   LYS A 128     -20.567  22.667   2.579  1.00 10.00      A   
ATOM    523  N   ARG A 129     -19.084  24.295   3.065  1.00 10.00      A   
ATOM    524  HN  ARG A 129     -18.496  24.688   3.747  1.00 10.00      A   
ATOM    525  CA  ARG A 129     -19.141  24.899   1.739  1.00 10.00      A   
ATOM    526  CB  ARG A 129     -18.279  26.159   1.669  1.00 10.00      A   
ATOM    527  CG  ARG A 129     -18.667  27.247   2.654  1.00 10.00      A   
ATOM    528  CD  ARG A 129     -17.879  28.518   2.392  1.00 10.00      A   
ATOM    529  NE  ARG A 129     -17.774  29.358   3.582  1.00 10.00      A   
ATOM    530  HE  ARG A 129     -17.757  28.900   4.462  1.00 10.00      A   
ATOM    531  CZ  ARG A 129     -17.680  30.684   3.559  1.00 10.00      A   
ATOM    532  NH1 ARG A 129     -17.737  31.350   2.412  1.00 10.00      A   
ATOM    533 HH11 ARG A 129     -17.650  32.391   2.409  1.00 10.00      A   
ATOM    534 HH12 ARG A 129     -17.883  30.840   1.515  1.00 10.00      A   
ATOM    535  NH2 ARG A 129     -17.547  31.345   4.695  1.00 10.00      A   
ATOM    536 HH21 ARG A 129     -17.520  30.816   5.604  1.00 10.00      A   
ATOM    537 HH22 ARG A 129     -17.469  32.384   4.694  1.00 10.00      A   
ATOM    538  C   ARG A 129     -18.685  23.904   0.679  1.00 10.00      A   
ATOM    539  O   ARG A 129     -19.217  23.874  -0.428  1.00 10.00      A   
ATOM    540  N   ALA A 130     -17.702  23.087   1.029  1.00 10.00      A   
ATOM    541  HN  ALA A 130     -17.314  23.160   1.929  1.00 10.00      A   
ATOM    542  CA  ALA A 130     -17.185  22.084   0.111  1.00 10.00      A   
ATOM    543  CB  ALA A 130     -15.913  21.461   0.664  1.00 10.00      A   
ATOM    544  C   ALA A 130     -18.235  21.011  -0.152  1.00 10.00      A   
ATOM    545  O   ALA A 130     -18.449  20.606  -1.295  1.00 10.00      A   
ATOM    546  N   ALA A 131     -18.903  20.577   0.912  1.00 10.00      A   
ATOM    547  HN  ALA A 131     -18.692  20.957   1.794  1.00 10.00      A   
ATOM    548  CA  ALA A 131     -19.934  19.551   0.812  1.00 10.00      A   
ATOM    549  CB  ALA A 131     -20.443  19.173   2.195  1.00 10.00      A   
ATOM    550  C   ALA A 131     -21.087  19.997  -0.083  1.00 10.00      A   
ATOM    551  O   ALA A 131     -21.497  19.268  -0.988  1.00 10.00      A   
ATOM    552  N   GLU A 132     -21.600  21.201   0.160  1.00 10.00      A   
ATOM    553  HN  GLU A 132     -21.228  21.744   0.891  1.00 10.00      A   
ATOM    554  CA  GLU A 132     -22.706  21.726  -0.634  1.00 10.00      A   
ATOM    555  CB  GLU A 132     -23.282  23.011  -0.032  1.00 10.00      A   
ATOM    556  CG  GLU A 132     -22.258  24.099   0.230  1.00 10.00      A   
ATOM    557  CD  GLU A 132     -22.889  25.458   0.418  1.00 10.00      A   
ATOM    558  OE1 GLU A 132     -23.030  26.190  -0.581  1.00 10.00      A   
ATOM    559  OE2 GLU A 132     -23.250  25.801   1.560  1.00 10.00      A   
ATOM    560  C   GLU A 132     -22.296  21.933  -2.091  1.00 10.00      A   
ATOM    561  O   GLU A 132     -23.071  21.655  -3.006  1.00 10.00      A   
ATOM    562  N   ARG A 133     -21.072  22.410  -2.304  1.00 10.00      A   
ATOM    563  HN  ARG A 133     -20.497  22.618  -1.534  1.00 10.00      A   
ATOM    564  CA  ARG A 133     -20.570  22.629  -3.654  1.00 10.00      A   
ATOM    565  CB  ARG A 133     -19.208  23.330  -3.633  1.00 10.00      A   
ATOM    566  CG  ARG A 133     -19.272  24.830  -3.385  1.00 10.00      A   
ATOM    567  CD  ARG A 133     -20.144  25.530  -4.415  1.00 10.00      A   
ATOM    568  NE  ARG A 133     -20.048  26.985  -4.316  1.00 10.00      A   
ATOM    569  HE  ARG A 133     -19.327  27.424  -4.826  1.00 10.00      A   
ATOM    570  CZ  ARG A 133     -20.876  27.746  -3.600  1.00 10.00      A   
ATOM    571  NH1 ARG A 133     -21.851  27.194  -2.893  1.00 10.00      A   
ATOM    572 HH11 ARG A 133     -21.983  26.164  -2.892  1.00 10.00      A   
ATOM    573 HH12 ARG A 133     -22.491  27.793  -2.329  1.00 10.00      A   
ATOM    574  NH2 ARG A 133     -20.724  29.061  -3.587  1.00 10.00      A   
ATOM    575 HH21 ARG A 133     -19.953  29.506  -4.134  1.00 10.00      A   
ATOM    576 HH22 ARG A 133     -21.381  29.660  -3.042  1.00 10.00      A   
ATOM    577  C   ARG A 133     -20.457  21.302  -4.387  1.00 10.00      A   
ATOM    578  O   ARG A 133     -20.881  21.178  -5.532  1.00 10.00      A   
ATOM    579  N   LEU A 134     -19.905  20.310  -3.699  1.00 10.00      A   
ATOM    580  HN  LEU A 134     -19.606  20.483  -2.777  1.00 10.00      A   
ATOM    581  CA  LEU A 134     -19.724  18.975  -4.254  1.00 10.00      A   
ATOM    582  CB  LEU A 134     -19.102  18.069  -3.187  1.00 10.00      A   
ATOM    583  CG  LEU A 134     -18.649  16.679  -3.632  1.00 10.00      A   
ATOM    584  CD1 LEU A 134     -17.365  16.765  -4.441  1.00 10.00      A   
ATOM    585  CD2 LEU A 134     -18.464  15.778  -2.423  1.00 10.00      A   
ATOM    586  C   LEU A 134     -21.058  18.393  -4.721  1.00 10.00      A   
ATOM    587  O   LEU A 134     -21.159  17.837  -5.815  1.00 10.00      A   
ATOM    588  N   GLN A 135     -22.079  18.548  -3.891  1.00 10.00      A   
ATOM    589  HN  GLN A 135     -21.930  19.006  -3.034  1.00 10.00      A   
ATOM    590  CA  GLN A 135     -23.413  18.043  -4.198  1.00 10.00      A   
ATOM    591  CB  GLN A 135     -24.283  18.098  -2.935  1.00 10.00      A   
ATOM    592  CG  GLN A 135     -25.727  17.655  -3.130  1.00 10.00      A   
ATOM    593  CD  GLN A 135     -25.872  16.151  -3.242  1.00 10.00      A   
ATOM    594  OE1 GLN A 135     -26.030  15.458  -2.240  1.00 10.00      A   
ATOM    595  NE2 GLN A 135     -25.828  15.638  -4.461  1.00 10.00      A   
ATOM    596 HE21 GLN A 135     -25.706  16.249  -5.217  1.00 10.00      A   
ATOM    597 HE22 GLN A 135     -25.921  14.661  -4.557  1.00 10.00      A   
ATOM    598  C   GLN A 135     -24.075  18.844  -5.321  1.00 10.00      A   
ATOM    599  O   GLN A 135     -24.903  18.319  -6.066  1.00 10.00      A   
ATOM    600  N   TYR A 136     -23.690  20.105  -5.452  1.00 10.00      A   
ATOM    601  HN  TYR A 136     -23.000  20.457  -4.850  1.00 10.00      A   
ATOM    602  CA  TYR A 136     -24.271  20.985  -6.458  1.00 10.00      A   
ATOM    603  CB  TYR A 136     -24.219  22.437  -5.974  1.00 10.00      A   
ATOM    604  CG  TYR A 136     -25.188  23.367  -6.671  1.00 10.00      A   
ATOM    605  CD1 TYR A 136     -24.840  24.683  -6.945  1.00 10.00      A   
ATOM    606  CD2 TYR A 136     -26.453  22.932  -7.045  1.00 10.00      A   
ATOM    607  CE1 TYR A 136     -25.725  25.541  -7.569  1.00 10.00      A   
ATOM    608  CE2 TYR A 136     -27.343  23.781  -7.673  1.00 10.00      A   
ATOM    609  CZ  TYR A 136     -26.975  25.084  -7.932  1.00 10.00      A   
ATOM    610  OH  TYR A 136     -27.866  25.935  -8.544  1.00 10.00      A   
ATOM    611  HH  TYR A 136     -27.413  26.425  -9.244  1.00 10.00      A   
ATOM    612  C   TYR A 136     -23.605  20.863  -7.829  1.00 10.00      A   
ATOM    613  O   TYR A 136     -24.269  20.570  -8.824  1.00 10.00      A   
ATOM    614  N   VAL A 137     -22.299  21.080  -7.880  1.00 10.00      A   
ATOM    615  HN  VAL A 137     -21.808  21.269  -7.048  1.00 10.00      A   
ATOM    616  CA  VAL A 137     -21.571  21.040  -9.145  1.00 10.00      A   
ATOM    617  CB  VAL A 137     -20.296  21.921  -9.118  1.00 10.00      A   
ATOM    618  CG1 VAL A 137     -19.295  21.436  -8.085  1.00 10.00      A   
ATOM    619  CG2 VAL A 137     -19.656  22.002 -10.490  1.00 10.00      A   
ATOM    620  C   VAL A 137     -21.253  19.622  -9.634  1.00 10.00      A   
ATOM    621  O   VAL A 137     -21.308  19.349 -10.835  1.00 10.00      A   
ATOM    622  N   PHE A 138     -20.939  18.718  -8.718  1.00 10.00      A   
ATOM    623  HN  PHE A 138     -20.936  18.968  -7.771  1.00 10.00      A   
ATOM    624  CA  PHE A 138     -20.602  17.352  -9.104  1.00 10.00      A   
ATOM    625  CB  PHE A 138     -19.386  16.845  -8.323  1.00 10.00      A   
ATOM    626  CG  PHE A 138     -18.144  17.661  -8.544  1.00 10.00      A   
ATOM    627  CD1 PHE A 138     -17.513  17.667  -9.777  1.00 10.00      A   
ATOM    628  CD2 PHE A 138     -17.610  18.425  -7.521  1.00 10.00      A   
ATOM    629  CE1 PHE A 138     -16.374  18.421  -9.986  1.00 10.00      A   
ATOM    630  CE2 PHE A 138     -16.470  19.181  -7.721  1.00 10.00      A   
ATOM    631  CZ  PHE A 138     -15.852  19.179  -8.956  1.00 10.00      A   
ATOM    632  C   PHE A 138     -21.782  16.401  -8.942  1.00 10.00      A   
ATOM    633  O   PHE A 138     -21.997  15.521  -9.773  1.00 10.00      A   
ATOM    634  N   GLY A 139     -22.543  16.583  -7.874  1.00 10.00      A   
ATOM    635  HN  GLY A 139     -22.326  17.302  -7.243  1.00 10.00      A   
ATOM    636  CA  GLY A 139     -23.684  15.724  -7.627  1.00 10.00      A   
ATOM    637  C   GLY A 139     -23.331  14.591  -6.687  1.00 10.00      A   
ATOM    638  O   GLY A 139     -24.007  13.561  -6.650  1.00 10.00      A   
ATOM    639  N   TYR A 140     -22.264  14.786  -5.926  1.00 10.00      A   
ATOM    640  HN  TYR A 140     -21.776  15.633  -5.996  1.00 10.00      A   
ATOM    641  CA  TYR A 140     -21.805  13.785  -4.978  1.00 10.00      A   
ATOM    642  CB  TYR A 140     -20.303  13.537  -5.138  1.00 10.00      A   
ATOM    643  CG  TYR A 140     -19.938  12.720  -6.356  1.00 10.00      A   
ATOM    644  CD1 TYR A 140     -19.799  11.341  -6.272  1.00 10.00      A   
ATOM    645  CD2 TYR A 140     -19.730  13.326  -7.588  1.00 10.00      A   
ATOM    646  CE1 TYR A 140     -19.465  10.588  -7.381  1.00 10.00      A   
ATOM    647  CE2 TYR A 140     -19.396  12.581  -8.703  1.00 10.00      A   
ATOM    648  CZ  TYR A 140     -19.265  11.213  -8.594  1.00 10.00      A   
ATOM    649  OH  TYR A 140     -18.936  10.467  -9.702  1.00 10.00      A   
ATOM    650  HH  TYR A 140     -18.112  10.794 -10.074  1.00 10.00      A   
ATOM    651  C   TYR A 140     -22.112  14.218  -3.553  1.00 10.00      A   
ATOM    652  O   TYR A 140     -21.747  15.316  -3.137  1.00 10.00      A   
ATOM    653  N   LYS A 141     -22.791  13.356  -2.817  1.00 10.00      A   
ATOM    654  HN  LYS A 141     -23.059  12.495  -3.210  1.00 10.00      A   
ATOM    655  CA  LYS A 141     -23.147  13.643  -1.441  1.00 10.00      A   
ATOM    656  CB  LYS A 141     -24.475  12.972  -1.079  1.00 10.00      A   
ATOM    657  CG  LYS A 141     -24.948  13.261   0.337  1.00 10.00      A   
ATOM    658  CD  LYS A 141     -26.328  12.681   0.599  1.00 10.00      A   
ATOM    659  CE  LYS A 141     -27.420  13.543  -0.016  1.00 10.00      A   
ATOM    660  NZ  LYS A 141     -28.767  13.174   0.493  1.00 10.00      A   
ATOM    661  HZ1 LYS A 141     -28.984  12.188   0.250  1.00 10.00      A   
ATOM    662  HZ2 LYS A 141     -29.491  13.786   0.067  1.00 10.00      A   
ATOM    663  HZ3 LYS A 141     -28.802  13.281   1.526  1.00 10.00      A   
ATOM    664  C   LYS A 141     -22.047  13.177  -0.497  1.00 10.00      A   
ATOM    665  O   LYS A 141     -21.776  11.979  -0.389  1.00 10.00      A   
ATOM    666  N   LEU A 142     -21.407  14.129   0.163  1.00 10.00      A   
ATOM    667  HN  LEU A 142     -21.661  15.063   0.015  1.00 10.00      A   
ATOM    668  CA  LEU A 142     -20.342  13.825   1.103  1.00 10.00      A   
ATOM    669  CB  LEU A 142     -19.361  14.998   1.186  1.00 10.00      A   
ATOM    670  CG  LEU A 142     -18.158  14.816   2.115  1.00 10.00      A   
ATOM    671  CD1 LEU A 142     -17.195  13.783   1.554  1.00 10.00      A   
ATOM    672  CD2 LEU A 142     -17.454  16.144   2.342  1.00 10.00      A   
ATOM    673  C   LEU A 142     -20.931  13.534   2.479  1.00 10.00      A   
ATOM    674  O   LEU A 142     -21.292  14.451   3.218  1.00 10.00      A   
ATOM    675  N   VAL A 143     -21.045  12.257   2.811  1.00 10.00      A   
ATOM    676  HN  VAL A 143     -20.742  11.567   2.179  1.00 10.00      A   
ATOM    677  CA  VAL A 143     -21.600  11.855   4.096  1.00 10.00      A   
ATOM    678  CB  VAL A 143     -23.021  11.263   3.964  1.00 10.00      A   
ATOM    679  CG1 VAL A 143     -24.052  12.367   3.794  1.00 10.00      A   
ATOM    680  CG2 VAL A 143     -23.094  10.273   2.810  1.00 10.00      A   
ATOM    681  C   VAL A 143     -20.703  10.846   4.799  1.00 10.00      A   
ATOM    682  O   VAL A 143     -19.790  10.280   4.195  1.00 10.00      A   
ATOM    683  N   GLU A 144     -20.971  10.633   6.077  1.00 10.00      A   
ATOM    684  HN  GLU A 144     -21.713  11.117   6.494  1.00 10.00      A   
ATOM    685  CA  GLU A 144     -20.208   9.694   6.879  1.00 10.00      A   
ATOM    686  CB  GLU A 144     -20.182  10.168   8.336  1.00 10.00      A   
ATOM    687  CG  GLU A 144     -19.246   9.387   9.240  1.00 10.00      A   
ATOM    688  CD  GLU A 144     -19.229   9.917  10.661  1.00 10.00      A   
ATOM    689  OE1 GLU A 144     -18.131  10.003  11.250  1.00 10.00      A   
ATOM    690  OE2 GLU A 144     -20.315  10.238  11.196  1.00 10.00      A   
ATOM    691  C   GLU A 144     -20.842   8.310   6.781  1.00 10.00      A   
ATOM    692  O   GLU A 144     -22.035   8.147   7.045  1.00 10.00      A   
ATOM    693  N   LEU A 145     -20.052   7.321   6.379  1.00 10.00      A   
ATOM    694  HN  LEU A 145     -19.113   7.513   6.175  1.00 10.00      A   
ATOM    695  CA  LEU A 145     -20.552   5.957   6.240  1.00 10.00      A   
ATOM    696  CB  LEU A 145     -19.667   5.118   5.306  1.00 10.00      A   
ATOM    697  CG  LEU A 145     -18.226   4.856   5.758  1.00 10.00      A   
ATOM    698  CD1 LEU A 145     -17.731   3.527   5.209  1.00 10.00      A   
ATOM    699  CD2 LEU A 145     -17.311   5.984   5.312  1.00 10.00      A   
ATOM    700  C   LEU A 145     -20.706   5.283   7.599  1.00 10.00      A   
ATOM    701  O   LEU A 145     -21.654   4.534   7.829  1.00 10.00      A   
ATOM    702  N   GLU A 146     -19.770   5.558   8.494  1.00 10.00      A   
ATOM    703  HN  GLU A 146     -19.041   6.164   8.252  1.00 10.00      A   
ATOM    704  CA  GLU A 146     -19.801   4.997   9.835  1.00 10.00      A   
ATOM    705  CB  GLU A 146     -18.544   4.161  10.093  1.00 10.00      A   
ATOM    706  CG  GLU A 146     -18.303   3.065   9.065  1.00 10.00      A   
ATOM    707  CD  GLU A 146     -18.387   1.674   9.657  1.00 10.00      A   
ATOM    708  OE1 GLU A 146     -19.479   1.067   9.611  1.00 10.00      A   
ATOM    709  OE2 GLU A 146     -17.359   1.184  10.171  1.00 10.00      A   
ATOM    710  C   GLU A 146     -19.902   6.135  10.843  1.00 10.00      A   
ATOM    711  O   GLU A 146     -18.913   6.809  11.118  1.00 10.00      A   
ATOM    712  N   PRO A 147     -21.109   6.367  11.385  1.00 10.00      A   
ATOM    713  CA  PRO A 147     -21.374   7.449  12.345  1.00 10.00      A   
ATOM    714  CB  PRO A 147     -22.740   7.078  12.921  1.00 10.00      A   
ATOM    715  CG  PRO A 147     -23.411   6.339  11.817  1.00 10.00      A   
ATOM    716  CD  PRO A 147     -22.325   5.578  11.107  1.00 10.00      A   
ATOM    717  C   PRO A 147     -20.339   7.562  13.462  1.00 10.00      A   
ATOM    718  O   PRO A 147     -20.064   6.592  14.174  1.00 10.00      A   
ATOM    719  N   LYS A 148     -19.762   8.758  13.583  1.00 10.00      A   
ATOM    720  HN  LYS A 148     -20.000   9.462  12.932  1.00 10.00      A   
ATOM    721  CA  LYS A 148     -18.770   9.067  14.611  1.00 10.00      A   
ATOM    722  CB  LYS A 148     -19.308   8.802  16.019  1.00 10.00      A   
ATOM    723  CG  LYS A 148     -20.401   9.765  16.446  1.00 10.00      A   
ATOM    724  CD  LYS A 148     -20.813   9.535  17.888  1.00 10.00      A   
ATOM    725  CE  LYS A 148     -21.625  10.704  18.417  1.00 10.00      A   
ATOM    726  NZ  LYS A 148     -20.868  11.980  18.334  1.00 10.00      A   
ATOM    727  HZ1 LYS A 148     -21.459  12.770  18.660  1.00 10.00      A   
ATOM    728  HZ2 LYS A 148     -20.579  12.164  17.352  1.00 10.00      A   
ATOM    729  HZ3 LYS A 148     -20.017  11.932  18.928  1.00 10.00      A   
ATOM    730  C   LYS A 148     -17.434   8.370  14.382  1.00 10.00      A   
ATOM    731  O   LYS A 148     -16.802   7.887  15.325  1.00 10.00      A   
ATOM    732  N   SER A 149     -16.999   8.331  13.134  1.00 10.00      A   
ATOM    733  HN  SER A 149     -17.551   8.731  12.418  1.00 10.00      A   
ATOM    734  CA  SER A 149     -15.727   7.710  12.792  1.00 10.00      A   
ATOM    735  CB  SER A 149     -15.949   6.423  11.999  1.00 10.00      A   
ATOM    736  OG  SER A 149     -16.902   5.595  12.644  1.00 10.00      A   
ATOM    737  HG  SER A 149     -17.790   5.907  12.423  1.00 10.00      A   
ATOM    738  C   SER A 149     -14.844   8.682  12.016  1.00 10.00      A   
ATOM    739  O   SER A 149     -13.669   8.407  11.766  1.00 10.00      A   
ATOM    740  N   ASN A 150     -15.432   9.813  11.624  1.00 10.00      A   
ATOM    741  HN  ASN A 150     -16.389   9.946  11.826  1.00 10.00      A   
ATOM    742  CA  ASN A 150     -14.721  10.856  10.885  1.00 10.00      A   
ATOM    743  CB  ASN A 150     -13.540  11.416  11.686  1.00 10.00      A   
ATOM    744  CG  ASN A 150     -13.974  12.396  12.761  1.00 10.00      A   
ATOM    745  OD1 ASN A 150     -14.947  13.135  12.596  1.00 10.00      A   
ATOM    746  ND2 ASN A 150     -13.258  12.408  13.873  1.00 10.00      A   
ATOM    747 HD21 ASN A 150     -12.496  11.789  13.944  1.00 10.00      A   
ATOM    748 HD22 ASN A 150     -13.516  13.030  14.582  1.00 10.00      A   
ATOM    749  C   ASN A 150     -14.282  10.372   9.507  1.00 10.00      A   
ATOM    750  O   ASN A 150     -13.299  10.858   8.940  1.00 10.00      A   
ATOM    751  N   THR A 151     -15.026   9.412   8.979  1.00 10.00      A   
ATOM    752  HN  THR A 151     -15.790   9.068   9.489  1.00 10.00      A   
ATOM    753  CA  THR A 151     -14.752   8.855   7.666  1.00 10.00      A   
ATOM    754  CB  THR A 151     -14.631   7.323   7.736  1.00 10.00      A   
ATOM    755  OG1 THR A 151     -14.477   6.924   9.106  1.00 10.00      A   
ATOM    756  HG1 THR A 151     -13.898   7.546   9.559  1.00 10.00      A   
ATOM    757  CG2 THR A 151     -13.419   6.854   6.946  1.00 10.00      A   
ATOM    758  C   THR A 151     -15.883   9.239   6.718  1.00 10.00      A   
ATOM    759  O   THR A 151     -17.027   8.815   6.897  1.00 10.00      A   
ATOM    760  N   TYR A 152     -15.564  10.041   5.717  1.00 10.00      A   
ATOM    761  HN  TYR A 152     -14.626  10.308   5.594  1.00 10.00      A   
ATOM    762  CA  TYR A 152     -16.566  10.512   4.774  1.00 10.00      A   
ATOM    763  CB  TYR A 152     -16.528  12.040   4.695  1.00 10.00      A   
ATOM    764  CG  TYR A 152     -16.345  12.710   6.041  1.00 10.00      A   
ATOM    765  CD1 TYR A 152     -15.124  13.267   6.402  1.00 10.00      A   
ATOM    766  CD2 TYR A 152     -17.388  12.772   6.958  1.00 10.00      A   
ATOM    767  CE1 TYR A 152     -14.948  13.867   7.634  1.00 10.00      A   
ATOM    768  CE2 TYR A 152     -17.222  13.373   8.192  1.00 10.00      A   
ATOM    769  CZ  TYR A 152     -15.999  13.918   8.525  1.00 10.00      A   
ATOM    770  OH  TYR A 152     -15.826  14.515   9.756  1.00 10.00      A   
ATOM    771  HH  TYR A 152     -16.195  13.949  10.443  1.00 10.00      A   
ATOM    772  C   TYR A 152     -16.367   9.898   3.396  1.00 10.00      A   
ATOM    773  O   TYR A 152     -15.239   9.646   2.975  1.00 10.00      A   
ATOM    774  N   ILE A 153     -17.469   9.656   2.703  1.00 10.00      A   
ATOM    775  HN  ILE A 153     -18.342   9.888   3.095  1.00 10.00      A   
ATOM    776  CA  ILE A 153     -17.429   9.068   1.372  1.00 10.00      A   
ATOM    777  CB  ILE A 153     -17.828   7.570   1.408  1.00 10.00      A   
ATOM    778  CG1 ILE A 153     -17.544   6.887   0.066  1.00 10.00      A   
ATOM    779  CG2 ILE A 153     -19.286   7.397   1.818  1.00 10.00      A   
ATOM    780  CD1 ILE A 153     -17.657   5.378   0.108  1.00 10.00      A   
ATOM    781  C   ILE A 153     -18.347   9.843   0.426  1.00 10.00      A   
ATOM    782  O   ILE A 153     -19.317  10.467   0.866  1.00 10.00      A   
ATOM    783  N   LEU A 154     -18.029   9.821  -0.863  1.00 10.00      A   
ATOM    784  HN  LEU A 154     -17.236   9.317  -1.155  1.00 10.00      A   
ATOM    785  CA  LEU A 154     -18.824  10.527  -1.857  1.00 10.00      A   
ATOM    786  CB  LEU A 154     -17.924  11.132  -2.941  1.00 10.00      A   
ATOM    787  CG  LEU A 154     -17.182  12.428  -2.595  1.00 10.00      A   
ATOM    788  CD1 LEU A 154     -16.117  12.191  -1.535  1.00 10.00      A   
ATOM    789  CD2 LEU A 154     -16.560  13.027  -3.847  1.00 10.00      A   
ATOM    790  C   LEU A 154     -19.850   9.601  -2.500  1.00 10.00      A   
ATOM    791  O   LEU A 154     -19.494   8.662  -3.216  1.00 10.00      A   
ATOM    792  N   ILE A 155     -21.122   9.860  -2.232  1.00 10.00      A   
ATOM    793  HN  ILE A 155     -21.342  10.608  -1.630  1.00 10.00      A   
ATOM    794  CA  ILE A 155     -22.202   9.062  -2.800  1.00 10.00      A   
ATOM    795  CB  ILE A 155     -23.251   8.677  -1.733  1.00 10.00      A   
ATOM    796  CG1 ILE A 155     -22.603   7.828  -0.633  1.00 10.00      A   
ATOM    797  CG2 ILE A 155     -24.418   7.933  -2.369  1.00 10.00      A   
ATOM    798  CD1 ILE A 155     -23.549   7.439   0.484  1.00 10.00      A   
ATOM    799  C   ILE A 155     -22.877   9.834  -3.931  1.00 10.00      A   
ATOM    800  O   ILE A 155     -23.448  10.901  -3.710  1.00 10.00      A   
ATOM    801  N   ASN A 156     -22.796   9.298  -5.142  1.00 10.00      A   
ATOM    802  HN  ASN A 156     -22.336   8.441  -5.255  1.00 10.00      A   
ATOM    803  CA  ASN A 156     -23.390   9.948  -6.307  1.00 10.00      A   
ATOM    804  CB  ASN A 156     -22.909   9.290  -7.604  1.00 10.00      A   
ATOM    805  CG  ASN A 156     -23.065  10.194  -8.815  1.00 10.00      A   
ATOM    806  OD1 ASN A 156     -24.006  10.976  -8.905  1.00 10.00      A   
ATOM    807  ND2 ASN A 156     -22.133  10.104  -9.750  1.00 10.00      A   
ATOM    808 HD21 ASN A 156     -21.398   9.469  -9.615  1.00 10.00      A   
ATOM    809 HD22 ASN A 156     -22.214  10.678 -10.539  1.00 10.00      A   
ATOM    810  C   ASN A 156     -24.914   9.933  -6.227  1.00 10.00      A   
ATOM    811  O   ASN A 156     -25.521   8.899  -5.946  1.00 10.00      A   
ATOM    812  N   THR A 157     -25.524  11.085  -6.467  1.00 10.00      A   
ATOM    813  HN  THR A 157     -24.983  11.878  -6.691  1.00 10.00      A   
ATOM    814  CA  THR A 157     -26.973  11.212  -6.411  1.00 10.00      A   
ATOM    815  CB  THR A 157     -27.367  12.456  -5.595  1.00 10.00      A   
ATOM    816  OG1 THR A 157     -26.289  12.790  -4.707  1.00 10.00      A   
ATOM    817  HG1 THR A 157     -25.665  12.055  -4.675  1.00 10.00      A   
ATOM    818  CG2 THR A 157     -28.620  12.182  -4.775  1.00 10.00      A   
ATOM    819  C   THR A 157     -27.585  11.309  -7.811  1.00 10.00      A   
ATOM    820  O   THR A 157     -28.788  11.523  -7.963  1.00 10.00      A   
ATOM    821  N   LEU A 158     -26.754  11.152  -8.832  1.00 10.00      A   
ATOM    822  HN  LEU A 158     -25.802  10.976  -8.657  1.00 10.00      A   
ATOM    823  CA  LEU A 158     -27.218  11.225 -10.211  1.00 10.00      A   
ATOM    824  CB  LEU A 158     -26.218  12.002 -11.074  1.00 10.00      A   
ATOM    825  CG  LEU A 158     -25.859  13.411 -10.596  1.00 10.00      A   
ATOM    826  CD1 LEU A 158     -24.733  13.991 -11.439  1.00 10.00      A   
ATOM    827  CD2 LEU A 158     -27.078  14.320 -10.632  1.00 10.00      A   
ATOM    828  C   LEU A 158     -27.419   9.827 -10.785  1.00 10.00      A   
ATOM    829  O   LEU A 158     -26.769   8.872 -10.357  1.00 10.00      A   
ATOM    830  N   GLU A 159     -28.318   9.713 -11.752  1.00 10.00      A   
ATOM    831  HN  GLU A 159     -28.801  10.516 -12.054  1.00 10.00      A   
ATOM    832  CA  GLU A 159     -28.603   8.436 -12.391  1.00 10.00      A   
ATOM    833  CB  GLU A 159     -29.038   8.638 -13.850  1.00 10.00      A   
ATOM    834  CG  GLU A 159     -30.040   9.766 -14.069  1.00 10.00      A   
ATOM    835  CD  GLU A 159     -29.378  11.106 -14.322  1.00 10.00      A   
ATOM    836  OE1 GLU A 159     -29.176  11.871 -13.352  1.00 10.00      A   
ATOM    837  OE2 GLU A 159     -29.057  11.402 -15.493  1.00 10.00      A   
ATOM    838  C   GLU A 159     -29.646   7.626 -11.615  1.00 10.00      A   
ATOM    839  O   GLU A 159     -30.823   7.993 -11.564  1.00 10.00      A   
ATOM    840  N   PRO A 160     -29.224   6.522 -10.973  1.00 10.00      A   
ATOM    841  CA  PRO A 160     -27.831   6.068 -10.973  1.00 10.00      A   
ATOM    842  CB  PRO A 160     -27.777   5.044  -9.827  1.00 10.00      A   
ATOM    843  CG  PRO A 160     -29.113   5.105  -9.161  1.00 10.00      A   
ATOM    844  CD  PRO A 160     -30.073   5.624 -10.189  1.00 10.00      A   
ATOM    845  C   PRO A 160     -27.432   5.402 -12.286  1.00 10.00      A   
ATOM    846  O   PRO A 160     -28.229   4.697 -12.911  1.00 10.00      A   
ATOM    847  N   VAL A 161     -26.195   5.638 -12.698  1.00 10.00      A   
ATOM    848  HN  VAL A 161     -25.611   6.206 -12.152  1.00 10.00      A   
ATOM    849  CA  VAL A 161     -25.669   5.069 -13.930  1.00 10.00      A   
ATOM    850  CB  VAL A 161     -25.885   6.015 -15.134  1.00 10.00      A   
ATOM    851  CG1 VAL A 161     -25.163   7.341 -14.929  1.00 10.00      A   
ATOM    852  CG2 VAL A 161     -25.445   5.348 -16.428  1.00 10.00      A   
ATOM    853  C   VAL A 161     -24.182   4.766 -13.775  1.00 10.00      A   
ATOM    854  O   VAL A 161     -23.566   5.170 -12.786  1.00 10.00      A   
ATOM    855  N   GLU A 166     -29.461  -5.411 -10.646  1.00 10.00      A   
ATOM    856  HN  GLU A 166     -30.052  -5.425  -9.867  1.00 10.00      A   
ATOM    857  CA  GLU A 166     -28.057  -5.756 -10.476  1.00 10.00      A   
ATOM    858  CB  GLU A 166     -27.777  -7.178 -10.965  1.00 10.00      A   
ATOM    859  CG  GLU A 166     -28.502  -8.244 -10.158  1.00 10.00      A   
ATOM    860  CD  GLU A 166     -28.422  -7.983  -8.667  1.00 10.00      A   
ATOM    861  OE1 GLU A 166     -27.301  -7.993  -8.120  1.00 10.00      A   
ATOM    862  OE2 GLU A 166     -29.476  -7.752  -8.037  1.00 10.00      A   
ATOM    863  C   GLU A 166     -27.156  -4.739 -11.157  1.00 10.00      A   
ATOM    864  O   GLU A 166     -26.428  -5.053 -12.102  1.00 10.00      A   
ATOM    865  N   MET A 167     -27.214  -3.511 -10.663  1.00 10.00      A   
ATOM    866  HN  MET A 167     -27.809  -3.331  -9.906  1.00 10.00      A   
ATOM    867  CA  MET A 167     -26.417  -2.426 -11.210  1.00 10.00      A   
ATOM    868  CB  MET A 167     -27.140  -1.082 -11.050  1.00 10.00      A   
ATOM    869  CG  MET A 167     -26.607   0.024 -11.954  1.00 10.00      A   
ATOM    870  SD  MET A 167     -26.992   1.680 -11.348  1.00 10.00      A   
ATOM    871  CE  MET A 167     -26.022   1.725  -9.841  1.00 10.00      A   
ATOM    872  C   MET A 167     -25.042  -2.370 -10.553  1.00 10.00      A   
ATOM    873  O   MET A 167     -24.571  -1.309 -10.149  1.00 10.00      A   
ATOM    874  N   ARG A 168     -24.393  -3.518 -10.452  1.00 10.00      A   
ATOM    875  HN  ARG A 168     -24.812  -4.338 -10.794  1.00 10.00      A   
ATOM    876  CA  ARG A 168     -23.065  -3.588  -9.859  1.00 10.00      A   
ATOM    877  CB  ARG A 168     -22.836  -4.946  -9.194  1.00 10.00      A   
ATOM    878  CG  ARG A 168     -23.354  -5.032  -7.766  1.00 10.00      A   
ATOM    879  CD  ARG A 168     -23.290  -6.456  -7.241  1.00 10.00      A   
ATOM    880  NE  ARG A 168     -24.312  -7.307  -7.850  1.00 10.00      A   
ATOM    881  HE  ARG A 168     -25.251  -7.043  -7.721  1.00 10.00      A   
ATOM    882  CZ  ARG A 168     -24.051  -8.404  -8.557  1.00 10.00      A   
ATOM    883  NH1 ARG A 168     -22.798  -8.797  -8.750  1.00 10.00      A   
ATOM    884 HH11 ARG A 168     -22.006  -8.255  -8.339  1.00 10.00      A   
ATOM    885 HH12 ARG A 168     -22.597  -9.653  -9.313  1.00 10.00      A   
ATOM    886  NH2 ARG A 168     -25.051  -9.110  -9.059  1.00 10.00      A   
ATOM    887 HH21 ARG A 168     -24.860  -9.965  -9.626  1.00 10.00      A   
ATOM    888 HH22 ARG A 168     -26.045  -8.814  -8.875  1.00 10.00      A   
ATOM    889  C   ARG A 168     -22.008  -3.319 -10.923  1.00 10.00      A   
ATOM    890  O   ARG A 168     -21.029  -4.056 -11.050  1.00 10.00      A   
ATOM    891  N   GLY A 169     -22.229  -2.254 -11.689  1.00 10.00      A   
ATOM    892  HN  GLY A 169     -23.025  -1.707 -11.521  1.00 10.00      A   
ATOM    893  CA  GLY A 169     -21.311  -1.878 -12.747  1.00 10.00      A   
ATOM    894  C   GLY A 169     -19.926  -1.571 -12.225  1.00 10.00      A   
ATOM    895  O   GLY A 169     -19.755  -0.672 -11.399  1.00 10.00      A   
ATOM    896  N   GLN A 171     -18.444  -3.195 -18.353  1.00 10.00      A   
ATOM    897  HN  GLN A 171     -19.107  -3.440 -19.034  1.00 10.00      A   
ATOM    898  CA  GLN A 171     -17.011  -3.130 -18.598  1.00 10.00      A   
ATOM    899  CB  GLN A 171     -16.645  -1.805 -19.281  1.00 10.00      A   
ATOM    900  CG  GLN A 171     -16.944  -1.752 -20.773  1.00 10.00      A   
ATOM    901  CD  GLN A 171     -18.412  -1.527 -21.091  1.00 10.00      A   
ATOM    902  OE1 GLN A 171     -19.139  -0.883 -20.336  1.00 10.00      A   
ATOM    903  NE2 GLN A 171     -18.856  -2.052 -22.221  1.00 10.00      A   
ATOM    904 HE21 GLN A 171     -18.220  -2.550 -22.782  1.00 10.00      A   
ATOM    905 HE22 GLN A 171     -19.796  -1.925 -22.452  1.00 10.00      A   
ATOM    906  C   GLN A 171     -16.359  -3.197 -17.219  1.00 10.00      A   
ATOM    907  O   GLN A 171     -15.174  -2.907 -17.034  1.00 10.00      A   
ATOM    908  N   GLY A 172     -17.200  -3.577 -16.253  1.00 10.00      A   
ATOM    909  HN  GLY A 172     -18.122  -3.790 -16.505  1.00 10.00      A   
ATOM    910  CA  GLY A 172     -16.806  -3.686 -14.861  1.00 10.00      A   
ATOM    911  C   GLY A 172     -15.718  -4.714 -14.605  1.00 10.00      A   
ATOM    912  O   GLY A 172     -15.531  -5.650 -15.382  1.00 10.00      A   
ATOM    913  N   THR A 173     -15.005  -4.533 -13.501  1.00 10.00      A   
ATOM    914  HN  THR A 173     -15.210  -3.771 -12.923  1.00 10.00      A   
ATOM    915  CA  THR A 173     -13.927  -5.430 -13.119  1.00 10.00      A   
ATOM    916  CB  THR A 173     -12.971  -4.731 -12.133  1.00 10.00      A   
ATOM    917  OG1 THR A 173     -13.608  -3.549 -11.613  1.00 10.00      A   
ATOM    918  HG1 THR A 173     -14.169  -3.794 -10.866  1.00 10.00      A   
ATOM    919  CG2 THR A 173     -11.679  -4.339 -12.833  1.00 10.00      A   
ATOM    920  C   THR A 173     -14.472  -6.713 -12.484  1.00 10.00      A   
ATOM    921  O   THR A 173     -15.327  -6.662 -11.595  1.00 10.00      A   
ATOM    922  N   PRO A 174     -13.970  -7.880 -12.928  1.00 10.00      A   
ATOM    923  CA  PRO A 174     -14.404  -9.189 -12.417  1.00 10.00      A   
ATOM    924  CB  PRO A 174     -13.746 -10.181 -13.380  1.00 10.00      A   
ATOM    925  CG  PRO A 174     -12.551  -9.460 -13.895  1.00 10.00      A   
ATOM    926  CD  PRO A 174     -12.946  -8.014 -13.981  1.00 10.00      A   
ATOM    927  C   PRO A 174     -13.934  -9.454 -10.987  1.00 10.00      A   
ATOM    928  O   PRO A 174     -14.369 -10.414 -10.351  1.00 10.00      A   
ATOM    929  N   THR A 175     -13.047  -8.600 -10.486  1.00 10.00      A   
ATOM    930  HN  THR A 175     -12.726  -7.860 -11.045  1.00 10.00      A   
ATOM    931  CA  THR A 175     -12.525  -8.733  -9.132  1.00 10.00      A   
ATOM    932  CB  THR A 175     -11.507  -7.615  -8.847  1.00 10.00      A   
ATOM    933  OG1 THR A 175     -11.196  -6.946 -10.082  1.00 10.00      A   
ATOM    934  HG1 THR A 175     -10.367  -6.465  -9.983  1.00 10.00      A   
ATOM    935  CG2 THR A 175     -10.231  -8.198  -8.256  1.00 10.00      A   
ATOM    936  C   THR A 175     -13.662  -8.656  -8.114  1.00 10.00      A   
ATOM    937  O   THR A 175     -13.645  -9.334  -7.085  1.00 10.00      A   
ATOM    938  N   THR A 176     -14.660  -7.839  -8.429  1.00 10.00      A   
ATOM    939  HN  THR A 176     -14.610  -7.327  -9.263  1.00 10.00      A   
ATOM    940  CA  THR A 176     -15.820  -7.662  -7.571  1.00 10.00      A   
ATOM    941  CB  THR A 176     -16.681  -6.495  -8.088  1.00 10.00      A   
ATOM    942  OG1 THR A 176     -15.905  -5.718  -9.017  1.00 10.00      A   
ATOM    943  HG1 THR A 176     -16.159  -5.951  -9.920  1.00 10.00      A   
ATOM    944  CG2 THR A 176     -17.124  -5.607  -6.935  1.00 10.00      A   
ATOM    945  C   THR A 176     -16.668  -8.935  -7.537  1.00 10.00      A   
ATOM    946  O   THR A 176     -17.365  -9.207  -6.556  1.00 10.00      A   
ATOM    947  N   GLY A 177     -16.593  -9.715  -8.611  1.00 10.00      A   
ATOM    948  HN  GLY A 177     -16.008  -9.455  -9.352  1.00 10.00      A   
ATOM    949  CA  GLY A 177     -17.349 -10.948  -8.692  1.00 10.00      A   
ATOM    950  C   GLY A 177     -16.747 -12.028  -7.822  1.00 10.00      A   
ATOM    951  O   GLY A 177     -17.466 -12.764  -7.148  1.00 10.00      A   
ATOM    952  N   LEU A 178     -15.420 -12.110  -7.828  1.00 10.00      A   
ATOM    953  HN  LEU A 178     -14.908 -11.489  -8.389  1.00 10.00      A   
ATOM    954  CA  LEU A 178     -14.706 -13.099  -7.028  1.00 10.00      A   
ATOM    955  CB  LEU A 178     -13.195 -12.989  -7.259  1.00 10.00      A   
ATOM    956  CG  LEU A 178     -12.538 -14.129  -8.044  1.00 10.00      A   
ATOM    957  CD1 LEU A 178     -12.709 -15.457  -7.320  1.00 10.00      A   
ATOM    958  CD2 LEU A 178     -13.093 -14.206  -9.459  1.00 10.00      A   
ATOM    959  C   LEU A 178     -15.020 -12.920  -5.548  1.00 10.00      A   
ATOM    960  O   LEU A 178     -15.326 -13.885  -4.848  1.00 10.00      A   
ATOM    961  N   LEU A 179     -14.960 -11.675  -5.088  1.00 10.00      A   
ATOM    962  HN  LEU A 179     -14.710 -10.952  -5.705  1.00 10.00      A   
ATOM    963  CA  LEU A 179     -15.242 -11.352  -3.694  1.00 10.00      A   
ATOM    964  CB  LEU A 179     -15.050  -9.853  -3.448  1.00 10.00      A   
ATOM    965  CG  LEU A 179     -15.192  -9.379  -1.998  1.00 10.00      A   
ATOM    966  CD1 LEU A 179     -14.072  -9.941  -1.134  1.00 10.00      A   
ATOM    967  CD2 LEU A 179     -15.215  -7.860  -1.932  1.00 10.00      A   
ATOM    968  C   LEU A 179     -16.660 -11.772  -3.314  1.00 10.00      A   
ATOM    969  O   LEU A 179     -16.895 -12.278  -2.215  1.00 10.00      A   
ATOM    970  N   MET A 180     -17.594 -11.575  -4.241  1.00 10.00      A   
ATOM    971  HN  MET A 180     -17.334 -11.184  -5.101  1.00 10.00      A   
ATOM    972  CA  MET A 180     -18.990 -11.931  -4.018  1.00 10.00      A   
ATOM    973  CB  MET A 180     -19.852 -11.487  -5.204  1.00 10.00      A   
ATOM    974  CG  MET A 180     -21.343 -11.716  -5.012  1.00 10.00      A   
ATOM    975  SD  MET A 180     -22.297 -11.377  -6.505  1.00 10.00      A   
ATOM    976  CE  MET A 180     -23.966 -11.590  -5.891  1.00 10.00      A   
ATOM    977  C   MET A 180     -19.132 -13.433  -3.799  1.00 10.00      A   
ATOM    978  O   MET A 180     -19.903 -13.877  -2.949  1.00 10.00      A   
ATOM    979  N   ILE A 181     -18.376 -14.210  -4.568  1.00 10.00      A   
ATOM    980  HN  ILE A 181     -17.783 -13.793  -5.231  1.00 10.00      A   
ATOM    981  CA  ILE A 181     -18.406 -15.663  -4.452  1.00 10.00      A   
ATOM    982  CB  ILE A 181     -17.590 -16.339  -5.576  1.00 10.00      A   
ATOM    983  CG1 ILE A 181     -18.132 -15.927  -6.949  1.00 10.00      A   
ATOM    984  CG2 ILE A 181     -17.617 -17.855  -5.426  1.00 10.00      A   
ATOM    985  CD1 ILE A 181     -17.261 -16.361  -8.109  1.00 10.00      A   
ATOM    986  C   ILE A 181     -17.857 -16.093  -3.094  1.00 10.00      A   
ATOM    987  O   ILE A 181     -18.410 -16.979  -2.440  1.00 10.00      A   
ATOM    988  N   VAL A 182     -16.778 -15.440  -2.671  1.00 10.00      A   
ATOM    989  HN  VAL A 182     -16.396 -14.735  -3.238  1.00 10.00      A   
ATOM    990  CA  VAL A 182     -16.144 -15.742  -1.393  1.00 10.00      A   
ATOM    991  CB  VAL A 182     -14.876 -14.890  -1.161  1.00 10.00      A   
ATOM    992  CG1 VAL A 182     -14.242 -15.218   0.184  1.00 10.00      A   
ATOM    993  CG2 VAL A 182     -13.873 -15.107  -2.284  1.00 10.00      A   
ATOM    994  C   VAL A 182     -17.119 -15.536  -0.235  1.00 10.00      A   
ATOM    995  O   VAL A 182     -17.382 -16.463   0.532  1.00 10.00      A   
ATOM    996  N   LEU A 183     -17.673 -14.329  -0.127  1.00 10.00      A   
ATOM    997  HN  LEU A 183     -17.444 -13.633  -0.783  1.00 10.00      A   
ATOM    998  CA  LEU A 183     -18.616 -14.023   0.947  1.00 10.00      A   
ATOM    999  CB  LEU A 183     -18.936 -12.521   1.022  1.00 10.00      A   
ATOM   1000  CG  LEU A 183     -19.528 -11.862  -0.228  1.00 10.00      A   
ATOM   1001  CD1 LEU A 183     -21.050 -11.871  -0.179  1.00 10.00      A   
ATOM   1002  CD2 LEU A 183     -19.008 -10.441  -0.374  1.00 10.00      A   
ATOM   1003  C   LEU A 183     -19.881 -14.866   0.831  1.00 10.00      A   
ATOM   1004  O   LEU A 183     -20.500 -15.219   1.838  1.00 10.00      A   
ATOM   1005  N   GLY A 184     -20.251 -15.193  -0.404  1.00 10.00      A   
ATOM   1006  HN  GLY A 184     -19.721 -14.871  -1.165  1.00 10.00      A   
ATOM   1007  CA  GLY A 184     -21.424 -16.007  -0.641  1.00 10.00      A   
ATOM   1008  C   GLY A 184     -21.255 -17.395  -0.062  1.00 10.00      A   
ATOM   1009  O   GLY A 184     -22.159 -17.918   0.588  1.00 10.00      A   
ATOM   1010  N   LEU A 185     -20.084 -17.984  -0.286  1.00 10.00      A   
ATOM   1011  HN  LEU A 185     -19.405 -17.512  -0.818  1.00 10.00      A   
ATOM   1012  CA  LEU A 185     -19.784 -19.314   0.228  1.00 10.00      A   
ATOM   1013  CB  LEU A 185     -18.440 -19.814  -0.307  1.00 10.00      A   
ATOM   1014  CG  LEU A 185     -18.412 -20.245  -1.776  1.00 10.00      A   
ATOM   1015  CD1 LEU A 185     -16.990 -20.566  -2.209  1.00 10.00      A   
ATOM   1016  CD2 LEU A 185     -19.324 -21.441  -2.002  1.00 10.00      A   
ATOM   1017  C   LEU A 185     -19.770 -19.304   1.751  1.00 10.00      A   
ATOM   1018  O   LEU A 185     -20.245 -20.243   2.391  1.00 10.00      A   
ATOM   1019  N   ILE A 186     -19.233 -18.229   2.324  1.00 10.00      A   
ATOM   1020  HN  ILE A 186     -18.871 -17.515   1.754  1.00 10.00      A   
ATOM   1021  CA  ILE A 186     -19.167 -18.085   3.772  1.00 10.00      A   
ATOM   1022  CB  ILE A 186     -18.443 -16.783   4.189  1.00 10.00      A   
ATOM   1023  CG1 ILE A 186     -17.026 -16.744   3.612  1.00 10.00      A   
ATOM   1024  CG2 ILE A 186     -18.402 -16.654   5.708  1.00 10.00      A   
ATOM   1025  CD1 ILE A 186     -16.314 -15.425   3.817  1.00 10.00      A   
ATOM   1026  C   ILE A 186     -20.572 -18.078   4.361  1.00 10.00      A   
ATOM   1027  O   ILE A 186     -20.900 -18.903   5.213  1.00 10.00      A   
ATOM   1028  N   PHE A 187     -21.402 -17.163   3.872  1.00 10.00      A   
ATOM   1029  HN  PHE A 187     -21.080 -16.560   3.163  1.00 10.00      A   
ATOM   1030  CA  PHE A 187     -22.773 -17.026   4.348  1.00 10.00      A   
ATOM   1031  CB  PHE A 187     -23.452 -15.833   3.672  1.00 10.00      A   
ATOM   1032  CG  PHE A 187     -24.704 -15.365   4.360  1.00 10.00      A   
ATOM   1033  CD1 PHE A 187     -24.670 -14.934   5.676  1.00 10.00      A   
ATOM   1034  CD2 PHE A 187     -25.913 -15.347   3.685  1.00 10.00      A   
ATOM   1035  CE1 PHE A 187     -25.818 -14.494   6.307  1.00 10.00      A   
ATOM   1036  CE2 PHE A 187     -27.065 -14.910   4.309  1.00 10.00      A   
ATOM   1037  CZ  PHE A 187     -27.018 -14.482   5.622  1.00 10.00      A   
ATOM   1038  C   PHE A 187     -23.580 -18.302   4.118  1.00 10.00      A   
ATOM   1039  O   PHE A 187     -24.340 -18.727   4.991  1.00 10.00      A   
ATOM   1040  N   MET A 188     -23.395 -18.913   2.950  1.00 10.00      A   
ATOM   1041  HN  MET A 188     -22.766 -18.522   2.302  1.00 10.00      A   
ATOM   1042  CA  MET A 188     -24.104 -20.142   2.595  1.00 10.00      A   
ATOM   1043  CB  MET A 188     -23.755 -20.568   1.164  1.00 10.00      A   
ATOM   1044  CG  MET A 188     -24.412 -21.866   0.718  1.00 10.00      A   
ATOM   1045  SD  MET A 188     -23.815 -22.437  -0.887  1.00 10.00      A   
ATOM   1046  CE  MET A 188     -24.405 -21.129  -1.959  1.00 10.00      A   
ATOM   1047  C   MET A 188     -23.778 -21.273   3.566  1.00 10.00      A   
ATOM   1048  O   MET A 188     -24.651 -22.051   3.942  1.00 10.00      A   
ATOM   1049  N   LYS A 189     -22.522 -21.344   3.983  1.00 10.00      A   
ATOM   1050  HN  LYS A 189     -21.872 -20.682   3.659  1.00 10.00      A   
ATOM   1051  CA  LYS A 189     -22.075 -22.381   4.907  1.00 10.00      A   
ATOM   1052  CB  LYS A 189     -20.575 -22.627   4.720  1.00 10.00      A   
ATOM   1053  CG  LYS A 189     -20.102 -24.011   5.138  1.00 10.00      A   
ATOM   1054  CD  LYS A 189     -18.667 -24.252   4.700  1.00 10.00      A   
ATOM   1055  CE  LYS A 189     -18.185 -25.631   5.113  1.00 10.00      A   
ATOM   1056  NZ  LYS A 189     -16.924 -26.008   4.421  1.00 10.00      A   
ATOM   1057  HZ1 LYS A 189     -16.610 -26.949   4.733  1.00 10.00      A   
ATOM   1058  HZ2 LYS A 189     -16.171 -25.316   4.638  1.00 10.00      A   
ATOM   1059  HZ3 LYS A 189     -17.073 -26.029   3.392  1.00 10.00      A   
ATOM   1060  C   LYS A 189     -22.381 -21.993   6.357  1.00 10.00      A   
ATOM   1061  O   LYS A 189     -21.613 -22.295   7.272  1.00 10.00      A   
ATOM   1062  N   GLY A 190     -23.512 -21.326   6.560  1.00 10.00      A   
ATOM   1063  HN  GLY A 190     -24.091 -21.124   5.794  1.00 10.00      A   
ATOM   1064  CA  GLY A 190     -23.904 -20.907   7.892  1.00 10.00      A   
ATOM   1065  C   GLY A 190     -22.999 -19.819   8.430  1.00 10.00      A   
ATOM   1066  O   GLY A 190     -22.706 -19.778   9.624  1.00 10.00      A   
ATOM   1067  N   ASN A 191     -22.542 -18.951   7.531  1.00 10.00      A   
ATOM   1068  HN  ASN A 191     -22.806 -19.062   6.593  1.00 10.00      A   
ATOM   1069  CA  ASN A 191     -21.652 -17.843   7.884  1.00 10.00      A   
ATOM   1070  CB  ASN A 191     -22.361 -16.821   8.783  1.00 10.00      A   
ATOM   1071  CG  ASN A 191     -21.718 -15.448   8.730  1.00 10.00      A   
ATOM   1072  OD1 ASN A 191     -21.249 -15.008   7.680  1.00 10.00      A   
ATOM   1073  ND2 ASN A 191     -21.686 -14.763   9.864  1.00 10.00      A   
ATOM   1074 HD21 ASN A 191     -22.074 -15.174  10.665  1.00 10.00      A   
ATOM   1075 HD22 ASN A 191     -21.275 -13.875   9.856  1.00 10.00      A   
ATOM   1076  C   ASN A 191     -20.373 -18.358   8.544  1.00 10.00      A   
ATOM   1077  O   ASN A 191     -19.854 -17.755   9.483  1.00 10.00      A   
ATOM   1078  N   THR A 192     -19.883 -19.494   8.056  1.00 10.00      A   
ATOM   1079  HN  THR A 192     -20.348 -19.936   7.313  1.00 10.00      A   
ATOM   1080  CA  THR A 192     -18.671 -20.100   8.591  1.00 10.00      A   
ATOM   1081  CB  THR A 192     -18.992 -21.108   9.713  1.00 10.00      A   
ATOM   1082  OG1 THR A 192     -20.176 -20.701  10.416  1.00 10.00      A   
ATOM   1083  HG1 THR A 192     -20.846 -20.420   9.779  1.00 10.00      A   
ATOM   1084  CG2 THR A 192     -17.834 -21.189  10.693  1.00 10.00      A   
ATOM   1085  C   THR A 192     -17.892 -20.823   7.493  1.00 10.00      A   
ATOM   1086  O   THR A 192     -18.281 -21.903   7.051  1.00 10.00      A   
ATOM   1087  N   LEU A 193     -16.791 -20.230   7.058  1.00 10.00      A   
ATOM   1088  HN  LEU A 193     -16.517 -19.376   7.454  1.00 10.00      A   
ATOM   1089  CA  LEU A 193     -15.966 -20.824   6.017  1.00 10.00      A   
ATOM   1090  CB  LEU A 193     -16.215 -20.117   4.680  1.00 10.00      A   
ATOM   1091  CG  LEU A 193     -15.536 -20.721   3.448  1.00 10.00      A   
ATOM   1092  CD1 LEU A 193     -16.238 -22.001   3.016  1.00 10.00      A   
ATOM   1093  CD2 LEU A 193     -15.501 -19.718   2.307  1.00 10.00      A   
ATOM   1094  C   LEU A 193     -14.497 -20.718   6.395  1.00 10.00      A   
ATOM   1095  O   LEU A 193     -14.083 -19.739   7.015  1.00 10.00      A   
ATOM   1096  N   LYS A 194     -13.718 -21.733   6.045  1.00 10.00      A   
ATOM   1097  HN  LYS A 194     -14.109 -22.497   5.561  1.00 10.00      A   
ATOM   1098  CA  LYS A 194     -12.294 -21.734   6.345  1.00 10.00      A   
ATOM   1099  CB  LYS A 194     -11.847 -23.088   6.904  1.00 10.00      A   
ATOM   1100  CG  LYS A 194     -12.648 -23.566   8.105  1.00 10.00      A   
ATOM   1101  CD  LYS A 194     -12.122 -24.896   8.622  1.00 10.00      A   
ATOM   1102  CE  LYS A 194     -12.975 -25.423   9.764  1.00 10.00      A   
ATOM   1103  NZ  LYS A 194     -14.238 -26.043   9.282  1.00 10.00      A   
ATOM   1104  HZ1 LYS A 194     -14.026 -26.842   8.653  1.00 10.00      A   
ATOM   1105  HZ2 LYS A 194     -14.807 -25.347   8.760  1.00 10.00      A   
ATOM   1106  HZ3 LYS A 194     -14.796 -26.393  10.089  1.00 10.00      A   
ATOM   1107  C   LYS A 194     -11.493 -21.386   5.096  1.00 10.00      A   
ATOM   1108  O   LYS A 194     -11.928 -21.660   3.974  1.00 10.00      A   
ATOM   1109  N   GLU A 195     -10.328 -20.788   5.298  1.00 10.00      A   
ATOM   1110  HN  GLU A 195     -10.042 -20.603   6.218  1.00 10.00      A   
ATOM   1111  CA  GLU A 195      -9.464 -20.383   4.195  1.00 10.00      A   
ATOM   1112  CB  GLU A 195      -8.267 -19.588   4.730  1.00 10.00      A   
ATOM   1113  CG  GLU A 195      -7.344 -19.026   3.657  1.00 10.00      A   
ATOM   1114  CD  GLU A 195      -6.200 -18.214   4.237  1.00 10.00      A   
ATOM   1115  OE1 GLU A 195      -5.627 -18.637   5.266  1.00 10.00      A   
ATOM   1116  OE2 GLU A 195      -5.864 -17.156   3.664  1.00 10.00      A   
ATOM   1117  C   GLU A 195      -8.985 -21.582   3.376  1.00 10.00      A   
ATOM   1118  O   GLU A 195      -9.070 -21.572   2.153  1.00 10.00      A   
ATOM   1119  N   THR A 196      -8.513 -22.617   4.061  1.00 10.00      A   
ATOM   1120  HN  THR A 196      -8.518 -22.580   5.042  1.00 10.00      A   
ATOM   1121  CA  THR A 196      -7.989 -23.813   3.401  1.00 10.00      A   
ATOM   1122  CB  THR A 196      -7.479 -24.846   4.423  1.00 10.00      A   
ATOM   1123  OG1 THR A 196      -8.381 -24.907   5.541  1.00 10.00      A   
ATOM   1124  HG1 THR A 196      -8.131 -24.240   6.192  1.00 10.00      A   
ATOM   1125  CG2 THR A 196      -6.088 -24.473   4.913  1.00 10.00      A   
ATOM   1126  C   THR A 196      -8.987 -24.481   2.449  1.00 10.00      A   
ATOM   1127  O   THR A 196      -8.691 -24.675   1.267  1.00 10.00      A   
ATOM   1128  N   GLU A 197     -10.163 -24.824   2.967  1.00 10.00      A   
ATOM   1129  HN  GLU A 197     -10.341 -24.628   3.909  1.00 10.00      A   
ATOM   1130  CA  GLU A 197     -11.197 -25.492   2.174  1.00 10.00      A   
ATOM   1131  CB  GLU A 197     -12.423 -25.827   3.034  1.00 10.00      A   
ATOM   1132  CG  GLU A 197     -12.768 -24.766   4.067  1.00 10.00      A   
ATOM   1133  CD  GLU A 197     -13.983 -25.113   4.906  1.00 10.00      A   
ATOM   1134  OE1 GLU A 197     -14.895 -24.265   5.023  1.00 10.00      A   
ATOM   1135  OE2 GLU A 197     -14.037 -26.227   5.460  1.00 10.00      A   
ATOM   1136  C   GLU A 197     -11.599 -24.700   0.928  1.00 10.00      A   
ATOM   1137  O   GLU A 197     -11.722 -25.263  -0.161  1.00 10.00      A   
ATOM   1138  N   ALA A 198     -11.789 -23.397   1.084  1.00 10.00      A   
ATOM   1139  HN  ALA A 198     -11.663 -22.994   1.971  1.00 10.00      A   
ATOM   1140  CA  ALA A 198     -12.185 -22.549  -0.035  1.00 10.00      A   
ATOM   1141  CB  ALA A 198     -12.732 -21.225   0.474  1.00 10.00      A   
ATOM   1142  C   ALA A 198     -11.025 -22.303  -0.993  1.00 10.00      A   
ATOM   1143  O   ALA A 198     -11.225 -22.174  -2.202  1.00 10.00      A   
ATOM   1144  N   TRP A 199      -9.819 -22.253  -0.446  1.00 10.00      A   
ATOM   1145  HN  TRP A 199      -9.733 -22.384   0.526  1.00 10.00      A   
ATOM   1146  CA  TRP A 199      -8.613 -22.001  -1.230  1.00 10.00      A   
ATOM   1147  CB  TRP A 199      -7.387 -22.007  -0.315  1.00 10.00      A   
ATOM   1148  CG  TRP A 199      -6.219 -21.245  -0.854  1.00 10.00      A   
ATOM   1149  CD1 TRP A 199      -5.975 -19.913  -0.698  1.00 10.00      A   
ATOM   1150  CD2 TRP A 199      -5.130 -21.766  -1.625  1.00 10.00      A   
ATOM   1151  NE1 TRP A 199      -4.802 -19.571  -1.320  1.00 10.00      A   
ATOM   1152  HE1 TRP A 199      -4.415 -18.673  -1.343  1.00 10.00      A   
ATOM   1153  CE2 TRP A 199      -4.262 -20.691  -1.898  1.00 10.00      A   
ATOM   1154  CE3 TRP A 199      -4.803 -23.036  -2.109  1.00 10.00      A   
ATOM   1155  CZ2 TRP A 199      -3.091 -20.846  -2.635  1.00 10.00      A   
ATOM   1156  CZ3 TRP A 199      -3.639 -23.188  -2.840  1.00 10.00      A   
ATOM   1157  CH2 TRP A 199      -2.797 -22.100  -3.095  1.00 10.00      A   
ATOM   1158  C   TRP A 199      -8.421 -23.016  -2.351  1.00 10.00      A   
ATOM   1159  O   TRP A 199      -8.343 -22.649  -3.524  1.00 10.00      A   
ATOM   1160  N   ASP A 200      -8.359 -24.291  -1.988  1.00 10.00      A   
ATOM   1161  HN  ASP A 200      -8.461 -24.523  -1.039  1.00 10.00      A   
ATOM   1162  CA  ASP A 200      -8.140 -25.354  -2.965  1.00 10.00      A   
ATOM   1163  CB  ASP A 200      -7.897 -26.694  -2.269  1.00 10.00      A   
ATOM   1164  CG  ASP A 200      -7.054 -27.633  -3.105  1.00 10.00      A   
ATOM   1165  OD1 ASP A 200      -7.593 -28.646  -3.599  1.00 10.00      A   
ATOM   1166  OD2 ASP A 200      -5.843 -27.364  -3.271  1.00 10.00      A   
ATOM   1167  C   ASP A 200      -9.286 -25.470  -3.970  1.00 10.00      A   
ATOM   1168  O   ASP A 200      -9.076 -25.851  -5.125  1.00 10.00      A   
ATOM   1169  N   PHE A 201     -10.490 -25.120  -3.533  1.00 10.00      A   
ATOM   1170  HN  PHE A 201     -10.585 -24.811  -2.609  1.00 10.00      A   
ATOM   1171  CA  PHE A 201     -11.670 -25.186  -4.388  1.00 10.00      A   
ATOM   1172  CB  PHE A 201     -12.950 -25.144  -3.546  1.00 10.00      A   
ATOM   1173  CG  PHE A 201     -14.212 -25.348  -4.342  1.00 10.00      A   
ATOM   1174  CD1 PHE A 201     -15.103 -24.303  -4.535  1.00 10.00      A   
ATOM   1175  CD2 PHE A 201     -14.502 -26.581  -4.906  1.00 10.00      A   
ATOM   1176  CE1 PHE A 201     -16.258 -24.484  -5.276  1.00 10.00      A   
ATOM   1177  CE2 PHE A 201     -15.655 -26.771  -5.645  1.00 10.00      A   
ATOM   1178  CZ  PHE A 201     -16.532 -25.720  -5.831  1.00 10.00      A   
ATOM   1179  C   PHE A 201     -11.674 -24.065  -5.426  1.00 10.00      A   
ATOM   1180  O   PHE A 201     -11.924 -24.304  -6.609  1.00 10.00      A   
ATOM   1181  N   LEU A 202     -11.390 -22.847  -4.987  1.00 10.00      A   
ATOM   1182  HN  LEU A 202     -11.199 -22.714  -4.031  1.00 10.00      A   
ATOM   1183  CA  LEU A 202     -11.369 -21.694  -5.884  1.00 10.00      A   
ATOM   1184  CB  LEU A 202     -11.449 -20.387  -5.085  1.00 10.00      A   
ATOM   1185  CG  LEU A 202     -12.779 -20.113  -4.373  1.00 10.00      A   
ATOM   1186  CD1 LEU A 202     -13.896 -19.878  -5.378  1.00 10.00      A   
ATOM   1187  CD2 LEU A 202     -12.652 -18.929  -3.424  1.00 10.00      A   
ATOM   1188  C   LEU A 202     -10.133 -21.707  -6.783  1.00 10.00      A   
ATOM   1189  O   LEU A 202     -10.125 -21.094  -7.848  1.00 10.00      A   
ATOM   1190  N   ARG A 203      -9.105 -22.436  -6.356  1.00 10.00      A   
ATOM   1191  HN  ARG A 203      -9.186 -22.914  -5.501  1.00 10.00      A   
ATOM   1192  CA  ARG A 203      -7.857 -22.537  -7.107  1.00 10.00      A   
ATOM   1193  CB  ARG A 203      -6.783 -23.203  -6.242  1.00 10.00      A   
ATOM   1194  CG  ARG A 203      -5.400 -23.238  -6.869  1.00 10.00      A   
ATOM   1195  CD  ARG A 203      -4.804 -21.845  -6.985  1.00 10.00      A   
ATOM   1196  NE  ARG A 203      -3.406 -21.885  -7.400  1.00 10.00      A   
ATOM   1197  HE  ARG A 203      -3.131 -22.631  -7.977  1.00 10.00      A   
ATOM   1198  CZ  ARG A 203      -2.492 -20.987  -7.043  1.00 10.00      A   
ATOM   1199  NH1 ARG A 203      -2.829 -19.943  -6.296  1.00 10.00      A   
ATOM   1200 HH11 ARG A 203      -2.107 -19.236  -6.020  1.00 10.00      A   
ATOM   1201 HH12 ARG A 203      -3.812 -19.820  -5.987  1.00 10.00      A   
ATOM   1202  NH2 ARG A 203      -1.240 -21.137  -7.450  1.00 10.00      A   
ATOM   1203 HH21 ARG A 203      -0.512 -20.439  -7.181  1.00 10.00      A   
ATOM   1204 HH22 ARG A 203      -0.974 -21.959  -8.034  1.00 10.00      A   
ATOM   1205  C   ARG A 203      -8.047 -23.322  -8.406  1.00 10.00      A   
ATOM   1206  O   ARG A 203      -7.340 -23.108  -9.387  1.00 10.00      A   
ATOM   1207  N   ARG A 204      -9.019 -24.216  -8.405  1.00 10.00      A   
ATOM   1208  HN  ARG A 204      -9.567 -24.321  -7.601  1.00 10.00      A   
ATOM   1209  CA  ARG A 204      -9.303 -25.043  -9.571  1.00 10.00      A   
ATOM   1210  CB  ARG A 204      -9.583 -26.483  -9.144  1.00 10.00      A   
ATOM   1211  CG  ARG A 204     -10.557 -26.603  -7.985  1.00 10.00      A   
ATOM   1212  CD  ARG A 204     -10.931 -28.048  -7.710  1.00 10.00      A   
ATOM   1213  NE  ARG A 204     -11.841 -28.574  -8.723  1.00 10.00      A   
ATOM   1214  HE  ARG A 204     -12.071 -27.982  -9.469  1.00 10.00      A   
ATOM   1215  CZ  ARG A 204     -12.373 -29.793  -8.687  1.00 10.00      A   
ATOM   1216  NH1 ARG A 204     -12.077 -30.615  -7.686  1.00 10.00      A   
ATOM   1217 HH11 ARG A 204     -11.436 -30.301  -6.923  1.00 10.00      A   
ATOM   1218 HH12 ARG A 204     -12.479 -31.574  -7.655  1.00 10.00      A   
ATOM   1219  NH2 ARG A 204     -13.199 -30.182  -9.649  1.00 10.00      A   
ATOM   1220 HH21 ARG A 204     -13.429 -29.538 -10.438  1.00 10.00      A   
ATOM   1221 HH22 ARG A 204     -13.620 -31.136  -9.627  1.00 10.00      A   
ATOM   1222  C   ARG A 204     -10.470 -24.499 -10.390  1.00 10.00      A   
ATOM   1223  O   ARG A 204     -10.947 -25.165 -11.310  1.00 10.00      A   
ATOM   1224  N   LEU A 205     -10.925 -23.299 -10.062  1.00 10.00      A   
ATOM   1225  HN  LEU A 205     -10.502 -22.803  -9.333  1.00 10.00      A   
ATOM   1226  CA  LEU A 205     -12.040 -22.691 -10.785  1.00 10.00      A   
ATOM   1227  CB  LEU A 205     -12.701 -21.604  -9.939  1.00 10.00      A   
ATOM   1228  CG  LEU A 205     -13.941 -20.953 -10.550  1.00 10.00      A   
ATOM   1229  CD1 LEU A 205     -13.705 -19.476 -10.822  1.00 10.00      A   
ATOM   1230  CD2 LEU A 205     -15.150 -21.154  -9.653  1.00 10.00      A   
ATOM   1231  C   LEU A 205     -11.564 -22.121 -12.120  1.00 10.00      A   
ATOM   1232  O   LEU A 205     -10.368 -21.906 -12.322  1.00 10.00      A   
ATOM   1233  N   VAL A 207      -5.862 -11.789 -13.421  1.00 10.00      A   
ATOM   1234  HN  VAL A 207      -6.387 -10.960 -13.538  1.00 10.00      A   
ATOM   1235  CA  VAL A 207      -6.533 -13.065 -13.688  1.00 10.00      A   
ATOM   1236  CB  VAL A 207      -7.277 -13.065 -15.026  1.00 10.00      A   
ATOM   1237  CG1 VAL A 207      -6.297 -13.209 -16.182  1.00 10.00      A   
ATOM   1238  CG2 VAL A 207      -8.102 -11.796 -15.177  1.00 10.00      A   
ATOM   1239  C   VAL A 207      -7.487 -13.439 -12.568  1.00 10.00      A   
ATOM   1240  O   VAL A 207      -8.600 -13.917 -12.810  1.00 10.00      A   
ATOM   1241  N   TYR A 208      -7.047 -13.208 -11.341  1.00 10.00      A   
ATOM   1242  HN  TYR A 208      -6.146 -12.836 -11.224  1.00 10.00      A   
ATOM   1243  CA  TYR A 208      -7.851 -13.503 -10.168  1.00 10.00      A   
ATOM   1244  CB  TYR A 208      -8.317 -12.206  -9.495  1.00 10.00      A   
ATOM   1245  CG  TYR A 208      -7.217 -11.476  -8.744  1.00 10.00      A   
ATOM   1246  CD1 TYR A 208      -7.155 -11.514  -7.354  1.00 10.00      A   
ATOM   1247  CD2 TYR A 208      -6.234 -10.762  -9.421  1.00 10.00      A   
ATOM   1248  CE1 TYR A 208      -6.151 -10.865  -6.664  1.00 10.00      A   
ATOM   1249  CE2 TYR A 208      -5.227 -10.110  -8.735  1.00 10.00      A   
ATOM   1250  CZ  TYR A 208      -5.192 -10.164  -7.360  1.00 10.00      A   
ATOM   1251  OH  TYR A 208      -4.190  -9.518  -6.678  1.00 10.00      A   
ATOM   1252  HH  TYR A 208      -3.844  -8.803  -7.219  1.00 10.00      A   
ATOM   1253  C   TYR A 208      -7.076 -14.364  -9.172  1.00 10.00      A   
ATOM   1254  O   TYR A 208      -5.912 -14.699  -9.404  1.00 10.00      A   
ATOM   1255  N   PRO A 219      -0.456  -9.670  -5.791  1.00 10.00      A   
ATOM   1256  CA  PRO A 219      -0.085 -10.834  -4.975  1.00 10.00      A   
ATOM   1257  CB  PRO A 219       1.059 -10.307  -4.102  1.00 10.00      A   
ATOM   1258  CG  PRO A 219       1.601  -9.132  -4.840  1.00 10.00      A   
ATOM   1259  CD  PRO A 219       0.442  -8.524  -5.574  1.00 10.00      A   
ATOM   1260  C   PRO A 219      -1.250 -11.263  -4.092  1.00 10.00      A   
ATOM   1261  O   PRO A 219      -1.294 -12.394  -3.607  1.00 10.00      A   
ATOM   1262  N   LYS A 220      -2.180 -10.330  -3.888  1.00 10.00      A   
ATOM   1263  HN  LYS A 220      -2.056  -9.456  -4.318  1.00 10.00      A   
ATOM   1264  CA  LYS A 220      -3.379 -10.554  -3.072  1.00 10.00      A   
ATOM   1265  CB  LYS A 220      -4.236 -11.708  -3.617  1.00 10.00      A   
ATOM   1266  CG  LYS A 220      -5.493 -12.006  -2.801  1.00 10.00      A   
ATOM   1267  CD  LYS A 220      -6.562 -10.939  -3.004  1.00 10.00      A   
ATOM   1268  CE  LYS A 220      -7.797 -11.204  -2.154  1.00 10.00      A   
ATOM   1269  NZ  LYS A 220      -7.701 -10.563  -0.815  1.00 10.00      A   
ATOM   1270  HZ1 LYS A 220      -8.425 -10.952  -0.174  1.00 10.00      A   
ATOM   1271  HZ2 LYS A 220      -7.848  -9.536  -0.896  1.00 10.00      A   
ATOM   1272  HZ3 LYS A 220      -6.761 -10.735  -0.402  1.00 10.00      A   
ATOM   1273  C   LYS A 220      -3.062 -10.769  -1.588  1.00 10.00      A   
ATOM   1274  O   LYS A 220      -3.309  -9.889  -0.763  1.00 10.00      A   
ATOM   1275  N   LYS A 221      -2.503 -11.936  -1.271  1.00 10.00      A   
ATOM   1276  HN  LYS A 221      -2.293 -12.565  -1.998  1.00 10.00      A   
ATOM   1277  CA  LYS A 221      -2.175 -12.317   0.108  1.00 10.00      A   
ATOM   1278  CB  LYS A 221      -1.442 -13.663   0.150  1.00 10.00      A   
ATOM   1279  CG  LYS A 221      -1.452 -14.330   1.518  1.00 10.00      A   
ATOM   1280  CD  LYS A 221      -0.347 -15.367   1.643  1.00 10.00      A   
ATOM   1281  CE  LYS A 221      -0.607 -16.325   2.796  1.00 10.00      A   
ATOM   1282  NZ  LYS A 221      -0.669 -15.629   4.111  1.00 10.00      A   
ATOM   1283  HZ1 LYS A 221      -0.121 -14.739   4.076  1.00 10.00      A   
ATOM   1284  HZ2 LYS A 221      -0.266 -16.235   4.853  1.00 10.00      A   
ATOM   1285  HZ3 LYS A 221      -1.656 -15.408   4.357  1.00 10.00      A   
ATOM   1286  C   LYS A 221      -1.362 -11.253   0.837  1.00 10.00      A   
ATOM   1287  O   LYS A 221      -1.739 -10.821   1.922  1.00 10.00      A   
ATOM   1288  N   LEU A 222      -0.263 -10.824   0.226  1.00 10.00      A   
ATOM   1289  HN  LEU A 222      -0.029 -11.198  -0.647  1.00 10.00      A   
ATOM   1290  CA  LEU A 222       0.609  -9.814   0.822  1.00 10.00      A   
ATOM   1291  CB  LEU A 222       1.782  -9.505  -0.112  1.00 10.00      A   
ATOM   1292  CG  LEU A 222       2.759 -10.657  -0.371  1.00 10.00      A   
ATOM   1293  CD1 LEU A 222       3.831 -10.236  -1.362  1.00 10.00      A   
ATOM   1294  CD2 LEU A 222       3.389 -11.131   0.930  1.00 10.00      A   
ATOM   1295  C   LEU A 222      -0.153  -8.533   1.160  1.00 10.00      A   
ATOM   1296  O   LEU A 222       0.035  -7.948   2.224  1.00 10.00      A   
ATOM   1297  N   ILE A 223      -1.027  -8.117   0.255  1.00 10.00      A   
ATOM   1298  HN  ILE A 223      -1.147  -8.636  -0.565  1.00 10.00      A   
ATOM   1299  CA  ILE A 223      -1.820  -6.908   0.451  1.00 10.00      A   
ATOM   1300  CB  ILE A 223      -2.493  -6.464  -0.868  1.00 10.00      A   
ATOM   1301  CG1 ILE A 223      -1.462  -6.408  -2.002  1.00 10.00      A   
ATOM   1302  CG2 ILE A 223      -3.181  -5.115  -0.705  1.00 10.00      A   
ATOM   1303  CD1 ILE A 223      -0.305  -5.462  -1.743  1.00 10.00      A   
ATOM   1304  C   ILE A 223      -2.884  -7.137   1.524  1.00 10.00      A   
ATOM   1305  O   ILE A 223      -3.217  -6.238   2.293  1.00 10.00      A   
ATOM   1306  N   THR A 224      -3.403  -8.356   1.580  1.00 10.00      A   
ATOM   1307  HN  THR A 224      -3.092  -9.039   0.950  1.00 10.00      A   
ATOM   1308  CA  THR A 224      -4.416  -8.704   2.567  1.00 10.00      A   
ATOM   1309  CB  THR A 224      -5.056 -10.072   2.258  1.00 10.00      A   
ATOM   1310  OG1 THR A 224      -5.434 -10.117   0.872  1.00 10.00      A   
ATOM   1311  HG1 THR A 224      -4.702  -9.795   0.330  1.00 10.00      A   
ATOM   1312  CG2 THR A 224      -6.295 -10.288   3.114  1.00 10.00      A   
ATOM   1313  C   THR A 224      -3.800  -8.716   3.967  1.00 10.00      A   
ATOM   1314  O   THR A 224      -4.445  -8.335   4.945  1.00 10.00      A   
ATOM   1315  N   GLU A 225      -2.539  -9.136   4.043  1.00 10.00      A   
ATOM   1316  HN  GLU A 225      -2.085  -9.429   3.223  1.00 10.00      A   
ATOM   1317  CA  GLU A 225      -1.821  -9.189   5.307  1.00 10.00      A   
ATOM   1318  CB  GLU A 225      -0.532  -9.996   5.166  1.00 10.00      A   
ATOM   1319  CG  GLU A 225      -0.748 -11.496   5.056  1.00 10.00      A   
ATOM   1320  CD  GLU A 225       0.545 -12.277   5.157  1.00 10.00      A   
ATOM   1321  OE1 GLU A 225       0.615 -13.392   4.599  1.00 10.00      A   
ATOM   1322  OE2 GLU A 225       1.494 -11.782   5.802  1.00 10.00      A   
ATOM   1323  C   GLU A 225      -1.512  -7.786   5.821  1.00 10.00      A   
ATOM   1324  O   GLU A 225      -1.408  -7.569   7.033  1.00 10.00      A   
ATOM   1325  N   ASP A 226      -1.358  -6.842   4.897  1.00 10.00      A   
ATOM   1326  HN  ASP A 226      -1.424  -7.085   3.950  1.00 10.00      A   
ATOM   1327  CA  ASP A 226      -1.079  -5.455   5.255  1.00 10.00      A   
ATOM   1328  CB  ASP A 226      -0.612  -4.659   4.033  1.00 10.00      A   
ATOM   1329  CG  ASP A 226      -0.195  -3.243   4.386  1.00 10.00      A   
ATOM   1330  OD1 ASP A 226      -0.334  -2.349   3.528  1.00 10.00      A   
ATOM   1331  OD2 ASP A 226       0.285  -3.028   5.521  1.00 10.00      A   
ATOM   1332  C   ASP A 226      -2.323  -4.812   5.853  1.00 10.00      A   
ATOM   1333  O   ASP A 226      -2.243  -4.008   6.778  1.00 10.00      A   
ATOM   1334  N   PHE A 227      -3.484  -5.204   5.339  1.00 10.00      A   
ATOM   1335  HN  PHE A 227      -3.482  -5.855   4.605  1.00 10.00      A   
ATOM   1336  CA  PHE A 227      -4.756  -4.678   5.823  1.00 10.00      A   
ATOM   1337  CB  PHE A 227      -5.926  -5.266   5.032  1.00 10.00      A   
ATOM   1338  CG  PHE A 227      -6.037  -4.761   3.623  1.00 10.00      A   
ATOM   1339  CD1 PHE A 227      -5.739  -3.444   3.315  1.00 10.00      A   
ATOM   1340  CD2 PHE A 227      -6.449  -5.606   2.606  1.00 10.00      A   
ATOM   1341  CE1 PHE A 227      -5.846  -2.979   2.018  1.00 10.00      A   
ATOM   1342  CE2 PHE A 227      -6.558  -5.147   1.307  1.00 10.00      A   
ATOM   1343  CZ  PHE A 227      -6.257  -3.832   1.013  1.00 10.00      A   
ATOM   1344  C   PHE A 227      -4.942  -4.968   7.310  1.00 10.00      A   
ATOM   1345  O   PHE A 227      -5.675  -4.265   8.003  1.00 10.00      A   
ATOM   1346  N   VAL A 228      -4.248  -5.991   7.799  1.00 10.00      A   
ATOM   1347  HN  VAL A 228      -3.658  -6.491   7.194  1.00 10.00      A   
ATOM   1348  CA  VAL A 228      -4.327  -6.391   9.203  1.00 10.00      A   
ATOM   1349  CB  VAL A 228      -3.887  -7.861   9.401  1.00 10.00      A   
ATOM   1350  CG1 VAL A 228      -4.416  -8.415  10.715  1.00 10.00      A   
ATOM   1351  CG2 VAL A 228      -4.356  -8.725   8.241  1.00 10.00      A   
ATOM   1352  C   VAL A 228      -3.485  -5.468  10.097  1.00 10.00      A   
ATOM   1353  O   VAL A 228      -2.947  -5.883  11.122  1.00 10.00      A   
ATOM   1354  N   ARG A 229      -3.362  -4.216   9.690  1.00 10.00      A   
ATOM   1355  HN  ARG A 229      -3.777  -3.948   8.844  1.00 10.00      A   
ATOM   1356  CA  ARG A 229      -2.611  -3.234  10.455  1.00 10.00      A   
ATOM   1357  CB  ARG A 229      -1.596  -2.514   9.565  1.00 10.00      A   
ATOM   1358  CG  ARG A 229      -0.417  -3.371   9.132  1.00 10.00      A   
ATOM   1359  CD  ARG A 229       0.668  -2.523   8.491  1.00 10.00      A   
ATOM   1360  NE  ARG A 229       1.992  -2.862   9.008  1.00 10.00      A   
ATOM   1361  HE  ARG A 229       2.574  -3.411   8.428  1.00 10.00      A   
ATOM   1362  CZ  ARG A 229       2.433  -2.495  10.211  1.00 10.00      A   
ATOM   1363  NH1 ARG A 229       1.707  -1.681  10.969  1.00 10.00      A   
ATOM   1364 HH11 ARG A 229       0.793  -1.325  10.632  1.00 10.00      A   
ATOM   1365 HH12 ARG A 229       2.064  -1.383  11.918  1.00 10.00      A   
ATOM   1366  NH2 ARG A 229       3.612  -2.911  10.648  1.00 10.00      A   
ATOM   1367 HH21 ARG A 229       3.942  -2.623  11.609  1.00 10.00      A   
ATOM   1368 HH22 ARG A 229       4.213  -3.514  10.053  1.00 10.00      A   
ATOM   1369  C   ARG A 229      -3.553  -2.214  11.083  1.00 10.00      A   
ATOM   1370  O   ARG A 229      -3.492  -1.945  12.282  1.00 10.00      A   
ATOM   1371  N   GLN A 230      -4.428  -1.651  10.257  1.00 10.00      A   
ATOM   1372  HN  GLN A 230      -4.427  -1.909   9.311  1.00 10.00      A   
ATOM   1373  CA  GLN A 230      -5.380  -0.642  10.711  1.00 10.00      A   
ATOM   1374  CB  GLN A 230      -4.913   0.771  10.310  1.00 10.00      A   
ATOM   1375  CG  GLN A 230      -3.717   0.839   9.356  1.00 10.00      A   
ATOM   1376  CD  GLN A 230      -4.001   0.316   7.952  1.00 10.00      A   
ATOM   1377  OE1 GLN A 230      -4.796  -0.605   7.760  1.00 10.00      A   
ATOM   1378  NE2 GLN A 230      -3.352   0.898   6.960  1.00 10.00      A   
ATOM   1379 HE21 GLN A 230      -2.724   1.639   7.175  1.00 10.00      A   
ATOM   1380 HE22 GLN A 230      -3.507   0.573   6.052  1.00 10.00      A   
ATOM   1381  C   GLN A 230      -6.789  -0.884  10.163  1.00 10.00      A   
ATOM   1382  O   GLN A 230      -7.704  -0.104  10.434  1.00 10.00      A   
ATOM   1383  N   ARG A 231      -6.970  -1.953   9.395  1.00 10.00      A   
ATOM   1384  HN  ARG A 231      -6.217  -2.553   9.213  1.00 10.00      A   
ATOM   1385  CA  ARG A 231      -8.280  -2.242   8.813  1.00 10.00      A   
ATOM   1386  CB  ARG A 231      -8.229  -2.169   7.285  1.00 10.00      A   
ATOM   1387  CG  ARG A 231      -8.356  -0.758   6.738  1.00 10.00      A   
ATOM   1388  CD  ARG A 231      -9.727  -0.172   7.048  1.00 10.00      A   
ATOM   1389  NE  ARG A 231      -9.796   1.257   6.739  1.00 10.00      A   
ATOM   1390  HE  ARG A 231      -9.339   1.871   7.358  1.00 10.00      A   
ATOM   1391  CZ  ARG A 231     -10.426   1.769   5.682  1.00 10.00      A   
ATOM   1392  NH1 ARG A 231     -11.092   0.981   4.849  1.00 10.00      A   
ATOM   1393 HH11 ARG A 231     -11.141  -0.046   5.025  1.00 10.00      A   
ATOM   1394 HH12 ARG A 231     -11.565   1.386   4.013  1.00 10.00      A   
ATOM   1395  NH2 ARG A 231     -10.414   3.078   5.471  1.00 10.00      A   
ATOM   1396 HH21 ARG A 231     -10.899   3.478   4.633  1.00 10.00      A   
ATOM   1397 HH22 ARG A 231      -9.932   3.714   6.144  1.00 10.00      A   
ATOM   1398  C   ARG A 231      -8.859  -3.577   9.266  1.00 10.00      A   
ATOM   1399  O   ARG A 231     -10.049  -3.677   9.561  1.00 10.00      A   
ATOM   1400  N   TYR A 232      -8.029  -4.602   9.309  1.00 10.00      A   
ATOM   1401  HN  TYR A 232      -7.089  -4.469   9.062  1.00 10.00      A   
ATOM   1402  CA  TYR A 232      -8.481  -5.922   9.714  1.00 10.00      A   
ATOM   1403  CB  TYR A 232      -8.365  -6.914   8.555  1.00 10.00      A   
ATOM   1404  CG  TYR A 232      -9.421  -6.743   7.487  1.00 10.00      A   
ATOM   1405  CD1 TYR A 232      -9.099  -6.229   6.239  1.00 10.00      A   
ATOM   1406  CD2 TYR A 232     -10.739  -7.101   7.728  1.00 10.00      A   
ATOM   1407  CE1 TYR A 232     -10.057  -6.075   5.260  1.00 10.00      A   
ATOM   1408  CE2 TYR A 232     -11.711  -6.950   6.754  1.00 10.00      A   
ATOM   1409  CZ  TYR A 232     -11.362  -6.435   5.521  1.00 10.00      A   
ATOM   1410  OH  TYR A 232     -12.320  -6.285   4.545  1.00 10.00      A   
ATOM   1411  HH  TYR A 232     -13.110  -5.891   4.928  1.00 10.00      A   
ATOM   1412  C   TYR A 232      -7.705  -6.434  10.916  1.00 10.00      A   
ATOM   1413  O   TYR A 232      -6.679  -5.870  11.295  1.00 10.00      A   
ATOM   1414  N   LEU A 233      -8.206  -7.506  11.509  1.00 10.00      A   
ATOM   1415  HN  LEU A 233      -9.028  -7.905  11.152  1.00 10.00      A   
ATOM   1416  CA  LEU A 233      -7.567  -8.122  12.666  1.00 10.00      A   
ATOM   1417  CB  LEU A 233      -8.365  -7.832  13.943  1.00 10.00      A   
ATOM   1418  CG  LEU A 233      -8.396  -6.375  14.417  1.00 10.00      A   
ATOM   1419  CD1 LEU A 233      -9.372  -6.205  15.571  1.00 10.00      A   
ATOM   1420  CD2 LEU A 233      -7.006  -5.917  14.830  1.00 10.00      A   
ATOM   1421  C   LEU A 233      -7.471  -9.624  12.458  1.00 10.00      A   
ATOM   1422  O   LEU A 233      -8.357 -10.227  11.848  1.00 10.00      A   
ATOM   1423  N   GLU A 234      -6.398 -10.225  12.949  1.00 10.00      A   
ATOM   1424  HN  GLU A 234      -5.720  -9.697  13.421  1.00 10.00      A   
ATOM   1425  CA  GLU A 234      -6.199 -11.660  12.806  1.00 10.00      A   
ATOM   1426  CB  GLU A 234      -4.914 -11.952  12.027  1.00 10.00      A   
ATOM   1427  CG  GLU A 234      -3.644 -11.446  12.697  1.00 10.00      A   
ATOM   1428  CD  GLU A 234      -2.404 -12.152  12.189  1.00 10.00      A   
ATOM   1429  OE1 GLU A 234      -1.531 -11.481  11.593  1.00 10.00      A   
ATOM   1430  OE2 GLU A 234      -2.301 -13.380  12.391  1.00 10.00      A   
ATOM   1431  C   GLU A 234      -6.150 -12.349  14.163  1.00 10.00      A   
ATOM   1432  O   GLU A 234      -5.934 -11.706  15.192  1.00 10.00      A   
ATOM   1433  N   TYR A 235      -6.350 -13.662  14.151  1.00 10.00      A   
ATOM   1434  HN  TYR A 235      -6.499 -14.114  13.294  1.00 10.00      A   
ATOM   1435  CA  TYR A 235      -6.327 -14.462  15.365  1.00 10.00      A   
ATOM   1436  CB  TYR A 235      -7.741 -14.625  15.941  1.00 10.00      A   
ATOM   1437  CG  TYR A 235      -8.288 -13.364  16.579  1.00 10.00      A   
ATOM   1438  CD1 TYR A 235      -9.307 -12.640  15.974  1.00 10.00      A   
ATOM   1439  CD2 TYR A 235      -7.768 -12.891  17.779  1.00 10.00      A   
ATOM   1440  CE1 TYR A 235      -9.790 -11.478  16.549  1.00 10.00      A   
ATOM   1441  CE2 TYR A 235      -8.248 -11.738  18.360  1.00 10.00      A   
ATOM   1442  CZ  TYR A 235      -9.259 -11.031  17.742  1.00 10.00      A   
ATOM   1443  OH  TYR A 235      -9.735  -9.872  18.318  1.00 10.00      A   
ATOM   1444  HH  TYR A 235      -8.993  -9.300  18.539  1.00 10.00      A   
ATOM   1445  C   TYR A 235      -5.711 -15.821  15.062  1.00 10.00      A   
ATOM   1446  O   TYR A 235      -5.767 -16.282  13.920  1.00 10.00      A   
ATOM   1447  N   ARG A 236      -5.131 -16.443  16.085  1.00 10.00      A   
ATOM   1448  HN  ARG A 236      -5.157 -16.017  16.969  1.00 10.00      A   
ATOM   1449  CA  ARG A 236      -4.475 -17.752  15.958  1.00 10.00      A   
ATOM   1450  CB  ARG A 236      -3.072 -17.632  15.332  1.00 10.00      A   
ATOM   1451  CG  ARG A 236      -3.046 -17.541  13.810  1.00 10.00      A   
ATOM   1452  CD  ARG A 236      -2.125 -16.427  13.335  1.00 10.00      A   
ATOM   1453  NE  ARG A 236      -0.772 -16.568  13.868  1.00 10.00      A   
ATOM   1454  HE  ARG A 236      -0.451 -17.479  14.039  1.00 10.00      A   
ATOM   1455  CZ  ARG A 236       0.027 -15.536  14.151  1.00 10.00      A   
ATOM   1456  NH1 ARG A 236      -0.347 -14.300  13.852  1.00 10.00      A   
ATOM   1457 HH11 ARG A 236      -1.271 -14.119  13.365  1.00 10.00      A   
ATOM   1458 HH12 ARG A 236       0.260 -13.494  14.103  1.00 10.00      A   
ATOM   1459  NH2 ARG A 236       1.224 -15.754  14.693  1.00 10.00      A   
ATOM   1460 HH21 ARG A 236       1.856 -14.952  14.906  1.00 10.00      A   
ATOM   1461 HH22 ARG A 236       1.541 -16.724  14.901  1.00 10.00      A   
ATOM   1462  C   ARG A 236      -5.338 -18.781  15.226  1.00 10.00      A   
ATOM   1463  O   ARG A 236      -6.510 -18.971  15.557  1.00 10.00      A   
ATOM   1464  N   TYR A 246      -7.745 -15.407   9.698  1.00 10.00      A   
ATOM   1465  HN  TYR A 246      -7.477 -14.478   9.546  1.00 10.00      A   
ATOM   1466  CA  TYR A 246      -8.627 -16.066   8.737  1.00 10.00      A   
ATOM   1467  CB  TYR A 246      -8.076 -15.972   7.308  1.00 10.00      A   
ATOM   1468  CG  TYR A 246      -7.246 -14.736   7.026  1.00 10.00      A   
ATOM   1469  CD1 TYR A 246      -7.847 -13.506   6.805  1.00 10.00      A   
ATOM   1470  CD2 TYR A 246      -5.858 -14.807   6.971  1.00 10.00      A   
ATOM   1471  CE1 TYR A 246      -7.093 -12.378   6.538  1.00 10.00      A   
ATOM   1472  CE2 TYR A 246      -5.097 -13.685   6.706  1.00 10.00      A   
ATOM   1473  CZ  TYR A 246      -5.718 -12.472   6.489  1.00 10.00      A   
ATOM   1474  OH  TYR A 246      -4.963 -11.351   6.218  1.00 10.00      A   
ATOM   1475  HH  TYR A 246      -5.398 -10.574   6.584  1.00 10.00      A   
ATOM   1476  C   TYR A 246     -10.048 -15.513   8.808  1.00 10.00      A   
ATOM   1477  O   TYR A 246     -10.905 -15.875   8.003  1.00 10.00      A   
ATOM   1478  N   GLU A 247     -10.295 -14.651   9.788  1.00 10.00      A   
ATOM   1479  HN  GLU A 247      -9.582 -14.425  10.415  1.00 10.00      A   
ATOM   1480  CA  GLU A 247     -11.611 -14.046   9.955  1.00 10.00      A   
ATOM   1481  CB  GLU A 247     -11.694 -13.277  11.276  1.00 10.00      A   
ATOM   1482  CG  GLU A 247     -11.588 -14.151  12.517  1.00 10.00      A   
ATOM   1483  CD  GLU A 247     -12.393 -13.614  13.688  1.00 10.00      A   
ATOM   1484  OE1 GLU A 247     -12.556 -14.345  14.690  1.00 10.00      A   
ATOM   1485  OE2 GLU A 247     -12.877 -12.465  13.607  1.00 10.00      A   
ATOM   1486  C   GLU A 247     -11.939 -13.118   8.786  1.00 10.00      A   
ATOM   1487  O   GLU A 247     -11.118 -12.291   8.391  1.00 10.00      A   
ATOM   1488  N   PHE A 248     -13.142 -13.258   8.242  1.00 10.00      A   
ATOM   1489  HN  PHE A 248     -13.761 -13.915   8.618  1.00 10.00      A   
ATOM   1490  CA  PHE A 248     -13.577 -12.446   7.113  1.00 10.00      A   
ATOM   1491  CB  PHE A 248     -13.806 -13.337   5.888  1.00 10.00      A   
ATOM   1492  CG  PHE A 248     -13.452 -12.686   4.578  1.00 10.00      A   
ATOM   1493  CD1 PHE A 248     -12.127 -12.522   4.208  1.00 10.00      A   
ATOM   1494  CD2 PHE A 248     -14.443 -12.240   3.717  1.00 10.00      A   
ATOM   1495  CE1 PHE A 248     -11.798 -11.929   3.004  1.00 10.00      A   
ATOM   1496  CE2 PHE A 248     -14.122 -11.645   2.512  1.00 10.00      A   
ATOM   1497  CZ  PHE A 248     -12.797 -11.489   2.155  1.00 10.00      A   
ATOM   1498  C   PHE A 248     -14.860 -11.691   7.462  1.00 10.00      A   
ATOM   1499  O   PHE A 248     -15.510 -11.992   8.466  1.00 10.00      A   
ATOM   1500  N   GLN A 249     -15.215 -10.713   6.639  1.00 10.00      A   
ATOM   1501  HN  GLN A 249     -14.655 -10.521   5.855  1.00 10.00      A   
ATOM   1502  CA  GLN A 249     -16.414  -9.920   6.856  1.00 10.00      A   
ATOM   1503  CB  GLN A 249     -16.081  -8.689   7.704  1.00 10.00      A   
ATOM   1504  CG  GLN A 249     -17.288  -8.007   8.327  1.00 10.00      A   
ATOM   1505  CD  GLN A 249     -16.937  -6.702   9.016  1.00 10.00      A   
ATOM   1506  OE1 GLN A 249     -17.702  -5.743   8.972  1.00 10.00      A   
ATOM   1507  NE2 GLN A 249     -15.785  -6.663   9.666  1.00 10.00      A   
ATOM   1508 HE21 GLN A 249     -15.227  -7.467   9.670  1.00 10.00      A   
ATOM   1509 HE22 GLN A 249     -15.536  -5.826  10.115  1.00 10.00      A   
ATOM   1510  C   GLN A 249     -16.999  -9.499   5.508  1.00 10.00      A   
ATOM   1511  O   GLN A 249     -16.308  -9.539   4.492  1.00 10.00      A   
ATOM   1512  N   TRP A 250     -18.269  -9.100   5.513  1.00 10.00      A   
ATOM   1513  HN  TRP A 250     -18.757  -9.083   6.361  1.00 10.00      A   
ATOM   1514  CA  TRP A 250     -18.953  -8.676   4.294  1.00 10.00      A   
ATOM   1515  CB  TRP A 250     -20.455  -8.540   4.546  1.00 10.00      A   
ATOM   1516  CG  TRP A 250     -21.218  -9.823   4.425  1.00 10.00      A   
ATOM   1517  CD1 TRP A 250     -20.715 -11.091   4.475  1.00 10.00      A   
ATOM   1518  CD2 TRP A 250     -22.630  -9.959   4.234  1.00 10.00      A   
ATOM   1519  NE1 TRP A 250     -21.726 -12.007   4.327  1.00 10.00      A   
ATOM   1520  HE1 TRP A 250     -21.616 -12.982   4.329  1.00 10.00      A   
ATOM   1521  CE2 TRP A 250     -22.912 -11.337   4.176  1.00 10.00      A   
ATOM   1522  CE3 TRP A 250     -23.684  -9.047   4.105  1.00 10.00      A   
ATOM   1523  CZ2 TRP A 250     -24.203 -11.826   3.998  1.00 10.00      A   
ATOM   1524  CZ3 TRP A 250     -24.964  -9.535   3.928  1.00 10.00      A   
ATOM   1525  CH2 TRP A 250     -25.214 -10.911   3.875  1.00 10.00      A   
ATOM   1526  C   TRP A 250     -18.399  -7.352   3.783  1.00 10.00      A   
ATOM   1527  O   TRP A 250     -17.969  -7.245   2.635  1.00 10.00      A   
ATOM   1528  N   GLY A 251     -18.427  -6.342   4.638  1.00 10.00      A   
ATOM   1529  HN  GLY A 251     -18.801  -6.481   5.534  1.00 10.00      A   
ATOM   1530  CA  GLY A 251     -17.928  -5.037   4.261  1.00 10.00      A   
ATOM   1531  C   GLY A 251     -19.021  -3.987   4.268  1.00 10.00      A   
ATOM   1532  O   GLY A 251     -20.139  -4.253   3.824  1.00 10.00      A   
ATOM   1533  N   PRO A 252     -18.726  -2.779   4.772  1.00 10.00      A   
ATOM   1534  CA  PRO A 252     -19.701  -1.683   4.838  1.00 10.00      A   
ATOM   1535  CB  PRO A 252     -18.919  -0.537   5.492  1.00 10.00      A   
ATOM   1536  CG  PRO A 252     -17.778  -1.199   6.183  1.00 10.00      A   
ATOM   1537  CD  PRO A 252     -17.423  -2.387   5.338  1.00 10.00      A   
ATOM   1538  C   PRO A 252     -20.203  -1.258   3.459  1.00 10.00      A   
ATOM   1539  O   PRO A 252     -21.351  -0.848   3.308  1.00 10.00      A   
ATOM   1540  N   ARG A 253     -19.342  -1.367   2.453  1.00 10.00      A   
ATOM   1541  HN  ARG A 253     -18.445  -1.717   2.628  1.00 10.00      A   
ATOM   1542  CA  ARG A 253     -19.710  -0.987   1.093  1.00 10.00      A   
ATOM   1543  CB  ARG A 253     -18.460  -0.874   0.209  1.00 10.00      A   
ATOM   1544  CG  ARG A 253     -18.666  -0.079  -1.074  1.00 10.00      A   
ATOM   1545  CD  ARG A 253     -18.924  -0.986  -2.269  1.00 10.00      A   
ATOM   1546  NE  ARG A 253     -17.707  -1.655  -2.735  1.00 10.00      A   
ATOM   1547  HE  ARG A 253     -16.859  -1.399  -2.305  1.00 10.00      A   
ATOM   1548  CZ  ARG A 253     -17.686  -2.570  -3.706  1.00 10.00      A   
ATOM   1549  NH1 ARG A 253     -18.815  -2.955  -4.291  1.00 10.00      A   
ATOM   1550 HH11 ARG A 253     -19.742  -2.550  -3.980  1.00 10.00      A   
ATOM   1551 HH12 ARG A 253     -18.798  -3.651  -5.059  1.00 10.00      A   
ATOM   1552  NH2 ARG A 253     -16.532  -3.112  -4.080  1.00 10.00      A   
ATOM   1553 HH21 ARG A 253     -16.508  -3.821  -4.840  1.00 10.00      A   
ATOM   1554 HH22 ARG A 253     -15.645  -2.837  -3.603  1.00 10.00      A   
ATOM   1555  C   ARG A 253     -20.692  -1.994   0.502  1.00 10.00      A   
ATOM   1556  O   ARG A 253     -21.720  -1.620  -0.063  1.00 10.00      A   
ATOM   1557  N   THR A 254     -20.378  -3.270   0.668  1.00 10.00      A   
ATOM   1558  HN  THR A 254     -19.556  -3.501   1.148  1.00 10.00      A   
ATOM   1559  CA  THR A 254     -21.204  -4.352   0.157  1.00 10.00      A   
ATOM   1560  CB  THR A 254     -20.501  -5.695   0.409  1.00 10.00      A   
ATOM   1561  OG1 THR A 254     -19.155  -5.430   0.850  1.00 10.00      A   
ATOM   1562  HG1 THR A 254     -18.796  -6.216   1.287  1.00 10.00      A   
ATOM   1563  CG2 THR A 254     -20.456  -6.520  -0.868  1.00 10.00      A   
ATOM   1564  C   THR A 254     -22.585  -4.366   0.816  1.00 10.00      A   
ATOM   1565  O   THR A 254     -23.569  -4.794   0.211  1.00 10.00      A   
ATOM   1566  N   ASN A 255     -22.654  -3.878   2.051  1.00 10.00      A   
ATOM   1567  HN  ASN A 255     -21.835  -3.545   2.477  1.00 10.00      A   
ATOM   1568  CA  ASN A 255     -23.911  -3.838   2.796  1.00 10.00      A   
ATOM   1569  CB  ASN A 255     -23.639  -3.688   4.296  1.00 10.00      A   
ATOM   1570  CG  ASN A 255     -24.689  -4.369   5.154  1.00 10.00      A   
ATOM   1571  OD1 ASN A 255     -25.731  -3.791   5.462  1.00 10.00      A   
ATOM   1572  ND2 ASN A 255     -24.418  -5.602   5.551  1.00 10.00      A   
ATOM   1573 HD21 ASN A 255     -23.567  -6.001   5.273  1.00 10.00      A   
ATOM   1574 HD22 ASN A 255     -25.075  -6.065   6.113  1.00 10.00      A   
ATOM   1575  C   ASN A 255     -24.815  -2.705   2.309  1.00 10.00      A   
ATOM   1576  O   ASN A 255     -25.980  -2.607   2.706  1.00 10.00      A   
ATOM   1577  N   LEU A 256     -24.270  -1.843   1.460  1.00 10.00      A   
ATOM   1578  HN  LEU A 256     -23.333  -1.959   1.194  1.00 10.00      A   
ATOM   1579  CA  LEU A 256     -25.029  -0.726   0.915  1.00 10.00      A   
ATOM   1580  CB  LEU A 256     -24.139   0.512   0.767  1.00 10.00      A   
ATOM   1581  CG  LEU A 256     -23.557   1.091   2.059  1.00 10.00      A   
ATOM   1582  CD1 LEU A 256     -22.582   2.216   1.748  1.00 10.00      A   
ATOM   1583  CD2 LEU A 256     -24.666   1.578   2.979  1.00 10.00      A   
ATOM   1584  C   LEU A 256     -25.634  -1.097  -0.433  1.00 10.00      A   
ATOM   1585  O   LEU A 256     -26.756  -0.704  -0.755  1.00 10.00      A   
ATOM   1586  N   GLU A 257     -24.885  -1.859  -1.219  1.00 10.00      A   
ATOM   1587  HN  GLU A 257     -23.998  -2.138  -0.911  1.00 10.00      A   
ATOM   1588  CA  GLU A 257     -25.345  -2.285  -2.534  1.00 10.00      A   
ATOM   1589  CB  GLU A 257     -24.153  -2.532  -3.461  1.00 10.00      A   
ATOM   1590  CG  GLU A 257     -23.298  -1.297  -3.702  1.00 10.00      A   
ATOM   1591  CD  GLU A 257     -21.886  -1.634  -4.133  1.00 10.00      A   
ATOM   1592  OE1 GLU A 257     -21.370  -0.984  -5.065  1.00 10.00      A   
ATOM   1593  OE2 GLU A 257     -21.281  -2.544  -3.532  1.00 10.00      A   
ATOM   1594  C   GLU A 257     -26.218  -3.533  -2.429  1.00 10.00      A   
ATOM   1595  O   GLU A 257     -27.175  -3.705  -3.185  1.00 10.00      A   
ATOM   1596  N   LEU A 258     -25.893  -4.396  -1.478  1.00 10.00      A   
ATOM   1597  HN  LEU A 258     -25.127  -4.203  -0.893  1.00 10.00      A   
ATOM   1598  CA  LEU A 258     -26.647  -5.623  -1.274  1.00 10.00      A   
ATOM   1599  CB  LEU A 258     -25.747  -6.856  -1.418  1.00 10.00      A   
ATOM   1600  CG  LEU A 258     -25.427  -7.302  -2.848  1.00 10.00      A   
ATOM   1601  CD1 LEU A 258     -24.216  -6.560  -3.395  1.00 10.00      A   
ATOM   1602  CD2 LEU A 258     -25.212  -8.806  -2.905  1.00 10.00      A   
ATOM   1603  C   LEU A 258     -27.335  -5.624   0.087  1.00 10.00      A   
ATOM   1604  O   LEU A 258     -27.391  -4.598   0.766  1.00 10.00      A   
ATOM   1605  N   SER A 259     -27.864  -6.776   0.467  1.00 10.00      A   
ATOM   1606  HN  SER A 259     -27.791  -7.551  -0.125  1.00 10.00      A   
ATOM   1607  CA  SER A 259     -28.550  -6.936   1.738  1.00 10.00      A   
ATOM   1608  CB  SER A 259     -29.985  -6.416   1.616  1.00 10.00      A   
ATOM   1609  OG  SER A 259     -30.680  -7.099   0.583  1.00 10.00      A   
ATOM   1610  HG  SER A 259     -31.274  -6.481   0.138  1.00 10.00      A   
ATOM   1611  C   SER A 259     -28.578  -8.413   2.098  1.00 10.00      A   
ATOM   1612  O   SER A 259     -28.164  -9.254   1.293  1.00 10.00      A   
ATOM   1613  N   LYS A 260     -29.067  -8.735   3.289  1.00 10.00      A   
ATOM   1614  HN  LYS A 260     -29.388  -8.017   3.892  1.00 10.00      A   
ATOM   1615  CA  LYS A 260     -29.155 -10.125   3.720  1.00 10.00      A   
ATOM   1616  CB  LYS A 260     -29.633 -10.210   5.172  1.00 10.00      A   
ATOM   1617  CG  LYS A 260     -28.674  -9.618   6.191  1.00 10.00      A   
ATOM   1618  CD  LYS A 260     -29.307  -9.587   7.573  1.00 10.00      A   
ATOM   1619  CE  LYS A 260     -28.375  -8.965   8.600  1.00 10.00      A   
ATOM   1620  NZ  LYS A 260     -27.186  -9.819   8.853  1.00 10.00      A   
ATOM   1621  HZ1 LYS A 260     -27.487 -10.759   9.207  1.00 10.00      A   
ATOM   1622  HZ2 LYS A 260     -26.569  -9.377   9.562  1.00 10.00      A   
ATOM   1623  HZ3 LYS A 260     -26.645  -9.949   7.977  1.00 10.00      A   
ATOM   1624  C   LYS A 260     -30.128 -10.873   2.819  1.00 10.00      A   
ATOM   1625  O   LYS A 260     -29.908 -12.031   2.462  1.00 10.00      A   
ATOM   1626  N   MET A 261     -31.195 -10.183   2.439  1.00 10.00      A   
ATOM   1627  HN  MET A 261     -31.296  -9.259   2.749  1.00 10.00      A   
ATOM   1628  CA  MET A 261     -32.218 -10.755   1.579  1.00 10.00      A   
ATOM   1629  CB  MET A 261     -33.446  -9.845   1.535  1.00 10.00      A   
ATOM   1630  CG  MET A 261     -34.587 -10.374   0.681  1.00 10.00      A   
ATOM   1631  SD  MET A 261     -35.321 -11.885   1.341  1.00 10.00      A   
ATOM   1632  CE  MET A 261     -36.026 -11.280   2.873  1.00 10.00      A   
ATOM   1633  C   MET A 261     -31.683 -10.988   0.171  1.00 10.00      A   
ATOM   1634  O   MET A 261     -31.929 -12.035  -0.426  1.00 10.00      A   
ATOM   1635  N   LYS A 262     -30.945 -10.013  -0.355  1.00 10.00      A   
ATOM   1636  HN  LYS A 262     -30.785  -9.195   0.168  1.00 10.00      A   
ATOM   1637  CA  LYS A 262     -30.378 -10.127  -1.696  1.00 10.00      A   
ATOM   1638  CB  LYS A 262     -29.645  -8.849  -2.108  1.00 10.00      A   
ATOM   1639  CG  LYS A 262     -30.449  -7.952  -3.034  1.00 10.00      A   
ATOM   1640  CD  LYS A 262     -29.548  -7.018  -3.825  1.00 10.00      A   
ATOM   1641  CE  LYS A 262     -30.337  -6.232  -4.862  1.00 10.00      A   
ATOM   1642  NZ  LYS A 262     -30.907  -7.111  -5.919  1.00 10.00      A   
ATOM   1643  HZ1 LYS A 262     -31.675  -6.618  -6.415  1.00 10.00      A   
ATOM   1644  HZ2 LYS A 262     -31.288  -7.981  -5.499  1.00 10.00      A   
ATOM   1645  HZ3 LYS A 262     -30.170  -7.368  -6.616  1.00 10.00      A   
ATOM   1646  C   LYS A 262     -29.451 -11.331  -1.808  1.00 10.00      A   
ATOM   1647  O   LYS A 262     -29.459 -12.036  -2.817  1.00 10.00      A   
ATOM   1648  N   VAL A 263     -28.660 -11.564  -0.769  1.00 10.00      A   
ATOM   1649  HN  VAL A 263     -28.695 -10.964   0.008  1.00 10.00      A   
ATOM   1650  CA  VAL A 263     -27.742 -12.692  -0.759  1.00 10.00      A   
ATOM   1651  CB  VAL A 263     -26.742 -12.618   0.414  1.00 10.00      A   
ATOM   1652  CG1 VAL A 263     -25.815 -13.827   0.411  1.00 10.00      A   
ATOM   1653  CG2 VAL A 263     -25.932 -11.334   0.334  1.00 10.00      A   
ATOM   1654  C   VAL A 263     -28.520 -14.003  -0.706  1.00 10.00      A   
ATOM   1655  O   VAL A 263     -28.235 -14.932  -1.464  1.00 10.00      A   
ATOM   1656  N   LEU A 264     -29.520 -14.058   0.172  1.00 10.00      A   
ATOM   1657  HN  LEU A 264     -29.705 -13.277   0.738  1.00 10.00      A   
ATOM   1658  CA  LEU A 264     -30.348 -15.252   0.318  1.00 10.00      A   
ATOM   1659  CB  LEU A 264     -31.363 -15.091   1.451  1.00 10.00      A   
ATOM   1660  CG  LEU A 264     -30.838 -15.323   2.869  1.00 10.00      A   
ATOM   1661  CD1 LEU A 264     -31.986 -15.354   3.863  1.00 10.00      A   
ATOM   1662  CD2 LEU A 264     -30.033 -16.610   2.942  1.00 10.00      A   
ATOM   1663  C   LEU A 264     -31.057 -15.590  -0.986  1.00 10.00      A   
ATOM   1664  O   LEU A 264     -31.143 -16.754  -1.369  1.00 10.00      A   
ATOM   1665  N   LYS A 265     -31.557 -14.568  -1.668  1.00 10.00      A   
ATOM   1666  HN  LYS A 265     -31.469 -13.659  -1.304  1.00 10.00      A   
ATOM   1667  CA  LYS A 265     -32.242 -14.764  -2.937  1.00 10.00      A   
ATOM   1668  CB  LYS A 265     -32.802 -13.441  -3.463  1.00 10.00      A   
ATOM   1669  CG  LYS A 265     -34.013 -12.929  -2.705  1.00 10.00      A   
ATOM   1670  CD  LYS A 265     -34.563 -11.662  -3.340  1.00 10.00      A   
ATOM   1671  CE  LYS A 265     -35.777 -11.154  -2.583  1.00 10.00      A   
ATOM   1672  NZ  LYS A 265     -36.420  -9.999  -3.262  1.00 10.00      A   
ATOM   1673  HZ1 LYS A 265     -35.799  -9.166  -3.227  1.00 10.00      A   
ATOM   1674  HZ2 LYS A 265     -37.317  -9.764  -2.793  1.00 10.00      A   
ATOM   1675  HZ3 LYS A 265     -36.615 -10.231  -4.255  1.00 10.00      A   
ATOM   1676  C   LYS A 265     -31.289 -15.357  -3.964  1.00 10.00      A   
ATOM   1677  O   LYS A 265     -31.623 -16.322  -4.648  1.00 10.00      A   
ATOM   1678  N   PHE A 266     -30.093 -14.785  -4.045  1.00 10.00      A   
ATOM   1679  HN  PHE A 266     -29.885 -14.032  -3.448  1.00 10.00      A   
ATOM   1680  CA  PHE A 266     -29.081 -15.241  -4.988  1.00 10.00      A   
ATOM   1681  CB  PHE A 266     -27.829 -14.361  -4.898  1.00 10.00      A   
ATOM   1682  CG  PHE A 266     -26.810 -14.636  -5.969  1.00 10.00      A   
ATOM   1683  CD1 PHE A 266     -27.047 -14.258  -7.281  1.00 10.00      A   
ATOM   1684  CD2 PHE A 266     -25.617 -15.271  -5.664  1.00 10.00      A   
ATOM   1685  CE1 PHE A 266     -26.113 -14.507  -8.269  1.00 10.00      A   
ATOM   1686  CE2 PHE A 266     -24.679 -15.524  -6.646  1.00 10.00      A   
ATOM   1687  CZ  PHE A 266     -24.927 -15.141  -7.951  1.00 10.00      A   
ATOM   1688  C   PHE A 266     -28.717 -16.706  -4.755  1.00 10.00      A   
ATOM   1689  O   PHE A 266     -28.677 -17.500  -5.696  1.00 10.00      A   
ATOM   1690  N   VAL A 267     -28.474 -17.063  -3.497  1.00 10.00      A   
ATOM   1691  HN  VAL A 267     -28.544 -16.390  -2.783  1.00 10.00      A   
ATOM   1692  CA  VAL A 267     -28.106 -18.433  -3.155  1.00 10.00      A   
ATOM   1693  CB  VAL A 267     -27.439 -18.553  -1.767  1.00 10.00      A   
ATOM   1694  CG1 VAL A 267     -26.096 -17.838  -1.760  1.00 10.00      A   
ATOM   1695  CG2 VAL A 267     -28.338 -18.007  -0.673  1.00 10.00      A   
ATOM   1696  C   VAL A 267     -29.288 -19.394  -3.279  1.00 10.00      A   
ATOM   1697  O   VAL A 267     -29.103 -20.598  -3.458  1.00 10.00      A   
ATOM   1698  N   ALA A 268     -30.500 -18.860  -3.194  1.00 10.00      A   
ATOM   1699  HN  ALA A 268     -30.591 -17.896  -3.031  1.00 10.00      A   
ATOM   1700  CA  ALA A 268     -31.699 -19.676  -3.322  1.00 10.00      A   
ATOM   1701  CB  ALA A 268     -32.919 -18.928  -2.805  1.00 10.00      A   
ATOM   1702  C   ALA A 268     -31.901 -20.076  -4.776  1.00 10.00      A   
ATOM   1703  O   ALA A 268     -32.532 -21.085  -5.073  1.00 10.00      A   
ATOM   1704  N   LYS A 269     -31.346 -19.278  -5.680  1.00 10.00      A   
ATOM   1705  HN  LYS A 269     -30.855 -18.485  -5.376  1.00 10.00      A   
ATOM   1706  CA  LYS A 269     -31.454 -19.541  -7.108  1.00 10.00      A   
ATOM   1707  CB  LYS A 269     -31.352 -18.234  -7.900  1.00 10.00      A   
ATOM   1708  CG  LYS A 269     -32.357 -17.171  -7.484  1.00 10.00      A   
ATOM   1709  CD  LYS A 269     -31.950 -15.793  -7.985  1.00 10.00      A   
ATOM   1710  CE  LYS A 269     -32.496 -15.519  -9.376  1.00 10.00      A   
ATOM   1711  NZ  LYS A 269     -33.971 -15.326  -9.366  1.00 10.00      A   
ATOM   1712  HZ1 LYS A 269     -34.317 -15.165 -10.332  1.00 10.00      A   
ATOM   1713  HZ2 LYS A 269     -34.222 -14.504  -8.778  1.00 10.00      A   
ATOM   1714  HZ3 LYS A 269     -34.439 -16.169  -8.977  1.00 10.00      A   
ATOM   1715  C   LYS A 269     -30.364 -20.507  -7.560  1.00 10.00      A   
ATOM   1716  O   LYS A 269     -30.368 -20.973  -8.698  1.00 10.00      A   
ATOM   1717  N   VAL A 270     -29.435 -20.804  -6.658  1.00 10.00      A   
ATOM   1718  HN  VAL A 270     -29.495 -20.407  -5.764  1.00 10.00      A   
ATOM   1719  CA  VAL A 270     -28.332 -21.708  -6.961  1.00 10.00      A   
ATOM   1720  CB  VAL A 270     -27.192 -21.589  -5.924  1.00 10.00      A   
ATOM   1721  CG1 VAL A 270     -26.085 -22.591  -6.217  1.00 10.00      A   
ATOM   1722  CG2 VAL A 270     -26.633 -20.176  -5.902  1.00 10.00      A   
ATOM   1723  C   VAL A 270     -28.809 -23.157  -7.032  1.00 10.00      A   
ATOM   1724  O   VAL A 270     -28.772 -23.782  -8.094  1.00 10.00      A   
ATOM   1725  N   HIS A 271     -29.251 -23.686  -5.901  1.00 10.00      A   
ATOM   1726  HN  HIS A 271     -29.239 -23.145  -5.081  1.00 10.00      A   
ATOM   1727  CA  HIS A 271     -29.728 -25.063  -5.835  1.00 10.00      A   
ATOM   1728  CB  HIS A 271     -29.118 -25.793  -4.633  1.00 10.00      A   
ATOM   1729  CG  HIS A 271     -29.273 -25.066  -3.333  1.00 10.00      A   
ATOM   1730  ND1 HIS A 271     -28.396 -24.078  -2.962  1.00 10.00      A   
ATOM   1731  CD2 HIS A 271     -30.217 -25.211  -2.371  1.00 10.00      A   
ATOM   1732  CE1 HIS A 271     -28.819 -23.643  -1.792  1.00 10.00      A   
ATOM   1733  NE2 HIS A 271     -29.918 -24.297  -1.392  1.00 10.00      A   
ATOM   1734  HE2 HIS A 271     -30.520 -24.016  -0.674  1.00 10.00      A   
ATOM   1735  C   HIS A 271     -31.249 -25.128  -5.781  1.00 10.00      A   
ATOM   1736  O   HIS A 271     -31.826 -26.218  -5.733  1.00 10.00      A   
ATOM   1737  N   ASN A 272     -31.882 -23.953  -5.786  1.00 10.00      A   
ATOM   1738  HN  ASN A 272     -31.348 -23.133  -5.812  1.00 10.00      A   
ATOM   1739  CA  ASN A 272     -33.344 -23.832  -5.743  1.00 10.00      A   
ATOM   1740  CB  ASN A 272     -34.028 -24.693  -6.826  1.00 10.00      A   
ATOM   1741  CG  ASN A 272     -35.055 -25.673  -6.281  1.00 10.00      A   
ATOM   1742  OD1 ASN A 272     -36.249 -25.383  -6.243  1.00 10.00      A   
ATOM   1743  ND2 ASN A 272     -34.595 -26.838  -5.857  1.00 10.00      A   
ATOM   1744 HD21 ASN A 272     -33.628 -27.003  -5.915  1.00 10.00      A   
ATOM   1745 HD22 ASN A 272     -35.236 -27.487  -5.501  1.00 10.00      A   
ATOM   1746  C   ASN A 272     -33.908 -24.099  -4.344  1.00 10.00      A   
ATOM   1747  O   ASN A 272     -33.248 -24.720  -3.508  1.00 10.00      A   
ATOM   1748  N   GLN A 273     -35.120 -23.593  -4.102  1.00 10.00      A   
ATOM   1749  HN  GLN A 273     -35.562 -23.078  -4.812  1.00 10.00      A   
ATOM   1750  CA  GLN A 273     -35.824 -23.764  -2.831  1.00 10.00      A   
ATOM   1751  CB  GLN A 273     -35.888 -25.230  -2.392  1.00 10.00      A   
ATOM   1752  CG  GLN A 273     -36.652 -25.456  -1.098  1.00 10.00      A   
ATOM   1753  CD  GLN A 273     -36.533 -26.876  -0.586  1.00 10.00      A   
ATOM   1754  OE1 GLN A 273     -37.440 -27.391   0.061  1.00 10.00      A   
ATOM   1755  NE2 GLN A 273     -35.413 -27.519  -0.867  1.00 10.00      A   
ATOM   1756 HE21 GLN A 273     -34.724 -27.050  -1.388  1.00 10.00      A   
ATOM   1757 HE22 GLN A 273     -35.314 -28.442  -0.549  1.00 10.00      A   
ATOM   1758  C   GLN A 273     -35.288 -22.868  -1.716  1.00 10.00      A   
ATOM   1759  O   GLN A 273     -34.227 -23.120  -1.140  1.00 10.00      A   
ATOM   1760  N   ASP A 274     -36.045 -21.822  -1.415  1.00 10.00      A   
ATOM   1761  HN  ASP A 274     -36.872 -21.672  -1.921  1.00 10.00      A   
ATOM   1762  CA  ASP A 274     -35.683 -20.882  -0.360  1.00 10.00      A   
ATOM   1763  CB  ASP A 274     -36.215 -19.461  -0.621  1.00 10.00      A   
ATOM   1764  CG  ASP A 274     -37.725 -19.338  -0.532  1.00 10.00      A   
ATOM   1765  OD1 ASP A 274     -38.237 -18.933   0.531  1.00 10.00      A   
ATOM   1766  OD2 ASP A 274     -38.410 -19.645  -1.530  1.00 10.00      A   
ATOM   1767  C   ASP A 274     -36.032 -21.372   1.060  1.00 10.00      A   
ATOM   1768  O   ASP A 274     -35.251 -21.147   1.981  1.00 10.00      A   
ATOM   1769  N   PRO A 275     -37.179 -22.071   1.286  1.00 10.00      A   
ATOM   1770  CA  PRO A 275     -37.549 -22.543   2.630  1.00 10.00      A   
ATOM   1771  CB  PRO A 275     -39.026 -22.909   2.482  1.00 10.00      A   
ATOM   1772  CG  PRO A 275     -39.153 -23.320   1.061  1.00 10.00      A   
ATOM   1773  CD  PRO A 275     -38.216 -22.434   0.292  1.00 10.00      A   
ATOM   1774  C   PRO A 275     -36.745 -23.761   3.100  1.00 10.00      A   
ATOM   1775  O   PRO A 275     -37.247 -24.585   3.866  1.00 10.00      A   
ATOM   1776  N   LYS A 276     -35.500 -23.874   2.653  1.00 10.00      A   
ATOM   1777  HN  LYS A 276     -35.147 -23.190   2.044  1.00 10.00      A   
ATOM   1778  CA  LYS A 276     -34.648 -24.985   3.058  1.00 10.00      A   
ATOM   1779  CB  LYS A 276     -33.745 -25.458   1.909  1.00 10.00      A   
ATOM   1780  CG  LYS A 276     -32.804 -26.607   2.268  1.00 10.00      A   
ATOM   1781  CD  LYS A 276     -33.559 -27.810   2.815  1.00 10.00      A   
ATOM   1782  CE  LYS A 276     -32.605 -28.888   3.313  1.00 10.00      A   
ATOM   1783  NZ  LYS A 276     -32.103 -28.616   4.689  1.00 10.00      A   
ATOM   1784  HZ1 LYS A 276     -31.420 -29.347   4.972  1.00 10.00      A   
ATOM   1785  HZ2 LYS A 276     -32.890 -28.621   5.368  1.00 10.00      A   
ATOM   1786  HZ3 LYS A 276     -31.631 -27.684   4.730  1.00 10.00      A   
ATOM   1787  C   LYS A 276     -33.832 -24.612   4.296  1.00 10.00      A   
ATOM   1788  O   LYS A 276     -34.324 -24.716   5.416  1.00 10.00      A   
ATOM   1789  N   ASP A 277     -32.604 -24.145   4.087  1.00 10.00      A   
ATOM   1790  HN  ASP A 277     -32.274 -24.062   3.170  1.00 10.00      A   
ATOM   1791  CA  ASP A 277     -31.729 -23.759   5.194  1.00 10.00      A   
ATOM   1792  CB  ASP A 277     -30.285 -24.189   4.915  1.00 10.00      A   
ATOM   1793  CG  ASP A 277     -30.014 -25.641   5.251  1.00 10.00      A   
ATOM   1794  OD1 ASP A 277     -30.973 -26.372   5.578  1.00 10.00      A   
ATOM   1795  OD2 ASP A 277     -28.842 -26.065   5.177  1.00 10.00      A   
ATOM   1796  C   ASP A 277     -31.772 -22.257   5.399  1.00 10.00      A   
ATOM   1797  O   ASP A 277     -31.344 -21.740   6.429  1.00 10.00      A   
ATOM   1798  N   TRP A 278     -32.312 -21.567   4.408  1.00 10.00      A   
ATOM   1799  HN  TRP A 278     -32.657 -22.048   3.632  1.00 10.00      A   
ATOM   1800  CA  TRP A 278     -32.411 -20.117   4.438  1.00 10.00      A   
ATOM   1801  CB  TRP A 278     -32.788 -19.545   3.069  1.00 10.00      A   
ATOM   1802  CG  TRP A 278     -31.925 -20.075   1.957  1.00 10.00      A   
ATOM   1803  CD1 TRP A 278     -32.324 -20.398   0.693  1.00 10.00      A   
ATOM   1804  CD2 TRP A 278     -30.517 -20.356   2.014  1.00 10.00      A   
ATOM   1805  NE1 TRP A 278     -31.258 -20.864  -0.038  1.00 10.00      A   
ATOM   1806  HE1 TRP A 278     -31.295 -21.157  -0.974  1.00 10.00      A   
ATOM   1807  CE2 TRP A 278     -30.138 -20.846   0.751  1.00 10.00      A   
ATOM   1808  CE3 TRP A 278     -29.541 -20.240   3.012  1.00 10.00      A   
ATOM   1809  CZ2 TRP A 278     -28.828 -21.219   0.460  1.00 10.00      A   
ATOM   1810  CZ3 TRP A 278     -28.243 -20.611   2.720  1.00 10.00      A   
ATOM   1811  CH2 TRP A 278     -27.897 -21.094   1.455  1.00 10.00      A   
ATOM   1812  C   TRP A 278     -33.279 -19.560   5.576  1.00 10.00      A   
ATOM   1813  O   TRP A 278     -32.915 -18.541   6.149  1.00 10.00      A   
ATOM   1814  N   PRO A 279     -34.437 -20.189   5.924  1.00 10.00      A   
ATOM   1815  CA  PRO A 279     -35.295 -19.715   7.026  1.00 10.00      A   
ATOM   1816  CB  PRO A 279     -36.238 -20.891   7.264  1.00 10.00      A   
ATOM   1817  CG  PRO A 279     -36.374 -21.517   5.924  1.00 10.00      A   
ATOM   1818  CD  PRO A 279     -35.033 -21.365   5.258  1.00 10.00      A   
ATOM   1819  C   PRO A 279     -34.511 -19.403   8.303  1.00 10.00      A   
ATOM   1820  O   PRO A 279     -34.864 -18.485   9.045  1.00 10.00      A   
ATOM   1821  N   ALA A 280     -33.441 -20.160   8.543  1.00 10.00      A   
ATOM   1822  HN  ALA A 280     -33.213 -20.879   7.913  1.00 10.00      A   
ATOM   1823  CA  ALA A 280     -32.602 -19.956   9.721  1.00 10.00      A   
ATOM   1824  CB  ALA A 280     -31.511 -21.014   9.783  1.00 10.00      A   
ATOM   1825  C   ALA A 280     -31.990 -18.557   9.720  1.00 10.00      A   
ATOM   1826  O   ALA A 280     -31.852 -17.923  10.766  1.00 10.00      A   
ATOM   1827  N   GLN A 281     -31.634 -18.077   8.535  1.00 10.00      A   
ATOM   1828  HN  GLN A 281     -31.777 -18.629   7.734  1.00 10.00      A   
ATOM   1829  CA  GLN A 281     -31.046 -16.753   8.386  1.00 10.00      A   
ATOM   1830  CB  GLN A 281     -29.914 -16.787   7.358  1.00 10.00      A   
ATOM   1831  CG  GLN A 281     -28.750 -17.681   7.759  1.00 10.00      A   
ATOM   1832  CD  GLN A 281     -27.764 -17.910   6.630  1.00 10.00      A   
ATOM   1833  OE1 GLN A 281     -28.134 -17.928   5.459  1.00 10.00      A   
ATOM   1834  NE2 GLN A 281     -26.498 -18.089   6.976  1.00 10.00      A   
ATOM   1835 HE21 GLN A 281     -26.272 -18.063   7.928  1.00 10.00      A   
ATOM   1836 HE22 GLN A 281     -25.840 -18.239   6.262  1.00 10.00      A   
ATOM   1837  C   GLN A 281     -32.116 -15.745   7.976  1.00 10.00      A   
ATOM   1838  O   GLN A 281     -31.938 -14.535   8.114  1.00 10.00      A   
ATOM   1839  N   TYR A 282     -33.237 -16.262   7.483  1.00 10.00      A   
ATOM   1840  HN  TYR A 282     -33.304 -17.238   7.387  1.00 10.00      A   
ATOM   1841  CA  TYR A 282     -34.359 -15.432   7.057  1.00 10.00      A   
ATOM   1842  CB  TYR A 282     -35.461 -16.297   6.435  1.00 10.00      A   
ATOM   1843  CG  TYR A 282     -36.669 -15.525   5.949  1.00 10.00      A   
ATOM   1844  CD1 TYR A 282     -37.847 -15.508   6.683  1.00 10.00      A   
ATOM   1845  CD2 TYR A 282     -36.632 -14.815   4.755  1.00 10.00      A   
ATOM   1846  CE1 TYR A 282     -38.954 -14.808   6.245  1.00 10.00      A   
ATOM   1847  CE2 TYR A 282     -37.736 -14.111   4.310  1.00 10.00      A   
ATOM   1848  CZ  TYR A 282     -38.894 -14.111   5.059  1.00 10.00      A   
ATOM   1849  OH  TYR A 282     -39.997 -13.416   4.616  1.00 10.00      A   
ATOM   1850  HH  TYR A 282     -40.367 -12.902   5.343  1.00 10.00      A   
ATOM   1851  C   TYR A 282     -34.906 -14.632   8.232  1.00 10.00      A   
ATOM   1852  O   TYR A 282     -35.452 -13.543   8.052  1.00 10.00      A   
ATOM   1853  N   CYS A 283     -34.739 -15.178   9.435  1.00 10.00      A   
ATOM   1854  HN  CYS A 283     -34.305 -16.056   9.502  1.00 10.00      A   
ATOM   1855  CA  CYS A 283     -35.191 -14.521  10.653  1.00 10.00      A   
ATOM   1856  CB  CYS A 283     -34.796 -15.349  11.881  1.00 10.00      A   
ATOM   1857  SG  CYS A 283     -35.356 -14.670  13.460  1.00 10.00      A   
ATOM   1858  HG  CYS A 283     -34.746 -13.506  13.638  1.00 10.00      A   
ATOM   1859  C   CYS A 283     -34.606 -13.112  10.745  1.00 10.00      A   
ATOM   1860  O   CYS A 283     -35.291 -12.166  11.138  1.00 10.00      A   
ATOM   1861  N   GLU A 284     -33.339 -12.972  10.364  1.00 10.00      A   
ATOM   1862  HN  GLU A 284     -32.839 -13.757  10.056  1.00 10.00      A   
ATOM   1863  CA  GLU A 284     -32.684 -11.673  10.392  1.00 10.00      A   
ATOM   1864  CB  GLU A 284     -31.250 -11.762  10.918  1.00 10.00      A   
ATOM   1865  CG  GLU A 284     -30.342 -12.715  10.162  1.00 10.00      A   
ATOM   1866  CD  GLU A 284     -28.903 -12.610  10.621  1.00 10.00      A   
ATOM   1867  OE1 GLU A 284     -28.069 -12.072   9.860  1.00 10.00      A   
ATOM   1868  OE2 GLU A 284     -28.602 -13.047  11.752  1.00 10.00      A   
ATOM   1869  C   GLU A 284     -32.731 -11.009   9.020  1.00 10.00      A   
ATOM   1870  O   GLU A 284     -32.591  -9.795   8.906  1.00 10.00      A   
ATOM   1871  N   ALA A 285     -32.933 -11.813   7.980  1.00 10.00      A   
ATOM   1872  HN  ALA A 285     -33.014 -12.779   8.130  1.00 10.00      A   
ATOM   1873  CA  ALA A 285     -33.021 -11.292   6.621  1.00 10.00      A   
ATOM   1874  CB  ALA A 285     -33.043 -12.424   5.609  1.00 10.00      A   
ATOM   1875  C   ALA A 285     -34.264 -10.423   6.480  1.00 10.00      A   
ATOM   1876  O   ALA A 285     -34.228  -9.364   5.856  1.00 10.00      A   
ATOM   1877  N   LEU A 286     -35.363 -10.878   7.074  1.00 10.00      A   
ATOM   1878  HN  LEU A 286     -35.334 -11.744   7.541  1.00 10.00      A   
ATOM   1879  CA  LEU A 286     -36.610 -10.129   7.040  1.00 10.00      A   
ATOM   1880  CB  LEU A 286     -37.766 -10.990   7.567  1.00 10.00      A   
ATOM   1881  CG  LEU A 286     -39.182 -10.610   7.109  1.00 10.00      A   
ATOM   1882  CD1 LEU A 286     -39.774  -9.521   7.993  1.00 10.00      A   
ATOM   1883  CD2 LEU A 286     -39.192 -10.187   5.647  1.00 10.00      A   
ATOM   1884  C   LEU A 286     -36.446  -8.868   7.880  1.00 10.00      A   
ATOM   1885  O   LEU A 286     -36.969  -7.804   7.542  1.00 10.00      A   
ATOM   1886  N   ALA A 287     -35.685  -8.996   8.964  1.00 10.00      A   
ATOM   1887  HN  ALA A 287     -35.296  -9.870   9.169  1.00 10.00      A   
ATOM   1888  CA  ALA A 287     -35.416  -7.877   9.853  1.00 10.00      A   
ATOM   1889  CB  ALA A 287     -34.688  -8.357  11.099  1.00 10.00      A   
ATOM   1890  C   ALA A 287     -34.587  -6.826   9.123  1.00 10.00      A   
ATOM   1891  O   ALA A 287     -34.736  -5.628   9.359  1.00 10.00      A   
ATOM   1892  N   ASP A 288     -33.707  -7.292   8.240  1.00 10.00      A   
ATOM   1893  HN  ASP A 288     -33.614  -8.263   8.129  1.00 10.00      A   
ATOM   1894  CA  ASP A 288     -32.866  -6.405   7.444  1.00 10.00      A   
ATOM   1895  CB  ASP A 288     -31.833  -7.216   6.649  1.00 10.00      A   
ATOM   1896  CG  ASP A 288     -30.829  -6.357   5.892  1.00 10.00      A   
ATOM   1897  OD1 ASP A 288     -30.628  -5.187   6.271  1.00 10.00      A   
ATOM   1898  OD2 ASP A 288     -30.221  -6.862   4.921  1.00 10.00      A   
ATOM   1899  C   ASP A 288     -33.746  -5.601   6.498  1.00 10.00      A   
ATOM   1900  O   ASP A 288     -33.638  -4.380   6.421  1.00 10.00      A   
ATOM   1901  N   GLU A 289     -34.646  -6.302   5.809  1.00 10.00      A   
ATOM   1902  HN  GLU A 289     -34.685  -7.275   5.933  1.00 10.00      A   
ATOM   1903  CA  GLU A 289     -35.574  -5.671   4.874  1.00 10.00      A   
ATOM   1904  CB  GLU A 289     -36.496  -6.722   4.253  1.00 10.00      A   
ATOM   1905  CG  GLU A 289     -35.811  -7.640   3.257  1.00 10.00      A   
ATOM   1906  CD  GLU A 289     -35.966  -7.169   1.826  1.00 10.00      A   
ATOM   1907  OE1 GLU A 289     -35.277  -6.207   1.430  1.00 10.00      A   
ATOM   1908  OE2 GLU A 289     -36.779  -7.761   1.086  1.00 10.00      A   
ATOM   1909  C   GLU A 289     -36.407  -4.604   5.579  1.00 10.00      A   
ATOM   1910  O   GLU A 289     -36.584  -3.498   5.064  1.00 10.00      A   
ATOM   1911  N   GLU A 290     -36.907  -4.944   6.763  1.00 10.00      A   
ATOM   1912  HN  GLU A 290     -36.736  -5.847   7.112  1.00 10.00      A   
ATOM   1913  CA  GLU A 290     -37.707  -4.017   7.553  1.00 10.00      A   
ATOM   1914  CB  GLU A 290     -38.284  -4.725   8.783  1.00 10.00      A   
ATOM   1915  CG  GLU A 290     -39.480  -5.617   8.494  1.00 10.00      A   
ATOM   1916  CD  GLU A 290     -40.729  -4.828   8.157  1.00 10.00      A   
ATOM   1917  OE1 GLU A 290     -41.248  -4.979   7.031  1.00 10.00      A   
ATOM   1918  OE2 GLU A 290     -41.201  -4.056   9.017  1.00 10.00      A   
ATOM   1919  C   GLU A 290     -36.863  -2.826   7.993  1.00 10.00      A   
ATOM   1920  O   GLU A 290     -37.345  -1.697   8.059  1.00 10.00      A   
ATOM   1921  N   ASN A 291     -35.590  -3.084   8.267  1.00 10.00      A   
ATOM   1922  HN  ASN A 291     -35.258  -4.004   8.176  1.00 10.00      A   
ATOM   1923  CA  ASN A 291     -34.672  -2.039   8.704  1.00 10.00      A   
ATOM   1924  CB  ASN A 291     -33.422  -2.646   9.348  1.00 10.00      A   
ATOM   1925  CG  ASN A 291     -32.961  -1.879  10.573  1.00 10.00      A   
ATOM   1926  OD1 ASN A 291     -33.436  -2.117  11.684  1.00 10.00      A   
ATOM   1927  ND2 ASN A 291     -32.027  -0.958  10.385  1.00 10.00      A   
ATOM   1928 HD21 ASN A 291     -31.686  -0.819   9.474  1.00 10.00      A   
ATOM   1929 HD22 ASN A 291     -31.709  -0.454  11.165  1.00 10.00      A   
ATOM   1930  C   ASN A 291     -34.282  -1.122   7.548  1.00 10.00      A   
ATOM   1931  O   ASN A 291     -33.852   0.010   7.764  1.00 10.00      A   
ATOM   1932  N   ARG A 292     -34.437  -1.616   6.320  1.00 10.00      A   
ATOM   1933  HN  ARG A 292     -34.776  -2.532   6.212  1.00 10.00      A   
ATOM   1934  CA  ARG A 292     -34.112  -0.830   5.131  1.00 10.00      A   
ATOM   1935  CB  ARG A 292     -33.950  -1.723   3.895  1.00 10.00      A   
ATOM   1936  CG  ARG A 292     -32.869  -2.786   4.007  1.00 10.00      A   
ATOM   1937  CD  ARG A 292     -31.479  -2.181   4.109  1.00 10.00      A   
ATOM   1938  NE  ARG A 292     -30.498  -3.182   4.521  1.00 10.00      A   
ATOM   1939  HE  ARG A 292     -30.823  -3.921   5.104  1.00 10.00      A   
ATOM   1940  CZ  ARG A 292     -29.216  -3.184   4.164  1.00 10.00      A   
ATOM   1941  NH1 ARG A 292     -28.712  -2.204   3.421  1.00 10.00      A   
ATOM   1942 HH11 ARG A 292     -27.703  -2.226   3.137  1.00 10.00      A   
ATOM   1943 HH12 ARG A 292     -29.312  -1.406   3.126  1.00 10.00      A   
ATOM   1944  NH2 ARG A 292     -28.433  -4.168   4.575  1.00 10.00      A   
ATOM   1945 HH21 ARG A 292     -28.833  -4.942   5.160  1.00 10.00      A   
ATOM   1946 HH22 ARG A 292     -27.418  -4.173   4.331  1.00 10.00      A   
ATOM   1947  C   ARG A 292     -35.196   0.208   4.870  1.00 10.00      A   
ATOM   1948  O   ARG A 292     -35.019   1.122   4.066  1.00 10.00      A   
ATOM   1949  N   ALA A 293     -36.327   0.048   5.544  1.00 10.00      A   
ATOM   1950  HN  ALA A 293     -36.414  -0.713   6.159  1.00 10.00      A   
ATOM   1951  CA  ALA A 293     -37.443   0.971   5.404  1.00 10.00      A   
ATOM   1952  CB  ALA A 293     -38.757   0.204   5.365  1.00 10.00      A   
ATOM   1953  C   ALA A 293     -37.435   1.961   6.561  1.00 10.00      A   
ATOM   1954  O   ALA A 293     -38.427   2.643   6.829  1.00 10.00      A   
ATOM   1955  N   ARG A 294     -36.298   2.032   7.237  1.00 10.00      A   
ATOM   1956  HN  ARG A 294     -35.540   1.481   6.951  1.00 10.00      A   
ATOM   1957  CB  ARG A 294     -36.346   2.132   9.672  1.00 10.00      A   
ATOM   1958  CG  ARG A 294     -37.290   2.801  10.655  1.00 10.00      A   
ATOM   1959  CD  ARG A 294     -36.629   3.988  11.331  1.00 10.00      A   
ATOM   1960  NE  ARG A 294     -37.562   4.731  12.169  1.00 10.00      A   
ATOM   1961  HE  ARG A 294     -38.522   4.649  11.960  1.00 10.00      A   
ATOM   1962  CZ  ARG A 294     -37.193   5.504  13.187  1.00 10.00      A   
ATOM   1963  NH1 ARG A 294     -35.909   5.640  13.494  1.00 10.00      A   
ATOM   1964 HH11 ARG A 294     -35.180   5.149  12.935  1.00 10.00      A   
ATOM   1965 HH12 ARG A 294     -35.624   6.237  14.302  1.00 10.00      A   
ATOM   1966  NH2 ARG A 294     -38.112   6.149  13.890  1.00 10.00      A   
ATOM   1967 HH21 ARG A 294     -37.830   6.754  14.692  1.00 10.00      A   
ATOM   1968 HH22 ARG A 294     -39.121   6.058  13.641  1.00 10.00      A   
ATOM   1969  CA  ARG A 294     -36.127   2.917   8.374  1.00 10.00      A   
ATOM   1970  C   ARG A 294     -34.727   3.523   8.345  1.00 10.00      A   
ATOM   1971  O   ARG A 294     -34.142   3.754   9.427  1.00 10.00      A   
ATOM   1972  OXT ARG A 294     -34.206   3.750   7.235  1.00 10.00      A   
ATOM   1973  C   GLY B   9      -5.469   9.923 -25.345  1.00 10.00      B   
ATOM   1974  O   GLY B   9      -6.613  10.381 -25.374  1.00 10.00      B   
ATOM   1975  N   GLY B   9      -4.695  11.889 -24.033  1.00 10.00      B   
ATOM   1976  HT1 GLY B   9      -5.457  12.456 -24.456  1.00 10.00      B   
ATOM   1977  HT2 GLY B   9      -3.885  12.509 -23.840  1.00 10.00      B   
ATOM   1978  HT3 GLY B   9      -5.032  11.489 -23.135  1.00 10.00      B   
ATOM   1979  CA  GLY B   9      -4.297  10.803 -24.960  1.00 10.00      B   
ATOM   1980  N   VAL B  10      -5.189   8.654 -25.613  1.00 10.00      B   
ATOM   1981  HN  VAL B  10      -4.259   8.346 -25.532  1.00 10.00      B   
ATOM   1982  CA  VAL B  10      -6.218   7.696 -26.009  1.00 10.00      B   
ATOM   1983  CB  VAL B  10      -5.723   6.774 -27.146  1.00 10.00      B   
ATOM   1984  CG1 VAL B  10      -5.684   7.530 -28.464  1.00 10.00      B   
ATOM   1985  CG2 VAL B  10      -4.350   6.197 -26.822  1.00 10.00      B   
ATOM   1986  C   VAL B  10      -6.664   6.843 -24.823  1.00 10.00      B   
ATOM   1987  O   VAL B  10      -6.864   5.632 -24.953  1.00 10.00      B   
ATOM   1988  N   MET B  11      -6.828   7.489 -23.674  1.00 10.00      B   
ATOM   1989  HN  MET B  11      -6.668   8.455 -23.649  1.00 10.00      B   
ATOM   1990  CA  MET B  11      -7.242   6.811 -22.451  1.00 10.00      B   
ATOM   1991  CB  MET B  11      -7.399   7.806 -21.298  1.00 10.00      B   
ATOM   1992  CG  MET B  11      -6.085   8.323 -20.733  1.00 10.00      B   
ATOM   1993  SD  MET B  11      -5.254   9.482 -21.839  1.00 10.00      B   
ATOM   1994  CE  MET B  11      -3.680   9.665 -21.002  1.00 10.00      B   
ATOM   1995  C   MET B  11      -8.536   6.034 -22.652  1.00 10.00      B   
ATOM   1996  O   MET B  11      -9.594   6.614 -22.901  1.00 10.00      B   
ATOM   1997  N   THR B  12      -8.436   4.721 -22.556  1.00 10.00      B   
ATOM   1998  HN  THR B  12      -7.559   4.320 -22.357  1.00 10.00      B   
ATOM   1999  CA  THR B  12      -9.586   3.854 -22.721  1.00 10.00      B   
ATOM   2000  CB  THR B  12      -9.280   2.727 -23.725  1.00 10.00      B   
ATOM   2001  OG1 THR B  12      -8.007   2.968 -24.341  1.00 10.00      B   
ATOM   2002  HG1 THR B  12      -7.864   3.921 -24.425  1.00 10.00      B   
ATOM   2003  CG2 THR B  12     -10.354   2.663 -24.800  1.00 10.00      B   
ATOM   2004  C   THR B  12      -9.969   3.244 -21.377  1.00 10.00      B   
ATOM   2005  O   THR B  12      -9.349   3.544 -20.353  1.00 10.00      B   
ATOM   2006  N   ASP B  13     -10.980   2.383 -21.381  1.00 10.00      B   
ATOM   2007  HN  ASP B  13     -11.438   2.186 -22.226  1.00 10.00      B   
ATOM   2008  CA  ASP B  13     -11.442   1.738 -20.155  1.00 10.00      B   
ATOM   2009  CB  ASP B  13     -12.658   0.852 -20.411  1.00 10.00      B   
ATOM   2010  CG  ASP B  13     -13.867   1.649 -20.840  1.00 10.00      B   
ATOM   2011  OD1 ASP B  13     -14.256   2.581 -20.108  1.00 10.00      B   
ATOM   2012  OD2 ASP B  13     -14.415   1.360 -21.925  1.00 10.00      B   
ATOM   2013  C   ASP B  13     -10.338   0.939 -19.482  1.00 10.00      B   
ATOM   2014  O   ASP B  13     -10.318   0.815 -18.261  1.00 10.00      B   
ATOM   2015  N   VAL B  14      -9.414   0.410 -20.277  1.00 10.00      B   
ATOM   2016  HN  VAL B  14      -9.484   0.540 -21.244  1.00 10.00      B   
ATOM   2017  CA  VAL B  14      -8.300  -0.361 -19.735  1.00 10.00      B   
ATOM   2018  CB  VAL B  14      -7.398  -0.957 -20.838  1.00 10.00      B   
ATOM   2019  CG1 VAL B  14      -8.046  -2.195 -21.439  1.00 10.00      B   
ATOM   2020  CG2 VAL B  14      -7.104   0.071 -21.923  1.00 10.00      B   
ATOM   2021  C   VAL B  14      -7.473   0.490 -18.775  1.00 10.00      B   
ATOM   2022  O   VAL B  14      -7.106   0.042 -17.689  1.00 10.00      B   
ATOM   2023  N   HIS B  15      -7.223   1.736 -19.165  1.00 10.00      B   
ATOM   2024  HN  HIS B  15      -7.560   2.042 -20.033  1.00 10.00      B   
ATOM   2025  CA  HIS B  15      -6.461   2.661 -18.337  1.00 10.00      B   
ATOM   2026  CB  HIS B  15      -6.059   3.900 -19.145  1.00 10.00      B   
ATOM   2027  CG  HIS B  15      -5.311   3.596 -20.407  1.00 10.00      B   
ATOM   2028  ND1 HIS B  15      -5.935   3.621 -21.631  1.00 10.00      B   
ATOM   2029  CD2 HIS B  15      -4.007   3.270 -20.579  1.00 10.00      B   
ATOM   2030  CE1 HIS B  15      -5.004   3.313 -22.517  1.00 10.00      B   
ATOM   2031  NE2 HIS B  15      -3.823   3.091 -21.927  1.00 10.00      B   
ATOM   2032  HE2 HIS B  15      -2.957   3.020 -22.381  1.00 10.00      B   
ATOM   2033  C   HIS B  15      -7.306   3.078 -17.142  1.00 10.00      B   
ATOM   2034  O   HIS B  15      -6.794   3.277 -16.041  1.00 10.00      B   
ATOM   2035  N   ARG B  16      -8.613   3.180 -17.372  1.00 10.00      B   
ATOM   2036  HN  ARG B  16      -8.949   2.994 -18.276  1.00 10.00      B   
ATOM   2037  CA  ARG B  16      -9.561   3.563 -16.329  1.00 10.00      B   
ATOM   2038  CB  ARG B  16     -10.955   3.791 -16.925  1.00 10.00      B   
ATOM   2039  CG  ARG B  16     -11.031   4.950 -17.904  1.00 10.00      B   
ATOM   2040  CD  ARG B  16     -12.347   4.953 -18.666  1.00 10.00      B   
ATOM   2041  NE  ARG B  16     -12.395   6.038 -19.643  1.00 10.00      B   
ATOM   2042  HE  ARG B  16     -11.819   6.815 -19.473  1.00 10.00      B   
ATOM   2043  CZ  ARG B  16     -13.160   6.037 -20.735  1.00 10.00      B   
ATOM   2044  NH1 ARG B  16     -13.961   5.011 -21.005  1.00 10.00      B   
ATOM   2045 HH11 ARG B  16     -14.003   4.178 -20.359  1.00 10.00      B   
ATOM   2046 HH12 ARG B  16     -14.555   5.022 -21.860  1.00 10.00      B   
ATOM   2047  NH2 ARG B  16     -13.119   7.070 -21.565  1.00 10.00      B   
ATOM   2048 HH21 ARG B  16     -12.487   7.877 -21.370  1.00 10.00      B   
ATOM   2049 HH22 ARG B  16     -13.721   7.082 -22.417  1.00 10.00      B   
ATOM   2050  C   ARG B  16      -9.632   2.502 -15.234  1.00 10.00      B   
ATOM   2051  O   ARG B  16     -10.084   2.772 -14.123  1.00 10.00      B   
ATOM   2052  N   ARG B  17      -9.208   1.289 -15.559  1.00 10.00      B   
ATOM   2053  HN  ARG B  17      -8.888   1.120 -16.472  1.00 10.00      B   
ATOM   2054  CA  ARG B  17      -9.212   0.203 -14.592  1.00 10.00      B   
ATOM   2055  CB  ARG B  17      -9.608  -1.132 -15.239  1.00 10.00      B   
ATOM   2056  CG  ARG B  17     -10.948  -1.129 -15.968  1.00 10.00      B   
ATOM   2057  CD  ARG B  17     -12.013  -0.337 -15.220  1.00 10.00      B   
ATOM   2058  NE  ARG B  17     -12.354  -0.931 -13.926  1.00 10.00      B   
ATOM   2059  HE  ARG B  17     -12.588  -1.885 -13.918  1.00 10.00      B   
ATOM   2060  CZ  ARG B  17     -12.386  -0.248 -12.780  1.00 10.00      B   
ATOM   2061  NH1 ARG B  17     -12.035   1.032 -12.755  1.00 10.00      B   
ATOM   2062 HH11 ARG B  17     -11.724   1.513 -13.627  1.00 10.00      B   
ATOM   2063 HH12 ARG B  17     -12.071   1.571 -11.854  1.00 10.00      B   
ATOM   2064  NH2 ARG B  17     -12.751  -0.850 -11.655  1.00 10.00      B   
ATOM   2065 HH21 ARG B  17     -12.777  -0.314 -10.760  1.00 10.00      B   
ATOM   2066 HH22 ARG B  17     -13.014  -1.865 -11.660  1.00 10.00      B   
ATOM   2067  C   ARG B  17      -7.848   0.085 -13.925  1.00 10.00      B   
ATOM   2068  O   ARG B  17      -7.754  -0.015 -12.702  1.00 10.00      B   
ATOM   2069  N   PHE B  18      -6.796   0.126 -14.741  1.00 10.00      B   
ATOM   2070  HN  PHE B  18      -6.948   0.223 -15.706  1.00 10.00      B   
ATOM   2071  CA  PHE B  18      -5.424   0.016 -14.253  1.00 10.00      B   
ATOM   2072  CB  PHE B  18      -4.433   0.088 -15.422  1.00 10.00      B   
ATOM   2073  CG  PHE B  18      -2.989   0.014 -15.010  1.00 10.00      B   
ATOM   2074  CD1 PHE B  18      -2.191   1.147 -15.027  1.00 10.00      B   
ATOM   2075  CD2 PHE B  18      -2.430  -1.186 -14.604  1.00 10.00      B   
ATOM   2076  CE1 PHE B  18      -0.864   1.085 -14.648  1.00 10.00      B   
ATOM   2077  CE2 PHE B  18      -1.103  -1.256 -14.224  1.00 10.00      B   
ATOM   2078  CZ  PHE B  18      -0.319  -0.119 -14.245  1.00 10.00      B   
ATOM   2079  C   PHE B  18      -5.099   1.091 -13.221  1.00 10.00      B   
ATOM   2080  O   PHE B  18      -4.554   0.792 -12.157  1.00 10.00      B   
ATOM   2081  N   LEU B  19      -5.444   2.335 -13.537  1.00 10.00      B   
ATOM   2082  HN  LEU B  19      -5.887   2.506 -14.398  1.00 10.00      B   
ATOM   2083  CA  LEU B  19      -5.181   3.453 -12.640  1.00 10.00      B   
ATOM   2084  CB  LEU B  19      -5.628   4.774 -13.269  1.00 10.00      B   
ATOM   2085  CG  LEU B  19      -4.797   5.273 -14.453  1.00 10.00      B   
ATOM   2086  CD1 LEU B  19      -5.435   6.506 -15.072  1.00 10.00      B   
ATOM   2087  CD2 LEU B  19      -3.368   5.568 -14.021  1.00 10.00      B   
ATOM   2088  C   LEU B  19      -5.850   3.253 -11.285  1.00 10.00      B   
ATOM   2089  O   LEU B  19      -5.234   3.474 -10.243  1.00 10.00      B   
ATOM   2090  N   GLN B  20      -7.104   2.815 -11.304  1.00 10.00      B   
ATOM   2091  HN  GLN B  20      -7.539   2.645 -12.164  1.00 10.00      B   
ATOM   2092  CA  GLN B  20      -7.844   2.583 -10.072  1.00 10.00      B   
ATOM   2093  CB  GLN B  20      -9.329   2.358 -10.347  1.00 10.00      B   
ATOM   2094  CG  GLN B  20     -10.229   3.404  -9.709  1.00 10.00      B   
ATOM   2095  CD  GLN B  20     -11.659   2.930  -9.537  1.00 10.00      B   
ATOM   2096  OE1 GLN B  20     -12.154   2.106 -10.308  1.00 10.00      B   
ATOM   2097  NE2 GLN B  20     -12.330   3.443  -8.519  1.00 10.00      B   
ATOM   2098 HE21 GLN B  20     -11.868   4.093  -7.936  1.00 10.00      B   
ATOM   2099 HE22 GLN B  20     -13.260   3.166  -8.388  1.00 10.00      B   
ATOM   2100  C   GLN B  20      -7.259   1.408  -9.300  1.00 10.00      B   
ATOM   2101  O   GLN B  20      -7.085   1.480  -8.084  1.00 10.00      B   
ATOM   2102  N   LEU B  21      -6.945   0.332 -10.015  1.00 10.00      B   
ATOM   2103  HN  LEU B  21      -7.110   0.334 -10.986  1.00 10.00      B   
ATOM   2104  CA  LEU B  21      -6.366  -0.853  -9.396  1.00 10.00      B   
ATOM   2105  CB  LEU B  21      -6.111  -1.948 -10.437  1.00 10.00      B   
ATOM   2106  CG  LEU B  21      -7.350  -2.622 -11.031  1.00 10.00      B   
ATOM   2107  CD1 LEU B  21      -6.950  -3.626 -12.101  1.00 10.00      B   
ATOM   2108  CD2 LEU B  21      -8.173  -3.296  -9.943  1.00 10.00      B   
ATOM   2109  C   LEU B  21      -5.070  -0.494  -8.681  1.00 10.00      B   
ATOM   2110  O   LEU B  21      -4.868  -0.860  -7.525  1.00 10.00      B   
ATOM   2111  N   LEU B  22      -4.214   0.252  -9.371  1.00 10.00      B   
ATOM   2112  HN  LEU B  22      -4.448   0.523 -10.288  1.00 10.00      B   
ATOM   2113  CA  LEU B  22      -2.938   0.679  -8.812  1.00 10.00      B   
ATOM   2114  CB  LEU B  22      -2.100   1.386  -9.882  1.00 10.00      B   
ATOM   2115  CG  LEU B  22      -0.661   1.740  -9.497  1.00 10.00      B   
ATOM   2116  CD1 LEU B  22       0.155   0.481  -9.243  1.00 10.00      B   
ATOM   2117  CD2 LEU B  22      -0.014   2.592 -10.577  1.00 10.00      B   
ATOM   2118  C   LEU B  22      -3.155   1.601  -7.614  1.00 10.00      B   
ATOM   2119  O   LEU B  22      -2.424   1.528  -6.624  1.00 10.00      B   
ATOM   2120  N   MET B  23      -4.171   2.456  -7.710  1.00 10.00      B   
ATOM   2121  HN  MET B  23      -4.713   2.461  -8.530  1.00 10.00      B   
ATOM   2122  CA  MET B  23      -4.501   3.392  -6.640  1.00 10.00      B   
ATOM   2123  CB  MET B  23      -5.664   4.299  -7.049  1.00 10.00      B   
ATOM   2124  CG  MET B  23      -5.242   5.623  -7.664  1.00 10.00      B   
ATOM   2125  SD  MET B  23      -6.650   6.622  -8.188  1.00 10.00      B   
ATOM   2126  CE  MET B  23      -5.840   8.174  -8.566  1.00 10.00      B   
ATOM   2127  C   MET B  23      -4.854   2.655  -5.354  1.00 10.00      B   
ATOM   2128  O   MET B  23      -4.461   3.077  -4.264  1.00 10.00      B   
ATOM   2129  N   THR B  24      -5.594   1.556  -5.491  1.00 10.00      B   
ATOM   2130  HN  THR B  24      -5.882   1.288  -6.390  1.00 10.00      B   
ATOM   2131  CA  THR B  24      -6.007   0.749  -4.347  1.00 10.00      B   
ATOM   2132  CB  THR B  24      -6.777  -0.512  -4.790  1.00 10.00      B   
ATOM   2133  OG1 THR B  24      -7.578  -0.209  -5.939  1.00 10.00      B   
ATOM   2134  HG1 THR B  24      -7.015  -0.153  -6.718  1.00 10.00      B   
ATOM   2135  CG2 THR B  24      -7.683  -1.002  -3.670  1.00 10.00      B   
ATOM   2136  C   THR B  24      -4.809   0.325  -3.499  1.00 10.00      B   
ATOM   2137  O   THR B  24      -4.873   0.339  -2.269  1.00 10.00      B   
ATOM   2138  N   HIS B  25      -3.713  -0.022  -4.161  1.00 10.00      B   
ATOM   2139  HN  HIS B  25      -3.713   0.018  -5.141  1.00 10.00      B   
ATOM   2140  CA  HIS B  25      -2.505  -0.450  -3.468  1.00 10.00      B   
ATOM   2141  CB  HIS B  25      -1.617  -1.302  -4.386  1.00 10.00      B   
ATOM   2142  CG  HIS B  25      -2.255  -2.571  -4.869  1.00 10.00      B   
ATOM   2143  ND1 HIS B  25      -1.867  -3.796  -4.389  1.00 10.00      B   
ATOM   2144  CD2 HIS B  25      -3.228  -2.747  -5.796  1.00 10.00      B   
ATOM   2145  CE1 HIS B  25      -2.604  -4.685  -5.026  1.00 10.00      B   
ATOM   2146  NE2 HIS B  25      -3.444  -4.098  -5.889  1.00 10.00      B   
ATOM   2147  HE2 HIS B  25      -3.935  -4.548  -6.606  1.00 10.00      B   
ATOM   2148  C   HIS B  25      -1.724   0.753  -2.940  1.00 10.00      B   
ATOM   2149  O   HIS B  25      -2.046   1.304  -1.884  1.00 10.00      B   
ATOM   2150  N   GLY B  26      -0.722   1.179  -3.698  1.00 10.00      B   
ATOM   2151  HN  GLY B  26      -0.540   0.730  -4.549  1.00 10.00      B   
ATOM   2152  CA  GLY B  26       0.092   2.306  -3.291  1.00 10.00      B   
ATOM   2153  C   GLY B  26       1.504   2.209  -3.832  1.00 10.00      B   
ATOM   2154  O   GLY B  26       2.067   3.198  -4.296  1.00 10.00      B   
ATOM   2155  N   VAL B  27       2.078   1.015  -3.767  1.00 10.00      B   
ATOM   2156  HN  VAL B  27       1.580   0.265  -3.377  1.00 10.00      B   
ATOM   2157  CA  VAL B  27       3.430   0.785  -4.260  1.00 10.00      B   
ATOM   2158  CB  VAL B  27       4.512   1.216  -3.237  1.00 10.00      B   
ATOM   2159  CG1 VAL B  27       4.289   0.569  -1.875  1.00 10.00      B   
ATOM   2160  CG2 VAL B  27       5.912   0.925  -3.759  1.00 10.00      B   
ATOM   2161  C   VAL B  27       3.615  -0.677  -4.667  1.00 10.00      B   
ATOM   2162  O   VAL B  27       3.454  -1.586  -3.853  1.00 10.00      B   
ATOM   2163  N   LEU B  28       3.938  -0.894  -5.933  1.00 10.00      B   
ATOM   2164  HN  LEU B  28       4.068  -0.130  -6.533  1.00 10.00      B   
ATOM   2165  CA  LEU B  28       4.127  -2.239  -6.458  1.00 10.00      B   
ATOM   2166  CB  LEU B  28       2.888  -2.671  -7.246  1.00 10.00      B   
ATOM   2167  CG  LEU B  28       1.603  -2.892  -6.443  1.00 10.00      B   
ATOM   2168  CD1 LEU B  28       0.446  -3.209  -7.376  1.00 10.00      B   
ATOM   2169  CD2 LEU B  28       1.786  -4.006  -5.422  1.00 10.00      B   
ATOM   2170  C   LEU B  28       5.354  -2.292  -7.359  1.00 10.00      B   
ATOM   2171  O   LEU B  28       5.818  -1.259  -7.842  1.00 10.00      B   
ATOM   2172  N   GLU B  29       5.875  -3.493  -7.583  1.00 10.00      B   
ATOM   2173  HN  GLU B  29       5.450  -4.288  -7.175  1.00 10.00      B   
ATOM   2174  CA  GLU B  29       7.048  -3.673  -8.429  1.00 10.00      B   
ATOM   2175  CB  GLU B  29       7.926  -4.805  -7.893  1.00 10.00      B   
ATOM   2176  CG  GLU B  29       8.738  -4.433  -6.663  1.00 10.00      B   
ATOM   2177  CD  GLU B  29       9.175  -5.644  -5.864  1.00 10.00      B   
ATOM   2178  OE1 GLU B  29       8.826  -5.724  -4.668  1.00 10.00      B   
ATOM   2179  OE2 GLU B  29       9.855  -6.526  -6.429  1.00 10.00      B   
ATOM   2180  C   GLU B  29       6.645  -3.945  -9.877  1.00 10.00      B   
ATOM   2181  O   GLU B  29       5.460  -3.917 -10.214  1.00 10.00      B   
ATOM   2182  N   GLU B  30       7.633  -4.219 -10.726  1.00 10.00      B   
ATOM   2183  HN  GLU B  30       8.553  -4.242 -10.393  1.00 10.00      B   
ATOM   2184  CA  GLU B  30       7.384  -4.483 -12.142  1.00 10.00      B   
ATOM   2185  CB  GLU B  30       8.699  -4.640 -12.909  1.00 10.00      B   
ATOM   2186  CG  GLU B  30       8.554  -4.490 -14.416  1.00 10.00      B   
ATOM   2187  CD  GLU B  30       9.878  -4.569 -15.147  1.00 10.00      B   
ATOM   2188  OE1 GLU B  30      10.320  -5.695 -15.459  1.00 10.00      B   
ATOM   2189  OE2 GLU B  30      10.472  -3.507 -15.424  1.00 10.00      B   
ATOM   2190  C   GLU B  30       6.497  -5.709 -12.344  1.00 10.00      B   
ATOM   2191  O   GLU B  30       5.548  -5.675 -13.126  1.00 10.00      B   
ATOM   2192  N   TRP B  31       6.797  -6.784 -11.626  1.00 10.00      B   
ATOM   2193  HN  TRP B  31       7.556  -6.753 -11.010  1.00 10.00      B   
ATOM   2194  CA  TRP B  31       6.017  -8.012 -11.735  1.00 10.00      B   
ATOM   2195  CB  TRP B  31       6.711  -9.186 -11.030  1.00 10.00      B   
ATOM   2196  CG  TRP B  31       7.132  -8.905  -9.617  1.00 10.00      B   
ATOM   2197  CD1 TRP B  31       8.196  -8.152  -9.213  1.00 10.00      B   
ATOM   2198  CD2 TRP B  31       6.506  -9.386  -8.420  1.00 10.00      B   
ATOM   2199  NE1 TRP B  31       8.265  -8.125  -7.844  1.00 10.00      B   
ATOM   2200  HE1 TRP B  31       8.946  -7.634  -7.310  1.00 10.00      B   
ATOM   2201  CE2 TRP B  31       7.240  -8.875  -7.332  1.00 10.00      B   
ATOM   2202  CE3 TRP B  31       5.395 -10.194  -8.163  1.00 10.00      B   
ATOM   2203  CZ2 TRP B  31       6.899  -9.144  -6.009  1.00 10.00      B   
ATOM   2204  CZ3 TRP B  31       5.059 -10.461  -6.848  1.00 10.00      B   
ATOM   2205  CH2 TRP B  31       5.808  -9.938  -5.788  1.00 10.00      B   
ATOM   2206  C   TRP B  31       4.600  -7.809 -11.206  1.00 10.00      B   
ATOM   2207  O   TRP B  31       3.653  -8.443 -11.673  1.00 10.00      B   
ATOM   2208  N   ASP B  32       4.464  -6.902 -10.247  1.00 10.00      B   
ATOM   2209  HN  ASP B  32       5.256  -6.424  -9.929  1.00 10.00      B   
ATOM   2210  CA  ASP B  32       3.169  -6.597  -9.653  1.00 10.00      B   
ATOM   2211  CB  ASP B  32       3.336  -5.749  -8.388  1.00 10.00      B   
ATOM   2212  CG  ASP B  32       3.983  -6.476  -7.225  1.00 10.00      B   
ATOM   2213  OD1 ASP B  32       3.580  -7.618  -6.937  1.00 10.00      B   
ATOM   2214  OD2 ASP B  32       4.888  -5.885  -6.583  1.00 10.00      B   
ATOM   2215  C   ASP B  32       2.294  -5.840 -10.646  1.00 10.00      B   
ATOM   2216  O   ASP B  32       1.167  -6.248 -10.938  1.00 10.00      B   
ATOM   2217  N   VAL B  33       2.829  -4.743 -11.180  1.00 10.00      B   
ATOM   2218  HN  VAL B  33       3.742  -4.483 -10.923  1.00 10.00      B   
ATOM   2219  CA  VAL B  33       2.093  -3.914 -12.133  1.00 10.00      B   
ATOM   2220  CB  VAL B  33       2.784  -2.560 -12.418  1.00 10.00      B   
ATOM   2221  CG1 VAL B  33       2.906  -1.738 -11.144  1.00 10.00      B   
ATOM   2222  CG2 VAL B  33       4.145  -2.752 -13.070  1.00 10.00      B   
ATOM   2223  C   VAL B  33       1.821  -4.655 -13.440  1.00 10.00      B   
ATOM   2224  O   VAL B  33       0.825  -4.390 -14.115  1.00 10.00      B   
ATOM   2225  N   LYS B  34       2.702  -5.588 -13.786  1.00 10.00      B   
ATOM   2226  HN  LYS B  34       3.487  -5.741 -13.215  1.00 10.00      B   
ATOM   2227  CA  LYS B  34       2.543  -6.375 -15.002  1.00 10.00      B   
ATOM   2228  CB  LYS B  34       3.736  -7.316 -15.188  1.00 10.00      B   
ATOM   2229  CG  LYS B  34       3.846  -7.901 -16.584  1.00 10.00      B   
ATOM   2230  CD  LYS B  34       4.087  -6.811 -17.612  1.00 10.00      B   
ATOM   2231  CE  LYS B  34       4.071  -7.367 -19.024  1.00 10.00      B   
ATOM   2232  NZ  LYS B  34       4.320  -6.305 -20.031  1.00 10.00      B   
ATOM   2233  HZ1 LYS B  34       4.321  -6.713 -20.987  1.00 10.00      B   
ATOM   2234  HZ2 LYS B  34       5.243  -5.857 -19.858  1.00 10.00      B   
ATOM   2235  HZ3 LYS B  34       3.576  -5.579 -19.977  1.00 10.00      B   
ATOM   2236  C   LYS B  34       1.254  -7.184 -14.935  1.00 10.00      B   
ATOM   2237  O   LYS B  34       0.554  -7.358 -15.936  1.00 10.00      B   
ATOM   2238  N   ARG B  35       0.940  -7.659 -13.738  1.00 10.00      B   
ATOM   2239  HN  ARG B  35       1.536  -7.470 -12.980  1.00 10.00      B   
ATOM   2240  CA  ARG B  35      -0.261  -8.445 -13.514  1.00 10.00      B   
ATOM   2241  CB  ARG B  35      -0.228  -9.079 -12.123  1.00 10.00      B   
ATOM   2242  CG  ARG B  35       0.847 -10.141 -11.961  1.00 10.00      B   
ATOM   2243  CD  ARG B  35       1.201 -10.355 -10.500  1.00 10.00      B   
ATOM   2244  NE  ARG B  35       2.112 -11.483 -10.320  1.00 10.00      B   
ATOM   2245  HE  ARG B  35       2.532 -11.858 -11.128  1.00 10.00      B   
ATOM   2246  CZ  ARG B  35       2.387 -12.034  -9.140  1.00 10.00      B   
ATOM   2247  NH1 ARG B  35       1.879 -11.519  -8.027  1.00 10.00      B   
ATOM   2248 HH11 ARG B  35       2.088 -11.959  -7.104  1.00 10.00      B   
ATOM   2249 HH12 ARG B  35       1.284 -10.666  -8.068  1.00 10.00      B   
ATOM   2250  NH2 ARG B  35       3.193 -13.085  -9.071  1.00 10.00      B   
ATOM   2251 HH21 ARG B  35       3.619 -13.476  -9.939  1.00 10.00      B   
ATOM   2252 HH22 ARG B  35       3.397 -13.530  -8.148  1.00 10.00      B   
ATOM   2253  C   ARG B  35      -1.507  -7.583 -13.682  1.00 10.00      B   
ATOM   2254  O   ARG B  35      -2.505  -8.025 -14.245  1.00 10.00      B   
ATOM   2255  N   LEU B  36      -1.430  -6.343 -13.210  1.00 10.00      B   
ATOM   2256  HN  LEU B  36      -0.598  -6.045 -12.785  1.00 10.00      B   
ATOM   2257  CA  LEU B  36      -2.551  -5.413 -13.313  1.00 10.00      B   
ATOM   2258  CB  LEU B  36      -2.312  -4.173 -12.449  1.00 10.00      B   
ATOM   2259  CG  LEU B  36      -2.192  -4.407 -10.941  1.00 10.00      B   
ATOM   2260  CD1 LEU B  36      -1.964  -3.090 -10.214  1.00 10.00      B   
ATOM   2261  CD2 LEU B  36      -3.430  -5.109 -10.403  1.00 10.00      B   
ATOM   2262  C   LEU B  36      -2.792  -5.013 -14.766  1.00 10.00      B   
ATOM   2263  O   LEU B  36      -3.937  -4.885 -15.204  1.00 10.00      B   
ATOM   2264  N   GLN B  37      -1.703  -4.816 -15.507  1.00 10.00      B   
ATOM   2265  HN  GLN B  37      -0.818  -4.912 -15.090  1.00 10.00      B   
ATOM   2266  CA  GLN B  37      -1.789  -4.448 -16.916  1.00 10.00      B   
ATOM   2267  CB  GLN B  37      -0.390  -4.184 -17.484  1.00 10.00      B   
ATOM   2268  CG  GLN B  37      -0.380  -3.808 -18.960  1.00 10.00      B   
ATOM   2269  CD  GLN B  37       0.994  -3.925 -19.598  1.00 10.00      B   
ATOM   2270  OE1 GLN B  37       1.814  -4.758 -19.207  1.00 10.00      B   
ATOM   2271  NE2 GLN B  37       1.253  -3.091 -20.592  1.00 10.00      B   
ATOM   2272 HE21 GLN B  37       0.554  -2.455 -20.855  1.00 10.00      B   
ATOM   2273 HE22 GLN B  37       2.128  -3.145 -21.025  1.00 10.00      B   
ATOM   2274  C   GLN B  37      -2.463  -5.567 -17.700  1.00 10.00      B   
ATOM   2275  O   GLN B  37      -3.371  -5.329 -18.499  1.00 10.00      B   
ATOM   2276  N   THR B  38      -2.022  -6.791 -17.444  1.00 10.00      B   
ATOM   2277  HN  THR B  38      -1.305  -6.910 -16.786  1.00 10.00      B   
ATOM   2278  CA  THR B  38      -2.572  -7.958 -18.112  1.00 10.00      B   
ATOM   2279  CB  THR B  38      -1.750  -9.224 -17.786  1.00 10.00      B   
ATOM   2280  OG1 THR B  38      -0.352  -8.940 -17.961  1.00 10.00      B   
ATOM   2281  HG1 THR B  38      -0.029  -8.424 -17.211  1.00 10.00      B   
ATOM   2282  CG2 THR B  38      -2.141 -10.372 -18.705  1.00 10.00      B   
ATOM   2283  C   THR B  38      -4.036  -8.164 -17.718  1.00 10.00      B   
ATOM   2284  O   THR B  38      -4.859  -8.548 -18.547  1.00 10.00      B   
ATOM   2285  N   HIS B  39      -4.354  -7.879 -16.457  1.00 10.00      B   
ATOM   2286  HN  HIS B  39      -3.652  -7.558 -15.850  1.00 10.00      B   
ATOM   2287  CA  HIS B  39      -5.714  -8.026 -15.944  1.00 10.00      B   
ATOM   2288  CB  HIS B  39      -5.771  -7.614 -14.464  1.00 10.00      B   
ATOM   2289  CG  HIS B  39      -7.107  -7.809 -13.805  1.00 10.00      B   
ATOM   2290  ND1 HIS B  39      -8.042  -6.804 -13.768  1.00 10.00      B   
ATOM   2291  CD2 HIS B  39      -7.603  -8.897 -13.165  1.00 10.00      B   
ATOM   2292  CE1 HIS B  39      -9.076  -7.293 -13.114  1.00 10.00      B   
ATOM   2293  NE2 HIS B  39      -8.859  -8.557 -12.728  1.00 10.00      B   
ATOM   2294  HE2 HIS B  39      -9.534  -9.178 -12.387  1.00 10.00      B   
ATOM   2295  C   HIS B  39      -6.693  -7.189 -16.763  1.00 10.00      B   
ATOM   2296  O   HIS B  39      -7.672  -7.710 -17.298  1.00 10.00      B   
ATOM   2297  N   CYS B  40      -6.400  -5.901 -16.880  1.00 10.00      B   
ATOM   2298  HN  CYS B  40      -5.590  -5.557 -16.450  1.00 10.00      B   
ATOM   2299  CA  CYS B  40      -7.251  -4.981 -17.625  1.00 10.00      B   
ATOM   2300  CB  CYS B  40      -6.705  -3.558 -17.520  1.00 10.00      B   
ATOM   2301  SG  CYS B  40      -6.294  -3.043 -15.837  1.00 10.00      B   
ATOM   2302  HG  CYS B  40      -5.310  -3.823 -15.401  1.00 10.00      B   
ATOM   2303  C   CYS B  40      -7.377  -5.388 -19.092  1.00 10.00      B   
ATOM   2304  O   CYS B  40      -8.459  -5.298 -19.676  1.00 10.00      B   
ATOM   2305  N   TYR B  41      -6.276  -5.856 -19.674  1.00 10.00      B   
ATOM   2306  HN  TYR B  41      -5.449  -5.922 -19.148  1.00 10.00      B   
ATOM   2307  CA  TYR B  41      -6.262  -6.269 -21.073  1.00 10.00      B   
ATOM   2308  CB  TYR B  41      -4.826  -6.352 -21.600  1.00 10.00      B   
ATOM   2309  CG  TYR B  41      -4.290  -5.050 -22.159  1.00 10.00      B   
ATOM   2310  CD1 TYR B  41      -4.300  -3.885 -21.402  1.00 10.00      B   
ATOM   2311  CD2 TYR B  41      -3.773  -4.987 -23.448  1.00 10.00      B   
ATOM   2312  CE1 TYR B  41      -3.813  -2.696 -21.914  1.00 10.00      B   
ATOM   2313  CE2 TYR B  41      -3.284  -3.803 -23.967  1.00 10.00      B   
ATOM   2314  CZ  TYR B  41      -3.308  -2.659 -23.195  1.00 10.00      B   
ATOM   2315  OH  TYR B  41      -2.820  -1.476 -23.704  1.00 10.00      B   
ATOM   2316  HH  TYR B  41      -2.842  -1.505 -24.668  1.00 10.00      B   
ATOM   2317  C   TYR B  41      -6.988  -7.597 -21.288  1.00 10.00      B   
ATOM   2318  O   TYR B  41      -7.282  -7.970 -22.421  1.00 10.00      B   
ATOM   2319  N   LYS B  42      -7.264  -8.314 -20.203  1.00 10.00      B   
ATOM   2320  HN  LYS B  42      -6.990  -7.976 -19.320  1.00 10.00      B   
ATOM   2321  CA  LYS B  42      -7.960  -9.595 -20.290  1.00 10.00      B   
ATOM   2322  CB  LYS B  42      -7.360 -10.608 -19.310  1.00 10.00      B   
ATOM   2323  CG  LYS B  42      -6.045 -11.218 -19.765  1.00 10.00      B   
ATOM   2324  CD  LYS B  42      -6.230 -12.090 -20.997  1.00 10.00      B   
ATOM   2325  CE  LYS B  42      -4.934 -12.781 -21.386  1.00 10.00      B   
ATOM   2326  NZ  LYS B  42      -5.107 -13.649 -22.579  1.00 10.00      B   
ATOM   2327  HZ1 LYS B  42      -5.413 -13.083 -23.397  1.00 10.00      B   
ATOM   2328  HZ2 LYS B  42      -5.827 -14.373 -22.391  1.00 10.00      B   
ATOM   2329  HZ3 LYS B  42      -4.210 -14.121 -22.814  1.00 10.00      B   
ATOM   2330  C   LYS B  42      -9.448  -9.423 -20.014  1.00 10.00      B   
ATOM   2331  O   LYS B  42     -10.232 -10.362 -20.154  1.00 10.00      B   
ATOM   2332  N   VAL B  43      -9.828  -8.220 -19.612  1.00 10.00      B   
ATOM   2333  HN  VAL B  43      -9.153  -7.515 -19.517  1.00 10.00      B   
ATOM   2334  CA  VAL B  43     -11.223  -7.916 -19.318  1.00 10.00      B   
ATOM   2335  CB  VAL B  43     -11.387  -7.195 -17.961  1.00 10.00      B   
ATOM   2336  CG1 VAL B  43     -12.856  -6.916 -17.673  1.00 10.00      B   
ATOM   2337  CG2 VAL B  43     -10.776  -8.022 -16.841  1.00 10.00      B   
ATOM   2338  C   VAL B  43     -11.829  -7.069 -20.431  1.00 10.00      B   
ATOM   2339  O   VAL B  43     -12.777  -7.495 -21.095  1.00 10.00      B   
ATOM   2340  N   HIS B  44     -11.255  -5.884 -20.638  1.00 10.00      B   
ATOM   2341  HN  HIS B  44     -10.474  -5.637 -20.095  1.00 10.00      B   
ATOM   2342  CA  HIS B  44     -11.720  -4.952 -21.666  1.00 10.00      B   
ATOM   2343  CB  HIS B  44     -13.209  -4.622 -21.504  1.00 10.00      B   
ATOM   2344  CG  HIS B  44     -13.630  -3.359 -22.189  1.00 10.00      B   
ATOM   2345  ND1 HIS B  44     -14.286  -3.377 -23.398  1.00 10.00      B   
ATOM   2346  CD2 HIS B  44     -13.471  -2.076 -21.789  1.00 10.00      B   
ATOM   2347  CE1 HIS B  44     -14.513  -2.109 -23.706  1.00 10.00      B   
ATOM   2348  NE2 HIS B  44     -14.038  -1.284 -22.762  1.00 10.00      B   
ATOM   2349  HE2 HIS B  44     -14.280  -0.328 -22.653  1.00 10.00      B   
ATOM   2350  C   HIS B  44     -11.431  -5.492 -23.063  1.00 10.00      B   
ATOM   2351  O   HIS B  44     -10.281  -5.779 -23.400  1.00 10.00      B   
ATOM   2352  N   ASN B  47      -7.862  -1.926 -24.946  1.00 10.00      B   
ATOM   2353  HN  ASN B  47      -7.587  -1.172 -24.385  1.00 10.00      B   
ATOM   2354  CA  ASN B  47      -7.295  -2.063 -26.280  1.00 10.00      B   
ATOM   2355  CB  ASN B  47      -8.356  -2.507 -27.285  1.00 10.00      B   
ATOM   2356  CG  ASN B  47      -8.211  -3.962 -27.674  1.00 10.00      B   
ATOM   2357  OD1 ASN B  47      -7.106  -4.508 -27.695  1.00 10.00      B   
ATOM   2358  ND2 ASN B  47      -9.324  -4.607 -27.978  1.00 10.00      B   
ATOM   2359 HD21 ASN B  47     -10.171  -4.113 -27.934  1.00 10.00      B   
ATOM   2360 HD22 ASN B  47      -9.258  -5.547 -28.239  1.00 10.00      B   
ATOM   2361  C   ASN B  47      -6.633  -0.768 -26.734  1.00 10.00      B   
ATOM   2362  O   ASN B  47      -7.299   0.163 -27.194  1.00 10.00      B   
ATOM   2363  N   ALA B  48      -5.320  -0.717 -26.577  1.00 10.00      B   
ATOM   2364  HN  ALA B  48      -4.859  -1.491 -26.193  1.00 10.00      B   
ATOM   2365  CA  ALA B  48      -4.532   0.445 -26.959  1.00 10.00      B   
ATOM   2366  CB  ALA B  48      -4.671   1.544 -25.915  1.00 10.00      B   
ATOM   2367  C   ALA B  48      -3.071   0.045 -27.110  1.00 10.00      B   
ATOM   2368  O   ALA B  48      -2.629  -0.941 -26.511  1.00 10.00      B   
ATOM   2369  N   THR B  49      -2.332   0.795 -27.913  1.00 10.00      B   
ATOM   2370  HN  THR B  49      -2.743   1.558 -28.372  1.00 10.00      B   
ATOM   2371  CA  THR B  49      -0.923   0.514 -28.131  1.00 10.00      B   
ATOM   2372  CB  THR B  49      -0.477   0.871 -29.572  1.00 10.00      B   
ATOM   2373  OG1 THR B  49       0.925   0.611 -29.742  1.00 10.00      B   
ATOM   2374  HG1 THR B  49       1.139  -0.249 -29.364  1.00 10.00      B   
ATOM   2375  CG2 THR B  49      -0.770   2.327 -29.903  1.00 10.00      B   
ATOM   2376  C   THR B  49      -0.057   1.244 -27.103  1.00 10.00      B   
ATOM   2377  O   THR B  49      -0.178   2.458 -26.912  1.00 10.00      B   
ATOM   2378  N   VAL B  50       0.797   0.492 -26.429  1.00 10.00      B   
ATOM   2379  HN  VAL B  50       0.841  -0.469 -26.619  1.00 10.00      B   
ATOM   2380  CA  VAL B  50       1.681   1.057 -25.421  1.00 10.00      B   
ATOM   2381  CB  VAL B  50       1.651   0.248 -24.104  1.00 10.00      B   
ATOM   2382  CG1 VAL B  50       0.298   0.393 -23.421  1.00 10.00      B   
ATOM   2383  CG2 VAL B  50       1.970  -1.219 -24.358  1.00 10.00      B   
ATOM   2384  C   VAL B  50       3.110   1.146 -25.941  1.00 10.00      B   
ATOM   2385  O   VAL B  50       3.501   0.395 -26.839  1.00 10.00      B   
ATOM   2386  N   ASP B  51       3.878   2.063 -25.376  1.00 10.00      B   
ATOM   2387  HN  ASP B  51       3.503   2.626 -24.666  1.00 10.00      B   
ATOM   2388  CA  ASP B  51       5.266   2.263 -25.780  1.00 10.00      B   
ATOM   2389  CB  ASP B  51       5.654   3.746 -25.701  1.00 10.00      B   
ATOM   2390  CG  ASP B  51       4.991   4.477 -24.549  1.00 10.00      B   
ATOM   2391  OD1 ASP B  51       4.001   5.202 -24.791  1.00 10.00      B   
ATOM   2392  OD2 ASP B  51       5.442   4.316 -23.401  1.00 10.00      B   
ATOM   2393  C   ASP B  51       6.224   1.407 -24.956  1.00 10.00      B   
ATOM   2394  O   ASP B  51       6.615   0.317 -25.379  1.00 10.00      B   
ATOM   2395  N   LYS B  52       6.596   1.900 -23.782  1.00 10.00      B   
ATOM   2396  HN  LYS B  52       6.239   2.779 -23.495  1.00 10.00      B   
ATOM   2397  CA  LYS B  52       7.507   1.189 -22.898  1.00 10.00      B   
ATOM   2398  CB  LYS B  52       8.958   1.383 -23.359  1.00 10.00      B   
ATOM   2399  CG  LYS B  52       9.915   0.315 -22.857  1.00 10.00      B   
ATOM   2400  CD  LYS B  52      11.365   0.692 -23.117  1.00 10.00      B   
ATOM   2401  CE  LYS B  52      12.309  -0.393 -22.622  1.00 10.00      B   
ATOM   2402  NZ  LYS B  52      13.730   0.035 -22.680  1.00 10.00      B   
ATOM   2403  HZ1 LYS B  52      13.972   0.347 -23.641  1.00 10.00      B   
ATOM   2404  HZ2 LYS B  52      14.354  -0.753 -22.419  1.00 10.00      B   
ATOM   2405  HZ3 LYS B  52      13.897   0.828 -22.015  1.00 10.00      B   
ATOM   2406  C   LYS B  52       7.345   1.709 -21.475  1.00 10.00      B   
ATOM   2407  O   LYS B  52       6.874   2.828 -21.274  1.00 10.00      B   
ATOM   2408  N   LEU B  53       7.741   0.910 -20.492  1.00 10.00      B   
ATOM   2409  HN  LEU B  53       8.120   0.030 -20.708  1.00 10.00      B   
ATOM   2410  CA  LEU B  53       7.621   1.311 -19.097  1.00 10.00      B   
ATOM   2411  CB  LEU B  53       8.036   0.175 -18.159  1.00 10.00      B   
ATOM   2412  CG  LEU B  53       7.618   0.322 -16.694  1.00 10.00      B   
ATOM   2413  CD1 LEU B  53       6.104   0.425 -16.573  1.00 10.00      B   
ATOM   2414  CD2 LEU B  53       8.144  -0.841 -15.868  1.00 10.00      B   
ATOM   2415  C   LEU B  53       8.426   2.578 -18.811  1.00 10.00      B   
ATOM   2416  O   LEU B  53       7.929   3.499 -18.168  1.00 10.00      B   
ATOM   2417  N   GLU B  54       9.662   2.625 -19.309  1.00 10.00      B   
ATOM   2418  HN  GLU B  54      10.004   1.852 -19.809  1.00 10.00      B   
ATOM   2419  CA  GLU B  54      10.532   3.787 -19.113  1.00 10.00      B   
ATOM   2420  CB  GLU B  54      11.887   3.574 -19.797  1.00 10.00      B   
ATOM   2421  CG  GLU B  54      12.786   2.554 -19.118  1.00 10.00      B   
ATOM   2422  CD  GLU B  54      14.150   2.458 -19.773  1.00 10.00      B   
ATOM   2423  OE1 GLU B  54      14.243   1.887 -20.881  1.00 10.00      B   
ATOM   2424  OE2 GLU B  54      15.134   2.955 -19.188  1.00 10.00      B   
ATOM   2425  C   GLU B  54       9.887   5.065 -19.647  1.00 10.00      B   
ATOM   2426  O   GLU B  54       9.986   6.129 -19.030  1.00 10.00      B   
ATOM   2427  N   ASP B  55       9.220   4.949 -20.788  1.00 10.00      B   
ATOM   2428  HN  ASP B  55       9.158   4.072 -21.217  1.00 10.00      B   
ATOM   2429  CA  ASP B  55       8.561   6.092 -21.412  1.00 10.00      B   
ATOM   2430  CB  ASP B  55       8.193   5.776 -22.862  1.00 10.00      B   
ATOM   2431  CG  ASP B  55       8.926   6.645 -23.863  1.00 10.00      B   
ATOM   2432  OD1 ASP B  55       9.848   6.134 -24.537  1.00 10.00      B   
ATOM   2433  OD2 ASP B  55       8.584   7.838 -23.990  1.00 10.00      B   
ATOM   2434  C   ASP B  55       7.314   6.480 -20.630  1.00 10.00      B   
ATOM   2435  O   ASP B  55       7.105   7.651 -20.314  1.00 10.00      B   
ATOM   2436  N   PHE B  56       6.497   5.483 -20.306  1.00 10.00      B   
ATOM   2437  HN  PHE B  56       6.720   4.569 -20.596  1.00 10.00      B   
ATOM   2438  CA  PHE B  56       5.270   5.707 -19.554  1.00 10.00      B   
ATOM   2439  CB  PHE B  56       4.499   4.397 -19.380  1.00 10.00      B   
ATOM   2440  CG  PHE B  56       3.006   4.565 -19.406  1.00 10.00      B   
ATOM   2441  CD1 PHE B  56       2.267   4.510 -18.235  1.00 10.00      B   
ATOM   2442  CD2 PHE B  56       2.343   4.778 -20.603  1.00 10.00      B   
ATOM   2443  CE1 PHE B  56       0.894   4.665 -18.258  1.00 10.00      B   
ATOM   2444  CE2 PHE B  56       0.970   4.933 -20.634  1.00 10.00      B   
ATOM   2445  CZ  PHE B  56       0.245   4.877 -19.459  1.00 10.00      B   
ATOM   2446  C   PHE B  56       5.573   6.334 -18.194  1.00 10.00      B   
ATOM   2447  O   PHE B  56       4.889   7.262 -17.764  1.00 10.00      B   
ATOM   2448  N   ILE B  57       6.610   5.829 -17.530  1.00 10.00      B   
ATOM   2449  HN  ILE B  57       7.112   5.080 -17.927  1.00 10.00      B   
ATOM   2450  CA  ILE B  57       7.019   6.343 -16.225  1.00 10.00      B   
ATOM   2451  CB  ILE B  57       8.191   5.523 -15.633  1.00 10.00      B   
ATOM   2452  CG1 ILE B  57       7.685   4.176 -15.109  1.00 10.00      B   
ATOM   2453  CG2 ILE B  57       8.910   6.293 -14.530  1.00 10.00      B   
ATOM   2454  CD1 ILE B  57       8.786   3.236 -14.666  1.00 10.00      B   
ATOM   2455  C   ILE B  57       7.412   7.815 -16.333  1.00 10.00      B   
ATOM   2456  O   ILE B  57       7.009   8.637 -15.509  1.00 10.00      B   
ATOM   2457  N   ASN B  58       8.178   8.141 -17.370  1.00 10.00      B   
ATOM   2458  HN  ASN B  58       8.452   7.441 -17.999  1.00 10.00      B   
ATOM   2459  CA  ASN B  58       8.618   9.515 -17.597  1.00 10.00      B   
ATOM   2460  CB  ASN B  58       9.553   9.596 -18.808  1.00 10.00      B   
ATOM   2461  CG  ASN B  58      11.019   9.563 -18.422  1.00 10.00      B   
ATOM   2462  OD1 ASN B  58      11.600  10.587 -18.064  1.00 10.00      B   
ATOM   2463  ND2 ASN B  58      11.630   8.390 -18.495  1.00 10.00      B   
ATOM   2464 HD21 ASN B  58      11.107   7.609 -18.791  1.00 10.00      B   
ATOM   2465 HD22 ASN B  58      12.582   8.348 -18.257  1.00 10.00      B   
ATOM   2466  C   ASN B  58       7.418  10.428 -17.806  1.00 10.00      B   
ATOM   2467  O   ASN B  58       7.404  11.570 -17.349  1.00 10.00      B   
ATOM   2468  N   ASN B  59       6.410   9.901 -18.490  1.00 10.00      B   
ATOM   2469  HN  ASN B  59       6.498   8.983 -18.831  1.00 10.00      B   
ATOM   2470  CA  ASN B  59       5.182  10.639 -18.765  1.00 10.00      B   
ATOM   2471  CB  ASN B  59       4.275   9.806 -19.680  1.00 10.00      B   
ATOM   2472  CG  ASN B  59       2.912  10.430 -19.922  1.00 10.00      B   
ATOM   2473  OD1 ASN B  59       2.778  11.646 -20.055  1.00 10.00      B   
ATOM   2474  ND2 ASN B  59       1.888   9.594 -19.987  1.00 10.00      B   
ATOM   2475 HD21 ASN B  59       2.066   8.636 -19.877  1.00 10.00      B   
ATOM   2476 HD22 ASN B  59       0.997   9.965 -20.143  1.00 10.00      B   
ATOM   2477  C   ASN B  59       4.451  10.975 -17.466  1.00 10.00      B   
ATOM   2478  O   ASN B  59       3.984  12.098 -17.276  1.00 10.00      B   
ATOM   2479  N   ILE B  60       4.375  10.001 -16.567  1.00 10.00      B   
ATOM   2480  HN  ILE B  60       4.786   9.131 -16.769  1.00 10.00      B   
ATOM   2481  CA  ILE B  60       3.699  10.189 -15.288  1.00 10.00      B   
ATOM   2482  CB  ILE B  60       3.431   8.842 -14.580  1.00 10.00      B   
ATOM   2483  CG1 ILE B  60       2.729   7.871 -15.534  1.00 10.00      B   
ATOM   2484  CG2 ILE B  60       2.585   9.054 -13.332  1.00 10.00      B   
ATOM   2485  CD1 ILE B  60       2.614   6.460 -14.999  1.00 10.00      B   
ATOM   2486  C   ILE B  60       4.505  11.105 -14.365  1.00 10.00      B   
ATOM   2487  O   ILE B  60       3.937  11.916 -13.632  1.00 10.00      B   
ATOM   2488  N   ASN B  61       5.828  10.984 -14.421  1.00 10.00      B   
ATOM   2489  HN  ASN B  61       6.219  10.322 -15.033  1.00 10.00      B   
ATOM   2490  CA  ASN B  61       6.718  11.795 -13.588  1.00 10.00      B   
ATOM   2491  CB  ASN B  61       8.188  11.479 -13.884  1.00 10.00      B   
ATOM   2492  CG  ASN B  61       8.886  10.785 -12.728  1.00 10.00      B   
ATOM   2493  OD1 ASN B  61       8.293   9.964 -12.029  1.00 10.00      B   
ATOM   2494  ND2 ASN B  61      10.153  11.114 -12.514  1.00 10.00      B   
ATOM   2495 HD21 ASN B  61      10.567  11.781 -13.106  1.00 10.00      B   
ATOM   2496 HD22 ASN B  61      10.625  10.681 -11.771  1.00 10.00      B   
ATOM   2497  C   ASN B  61       6.462  13.289 -13.769  1.00 10.00      B   
ATOM   2498  O   ASN B  61       6.516  14.058 -12.809  1.00 10.00      B   
ATOM   2499  N   SER B  62       6.164  13.688 -15.001  1.00 10.00      B   
ATOM   2500  HN  SER B  62       6.135  13.025 -15.724  1.00 10.00      B   
ATOM   2501  CA  SER B  62       5.899  15.086 -15.320  1.00 10.00      B   
ATOM   2502  CB  SER B  62       5.621  15.233 -16.816  1.00 10.00      B   
ATOM   2503  OG  SER B  62       5.886  14.017 -17.497  1.00 10.00      B   
ATOM   2504  HG  SER B  62       5.063  13.521 -17.602  1.00 10.00      B   
ATOM   2505  C   SER B  62       4.731  15.653 -14.510  1.00 10.00      B   
ATOM   2506  O   SER B  62       4.774  16.801 -14.069  1.00 10.00      B   
ATOM   2507  N   VAL B  63       3.695  14.847 -14.299  1.00 10.00      B   
ATOM   2508  HN  VAL B  63       3.720  13.930 -14.644  1.00 10.00      B   
ATOM   2509  CA  VAL B  63       2.530  15.302 -13.548  1.00 10.00      B   
ATOM   2510  CB  VAL B  63       1.209  14.662 -14.045  1.00 10.00      B   
ATOM   2511  CG1 VAL B  63       1.076  13.212 -13.601  1.00 10.00      B   
ATOM   2512  CG2 VAL B  63       0.005  15.482 -13.602  1.00 10.00      B   
ATOM   2513  C   VAL B  63       2.716  15.094 -12.043  1.00 10.00      B   
ATOM   2514  O   VAL B  63       2.162  15.836 -11.228  1.00 10.00      B   
ATOM   2515  N   LEU B  64       3.522  14.099 -11.680  1.00 10.00      B   
ATOM   2516  HN  LEU B  64       3.946  13.548 -12.375  1.00 10.00      B   
ATOM   2517  CA  LEU B  64       3.787  13.800 -10.276  1.00 10.00      B   
ATOM   2518  CB  LEU B  64       4.462  12.436 -10.126  1.00 10.00      B   
ATOM   2519  CG  LEU B  64       3.615  11.211 -10.477  1.00 10.00      B   
ATOM   2520  CD1 LEU B  64       4.377   9.933 -10.164  1.00 10.00      B   
ATOM   2521  CD2 LEU B  64       2.285  11.241  -9.737  1.00 10.00      B   
ATOM   2522  C   LEU B  64       4.651  14.887  -9.646  1.00 10.00      B   
ATOM   2523  O   LEU B  64       4.647  15.071  -8.427  1.00 10.00      B   
ATOM   2524  N   GLU B  65       5.377  15.606 -10.497  1.00 10.00      B   
ATOM   2525  HN  GLU B  65       5.336  15.385 -11.452  1.00 10.00      B   
ATOM   2526  CA  GLU B  65       6.250  16.694 -10.068  1.00 10.00      B   
ATOM   2527  CB  GLU B  65       6.858  17.368 -11.301  1.00 10.00      B   
ATOM   2528  CG  GLU B  65       7.647  18.634 -11.020  1.00 10.00      B   
ATOM   2529  CD  GLU B  65       7.998  19.376 -12.290  1.00 10.00      B   
ATOM   2530  OE1 GLU B  65       7.076  19.898 -12.953  1.00 10.00      B   
ATOM   2531  OE2 GLU B  65       9.194  19.435 -12.642  1.00 10.00      B   
ATOM   2532  C   GLU B  65       5.479  17.717  -9.233  1.00 10.00      B   
ATOM   2533  O   GLU B  65       5.991  18.240  -8.244  1.00 10.00      B   
ATOM   2534  N   SER B  66       4.237  17.975  -9.629  1.00 10.00      B   
ATOM   2535  HN  SER B  66       3.888  17.523 -10.425  1.00 10.00      B   
ATOM   2536  CA  SER B  66       3.382  18.926  -8.930  1.00 10.00      B   
ATOM   2537  CB  SER B  66       2.063  19.074  -9.687  1.00 10.00      B   
ATOM   2538  OG  SER B  66       2.195  18.593 -11.017  1.00 10.00      B   
ATOM   2539  HG  SER B  66       1.920  17.665 -11.052  1.00 10.00      B   
ATOM   2540  C   SER B  66       3.113  18.489  -7.488  1.00 10.00      B   
ATOM   2541  O   SER B  66       2.864  19.317  -6.614  1.00 10.00      B   
ATOM   2542  N   LEU B  67       3.178  17.185  -7.245  1.00 10.00      B   
ATOM   2543  HN  LEU B  67       3.409  16.572  -7.977  1.00 10.00      B   
ATOM   2544  CA  LEU B  67       2.938  16.639  -5.916  1.00 10.00      B   
ATOM   2545  CB  LEU B  67       2.137  15.338  -6.012  1.00 10.00      B   
ATOM   2546  CG  LEU B  67       0.768  15.438  -6.690  1.00 10.00      B   
ATOM   2547  CD1 LEU B  67       0.176  14.054  -6.905  1.00 10.00      B   
ATOM   2548  CD2 LEU B  67      -0.176  16.305  -5.871  1.00 10.00      B   
ATOM   2549  C   LEU B  67       4.256  16.391  -5.193  1.00 10.00      B   
ATOM   2550  O   LEU B  67       4.272  15.912  -4.057  1.00 10.00      B   
ATOM   2551  N   TYR B  68       5.354  16.730  -5.868  1.00 10.00      B   
ATOM   2552  HN  TYR B  68       5.253  17.115  -6.766  1.00 10.00      B   
ATOM   2553  CA  TYR B  68       6.703  16.561  -5.331  1.00 10.00      B   
ATOM   2554  CB  TYR B  68       6.895  17.329  -4.016  1.00 10.00      B   
ATOM   2555  CG  TYR B  68       6.750  18.828  -4.150  1.00 10.00      B   
ATOM   2556  CD1 TYR B  68       7.836  19.623  -4.493  1.00 10.00      B   
ATOM   2557  CD2 TYR B  68       5.526  19.449  -3.936  1.00 10.00      B   
ATOM   2558  CE1 TYR B  68       7.706  20.992  -4.618  1.00 10.00      B   
ATOM   2559  CE2 TYR B  68       5.387  20.816  -4.060  1.00 10.00      B   
ATOM   2560  CZ  TYR B  68       6.480  21.583  -4.401  1.00 10.00      B   
ATOM   2561  OH  TYR B  68       6.344  22.946  -4.529  1.00 10.00      B   
ATOM   2562  HH  TYR B  68       6.856  23.246  -5.292  1.00 10.00      B   
ATOM   2563  C   TYR B  68       7.071  15.090  -5.164  1.00 10.00      B   
ATOM   2564  O   TYR B  68       7.853  14.733  -4.286  1.00 10.00      B   
ATOM   2565  N   ILE B  69       6.514  14.240  -6.016  1.00 10.00      B   
ATOM   2566  HN  ILE B  69       5.904  14.582  -6.706  1.00 10.00      B   
ATOM   2567  CA  ILE B  69       6.798  12.810  -5.964  1.00 10.00      B   
ATOM   2568  CB  ILE B  69       5.583  11.983  -5.488  1.00 10.00      B   
ATOM   2569  CG1 ILE B  69       4.346  12.283  -6.341  1.00 10.00      B   
ATOM   2570  CG2 ILE B  69       5.300  12.236  -4.014  1.00 10.00      B   
ATOM   2571  CD1 ILE B  69       3.166  11.380  -6.049  1.00 10.00      B   
ATOM   2572  C   ILE B  69       7.252  12.311  -7.330  1.00 10.00      B   
ATOM   2573  O   ILE B  69       7.015  12.969  -8.344  1.00 10.00      B   
ATOM   2574  N   GLU B  70       7.911  11.162  -7.357  1.00 10.00      B   
ATOM   2575  HN  GLU B  70       8.085  10.683  -6.514  1.00 10.00      B   
ATOM   2576  CA  GLU B  70       8.391  10.593  -8.608  1.00 10.00      B   
ATOM   2577  CB  GLU B  70       9.773  11.161  -8.954  1.00 10.00      B   
ATOM   2578  CG  GLU B  70      10.880  10.731  -8.001  1.00 10.00      B   
ATOM   2579  CD  GLU B  70      12.263  10.934  -8.583  1.00 10.00      B   
ATOM   2580  OE1 GLU B  70      12.575  10.310  -9.621  1.00 10.00      B   
ATOM   2581  OE2 GLU B  70      13.046  11.718  -8.008  1.00 10.00      B   
ATOM   2582  C   GLU B  70       8.476   9.076  -8.520  1.00 10.00      B   
ATOM   2583  O   GLU B  70       8.500   8.505  -7.426  1.00 10.00      B   
ATOM   2584  N   ILE B  71       8.510   8.425  -9.673  1.00 10.00      B   
ATOM   2585  HN  ILE B  71       8.458   8.933 -10.516  1.00 10.00      B   
ATOM   2586  CA  ILE B  71       8.631   6.978  -9.723  1.00 10.00      B   
ATOM   2587  CB  ILE B  71       7.934   6.377 -10.962  1.00 10.00      B   
ATOM   2588  CG1 ILE B  71       6.547   7.005 -11.147  1.00 10.00      B   
ATOM   2589  CG2 ILE B  71       7.815   4.864 -10.817  1.00 10.00      B   
ATOM   2590  CD1 ILE B  71       5.835   6.575 -12.411  1.00 10.00      B   
ATOM   2591  C   ILE B  71      10.113   6.621  -9.731  1.00 10.00      B   
ATOM   2592  O   ILE B  71      10.691   6.299 -10.770  1.00 10.00      B   
ATOM   2593  N   LYS B  72      10.719   6.719  -8.558  1.00 10.00      B   
ATOM   2594  HN  LYS B  72      10.187   6.977  -7.775  1.00 10.00      B   
ATOM   2595  CA  LYS B  72      12.137   6.448  -8.381  1.00 10.00      B   
ATOM   2596  CB  LYS B  72      12.555   6.810  -6.951  1.00 10.00      B   
ATOM   2597  CG  LYS B  72      14.056   6.882  -6.712  1.00 10.00      B   
ATOM   2598  CD  LYS B  72      14.356   7.465  -5.336  1.00 10.00      B   
ATOM   2599  CE  LYS B  72      15.840   7.405  -5.008  1.00 10.00      B   
ATOM   2600  NZ  LYS B  72      16.140   7.993  -3.674  1.00 10.00      B   
ATOM   2601  HZ1 LYS B  72      15.513   7.586  -2.948  1.00 10.00      B   
ATOM   2602  HZ2 LYS B  72      15.998   9.022  -3.697  1.00 10.00      B   
ATOM   2603  HZ3 LYS B  72      17.136   7.799  -3.407  1.00 10.00      B   
ATOM   2604  C   LYS B  72      12.482   4.995  -8.692  1.00 10.00      B   
ATOM   2605  O   LYS B  72      12.020   4.072  -8.017  1.00 10.00      B   
ATOM   2606  N   ARG B  73      13.282   4.805  -9.732  1.00 10.00      B   
ATOM   2607  HN  ARG B  73      13.589   5.583 -10.241  1.00 10.00      B   
ATOM   2608  CA  ARG B  73      13.721   3.480 -10.139  1.00 10.00      B   
ATOM   2609  CB  ARG B  73      14.020   3.477 -11.641  1.00 10.00      B   
ATOM   2610  CG  ARG B  73      14.309   2.108 -12.239  1.00 10.00      B   
ATOM   2611  CD  ARG B  73      14.384   2.196 -13.756  1.00 10.00      B   
ATOM   2612  NE  ARG B  73      14.732   0.921 -14.384  1.00 10.00      B   
ATOM   2613  HE  ARG B  73      14.229   0.125 -14.102  1.00 10.00      B   
ATOM   2614  CZ  ARG B  73      15.668   0.794 -15.327  1.00 10.00      B   
ATOM   2615  NH1 ARG B  73      16.373   1.853 -15.712  1.00 10.00      B   
ATOM   2616 HH11 ARG B  73      16.198   2.787 -15.276  1.00 10.00      B   
ATOM   2617 HH12 ARG B  73      17.099   1.763 -16.456  1.00 10.00      B   
ATOM   2618  NH2 ARG B  73      15.898  -0.391 -15.883  1.00 10.00      B   
ATOM   2619 HH21 ARG B  73      16.635  -0.494 -16.616  1.00 10.00      B   
ATOM   2620 HH22 ARG B  73      15.333  -1.224 -15.602  1.00 10.00      B   
ATOM   2621  C   ARG B  73      14.972   3.119  -9.351  1.00 10.00      B   
ATOM   2622  O   ARG B  73      15.984   3.815  -9.431  1.00 10.00      B   
ATOM   2623  N   GLY B  74      14.900   2.046  -8.583  1.00 10.00      B   
ATOM   2624  HN  GLY B  74      14.077   1.506  -8.577  1.00 10.00      B   
ATOM   2625  CA  GLY B  74      16.033   1.648  -7.778  1.00 10.00      B   
ATOM   2626  C   GLY B  74      16.504   0.241  -8.058  1.00 10.00      B   
ATOM   2627  O   GLY B  74      16.058  -0.400  -9.011  1.00 10.00      B   
ATOM   2628  N   VAL B  75      17.393  -0.241  -7.206  1.00 10.00      B   
ATOM   2629  HN  VAL B  75      17.678   0.315  -6.450  1.00 10.00      B   
ATOM   2630  CA  VAL B  75      17.959  -1.569  -7.341  1.00 10.00      B   
ATOM   2631  CB  VAL B  75      19.179  -1.533  -8.298  1.00 10.00      B   
ATOM   2632  CG1 VAL B  75      20.340  -0.745  -7.702  1.00 10.00      B   
ATOM   2633  CG2 VAL B  75      19.614  -2.926  -8.711  1.00 10.00      B   
ATOM   2634  C   VAL B  75      18.382  -2.078  -5.962  1.00 10.00      B   
ATOM   2635  O   VAL B  75      18.666  -1.279  -5.068  1.00 10.00      B   
ATOM   2636  N   THR B  76      18.382  -3.391  -5.777  1.00 10.00      B   
ATOM   2637  HN  THR B  76      18.102  -3.981  -6.509  1.00 10.00      B   
ATOM   2638  CA  THR B  76      18.778  -3.982  -4.507  1.00 10.00      B   
ATOM   2639  CB  THR B  76      18.117  -5.355  -4.309  1.00 10.00      B   
ATOM   2640  OG1 THR B  76      17.798  -5.914  -5.590  1.00 10.00      B   
ATOM   2641  HG1 THR B  76      17.748  -6.887  -5.513  1.00 10.00      B   
ATOM   2642  CG2 THR B  76      16.843  -5.218  -3.489  1.00 10.00      B   
ATOM   2643  C   THR B  76      20.298  -4.121  -4.422  1.00 10.00      B   
ATOM   2644  O   THR B  76      20.983  -4.166  -5.445  1.00 10.00      B   
ATOM   2645  N   GLU B  77      20.819  -4.183  -3.202  1.00 10.00      B   
ATOM   2646  HN  GLU B  77      20.224  -4.143  -2.424  1.00 10.00      B   
ATOM   2647  CA  GLU B  77      22.257  -4.302  -2.986  1.00 10.00      B   
ATOM   2648  CB  GLU B  77      22.645  -3.717  -1.624  1.00 10.00      B   
ATOM   2649  CG  GLU B  77      21.653  -2.728  -1.032  1.00 10.00      B   
ATOM   2650  CD  GLU B  77      21.880  -2.517   0.452  1.00 10.00      B   
ATOM   2651  OE1 GLU B  77      21.151  -3.132   1.258  1.00 10.00      B   
ATOM   2652  OE2 GLU B  77      22.797  -1.749   0.817  1.00 10.00      B   
ATOM   2653  C   GLU B  77      22.708  -5.757  -3.028  1.00 10.00      B   
ATOM   2654  O   GLU B  77      23.873  -6.046  -3.293  1.00 10.00      B   
ATOM   2655  N   ASP B  78      21.780  -6.665  -2.772  1.00 10.00      B   
ATOM   2656  HN  ASP B  78      20.856  -6.375  -2.611  1.00 10.00      B   
ATOM   2657  CA  ASP B  78      22.087  -8.089  -2.734  1.00 10.00      B   
ATOM   2658  CB  ASP B  78      21.211  -8.827  -1.708  1.00 10.00      B   
ATOM   2659  CG  ASP B  78      19.716  -8.652  -1.923  1.00 10.00      B   
ATOM   2660  OD1 ASP B  78      18.939  -9.443  -1.351  1.00 10.00      B   
ATOM   2661  OD2 ASP B  78      19.312  -7.729  -2.660  1.00 10.00      B   
ATOM   2662  C   ASP B  78      22.040  -8.772  -4.101  1.00 10.00      B   
ATOM   2663  O   ASP B  78      23.051  -9.299  -4.565  1.00 10.00      B   
ATOM   2664  N   ASP B  79      20.881  -8.774  -4.743  1.00 10.00      B   
ATOM   2665  HN  ASP B  79      20.099  -8.332  -4.334  1.00 10.00      B   
ATOM   2666  CA  ASP B  79      20.744  -9.428  -6.043  1.00 10.00      B   
ATOM   2667  CB  ASP B  79      19.479 -10.294  -6.116  1.00 10.00      B   
ATOM   2668  CG  ASP B  79      18.204  -9.506  -6.345  1.00 10.00      B   
ATOM   2669  OD1 ASP B  79      17.997  -8.483  -5.659  1.00 10.00      B   
ATOM   2670  OD2 ASP B  79      17.392  -9.927  -7.193  1.00 10.00      B   
ATOM   2671  C   ASP B  79      20.830  -8.454  -7.213  1.00 10.00      B   
ATOM   2672  O   ASP B  79      21.342  -8.801  -8.277  1.00 10.00      B   
ATOM   2673  N   GLY B  80      20.336  -7.241  -7.019  1.00 10.00      B   
ATOM   2674  HN  GLY B  80      19.921  -7.022  -6.160  1.00 10.00      B   
ATOM   2675  CA  GLY B  80      20.386  -6.251  -8.076  1.00 10.00      B   
ATOM   2676  C   GLY B  80      19.141  -6.260  -8.939  1.00 10.00      B   
ATOM   2677  O   GLY B  80      19.223  -6.225 -10.167  1.00 10.00      B   
ATOM   2678  N   ARG B  81      17.988  -6.290  -8.295  1.00 10.00      B   
ATOM   2679  HN  ARG B  81      17.990  -6.297  -7.311  1.00 10.00      B   
ATOM   2680  CA  ARG B  81      16.715  -6.305  -8.995  1.00 10.00      B   
ATOM   2681  CB  ARG B  81      15.711  -7.159  -8.219  1.00 10.00      B   
ATOM   2682  CG  ARG B  81      14.646  -7.819  -9.079  1.00 10.00      B   
ATOM   2683  CD  ARG B  81      13.865  -8.850  -8.280  1.00 10.00      B   
ATOM   2684  NE  ARG B  81      14.755  -9.747  -7.542  1.00 10.00      B   
ATOM   2685  HE  ARG B  81      15.734  -9.592  -7.633  1.00 10.00      B   
ATOM   2686  CZ  ARG B  81      14.346 -10.734  -6.752  1.00 10.00      B   
ATOM   2687  NH1 ARG B  81      13.053 -10.997  -6.609  1.00 10.00      B   
ATOM   2688 HH11 ARG B  81      12.741 -11.769  -5.981  1.00 10.00      B   
ATOM   2689 HH12 ARG B  81      12.343 -10.432  -7.124  1.00 10.00      B   
ATOM   2690  NH2 ARG B  81      15.243 -11.466  -6.110  1.00 10.00      B   
ATOM   2691 HH21 ARG B  81      14.941 -12.247  -5.489  1.00 10.00      B   
ATOM   2692 HH22 ARG B  81      16.262 -11.254  -6.226  1.00 10.00      B   
ATOM   2693  C   ARG B  81      16.176  -4.887  -9.153  1.00 10.00      B   
ATOM   2694  O   ARG B  81      16.054  -4.150  -8.173  1.00 10.00      B   
ATOM   2695  N   PRO B  82      15.867  -4.480 -10.395  1.00 10.00      B   
ATOM   2696  CA  PRO B  82      15.326  -3.148 -10.677  1.00 10.00      B   
ATOM   2697  CB  PRO B  82      15.303  -3.080 -12.208  1.00 10.00      B   
ATOM   2698  CG  PRO B  82      15.273  -4.502 -12.654  1.00 10.00      B   
ATOM   2699  CD  PRO B  82      16.033  -5.282 -11.619  1.00 10.00      B   
ATOM   2700  C   PRO B  82      13.915  -2.987 -10.111  1.00 10.00      B   
ATOM   2701  O   PRO B  82      12.955  -3.575 -10.615  1.00 10.00      B   
ATOM   2702  N   ILE B  83      13.799  -2.196  -9.058  1.00 10.00      B   
ATOM   2703  HN  ILE B  83      14.598  -1.741  -8.712  1.00 10.00      B   
ATOM   2704  CA  ILE B  83      12.515  -1.967  -8.412  1.00 10.00      B   
ATOM   2705  CB  ILE B  83      12.568  -2.268  -6.900  1.00 10.00      B   
ATOM   2706  CG1 ILE B  83      13.762  -1.560  -6.250  1.00 10.00      B   
ATOM   2707  CG2 ILE B  83      12.634  -3.771  -6.659  1.00 10.00      B   
ATOM   2708  CD1 ILE B  83      13.841  -1.740  -4.750  1.00 10.00      B   
ATOM   2709  C   ILE B  83      12.028  -0.541  -8.642  1.00 10.00      B   
ATOM   2710  O   ILE B  83      12.797   0.330  -9.050  1.00 10.00      B   
ATOM   2711  N   TYR B  84      10.749  -0.312  -8.386  1.00 10.00      B   
ATOM   2712  HN  TYR B  84      10.190  -1.042  -8.050  1.00 10.00      B   
ATOM   2713  CA  TYR B  84      10.152   1.003  -8.572  1.00 10.00      B   
ATOM   2714  CB  TYR B  84       9.217   0.996  -9.790  1.00 10.00      B   
ATOM   2715  CG  TYR B  84       9.824   0.393 -11.040  1.00 10.00      B   
ATOM   2716  CD1 TYR B  84       9.698  -0.965 -11.311  1.00 10.00      B   
ATOM   2717  CD2 TYR B  84      10.526   1.177 -11.946  1.00 10.00      B   
ATOM   2718  CE1 TYR B  84      10.254  -1.523 -12.445  1.00 10.00      B   
ATOM   2719  CE2 TYR B  84      11.083   0.627 -13.085  1.00 10.00      B   
ATOM   2720  CZ  TYR B  84      10.946  -0.723 -13.328  1.00 10.00      B   
ATOM   2721  OH  TYR B  84      11.506  -1.275 -14.458  1.00 10.00      B   
ATOM   2722  HH  TYR B  84      10.945  -2.011 -14.777  1.00 10.00      B   
ATOM   2723  C   TYR B  84       9.367   1.391  -7.329  1.00 10.00      B   
ATOM   2724  O   TYR B  84       8.799   0.529  -6.658  1.00 10.00      B   
ATOM   2725  N   ALA B  85       9.348   2.678  -7.013  1.00 10.00      B   
ATOM   2726  HN  ALA B  85       9.840   3.319  -7.571  1.00 10.00      B   
ATOM   2727  CA  ALA B  85       8.624   3.160  -5.847  1.00 10.00      B   
ATOM   2728  CB  ALA B  85       9.445   2.945  -4.583  1.00 10.00      B   
ATOM   2729  C   ALA B  85       8.261   4.631  -5.996  1.00 10.00      B   
ATOM   2730  O   ALA B  85       9.039   5.419  -6.534  1.00 10.00      B   
ATOM   2731  N   LEU B  86       7.071   4.990  -5.529  1.00 10.00      B   
ATOM   2732  HN  LEU B  86       6.489   4.309  -5.137  1.00 10.00      B   
ATOM   2733  CA  LEU B  86       6.611   6.372  -5.587  1.00 10.00      B   
ATOM   2734  CB  LEU B  86       5.081   6.435  -5.527  1.00 10.00      B   
ATOM   2735  CG  LEU B  86       4.328   5.735  -6.661  1.00 10.00      B   
ATOM   2736  CD1 LEU B  86       2.828   5.779  -6.414  1.00 10.00      B   
ATOM   2737  CD2 LEU B  86       4.667   6.367  -8.003  1.00 10.00      B   
ATOM   2738  C   LEU B  86       7.220   7.157  -4.431  1.00 10.00      B   
ATOM   2739  O   LEU B  86       6.566   7.406  -3.414  1.00 10.00      B   
ATOM   2740  N   VAL B  87       8.481   7.521  -4.594  1.00 10.00      B   
ATOM   2741  HN  VAL B  87       8.930   7.301  -5.439  1.00 10.00      B   
ATOM   2742  CA  VAL B  87       9.220   8.252  -3.576  1.00 10.00      B   
ATOM   2743  CB  VAL B  87      10.744   8.013  -3.721  1.00 10.00      B   
ATOM   2744  CG1 VAL B  87      11.526   8.699  -2.610  1.00 10.00      B   
ATOM   2745  CG2 VAL B  87      11.044   6.521  -3.734  1.00 10.00      B   
ATOM   2746  C   VAL B  87       8.912   9.747  -3.632  1.00 10.00      B   
ATOM   2747  O   VAL B  87       8.616  10.296  -4.695  1.00 10.00      B   
ATOM   2748  N   ASN B  88       8.965  10.385  -2.472  1.00 10.00      B   
ATOM   2749  HN  ASN B  88       9.206   9.880  -1.669  1.00 10.00      B   
ATOM   2750  CA  ASN B  88       8.703  11.812  -2.349  1.00 10.00      B   
ATOM   2751  CB  ASN B  88       7.975  12.071  -1.021  1.00 10.00      B   
ATOM   2752  CG  ASN B  88       7.299  13.431  -0.925  1.00 10.00      B   
ATOM   2753  OD1 ASN B  88       7.816  14.443  -1.395  1.00 10.00      B   
ATOM   2754  ND2 ASN B  88       6.132  13.460  -0.302  1.00 10.00      B   
ATOM   2755 HD21 ASN B  88       5.777  12.622   0.055  1.00 10.00      B   
ATOM   2756 HD22 ASN B  88       5.669  14.323  -0.220  1.00 10.00      B   
ATOM   2757  C   ASN B  88      10.027  12.571  -2.375  1.00 10.00      B   
ATOM   2758  O   ASN B  88      11.038  12.074  -1.882  1.00 10.00      B   
ATOM   2759  N   LEU B  89      10.019  13.765  -2.958  1.00 10.00      B   
ATOM   2760  HN  LEU B  89       9.178  14.102  -3.347  1.00 10.00      B   
ATOM   2761  CA  LEU B  89      11.219  14.591  -3.038  1.00 10.00      B   
ATOM   2762  CB  LEU B  89      11.075  15.662  -4.125  1.00 10.00      B   
ATOM   2763  CG  LEU B  89      11.550  15.278  -5.531  1.00 10.00      B   
ATOM   2764  CD1 LEU B  89      10.640  14.229  -6.152  1.00 10.00      B   
ATOM   2765  CD2 LEU B  89      11.642  16.508  -6.422  1.00 10.00      B   
ATOM   2766  C   LEU B  89      11.516  15.242  -1.689  1.00 10.00      B   
ATOM   2767  O   LEU B  89      12.570  15.853  -1.494  1.00 10.00      B   
ATOM   2768  N   ALA B  90      10.569  15.125  -0.769  1.00 10.00      B   
ATOM   2769  HN  ALA B  90       9.741  14.650  -0.997  1.00 10.00      B   
ATOM   2770  CA  ALA B  90      10.727  15.676   0.566  1.00 10.00      B   
ATOM   2771  CB  ALA B  90       9.379  15.792   1.261  1.00 10.00      B   
ATOM   2772  C   ALA B  90      11.674  14.802   1.378  1.00 10.00      B   
ATOM   2773  O   ALA B  90      11.565  13.575   1.364  1.00 10.00      B   
ATOM   2774  N   THR B  91      12.598  15.437   2.083  1.00 10.00      B   
ATOM   2775  HN  THR B  91      12.630  16.417   2.057  1.00 10.00      B   
ATOM   2776  CA  THR B  91      13.574  14.716   2.888  1.00 10.00      B   
ATOM   2777  CB  THR B  91      14.682  15.654   3.429  1.00 10.00      B   
ATOM   2778  OG1 THR B  91      15.750  14.886   3.996  1.00 10.00      B   
ATOM   2779  HG1 THR B  91      16.591  15.196   3.642  1.00 10.00      B   
ATOM   2780  CG2 THR B  91      14.137  16.620   4.473  1.00 10.00      B   
ATOM   2781  C   THR B  91      12.907  13.934   4.026  1.00 10.00      B   
ATOM   2782  O   THR B  91      13.346  12.838   4.383  1.00 10.00      B   
ATOM   2783  N   THR B  92      11.825  14.481   4.565  1.00 10.00      B   
ATOM   2784  HN  THR B  92      11.501  15.340   4.224  1.00 10.00      B   
ATOM   2785  CA  THR B  92      11.107  13.843   5.655  1.00 10.00      B   
ATOM   2786  CB  THR B  92      10.341  14.889   6.481  1.00 10.00      B   
ATOM   2787  OG1 THR B  92      10.494  16.178   5.864  1.00 10.00      B   
ATOM   2788  HG1 THR B  92      10.672  16.841   6.546  1.00 10.00      B   
ATOM   2789  CG2 THR B  92      10.882  14.941   7.901  1.00 10.00      B   
ATOM   2790  C   THR B  92      10.135  12.781   5.143  1.00 10.00      B   
ATOM   2791  O   THR B  92       8.917  12.913   5.284  1.00 10.00      B   
ATOM   2792  N   SER B  93      10.679  11.722   4.556  1.00 10.00      B   
ATOM   2793  HN  SER B  93      11.658  11.675   4.458  1.00 10.00      B   
ATOM   2794  CA  SER B  93       9.866  10.636   4.032  1.00 10.00      B   
ATOM   2795  CB  SER B  93      10.676   9.806   3.037  1.00 10.00      B   
ATOM   2796  OG  SER B  93      12.067   9.955   3.268  1.00 10.00      B   
ATOM   2797  HG  SER B  93      12.553   9.527   2.550  1.00 10.00      B   
ATOM   2798  C   SER B  93       9.327   9.756   5.159  1.00 10.00      B   
ATOM   2799  O   SER B  93       8.506   8.869   4.932  1.00 10.00      B   
ATOM   2800  N   ILE B  94       9.783  10.025   6.381  1.00 10.00      B   
ATOM   2801  HN  ILE B  94      10.432  10.749   6.494  1.00 10.00      B   
ATOM   2802  CA  ILE B  94       9.349   9.271   7.553  1.00 10.00      B   
ATOM   2803  CB  ILE B  94      10.144   9.686   8.817  1.00 10.00      B   
ATOM   2804  CG1 ILE B  94       9.791   8.797  10.013  1.00 10.00      B   
ATOM   2805  CG2 ILE B  94       9.932  11.157   9.152  1.00 10.00      B   
ATOM   2806  CD1 ILE B  94      10.304   7.379   9.894  1.00 10.00      B   
ATOM   2807  C   ILE B  94       7.847   9.459   7.787  1.00 10.00      B   
ATOM   2808  O   ILE B  94       7.170   8.581   8.329  1.00 10.00      B   
ATOM   2809  N   SER B  95       7.332  10.599   7.340  1.00 10.00      B   
ATOM   2810  HN  SER B  95       7.924  11.250   6.909  1.00 10.00      B   
ATOM   2811  CA  SER B  95       5.922  10.925   7.480  1.00 10.00      B   
ATOM   2812  CB  SER B  95       5.687  12.353   6.988  1.00 10.00      B   
ATOM   2813  OG  SER B  95       6.845  13.146   7.198  1.00 10.00      B   
ATOM   2814  HG  SER B  95       7.250  13.357   6.347  1.00 10.00      B   
ATOM   2815  C   SER B  95       5.048   9.945   6.696  1.00 10.00      B   
ATOM   2816  O   SER B  95       3.876   9.747   7.018  1.00 10.00      B   
ATOM   2817  N   LYS B  96       5.637   9.313   5.684  1.00 10.00      B   
ATOM   2818  HN  LYS B  96       6.585   9.493   5.495  1.00 10.00      B   
ATOM   2819  CA  LYS B  96       4.920   8.354   4.851  1.00 10.00      B   
ATOM   2820  CB  LYS B  96       5.746   8.013   3.605  1.00 10.00      B   
ATOM   2821  CG  LYS B  96       4.950   7.407   2.460  1.00 10.00      B   
ATOM   2822  CD  LYS B  96       5.829   7.190   1.238  1.00 10.00      B   
ATOM   2823  CE  LYS B  96       5.049   6.568   0.091  1.00 10.00      B   
ATOM   2824  NZ  LYS B  96       5.930   6.241  -1.061  1.00 10.00      B   
ATOM   2825  HZ1 LYS B  96       5.667   5.324  -1.465  1.00 10.00      B   
ATOM   2826  HZ2 LYS B  96       6.930   6.194  -0.749  1.00 10.00      B   
ATOM   2827  HZ3 LYS B  96       5.850   6.970  -1.801  1.00 10.00      B   
ATOM   2828  C   LYS B  96       4.598   7.085   5.638  1.00 10.00      B   
ATOM   2829  O   LYS B  96       3.737   6.302   5.248  1.00 10.00      B   
ATOM   2830  N   MET B  97       5.298   6.890   6.747  1.00 10.00      B   
ATOM   2831  HN  MET B  97       5.984   7.544   7.001  1.00 10.00      B   
ATOM   2832  CA  MET B  97       5.080   5.724   7.590  1.00 10.00      B   
ATOM   2833  CB  MET B  97       6.412   5.027   7.886  1.00 10.00      B   
ATOM   2834  CG  MET B  97       6.271   3.668   8.555  1.00 10.00      B   
ATOM   2835  SD  MET B  97       7.844   2.805   8.731  1.00 10.00      B   
ATOM   2836  CE  MET B  97       8.698   3.881   9.878  1.00 10.00      B   
ATOM   2837  C   MET B  97       4.390   6.127   8.890  1.00 10.00      B   
ATOM   2838  O   MET B  97       3.613   5.363   9.458  1.00 10.00      B   
ATOM   2839  N   ALA B  98       4.660   7.347   9.339  1.00 10.00      B   
ATOM   2840  HN  ALA B  98       5.271   7.918   8.826  1.00 10.00      B   
ATOM   2841  CA  ALA B  98       4.085   7.861  10.580  1.00 10.00      B   
ATOM   2842  CB  ALA B  98       4.832   9.108  11.030  1.00 10.00      B   
ATOM   2843  C   ALA B  98       2.589   8.149  10.457  1.00 10.00      B   
ATOM   2844  O   ALA B  98       1.889   8.259  11.462  1.00 10.00      B   
ATOM   2845  N   THR B  99       2.100   8.260   9.230  1.00 10.00      B   
ATOM   2846  HN  THR B  99       2.699   8.147   8.464  1.00 10.00      B   
ATOM   2847  CA  THR B  99       0.689   8.543   8.997  1.00 10.00      B   
ATOM   2848  CB  THR B  99       0.508   9.466   7.766  1.00 10.00      B   
ATOM   2849  OG1 THR B  99       1.471  10.532   7.834  1.00 10.00      B   
ATOM   2850  HG1 THR B  99       2.322  10.216   7.497  1.00 10.00      B   
ATOM   2851  CG2 THR B  99      -0.887  10.078   7.731  1.00 10.00      B   
ATOM   2852  C   THR B  99      -0.121   7.248   8.836  1.00 10.00      B   
ATOM   2853  O   THR B  99      -1.306   7.275   8.505  1.00 10.00      B   
ATOM   2854  N   ASP B 100       0.517   6.112   9.097  1.00 10.00      B   
ATOM   2855  HN  ASP B 100       1.452   6.139   9.383  1.00 10.00      B   
ATOM   2856  CA  ASP B 100      -0.159   4.823   8.974  1.00 10.00      B   
ATOM   2857  CB  ASP B 100       0.128   4.181   7.614  1.00 10.00      B   
ATOM   2858  CG  ASP B 100      -1.115   4.079   6.749  1.00 10.00      B   
ATOM   2859  OD1 ASP B 100      -1.330   4.970   5.895  1.00 10.00      B   
ATOM   2860  OD2 ASP B 100      -1.885   3.116   6.925  1.00 10.00      B   
ATOM   2861  C   ASP B 100       0.218   3.876  10.109  1.00 10.00      B   
ATOM   2862  O   ASP B 100      -0.640   3.208  10.687  1.00 10.00      B   
ATOM   2863  N   PHE B 101       1.505   3.827  10.431  1.00 10.00      B   
ATOM   2864  HN  PHE B 101       2.142   4.386   9.940  1.00 10.00      B   
ATOM   2865  CA  PHE B 101       1.999   2.963  11.499  1.00 10.00      B   
ATOM   2866  CB  PHE B 101       3.484   2.644  11.286  1.00 10.00      B   
ATOM   2867  CG  PHE B 101       3.775   1.652  10.192  1.00 10.00      B   
ATOM   2868  CD1 PHE B 101       4.755   0.689  10.365  1.00 10.00      B   
ATOM   2869  CD2 PHE B 101       3.083   1.684   8.990  1.00 10.00      B   
ATOM   2870  CE1 PHE B 101       5.038  -0.222   9.366  1.00 10.00      B   
ATOM   2871  CE2 PHE B 101       3.360   0.775   7.987  1.00 10.00      B   
ATOM   2872  CZ  PHE B 101       4.340  -0.179   8.175  1.00 10.00      B   
ATOM   2873  C   PHE B 101       1.811   3.630  12.860  1.00 10.00      B   
ATOM   2874  O   PHE B 101       1.530   4.829  12.942  1.00 10.00      B   
ATOM   2875  N   ALA B 102       1.970   2.855  13.922  1.00 10.00      B   
ATOM   2876  HN  ALA B 102       2.191   1.903  13.795  1.00 10.00      B   
ATOM   2877  CA  ALA B 102       1.821   3.378  15.273  1.00 10.00      B   
ATOM   2878  CB  ALA B 102       1.121   2.362  16.160  1.00 10.00      B   
ATOM   2879  C   ALA B 102       3.174   3.778  15.859  1.00 10.00      B   
ATOM   2880  O   ALA B 102       4.218   3.322  15.392  1.00 10.00      B   
ATOM   2881  N   GLU B 103       3.145   4.638  16.877  1.00 10.00      B   
ATOM   2882  HN  GLU B 103       2.277   4.985  17.176  1.00 10.00      B   
ATOM   2883  CA  GLU B 103       4.356   5.121  17.545  1.00 10.00      B   
ATOM   2884  CB  GLU B 103       3.997   5.961  18.772  1.00 10.00      B   
ATOM   2885  CG  GLU B 103       4.014   7.461  18.528  1.00 10.00      B   
ATOM   2886  CD  GLU B 103       2.883   7.935  17.637  1.00 10.00      B   
ATOM   2887  OE1 GLU B 103       1.936   7.159  17.399  1.00 10.00      B   
ATOM   2888  OE2 GLU B 103       2.927   9.099  17.192  1.00 10.00      B   
ATOM   2889  C   GLU B 103       5.300   3.994  17.953  1.00 10.00      B   
ATOM   2890  O   GLU B 103       6.509   4.082  17.733  1.00 10.00      B   
ATOM   2891  N   ASN B 104       4.744   2.935  18.533  1.00 10.00      B   
ATOM   2892  HN  ASN B 104       3.773   2.917  18.668  1.00 10.00      B   
ATOM   2893  CA  ASN B 104       5.543   1.796  18.974  1.00 10.00      B   
ATOM   2894  CB  ASN B 104       4.685   0.757  19.707  1.00 10.00      B   
ATOM   2895  CG  ASN B 104       3.520   0.245  18.883  1.00 10.00      B   
ATOM   2896  OD1 ASN B 104       2.582   0.984  18.585  1.00 10.00      B   
ATOM   2897  ND2 ASN B 104       3.561  -1.028  18.528  1.00 10.00      B   
ATOM   2898 HD21 ASN B 104       4.330  -1.565  18.814  1.00 10.00      B   
ATOM   2899 HD22 ASN B 104       2.820  -1.383  17.994  1.00 10.00      B   
ATOM   2900  C   ASN B 104       6.303   1.164  17.812  1.00 10.00      B   
ATOM   2901  O   ASN B 104       7.411   0.659  17.982  1.00 10.00      B   
ATOM   2902  N   GLU B 105       5.710   1.208  16.627  1.00 10.00      B   
ATOM   2903  HN  GLU B 105       4.825   1.624  16.548  1.00 10.00      B   
ATOM   2904  CA  GLU B 105       6.348   0.659  15.440  1.00 10.00      B   
ATOM   2905  CB  GLU B 105       5.312   0.368  14.358  1.00 10.00      B   
ATOM   2906  CG  GLU B 105       4.143  -0.480  14.820  1.00 10.00      B   
ATOM   2907  CD  GLU B 105       3.291  -0.939  13.660  1.00 10.00      B   
ATOM   2908  OE1 GLU B 105       3.571  -2.021  13.109  1.00 10.00      B   
ATOM   2909  OE2 GLU B 105       2.347  -0.213  13.285  1.00 10.00      B   
ATOM   2910  C   GLU B 105       7.372   1.651  14.909  1.00 10.00      B   
ATOM   2911  O   GLU B 105       8.450   1.270  14.453  1.00 10.00      B   
ATOM   2912  N   LEU B 106       7.026   2.932  14.988  1.00 10.00      B   
ATOM   2913  HN  LEU B 106       6.148   3.164  15.367  1.00 10.00      B   
ATOM   2914  CA  LEU B 106       7.900   4.001  14.524  1.00 10.00      B   
ATOM   2915  CB  LEU B 106       7.207   5.360  14.653  1.00 10.00      B   
ATOM   2916  CG  LEU B 106       5.921   5.541  13.845  1.00 10.00      B   
ATOM   2917  CD1 LEU B 106       5.276   6.882  14.160  1.00 10.00      B   
ATOM   2918  CD2 LEU B 106       6.198   5.413  12.356  1.00 10.00      B   
ATOM   2919  C   LEU B 106       9.214   4.006  15.296  1.00 10.00      B   
ATOM   2920  O   LEU B 106      10.282   4.223  14.717  1.00 10.00      B   
ATOM   2921  N   ASP B 107       9.131   3.775  16.602  1.00 10.00      B   
ATOM   2922  HN  ASP B 107       8.246   3.632  17.011  1.00 10.00      B   
ATOM   2923  CA  ASP B 107      10.321   3.740  17.445  1.00 10.00      B   
ATOM   2924  CB  ASP B 107       9.978   3.929  18.923  1.00 10.00      B   
ATOM   2925  CG  ASP B 107      11.219   4.104  19.780  1.00 10.00      B   
ATOM   2926  OD1 ASP B 107      11.692   5.251  19.924  1.00 10.00      B   
ATOM   2927  OD2 ASP B 107      11.734   3.100  20.307  1.00 10.00      B   
ATOM   2928  C   ASP B 107      11.080   2.436  17.240  1.00 10.00      B   
ATOM   2929  O   ASP B 107      12.311   2.427  17.196  1.00 10.00      B   
ATOM   2930  N   LEU B 108      10.337   1.340  17.099  1.00 10.00      B   
ATOM   2931  HN  LEU B 108       9.360   1.412  17.159  1.00 10.00      B   
ATOM   2932  CA  LEU B 108      10.940   0.029  16.876  1.00 10.00      B   
ATOM   2933  CB  LEU B 108       9.865  -1.059  16.798  1.00 10.00      B   
ATOM   2934  CG  LEU B 108      10.369  -2.501  16.696  1.00 10.00      B   
ATOM   2935  CD1 LEU B 108      11.079  -2.916  17.976  1.00 10.00      B   
ATOM   2936  CD2 LEU B 108       9.224  -3.451  16.382  1.00 10.00      B   
ATOM   2937  C   LEU B 108      11.758   0.049  15.592  1.00 10.00      B   
ATOM   2938  O   LEU B 108      12.854  -0.511  15.528  1.00 10.00      B   
ATOM   2939  N   PHE B 109      11.216   0.710  14.572  1.00 10.00      B   
ATOM   2940  HN  PHE B 109      10.326   1.114  14.683  1.00 10.00      B   
ATOM   2941  CA  PHE B 109      11.896   0.832  13.294  1.00 10.00      B   
ATOM   2942  CB  PHE B 109      11.004   1.536  12.268  1.00 10.00      B   
ATOM   2943  CG  PHE B 109      11.566   1.545  10.873  1.00 10.00      B   
ATOM   2944  CD1 PHE B 109      12.165   2.684  10.358  1.00 10.00      B   
ATOM   2945  CD2 PHE B 109      11.495   0.413  10.076  1.00 10.00      B   
ATOM   2946  CE1 PHE B 109      12.682   2.693   9.077  1.00 10.00      B   
ATOM   2947  CE2 PHE B 109      12.011   0.416   8.794  1.00 10.00      B   
ATOM   2948  CZ  PHE B 109      12.605   1.558   8.293  1.00 10.00      B   
ATOM   2949  C   PHE B 109      13.199   1.599  13.474  1.00 10.00      B   
ATOM   2950  O   PHE B 109      14.196   1.300  12.826  1.00 10.00      B   
ATOM   2951  N   ARG B 110      13.184   2.582  14.370  1.00 10.00      B   
ATOM   2952  HN  ARG B 110      12.358   2.764  14.867  1.00 10.00      B   
ATOM   2953  CA  ARG B 110      14.375   3.378  14.644  1.00 10.00      B   
ATOM   2954  CB  ARG B 110      14.067   4.546  15.586  1.00 10.00      B   
ATOM   2955  CG  ARG B 110      13.054   5.550  15.064  1.00 10.00      B   
ATOM   2956  CD  ARG B 110      13.312   5.913  13.609  1.00 10.00      B   
ATOM   2957  NE  ARG B 110      12.950   7.299  13.314  1.00 10.00      B   
ATOM   2958  HE  ARG B 110      13.690   7.923  13.122  1.00 10.00      B   
ATOM   2959  CZ  ARG B 110      11.701   7.768  13.290  1.00 10.00      B   
ATOM   2960  NH1 ARG B 110      10.670   6.968  13.560  1.00 10.00      B   
ATOM   2961 HH11 ARG B 110      10.831   5.962  13.794  1.00 10.00      B   
ATOM   2962 HH12 ARG B 110       9.699   7.343  13.540  1.00 10.00      B   
ATOM   2963  NH2 ARG B 110      11.488   9.043  12.997  1.00 10.00      B   
ATOM   2964 HH21 ARG B 110      12.293   9.672  12.769  1.00 10.00      B   
ATOM   2965 HH22 ARG B 110      10.524   9.434  13.008  1.00 10.00      B   
ATOM   2966  C   ARG B 110      15.442   2.499  15.274  1.00 10.00      B   
ATOM   2967  O   ARG B 110      16.585   2.484  14.829  1.00 10.00      B   
ATOM   2968  N   LYS B 111      15.041   1.756  16.303  1.00 10.00      B   
ATOM   2969  HN  LYS B 111      14.103   1.812  16.591  1.00 10.00      B   
ATOM   2970  CA  LYS B 111      15.945   0.859  17.012  1.00 10.00      B   
ATOM   2971  CB  LYS B 111      15.190   0.088  18.100  1.00 10.00      B   
ATOM   2972  CG  LYS B 111      14.572   0.962  19.183  1.00 10.00      B   
ATOM   2973  CD  LYS B 111      15.639   1.617  20.045  1.00 10.00      B   
ATOM   2974  CE  LYS B 111      15.024   2.447  21.162  1.00 10.00      B   
ATOM   2975  NZ  LYS B 111      14.286   3.630  20.643  1.00 10.00      B   
ATOM   2976  HZ1 LYS B 111      14.784   4.035  19.826  1.00 10.00      B   
ATOM   2977  HZ2 LYS B 111      14.211   4.356  21.381  1.00 10.00      B   
ATOM   2978  HZ3 LYS B 111      13.318   3.352  20.348  1.00 10.00      B   
ATOM   2979  C   LYS B 111      16.599  -0.117  16.043  1.00 10.00      B   
ATOM   2980  O   LYS B 111      17.808  -0.336  16.088  1.00 10.00      B   
ATOM   2981  N   ALA B 112      15.788  -0.687  15.161  1.00 10.00      B   
ATOM   2982  HN  ALA B 112      14.830  -0.468  15.180  1.00 10.00      B   
ATOM   2983  CA  ALA B 112      16.281  -1.632  14.172  1.00 10.00      B   
ATOM   2984  CB  ALA B 112      15.120  -2.312  13.462  1.00 10.00      B   
ATOM   2985  C   ALA B 112      17.192  -0.937  13.164  1.00 10.00      B   
ATOM   2986  O   ALA B 112      18.293  -1.409  12.889  1.00 10.00      B   
ATOM   2987  N   LEU B 113      16.734   0.199  12.643  1.00 10.00      B   
ATOM   2988  HN  LEU B 113      15.854   0.532  12.930  1.00 10.00      B   
ATOM   2989  CA  LEU B 113      17.491   0.969  11.657  1.00 10.00      B   
ATOM   2990  CB  LEU B 113      16.714   2.220  11.239  1.00 10.00      B   
ATOM   2991  CG  LEU B 113      17.326   3.058  10.114  1.00 10.00      B   
ATOM   2992  CD1 LEU B 113      17.353   2.271   8.812  1.00 10.00      B   
ATOM   2993  CD2 LEU B 113      16.563   4.362   9.943  1.00 10.00      B   
ATOM   2994  C   LEU B 113      18.874   1.357  12.174  1.00 10.00      B   
ATOM   2995  O   LEU B 113      19.865   1.266  11.445  1.00 10.00      B   
ATOM   2996  N   GLU B 114      18.938   1.780  13.432  1.00 10.00      B   
ATOM   2997  HN  GLU B 114      18.113   1.832  13.964  1.00 10.00      B   
ATOM   2998  CA  GLU B 114      20.201   2.176  14.041  1.00 10.00      B   
ATOM   2999  CB  GLU B 114      19.974   2.770  15.435  1.00 10.00      B   
ATOM   3000  CG  GLU B 114      19.152   4.051  15.419  1.00 10.00      B   
ATOM   3001  CD  GLU B 114      18.910   4.631  16.797  1.00 10.00      B   
ATOM   3002  OE1 GLU B 114      18.269   3.959  17.636  1.00 10.00      B   
ATOM   3003  OE2 GLU B 114      19.346   5.776  17.044  1.00 10.00      B   
ATOM   3004  C   GLU B 114      21.170   0.998  14.092  1.00 10.00      B   
ATOM   3005  O   GLU B 114      22.379   1.169  13.951  1.00 10.00      B   
ATOM   3006  N   LEU B 115      20.629  -0.200  14.271  1.00 10.00      B   
ATOM   3007  HN  LEU B 115      19.656  -0.275  14.376  1.00 10.00      B   
ATOM   3008  CA  LEU B 115      21.445  -1.405  14.318  1.00 10.00      B   
ATOM   3009  CB  LEU B 115      20.692  -2.545  15.009  1.00 10.00      B   
ATOM   3010  CG  LEU B 115      20.230  -2.285  16.444  1.00 10.00      B   
ATOM   3011  CD1 LEU B 115      19.423  -3.464  16.965  1.00 10.00      B   
ATOM   3012  CD2 LEU B 115      21.416  -2.003  17.353  1.00 10.00      B   
ATOM   3013  C   LEU B 115      21.854  -1.827  12.909  1.00 10.00      B   
ATOM   3014  O   LEU B 115      22.914  -2.422  12.712  1.00 10.00      B   
ATOM   3015  N   ILE B 116      21.004  -1.509  11.936  1.00 10.00      B   
ATOM   3016  HN  ILE B 116      20.174  -1.038  12.168  1.00 10.00      B   
ATOM   3017  CA  ILE B 116      21.260  -1.843  10.538  1.00 10.00      B   
ATOM   3018  CB  ILE B 116      20.093  -1.394   9.623  1.00 10.00      B   
ATOM   3019  CG1 ILE B 116      18.792  -2.116   9.986  1.00 10.00      B   
ATOM   3020  CG2 ILE B 116      20.429  -1.606   8.154  1.00 10.00      B   
ATOM   3021  CD1 ILE B 116      18.850  -3.618   9.821  1.00 10.00      B   
ATOM   3022  C   ILE B 116      22.547  -1.183  10.052  1.00 10.00      B   
ATOM   3023  O   ILE B 116      23.451  -1.854   9.557  1.00 10.00      B   
ATOM   3024  N   ILE B 117      22.626   0.131  10.219  1.00 10.00      B   
ATOM   3025  HN  ILE B 117      21.878   0.604  10.644  1.00 10.00      B   
ATOM   3026  CA  ILE B 117      23.796   0.888   9.785  1.00 10.00      B   
ATOM   3027  CB  ILE B 117      23.508   2.401   9.694  1.00 10.00      B   
ATOM   3028  CG1 ILE B 117      22.800   2.894  10.962  1.00 10.00      B   
ATOM   3029  CG2 ILE B 117      22.681   2.708   8.453  1.00 10.00      B   
ATOM   3030  CD1 ILE B 117      22.491   4.376  10.962  1.00 10.00      B   
ATOM   3031  C   ILE B 117      25.004   0.640  10.685  1.00 10.00      B   
ATOM   3032  O   ILE B 117      26.147   0.700  10.230  1.00 10.00      B   
ATOM   3033  N   ASP B 118      24.747   0.355  11.959  1.00 10.00      B   
ATOM   3034  HN  ASP B 118      23.815   0.326  12.263  1.00 10.00      B   
ATOM   3035  CA  ASP B 118      25.819   0.095  12.916  1.00 10.00      B   
ATOM   3036  CB  ASP B 118      25.261  -0.025  14.336  1.00 10.00      B   
ATOM   3037  CG  ASP B 118      26.324  -0.383  15.355  1.00 10.00      B   
ATOM   3038  OD1 ASP B 118      27.015   0.534  15.845  1.00 10.00      B   
ATOM   3039  OD2 ASP B 118      26.463  -1.583  15.684  1.00 10.00      B   
ATOM   3040  C   ASP B 118      26.582  -1.172  12.553  1.00 10.00      B   
ATOM   3041  O   ASP B 118      27.812  -1.187  12.539  1.00 10.00      B   
ATOM   3042  N   SER B 119      25.843  -2.230  12.251  1.00 10.00      B   
ATOM   3043  HN  SER B 119      24.866  -2.147  12.263  1.00 10.00      B   
ATOM   3044  CA  SER B 119      26.444  -3.506  11.891  1.00 10.00      B   
ATOM   3045  CB  SER B 119      25.367  -4.591  11.850  1.00 10.00      B   
ATOM   3046  OG  SER B 119      24.535  -4.517  12.996  1.00 10.00      B   
ATOM   3047  HG  SER B 119      23.820  -3.884  12.832  1.00 10.00      B   
ATOM   3048  C   SER B 119      27.155  -3.413  10.542  1.00 10.00      B   
ATOM   3049  O   SER B 119      26.675  -2.754   9.620  1.00 10.00      B   
ATOM   3050  N   GLU B 120      28.302  -4.069  10.428  1.00 10.00      B   
ATOM   3051  HN  GLU B 120      28.644  -4.578  11.197  1.00 10.00      B   
ATOM   3052  CA  GLU B 120      29.069  -4.048   9.188  1.00 10.00      B   
ATOM   3053  CB  GLU B 120      30.494  -4.561   9.417  1.00 10.00      B   
ATOM   3054  CG  GLU B 120      31.408  -4.439   8.203  1.00 10.00      B   
ATOM   3055  CD  GLU B 120      31.462  -3.030   7.641  1.00 10.00      B   
ATOM   3056  OE1 GLU B 120      31.797  -2.869   6.454  1.00 10.00      B   
ATOM   3057  OE2 GLU B 120      31.168  -2.071   8.388  1.00 10.00      B   
ATOM   3058  C   GLU B 120      28.376  -4.853   8.095  1.00 10.00      B   
ATOM   3059  O   GLU B 120      28.350  -4.448   6.935  1.00 10.00      B   
ATOM   3060  N   THR B 121      27.795  -5.979   8.481  1.00 10.00      B   
ATOM   3061  HN  THR B 121      27.836  -6.242   9.425  1.00 10.00      B   
ATOM   3062  CA  THR B 121      27.105  -6.851   7.543  1.00 10.00      B   
ATOM   3063  CB  THR B 121      26.841  -8.218   8.195  1.00 10.00      B   
ATOM   3064  OG1 THR B 121      26.976  -8.084   9.618  1.00 10.00      B   
ATOM   3065  HG1 THR B 121      26.396  -8.720  10.057  1.00 10.00      B   
ATOM   3066  CG2 THR B 121      27.838  -9.250   7.691  1.00 10.00      B   
ATOM   3067  C   THR B 121      25.777  -6.248   7.085  1.00 10.00      B   
ATOM   3068  O   THR B 121      25.179  -6.712   6.117  1.00 10.00      B   
ATOM   3069  N   GLY B 122      25.323  -5.215   7.787  1.00 10.00      B   
ATOM   3070  HN  GLY B 122      25.856  -4.871   8.531  1.00 10.00      B   
ATOM   3071  CA  GLY B 122      24.067  -4.576   7.439  1.00 10.00      B   
ATOM   3072  C   GLY B 122      22.870  -5.387   7.898  1.00 10.00      B   
ATOM   3073  O   GLY B 122      21.735  -5.117   7.505  1.00 10.00      B   
ATOM   3074  N   PHE B 123      23.128  -6.388   8.731  1.00 10.00      B   
ATOM   3075  HN  PHE B 123      24.052  -6.552   9.006  1.00 10.00      B   
ATOM   3076  CA  PHE B 123      22.073  -7.246   9.248  1.00 10.00      B   
ATOM   3077  CB  PHE B 123      22.346  -8.714   8.903  1.00 10.00      B   
ATOM   3078  CG  PHE B 123      22.541  -8.992   7.440  1.00 10.00      B   
ATOM   3079  CD1 PHE B 123      23.700  -9.603   6.990  1.00 10.00      B   
ATOM   3080  CD2 PHE B 123      21.568  -8.651   6.517  1.00 10.00      B   
ATOM   3081  CE1 PHE B 123      23.885  -9.867   5.647  1.00 10.00      B   
ATOM   3082  CE2 PHE B 123      21.746  -8.911   5.172  1.00 10.00      B   
ATOM   3083  CZ  PHE B 123      22.907  -9.520   4.736  1.00 10.00      B   
ATOM   3084  C   PHE B 123      21.957  -7.095  10.759  1.00 10.00      B   
ATOM   3085  O   PHE B 123      22.949  -7.216  11.481  1.00 10.00      B   
ATOM   3086  N   ALA B 124      20.753  -6.825  11.228  1.00 10.00      B   
ATOM   3087  HN  ALA B 124      20.002  -6.734  10.597  1.00 10.00      B   
ATOM   3088  CA  ALA B 124      20.505  -6.668  12.650  1.00 10.00      B   
ATOM   3089  CB  ALA B 124      19.696  -5.409  12.912  1.00 10.00      B   
ATOM   3090  C   ALA B 124      19.776  -7.889  13.188  1.00 10.00      B   
ATOM   3091  O   ALA B 124      18.654  -8.187  12.772  1.00 10.00      B   
ATOM   3092  N   SER B 125      20.425  -8.604  14.094  1.00 10.00      B   
ATOM   3093  HN  SER B 125      21.326  -8.329  14.364  1.00 10.00      B   
ATOM   3094  CA  SER B 125      19.844  -9.792  14.693  1.00 10.00      B   
ATOM   3095  CB  SER B 125      20.862 -10.435  15.632  1.00 10.00      B   
ATOM   3096  OG  SER B 125      22.184 -10.128  15.218  1.00 10.00      B   
ATOM   3097  HG  SER B 125      22.282 -10.336  14.266  1.00 10.00      B   
ATOM   3098  C   SER B 125      18.569  -9.443  15.457  1.00 10.00      B   
ATOM   3099  O   SER B 125      18.554  -8.505  16.259  1.00 10.00      B   
ATOM   3100  N   SER B 126      17.508 -10.200  15.203  1.00 10.00      B   
ATOM   3101  HN  SER B 126      17.589 -10.932  14.555  1.00 10.00      B   
ATOM   3102  CA  SER B 126      16.223  -9.985  15.854  1.00 10.00      B   
ATOM   3103  CB  SER B 126      15.232 -11.034  15.357  1.00 10.00      B   
ATOM   3104  OG  SER B 126      15.927 -12.152  14.825  1.00 10.00      B   
ATOM   3105  HG  SER B 126      15.836 -12.163  13.860  1.00 10.00      B   
ATOM   3106  C   SER B 126      16.360 -10.062  17.372  1.00 10.00      B   
ATOM   3107  O   SER B 126      15.676  -9.351  18.106  1.00 10.00      B   
ATOM   3108  N   THR B 127      17.271 -10.914  17.824  1.00 10.00      B   
ATOM   3109  HN  THR B 127      17.793 -11.435  17.179  1.00 10.00      B   
ATOM   3110  CA  THR B 127      17.532 -11.106  19.241  1.00 10.00      B   
ATOM   3111  CB  THR B 127      18.652 -12.146  19.414  1.00 10.00      B   
ATOM   3112  OG1 THR B 127      19.542 -12.049  18.289  1.00 10.00      B   
ATOM   3113  HG1 THR B 127      20.375 -12.490  18.498  1.00 10.00      B   
ATOM   3114  CG2 THR B 127      18.066 -13.549  19.460  1.00 10.00      B   
ATOM   3115  C   THR B 127      17.955  -9.794  19.902  1.00 10.00      B   
ATOM   3116  O   THR B 127      17.500  -9.458  20.995  1.00 10.00      B   
ATOM   3117  N   ASN B 128      18.810  -9.047  19.211  1.00 10.00      B   
ATOM   3118  HN  ASN B 128      19.113  -9.361  18.334  1.00 10.00      B   
ATOM   3119  CA  ASN B 128      19.303  -7.771  19.718  1.00 10.00      B   
ATOM   3120  CB  ASN B 128      20.480  -7.279  18.866  1.00 10.00      B   
ATOM   3121  CG  ASN B 128      21.385  -6.304  19.600  1.00 10.00      B   
ATOM   3122  OD1 ASN B 128      22.458  -6.675  20.076  1.00 10.00      B   
ATOM   3123  ND2 ASN B 128      20.961  -5.052  19.697  1.00 10.00      B   
ATOM   3124 HD21 ASN B 128      20.098  -4.823  19.297  1.00 10.00      B   
ATOM   3125 HD22 ASN B 128      21.531  -4.404  20.167  1.00 10.00      B   
ATOM   3126  C   ASN B 128      18.192  -6.727  19.705  1.00 10.00      B   
ATOM   3127  O   ASN B 128      18.089  -5.902  20.611  1.00 10.00      B   
ATOM   3128  N   ILE B 129      17.360  -6.776  18.671  1.00 10.00      B   
ATOM   3129  HN  ILE B 129      17.493  -7.465  17.985  1.00 10.00      B   
ATOM   3130  CA  ILE B 129      16.252  -5.836  18.528  1.00 10.00      B   
ATOM   3131  CB  ILE B 129      15.556  -5.981  17.156  1.00 10.00      B   
ATOM   3132  CG1 ILE B 129      16.584  -5.899  16.023  1.00 10.00      B   
ATOM   3133  CG2 ILE B 129      14.487  -4.910  16.980  1.00 10.00      B   
ATOM   3134  CD1 ILE B 129      16.024  -6.249  14.659  1.00 10.00      B   
ATOM   3135  C   ILE B 129      15.224  -6.036  19.640  1.00 10.00      B   
ATOM   3136  O   ILE B 129      14.692  -5.071  20.190  1.00 10.00      B   
ATOM   3137  N   LEU B 130      14.969  -7.295  19.982  1.00 10.00      B   
ATOM   3138  HN  LEU B 130      15.439  -8.020  19.515  1.00 10.00      B   
ATOM   3139  CA  LEU B 130      14.004  -7.632  21.024  1.00 10.00      B   
ATOM   3140  CB  LEU B 130      13.787  -9.145  21.097  1.00 10.00      B   
ATOM   3141  CG  LEU B 130      13.119  -9.790  19.879  1.00 10.00      B   
ATOM   3142  CD1 LEU B 130      13.019 -11.297  20.058  1.00 10.00      B   
ATOM   3143  CD2 LEU B 130      11.745  -9.186  19.633  1.00 10.00      B   
ATOM   3144  C   LEU B 130      14.421  -7.085  22.387  1.00 10.00      B   
ATOM   3145  O   LEU B 130      13.578  -6.816  23.243  1.00 10.00      B   
ATOM   3146  N   ASN B 131      15.719  -6.902  22.581  1.00 10.00      B   
ATOM   3147  HN  ASN B 131      16.348  -7.120  21.859  1.00 10.00      B   
ATOM   3148  CA  ASN B 131      16.234  -6.384  23.843  1.00 10.00      B   
ATOM   3149  CB  ASN B 131      17.710  -6.749  24.029  1.00 10.00      B   
ATOM   3150  CG  ASN B 131      17.918  -8.187  24.467  1.00 10.00      B   
ATOM   3151  OD1 ASN B 131      18.928  -8.807  24.135  1.00 10.00      B   
ATOM   3152  ND2 ASN B 131      16.971  -8.732  25.218  1.00 10.00      B   
ATOM   3153 HD21 ASN B 131      16.189  -8.186  25.451  1.00 10.00      B   
ATOM   3154 HD22 ASN B 131      17.087  -9.663  25.504  1.00 10.00      B   
ATOM   3155  C   ASN B 131      16.050  -4.874  23.941  1.00 10.00      B   
ATOM   3156  O   ASN B 131      16.198  -4.291  25.012  1.00 10.00      B   
ATOM   3157  N   LEU B 132      15.716  -4.245  22.822  1.00 10.00      B   
ATOM   3158  HN  LEU B 132      15.602  -4.762  21.995  1.00 10.00      B   
ATOM   3159  CA  LEU B 132      15.517  -2.803  22.794  1.00 10.00      B   
ATOM   3160  CB  LEU B 132      16.158  -2.193  21.545  1.00 10.00      B   
ATOM   3161  CG  LEU B 132      17.678  -2.334  21.430  1.00 10.00      B   
ATOM   3162  CD1 LEU B 132      18.172  -1.727  20.126  1.00 10.00      B   
ATOM   3163  CD2 LEU B 132      18.371  -1.687  22.620  1.00 10.00      B   
ATOM   3164  C   LEU B 132      14.037  -2.442  22.859  1.00 10.00      B   
ATOM   3165  O   LEU B 132      13.681  -1.265  22.899  1.00 10.00      B   
ATOM   3166  N   VAL B 133      13.182  -3.460  22.889  1.00 10.00      B   
ATOM   3167  HN  VAL B 133      13.533  -4.375  22.868  1.00 10.00      B   
ATOM   3168  CA  VAL B 133      11.735  -3.252  22.947  1.00 10.00      B   
ATOM   3169  CB  VAL B 133      10.958  -4.575  22.746  1.00 10.00      B   
ATOM   3170  CG1 VAL B 133       9.454  -4.341  22.779  1.00 10.00      B   
ATOM   3171  CG2 VAL B 133      11.358  -5.229  21.433  1.00 10.00      B   
ATOM   3172  C   VAL B 133      11.328  -2.596  24.268  1.00 10.00      B   
ATOM   3173  O   VAL B 133      10.337  -1.872  24.341  1.00 10.00      B   
ATOM   3174  N   ASP B 134      12.116  -2.833  25.309  1.00 10.00      B   
ATOM   3175  HN  ASP B 134      12.900  -3.408  25.195  1.00 10.00      B   
ATOM   3176  CA  ASP B 134      11.839  -2.256  26.620  1.00 10.00      B   
ATOM   3177  CB  ASP B 134      12.591  -3.003  27.723  1.00 10.00      B   
ATOM   3178  CG  ASP B 134      11.847  -4.230  28.209  1.00 10.00      B   
ATOM   3179  OD1 ASP B 134      12.202  -5.350  27.789  1.00 10.00      B   
ATOM   3180  OD2 ASP B 134      10.900  -4.079  29.014  1.00 10.00      B   
ATOM   3181  C   ASP B 134      12.194  -0.775  26.647  1.00 10.00      B   
ATOM   3182  O   ASP B 134      11.853  -0.059  27.587  1.00 10.00      B   
ATOM   3183  N   GLN B 135      12.871  -0.324  25.596  1.00 10.00      B   
ATOM   3184  HN  GLN B 135      13.094  -0.948  24.872  1.00 10.00      B   
ATOM   3185  CA  GLN B 135      13.279   1.067  25.473  1.00 10.00      B   
ATOM   3186  CB  GLN B 135      14.758   1.151  25.080  1.00 10.00      B   
ATOM   3187  CG  GLN B 135      15.690   0.290  25.920  1.00 10.00      B   
ATOM   3188  CD  GLN B 135      15.688   0.671  27.387  1.00 10.00      B   
ATOM   3189  OE1 GLN B 135      15.425   1.820  27.745  1.00 10.00      B   
ATOM   3190  NE2 GLN B 135      15.999  -0.285  28.246  1.00 10.00      B   
ATOM   3191 HE21 GLN B 135      16.213  -1.177  27.889  1.00 10.00      B   
ATOM   3192 HE22 GLN B 135      16.006  -0.068  29.201  1.00 10.00      B   
ATOM   3193  C   GLN B 135      12.430   1.761  24.413  1.00 10.00      B   
ATOM   3194  O   GLN B 135      12.812   2.798  23.868  1.00 10.00      B   
ATOM   3195  N   LEU B 136      11.279   1.169  24.127  1.00 10.00      B   
ATOM   3196  HN  LEU B 136      11.039   0.349  24.603  1.00 10.00      B   
ATOM   3197  CA  LEU B 136      10.359   1.698  23.131  1.00 10.00      B   
ATOM   3198  CB  LEU B 136       9.356   0.615  22.738  1.00 10.00      B   
ATOM   3199  CG  LEU B 136       9.015   0.509  21.254  1.00 10.00      B   
ATOM   3200  CD1 LEU B 136      10.231   0.058  20.461  1.00 10.00      B   
ATOM   3201  CD2 LEU B 136       7.857  -0.452  21.053  1.00 10.00      B   
ATOM   3202  C   LEU B 136       9.609   2.911  23.665  1.00 10.00      B   
ATOM   3203  O   LEU B 136       9.668   3.216  24.859  1.00 10.00      B   
ATOM   3204  N   LYS B 137       8.900   3.596  22.777  1.00 10.00      B   
ATOM   3205  HN  LYS B 137       8.890   3.298  21.843  1.00 10.00      B   
ATOM   3206  CA  LYS B 137       8.129   4.772  23.149  1.00 10.00      B   
ATOM   3207  CB  LYS B 137       8.824   6.053  22.678  1.00 10.00      B   
ATOM   3208  CG  LYS B 137      10.202   6.281  23.280  1.00 10.00      B   
ATOM   3209  CD  LYS B 137      10.646   7.725  23.113  1.00 10.00      B   
ATOM   3210  CE  LYS B 137      10.808   8.100  21.648  1.00 10.00      B   
ATOM   3211  NZ  LYS B 137      12.068   7.565  21.069  1.00 10.00      B   
ATOM   3212  HZ1 LYS B 137      12.403   8.187  20.308  1.00 10.00      B   
ATOM   3213  HZ2 LYS B 137      11.908   6.608  20.674  1.00 10.00      B   
ATOM   3214  HZ3 LYS B 137      12.803   7.507  21.802  1.00 10.00      B   
ATOM   3215  C   LYS B 137       6.727   4.698  22.557  1.00 10.00      B   
ATOM   3216  O   LYS B 137       6.565   4.545  21.347  1.00 10.00      B   
ATOM   3217  N   GLY B 138       5.722   4.807  23.416  1.00 10.00      B   
ATOM   3218  HN  GLY B 138       5.918   4.925  24.370  1.00 10.00      B   
ATOM   3219  CA  GLY B 138       4.346   4.746  22.961  1.00 10.00      B   
ATOM   3220  C   GLY B 138       3.788   3.341  23.035  1.00 10.00      B   
ATOM   3221  O   GLY B 138       3.892   2.581  22.076  1.00 10.00      B   
ATOM   3222  N   LYS B 139       3.194   3.008  24.181  1.00 10.00      B   
ATOM   3223  HN  LYS B 139       3.147   3.676  24.893  1.00 10.00      B   
ATOM   3224  CA  LYS B 139       2.611   1.686  24.422  1.00 10.00      B   
ATOM   3225  CB  LYS B 139       1.595   1.280  23.343  1.00 10.00      B   
ATOM   3226  CG  LYS B 139       0.907  -0.051  23.619  1.00 10.00      B   
ATOM   3227  CD  LYS B 139       0.983  -0.988  22.421  1.00 10.00      B   
ATOM   3228  CE  LYS B 139       0.731  -2.431  22.836  1.00 10.00      B   
ATOM   3229  NZ  LYS B 139       0.663  -3.350  21.666  1.00 10.00      B   
ATOM   3230  HZ1 LYS B 139       0.752  -4.345  21.980  1.00 10.00      B   
ATOM   3231  HZ2 LYS B 139       1.429  -3.141  20.998  1.00 10.00      B   
ATOM   3232  HZ3 LYS B 139      -0.247  -3.236  21.178  1.00 10.00      B   
ATOM   3233  C   LYS B 139       3.688   0.619  24.585  1.00 10.00      B   
ATOM   3234  O   LYS B 139       4.242   0.117  23.605  1.00 10.00      B   
ATOM   3235  N   LYS B 140       3.987   0.280  25.830  1.00 10.00      B   
ATOM   3236  HN  LYS B 140       3.523   0.724  26.573  1.00 10.00      B   
ATOM   3237  CA  LYS B 140       4.989  -0.731  26.120  1.00 10.00      B   
ATOM   3238  CB  LYS B 140       5.378  -0.704  27.600  1.00 10.00      B   
ATOM   3239  CG  LYS B 140       6.566  -1.589  27.943  1.00 10.00      B   
ATOM   3240  CD  LYS B 140       6.707  -1.766  29.445  1.00 10.00      B   
ATOM   3241  CE  LYS B 140       7.823  -2.742  29.782  1.00 10.00      B   
ATOM   3242  NZ  LYS B 140       9.171  -2.138  29.607  1.00 10.00      B   
ATOM   3243  HZ1 LYS B 140       9.184  -1.519  28.774  1.00 10.00      B   
ATOM   3244  HZ2 LYS B 140       9.886  -2.892  29.476  1.00 10.00      B   
ATOM   3245  HZ3 LYS B 140       9.426  -1.583  30.448  1.00 10.00      B   
ATOM   3246  C   LYS B 140       4.477  -2.115  25.731  1.00 10.00      B   
ATOM   3247  O   LYS B 140       3.592  -2.674  26.387  1.00 10.00      B   
ATOM   3248  N   MET B 141       5.020  -2.646  24.648  1.00 10.00      B   
ATOM   3249  HN  MET B 141       5.705  -2.141  24.162  1.00 10.00      B   
ATOM   3250  CA  MET B 141       4.633  -3.960  24.163  1.00 10.00      B   
ATOM   3251  CB  MET B 141       4.363  -3.930  22.653  1.00 10.00      B   
ATOM   3252  CG  MET B 141       5.587  -3.682  21.784  1.00 10.00      B   
ATOM   3253  SD  MET B 141       5.177  -3.592  20.026  1.00 10.00      B   
ATOM   3254  CE  MET B 141       6.808  -3.423  19.305  1.00 10.00      B   
ATOM   3255  C   MET B 141       5.705  -4.987  24.503  1.00 10.00      B   
ATOM   3256  O   MET B 141       6.818  -4.625  24.885  1.00 10.00      B   
ATOM   3257  N   ARG B 142       5.369  -6.261  24.373  1.00 10.00      B   
ATOM   3258  HN  ARG B 142       4.463  -6.490  24.061  1.00 10.00      B   
ATOM   3259  CA  ARG B 142       6.316  -7.327  24.676  1.00 10.00      B   
ATOM   3260  CB  ARG B 142       5.647  -8.494  25.410  1.00 10.00      B   
ATOM   3261  CG  ARG B 142       4.416  -9.066  24.724  1.00 10.00      B   
ATOM   3262  CD  ARG B 142       3.192  -8.941  25.617  1.00 10.00      B   
ATOM   3263  NE  ARG B 142       2.908  -7.545  25.948  1.00 10.00      B   
ATOM   3264  HE  ARG B 142       2.572  -6.970  25.215  1.00 10.00      B   
ATOM   3265  CZ  ARG B 142       3.102  -7.008  27.154  1.00 10.00      B   
ATOM   3266  NH1 ARG B 142       3.543  -7.758  28.156  1.00 10.00      B   
ATOM   3267 HH11 ARG B 142       3.732  -8.771  28.010  1.00 10.00      B   
ATOM   3268 HH12 ARG B 142       3.714  -7.333  29.096  1.00 10.00      B   
ATOM   3269  NH2 ARG B 142       2.858  -5.720  27.355  1.00 10.00      B   
ATOM   3270 HH21 ARG B 142       3.011  -5.301  28.298  1.00 10.00      B   
ATOM   3271 HH22 ARG B 142       2.513  -5.120  26.572  1.00 10.00      B   
ATOM   3272  C   ARG B 142       7.033  -7.811  23.423  1.00 10.00      B   
ATOM   3273  O   ARG B 142       6.722  -7.380  22.309  1.00 10.00      B   
ATOM   3274  N   LYS B 143       7.977  -8.724  23.611  1.00 10.00      B   
ATOM   3275  HN  LYS B 143       8.147  -9.051  24.521  1.00 10.00      B   
ATOM   3276  CA  LYS B 143       8.755  -9.268  22.507  1.00 10.00      B   
ATOM   3277  CB  LYS B 143       9.888 -10.165  23.020  1.00 10.00      B   
ATOM   3278  CG  LYS B 143      11.033  -9.407  23.679  1.00 10.00      B   
ATOM   3279  CD  LYS B 143      10.751  -9.123  25.146  1.00 10.00      B   
ATOM   3280  CE  LYS B 143      11.599  -7.971  25.658  1.00 10.00      B   
ATOM   3281  NZ  LYS B 143      11.483  -7.809  27.130  1.00 10.00      B   
ATOM   3282  HZ1 LYS B 143      10.495  -7.935  27.428  1.00 10.00      B   
ATOM   3283  HZ2 LYS B 143      11.799  -6.852  27.415  1.00 10.00      B   
ATOM   3284  HZ3 LYS B 143      12.073  -8.513  27.616  1.00 10.00      B   
ATOM   3285  C   LYS B 143       7.871 -10.029  21.526  1.00 10.00      B   
ATOM   3286  O   LYS B 143       8.047  -9.920  20.316  1.00 10.00      B   
ATOM   3287  N   LYS B 144       6.903 -10.771  22.058  1.00 10.00      B   
ATOM   3288  HN  LYS B 144       6.812 -10.807  23.035  1.00 10.00      B   
ATOM   3289  CA  LYS B 144       5.985 -11.549  21.227  1.00 10.00      B   
ATOM   3290  CB  LYS B 144       5.001 -12.330  22.096  1.00 10.00      B   
ATOM   3291  CG  LYS B 144       5.660 -13.342  23.014  1.00 10.00      B   
ATOM   3292  CD  LYS B 144       4.646 -14.325  23.569  1.00 10.00      B   
ATOM   3293  CE  LYS B 144       5.331 -15.464  24.304  1.00 10.00      B   
ATOM   3294  NZ  LYS B 144       4.502 -16.697  24.301  1.00 10.00      B   
ATOM   3295  HZ1 LYS B 144       4.974 -17.444  24.848  1.00 10.00      B   
ATOM   3296  HZ2 LYS B 144       4.365 -17.032  23.326  1.00 10.00      B   
ATOM   3297  HZ3 LYS B 144       3.572 -16.505  24.725  1.00 10.00      B   
ATOM   3298  C   LYS B 144       5.232 -10.659  20.241  1.00 10.00      B   
ATOM   3299  O   LYS B 144       4.885 -11.083  19.136  1.00 10.00      B   
ATOM   3300  N   GLU B 145       4.980  -9.421  20.644  1.00 10.00      B   
ATOM   3301  HN  GLU B 145       5.272  -9.139  21.536  1.00 10.00      B   
ATOM   3302  CA  GLU B 145       4.289  -8.473  19.787  1.00 10.00      B   
ATOM   3303  CB  GLU B 145       3.673  -7.344  20.613  1.00 10.00      B   
ATOM   3304  CG  GLU B 145       2.497  -7.778  21.473  1.00 10.00      B   
ATOM   3305  CD  GLU B 145       2.032  -6.690  22.415  1.00 10.00      B   
ATOM   3306  OE1 GLU B 145       2.675  -6.500  23.466  1.00 10.00      B   
ATOM   3307  OE2 GLU B 145       1.022  -6.019  22.113  1.00 10.00      B   
ATOM   3308  C   GLU B 145       5.262  -7.908  18.761  1.00 10.00      B   
ATOM   3309  O   GLU B 145       4.928  -7.768  17.585  1.00 10.00      B   
ATOM   3310  N   ALA B 146       6.477  -7.616  19.216  1.00 10.00      B   
ATOM   3311  HN  ALA B 146       6.679  -7.776  20.162  1.00 10.00      B   
ATOM   3312  CA  ALA B 146       7.518  -7.069  18.353  1.00 10.00      B   
ATOM   3313  CB  ALA B 146       8.746  -6.702  19.171  1.00 10.00      B   
ATOM   3314  C   ALA B 146       7.886  -8.049  17.245  1.00 10.00      B   
ATOM   3315  O   ALA B 146       8.128  -7.645  16.108  1.00 10.00      B   
ATOM   3316  N   GLU B 147       7.921  -9.336  17.587  1.00 10.00      B   
ATOM   3317  HN  GLU B 147       7.736  -9.586  18.521  1.00 10.00      B   
ATOM   3318  CA  GLU B 147       8.247 -10.388  16.627  1.00 10.00      B   
ATOM   3319  CB  GLU B 147       8.118 -11.765  17.286  1.00 10.00      B   
ATOM   3320  CG  GLU B 147       9.201 -12.084  18.304  1.00 10.00      B   
ATOM   3321  CD  GLU B 147       8.874 -13.308  19.137  1.00 10.00      B   
ATOM   3322  OE1 GLU B 147       8.901 -13.212  20.380  1.00 10.00      B   
ATOM   3323  OE2 GLU B 147       8.582 -14.374  18.549  1.00 10.00      B   
ATOM   3324  C   GLU B 147       7.327 -10.319  15.412  1.00 10.00      B   
ATOM   3325  O   GLU B 147       7.780 -10.372  14.269  1.00 10.00      B   
ATOM   3326  N   GLN B 148       6.033 -10.180  15.672  1.00 10.00      B   
ATOM   3327  HN  GLN B 148       5.740 -10.122  16.606  1.00 10.00      B   
ATOM   3328  CA  GLN B 148       5.040 -10.108  14.610  1.00 10.00      B   
ATOM   3329  CB  GLN B 148       3.634 -10.310  15.175  1.00 10.00      B   
ATOM   3330  CG  GLN B 148       3.396 -11.707  15.728  1.00 10.00      B   
ATOM   3331  CD  GLN B 148       2.138 -11.804  16.565  1.00 10.00      B   
ATOM   3332  OE1 GLN B 148       1.054 -12.082  16.052  1.00 10.00      B   
ATOM   3333  NE2 GLN B 148       2.275 -11.584  17.864  1.00 10.00      B   
ATOM   3334 HE21 GLN B 148       3.173 -11.376  18.210  1.00 10.00      B   
ATOM   3335 HE22 GLN B 148       1.476 -11.638  18.429  1.00 10.00      B   
ATOM   3336  C   GLN B 148       5.141  -8.794  13.838  1.00 10.00      B   
ATOM   3337  O   GLN B 148       4.924  -8.759  12.626  1.00 10.00      B   
ATOM   3338  N   VAL B 149       5.477  -7.717  14.542  1.00 10.00      B   
ATOM   3339  HN  VAL B 149       5.632  -7.806  15.507  1.00 10.00      B   
ATOM   3340  CA  VAL B 149       5.619  -6.406  13.914  1.00 10.00      B   
ATOM   3341  CB  VAL B 149       5.801  -5.283  14.962  1.00 10.00      B   
ATOM   3342  CG1 VAL B 149       6.081  -3.948  14.287  1.00 10.00      B   
ATOM   3343  CG2 VAL B 149       4.569  -5.176  15.847  1.00 10.00      B   
ATOM   3344  C   VAL B 149       6.803  -6.412  12.949  1.00 10.00      B   
ATOM   3345  O   VAL B 149       6.698  -5.941  11.815  1.00 10.00      B   
ATOM   3346  N   LEU B 150       7.921  -6.971  13.405  1.00 10.00      B   
ATOM   3347  HN  LEU B 150       7.935  -7.330  14.322  1.00 10.00      B   
ATOM   3348  CA  LEU B 150       9.128  -7.063  12.591  1.00 10.00      B   
ATOM   3349  CB  LEU B 150      10.274  -7.682  13.397  1.00 10.00      B   
ATOM   3350  CG  LEU B 150      10.869  -6.817  14.510  1.00 10.00      B   
ATOM   3351  CD1 LEU B 150      11.818  -7.637  15.371  1.00 10.00      B   
ATOM   3352  CD2 LEU B 150      11.585  -5.609  13.925  1.00 10.00      B   
ATOM   3353  C   LEU B 150       8.862  -7.894  11.343  1.00 10.00      B   
ATOM   3354  O   LEU B 150       9.342  -7.573  10.256  1.00 10.00      B   
ATOM   3355  N   GLN B 151       8.081  -8.955  11.510  1.00 10.00      B   
ATOM   3356  HN  GLN B 151       7.737  -9.158  12.406  1.00 10.00      B   
ATOM   3357  CA  GLN B 151       7.732  -9.832  10.402  1.00 10.00      B   
ATOM   3358  CB  GLN B 151       7.009 -11.078  10.922  1.00 10.00      B   
ATOM   3359  CG  GLN B 151       7.001 -12.253   9.957  1.00 10.00      B   
ATOM   3360  CD  GLN B 151       8.372 -12.551   9.379  1.00 10.00      B   
ATOM   3361  OE1 GLN B 151       8.711 -12.094   8.289  1.00 10.00      B   
ATOM   3362  NE2 GLN B 151       9.170 -13.320  10.103  1.00 10.00      B   
ATOM   3363 HE21 GLN B 151       8.838 -13.653  10.966  1.00 10.00      B   
ATOM   3364 HE22 GLN B 151      10.060 -13.525   9.749  1.00 10.00      B   
ATOM   3365  C   GLN B 151       6.863  -9.086   9.393  1.00 10.00      B   
ATOM   3366  O   GLN B 151       6.986  -9.279   8.184  1.00 10.00      B   
ATOM   3367  N   LYS B 152       5.994  -8.214   9.895  1.00 10.00      B   
ATOM   3368  HN  LYS B 152       5.937  -8.099  10.870  1.00 10.00      B   
ATOM   3369  CA  LYS B 152       5.124  -7.430   9.030  1.00 10.00      B   
ATOM   3370  CB  LYS B 152       3.986  -6.769   9.812  1.00 10.00      B   
ATOM   3371  CG  LYS B 152       2.756  -7.653   9.971  1.00 10.00      B   
ATOM   3372  CD  LYS B 152       2.169  -8.029   8.617  1.00 10.00      B   
ATOM   3373  CE  LYS B 152       1.198  -9.198   8.724  1.00 10.00      B   
ATOM   3374  NZ  LYS B 152      -0.132  -8.780   9.244  1.00 10.00      B   
ATOM   3375  HZ1 LYS B 152      -0.024  -8.306  10.164  1.00 10.00      B   
ATOM   3376  HZ2 LYS B 152      -0.741  -9.613   9.370  1.00 10.00      B   
ATOM   3377  HZ3 LYS B 152      -0.590  -8.124   8.575  1.00 10.00      B   
ATOM   3378  C   LYS B 152       5.925  -6.401   8.239  1.00 10.00      B   
ATOM   3379  O   LYS B 152       5.523  -6.000   7.150  1.00 10.00      B   
ATOM   3380  N   PHE B 153       7.068  -5.990   8.784  1.00 10.00      B   
ATOM   3381  HN  PHE B 153       7.334  -6.342   9.662  1.00 10.00      B   
ATOM   3382  CA  PHE B 153       7.934  -5.028   8.108  1.00 10.00      B   
ATOM   3383  CB  PHE B 153       9.123  -4.637   8.993  1.00 10.00      B   
ATOM   3384  CG  PHE B 153       8.845  -3.505   9.943  1.00 10.00      B   
ATOM   3385  CD1 PHE B 153       8.415  -2.275   9.472  1.00 10.00      B   
ATOM   3386  CD2 PHE B 153       9.026  -3.667  11.306  1.00 10.00      B   
ATOM   3387  CE1 PHE B 153       8.167  -1.231  10.343  1.00 10.00      B   
ATOM   3388  CE2 PHE B 153       8.781  -2.628  12.183  1.00 10.00      B   
ATOM   3389  CZ  PHE B 153       8.350  -1.408  11.701  1.00 10.00      B   
ATOM   3390  C   PHE B 153       8.437  -5.611   6.791  1.00 10.00      B   
ATOM   3391  O   PHE B 153       8.692  -4.884   5.831  1.00 10.00      B   
ATOM   3392  N   VAL B 154       8.570  -6.932   6.759  1.00 10.00      B   
ATOM   3393  HN  VAL B 154       8.362  -7.453   7.565  1.00 10.00      B   
ATOM   3394  CA  VAL B 154       9.020  -7.631   5.564  1.00 10.00      B   
ATOM   3395  CB  VAL B 154       9.445  -9.083   5.884  1.00 10.00      B   
ATOM   3396  CG1 VAL B 154      10.065  -9.748   4.663  1.00 10.00      B   
ATOM   3397  CG2 VAL B 154      10.411  -9.113   7.059  1.00 10.00      B   
ATOM   3398  C   VAL B 154       7.901  -7.648   4.528  1.00 10.00      B   
ATOM   3399  O   VAL B 154       8.135  -7.440   3.338  1.00 10.00      B   
ATOM   3400  N   GLN B 155       6.679  -7.869   5.002  1.00 10.00      B   
ATOM   3401  HN  GLN B 155       6.563  -8.017   5.963  1.00 10.00      B   
ATOM   3402  CA  GLN B 155       5.506  -7.907   4.133  1.00 10.00      B   
ATOM   3403  CB  GLN B 155       4.277  -8.398   4.909  1.00 10.00      B   
ATOM   3404  CG  GLN B 155       4.554  -9.541   5.877  1.00 10.00      B   
ATOM   3405  CD  GLN B 155       4.986 -10.818   5.182  1.00 10.00      B   
ATOM   3406  OE1 GLN B 155       6.165 -11.006   4.882  1.00 10.00      B   
ATOM   3407  NE2 GLN B 155       4.043 -11.714   4.941  1.00 10.00      B   
ATOM   3408 HE21 GLN B 155       3.115 -11.511   5.225  1.00 10.00      B   
ATOM   3409 HE22 GLN B 155       4.299 -12.543   4.491  1.00 10.00      B   
ATOM   3410  C   GLN B 155       5.235  -6.521   3.555  1.00 10.00      B   
ATOM   3411  O   GLN B 155       4.794  -6.383   2.415  1.00 10.00      B   
ATOM   3412  N   ASN B 156       5.522  -5.497   4.354  1.00 10.00      B   
ATOM   3413  HN  ASN B 156       5.866  -5.682   5.255  1.00 10.00      B   
ATOM   3414  CA  ASN B 156       5.319  -4.110   3.946  1.00 10.00      B   
ATOM   3415  CB  ASN B 156       5.193  -3.203   5.173  1.00 10.00      B   
ATOM   3416  CG  ASN B 156       3.820  -3.252   5.808  1.00 10.00      B   
ATOM   3417  OD1 ASN B 156       3.651  -3.753   6.923  1.00 10.00      B   
ATOM   3418  ND2 ASN B 156       2.833  -2.732   5.102  1.00 10.00      B   
ATOM   3419 HD21 ASN B 156       3.038  -2.351   4.227  1.00 10.00      B   
ATOM   3420 HD22 ASN B 156       1.912  -2.767   5.478  1.00 10.00      B   
ATOM   3421  C   ASN B 156       6.455  -3.613   3.058  1.00 10.00      B   
ATOM   3422  O   ASN B 156       6.464  -2.451   2.643  1.00 10.00      B   
ATOM   3423  N   LYS B 157       7.410  -4.497   2.778  1.00 10.00      B   
ATOM   3424  HN  LYS B 157       7.334  -5.405   3.141  1.00 10.00      B   
ATOM   3425  CA  LYS B 157       8.566  -4.170   1.943  1.00 10.00      B   
ATOM   3426  CB  LYS B 157       8.149  -3.842   0.498  1.00 10.00      B   
ATOM   3427  CG  LYS B 157       7.440  -4.985  -0.223  1.00 10.00      B   
ATOM   3428  CD  LYS B 157       7.190  -4.660  -1.692  1.00 10.00      B   
ATOM   3429  CE  LYS B 157       6.397  -5.764  -2.384  1.00 10.00      B   
ATOM   3430  NZ  LYS B 157       6.342  -5.576  -3.862  1.00 10.00      B   
ATOM   3431  HZ1 LYS B 157       5.749  -6.312  -4.301  1.00 10.00      B   
ATOM   3432  HZ2 LYS B 157       7.306  -5.640  -4.267  1.00 10.00      B   
ATOM   3433  HZ3 LYS B 157       5.946  -4.645  -4.093  1.00 10.00      B   
ATOM   3434  C   LYS B 157       9.409  -3.048   2.559  1.00 10.00      B   
ATOM   3435  O   LYS B 157       9.887  -2.153   1.861  1.00 10.00      B   
ATOM   3436  N   TRP B 158       9.572  -3.104   3.878  1.00 10.00      B   
ATOM   3437  HN  TRP B 158       9.146  -3.835   4.378  1.00 10.00      B   
ATOM   3438  CA  TRP B 158      10.365  -2.119   4.609  1.00 10.00      B   
ATOM   3439  CB  TRP B 158       9.624  -1.651   5.867  1.00 10.00      B   
ATOM   3440  CG  TRP B 158       8.641  -0.540   5.642  1.00 10.00      B   
ATOM   3441  CD1 TRP B 158       7.288  -0.600   5.804  1.00 10.00      B   
ATOM   3442  CD2 TRP B 158       8.934   0.800   5.228  1.00 10.00      B   
ATOM   3443  NE1 TRP B 158       6.720   0.616   5.514  1.00 10.00      B   
ATOM   3444  HE1 TRP B 158       5.763   0.821   5.560  1.00 10.00      B   
ATOM   3445  CE2 TRP B 158       7.710   1.493   5.158  1.00 10.00      B   
ATOM   3446  CE3 TRP B 158      10.113   1.481   4.909  1.00 10.00      B   
ATOM   3447  CZ2 TRP B 158       7.632   2.833   4.783  1.00 10.00      B   
ATOM   3448  CZ3 TRP B 158      10.033   2.809   4.536  1.00 10.00      B   
ATOM   3449  CH2 TRP B 158       8.802   3.471   4.477  1.00 10.00      B   
ATOM   3450  C   TRP B 158      11.700  -2.733   5.016  1.00 10.00      B   
ATOM   3451  O   TRP B 158      12.763  -2.137   4.834  1.00 10.00      B   
ATOM   3452  N   LEU B 159      11.633  -3.940   5.560  1.00 10.00      B   
ATOM   3453  HN  LEU B 159      10.757  -4.370   5.657  1.00 10.00      B   
ATOM   3454  CA  LEU B 159      12.820  -4.656   5.999  1.00 10.00      B   
ATOM   3455  CB  LEU B 159      12.830  -4.789   7.527  1.00 10.00      B   
ATOM   3456  CG  LEU B 159      12.900  -3.486   8.330  1.00 10.00      B   
ATOM   3457  CD1 LEU B 159      12.747  -3.767   9.816  1.00 10.00      B   
ATOM   3458  CD2 LEU B 159      14.206  -2.755   8.060  1.00 10.00      B   
ATOM   3459  C   LEU B 159      12.846  -6.040   5.366  1.00 10.00      B   
ATOM   3460  O   LEU B 159      11.802  -6.581   5.010  1.00 10.00      B   
ATOM   3461  N   ILE B 160      14.033  -6.604   5.216  1.00 10.00      B   
ATOM   3462  HN  ILE B 160      14.837  -6.117   5.509  1.00 10.00      B   
ATOM   3463  CA  ILE B 160      14.172  -7.929   4.632  1.00 10.00      B   
ATOM   3464  CB  ILE B 160      15.081  -7.928   3.383  1.00 10.00      B   
ATOM   3465  CG1 ILE B 160      14.711  -6.786   2.435  1.00 10.00      B   
ATOM   3466  CG2 ILE B 160      14.992  -9.267   2.661  1.00 10.00      B   
ATOM   3467  CD1 ILE B 160      15.665  -6.626   1.269  1.00 10.00      B   
ATOM   3468  C   ILE B 160      14.757  -8.894   5.652  1.00 10.00      B   
ATOM   3469  O   ILE B 160      15.778  -8.602   6.275  1.00 10.00      B   
ATOM   3470  N   GLU B 161      14.105 -10.032   5.827  1.00 10.00      B   
ATOM   3471  HN  GLU B 161      13.286 -10.198   5.317  1.00 10.00      B   
ATOM   3472  CA  GLU B 161      14.577 -11.041   6.759  1.00 10.00      B   
ATOM   3473  CB  GLU B 161      13.404 -11.872   7.287  1.00 10.00      B   
ATOM   3474  CG  GLU B 161      13.676 -12.570   8.611  1.00 10.00      B   
ATOM   3475  CD  GLU B 161      13.938 -14.052   8.449  1.00 10.00      B   
ATOM   3476  OE1 GLU B 161      13.014 -14.853   8.696  1.00 10.00      B   
ATOM   3477  OE2 GLU B 161      15.067 -14.422   8.070  1.00 10.00      B   
ATOM   3478  C   GLU B 161      15.602 -11.932   6.064  1.00 10.00      B   
ATOM   3479  O   GLU B 161      15.303 -12.567   5.048  1.00 10.00      B   
ATOM   3480  N   LYS B 162      16.814 -11.950   6.593  1.00 10.00      B   
ATOM   3481  HN  LYS B 162      16.992 -11.414   7.402  1.00 10.00      B   
ATOM   3482  CA  LYS B 162      17.891 -12.747   6.031  1.00 10.00      B   
ATOM   3483  CB  LYS B 162      19.015 -11.843   5.506  1.00 10.00      B   
ATOM   3484  CG  LYS B 162      18.589 -10.839   4.443  1.00 10.00      B   
ATOM   3485  CD  LYS B 162      18.476 -11.485   3.071  1.00 10.00      B   
ATOM   3486  CE  LYS B 162      18.423 -10.436   1.968  1.00 10.00      B   
ATOM   3487  NZ  LYS B 162      18.405 -11.049   0.614  1.00 10.00      B   
ATOM   3488  HZ1 LYS B 162      17.500 -11.532   0.450  1.00 10.00      B   
ATOM   3489  HZ2 LYS B 162      19.173 -11.743   0.524  1.00 10.00      B   
ATOM   3490  HZ3 LYS B 162      18.531 -10.313  -0.121  1.00 10.00      B   
ATOM   3491  C   LYS B 162      18.448 -13.705   7.078  1.00 10.00      B   
ATOM   3492  O   LYS B 162      19.345 -13.348   7.844  1.00 10.00      B   
ATOM   3493  N   GLU B 163      17.886 -14.909   7.118  1.00 10.00      B   
ATOM   3494  HN  GLU B 163      17.147 -15.104   6.506  1.00 10.00      B   
ATOM   3495  CA  GLU B 163      18.315 -15.952   8.051  1.00 10.00      B   
ATOM   3496  CB  GLU B 163      19.759 -16.392   7.773  1.00 10.00      B   
ATOM   3497  CG  GLU B 163      20.056 -16.712   6.315  1.00 10.00      B   
ATOM   3498  CD  GLU B 163      19.020 -17.620   5.687  1.00 10.00      B   
ATOM   3499  OE1 GLU B 163      18.908 -18.789   6.108  1.00 10.00      B   
ATOM   3500  OE2 GLU B 163      18.320 -17.170   4.756  1.00 10.00      B   
ATOM   3501  C   GLU B 163      18.161 -15.514   9.507  1.00 10.00      B   
ATOM   3502  O   GLU B 163      19.050 -15.732  10.329  1.00 10.00      B   
ATOM   3503  N   GLY B 164      17.033 -14.893   9.822  1.00 10.00      B   
ATOM   3504  HN  GLY B 164      16.356 -14.731   9.118  1.00 10.00      B   
ATOM   3505  CA  GLY B 164      16.786 -14.446  11.179  1.00 10.00      B   
ATOM   3506  C   GLY B 164      17.175 -12.998  11.393  1.00 10.00      B   
ATOM   3507  O   GLY B 164      16.532 -12.280  12.163  1.00 10.00      B   
ATOM   3508  N   GLU B 165      18.229 -12.567  10.715  1.00 10.00      B   
ATOM   3509  HN  GLU B 165      18.696 -13.183  10.111  1.00 10.00      B   
ATOM   3510  CA  GLU B 165      18.698 -11.195  10.831  1.00 10.00      B   
ATOM   3511  CB  GLU B 165      20.195 -11.106  10.526  1.00 10.00      B   
ATOM   3512  CG  GLU B 165      21.064 -11.974  11.423  1.00 10.00      B   
ATOM   3513  CD  GLU B 165      22.426 -11.365  11.684  1.00 10.00      B   
ATOM   3514  OE1 GLU B 165      23.321 -11.497  10.824  1.00 10.00      B   
ATOM   3515  OE2 GLU B 165      22.609 -10.752  12.754  1.00 10.00      B   
ATOM   3516  C   GLU B 165      17.909 -10.296   9.891  1.00 10.00      B   
ATOM   3517  O   GLU B 165      17.547 -10.704   8.791  1.00 10.00      B   
ATOM   3518  N   PHE B 166      17.631  -9.081  10.323  1.00 10.00      B   
ATOM   3519  HN  PHE B 166      17.947  -8.797  11.211  1.00 10.00      B   
ATOM   3520  CA  PHE B 166      16.873  -8.152   9.505  1.00 10.00      B   
ATOM   3521  CB  PHE B 166      15.807  -7.440  10.341  1.00 10.00      B   
ATOM   3522  CG  PHE B 166      14.652  -8.319  10.726  1.00 10.00      B   
ATOM   3523  CD1 PHE B 166      13.530  -8.401   9.918  1.00 10.00      B   
ATOM   3524  CD2 PHE B 166      14.685  -9.063  11.894  1.00 10.00      B   
ATOM   3525  CE1 PHE B 166      12.463  -9.207  10.266  1.00 10.00      B   
ATOM   3526  CE2 PHE B 166      13.623  -9.872  12.249  1.00 10.00      B   
ATOM   3527  CZ  PHE B 166      12.510  -9.944  11.433  1.00 10.00      B   
ATOM   3528  C   PHE B 166      17.778  -7.133   8.833  1.00 10.00      B   
ATOM   3529  O   PHE B 166      18.800  -6.735   9.387  1.00 10.00      B   
ATOM   3530  N   THR B 167      17.402  -6.733   7.633  1.00 10.00      B   
ATOM   3531  HN  THR B 167      16.594  -7.123   7.233  1.00 10.00      B   
ATOM   3532  CA  THR B 167      18.149  -5.743   6.880  1.00 10.00      B   
ATOM   3533  CB  THR B 167      19.064  -6.394   5.818  1.00 10.00      B   
ATOM   3534  OG1 THR B 167      20.028  -5.442   5.354  1.00 10.00      B   
ATOM   3535  HG1 THR B 167      20.746  -5.369   6.001  1.00 10.00      B   
ATOM   3536  CG2 THR B 167      18.260  -6.921   4.637  1.00 10.00      B   
ATOM   3537  C   THR B 167      17.173  -4.763   6.231  1.00 10.00      B   
ATOM   3538  O   THR B 167      15.960  -4.973   6.283  1.00 10.00      B   
ATOM   3539  N   LEU B 168      17.690  -3.709   5.623  1.00 10.00      B   
ATOM   3540  HN  LEU B 168      18.666  -3.617   5.571  1.00 10.00      B   
ATOM   3541  CA  LEU B 168      16.845  -2.705   4.994  1.00 10.00      B   
ATOM   3542  CB  LEU B 168      17.554  -1.347   4.985  1.00 10.00      B   
ATOM   3543  CG  LEU B 168      16.655  -0.110   4.922  1.00 10.00      B   
ATOM   3544  CD1 LEU B 168      15.721  -0.063   6.120  1.00 10.00      B   
ATOM   3545  CD2 LEU B 168      17.495   1.156   4.853  1.00 10.00      B   
ATOM   3546  C   LEU B 168      16.458  -3.117   3.577  1.00 10.00      B   
ATOM   3547  O   LEU B 168      17.277  -3.647   2.830  1.00 10.00      B   
ATOM   3548  N   HIS B 169      15.200  -2.888   3.220  1.00 10.00      B   
ATOM   3549  HN  HIS B 169      14.585  -2.478   3.867  1.00 10.00      B   
ATOM   3550  CA  HIS B 169      14.710  -3.225   1.890  1.00 10.00      B   
ATOM   3551  CB  HIS B 169      13.187  -3.418   1.915  1.00 10.00      B   
ATOM   3552  CG  HIS B 169      12.607  -4.022   0.667  1.00 10.00      B   
ATOM   3553  ND1 HIS B 169      12.388  -3.267  -0.461  1.00 10.00      B   
ATOM   3554  CD2 HIS B 169      12.216  -5.300   0.427  1.00 10.00      B   
ATOM   3555  CE1 HIS B 169      11.874  -4.091  -1.356  1.00 10.00      B   
ATOM   3556  NE2 HIS B 169      11.752  -5.329  -0.864  1.00 10.00      B   
ATOM   3557  HE2 HIS B 169      11.517  -6.136  -1.379  1.00 10.00      B   
ATOM   3558  C   HIS B 169      15.082  -2.121   0.908  1.00 10.00      B   
ATOM   3559  O   HIS B 169      15.158  -0.951   1.287  1.00 10.00      B   
ATOM   3560  N   GLY B 170      15.306  -2.498  -0.348  1.00 10.00      B   
ATOM   3561  HN  GLY B 170      15.228  -3.446  -0.580  1.00 10.00      B   
ATOM   3562  CA  GLY B 170      15.663  -1.533  -1.373  1.00 10.00      B   
ATOM   3563  C   GLY B 170      14.668  -0.392  -1.468  1.00 10.00      B   
ATOM   3564  O   GLY B 170      15.047   0.751  -1.715  1.00 10.00      B   
ATOM   3565  N   ARG B 171      13.393  -0.703  -1.256  1.00 10.00      B   
ATOM   3566  HN  ARG B 171      13.155  -1.637  -1.052  1.00 10.00      B   
ATOM   3567  CA  ARG B 171      12.340   0.301  -1.305  1.00 10.00      B   
ATOM   3568  CB  ARG B 171      10.963  -0.358  -1.198  1.00 10.00      B   
ATOM   3569  CG  ARG B 171       9.808   0.625  -1.116  1.00 10.00      B   
ATOM   3570  CD  ARG B 171       8.914   0.325   0.074  1.00 10.00      B   
ATOM   3571  NE  ARG B 171       8.156   1.501   0.491  1.00 10.00      B   
ATOM   3572  HE  ARG B 171       8.404   2.366   0.082  1.00 10.00      B   
ATOM   3573  CZ  ARG B 171       7.173   1.483   1.385  1.00 10.00      B   
ATOM   3574  NH1 ARG B 171       6.804   0.345   1.966  1.00 10.00      B   
ATOM   3575 HH11 ARG B 171       7.286  -0.549   1.725  1.00 10.00      B   
ATOM   3576 HH12 ARG B 171       6.038   0.338   2.669  1.00 10.00      B   
ATOM   3577  NH2 ARG B 171       6.564   2.617   1.699  1.00 10.00      B   
ATOM   3578 HH21 ARG B 171       5.792   2.628   2.393  1.00 10.00      B   
ATOM   3579 HH22 ARG B 171       6.877   3.516   1.247  1.00 10.00      B   
ATOM   3580  C   ARG B 171      12.529   1.312  -0.180  1.00 10.00      B   
ATOM   3581  O   ARG B 171      12.424   2.519  -0.393  1.00 10.00      B   
ATOM   3582  N   ALA B 172      12.828   0.808   1.012  1.00 10.00      B   
ATOM   3583  HN  ALA B 172      12.915  -0.163   1.112  1.00 10.00      B   
ATOM   3584  CA  ALA B 172      13.042   1.662   2.173  1.00 10.00      B   
ATOM   3585  CB  ALA B 172      13.258   0.819   3.419  1.00 10.00      B   
ATOM   3586  C   ALA B 172      14.232   2.581   1.936  1.00 10.00      B   
ATOM   3587  O   ALA B 172      14.197   3.763   2.285  1.00 10.00      B   
ATOM   3588  N   ILE B 173      15.278   2.027   1.329  1.00 10.00      B   
ATOM   3589  HN  ILE B 173      15.241   1.074   1.089  1.00 10.00      B   
ATOM   3590  CA  ILE B 173      16.481   2.790   1.020  1.00 10.00      B   
ATOM   3591  CB  ILE B 173      17.584   1.895   0.408  1.00 10.00      B   
ATOM   3592  CG1 ILE B 173      17.890   0.712   1.328  1.00 10.00      B   
ATOM   3593  CG2 ILE B 173      18.848   2.703   0.141  1.00 10.00      B   
ATOM   3594  CD1 ILE B 173      18.770  -0.346   0.696  1.00 10.00      B   
ATOM   3595  C   ILE B 173      16.151   3.908   0.037  1.00 10.00      B   
ATOM   3596  O   ILE B 173      16.613   5.030   0.185  1.00 10.00      B   
ATOM   3597  N   LEU B 174      15.329   3.595  -0.956  1.00 10.00      B   
ATOM   3598  HN  LEU B 174      14.977   2.679  -1.014  1.00 10.00      B   
ATOM   3599  CA  LEU B 174      14.942   4.572  -1.966  1.00 10.00      B   
ATOM   3600  CB  LEU B 174      14.169   3.899  -3.102  1.00 10.00      B   
ATOM   3601  CG  LEU B 174      14.944   2.902  -3.962  1.00 10.00      B   
ATOM   3602  CD1 LEU B 174      14.014   2.241  -4.968  1.00 10.00      B   
ATOM   3603  CD2 LEU B 174      16.104   3.586  -4.670  1.00 10.00      B   
ATOM   3604  C   LEU B 174      14.095   5.696  -1.376  1.00 10.00      B   
ATOM   3605  O   LEU B 174      14.304   6.870  -1.692  1.00 10.00      B   
ATOM   3606  N   GLU B 175      13.148   5.325  -0.523  1.00 10.00      B   
ATOM   3607  HN  GLU B 175      13.049   4.370  -0.307  1.00 10.00      B   
ATOM   3608  CA  GLU B 175      12.240   6.285   0.097  1.00 10.00      B   
ATOM   3609  CB  GLU B 175      11.061   5.562   0.757  1.00 10.00      B   
ATOM   3610  CG  GLU B 175      10.212   4.746  -0.206  1.00 10.00      B   
ATOM   3611  CD  GLU B 175       8.761   5.178  -0.218  1.00 10.00      B   
ATOM   3612  OE1 GLU B 175       8.484   6.333  -0.591  1.00 10.00      B   
ATOM   3613  OE2 GLU B 175       7.882   4.360   0.135  1.00 10.00      B   
ATOM   3614  C   GLU B 175      12.929   7.196   1.114  1.00 10.00      B   
ATOM   3615  O   GLU B 175      12.838   8.422   1.025  1.00 10.00      B   
ATOM   3616  N   MET B 176      13.631   6.605   2.071  1.00 10.00      B   
ATOM   3617  HN  MET B 176      13.722   5.624   2.071  1.00 10.00      B   
ATOM   3618  CA  MET B 176      14.286   7.387   3.115  1.00 10.00      B   
ATOM   3619  CB  MET B 176      14.000   6.791   4.497  1.00 10.00      B   
ATOM   3620  CG  MET B 176      12.523   6.714   4.849  1.00 10.00      B   
ATOM   3621  SD  MET B 176      12.239   6.312   6.584  1.00 10.00      B   
ATOM   3622  CE  MET B 176      10.499   5.888   6.548  1.00 10.00      B   
ATOM   3623  C   MET B 176      15.788   7.526   2.899  1.00 10.00      B   
ATOM   3624  O   MET B 176      16.547   7.631   3.862  1.00 10.00      B   
ATOM   3625  N   GLU B 177      16.208   7.557   1.639  1.00 10.00      B   
ATOM   3626  HN  GLU B 177      15.551   7.483   0.916  1.00 10.00      B   
ATOM   3627  CA  GLU B 177      17.624   7.687   1.301  1.00 10.00      B   
ATOM   3628  CB  GLU B 177      17.806   7.748  -0.216  1.00 10.00      B   
ATOM   3629  CG  GLU B 177      19.051   7.038  -0.718  1.00 10.00      B   
ATOM   3630  CD  GLU B 177      19.512   7.558  -2.061  1.00 10.00      B   
ATOM   3631  OE1 GLU B 177      18.655   7.768  -2.950  1.00 10.00      B   
ATOM   3632  OE2 GLU B 177      20.732   7.772  -2.224  1.00 10.00      B   
ATOM   3633  C   GLU B 177      18.217   8.940   1.931  1.00 10.00      B   
ATOM   3634  O   GLU B 177      19.126   8.868   2.763  1.00 10.00      B   
ATOM   3635  N   GLN B 178      17.680  10.085   1.534  1.00 10.00      B   
ATOM   3636  HN  GLN B 178      16.958  10.064   0.868  1.00 10.00      B   
ATOM   3637  CA  GLN B 178      18.132  11.371   2.038  1.00 10.00      B   
ATOM   3638  CB  GLN B 178      17.499  12.526   1.243  1.00 10.00      B   
ATOM   3639  CG  GLN B 178      15.982  12.654   1.368  1.00 10.00      B   
ATOM   3640  CD  GLN B 178      15.221  11.527   0.688  1.00 10.00      B   
ATOM   3641  OE1 GLN B 178      15.690  10.940  -0.285  1.00 10.00      B   
ATOM   3642  NE2 GLN B 178      14.041  11.215   1.197  1.00 10.00      B   
ATOM   3643 HE21 GLN B 178      13.722  11.721   1.976  1.00 10.00      B   
ATOM   3644 HE22 GLN B 178      13.527  10.496   0.769  1.00 10.00      B   
ATOM   3645  C   GLN B 178      17.855  11.523   3.531  1.00 10.00      B   
ATOM   3646  O   GLN B 178      18.626  12.156   4.247  1.00 10.00      B   
ATOM   3647  N   TYR B 179      16.767  10.916   3.997  1.00 10.00      B   
ATOM   3648  HN  TYR B 179      16.210  10.400   3.383  1.00 10.00      B   
ATOM   3649  CA  TYR B 179      16.392  10.999   5.404  1.00 10.00      B   
ATOM   3650  CB  TYR B 179      15.027  10.343   5.658  1.00 10.00      B   
ATOM   3651  CG  TYR B 179      14.614  10.336   7.118  1.00 10.00      B   
ATOM   3652  CD1 TYR B 179      14.686   9.173   7.877  1.00 10.00      B   
ATOM   3653  CD2 TYR B 179      14.162  11.494   7.740  1.00 10.00      B   
ATOM   3654  CE1 TYR B 179      14.322   9.164   9.211  1.00 10.00      B   
ATOM   3655  CE2 TYR B 179      13.793  11.494   9.074  1.00 10.00      B   
ATOM   3656  CZ  TYR B 179      13.877  10.327   9.806  1.00 10.00      B   
ATOM   3657  OH  TYR B 179      13.517  10.322  11.137  1.00 10.00      B   
ATOM   3658  HH  TYR B 179      14.301  10.168  11.679  1.00 10.00      B   
ATOM   3659  C   TYR B 179      17.455  10.380   6.305  1.00 10.00      B   
ATOM   3660  O   TYR B 179      18.063  11.070   7.119  1.00 10.00      B   
ATOM   3661  N   ILE B 180      17.692   9.084   6.139  1.00 10.00      B   
ATOM   3662  HN  ILE B 180      17.201   8.593   5.440  1.00 10.00      B   
ATOM   3663  CA  ILE B 180      18.668   8.370   6.957  1.00 10.00      B   
ATOM   3664  CB  ILE B 180      18.712   6.867   6.605  1.00 10.00      B   
ATOM   3665  CG1 ILE B 180      17.301   6.274   6.637  1.00 10.00      B   
ATOM   3666  CG2 ILE B 180      19.623   6.118   7.569  1.00 10.00      B   
ATOM   3667  CD1 ILE B 180      17.194   4.911   5.989  1.00 10.00      B   
ATOM   3668  C   ILE B 180      20.066   8.966   6.808  1.00 10.00      B   
ATOM   3669  O   ILE B 180      20.764   9.193   7.801  1.00 10.00      B   
ATOM   3670  N   ARG B 181      20.447   9.252   5.569  1.00 10.00      B   
ATOM   3671  HN  ARG B 181      19.820   9.090   4.827  1.00 10.00      B   
ATOM   3672  CA  ARG B 181      21.764   9.806   5.272  1.00 10.00      B   
ATOM   3673  CB  ARG B 181      21.965   9.915   3.759  1.00 10.00      B   
ATOM   3674  CG  ARG B 181      23.388  10.230   3.329  1.00 10.00      B   
ATOM   3675  CD  ARG B 181      23.561  10.042   1.829  1.00 10.00      B   
ATOM   3676  NE  ARG B 181      22.515  10.720   1.067  1.00 10.00      B   
ATOM   3677  HE  ARG B 181      22.273  11.633   1.349  1.00 10.00      B   
ATOM   3678  CZ  ARG B 181      21.874  10.182   0.029  1.00 10.00      B   
ATOM   3679  NH1 ARG B 181      22.183   8.959  -0.389  1.00 10.00      B   
ATOM   3680 HH11 ARG B 181      22.929   8.418   0.086  1.00 10.00      B   
ATOM   3681 HH12 ARG B 181      21.664   8.531  -1.204  1.00 10.00      B   
ATOM   3682  NH2 ARG B 181      20.930  10.873  -0.595  1.00 10.00      B   
ATOM   3683 HH21 ARG B 181      20.692  11.837  -0.280  1.00 10.00      B   
ATOM   3684 HH22 ARG B 181      20.415  10.454  -1.403  1.00 10.00      B   
ATOM   3685  C   ARG B 181      21.987  11.159   5.947  1.00 10.00      B   
ATOM   3686  O   ARG B 181      23.108  11.490   6.333  1.00 10.00      B   
ATOM   3687  N   GLU B 182      20.921  11.935   6.096  1.00 10.00      B   
ATOM   3688  HN  GLU B 182      20.048  11.626   5.765  1.00 10.00      B   
ATOM   3689  CA  GLU B 182      21.019  13.247   6.725  1.00 10.00      B   
ATOM   3690  CB  GLU B 182      20.206  14.289   5.957  1.00 10.00      B   
ATOM   3691  CG  GLU B 182      20.847  14.705   4.642  1.00 10.00      B   
ATOM   3692  CD  GLU B 182      19.986  15.655   3.838  1.00 10.00      B   
ATOM   3693  OE1 GLU B 182      19.537  16.675   4.397  1.00 10.00      B   
ATOM   3694  OE2 GLU B 182      19.766  15.391   2.635  1.00 10.00      B   
ATOM   3695  C   GLU B 182      20.622  13.209   8.199  1.00 10.00      B   
ATOM   3696  O   GLU B 182      20.567  14.246   8.861  1.00 10.00      B   
ATOM   3697  N   THR B 183      20.340  12.016   8.707  1.00 10.00      B   
ATOM   3698  HN  THR B 183      20.378  11.228   8.124  1.00 10.00      B   
ATOM   3699  CA  THR B 183      19.974  11.848  10.109  1.00 10.00      B   
ATOM   3700  CB  THR B 183      18.789  10.871  10.284  1.00 10.00      B   
ATOM   3701  OG1 THR B 183      17.622  11.420   9.657  1.00 10.00      B   
ATOM   3702  HG1 THR B 183      17.759  11.446   8.699  1.00 10.00      B   
ATOM   3703  CG2 THR B 183      18.490  10.621  11.755  1.00 10.00      B   
ATOM   3704  C   THR B 183      21.183  11.358  10.904  1.00 10.00      B   
ATOM   3705  O   THR B 183      21.504  11.894  11.964  1.00 10.00      B   
ATOM   3706  N   TYR B 184      21.865  10.352  10.369  1.00 10.00      B   
ATOM   3707  HN  TYR B 184      21.572   9.976   9.511  1.00 10.00      B   
ATOM   3708  CA  TYR B 184      23.048   9.800  11.015  1.00 10.00      B   
ATOM   3709  CB  TYR B 184      22.767   8.392  11.556  1.00 10.00      B   
ATOM   3710  CG  TYR B 184      21.720   8.315  12.646  1.00 10.00      B   
ATOM   3711  CD1 TYR B 184      20.599   7.510  12.497  1.00 10.00      B   
ATOM   3712  CD2 TYR B 184      21.858   9.035  13.825  1.00 10.00      B   
ATOM   3713  CE1 TYR B 184      19.644   7.422  13.491  1.00 10.00      B   
ATOM   3714  CE2 TYR B 184      20.907   8.955  14.825  1.00 10.00      B   
ATOM   3715  CZ  TYR B 184      19.803   8.147  14.653  1.00 10.00      B   
ATOM   3716  OH  TYR B 184      18.856   8.061  15.647  1.00 10.00      B   
ATOM   3717  HH  TYR B 184      18.906   7.183  16.058  1.00 10.00      B   
ATOM   3718  C   TYR B 184      24.206   9.734  10.021  1.00 10.00      B   
ATOM   3719  O   TYR B 184      24.622   8.648   9.627  1.00 10.00      B   
ATOM   3720  N   PRO B 185      24.756  10.892   9.610  1.00 10.00      B   
ATOM   3721  CA  PRO B 185      25.862  10.940   8.642  1.00 10.00      B   
ATOM   3722  CB  PRO B 185      26.069  12.437   8.397  1.00 10.00      B   
ATOM   3723  CG  PRO B 185      25.502  13.100   9.604  1.00 10.00      B   
ATOM   3724  CD  PRO B 185      24.360  12.239  10.058  1.00 10.00      B   
ATOM   3725  C   PRO B 185      27.139  10.306   9.189  1.00 10.00      B   
ATOM   3726  O   PRO B 185      28.039   9.945   8.435  1.00 10.00      B   
ATOM   3727  N   ASP B 186      27.198  10.168  10.506  1.00 10.00      B   
ATOM   3728  HN  ASP B 186      26.447  10.485  11.049  1.00 10.00      B   
ATOM   3729  CA  ASP B 186      28.354   9.580  11.170  1.00 10.00      B   
ATOM   3730  CB  ASP B 186      28.509  10.161  12.580  1.00 10.00      B   
ATOM   3731  CG  ASP B 186      28.814  11.647  12.591  1.00 10.00      B   
ATOM   3732  OD1 ASP B 186      27.885  12.454  12.375  1.00 10.00      B   
ATOM   3733  OD2 ASP B 186      29.980  12.016  12.837  1.00 10.00      B   
ATOM   3734  C   ASP B 186      28.220   8.063  11.260  1.00 10.00      B   
ATOM   3735  O   ASP B 186      29.162   7.368  11.645  1.00 10.00      B   
ATOM   3736  N   ALA B 187      27.048   7.549  10.905  1.00 10.00      B   
ATOM   3737  HN  ALA B 187      26.338   8.146  10.588  1.00 10.00      B   
ATOM   3738  CA  ALA B 187      26.802   6.114  10.969  1.00 10.00      B   
ATOM   3739  CB  ALA B 187      25.717   5.804  11.988  1.00 10.00      B   
ATOM   3740  C   ALA B 187      26.448   5.528   9.606  1.00 10.00      B   
ATOM   3741  O   ALA B 187      26.571   4.322   9.394  1.00 10.00      B   
ATOM   3742  N   VAL B 188      26.004   6.374   8.685  1.00 10.00      B   
ATOM   3743  HN  VAL B 188      25.923   7.325   8.903  1.00 10.00      B   
ATOM   3744  CA  VAL B 188      25.641   5.910   7.352  1.00 10.00      B   
ATOM   3745  CB  VAL B 188      24.715   6.886   6.593  1.00 10.00      B   
ATOM   3746  CG1 VAL B 188      23.349   6.960   7.256  1.00 10.00      B   
ATOM   3747  CG2 VAL B 188      25.341   8.268   6.473  1.00 10.00      B   
ATOM   3748  C   VAL B 188      26.876   5.617   6.515  1.00 10.00      B   
ATOM   3749  O   VAL B 188      27.881   6.323   6.594  1.00 10.00      B   
ATOM   3750  N   LYS B 189      26.795   4.568   5.718  1.00 10.00      B   
ATOM   3751  HN  LYS B 189      25.967   4.047   5.696  1.00 10.00      B   
ATOM   3752  CA  LYS B 189      27.899   4.173   4.869  1.00 10.00      B   
ATOM   3753  CB  LYS B 189      28.198   2.686   5.062  1.00 10.00      B   
ATOM   3754  CG  LYS B 189      28.555   2.338   6.500  1.00 10.00      B   
ATOM   3755  CD  LYS B 189      28.464   0.847   6.773  1.00 10.00      B   
ATOM   3756  CE  LYS B 189      28.678   0.564   8.251  1.00 10.00      B   
ATOM   3757  NZ  LYS B 189      28.745  -0.890   8.546  1.00 10.00      B   
ATOM   3758  HZ1 LYS B 189      28.023  -1.402   8.003  1.00 10.00      B   
ATOM   3759  HZ2 LYS B 189      28.578  -1.053   9.560  1.00 10.00      B   
ATOM   3760  HZ3 LYS B 189      29.689  -1.267   8.299  1.00 10.00      B   
ATOM   3761  C   LYS B 189      27.586   4.493   3.416  1.00 10.00      B   
ATOM   3762  O   LYS B 189      26.431   4.426   2.991  1.00 10.00      B   
ATOM   3763  N   ILE B 190      28.608   4.864   2.665  1.00 10.00      B   
ATOM   3764  HN  ILE B 190      29.504   4.902   3.061  1.00 10.00      B   
ATOM   3765  CA  ILE B 190      28.439   5.205   1.262  1.00 10.00      B   
ATOM   3766  CB  ILE B 190      28.867   6.658   0.967  1.00 10.00      B   
ATOM   3767  CG1 ILE B 190      30.198   6.982   1.657  1.00 10.00      B   
ATOM   3768  CG2 ILE B 190      27.778   7.633   1.397  1.00 10.00      B   
ATOM   3769  CD1 ILE B 190      30.776   8.328   1.281  1.00 10.00      B   
ATOM   3770  C   ILE B 190      29.221   4.256   0.367  1.00 10.00      B   
ATOM   3771  O   ILE B 190      30.343   3.856   0.692  1.00 10.00      B   
ATOM   3772  N   CYS B 191      28.621   3.894  -0.753  1.00 10.00      B   
ATOM   3773  HN  CYS B 191      27.725   4.248  -0.952  1.00 10.00      B   
ATOM   3774  CA  CYS B 191      29.253   2.996  -1.702  1.00 10.00      B   
ATOM   3775  CB  CYS B 191      28.190   2.241  -2.505  1.00 10.00      B   
ATOM   3776  SG  CYS B 191      28.840   1.256  -3.878  1.00 10.00      B   
ATOM   3777  HG  CYS B 191      29.678   2.020  -4.573  1.00 10.00      B   
ATOM   3778  C   CYS B 191      30.150   3.775  -2.650  1.00 10.00      B   
ATOM   3779  O   CYS B 191      29.757   4.817  -3.168  1.00 10.00      B   
ATOM   3780  N   ASN B 192      31.355   3.272  -2.865  1.00 10.00      B   
ATOM   3781  HN  ASN B 192      31.620   2.447  -2.395  1.00 10.00      B   
ATOM   3782  CA  ASN B 192      32.302   3.910  -3.770  1.00 10.00      B   
ATOM   3783  CB  ASN B 192      33.663   3.208  -3.674  1.00 10.00      B   
ATOM   3784  CG  ASN B 192      34.804   4.007  -4.278  1.00 10.00      B   
ATOM   3785  OD1 ASN B 192      35.147   3.838  -5.446  1.00 10.00      B   
ATOM   3786  ND2 ASN B 192      35.405   4.879  -3.483  1.00 10.00      B   
ATOM   3787 HD21 ASN B 192      35.086   4.963  -2.560  1.00 10.00      B   
ATOM   3788 HD22 ASN B 192      36.153   5.402  -3.849  1.00 10.00      B   
ATOM   3789  C   ASN B 192      31.763   3.842  -5.200  1.00 10.00      B   
ATOM   3790  O   ASN B 192      30.842   3.066  -5.478  1.00 10.00      B   
ATOM   3791  N   ILE B 193      32.318   4.663  -6.090  1.00 10.00      B   
ATOM   3792  HN  ILE B 193      33.042   5.258  -5.797  1.00 10.00      B   
ATOM   3793  CA  ILE B 193      31.900   4.710  -7.493  1.00 10.00      B   
ATOM   3794  CB  ILE B 193      31.831   3.308  -8.153  1.00 10.00      B   
ATOM   3795  CG1 ILE B 193      33.173   2.575  -8.032  1.00 10.00      B   
ATOM   3796  CG2 ILE B 193      31.407   3.411  -9.613  1.00 10.00      B   
ATOM   3797  CD1 ILE B 193      34.337   3.311  -8.657  1.00 10.00      B   
ATOM   3798  C   ILE B 193      30.563   5.435  -7.663  1.00 10.00      B   
ATOM   3799  O   ILE B 193      30.507   6.519  -8.241  1.00 10.00      B   
ATOM   3800  N   CYS B 194      29.495   4.838  -7.149  1.00 10.00      B   
ATOM   3801  HN  CYS B 194      29.607   3.977  -6.688  1.00 10.00      B   
ATOM   3802  CA  CYS B 194      28.161   5.419  -7.258  1.00 10.00      B   
ATOM   3803  CB  CYS B 194      27.103   4.330  -7.079  1.00 10.00      B   
ATOM   3804  SG  CYS B 194      27.490   2.781  -7.927  1.00 10.00      B   
ATOM   3805  HG  CYS B 194      27.154   2.922  -9.203  1.00 10.00      B   
ATOM   3806  C   CYS B 194      27.945   6.538  -6.241  1.00 10.00      B   
ATOM   3807  O   CYS B 194      27.181   7.473  -6.490  1.00 10.00      B   
ATOM   3808  N   HIS B 195      28.617   6.427  -5.095  1.00 10.00      B   
ATOM   3809  HN  HIS B 195      29.202   5.650  -4.964  1.00 10.00      B   
ATOM   3810  CA  HIS B 195      28.520   7.418  -4.017  1.00 10.00      B   
ATOM   3811  CB  HIS B 195      29.003   8.799  -4.464  1.00 10.00      B   
ATOM   3812  CG  HIS B 195      30.479   8.864  -4.693  1.00 10.00      B   
ATOM   3813  ND1 HIS B 195      30.998   9.118  -5.938  1.00 10.00      B   
ATOM   3814  CD2 HIS B 195      31.495   8.696  -3.811  1.00 10.00      B   
ATOM   3815  CE1 HIS B 195      32.309   9.099  -5.790  1.00 10.00      B   
ATOM   3816  NE2 HIS B 195      32.658   8.848  -4.522  1.00 10.00      B   
ATOM   3817  HE2 HIS B 195      33.550   8.993  -4.136  1.00 10.00      B   
ATOM   3818  C   HIS B 195      27.119   7.484  -3.419  1.00 10.00      B   
ATOM   3819  O   HIS B 195      26.711   8.503  -2.863  1.00 10.00      B   
ATOM   3820  N   SER B 196      26.394   6.385  -3.528  1.00 10.00      B   
ATOM   3821  HN  SER B 196      26.779   5.603  -3.971  1.00 10.00      B   
ATOM   3822  CA  SER B 196      25.047   6.303  -2.999  1.00 10.00      B   
ATOM   3823  CB  SER B 196      24.174   5.507  -3.968  1.00 10.00      B   
ATOM   3824  OG  SER B 196      24.530   5.811  -5.309  1.00 10.00      B   
ATOM   3825  HG  SER B 196      24.958   6.677  -5.333  1.00 10.00      B   
ATOM   3826  C   SER B 196      25.070   5.644  -1.621  1.00 10.00      B   
ATOM   3827  O   SER B 196      26.120   5.173  -1.175  1.00 10.00      B   
ATOM   3828  N   LEU B 197      23.924   5.615  -0.952  1.00 10.00      B   
ATOM   3829  HN  LEU B 197      23.120   5.996  -1.363  1.00 10.00      B   
ATOM   3830  CA  LEU B 197      23.830   5.013   0.373  1.00 10.00      B   
ATOM   3831  CB  LEU B 197      22.450   5.282   0.982  1.00 10.00      B   
ATOM   3832  CG  LEU B 197      22.302   5.004   2.480  1.00 10.00      B   
ATOM   3833  CD1 LEU B 197      23.239   5.890   3.287  1.00 10.00      B   
ATOM   3834  CD2 LEU B 197      20.861   5.208   2.921  1.00 10.00      B   
ATOM   3835  C   LEU B 197      24.098   3.512   0.302  1.00 10.00      B   
ATOM   3836  O   LEU B 197      23.677   2.844  -0.643  1.00 10.00      B   
ATOM   3837  N   LEU B 198      24.816   2.995   1.289  1.00 10.00      B   
ATOM   3838  HN  LEU B 198      25.139   3.583   2.010  1.00 10.00      B   
ATOM   3839  CA  LEU B 198      25.145   1.578   1.338  1.00 10.00      B   
ATOM   3840  CB  LEU B 198      26.647   1.371   1.088  1.00 10.00      B   
ATOM   3841  CG  LEU B 198      27.167  -0.073   1.149  1.00 10.00      B   
ATOM   3842  CD1 LEU B 198      28.197  -0.315   0.060  1.00 10.00      B   
ATOM   3843  CD2 LEU B 198      27.766  -0.376   2.515  1.00 10.00      B   
ATOM   3844  C   LEU B 198      24.753   0.973   2.678  1.00 10.00      B   
ATOM   3845  O   LEU B 198      25.107   1.503   3.734  1.00 10.00      B   
ATOM   3846  N   ILE B 199      24.013  -0.122   2.627  1.00 10.00      B   
ATOM   3847  HN  ILE B 199      23.733  -0.478   1.748  1.00 10.00      B   
ATOM   3848  CA  ILE B 199      23.594  -0.825   3.828  1.00 10.00      B   
ATOM   3849  CB  ILE B 199      22.091  -1.181   3.779  1.00 10.00      B   
ATOM   3850  CG1 ILE B 199      21.229   0.088   3.773  1.00 10.00      B   
ATOM   3851  CG2 ILE B 199      21.701  -2.100   4.928  1.00 10.00      B   
ATOM   3852  CD1 ILE B 199      21.461   1.002   4.959  1.00 10.00      B   
ATOM   3853  C   ILE B 199      24.421  -2.098   3.962  1.00 10.00      B   
ATOM   3854  O   ILE B 199      25.029  -2.355   5.004  1.00 10.00      B   
ATOM   3855  N   GLN B 200      24.457  -2.877   2.889  1.00 10.00      B   
ATOM   3856  HN  GLN B 200      23.948  -2.610   2.085  1.00 10.00      B   
ATOM   3857  CA  GLN B 200      25.219  -4.115   2.863  1.00 10.00      B   
ATOM   3858  CB  GLN B 200      24.294  -5.337   2.950  1.00 10.00      B   
ATOM   3859  CG  GLN B 200      23.503  -5.636   1.684  1.00 10.00      B   
ATOM   3860  CD  GLN B 200      22.234  -6.415   1.963  1.00 10.00      B   
ATOM   3861  OE1 GLN B 200      22.242  -7.648   2.019  1.00 10.00      B   
ATOM   3862  NE2 GLN B 200      21.129  -5.704   2.116  1.00 10.00      B   
ATOM   3863 HE21 GLN B 200      21.193  -4.715   2.033  1.00 10.00      B   
ATOM   3864 HE22 GLN B 200      20.299  -6.174   2.313  1.00 10.00      B   
ATOM   3865  C   GLN B 200      26.091  -4.172   1.611  1.00 10.00      B   
ATOM   3866  O   GLN B 200      25.654  -3.807   0.520  1.00 10.00      B   
ATOM   3867  N   GLY B 201      27.329  -4.610   1.771  1.00 10.00      B   
ATOM   3868  HN  GLY B 201      27.637  -4.878   2.662  1.00 10.00      B   
ATOM   3869  CA  GLY B 201      28.227  -4.694   0.641  1.00 10.00      B   
ATOM   3870  C   GLY B 201      29.576  -5.254   1.027  1.00 10.00      B   
ATOM   3871  O   GLY B 201      29.733  -5.813   2.113  1.00 10.00      B   
ATOM   3872  N   GLN B 202      30.547  -5.106   0.139  1.00 10.00      B   
ATOM   3873  HN  GLN B 202      30.358  -4.637  -0.704  1.00 10.00      B   
ATOM   3874  CA  GLN B 202      31.892  -5.602   0.387  1.00 10.00      B   
ATOM   3875  CB  GLN B 202      32.446  -6.290  -0.860  1.00 10.00      B   
ATOM   3876  CG  GLN B 202      31.610  -7.475  -1.318  1.00 10.00      B   
ATOM   3877  CD  GLN B 202      32.128  -8.113  -2.590  1.00 10.00      B   
ATOM   3878  OE1 GLN B 202      32.719  -7.452  -3.442  1.00 10.00      B   
ATOM   3879  NE2 GLN B 202      31.912  -9.411  -2.724  1.00 10.00      B   
ATOM   3880 HE21 GLN B 202      31.440  -9.879  -2.004  1.00 10.00      B   
ATOM   3881 HE22 GLN B 202      32.233  -9.854  -3.544  1.00 10.00      B   
ATOM   3882  C   GLN B 202      32.801  -4.462   0.826  1.00 10.00      B   
ATOM   3883  O   GLN B 202      32.800  -3.388   0.219  1.00 10.00      B   
ATOM   3884  N   SER B 203      33.563  -4.698   1.881  1.00 10.00      B   
ATOM   3885  HN  SER B 203      33.520  -5.573   2.317  1.00 10.00      B   
ATOM   3886  CA  SER B 203      34.459  -3.688   2.418  1.00 10.00      B   
ATOM   3887  CB  SER B 203      34.099  -3.413   3.879  1.00 10.00      B   
ATOM   3888  OG  SER B 203      32.689  -3.397   4.047  1.00 10.00      B   
ATOM   3889  HG  SER B 203      32.474  -3.329   4.993  1.00 10.00      B   
ATOM   3890  C   SER B 203      35.919  -4.114   2.298  1.00 10.00      B   
ATOM   3891  O   SER B 203      36.314  -5.166   2.797  1.00 10.00      B   
ATOM   3892  N   CYS B 204      36.707  -3.284   1.627  1.00 10.00      B   
ATOM   3893  HN  CYS B 204      36.315  -2.465   1.248  1.00 10.00      B   
ATOM   3894  CA  CYS B 204      38.128  -3.541   1.428  1.00 10.00      B   
ATOM   3895  CB  CYS B 204      38.685  -2.554   0.391  1.00 10.00      B   
ATOM   3896  SG  CYS B 204      40.428  -2.108   0.586  1.00 10.00      B   
ATOM   3897  HG  CYS B 204      41.169  -3.145   0.207  1.00 10.00      B   
ATOM   3898  C   CYS B 204      38.891  -3.444   2.749  1.00 10.00      B   
ATOM   3899  O   CYS B 204      38.969  -2.371   3.356  1.00 10.00      B   
ATOM   3900  N   GLU B 205      39.441  -4.572   3.192  1.00 10.00      B   
ATOM   3901  HN  GLU B 205      39.316  -5.403   2.669  1.00 10.00      B   
ATOM   3902  CA  GLU B 205      40.195  -4.633   4.443  1.00 10.00      B   
ATOM   3903  CB  GLU B 205      40.480  -6.083   4.851  1.00 10.00      B   
ATOM   3904  CG  GLU B 205      39.304  -7.032   4.691  1.00 10.00      B   
ATOM   3905  CD  GLU B 205      39.287  -7.698   3.331  1.00 10.00      B   
ATOM   3906  OE1 GLU B 205      39.789  -8.834   3.218  1.00 10.00      B   
ATOM   3907  OE2 GLU B 205      38.782  -7.079   2.373  1.00 10.00      B   
ATOM   3908  C   GLU B 205      41.504  -3.856   4.355  1.00 10.00      B   
ATOM   3909  O   GLU B 205      42.070  -3.462   5.378  1.00 10.00      B   
ATOM   3910  N   THR B 206      41.985  -3.645   3.135  1.00 10.00      B   
ATOM   3911  HN  THR B 206      41.502  -4.003   2.362  1.00 10.00      B   
ATOM   3912  CA  THR B 206      43.222  -2.912   2.909  1.00 10.00      B   
ATOM   3913  CB  THR B 206      43.556  -2.873   1.408  1.00 10.00      B   
ATOM   3914  OG1 THR B 206      42.884  -3.961   0.747  1.00 10.00      B   
ATOM   3915  HG1 THR B 206      43.531  -4.486   0.238  1.00 10.00      B   
ATOM   3916  CG2 THR B 206      45.056  -2.989   1.191  1.00 10.00      B   
ATOM   3917  C   THR B 206      43.113  -1.482   3.441  1.00 10.00      B   
ATOM   3918  O   THR B 206      44.102  -0.892   3.876  1.00 10.00      B   
ATOM   3919  N   CYS B 207      41.905  -0.931   3.399  1.00 10.00      B   
ATOM   3920  HN  CYS B 207      41.155  -1.452   3.039  1.00 10.00      B   
ATOM   3921  CA  CYS B 207      41.658   0.420   3.886  1.00 10.00      B   
ATOM   3922  CB  CYS B 207      41.850   1.455   2.770  1.00 10.00      B   
ATOM   3923  SG  CYS B 207      43.435   1.349   1.906  1.00 10.00      B   
ATOM   3924  HG  CYS B 207      44.208   0.505   2.581  1.00 10.00      B   
ATOM   3925  C   CYS B 207      40.255   0.525   4.487  1.00 10.00      B   
ATOM   3926  O   CYS B 207      40.017   0.066   5.604  1.00 10.00      B   
ATOM   3927  N   GLY B 208      39.327   1.106   3.734  1.00 10.00      B   
ATOM   3928  HN  GLY B 208      39.569   1.448   2.849  1.00 10.00      B   
ATOM   3929  CA  GLY B 208      37.965   1.252   4.212  1.00 10.00      B   
ATOM   3930  C   GLY B 208      37.016   1.638   3.097  1.00 10.00      B   
ATOM   3931  O   GLY B 208      36.181   2.529   3.256  1.00 10.00      B   
ATOM   3932  N   ILE B 209      37.149   0.964   1.964  1.00 10.00      B   
ATOM   3933  HN  ILE B 209      37.819   0.253   1.909  1.00 10.00      B   
ATOM   3934  CA  ILE B 209      36.309   1.236   0.806  1.00 10.00      B   
ATOM   3935  CB  ILE B 209      37.129   1.208  -0.506  1.00 10.00      B   
ATOM   3936  CG1 ILE B 209      38.312   2.177  -0.429  1.00 10.00      B   
ATOM   3937  CG2 ILE B 209      36.251   1.537  -1.704  1.00 10.00      B   
ATOM   3938  CD1 ILE B 209      39.630   1.510  -0.101  1.00 10.00      B   
ATOM   3939  C   ILE B 209      35.193   0.201   0.717  1.00 10.00      B   
ATOM   3940  O   ILE B 209      35.456  -1.001   0.740  1.00 10.00      B   
ATOM   3941  N   ARG B 210      33.958   0.668   0.624  1.00 10.00      B   
ATOM   3942  HN  ARG B 210      33.812   1.640   0.598  1.00 10.00      B   
ATOM   3943  CA  ARG B 210      32.810  -0.222   0.536  1.00 10.00      B   
ATOM   3944  CB  ARG B 210      31.806   0.078   1.648  1.00 10.00      B   
ATOM   3945  CG  ARG B 210      32.272  -0.305   3.040  1.00 10.00      B   
ATOM   3946  CD  ARG B 210      31.154  -0.120   4.050  1.00 10.00      B   
ATOM   3947  NE  ARG B 210      31.583  -0.401   5.416  1.00 10.00      B   
ATOM   3948  HE  ARG B 210      31.545  -1.348   5.720  1.00 10.00      B   
ATOM   3949  CZ  ARG B 210      31.998   0.530   6.273  1.00 10.00      B   
ATOM   3950  NH1 ARG B 210      32.085   1.799   5.895  1.00 10.00      B   
ATOM   3951 HH11 ARG B 210      31.822   2.077   4.924  1.00 10.00      B   
ATOM   3952 HH12 ARG B 210      32.424   2.523   6.564  1.00 10.00      B   
ATOM   3953  NH2 ARG B 210      32.314   0.190   7.513  1.00 10.00      B   
ATOM   3954 HH21 ARG B 210      32.217  -0.808   7.825  1.00 10.00      B   
ATOM   3955 HH22 ARG B 210      32.666   0.908   8.186  1.00 10.00      B   
ATOM   3956  C   ARG B 210      32.124  -0.086  -0.815  1.00 10.00      B   
ATOM   3957  O   ARG B 210      32.009   1.016  -1.355  1.00 10.00      B   
ATOM   3958  N   MET B 211      31.675  -1.205  -1.359  1.00 10.00      B   
ATOM   3959  HN  MET B 211      31.805  -2.057  -0.882  1.00 10.00      B   
ATOM   3960  CA  MET B 211      30.993  -1.209  -2.644  1.00 10.00      B   
ATOM   3961  CB  MET B 211      31.977  -1.486  -3.782  1.00 10.00      B   
ATOM   3962  CG  MET B 211      32.663  -0.245  -4.330  1.00 10.00      B   
ATOM   3963  SD  MET B 211      33.813  -0.611  -5.671  1.00 10.00      B   
ATOM   3964  CE  MET B 211      35.046  -1.579  -4.805  1.00 10.00      B   
ATOM   3965  C   MET B 211      29.870  -2.235  -2.657  1.00 10.00      B   
ATOM   3966  O   MET B 211      29.990  -3.307  -2.058  1.00 10.00      B   
ATOM   3967  N   HIS B 212      28.776  -1.892  -3.326  1.00 10.00      B   
ATOM   3968  HN  HIS B 212      28.740  -1.015  -3.762  1.00 10.00      B   
ATOM   3969  CA  HIS B 212      27.624  -2.778  -3.428  1.00 10.00      B   
ATOM   3970  CB  HIS B 212      26.424  -2.028  -4.013  1.00 10.00      B   
ATOM   3971  CG  HIS B 212      25.712  -1.145  -3.041  1.00 10.00      B   
ATOM   3972  ND1 HIS B 212      25.238  -1.638  -1.858  1.00 10.00      B   
ATOM   3973  CD2 HIS B 212      25.409   0.176  -3.129  1.00 10.00      B   
ATOM   3974  CE1 HIS B 212      24.657  -0.624  -1.248  1.00 10.00      B   
ATOM   3975  NE2 HIS B 212      24.735   0.496  -1.977  1.00 10.00      B   
ATOM   3976  HE2 HIS B 212      24.249   1.333  -1.801  1.00 10.00      B   
ATOM   3977  C   HIS B 212      27.943  -3.968  -4.320  1.00 10.00      B   
ATOM   3978  O   HIS B 212      28.848  -3.902  -5.158  1.00 10.00      B   
ATOM   3979  N   LEU B 213      27.190  -5.047  -4.150  1.00 10.00      B   
ATOM   3980  HN  LEU B 213      26.482  -5.035  -3.469  1.00 10.00      B   
ATOM   3981  CA  LEU B 213      27.385  -6.251  -4.951  1.00 10.00      B   
ATOM   3982  CB  LEU B 213      26.480  -7.401  -4.495  1.00 10.00      B   
ATOM   3983  CG  LEU B 213      26.948  -8.185  -3.262  1.00 10.00      B   
ATOM   3984  CD1 LEU B 213      26.747  -7.380  -1.985  1.00 10.00      B   
ATOM   3985  CD2 LEU B 213      26.233  -9.523  -3.173  1.00 10.00      B   
ATOM   3986  C   LEU B 213      27.240  -5.970  -6.453  1.00 10.00      B   
ATOM   3987  O   LEU B 213      28.132  -6.310  -7.228  1.00 10.00      B   
ATOM   3988  N   PRO B 214      26.129  -5.339  -6.902  1.00 10.00      B   
ATOM   3989  CA  PRO B 214      25.944  -5.018  -8.322  1.00 10.00      B   
ATOM   3990  CB  PRO B 214      24.577  -4.322  -8.366  1.00 10.00      B   
ATOM   3991  CG  PRO B 214      23.886  -4.763  -7.124  1.00 10.00      B   
ATOM   3992  CD  PRO B 214      24.964  -4.927  -6.096  1.00 10.00      B   
ATOM   3993  C   PRO B 214      27.031  -4.067  -8.826  1.00 10.00      B   
ATOM   3994  O   PRO B 214      27.399  -4.093 -10.001  1.00 10.00      B   
ATOM   3995  N   CYS B 215      27.554  -3.242  -7.923  1.00 10.00      B   
ATOM   3996  HN  CYS B 215      27.230  -3.281  -6.999  1.00 10.00      B   
ATOM   3997  CA  CYS B 215      28.597  -2.287  -8.270  1.00 10.00      B   
ATOM   3998  CB  CYS B 215      28.774  -1.251  -7.161  1.00 10.00      B   
ATOM   3999  SG  CYS B 215      27.260  -0.354  -6.750  1.00 10.00      B   
ATOM   4000  HG  CYS B 215      27.376   0.880  -7.223  1.00 10.00      B   
ATOM   4001  C   CYS B 215      29.917  -2.990  -8.571  1.00 10.00      B   
ATOM   4002  O   CYS B 215      30.525  -2.753  -9.613  1.00 10.00      B   
ATOM   4003  N   VAL B 216      30.352  -3.868  -7.670  1.00 10.00      B   
ATOM   4004  HN  VAL B 216      29.827  -4.026  -6.852  1.00 10.00      B   
ATOM   4005  CA  VAL B 216      31.601  -4.596  -7.877  1.00 10.00      B   
ATOM   4006  CB  VAL B 216      32.077  -5.370  -6.624  1.00 10.00      B   
ATOM   4007  CG1 VAL B 216      32.511  -4.411  -5.531  1.00 10.00      B   
ATOM   4008  CG2 VAL B 216      31.008  -6.321  -6.112  1.00 10.00      B   
ATOM   4009  C   VAL B 216      31.480  -5.542  -9.066  1.00 10.00      B   
ATOM   4010  O   VAL B 216      32.440  -5.748  -9.808  1.00 10.00      B   
ATOM   4011  N   ALA B 217      30.283  -6.086  -9.255  1.00 10.00      B   
ATOM   4012  HN  ALA B 217      29.558  -5.873  -8.627  1.00 10.00      B   
ATOM   4013  CA  ALA B 217      30.015  -7.002 -10.354  1.00 10.00      B   
ATOM   4014  CB  ALA B 217      28.629  -7.606 -10.203  1.00 10.00      B   
ATOM   4015  C   ALA B 217      30.134  -6.291 -11.697  1.00 10.00      B   
ATOM   4016  O   ALA B 217      30.524  -6.892 -12.693  1.00 10.00      B   
ATOM   4017  N   LYS B 218      29.794  -5.008 -11.715  1.00 10.00      B   
ATOM   4018  HN  LYS B 218      29.486  -4.582 -10.886  1.00 10.00      B   
ATOM   4019  CA  LYS B 218      29.861  -4.220 -12.937  1.00 10.00      B   
ATOM   4020  CB  LYS B 218      28.779  -3.138 -12.931  1.00 10.00      B   
ATOM   4021  CG  LYS B 218      28.571  -2.460 -14.274  1.00 10.00      B   
ATOM   4022  CD  LYS B 218      27.614  -1.288 -14.156  1.00 10.00      B   
ATOM   4023  CE  LYS B 218      27.572  -0.482 -15.442  1.00 10.00      B   
ATOM   4024  NZ  LYS B 218      27.085   0.901 -15.208  1.00 10.00      B   
ATOM   4025  HZ1 LYS B 218      27.144   1.455 -16.085  1.00 10.00      B   
ATOM   4026  HZ2 LYS B 218      27.664   1.365 -14.481  1.00 10.00      B   
ATOM   4027  HZ3 LYS B 218      26.096   0.885 -14.887  1.00 10.00      B   
ATOM   4028  C   LYS B 218      31.241  -3.590 -13.112  1.00 10.00      B   
ATOM   4029  O   LYS B 218      31.723  -3.419 -14.232  1.00 10.00      B   
ATOM   4030  N   TYR B 219      31.876  -3.244 -12.001  1.00 10.00      B   
ATOM   4031  HN  TYR B 219      31.442  -3.393 -11.132  1.00 10.00      B   
ATOM   4032  CA  TYR B 219      33.198  -2.635 -12.045  1.00 10.00      B   
ATOM   4033  CB  TYR B 219      33.552  -1.990 -10.704  1.00 10.00      B   
ATOM   4034  CG  TYR B 219      34.663  -0.969 -10.800  1.00 10.00      B   
ATOM   4035  CD1 TYR B 219      34.402   0.326 -11.224  1.00 10.00      B   
ATOM   4036  CD2 TYR B 219      35.971  -1.300 -10.473  1.00 10.00      B   
ATOM   4037  CE1 TYR B 219      35.412   1.263 -11.318  1.00 10.00      B   
ATOM   4038  CE2 TYR B 219      36.988  -0.370 -10.564  1.00 10.00      B   
ATOM   4039  CZ  TYR B 219      36.703   0.911 -10.987  1.00 10.00      B   
ATOM   4040  OH  TYR B 219      37.710   1.843 -11.078  1.00 10.00      B   
ATOM   4041  HH  TYR B 219      38.479   1.443 -11.498  1.00 10.00      B   
ATOM   4042  C   TYR B 219      34.256  -3.659 -12.439  1.00 10.00      B   
ATOM   4043  O   TYR B 219      35.113  -3.389 -13.281  1.00 10.00      B   
ATOM   4044  N   PHE B 220      34.181  -4.839 -11.838  1.00 10.00      B   
ATOM   4045  HN  PHE B 220      33.462  -5.001 -11.183  1.00 10.00      B   
ATOM   4046  CA  PHE B 220      35.130  -5.907 -12.125  1.00 10.00      B   
ATOM   4047  CB  PHE B 220      35.513  -6.652 -10.841  1.00 10.00      B   
ATOM   4048  CG  PHE B 220      35.966  -5.763  -9.716  1.00 10.00      B   
ATOM   4049  CD1 PHE B 220      37.031  -4.894  -9.883  1.00 10.00      B   
ATOM   4050  CD2 PHE B 220      35.327  -5.801  -8.487  1.00 10.00      B   
ATOM   4051  CE1 PHE B 220      37.449  -4.081  -8.847  1.00 10.00      B   
ATOM   4052  CE2 PHE B 220      35.739  -4.990  -7.448  1.00 10.00      B   
ATOM   4053  CZ  PHE B 220      36.802  -4.127  -7.628  1.00 10.00      B   
ATOM   4054  C   PHE B 220      34.540  -6.883 -13.138  1.00 10.00      B   
ATOM   4055  O   PHE B 220      34.987  -8.025 -13.249  1.00 10.00      B   
ATOM   4056  N   GLN B 221      33.535  -6.417 -13.873  1.00 10.00      B   
ATOM   4057  HN  GLN B 221      33.235  -5.495 -13.733  1.00 10.00      B   
ATOM   4058  CA  GLN B 221      32.867  -7.230 -14.880  1.00 10.00      B   
ATOM   4059  CB  GLN B 221      31.725  -6.442 -15.529  1.00 10.00      B   
ATOM   4060  CG  GLN B 221      30.960  -7.209 -16.598  1.00 10.00      B   
ATOM   4061  CD  GLN B 221      29.881  -6.372 -17.259  1.00 10.00      B   
ATOM   4062  OE1 GLN B 221      29.973  -5.146 -17.314  1.00 10.00      B   
ATOM   4063  NE2 GLN B 221      28.859  -7.031 -17.784  1.00 10.00      B   
ATOM   4064 HE21 GLN B 221      28.855  -8.012 -17.719  1.00 10.00      B   
ATOM   4065 HE22 GLN B 221      28.143  -6.512 -18.214  1.00 10.00      B   
ATOM   4066  C   GLN B 221      33.852  -7.691 -15.945  1.00 10.00      B   
ATOM   4067  O   GLN B 221      34.423  -6.871 -16.671  1.00 10.00      B   
ATOM   4068  N   SER B 222      34.055  -9.002 -16.013  1.00 10.00      B   
ATOM   4069  HN  SER B 222      33.588  -9.585 -15.379  1.00 10.00      B   
ATOM   4070  CA  SER B 222      34.962  -9.604 -16.982  1.00 10.00      B   
ATOM   4071  CB  SER B 222      34.479  -9.345 -18.414  1.00 10.00      B   
ATOM   4072  OG  SER B 222      33.099  -9.656 -18.547  1.00 10.00      B   
ATOM   4073  HG  SER B 222      32.603  -8.841 -18.697  1.00 10.00      B   
ATOM   4074  C   SER B 222      36.397  -9.119 -16.787  1.00 10.00      B   
ATOM   4075  O   SER B 222      37.077  -8.745 -17.743  1.00 10.00      B   
ATOM   4076  N   ASN B 223      36.853  -9.120 -15.542  1.00 10.00      B   
ATOM   4077  HN  ASN B 223      36.263  -9.419 -14.814  1.00 10.00      B   
ATOM   4078  CA  ASN B 223      38.209  -8.688 -15.228  1.00 10.00      B   
ATOM   4079  CB  ASN B 223      38.199  -7.516 -14.243  1.00 10.00      B   
ATOM   4080  CG  ASN B 223      39.506  -6.740 -14.236  1.00 10.00      B   
ATOM   4081  OD1 ASN B 223      40.568  -7.269 -14.574  1.00 10.00      B   
ATOM   4082  ND2 ASN B 223      39.439  -5.475 -13.856  1.00 10.00      B   
ATOM   4083 HD21 ASN B 223      38.563  -5.112 -13.606  1.00 10.00      B   
ATOM   4084 HD22 ASN B 223      40.270  -4.952 -13.836  1.00 10.00      B   
ATOM   4085  C   ASN B 223      39.019  -9.846 -14.660  1.00 10.00      B   
ATOM   4086  O   ASN B 223      38.590 -10.509 -13.717  1.00 10.00      B   
ATOM   4087  N   ALA B 224      40.186 -10.084 -15.244  1.00 10.00      B   
ATOM   4088  HN  ALA B 224      40.466  -9.518 -15.994  1.00 10.00      B   
ATOM   4089  CA  ALA B 224      41.063 -11.163 -14.804  1.00 10.00      B   
ATOM   4090  CB  ALA B 224      42.090 -11.478 -15.880  1.00 10.00      B   
ATOM   4091  C   ALA B 224      41.758 -10.816 -13.491  1.00 10.00      B   
ATOM   4092  O   ALA B 224      42.078 -11.698 -12.691  1.00 10.00      B   
ATOM   4093  N   GLU B 225      41.990  -9.530 -13.273  1.00 10.00      B   
ATOM   4094  HN  GLU B 225      41.700  -8.870 -13.939  1.00 10.00      B   
ATOM   4095  CA  GLU B 225      42.645  -9.069 -12.059  1.00 10.00      B   
ATOM   4096  CB  GLU B 225      44.080  -8.627 -12.353  1.00 10.00      B   
ATOM   4097  CG  GLU B 225      44.962  -8.513 -11.118  1.00 10.00      B   
ATOM   4098  CD  GLU B 225      45.544  -9.845 -10.689  1.00 10.00      B   
ATOM   4099  OE1 GLU B 225      46.592 -10.240 -11.234  1.00 10.00      B   
ATOM   4100  OE2 GLU B 225      44.965 -10.497  -9.798  1.00 10.00      B   
ATOM   4101  C   GLU B 225      41.853  -7.923 -11.441  1.00 10.00      B   
ATOM   4102  O   GLU B 225      42.076  -6.754 -11.762  1.00 10.00      B   
ATOM   4103  N   PRO B 226      40.892  -8.248 -10.565  1.00 10.00      B   
ATOM   4104  CA  PRO B 226      40.054  -7.251  -9.899  1.00 10.00      B   
ATOM   4105  CB  PRO B 226      39.000  -8.089  -9.160  1.00 10.00      B   
ATOM   4106  CG  PRO B 226      39.112  -9.460  -9.739  1.00 10.00      B   
ATOM   4107  CD  PRO B 226      40.542  -9.613 -10.155  1.00 10.00      B   
ATOM   4108  C   PRO B 226      40.853  -6.415  -8.906  1.00 10.00      B   
ATOM   4109  O   PRO B 226      41.260  -6.903  -7.851  1.00 10.00      B   
ATOM   4110  N   ARG B 227      41.091  -5.162  -9.257  1.00 10.00      B   
ATOM   4111  HN  ARG B 227      40.758  -4.834 -10.118  1.00 10.00      B   
ATOM   4112  CA  ARG B 227      41.836  -4.257  -8.397  1.00 10.00      B   
ATOM   4113  CB  ARG B 227      42.988  -3.605  -9.164  1.00 10.00      B   
ATOM   4114  CG  ARG B 227      44.098  -4.564  -9.558  1.00 10.00      B   
ATOM   4115  CD  ARG B 227      45.238  -3.827 -10.240  1.00 10.00      B   
ATOM   4116  NE  ARG B 227      46.354  -4.713 -10.570  1.00 10.00      B   
ATOM   4117  HE  ARG B 227      46.152  -5.506 -11.118  1.00 10.00      B   
ATOM   4118  CZ  ARG B 227      47.613  -4.506 -10.178  1.00 10.00      B   
ATOM   4119  NH1 ARG B 227      47.929  -3.434  -9.458  1.00 10.00      B   
ATOM   4120 HH11 ARG B 227      47.193  -2.738  -9.194  1.00 10.00      B   
ATOM   4121 HH12 ARG B 227      48.915  -3.284  -9.149  1.00 10.00      B   
ATOM   4122  NH2 ARG B 227      48.563  -5.371 -10.514  1.00 10.00      B   
ATOM   4123 HH21 ARG B 227      49.548  -5.210 -10.211  1.00 10.00      B   
ATOM   4124 HH22 ARG B 227      48.329  -6.218 -11.080  1.00 10.00      B   
ATOM   4125  C   ARG B 227      40.918  -3.186  -7.828  1.00 10.00      B   
ATOM   4126  O   ARG B 227      40.121  -2.593  -8.555  1.00 10.00      B   
ATOM   4127  N   CYS B 228      41.028  -2.958  -6.528  1.00 10.00      B   
ATOM   4128  HN  CYS B 228      41.680  -3.479  -6.005  1.00 10.00      B   
ATOM   4129  CA  CYS B 228      40.220  -1.958  -5.848  1.00 10.00      B   
ATOM   4130  CB  CYS B 228      40.517  -1.990  -4.344  1.00 10.00      B   
ATOM   4131  SG  CYS B 228      39.606  -0.779  -3.354  1.00 10.00      B   
ATOM   4132  HG  CYS B 228      40.500  -0.006  -2.748  1.00 10.00      B   
ATOM   4133  C   CYS B 228      40.502  -0.569  -6.420  1.00 10.00      B   
ATOM   4134  O   CYS B 228      41.663  -0.200  -6.620  1.00 10.00      B   
ATOM   4135  N   PRO B 229      39.438   0.213  -6.696  1.00 10.00      B   
ATOM   4136  CA  PRO B 229      39.557   1.571  -7.256  1.00 10.00      B   
ATOM   4137  CB  PRO B 229      38.116   2.090  -7.245  1.00 10.00      B   
ATOM   4138  CG  PRO B 229      37.272   0.865  -7.262  1.00 10.00      B   
ATOM   4139  CD  PRO B 229      38.032  -0.176  -6.494  1.00 10.00      B   
ATOM   4140  C   PRO B 229      40.438   2.474  -6.398  1.00 10.00      B   
ATOM   4141  O   PRO B 229      41.002   3.459  -6.880  1.00 10.00      B   
ATOM   4142  N   HIS B 230      40.548   2.132  -5.126  1.00 10.00      B   
ATOM   4143  HN  HIS B 230      40.077   1.333  -4.807  1.00 10.00      B   
ATOM   4144  CA  HIS B 230      41.357   2.891  -4.195  1.00 10.00      B   
ATOM   4145  CB  HIS B 230      40.471   3.470  -3.089  1.00 10.00      B   
ATOM   4146  CG  HIS B 230      40.951   4.775  -2.536  1.00 10.00      B   
ATOM   4147  ND1 HIS B 230      40.416   5.997  -2.879  1.00 10.00      B   
ATOM   4148  HD1 HIS B 230      39.679   6.148  -3.514  1.00 10.00      B   
ATOM   4149  CD2 HIS B 230      41.932   5.037  -1.639  1.00 10.00      B   
ATOM   4150  CE1 HIS B 230      41.072   6.942  -2.195  1.00 10.00      B   
ATOM   4151  NE2 HIS B 230      42.004   6.409  -1.425  1.00 10.00      B   
ATOM   4152  C   HIS B 230      42.425   1.983  -3.597  1.00 10.00      B   
ATOM   4153  O   HIS B 230      42.119   0.869  -3.169  1.00 10.00      B   
ATOM   4154  N   CYS B 231      43.672   2.457  -3.617  1.00 10.00      B   
ATOM   4155  HN  CYS B 231      43.829   3.337  -4.020  1.00 10.00      B   
ATOM   4156  CA  CYS B 231      44.829   1.722  -3.085  1.00 10.00      B   
ATOM   4157  CB  CYS B 231      44.539   1.056  -1.733  1.00 10.00      B   
ATOM   4158  SG  CYS B 231      45.976   0.904  -0.646  1.00 10.00      B   
ATOM   4159  HG  CYS B 231      46.574  -0.250  -0.916  1.00 10.00      B   
ATOM   4160  C   CYS B 231      45.386   0.722  -4.101  1.00 10.00      B   
ATOM   4161  O   CYS B 231      46.504   0.227  -3.947  1.00 10.00      B   
ATOM   4162  N   ASN B 232      44.595   0.438  -5.135  1.00 10.00      B   
ATOM   4163  HN  ASN B 232      43.718   0.871  -5.186  1.00 10.00      B   
ATOM   4164  CA  ASN B 232      44.983  -0.483  -6.208  1.00 10.00      B   
ATOM   4165  CB  ASN B 232      46.150   0.083  -7.022  1.00 10.00      B   
ATOM   4166  CG  ASN B 232      45.960  -0.106  -8.514  1.00 10.00      B   
ATOM   4167  OD1 ASN B 232      46.371  -1.117  -9.086  1.00 10.00      B   
ATOM   4168  ND2 ASN B 232      45.339   0.870  -9.156  1.00 10.00      B   
ATOM   4169 HD21 ASN B 232      45.043   1.649  -8.638  1.00 10.00      B   
ATOM   4170 HD22 ASN B 232      45.196   0.775 -10.122  1.00 10.00      B   
ATOM   4171  C   ASN B 232      45.313  -1.882  -5.694  1.00 10.00      B   
ATOM   4172  O   ASN B 232      46.101  -2.610  -6.302  1.00 10.00      B   
ATOM   4173  N   ASP B 233      44.701  -2.261  -4.583  1.00 10.00      B   
ATOM   4174  HN  ASP B 233      44.075  -1.647  -4.149  1.00 10.00      B   
ATOM   4175  CA  ASP B 233      44.933  -3.576  -3.999  1.00 10.00      B   
ATOM   4176  CB  ASP B 233      44.681  -3.548  -2.490  1.00 10.00      B   
ATOM   4177  CG  ASP B 233      45.158  -4.810  -1.796  1.00 10.00      B   
ATOM   4178  OD1 ASP B 233      46.301  -5.239  -2.060  1.00 10.00      B   
ATOM   4179  OD2 ASP B 233      44.398  -5.369  -0.977  1.00 10.00      B   
ATOM   4180  C   ASP B 233      44.039  -4.613  -4.665  1.00 10.00      B   
ATOM   4181  O   ASP B 233      42.987  -4.272  -5.209  1.00 10.00      B   
ATOM   4182  N   TYR B 234      44.461  -5.869  -4.637  1.00 10.00      B   
ATOM   4183  HN  TYR B 234      45.306  -6.080  -4.184  1.00 10.00      B   
ATOM   4184  CA  TYR B 234      43.688  -6.946  -5.241  1.00 10.00      B   
ATOM   4185  CB  TYR B 234      44.515  -8.234  -5.316  1.00 10.00      B   
ATOM   4186  CG  TYR B 234      45.819  -8.091  -6.066  1.00 10.00      B   
ATOM   4187  CD1 TYR B 234      47.005  -8.570  -5.527  1.00 10.00      B   
ATOM   4188  CD2 TYR B 234      45.865  -7.476  -7.311  1.00 10.00      B   
ATOM   4189  CE1 TYR B 234      48.201  -8.441  -6.205  1.00 10.00      B   
ATOM   4190  CE2 TYR B 234      47.057  -7.343  -7.996  1.00 10.00      B   
ATOM   4191  CZ  TYR B 234      48.221  -7.827  -7.439  1.00 10.00      B   
ATOM   4192  OH  TYR B 234      49.411  -7.693  -8.117  1.00 10.00      B   
ATOM   4193  HH  TYR B 234      49.758  -8.569  -8.326  1.00 10.00      B   
ATOM   4194  C   TYR B 234      42.419  -7.196  -4.439  1.00 10.00      B   
ATOM   4195  O   TYR B 234      42.460  -7.253  -3.212  1.00 10.00      B   
ATOM   4196  N   TRP B 235      41.299  -7.334  -5.135  1.00 10.00      B   
ATOM   4197  HN  TRP B 235      41.334  -7.272  -6.117  1.00 10.00      B   
ATOM   4198  CA  TRP B 235      40.020  -7.577  -4.485  1.00 10.00      B   
ATOM   4199  CB  TRP B 235      38.873  -7.399  -5.484  1.00 10.00      B   
ATOM   4200  CG  TRP B 235      37.561  -7.060  -4.846  1.00 10.00      B   
ATOM   4201  CD1 TRP B 235      36.383  -7.736  -4.982  1.00 10.00      B   
ATOM   4202  CD2 TRP B 235      37.292  -5.956  -3.973  1.00 10.00      B   
ATOM   4203  NE1 TRP B 235      35.398  -7.120  -4.248  1.00 10.00      B   
ATOM   4204  HE1 TRP B 235      34.459  -7.417  -4.182  1.00 10.00      B   
ATOM   4205  CE2 TRP B 235      35.931  -6.027  -3.618  1.00 10.00      B   
ATOM   4206  CE3 TRP B 235      38.069  -4.916  -3.456  1.00 10.00      B   
ATOM   4207  CZ2 TRP B 235      35.331  -5.099  -2.771  1.00 10.00      B   
ATOM   4208  CZ3 TRP B 235      37.472  -3.996  -2.615  1.00 10.00      B   
ATOM   4209  CH2 TRP B 235      36.117  -4.094  -2.280  1.00 10.00      B   
ATOM   4210  C   TRP B 235      39.989  -8.977  -3.880  1.00 10.00      B   
ATOM   4211  O   TRP B 235      39.995  -9.975  -4.600  1.00 10.00      B   
ATOM   4212  N   PRO B 236      39.958  -9.067  -2.543  1.00 10.00      B   
ATOM   4213  CA  PRO B 236      39.942 -10.340  -1.832  1.00 10.00      B   
ATOM   4214  CB  PRO B 236      40.626  -9.980  -0.516  1.00 10.00      B   
ATOM   4215  CG  PRO B 236      40.255  -8.553  -0.268  1.00 10.00      B   
ATOM   4216  CD  PRO B 236      39.946  -7.927  -1.607  1.00 10.00      B   
ATOM   4217  C   PRO B 236      38.524 -10.838  -1.571  1.00 10.00      B   
ATOM   4218  O   PRO B 236      38.307 -11.723  -0.743  1.00 10.00      B   
ATOM   4219  N   HIS B 237      37.566 -10.268  -2.281  1.00 10.00      B   
ATOM   4220  HN  HIS B 237      37.802  -9.582  -2.939  1.00 10.00      B   
ATOM   4221  CA  HIS B 237      36.172 -10.651  -2.127  1.00 10.00      B   
ATOM   4222  CB  HIS B 237      35.303  -9.436  -1.792  1.00 10.00      B   
ATOM   4223  CG  HIS B 237      35.608  -8.814  -0.466  1.00 10.00      B   
ATOM   4224  ND1 HIS B 237      34.886  -9.130   0.659  1.00 10.00      B   
ATOM   4225  CD2 HIS B 237      36.568  -7.915  -0.141  1.00 10.00      B   
ATOM   4226  CE1 HIS B 237      35.421  -8.423   1.638  1.00 10.00      B   
ATOM   4227  NE2 HIS B 237      36.443  -7.673   1.202  1.00 10.00      B   
ATOM   4228  HE2 HIS B 237      37.150  -7.277   1.776  1.00 10.00      B   
ATOM   4229  C   HIS B 237      35.669 -11.318  -3.395  1.00 10.00      B   
ATOM   4230  O   HIS B 237      36.277 -11.183  -4.457  1.00 10.00      B   
ATOM   4231  N   GLU B 238      34.564 -12.036  -3.276  1.00 10.00      B   
ATOM   4232  HN  GLU B 238      34.130 -12.102  -2.401  1.00 10.00      B   
ATOM   4233  CA  GLU B 238      33.977 -12.727  -4.412  1.00 10.00      B   
ATOM   4234  CB  GLU B 238      32.913 -13.712  -3.933  1.00 10.00      B   
ATOM   4235  CG  GLU B 238      32.809 -14.968  -4.780  1.00 10.00      B   
ATOM   4236  CD  GLU B 238      31.713 -15.897  -4.309  1.00 10.00      B   
ATOM   4237  OE1 GLU B 238      31.675 -16.215  -3.104  1.00 10.00      B   
ATOM   4238  OE2 GLU B 238      30.881 -16.317  -5.145  1.00 10.00      B   
ATOM   4239  C   GLU B 238      33.366 -11.724  -5.383  1.00 10.00      B   
ATOM   4240  O   GLU B 238      32.620 -10.833  -4.975  1.00 10.00      B   
ATOM   4241  N   ILE B 239      33.688 -11.870  -6.659  1.00 10.00      B   
ATOM   4242  HN  ILE B 239      34.275 -12.611  -6.922  1.00 10.00      B   
ATOM   4243  CA  ILE B 239      33.176 -10.975  -7.686  1.00 10.00      B   
ATOM   4244  CB  ILE B 239      34.230 -10.672  -8.776  1.00 10.00      B   
ATOM   4245  CG1 ILE B 239      35.536 -10.167  -8.152  1.00 10.00      B   
ATOM   4246  CG2 ILE B 239      33.693  -9.655  -9.774  1.00 10.00      B   
ATOM   4247  CD1 ILE B 239      36.552 -11.258  -7.885  1.00 10.00      B   
ATOM   4248  C   ILE B 239      31.936 -11.577  -8.338  1.00 10.00      B   
ATOM   4249  O   ILE B 239      32.029 -12.553  -9.087  1.00 10.00      B   
ATOM   4250  N   PRO B 240      30.759 -11.008  -8.051  1.00 10.00      B   
ATOM   4251  CA  PRO B 240      29.493 -11.485  -8.603  1.00 10.00      B   
ATOM   4252  CB  PRO B 240      28.428 -10.741  -7.776  1.00 10.00      B   
ATOM   4253  CG  PRO B 240      29.172 -10.071  -6.667  1.00 10.00      B   
ATOM   4254  CD  PRO B 240      30.564  -9.851  -7.174  1.00 10.00      B   
ATOM   4255  C   PRO B 240      29.352 -11.130 -10.079  1.00 10.00      B   
ATOM   4256  O   PRO B 240      30.226 -10.489 -10.667  1.00 10.00      B   
ATOM   4257  N   LYS B 241      28.249 -11.548 -10.672  1.00 10.00      B   
ATOM   4258  HN  LYS B 241      27.585 -12.048 -10.148  1.00 10.00      B   
ATOM   4259  CA  LYS B 241      27.983 -11.273 -12.071  1.00 10.00      B   
ATOM   4260  CB  LYS B 241      27.555 -12.554 -12.787  1.00 10.00      B   
ATOM   4261  CG  LYS B 241      28.623 -13.636 -12.833  1.00 10.00      B   
ATOM   4262  CD  LYS B 241      28.008 -14.998 -13.104  1.00 10.00      B   
ATOM   4263  CE  LYS B 241      27.222 -15.492 -11.900  1.00 10.00      B   
ATOM   4264  NZ  LYS B 241      26.239 -16.544 -12.265  1.00 10.00      B   
ATOM   4265  HZ1 LYS B 241      25.772 -16.909 -11.411  1.00 10.00      B   
ATOM   4266  HZ2 LYS B 241      26.717 -17.330 -12.747  1.00 10.00      B   
ATOM   4267  HZ3 LYS B 241      25.515 -16.153 -12.903  1.00 10.00      B   
ATOM   4268  C   LYS B 241      26.887 -10.225 -12.187  1.00 10.00      B   
ATOM   4269  O   LYS B 241      26.041 -10.109 -11.299  1.00 10.00      B   
ATOM   4270  N   VAL B 242      26.911  -9.458 -13.267  1.00 10.00      B   
ATOM   4271  HN  VAL B 242      27.615  -9.591 -13.933  1.00 10.00      B   
ATOM   4272  CA  VAL B 242      25.907  -8.426 -13.486  1.00 10.00      B   
ATOM   4273  CB  VAL B 242      26.251  -7.546 -14.707  1.00 10.00      B   
ATOM   4274  CG1 VAL B 242      25.220  -6.440 -14.891  1.00 10.00      B   
ATOM   4275  CG2 VAL B 242      27.641  -6.952 -14.554  1.00 10.00      B   
ATOM   4276  C   VAL B 242      24.535  -9.066 -13.679  1.00 10.00      B   
ATOM   4277  O   VAL B 242      24.405 -10.064 -14.391  1.00 10.00      B   
ATOM   4278  N   PHE B 243      23.528  -8.497 -13.026  1.00 10.00      B   
ATOM   4279  HN  PHE B 243      23.708  -7.714 -12.471  1.00 10.00      B   
ATOM   4280  CA  PHE B 243      22.164  -9.003 -13.112  1.00 10.00      B   
ATOM   4281  CB  PHE B 243      21.214  -8.114 -12.304  1.00 10.00      B   
ATOM   4282  CG  PHE B 243      19.802  -8.626 -12.239  1.00 10.00      B   
ATOM   4283  CD1 PHE B 243      18.813  -8.077 -13.040  1.00 10.00      B   
ATOM   4284  CD2 PHE B 243      19.465  -9.657 -11.379  1.00 10.00      B   
ATOM   4285  CE1 PHE B 243      17.515  -8.547 -12.984  1.00 10.00      B   
ATOM   4286  CE2 PHE B 243      18.169 -10.132 -11.317  1.00 10.00      B   
ATOM   4287  CZ  PHE B 243      17.192  -9.577 -12.121  1.00 10.00      B   
ATOM   4288  C   PHE B 243      21.694  -9.100 -14.560  1.00 10.00      B   
ATOM   4289  O   PHE B 243      21.902  -8.183 -15.359  1.00 10.00      B   
ATOM   4290  N   ASP B 244      21.074 -10.222 -14.890  1.00 10.00      B   
ATOM   4291  HN  ASP B 244      20.952 -10.915 -14.211  1.00 10.00      B   
ATOM   4292  CA  ASP B 244      20.561 -10.453 -16.231  1.00 10.00      B   
ATOM   4293  CB  ASP B 244      21.270 -11.644 -16.881  1.00 10.00      B   
ATOM   4294  CG  ASP B 244      22.010 -11.274 -18.150  1.00 10.00      B   
ATOM   4295  OD1 ASP B 244      21.353 -10.946 -19.161  1.00 10.00      B   
ATOM   4296  OD2 ASP B 244      23.259 -11.326 -18.147  1.00 10.00      B   
ATOM   4297  C   ASP B 244      19.067 -10.727 -16.164  1.00 10.00      B   
ATOM   4298  O   ASP B 244      18.635 -11.660 -15.487  1.00 10.00      B   
ATOM   4299  N   PRO B 245      18.259  -9.902 -16.843  1.00 10.00      B   
ATOM   4300  CA  PRO B 245      16.802 -10.057 -16.857  1.00 10.00      B   
ATOM   4301  CB  PRO B 245      16.311  -8.736 -17.455  1.00 10.00      B   
ATOM   4302  CG  PRO B 245      17.443  -8.260 -18.302  1.00 10.00      B   
ATOM   4303  CD  PRO B 245      18.704  -8.745 -17.641  1.00 10.00      B   
ATOM   4304  C   PRO B 245      16.347 -11.242 -17.712  1.00 10.00      B   
ATOM   4305  O   PRO B 245      15.829 -11.068 -18.820  1.00 10.00      B   
ATOM   4306  N   GLU B 246      16.547 -12.442 -17.191  1.00 10.00      B   
ATOM   4307  HN  GLU B 246      16.970 -12.512 -16.306  1.00 10.00      B   
ATOM   4308  CB  GLU B 246      17.234 -14.733 -17.727  1.00 10.00      B   
ATOM   4309  CG  GLU B 246      18.600 -14.330 -18.259  1.00 10.00      B   
ATOM   4310  CD  GLU B 246      19.676 -15.336 -17.909  1.00 10.00      B   
ATOM   4311  OE1 GLU B 246      20.075 -15.401 -16.728  1.00 10.00      B   
ATOM   4312  OE2 GLU B 246      20.125 -16.076 -18.808  1.00 10.00      B   
ATOM   4313  CA  GLU B 246      16.157 -13.658 -17.885  1.00 10.00      B   
ATOM   4314  C   GLU B 246      14.824 -14.161 -17.343  1.00 10.00      B   
ATOM   4315  O   GLU B 246      14.798 -14.672 -16.202  1.00 10.00      B   
ATOM   4316  OXT GLU B 246      13.804 -14.016 -18.045  1.00 10.00      B   
END
