# Supplementary material for: COZOID: contact zone identifier for visual analysis of protein-protein interactions
Source: BMC Bioinformatics. 2018 Apr 6;19:125. doi: 10.1186/s12859-018-2113-6 (PMC5889581; doi:10.1186/s12859-018-2113-6)
Supplement: Supplementary file 3 — Example data. Testing dataset used in the manuscript. (ZIP 2662 kb) [file 12859_2018_2113_MOESM3_ESM.zip › Test_data_COZOID/cluster11_3.pdb]

REMARK FILENAME="/data/home/enm009/home_crm01_576749596/CREAM576749596/DIRAC_"
REMARK ===============================================================
REMARK HADDOCK run for complex
REMARK final NOE weights: unambig 50 amb: 50
REMARK ===============================================================
REMARK            total,bonds,angles,improper,dihe,vdw,elec,air,cdih,coup,sani,vean,dani
REMARK energies: -256.219, 0, 0, 0, 0, -53.2698, -247.312, 44.3624, 0, 0, 0, 0, 0
REMARK ===============================================================
REMARK            bonds,angles,impropers,dihe,air,cdih,coup,sani,vean,dani
REMARK rms-dev.: 0,0,0,0,0.56932,0,0, 0, 0, 0
REMARK ===============================================================
REMARK               air,cdih,coup,sani,vean,dani
REMARK               >0.3,>5,>1,>0,>5,>0.2
REMARK violations.: 1, 0, 0, 0, 0, 0
REMARK ===============================================================
REMARK                        CVpartition#,violations,rms
REMARK AIRs cross-validation: 1, 1, 2.32849
REMARK ===============================================================
REMARK NCS energy: 0
REMARK ===============================================================
REMARK Symmetry energy: 0
REMARK ===============================================================
REMARK Desolvation energy: 33.3001
REMARK Internal energy free molecules: 7395.67
REMARK Internal energy complex: -16866.6
REMARK Binding energy: -24529.5
REMARK ===============================================================
REMARK buried surface area: 2143.69
REMARK ===============================================================
REMARK water - chain1: 0 0 0
REMARK water - chain2: 0 0 0
REMARK water - chain3: 0 0 0
REMARK water - chain4: 0 0 0
REMARK water - chain5: 0 0 0
REMARK water - chain6: 0 0 0
REMARK ===============================================================
REMARK water - water: 0 0 0
REMARK ===============================================================
REMARK DATE:08-Dec-2015  19:54:25       created by user: enm009
REMARK VERSION:1.2
ATOM      1  C   GLY A  78      -5.134 -36.412  -9.474  1.00 10.00      A   
ATOM      2  O   GLY A  78      -6.304 -36.118  -9.723  1.00 10.00      A   
ATOM      3  N   GLY A  78      -4.539 -34.923 -11.358  1.00 10.00      A   
ATOM      4  HT1 GLY A  78      -3.803 -34.280 -11.712  1.00 10.00      A   
ATOM      5  HT2 GLY A  78      -5.353 -34.360 -11.039  1.00 10.00      A   
ATOM      6  HT3 GLY A  78      -4.846 -35.543 -12.134  1.00 10.00      A   
ATOM      7  CA  GLY A  78      -4.015 -35.736 -10.233  1.00 10.00      A   
ATOM      8  N   PRO A  79      -4.815 -37.331  -8.542  1.00 10.00      A   
ATOM      9  CA  PRO A  79      -5.824 -38.041  -7.745  1.00 10.00      A   
ATOM     10  CB  PRO A  79      -5.005 -39.109  -7.014  1.00 10.00      A   
ATOM     11  CG  PRO A  79      -3.641 -38.520  -6.919  1.00 10.00      A   
ATOM     12  CD  PRO A  79      -3.444 -37.747  -8.190  1.00 10.00      A   
ATOM     13  C   PRO A  79      -6.497 -37.096  -6.743  1.00 10.00      A   
ATOM     14  O   PRO A  79      -5.983 -36.853  -5.651  1.00 10.00      A   
ATOM     15  N   ARG A  80      -7.641 -36.547  -7.130  1.00 10.00      A   
ATOM     16  HN  ARG A  80      -8.006 -36.781  -8.012  1.00 10.00      A   
ATOM     17  CA  ARG A  80      -8.369 -35.612  -6.283  1.00 10.00      A   
ATOM     18  CB  ARG A  80      -9.197 -34.650  -7.145  1.00 10.00      A   
ATOM     19  CG  ARG A  80      -8.381 -33.694  -8.001  1.00 10.00      A   
ATOM     20  CD  ARG A  80      -7.862 -32.524  -7.181  1.00 10.00      A   
ATOM     21  NE  ARG A  80      -7.330 -31.456  -8.026  1.00 10.00      A   
ATOM     22  HE  ARG A  80      -7.910 -31.132  -8.767  1.00 10.00      A   
ATOM     23  CZ  ARG A  80      -6.133 -30.893  -7.861  1.00 10.00      A   
ATOM     24  NH1 ARG A  80      -5.316 -31.316  -6.904  1.00 10.00      A   
ATOM     25 HH11 ARG A  80      -4.382 -30.867  -6.777  1.00 10.00      A   
ATOM     26 HH12 ARG A  80      -5.600 -32.100  -6.277  1.00 10.00      A   
ATOM     27  NH2 ARG A  80      -5.755 -29.911  -8.658  1.00 10.00      A   
ATOM     28 HH21 ARG A  80      -4.803 -29.470  -8.547  1.00 10.00      A   
ATOM     29 HH22 ARG A  80      -6.408 -29.557  -9.403  1.00 10.00      A   
ATOM     30  C   ARG A  80      -9.289 -36.329  -5.301  1.00 10.00      A   
ATOM     31  O   ARG A  80     -10.456 -36.574  -5.606  1.00 10.00      A   
ATOM     32  N   SER A  81      -8.766 -36.674  -4.132  1.00 10.00      A   
ATOM     33  HN  SER A  81      -7.820 -36.483  -3.950  1.00 10.00      A   
ATOM     34  CA  SER A  81      -9.558 -37.345  -3.107  1.00 10.00      A   
ATOM     35  CB  SER A  81      -8.628 -38.017  -2.097  1.00 10.00      A   
ATOM     36  OG  SER A  81      -7.297 -37.556  -2.257  1.00 10.00      A   
ATOM     37  HG  SER A  81      -6.700 -38.148  -1.786  1.00 10.00      A   
ATOM     38  C   SER A  81     -10.468 -36.340  -2.398  1.00 10.00      A   
ATOM     39  O   SER A  81     -10.262 -35.132  -2.514  1.00 10.00      A   
ATOM     40  N   GLN A  82     -11.459 -36.836  -1.658  1.00 10.00      A   
ATOM     41  HN  GLN A  82     -11.580 -37.808  -1.609  1.00 10.00      A   
ATOM     42  CA  GLN A  82     -12.389 -35.968  -0.938  1.00 10.00      A   
ATOM     43  CB  GLN A  82     -13.432 -36.787  -0.177  1.00 10.00      A   
ATOM     44  CG  GLN A  82     -14.726 -36.033   0.076  1.00 10.00      A   
ATOM     45  CD  GLN A  82     -15.580 -36.668   1.152  1.00 10.00      A   
ATOM     46  OE1 GLN A  82     -15.503 -37.873   1.400  1.00 10.00      A   
ATOM     47  NE2 GLN A  82     -16.412 -35.860   1.785  1.00 10.00      A   
ATOM     48 HE21 GLN A  82     -16.425 -34.914   1.523  1.00 10.00      A   
ATOM     49 HE22 GLN A  82     -16.984 -36.237   2.489  1.00 10.00      A   
ATOM     50  C   GLN A  82     -11.652 -35.032   0.016  1.00 10.00      A   
ATOM     51  O   GLN A  82     -11.974 -33.850   0.101  1.00 10.00      A   
ATOM     52  N   LYS A  83     -10.653 -35.566   0.708  1.00 10.00      A   
ATOM     53  HN  LYS A  83     -10.448 -36.516   0.589  1.00 10.00      A   
ATOM     54  CA  LYS A  83      -9.857 -34.788   1.653  1.00 10.00      A   
ATOM     55  CB  LYS A  83      -8.735 -35.650   2.236  1.00 10.00      A   
ATOM     56  CG  LYS A  83      -7.729 -34.885   3.080  1.00 10.00      A   
ATOM     57  CD  LYS A  83      -6.610 -35.792   3.556  1.00 10.00      A   
ATOM     58  CE  LYS A  83      -5.500 -34.997   4.220  1.00 10.00      A   
ATOM     59  NZ  LYS A  83      -4.576 -35.874   4.983  1.00 10.00      A   
ATOM     60  HZ1 LYS A  83      -4.172 -36.602   4.362  1.00 10.00      A   
ATOM     61  HZ2 LYS A  83      -5.089 -36.341   5.758  1.00 10.00      A   
ATOM     62  HZ3 LYS A  83      -3.800 -35.312   5.389  1.00 10.00      A   
ATOM     63  C   LYS A  83      -9.266 -33.548   0.986  1.00 10.00      A   
ATOM     64  O   LYS A  83      -9.278 -32.462   1.564  1.00 10.00      A   
ATOM     65  N   GLN A  84      -8.765 -33.719  -0.235  1.00 10.00      A   
ATOM     66  HN  GLN A  84      -8.805 -34.606  -0.649  1.00 10.00      A   
ATOM     67  CA  GLN A  84      -8.170 -32.609  -0.975  1.00 10.00      A   
ATOM     68  CB  GLN A  84      -7.629 -33.078  -2.328  1.00 10.00      A   
ATOM     69  CG  GLN A  84      -6.288 -33.783  -2.264  1.00 10.00      A   
ATOM     70  CD  GLN A  84      -5.548 -33.713  -3.583  1.00 10.00      A   
ATOM     71  OE1 GLN A  84      -5.678 -32.743  -4.335  1.00 10.00      A   
ATOM     72  NE2 GLN A  84      -4.779 -34.742  -3.881  1.00 10.00      A   
ATOM     73 HE21 GLN A  84      -4.735 -35.483  -3.243  1.00 10.00      A   
ATOM     74 HE22 GLN A  84      -4.277 -34.718  -4.726  1.00 10.00      A   
ATOM     75  C   GLN A  84      -9.187 -31.503  -1.201  1.00 10.00      A   
ATOM     76  O   GLN A  84      -8.922 -30.334  -0.924  1.00 10.00      A   
ATOM     77  N   LEU A  85     -10.358 -31.892  -1.688  1.00 10.00      A   
ATOM     78  HN  LEU A  85     -10.508 -32.847  -1.858  1.00 10.00      A   
ATOM     79  CA  LEU A  85     -11.432 -30.948  -1.968  1.00 10.00      A   
ATOM     80  CB  LEU A  85     -12.596 -31.656  -2.674  1.00 10.00      A   
ATOM     81  CG  LEU A  85     -12.458 -31.856  -4.188  1.00 10.00      A   
ATOM     82  CD1 LEU A  85     -11.412 -32.912  -4.516  1.00 10.00      A   
ATOM     83  CD2 LEU A  85     -13.798 -32.219  -4.808  1.00 10.00      A   
ATOM     84  C   LEU A  85     -11.926 -30.273  -0.693  1.00 10.00      A   
ATOM     85  O   LEU A  85     -12.098 -29.053  -0.648  1.00 10.00      A   
ATOM     86  N   GLU A  86     -12.136 -31.072   0.343  1.00 10.00      A   
ATOM     87  HN  GLU A  86     -11.968 -32.035   0.244  1.00 10.00      A   
ATOM     88  CA  GLU A  86     -12.618 -30.563   1.622  1.00 10.00      A   
ATOM     89  CB  GLU A  86     -12.946 -31.710   2.574  1.00 10.00      A   
ATOM     90  CG  GLU A  86     -14.208 -32.464   2.200  1.00 10.00      A   
ATOM     91  CD  GLU A  86     -15.414 -31.552   2.110  1.00 10.00      A   
ATOM     92  OE1 GLU A  86     -15.973 -31.402   1.004  1.00 10.00      A   
ATOM     93  OE2 GLU A  86     -15.806 -30.983   3.153  1.00 10.00      A   
ATOM     94  C   GLU A  86     -11.625 -29.599   2.266  1.00 10.00      A   
ATOM     95  O   GLU A  86     -12.016 -28.573   2.828  1.00 10.00      A   
ATOM     96  N   LEU A  87     -10.349 -29.933   2.198  1.00 10.00      A   
ATOM     97  HN  LEU A  87     -10.092 -30.782   1.769  1.00 10.00      A   
ATOM     98  CA  LEU A  87      -9.317 -29.077   2.768  1.00 10.00      A   
ATOM     99  CB  LEU A  87      -7.968 -29.801   2.821  1.00 10.00      A   
ATOM    100  CG  LEU A  87      -7.500 -30.263   4.204  1.00 10.00      A   
ATOM    101  CD1 LEU A  87      -8.394 -31.376   4.736  1.00 10.00      A   
ATOM    102  CD2 LEU A  87      -6.046 -30.711   4.156  1.00 10.00      A   
ATOM    103  C   LEU A  87      -9.187 -27.788   1.968  1.00 10.00      A   
ATOM    104  O   LEU A  87      -9.098 -26.699   2.535  1.00 10.00      A   
ATOM    105  N   LYS A  88      -9.216 -27.921   0.650  1.00 10.00      A   
ATOM    106  HN  LYS A  88      -9.326 -28.816   0.263  1.00 10.00      A   
ATOM    107  CA  LYS A  88      -9.080 -26.782  -0.238  1.00 10.00      A   
ATOM    108  CB  LYS A  88      -9.042 -27.216  -1.700  1.00 10.00      A   
ATOM    109  CG  LYS A  88      -8.306 -26.239  -2.596  1.00 10.00      A   
ATOM    110  CD  LYS A  88      -6.894 -26.001  -2.088  1.00 10.00      A   
ATOM    111  CE  LYS A  88      -6.164 -25.001  -2.963  1.00 10.00      A   
ATOM    112  NZ  LYS A  88      -4.812 -24.676  -2.436  1.00 10.00      A   
ATOM    113  HZ1 LYS A  88      -4.242 -25.536  -2.342  1.00 10.00      A   
ATOM    114  HZ2 LYS A  88      -4.897 -24.219  -1.495  1.00 10.00      A   
ATOM    115  HZ3 LYS A  88      -4.328 -24.017  -3.081  1.00 10.00      A   
ATOM    116  C   LYS A  88     -10.161 -25.736  -0.016  1.00 10.00      A   
ATOM    117  O   LYS A  88      -9.856 -24.552   0.082  1.00 10.00      A   
ATOM    118  N   VAL A  89     -11.418 -26.167   0.080  1.00 10.00      A   
ATOM    119  HN  VAL A  89     -11.612 -27.129   0.007  1.00 10.00      A   
ATOM    120  CA  VAL A  89     -12.511 -25.223   0.290  1.00 10.00      A   
ATOM    121  CB  VAL A  89     -13.911 -25.850   0.123  1.00 10.00      A   
ATOM    122  CG1 VAL A  89     -14.109 -26.317  -1.309  1.00 10.00      A   
ATOM    123  CG2 VAL A  89     -14.126 -26.996   1.096  1.00 10.00      A   
ATOM    124  C   VAL A  89     -12.382 -24.506   1.631  1.00 10.00      A   
ATOM    125  O   VAL A  89     -12.831 -23.371   1.783  1.00 10.00      A   
ATOM    126  N   SER A  90     -11.741 -25.162   2.588  1.00 10.00      A   
ATOM    127  HN  SER A  90     -11.400 -26.061   2.402  1.00 10.00      A   
ATOM    128  CA  SER A  90     -11.525 -24.578   3.905  1.00 10.00      A   
ATOM    129  CB  SER A  90     -11.012 -25.644   4.883  1.00 10.00      A   
ATOM    130  OG  SER A  90     -11.809 -26.819   4.832  1.00 10.00      A   
ATOM    131  HG  SER A  90     -11.635 -27.292   4.010  1.00 10.00      A   
ATOM    132  C   SER A  90     -10.516 -23.436   3.787  1.00 10.00      A   
ATOM    133  O   SER A  90     -10.656 -22.387   4.419  1.00 10.00      A   
ATOM    134  N   GLU A  91      -9.507 -23.650   2.948  1.00 10.00      A   
ATOM    135  HN  GLU A  91      -9.453 -24.508   2.478  1.00 10.00      A   
ATOM    136  CA  GLU A  91      -8.475 -22.657   2.707  1.00 10.00      A   
ATOM    137  CB  GLU A  91      -7.330 -23.297   1.915  1.00 10.00      A   
ATOM    138  CG  GLU A  91      -6.118 -22.403   1.719  1.00 10.00      A   
ATOM    139  CD  GLU A  91      -5.010 -23.095   0.951  1.00 10.00      A   
ATOM    140  OE1 GLU A  91      -5.224 -23.429  -0.233  1.00 10.00      A   
ATOM    141  OE2 GLU A  91      -3.918 -23.301   1.525  1.00 10.00      A   
ATOM    142  C   GLU A  91      -9.070 -21.496   1.920  1.00 10.00      A   
ATOM    143  O   GLU A  91      -8.734 -20.332   2.150  1.00 10.00      A   
ATOM    144  N   LEU A  92      -9.974 -21.827   1.004  1.00 10.00      A   
ATOM    145  HN  LEU A  92     -10.198 -22.775   0.881  1.00 10.00      A   
ATOM    146  CA  LEU A  92     -10.633 -20.831   0.173  1.00 10.00      A   
ATOM    147  CB  LEU A  92     -11.515 -21.502  -0.885  1.00 10.00      A   
ATOM    148  CG  LEU A  92     -10.798 -22.323  -1.960  1.00 10.00      A   
ATOM    149  CD1 LEU A  92     -11.791 -22.814  -3.001  1.00 10.00      A   
ATOM    150  CD2 LEU A  92      -9.691 -21.512  -2.617  1.00 10.00      A   
ATOM    151  C   LEU A  92     -11.468 -19.867   1.014  1.00 10.00      A   
ATOM    152  O   LEU A  92     -11.322 -18.649   0.898  1.00 10.00      A   
ATOM    153  N   VAL A  93     -12.333 -20.415   1.869  1.00 10.00      A   
ATOM    154  HN  VAL A  93     -12.397 -21.392   1.928  1.00 10.00      A   
ATOM    155  CA  VAL A  93     -13.187 -19.586   2.717  1.00 10.00      A   
ATOM    156  CB  VAL A  93     -14.254 -20.390   3.501  1.00 10.00      A   
ATOM    157  CG1 VAL A  93     -15.182 -21.126   2.551  1.00 10.00      A   
ATOM    158  CG2 VAL A  93     -13.622 -21.353   4.495  1.00 10.00      A   
ATOM    159  C   VAL A  93     -12.366 -18.724   3.665  1.00 10.00      A   
ATOM    160  O   VAL A  93     -12.738 -17.591   3.965  1.00 10.00      A   
ATOM    161  N   GLN A  94     -11.241 -19.260   4.124  1.00 10.00      A   
ATOM    162  HN  GLN A  94     -10.999 -20.174   3.855  1.00 10.00      A   
ATOM    163  CA  GLN A  94     -10.365 -18.527   5.021  1.00 10.00      A   
ATOM    164  CB  GLN A  94      -9.339 -19.446   5.680  1.00 10.00      A   
ATOM    165  CG  GLN A  94      -9.890 -20.200   6.878  1.00 10.00      A   
ATOM    166  CD  GLN A  94      -8.817 -20.885   7.696  1.00 10.00      A   
ATOM    167  OE1 GLN A  94      -7.812 -21.358   7.166  1.00 10.00      A   
ATOM    168  NE2 GLN A  94      -9.022 -20.942   9.000  1.00 10.00      A   
ATOM    169 HE21 GLN A  94      -9.844 -20.546   9.355  1.00 10.00      A   
ATOM    170 HE22 GLN A  94      -8.349 -21.381   9.558  1.00 10.00      A   
ATOM    171  C   GLN A  94      -9.683 -17.387   4.283  1.00 10.00      A   
ATOM    172  O   GLN A  94      -9.531 -16.296   4.825  1.00 10.00      A   
ATOM    173  N   PHE A  95      -9.302 -17.643   3.039  1.00 10.00      A   
ATOM    174  HN  PHE A  95      -9.462 -18.536   2.663  1.00 10.00      A   
ATOM    175  CA  PHE A  95      -8.649 -16.635   2.212  1.00 10.00      A   
ATOM    176  CB  PHE A  95      -8.260 -17.242   0.859  1.00 10.00      A   
ATOM    177  CG  PHE A  95      -7.563 -16.292  -0.080  1.00 10.00      A   
ATOM    178  CD1 PHE A  95      -6.252 -15.902   0.148  1.00 10.00      A   
ATOM    179  CD2 PHE A  95      -8.218 -15.798  -1.197  1.00 10.00      A   
ATOM    180  CE1 PHE A  95      -5.609 -15.038  -0.720  1.00 10.00      A   
ATOM    181  CE2 PHE A  95      -7.582 -14.934  -2.067  1.00 10.00      A   
ATOM    182  CZ  PHE A  95      -6.276 -14.552  -1.829  1.00 10.00      A   
ATOM    183  C   PHE A  95      -9.589 -15.457   2.003  1.00 10.00      A   
ATOM    184  O   PHE A  95      -9.187 -14.296   2.085  1.00 10.00      A   
ATOM    185  N   LEU A  96     -10.850 -15.775   1.747  1.00 10.00      A   
ATOM    186  HN  LEU A  96     -11.101 -16.724   1.701  1.00 10.00      A   
ATOM    187  CA  LEU A  96     -11.869 -14.761   1.529  1.00 10.00      A   
ATOM    188  CB  LEU A  96     -13.187 -15.422   1.117  1.00 10.00      A   
ATOM    189  CG  LEU A  96     -13.170 -16.218  -0.190  1.00 10.00      A   
ATOM    190  CD1 LEU A  96     -14.350 -17.176  -0.248  1.00 10.00      A   
ATOM    191  CD2 LEU A  96     -13.187 -15.277  -1.384  1.00 10.00      A   
ATOM    192  C   LEU A  96     -12.083 -13.930   2.789  1.00 10.00      A   
ATOM    193  O   LEU A  96     -12.062 -12.706   2.744  1.00 10.00      A   
ATOM    194  N   LEU A  97     -12.261 -14.610   3.916  1.00 10.00      A   
ATOM    195  HN  LEU A  97     -12.233 -15.592   3.890  1.00 10.00      A   
ATOM    196  CA  LEU A  97     -12.496 -13.937   5.192  1.00 10.00      A   
ATOM    197  CB  LEU A  97     -12.696 -14.963   6.310  1.00 10.00      A   
ATOM    198  CG  LEU A  97     -14.038 -15.700   6.323  1.00 10.00      A   
ATOM    199  CD1 LEU A  97     -13.961 -16.916   7.230  1.00 10.00      A   
ATOM    200  CD2 LEU A  97     -15.157 -14.768   6.766  1.00 10.00      A   
ATOM    201  C   LEU A  97     -11.373 -12.964   5.557  1.00 10.00      A   
ATOM    202  O   LEU A  97     -11.627 -11.851   6.016  1.00 10.00      A   
ATOM    203  N   ILE A  98     -10.136 -13.382   5.342  1.00 10.00      A   
ATOM    204  HN  ILE A  98      -9.988 -14.281   4.969  1.00 10.00      A   
ATOM    205  CA  ILE A  98      -8.987 -12.541   5.661  1.00 10.00      A   
ATOM    206  CB  ILE A  98      -7.678 -13.361   5.736  1.00 10.00      A   
ATOM    207  CG1 ILE A  98      -7.817 -14.514   6.742  1.00 10.00      A   
ATOM    208  CG2 ILE A  98      -6.497 -12.472   6.103  1.00 10.00      A   
ATOM    209  CD1 ILE A  98      -8.228 -14.084   8.136  1.00 10.00      A   
ATOM    210  C   ILE A  98      -8.830 -11.387   4.666  1.00 10.00      A   
ATOM    211  O   ILE A  98      -8.549 -10.252   5.056  1.00 10.00      A   
ATOM    212  N   LYS A  99      -9.041 -11.667   3.386  1.00 10.00      A   
ATOM    213  HN  LYS A  99      -9.304 -12.578   3.129  1.00 10.00      A   
ATOM    214  CA  LYS A  99      -8.898 -10.647   2.354  1.00 10.00      A   
ATOM    215  CB  LYS A  99      -8.672 -11.276   0.978  1.00 10.00      A   
ATOM    216  CG  LYS A  99      -7.232 -11.687   0.718  1.00 10.00      A   
ATOM    217  CD  LYS A  99      -6.697 -11.033  -0.546  1.00 10.00      A   
ATOM    218  CE  LYS A  99      -5.182 -11.138  -0.631  1.00 10.00      A   
ATOM    219  NZ  LYS A  99      -4.629 -10.353  -1.768  1.00 10.00      A   
ATOM    220  HZ1 LYS A  99      -3.596 -10.450  -1.803  1.00 10.00      A   
ATOM    221  HZ2 LYS A  99      -4.866  -9.349  -1.663  1.00 10.00      A   
ATOM    222  HZ3 LYS A  99      -5.029 -10.698  -2.675  1.00 10.00      A   
ATOM    223  C   LYS A  99     -10.068  -9.665   2.330  1.00 10.00      A   
ATOM    224  O   LYS A  99      -9.926  -8.529   1.865  1.00 10.00      A   
ATOM    225  N   ASP A 100     -11.219 -10.098   2.827  1.00 10.00      A   
ATOM    226  HN  ASP A 100     -11.290 -11.020   3.166  1.00 10.00      A   
ATOM    227  CA  ASP A 100     -12.393  -9.236   2.858  1.00 10.00      A   
ATOM    228  CB  ASP A 100     -13.680 -10.038   3.006  1.00 10.00      A   
ATOM    229  CG  ASP A 100     -14.900  -9.142   3.012  1.00 10.00      A   
ATOM    230  OD1 ASP A 100     -15.283  -8.630   1.932  1.00 10.00      A   
ATOM    231  OD2 ASP A 100     -15.483  -8.932   4.095  1.00 10.00      A   
ATOM    232  C   ASP A 100     -12.285  -8.204   3.972  1.00 10.00      A   
ATOM    233  O   ASP A 100     -12.861  -7.119   3.879  1.00 10.00      A   
ATOM    234  N   GLN A 101     -11.530  -8.538   5.015  1.00 10.00      A   
ATOM    235  HN  GLN A 101     -11.099  -9.421   5.029  1.00 10.00      A   
ATOM    236  CA  GLN A 101     -11.337  -7.639   6.148  1.00 10.00      A   
ATOM    237  CB  GLN A 101     -10.513  -8.318   7.240  1.00 10.00      A   
ATOM    238  CG  GLN A 101     -11.294  -9.332   8.062  1.00 10.00      A   
ATOM    239  CD  GLN A 101     -10.458  -9.973   9.152  1.00 10.00      A   
ATOM    240  OE1 GLN A 101      -9.252 -10.158   9.001  1.00 10.00      A   
ATOM    241  NE2 GLN A 101     -11.092 -10.309  10.266  1.00 10.00      A   
ATOM    242 HE21 GLN A 101     -12.054 -10.129  10.322  1.00 10.00      A   
ATOM    243 HE22 GLN A 101     -10.572 -10.726  10.985  1.00 10.00      A   
ATOM    244  C   GLN A 101     -10.680  -6.330   5.720  1.00 10.00      A   
ATOM    245  O   GLN A 101     -10.913  -5.283   6.320  1.00 10.00      A   
ATOM    246  N   LYS A 102      -9.865  -6.398   4.677  1.00 10.00      A   
ATOM    247  HN  LYS A 102      -9.710  -7.265   4.255  1.00 10.00      A   
ATOM    248  CA  LYS A 102      -9.185  -5.222   4.152  1.00 10.00      A   
ATOM    249  CB  LYS A 102      -7.902  -5.661   3.433  1.00 10.00      A   
ATOM    250  CG  LYS A 102      -7.085  -4.543   2.799  1.00 10.00      A   
ATOM    251  CD  LYS A 102      -5.932  -5.119   1.988  1.00 10.00      A   
ATOM    252  CE  LYS A 102      -5.304  -4.086   1.066  1.00 10.00      A   
ATOM    253  NZ  LYS A 102      -4.304  -3.242   1.771  1.00 10.00      A   
ATOM    254  HZ1 LYS A 102      -3.943  -3.734   2.615  1.00 10.00      A   
ATOM    255  HZ2 LYS A 102      -4.739  -2.341   2.066  1.00 10.00      A   
ATOM    256  HZ3 LYS A 102      -3.504  -3.029   1.139  1.00 10.00      A   
ATOM    257  C   LYS A 102     -10.093  -4.479   3.174  1.00 10.00      A   
ATOM    258  O   LYS A 102      -9.879  -3.298   2.895  1.00 10.00      A   
ATOM    259  N   LYS A 103     -11.113  -5.184   2.675  1.00 10.00      A   
ATOM    260  HN  LYS A 103     -11.238  -6.105   2.983  1.00 10.00      A   
ATOM    261  CA  LYS A 103     -12.056  -4.635   1.702  1.00 10.00      A   
ATOM    262  CB  LYS A 103     -12.928  -3.526   2.310  1.00 10.00      A   
ATOM    263  CG  LYS A 103     -13.967  -4.019   3.306  1.00 10.00      A   
ATOM    264  CD  LYS A 103     -14.943  -4.993   2.663  1.00 10.00      A   
ATOM    265  CE  LYS A 103     -15.883  -5.588   3.700  1.00 10.00      A   
ATOM    266  NZ  LYS A 103     -16.676  -6.721   3.156  1.00 10.00      A   
ATOM    267  HZ1 LYS A 103     -17.436  -6.372   2.541  1.00 10.00      A   
ATOM    268  HZ2 LYS A 103     -17.091  -7.269   3.933  1.00 10.00      A   
ATOM    269  HZ3 LYS A 103     -16.057  -7.362   2.602  1.00 10.00      A   
ATOM    270  C   LYS A 103     -11.321  -4.143   0.461  1.00 10.00      A   
ATOM    271  O   LYS A 103     -11.467  -2.997   0.042  1.00 10.00      A   
ATOM    272  N   ILE A 104     -10.535  -5.033  -0.127  1.00 10.00      A   
ATOM    273  HN  ILE A 104     -10.485  -5.940   0.242  1.00 10.00      A   
ATOM    274  CA  ILE A 104      -9.740  -4.704  -1.306  1.00 10.00      A   
ATOM    275  CB  ILE A 104      -8.721  -5.804  -1.651  1.00 10.00      A   
ATOM    276  CG1 ILE A 104      -8.137  -6.408  -0.373  1.00 10.00      A   
ATOM    277  CG2 ILE A 104      -7.617  -5.251  -2.540  1.00 10.00      A   
ATOM    278  CD1 ILE A 104      -7.275  -7.626  -0.614  1.00 10.00      A   
ATOM    279  C   ILE A 104     -10.587  -4.351  -2.544  1.00 10.00      A   
ATOM    280  O   ILE A 104     -10.439  -3.267  -3.102  1.00 10.00      A   
ATOM    281  N   PRO A 105     -11.477  -5.244  -3.008  1.00 10.00      A   
ATOM    282  CA  PRO A 105     -11.709  -6.565  -2.448  1.00 10.00      A   
ATOM    283  CB  PRO A 105     -13.213  -6.723  -2.649  1.00 10.00      A   
ATOM    284  CG  PRO A 105     -13.531  -5.921  -3.875  1.00 10.00      A   
ATOM    285  CD  PRO A 105     -12.365  -5.003  -4.145  1.00 10.00      A   
ATOM    286  C   PRO A 105     -10.950  -7.663  -3.195  1.00 10.00      A   
ATOM    287  O   PRO A 105      -9.951  -7.394  -3.869  1.00 10.00      A   
ATOM    288  N   ILE A 106     -11.435  -8.892  -3.098  1.00 10.00      A   
ATOM    289  HN  ILE A 106     -12.276  -9.038  -2.611  1.00 10.00      A   
ATOM    290  CA  ILE A 106     -10.776 -10.030  -3.728  1.00 10.00      A   
ATOM    291  CB  ILE A 106     -11.112 -11.359  -3.007  1.00 10.00      A   
ATOM    292  CG1 ILE A 106     -11.191 -11.153  -1.492  1.00 10.00      A   
ATOM    293  CG2 ILE A 106     -10.072 -12.420  -3.329  1.00 10.00      A   
ATOM    294  CD1 ILE A 106     -12.600 -10.991  -0.963  1.00 10.00      A   
ATOM    295  C   ILE A 106     -11.126 -10.150  -5.208  1.00 10.00      A   
ATOM    296  O   ILE A 106     -12.295 -10.107  -5.590  1.00 10.00      A   
ATOM    297  N   LYS A 107     -10.103 -10.299  -6.038  1.00 10.00      A   
ATOM    298  HN  LYS A 107      -9.195 -10.327  -5.676  1.00 10.00      A   
ATOM    299  CA  LYS A 107     -10.297 -10.442  -7.473  1.00 10.00      A   
ATOM    300  CB  LYS A 107      -9.317  -9.555  -8.259  1.00 10.00      A   
ATOM    301  CG  LYS A 107      -8.310  -8.796  -7.399  1.00 10.00      A   
ATOM    302  CD  LYS A 107      -7.531  -7.778  -8.219  1.00 10.00      A   
ATOM    303  CE  LYS A 107      -6.505  -7.039  -7.374  1.00 10.00      A   
ATOM    304  NZ  LYS A 107      -5.205  -7.757  -7.333  1.00 10.00      A   
ATOM    305  HZ1 LYS A 107      -4.472  -7.152  -6.900  1.00 10.00      A   
ATOM    306  HZ2 LYS A 107      -4.904  -8.002  -8.296  1.00 10.00      A   
ATOM    307  HZ3 LYS A 107      -5.297  -8.636  -6.771  1.00 10.00      A   
ATOM    308  C   LYS A 107     -10.141 -11.910  -7.869  1.00 10.00      A   
ATOM    309  O   LYS A 107      -9.554 -12.692  -7.120  1.00 10.00      A   
ATOM    310  N   ARG A 108     -10.664 -12.281  -9.038  1.00 10.00      A   
ATOM    311  HN  ARG A 108     -11.122 -11.608  -9.588  1.00 10.00      A   
ATOM    312  CA  ARG A 108     -10.587 -13.659  -9.521  1.00 10.00      A   
ATOM    313  CB  ARG A 108     -11.284 -13.797 -10.878  1.00 10.00      A   
ATOM    314  CG  ARG A 108     -11.573 -15.229 -11.299  1.00 10.00      A   
ATOM    315  CD  ARG A 108     -12.166 -15.275 -12.697  1.00 10.00      A   
ATOM    316  NE  ARG A 108     -12.849 -16.540 -12.969  1.00 10.00      A   
ATOM    317  HE  ARG A 108     -12.283 -17.334 -13.121  1.00 10.00      A   
ATOM    318  CZ  ARG A 108     -14.181 -16.671 -13.031  1.00 10.00      A   
ATOM    319  NH1 ARG A 108     -14.971 -15.618 -12.826  1.00 10.00      A   
ATOM    320 HH11 ARG A 108     -14.558 -14.677 -12.618  1.00 10.00      A   
ATOM    321 HH12 ARG A 108     -16.010 -15.721 -12.878  1.00 10.00      A   
ATOM    322  NH2 ARG A 108     -14.722 -17.856 -13.295  1.00 10.00      A   
ATOM    323 HH21 ARG A 108     -14.113 -18.689 -13.452  1.00 10.00      A   
ATOM    324 HH22 ARG A 108     -15.761 -17.959 -13.358  1.00 10.00      A   
ATOM    325  C   ARG A 108      -9.138 -14.126  -9.623  1.00 10.00      A   
ATOM    326  O   ARG A 108      -8.793 -15.210  -9.150  1.00 10.00      A   
ATOM    327  N   ALA A 109      -8.292 -13.295 -10.230  1.00 10.00      A   
ATOM    328  HN  ALA A 109      -8.637 -12.450 -10.599  1.00 10.00      A   
ATOM    329  CA  ALA A 109      -6.873 -13.619 -10.388  1.00 10.00      A   
ATOM    330  CB  ALA A 109      -6.168 -12.547 -11.207  1.00 10.00      A   
ATOM    331  C   ALA A 109      -6.185 -13.796  -9.035  1.00 10.00      A   
ATOM    332  O   ALA A 109      -5.275 -14.615  -8.890  1.00 10.00      A   
ATOM    333  N   ASP A 110      -6.645 -13.032  -8.049  1.00 10.00      A   
ATOM    334  HN  ASP A 110      -7.389 -12.424  -8.234  1.00 10.00      A   
ATOM    335  CA  ASP A 110      -6.093 -13.078  -6.697  1.00 10.00      A   
ATOM    336  CB  ASP A 110      -6.814 -12.068  -5.803  1.00 10.00      A   
ATOM    337  CG  ASP A 110      -5.912 -10.963  -5.300  1.00 10.00      A   
ATOM    338  OD1 ASP A 110      -5.581 -10.961  -4.099  1.00 10.00      A   
ATOM    339  OD2 ASP A 110      -5.541 -10.077  -6.101  1.00 10.00      A   
ATOM    340  C   ASP A 110      -6.246 -14.473  -6.109  1.00 10.00      A   
ATOM    341  O   ASP A 110      -5.299 -15.038  -5.558  1.00 10.00      A   
ATOM    342  N   ILE A 111      -7.441 -15.030  -6.258  1.00 10.00      A   
ATOM    343  HN  ILE A 111      -8.145 -14.536  -6.733  1.00 10.00      A   
ATOM    344  CA  ILE A 111      -7.738 -16.358  -5.744  1.00 10.00      A   
ATOM    345  CB  ILE A 111      -9.256 -16.636  -5.778  1.00 10.00      A   
ATOM    346  CG1 ILE A 111     -10.019 -15.513  -5.072  1.00 10.00      A   
ATOM    347  CG2 ILE A 111      -9.581 -17.984  -5.147  1.00 10.00      A   
ATOM    348  CD1 ILE A 111     -11.522 -15.616  -5.204  1.00 10.00      A   
ATOM    349  C   ILE A 111      -7.020 -17.426  -6.566  1.00 10.00      A   
ATOM    350  O   ILE A 111      -6.448 -18.366  -6.012  1.00 10.00      A   
ATOM    351  N   LEU A 112      -7.032 -17.258  -7.887  1.00 10.00      A   
ATOM    352  HN  LEU A 112      -7.478 -16.463  -8.261  1.00 10.00      A   
ATOM    353  CA  LEU A 112      -6.406 -18.218  -8.798  1.00 10.00      A   
ATOM    354  CB  LEU A 112      -6.643 -17.823 -10.263  1.00 10.00      A   
ATOM    355  CG  LEU A 112      -8.073 -17.971 -10.801  1.00 10.00      A   
ATOM    356  CD1 LEU A 112      -8.208 -17.275 -12.148  1.00 10.00      A   
ATOM    357  CD2 LEU A 112      -8.463 -19.438 -10.916  1.00 10.00      A   
ATOM    358  C   LEU A 112      -4.909 -18.398  -8.544  1.00 10.00      A   
ATOM    359  O   LEU A 112      -4.398 -19.517  -8.576  1.00 10.00      A   
ATOM    360  N   LYS A 113      -4.215 -17.304  -8.281  1.00 10.00      A   
ATOM    361  HN  LYS A 113      -4.680 -16.441  -8.234  1.00 10.00      A   
ATOM    362  CA  LYS A 113      -2.776 -17.353  -8.059  1.00 10.00      A   
ATOM    363  CB  LYS A 113      -2.142 -16.009  -8.434  1.00 10.00      A   
ATOM    364  CG  LYS A 113      -0.671 -15.882  -8.061  1.00 10.00      A   
ATOM    365  CD  LYS A 113      -0.268 -14.422  -7.924  1.00 10.00      A   
ATOM    366  CE  LYS A 113       1.141 -14.278  -7.368  1.00 10.00      A   
ATOM    367  NZ  LYS A 113       2.178 -14.666  -8.361  1.00 10.00      A   
ATOM    368  HZ1 LYS A 113       2.199 -13.981  -9.144  1.00 10.00      A   
ATOM    369  HZ2 LYS A 113       1.973 -15.609  -8.745  1.00 10.00      A   
ATOM    370  HZ3 LYS A 113       3.117 -14.688  -7.912  1.00 10.00      A   
ATOM    371  C   LYS A 113      -2.403 -17.721  -6.625  1.00 10.00      A   
ATOM    372  O   LYS A 113      -1.562 -18.591  -6.402  1.00 10.00      A   
ATOM    373  N   HIS A 114      -3.041 -17.073  -5.660  1.00 10.00      A   
ATOM    374  HN  HIS A 114      -3.750 -16.437  -5.894  1.00 10.00      A   
ATOM    375  CA  HIS A 114      -2.716 -17.290  -4.257  1.00 10.00      A   
ATOM    376  CB  HIS A 114      -3.210 -16.132  -3.385  1.00 10.00      A   
ATOM    377  CG  HIS A 114      -2.314 -14.929  -3.420  1.00 10.00      A   
ATOM    378  ND1 HIS A 114      -1.210 -14.773  -2.614  1.00 10.00      A   
ATOM    379  HD1 HIS A 114      -0.889 -15.415  -1.941  1.00 10.00      A   
ATOM    380  CD2 HIS A 114      -2.376 -13.809  -4.185  1.00 10.00      A   
ATOM    381  CE1 HIS A 114      -0.645 -13.595  -2.907  1.00 10.00      A   
ATOM    382  NE2 HIS A 114      -1.316 -12.970  -3.856  1.00 10.00      A   
ATOM    383  C   HIS A 114      -3.153 -18.636  -3.683  1.00 10.00      A   
ATOM    384  O   HIS A 114      -2.377 -19.281  -2.980  1.00 10.00      A   
ATOM    385  N   VAL A 115      -4.373 -19.075  -3.971  1.00 10.00      A   
ATOM    386  HN  VAL A 115      -4.954 -18.556  -4.570  1.00 10.00      A   
ATOM    387  CA  VAL A 115      -4.848 -20.336  -3.403  1.00 10.00      A   
ATOM    388  CB  VAL A 115      -6.035 -20.150  -2.429  1.00 10.00      A   
ATOM    389  CG1 VAL A 115      -5.529 -19.814  -1.032  1.00 10.00      A   
ATOM    390  CG2 VAL A 115      -6.980 -19.066  -2.924  1.00 10.00      A   
ATOM    391  C   VAL A 115      -5.154 -21.427  -4.429  1.00 10.00      A   
ATOM    392  O   VAL A 115      -4.845 -22.596  -4.197  1.00 10.00      A   
ATOM    393  N   ILE A 116      -5.748 -21.057  -5.556  1.00 10.00      A   
ATOM    394  HN  ILE A 116      -5.953 -20.109  -5.707  1.00 10.00      A   
ATOM    395  CA  ILE A 116      -6.095 -22.037  -6.581  1.00 10.00      A   
ATOM    396  CB  ILE A 116      -6.877 -21.407  -7.753  1.00 10.00      A   
ATOM    397  CG1 ILE A 116      -8.247 -20.912  -7.273  1.00 10.00      A   
ATOM    398  CG2 ILE A 116      -7.038 -22.395  -8.900  1.00 10.00      A   
ATOM    399  CD1 ILE A 116      -9.098 -21.983  -6.622  1.00 10.00      A   
ATOM    400  C   ILE A 116      -4.864 -22.790  -7.087  1.00 10.00      A   
ATOM    401  O   ILE A 116      -4.745 -23.998  -6.875  1.00 10.00      A   
ATOM    402  N   GLY A 117      -3.957 -22.081  -7.745  1.00 10.00      A   
ATOM    403  HN  GLY A 117      -4.109 -21.119  -7.896  1.00 10.00      A   
ATOM    404  CA  GLY A 117      -2.751 -22.706  -8.255  1.00 10.00      A   
ATOM    405  C   GLY A 117      -3.031 -23.728  -9.338  1.00 10.00      A   
ATOM    406  O   GLY A 117      -3.178 -23.379 -10.511  1.00 10.00      A   
ATOM    407  N   ASP A 118      -3.118 -24.990  -8.943  1.00 10.00      A   
ATOM    408  HN  ASP A 118      -3.006 -25.200  -7.992  1.00 10.00      A   
ATOM    409  CA  ASP A 118      -3.373 -26.077  -9.878  1.00 10.00      A   
ATOM    410  CB  ASP A 118      -2.391 -27.224  -9.636  1.00 10.00      A   
ATOM    411  CG  ASP A 118      -2.631 -27.924  -8.311  1.00 10.00      A   
ATOM    412  OD1 ASP A 118      -3.264 -29.005  -8.304  1.00 10.00      A   
ATOM    413  OD2 ASP A 118      -2.195 -27.391  -7.271  1.00 10.00      A   
ATOM    414  C   ASP A 118      -4.792 -26.606  -9.736  1.00 10.00      A   
ATOM    415  O   ASP A 118      -5.232 -27.426 -10.542  1.00 10.00      A   
ATOM    416  N   TYR A 119      -5.514 -26.130  -8.725  1.00 10.00      A   
ATOM    417  HN  TYR A 119      -5.115 -25.459  -8.127  1.00 10.00      A   
ATOM    418  CA  TYR A 119      -6.885 -26.578  -8.477  1.00 10.00      A   
ATOM    419  CB  TYR A 119      -7.288 -26.315  -7.023  1.00 10.00      A   
ATOM    420  CG  TYR A 119      -6.777 -27.345  -6.039  1.00 10.00      A   
ATOM    421  CD1 TYR A 119      -7.601 -28.369  -5.588  1.00 10.00      A   
ATOM    422  CD2 TYR A 119      -5.476 -27.292  -5.556  1.00 10.00      A   
ATOM    423  CE1 TYR A 119      -7.146 -29.310  -4.684  1.00 10.00      A   
ATOM    424  CE2 TYR A 119      -5.010 -28.230  -4.653  1.00 10.00      A   
ATOM    425  CZ  TYR A 119      -5.848 -29.236  -4.220  1.00 10.00      A   
ATOM    426  OH  TYR A 119      -5.389 -30.166  -3.317  1.00 10.00      A   
ATOM    427  HH  TYR A 119      -5.524 -31.053  -3.676  1.00 10.00      A   
ATOM    428  C   TYR A 119      -7.882 -25.924  -9.428  1.00 10.00      A   
ATOM    429  O   TYR A 119      -9.056 -25.758  -9.101  1.00 10.00      A   
ATOM    430  N   LYS A 120      -7.413 -25.577 -10.616  1.00 10.00      A   
ATOM    431  HN  LYS A 120      -6.478 -25.769 -10.828  1.00 10.00      A   
ATOM    432  CA  LYS A 120      -8.258 -24.944 -11.618  1.00 10.00      A   
ATOM    433  CB  LYS A 120      -7.426 -24.098 -12.592  1.00 10.00      A   
ATOM    434  CG  LYS A 120      -6.140 -24.753 -13.072  1.00 10.00      A   
ATOM    435  CD  LYS A 120      -4.995 -23.752 -13.100  1.00 10.00      A   
ATOM    436  CE  LYS A 120      -3.688 -24.407 -13.523  1.00 10.00      A   
ATOM    437  NZ  LYS A 120      -2.513 -23.529 -13.274  1.00 10.00      A   
ATOM    438  HZ1 LYS A 120      -2.627 -22.622 -13.772  1.00 10.00      A   
ATOM    439  HZ2 LYS A 120      -1.645 -23.989 -13.617  1.00 10.00      A   
ATOM    440  HZ3 LYS A 120      -2.411 -23.342 -12.253  1.00 10.00      A   
ATOM    441  C   LYS A 120      -9.100 -25.979 -12.355  1.00 10.00      A   
ATOM    442  O   LYS A 120      -9.998 -25.630 -13.122  1.00 10.00      A   
ATOM    443  N   ASP A 121      -8.807 -27.253 -12.105  1.00 10.00      A   
ATOM    444  HN  ASP A 121      -8.072 -27.461 -11.481  1.00 10.00      A   
ATOM    445  CA  ASP A 121      -9.538 -28.357 -12.721  1.00 10.00      A   
ATOM    446  CB  ASP A 121      -8.825 -29.703 -12.483  1.00 10.00      A   
ATOM    447  CG  ASP A 121      -8.415 -29.949 -11.036  1.00 10.00      A   
ATOM    448  OD1 ASP A 121      -8.861 -30.951 -10.442  1.00 10.00      A   
ATOM    449  OD2 ASP A 121      -7.610 -29.160 -10.500  1.00 10.00      A   
ATOM    450  C   ASP A 121     -10.966 -28.418 -12.194  1.00 10.00      A   
ATOM    451  O   ASP A 121     -11.892 -28.787 -12.913  1.00 10.00      A   
ATOM    452  N   ILE A 122     -11.133 -28.025 -10.941  1.00 10.00      A   
ATOM    453  HN  ILE A 122     -10.355 -27.716 -10.432  1.00 10.00      A   
ATOM    454  CA  ILE A 122     -12.438 -28.037 -10.294  1.00 10.00      A   
ATOM    455  CB  ILE A 122     -12.481 -29.085  -9.159  1.00 10.00      A   
ATOM    456  CG1 ILE A 122     -11.189 -29.030  -8.332  1.00 10.00      A   
ATOM    457  CG2 ILE A 122     -12.701 -30.480  -9.728  1.00 10.00      A   
ATOM    458  CD1 ILE A 122     -11.133 -30.020  -7.187  1.00 10.00      A   
ATOM    459  C   ILE A 122     -12.766 -26.657  -9.725  1.00 10.00      A   
ATOM    460  O   ILE A 122     -13.439 -26.540  -8.701  1.00 10.00      A   
ATOM    461  N   PHE A 123     -12.296 -25.616 -10.418  1.00 10.00      A   
ATOM    462  HN  PHE A 123     -11.782 -25.785 -11.236  1.00 10.00      A   
ATOM    463  CA  PHE A 123     -12.512 -24.230  -9.997  1.00 10.00      A   
ATOM    464  CB  PHE A 123     -11.862 -23.235 -10.966  1.00 10.00      A   
ATOM    465  CG  PHE A 123     -12.022 -21.796 -10.553  1.00 10.00      A   
ATOM    466  CD1 PHE A 123     -11.439 -21.330  -9.387  1.00 10.00      A   
ATOM    467  CD2 PHE A 123     -12.757 -20.911 -11.328  1.00 10.00      A   
ATOM    468  CE1 PHE A 123     -11.583 -20.014  -8.999  1.00 10.00      A   
ATOM    469  CE2 PHE A 123     -12.904 -19.591 -10.945  1.00 10.00      A   
ATOM    470  CZ  PHE A 123     -12.315 -19.143  -9.780  1.00 10.00      A   
ATOM    471  C   PHE A 123     -13.986 -23.873  -9.734  1.00 10.00      A   
ATOM    472  O   PHE A 123     -14.311 -23.416  -8.639  1.00 10.00      A   
ATOM    473  N   PRO A 124     -14.900 -24.060 -10.718  1.00 10.00      A   
ATOM    474  CA  PRO A 124     -16.328 -23.731 -10.544  1.00 10.00      A   
ATOM    475  CB  PRO A 124     -16.977 -24.245 -11.831  1.00 10.00      A   
ATOM    476  CG  PRO A 124     -15.876 -24.206 -12.831  1.00 10.00      A   
ATOM    477  CD  PRO A 124     -14.631 -24.577 -12.076  1.00 10.00      A   
ATOM    478  C   PRO A 124     -16.956 -24.400  -9.321  1.00 10.00      A   
ATOM    479  O   PRO A 124     -17.636 -23.746  -8.528  1.00 10.00      A   
ATOM    480  N   ASP A 125     -16.709 -25.695  -9.165  1.00 10.00      A   
ATOM    481  HN  ASP A 125     -16.135 -26.153  -9.817  1.00 10.00      A   
ATOM    482  CA  ASP A 125     -17.256 -26.450  -8.038  1.00 10.00      A   
ATOM    483  CB  ASP A 125     -16.998 -27.951  -8.213  1.00 10.00      A   
ATOM    484  CG  ASP A 125     -17.850 -28.827  -7.305  1.00 10.00      A   
ATOM    485  OD1 ASP A 125     -18.512 -28.295  -6.388  1.00 10.00      A   
ATOM    486  OD2 ASP A 125     -17.854 -30.063  -7.497  1.00 10.00      A   
ATOM    487  C   ASP A 125     -16.663 -25.958  -6.719  1.00 10.00      A   
ATOM    488  O   ASP A 125     -17.378 -25.760  -5.739  1.00 10.00      A   
ATOM    489  N   LEU A 126     -15.354 -25.739  -6.713  1.00 10.00      A   
ATOM    490  HN  LEU A 126     -14.838 -25.901  -7.535  1.00 10.00      A   
ATOM    491  CA  LEU A 126     -14.659 -25.271  -5.519  1.00 10.00      A   
ATOM    492  CB  LEU A 126     -13.151 -25.211  -5.770  1.00 10.00      A   
ATOM    493  CG  LEU A 126     -12.287 -26.074  -4.853  1.00 10.00      A   
ATOM    494  CD1 LEU A 126     -12.742 -27.525  -4.894  1.00 10.00      A   
ATOM    495  CD2 LEU A 126     -10.822 -25.957  -5.232  1.00 10.00      A   
ATOM    496  C   LEU A 126     -15.171 -23.906  -5.075  1.00 10.00      A   
ATOM    497  O   LEU A 126     -15.433 -23.681  -3.890  1.00 10.00      A   
ATOM    498  N   PHE A 127     -15.317 -22.999  -6.030  1.00 10.00      A   
ATOM    499  HN  PHE A 127     -15.092 -23.240  -6.959  1.00 10.00      A   
ATOM    500  CA  PHE A 127     -15.798 -21.656  -5.736  1.00 10.00      A   
ATOM    501  CB  PHE A 127     -15.714 -20.759  -6.975  1.00 10.00      A   
ATOM    502  CG  PHE A 127     -15.920 -19.297  -6.683  1.00 10.00      A   
ATOM    503  CD1 PHE A 127     -14.884 -18.523  -6.181  1.00 10.00      A   
ATOM    504  CD2 PHE A 127     -17.148 -18.696  -6.912  1.00 10.00      A   
ATOM    505  CE1 PHE A 127     -15.070 -17.179  -5.914  1.00 10.00      A   
ATOM    506  CE2 PHE A 127     -17.340 -17.353  -6.647  1.00 10.00      A   
ATOM    507  CZ  PHE A 127     -16.300 -16.594  -6.148  1.00 10.00      A   
ATOM    508  C   PHE A 127     -17.223 -21.705  -5.195  1.00 10.00      A   
ATOM    509  O   PHE A 127     -17.566 -20.990  -4.249  1.00 10.00      A   
ATOM    510  N   LYS A 128     -18.040 -22.571  -5.782  1.00 10.00      A   
ATOM    511  HN  LYS A 128     -17.702 -23.123  -6.521  1.00 10.00      A   
ATOM    512  CA  LYS A 128     -19.423 -22.727  -5.355  1.00 10.00      A   
ATOM    513  CB  LYS A 128     -20.156 -23.739  -6.239  1.00 10.00      A   
ATOM    514  CG  LYS A 128     -20.796 -23.155  -7.492  1.00 10.00      A   
ATOM    515  CD  LYS A 128     -21.842 -22.103  -7.153  1.00 10.00      A   
ATOM    516  CE  LYS A 128     -22.912 -22.017  -8.231  1.00 10.00      A   
ATOM    517  NZ  LYS A 128     -23.950 -23.070  -8.066  1.00 10.00      A   
ATOM    518  HZ1 LYS A 128     -24.523 -23.152  -8.931  1.00 10.00      A   
ATOM    519  HZ2 LYS A 128     -24.574 -22.835  -7.272  1.00 10.00      A   
ATOM    520  HZ3 LYS A 128     -23.502 -23.988  -7.875  1.00 10.00      A   
ATOM    521  C   LYS A 128     -19.482 -23.178  -3.902  1.00 10.00      A   
ATOM    522  O   LYS A 128     -20.234 -22.623  -3.100  1.00 10.00      A   
ATOM    523  N   ARG A 129     -18.678 -24.185  -3.570  1.00 10.00      A   
ATOM    524  HN  ARG A 129     -18.105 -24.584  -4.263  1.00 10.00      A   
ATOM    525  CA  ARG A 129     -18.625 -24.719  -2.217  1.00 10.00      A   
ATOM    526  CB  ARG A 129     -17.675 -25.915  -2.151  1.00 10.00      A   
ATOM    527  CG  ARG A 129     -18.073 -27.084  -3.034  1.00 10.00      A   
ATOM    528  CD  ARG A 129     -16.958 -28.112  -3.105  1.00 10.00      A   
ATOM    529  NE  ARG A 129     -17.178 -29.092  -4.162  1.00 10.00      A   
ATOM    530  HE  ARG A 129     -17.548 -28.758  -5.022  1.00 10.00      A   
ATOM    531  CZ  ARG A 129     -16.907 -30.392  -4.043  1.00 10.00      A   
ATOM    532  NH1 ARG A 129     -16.427 -30.874  -2.898  1.00 10.00      A   
ATOM    533 HH11 ARG A 129     -16.218 -31.893  -2.802  1.00 10.00      A   
ATOM    534 HH12 ARG A 129     -16.261 -30.239  -2.089  1.00 10.00      A   
ATOM    535  NH2 ARG A 129     -17.113 -31.201  -5.072  1.00 10.00      A   
ATOM    536 HH21 ARG A 129     -17.474 -30.814  -5.979  1.00 10.00      A   
ATOM    537 HH22 ARG A 129     -16.929 -32.225  -4.985  1.00 10.00      A   
ATOM    538  C   ARG A 129     -18.172 -23.646  -1.235  1.00 10.00      A   
ATOM    539  O   ARG A 129     -18.674 -23.564  -0.111  1.00 10.00      A   
ATOM    540  N   ALA A 130     -17.227 -22.821  -1.675  1.00 10.00      A   
ATOM    541  HN  ALA A 130     -16.875 -22.944  -2.584  1.00 10.00      A   
ATOM    542  CA  ALA A 130     -16.699 -21.745  -0.850  1.00 10.00      A   
ATOM    543  CB  ALA A 130     -15.567 -21.024  -1.567  1.00 10.00      A   
ATOM    544  C   ALA A 130     -17.808 -20.772  -0.469  1.00 10.00      A   
ATOM    545  O   ALA A 130     -18.016 -20.492   0.711  1.00 10.00      A   
ATOM    546  N   ALA A 131     -18.538 -20.293  -1.471  1.00 10.00      A   
ATOM    547  HN  ALA A 131     -18.328 -20.576  -2.390  1.00 10.00      A   
ATOM    548  CA  ALA A 131     -19.638 -19.358  -1.249  1.00 10.00      A   
ATOM    549  CB  ALA A 131     -20.190 -18.865  -2.581  1.00 10.00      A   
ATOM    550  C   ALA A 131     -20.739 -20.009  -0.408  1.00 10.00      A   
ATOM    551  O   ALA A 131     -21.290 -19.387   0.501  1.00 10.00      A   
ATOM    552  N   GLU A 132     -21.032 -21.267  -0.708  1.00 10.00      A   
ATOM    553  HN  GLU A 132     -20.550 -21.701  -1.448  1.00 10.00      A   
ATOM    554  CA  GLU A 132     -22.050 -22.028   0.008  1.00 10.00      A   
ATOM    555  CB  GLU A 132     -22.217 -23.407  -0.651  1.00 10.00      A   
ATOM    556  CG  GLU A 132     -22.754 -24.514   0.245  1.00 10.00      A   
ATOM    557  CD  GLU A 132     -24.263 -24.493   0.404  1.00 10.00      A   
ATOM    558  OE1 GLU A 132     -24.974 -24.312  -0.609  1.00 10.00      A   
ATOM    559  OE2 GLU A 132     -24.744 -24.698   1.541  1.00 10.00      A   
ATOM    560  C   GLU A 132     -21.707 -22.152   1.498  1.00 10.00      A   
ATOM    561  O   GLU A 132     -22.560 -21.937   2.356  1.00 10.00      A   
ATOM    562  N   ARG A 133     -20.452 -22.484   1.801  1.00 10.00      A   
ATOM    563  HN  ARG A 133     -19.808 -22.641   1.072  1.00 10.00      A   
ATOM    564  CA  ARG A 133     -20.015 -22.629   3.190  1.00 10.00      A   
ATOM    565  CB  ARG A 133     -18.746 -23.485   3.294  1.00 10.00      A   
ATOM    566  CG  ARG A 133     -19.003 -24.972   3.108  1.00 10.00      A   
ATOM    567  CD  ARG A 133     -20.052 -25.466   4.090  1.00 10.00      A   
ATOM    568  NE  ARG A 133     -20.734 -26.663   3.609  1.00 10.00      A   
ATOM    569  HE  ARG A 133     -20.214 -27.498   3.579  1.00 10.00      A   
ATOM    570  CZ  ARG A 133     -22.009 -26.679   3.216  1.00 10.00      A   
ATOM    571  NH1 ARG A 133     -22.734 -25.567   3.250  1.00 10.00      A   
ATOM    572 HH11 ARG A 133     -22.323 -24.680   3.607  1.00 10.00      A   
ATOM    573 HH12 ARG A 133     -23.717 -25.567   2.887  1.00 10.00      A   
ATOM    574  NH2 ARG A 133     -22.560 -27.815   2.801  1.00 10.00      A   
ATOM    575 HH21 ARG A 133     -22.004 -28.698   2.792  1.00 10.00      A   
ATOM    576 HH22 ARG A 133     -23.559 -27.831   2.487  1.00 10.00      A   
ATOM    577  C   ARG A 133     -19.826 -21.272   3.865  1.00 10.00      A   
ATOM    578  O   ARG A 133     -20.107 -21.116   5.058  1.00 10.00      A   
ATOM    579  N   LEU A 134     -19.366 -20.296   3.091  1.00 10.00      A   
ATOM    580  HN  LEU A 134     -19.148 -20.491   2.149  1.00 10.00      A   
ATOM    581  CA  LEU A 134     -19.155 -18.944   3.593  1.00 10.00      A   
ATOM    582  CB  LEU A 134     -18.556 -18.076   2.486  1.00 10.00      A   
ATOM    583  CG  LEU A 134     -17.974 -16.728   2.908  1.00 10.00      A   
ATOM    584  CD1 LEU A 134     -16.782 -16.925   3.832  1.00 10.00      A   
ATOM    585  CD2 LEU A 134     -17.572 -15.924   1.682  1.00 10.00      A   
ATOM    586  C   LEU A 134     -20.478 -18.339   4.057  1.00 10.00      A   
ATOM    587  O   LEU A 134     -20.578 -17.764   5.141  1.00 10.00      A   
ATOM    588  N   GLN A 135     -21.496 -18.494   3.227  1.00 10.00      A   
ATOM    589  HN  GLN A 135     -21.349 -18.968   2.376  1.00 10.00      A   
ATOM    590  CA  GLN A 135     -22.823 -17.978   3.521  1.00 10.00      A   
ATOM    591  CB  GLN A 135     -23.668 -17.987   2.240  1.00 10.00      A   
ATOM    592  CG  GLN A 135     -25.131 -17.615   2.431  1.00 10.00      A   
ATOM    593  CD  GLN A 135     -25.329 -16.150   2.763  1.00 10.00      A   
ATOM    594  OE1 GLN A 135     -25.488 -15.321   1.873  1.00 10.00      A   
ATOM    595  NE2 GLN A 135     -25.328 -15.824   4.045  1.00 10.00      A   
ATOM    596 HE21 GLN A 135     -25.200 -16.539   4.707  1.00 10.00      A   
ATOM    597 HE22 GLN A 135     -25.457 -14.879   4.281  1.00 10.00      A   
ATOM    598  C   GLN A 135     -23.504 -18.802   4.614  1.00 10.00      A   
ATOM    599  O   GLN A 135     -24.350 -18.298   5.354  1.00 10.00      A   
ATOM    600  N   TYR A 136     -23.104 -20.058   4.722  1.00 10.00      A   
ATOM    601  HN  TYR A 136     -22.405 -20.386   4.120  1.00 10.00      A   
ATOM    602  CA  TYR A 136     -23.681 -20.969   5.698  1.00 10.00      A   
ATOM    603  CB  TYR A 136     -23.384 -22.426   5.317  1.00 10.00      A   
ATOM    604  CG  TYR A 136     -23.977 -23.457   6.256  1.00 10.00      A   
ATOM    605  CD1 TYR A 136     -23.203 -24.508   6.733  1.00 10.00      A   
ATOM    606  CD2 TYR A 136     -25.301 -23.377   6.669  1.00 10.00      A   
ATOM    607  CE1 TYR A 136     -23.732 -25.449   7.595  1.00 10.00      A   
ATOM    608  CE2 TYR A 136     -25.836 -24.315   7.529  1.00 10.00      A   
ATOM    609  CZ  TYR A 136     -25.048 -25.349   7.989  1.00 10.00      A   
ATOM    610  OH  TYR A 136     -25.580 -26.280   8.854  1.00 10.00      A   
ATOM    611  HH  TYR A 136     -24.861 -26.773   9.276  1.00 10.00      A   
ATOM    612  C   TYR A 136     -23.248 -20.680   7.135  1.00 10.00      A   
ATOM    613  O   TYR A 136     -23.975 -20.034   7.887  1.00 10.00      A   
ATOM    614  N   VAL A 137     -22.052 -21.130   7.499  1.00 10.00      A   
ATOM    615  HN  VAL A 137     -21.484 -21.567   6.830  1.00 10.00      A   
ATOM    616  CA  VAL A 137     -21.551 -20.980   8.863  1.00 10.00      A   
ATOM    617  CB  VAL A 137     -20.412 -21.984   9.165  1.00 10.00      A   
ATOM    618  CG1 VAL A 137     -19.277 -21.860   8.158  1.00 10.00      A   
ATOM    619  CG2 VAL A 137     -19.903 -21.842  10.590  1.00 10.00      A   
ATOM    620  C   VAL A 137     -21.138 -19.548   9.222  1.00 10.00      A   
ATOM    621  O   VAL A 137     -21.344 -19.099  10.353  1.00 10.00      A   
ATOM    622  N   PHE A 138     -20.572 -18.832   8.266  1.00 10.00      A   
ATOM    623  HN  PHE A 138     -20.454 -19.225   7.379  1.00 10.00      A   
ATOM    624  CA  PHE A 138     -20.120 -17.466   8.512  1.00 10.00      A   
ATOM    625  CB  PHE A 138     -18.878 -17.141   7.679  1.00 10.00      A   
ATOM    626  CG  PHE A 138     -17.811 -18.197   7.750  1.00 10.00      A   
ATOM    627  CD1 PHE A 138     -17.143 -18.450   8.936  1.00 10.00      A   
ATOM    628  CD2 PHE A 138     -17.482 -18.944   6.630  1.00 10.00      A   
ATOM    629  CE1 PHE A 138     -16.167 -19.427   9.005  1.00 10.00      A   
ATOM    630  CE2 PHE A 138     -16.508 -19.921   6.692  1.00 10.00      A   
ATOM    631  CZ  PHE A 138     -15.850 -20.163   7.880  1.00 10.00      A   
ATOM    632  C   PHE A 138     -21.233 -16.451   8.268  1.00 10.00      A   
ATOM    633  O   PHE A 138     -21.297 -15.416   8.934  1.00 10.00      A   
ATOM    634  N   GLY A 139     -22.115 -16.751   7.320  1.00 10.00      A   
ATOM    635  HN  GLY A 139     -22.012 -17.590   6.821  1.00 10.00      A   
ATOM    636  CA  GLY A 139     -23.218 -15.857   7.015  1.00 10.00      A   
ATOM    637  C   GLY A 139     -22.794 -14.677   6.166  1.00 10.00      A   
ATOM    638  O   GLY A 139     -23.320 -13.569   6.309  1.00 10.00      A   
ATOM    639  N   TYR A 140     -21.836 -14.907   5.286  1.00 10.00      A   
ATOM    640  HN  TYR A 140     -21.451 -15.808   5.224  1.00 10.00      A   
ATOM    641  CA  TYR A 140     -21.338 -13.860   4.407  1.00 10.00      A   
ATOM    642  CB  TYR A 140     -19.830 -13.673   4.579  1.00 10.00      A   
ATOM    643  CG  TYR A 140     -19.432 -12.961   5.854  1.00 10.00      A   
ATOM    644  CD1 TYR A 140     -19.561 -11.583   5.975  1.00 10.00      A   
ATOM    645  CD2 TYR A 140     -18.924 -13.666   6.936  1.00 10.00      A   
ATOM    646  CE1 TYR A 140     -19.195 -10.929   7.139  1.00 10.00      A   
ATOM    647  CE2 TYR A 140     -18.556 -13.022   8.102  1.00 10.00      A   
ATOM    648  CZ  TYR A 140     -18.692 -11.654   8.199  1.00 10.00      A   
ATOM    649  OH  TYR A 140     -18.327 -11.013   9.360  1.00 10.00      A   
ATOM    650  HH  TYR A 140     -18.978 -10.337   9.576  1.00 10.00      A   
ATOM    651  C   TYR A 140     -21.656 -14.181   2.956  1.00 10.00      A   
ATOM    652  O   TYR A 140     -21.263 -15.225   2.441  1.00 10.00      A   
ATOM    653  N   LYS A 141     -22.373 -13.282   2.306  1.00 10.00      A   
ATOM    654  HN  LYS A 141     -22.654 -12.461   2.772  1.00 10.00      A   
ATOM    655  CA  LYS A 141     -22.747 -13.466   0.919  1.00 10.00      A   
ATOM    656  CB  LYS A 141     -24.047 -12.719   0.621  1.00 10.00      A   
ATOM    657  CG  LYS A 141     -24.731 -13.153  -0.666  1.00 10.00      A   
ATOM    658  CD  LYS A 141     -26.073 -12.458  -0.847  1.00 10.00      A   
ATOM    659  CE  LYS A 141     -27.069 -12.855   0.238  1.00 10.00      A   
ATOM    660  NZ  LYS A 141     -27.358 -14.314   0.227  1.00 10.00      A   
ATOM    661  HZ1 LYS A 141     -28.289 -14.500   0.654  1.00 10.00      A   
ATOM    662  HZ2 LYS A 141     -26.633 -14.830   0.770  1.00 10.00      A   
ATOM    663  HZ3 LYS A 141     -27.360 -14.672  -0.748  1.00 10.00      A   
ATOM    664  C   LYS A 141     -21.633 -12.972   0.009  1.00 10.00      A   
ATOM    665  O   LYS A 141     -21.345 -11.777  -0.044  1.00 10.00      A   
ATOM    666  N   LEU A 142     -21.002 -13.901  -0.686  1.00 10.00      A   
ATOM    667  HN  LEU A 142     -21.274 -14.836  -0.586  1.00 10.00      A   
ATOM    668  CA  LEU A 142     -19.911 -13.578  -1.590  1.00 10.00      A   
ATOM    669  CB  LEU A 142     -18.932 -14.751  -1.651  1.00 10.00      A   
ATOM    670  CG  LEU A 142     -17.676 -14.544  -2.496  1.00 10.00      A   
ATOM    671  CD1 LEU A 142     -16.802 -13.455  -1.897  1.00 10.00      A   
ATOM    672  CD2 LEU A 142     -16.903 -15.846  -2.618  1.00 10.00      A   
ATOM    673  C   LEU A 142     -20.440 -13.257  -2.986  1.00 10.00      A   
ATOM    674  O   LEU A 142     -20.734 -14.158  -3.771  1.00 10.00      A   
ATOM    675  N   VAL A 143     -20.567 -11.976  -3.288  1.00 10.00      A   
ATOM    676  HN  VAL A 143     -20.312 -11.297  -2.622  1.00 10.00      A   
ATOM    677  CA  VAL A 143     -21.067 -11.545  -4.589  1.00 10.00      A   
ATOM    678  CB  VAL A 143     -22.515 -11.012  -4.504  1.00 10.00      A   
ATOM    679  CG1 VAL A 143     -23.515 -12.143  -4.294  1.00 10.00      A   
ATOM    680  CG2 VAL A 143     -22.640  -9.969  -3.403  1.00 10.00      A   
ATOM    681  C   VAL A 143     -20.174 -10.457  -5.186  1.00 10.00      A   
ATOM    682  O   VAL A 143     -19.295  -9.920  -4.511  1.00 10.00      A   
ATOM    683  N   GLU A 144     -20.407 -10.145  -6.452  1.00 10.00      A   
ATOM    684  HN  GLU A 144     -21.119 -10.613  -6.932  1.00 10.00      A   
ATOM    685  CA  GLU A 144     -19.643  -9.118  -7.146  1.00 10.00      A   
ATOM    686  CB  GLU A 144     -19.538  -9.449  -8.639  1.00 10.00      A   
ATOM    687  CG  GLU A 144     -18.424 -10.425  -8.978  1.00 10.00      A   
ATOM    688  CD  GLU A 144     -18.389 -10.793 -10.447  1.00 10.00      A   
ATOM    689  OE1 GLU A 144     -17.881  -9.985 -11.255  1.00 10.00      A   
ATOM    690  OE2 GLU A 144     -18.867 -11.894 -10.798  1.00 10.00      A   
ATOM    691  C   GLU A 144     -20.303  -7.758  -6.968  1.00 10.00      A   
ATOM    692  O   GLU A 144     -21.499  -7.607  -7.213  1.00 10.00      A   
ATOM    693  N   LEU A 145     -19.524  -6.776  -6.532  1.00 10.00      A   
ATOM    694  HN  LEU A 145     -18.584  -6.965  -6.341  1.00 10.00      A   
ATOM    695  CA  LEU A 145     -20.039  -5.421  -6.334  1.00 10.00      A   
ATOM    696  CB  LEU A 145     -19.024  -4.533  -5.599  1.00 10.00      A   
ATOM    697  CG  LEU A 145     -17.543  -4.732  -5.942  1.00 10.00      A   
ATOM    698  CD1 LEU A 145     -17.109  -3.801  -7.065  1.00 10.00      A   
ATOM    699  CD2 LEU A 145     -16.678  -4.525  -4.708  1.00 10.00      A   
ATOM    700  C   LEU A 145     -20.435  -4.810  -7.671  1.00 10.00      A   
ATOM    701  O   LEU A 145     -21.375  -4.019  -7.761  1.00 10.00      A   
ATOM    702  N   GLU A 146     -19.711  -5.198  -8.705  1.00 10.00      A   
ATOM    703  HN  GLU A 146     -18.975  -5.827  -8.559  1.00 10.00      A   
ATOM    704  CA  GLU A 146     -19.974  -4.739 -10.050  1.00 10.00      A   
ATOM    705  CB  GLU A 146     -18.849  -3.831 -10.550  1.00 10.00      A   
ATOM    706  CG  GLU A 146     -18.879  -2.419  -9.987  1.00 10.00      A   
ATOM    707  CD  GLU A 146     -18.233  -1.422 -10.923  1.00 10.00      A   
ATOM    708  OE1 GLU A 146     -18.967  -0.789 -11.714  1.00 10.00      A   
ATOM    709  OE2 GLU A 146     -16.996  -1.286 -10.894  1.00 10.00      A   
ATOM    710  C   GLU A 146     -20.130  -5.949 -10.958  1.00 10.00      A   
ATOM    711  O   GLU A 146     -19.255  -6.814 -11.002  1.00 10.00      A   
ATOM    712  N   PRO A 147     -21.261  -6.042 -11.663  1.00 10.00      A   
ATOM    713  CA  PRO A 147     -21.550  -7.163 -12.564  1.00 10.00      A   
ATOM    714  CB  PRO A 147     -22.852  -6.741 -13.253  1.00 10.00      A   
ATOM    715  CG  PRO A 147     -23.488  -5.794 -12.297  1.00 10.00      A   
ATOM    716  CD  PRO A 147     -22.358  -5.060 -11.634  1.00 10.00      A   
ATOM    717  C   PRO A 147     -20.463  -7.390 -13.609  1.00 10.00      A   
ATOM    718  O   PRO A 147     -20.114  -6.481 -14.369  1.00 10.00      A   
ATOM    719  N   LYS A 148     -19.929  -8.609 -13.622  1.00 10.00      A   
ATOM    720  HN  LYS A 148     -20.220  -9.258 -12.944  1.00 10.00      A   
ATOM    721  CA  LYS A 148     -18.908  -9.012 -14.583  1.00 10.00      A   
ATOM    722  CB  LYS A 148     -19.440  -8.896 -16.015  1.00 10.00      A   
ATOM    723  CG  LYS A 148     -20.713  -9.688 -16.270  1.00 10.00      A   
ATOM    724  CD  LYS A 148     -21.492  -9.113 -17.442  1.00 10.00      A   
ATOM    725  CE  LYS A 148     -22.786  -9.876 -17.683  1.00 10.00      A   
ATOM    726  NZ  LYS A 148     -22.529 -11.269 -18.124  1.00 10.00      A   
ATOM    727  HZ1 LYS A 148     -22.086 -11.271 -19.066  1.00 10.00      A   
ATOM    728  HZ2 LYS A 148     -23.419 -11.801 -18.176  1.00 10.00      A   
ATOM    729  HZ3 LYS A 148     -21.893 -11.744 -17.453  1.00 10.00      A   
ATOM    730  C   LYS A 148     -17.611  -8.223 -14.421  1.00 10.00      A   
ATOM    731  O   LYS A 148     -17.020  -7.762 -15.399  1.00 10.00      A   
ATOM    732  N   SER A 149     -17.168  -8.065 -13.189  1.00 10.00      A   
ATOM    733  HN  SER A 149     -17.687  -8.435 -12.438  1.00 10.00      A   
ATOM    734  CA  SER A 149     -15.935  -7.346 -12.922  1.00 10.00      A   
ATOM    735  CB  SER A 149     -16.201  -6.110 -12.069  1.00 10.00      A   
ATOM    736  OG  SER A 149     -16.954  -5.162 -12.810  1.00 10.00      A   
ATOM    737  HG  SER A 149     -17.316  -5.591 -13.596  1.00 10.00      A   
ATOM    738  C   SER A 149     -14.881  -8.253 -12.292  1.00 10.00      A   
ATOM    739  O   SER A 149     -13.723  -7.856 -12.137  1.00 10.00      A   
ATOM    740  N   ASN A 150     -15.292  -9.471 -11.928  1.00 10.00      A   
ATOM    741  HN  ASN A 150     -16.242  -9.712 -12.049  1.00 10.00      A   
ATOM    742  CA  ASN A 150     -14.394 -10.455 -11.331  1.00 10.00      A   
ATOM    743  CB  ASN A 150     -13.270 -10.847 -12.298  1.00 10.00      A   
ATOM    744  CG  ASN A 150     -13.676 -11.987 -13.212  1.00 10.00      A   
ATOM    745  OD1 ASN A 150     -14.287 -12.962 -12.771  1.00 10.00      A   
ATOM    746  ND2 ASN A 150     -13.347 -11.874 -14.491  1.00 10.00      A   
ATOM    747 HD21 ASN A 150     -12.861 -11.070 -14.775  1.00 10.00      A   
ATOM    748 HD22 ASN A 150     -13.615 -12.593 -15.106  1.00 10.00      A   
ATOM    749  C   ASN A 150     -13.846  -9.993  -9.987  1.00 10.00      A   
ATOM    750  O   ASN A 150     -12.713 -10.309  -9.618  1.00 10.00      A   
ATOM    751  N   THR A 151     -14.662  -9.240  -9.265  1.00 10.00      A   
ATOM    752  HN  THR A 151     -15.544  -9.014  -9.627  1.00 10.00      A   
ATOM    753  CA  THR A 151     -14.295  -8.735  -7.953  1.00 10.00      A   
ATOM    754  CB  THR A 151     -14.114  -7.211  -7.972  1.00 10.00      A   
ATOM    755  OG1 THR A 151     -14.243  -6.735  -9.320  1.00 10.00      A   
ATOM    756  HG1 THR A 151     -13.663  -7.245  -9.896  1.00 10.00      A   
ATOM    757  CG2 THR A 151     -12.738  -6.843  -7.440  1.00 10.00      A   
ATOM    758  C   THR A 151     -15.376  -9.111  -6.947  1.00 10.00      A   
ATOM    759  O   THR A 151     -16.504  -8.619  -7.015  1.00 10.00      A   
ATOM    760  N   TYR A 152     -15.030  -9.977  -6.016  1.00 10.00      A   
ATOM    761  HN  TYR A 152     -14.099 -10.298  -5.977  1.00 10.00      A   
ATOM    762  CA  TYR A 152     -15.987 -10.448  -5.031  1.00 10.00      A   
ATOM    763  CB  TYR A 152     -15.944 -11.976  -4.937  1.00 10.00      A   
ATOM    764  CG  TYR A 152     -16.501 -12.665  -6.166  1.00 10.00      A   
ATOM    765  CD1 TYR A 152     -15.681 -12.998  -7.237  1.00 10.00      A   
ATOM    766  CD2 TYR A 152     -17.853 -12.964  -6.261  1.00 10.00      A   
ATOM    767  CE1 TYR A 152     -16.194 -13.607  -8.369  1.00 10.00      A   
ATOM    768  CE2 TYR A 152     -18.375 -13.577  -7.384  1.00 10.00      A   
ATOM    769  CZ  TYR A 152     -17.543 -13.896  -8.437  1.00 10.00      A   
ATOM    770  OH  TYR A 152     -18.067 -14.489  -9.566  1.00 10.00      A   
ATOM    771  HH  TYR A 152     -18.404 -13.800 -10.159  1.00 10.00      A   
ATOM    772  C   TYR A 152     -15.802  -9.803  -3.662  1.00 10.00      A   
ATOM    773  O   TYR A 152     -14.684  -9.495  -3.248  1.00 10.00      A   
ATOM    774  N   ILE A 153     -16.917  -9.597  -2.976  1.00 10.00      A   
ATOM    775  HN  ILE A 153     -17.779  -9.858  -3.377  1.00 10.00      A   
ATOM    776  CA  ILE A 153     -16.919  -8.996  -1.649  1.00 10.00      A   
ATOM    777  CB  ILE A 153     -17.325  -7.501  -1.713  1.00 10.00      A   
ATOM    778  CG1 ILE A 153     -17.279  -6.843  -0.330  1.00 10.00      A   
ATOM    779  CG2 ILE A 153     -18.699  -7.333  -2.351  1.00 10.00      A   
ATOM    780  CD1 ILE A 153     -17.540  -5.351  -0.346  1.00 10.00      A   
ATOM    781  C   ILE A 153     -17.877  -9.762  -0.737  1.00 10.00      A   
ATOM    782  O   ILE A 153     -18.893 -10.291  -1.202  1.00 10.00      A   
ATOM    783  N   LEU A 154     -17.541  -9.851   0.545  1.00 10.00      A   
ATOM    784  HN  LEU A 154     -16.699  -9.437   0.856  1.00 10.00      A   
ATOM    785  CA  LEU A 154     -18.381 -10.549   1.510  1.00 10.00      A   
ATOM    786  CB  LEU A 154     -17.537 -11.176   2.626  1.00 10.00      A   
ATOM    787  CG  LEU A 154     -16.852 -12.514   2.325  1.00 10.00      A   
ATOM    788  CD1 LEU A 154     -15.769 -12.355   1.266  1.00 10.00      A   
ATOM    789  CD2 LEU A 154     -16.265 -13.103   3.600  1.00 10.00      A   
ATOM    790  C   LEU A 154     -19.399  -9.597   2.125  1.00 10.00      A   
ATOM    791  O   LEU A 154     -19.041  -8.535   2.647  1.00 10.00      A   
ATOM    792  N   ILE A 155     -20.665  -9.970   2.046  1.00 10.00      A   
ATOM    793  HN  ILE A 155     -20.886 -10.805   1.576  1.00 10.00      A   
ATOM    794  CA  ILE A 155     -21.743  -9.168   2.613  1.00 10.00      A   
ATOM    795  CB  ILE A 155     -22.767  -8.743   1.530  1.00 10.00      A   
ATOM    796  CG1 ILE A 155     -22.093  -7.846   0.483  1.00 10.00      A   
ATOM    797  CG2 ILE A 155     -23.956  -8.024   2.162  1.00 10.00      A   
ATOM    798  CD1 ILE A 155     -23.004  -7.423  -0.650  1.00 10.00      A   
ATOM    799  C   ILE A 155     -22.450  -9.951   3.721  1.00 10.00      A   
ATOM    800  O   ILE A 155     -23.101 -10.966   3.460  1.00 10.00      A   
ATOM    801  N   ASN A 156     -22.295  -9.494   4.960  1.00 10.00      A   
ATOM    802  HN  ASN A 156     -21.752  -8.692   5.108  1.00 10.00      A   
ATOM    803  CA  ASN A 156     -22.917 -10.152   6.104  1.00 10.00      A   
ATOM    804  CB  ASN A 156     -22.492  -9.490   7.420  1.00 10.00      A   
ATOM    805  CG  ASN A 156     -22.898 -10.289   8.652  1.00 10.00      A   
ATOM    806  OD1 ASN A 156     -23.198  -9.722   9.701  1.00 10.00      A   
ATOM    807  ND2 ASN A 156     -22.901 -11.612   8.542  1.00 10.00      A   
ATOM    808 HD21 ASN A 156     -22.648 -12.010   7.682  1.00 10.00      A   
ATOM    809 HD22 ASN A 156     -23.147 -12.139   9.331  1.00 10.00      A   
ATOM    810  C   ASN A 156     -24.433 -10.151   5.972  1.00 10.00      A   
ATOM    811  O   ASN A 156     -25.059  -9.097   5.861  1.00 10.00      A   
ATOM    812  N   THR A 157     -25.018 -11.334   5.973  1.00 10.00      A   
ATOM    813  HN  THR A 157     -24.467 -12.148   6.057  1.00 10.00      A   
ATOM    814  CA  THR A 157     -26.459 -11.466   5.853  1.00 10.00      A   
ATOM    815  CB  THR A 157     -26.801 -12.636   4.916  1.00 10.00      A   
ATOM    816  OG1 THR A 157     -25.696 -12.847   4.029  1.00 10.00      A   
ATOM    817  HG1 THR A 157     -25.260 -12.002   3.864  1.00 10.00      A   
ATOM    818  CG2 THR A 157     -28.046 -12.333   4.095  1.00 10.00      A   
ATOM    819  C   THR A 157     -27.089 -11.721   7.217  1.00 10.00      A   
ATOM    820  O   THR A 157     -28.137 -12.355   7.315  1.00 10.00      A   
ATOM    821  N   LEU A 158     -26.448 -11.229   8.270  1.00 10.00      A   
ATOM    822  HN  LEU A 158     -25.633 -10.701   8.134  1.00 10.00      A   
ATOM    823  CA  LEU A 158     -26.946 -11.419   9.625  1.00 10.00      A   
ATOM    824  CB  LEU A 158     -25.985 -12.300  10.436  1.00 10.00      A   
ATOM    825  CG  LEU A 158     -25.568 -13.622   9.795  1.00 10.00      A   
ATOM    826  CD1 LEU A 158     -24.417 -14.251  10.562  1.00 10.00      A   
ATOM    827  CD2 LEU A 158     -26.747 -14.577   9.704  1.00 10.00      A   
ATOM    828  C   LEU A 158     -27.108 -10.077  10.313  1.00 10.00      A   
ATOM    829  O   LEU A 158     -26.511  -9.087   9.895  1.00 10.00      A   
ATOM    830  N   GLU A 159     -27.922 -10.056  11.356  1.00 10.00      A   
ATOM    831  HN  GLU A 159     -28.386 -10.885  11.614  1.00 10.00      A   
ATOM    832  CA  GLU A 159     -28.167  -8.849  12.127  1.00 10.00      A   
ATOM    833  CB  GLU A 159     -28.630  -9.188  13.555  1.00 10.00      A   
ATOM    834  CG  GLU A 159     -29.732 -10.240  13.651  1.00 10.00      A   
ATOM    835  CD  GLU A 159     -29.202 -11.660  13.603  1.00 10.00      A   
ATOM    836  OE1 GLU A 159     -29.024 -12.194  12.493  1.00 10.00      A   
ATOM    837  OE2 GLU A 159     -28.962 -12.249  14.679  1.00 10.00      A   
ATOM    838  C   GLU A 159     -29.179  -7.940  11.434  1.00 10.00      A   
ATOM    839  O   GLU A 159     -30.344  -8.301  11.274  1.00 10.00      A   
ATOM    840  N   PRO A 160     -28.735  -6.759  10.982  1.00 10.00      A   
ATOM    841  CA  PRO A 160     -27.343  -6.314  11.120  1.00 10.00      A   
ATOM    842  CB  PRO A 160     -27.246  -5.185  10.088  1.00 10.00      A   
ATOM    843  CG  PRO A 160     -28.623  -4.612  10.039  1.00 10.00      A   
ATOM    844  CD  PRO A 160     -29.571  -5.757  10.292  1.00 10.00      A   
ATOM    845  C   PRO A 160     -27.025  -5.799  12.530  1.00 10.00      A   
ATOM    846  O   PRO A 160     -27.833  -5.109  13.154  1.00 10.00      A   
ATOM    847  N   VAL A 161     -25.850  -6.144  13.032  1.00 10.00      A   
ATOM    848  HN  VAL A 161     -25.234  -6.682  12.488  1.00 10.00      A   
ATOM    849  CA  VAL A 161     -25.433  -5.720  14.364  1.00 10.00      A   
ATOM    850  CB  VAL A 161     -26.184  -6.479  15.482  1.00 10.00      A   
ATOM    851  CG1 VAL A 161     -25.693  -7.917  15.601  1.00 10.00      A   
ATOM    852  CG2 VAL A 161     -26.043  -5.750  16.807  1.00 10.00      A   
ATOM    853  C   VAL A 161     -23.932  -5.910  14.535  1.00 10.00      A   
ATOM    854  O   VAL A 161     -23.254  -6.370  13.614  1.00 10.00      A   
ATOM    855  N   GLU A 166     -29.302   4.174  10.681  1.00 10.00      A   
ATOM    856  HN  GLU A 166     -29.930   4.134   9.933  1.00 10.00      A   
ATOM    857  CA  GLU A 166     -28.039   4.875  10.515  1.00 10.00      A   
ATOM    858  CB  GLU A 166     -28.120   6.292  11.087  1.00 10.00      A   
ATOM    859  CG  GLU A 166     -28.923   7.255  10.223  1.00 10.00      A   
ATOM    860  CD  GLU A 166     -28.591   7.134   8.744  1.00 10.00      A   
ATOM    861  OE1 GLU A 166     -27.432   7.397   8.366  1.00 10.00      A   
ATOM    862  OE2 GLU A 166     -29.493   6.769   7.955  1.00 10.00      A   
ATOM    863  C   GLU A 166     -26.895   4.086  11.143  1.00 10.00      A   
ATOM    864  O   GLU A 166     -25.883   4.647  11.555  1.00 10.00      A   
ATOM    865  N   MET A 167     -27.057   2.766  11.179  1.00 10.00      A   
ATOM    866  HN  MET A 167     -27.873   2.377  10.806  1.00 10.00      A   
ATOM    867  CA  MET A 167     -26.047   1.886  11.753  1.00 10.00      A   
ATOM    868  CB  MET A 167     -26.676   0.643  12.392  1.00 10.00      A   
ATOM    869  CG  MET A 167     -25.733  -0.121  13.314  1.00 10.00      A   
ATOM    870  SD  MET A 167     -26.426  -1.680  13.903  1.00 10.00      A   
ATOM    871  CE  MET A 167     -25.246  -2.114  15.181  1.00 10.00      A   
ATOM    872  C   MET A 167     -25.003   1.488  10.721  1.00 10.00      A   
ATOM    873  O   MET A 167     -25.026   0.380  10.183  1.00 10.00      A   
ATOM    874  N   ARG A 168     -24.108   2.416  10.434  1.00 10.00      A   
ATOM    875  HN  ARG A 168     -24.174   3.288  10.876  1.00 10.00      A   
ATOM    876  CA  ARG A 168     -23.043   2.193   9.470  1.00 10.00      A   
ATOM    877  CB  ARG A 168     -23.385   2.884   8.149  1.00 10.00      A   
ATOM    878  CG  ARG A 168     -23.832   4.326   8.311  1.00 10.00      A   
ATOM    879  CD  ARG A 168     -24.321   4.912   6.999  1.00 10.00      A   
ATOM    880  NE  ARG A 168     -25.060   6.156   7.210  1.00 10.00      A   
ATOM    881  HE  ARG A 168     -25.895   6.102   7.740  1.00 10.00      A   
ATOM    882  CZ  ARG A 168     -24.682   7.345   6.743  1.00 10.00      A   
ATOM    883  NH1 ARG A 168     -23.584   7.462   5.992  1.00 10.00      A   
ATOM    884 HH11 ARG A 168     -23.022   6.619   5.748  1.00 10.00      A   
ATOM    885 HH12 ARG A 168     -23.281   8.402   5.649  1.00 10.00      A   
ATOM    886  NH2 ARG A 168     -25.427   8.412   7.008  1.00 10.00      A   
ATOM    887 HH21 ARG A 168     -25.155   9.352   6.657  1.00 10.00      A   
ATOM    888 HH22 ARG A 168     -26.311   8.303   7.578  1.00 10.00      A   
ATOM    889  C   ARG A 168     -21.733   2.733  10.022  1.00 10.00      A   
ATOM    890  O   ARG A 168     -20.792   3.010   9.284  1.00 10.00      A   
ATOM    891  N   GLY A 169     -21.693   2.879  11.337  1.00 10.00      A   
ATOM    892  HN  GLY A 169     -22.474   2.626  11.865  1.00 10.00      A   
ATOM    893  CA  GLY A 169     -20.508   3.388  12.001  1.00 10.00      A   
ATOM    894  C   GLY A 169     -19.312   2.474  11.829  1.00 10.00      A   
ATOM    895  O   GLY A 169     -19.305   1.343  12.319  1.00 10.00      A   
ATOM    896  N   GLN A 171     -17.884   3.166  19.278  1.00 10.00      A   
ATOM    897  HN  GLN A 171     -18.545   3.104  19.969  1.00 10.00      A   
ATOM    898  CA  GLN A 171     -16.715   2.273  19.111  1.00 10.00      A   
ATOM    899  CB  GLN A 171     -16.978   0.918  19.779  1.00 10.00      A   
ATOM    900  CG  GLN A 171     -17.482   1.008  21.211  1.00 10.00      A   
ATOM    901  CD  GLN A 171     -18.996   1.094  21.312  1.00 10.00      A   
ATOM    902  OE1 GLN A 171     -19.724   0.582  20.457  1.00 10.00      A   
ATOM    903  NE2 GLN A 171     -19.476   1.730  22.363  1.00 10.00      A   
ATOM    904 HE21 GLN A 171     -18.835   2.097  23.008  1.00 10.00      A   
ATOM    905 HE22 GLN A 171     -20.449   1.813  22.454  1.00 10.00      A   
ATOM    906  C   GLN A 171     -16.514   2.083  17.598  1.00 10.00      A   
ATOM    907  O   GLN A 171     -15.816   1.172  17.130  1.00 10.00      A   
ATOM    908  N   GLY A 172     -17.159   2.980  16.852  1.00 10.00      A   
ATOM    909  HN  GLY A 172     -17.668   3.681  17.305  1.00 10.00      A   
ATOM    910  CA  GLY A 172     -17.119   2.954  15.397  1.00 10.00      A   
ATOM    911  C   GLY A 172     -15.875   3.606  14.806  1.00 10.00      A   
ATOM    912  O   GLY A 172     -14.875   3.796  15.497  1.00 10.00      A   
ATOM    913  N   THR A 173     -15.941   3.950  13.520  1.00 10.00      A   
ATOM    914  HN  THR A 173     -16.763   3.774  13.019  1.00 10.00      A   
ATOM    915  CA  THR A 173     -14.818   4.568  12.826  1.00 10.00      A   
ATOM    916  CB  THR A 173     -14.490   3.793  11.534  1.00 10.00      A   
ATOM    917  OG1 THR A 173     -15.696   3.214  11.007  1.00 10.00      A   
ATOM    918  HG1 THR A 173     -16.002   3.734  10.254  1.00 10.00      A   
ATOM    919  CG2 THR A 173     -13.478   2.694  11.812  1.00 10.00      A   
ATOM    920  C   THR A 173     -15.097   6.031  12.466  1.00 10.00      A   
ATOM    921  O   THR A 173     -16.153   6.354  11.920  1.00 10.00      A   
ATOM    922  N   PRO A 174     -14.156   6.940  12.774  1.00 10.00      A   
ATOM    923  CA  PRO A 174     -14.299   8.370  12.459  1.00 10.00      A   
ATOM    924  CB  PRO A 174     -13.177   9.019  13.271  1.00 10.00      A   
ATOM    925  CG  PRO A 174     -12.146   7.953  13.397  1.00 10.00      A   
ATOM    926  CD  PRO A 174     -12.899   6.656  13.492  1.00 10.00      A   
ATOM    927  C   PRO A 174     -14.092   8.649  10.968  1.00 10.00      A   
ATOM    928  O   PRO A 174     -14.566   9.659  10.442  1.00 10.00      A   
ATOM    929  N   THR A 175     -13.389   7.747  10.294  1.00 10.00      A   
ATOM    930  HN  THR A 175     -13.037   6.963  10.771  1.00 10.00      A   
ATOM    931  CA  THR A 175     -13.109   7.873   8.870  1.00 10.00      A   
ATOM    932  CB  THR A 175     -12.276   6.673   8.396  1.00 10.00      A   
ATOM    933  OG1 THR A 175     -11.822   5.936   9.544  1.00 10.00      A   
ATOM    934  HG1 THR A 175     -10.922   5.632   9.388  1.00 10.00      A   
ATOM    935  CG2 THR A 175     -11.069   7.147   7.601  1.00 10.00      A   
ATOM    936  C   THR A 175     -14.409   7.939   8.067  1.00 10.00      A   
ATOM    937  O   THR A 175     -14.553   8.753   7.155  1.00 10.00      A   
ATOM    938  N   THR A 176     -15.352   7.078   8.428  1.00 10.00      A   
ATOM    939  HN  THR A 176     -15.166   6.447   9.151  1.00 10.00      A   
ATOM    940  CA  THR A 176     -16.651   7.031   7.774  1.00 10.00      A   
ATOM    941  CB  THR A 176     -17.497   5.888   8.367  1.00 10.00      A   
ATOM    942  OG1 THR A 176     -16.661   4.729   8.552  1.00 10.00      A   
ATOM    943  HG1 THR A 176     -16.782   4.127   7.809  1.00 10.00      A   
ATOM    944  CG2 THR A 176     -18.660   5.539   7.452  1.00 10.00      A   
ATOM    945  C   THR A 176     -17.398   8.354   7.952  1.00 10.00      A   
ATOM    946  O   THR A 176     -18.100   8.819   7.050  1.00 10.00      A   
ATOM    947  N   GLY A 177     -17.224   8.962   9.118  1.00 10.00      A   
ATOM    948  HN  GLY A 177     -16.642   8.549   9.789  1.00 10.00      A   
ATOM    949  CA  GLY A 177     -17.878  10.223   9.412  1.00 10.00      A   
ATOM    950  C   GLY A 177     -17.326  11.361   8.579  1.00 10.00      A   
ATOM    951  O   GLY A 177     -18.072  12.228   8.124  1.00 10.00      A   
ATOM    952  N   LEU A 178     -16.014  11.351   8.371  1.00 10.00      A   
ATOM    953  HN  LEU A 178     -15.474  10.626   8.757  1.00 10.00      A   
ATOM    954  CA  LEU A 178     -15.354  12.390   7.587  1.00 10.00      A   
ATOM    955  CB  LEU A 178     -13.840  12.341   7.793  1.00 10.00      A   
ATOM    956  CG  LEU A 178     -13.247  13.372   8.761  1.00 10.00      A   
ATOM    957  CD1 LEU A 178     -13.303  14.769   8.161  1.00 10.00      A   
ATOM    958  CD2 LEU A 178     -13.960  13.338  10.105  1.00 10.00      A   
ATOM    959  C   LEU A 178     -15.692  12.252   6.110  1.00 10.00      A   
ATOM    960  O   LEU A 178     -15.911  13.248   5.415  1.00 10.00      A   
ATOM    961  N   LEU A 179     -15.739  11.012   5.632  1.00 10.00      A   
ATOM    962  HN  LEU A 179     -15.540  10.260   6.233  1.00 10.00      A   
ATOM    963  CA  LEU A 179     -16.058  10.743   4.237  1.00 10.00      A   
ATOM    964  CB  LEU A 179     -15.868   9.260   3.913  1.00 10.00      A   
ATOM    965  CG  LEU A 179     -15.993   8.867   2.438  1.00 10.00      A   
ATOM    966  CD1 LEU A 179     -14.971   9.612   1.591  1.00 10.00      A   
ATOM    967  CD2 LEU A 179     -15.832   7.365   2.276  1.00 10.00      A   
ATOM    968  C   LEU A 179     -17.484  11.177   3.918  1.00 10.00      A   
ATOM    969  O   LEU A 179     -17.782  11.589   2.798  1.00 10.00      A   
ATOM    970  N   MET A 180     -18.359  11.088   4.917  1.00 10.00      A   
ATOM    971  HN  MET A 180     -18.060  10.739   5.784  1.00 10.00      A   
ATOM    972  CA  MET A 180     -19.753  11.484   4.760  1.00 10.00      A   
ATOM    973  CB  MET A 180     -20.537  11.202   6.046  1.00 10.00      A   
ATOM    974  CG  MET A 180     -22.013  11.571   5.978  1.00 10.00      A   
ATOM    975  SD  MET A 180     -22.982  10.408   4.998  1.00 10.00      A   
ATOM    976  CE  MET A 180     -24.369  11.446   4.532  1.00 10.00      A   
ATOM    977  C   MET A 180     -19.848  12.963   4.394  1.00 10.00      A   
ATOM    978  O   MET A 180     -20.751  13.377   3.666  1.00 10.00      A   
ATOM    979  N   ILE A 181     -18.897  13.751   4.888  1.00 10.00      A   
ATOM    980  HN  ILE A 181     -18.192  13.360   5.448  1.00 10.00      A   
ATOM    981  CA  ILE A 181     -18.869  15.178   4.609  1.00 10.00      A   
ATOM    982  CB  ILE A 181     -17.944  15.935   5.589  1.00 10.00      A   
ATOM    983  CG1 ILE A 181     -18.214  15.492   7.031  1.00 10.00      A   
ATOM    984  CG2 ILE A 181     -18.144  17.439   5.449  1.00 10.00      A   
ATOM    985  CD1 ILE A 181     -17.205  16.009   8.036  1.00 10.00      A   
ATOM    986  C   ILE A 181     -18.390  15.419   3.181  1.00 10.00      A   
ATOM    987  O   ILE A 181     -18.896  16.296   2.485  1.00 10.00      A   
ATOM    988  N   VAL A 182     -17.426  14.611   2.751  1.00 10.00      A   
ATOM    989  HN  VAL A 182     -17.084  13.918   3.353  1.00 10.00      A   
ATOM    990  CA  VAL A 182     -16.860  14.721   1.414  1.00 10.00      A   
ATOM    991  CB  VAL A 182     -15.728  13.693   1.196  1.00 10.00      A   
ATOM    992  CG1 VAL A 182     -15.156  13.795  -0.211  1.00 10.00      A   
ATOM    993  CG2 VAL A 182     -14.631  13.883   2.236  1.00 10.00      A   
ATOM    994  C   VAL A 182     -17.939  14.547   0.345  1.00 10.00      A   
ATOM    995  O   VAL A 182     -18.162  15.443  -0.469  1.00 10.00      A   
ATOM    996  N   LEU A 183     -18.624  13.405   0.370  1.00 10.00      A   
ATOM    997  HN  LEU A 183     -18.415  12.733   1.056  1.00 10.00      A   
ATOM    998  CA  LEU A 183     -19.679  13.132  -0.603  1.00 10.00      A   
ATOM    999  CB  LEU A 183     -20.180  11.684  -0.496  1.00 10.00      A   
ATOM   1000  CG  LEU A 183     -20.793  11.266   0.846  1.00 10.00      A   
ATOM   1001  CD1 LEU A 183     -22.311  11.257   0.773  1.00 10.00      A   
ATOM   1002  CD2 LEU A 183     -20.272   9.904   1.275  1.00 10.00      A   
ATOM   1003  C   LEU A 183     -20.827  14.123  -0.441  1.00 10.00      A   
ATOM   1004  O   LEU A 183     -21.516  14.454  -1.405  1.00 10.00      A   
ATOM   1005  N   GLY A 184     -21.011  14.603   0.783  1.00 10.00      A   
ATOM   1006  HN  GLY A 184     -20.431  14.295   1.510  1.00 10.00      A   
ATOM   1007  CA  GLY A 184     -22.060  15.563   1.056  1.00 10.00      A   
ATOM   1008  C   GLY A 184     -21.811  16.884   0.360  1.00 10.00      A   
ATOM   1009  O   GLY A 184     -22.707  17.438  -0.265  1.00 10.00      A   
ATOM   1010  N   LEU A 185     -20.583  17.372   0.456  1.00 10.00      A   
ATOM   1011  HN  LEU A 185     -19.911  16.868   0.962  1.00 10.00      A   
ATOM   1012  CA  LEU A 185     -20.207  18.638  -0.165  1.00 10.00      A   
ATOM   1013  CB  LEU A 185     -18.808  19.081   0.276  1.00 10.00      A   
ATOM   1014  CG  LEU A 185     -18.647  19.500   1.741  1.00 10.00      A   
ATOM   1015  CD1 LEU A 185     -17.196  19.847   2.036  1.00 10.00      A   
ATOM   1016  CD2 LEU A 185     -19.559  20.670   2.074  1.00 10.00      A   
ATOM   1017  C   LEU A 185     -20.283  18.552  -1.687  1.00 10.00      A   
ATOM   1018  O   LEU A 185     -20.699  19.502  -2.349  1.00 10.00      A   
ATOM   1019  N   ILE A 186     -19.890  17.405  -2.233  1.00 10.00      A   
ATOM   1020  HN  ILE A 186     -19.566  16.686  -1.651  1.00 10.00      A   
ATOM   1021  CA  ILE A 186     -19.923  17.188  -3.673  1.00 10.00      A   
ATOM   1022  CB  ILE A 186     -19.366  15.795  -4.046  1.00 10.00      A   
ATOM   1023  CG1 ILE A 186     -17.903  15.669  -3.610  1.00 10.00      A   
ATOM   1024  CG2 ILE A 186     -19.502  15.542  -5.542  1.00 10.00      A   
ATOM   1025  CD1 ILE A 186     -17.361  14.256  -3.669  1.00 10.00      A   
ATOM   1026  C   ILE A 186     -21.351  17.319  -4.197  1.00 10.00      A   
ATOM   1027  O   ILE A 186     -21.618  18.102  -5.106  1.00 10.00      A   
ATOM   1028  N   PHE A 187     -22.265  16.574  -3.588  1.00 10.00      A   
ATOM   1029  HN  PHE A 187     -21.989  15.998  -2.843  1.00 10.00      A   
ATOM   1030  CA  PHE A 187     -23.665  16.585  -3.987  1.00 10.00      A   
ATOM   1031  CB  PHE A 187     -24.410  15.448  -3.280  1.00 10.00      A   
ATOM   1032  CG  PHE A 187     -25.535  14.855  -4.080  1.00 10.00      A   
ATOM   1033  CD1 PHE A 187     -25.342  13.700  -4.822  1.00 10.00      A   
ATOM   1034  CD2 PHE A 187     -26.785  15.449  -4.092  1.00 10.00      A   
ATOM   1035  CE1 PHE A 187     -26.374  13.150  -5.559  1.00 10.00      A   
ATOM   1036  CE2 PHE A 187     -27.820  14.906  -4.827  1.00 10.00      A   
ATOM   1037  CZ  PHE A 187     -27.615  13.756  -5.562  1.00 10.00      A   
ATOM   1038  C   PHE A 187     -24.318  17.926  -3.651  1.00 10.00      A   
ATOM   1039  O   PHE A 187     -25.217  18.384  -4.358  1.00 10.00      A   
ATOM   1040  N   MET A 188     -23.835  18.557  -2.579  1.00 10.00      A   
ATOM   1041  HN  MET A 188     -23.097  18.143  -2.078  1.00 10.00      A   
ATOM   1042  CA  MET A 188     -24.364  19.836  -2.118  1.00 10.00      A   
ATOM   1043  CB  MET A 188     -23.738  20.205  -0.769  1.00 10.00      A   
ATOM   1044  CG  MET A 188     -24.333  21.436  -0.110  1.00 10.00      A   
ATOM   1045  SD  MET A 188     -23.659  21.740   1.535  1.00 10.00      A   
ATOM   1046  CE  MET A 188     -24.351  20.361   2.444  1.00 10.00      A   
ATOM   1047  C   MET A 188     -24.124  20.957  -3.126  1.00 10.00      A   
ATOM   1048  O   MET A 188     -24.939  21.866  -3.254  1.00 10.00      A   
ATOM   1049  N   LYS A 189     -23.010  20.897  -3.839  1.00 10.00      A   
ATOM   1050  HN  LYS A 189     -22.389  20.146  -3.705  1.00 10.00      A   
ATOM   1051  CA  LYS A 189     -22.683  21.926  -4.817  1.00 10.00      A   
ATOM   1052  CB  LYS A 189     -21.217  22.359  -4.679  1.00 10.00      A   
ATOM   1053  CG  LYS A 189     -20.848  22.887  -3.297  1.00 10.00      A   
ATOM   1054  CD  LYS A 189     -19.448  23.490  -3.267  1.00 10.00      A   
ATOM   1055  CE  LYS A 189     -19.301  24.593  -4.302  1.00 10.00      A   
ATOM   1056  NZ  LYS A 189     -18.074  25.411  -4.100  1.00 10.00      A   
ATOM   1057  HZ1 LYS A 189     -18.003  26.129  -4.847  1.00 10.00      A   
ATOM   1058  HZ2 LYS A 189     -17.218  24.811  -4.133  1.00 10.00      A   
ATOM   1059  HZ3 LYS A 189     -18.108  25.893  -3.180  1.00 10.00      A   
ATOM   1060  C   LYS A 189     -22.992  21.469  -6.245  1.00 10.00      A   
ATOM   1061  O   LYS A 189     -22.243  21.763  -7.180  1.00 10.00      A   
ATOM   1062  N   GLY A 190     -24.100  20.749  -6.405  1.00 10.00      A   
ATOM   1063  HN  GLY A 190     -24.656  20.547  -5.621  1.00 10.00      A   
ATOM   1064  CA  GLY A 190     -24.506  20.271  -7.719  1.00 10.00      A   
ATOM   1065  C   GLY A 190     -23.518  19.296  -8.332  1.00 10.00      A   
ATOM   1066  O   GLY A 190     -23.128  19.443  -9.494  1.00 10.00      A   
ATOM   1067  N   ASN A 191     -23.116  18.306  -7.545  1.00 10.00      A   
ATOM   1068  HN  ASN A 191     -23.464  18.262  -6.629  1.00 10.00      A   
ATOM   1069  CA  ASN A 191     -22.163  17.284  -7.988  1.00 10.00      A   
ATOM   1070  CB  ASN A 191     -22.778  16.335  -9.021  1.00 10.00      A   
ATOM   1071  CG  ASN A 191     -23.430  15.127  -8.379  1.00 10.00      A   
ATOM   1072  OD1 ASN A 191     -24.043  15.227  -7.319  1.00 10.00      A   
ATOM   1073  ND2 ASN A 191     -23.286  13.973  -9.008  1.00 10.00      A   
ATOM   1074 HD21 ASN A 191     -22.771  13.961  -9.841  1.00 10.00      A   
ATOM   1075 HD22 ASN A 191     -23.707  13.179  -8.620  1.00 10.00      A   
ATOM   1076  C   ASN A 191     -20.877  17.905  -8.512  1.00 10.00      A   
ATOM   1077  O   ASN A 191     -20.288  17.436  -9.486  1.00 10.00      A   
ATOM   1078  N   THR A 192     -20.448  18.969  -7.855  1.00 10.00      A   
ATOM   1079  HN  THR A 192     -20.960  19.285  -7.077  1.00 10.00      A   
ATOM   1080  CA  THR A 192     -19.234  19.672  -8.235  1.00 10.00      A   
ATOM   1081  CB  THR A 192     -19.560  20.904  -9.108  1.00 10.00      A   
ATOM   1082  OG1 THR A 192     -20.517  20.538 -10.112  1.00 10.00      A   
ATOM   1083  HG1 THR A 192     -21.173  19.943  -9.721  1.00 10.00      A   
ATOM   1084  CG2 THR A 192     -18.305  21.438  -9.787  1.00 10.00      A   
ATOM   1085  C   THR A 192     -18.501  20.127  -6.981  1.00 10.00      A   
ATOM   1086  O   THR A 192     -19.123  20.602  -6.038  1.00 10.00      A   
ATOM   1087  N   LEU A 193     -17.187  19.965  -6.961  1.00 10.00      A   
ATOM   1088  HN  LEU A 193     -16.739  19.567  -7.735  1.00 10.00      A   
ATOM   1089  CA  LEU A 193     -16.394  20.369  -5.812  1.00 10.00      A   
ATOM   1090  CB  LEU A 193     -16.468  19.310  -4.705  1.00 10.00      A   
ATOM   1091  CG  LEU A 193     -15.758  19.662  -3.395  1.00 10.00      A   
ATOM   1092  CD1 LEU A 193     -16.414  20.870  -2.740  1.00 10.00      A   
ATOM   1093  CD2 LEU A 193     -15.753  18.473  -2.446  1.00 10.00      A   
ATOM   1094  C   LEU A 193     -14.941  20.593  -6.202  1.00 10.00      A   
ATOM   1095  O   LEU A 193     -14.393  19.860  -7.029  1.00 10.00      A   
ATOM   1096  N   LYS A 194     -14.333  21.619  -5.624  1.00 10.00      A   
ATOM   1097  HN  LYS A 194     -14.841  22.197  -5.010  1.00 10.00      A   
ATOM   1098  CA  LYS A 194     -12.937  21.921  -5.883  1.00 10.00      A   
ATOM   1099  CB  LYS A 194     -12.737  23.423  -6.050  1.00 10.00      A   
ATOM   1100  CG  LYS A 194     -13.410  24.008  -7.276  1.00 10.00      A   
ATOM   1101  CD  LYS A 194     -13.130  25.494  -7.378  1.00 10.00      A   
ATOM   1102  CE  LYS A 194     -13.722  26.081  -8.644  1.00 10.00      A   
ATOM   1103  NZ  LYS A 194     -13.554  27.554  -8.693  1.00 10.00      A   
ATOM   1104  HZ1 LYS A 194     -13.948  27.930  -9.576  1.00 10.00      A   
ATOM   1105  HZ2 LYS A 194     -12.547  27.801  -8.642  1.00 10.00      A   
ATOM   1106  HZ3 LYS A 194     -14.048  27.997  -7.891  1.00 10.00      A   
ATOM   1107  C   LYS A 194     -12.082  21.414  -4.729  1.00 10.00      A   
ATOM   1108  O   LYS A 194     -12.467  21.535  -3.562  1.00 10.00      A   
ATOM   1109  N   GLU A 195     -10.922  20.854  -5.056  1.00 10.00      A   
ATOM   1110  HN  GLU A 195     -10.671  20.799  -6.006  1.00 10.00      A   
ATOM   1111  CA  GLU A 195     -10.012  20.318  -4.050  1.00 10.00      A   
ATOM   1112  CB  GLU A 195      -8.805  19.665  -4.729  1.00 10.00      A   
ATOM   1113  CG  GLU A 195      -7.802  19.039  -3.773  1.00 10.00      A   
ATOM   1114  CD  GLU A 195      -6.421  18.933  -4.381  1.00 10.00      A   
ATOM   1115  OE1 GLU A 195      -5.991  19.900  -5.044  1.00 10.00      A   
ATOM   1116  OE2 GLU A 195      -5.763  17.889  -4.202  1.00 10.00      A   
ATOM   1117  C   GLU A 195      -9.551  21.403  -3.077  1.00 10.00      A   
ATOM   1118  O   GLU A 195      -9.588  21.212  -1.865  1.00 10.00      A   
ATOM   1119  N   THR A 196      -9.137  22.546  -3.618  1.00 10.00      A   
ATOM   1120  HN  THR A 196      -9.142  22.640  -4.596  1.00 10.00      A   
ATOM   1121  CA  THR A 196      -8.661  23.660  -2.801  1.00 10.00      A   
ATOM   1122  CB  THR A 196      -8.127  24.802  -3.688  1.00 10.00      A   
ATOM   1123  OG1 THR A 196      -7.495  24.234  -4.842  1.00 10.00      A   
ATOM   1124  HG1 THR A 196      -6.610  23.925  -4.602  1.00 10.00      A   
ATOM   1125  CG2 THR A 196      -7.109  25.640  -2.929  1.00 10.00      A   
ATOM   1126  C   THR A 196      -9.745  24.191  -1.855  1.00 10.00      A   
ATOM   1127  O   THR A 196      -9.449  24.587  -0.721  1.00 10.00      A   
ATOM   1128  N   GLU A 197     -10.999  24.190  -2.315  1.00 10.00      A   
ATOM   1129  HN  GLU A 197     -11.176  23.858  -3.219  1.00 10.00      A   
ATOM   1130  CA  GLU A 197     -12.111  24.664  -1.500  1.00 10.00      A   
ATOM   1131  CB  GLU A 197     -13.417  24.666  -2.300  1.00 10.00      A   
ATOM   1132  CG  GLU A 197     -13.486  25.699  -3.412  1.00 10.00      A   
ATOM   1133  CD  GLU A 197     -14.861  25.769  -4.052  1.00 10.00      A   
ATOM   1134  OE1 GLU A 197     -15.282  26.881  -4.445  1.00 10.00      A   
ATOM   1135  OE2 GLU A 197     -15.529  24.717  -4.159  1.00 10.00      A   
ATOM   1136  C   GLU A 197     -12.283  23.779  -0.275  1.00 10.00      A   
ATOM   1137  O   GLU A 197     -12.319  24.262   0.857  1.00 10.00      A   
ATOM   1138  N   ALA A 198     -12.357  22.475  -0.512  1.00 10.00      A   
ATOM   1139  HN  ALA A 198     -12.285  22.151  -1.437  1.00 10.00      A   
ATOM   1140  CA  ALA A 198     -12.539  21.513   0.562  1.00 10.00      A   
ATOM   1141  CB  ALA A 198     -12.916  20.155  -0.005  1.00 10.00      A   
ATOM   1142  C   ALA A 198     -11.296  21.396   1.436  1.00 10.00      A   
ATOM   1143  O   ALA A 198     -11.397  21.154   2.637  1.00 10.00      A   
ATOM   1144  N   TRP A 199     -10.130  21.571   0.821  1.00 10.00      A   
ATOM   1145  HN  TRP A 199     -10.130  21.761  -0.144  1.00 10.00      A   
ATOM   1146  CA  TRP A 199      -8.849  21.480   1.518  1.00 10.00      A   
ATOM   1147  CB  TRP A 199      -7.709  21.873   0.565  1.00 10.00      A   
ATOM   1148  CG  TRP A 199      -6.360  21.322   0.927  1.00 10.00      A   
ATOM   1149  CD1 TRP A 199      -5.732  20.255   0.351  1.00 10.00      A   
ATOM   1150  CD2 TRP A 199      -5.466  21.816   1.936  1.00 10.00      A   
ATOM   1151  NE1 TRP A 199      -4.508  20.054   0.941  1.00 10.00      A   
ATOM   1152  HE1 TRP A 199      -3.870  19.352   0.703  1.00 10.00      A   
ATOM   1153  CE2 TRP A 199      -4.323  20.996   1.915  1.00 10.00      A   
ATOM   1154  CE3 TRP A 199      -5.523  22.869   2.855  1.00 10.00      A   
ATOM   1155  CZ2 TRP A 199      -3.247  21.194   2.775  1.00 10.00      A   
ATOM   1156  CZ3 TRP A 199      -4.455  23.064   3.707  1.00 10.00      A   
ATOM   1157  CH2 TRP A 199      -3.330  22.231   3.660  1.00 10.00      A   
ATOM   1158  C   TRP A 199      -8.811  22.367   2.766  1.00 10.00      A   
ATOM   1159  O   TRP A 199      -8.769  21.868   3.893  1.00 10.00      A   
ATOM   1160  N   ASP A 200      -8.848  23.675   2.543  1.00 10.00      A   
ATOM   1161  HN  ASP A 200      -8.920  23.995   1.618  1.00 10.00      A   
ATOM   1162  CA  ASP A 200      -8.785  24.663   3.624  1.00 10.00      A   
ATOM   1163  CB  ASP A 200      -8.723  26.075   3.030  1.00 10.00      A   
ATOM   1164  CG  ASP A 200      -7.828  27.018   3.820  1.00 10.00      A   
ATOM   1165  OD1 ASP A 200      -8.072  27.214   5.027  1.00 10.00      A   
ATOM   1166  OD2 ASP A 200      -6.878  27.577   3.229  1.00 10.00      A   
ATOM   1167  C   ASP A 200      -9.980  24.556   4.565  1.00 10.00      A   
ATOM   1168  O   ASP A 200      -9.889  24.883   5.744  1.00 10.00      A   
ATOM   1169  N   PHE A 201     -11.092  24.091   4.036  1.00 10.00      A   
ATOM   1170  HN  PHE A 201     -11.091  23.832   3.094  1.00 10.00      A   
ATOM   1171  CA  PHE A 201     -12.316  23.952   4.813  1.00 10.00      A   
ATOM   1172  CB  PHE A 201     -13.521  23.803   3.886  1.00 10.00      A   
ATOM   1173  CG  PHE A 201     -14.637  24.764   4.171  1.00 10.00      A   
ATOM   1174  CD1 PHE A 201     -15.479  24.562   5.250  1.00 10.00      A   
ATOM   1175  CD2 PHE A 201     -14.850  25.860   3.351  1.00 10.00      A   
ATOM   1176  CE1 PHE A 201     -16.514  25.437   5.509  1.00 10.00      A   
ATOM   1177  CE2 PHE A 201     -15.884  26.740   3.604  1.00 10.00      A   
ATOM   1178  CZ  PHE A 201     -16.719  26.527   4.685  1.00 10.00      A   
ATOM   1179  C   PHE A 201     -12.253  22.771   5.781  1.00 10.00      A   
ATOM   1180  O   PHE A 201     -12.514  22.928   6.974  1.00 10.00      A   
ATOM   1181  N   LEU A 202     -11.881  21.601   5.269  1.00 10.00      A   
ATOM   1182  HN  LEU A 202     -11.637  21.543   4.312  1.00 10.00      A   
ATOM   1183  CA  LEU A 202     -11.813  20.394   6.091  1.00 10.00      A   
ATOM   1184  CB  LEU A 202     -11.651  19.142   5.221  1.00 10.00      A   
ATOM   1185  CG  LEU A 202     -12.939  18.409   4.852  1.00 10.00      A   
ATOM   1186  CD1 LEU A 202     -13.744  18.100   6.108  1.00 10.00      A   
ATOM   1187  CD2 LEU A 202     -13.761  19.225   3.866  1.00 10.00      A   
ATOM   1188  C   LEU A 202     -10.693  20.458   7.116  1.00 10.00      A   
ATOM   1189  O   LEU A 202     -10.809  19.898   8.203  1.00 10.00      A   
ATOM   1190  N   ARG A 203      -9.614  21.156   6.777  1.00 10.00      A   
ATOM   1191  HN  ARG A 203      -9.598  21.610   5.907  1.00 10.00      A   
ATOM   1192  CA  ARG A 203      -8.457  21.264   7.671  1.00 10.00      A   
ATOM   1193  CB  ARG A 203      -7.208  21.785   6.952  1.00 10.00      A   
ATOM   1194  CG  ARG A 203      -6.530  20.746   6.072  1.00 10.00      A   
ATOM   1195  CD  ARG A 203      -6.163  19.500   6.860  1.00 10.00      A   
ATOM   1196  NE  ARG A 203      -5.059  19.744   7.784  1.00 10.00      A   
ATOM   1197  HE  ARG A 203      -4.707  20.663   7.832  1.00 10.00      A   
ATOM   1198  CZ  ARG A 203      -4.496  18.802   8.536  1.00 10.00      A   
ATOM   1199  NH1 ARG A 203      -4.992  17.574   8.542  1.00 10.00      A   
ATOM   1200 HH11 ARG A 203      -4.551  16.830   9.127  1.00 10.00      A   
ATOM   1201 HH12 ARG A 203      -5.836  17.351   7.981  1.00 10.00      A   
ATOM   1202  NH2 ARG A 203      -3.463  19.098   9.315  1.00 10.00      A   
ATOM   1203 HH21 ARG A 203      -3.007  18.353   9.885  1.00 10.00      A   
ATOM   1204 HH22 ARG A 203      -3.112  20.079   9.377  1.00 10.00      A   
ATOM   1205  C   ARG A 203      -8.742  22.057   8.944  1.00 10.00      A   
ATOM   1206  O   ARG A 203      -7.987  21.988   9.916  1.00 10.00      A   
ATOM   1207  N   ARG A 204      -9.841  22.786   8.953  1.00 10.00      A   
ATOM   1208  HN  ARG A 204     -10.423  22.788   8.166  1.00 10.00      A   
ATOM   1209  CA  ARG A 204     -10.208  23.570  10.120  1.00 10.00      A   
ATOM   1210  CB  ARG A 204     -10.526  25.019   9.733  1.00 10.00      A   
ATOM   1211  CG  ARG A 204     -11.812  25.215   8.953  1.00 10.00      A   
ATOM   1212  CD  ARG A 204     -11.850  26.608   8.359  1.00 10.00      A   
ATOM   1213  NE  ARG A 204     -13.177  27.001   7.904  1.00 10.00      A   
ATOM   1214  HE  ARG A 204     -13.947  26.713   8.444  1.00 10.00      A   
ATOM   1215  CZ  ARG A 204     -13.396  27.751   6.820  1.00 10.00      A   
ATOM   1216  NH1 ARG A 204     -12.372  28.125   6.055  1.00 10.00      A   
ATOM   1217 HH11 ARG A 204     -11.397  27.832   6.288  1.00 10.00      A   
ATOM   1218 HH12 ARG A 204     -12.546  28.714   5.213  1.00 10.00      A   
ATOM   1219  NH2 ARG A 204     -14.634  28.127   6.509  1.00 10.00      A   
ATOM   1220 HH21 ARG A 204     -15.440  27.829   7.096  1.00 10.00      A   
ATOM   1221 HH22 ARG A 204     -14.806  28.730   5.672  1.00 10.00      A   
ATOM   1222  C   ARG A 204     -11.354  22.914  10.892  1.00 10.00      A   
ATOM   1223  O   ARG A 204     -12.022  23.550  11.711  1.00 10.00      A   
ATOM   1224  N   LEU A 205     -11.579  21.634  10.632  1.00 10.00      A   
ATOM   1225  HN  LEU A 205     -11.017  21.175   9.971  1.00 10.00      A   
ATOM   1226  CA  LEU A 205     -12.634  20.882  11.298  1.00 10.00      A   
ATOM   1227  CB  LEU A 205     -13.889  20.842  10.422  1.00 10.00      A   
ATOM   1228  CG  LEU A 205     -15.208  20.523  11.140  1.00 10.00      A   
ATOM   1229  CD1 LEU A 205     -15.727  21.739  11.897  1.00 10.00      A   
ATOM   1230  CD2 LEU A 205     -16.250  20.043  10.144  1.00 10.00      A   
ATOM   1231  C   LEU A 205     -12.158  19.469  11.573  1.00 10.00      A   
ATOM   1232  O   LEU A 205     -11.050  19.096  11.172  1.00 10.00      A   
ATOM   1233  N   VAL A 207      -5.870  14.076  14.439  1.00 10.00      A   
ATOM   1234  HN  VAL A 207      -4.953  14.396  14.493  1.00 10.00      A   
ATOM   1235  CA  VAL A 207      -6.129  12.643  14.423  1.00 10.00      A   
ATOM   1236  CB  VAL A 207      -6.723  12.149  15.769  1.00 10.00      A   
ATOM   1237  CG1 VAL A 207      -6.348  10.698  16.002  1.00 10.00      A   
ATOM   1238  CG2 VAL A 207      -6.212  12.994  16.925  1.00 10.00      A   
ATOM   1239  C   VAL A 207      -7.089  12.361  13.281  1.00 10.00      A   
ATOM   1240  O   VAL A 207      -7.748  11.327  13.229  1.00 10.00      A   
ATOM   1241  N   TYR A 208      -7.139  13.319  12.350  1.00 10.00      A   
ATOM   1242  HN  TYR A 208      -6.551  14.096  12.456  1.00 10.00      A   
ATOM   1243  CA  TYR A 208      -8.016  13.252  11.176  1.00 10.00      A   
ATOM   1244  CB  TYR A 208      -7.608  12.118  10.228  1.00 10.00      A   
ATOM   1245  CG  TYR A 208      -6.294  12.366   9.518  1.00 10.00      A   
ATOM   1246  CD1 TYR A 208      -6.201  13.312   8.512  1.00 10.00      A   
ATOM   1247  CD2 TYR A 208      -5.151  11.656   9.860  1.00 10.00      A   
ATOM   1248  CE1 TYR A 208      -5.010  13.550   7.868  1.00 10.00      A   
ATOM   1249  CE2 TYR A 208      -3.950  11.886   9.222  1.00 10.00      A   
ATOM   1250  CZ  TYR A 208      -3.886  12.837   8.222  1.00 10.00      A   
ATOM   1251  OH  TYR A 208      -2.697  13.073   7.562  1.00 10.00      A   
ATOM   1252  HH  TYR A 208      -2.483  14.015   7.583  1.00 10.00      A   
ATOM   1253  C   TYR A 208      -9.481  13.103  11.570  1.00 10.00      A   
ATOM   1254  O   TYR A 208      -9.958  13.750  12.505  1.00 10.00      A   
ATOM   1255  N   PRO A 219       0.432  11.712   5.874  1.00 10.00      A   
ATOM   1256  CA  PRO A 219       0.687  10.862   4.715  1.00 10.00      A   
ATOM   1257  CB  PRO A 219       0.781   9.449   5.305  1.00 10.00      A   
ATOM   1258  CG  PRO A 219       1.081   9.659   6.741  1.00 10.00      A   
ATOM   1259  CD  PRO A 219       0.421  10.948   7.125  1.00 10.00      A   
ATOM   1260  C   PRO A 219      -0.459  10.928   3.728  1.00 10.00      A   
ATOM   1261  O   PRO A 219      -0.489  10.184   2.751  1.00 10.00      A   
ATOM   1262  N   LYS A 220      -1.409  11.812   4.017  1.00 10.00      A   
ATOM   1263  HN  LYS A 220      -1.318  12.339   4.841  1.00 10.00      A   
ATOM   1264  CA  LYS A 220      -2.591  12.010   3.182  1.00 10.00      A   
ATOM   1265  CB  LYS A 220      -3.335  13.285   3.600  1.00 10.00      A   
ATOM   1266  CG  LYS A 220      -4.528  13.658   2.726  1.00 10.00      A   
ATOM   1267  CD  LYS A 220      -5.734  12.756   2.964  1.00 10.00      A   
ATOM   1268  CE  LYS A 220      -6.039  11.912   1.737  1.00 10.00      A   
ATOM   1269  NZ  LYS A 220      -6.256  12.744   0.517  1.00 10.00      A   
ATOM   1270  HZ1 LYS A 220      -5.796  12.299  -0.306  1.00 10.00      A   
ATOM   1271  HZ2 LYS A 220      -5.862  13.696   0.647  1.00 10.00      A   
ATOM   1272  HZ3 LYS A 220      -7.273  12.827   0.320  1.00 10.00      A   
ATOM   1273  C   LYS A 220      -2.249  12.051   1.694  1.00 10.00      A   
ATOM   1274  O   LYS A 220      -2.844  11.329   0.900  1.00 10.00      A   
ATOM   1275  N   LYS A 221      -1.282  12.879   1.323  1.00 10.00      A   
ATOM   1276  HN  LYS A 221      -0.834  13.416   2.005  1.00 10.00      A   
ATOM   1277  CA  LYS A 221      -0.877  13.009  -0.080  1.00 10.00      A   
ATOM   1278  CB  LYS A 221       0.105  14.170  -0.274  1.00 10.00      A   
ATOM   1279  CG  LYS A 221       0.449  14.469  -1.731  1.00 10.00      A   
ATOM   1280  CD  LYS A 221      -0.779  14.892  -2.527  1.00 10.00      A   
ATOM   1281  CE  LYS A 221      -0.392  15.616  -3.812  1.00 10.00      A   
ATOM   1282  NZ  LYS A 221       0.007  14.685  -4.906  1.00 10.00      A   
ATOM   1283  HZ1 LYS A 221      -0.811  14.115  -5.210  1.00 10.00      A   
ATOM   1284  HZ2 LYS A 221       0.761  14.033  -4.582  1.00 10.00      A   
ATOM   1285  HZ3 LYS A 221       0.362  15.221  -5.721  1.00 10.00      A   
ATOM   1286  C   LYS A 221      -0.287  11.710  -0.624  1.00 10.00      A   
ATOM   1287  O   LYS A 221      -0.683  11.242  -1.688  1.00 10.00      A   
ATOM   1288  N   LEU A 222       0.642  11.128   0.124  1.00 10.00      A   
ATOM   1289  HN  LEU A 222       0.889  11.540   0.972  1.00 10.00      A   
ATOM   1290  CA  LEU A 222       1.304   9.889  -0.275  1.00 10.00      A   
ATOM   1291  CB  LEU A 222       2.310   9.472   0.794  1.00 10.00      A   
ATOM   1292  CG  LEU A 222       3.528  10.381   0.942  1.00 10.00      A   
ATOM   1293  CD1 LEU A 222       4.254  10.105   2.248  1.00 10.00      A   
ATOM   1294  CD2 LEU A 222       4.468  10.196  -0.236  1.00 10.00      A   
ATOM   1295  C   LEU A 222       0.308   8.765  -0.526  1.00 10.00      A   
ATOM   1296  O   LEU A 222       0.397   8.061  -1.531  1.00 10.00      A   
ATOM   1297  N   ILE A 223      -0.641   8.607   0.384  1.00 10.00      A   
ATOM   1298  HN  ILE A 223      -0.656   9.200   1.169  1.00 10.00      A   
ATOM   1299  CA  ILE A 223      -1.655   7.568   0.253  1.00 10.00      A   
ATOM   1300  CB  ILE A 223      -2.591   7.525   1.479  1.00 10.00      A   
ATOM   1301  CG1 ILE A 223      -1.775   7.388   2.765  1.00 10.00      A   
ATOM   1302  CG2 ILE A 223      -3.588   6.378   1.361  1.00 10.00      A   
ATOM   1303  CD1 ILE A 223      -2.571   7.678   4.020  1.00 10.00      A   
ATOM   1304  C   ILE A 223      -2.484   7.782  -1.013  1.00 10.00      A   
ATOM   1305  O   ILE A 223      -2.761   6.838  -1.747  1.00 10.00      A   
ATOM   1306  N   THR A 224      -2.832   9.035  -1.282  1.00 10.00      A   
ATOM   1307  HN  THR A 224      -2.529   9.754  -0.696  1.00 10.00      A   
ATOM   1308  CA  THR A 224      -3.632   9.361  -2.457  1.00 10.00      A   
ATOM   1309  CB  THR A 224      -4.214  10.787  -2.380  1.00 10.00      A   
ATOM   1310  OG1 THR A 224      -4.582  11.087  -1.027  1.00 10.00      A   
ATOM   1311  HG1 THR A 224      -3.788  11.108  -0.476  1.00 10.00      A   
ATOM   1312  CG2 THR A 224      -5.454  10.895  -3.256  1.00 10.00      A   
ATOM   1313  C   THR A 224      -2.824   9.201  -3.747  1.00 10.00      A   
ATOM   1314  O   THR A 224      -3.387   8.990  -4.822  1.00 10.00      A   
ATOM   1315  N   GLU A 225      -1.502   9.288  -3.637  1.00 10.00      A   
ATOM   1316  HN  GLU A 225      -1.105   9.459  -2.757  1.00 10.00      A   
ATOM   1317  CA  GLU A 225      -0.631   9.143  -4.796  1.00 10.00      A   
ATOM   1318  CB  GLU A 225       0.796   9.576  -4.468  1.00 10.00      A   
ATOM   1319  CG  GLU A 225       1.460  10.383  -5.567  1.00 10.00      A   
ATOM   1320  CD  GLU A 225       1.049  11.838  -5.539  1.00 10.00      A   
ATOM   1321  OE1 GLU A 225       0.130  12.219  -6.298  1.00 10.00      A   
ATOM   1322  OE2 GLU A 225       1.644  12.611  -4.755  1.00 10.00      A   
ATOM   1323  C   GLU A 225      -0.639   7.700  -5.299  1.00 10.00      A   
ATOM   1324  O   GLU A 225      -0.616   7.452  -6.505  1.00 10.00      A   
ATOM   1325  N   ASP A 226      -0.682   6.752  -4.365  1.00 10.00      A   
ATOM   1326  HN  ASP A 226      -0.687   7.009  -3.417  1.00 10.00      A   
ATOM   1327  CA  ASP A 226      -0.714   5.334  -4.717  1.00 10.00      A   
ATOM   1328  CB  ASP A 226      -0.427   4.455  -3.493  1.00 10.00      A   
ATOM   1329  CG  ASP A 226      -0.348   2.970  -3.821  1.00 10.00      A   
ATOM   1330  OD1 ASP A 226      -1.200   2.205  -3.331  1.00 10.00      A   
ATOM   1331  OD2 ASP A 226       0.583   2.562  -4.557  1.00 10.00      A   
ATOM   1332  C   ASP A 226      -2.063   4.983  -5.333  1.00 10.00      A   
ATOM   1333  O   ASP A 226      -2.199   3.996  -6.049  1.00 10.00      A   
ATOM   1334  N   PHE A 227      -3.065   5.815  -5.070  1.00 10.00      A   
ATOM   1335  HN  PHE A 227      -2.906   6.585  -4.482  1.00 10.00      A   
ATOM   1336  CA  PHE A 227      -4.394   5.594  -5.627  1.00 10.00      A   
ATOM   1337  CB  PHE A 227      -5.413   6.579  -5.046  1.00 10.00      A   
ATOM   1338  CG  PHE A 227      -6.155   6.056  -3.847  1.00 10.00      A   
ATOM   1339  CD1 PHE A 227      -7.455   5.594  -3.974  1.00 10.00      A   
ATOM   1340  CD2 PHE A 227      -5.557   6.023  -2.600  1.00 10.00      A   
ATOM   1341  CE1 PHE A 227      -8.144   5.110  -2.876  1.00 10.00      A   
ATOM   1342  CE2 PHE A 227      -6.239   5.543  -1.498  1.00 10.00      A   
ATOM   1343  CZ  PHE A 227      -7.535   5.085  -1.636  1.00 10.00      A   
ATOM   1344  C   PHE A 227      -4.364   5.689  -7.155  1.00 10.00      A   
ATOM   1345  O   PHE A 227      -5.132   5.024  -7.849  1.00 10.00      A   
ATOM   1346  N   VAL A 228      -3.436   6.494  -7.668  1.00 10.00      A   
ATOM   1347  HN  VAL A 228      -2.837   6.974  -7.056  1.00 10.00      A   
ATOM   1348  CA  VAL A 228      -3.285   6.696  -9.112  1.00 10.00      A   
ATOM   1349  CB  VAL A 228      -2.460   7.968  -9.426  1.00 10.00      A   
ATOM   1350  CG1 VAL A 228      -2.738   8.475 -10.835  1.00 10.00      A   
ATOM   1351  CG2 VAL A 228      -2.755   9.059  -8.407  1.00 10.00      A   
ATOM   1352  C   VAL A 228      -2.637   5.468  -9.781  1.00 10.00      A   
ATOM   1353  O   VAL A 228      -2.434   5.431 -10.997  1.00 10.00      A   
ATOM   1354  N   ARG A 229      -2.306   4.466  -8.974  1.00 10.00      A   
ATOM   1355  HN  ARG A 229      -2.459   4.562  -8.008  1.00 10.00      A   
ATOM   1356  CA  ARG A 229      -1.706   3.242  -9.481  1.00 10.00      A   
ATOM   1357  CB  ARG A 229      -1.036   2.446  -8.361  1.00 10.00      A   
ATOM   1358  CG  ARG A 229       0.278   3.029  -7.865  1.00 10.00      A   
ATOM   1359  CD  ARG A 229       1.275   1.920  -7.558  1.00 10.00      A   
ATOM   1360  NE  ARG A 229       2.527   2.065  -8.310  1.00 10.00      A   
ATOM   1361  HE  ARG A 229       3.311   2.389  -7.808  1.00 10.00      A   
ATOM   1362  CZ  ARG A 229       2.662   1.776  -9.607  1.00 10.00      A   
ATOM   1363  NH1 ARG A 229       1.631   1.292 -10.289  1.00 10.00      A   
ATOM   1364 HH11 ARG A 229       0.721   1.120  -9.814  1.00 10.00      A   
ATOM   1365 HH12 ARG A 229       1.728   1.083 -11.322  1.00 10.00      A   
ATOM   1366  NH2 ARG A 229       3.832   1.948 -10.219  1.00 10.00      A   
ATOM   1367 HH21 ARG A 229       3.928   1.728 -11.237  1.00 10.00      A   
ATOM   1368 HH22 ARG A 229       4.658   2.293  -9.687  1.00 10.00      A   
ATOM   1369  C   ARG A 229      -2.736   2.363 -10.175  1.00 10.00      A   
ATOM   1370  O   ARG A 229      -2.571   1.992 -11.335  1.00 10.00      A   
ATOM   1371  N   GLN A 230      -3.795   2.015  -9.451  1.00 10.00      A   
ATOM   1372  HN  GLN A 230      -3.876   2.339  -8.530  1.00 10.00      A   
ATOM   1373  CA  GLN A 230      -4.838   1.151  -9.999  1.00 10.00      A   
ATOM   1374  CB  GLN A 230      -4.452  -0.323  -9.809  1.00 10.00      A   
ATOM   1375  CG  GLN A 230      -3.809  -0.642  -8.458  1.00 10.00      A   
ATOM   1376  CD  GLN A 230      -4.702  -1.466  -7.541  1.00 10.00      A   
ATOM   1377  OE1 GLN A 230      -5.927  -1.405  -7.614  1.00 10.00      A   
ATOM   1378  NE2 GLN A 230      -4.088  -2.239  -6.655  1.00 10.00      A   
ATOM   1379 HE21 GLN A 230      -3.107  -2.240  -6.639  1.00 10.00      A   
ATOM   1380 HE22 GLN A 230      -4.637  -2.788  -6.056  1.00 10.00      A   
ATOM   1381  C   GLN A 230      -6.209   1.422  -9.383  1.00 10.00      A   
ATOM   1382  O   GLN A 230      -7.104   0.584  -9.473  1.00 10.00      A   
ATOM   1383  N   ARG A 231      -6.391   2.586  -8.778  1.00 10.00      A   
ATOM   1384  HN  ARG A 231      -5.664   3.242  -8.752  1.00 10.00      A   
ATOM   1385  CA  ARG A 231      -7.674   2.899  -8.154  1.00 10.00      A   
ATOM   1386  CB  ARG A 231      -7.499   3.104  -6.647  1.00 10.00      A   
ATOM   1387  CG  ARG A 231      -7.351   1.809  -5.870  1.00 10.00      A   
ATOM   1388  CD  ARG A 231      -8.525   0.886  -6.145  1.00 10.00      A   
ATOM   1389  NE  ARG A 231      -8.115  -0.512  -6.225  1.00 10.00      A   
ATOM   1390  HE  ARG A 231      -7.419  -0.741  -6.885  1.00 10.00      A   
ATOM   1391  CZ  ARG A 231      -8.616  -1.474  -5.464  1.00 10.00      A   
ATOM   1392  NH1 ARG A 231      -9.566  -1.201  -4.588  1.00 10.00      A   
ATOM   1393 HH11 ARG A 231      -9.935  -0.228  -4.500  1.00 10.00      A   
ATOM   1394 HH12 ARG A 231      -9.950  -1.955  -3.974  1.00 10.00      A   
ATOM   1395  NH2 ARG A 231      -8.182  -2.717  -5.600  1.00 10.00      A   
ATOM   1396 HH21 ARG A 231      -8.561  -3.472  -4.991  1.00 10.00      A   
ATOM   1397 HH22 ARG A 231      -7.473  -2.945  -6.328  1.00 10.00      A   
ATOM   1398  C   ARG A 231      -8.373   4.095  -8.786  1.00 10.00      A   
ATOM   1399  O   ARG A 231      -9.550   4.028  -9.139  1.00 10.00      A   
ATOM   1400  N   TYR A 232      -7.647   5.189  -8.929  1.00 10.00      A   
ATOM   1401  HN  TYR A 232      -6.704   5.177  -8.644  1.00 10.00      A   
ATOM   1402  CA  TYR A 232      -8.210   6.407  -9.507  1.00 10.00      A   
ATOM   1403  CB  TYR A 232      -8.561   7.414  -8.413  1.00 10.00      A   
ATOM   1404  CG  TYR A 232     -10.005   7.354  -7.984  1.00 10.00      A   
ATOM   1405  CD1 TYR A 232     -10.350   7.026  -6.681  1.00 10.00      A   
ATOM   1406  CD2 TYR A 232     -11.028   7.611  -8.888  1.00 10.00      A   
ATOM   1407  CE1 TYR A 232     -11.674   6.950  -6.292  1.00 10.00      A   
ATOM   1408  CE2 TYR A 232     -12.359   7.541  -8.510  1.00 10.00      A   
ATOM   1409  CZ  TYR A 232     -12.675   7.207  -7.208  1.00 10.00      A   
ATOM   1410  OH  TYR A 232     -13.996   7.126  -6.815  1.00 10.00      A   
ATOM   1411  HH  TYR A 232     -14.442   6.443  -7.324  1.00 10.00      A   
ATOM   1412  C   TYR A 232      -7.273   7.039 -10.516  1.00 10.00      A   
ATOM   1413  O   TYR A 232      -6.168   6.550 -10.759  1.00 10.00      A   
ATOM   1414  N   LEU A 233      -7.729   8.112 -11.132  1.00 10.00      A   
ATOM   1415  HN  LEU A 233      -8.629   8.438 -10.920  1.00 10.00      A   
ATOM   1416  CA  LEU A 233      -6.937   8.828 -12.124  1.00 10.00      A   
ATOM   1417  CB  LEU A 233      -7.442   8.489 -13.520  1.00 10.00      A   
ATOM   1418  CG  LEU A 233      -6.506   8.840 -14.682  1.00 10.00      A   
ATOM   1419  CD1 LEU A 233      -5.145   8.187 -14.468  1.00 10.00      A   
ATOM   1420  CD2 LEU A 233      -7.104   8.415 -16.020  1.00 10.00      A   
ATOM   1421  C   LEU A 233      -7.062  10.318 -11.876  1.00 10.00      A   
ATOM   1422  O   LEU A 233      -8.086  10.776 -11.371  1.00 10.00      A   
ATOM   1423  N   GLU A 234      -6.009  11.074 -12.190  1.00 10.00      A   
ATOM   1424  HN  GLU A 234      -5.202  10.655 -12.557  1.00 10.00      A   
ATOM   1425  CA  GLU A 234      -6.016  12.523 -12.005  1.00 10.00      A   
ATOM   1426  CB  GLU A 234      -4.581  13.024 -11.855  1.00 10.00      A   
ATOM   1427  CG  GLU A 234      -4.483  14.440 -11.321  1.00 10.00      A   
ATOM   1428  CD  GLU A 234      -3.070  14.992 -11.364  1.00 10.00      A   
ATOM   1429  OE1 GLU A 234      -2.677  15.523 -12.421  1.00 10.00      A   
ATOM   1430  OE2 GLU A 234      -2.352  14.892 -10.347  1.00 10.00      A   
ATOM   1431  C   GLU A 234      -6.703  13.216 -13.197  1.00 10.00      A   
ATOM   1432  O   GLU A 234      -6.501  12.812 -14.355  1.00 10.00      A   
ATOM   1433  N   TYR A 235      -7.532  14.242 -12.915  1.00 10.00      A   
ATOM   1434  HN  TYR A 235      -7.645  14.536 -11.994  1.00 10.00      A   
ATOM   1435  CA  TYR A 235      -8.226  14.959 -13.971  1.00 10.00      A   
ATOM   1436  CB  TYR A 235      -9.679  14.503 -14.117  1.00 10.00      A   
ATOM   1437  CG  TYR A 235      -9.884  13.192 -14.845  1.00 10.00      A   
ATOM   1438  CD1 TYR A 235      -9.703  13.099 -16.216  1.00 10.00      A   
ATOM   1439  CD2 TYR A 235     -10.271  12.048 -14.155  1.00 10.00      A   
ATOM   1440  CE1 TYR A 235      -9.900  11.911 -16.883  1.00 10.00      A   
ATOM   1441  CE2 TYR A 235     -10.473  10.846 -14.820  1.00 10.00      A   
ATOM   1442  CZ  TYR A 235     -10.283  10.793 -16.184  1.00 10.00      A   
ATOM   1443  OH  TYR A 235     -10.453   9.622 -16.859  1.00 10.00      A   
ATOM   1444  HH  TYR A 235      -9.688   9.491 -17.420  1.00 10.00      A   
ATOM   1445  C   TYR A 235      -8.141  16.465 -13.744  1.00 10.00      A   
ATOM   1446  O   TYR A 235      -8.480  16.956 -12.676  1.00 10.00      A   
ATOM   1447  N   ARG A 236      -7.608  17.168 -14.737  1.00 10.00      A   
ATOM   1448  HN  ARG A 236      -7.333  16.697 -15.541  1.00 10.00      A   
ATOM   1449  CA  ARG A 236      -7.426  18.611 -14.668  1.00 10.00      A   
ATOM   1450  CB  ARG A 236      -6.048  18.928 -14.089  1.00 10.00      A   
ATOM   1451  CG  ARG A 236      -5.844  20.402 -13.803  1.00 10.00      A   
ATOM   1452  CD  ARG A 236      -4.416  20.668 -13.370  1.00 10.00      A   
ATOM   1453  NE  ARG A 236      -3.460  20.068 -14.289  1.00 10.00      A   
ATOM   1454  HE  ARG A 236      -3.755  19.273 -14.786  1.00 10.00      A   
ATOM   1455  CZ  ARG A 236      -2.218  20.547 -14.494  1.00 10.00      A   
ATOM   1456  NH1 ARG A 236      -1.810  21.633 -13.834  1.00 10.00      A   
ATOM   1457 HH11 ARG A 236      -2.443  22.105 -13.141  1.00 10.00      A   
ATOM   1458 HH12 ARG A 236      -0.869  22.022 -14.013  1.00 10.00      A   
ATOM   1459  NH2 ARG A 236      -1.402  19.967 -15.385  1.00 10.00      A   
ATOM   1460 HH21 ARG A 236      -0.428  20.325 -15.541  1.00 10.00      A   
ATOM   1461 HH22 ARG A 236      -1.740  19.154 -15.941  1.00 10.00      A   
ATOM   1462  C   ARG A 236      -7.512  19.203 -16.070  1.00 10.00      A   
ATOM   1463  O   ARG A 236      -8.003  18.549 -16.976  1.00 10.00      A   
ATOM   1464  N   TYR A 246      -7.105  14.608  -8.410  1.00 10.00      A   
ATOM   1465  HN  TYR A 246      -6.978  15.113  -7.597  1.00 10.00      A   
ATOM   1466  CA  TYR A 246      -7.956  13.411  -8.370  1.00 10.00      A   
ATOM   1467  CB  TYR A 246      -7.602  12.546  -7.148  1.00 10.00      A   
ATOM   1468  CG  TYR A 246      -6.166  12.665  -6.662  1.00 10.00      A   
ATOM   1469  CD1 TYR A 246      -5.193  11.806  -7.128  1.00 10.00      A   
ATOM   1470  CD2 TYR A 246      -5.801  13.625  -5.727  1.00 10.00      A   
ATOM   1471  CE1 TYR A 246      -3.893  11.895  -6.691  1.00 10.00      A   
ATOM   1472  CE2 TYR A 246      -4.507  13.737  -5.282  1.00 10.00      A   
ATOM   1473  CZ  TYR A 246      -3.553  12.865  -5.762  1.00 10.00      A   
ATOM   1474  OH  TYR A 246      -2.255  12.948  -5.303  1.00 10.00      A   
ATOM   1475  HH  TYR A 246      -1.670  12.457  -5.908  1.00 10.00      A   
ATOM   1476  C   TYR A 246      -9.491  13.745  -8.367  1.00 10.00      A   
ATOM   1477  O   TYR A 246      -9.952  14.651  -7.675  1.00 10.00      A   
ATOM   1478  N   GLU A 247     -10.247  12.973  -9.134  1.00 10.00      A   
ATOM   1479  HN  GLU A 247      -9.804  12.260  -9.648  1.00 10.00      A   
ATOM   1480  CA  GLU A 247     -11.684  13.135  -9.236  1.00 10.00      A   
ATOM   1481  CB  GLU A 247     -12.139  12.902 -10.673  1.00 10.00      A   
ATOM   1482  CG  GLU A 247     -13.510  13.498 -10.979  1.00 10.00      A   
ATOM   1483  CD  GLU A 247     -13.885  13.352 -12.436  1.00 10.00      A   
ATOM   1484  OE1 GLU A 247     -13.833  14.358 -13.169  1.00 10.00      A   
ATOM   1485  OE2 GLU A 247     -14.255  12.231 -12.843  1.00 10.00      A   
ATOM   1486  C   GLU A 247     -12.417  12.220  -8.264  1.00 10.00      A   
ATOM   1487  O   GLU A 247     -12.122  11.030  -8.134  1.00 10.00      A   
ATOM   1488  N   PHE A 248     -13.390  12.797  -7.573  1.00 10.00      A   
ATOM   1489  HN  PHE A 248     -13.584  13.735  -7.722  1.00 10.00      A   
ATOM   1490  CA  PHE A 248     -14.188  12.076  -6.596  1.00 10.00      A   
ATOM   1491  CB  PHE A 248     -14.422  12.954  -5.350  1.00 10.00      A   
ATOM   1492  CG  PHE A 248     -13.187  13.197  -4.516  1.00 10.00      A   
ATOM   1493  CD1 PHE A 248     -12.715  14.483  -4.296  1.00 10.00      A   
ATOM   1494  CD2 PHE A 248     -12.511  12.134  -3.937  1.00 10.00      A   
ATOM   1495  CE1 PHE A 248     -11.590  14.703  -3.526  1.00 10.00      A   
ATOM   1496  CE2 PHE A 248     -11.387  12.351  -3.165  1.00 10.00      A   
ATOM   1497  CZ  PHE A 248     -10.928  13.634  -2.961  1.00 10.00      A   
ATOM   1498  C   PHE A 248     -15.520  11.642  -7.186  1.00 10.00      A   
ATOM   1499  O   PHE A 248     -15.980  12.198  -8.192  1.00 10.00      A   
ATOM   1500  N   GLN A 249     -16.119  10.638  -6.579  1.00 10.00      A   
ATOM   1501  HN  GLN A 249     -15.686  10.223  -5.803  1.00 10.00      A   
ATOM   1502  CA  GLN A 249     -17.408  10.133  -7.036  1.00 10.00      A   
ATOM   1503  CB  GLN A 249     -17.212   8.966  -8.006  1.00 10.00      A   
ATOM   1504  CG  GLN A 249     -18.113   9.002  -9.229  1.00 10.00      A   
ATOM   1505  CD  GLN A 249     -17.740   7.917 -10.213  1.00 10.00      A   
ATOM   1506  OE1 GLN A 249     -18.257   6.801 -10.150  1.00 10.00      A   
ATOM   1507  NE2 GLN A 249     -16.820   8.225 -11.111  1.00 10.00      A   
ATOM   1508 HE21 GLN A 249     -16.433   9.127 -11.088  1.00 10.00      A   
ATOM   1509 HE22 GLN A 249     -16.565   7.544 -11.770  1.00 10.00      A   
ATOM   1510  C   GLN A 249     -18.262   9.707  -5.843  1.00 10.00      A   
ATOM   1511  O   GLN A 249     -18.057  10.191  -4.734  1.00 10.00      A   
ATOM   1512  N   TRP A 250     -19.227   8.821  -6.075  1.00 10.00      A   
ATOM   1513  HN  TRP A 250     -19.370   8.496  -6.990  1.00 10.00      A   
ATOM   1514  CA  TRP A 250     -20.099   8.346  -5.003  1.00 10.00      A   
ATOM   1515  CB  TRP A 250     -21.489   8.020  -5.537  1.00 10.00      A   
ATOM   1516  CG  TRP A 250     -22.564   8.892  -4.972  1.00 10.00      A   
ATOM   1517  CD1 TRP A 250     -22.654  10.250  -5.072  1.00 10.00      A   
ATOM   1518  CD2 TRP A 250     -23.707   8.466  -4.225  1.00 10.00      A   
ATOM   1519  NE1 TRP A 250     -23.780  10.697  -4.429  1.00 10.00      A   
ATOM   1520  HE1 TRP A 250     -24.061  11.634  -4.361  1.00 10.00      A   
ATOM   1521  CE2 TRP A 250     -24.446   9.621  -3.902  1.00 10.00      A   
ATOM   1522  CE3 TRP A 250     -24.178   7.221  -3.797  1.00 10.00      A   
ATOM   1523  CZ2 TRP A 250     -25.630   9.569  -3.173  1.00 10.00      A   
ATOM   1524  CZ3 TRP A 250     -25.352   7.171  -3.073  1.00 10.00      A   
ATOM   1525  CH2 TRP A 250     -26.065   8.337  -2.770  1.00 10.00      A   
ATOM   1526  C   TRP A 250     -19.503   7.136  -4.280  1.00 10.00      A   
ATOM   1527  O   TRP A 250     -19.271   7.169  -3.071  1.00 10.00      A   
ATOM   1528  N   GLY A 251     -19.273   6.067  -5.026  1.00 10.00      A   
ATOM   1529  HN  GLY A 251     -19.505   6.089  -5.974  1.00 10.00      A   
ATOM   1530  CA  GLY A 251     -18.704   4.864  -4.448  1.00 10.00      A   
ATOM   1531  C   GLY A 251     -19.623   3.659  -4.563  1.00 10.00      A   
ATOM   1532  O   GLY A 251     -20.845   3.797  -4.508  1.00 10.00      A   
ATOM   1533  N   PRO A 252     -19.056   2.452  -4.724  1.00 10.00      A   
ATOM   1534  CA  PRO A 252     -19.847   1.225  -4.855  1.00 10.00      A   
ATOM   1535  CB  PRO A 252     -18.817   0.181  -5.297  1.00 10.00      A   
ATOM   1536  CG  PRO A 252     -17.513   0.689  -4.783  1.00 10.00      A   
ATOM   1537  CD  PRO A 252     -17.603   2.192  -4.806  1.00 10.00      A   
ATOM   1538  C   PRO A 252     -20.487   0.799  -3.539  1.00 10.00      A   
ATOM   1539  O   PRO A 252     -21.543   0.172  -3.525  1.00 10.00      A   
ATOM   1540  N   ARG A 253     -19.847   1.149  -2.433  1.00 10.00      A   
ATOM   1541  HN  ARG A 253     -19.018   1.674  -2.500  1.00 10.00      A   
ATOM   1542  CA  ARG A 253     -20.352   0.780  -1.123  1.00 10.00      A   
ATOM   1543  CB  ARG A 253     -19.195   0.705  -0.126  1.00 10.00      A   
ATOM   1544  CG  ARG A 253     -19.286  -0.439   0.875  1.00 10.00      A   
ATOM   1545  CD  ARG A 253     -19.566   0.070   2.282  1.00 10.00      A   
ATOM   1546  NE  ARG A 253     -19.001  -0.805   3.317  1.00 10.00      A   
ATOM   1547  HE  ARG A 253     -18.508  -1.598   3.015  1.00 10.00      A   
ATOM   1548  CZ  ARG A 253     -19.122  -0.583   4.635  1.00 10.00      A   
ATOM   1549  NH1 ARG A 253     -19.795   0.477   5.076  1.00 10.00      A   
ATOM   1550 HH11 ARG A 253     -20.241   1.147   4.392  1.00 10.00      A   
ATOM   1551 HH12 ARG A 253     -19.898   0.651   6.095  1.00 10.00      A   
ATOM   1552  NH2 ARG A 253     -18.569  -1.430   5.507  1.00 10.00      A   
ATOM   1553 HH21 ARG A 253     -18.666  -1.269   6.536  1.00 10.00      A   
ATOM   1554 HH22 ARG A 253     -18.035  -2.256   5.169  1.00 10.00      A   
ATOM   1555  C   ARG A 253     -21.412   1.765  -0.644  1.00 10.00      A   
ATOM   1556  O   ARG A 253     -22.442   1.366  -0.102  1.00 10.00      A   
ATOM   1557  N   THR A 254     -21.176   3.051  -0.890  1.00 10.00      A   
ATOM   1558  HN  THR A 254     -20.367   3.304  -1.381  1.00 10.00      A   
ATOM   1559  CA  THR A 254     -22.084   4.103  -0.455  1.00 10.00      A   
ATOM   1560  CB  THR A 254     -21.468   5.495  -0.696  1.00 10.00      A   
ATOM   1561  OG1 THR A 254     -20.189   5.338  -1.332  1.00 10.00      A   
ATOM   1562  HG1 THR A 254     -19.981   6.140  -1.839  1.00 10.00      A   
ATOM   1563  CG2 THR A 254     -21.282   6.229   0.622  1.00 10.00      A   
ATOM   1564  C   THR A 254     -23.453   4.017  -1.126  1.00 10.00      A   
ATOM   1565  O   THR A 254     -24.456   4.429  -0.543  1.00 10.00      A   
ATOM   1566  N   ASN A 255     -23.500   3.463  -2.336  1.00 10.00      A   
ATOM   1567  HN  ASN A 255     -22.671   3.139  -2.751  1.00 10.00      A   
ATOM   1568  CA  ASN A 255     -24.761   3.340  -3.067  1.00 10.00      A   
ATOM   1569  CB  ASN A 255     -24.515   3.200  -4.575  1.00 10.00      A   
ATOM   1570  CG  ASN A 255     -25.693   3.678  -5.407  1.00 10.00      A   
ATOM   1571  OD1 ASN A 255     -26.449   4.554  -4.988  1.00 10.00      A   
ATOM   1572  ND2 ASN A 255     -25.861   3.104  -6.595  1.00 10.00      A   
ATOM   1573 HD21 ASN A 255     -25.231   2.409  -6.870  1.00 10.00      A   
ATOM   1574 HD22 ASN A 255     -26.606   3.411  -7.155  1.00 10.00      A   
ATOM   1575  C   ASN A 255     -25.604   2.176  -2.540  1.00 10.00      A   
ATOM   1576  O   ASN A 255     -26.751   1.986  -2.953  1.00 10.00      A   
ATOM   1577  N   LEU A 256     -25.029   1.398  -1.630  1.00 10.00      A   
ATOM   1578  HN  LEU A 256     -24.106   1.589  -1.350  1.00 10.00      A   
ATOM   1579  CA  LEU A 256     -25.729   0.266  -1.035  1.00 10.00      A   
ATOM   1580  CB  LEU A 256     -24.858  -0.994  -1.074  1.00 10.00      A   
ATOM   1581  CG  LEU A 256     -24.436  -1.479  -2.467  1.00 10.00      A   
ATOM   1582  CD1 LEU A 256     -23.501  -2.675  -2.364  1.00 10.00      A   
ATOM   1583  CD2 LEU A 256     -25.655  -1.819  -3.311  1.00 10.00      A   
ATOM   1584  C   LEU A 256     -26.142   0.591   0.398  1.00 10.00      A   
ATOM   1585  O   LEU A 256     -27.036  -0.043   0.960  1.00 10.00      A   
ATOM   1586  N   GLU A 257     -25.478   1.581   0.981  1.00 10.00      A   
ATOM   1587  HN  GLU A 257     -24.760   2.025   0.489  1.00 10.00      A   
ATOM   1588  CA  GLU A 257     -25.769   2.013   2.339  1.00 10.00      A   
ATOM   1589  CB  GLU A 257     -24.484   2.483   3.021  1.00 10.00      A   
ATOM   1590  CG  GLU A 257     -23.474   1.385   3.285  1.00 10.00      A   
ATOM   1591  CD  GLU A 257     -22.279   1.891   4.063  1.00 10.00      A   
ATOM   1592  OE1 GLU A 257     -22.370   1.990   5.301  1.00 10.00      A   
ATOM   1593  OE2 GLU A 257     -21.239   2.183   3.436  1.00 10.00      A   
ATOM   1594  C   GLU A 257     -26.771   3.160   2.335  1.00 10.00      A   
ATOM   1595  O   GLU A 257     -27.667   3.230   3.180  1.00 10.00      A   
ATOM   1596  N   LEU A 258     -26.614   4.062   1.377  1.00 10.00      A   
ATOM   1597  HN  LEU A 258     -25.900   3.943   0.714  1.00 10.00      A   
ATOM   1598  CA  LEU A 258     -27.484   5.218   1.273  1.00 10.00      A   
ATOM   1599  CB  LEU A 258     -26.707   6.498   1.599  1.00 10.00      A   
ATOM   1600  CG  LEU A 258     -26.088   6.605   2.995  1.00 10.00      A   
ATOM   1601  CD1 LEU A 258     -24.625   6.187   2.971  1.00 10.00      A   
ATOM   1602  CD2 LEU A 258     -26.228   8.023   3.521  1.00 10.00      A   
ATOM   1603  C   LEU A 258     -28.065   5.338  -0.127  1.00 10.00      A   
ATOM   1604  O   LEU A 258     -27.713   4.580  -1.031  1.00 10.00      A   
ATOM   1605  N   SER A 259     -28.958   6.298  -0.282  1.00 10.00      A   
ATOM   1606  HN  SER A 259     -29.204   6.847   0.489  1.00 10.00      A   
ATOM   1607  CA  SER A 259     -29.594   6.574  -1.553  1.00 10.00      A   
ATOM   1608  CB  SER A 259     -31.078   6.225  -1.451  1.00 10.00      A   
ATOM   1609  OG  SER A 259     -31.647   6.819  -0.291  1.00 10.00      A   
ATOM   1610  HG  SER A 259     -32.575   6.568  -0.224  1.00 10.00      A   
ATOM   1611  C   SER A 259     -29.441   8.063  -1.825  1.00 10.00      A   
ATOM   1612  O   SER A 259     -29.080   8.820  -0.916  1.00 10.00      A   
ATOM   1613  N   LYS A 260     -29.723   8.496  -3.045  1.00 10.00      A   
ATOM   1614  HN  LYS A 260     -30.037   7.859  -3.732  1.00 10.00      A   
ATOM   1615  CA  LYS A 260     -29.604   9.910  -3.376  1.00 10.00      A   
ATOM   1616  CB  LYS A 260     -29.781  10.144  -4.875  1.00 10.00      A   
ATOM   1617  CG  LYS A 260     -28.644   9.594  -5.718  1.00 10.00      A   
ATOM   1618  CD  LYS A 260     -28.736  10.072  -7.156  1.00 10.00      A   
ATOM   1619  CE  LYS A 260     -27.443   9.788  -7.902  1.00 10.00      A   
ATOM   1620  NZ  LYS A 260     -27.433  10.383  -9.263  1.00 10.00      A   
ATOM   1621  HZ1 LYS A 260     -27.776  11.372  -9.232  1.00 10.00      A   
ATOM   1622  HZ2 LYS A 260     -28.043   9.834  -9.900  1.00 10.00      A   
ATOM   1623  HZ3 LYS A 260     -26.466  10.379  -9.642  1.00 10.00      A   
ATOM   1624  C   LYS A 260     -30.625  10.718  -2.586  1.00 10.00      A   
ATOM   1625  O   LYS A 260     -30.388  11.869  -2.216  1.00 10.00      A   
ATOM   1626  N   MET A 261     -31.755  10.084  -2.313  1.00 10.00      A   
ATOM   1627  HN  MET A 261     -31.871   9.168  -2.642  1.00 10.00      A   
ATOM   1628  CA  MET A 261     -32.828  10.711  -1.560  1.00 10.00      A   
ATOM   1629  CB  MET A 261     -34.100   9.865  -1.639  1.00 10.00      A   
ATOM   1630  CG  MET A 261     -35.297  10.479  -0.937  1.00 10.00      A   
ATOM   1631  SD  MET A 261     -35.848  12.016  -1.700  1.00 10.00      A   
ATOM   1632  CE  MET A 261     -36.504  11.402  -3.249  1.00 10.00      A   
ATOM   1633  C   MET A 261     -32.420  10.938  -0.104  1.00 10.00      A   
ATOM   1634  O   MET A 261     -32.653  12.014   0.453  1.00 10.00      A   
ATOM   1635  N   LYS A 262     -31.787   9.937   0.498  1.00 10.00      A   
ATOM   1636  HN  LYS A 262     -31.593   9.114  -0.004  1.00 10.00      A   
ATOM   1637  CA  LYS A 262     -31.352  10.039   1.884  1.00 10.00      A   
ATOM   1638  CB  LYS A 262     -30.804   8.705   2.391  1.00 10.00      A   
ATOM   1639  CG  LYS A 262     -30.107   8.810   3.738  1.00 10.00      A   
ATOM   1640  CD  LYS A 262     -29.910   7.450   4.382  1.00 10.00      A   
ATOM   1641  CE  LYS A 262     -31.199   6.936   5.003  1.00 10.00      A   
ATOM   1642  NZ  LYS A 262     -30.948   5.828   5.960  1.00 10.00      A   
ATOM   1643  HZ1 LYS A 262     -31.839   5.530   6.407  1.00 10.00      A   
ATOM   1644  HZ2 LYS A 262     -30.289   6.140   6.709  1.00 10.00      A   
ATOM   1645  HZ3 LYS A 262     -30.531   5.013   5.467  1.00 10.00      A   
ATOM   1646  C   LYS A 262     -30.302  11.132   2.041  1.00 10.00      A   
ATOM   1647  O   LYS A 262     -30.340  11.900   3.002  1.00 10.00      A   
ATOM   1648  N   VAL A 263     -29.370  11.196   1.095  1.00 10.00      A   
ATOM   1649  HN  VAL A 263     -29.393  10.549   0.353  1.00 10.00      A   
ATOM   1650  CA  VAL A 263     -28.313  12.201   1.131  1.00 10.00      A   
ATOM   1651  CB  VAL A 263     -27.287  11.991  -0.007  1.00 10.00      A   
ATOM   1652  CG1 VAL A 263     -26.263  13.120  -0.041  1.00 10.00      A   
ATOM   1653  CG2 VAL A 263     -26.589  10.649   0.159  1.00 10.00      A   
ATOM   1654  C   VAL A 263     -28.903  13.606   1.051  1.00 10.00      A   
ATOM   1655  O   VAL A 263     -28.503  14.498   1.801  1.00 10.00      A   
ATOM   1656  N   LEU A 264     -29.876  13.780   0.163  1.00 10.00      A   
ATOM   1657  HN  LEU A 264     -30.170  13.019  -0.379  1.00 10.00      A   
ATOM   1658  CA  LEU A 264     -30.525  15.073  -0.014  1.00 10.00      A   
ATOM   1659  CB  LEU A 264     -31.473  15.067  -1.219  1.00 10.00      A   
ATOM   1660  CG  LEU A 264     -30.845  15.389  -2.579  1.00 10.00      A   
ATOM   1661  CD1 LEU A 264     -31.924  15.578  -3.633  1.00 10.00      A   
ATOM   1662  CD2 LEU A 264     -29.970  16.628  -2.489  1.00 10.00      A   
ATOM   1663  C   LEU A 264     -31.278  15.477   1.240  1.00 10.00      A   
ATOM   1664  O   LEU A 264     -31.239  16.633   1.647  1.00 10.00      A   
ATOM   1665  N   LYS A 265     -31.950  14.514   1.863  1.00 10.00      A   
ATOM   1666  HN  LYS A 265     -31.929  13.602   1.496  1.00 10.00      A   
ATOM   1667  CA  LYS A 265     -32.713  14.782   3.076  1.00 10.00      A   
ATOM   1668  CB  LYS A 265     -33.643  13.615   3.412  1.00 10.00      A   
ATOM   1669  CG  LYS A 265     -34.812  13.469   2.452  1.00 10.00      A   
ATOM   1670  CD  LYS A 265     -35.660  12.254   2.778  1.00 10.00      A   
ATOM   1671  CE  LYS A 265     -36.828  12.138   1.817  1.00 10.00      A   
ATOM   1672  NZ  LYS A 265     -37.651  10.935   2.092  1.00 10.00      A   
ATOM   1673  HZ1 LYS A 265     -38.068  10.995   3.041  1.00 10.00      A   
ATOM   1674  HZ2 LYS A 265     -37.068  10.077   2.034  1.00 10.00      A   
ATOM   1675  HZ3 LYS A 265     -38.422  10.861   1.394  1.00 10.00      A   
ATOM   1676  C   LYS A 265     -31.799  15.092   4.256  1.00 10.00      A   
ATOM   1677  O   LYS A 265     -32.101  15.964   5.068  1.00 10.00      A   
ATOM   1678  N   PHE A 266     -30.682  14.380   4.338  1.00 10.00      A   
ATOM   1679  HN  PHE A 266     -30.500  13.695   3.657  1.00 10.00      A   
ATOM   1680  CA  PHE A 266     -29.720  14.579   5.417  1.00 10.00      A   
ATOM   1681  CB  PHE A 266     -28.596  13.549   5.322  1.00 10.00      A   
ATOM   1682  CG  PHE A 266     -28.522  12.624   6.503  1.00 10.00      A   
ATOM   1683  CD1 PHE A 266     -29.490  11.655   6.698  1.00 10.00      A   
ATOM   1684  CD2 PHE A 266     -27.482  12.722   7.416  1.00 10.00      A   
ATOM   1685  CE1 PHE A 266     -29.427  10.798   7.780  1.00 10.00      A   
ATOM   1686  CE2 PHE A 266     -27.413  11.868   8.501  1.00 10.00      A   
ATOM   1687  CZ  PHE A 266     -28.386  10.905   8.682  1.00 10.00      A   
ATOM   1688  C   PHE A 266     -29.139  15.987   5.384  1.00 10.00      A   
ATOM   1689  O   PHE A 266     -29.162  16.706   6.386  1.00 10.00      A   
ATOM   1690  N   VAL A 267     -28.632  16.386   4.226  1.00 10.00      A   
ATOM   1691  HN  VAL A 267     -28.652  15.775   3.454  1.00 10.00      A   
ATOM   1692  CA  VAL A 267     -28.051  17.714   4.083  1.00 10.00      A   
ATOM   1693  CB  VAL A 267     -27.260  17.899   2.768  1.00 10.00      A   
ATOM   1694  CG1 VAL A 267     -26.030  17.004   2.753  1.00 10.00      A   
ATOM   1695  CG2 VAL A 267     -28.134  17.644   1.549  1.00 10.00      A   
ATOM   1696  C   VAL A 267     -29.110  18.803   4.234  1.00 10.00      A   
ATOM   1697  O   VAL A 267     -28.826  19.878   4.758  1.00 10.00      A   
ATOM   1698  N   ALA A 268     -30.335  18.497   3.808  1.00 10.00      A   
ATOM   1699  HN  ALA A 268     -30.499  17.612   3.415  1.00 10.00      A   
ATOM   1700  CA  ALA A 268     -31.444  19.441   3.899  1.00 10.00      A   
ATOM   1701  CB  ALA A 268     -32.623  18.942   3.084  1.00 10.00      A   
ATOM   1702  C   ALA A 268     -31.866  19.643   5.344  1.00 10.00      A   
ATOM   1703  O   ALA A 268     -32.530  20.616   5.679  1.00 10.00      A   
ATOM   1704  N   LYS A 269     -31.476  18.715   6.196  1.00 10.00      A   
ATOM   1705  HN  LYS A 269     -30.943  17.957   5.870  1.00 10.00      A   
ATOM   1706  CA  LYS A 269     -31.813  18.790   7.604  1.00 10.00      A   
ATOM   1707  CB  LYS A 269     -31.948  17.384   8.196  1.00 10.00      A   
ATOM   1708  CG  LYS A 269     -32.845  17.301   9.422  1.00 10.00      A   
ATOM   1709  CD  LYS A 269     -34.260  17.766   9.111  1.00 10.00      A   
ATOM   1710  CE  LYS A 269     -35.208  17.424  10.248  1.00 10.00      A   
ATOM   1711  NZ  LYS A 269     -35.329  15.957  10.430  1.00 10.00      A   
ATOM   1712  HZ1 LYS A 269     -35.594  15.507   9.531  1.00 10.00      A   
ATOM   1713  HZ2 LYS A 269     -36.059  15.743  11.136  1.00 10.00      A   
ATOM   1714  HZ3 LYS A 269     -34.426  15.558  10.753  1.00 10.00      A   
ATOM   1715  C   LYS A 269     -30.754  19.588   8.359  1.00 10.00      A   
ATOM   1716  O   LYS A 269     -30.978  20.008   9.491  1.00 10.00      A   
ATOM   1717  N   VAL A 270     -29.603  19.793   7.724  1.00 10.00      A   
ATOM   1718  HN  VAL A 270     -29.488  19.433   6.816  1.00 10.00      A   
ATOM   1719  CA  VAL A 270     -28.502  20.538   8.340  1.00 10.00      A   
ATOM   1720  CB  VAL A 270     -27.156  20.256   7.634  1.00 10.00      A   
ATOM   1721  CG1 VAL A 270     -26.010  20.990   8.321  1.00 10.00      A   
ATOM   1722  CG2 VAL A 270     -26.879  18.763   7.597  1.00 10.00      A   
ATOM   1723  C   VAL A 270     -28.781  22.039   8.322  1.00 10.00      A   
ATOM   1724  O   VAL A 270     -28.605  22.730   9.328  1.00 10.00      A   
ATOM   1725  N   HIS A 271     -29.222  22.536   7.180  1.00 10.00      A   
ATOM   1726  HN  HIS A 271     -29.347  21.937   6.410  1.00 10.00      A   
ATOM   1727  CA  HIS A 271     -29.525  23.952   7.035  1.00 10.00      A   
ATOM   1728  CB  HIS A 271     -28.951  24.495   5.714  1.00 10.00      A   
ATOM   1729  CG  HIS A 271     -29.705  24.060   4.489  1.00 10.00      A   
ATOM   1730  ND1 HIS A 271     -29.707  22.751   4.079  1.00 10.00      A   
ATOM   1731  CD2 HIS A 271     -30.476  24.790   3.643  1.00 10.00      A   
ATOM   1732  CE1 HIS A 271     -30.472  22.711   3.006  1.00 10.00      A   
ATOM   1733  NE2 HIS A 271     -30.965  23.918   2.699  1.00 10.00      A   
ATOM   1734  HE2 HIS A 271     -31.752  24.079   2.136  1.00 10.00      A   
ATOM   1735  C   HIS A 271     -31.032  24.182   7.093  1.00 10.00      A   
ATOM   1736  O   HIS A 271     -31.484  25.330   7.128  1.00 10.00      A   
ATOM   1737  N   ASN A 272     -31.797  23.076   7.088  1.00 10.00      A   
ATOM   1738  HN  ASN A 272     -31.357  22.200   7.043  1.00 10.00      A   
ATOM   1739  CA  ASN A 272     -33.263  23.114   7.118  1.00 10.00      A   
ATOM   1740  CB  ASN A 272     -33.802  24.065   8.204  1.00 10.00      A   
ATOM   1741  CG  ASN A 272     -35.264  24.435   8.024  1.00 10.00      A   
ATOM   1742  OD1 ASN A 272     -36.160  23.682   8.405  1.00 10.00      A   
ATOM   1743  ND2 ASN A 272     -35.513  25.596   7.443  1.00 10.00      A   
ATOM   1744 HD21 ASN A 272     -34.750  26.143   7.162  1.00 10.00      A   
ATOM   1745 HD22 ASN A 272     -36.449  25.869   7.330  1.00 10.00      A   
ATOM   1746  C   ASN A 272     -33.833  23.430   5.730  1.00 10.00      A   
ATOM   1747  O   ASN A 272     -33.177  24.085   4.926  1.00 10.00      A   
ATOM   1748  N   GLN A 273     -35.033  22.905   5.460  1.00 10.00      A   
ATOM   1749  HN  GLN A 273     -35.451  22.341   6.141  1.00 10.00      A   
ATOM   1750  CA  GLN A 273     -35.756  23.104   4.193  1.00 10.00      A   
ATOM   1751  CB  GLN A 273     -36.180  24.561   3.920  1.00 10.00      A   
ATOM   1752  CG  GLN A 273     -35.096  25.463   3.348  1.00 10.00      A   
ATOM   1753  CD  GLN A 273     -35.609  26.829   2.948  1.00 10.00      A   
ATOM   1754  OE1 GLN A 273     -36.705  26.963   2.411  1.00 10.00      A   
ATOM   1755  NE2 GLN A 273     -34.830  27.859   3.235  1.00 10.00      A   
ATOM   1756 HE21 GLN A 273     -33.979  27.682   3.691  1.00 10.00      A   
ATOM   1757 HE22 GLN A 273     -35.127  28.755   2.969  1.00 10.00      A   
ATOM   1758  C   GLN A 273     -35.128  22.406   2.976  1.00 10.00      A   
ATOM   1759  O   GLN A 273     -34.045  22.762   2.505  1.00 10.00      A   
ATOM   1760  N   ASP A 274     -35.830  21.389   2.488  1.00 10.00      A   
ATOM   1761  HN  ASP A 274     -36.669  21.139   2.928  1.00 10.00      A   
ATOM   1762  CA  ASP A 274     -35.397  20.619   1.328  1.00 10.00      A   
ATOM   1763  CB  ASP A 274     -35.850  19.152   1.403  1.00 10.00      A   
ATOM   1764  CG  ASP A 274     -37.342  18.989   1.606  1.00 10.00      A   
ATOM   1765  OD1 ASP A 274     -38.034  18.587   0.651  1.00 10.00      A   
ATOM   1766  OD2 ASP A 274     -37.829  19.270   2.727  1.00 10.00      A   
ATOM   1767  C   ASP A 274     -35.770  21.266  -0.020  1.00 10.00      A   
ATOM   1768  O   ASP A 274     -34.973  21.204  -0.957  1.00 10.00      A   
ATOM   1769  N   PRO A 275     -36.961  21.911  -0.173  1.00 10.00      A   
ATOM   1770  CA  PRO A 275     -37.339  22.541  -1.446  1.00 10.00      A   
ATOM   1771  CB  PRO A 275     -38.845  22.765  -1.289  1.00 10.00      A   
ATOM   1772  CG  PRO A 275     -39.026  22.979   0.170  1.00 10.00      A   
ATOM   1773  CD  PRO A 275     -38.034  22.071   0.840  1.00 10.00      A   
ATOM   1774  C   PRO A 275     -36.621  23.880  -1.668  1.00 10.00      A   
ATOM   1775  O   PRO A 275     -37.248  24.895  -1.979  1.00 10.00      A   
ATOM   1776  N   LYS A 276     -35.301  23.875  -1.516  1.00 10.00      A   
ATOM   1777  HN  LYS A 276     -34.855  23.029  -1.279  1.00 10.00      A   
ATOM   1778  CA  LYS A 276     -34.505  25.084  -1.698  1.00 10.00      A   
ATOM   1779  CB  LYS A 276     -33.719  25.421  -0.422  1.00 10.00      A   
ATOM   1780  CG  LYS A 276     -32.881  26.692  -0.506  1.00 10.00      A   
ATOM   1781  CD  LYS A 276     -33.735  27.913  -0.810  1.00 10.00      A   
ATOM   1782  CE  LYS A 276     -32.876  29.095  -1.231  1.00 10.00      A   
ATOM   1783  NZ  LYS A 276     -32.241  28.871  -2.557  1.00 10.00      A   
ATOM   1784  HZ1 LYS A 276     -32.971  28.770  -3.291  1.00 10.00      A   
ATOM   1785  HZ2 LYS A 276     -31.660  28.001  -2.537  1.00 10.00      A   
ATOM   1786  HZ3 LYS A 276     -31.630  29.674  -2.800  1.00 10.00      A   
ATOM   1787  C   LYS A 276     -33.563  24.946  -2.890  1.00 10.00      A   
ATOM   1788  O   LYS A 276     -33.894  25.345  -4.005  1.00 10.00      A   
ATOM   1789  N   ASP A 277     -32.394  24.369  -2.651  1.00 10.00      A   
ATOM   1790  HN  ASP A 277     -32.185  24.073  -1.739  1.00 10.00      A   
ATOM   1791  CA  ASP A 277     -31.406  24.176  -3.706  1.00 10.00      A   
ATOM   1792  CB  ASP A 277     -30.040  24.692  -3.266  1.00 10.00      A   
ATOM   1793  CG  ASP A 277     -29.859  26.161  -3.568  1.00 10.00      A   
ATOM   1794  OD1 ASP A 277     -29.162  26.491  -4.550  1.00 10.00      A   
ATOM   1795  OD2 ASP A 277     -30.409  26.997  -2.822  1.00 10.00      A   
ATOM   1796  C   ASP A 277     -31.309  22.711  -4.078  1.00 10.00      A   
ATOM   1797  O   ASP A 277     -30.392  22.291  -4.781  1.00 10.00      A   
ATOM   1798  N   TRP A 278     -32.260  21.938  -3.588  1.00 10.00      A   
ATOM   1799  HN  TRP A 278     -32.951  22.337  -3.028  1.00 10.00      A   
ATOM   1800  CA  TRP A 278     -32.310  20.514  -3.850  1.00 10.00      A   
ATOM   1801  CB  TRP A 278     -32.642  19.721  -2.582  1.00 10.00      A   
ATOM   1802  CG  TRP A 278     -31.777  20.077  -1.405  1.00 10.00      A   
ATOM   1803  CD1 TRP A 278     -32.189  20.287  -0.123  1.00 10.00      A   
ATOM   1804  CD2 TRP A 278     -30.353  20.271  -1.399  1.00 10.00      A   
ATOM   1805  NE1 TRP A 278     -31.120  20.603   0.674  1.00 10.00      A   
ATOM   1806  HE1 TRP A 278     -31.164  20.797   1.632  1.00 10.00      A   
ATOM   1807  CE2 TRP A 278     -29.981  20.597  -0.083  1.00 10.00      A   
ATOM   1808  CE3 TRP A 278     -29.360  20.198  -2.377  1.00 10.00      A   
ATOM   1809  CZ2 TRP A 278     -28.662  20.853   0.280  1.00 10.00      A   
ATOM   1810  CZ3 TRP A 278     -28.053  20.451  -2.017  1.00 10.00      A   
ATOM   1811  CH2 TRP A 278     -27.716  20.774  -0.699  1.00 10.00      A   
ATOM   1812  C   TRP A 278     -33.236  20.119  -5.017  1.00 10.00      A   
ATOM   1813  O   TRP A 278     -32.942  19.135  -5.675  1.00 10.00      A   
ATOM   1814  N   PRO A 279     -34.363  20.851  -5.298  1.00 10.00      A   
ATOM   1815  CA  PRO A 279     -35.294  20.519  -6.400  1.00 10.00      A   
ATOM   1816  CB  PRO A 279     -36.007  21.843  -6.653  1.00 10.00      A   
ATOM   1817  CG  PRO A 279     -36.087  22.470  -5.306  1.00 10.00      A   
ATOM   1818  CD  PRO A 279     -34.856  22.033  -4.553  1.00 10.00      A   
ATOM   1819  C   PRO A 279     -34.613  20.041  -7.684  1.00 10.00      A   
ATOM   1820  O   PRO A 279     -35.092  19.111  -8.334  1.00 10.00      A   
ATOM   1821  N   ALA A 280     -33.501  20.675  -8.039  1.00 10.00      A   
ATOM   1822  HN  ALA A 280     -33.169  21.403  -7.478  1.00 10.00      A   
ATOM   1823  CA  ALA A 280     -32.763  20.308  -9.239  1.00 10.00      A   
ATOM   1824  CB  ALA A 280     -31.610  21.271  -9.469  1.00 10.00      A   
ATOM   1825  C   ALA A 280     -32.268  18.863  -9.155  1.00 10.00      A   
ATOM   1826  O   ALA A 280     -32.487  18.065 -10.070  1.00 10.00      A   
ATOM   1827  N   GLN A 281     -31.618  18.529  -8.046  1.00 10.00      A   
ATOM   1828  HN  GLN A 281     -31.478  19.210  -7.356  1.00 10.00      A   
ATOM   1829  CA  GLN A 281     -31.102  17.181  -7.826  1.00 10.00      A   
ATOM   1830  CB  GLN A 281     -29.979  17.177  -6.783  1.00 10.00      A   
ATOM   1831  CG  GLN A 281     -28.829  18.124  -7.084  1.00 10.00      A   
ATOM   1832  CD  GLN A 281     -29.046  19.503  -6.496  1.00 10.00      A   
ATOM   1833  OE1 GLN A 281     -29.660  20.365  -7.118  1.00 10.00      A   
ATOM   1834  NE2 GLN A 281     -28.547  19.720  -5.294  1.00 10.00      A   
ATOM   1835 HE21 GLN A 281     -28.064  18.989  -4.850  1.00 10.00      A   
ATOM   1836 HE22 GLN A 281     -28.686  20.604  -4.891  1.00 10.00      A   
ATOM   1837  C   GLN A 281     -32.223  16.249  -7.373  1.00 10.00      A   
ATOM   1838  O   GLN A 281     -32.137  15.034  -7.531  1.00 10.00      A   
ATOM   1839  N   TYR A 282     -33.276  16.830  -6.807  1.00 10.00      A   
ATOM   1840  HN  TYR A 282     -33.271  17.805  -6.684  1.00 10.00      A   
ATOM   1841  CA  TYR A 282     -34.423  16.068  -6.335  1.00 10.00      A   
ATOM   1842  CB  TYR A 282     -35.429  16.991  -5.641  1.00 10.00      A   
ATOM   1843  CG  TYR A 282     -36.280  16.309  -4.591  1.00 10.00      A   
ATOM   1844  CD1 TYR A 282     -37.561  15.861  -4.889  1.00 10.00      A   
ATOM   1845  CD2 TYR A 282     -35.800  16.109  -3.303  1.00 10.00      A   
ATOM   1846  CE1 TYR A 282     -38.339  15.232  -3.934  1.00 10.00      A   
ATOM   1847  CE2 TYR A 282     -36.573  15.484  -2.340  1.00 10.00      A   
ATOM   1848  CZ  TYR A 282     -37.842  15.046  -2.663  1.00 10.00      A   
ATOM   1849  OH  TYR A 282     -38.615  14.414  -1.714  1.00 10.00      A   
ATOM   1850  HH  TYR A 282     -38.565  14.902  -0.882  1.00 10.00      A   
ATOM   1851  C   TYR A 282     -35.085  15.341  -7.496  1.00 10.00      A   
ATOM   1852  O   TYR A 282     -35.728  14.308  -7.308  1.00 10.00      A   
ATOM   1853  N   CYS A 283     -34.906  15.883  -8.700  1.00 10.00      A   
ATOM   1854  HN  CYS A 283     -34.385  16.709  -8.773  1.00 10.00      A   
ATOM   1855  CA  CYS A 283     -35.461  15.294  -9.908  1.00 10.00      A   
ATOM   1856  CB  CYS A 283     -35.133  16.170 -11.122  1.00 10.00      A   
ATOM   1857  SG  CYS A 283     -36.141  15.842 -12.584  1.00 10.00      A   
ATOM   1858  HG  CYS A 283     -37.309  15.367 -12.174  1.00 10.00      A   
ATOM   1859  C   CYS A 283     -34.901  13.889 -10.100  1.00 10.00      A   
ATOM   1860  O   CYS A 283     -35.631  12.952 -10.426  1.00 10.00      A   
ATOM   1861  N   GLU A 284     -33.601  13.743  -9.877  1.00 10.00      A   
ATOM   1862  HN  GLU A 284     -33.066  14.526  -9.625  1.00 10.00      A   
ATOM   1863  CA  GLU A 284     -32.953  12.447 -10.006  1.00 10.00      A   
ATOM   1864  CB  GLU A 284     -31.497  12.580 -10.462  1.00 10.00      A   
ATOM   1865  CG  GLU A 284     -30.621  13.396  -9.531  1.00 10.00      A   
ATOM   1866  CD  GLU A 284     -29.224  13.589 -10.069  1.00 10.00      A   
ATOM   1867  OE1 GLU A 284     -28.302  12.884  -9.605  1.00 10.00      A   
ATOM   1868  OE2 GLU A 284     -29.040  14.447 -10.956  1.00 10.00      A   
ATOM   1869  C   GLU A 284     -33.061  11.660  -8.702  1.00 10.00      A   
ATOM   1870  O   GLU A 284     -33.004  10.435  -8.703  1.00 10.00      A   
ATOM   1871  N   ALA A 285     -33.226  12.371  -7.588  1.00 10.00      A   
ATOM   1872  HN  ALA A 285     -33.241  13.351  -7.644  1.00 10.00      A   
ATOM   1873  CA  ALA A 285     -33.370  11.729  -6.289  1.00 10.00      A   
ATOM   1874  CB  ALA A 285     -33.368  12.765  -5.176  1.00 10.00      A   
ATOM   1875  C   ALA A 285     -34.663  10.927  -6.266  1.00 10.00      A   
ATOM   1876  O   ALA A 285     -34.711   9.812  -5.751  1.00 10.00      A   
ATOM   1877  N   LEU A 286     -35.710  11.512  -6.841  1.00 10.00      A   
ATOM   1878  HN  LEU A 286     -35.607  12.418  -7.213  1.00 10.00      A   
ATOM   1879  CA  LEU A 286     -37.005  10.854  -6.926  1.00 10.00      A   
ATOM   1880  CB  LEU A 286     -38.044  11.822  -7.501  1.00 10.00      A   
ATOM   1881  CG  LEU A 286     -39.486  11.681  -6.996  1.00 10.00      A   
ATOM   1882  CD1 LEU A 286     -40.166  10.460  -7.598  1.00 10.00      A   
ATOM   1883  CD2 LEU A 286     -39.528  11.636  -5.476  1.00 10.00      A   
ATOM   1884  C   LEU A 286     -36.870   9.638  -7.830  1.00 10.00      A   
ATOM   1885  O   LEU A 286     -37.433   8.576  -7.560  1.00 10.00      A   
ATOM   1886  N   ALA A 287     -36.101   9.804  -8.897  1.00 10.00      A   
ATOM   1887  HN  ALA A 287     -35.678  10.674  -9.051  1.00 10.00      A   
ATOM   1888  CA  ALA A 287     -35.864   8.728  -9.842  1.00 10.00      A   
ATOM   1889  CB  ALA A 287     -35.080   9.226 -11.043  1.00 10.00      A   
ATOM   1890  C   ALA A 287     -35.113   7.604  -9.149  1.00 10.00      A   
ATOM   1891  O   ALA A 287     -35.423   6.432  -9.346  1.00 10.00      A   
ATOM   1892  N   ASP A 288     -34.135   7.981  -8.323  1.00 10.00      A   
ATOM   1893  HN  ASP A 288     -33.935   8.942  -8.224  1.00 10.00      A   
ATOM   1894  CA  ASP A 288     -33.338   7.010  -7.578  1.00 10.00      A   
ATOM   1895  CB  ASP A 288     -32.216   7.691  -6.789  1.00 10.00      A   
ATOM   1896  CG  ASP A 288     -31.451   6.717  -5.908  1.00 10.00      A   
ATOM   1897  OD1 ASP A 288     -30.980   5.682  -6.426  1.00 10.00      A   
ATOM   1898  OD2 ASP A 288     -31.307   6.990  -4.699  1.00 10.00      A   
ATOM   1899  C   ASP A 288     -34.217   6.188  -6.641  1.00 10.00      A   
ATOM   1900  O   ASP A 288     -34.063   4.971  -6.547  1.00 10.00      A   
ATOM   1901  N   GLU A 289     -35.152   6.852  -5.967  1.00 10.00      A   
ATOM   1902  HN  GLU A 289     -35.230   7.822  -6.085  1.00 10.00      A   
ATOM   1903  CA  GLU A 289     -36.057   6.172  -5.053  1.00 10.00      A   
ATOM   1904  CB  GLU A 289     -36.901   7.170  -4.267  1.00 10.00      A   
ATOM   1905  CG  GLU A 289     -37.451   6.611  -2.967  1.00 10.00      A   
ATOM   1906  CD  GLU A 289     -38.233   7.633  -2.172  1.00 10.00      A   
ATOM   1907  OE1 GLU A 289     -39.479   7.639  -2.264  1.00 10.00      A   
ATOM   1908  OE2 GLU A 289     -37.607   8.429  -1.440  1.00 10.00      A   
ATOM   1909  C   GLU A 289     -36.940   5.187  -5.816  1.00 10.00      A   
ATOM   1910  O   GLU A 289     -37.078   4.032  -5.414  1.00 10.00      A   
ATOM   1911  N   GLU A 290     -37.516   5.642  -6.934  1.00 10.00      A   
ATOM   1912  HN  GLU A 290     -37.382   6.580  -7.198  1.00 10.00      A   
ATOM   1913  CA  GLU A 290     -38.354   4.777  -7.766  1.00 10.00      A   
ATOM   1914  CB  GLU A 290     -39.026   5.575  -8.887  1.00 10.00      A   
ATOM   1915  CG  GLU A 290     -39.994   6.643  -8.407  1.00 10.00      A   
ATOM   1916  CD  GLU A 290     -41.084   6.936  -9.419  1.00 10.00      A   
ATOM   1917  OE1 GLU A 290     -42.271   6.723  -9.090  1.00 10.00      A   
ATOM   1918  OE2 GLU A 290     -40.761   7.371 -10.550  1.00 10.00      A   
ATOM   1919  C   GLU A 290     -37.500   3.660  -8.366  1.00 10.00      A   
ATOM   1920  O   GLU A 290     -37.989   2.578  -8.683  1.00 10.00      A   
ATOM   1921  N   ASN A 291     -36.213   3.944  -8.516  1.00 10.00      A   
ATOM   1922  HN  ASN A 291     -35.896   4.841  -8.268  1.00 10.00      A   
ATOM   1923  CA  ASN A 291     -35.253   2.986  -9.055  1.00 10.00      A   
ATOM   1924  CB  ASN A 291     -33.935   3.695  -9.387  1.00 10.00      A   
ATOM   1925  CG  ASN A 291     -32.900   2.786 -10.019  1.00 10.00      A   
ATOM   1926  OD1 ASN A 291     -33.236   1.868 -10.766  1.00 10.00      A   
ATOM   1927  ND2 ASN A 291     -31.631   3.045  -9.738  1.00 10.00      A   
ATOM   1928 HD21 ASN A 291     -31.432   3.803  -9.142  1.00 10.00      A   
ATOM   1929 HD22 ASN A 291     -30.941   2.474 -10.136  1.00 10.00      A   
ATOM   1930  C   ASN A 291     -34.991   1.875  -8.045  1.00 10.00      A   
ATOM   1931  O   ASN A 291     -34.712   0.737  -8.417  1.00 10.00      A   
ATOM   1932  N   ARG A 292     -35.107   2.207  -6.761  1.00 10.00      A   
ATOM   1933  HN  ARG A 292     -35.355   3.130  -6.524  1.00 10.00      A   
ATOM   1934  CA  ARG A 292     -34.875   1.233  -5.697  1.00 10.00      A   
ATOM   1935  CB  ARG A 292     -34.683   1.915  -4.338  1.00 10.00      A   
ATOM   1936  CG  ARG A 292     -33.562   2.942  -4.302  1.00 10.00      A   
ATOM   1937  CD  ARG A 292     -32.202   2.308  -4.536  1.00 10.00      A   
ATOM   1938  NE  ARG A 292     -31.212   3.310  -4.920  1.00 10.00      A   
ATOM   1939  HE  ARG A 292     -31.527   4.066  -5.480  1.00 10.00      A   
ATOM   1940  CZ  ARG A 292     -29.931   3.284  -4.560  1.00 10.00      A   
ATOM   1941  NH1 ARG A 292     -29.455   2.290  -3.813  1.00 10.00      A   
ATOM   1942 HH11 ARG A 292     -28.443   2.276  -3.537  1.00 10.00      A   
ATOM   1943 HH12 ARG A 292     -30.083   1.527  -3.492  1.00 10.00      A   
ATOM   1944  NH2 ARG A 292     -29.136   4.261  -4.958  1.00 10.00      A   
ATOM   1945 HH21 ARG A 292     -29.526   5.043  -5.540  1.00 10.00      A   
ATOM   1946 HH22 ARG A 292     -28.120   4.265  -4.696  1.00 10.00      A   
ATOM   1947  C   ARG A 292     -36.011   0.218  -5.625  1.00 10.00      A   
ATOM   1948  O   ARG A 292     -35.872  -0.842  -5.013  1.00 10.00      A   
ATOM   1949  N   ALA A 293     -37.124   0.547  -6.275  1.00 10.00      A   
ATOM   1950  HN  ALA A 293     -37.160   1.399  -6.759  1.00 10.00      A   
ATOM   1951  CA  ALA A 293     -38.289  -0.328  -6.297  1.00 10.00      A   
ATOM   1952  CB  ALA A 293     -39.488   0.389  -6.895  1.00 10.00      A   
ATOM   1953  C   ALA A 293     -37.992  -1.608  -7.070  1.00 10.00      A   
ATOM   1954  O   ALA A 293     -38.601  -2.647  -6.820  1.00 10.00      A   
ATOM   1955  N   ARG A 294     -37.052  -1.531  -8.006  1.00 10.00      A   
ATOM   1956  HN  ARG A 294     -36.593  -0.677  -8.162  1.00 10.00      A   
ATOM   1957  CB  ARG A 294     -36.873  -2.431 -10.290  1.00 10.00      A   
ATOM   1958  CG  ARG A 294     -36.612  -3.655 -11.151  1.00 10.00      A   
ATOM   1959  CD  ARG A 294     -36.467  -3.298 -12.617  1.00 10.00      A   
ATOM   1960  NE  ARG A 294     -35.919  -4.414 -13.386  1.00 10.00      A   
ATOM   1961  HE  ARG A 294     -36.021  -5.315 -13.000  1.00 10.00      A   
ATOM   1962  CZ  ARG A 294     -35.288  -4.283 -14.550  1.00 10.00      A   
ATOM   1963  NH1 ARG A 294     -35.170  -3.090 -15.117  1.00 10.00      A   
ATOM   1964 HH11 ARG A 294     -35.582  -2.250 -14.657  1.00 10.00      A   
ATOM   1965 HH12 ARG A 294     -34.663  -2.982 -16.021  1.00 10.00      A   
ATOM   1966  NH2 ARG A 294     -34.780  -5.352 -15.148  1.00 10.00      A   
ATOM   1967 HH21 ARG A 294     -34.295  -5.261 -16.069  1.00 10.00      A   
ATOM   1968 HH22 ARG A 294     -34.859  -6.289 -14.694  1.00 10.00      A   
ATOM   1969  CA  ARG A 294     -36.670  -2.689  -8.795  1.00 10.00      A   
ATOM   1970  C   ARG A 294     -35.215  -3.051  -8.513  1.00 10.00      A   
ATOM   1971  O   ARG A 294     -34.319  -2.328  -8.988  1.00 10.00      A   
ATOM   1972  OXT ARG A 294     -34.972  -4.046  -7.797  1.00 10.00      A   
ATOM   1973  C   GLY B   9      -5.673 -10.814  25.372  1.00 10.00      B   
ATOM   1974  O   GLY B   9      -6.793 -11.029  24.913  1.00 10.00      B   
ATOM   1975  N   GLY B   9      -5.029 -13.063  24.574  1.00 10.00      B   
ATOM   1976  HT1 GLY B   9      -5.175 -12.745  23.599  1.00 10.00      B   
ATOM   1977  HT2 GLY B   9      -5.910 -13.490  24.924  1.00 10.00      B   
ATOM   1978  HT3 GLY B   9      -4.278 -13.782  24.585  1.00 10.00      B   
ATOM   1979  CA  GLY B   9      -4.647 -11.918  25.429  1.00 10.00      B   
ATOM   1980  N   VAL B  10      -5.295  -9.634  25.832  1.00 10.00      B   
ATOM   1981  HN  VAL B  10      -4.384  -9.526  26.187  1.00 10.00      B   
ATOM   1982  CA  VAL B  10      -6.198  -8.493  25.823  1.00 10.00      B   
ATOM   1983  CB  VAL B  10      -5.665  -7.311  26.664  1.00 10.00      B   
ATOM   1984  CG1 VAL B  10      -6.006  -7.509  28.132  1.00 10.00      B   
ATOM   1985  CG2 VAL B  10      -4.162  -7.142  26.484  1.00 10.00      B   
ATOM   1986  C   VAL B  10      -6.498  -8.033  24.397  1.00 10.00      B   
ATOM   1987  O   VAL B  10      -5.688  -7.360  23.761  1.00 10.00      B   
ATOM   1988  N   MET B  11      -7.662  -8.418  23.895  1.00 10.00      B   
ATOM   1989  HN  MET B  11      -8.267  -8.964  24.447  1.00 10.00      B   
ATOM   1990  CA  MET B  11      -8.071  -8.051  22.548  1.00 10.00      B   
ATOM   1991  CB  MET B  11      -8.669  -9.259  21.822  1.00 10.00      B   
ATOM   1992  CG  MET B  11      -8.854  -9.066  20.326  1.00 10.00      B   
ATOM   1993  SD  MET B  11      -7.369  -8.440  19.517  1.00 10.00      B   
ATOM   1994  CE  MET B  11      -7.713  -8.856  17.810  1.00 10.00      B   
ATOM   1995  C   MET B  11      -9.071  -6.904  22.600  1.00 10.00      B   
ATOM   1996  O   MET B  11     -10.272  -7.099  22.430  1.00 10.00      B   
ATOM   1997  N   THR B  12      -8.567  -5.713  22.865  1.00 10.00      B   
ATOM   1998  HN  THR B  12      -7.602  -5.626  23.009  1.00 10.00      B   
ATOM   1999  CA  THR B  12      -9.404  -4.530  22.955  1.00 10.00      B   
ATOM   2000  CB  THR B  12      -8.646  -3.383  23.643  1.00 10.00      B   
ATOM   2001  OG1 THR B  12      -7.599  -3.934  24.458  1.00 10.00      B   
ATOM   2002  HG1 THR B  12      -6.791  -4.015  23.933  1.00 10.00      B   
ATOM   2003  CG2 THR B  12      -9.589  -2.579  24.523  1.00 10.00      B   
ATOM   2004  C   THR B  12      -9.879  -4.083  21.573  1.00 10.00      B   
ATOM   2005  O   THR B  12      -9.225  -4.354  20.563  1.00 10.00      B   
ATOM   2006  N   ASP B  13     -11.017  -3.394  21.538  1.00 10.00      B   
ATOM   2007  HN  ASP B  13     -11.495  -3.215  22.382  1.00 10.00      B   
ATOM   2008  CA  ASP B  13     -11.598  -2.905  20.291  1.00 10.00      B   
ATOM   2009  CB  ASP B  13     -12.885  -2.132  20.576  1.00 10.00      B   
ATOM   2010  CG  ASP B  13     -13.876  -2.943  21.383  1.00 10.00      B   
ATOM   2011  OD1 ASP B  13     -14.798  -3.526  20.785  1.00 10.00      B   
ATOM   2012  OD2 ASP B  13     -13.721  -3.015  22.621  1.00 10.00      B   
ATOM   2013  C   ASP B  13     -10.615  -2.023  19.534  1.00 10.00      B   
ATOM   2014  O   ASP B  13     -10.562  -2.046  18.306  1.00 10.00      B   
ATOM   2015  N   VAL B  14      -9.831  -1.254  20.274  1.00 10.00      B   
ATOM   2016  HN  VAL B  14      -9.928  -1.274  21.248  1.00 10.00      B   
ATOM   2017  CA  VAL B  14      -8.839  -0.368  19.673  1.00 10.00      B   
ATOM   2018  CB  VAL B  14      -8.170   0.547  20.721  1.00 10.00      B   
ATOM   2019  CG1 VAL B  14      -9.182   1.534  21.282  1.00 10.00      B   
ATOM   2020  CG2 VAL B  14      -7.545  -0.271  21.843  1.00 10.00      B   
ATOM   2021  C   VAL B  14      -7.772  -1.163  18.918  1.00 10.00      B   
ATOM   2022  O   VAL B  14      -7.278  -0.725  17.881  1.00 10.00      B   
ATOM   2023  N   HIS B  15      -7.451  -2.348  19.427  1.00 10.00      B   
ATOM   2024  HN  HIS B  15      -7.910  -2.665  20.233  1.00 10.00      B   
ATOM   2025  CA  HIS B  15      -6.449  -3.200  18.806  1.00 10.00      B   
ATOM   2026  CB  HIS B  15      -5.945  -4.260  19.791  1.00 10.00      B   
ATOM   2027  CG  HIS B  15      -5.179  -3.677  20.939  1.00 10.00      B   
ATOM   2028  ND1 HIS B  15      -5.631  -3.780  22.233  1.00 10.00      B   
ATOM   2029  CD2 HIS B  15      -4.017  -2.978  20.926  1.00 10.00      B   
ATOM   2030  CE1 HIS B  15      -4.742  -3.145  22.974  1.00 10.00      B   
ATOM   2031  NE2 HIS B  15      -3.747  -2.640  22.232  1.00 10.00      B   
ATOM   2032  HE2 HIS B  15      -3.125  -1.936  22.519  1.00 10.00      B   
ATOM   2033  C   HIS B  15      -7.014  -3.836  17.545  1.00 10.00      B   
ATOM   2034  O   HIS B  15      -6.325  -3.946  16.531  1.00 10.00      B   
ATOM   2035  N   ARG B  16      -8.283  -4.239  17.615  1.00 10.00      B   
ATOM   2036  HN  ARG B  16      -8.769  -4.137  18.461  1.00 10.00      B   
ATOM   2037  CA  ARG B  16      -8.960  -4.832  16.469  1.00 10.00      B   
ATOM   2038  CB  ARG B  16     -10.383  -5.244  16.854  1.00 10.00      B   
ATOM   2039  CG  ARG B  16     -10.468  -6.305  17.935  1.00 10.00      B   
ATOM   2040  CD  ARG B  16     -11.913  -6.553  18.335  1.00 10.00      B   
ATOM   2041  NE  ARG B  16     -12.056  -7.746  19.162  1.00 10.00      B   
ATOM   2042  HE  ARG B  16     -11.666  -8.582  18.815  1.00 10.00      B   
ATOM   2043  CZ  ARG B  16     -12.665  -7.764  20.353  1.00 10.00      B   
ATOM   2044  NH1 ARG B  16     -13.263  -6.665  20.815  1.00 10.00      B   
ATOM   2045 HH11 ARG B  16     -13.282  -5.794  20.242  1.00 10.00      B   
ATOM   2046 HH12 ARG B  16     -13.715  -6.668  21.756  1.00 10.00      B   
ATOM   2047  NH2 ARG B  16     -12.700  -8.888  21.064  1.00 10.00      B   
ATOM   2048 HH21 ARG B  16     -12.262  -9.761  20.696  1.00 10.00      B   
ATOM   2049 HH22 ARG B  16     -13.160  -8.905  22.004  1.00 10.00      B   
ATOM   2050  C   ARG B  16      -9.029  -3.796  15.356  1.00 10.00      B   
ATOM   2051  O   ARG B  16      -8.805  -4.091  14.182  1.00 10.00      B   
ATOM   2052  N   ARG B  17      -9.327  -2.572  15.759  1.00 10.00      B   
ATOM   2053  HN  ARG B  17      -9.496  -2.414  16.713  1.00 10.00      B   
ATOM   2054  CA  ARG B  17      -9.425  -1.459  14.838  1.00 10.00      B   
ATOM   2055  CB  ARG B  17      -9.927  -0.222  15.588  1.00 10.00      B   
ATOM   2056  CG  ARG B  17     -10.369   0.921  14.691  1.00 10.00      B   
ATOM   2057  CD  ARG B  17     -11.510   0.500  13.775  1.00 10.00      B   
ATOM   2058  NE  ARG B  17     -11.041   0.084  12.449  1.00 10.00      B   
ATOM   2059  HE  ARG B  17     -10.113   0.306  12.210  1.00 10.00      B   
ATOM   2060  CZ  ARG B  17     -11.802  -0.550  11.553  1.00 10.00      B   
ATOM   2061  NH1 ARG B  17     -13.047  -0.905  11.863  1.00 10.00      B   
ATOM   2062 HH11 ARG B  17     -13.438  -0.684  12.804  1.00 10.00      B   
ATOM   2063 HH12 ARG B  17     -13.636  -1.414  11.168  1.00 10.00      B   
ATOM   2064  NH2 ARG B  17     -11.319  -0.832  10.347  1.00 10.00      B   
ATOM   2065 HH21 ARG B  17     -11.909  -1.336   9.651  1.00 10.00      B   
ATOM   2066 HH22 ARG B  17     -10.350  -0.542  10.082  1.00 10.00      B   
ATOM   2067  C   ARG B  17      -8.072  -1.171  14.192  1.00 10.00      B   
ATOM   2068  O   ARG B  17      -7.987  -0.985  12.976  1.00 10.00      B   
ATOM   2069  N   PHE B  18      -7.023  -1.150  15.013  1.00 10.00      B   
ATOM   2070  HN  PHE B  18      -7.166  -1.309  15.969  1.00 10.00      B   
ATOM   2071  CA  PHE B  18      -5.667  -0.884  14.538  1.00 10.00      B   
ATOM   2072  CB  PHE B  18      -4.669  -0.872  15.705  1.00 10.00      B   
ATOM   2073  CG  PHE B  18      -3.242  -0.625  15.290  1.00 10.00      B   
ATOM   2074  CD1 PHE B  18      -2.359  -1.680  15.107  1.00 10.00      B   
ATOM   2075  CD2 PHE B  18      -2.782   0.665  15.083  1.00 10.00      B   
ATOM   2076  CE1 PHE B  18      -1.048  -1.452  14.723  1.00 10.00      B   
ATOM   2077  CE2 PHE B  18      -1.474   0.898  14.700  1.00 10.00      B   
ATOM   2078  CZ  PHE B  18      -0.606  -0.159  14.519  1.00 10.00      B   
ATOM   2079  C   PHE B  18      -5.229  -1.907  13.502  1.00 10.00      B   
ATOM   2080  O   PHE B  18      -4.698  -1.545  12.451  1.00 10.00      B   
ATOM   2081  N   LEU B  19      -5.464  -3.180  13.795  1.00 10.00      B   
ATOM   2082  HN  LEU B  19      -5.914  -3.404  14.641  1.00 10.00      B   
ATOM   2083  CA  LEU B  19      -5.079  -4.254  12.889  1.00 10.00      B   
ATOM   2084  CB  LEU B  19      -5.425  -5.620  13.485  1.00 10.00      B   
ATOM   2085  CG  LEU B  19      -4.498  -6.125  14.594  1.00 10.00      B   
ATOM   2086  CD1 LEU B  19      -4.990  -7.460  15.129  1.00 10.00      B   
ATOM   2087  CD2 LEU B  19      -3.069  -6.250  14.084  1.00 10.00      B   
ATOM   2088  C   LEU B  19      -5.731  -4.080  11.525  1.00 10.00      B   
ATOM   2089  O   LEU B  19      -5.070  -4.184  10.493  1.00 10.00      B   
ATOM   2090  N   GLN B  20      -7.025  -3.795  11.525  1.00 10.00      B   
ATOM   2091  HN  GLN B  20      -7.501  -3.722  12.380  1.00 10.00      B   
ATOM   2092  CA  GLN B  20      -7.754  -3.599  10.281  1.00 10.00      B   
ATOM   2093  CB  GLN B  20      -9.268  -3.589  10.522  1.00 10.00      B   
ATOM   2094  CG  GLN B  20      -9.797  -4.815  11.258  1.00 10.00      B   
ATOM   2095  CD  GLN B  20     -11.315  -4.851  11.339  1.00 10.00      B   
ATOM   2096  OE1 GLN B  20     -11.980  -3.821  11.249  1.00 10.00      B   
ATOM   2097  NE2 GLN B  20     -11.875  -6.039  11.518  1.00 10.00      B   
ATOM   2098 HE21 GLN B  20     -11.291  -6.822  11.583  1.00 10.00      B   
ATOM   2099 HE22 GLN B  20     -12.856  -6.083  11.592  1.00 10.00      B   
ATOM   2100  C   GLN B  20      -7.310  -2.311   9.592  1.00 10.00      B   
ATOM   2101  O   GLN B  20      -7.316  -2.224   8.368  1.00 10.00      B   
ATOM   2102  N   LEU B  21      -6.907  -1.320  10.386  1.00 10.00      B   
ATOM   2103  HN  LEU B  21      -6.909  -1.455  11.359  1.00 10.00      B   
ATOM   2104  CA  LEU B  21      -6.452  -0.043   9.845  1.00 10.00      B   
ATOM   2105  CB  LEU B  21      -6.364   1.040  10.926  1.00 10.00      B   
ATOM   2106  CG  LEU B  21      -7.662   1.777  11.278  1.00 10.00      B   
ATOM   2107  CD1 LEU B  21      -7.381   2.910  12.253  1.00 10.00      B   
ATOM   2108  CD2 LEU B  21      -8.352   2.304  10.028  1.00 10.00      B   
ATOM   2109  C   LEU B  21      -5.113  -0.197   9.133  1.00 10.00      B   
ATOM   2110  O   LEU B  21      -4.935   0.297   8.021  1.00 10.00      B   
ATOM   2111  N   LEU B  22      -4.182  -0.900   9.766  1.00 10.00      B   
ATOM   2112  HN  LEU B  22      -4.383  -1.274  10.656  1.00 10.00      B   
ATOM   2113  CA  LEU B  22      -2.870  -1.129   9.172  1.00 10.00      B   
ATOM   2114  CB  LEU B  22      -1.920  -1.770  10.191  1.00 10.00      B   
ATOM   2115  CG  LEU B  22      -0.545  -2.215   9.673  1.00 10.00      B   
ATOM   2116  CD1 LEU B  22       0.253  -1.029   9.151  1.00 10.00      B   
ATOM   2117  CD2 LEU B  22       0.226  -2.940  10.763  1.00 10.00      B   
ATOM   2118  C   LEU B  22      -3.026  -2.028   7.953  1.00 10.00      B   
ATOM   2119  O   LEU B  22      -2.268  -1.936   6.984  1.00 10.00      B   
ATOM   2120  N   MET B  23      -4.037  -2.883   8.007  1.00 10.00      B   
ATOM   2121  HN  MET B  23      -4.603  -2.901   8.812  1.00 10.00      B   
ATOM   2122  CA  MET B  23      -4.324  -3.805   6.922  1.00 10.00      B   
ATOM   2123  CB  MET B  23      -5.392  -4.816   7.342  1.00 10.00      B   
ATOM   2124  CG  MET B  23      -5.507  -6.010   6.411  1.00 10.00      B   
ATOM   2125  SD  MET B  23      -6.971  -7.017   6.722  1.00 10.00      B   
ATOM   2126  CE  MET B  23      -6.648  -7.605   8.385  1.00 10.00      B   
ATOM   2127  C   MET B  23      -4.774  -3.062   5.663  1.00 10.00      B   
ATOM   2128  O   MET B  23      -4.427  -3.463   4.550  1.00 10.00      B   
ATOM   2129  N   THR B  24      -5.548  -1.986   5.843  1.00 10.00      B   
ATOM   2130  HN  THR B  24      -5.801  -1.724   6.757  1.00 10.00      B   
ATOM   2131  CA  THR B  24      -6.045  -1.192   4.716  1.00 10.00      B   
ATOM   2132  CB  THR B  24      -6.825   0.052   5.186  1.00 10.00      B   
ATOM   2133  OG1 THR B  24      -7.111  -0.063   6.582  1.00 10.00      B   
ATOM   2134  HG1 THR B  24      -6.337   0.221   7.088  1.00 10.00      B   
ATOM   2135  CG2 THR B  24      -8.132   0.191   4.421  1.00 10.00      B   
ATOM   2136  C   THR B  24      -4.897  -0.753   3.810  1.00 10.00      B   
ATOM   2137  O   THR B  24      -5.021  -0.775   2.587  1.00 10.00      B   
ATOM   2138  N   HIS B  25      -3.780  -0.387   4.421  1.00 10.00      B   
ATOM   2139  HN  HIS B  25      -3.747  -0.393   5.403  1.00 10.00      B   
ATOM   2140  CA  HIS B  25      -2.603   0.039   3.678  1.00 10.00      B   
ATOM   2141  CB  HIS B  25      -1.708   0.919   4.553  1.00 10.00      B   
ATOM   2142  CG  HIS B  25      -2.379   2.164   5.040  1.00 10.00      B   
ATOM   2143  ND1 HIS B  25      -3.075   2.186   6.223  1.00 10.00      B   
ATOM   2144  CD2 HIS B  25      -2.429   3.392   4.470  1.00 10.00      B   
ATOM   2145  CE1 HIS B  25      -3.532   3.417   6.351  1.00 10.00      B   
ATOM   2146  NE2 HIS B  25      -3.169   4.184   5.314  1.00 10.00      B   
ATOM   2147  HE2 HIS B  25      -3.205   5.162   5.288  1.00 10.00      B   
ATOM   2148  C   HIS B  25      -1.827  -1.177   3.182  1.00 10.00      B   
ATOM   2149  O   HIS B  25      -1.902  -1.535   2.009  1.00 10.00      B   
ATOM   2150  N   GLY B  26      -1.112  -1.829   4.093  1.00 10.00      B   
ATOM   2151  HN  GLY B  26      -1.119  -1.517   5.025  1.00 10.00      B   
ATOM   2152  CA  GLY B  26      -0.334  -3.000   3.730  1.00 10.00      B   
ATOM   2153  C   GLY B  26       1.090  -2.931   4.249  1.00 10.00      B   
ATOM   2154  O   GLY B  26       1.606  -3.897   4.804  1.00 10.00      B   
ATOM   2155  N   VAL B  27       1.725  -1.785   4.058  1.00 10.00      B   
ATOM   2156  HN  VAL B  27       1.261  -1.049   3.608  1.00 10.00      B   
ATOM   2157  CA  VAL B  27       3.093  -1.577   4.510  1.00 10.00      B   
ATOM   2158  CB  VAL B  27       4.136  -2.011   3.445  1.00 10.00      B   
ATOM   2159  CG1 VAL B  27       3.882  -1.333   2.104  1.00 10.00      B   
ATOM   2160  CG2 VAL B  27       5.557  -1.749   3.927  1.00 10.00      B   
ATOM   2161  C   VAL B  27       3.294  -0.116   4.895  1.00 10.00      B   
ATOM   2162  O   VAL B  27       2.970   0.785   4.118  1.00 10.00      B   
ATOM   2163  N   LEU B  28       3.799   0.111   6.100  1.00 10.00      B   
ATOM   2164  HN  LEU B  28       4.038  -0.651   6.671  1.00 10.00      B   
ATOM   2165  CA  LEU B  28       4.029   1.465   6.597  1.00 10.00      B   
ATOM   2166  CB  LEU B  28       2.834   1.935   7.428  1.00 10.00      B   
ATOM   2167  CG  LEU B  28       1.530   2.170   6.667  1.00 10.00      B   
ATOM   2168  CD1 LEU B  28       0.394   2.451   7.634  1.00 10.00      B   
ATOM   2169  CD2 LEU B  28       1.685   3.312   5.673  1.00 10.00      B   
ATOM   2170  C   LEU B  28       5.297   1.522   7.440  1.00 10.00      B   
ATOM   2171  O   LEU B  28       5.813   0.486   7.856  1.00 10.00      B   
ATOM   2172  N   GLU B  29       5.792   2.729   7.689  1.00 10.00      B   
ATOM   2173  HN  GLU B  29       5.326   3.527   7.330  1.00 10.00      B   
ATOM   2174  CA  GLU B  29       7.001   2.915   8.486  1.00 10.00      B   
ATOM   2175  CB  GLU B  29       7.834   4.077   7.945  1.00 10.00      B   
ATOM   2176  CG  GLU B  29       8.668   3.738   6.723  1.00 10.00      B   
ATOM   2177  CD  GLU B  29       9.177   4.979   6.022  1.00 10.00      B   
ATOM   2178  OE1 GLU B  29       8.833   5.174   4.840  1.00 10.00      B   
ATOM   2179  OE2 GLU B  29       9.899   5.772   6.656  1.00 10.00      B   
ATOM   2180  C   GLU B  29       6.676   3.145   9.961  1.00 10.00      B   
ATOM   2181  O   GLU B  29       5.521   3.041  10.379  1.00 10.00      B   
ATOM   2182  N   GLU B  30       7.709   3.467  10.736  1.00 10.00      B   
ATOM   2183  HN  GLU B  30       8.595   3.548  10.327  1.00 10.00      B   
ATOM   2184  CA  GLU B  30       7.574   3.709  12.170  1.00 10.00      B   
ATOM   2185  CB  GLU B  30       8.955   3.989  12.774  1.00 10.00      B   
ATOM   2186  CG  GLU B  30       8.996   4.009  14.297  1.00 10.00      B   
ATOM   2187  CD  GLU B  30       8.792   5.394  14.879  1.00 10.00      B   
ATOM   2188  OE1 GLU B  30       9.033   6.388  14.163  1.00 10.00      B   
ATOM   2189  OE2 GLU B  30       8.402   5.493  16.058  1.00 10.00      B   
ATOM   2190  C   GLU B  30       6.627   4.871  12.444  1.00 10.00      B   
ATOM   2191  O   GLU B  30       5.660   4.737  13.194  1.00 10.00      B   
ATOM   2192  N   TRP B  31       6.900   6.006  11.821  1.00 10.00      B   
ATOM   2193  HN  TRP B  31       7.687   6.054  11.238  1.00 10.00      B   
ATOM   2194  CA  TRP B  31       6.073   7.189  11.997  1.00 10.00      B   
ATOM   2195  CB  TRP B  31       6.702   8.410  11.316  1.00 10.00      B   
ATOM   2196  CG  TRP B  31       7.073   8.197   9.879  1.00 10.00      B   
ATOM   2197  CD1 TRP B  31       8.130   7.476   9.401  1.00 10.00      B   
ATOM   2198  CD2 TRP B  31       6.397   8.722   8.728  1.00 10.00      B   
ATOM   2199  NE1 TRP B  31       8.146   7.507   8.028  1.00 10.00      B   
ATOM   2200  HE1 TRP B  31       8.811   7.053   7.446  1.00 10.00      B   
ATOM   2201  CE2 TRP B  31       7.095   8.267   7.592  1.00 10.00      B   
ATOM   2202  CE3 TRP B  31       5.266   9.527   8.547  1.00 10.00      B   
ATOM   2203  CZ2 TRP B  31       6.703   8.587   6.297  1.00 10.00      B   
ATOM   2204  CZ3 TRP B  31       4.880   9.846   7.258  1.00 10.00      B   
ATOM   2205  CH2 TRP B  31       5.597   9.376   6.150  1.00 10.00      B   
ATOM   2206  C   TRP B  31       4.649   6.949  11.504  1.00 10.00      B   
ATOM   2207  O   TRP B  31       3.703   7.573  11.989  1.00 10.00      B   
ATOM   2208  N   ASP B  32       4.502   6.027  10.555  1.00 10.00      B   
ATOM   2209  HN  ASP B  32       5.293   5.562  10.212  1.00 10.00      B   
ATOM   2210  CA  ASP B  32       3.194   5.696  10.010  1.00 10.00      B   
ATOM   2211  CB  ASP B  32       3.323   4.891   8.715  1.00 10.00      B   
ATOM   2212  CG  ASP B  32       3.876   5.678   7.541  1.00 10.00      B   
ATOM   2213  OD1 ASP B  32       3.444   6.825   7.331  1.00 10.00      B   
ATOM   2214  OD2 ASP B  32       4.744   5.132   6.816  1.00 10.00      B   
ATOM   2215  C   ASP B  32       2.379   4.901  11.027  1.00 10.00      B   
ATOM   2216  O   ASP B  32       1.252   5.270  11.355  1.00 10.00      B   
ATOM   2217  N   VAL B  33       2.966   3.824  11.550  1.00 10.00      B   
ATOM   2218  HN  VAL B  33       3.880   3.594  11.277  1.00 10.00      B   
ATOM   2219  CA  VAL B  33       2.278   2.979  12.525  1.00 10.00      B   
ATOM   2220  CB  VAL B  33       2.990   1.627  12.771  1.00 10.00      B   
ATOM   2221  CG1 VAL B  33       3.060   0.817  11.484  1.00 10.00      B   
ATOM   2222  CG2 VAL B  33       4.378   1.823  13.362  1.00 10.00      B   
ATOM   2223  C   VAL B  33       2.052   3.716  13.844  1.00 10.00      B   
ATOM   2224  O   VAL B  33       1.077   3.460  14.551  1.00 10.00      B   
ATOM   2225  N   LYS B  34       2.954   4.640  14.156  1.00 10.00      B   
ATOM   2226  HN  LYS B  34       3.719   4.784  13.555  1.00 10.00      B   
ATOM   2227  CA  LYS B  34       2.853   5.436  15.374  1.00 10.00      B   
ATOM   2228  CB  LYS B  34       4.050   6.385  15.464  1.00 10.00      B   
ATOM   2229  CG  LYS B  34       4.306   6.948  16.849  1.00 10.00      B   
ATOM   2230  CD  LYS B  34       5.163   6.004  17.671  1.00 10.00      B   
ATOM   2231  CE  LYS B  34       6.264   6.761  18.394  1.00 10.00      B   
ATOM   2232  NZ  LYS B  34       7.518   5.972  18.472  1.00 10.00      B   
ATOM   2233  HZ1 LYS B  34       7.843   5.714  17.508  1.00 10.00      B   
ATOM   2234  HZ2 LYS B  34       7.363   5.103  19.015  1.00 10.00      B   
ATOM   2235  HZ3 LYS B  34       8.263   6.527  18.934  1.00 10.00      B   
ATOM   2236  C   LYS B  34       1.567   6.253  15.343  1.00 10.00      B   
ATOM   2237  O   LYS B  34       0.818   6.304  16.319  1.00 10.00      B   
ATOM   2238  N   ARG B  35       1.316   6.865  14.193  1.00 10.00      B   
ATOM   2239  HN  ARG B  35       1.945   6.750  13.451  1.00 10.00      B   
ATOM   2240  CA  ARG B  35       0.136   7.691  13.992  1.00 10.00      B   
ATOM   2241  CB  ARG B  35       0.183   8.309  12.593  1.00 10.00      B   
ATOM   2242  CG  ARG B  35      -0.846   9.399  12.347  1.00 10.00      B   
ATOM   2243  CD  ARG B  35      -0.660  10.022  10.974  1.00 10.00      B   
ATOM   2244  NE  ARG B  35      -1.130  11.406  10.930  1.00 10.00      B   
ATOM   2245  HE  ARG B  35      -2.061  11.556  10.661  1.00 10.00      B   
ATOM   2246  CZ  ARG B  35      -0.374  12.457  11.238  1.00 10.00      B   
ATOM   2247  NH1 ARG B  35       0.892  12.284  11.592  1.00 10.00      B   
ATOM   2248 HH11 ARG B  35       1.492  13.102  11.835  1.00 10.00      B   
ATOM   2249 HH12 ARG B  35       1.295  11.322  11.640  1.00 10.00      B   
ATOM   2250  NH2 ARG B  35      -0.883  13.681  11.192  1.00 10.00      B   
ATOM   2251 HH21 ARG B  35      -1.881  13.826  10.920  1.00 10.00      B   
ATOM   2252 HH22 ARG B  35      -0.292  14.504  11.428  1.00 10.00      B   
ATOM   2253  C   ARG B  35      -1.133   6.861  14.142  1.00 10.00      B   
ATOM   2254  O   ARG B  35      -2.072   7.265  14.832  1.00 10.00      B   
ATOM   2255  N   LEU B  36      -1.139   5.694  13.506  1.00 10.00      B   
ATOM   2256  HN  LEU B  36      -0.343   5.429  12.995  1.00 10.00      B   
ATOM   2257  CA  LEU B  36      -2.292   4.793  13.544  1.00 10.00      B   
ATOM   2258  CB  LEU B  36      -2.051   3.566  12.659  1.00 10.00      B   
ATOM   2259  CG  LEU B  36      -2.122   3.783  11.147  1.00 10.00      B   
ATOM   2260  CD1 LEU B  36      -1.799   2.491  10.417  1.00 10.00      B   
ATOM   2261  CD2 LEU B  36      -3.496   4.292  10.741  1.00 10.00      B   
ATOM   2262  C   LEU B  36      -2.636   4.350  14.966  1.00 10.00      B   
ATOM   2263  O   LEU B  36      -3.814   4.223  15.321  1.00 10.00      B   
ATOM   2264  N   GLN B  37      -1.608   4.106  15.772  1.00 10.00      B   
ATOM   2265  HN  GLN B  37      -0.693   4.212  15.428  1.00 10.00      B   
ATOM   2266  CA  GLN B  37      -1.805   3.675  17.149  1.00 10.00      B   
ATOM   2267  CB  GLN B  37      -0.465   3.402  17.830  1.00 10.00      B   
ATOM   2268  CG  GLN B  37      -0.596   2.771  19.208  1.00 10.00      B   
ATOM   2269  CD  GLN B  37       0.645   2.953  20.059  1.00 10.00      B   
ATOM   2270  OE1 GLN B  37       1.379   3.931  19.911  1.00 10.00      B   
ATOM   2271  NE2 GLN B  37       0.887   2.020  20.966  1.00 10.00      B   
ATOM   2272 HE21 GLN B  37       0.261   1.272  21.040  1.00 10.00      B   
ATOM   2273 HE22 GLN B  37       1.682   2.119  21.530  1.00 10.00      B   
ATOM   2274  C   GLN B  37      -2.588   4.715  17.942  1.00 10.00      B   
ATOM   2275  O   GLN B  37      -3.609   4.402  18.556  1.00 10.00      B   
ATOM   2276  N   THR B  38      -2.116   5.954  17.908  1.00 10.00      B   
ATOM   2277  HN  THR B  38      -1.308   6.148  17.385  1.00 10.00      B   
ATOM   2278  CA  THR B  38      -2.765   7.035  18.629  1.00 10.00      B   
ATOM   2279  CB  THR B  38      -1.922   8.322  18.570  1.00 10.00      B   
ATOM   2280  OG1 THR B  38      -1.181   8.350  17.342  1.00 10.00      B   
ATOM   2281  HG1 THR B  38      -1.773   8.180  16.601  1.00 10.00      B   
ATOM   2282  CG2 THR B  38      -0.948   8.369  19.739  1.00 10.00      B   
ATOM   2283  C   THR B  38      -4.162   7.303  18.077  1.00 10.00      B   
ATOM   2284  O   THR B  38      -5.070   7.679  18.818  1.00 10.00      B   
ATOM   2285  N   HIS B  39      -4.325   7.075  16.778  1.00 10.00      B   
ATOM   2286  HN  HIS B  39      -3.563   6.750  16.253  1.00 10.00      B   
ATOM   2287  CA  HIS B  39      -5.607   7.285  16.112  1.00 10.00      B   
ATOM   2288  CB  HIS B  39      -5.484   6.950  14.617  1.00 10.00      B   
ATOM   2289  CG  HIS B  39      -6.552   7.543  13.740  1.00 10.00      B   
ATOM   2290  ND1 HIS B  39      -6.318   7.806  12.414  1.00 10.00      B   
ATOM   2291  CD2 HIS B  39      -7.827   7.897  14.042  1.00 10.00      B   
ATOM   2292  CE1 HIS B  39      -7.443   8.307  11.940  1.00 10.00      B   
ATOM   2293  NE2 HIS B  39      -8.390   8.385  12.887  1.00 10.00      B   
ATOM   2294  HE2 HIS B  39      -9.166   8.980  12.856  1.00 10.00      B   
ATOM   2295  C   HIS B  39      -6.682   6.414  16.759  1.00 10.00      B   
ATOM   2296  O   HIS B  39      -7.757   6.893  17.125  1.00 10.00      B   
ATOM   2297  N   CYS B  40      -6.363   5.138  16.932  1.00 10.00      B   
ATOM   2298  HN  CYS B  40      -5.477   4.831  16.648  1.00 10.00      B   
ATOM   2299  CA  CYS B  40      -7.291   4.187  17.530  1.00 10.00      B   
ATOM   2300  CB  CYS B  40      -6.749   2.762  17.406  1.00 10.00      B   
ATOM   2301  SG  CYS B  40      -6.231   2.324  15.731  1.00 10.00      B   
ATOM   2302  HG  CYS B  40      -5.163   3.055  15.427  1.00 10.00      B   
ATOM   2303  C   CYS B  40      -7.599   4.526  18.989  1.00 10.00      B   
ATOM   2304  O   CYS B  40      -8.745   4.411  19.436  1.00 10.00      B   
ATOM   2305  N   TYR B  41      -6.581   4.975  19.718  1.00 10.00      B   
ATOM   2306  HN  TYR B  41      -5.700   5.065  19.301  1.00 10.00      B   
ATOM   2307  CA  TYR B  41      -6.743   5.332  21.124  1.00 10.00      B   
ATOM   2308  CB  TYR B  41      -5.391   5.422  21.842  1.00 10.00      B   
ATOM   2309  CG  TYR B  41      -4.795   4.074  22.196  1.00 10.00      B   
ATOM   2310  CD1 TYR B  41      -3.474   3.771  21.888  1.00 10.00      B   
ATOM   2311  CD2 TYR B  41      -5.558   3.097  22.829  1.00 10.00      B   
ATOM   2312  CE1 TYR B  41      -2.932   2.537  22.200  1.00 10.00      B   
ATOM   2313  CE2 TYR B  41      -5.021   1.862  23.145  1.00 10.00      B   
ATOM   2314  CZ  TYR B  41      -3.708   1.588  22.828  1.00 10.00      B   
ATOM   2315  OH  TYR B  41      -3.169   0.360  23.137  1.00 10.00      B   
ATOM   2316  HH  TYR B  41      -2.515   0.467  23.838  1.00 10.00      B   
ATOM   2317  C   TYR B  41      -7.541   6.624  21.304  1.00 10.00      B   
ATOM   2318  O   TYR B  41      -7.985   6.943  22.409  1.00 10.00      B   
ATOM   2319  N   LYS B  42      -7.727   7.367  20.221  1.00 10.00      B   
ATOM   2320  HN  LYS B  42      -7.353   7.069  19.364  1.00 10.00      B   
ATOM   2321  CA  LYS B  42      -8.477   8.614  20.276  1.00 10.00      B   
ATOM   2322  CB  LYS B  42      -7.919   9.632  19.279  1.00 10.00      B   
ATOM   2323  CG  LYS B  42      -6.896  10.587  19.872  1.00 10.00      B   
ATOM   2324  CD  LYS B  42      -7.555  11.557  20.842  1.00 10.00      B   
ATOM   2325  CE  LYS B  42      -6.538  12.486  21.487  1.00 10.00      B   
ATOM   2326  NZ  LYS B  42      -5.585  11.744  22.352  1.00 10.00      B   
ATOM   2327  HZ1 LYS B  42      -4.971  11.141  21.771  1.00 10.00      B   
ATOM   2328  HZ2 LYS B  42      -6.102  11.143  23.025  1.00 10.00      B   
ATOM   2329  HZ3 LYS B  42      -4.989  12.410  22.887  1.00 10.00      B   
ATOM   2330  C   LYS B  42      -9.957   8.372  20.011  1.00 10.00      B   
ATOM   2331  O   LYS B  42     -10.794   9.238  20.259  1.00 10.00      B   
ATOM   2332  N   VAL B  43     -10.272   7.186  19.504  1.00 10.00      B   
ATOM   2333  HN  VAL B  43      -9.561   6.536  19.329  1.00 10.00      B   
ATOM   2334  CA  VAL B  43     -11.650   6.831  19.203  1.00 10.00      B   
ATOM   2335  CB  VAL B  43     -11.729   5.763  18.092  1.00 10.00      B   
ATOM   2336  CG1 VAL B  43     -13.177   5.501  17.701  1.00 10.00      B   
ATOM   2337  CG2 VAL B  43     -10.913   6.184  16.882  1.00 10.00      B   
ATOM   2338  C   VAL B  43     -12.359   6.312  20.448  1.00 10.00      B   
ATOM   2339  O   VAL B  43     -13.327   6.909  20.923  1.00 10.00      B   
ATOM   2340  N   HIS B  44     -11.851   5.222  20.997  1.00 10.00      B   
ATOM   2341  HN  HIS B  44     -11.040   4.828  20.606  1.00 10.00      B   
ATOM   2342  CA  HIS B  44     -12.442   4.603  22.178  1.00 10.00      B   
ATOM   2343  CB  HIS B  44     -13.349   3.439  21.748  1.00 10.00      B   
ATOM   2344  CG  HIS B  44     -13.816   2.553  22.865  1.00 10.00      B   
ATOM   2345  ND1 HIS B  44     -14.599   3.034  23.885  1.00 10.00      B   
ATOM   2346  CD2 HIS B  44     -13.590   1.228  23.064  1.00 10.00      B   
ATOM   2347  CE1 HIS B  44     -14.831   2.003  24.677  1.00 10.00      B   
ATOM   2348  NE2 HIS B  44     -14.242   0.889  24.222  1.00 10.00      B   
ATOM   2349  HE2 HIS B  44     -14.429  -0.028  24.527  1.00 10.00      B   
ATOM   2350  C   HIS B  44     -11.353   4.113  23.121  1.00 10.00      B   
ATOM   2351  O   HIS B  44     -10.170   4.372  22.900  1.00 10.00      B   
ATOM   2352  N   ASN B  47      -8.200   0.312  25.974  1.00 10.00      B   
ATOM   2353  HN  ASN B  47      -8.402  -0.644  25.887  1.00 10.00      B   
ATOM   2354  CA  ASN B  47      -7.113   0.727  26.851  1.00 10.00      B   
ATOM   2355  CB  ASN B  47      -7.645   1.526  28.043  1.00 10.00      B   
ATOM   2356  CG  ASN B  47      -6.542   2.029  28.962  1.00 10.00      B   
ATOM   2357  OD1 ASN B  47      -5.435   2.342  28.518  1.00 10.00      B   
ATOM   2358  ND2 ASN B  47      -6.842   2.123  30.247  1.00 10.00      B   
ATOM   2359 HD21 ASN B  47      -7.747   1.874  30.530  1.00 10.00      B   
ATOM   2360 HD22 ASN B  47      -6.146   2.433  30.866  1.00 10.00      B   
ATOM   2361  C   ASN B  47      -6.327  -0.481  27.342  1.00 10.00      B   
ATOM   2362  O   ASN B  47      -6.849  -1.318  28.085  1.00 10.00      B   
ATOM   2363  N   ALA B  48      -5.083  -0.574  26.906  1.00 10.00      B   
ATOM   2364  HN  ALA B  48      -4.734   0.120  26.304  1.00 10.00      B   
ATOM   2365  CA  ALA B  48      -4.208  -1.665  27.295  1.00 10.00      B   
ATOM   2366  CB  ALA B  48      -4.504  -2.915  26.483  1.00 10.00      B   
ATOM   2367  C   ALA B  48      -2.761  -1.239  27.115  1.00 10.00      B   
ATOM   2368  O   ALA B  48      -2.345  -0.872  26.015  1.00 10.00      B   
ATOM   2369  N   THR B  49      -2.004  -1.268  28.195  1.00 10.00      B   
ATOM   2370  HN  THR B  49      -2.394  -1.556  29.047  1.00 10.00      B   
ATOM   2371  CA  THR B  49      -0.610  -0.872  28.141  1.00 10.00      B   
ATOM   2372  CB  THR B  49       0.003  -0.667  29.547  1.00 10.00      B   
ATOM   2373  OG1 THR B  49       1.338  -0.145  29.436  1.00 10.00      B   
ATOM   2374  HG1 THR B  49       1.453   0.263  28.566  1.00 10.00      B   
ATOM   2375  CG2 THR B  49       0.018  -1.966  30.343  1.00 10.00      B   
ATOM   2376  C   THR B  49       0.235  -1.837  27.309  1.00 10.00      B   
ATOM   2377  O   THR B  49       0.223  -3.052  27.522  1.00 10.00      B   
ATOM   2378  N   VAL B  50       0.941  -1.288  26.334  1.00 10.00      B   
ATOM   2379  HN  VAL B  50       0.883  -0.318  26.189  1.00 10.00      B   
ATOM   2380  CA  VAL B  50       1.808  -2.085  25.483  1.00 10.00      B   
ATOM   2381  CB  VAL B  50       1.874  -1.544  24.036  1.00 10.00      B   
ATOM   2382  CG1 VAL B  50       0.529  -1.706  23.343  1.00 10.00      B   
ATOM   2383  CG2 VAL B  50       2.325  -0.090  24.009  1.00 10.00      B   
ATOM   2384  C   VAL B  50       3.207  -2.126  26.084  1.00 10.00      B   
ATOM   2385  O   VAL B  50       3.617  -1.195  26.779  1.00 10.00      B   
ATOM   2386  N   ASP B  51       3.922  -3.210  25.846  1.00 10.00      B   
ATOM   2387  HN  ASP B  51       3.539  -3.930  25.301  1.00 10.00      B   
ATOM   2388  CA  ASP B  51       5.273  -3.357  26.375  1.00 10.00      B   
ATOM   2389  CB  ASP B  51       5.668  -4.831  26.557  1.00 10.00      B   
ATOM   2390  CG  ASP B  51       5.470  -5.680  25.314  1.00 10.00      B   
ATOM   2391  OD1 ASP B  51       4.323  -5.790  24.836  1.00 10.00      B   
ATOM   2392  OD2 ASP B  51       6.466  -6.249  24.818  1.00 10.00      B   
ATOM   2393  C   ASP B  51       6.288  -2.584  25.533  1.00 10.00      B   
ATOM   2394  O   ASP B  51       6.695  -1.483  25.905  1.00 10.00      B   
ATOM   2395  N   LYS B  52       6.682  -3.146  24.399  1.00 10.00      B   
ATOM   2396  HN  LYS B  52       6.334  -4.030  24.150  1.00 10.00      B   
ATOM   2397  CA  LYS B  52       7.630  -2.490  23.517  1.00 10.00      B   
ATOM   2398  CB  LYS B  52       9.068  -2.827  23.917  1.00 10.00      B   
ATOM   2399  CG  LYS B  52      10.089  -1.835  23.391  1.00 10.00      B   
ATOM   2400  CD  LYS B  52      11.506  -2.315  23.635  1.00 10.00      B   
ATOM   2401  CE  LYS B  52      12.496  -1.173  23.498  1.00 10.00      B   
ATOM   2402  NZ  LYS B  52      13.903  -1.648  23.479  1.00 10.00      B   
ATOM   2403  HZ1 LYS B  52      14.206  -1.822  22.495  1.00 10.00      B   
ATOM   2404  HZ2 LYS B  52      13.993  -2.529  24.022  1.00 10.00      B   
ATOM   2405  HZ3 LYS B  52      14.526  -0.928  23.901  1.00 10.00      B   
ATOM   2406  C   LYS B  52       7.390  -2.913  22.081  1.00 10.00      B   
ATOM   2407  O   LYS B  52       7.129  -4.087  21.812  1.00 10.00      B   
ATOM   2408  N   LEU B  53       7.484  -1.955  21.164  1.00 10.00      B   
ATOM   2409  HN  LEU B  53       7.684  -1.037  21.457  1.00 10.00      B   
ATOM   2410  CA  LEU B  53       7.283  -2.211  19.739  1.00 10.00      B   
ATOM   2411  CB  LEU B  53       7.523  -0.933  18.927  1.00 10.00      B   
ATOM   2412  CG  LEU B  53       7.126  -0.976  17.446  1.00 10.00      B   
ATOM   2413  CD1 LEU B  53       5.610  -0.966  17.287  1.00 10.00      B   
ATOM   2414  CD2 LEU B  53       7.761   0.182  16.687  1.00 10.00      B   
ATOM   2415  C   LEU B  53       8.190  -3.340  19.238  1.00 10.00      B   
ATOM   2416  O   LEU B  53       7.778  -4.152  18.411  1.00 10.00      B   
ATOM   2417  N   GLU B  54       9.417  -3.393  19.764  1.00 10.00      B   
ATOM   2418  HN  GLU B  54       9.676  -2.724  20.425  1.00 10.00      B   
ATOM   2419  CA  GLU B  54      10.383  -4.417  19.377  1.00 10.00      B   
ATOM   2420  CB  GLU B  54      11.701  -4.220  20.133  1.00 10.00      B   
ATOM   2421  CG  GLU B  54      12.539  -3.054  19.633  1.00 10.00      B   
ATOM   2422  CD  GLU B  54      13.829  -2.896  20.410  1.00 10.00      B   
ATOM   2423  OE1 GLU B  54      14.143  -1.763  20.827  1.00 10.00      B   
ATOM   2424  OE2 GLU B  54      14.527  -3.910  20.628  1.00 10.00      B   
ATOM   2425  C   GLU B  54       9.844  -5.821  19.632  1.00 10.00      B   
ATOM   2426  O   GLU B  54       9.812  -6.661  18.729  1.00 10.00      B   
ATOM   2427  N   ASP B  55       9.410  -6.070  20.859  1.00 10.00      B   
ATOM   2428  HN  ASP B  55       9.446  -5.363  21.536  1.00 10.00      B   
ATOM   2429  CA  ASP B  55       8.877  -7.373  21.227  1.00 10.00      B   
ATOM   2430  CB  ASP B  55       8.768  -7.501  22.743  1.00 10.00      B   
ATOM   2431  CG  ASP B  55      10.112  -7.393  23.422  1.00 10.00      B   
ATOM   2432  OD1 ASP B  55      10.798  -8.426  23.564  1.00 10.00      B   
ATOM   2433  OD2 ASP B  55      10.492  -6.271  23.817  1.00 10.00      B   
ATOM   2434  C   ASP B  55       7.525  -7.603  20.576  1.00 10.00      B   
ATOM   2435  O   ASP B  55       7.199  -8.725  20.188  1.00 10.00      B   
ATOM   2436  N   PHE B  56       6.752  -6.529  20.438  1.00 10.00      B   
ATOM   2437  HN  PHE B  56       7.074  -5.660  20.766  1.00 10.00      B   
ATOM   2438  CA  PHE B  56       5.434  -6.603  19.818  1.00 10.00      B   
ATOM   2439  CB  PHE B  56       4.789  -5.213  19.797  1.00 10.00      B   
ATOM   2440  CG  PHE B  56       3.363  -5.187  20.265  1.00 10.00      B   
ATOM   2441  CD1 PHE B  56       2.323  -5.243  19.355  1.00 10.00      B   
ATOM   2442  CD2 PHE B  56       3.062  -5.105  21.616  1.00 10.00      B   
ATOM   2443  CE1 PHE B  56       1.007  -5.217  19.778  1.00 10.00      B   
ATOM   2444  CE2 PHE B  56       1.748  -5.079  22.049  1.00 10.00      B   
ATOM   2445  CZ  PHE B  56       0.719  -5.135  21.128  1.00 10.00      B   
ATOM   2446  C   PHE B  56       5.570  -7.128  18.396  1.00 10.00      B   
ATOM   2447  O   PHE B  56       4.843  -8.028  17.976  1.00 10.00      B   
ATOM   2448  N   ILE B  57       6.527  -6.571  17.668  1.00 10.00      B   
ATOM   2449  HN  ILE B  57       7.079  -5.860  18.069  1.00 10.00      B   
ATOM   2450  CA  ILE B  57       6.781  -6.977  16.293  1.00 10.00      B   
ATOM   2451  CB  ILE B  57       7.854  -6.074  15.635  1.00 10.00      B   
ATOM   2452  CG1 ILE B  57       7.267  -4.698  15.302  1.00 10.00      B   
ATOM   2453  CG2 ILE B  57       8.442  -6.726  14.389  1.00 10.00      B   
ATOM   2454  CD1 ILE B  57       8.289  -3.692  14.813  1.00 10.00      B   
ATOM   2455  C   ILE B  57       7.236  -8.435  16.250  1.00 10.00      B   
ATOM   2456  O   ILE B  57       6.822  -9.203  15.382  1.00 10.00      B   
ATOM   2457  N   ASN B  58       8.070  -8.804  17.214  1.00 10.00      B   
ATOM   2458  HN  ASN B  58       8.338  -8.138  17.882  1.00 10.00      B   
ATOM   2459  CA  ASN B  58       8.600 -10.163  17.311  1.00 10.00      B   
ATOM   2460  CB  ASN B  58       9.539 -10.301  18.516  1.00 10.00      B   
ATOM   2461  CG  ASN B  58      11.001 -10.082  18.163  1.00 10.00      B   
ATOM   2462  OD1 ASN B  58      11.717 -11.020  17.815  1.00 10.00      B   
ATOM   2463  ND2 ASN B  58      11.459  -8.841  18.247  1.00 10.00      B   
ATOM   2464 HD21 ASN B  58      10.837  -8.132  18.528  1.00 10.00      B   
ATOM   2465 HD22 ASN B  58      12.403  -8.681  18.035  1.00 10.00      B   
ATOM   2466  C   ASN B  58       7.478 -11.199  17.377  1.00 10.00      B   
ATOM   2467  O   ASN B  58       7.544 -12.245  16.721  1.00 10.00      B   
ATOM   2468  N   ASN B  59       6.434 -10.890  18.147  1.00 10.00      B   
ATOM   2469  HN  ASN B  59       6.428 -10.031  18.624  1.00 10.00      B   
ATOM   2470  CA  ASN B  59       5.294 -11.792  18.288  1.00 10.00      B   
ATOM   2471  CB  ASN B  59       4.358 -11.325  19.408  1.00 10.00      B   
ATOM   2472  CG  ASN B  59       3.169 -12.254  19.600  1.00 10.00      B   
ATOM   2473  OD1 ASN B  59       3.279 -13.467  19.429  1.00 10.00      B   
ATOM   2474  ND2 ASN B  59       2.019 -11.693  19.944  1.00 10.00      B   
ATOM   2475 HD21 ASN B  59       1.989 -10.716  20.056  1.00 10.00      B   
ATOM   2476 HD22 ASN B  59       1.243 -12.275  20.080  1.00 10.00      B   
ATOM   2477  C   ASN B  59       4.529 -11.885  16.974  1.00 10.00      B   
ATOM   2478  O   ASN B  59       4.241 -12.979  16.490  1.00 10.00      B   
ATOM   2479  N   ILE B  60       4.224 -10.731  16.391  1.00 10.00      B   
ATOM   2480  HN  ILE B  60       4.495  -9.891  16.823  1.00 10.00      B   
ATOM   2481  CA  ILE B  60       3.497 -10.677  15.123  1.00 10.00      B   
ATOM   2482  CB  ILE B  60       3.242  -9.218  14.679  1.00 10.00      B   
ATOM   2483  CG1 ILE B  60       2.532  -8.440  15.787  1.00 10.00      B   
ATOM   2484  CG2 ILE B  60       2.420  -9.175  13.398  1.00 10.00      B   
ATOM   2485  CD1 ILE B  60       2.527  -6.941  15.575  1.00 10.00      B   
ATOM   2486  C   ILE B  60       4.286 -11.402  14.032  1.00 10.00      B   
ATOM   2487  O   ILE B  60       3.728 -12.168  13.250  1.00 10.00      B   
ATOM   2488  N   ASN B  61       5.590 -11.167  14.013  1.00 10.00      B   
ATOM   2489  HN  ASN B  61       5.971 -10.548  14.677  1.00 10.00      B   
ATOM   2490  CA  ASN B  61       6.482 -11.779  13.035  1.00 10.00      B   
ATOM   2491  CB  ASN B  61       7.911 -11.269  13.246  1.00 10.00      B   
ATOM   2492  CG  ASN B  61       8.607 -10.913  11.949  1.00 10.00      B   
ATOM   2493  OD1 ASN B  61       7.965 -10.544  10.971  1.00 10.00      B   
ATOM   2494  ND2 ASN B  61       9.928 -11.011  11.938  1.00 10.00      B   
ATOM   2495 HD21 ASN B  61      10.378 -11.305  12.762  1.00 10.00      B   
ATOM   2496 HD22 ASN B  61      10.403 -10.781  11.111  1.00 10.00      B   
ATOM   2497  C   ASN B  61       6.456 -13.302  13.139  1.00 10.00      B   
ATOM   2498  O   ASN B  61       6.463 -14.004  12.125  1.00 10.00      B   
ATOM   2499  N   SER B  62       6.387 -13.803  14.370  1.00 10.00      B   
ATOM   2500  HN  SER B  62       6.339 -13.189  15.131  1.00 10.00      B   
ATOM   2501  CA  SER B  62       6.370 -15.239  14.616  1.00 10.00      B   
ATOM   2502  CB  SER B  62       6.589 -15.542  16.102  1.00 10.00      B   
ATOM   2503  OG  SER B  62       7.832 -15.016  16.544  1.00 10.00      B   
ATOM   2504  HG  SER B  62       7.733 -14.071  16.729  1.00 10.00      B   
ATOM   2505  C   SER B  62       5.091 -15.905  14.102  1.00 10.00      B   
ATOM   2506  O   SER B  62       5.099 -17.084  13.753  1.00 10.00      B   
ATOM   2507  N   VAL B  63       3.998 -15.152  14.027  1.00 10.00      B   
ATOM   2508  HN  VAL B  63       4.040 -14.206  14.284  1.00 10.00      B   
ATOM   2509  CA  VAL B  63       2.738 -15.714  13.548  1.00 10.00      B   
ATOM   2510  CB  VAL B  63       1.502 -15.169  14.306  1.00 10.00      B   
ATOM   2511  CG1 VAL B  63       1.663 -15.350  15.809  1.00 10.00      B   
ATOM   2512  CG2 VAL B  63       1.216 -13.716  13.955  1.00 10.00      B   
ATOM   2513  C   VAL B  63       2.579 -15.517  12.038  1.00 10.00      B   
ATOM   2514  O   VAL B  63       1.608 -15.980  11.435  1.00 10.00      B   
ATOM   2515  N   LEU B  64       3.548 -14.844  11.430  1.00 10.00      B   
ATOM   2516  HN  LEU B  64       4.304 -14.506  11.960  1.00 10.00      B   
ATOM   2517  CA  LEU B  64       3.518 -14.585   9.996  1.00 10.00      B   
ATOM   2518  CB  LEU B  64       3.891 -13.130   9.708  1.00 10.00      B   
ATOM   2519  CG  LEU B  64       2.951 -12.061  10.268  1.00 10.00      B   
ATOM   2520  CD1 LEU B  64       3.476 -10.671   9.945  1.00 10.00      B   
ATOM   2521  CD2 LEU B  64       1.540 -12.245   9.732  1.00 10.00      B   
ATOM   2522  C   LEU B  64       4.460 -15.522   9.247  1.00 10.00      B   
ATOM   2523  O   LEU B  64       4.488 -15.534   8.016  1.00 10.00      B   
ATOM   2524  N   GLU B  65       5.221 -16.313  10.001  1.00 10.00      B   
ATOM   2525  HN  GLU B  65       5.149 -16.249  10.978  1.00 10.00      B   
ATOM   2526  CA  GLU B  65       6.175 -17.261   9.419  1.00 10.00      B   
ATOM   2527  CB  GLU B  65       6.938 -18.013  10.513  1.00 10.00      B   
ATOM   2528  CG  GLU B  65       7.680 -17.124  11.499  1.00 10.00      B   
ATOM   2529  CD  GLU B  65       8.231 -17.909  12.671  1.00 10.00      B   
ATOM   2530  OE1 GLU B  65       9.333 -17.574  13.161  1.00 10.00      B   
ATOM   2531  OE2 GLU B  65       7.566 -18.873  13.104  1.00 10.00      B   
ATOM   2532  C   GLU B  65       5.485 -18.260   8.487  1.00 10.00      B   
ATOM   2533  O   GLU B  65       6.069 -18.706   7.499  1.00 10.00      B   
ATOM   2534  N   SER B  66       4.233 -18.586   8.796  1.00 10.00      B   
ATOM   2535  HN  SER B  66       3.815 -18.185   9.590  1.00 10.00      B   
ATOM   2536  CA  SER B  66       3.454 -19.523   8.001  1.00 10.00      B   
ATOM   2537  CB  SER B  66       2.133 -19.796   8.714  1.00 10.00      B   
ATOM   2538  OG  SER B  66       1.975 -18.912   9.817  1.00 10.00      B   
ATOM   2539  HG  SER B  66       1.231 -18.318   9.647  1.00 10.00      B   
ATOM   2540  C   SER B  66       3.194 -18.985   6.592  1.00 10.00      B   
ATOM   2541  O   SER B  66       3.033 -19.754   5.643  1.00 10.00      B   
ATOM   2542  N   LEU B  67       3.163 -17.660   6.465  1.00 10.00      B   
ATOM   2543  HN  LEU B  67       3.311 -17.097   7.258  1.00 10.00      B   
ATOM   2544  CA  LEU B  67       2.927 -17.018   5.177  1.00 10.00      B   
ATOM   2545  CB  LEU B  67       1.998 -15.813   5.340  1.00 10.00      B   
ATOM   2546  CG  LEU B  67       0.576 -16.118   5.828  1.00 10.00      B   
ATOM   2547  CD1 LEU B  67      -0.188 -14.830   6.096  1.00 10.00      B   
ATOM   2548  CD2 LEU B  67      -0.167 -16.982   4.820  1.00 10.00      B   
ATOM   2549  C   LEU B  67       4.249 -16.601   4.542  1.00 10.00      B   
ATOM   2550  O   LEU B  67       4.279 -16.025   3.453  1.00 10.00      B   
ATOM   2551  N   TYR B  68       5.335 -16.903   5.248  1.00 10.00      B   
ATOM   2552  HN  TYR B  68       5.219 -17.355   6.110  1.00 10.00      B   
ATOM   2553  CA  TYR B  68       6.692 -16.601   4.797  1.00 10.00      B   
ATOM   2554  CB  TYR B  68       7.027 -17.331   3.489  1.00 10.00      B   
ATOM   2555  CG  TYR B  68       6.712 -18.810   3.518  1.00 10.00      B   
ATOM   2556  CD1 TYR B  68       7.412 -19.672   4.351  1.00 10.00      B   
ATOM   2557  CD2 TYR B  68       5.710 -19.342   2.717  1.00 10.00      B   
ATOM   2558  CE1 TYR B  68       7.123 -21.023   4.386  1.00 10.00      B   
ATOM   2559  CE2 TYR B  68       5.414 -20.692   2.745  1.00 10.00      B   
ATOM   2560  CZ  TYR B  68       6.123 -21.528   3.581  1.00 10.00      B   
ATOM   2561  OH  TYR B  68       5.831 -22.874   3.612  1.00 10.00      B   
ATOM   2562  HH  TYR B  68       6.255 -23.273   4.380  1.00 10.00      B   
ATOM   2563  C   TYR B  68       6.949 -15.101   4.670  1.00 10.00      B   
ATOM   2564  O   TYR B  68       7.745 -14.673   3.838  1.00 10.00      B   
ATOM   2565  N   ILE B  69       6.282 -14.310   5.496  1.00 10.00      B   
ATOM   2566  HN  ILE B  69       5.663 -14.703   6.148  1.00 10.00      B   
ATOM   2567  CA  ILE B  69       6.468 -12.864   5.470  1.00 10.00      B   
ATOM   2568  CB  ILE B  69       5.158 -12.095   5.186  1.00 10.00      B   
ATOM   2569  CG1 ILE B  69       4.036 -12.564   6.113  1.00 10.00      B   
ATOM   2570  CG2 ILE B  69       4.754 -12.230   3.721  1.00 10.00      B   
ATOM   2571  CD1 ILE B  69       2.775 -11.732   6.018  1.00 10.00      B   
ATOM   2572  C   ILE B  69       7.081 -12.390   6.787  1.00 10.00      B   
ATOM   2573  O   ILE B  69       6.966 -13.075   7.806  1.00 10.00      B   
ATOM   2574  N   GLU B  70       7.739 -11.234   6.763  1.00 10.00      B   
ATOM   2575  HN  GLU B  70       7.799 -10.729   5.920  1.00 10.00      B   
ATOM   2576  CA  GLU B  70       8.375 -10.701   7.962  1.00 10.00      B   
ATOM   2577  CB  GLU B  70       9.810 -11.229   8.080  1.00 10.00      B   
ATOM   2578  CG  GLU B  70      10.727 -10.765   6.956  1.00 10.00      B   
ATOM   2579  CD  GLU B  70      12.169 -10.649   7.392  1.00 10.00      B   
ATOM   2580  OE1 GLU B  70      12.430 -10.015   8.435  1.00 10.00      B   
ATOM   2581  OE2 GLU B  70      13.049 -11.198   6.695  1.00 10.00      B   
ATOM   2582  C   GLU B  70       8.430  -9.180   7.963  1.00 10.00      B   
ATOM   2583  O   GLU B  70       8.449  -8.540   6.907  1.00 10.00      B   
ATOM   2584  N   ILE B  71       8.446  -8.613   9.158  1.00 10.00      B   
ATOM   2585  HN  ILE B  71       8.376  -9.185   9.957  1.00 10.00      B   
ATOM   2586  CA  ILE B  71       8.566  -7.178   9.321  1.00 10.00      B   
ATOM   2587  CB  ILE B  71       7.908  -6.679  10.623  1.00 10.00      B   
ATOM   2588  CG1 ILE B  71       6.453  -7.158  10.686  1.00 10.00      B   
ATOM   2589  CG2 ILE B  71       7.970  -5.155  10.698  1.00 10.00      B   
ATOM   2590  CD1 ILE B  71       5.716  -6.742  11.939  1.00 10.00      B   
ATOM   2591  C   ILE B  71      10.052  -6.863   9.335  1.00 10.00      B   
ATOM   2592  O   ILE B  71      10.693  -6.841  10.387  1.00 10.00      B   
ATOM   2593  N   LYS B  72      10.590  -6.669   8.148  1.00 10.00      B   
ATOM   2594  HN  LYS B  72      10.006  -6.692   7.359  1.00 10.00      B   
ATOM   2595  CA  LYS B  72      12.004  -6.406   7.958  1.00 10.00      B   
ATOM   2596  CB  LYS B  72      12.351  -6.538   6.470  1.00 10.00      B   
ATOM   2597  CG  LYS B  72      13.743  -7.075   6.186  1.00 10.00      B   
ATOM   2598  CD  LYS B  72      13.858  -7.567   4.752  1.00 10.00      B   
ATOM   2599  CE  LYS B  72      15.229  -8.158   4.482  1.00 10.00      B   
ATOM   2600  NZ  LYS B  72      15.312  -8.790   3.141  1.00 10.00      B   
ATOM   2601  HZ1 LYS B  72      14.879  -8.173   2.424  1.00 10.00      B   
ATOM   2602  HZ2 LYS B  72      14.814  -9.704   3.144  1.00 10.00      B   
ATOM   2603  HZ3 LYS B  72      16.317  -8.952   2.886  1.00 10.00      B   
ATOM   2604  C   LYS B  72      12.412  -5.031   8.477  1.00 10.00      B   
ATOM   2605  O   LYS B  72      11.945  -4.005   7.981  1.00 10.00      B   
ATOM   2606  N   ARG B  73      13.258  -5.030   9.496  1.00 10.00      B   
ATOM   2607  HN  ARG B  73      13.541  -5.886   9.880  1.00 10.00      B   
ATOM   2608  CA  ARG B  73      13.779  -3.796  10.065  1.00 10.00      B   
ATOM   2609  CB  ARG B  73      14.094  -3.975  11.554  1.00 10.00      B   
ATOM   2610  CG  ARG B  73      14.509  -2.693  12.258  1.00 10.00      B   
ATOM   2611  CD  ARG B  73      14.775  -2.934  13.736  1.00 10.00      B   
ATOM   2612  NE  ARG B  73      14.679  -1.701  14.514  1.00 10.00      B   
ATOM   2613  HE  ARG B  73      13.780  -1.296  14.609  1.00 10.00      B   
ATOM   2614  CZ  ARG B  73      15.723  -1.097  15.085  1.00 10.00      B   
ATOM   2615  NH1 ARG B  73      16.938  -1.625  14.989  1.00 10.00      B   
ATOM   2616 HH11 ARG B  73      17.088  -2.513  14.456  1.00 10.00      B   
ATOM   2617 HH12 ARG B  73      17.750  -1.155  15.447  1.00 10.00      B   
ATOM   2618  NH2 ARG B  73      15.549   0.032  15.759  1.00 10.00      B   
ATOM   2619 HH21 ARG B  73      16.368   0.507  16.205  1.00 10.00      B   
ATOM   2620 HH22 ARG B  73      14.600   0.449  15.845  1.00 10.00      B   
ATOM   2621  C   ARG B  73      15.048  -3.433   9.308  1.00 10.00      B   
ATOM   2622  O   ARG B  73      16.058  -4.128   9.416  1.00 10.00      B   
ATOM   2623  N   GLY B  74      14.995  -2.358   8.542  1.00 10.00      B   
ATOM   2624  HN  GLY B  74      14.181  -1.806   8.533  1.00 10.00      B   
ATOM   2625  CA  GLY B  74      16.142  -1.972   7.755  1.00 10.00      B   
ATOM   2626  C   GLY B  74      16.640  -0.583   8.061  1.00 10.00      B   
ATOM   2627  O   GLY B  74      16.131   0.093   8.955  1.00 10.00      B   
ATOM   2628  N   VAL B  75      17.638  -0.161   7.307  1.00 10.00      B   
ATOM   2629  HN  VAL B  75      17.983  -0.749   6.603  1.00 10.00      B   
ATOM   2630  CA  VAL B  75      18.236   1.146   7.473  1.00 10.00      B   
ATOM   2631  CB  VAL B  75      19.548   1.049   8.294  1.00 10.00      B   
ATOM   2632  CG1 VAL B  75      20.563   0.126   7.630  1.00 10.00      B   
ATOM   2633  CG2 VAL B  75      20.147   2.420   8.550  1.00 10.00      B   
ATOM   2634  C   VAL B  75      18.504   1.759   6.099  1.00 10.00      B   
ATOM   2635  O   VAL B  75      18.953   1.070   5.181  1.00 10.00      B   
ATOM   2636  N   THR B  76      18.185   3.038   5.943  1.00 10.00      B   
ATOM   2637  HN  THR B  76      17.786   3.531   6.693  1.00 10.00      B   
ATOM   2638  CA  THR B  76      18.402   3.723   4.676  1.00 10.00      B   
ATOM   2639  CB  THR B  76      17.545   4.995   4.585  1.00 10.00      B   
ATOM   2640  OG1 THR B  76      17.104   5.363   5.900  1.00 10.00      B   
ATOM   2641  HG1 THR B  76      17.210   6.325   6.019  1.00 10.00      B   
ATOM   2642  CG2 THR B  76      16.332   4.749   3.699  1.00 10.00      B   
ATOM   2643  C   THR B  76      19.879   4.073   4.479  1.00 10.00      B   
ATOM   2644  O   THR B  76      20.578   4.395   5.438  1.00 10.00      B   
ATOM   2645  N   GLU B  77      20.342   4.010   3.232  1.00 10.00      B   
ATOM   2646  HN  GLU B  77      19.732   3.753   2.512  1.00 10.00      B   
ATOM   2647  CA  GLU B  77      21.739   4.300   2.902  1.00 10.00      B   
ATOM   2648  CB  GLU B  77      22.062   3.838   1.476  1.00 10.00      B   
ATOM   2649  CG  GLU B  77      21.589   2.441   1.111  1.00 10.00      B   
ATOM   2650  CD  GLU B  77      22.049   2.038  -0.279  1.00 10.00      B   
ATOM   2651  OE1 GLU B  77      21.895   2.849  -1.216  1.00 10.00      B   
ATOM   2652  OE2 GLU B  77      22.579   0.917  -0.437  1.00 10.00      B   
ATOM   2653  C   GLU B  77      22.054   5.789   2.991  1.00 10.00      B   
ATOM   2654  O   GLU B  77      23.200   6.174   3.233  1.00 10.00      B   
ATOM   2655  N   ASP B  78      21.037   6.623   2.811  1.00 10.00      B   
ATOM   2656  HN  ASP B  78      20.134   6.258   2.688  1.00 10.00      B   
ATOM   2657  CA  ASP B  78      21.223   8.067   2.808  1.00 10.00      B   
ATOM   2658  CB  ASP B  78      20.235   8.775   1.873  1.00 10.00      B   
ATOM   2659  CG  ASP B  78      18.778   8.543   2.223  1.00 10.00      B   
ATOM   2660  OD1 ASP B  78      17.931   9.338   1.765  1.00 10.00      B   
ATOM   2661  OD2 ASP B  78      18.469   7.566   2.943  1.00 10.00      B   
ATOM   2662  C   ASP B  78      21.265   8.722   4.186  1.00 10.00      B   
ATOM   2663  O   ASP B  78      22.164   9.521   4.453  1.00 10.00      B   
ATOM   2664  N   ASP B  79      20.309   8.414   5.056  1.00 10.00      B   
ATOM   2665  HN  ASP B  79      19.594   7.789   4.798  1.00 10.00      B   
ATOM   2666  CA  ASP B  79      20.292   9.024   6.388  1.00 10.00      B   
ATOM   2667  CB  ASP B  79      18.994   9.807   6.647  1.00 10.00      B   
ATOM   2668  CG  ASP B  79      17.792   8.936   6.962  1.00 10.00      B   
ATOM   2669  OD1 ASP B  79      17.682   7.828   6.389  1.00 10.00      B   
ATOM   2670  OD2 ASP B  79      16.940   9.364   7.769  1.00 10.00      B   
ATOM   2671  C   ASP B  79      20.590   8.034   7.515  1.00 10.00      B   
ATOM   2672  O   ASP B  79      21.282   8.371   8.476  1.00 10.00      B   
ATOM   2673  N   GLY B  80      20.092   6.813   7.392  1.00 10.00      B   
ATOM   2674  HN  GLY B  80      19.568   6.580   6.596  1.00 10.00      B   
ATOM   2675  CA  GLY B  80      20.321   5.824   8.423  1.00 10.00      B   
ATOM   2676  C   GLY B  80      19.101   5.622   9.300  1.00 10.00      B   
ATOM   2677  O   GLY B  80      19.216   5.202  10.453  1.00 10.00      B   
ATOM   2678  N   ARG B  81      17.938   5.928   8.746  1.00 10.00      B   
ATOM   2679  HN  ARG B  81      17.924   6.274   7.827  1.00 10.00      B   
ATOM   2680  CA  ARG B  81      16.680   5.786   9.454  1.00 10.00      B   
ATOM   2681  CB  ARG B  81      15.611   6.585   8.712  1.00 10.00      B   
ATOM   2682  CG  ARG B  81      14.392   6.945   9.537  1.00 10.00      B   
ATOM   2683  CD  ARG B  81      13.521   7.936   8.789  1.00 10.00      B   
ATOM   2684  NE  ARG B  81      14.307   9.040   8.238  1.00 10.00      B   
ATOM   2685  HE  ARG B  81      15.296   8.929   8.212  1.00 10.00      B   
ATOM   2686  CZ  ARG B  81      13.787  10.168   7.777  1.00 10.00      B   
ATOM   2687  NH1 ARG B  81      12.472  10.352   7.782  1.00 10.00      B   
ATOM   2688 HH11 ARG B  81      12.062  11.246   7.431  1.00 10.00      B   
ATOM   2689 HH12 ARG B  81      11.840   9.601   8.133  1.00 10.00      B   
ATOM   2690  NH2 ARG B  81      14.593  11.107   7.309  1.00 10.00      B   
ATOM   2691 HH21 ARG B  81      14.208  12.004   6.939  1.00 10.00      B   
ATOM   2692 HH22 ARG B  81      15.628  10.947   7.314  1.00 10.00      B   
ATOM   2693  C   ARG B  81      16.252   4.322   9.515  1.00 10.00      B   
ATOM   2694  O   ARG B  81      16.128   3.663   8.481  1.00 10.00      B   
ATOM   2695  N   PRO B  82      16.043   3.784  10.727  1.00 10.00      B   
ATOM   2696  CA  PRO B  82      15.592   2.403  10.904  1.00 10.00      B   
ATOM   2697  CB  PRO B  82      15.806   2.148  12.399  1.00 10.00      B   
ATOM   2698  CG  PRO B  82      15.709   3.498  13.027  1.00 10.00      B   
ATOM   2699  CD  PRO B  82      16.246   4.475  12.015  1.00 10.00      B   
ATOM   2700  C   PRO B  82      14.110   2.270  10.529  1.00 10.00      B   
ATOM   2701  O   PRO B  82      13.222   2.649  11.294  1.00 10.00      B   
ATOM   2702  N   ILE B  83      13.857   1.746   9.341  1.00 10.00      B   
ATOM   2703  HN  ILE B  83      14.609   1.441   8.789  1.00 10.00      B   
ATOM   2704  CA  ILE B  83      12.494   1.591   8.844  1.00 10.00      B   
ATOM   2705  CB  ILE B  83      12.369   2.035   7.372  1.00 10.00      B   
ATOM   2706  CG1 ILE B  83      13.309   1.212   6.482  1.00 10.00      B   
ATOM   2707  CG2 ILE B  83      12.663   3.524   7.243  1.00 10.00      B   
ATOM   2708  CD1 ILE B  83      13.108   1.431   4.997  1.00 10.00      B   
ATOM   2709  C   ILE B  83      11.996   0.156   8.988  1.00 10.00      B   
ATOM   2710  O   ILE B  83      12.765  -0.749   9.312  1.00 10.00      B   
ATOM   2711  N   TYR B  84      10.703  -0.040   8.743  1.00 10.00      B   
ATOM   2712  HN  TYR B  84      10.151   0.722   8.470  1.00 10.00      B   
ATOM   2713  CA  TYR B  84      10.077  -1.352   8.841  1.00 10.00      B   
ATOM   2714  CB  TYR B  84       9.225  -1.445  10.116  1.00 10.00      B   
ATOM   2715  CG  TYR B  84       9.989  -1.185  11.398  1.00 10.00      B   
ATOM   2716  CD1 TYR B  84      10.091   0.100  11.917  1.00 10.00      B   
ATOM   2717  CD2 TYR B  84      10.614  -2.219  12.085  1.00 10.00      B   
ATOM   2718  CE1 TYR B  84      10.796   0.348  13.079  1.00 10.00      B   
ATOM   2719  CE2 TYR B  84      11.317  -1.979  13.252  1.00 10.00      B   
ATOM   2720  CZ  TYR B  84      11.406  -0.694  13.743  1.00 10.00      B   
ATOM   2721  OH  TYR B  84      12.117  -0.448  14.899  1.00 10.00      B   
ATOM   2722  HH  TYR B  84      11.598   0.121  15.477  1.00 10.00      B   
ATOM   2723  C   TYR B  84       9.199  -1.587   7.619  1.00 10.00      B   
ATOM   2724  O   TYR B  84       8.489  -0.680   7.180  1.00 10.00      B   
ATOM   2725  N   ALA B  85       9.258  -2.792   7.062  1.00 10.00      B   
ATOM   2726  HN  ALA B  85       9.863  -3.469   7.439  1.00 10.00      B   
ATOM   2727  CA  ALA B  85       8.458  -3.125   5.892  1.00 10.00      B   
ATOM   2728  CB  ALA B  85       9.205  -2.754   4.618  1.00 10.00      B   
ATOM   2729  C   ALA B  85       8.084  -4.601   5.881  1.00 10.00      B   
ATOM   2730  O   ALA B  85       8.844  -5.448   6.346  1.00 10.00      B   
ATOM   2731  N   LEU B  86       6.908  -4.900   5.349  1.00 10.00      B   
ATOM   2732  HN  LEU B  86       6.343  -4.179   5.001  1.00 10.00      B   
ATOM   2733  CA  LEU B  86       6.437  -6.275   5.267  1.00 10.00      B   
ATOM   2734  CB  LEU B  86       4.911  -6.342   5.347  1.00 10.00      B   
ATOM   2735  CG  LEU B  86       4.326  -6.670   6.723  1.00 10.00      B   
ATOM   2736  CD1 LEU B  86       2.806  -6.638   6.681  1.00 10.00      B   
ATOM   2737  CD2 LEU B  86       4.820  -8.026   7.206  1.00 10.00      B   
ATOM   2738  C   LEU B  86       6.930  -6.937   3.989  1.00 10.00      B   
ATOM   2739  O   LEU B  86       6.314  -6.801   2.930  1.00 10.00      B   
ATOM   2740  N   VAL B  87       8.044  -7.643   4.099  1.00 10.00      B   
ATOM   2741  HN  VAL B  87       8.477  -7.717   4.980  1.00 10.00      B   
ATOM   2742  CA  VAL B  87       8.641  -8.325   2.960  1.00 10.00      B   
ATOM   2743  CB  VAL B  87      10.155  -8.004   2.854  1.00 10.00      B   
ATOM   2744  CG1 VAL B  87      10.715  -8.391   1.490  1.00 10.00      B   
ATOM   2745  CG2 VAL B  87      10.420  -6.532   3.139  1.00 10.00      B   
ATOM   2746  C   VAL B  87       8.443  -9.838   3.087  1.00 10.00      B   
ATOM   2747  O   VAL B  87       8.056 -10.337   4.146  1.00 10.00      B   
ATOM   2748  N   ASN B  88       8.684 -10.553   2.002  1.00 10.00      B   
ATOM   2749  HN  ASN B  88       8.972 -10.094   1.187  1.00 10.00      B   
ATOM   2750  CA  ASN B  88       8.556 -12.001   1.988  1.00 10.00      B   
ATOM   2751  CB  ASN B  88       7.863 -12.468   0.700  1.00 10.00      B   
ATOM   2752  CG  ASN B  88       7.331 -13.889   0.789  1.00 10.00      B   
ATOM   2753  OD1 ASN B  88       8.038 -14.852   0.493  1.00 10.00      B   
ATOM   2754  ND2 ASN B  88       6.076 -14.030   1.185  1.00 10.00      B   
ATOM   2755 HD21 ASN B  88       5.565 -13.222   1.401  1.00 10.00      B   
ATOM   2756 HD22 ASN B  88       5.711 -14.937   1.261  1.00 10.00      B   
ATOM   2757  C   ASN B  88       9.941 -12.635   2.106  1.00 10.00      B   
ATOM   2758  O   ASN B  88      10.942 -12.023   1.731  1.00 10.00      B   
ATOM   2759  N   LEU B  89       9.995 -13.847   2.637  1.00 10.00      B   
ATOM   2760  HN  LEU B  89       9.159 -14.277   2.932  1.00 10.00      B   
ATOM   2761  CA  LEU B  89      11.262 -14.554   2.811  1.00 10.00      B   
ATOM   2762  CB  LEU B  89      11.155 -15.624   3.905  1.00 10.00      B   
ATOM   2763  CG  LEU B  89      11.564 -15.196   5.319  1.00 10.00      B   
ATOM   2764  CD1 LEU B  89      10.432 -14.455   6.011  1.00 10.00      B   
ATOM   2765  CD2 LEU B  89      11.996 -16.403   6.137  1.00 10.00      B   
ATOM   2766  C   LEU B  89      11.763 -15.181   1.509  1.00 10.00      B   
ATOM   2767  O   LEU B  89      12.889 -15.672   1.443  1.00 10.00      B   
ATOM   2768  N   ALA B  90      10.922 -15.182   0.485  1.00 10.00      B   
ATOM   2769  HN  ALA B  90      10.031 -14.789   0.596  1.00 10.00      B   
ATOM   2770  CA  ALA B  90      11.292 -15.748  -0.805  1.00 10.00      B   
ATOM   2771  CB  ALA B  90      10.055 -16.206  -1.563  1.00 10.00      B   
ATOM   2772  C   ALA B  90      12.096 -14.746  -1.632  1.00 10.00      B   
ATOM   2773  O   ALA B  90      12.130 -13.555  -1.320  1.00 10.00      B   
ATOM   2774  N   THR B  91      12.739 -15.234  -2.682  1.00 10.00      B   
ATOM   2775  HN  THR B  91      12.674 -16.189  -2.880  1.00 10.00      B   
ATOM   2776  CA  THR B  91      13.541 -14.388  -3.550  1.00 10.00      B   
ATOM   2777  CB  THR B  91      14.755 -15.163  -4.122  1.00 10.00      B   
ATOM   2778  OG1 THR B  91      15.700 -14.261  -4.716  1.00 10.00      B   
ATOM   2779  HG1 THR B  91      16.547 -14.708  -4.825  1.00 10.00      B   
ATOM   2780  CG2 THR B  91      14.310 -16.190  -5.153  1.00 10.00      B   
ATOM   2781  C   THR B  91      12.681 -13.825  -4.685  1.00 10.00      B   
ATOM   2782  O   THR B  91      13.133 -12.994  -5.472  1.00 10.00      B   
ATOM   2783  N   THR B  92      11.426 -14.275  -4.755  1.00 10.00      B   
ATOM   2784  HN  THR B  92      11.115 -14.936  -4.100  1.00 10.00      B   
ATOM   2785  CA  THR B  92      10.495 -13.812  -5.780  1.00 10.00      B   
ATOM   2786  CB  THR B  92       9.317 -14.797  -5.935  1.00 10.00      B   
ATOM   2787  OG1 THR B  92       9.524 -15.923  -5.070  1.00 10.00      B   
ATOM   2788  HG1 THR B  92      10.084 -16.572  -5.515  1.00 10.00      B   
ATOM   2789  CG2 THR B  92       9.200 -15.278  -7.375  1.00 10.00      B   
ATOM   2790  C   THR B  92       9.947 -12.428  -5.413  1.00 10.00      B   
ATOM   2791  O   THR B  92       8.738 -12.208  -5.387  1.00 10.00      B   
ATOM   2792  N   SER B  93      10.854 -11.499  -5.146  1.00 10.00      B   
ATOM   2793  HN  SER B  93      11.810 -11.740  -5.194  1.00 10.00      B   
ATOM   2794  CA  SER B  93      10.494 -10.137  -4.767  1.00 10.00      B   
ATOM   2795  CB  SER B  93      11.763  -9.370  -4.408  1.00 10.00      B   
ATOM   2796  OG  SER B  93      12.637 -10.184  -3.641  1.00 10.00      B   
ATOM   2797  HG  SER B  93      12.701  -9.823  -2.747  1.00 10.00      B   
ATOM   2798  C   SER B  93       9.738  -9.411  -5.882  1.00 10.00      B   
ATOM   2799  O   SER B  93       9.033  -8.435  -5.635  1.00 10.00      B   
ATOM   2800  N   ILE B  94       9.870  -9.909  -7.105  1.00 10.00      B   
ATOM   2801  HN  ILE B  94      10.426 -10.707  -7.236  1.00 10.00      B   
ATOM   2802  CA  ILE B  94       9.205  -9.303  -8.255  1.00 10.00      B   
ATOM   2803  CB  ILE B  94       9.665  -9.939  -9.587  1.00 10.00      B   
ATOM   2804  CG1 ILE B  94       9.112  -9.163 -10.790  1.00 10.00      B   
ATOM   2805  CG2 ILE B  94       9.261 -11.408  -9.655  1.00 10.00      B   
ATOM   2806  CD1 ILE B  94       9.633  -9.644 -12.127  1.00 10.00      B   
ATOM   2807  C   ILE B  94       7.678  -9.388  -8.132  1.00 10.00      B   
ATOM   2808  O   ILE B  94       6.954  -8.561  -8.689  1.00 10.00      B   
ATOM   2809  N   SER B  95       7.195 -10.369  -7.372  1.00 10.00      B   
ATOM   2810  HN  SER B  95       7.818 -10.984  -6.922  1.00 10.00      B   
ATOM   2811  CA  SER B  95       5.762 -10.565  -7.184  1.00 10.00      B   
ATOM   2812  CB  SER B  95       5.509 -11.894  -6.472  1.00 10.00      B   
ATOM   2813  OG  SER B  95       6.308 -12.921  -7.033  1.00 10.00      B   
ATOM   2814  HG  SER B  95       5.863 -13.287  -7.806  1.00 10.00      B   
ATOM   2815  C   SER B  95       5.127  -9.403  -6.414  1.00 10.00      B   
ATOM   2816  O   SER B  95       3.909  -9.223  -6.443  1.00 10.00      B   
ATOM   2817  N   LYS B  96       5.962  -8.613  -5.734  1.00 10.00      B   
ATOM   2818  HN  LYS B  96       6.927  -8.816  -5.741  1.00 10.00      B   
ATOM   2819  CA  LYS B  96       5.482  -7.457  -4.970  1.00 10.00      B   
ATOM   2820  CB  LYS B  96       6.513  -7.035  -3.917  1.00 10.00      B   
ATOM   2821  CG  LYS B  96       6.260  -7.602  -2.528  1.00 10.00      B   
ATOM   2822  CD  LYS B  96       4.980  -7.040  -1.927  1.00 10.00      B   
ATOM   2823  CE  LYS B  96       4.919  -7.274  -0.425  1.00 10.00      B   
ATOM   2824  NZ  LYS B  96       5.804  -6.341   0.323  1.00 10.00      B   
ATOM   2825  HZ1 LYS B  96       5.596  -5.360   0.060  1.00 10.00      B   
ATOM   2826  HZ2 LYS B  96       6.810  -6.535   0.103  1.00 10.00      B   
ATOM   2827  HZ3 LYS B  96       5.663  -6.454   1.351  1.00 10.00      B   
ATOM   2828  C   LYS B  96       5.157  -6.285  -5.892  1.00 10.00      B   
ATOM   2829  O   LYS B  96       4.544  -5.302  -5.478  1.00 10.00      B   
ATOM   2830  N   MET B  97       5.578  -6.398  -7.144  1.00 10.00      B   
ATOM   2831  HN  MET B  97       6.072  -7.203  -7.407  1.00 10.00      B   
ATOM   2832  CA  MET B  97       5.327  -5.362  -8.135  1.00 10.00      B   
ATOM   2833  CB  MET B  97       6.635  -4.815  -8.697  1.00 10.00      B   
ATOM   2834  CG  MET B  97       7.302  -3.771  -7.821  1.00 10.00      B   
ATOM   2835  SD  MET B  97       8.813  -3.125  -8.558  1.00 10.00      B   
ATOM   2836  CE  MET B  97       8.222  -2.683 -10.190  1.00 10.00      B   
ATOM   2837  C   MET B  97       4.451  -5.880  -9.266  1.00 10.00      B   
ATOM   2838  O   MET B  97       3.558  -5.180  -9.735  1.00 10.00      B   
ATOM   2839  N   ALA B  98       4.684  -7.122  -9.689  1.00 10.00      B   
ATOM   2840  HN  ALA B  98       5.401  -7.651  -9.269  1.00 10.00      B   
ATOM   2841  CA  ALA B  98       3.904  -7.719 -10.770  1.00 10.00      B   
ATOM   2842  CB  ALA B  98       4.618  -8.948 -11.310  1.00 10.00      B   
ATOM   2843  C   ALA B  98       2.502  -8.093 -10.296  1.00 10.00      B   
ATOM   2844  O   ALA B  98       1.785  -8.825 -10.970  1.00 10.00      B   
ATOM   2845  N   THR B  99       2.122  -7.581  -9.138  1.00 10.00      B   
ATOM   2846  HN  THR B  99       2.734  -6.988  -8.656  1.00 10.00      B   
ATOM   2847  CA  THR B  99       0.825  -7.860  -8.558  1.00 10.00      B   
ATOM   2848  CB  THR B  99       0.855  -7.573  -7.046  1.00 10.00      B   
ATOM   2849  OG1 THR B  99       2.183  -7.176  -6.671  1.00 10.00      B   
ATOM   2850  HG1 THR B  99       2.731  -7.965  -6.556  1.00 10.00      B   
ATOM   2851  CG2 THR B  99       0.454  -8.814  -6.262  1.00 10.00      B   
ATOM   2852  C   THR B  99      -0.260  -7.007  -9.197  1.00 10.00      B   
ATOM   2853  O   THR B  99      -1.214  -7.528  -9.773  1.00 10.00      B   
ATOM   2854  N   ASP B 100      -0.101  -5.692  -9.114  1.00 10.00      B   
ATOM   2855  HN  ASP B 100       0.697  -5.335  -8.675  1.00 10.00      B   
ATOM   2856  CA  ASP B 100      -1.096  -4.776  -9.664  1.00 10.00      B   
ATOM   2857  CB  ASP B 100      -2.044  -4.272  -8.567  1.00 10.00      B   
ATOM   2858  CG  ASP B 100      -3.229  -5.192  -8.337  1.00 10.00      B   
ATOM   2859  OD1 ASP B 100      -3.266  -5.876  -7.290  1.00 10.00      B   
ATOM   2860  OD2 ASP B 100      -4.131  -5.239  -9.206  1.00 10.00      B   
ATOM   2861  C   ASP B 100      -0.477  -3.598 -10.417  1.00 10.00      B   
ATOM   2862  O   ASP B 100      -1.156  -2.608 -10.689  1.00 10.00      B   
ATOM   2863  N   PHE B 101       0.802  -3.702 -10.755  1.00 10.00      B   
ATOM   2864  HN  PHE B 101       1.301  -4.509 -10.517  1.00 10.00      B   
ATOM   2865  CA  PHE B 101       1.475  -2.637 -11.493  1.00 10.00      B   
ATOM   2866  CB  PHE B 101       2.962  -2.544 -11.123  1.00 10.00      B   
ATOM   2867  CG  PHE B 101       3.259  -2.029  -9.735  1.00 10.00      B   
ATOM   2868  CD1 PHE B 101       2.268  -1.941  -8.767  1.00 10.00      B   
ATOM   2869  CD2 PHE B 101       4.545  -1.640  -9.399  1.00 10.00      B   
ATOM   2870  CE1 PHE B 101       2.556  -1.476  -7.496  1.00 10.00      B   
ATOM   2871  CE2 PHE B 101       4.839  -1.172  -8.132  1.00 10.00      B   
ATOM   2872  CZ  PHE B 101       3.843  -1.090  -7.179  1.00 10.00      B   
ATOM   2873  C   PHE B 101       1.325  -2.882 -12.991  1.00 10.00      B   
ATOM   2874  O   PHE B 101       1.201  -4.028 -13.430  1.00 10.00      B   
ATOM   2875  N   ALA B 102       1.336  -1.813 -13.769  1.00 10.00      B   
ATOM   2876  HN  ALA B 102       1.459  -0.923 -13.364  1.00 10.00      B   
ATOM   2877  CA  ALA B 102       1.184  -1.925 -15.214  1.00 10.00      B   
ATOM   2878  CB  ALA B 102       0.926  -0.562 -15.831  1.00 10.00      B   
ATOM   2879  C   ALA B 102       2.400  -2.592 -15.855  1.00 10.00      B   
ATOM   2880  O   ALA B 102       3.519  -2.471 -15.358  1.00 10.00      B   
ATOM   2881  N   GLU B 103       2.168  -3.297 -16.958  1.00 10.00      B   
ATOM   2882  HN  GLU B 103       1.253  -3.354 -17.298  1.00 10.00      B   
ATOM   2883  CA  GLU B 103       3.228  -3.994 -17.678  1.00 10.00      B   
ATOM   2884  CB  GLU B 103       2.648  -4.637 -18.942  1.00 10.00      B   
ATOM   2885  CG  GLU B 103       3.513  -5.724 -19.558  1.00 10.00      B   
ATOM   2886  CD  GLU B 103       3.690  -6.925 -18.649  1.00 10.00      B   
ATOM   2887  OE1 GLU B 103       4.710  -7.634 -18.797  1.00 10.00      B   
ATOM   2888  OE2 GLU B 103       2.816  -7.167 -17.787  1.00 10.00      B   
ATOM   2889  C   GLU B 103       4.351  -3.027 -18.044  1.00 10.00      B   
ATOM   2890  O   GLU B 103       5.533  -3.306 -17.827  1.00 10.00      B   
ATOM   2891  N   ASN B 104       3.962  -1.875 -18.568  1.00 10.00      B   
ATOM   2892  HN  ASN B 104       3.000  -1.711 -18.697  1.00 10.00      B   
ATOM   2893  CA  ASN B 104       4.913  -0.846 -18.966  1.00 10.00      B   
ATOM   2894  CB  ASN B 104       4.200   0.271 -19.733  1.00 10.00      B   
ATOM   2895  CG  ASN B 104       3.037   0.865 -18.963  1.00 10.00      B   
ATOM   2896  OD1 ASN B 104       2.020   0.207 -18.743  1.00 10.00      B   
ATOM   2897  ND2 ASN B 104       3.172   2.116 -18.563  1.00 10.00      B   
ATOM   2898 HD21 ASN B 104       4.005   2.587 -18.788  1.00 10.00      B   
ATOM   2899 HD22 ASN B 104       2.438   2.521 -18.057  1.00 10.00      B   
ATOM   2900  C   ASN B 104       5.655  -0.281 -17.756  1.00 10.00      B   
ATOM   2901  O   ASN B 104       6.852   0.008 -17.825  1.00 10.00      B   
ATOM   2902  N   GLU B 105       4.937  -0.128 -16.647  1.00 10.00      B   
ATOM   2903  HN  GLU B 105       3.991  -0.376 -16.657  1.00 10.00      B   
ATOM   2904  CA  GLU B 105       5.524   0.388 -15.416  1.00 10.00      B   
ATOM   2905  CB  GLU B 105       4.446   0.586 -14.340  1.00 10.00      B   
ATOM   2906  CG  GLU B 105       3.396   1.642 -14.661  1.00 10.00      B   
ATOM   2907  CD  GLU B 105       2.410   1.848 -13.523  1.00 10.00      B   
ATOM   2908  OE1 GLU B 105       1.980   3.003 -13.294  1.00 10.00      B   
ATOM   2909  OE2 GLU B 105       2.070   0.855 -12.840  1.00 10.00      B   
ATOM   2910  C   GLU B 105       6.581  -0.586 -14.907  1.00 10.00      B   
ATOM   2911  O   GLU B 105       7.657  -0.187 -14.463  1.00 10.00      B   
ATOM   2912  N   LEU B 106       6.257  -1.872 -14.995  1.00 10.00      B   
ATOM   2913  HN  LEU B 106       5.379  -2.116 -15.365  1.00 10.00      B   
ATOM   2914  CA  LEU B 106       7.152  -2.931 -14.560  1.00 10.00      B   
ATOM   2915  CB  LEU B 106       6.457  -4.285 -14.697  1.00 10.00      B   
ATOM   2916  CG  LEU B 106       5.325  -4.560 -13.711  1.00 10.00      B   
ATOM   2917  CD1 LEU B 106       4.525  -5.777 -14.145  1.00 10.00      B   
ATOM   2918  CD2 LEU B 106       5.884  -4.759 -12.312  1.00 10.00      B   
ATOM   2919  C   LEU B 106       8.441  -2.930 -15.369  1.00 10.00      B   
ATOM   2920  O   LEU B 106       9.535  -2.999 -14.804  1.00 10.00      B   
ATOM   2921  N   ASP B 107       8.305  -2.847 -16.688  1.00 10.00      B   
ATOM   2922  HN  ASP B 107       7.404  -2.788 -17.077  1.00 10.00      B   
ATOM   2923  CA  ASP B 107       9.461  -2.841 -17.574  1.00 10.00      B   
ATOM   2924  CB  ASP B 107       9.045  -2.913 -19.041  1.00 10.00      B   
ATOM   2925  CG  ASP B 107      10.237  -3.080 -19.963  1.00 10.00      B   
ATOM   2926  OD1 ASP B 107      10.870  -4.151 -19.933  1.00 10.00      B   
ATOM   2927  OD2 ASP B 107      10.542  -2.146 -20.730  1.00 10.00      B   
ATOM   2928  C   ASP B 107      10.330  -1.616 -17.323  1.00 10.00      B   
ATOM   2929  O   ASP B 107      11.557  -1.713 -17.302  1.00 10.00      B   
ATOM   2930  N   LEU B 108       9.683  -0.473 -17.101  1.00 10.00      B   
ATOM   2931  HN  LEU B 108       8.701  -0.469 -17.117  1.00 10.00      B   
ATOM   2932  CA  LEU B 108      10.394   0.774 -16.837  1.00 10.00      B   
ATOM   2933  CB  LEU B 108       9.417   1.941 -16.667  1.00 10.00      B   
ATOM   2934  CG  LEU B 108      10.050   3.316 -16.434  1.00 10.00      B   
ATOM   2935  CD1 LEU B 108      10.815   3.777 -17.665  1.00 10.00      B   
ATOM   2936  CD2 LEU B 108       8.999   4.336 -16.036  1.00 10.00      B   
ATOM   2937  C   LEU B 108      11.272   0.648 -15.597  1.00 10.00      B   
ATOM   2938  O   LEU B 108      12.413   1.111 -15.586  1.00 10.00      B   
ATOM   2939  N   PHE B 109      10.738   0.012 -14.557  1.00 10.00      B   
ATOM   2940  HN  PHE B 109       9.818  -0.330 -14.624  1.00 10.00      B   
ATOM   2941  CA  PHE B 109      11.482  -0.178 -13.320  1.00 10.00      B   
ATOM   2942  CB  PHE B 109      10.601  -0.851 -12.268  1.00 10.00      B   
ATOM   2943  CG  PHE B 109      11.223  -0.928 -10.900  1.00 10.00      B   
ATOM   2944  CD1 PHE B 109      11.906  -2.063 -10.493  1.00 10.00      B   
ATOM   2945  CD2 PHE B 109      11.116   0.135 -10.017  1.00 10.00      B   
ATOM   2946  CE1 PHE B 109      12.469  -2.140  -9.232  1.00 10.00      B   
ATOM   2947  CE2 PHE B 109      11.677   0.065  -8.754  1.00 10.00      B   
ATOM   2948  CZ  PHE B 109      12.354  -1.072  -8.362  1.00 10.00      B   
ATOM   2949  C   PHE B 109      12.736  -1.009 -13.570  1.00 10.00      B   
ATOM   2950  O   PHE B 109      13.797  -0.729 -13.017  1.00 10.00      B   
ATOM   2951  N   ARG B 110      12.604  -2.022 -14.417  1.00 10.00      B   
ATOM   2952  HN  ARG B 110      11.732  -2.181 -14.834  1.00 10.00      B   
ATOM   2953  CA  ARG B 110      13.720  -2.892 -14.755  1.00 10.00      B   
ATOM   2954  CB  ARG B 110      13.233  -4.063 -15.615  1.00 10.00      B   
ATOM   2955  CG  ARG B 110      12.103  -4.871 -14.996  1.00 10.00      B   
ATOM   2956  CD  ARG B 110      12.564  -5.654 -13.776  1.00 10.00      B   
ATOM   2957  NE  ARG B 110      13.401  -6.804 -14.131  1.00 10.00      B   
ATOM   2958  HE  ARG B 110      14.376  -6.697 -14.036  1.00 10.00      B   
ATOM   2959  CZ  ARG B 110      12.929  -7.986 -14.550  1.00 10.00      B   
ATOM   2960  NH1 ARG B 110      11.623  -8.167 -14.728  1.00 10.00      B   
ATOM   2961 HH11 ARG B 110      10.952  -7.388 -14.541  1.00 10.00      B   
ATOM   2962 HH12 ARG B 110      11.262  -9.087 -15.065  1.00 10.00      B   
ATOM   2963  NH2 ARG B 110      13.776  -8.983 -14.795  1.00 10.00      B   
ATOM   2964 HH21 ARG B 110      14.802  -8.845 -14.655  1.00 10.00      B   
ATOM   2965 HH22 ARG B 110      13.424  -9.904 -15.138  1.00 10.00      B   
ATOM   2966  C   ARG B 110      14.783  -2.099 -15.511  1.00 10.00      B   
ATOM   2967  O   ARG B 110      15.981  -2.246 -15.262  1.00 10.00      B   
ATOM   2968  N   LYS B 111      14.324  -1.258 -16.434  1.00 10.00      B   
ATOM   2969  HN  LYS B 111      13.355  -1.214 -16.597  1.00 10.00      B   
ATOM   2970  CA  LYS B 111      15.214  -0.416 -17.227  1.00 10.00      B   
ATOM   2971  CB  LYS B 111      14.406   0.419 -18.229  1.00 10.00      B   
ATOM   2972  CG  LYS B 111      13.693  -0.379 -19.311  1.00 10.00      B   
ATOM   2973  CD  LYS B 111      14.625  -0.715 -20.463  1.00 10.00      B   
ATOM   2974  CE  LYS B 111      13.855  -0.927 -21.760  1.00 10.00      B   
ATOM   2975  NZ  LYS B 111      12.960  -2.113 -21.707  1.00 10.00      B   
ATOM   2976  HZ1 LYS B 111      12.108  -1.905 -21.137  1.00 10.00      B   
ATOM   2977  HZ2 LYS B 111      13.460  -2.920 -21.280  1.00 10.00      B   
ATOM   2978  HZ3 LYS B 111      12.660  -2.374 -22.666  1.00 10.00      B   
ATOM   2979  C   LYS B 111      16.003   0.525 -16.322  1.00 10.00      B   
ATOM   2980  O   LYS B 111      17.217   0.680 -16.466  1.00 10.00      B   
ATOM   2981  N   ALA B 112      15.299   1.142 -15.387  1.00 10.00      B   
ATOM   2982  HN  ALA B 112      14.333   0.974 -15.328  1.00 10.00      B   
ATOM   2983  CA  ALA B 112      15.912   2.072 -14.451  1.00 10.00      B   
ATOM   2984  CB  ALA B 112      14.838   2.850 -13.709  1.00 10.00      B   
ATOM   2985  C   ALA B 112      16.835   1.361 -13.464  1.00 10.00      B   
ATOM   2986  O   ALA B 112      17.931   1.839 -13.188  1.00 10.00      B   
ATOM   2987  N   LEU B 113      16.388   0.220 -12.943  1.00 10.00      B   
ATOM   2988  HN  LEU B 113      15.498  -0.104 -13.208  1.00 10.00      B   
ATOM   2989  CA  LEU B 113      17.170  -0.559 -11.976  1.00 10.00      B   
ATOM   2990  CB  LEU B 113      16.460  -1.872 -11.634  1.00 10.00      B   
ATOM   2991  CG  LEU B 113      17.180  -2.806 -10.655  1.00 10.00      B   
ATOM   2992  CD1 LEU B 113      17.366  -2.130  -9.302  1.00 10.00      B   
ATOM   2993  CD2 LEU B 113      16.410  -4.111 -10.506  1.00 10.00      B   
ATOM   2994  C   LEU B 113      18.583  -0.844 -12.477  1.00 10.00      B   
ATOM   2995  O   LEU B 113      19.551  -0.750 -11.717  1.00 10.00      B   
ATOM   2996  N   GLU B 114      18.695  -1.172 -13.758  1.00 10.00      B   
ATOM   2997  HN  GLU B 114      17.891  -1.208 -14.318  1.00 10.00      B   
ATOM   2998  CA  GLU B 114      19.988  -1.467 -14.353  1.00 10.00      B   
ATOM   2999  CB  GLU B 114      19.837  -1.992 -15.781  1.00 10.00      B   
ATOM   3000  CG  GLU B 114      19.244  -3.388 -15.853  1.00 10.00      B   
ATOM   3001  CD  GLU B 114      19.492  -4.069 -17.182  1.00 10.00      B   
ATOM   3002  OE1 GLU B 114      18.596  -4.032 -18.049  1.00 10.00      B   
ATOM   3003  OE2 GLU B 114      20.576  -4.657 -17.358  1.00 10.00      B   
ATOM   3004  C   GLU B 114      20.890  -0.244 -14.324  1.00 10.00      B   
ATOM   3005  O   GLU B 114      22.097  -0.366 -14.136  1.00 10.00      B   
ATOM   3006  N   LEU B 115      20.294   0.933 -14.492  1.00 10.00      B   
ATOM   3007  HN  LEU B 115      19.320   0.961 -14.618  1.00 10.00      B   
ATOM   3008  CA  LEU B 115      21.044   2.184 -14.479  1.00 10.00      B   
ATOM   3009  CB  LEU B 115      20.230   3.317 -15.119  1.00 10.00      B   
ATOM   3010  CG  LEU B 115      19.863   3.146 -16.595  1.00 10.00      B   
ATOM   3011  CD1 LEU B 115      18.988   4.298 -17.062  1.00 10.00      B   
ATOM   3012  CD2 LEU B 115      21.114   3.045 -17.456  1.00 10.00      B   
ATOM   3013  C   LEU B 115      21.433   2.561 -13.054  1.00 10.00      B   
ATOM   3014  O   LEU B 115      22.458   3.201 -12.830  1.00 10.00      B   
ATOM   3015  N   ILE B 116      20.598   2.153 -12.100  1.00 10.00      B   
ATOM   3016  HN  ILE B 116      19.797   1.650 -12.355  1.00 10.00      B   
ATOM   3017  CA  ILE B 116      20.842   2.431 -10.685  1.00 10.00      B   
ATOM   3018  CB  ILE B 116      19.675   1.934  -9.794  1.00 10.00      B   
ATOM   3019  CG1 ILE B 116      18.337   2.523 -10.243  1.00 10.00      B   
ATOM   3020  CG2 ILE B 116      19.933   2.247  -8.326  1.00 10.00      B   
ATOM   3021  CD1 ILE B 116      18.246   4.028 -10.117  1.00 10.00      B   
ATOM   3022  C   ILE B 116      22.121   1.736 -10.236  1.00 10.00      B   
ATOM   3023  O   ILE B 116      23.005   2.357  -9.648  1.00 10.00      B   
ATOM   3024  N   ILE B 117      22.211   0.441 -10.533  1.00 10.00      B   
ATOM   3025  HN  ILE B 117      21.462   0.008 -11.002  1.00 10.00      B   
ATOM   3026  CA  ILE B 117      23.381  -0.355 -10.169  1.00 10.00      B   
ATOM   3027  CB  ILE B 117      23.097  -1.870 -10.310  1.00 10.00      B   
ATOM   3028  CG1 ILE B 117      21.780  -2.235  -9.617  1.00 10.00      B   
ATOM   3029  CG2 ILE B 117      24.244  -2.686  -9.728  1.00 10.00      B   
ATOM   3030  CD1 ILE B 117      21.314  -3.652  -9.886  1.00 10.00      B   
ATOM   3031  C   ILE B 117      24.582   0.021 -11.041  1.00 10.00      B   
ATOM   3032  O   ILE B 117      25.732  -0.050 -10.600  1.00 10.00      B   
ATOM   3033  N   ASP B 118      24.298   0.432 -12.276  1.00 10.00      B   
ATOM   3034  HN  ASP B 118      23.360   0.473 -12.555  1.00 10.00      B   
ATOM   3035  CA  ASP B 118      25.341   0.819 -13.227  1.00 10.00      B   
ATOM   3036  CB  ASP B 118      24.739   1.087 -14.608  1.00 10.00      B   
ATOM   3037  CG  ASP B 118      25.709   0.812 -15.738  1.00 10.00      B   
ATOM   3038  OD1 ASP B 118      25.779  -0.348 -16.190  1.00 10.00      B   
ATOM   3039  OD2 ASP B 118      26.398   1.751 -16.184  1.00 10.00      B   
ATOM   3040  C   ASP B 118      26.075   2.058 -12.744  1.00 10.00      B   
ATOM   3041  O   ASP B 118      27.296   2.162 -12.876  1.00 10.00      B   
ATOM   3042  N   SER B 119      25.320   2.993 -12.188  1.00 10.00      B   
ATOM   3043  HN  SER B 119      24.349   2.844 -12.122  1.00 10.00      B   
ATOM   3044  CA  SER B 119      25.876   4.228 -11.671  1.00 10.00      B   
ATOM   3045  CB  SER B 119      24.746   5.235 -11.413  1.00 10.00      B   
ATOM   3046  OG  SER B 119      25.213   6.388 -10.729  1.00 10.00      B   
ATOM   3047  HG  SER B 119      24.890   7.179 -11.184  1.00 10.00      B   
ATOM   3048  C   SER B 119      26.650   3.957 -10.385  1.00 10.00      B   
ATOM   3049  O   SER B 119      26.126   3.356  -9.443  1.00 10.00      B   
ATOM   3050  N   GLU B 120      27.900   4.392 -10.343  1.00 10.00      B   
ATOM   3051  HN  GLU B 120      28.277   4.859 -11.122  1.00 10.00      B   
ATOM   3052  CA  GLU B 120      28.720   4.186  -9.160  1.00 10.00      B   
ATOM   3053  CB  GLU B 120      30.199   4.463  -9.441  1.00 10.00      B   
ATOM   3054  CG  GLU B 120      31.133   3.963  -8.346  1.00 10.00      B   
ATOM   3055  CD  GLU B 120      30.927   2.492  -8.035  1.00 10.00      B   
ATOM   3056  OE1 GLU B 120      30.190   2.175  -7.071  1.00 10.00      B   
ATOM   3057  OE2 GLU B 120      31.498   1.646  -8.753  1.00 10.00      B   
ATOM   3058  C   GLU B 120      28.200   5.037  -8.005  1.00 10.00      B   
ATOM   3059  O   GLU B 120      28.203   4.614  -6.850  1.00 10.00      B   
ATOM   3060  N   THR B 121      27.716   6.224  -8.337  1.00 10.00      B   
ATOM   3061  HN  THR B 121      27.748   6.508  -9.275  1.00 10.00      B   
ATOM   3062  CA  THR B 121      27.164   7.130  -7.343  1.00 10.00      B   
ATOM   3063  CB  THR B 121      26.935   8.525  -7.951  1.00 10.00      B   
ATOM   3064  OG1 THR B 121      27.924   8.761  -8.965  1.00 10.00      B   
ATOM   3065  HG1 THR B 121      27.490   8.850  -9.823  1.00 10.00      B   
ATOM   3066  CG2 THR B 121      27.056   9.597  -6.879  1.00 10.00      B   
ATOM   3067  C   THR B 121      25.840   6.588  -6.803  1.00 10.00      B   
ATOM   3068  O   THR B 121      25.383   6.981  -5.732  1.00 10.00      B   
ATOM   3069  N   GLY B 122      25.233   5.684  -7.562  1.00 10.00      B   
ATOM   3070  HN  GLY B 122      25.646   5.418  -8.409  1.00 10.00      B   
ATOM   3071  CA  GLY B 122      23.974   5.088  -7.159  1.00 10.00      B   
ATOM   3072  C   GLY B 122      22.796   5.963  -7.526  1.00 10.00      B   
ATOM   3073  O   GLY B 122      21.720   5.849  -6.941  1.00 10.00      B   
ATOM   3074  N   PHE B 123      23.003   6.840  -8.498  1.00 10.00      B   
ATOM   3075  HN  PHE B 123      23.876   6.862  -8.942  1.00 10.00      B   
ATOM   3076  CA  PHE B 123      21.968   7.754  -8.949  1.00 10.00      B   
ATOM   3077  CB  PHE B 123      22.235   9.172  -8.435  1.00 10.00      B   
ATOM   3078  CG  PHE B 123      21.785   9.412  -7.021  1.00 10.00      B   
ATOM   3079  CD1 PHE B 123      22.594   9.072  -5.952  1.00 10.00      B   
ATOM   3080  CD2 PHE B 123      20.548   9.984  -6.764  1.00 10.00      B   
ATOM   3081  CE1 PHE B 123      22.185   9.297  -4.653  1.00 10.00      B   
ATOM   3082  CE2 PHE B 123      20.132  10.210  -5.466  1.00 10.00      B   
ATOM   3083  CZ  PHE B 123      20.952   9.868  -4.409  1.00 10.00      B   
ATOM   3084  C   PHE B 123      21.906   7.757 -10.467  1.00 10.00      B   
ATOM   3085  O   PHE B 123      22.892   8.071 -11.140  1.00 10.00      B   
ATOM   3086  N   ALA B 124      20.754   7.395 -10.998  1.00 10.00      B   
ATOM   3087  HN  ALA B 124      20.006   7.153 -10.405  1.00 10.00      B   
ATOM   3088  CA  ALA B 124      20.556   7.353 -12.434  1.00 10.00      B   
ATOM   3089  CB  ALA B 124      19.747   6.122 -12.810  1.00 10.00      B   
ATOM   3090  C   ALA B 124      19.859   8.623 -12.911  1.00 10.00      B   
ATOM   3091  O   ALA B 124      18.902   9.083 -12.287  1.00 10.00      B   
ATOM   3092  N   SER B 125      20.354   9.193 -13.997  1.00 10.00      B   
ATOM   3093  HN  SER B 125      21.139   8.797 -14.430  1.00 10.00      B   
ATOM   3094  CA  SER B 125      19.774  10.404 -14.562  1.00 10.00      B   
ATOM   3095  CB  SER B 125      20.716  10.988 -15.611  1.00 10.00      B   
ATOM   3096  OG  SER B 125      22.010  11.178 -15.064  1.00 10.00      B   
ATOM   3097  HG  SER B 125      21.926  11.480 -14.139  1.00 10.00      B   
ATOM   3098  C   SER B 125      18.399  10.128 -15.168  1.00 10.00      B   
ATOM   3099  O   SER B 125      18.189   9.098 -15.819  1.00 10.00      B   
ATOM   3100  N   SER B 126      17.470  11.054 -14.951  1.00 10.00      B   
ATOM   3101  HN  SER B 126      17.709  11.855 -14.430  1.00 10.00      B   
ATOM   3102  CA  SER B 126      16.106  10.929 -15.453  1.00 10.00      B   
ATOM   3103  CB  SER B 126      15.299  12.152 -15.018  1.00 10.00      B   
ATOM   3104  OG  SER B 126      16.161  13.155 -14.502  1.00 10.00      B   
ATOM   3105  HG  SER B 126      16.131  13.140 -13.533  1.00 10.00      B   
ATOM   3106  C   SER B 126      16.065  10.784 -16.973  1.00 10.00      B   
ATOM   3107  O   SER B 126      15.323   9.959 -17.507  1.00 10.00      B   
ATOM   3108  N   THR B 127      16.878  11.573 -17.655  1.00 10.00      B   
ATOM   3109  HN  THR B 127      17.453  12.201 -17.168  1.00 10.00      B   
ATOM   3110  CA  THR B 127      16.944  11.556 -19.109  1.00 10.00      B   
ATOM   3111  CB  THR B 127      17.890  12.658 -19.601  1.00 10.00      B   
ATOM   3112  OG1 THR B 127      18.478  13.283 -18.454  1.00 10.00      B   
ATOM   3113  HG1 THR B 127      18.462  14.240 -18.566  1.00 10.00      B   
ATOM   3114  CG2 THR B 127      17.127  13.697 -20.409  1.00 10.00      B   
ATOM   3115  C   THR B 127      17.414  10.204 -19.643  1.00 10.00      B   
ATOM   3116  O   THR B 127      16.961   9.759 -20.697  1.00 10.00      B   
ATOM   3117  N   ASN B 128      18.298   9.540 -18.900  1.00 10.00      B   
ATOM   3118  HN  ASN B 128      18.601   9.934 -18.056  1.00 10.00      B   
ATOM   3119  CA  ASN B 128      18.823   8.240 -19.307  1.00 10.00      B   
ATOM   3120  CB  ASN B 128      20.021   7.842 -18.432  1.00 10.00      B   
ATOM   3121  CG  ASN B 128      20.957   6.829 -19.084  1.00 10.00      B   
ATOM   3122  OD1 ASN B 128      22.173   6.903 -18.919  1.00 10.00      B   
ATOM   3123  ND2 ASN B 128      20.405   5.871 -19.813  1.00 10.00      B   
ATOM   3124 HD21 ASN B 128      19.428   5.856 -19.904  1.00 10.00      B   
ATOM   3125 HD22 ASN B 128      20.997   5.209 -20.230  1.00 10.00      B   
ATOM   3126  C   ASN B 128      17.725   7.184 -19.225  1.00 10.00      B   
ATOM   3127  O   ASN B 128      17.656   6.278 -20.056  1.00 10.00      B   
ATOM   3128  N   ILE B 129      16.864   7.310 -18.224  1.00 10.00      B   
ATOM   3129  HN  ILE B 129      16.975   8.049 -17.585  1.00 10.00      B   
ATOM   3130  CA  ILE B 129      15.764   6.371 -18.048  1.00 10.00      B   
ATOM   3131  CB  ILE B 129      15.126   6.506 -16.647  1.00 10.00      B   
ATOM   3132  CG1 ILE B 129      16.218   6.431 -15.577  1.00 10.00      B   
ATOM   3133  CG2 ILE B 129      14.091   5.412 -16.419  1.00 10.00      B   
ATOM   3134  CD1 ILE B 129      15.748   6.808 -14.191  1.00 10.00      B   
ATOM   3135  C   ILE B 129      14.712   6.573 -19.139  1.00 10.00      B   
ATOM   3136  O   ILE B 129      14.164   5.609 -19.674  1.00 10.00      B   
ATOM   3137  N   LEU B 130      14.463   7.832 -19.489  1.00 10.00      B   
ATOM   3138  HN  LEU B 130      14.942   8.553 -19.030  1.00 10.00      B   
ATOM   3139  CA  LEU B 130      13.491   8.173 -20.528  1.00 10.00      B   
ATOM   3140  CB  LEU B 130      13.256   9.688 -20.583  1.00 10.00      B   
ATOM   3141  CG  LEU B 130      12.667  10.329 -19.325  1.00 10.00      B   
ATOM   3142  CD1 LEU B 130      12.476  11.826 -19.524  1.00 10.00      B   
ATOM   3143  CD2 LEU B 130      11.354   9.663 -18.945  1.00 10.00      B   
ATOM   3144  C   LEU B 130      13.965   7.693 -21.892  1.00 10.00      B   
ATOM   3145  O   LEU B 130      13.160   7.405 -22.778  1.00 10.00      B   
ATOM   3146  N   ASN B 131      15.279   7.603 -22.043  1.00 10.00      B   
ATOM   3147  HN  ASN B 131      15.861   7.834 -21.288  1.00 10.00      B   
ATOM   3148  CA  ASN B 131      15.887   7.173 -23.292  1.00 10.00      B   
ATOM   3149  CB  ASN B 131      17.395   7.438 -23.241  1.00 10.00      B   
ATOM   3150  CG  ASN B 131      17.976   7.854 -24.578  1.00 10.00      B   
ATOM   3151  OD1 ASN B 131      17.299   8.483 -25.394  1.00 10.00      B   
ATOM   3152  ND2 ASN B 131      19.237   7.520 -24.806  1.00 10.00      B   
ATOM   3153 HD21 ASN B 131      19.722   7.026 -24.110  1.00 10.00      B   
ATOM   3154 HD22 ASN B 131      19.637   7.775 -25.664  1.00 10.00      B   
ATOM   3155  C   ASN B 131      15.638   5.688 -23.543  1.00 10.00      B   
ATOM   3156  O   ASN B 131      15.566   5.248 -24.690  1.00 10.00      B   
ATOM   3157  N   LEU B 132      15.475   4.925 -22.465  1.00 10.00      B   
ATOM   3158  HN  LEU B 132      15.490   5.346 -21.578  1.00 10.00      B   
ATOM   3159  CA  LEU B 132      15.266   3.481 -22.559  1.00 10.00      B   
ATOM   3160  CB  LEU B 132      15.809   2.778 -21.313  1.00 10.00      B   
ATOM   3161  CG  LEU B 132      17.316   2.894 -21.067  1.00 10.00      B   
ATOM   3162  CD1 LEU B 132      17.690   2.216 -19.760  1.00 10.00      B   
ATOM   3163  CD2 LEU B 132      18.096   2.288 -22.221  1.00 10.00      B   
ATOM   3164  C   LEU B 132      13.798   3.112 -22.763  1.00 10.00      B   
ATOM   3165  O   LEU B 132      13.475   1.963 -23.073  1.00 10.00      B   
ATOM   3166  N   VAL B 133      12.915   4.091 -22.598  1.00 10.00      B   
ATOM   3167  HN  VAL B 133      13.237   4.983 -22.351  1.00 10.00      B   
ATOM   3168  CA  VAL B 133      11.477   3.872 -22.762  1.00 10.00      B   
ATOM   3169  CB  VAL B 133      10.662   5.134 -22.405  1.00 10.00      B   
ATOM   3170  CG1 VAL B 133       9.165   4.859 -22.466  1.00 10.00      B   
ATOM   3171  CG2 VAL B 133      11.044   5.632 -21.023  1.00 10.00      B   
ATOM   3172  C   VAL B 133      11.143   3.429 -24.185  1.00 10.00      B   
ATOM   3173  O   VAL B 133      10.137   2.771 -24.426  1.00 10.00      B   
ATOM   3174  N   ASP B 134      12.013   3.760 -25.122  1.00 10.00      B   
ATOM   3175  HN  ASP B 134      12.820   4.252 -24.872  1.00 10.00      B   
ATOM   3176  CA  ASP B 134      11.797   3.400 -26.514  1.00 10.00      B   
ATOM   3177  CB  ASP B 134      12.791   4.122 -27.421  1.00 10.00      B   
ATOM   3178  CG  ASP B 134      12.307   5.492 -27.856  1.00 10.00      B   
ATOM   3179  OD1 ASP B 134      12.932   6.501 -27.463  1.00 10.00      B   
ATOM   3180  OD2 ASP B 134      11.305   5.566 -28.603  1.00 10.00      B   
ATOM   3181  C   ASP B 134      11.875   1.889 -26.730  1.00 10.00      B   
ATOM   3182  O   ASP B 134      11.310   1.361 -27.688  1.00 10.00      B   
ATOM   3183  N   GLN B 135      12.570   1.193 -25.834  1.00 10.00      B   
ATOM   3184  HN  GLN B 135      12.981   1.661 -25.076  1.00 10.00      B   
ATOM   3185  CA  GLN B 135      12.713  -0.255 -25.933  1.00 10.00      B   
ATOM   3186  CB  GLN B 135      14.183  -0.665 -25.831  1.00 10.00      B   
ATOM   3187  CG  GLN B 135      15.042  -0.151 -26.973  1.00 10.00      B   
ATOM   3188  CD  GLN B 135      14.511  -0.581 -28.322  1.00 10.00      B   
ATOM   3189  OE1 GLN B 135      13.925  -1.654 -28.464  1.00 10.00      B   
ATOM   3190  NE2 GLN B 135      14.700   0.256 -29.322  1.00 10.00      B   
ATOM   3191 HE21 GLN B 135      15.168   1.098 -29.138  1.00 10.00      B   
ATOM   3192 HE22 GLN B 135      14.371   0.002 -30.208  1.00 10.00      B   
ATOM   3193  C   GLN B 135      11.889  -0.943 -24.853  1.00 10.00      B   
ATOM   3194  O   GLN B 135      12.218  -2.040 -24.397  1.00 10.00      B   
ATOM   3195  N   LEU B 136      10.824  -0.278 -24.446  1.00 10.00      B   
ATOM   3196  HN  LEU B 136      10.631   0.595 -24.845  1.00 10.00      B   
ATOM   3197  CA  LEU B 136       9.932  -0.800 -23.426  1.00 10.00      B   
ATOM   3198  CB  LEU B 136       8.903   0.260 -23.048  1.00 10.00      B   
ATOM   3199  CG  LEU B 136       8.376   0.213 -21.618  1.00 10.00      B   
ATOM   3200  CD1 LEU B 136       9.376   0.840 -20.662  1.00 10.00      B   
ATOM   3201  CD2 LEU B 136       7.041   0.924 -21.537  1.00 10.00      B   
ATOM   3202  C   LEU B 136       9.210  -2.046 -23.920  1.00 10.00      B   
ATOM   3203  O   LEU B 136       8.884  -2.161 -25.107  1.00 10.00      B   
ATOM   3204  N   LYS B 137       8.977  -2.974 -23.012  1.00 10.00      B   
ATOM   3205  HN  LYS B 137       9.279  -2.821 -22.090  1.00 10.00      B   
ATOM   3206  CA  LYS B 137       8.286  -4.213 -23.332  1.00 10.00      B   
ATOM   3207  CB  LYS B 137       9.131  -5.425 -22.922  1.00 10.00      B   
ATOM   3208  CG  LYS B 137      10.559  -5.406 -23.451  1.00 10.00      B   
ATOM   3209  CD  LYS B 137      11.278  -6.717 -23.171  1.00 10.00      B   
ATOM   3210  CE  LYS B 137      11.430  -6.974 -21.677  1.00 10.00      B   
ATOM   3211  NZ  LYS B 137      12.337  -5.991 -21.027  1.00 10.00      B   
ATOM   3212  HZ1 LYS B 137      12.874  -6.450 -20.264  1.00 10.00      B   
ATOM   3213  HZ2 LYS B 137      11.782  -5.204 -20.615  1.00 10.00      B   
ATOM   3214  HZ3 LYS B 137      13.003  -5.599 -21.722  1.00 10.00      B   
ATOM   3215  C   LYS B 137       6.927  -4.250 -22.632  1.00 10.00      B   
ATOM   3216  O   LYS B 137       6.848  -4.401 -21.414  1.00 10.00      B   
ATOM   3217  N   GLY B 138       5.866  -4.095 -23.408  1.00 10.00      B   
ATOM   3218  HN  GLY B 138       5.992  -3.968 -24.370  1.00 10.00      B   
ATOM   3219  CA  GLY B 138       4.527  -4.104 -22.847  1.00 10.00      B   
ATOM   3220  C   GLY B 138       3.844  -2.764 -23.027  1.00 10.00      B   
ATOM   3221  O   GLY B 138       3.686  -2.011 -22.067  1.00 10.00      B   
ATOM   3222  N   LYS B 139       3.439  -2.484 -24.269  1.00 10.00      B   
ATOM   3223  HN  LYS B 139       3.592  -3.150 -24.968  1.00 10.00      B   
ATOM   3224  CA  LYS B 139       2.785  -1.218 -24.635  1.00 10.00      B   
ATOM   3225  CB  LYS B 139       1.570  -0.897 -23.744  1.00 10.00      B   
ATOM   3226  CG  LYS B 139       0.913   0.443 -24.056  1.00 10.00      B   
ATOM   3227  CD  LYS B 139       0.786   1.311 -22.816  1.00 10.00      B   
ATOM   3228  CE  LYS B 139       0.841   2.780 -23.183  1.00 10.00      B   
ATOM   3229  NZ  LYS B 139       0.439   3.650 -22.053  1.00 10.00      B   
ATOM   3230  HZ1 LYS B 139      -0.592   3.783 -22.057  1.00 10.00      B   
ATOM   3231  HZ2 LYS B 139       0.898   4.590 -22.138  1.00 10.00      B   
ATOM   3232  HZ3 LYS B 139       0.720   3.217 -21.151  1.00 10.00      B   
ATOM   3233  C   LYS B 139       3.792  -0.068 -24.611  1.00 10.00      B   
ATOM   3234  O   LYS B 139       4.210   0.381 -23.549  1.00 10.00      B   
ATOM   3235  N   LYS B 140       4.192   0.399 -25.789  1.00 10.00      B   
ATOM   3236  HN  LYS B 140       3.829   0.008 -26.611  1.00 10.00      B   
ATOM   3237  CA  LYS B 140       5.155   1.488 -25.875  1.00 10.00      B   
ATOM   3238  CB  LYS B 140       5.741   1.638 -27.280  1.00 10.00      B   
ATOM   3239  CG  LYS B 140       6.961   2.542 -27.312  1.00 10.00      B   
ATOM   3240  CD  LYS B 140       7.455   2.820 -28.718  1.00 10.00      B   
ATOM   3241  CE  LYS B 140       8.747   3.617 -28.662  1.00 10.00      B   
ATOM   3242  NZ  LYS B 140       9.192   4.069 -30.000  1.00 10.00      B   
ATOM   3243  HZ1 LYS B 140       9.373   3.252 -30.613  1.00 10.00      B   
ATOM   3244  HZ2 LYS B 140      10.068   4.625 -29.916  1.00 10.00      B   
ATOM   3245  HZ3 LYS B 140       8.461   4.659 -30.442  1.00 10.00      B   
ATOM   3246  C   LYS B 140       4.547   2.803 -25.398  1.00 10.00      B   
ATOM   3247  O   LYS B 140       3.748   3.426 -26.096  1.00 10.00      B   
ATOM   3248  N   MET B 141       4.906   3.210 -24.198  1.00 10.00      B   
ATOM   3249  HN  MET B 141       5.516   2.662 -23.662  1.00 10.00      B   
ATOM   3250  CA  MET B 141       4.399   4.449 -23.652  1.00 10.00      B   
ATOM   3251  CB  MET B 141       4.262   4.332 -22.131  1.00 10.00      B   
ATOM   3252  CG  MET B 141       5.590   4.236 -21.394  1.00 10.00      B   
ATOM   3253  SD  MET B 141       5.387   4.023 -19.616  1.00 10.00      B   
ATOM   3254  CE  MET B 141       7.087   3.774 -19.111  1.00 10.00      B   
ATOM   3255  C   MET B 141       5.334   5.593 -24.017  1.00 10.00      B   
ATOM   3256  O   MET B 141       6.516   5.375 -24.291  1.00 10.00      B   
ATOM   3257  N   ARG B 142       4.804   6.806 -24.040  1.00 10.00      B   
ATOM   3258  HN  ARG B 142       3.850   6.922 -23.822  1.00 10.00      B   
ATOM   3259  CA  ARG B 142       5.600   7.978 -24.374  1.00 10.00      B   
ATOM   3260  CB  ARG B 142       4.685   9.148 -24.736  1.00 10.00      B   
ATOM   3261  CG  ARG B 142       3.878   8.926 -26.003  1.00 10.00      B   
ATOM   3262  CD  ARG B 142       2.977  10.108 -26.304  1.00 10.00      B   
ATOM   3263  NE  ARG B 142       2.098   9.843 -27.439  1.00 10.00      B   
ATOM   3264  HE  ARG B 142       1.683   8.945 -27.489  1.00 10.00      B   
ATOM   3265  CZ  ARG B 142       1.834  10.721 -28.407  1.00 10.00      B   
ATOM   3266  NH1 ARG B 142       2.399  11.931 -28.385  1.00 10.00      B   
ATOM   3267 HH11 ARG B 142       3.055  12.203 -27.617  1.00 10.00      B   
ATOM   3268 HH12 ARG B 142       2.178  12.621 -29.137  1.00 10.00      B   
ATOM   3269  NH2 ARG B 142       1.029  10.386 -29.418  1.00 10.00      B   
ATOM   3270 HH21 ARG B 142       0.804  11.074 -30.172  1.00 10.00      B   
ATOM   3271 HH22 ARG B 142       0.621   9.419 -29.475  1.00 10.00      B   
ATOM   3272  C   ARG B 142       6.507   8.349 -23.206  1.00 10.00      B   
ATOM   3273  O   ARG B 142       6.337   7.842 -22.096  1.00 10.00      B   
ATOM   3274  N   LYS B 143       7.455   9.248 -23.444  1.00 10.00      B   
ATOM   3275  HN  LYS B 143       7.528   9.642 -24.340  1.00 10.00      B   
ATOM   3276  CA  LYS B 143       8.371   9.676 -22.404  1.00 10.00      B   
ATOM   3277  CB  LYS B 143       9.559  10.429 -22.997  1.00 10.00      B   
ATOM   3278  CG  LYS B 143      10.540   9.520 -23.721  1.00 10.00      B   
ATOM   3279  CD  LYS B 143      11.438  10.286 -24.675  1.00 10.00      B   
ATOM   3280  CE  LYS B 143      12.349   9.334 -25.430  1.00 10.00      B   
ATOM   3281  NZ  LYS B 143      11.567   8.430 -26.305  1.00 10.00      B   
ATOM   3282  HZ1 LYS B 143      11.174   8.967 -27.100  1.00 10.00      B   
ATOM   3283  HZ2 LYS B 143      10.786   8.004 -25.770  1.00 10.00      B   
ATOM   3284  HZ3 LYS B 143      12.175   7.663 -26.683  1.00 10.00      B   
ATOM   3285  C   LYS B 143       7.644  10.502 -21.356  1.00 10.00      B   
ATOM   3286  O   LYS B 143       7.991  10.459 -20.178  1.00 10.00      B   
ATOM   3287  N   LYS B 144       6.628  11.242 -21.783  1.00 10.00      B   
ATOM   3288  HN  LYS B 144       6.414  11.268 -22.742  1.00 10.00      B   
ATOM   3289  CA  LYS B 144       5.840  12.033 -20.857  1.00 10.00      B   
ATOM   3290  CB  LYS B 144       4.923  12.993 -21.604  1.00 10.00      B   
ATOM   3291  CG  LYS B 144       5.677  14.100 -22.313  1.00 10.00      B   
ATOM   3292  CD  LYS B 144       4.741  15.207 -22.763  1.00 10.00      B   
ATOM   3293  CE  LYS B 144       5.522  16.363 -23.372  1.00 10.00      B   
ATOM   3294  NZ  LYS B 144       4.634  17.470 -23.818  1.00 10.00      B   
ATOM   3295  HZ1 LYS B 144       3.897  17.101 -24.451  1.00 10.00      B   
ATOM   3296  HZ2 LYS B 144       5.187  18.187 -24.331  1.00 10.00      B   
ATOM   3297  HZ3 LYS B 144       4.182  17.921 -22.997  1.00 10.00      B   
ATOM   3298  C   LYS B 144       5.045  11.111 -19.943  1.00 10.00      B   
ATOM   3299  O   LYS B 144       4.767  11.434 -18.785  1.00 10.00      B   
ATOM   3300  N   GLU B 145       4.689   9.939 -20.467  1.00 10.00      B   
ATOM   3301  HN  GLU B 145       4.934   9.741 -21.394  1.00 10.00      B   
ATOM   3302  CA  GLU B 145       3.964   8.943 -19.692  1.00 10.00      B   
ATOM   3303  CB  GLU B 145       3.448   7.826 -20.611  1.00 10.00      B   
ATOM   3304  CG  GLU B 145       2.247   8.206 -21.465  1.00 10.00      B   
ATOM   3305  CD  GLU B 145       1.926   7.173 -22.531  1.00 10.00      B   
ATOM   3306  OE1 GLU B 145       2.023   7.507 -23.732  1.00 10.00      B   
ATOM   3307  OE2 GLU B 145       1.583   6.027 -22.179  1.00 10.00      B   
ATOM   3308  C   GLU B 145       4.924   8.352 -18.674  1.00 10.00      B   
ATOM   3309  O   GLU B 145       4.593   8.179 -17.504  1.00 10.00      B   
ATOM   3310  N   ALA B 146       6.140   8.083 -19.139  1.00 10.00      B   
ATOM   3311  HN  ALA B 146       6.331   8.259 -20.086  1.00 10.00      B   
ATOM   3312  CA  ALA B 146       7.188   7.525 -18.297  1.00 10.00      B   
ATOM   3313  CB  ALA B 146       8.422   7.227 -19.126  1.00 10.00      B   
ATOM   3314  C   ALA B 146       7.535   8.475 -17.158  1.00 10.00      B   
ATOM   3315  O   ALA B 146       7.795   8.040 -16.038  1.00 10.00      B   
ATOM   3316  N   GLU B 147       7.540   9.772 -17.451  1.00 10.00      B   
ATOM   3317  HN  GLU B 147       7.371  10.050 -18.381  1.00 10.00      B   
ATOM   3318  CA  GLU B 147       7.831  10.792 -16.437  1.00 10.00      B   
ATOM   3319  CB  GLU B 147       7.760  12.203 -17.036  1.00 10.00      B   
ATOM   3320  CG  GLU B 147       8.959  12.597 -17.889  1.00 10.00      B   
ATOM   3321  CD  GLU B 147       8.880  14.032 -18.395  1.00 10.00      B   
ATOM   3322  OE1 GLU B 147       9.454  14.932 -17.743  1.00 10.00      B   
ATOM   3323  OE2 GLU B 147       8.239  14.266 -19.441  1.00 10.00      B   
ATOM   3324  C   GLU B 147       6.851  10.675 -15.263  1.00 10.00      B   
ATOM   3325  O   GLU B 147       7.231  10.831 -14.097  1.00 10.00      B   
ATOM   3326  N   GLN B 148       5.590  10.394 -15.581  1.00 10.00      B   
ATOM   3327  HN  GLN B 148       5.349  10.290 -16.528  1.00 10.00      B   
ATOM   3328  CA  GLN B 148       4.555  10.242 -14.562  1.00 10.00      B   
ATOM   3329  CB  GLN B 148       3.161  10.275 -15.194  1.00 10.00      B   
ATOM   3330  CG  GLN B 148       2.775  11.624 -15.789  1.00 10.00      B   
ATOM   3331  CD  GLN B 148       1.681  11.523 -16.842  1.00 10.00      B   
ATOM   3332  OE1 GLN B 148       0.491  11.587 -16.533  1.00 10.00      B   
ATOM   3333  NE2 GLN B 148       2.078  11.387 -18.097  1.00 10.00      B   
ATOM   3334 HE21 GLN B 148       3.045  11.362 -18.281  1.00 10.00      B   
ATOM   3335 HE22 GLN B 148       1.391  11.305 -18.795  1.00 10.00      B   
ATOM   3336  C   GLN B 148       4.748   8.937 -13.798  1.00 10.00      B   
ATOM   3337  O   GLN B 148       4.540   8.875 -12.587  1.00 10.00      B   
ATOM   3338  N   VAL B 149       5.153   7.899 -14.517  1.00 10.00      B   
ATOM   3339  HN  VAL B 149       5.288   8.010 -15.481  1.00 10.00      B   
ATOM   3340  CA  VAL B 149       5.386   6.594 -13.922  1.00 10.00      B   
ATOM   3341  CB  VAL B 149       5.570   5.509 -15.001  1.00 10.00      B   
ATOM   3342  CG1 VAL B 149       5.814   4.151 -14.363  1.00 10.00      B   
ATOM   3343  CG2 VAL B 149       4.359   5.453 -15.920  1.00 10.00      B   
ATOM   3344  C   VAL B 149       6.600   6.622 -12.997  1.00 10.00      B   
ATOM   3345  O   VAL B 149       6.569   6.039 -11.912  1.00 10.00      B   
ATOM   3346  N   LEU B 150       7.662   7.306 -13.420  1.00 10.00      B   
ATOM   3347  HN  LEU B 150       7.632   7.745 -14.303  1.00 10.00      B   
ATOM   3348  CA  LEU B 150       8.875   7.413 -12.615  1.00 10.00      B   
ATOM   3349  CB  LEU B 150       9.978   8.150 -13.381  1.00 10.00      B   
ATOM   3350  CG  LEU B 150      10.743   7.325 -14.413  1.00 10.00      B   
ATOM   3351  CD1 LEU B 150      11.724   8.199 -15.182  1.00 10.00      B   
ATOM   3352  CD2 LEU B 150      11.460   6.164 -13.742  1.00 10.00      B   
ATOM   3353  C   LEU B 150       8.581   8.118 -11.298  1.00 10.00      B   
ATOM   3354  O   LEU B 150       9.095   7.733 -10.246  1.00 10.00      B   
ATOM   3355  N   GLN B 151       7.725   9.131 -11.362  1.00 10.00      B   
ATOM   3356  HN  GLN B 151       7.328   9.370 -12.228  1.00 10.00      B   
ATOM   3357  CA  GLN B 151       7.350   9.890 -10.180  1.00 10.00      B   
ATOM   3358  CB  GLN B 151       6.640  11.180 -10.597  1.00 10.00      B   
ATOM   3359  CG  GLN B 151       6.432  12.173  -9.465  1.00 10.00      B   
ATOM   3360  CD  GLN B 151       7.733  12.684  -8.873  1.00 10.00      B   
ATOM   3361  OE1 GLN B 151       7.797  13.010  -7.692  1.00 10.00      B   
ATOM   3362  NE2 GLN B 151       8.774  12.770  -9.689  1.00 10.00      B   
ATOM   3363 HE21 GLN B 151       8.657  12.501 -10.621  1.00 10.00      B   
ATOM   3364 HE22 GLN B 151       9.632  13.108  -9.320  1.00 10.00      B   
ATOM   3365  C   GLN B 151       6.448   9.050  -9.285  1.00 10.00      B   
ATOM   3366  O   GLN B 151       6.460   9.183  -8.062  1.00 10.00      B   
ATOM   3367  N   LYS B 152       5.674   8.170  -9.903  1.00 10.00      B   
ATOM   3368  HN  LYS B 152       5.700   8.114 -10.883  1.00 10.00      B   
ATOM   3369  CA  LYS B 152       4.773   7.297  -9.169  1.00 10.00      B   
ATOM   3370  CB  LYS B 152       3.880   6.521 -10.142  1.00 10.00      B   
ATOM   3371  CG  LYS B 152       2.538   6.107  -9.563  1.00 10.00      B   
ATOM   3372  CD  LYS B 152       1.774   5.204 -10.517  1.00 10.00      B   
ATOM   3373  CE  LYS B 152       1.234   5.971 -11.714  1.00 10.00      B   
ATOM   3374  NZ  LYS B 152       0.421   5.098 -12.602  1.00 10.00      B   
ATOM   3375  HZ1 LYS B 152      -0.474   4.846 -12.137  1.00 10.00      B   
ATOM   3376  HZ2 LYS B 152       0.951   4.216 -12.821  1.00 10.00      B   
ATOM   3377  HZ3 LYS B 152       0.211   5.588 -13.492  1.00 10.00      B   
ATOM   3378  C   LYS B 152       5.556   6.333  -8.278  1.00 10.00      B   
ATOM   3379  O   LYS B 152       5.092   5.952  -7.208  1.00 10.00      B   
ATOM   3380  N   PHE B 153       6.753   5.961  -8.722  1.00 10.00      B   
ATOM   3381  HN  PHE B 153       7.077   6.317  -9.575  1.00 10.00      B   
ATOM   3382  CA  PHE B 153       7.602   5.041  -7.964  1.00 10.00      B   
ATOM   3383  CB  PHE B 153       8.731   4.482  -8.837  1.00 10.00      B   
ATOM   3384  CG  PHE B 153       8.319   3.362  -9.751  1.00 10.00      B   
ATOM   3385  CD1 PHE B 153       7.737   2.209  -9.244  1.00 10.00      B   
ATOM   3386  CD2 PHE B 153       8.522   3.459 -11.117  1.00 10.00      B   
ATOM   3387  CE1 PHE B 153       7.367   1.178 -10.085  1.00 10.00      B   
ATOM   3388  CE2 PHE B 153       8.155   2.431 -11.963  1.00 10.00      B   
ATOM   3389  CZ  PHE B 153       7.576   1.289 -11.446  1.00 10.00      B   
ATOM   3390  C   PHE B 153       8.193   5.719  -6.734  1.00 10.00      B   
ATOM   3391  O   PHE B 153       8.415   5.075  -5.708  1.00 10.00      B   
ATOM   3392  N   VAL B 154       8.446   7.018  -6.845  1.00 10.00      B   
ATOM   3393  HN  VAL B 154       8.250   7.470  -7.694  1.00 10.00      B   
ATOM   3394  CA  VAL B 154       9.016   7.794  -5.749  1.00 10.00      B   
ATOM   3395  CB  VAL B 154       9.354   9.229  -6.194  1.00 10.00      B   
ATOM   3396  CG1 VAL B 154       9.990  10.017  -5.057  1.00 10.00      B   
ATOM   3397  CG2 VAL B 154      10.275   9.200  -7.403  1.00 10.00      B   
ATOM   3398  C   VAL B 154       8.079   7.841  -4.546  1.00 10.00      B   
ATOM   3399  O   VAL B 154       8.452   7.452  -3.439  1.00 10.00      B   
ATOM   3400  N   GLN B 155       6.846   8.280  -4.780  1.00 10.00      B   
ATOM   3401  HN  GLN B 155       6.595   8.537  -5.691  1.00 10.00      B   
ATOM   3402  CA  GLN B 155       5.851   8.386  -3.720  1.00 10.00      B   
ATOM   3403  CB  GLN B 155       4.650   9.204  -4.202  1.00 10.00      B   
ATOM   3404  CG  GLN B 155       5.022  10.552  -4.799  1.00 10.00      B   
ATOM   3405  CD  GLN B 155       5.202  11.628  -3.748  1.00 10.00      B   
ATOM   3406  OE1 GLN B 155       6.275  11.774  -3.163  1.00 10.00      B   
ATOM   3407  NE2 GLN B 155       4.159  12.409  -3.522  1.00 10.00      B   
ATOM   3408 HE21 GLN B 155       3.331  12.249  -4.039  1.00 10.00      B   
ATOM   3409 HE22 GLN B 155       4.250  13.117  -2.856  1.00 10.00      B   
ATOM   3410  C   GLN B 155       5.395   6.999  -3.264  1.00 10.00      B   
ATOM   3411  O   GLN B 155       4.648   6.865  -2.298  1.00 10.00      B   
ATOM   3412  N   ASN B 156       5.856   5.975  -3.970  1.00 10.00      B   
ATOM   3413  HN  ASN B 156       6.451   6.154  -4.730  1.00 10.00      B   
ATOM   3414  CA  ASN B 156       5.508   4.596  -3.656  1.00 10.00      B   
ATOM   3415  CB  ASN B 156       5.370   3.799  -4.951  1.00 10.00      B   
ATOM   3416  CG  ASN B 156       4.056   3.060  -5.060  1.00 10.00      B   
ATOM   3417  OD1 ASN B 156       3.982   2.000  -5.682  1.00 10.00      B   
ATOM   3418  ND2 ASN B 156       3.007   3.617  -4.474  1.00 10.00      B   
ATOM   3419 HD21 ASN B 156       3.131   4.471  -4.008  1.00 10.00      B   
ATOM   3420 HD22 ASN B 156       2.133   3.144  -4.527  1.00 10.00      B   
ATOM   3421  C   ASN B 156       6.573   3.955  -2.772  1.00 10.00      B   
ATOM   3422  O   ASN B 156       6.495   2.769  -2.443  1.00 10.00      B   
ATOM   3423  N   LYS B 157       7.565   4.756  -2.388  1.00 10.00      B   
ATOM   3424  HN  LYS B 157       7.553   5.694  -2.676  1.00 10.00      B   
ATOM   3425  CA  LYS B 157       8.665   4.295  -1.543  1.00 10.00      B   
ATOM   3426  CB  LYS B 157       8.165   3.827  -0.167  1.00 10.00      B   
ATOM   3427  CG  LYS B 157       7.476   4.913   0.655  1.00 10.00      B   
ATOM   3428  CD  LYS B 157       7.154   4.424   2.062  1.00 10.00      B   
ATOM   3429  CE  LYS B 157       6.301   5.430   2.832  1.00 10.00      B   
ATOM   3430  NZ  LYS B 157       6.252   5.135   4.295  1.00 10.00      B   
ATOM   3431  HZ1 LYS B 157       5.580   5.773   4.774  1.00 10.00      B   
ATOM   3432  HZ2 LYS B 157       7.201   5.270   4.718  1.00 10.00      B   
ATOM   3433  HZ3 LYS B 157       5.954   4.155   4.458  1.00 10.00      B   
ATOM   3434  C   LYS B 157       9.486   3.207  -2.239  1.00 10.00      B   
ATOM   3435  O   LYS B 157      10.049   2.323  -1.593  1.00 10.00      B   
ATOM   3436  N   TRP B 158       9.537   3.273  -3.565  1.00 10.00      B   
ATOM   3437  HN  TRP B 158       9.043   3.985  -4.022  1.00 10.00      B   
ATOM   3438  CA  TRP B 158      10.304   2.315  -4.353  1.00 10.00      B   
ATOM   3439  CB  TRP B 158       9.504   1.823  -5.564  1.00 10.00      B   
ATOM   3440  CG  TRP B 158       8.487   0.766  -5.254  1.00 10.00      B   
ATOM   3441  CD1 TRP B 158       7.136   0.923  -5.234  1.00 10.00      B   
ATOM   3442  CD2 TRP B 158       8.735  -0.613  -4.936  1.00 10.00      B   
ATOM   3443  NE1 TRP B 158       6.520  -0.260  -4.921  1.00 10.00      B   
ATOM   3444  HE1 TRP B 158       5.551  -0.394  -4.847  1.00 10.00      B   
ATOM   3445  CE2 TRP B 158       7.481  -1.223  -4.731  1.00 10.00      B   
ATOM   3446  CE3 TRP B 158       9.892  -1.389  -4.800  1.00 10.00      B   
ATOM   3447  CZ2 TRP B 158       7.352  -2.572  -4.401  1.00 10.00      B   
ATOM   3448  CZ3 TRP B 158       9.760  -2.725  -4.473  1.00 10.00      B   
ATOM   3449  CH2 TRP B 158       8.501  -3.303  -4.279  1.00 10.00      B   
ATOM   3450  C   TRP B 158      11.602   2.952  -4.832  1.00 10.00      B   
ATOM   3451  O   TRP B 158      12.669   2.340  -4.783  1.00 10.00      B   
ATOM   3452  N   LEU B 159      11.507   4.195  -5.276  1.00 10.00      B   
ATOM   3453  HN  LEU B 159      10.636   4.647  -5.253  1.00 10.00      B   
ATOM   3454  CA  LEU B 159      12.665   4.926  -5.767  1.00 10.00      B   
ATOM   3455  CB  LEU B 159      12.623   5.046  -7.296  1.00 10.00      B   
ATOM   3456  CG  LEU B 159      12.764   3.741  -8.084  1.00 10.00      B   
ATOM   3457  CD1 LEU B 159      12.315   3.931  -9.525  1.00 10.00      B   
ATOM   3458  CD2 LEU B 159      14.200   3.243  -8.038  1.00 10.00      B   
ATOM   3459  C   LEU B 159      12.696   6.307  -5.134  1.00 10.00      B   
ATOM   3460  O   LEU B 159      11.653   6.856  -4.787  1.00 10.00      B   
ATOM   3461  N   ILE B 160      13.886   6.858  -4.969  1.00 10.00      B   
ATOM   3462  HN  ILE B 160      14.688   6.370  -5.264  1.00 10.00      B   
ATOM   3463  CA  ILE B 160      14.034   8.180  -4.376  1.00 10.00      B   
ATOM   3464  CB  ILE B 160      15.039   8.189  -3.200  1.00 10.00      B   
ATOM   3465  CG1 ILE B 160      14.658   7.147  -2.145  1.00 10.00      B   
ATOM   3466  CG2 ILE B 160      15.118   9.575  -2.572  1.00 10.00      B   
ATOM   3467  CD1 ILE B 160      15.712   6.940  -1.075  1.00 10.00      B   
ATOM   3468  C   ILE B 160      14.489   9.182  -5.425  1.00 10.00      B   
ATOM   3469  O   ILE B 160      15.413   8.913  -6.194  1.00 10.00      B   
ATOM   3470  N   GLU B 161      13.834  10.327  -5.451  1.00 10.00      B   
ATOM   3471  HN  GLU B 161      13.106  10.474  -4.814  1.00 10.00      B   
ATOM   3472  CA  GLU B 161      14.167  11.381  -6.390  1.00 10.00      B   
ATOM   3473  CB  GLU B 161      12.882  11.993  -6.953  1.00 10.00      B   
ATOM   3474  CG  GLU B 161      13.095  13.173  -7.885  1.00 10.00      B   
ATOM   3475  CD  GLU B 161      11.928  14.136  -7.860  1.00 10.00      B   
ATOM   3476  OE1 GLU B 161      11.071  14.063  -8.766  1.00 10.00      B   
ATOM   3477  OE2 GLU B 161      11.861  14.968  -6.928  1.00 10.00      B   
ATOM   3478  C   GLU B 161      15.000  12.447  -5.684  1.00 10.00      B   
ATOM   3479  O   GLU B 161      14.528  13.099  -4.751  1.00 10.00      B   
ATOM   3480  N   LYS B 162      16.248  12.595  -6.107  1.00 10.00      B   
ATOM   3481  HN  LYS B 162      16.575  12.032  -6.847  1.00 10.00      B   
ATOM   3482  CA  LYS B 162      17.148  13.580  -5.520  1.00 10.00      B   
ATOM   3483  CB  LYS B 162      18.085  12.941  -4.486  1.00 10.00      B   
ATOM   3484  CG  LYS B 162      17.398  12.547  -3.186  1.00 10.00      B   
ATOM   3485  CD  LYS B 162      18.399  12.182  -2.103  1.00 10.00      B   
ATOM   3486  CE  LYS B 162      17.688  11.741  -0.832  1.00 10.00      B   
ATOM   3487  NZ  LYS B 162      18.631  11.549   0.300  1.00 10.00      B   
ATOM   3488  HZ1 LYS B 162      18.785  12.452   0.797  1.00 10.00      B   
ATOM   3489  HZ2 LYS B 162      19.544  11.199  -0.046  1.00 10.00      B   
ATOM   3490  HZ3 LYS B 162      18.242  10.859   0.981  1.00 10.00      B   
ATOM   3491  C   LYS B 162      17.952  14.278  -6.607  1.00 10.00      B   
ATOM   3492  O   LYS B 162      18.647  13.626  -7.384  1.00 10.00      B   
ATOM   3493  N   GLU B 163      17.832  15.604  -6.663  1.00 10.00      B   
ATOM   3494  HN  GLU B 163      17.250  16.051  -6.011  1.00 10.00      B   
ATOM   3495  CA  GLU B 163      18.537  16.426  -7.651  1.00 10.00      B   
ATOM   3496  CB  GLU B 163      20.062  16.310  -7.499  1.00 10.00      B   
ATOM   3497  CG  GLU B 163      20.564  16.380  -6.062  1.00 10.00      B   
ATOM   3498  CD  GLU B 163      20.252  17.698  -5.388  1.00 10.00      B   
ATOM   3499  OE1 GLU B 163      21.061  18.640  -5.512  1.00 10.00      B   
ATOM   3500  OE2 GLU B 163      19.200  17.799  -4.727  1.00 10.00      B   
ATOM   3501  C   GLU B 163      18.106  16.075  -9.075  1.00 10.00      B   
ATOM   3502  O   GLU B 163      18.818  16.345 -10.040  1.00 10.00      B   
ATOM   3503  N   GLY B 164      16.931  15.471  -9.201  1.00 10.00      B   
ATOM   3504  HN  GLY B 164      16.406  15.277  -8.397  1.00 10.00      B   
ATOM   3505  CA  GLY B 164      16.423  15.088 -10.504  1.00 10.00      B   
ATOM   3506  C   GLY B 164      16.805  13.666 -10.860  1.00 10.00      B   
ATOM   3507  O   GLY B 164      16.208  13.047 -11.744  1.00 10.00      B   
ATOM   3508  N   GLU B 165      17.794  13.146 -10.150  1.00 10.00      B   
ATOM   3509  HN  GLU B 165      18.203  13.683  -9.438  1.00 10.00      B   
ATOM   3510  CA  GLU B 165      18.275  11.801 -10.373  1.00 10.00      B   
ATOM   3511  CB  GLU B 165      19.770  11.732 -10.054  1.00 10.00      B   
ATOM   3512  CG  GLU B 165      20.588  12.865 -10.666  1.00 10.00      B   
ATOM   3513  CD  GLU B 165      20.705  12.767 -12.176  1.00 10.00      B   
ATOM   3514  OE1 GLU B 165      21.706  12.194 -12.659  1.00 10.00      B   
ATOM   3515  OE2 GLU B 165      19.809  13.271 -12.886  1.00 10.00      B   
ATOM   3516  C   GLU B 165      17.492  10.826  -9.499  1.00 10.00      B   
ATOM   3517  O   GLU B 165      16.927  11.217  -8.470  1.00 10.00      B   
ATOM   3518  N   PHE B 166      17.450   9.567  -9.905  1.00 10.00      B   
ATOM   3519  HN  PHE B 166      17.927   9.306 -10.725  1.00 10.00      B   
ATOM   3520  CA  PHE B 166      16.717   8.561  -9.158  1.00 10.00      B   
ATOM   3521  CB  PHE B 166      15.694   7.858 -10.054  1.00 10.00      B   
ATOM   3522  CG  PHE B 166      14.595   8.757 -10.549  1.00 10.00      B   
ATOM   3523  CD1 PHE B 166      13.500   9.042  -9.750  1.00 10.00      B   
ATOM   3524  CD2 PHE B 166      14.658   9.315 -11.815  1.00 10.00      B   
ATOM   3525  CE1 PHE B 166      12.490   9.869 -10.205  1.00 10.00      B   
ATOM   3526  CE2 PHE B 166      13.652  10.140 -12.276  1.00 10.00      B   
ATOM   3527  CZ  PHE B 166      12.565  10.419 -11.470  1.00 10.00      B   
ATOM   3528  C   PHE B 166      17.645   7.538  -8.527  1.00 10.00      B   
ATOM   3529  O   PHE B 166      18.613   7.092  -9.147  1.00 10.00      B   
ATOM   3530  N   THR B 167      17.350   7.197  -7.284  1.00 10.00      B   
ATOM   3531  HN  THR B 167      16.587   7.637  -6.838  1.00 10.00      B   
ATOM   3532  CA  THR B 167      18.116   6.203  -6.548  1.00 10.00      B   
ATOM   3533  CB  THR B 167      18.979   6.841  -5.432  1.00 10.00      B   
ATOM   3534  OG1 THR B 167      19.924   5.885  -4.930  1.00 10.00      B   
ATOM   3535  HG1 THR B 167      20.713   5.889  -5.493  1.00 10.00      B   
ATOM   3536  CG2 THR B 167      18.115   7.343  -4.286  1.00 10.00      B   
ATOM   3537  C   THR B 167      17.152   5.168  -5.966  1.00 10.00      B   
ATOM   3538  O   THR B 167      15.933   5.340  -6.049  1.00 10.00      B   
ATOM   3539  N   LEU B 168      17.683   4.111  -5.380  1.00 10.00      B   
ATOM   3540  HN  LEU B 168      18.662   4.046  -5.301  1.00 10.00      B   
ATOM   3541  CA  LEU B 168      16.846   3.063  -4.815  1.00 10.00      B   
ATOM   3542  CB  LEU B 168      17.562   1.711  -4.887  1.00 10.00      B   
ATOM   3543  CG  LEU B 168      16.665   0.473  -4.992  1.00 10.00      B   
ATOM   3544  CD1 LEU B 168      15.805   0.534  -6.246  1.00 10.00      B   
ATOM   3545  CD2 LEU B 168      17.501  -0.797  -4.982  1.00 10.00      B   
ATOM   3546  C   LEU B 168      16.443   3.388  -3.376  1.00 10.00      B   
ATOM   3547  O   LEU B 168      17.285   3.766  -2.559  1.00 10.00      B   
ATOM   3548  N   HIS B 169      15.149   3.264  -3.077  1.00 10.00      B   
ATOM   3549  HN  HIS B 169      14.521   2.972  -3.774  1.00 10.00      B   
ATOM   3550  CA  HIS B 169      14.644   3.535  -1.734  1.00 10.00      B   
ATOM   3551  CB  HIS B 169      13.131   3.821  -1.770  1.00 10.00      B   
ATOM   3552  CG  HIS B 169      12.552   4.290  -0.461  1.00 10.00      B   
ATOM   3553  ND1 HIS B 169      12.150   3.399   0.501  1.00 10.00      B   
ATOM   3554  CD2 HIS B 169      12.342   5.552  -0.010  1.00 10.00      B   
ATOM   3555  CE1 HIS B 169      11.705   4.131   1.512  1.00 10.00      B   
ATOM   3556  NE2 HIS B 169      11.803   5.440   1.250  1.00 10.00      B   
ATOM   3557  HE2 HIS B 169      11.762   6.159   1.923  1.00 10.00      B   
ATOM   3558  C   HIS B 169      14.937   2.347  -0.822  1.00 10.00      B   
ATOM   3559  O   HIS B 169      15.043   1.214  -1.291  1.00 10.00      B   
ATOM   3560  N   GLY B 170      15.061   2.613   0.475  1.00 10.00      B   
ATOM   3561  HN  GLY B 170      14.955   3.537   0.782  1.00 10.00      B   
ATOM   3562  CA  GLY B 170      15.343   1.565   1.438  1.00 10.00      B   
ATOM   3563  C   GLY B 170      14.345   0.423   1.378  1.00 10.00      B   
ATOM   3564  O   GLY B 170      14.709  -0.732   1.592  1.00 10.00      B   
ATOM   3565  N   ARG B 171      13.091   0.741   1.070  1.00 10.00      B   
ATOM   3566  HN  ARG B 171      12.865   1.684   0.888  1.00 10.00      B   
ATOM   3567  CA  ARG B 171      12.044  -0.271   0.983  1.00 10.00      B   
ATOM   3568  CB  ARG B 171      10.663   0.378   0.837  1.00 10.00      B   
ATOM   3569  CG  ARG B 171       9.519  -0.612   0.688  1.00 10.00      B   
ATOM   3570  CD  ARG B 171       8.928  -0.570  -0.711  1.00 10.00      B   
ATOM   3571  NE  ARG B 171       7.894  -1.585  -0.896  1.00 10.00      B   
ATOM   3572  HE  ARG B 171       8.153  -2.528  -0.743  1.00 10.00      B   
ATOM   3573  CZ  ARG B 171       6.640  -1.320  -1.255  1.00 10.00      B   
ATOM   3574  NH1 ARG B 171       6.256  -0.071  -1.496  1.00 10.00      B   
ATOM   3575 HH11 ARG B 171       6.935   0.716  -1.412  1.00 10.00      B   
ATOM   3576 HH12 ARG B 171       5.270   0.131  -1.777  1.00 10.00      B   
ATOM   3577  NH2 ARG B 171       5.780  -2.318  -1.395  1.00 10.00      B   
ATOM   3578 HH21 ARG B 171       4.793  -2.124  -1.665  1.00 10.00      B   
ATOM   3579 HH22 ARG B 171       6.101  -3.305  -1.250  1.00 10.00      B   
ATOM   3580  C   ARG B 171      12.314  -1.216  -0.179  1.00 10.00      B   
ATOM   3581  O   ARG B 171      12.225  -2.432  -0.032  1.00 10.00      B   
ATOM   3582  N   ALA B 172      12.662  -0.650  -1.328  1.00 10.00      B   
ATOM   3583  HN  ALA B 172      12.726   0.329  -1.382  1.00 10.00      B   
ATOM   3584  CA  ALA B 172      12.957  -1.447  -2.510  1.00 10.00      B   
ATOM   3585  CB  ALA B 172      13.199  -0.547  -3.711  1.00 10.00      B   
ATOM   3586  C   ALA B 172      14.164  -2.344  -2.258  1.00 10.00      B   
ATOM   3587  O   ALA B 172      14.209  -3.481  -2.721  1.00 10.00      B   
ATOM   3588  N   ILE B 173      15.131  -1.828  -1.505  1.00 10.00      B   
ATOM   3589  HN  ILE B 173      15.034  -0.914  -1.161  1.00 10.00      B   
ATOM   3590  CA  ILE B 173      16.333  -2.585  -1.178  1.00 10.00      B   
ATOM   3591  CB  ILE B 173      17.421  -1.707  -0.516  1.00 10.00      B   
ATOM   3592  CG1 ILE B 173      17.810  -0.544  -1.441  1.00 10.00      B   
ATOM   3593  CG2 ILE B 173      18.645  -2.550  -0.170  1.00 10.00      B   
ATOM   3594  CD1 ILE B 173      18.815   0.423  -0.850  1.00 10.00      B   
ATOM   3595  C   ILE B 173      15.996  -3.752  -0.258  1.00 10.00      B   
ATOM   3596  O   ILE B 173      16.524  -4.844  -0.413  1.00 10.00      B   
ATOM   3597  N   LEU B 174      15.098  -3.525   0.691  1.00 10.00      B   
ATOM   3598  HN  LEU B 174      14.693  -2.634   0.767  1.00 10.00      B   
ATOM   3599  CA  LEU B 174      14.706  -4.571   1.623  1.00 10.00      B   
ATOM   3600  CB  LEU B 174      13.942  -3.975   2.806  1.00 10.00      B   
ATOM   3601  CG  LEU B 174      14.745  -3.076   3.748  1.00 10.00      B   
ATOM   3602  CD1 LEU B 174      13.877  -2.615   4.908  1.00 10.00      B   
ATOM   3603  CD2 LEU B 174      15.984  -3.799   4.257  1.00 10.00      B   
ATOM   3604  C   LEU B 174      13.854  -5.631   0.934  1.00 10.00      B   
ATOM   3605  O   LEU B 174      13.983  -6.825   1.212  1.00 10.00      B   
ATOM   3606  N   GLU B 175      12.991  -5.191   0.032  1.00 10.00      B   
ATOM   3607  HN  GLU B 175      12.944  -4.226  -0.154  1.00 10.00      B   
ATOM   3608  CA  GLU B 175      12.110  -6.103  -0.689  1.00 10.00      B   
ATOM   3609  CB  GLU B 175      10.926  -5.346  -1.311  1.00 10.00      B   
ATOM   3610  CG  GLU B 175      10.032  -4.638  -0.301  1.00 10.00      B   
ATOM   3611  CD  GLU B 175       8.604  -5.143  -0.311  1.00 10.00      B   
ATOM   3612  OE1 GLU B 175       8.383  -6.325   0.018  1.00 10.00      B   
ATOM   3613  OE2 GLU B 175       7.685  -4.352  -0.633  1.00 10.00      B   
ATOM   3614  C   GLU B 175      12.857  -6.899  -1.761  1.00 10.00      B   
ATOM   3615  O   GLU B 175      12.784  -8.127  -1.793  1.00 10.00      B   
ATOM   3616  N   MET B 176      13.605  -6.196  -2.608  1.00 10.00      B   
ATOM   3617  HN  MET B 176      13.672  -5.220  -2.487  1.00 10.00      B   
ATOM   3618  CA  MET B 176      14.339  -6.823  -3.711  1.00 10.00      B   
ATOM   3619  CB  MET B 176      14.326  -5.898  -4.932  1.00 10.00      B   
ATOM   3620  CG  MET B 176      12.940  -5.467  -5.381  1.00 10.00      B   
ATOM   3621  SD  MET B 176      12.200  -6.603  -6.565  1.00 10.00      B   
ATOM   3622  CE  MET B 176      10.743  -5.669  -7.026  1.00 10.00      B   
ATOM   3623  C   MET B 176      15.787  -7.153  -3.347  1.00 10.00      B   
ATOM   3624  O   MET B 176      16.616  -7.366  -4.229  1.00 10.00      B   
ATOM   3625  N   GLU B 177      16.071  -7.219  -2.053  1.00 10.00      B   
ATOM   3626  HN  GLU B 177      15.353  -7.064  -1.408  1.00 10.00      B   
ATOM   3627  CA  GLU B 177      17.418  -7.506  -1.551  1.00 10.00      B   
ATOM   3628  CB  GLU B 177      17.374  -7.707  -0.036  1.00 10.00      B   
ATOM   3629  CG  GLU B 177      18.736  -7.734   0.632  1.00 10.00      B   
ATOM   3630  CD  GLU B 177      18.795  -8.741   1.759  1.00 10.00      B   
ATOM   3631  OE1 GLU B 177      17.923  -8.692   2.653  1.00 10.00      B   
ATOM   3632  OE2 GLU B 177      19.715  -9.588   1.755  1.00 10.00      B   
ATOM   3633  C   GLU B 177      18.029  -8.740  -2.204  1.00 10.00      B   
ATOM   3634  O   GLU B 177      18.969  -8.644  -3.000  1.00 10.00      B   
ATOM   3635  N   GLN B 178      17.478  -9.892  -1.864  1.00 10.00      B   
ATOM   3636  HN  GLN B 178      16.722  -9.889  -1.234  1.00 10.00      B   
ATOM   3637  CA  GLN B 178      17.956 -11.164  -2.381  1.00 10.00      B   
ATOM   3638  CB  GLN B 178      17.257 -12.326  -1.664  1.00 10.00      B   
ATOM   3639  CG  GLN B 178      15.735 -12.227  -1.629  1.00 10.00      B   
ATOM   3640  CD  GLN B 178      15.201 -11.554  -0.374  1.00 10.00      B   
ATOM   3641  OE1 GLN B 178      15.873 -10.726   0.241  1.00 10.00      B   
ATOM   3642  NE2 GLN B 178      13.977 -11.890   0.007  1.00 10.00      B   
ATOM   3643 HE21 GLN B 178      13.479 -12.549  -0.535  1.00 10.00      B   
ATOM   3644 HE22 GLN B 178      13.611 -11.466   0.811  1.00 10.00      B   
ATOM   3645  C   GLN B 178      17.777 -11.273  -3.893  1.00 10.00      B   
ATOM   3646  O   GLN B 178      18.620 -11.846  -4.584  1.00 10.00      B   
ATOM   3647  N   TYR B 179      16.686 -10.706  -4.401  1.00 10.00      B   
ATOM   3648  HN  TYR B 179      16.061 -10.255  -3.797  1.00 10.00      B   
ATOM   3649  CA  TYR B 179      16.389 -10.745  -5.827  1.00 10.00      B   
ATOM   3650  CB  TYR B 179      15.019 -10.118  -6.109  1.00 10.00      B   
ATOM   3651  CG  TYR B 179      14.634 -10.088  -7.572  1.00 10.00      B   
ATOM   3652  CD1 TYR B 179      14.372  -8.884  -8.213  1.00 10.00      B   
ATOM   3653  CD2 TYR B 179      14.530 -11.259  -8.313  1.00 10.00      B   
ATOM   3654  CE1 TYR B 179      14.019  -8.845  -9.548  1.00 10.00      B   
ATOM   3655  CE2 TYR B 179      14.177 -11.230  -9.650  1.00 10.00      B   
ATOM   3656  CZ  TYR B 179      13.922 -10.020 -10.262  1.00 10.00      B   
ATOM   3657  OH  TYR B 179      13.573  -9.984 -11.594  1.00 10.00      B   
ATOM   3658  HH  TYR B 179      13.029 -10.751 -11.803  1.00 10.00      B   
ATOM   3659  C   TYR B 179      17.470 -10.061  -6.659  1.00 10.00      B   
ATOM   3660  O   TYR B 179      17.986 -10.639  -7.616  1.00 10.00      B   
ATOM   3661  N   ILE B 180      17.820  -8.837  -6.288  1.00 10.00      B   
ATOM   3662  HN  ILE B 180      17.389  -8.431  -5.498  1.00 10.00      B   
ATOM   3663  CA  ILE B 180      18.831  -8.074  -7.014  1.00 10.00      B   
ATOM   3664  CB  ILE B 180      18.930  -6.620  -6.494  1.00 10.00      B   
ATOM   3665  CG1 ILE B 180      17.631  -5.858  -6.773  1.00 10.00      B   
ATOM   3666  CG2 ILE B 180      20.110  -5.893  -7.118  1.00 10.00      B   
ATOM   3667  CD1 ILE B 180      17.572  -4.490  -6.124  1.00 10.00      B   
ATOM   3668  C   ILE B 180      20.201  -8.747  -6.944  1.00 10.00      B   
ATOM   3669  O   ILE B 180      20.934  -8.798  -7.937  1.00 10.00      B   
ATOM   3670  N   ARG B 181      20.527  -9.288  -5.776  1.00 10.00      B   
ATOM   3671  HN  ARG B 181      19.884  -9.244  -5.035  1.00 10.00      B   
ATOM   3672  CA  ARG B 181      21.812  -9.951  -5.564  1.00 10.00      B   
ATOM   3673  CB  ARG B 181      21.962 -10.389  -4.107  1.00 10.00      B   
ATOM   3674  CG  ARG B 181      22.146  -9.246  -3.124  1.00 10.00      B   
ATOM   3675  CD  ARG B 181      23.066  -9.656  -1.986  1.00 10.00      B   
ATOM   3676  NE  ARG B 181      22.417  -9.545  -0.681  1.00 10.00      B   
ATOM   3677  HE  ARG B 181      21.446  -9.711  -0.649  1.00 10.00      B   
ATOM   3678  CZ  ARG B 181      23.058  -9.242   0.454  1.00 10.00      B   
ATOM   3679  NH1 ARG B 181      24.378  -9.049   0.445  1.00 10.00      B   
ATOM   3680 HH11 ARG B 181      24.918  -9.138  -0.444  1.00 10.00      B   
ATOM   3681 HH12 ARG B 181      24.888  -8.808   1.329  1.00 10.00      B   
ATOM   3682  NH2 ARG B 181      22.379  -9.159   1.597  1.00 10.00      B   
ATOM   3683 HH21 ARG B 181      21.339  -9.338   1.614  1.00 10.00      B   
ATOM   3684 HH22 ARG B 181      22.868  -8.914   2.487  1.00 10.00      B   
ATOM   3685  C   ARG B 181      21.999 -11.150  -6.491  1.00 10.00      B   
ATOM   3686  O   ARG B 181      23.124 -11.493  -6.855  1.00 10.00      B   
ATOM   3687  N   GLU B 182      20.891 -11.789  -6.851  1.00 10.00      B   
ATOM   3688  HN  GLU B 182      20.032 -11.483  -6.493  1.00 10.00      B   
ATOM   3689  CA  GLU B 182      20.914 -12.945  -7.740  1.00 10.00      B   
ATOM   3690  CB  GLU B 182      19.802 -13.922  -7.354  1.00 10.00      B   
ATOM   3691  CG  GLU B 182      20.084 -14.691  -6.076  1.00 10.00      B   
ATOM   3692  CD  GLU B 182      20.824 -15.984  -6.337  1.00 10.00      B   
ATOM   3693  OE1 GLU B 182      22.028 -15.937  -6.668  1.00 10.00      B   
ATOM   3694  OE2 GLU B 182      20.200 -17.059  -6.221  1.00 10.00      B   
ATOM   3695  C   GLU B 182      20.762 -12.527  -9.203  1.00 10.00      B   
ATOM   3696  O   GLU B 182      21.209 -13.227 -10.109  1.00 10.00      B   
ATOM   3697  N   THR B 183      20.143 -11.375  -9.418  1.00 10.00      B   
ATOM   3698  HN  THR B 183      19.826 -10.859  -8.652  1.00 10.00      B   
ATOM   3699  CA  THR B 183      19.919 -10.856 -10.759  1.00 10.00      B   
ATOM   3700  CB  THR B 183      18.901  -9.694 -10.745  1.00 10.00      B   
ATOM   3701  OG1 THR B 183      17.643 -10.149 -10.213  1.00 10.00      B   
ATOM   3702  HG1 THR B 183      17.748 -10.391  -9.280  1.00 10.00      B   
ATOM   3703  CG2 THR B 183      18.685  -9.149 -12.148  1.00 10.00      B   
ATOM   3704  C   THR B 183      21.224 -10.400 -11.421  1.00 10.00      B   
ATOM   3705  O   THR B 183      21.517 -10.783 -12.554  1.00 10.00      B   
ATOM   3706  N   TYR B 184      22.006  -9.577 -10.722  1.00 10.00      B   
ATOM   3707  HN  TYR B 184      21.728  -9.295  -9.822  1.00 10.00      B   
ATOM   3708  CA  TYR B 184      23.270  -9.088 -11.271  1.00 10.00      B   
ATOM   3709  CB  TYR B 184      23.126  -7.649 -11.789  1.00 10.00      B   
ATOM   3710  CG  TYR B 184      22.350  -7.522 -13.080  1.00 10.00      B   
ATOM   3711  CD1 TYR B 184      21.235  -6.698 -13.162  1.00 10.00      B   
ATOM   3712  CD2 TYR B 184      22.729  -8.222 -14.219  1.00 10.00      B   
ATOM   3713  CE1 TYR B 184      20.521  -6.574 -14.339  1.00 10.00      B   
ATOM   3714  CE2 TYR B 184      22.020  -8.105 -15.401  1.00 10.00      B   
ATOM   3715  CZ  TYR B 184      20.918  -7.282 -15.456  1.00 10.00      B   
ATOM   3716  OH  TYR B 184      20.209  -7.159 -16.632  1.00 10.00      B   
ATOM   3717  HH  TYR B 184      20.349  -6.263 -16.995  1.00 10.00      B   
ATOM   3718  C   TYR B 184      24.407  -9.157 -10.253  1.00 10.00      B   
ATOM   3719  O   TYR B 184      24.908  -8.124  -9.813  1.00 10.00      B   
ATOM   3720  N   PRO B 185      24.857 -10.374  -9.892  1.00 10.00      B   
ATOM   3721  CA  PRO B 185      25.943 -10.559  -8.916  1.00 10.00      B   
ATOM   3722  CB  PRO B 185      26.045 -12.081  -8.751  1.00 10.00      B   
ATOM   3723  CG  PRO B 185      24.801 -12.634  -9.351  1.00 10.00      B   
ATOM   3724  CD  PRO B 185      24.367 -11.659 -10.405  1.00 10.00      B   
ATOM   3725  C   PRO B 185      27.267 -10.027  -9.443  1.00 10.00      B   
ATOM   3726  O   PRO B 185      28.200  -9.795  -8.681  1.00 10.00      B   
ATOM   3727  N   ASP B 186      27.331  -9.839 -10.753  1.00 10.00      B   
ATOM   3728  HN  ASP B 186      26.544 -10.040 -11.299  1.00 10.00      B   
ATOM   3729  CA  ASP B 186      28.535  -9.346 -11.408  1.00 10.00      B   
ATOM   3730  CB  ASP B 186      28.609  -9.936 -12.819  1.00 10.00      B   
ATOM   3731  CG  ASP B 186      29.882  -9.580 -13.554  1.00 10.00      B   
ATOM   3732  OD1 ASP B 186      30.977  -9.748 -12.981  1.00 10.00      B   
ATOM   3733  OD2 ASP B 186      29.787  -9.138 -14.718  1.00 10.00      B   
ATOM   3734  C   ASP B 186      28.542  -7.820 -11.472  1.00 10.00      B   
ATOM   3735  O   ASP B 186      29.522  -7.206 -11.893  1.00 10.00      B   
ATOM   3736  N   ALA B 187      27.449  -7.209 -11.038  1.00 10.00      B   
ATOM   3737  HN  ALA B 187      26.710  -7.747 -10.681  1.00 10.00      B   
ATOM   3738  CA  ALA B 187      27.331  -5.753 -11.064  1.00 10.00      B   
ATOM   3739  CB  ALA B 187      26.306  -5.313 -12.100  1.00 10.00      B   
ATOM   3740  C   ALA B 187      27.004  -5.163  -9.689  1.00 10.00      B   
ATOM   3741  O   ALA B 187      27.387  -4.033  -9.386  1.00 10.00      B   
ATOM   3742  N   VAL B 188      26.306  -5.933  -8.859  1.00 10.00      B   
ATOM   3743  HN  VAL B 188      26.053  -6.835  -9.144  1.00 10.00      B   
ATOM   3744  CA  VAL B 188      25.918  -5.474  -7.526  1.00 10.00      B   
ATOM   3745  CB  VAL B 188      24.952  -6.445  -6.810  1.00 10.00      B   
ATOM   3746  CG1 VAL B 188      23.607  -6.498  -7.522  1.00 10.00      B   
ATOM   3747  CG2 VAL B 188      25.563  -7.832  -6.673  1.00 10.00      B   
ATOM   3748  C   VAL B 188      27.126  -5.211  -6.641  1.00 10.00      B   
ATOM   3749  O   VAL B 188      28.173  -5.845  -6.782  1.00 10.00      B   
ATOM   3750  N   LYS B 189      26.974  -4.256  -5.743  1.00 10.00      B   
ATOM   3751  HN  LYS B 189      26.121  -3.783  -5.696  1.00 10.00      B   
ATOM   3752  CA  LYS B 189      28.036  -3.891  -4.825  1.00 10.00      B   
ATOM   3753  CB  LYS B 189      28.320  -2.389  -4.899  1.00 10.00      B   
ATOM   3754  CG  LYS B 189      27.982  -1.742  -6.233  1.00 10.00      B   
ATOM   3755  CD  LYS B 189      27.976  -0.228  -6.113  1.00 10.00      B   
ATOM   3756  CE  LYS B 189      27.421   0.436  -7.361  1.00 10.00      B   
ATOM   3757  NZ  LYS B 189      27.463   1.917  -7.252  1.00 10.00      B   
ATOM   3758  HZ1 LYS B 189      26.847   2.238  -6.478  1.00 10.00      B   
ATOM   3759  HZ2 LYS B 189      27.139   2.353  -8.141  1.00 10.00      B   
ATOM   3760  HZ3 LYS B 189      28.442   2.234  -7.057  1.00 10.00      B   
ATOM   3761  C   LYS B 189      27.650  -4.256  -3.402  1.00 10.00      B   
ATOM   3762  O   LYS B 189      26.469  -4.279  -3.052  1.00 10.00      B   
ATOM   3763  N   ILE B 190      28.645  -4.542  -2.587  1.00 10.00      B   
ATOM   3764  HN  ILE B 190      29.565  -4.510  -2.927  1.00 10.00      B   
ATOM   3765  CA  ILE B 190      28.414  -4.894  -1.194  1.00 10.00      B   
ATOM   3766  CB  ILE B 190      28.725  -6.377  -0.899  1.00 10.00      B   
ATOM   3767  CG1 ILE B 190      30.044  -6.805  -1.547  1.00 10.00      B   
ATOM   3768  CG2 ILE B 190      27.581  -7.266  -1.357  1.00 10.00      B   
ATOM   3769  CD1 ILE B 190      30.566  -8.130  -1.036  1.00 10.00      B   
ATOM   3770  C   ILE B 190      29.248  -4.012  -0.283  1.00 10.00      B   
ATOM   3771  O   ILE B 190      30.395  -3.698  -0.598  1.00 10.00      B   
ATOM   3772  N   CYS B 191      28.670  -3.602   0.835  1.00 10.00      B   
ATOM   3773  HN  CYS B 191      27.748  -3.887   1.035  1.00 10.00      B   
ATOM   3774  CA  CYS B 191      29.373  -2.751   1.779  1.00 10.00      B   
ATOM   3775  CB  CYS B 191      28.369  -1.967   2.625  1.00 10.00      B   
ATOM   3776  SG  CYS B 191      29.105  -0.990   3.958  1.00 10.00      B   
ATOM   3777  HG  CYS B 191      29.973  -1.761   4.604  1.00 10.00      B   
ATOM   3778  C   CYS B 191      30.265  -3.582   2.688  1.00 10.00      B   
ATOM   3779  O   CYS B 191      29.907  -4.692   3.067  1.00 10.00      B   
ATOM   3780  N   ASN B 192      31.429  -3.055   3.025  1.00 10.00      B   
ATOM   3781  HN  ASN B 192      31.684  -2.180   2.662  1.00 10.00      B   
ATOM   3782  CA  ASN B 192      32.344  -3.753   3.914  1.00 10.00      B   
ATOM   3783  CB  ASN B 192      33.681  -3.012   3.986  1.00 10.00      B   
ATOM   3784  CG  ASN B 192      34.840  -3.912   4.373  1.00 10.00      B   
ATOM   3785  OD1 ASN B 192      34.650  -4.990   4.934  1.00 10.00      B   
ATOM   3786  ND2 ASN B 192      36.054  -3.466   4.086  1.00 10.00      B   
ATOM   3787 HD21 ASN B 192      36.135  -2.595   3.646  1.00 10.00      B   
ATOM   3788 HD22 ASN B 192      36.822  -4.028   4.322  1.00 10.00      B   
ATOM   3789  C   ASN B 192      31.722  -3.843   5.304  1.00 10.00      B   
ATOM   3790  O   ASN B 192      30.865  -3.027   5.655  1.00 10.00      B   
ATOM   3791  N   ILE B 193      32.138  -4.844   6.072  1.00 10.00      B   
ATOM   3792  HN  ILE B 193      32.819  -5.456   5.715  1.00 10.00      B   
ATOM   3793  CA  ILE B 193      31.637  -5.063   7.430  1.00 10.00      B   
ATOM   3794  CB  ILE B 193      31.702  -3.788   8.312  1.00 10.00      B   
ATOM   3795  CG1 ILE B 193      33.152  -3.308   8.472  1.00 10.00      B   
ATOM   3796  CG2 ILE B 193      31.061  -4.028   9.675  1.00 10.00      B   
ATOM   3797  CD1 ILE B 193      34.061  -4.295   9.177  1.00 10.00      B   
ATOM   3798  C   ILE B 193      30.216  -5.639   7.436  1.00 10.00      B   
ATOM   3799  O   ILE B 193      29.984  -6.716   7.981  1.00 10.00      B   
ATOM   3800  N   CYS B 194      29.279  -4.928   6.825  1.00 10.00      B   
ATOM   3801  HN  CYS B 194      29.527  -4.076   6.401  1.00 10.00      B   
ATOM   3802  CA  CYS B 194      27.887  -5.366   6.783  1.00 10.00      B   
ATOM   3803  CB  CYS B 194      26.972  -4.154   6.606  1.00 10.00      B   
ATOM   3804  SG  CYS B 194      27.461  -2.720   7.595  1.00 10.00      B   
ATOM   3805  HG  CYS B 194      27.757  -3.143   8.817  1.00 10.00      B   
ATOM   3806  C   CYS B 194      27.631  -6.402   5.683  1.00 10.00      B   
ATOM   3807  O   CYS B 194      26.805  -7.302   5.851  1.00 10.00      B   
ATOM   3808  N   HIS B 195      28.340  -6.266   4.562  1.00 10.00      B   
ATOM   3809  HN  HIS B 195      28.980  -5.521   4.496  1.00 10.00      B   
ATOM   3810  CA  HIS B 195      28.204  -7.181   3.418  1.00 10.00      B   
ATOM   3811  CB  HIS B 195      28.584  -8.622   3.780  1.00 10.00      B   
ATOM   3812  CG  HIS B 195      30.063  -8.860   3.835  1.00 10.00      B   
ATOM   3813  ND1 HIS B 195      30.668  -9.355   4.966  1.00 10.00      B   
ATOM   3814  CD2 HIS B 195      31.004  -8.654   2.880  1.00 10.00      B   
ATOM   3815  CE1 HIS B 195      31.957  -9.439   4.678  1.00 10.00      B   
ATOM   3816  NE2 HIS B 195      32.203  -9.027   3.428  1.00 10.00      B   
ATOM   3817  HE2 HIS B 195      33.087  -8.914   3.016  1.00 10.00      B   
ATOM   3818  C   HIS B 195      26.810  -7.117   2.785  1.00 10.00      B   
ATOM   3819  O   HIS B 195      26.399  -8.016   2.050  1.00 10.00      B   
ATOM   3820  N   SER B 196      26.091  -6.047   3.070  1.00 10.00      B   
ATOM   3821  HN  SER B 196      26.463  -5.367   3.664  1.00 10.00      B   
ATOM   3822  CA  SER B 196      24.760  -5.857   2.530  1.00 10.00      B   
ATOM   3823  CB  SER B 196      23.940  -4.997   3.494  1.00 10.00      B   
ATOM   3824  OG  SER B 196      24.287  -5.287   4.837  1.00 10.00      B   
ATOM   3825  HG  SER B 196      23.490  -5.503   5.333  1.00 10.00      B   
ATOM   3826  C   SER B 196      24.845  -5.181   1.171  1.00 10.00      B   
ATOM   3827  O   SER B 196      25.887  -4.620   0.820  1.00 10.00      B   
ATOM   3828  N   LEU B 197      23.761  -5.251   0.409  1.00 10.00      B   
ATOM   3829  HN  LEU B 197      22.970  -5.724   0.744  1.00 10.00      B   
ATOM   3830  CA  LEU B 197      23.712  -4.633  -0.909  1.00 10.00      B   
ATOM   3831  CB  LEU B 197      22.367  -4.925  -1.577  1.00 10.00      B   
ATOM   3832  CG  LEU B 197      22.139  -4.318  -2.963  1.00 10.00      B   
ATOM   3833  CD1 LEU B 197      23.099  -4.914  -3.981  1.00 10.00      B   
ATOM   3834  CD2 LEU B 197      20.701  -4.541  -3.398  1.00 10.00      B   
ATOM   3835  C   LEU B 197      23.924  -3.129  -0.791  1.00 10.00      B   
ATOM   3836  O   LEU B 197      23.192  -2.452  -0.074  1.00 10.00      B   
ATOM   3837  N   LEU B 198      24.925  -2.625  -1.494  1.00 10.00      B   
ATOM   3838  HN  LEU B 198      25.458  -3.222  -2.068  1.00 10.00      B   
ATOM   3839  CA  LEU B 198      25.248  -1.209  -1.460  1.00 10.00      B   
ATOM   3840  CB  LEU B 198      26.735  -1.015  -1.126  1.00 10.00      B   
ATOM   3841  CG  LEU B 198      27.240   0.433  -1.031  1.00 10.00      B   
ATOM   3842  CD1 LEU B 198      28.225   0.575   0.112  1.00 10.00      B   
ATOM   3843  CD2 LEU B 198      27.894   0.872  -2.335  1.00 10.00      B   
ATOM   3844  C   LEU B 198      24.925  -0.545  -2.789  1.00 10.00      B   
ATOM   3845  O   LEU B 198      25.537  -0.859  -3.814  1.00 10.00      B   
ATOM   3846  N   ILE B 199      23.952   0.352  -2.781  1.00 10.00      B   
ATOM   3847  HN  ILE B 199      23.459   0.536  -1.936  1.00 10.00      B   
ATOM   3848  CA  ILE B 199      23.586   1.073  -3.982  1.00 10.00      B   
ATOM   3849  CB  ILE B 199      22.082   1.427  -3.999  1.00 10.00      B   
ATOM   3850  CG1 ILE B 199      21.229   0.151  -3.983  1.00 10.00      B   
ATOM   3851  CG2 ILE B 199      21.735   2.299  -5.200  1.00 10.00      B   
ATOM   3852  CD1 ILE B 199      21.512  -0.800  -5.128  1.00 10.00      B   
ATOM   3853  C   ILE B 199      24.428   2.341  -4.071  1.00 10.00      B   
ATOM   3854  O   ILE B 199      25.060   2.616  -5.096  1.00 10.00      B   
ATOM   3855  N   GLN B 200      24.465   3.089  -2.972  1.00 10.00      B   
ATOM   3856  HN  GLN B 200      23.949   2.805  -2.182  1.00 10.00      B   
ATOM   3857  CA  GLN B 200      25.235   4.320  -2.900  1.00 10.00      B   
ATOM   3858  CB  GLN B 200      24.300   5.532  -2.905  1.00 10.00      B   
ATOM   3859  CG  GLN B 200      23.514   5.726  -1.616  1.00 10.00      B   
ATOM   3860  CD  GLN B 200      22.111   6.238  -1.868  1.00 10.00      B   
ATOM   3861  OE1 GLN B 200      21.883   7.446  -1.960  1.00 10.00      B   
ATOM   3862  NE2 GLN B 200      21.164   5.324  -1.962  1.00 10.00      B   
ATOM   3863 HE21 GLN B 200      21.421   4.370  -1.855  1.00 10.00      B   
ATOM   3864 HE22 GLN B 200      20.251   5.619  -2.149  1.00 10.00      B   
ATOM   3865  C   GLN B 200      26.102   4.328  -1.645  1.00 10.00      B   
ATOM   3866  O   GLN B 200      25.801   3.640  -0.671  1.00 10.00      B   
ATOM   3867  N   GLY B 201      27.179   5.098  -1.671  1.00 10.00      B   
ATOM   3868  HN  GLY B 201      27.389   5.614  -2.478  1.00 10.00      B   
ATOM   3869  CA  GLY B 201      28.051   5.171  -0.522  1.00 10.00      B   
ATOM   3870  C   GLY B 201      29.412   5.720  -0.876  1.00 10.00      B   
ATOM   3871  O   GLY B 201      29.624   6.197  -1.992  1.00 10.00      B   
ATOM   3872  N   GLN B 202      30.335   5.646   0.070  1.00 10.00      B   
ATOM   3873  HN  GLN B 202      30.109   5.228   0.930  1.00 10.00      B   
ATOM   3874  CA  GLN B 202      31.683   6.137  -0.143  1.00 10.00      B   
ATOM   3875  CB  GLN B 202      32.243   6.760   1.141  1.00 10.00      B   
ATOM   3876  CG  GLN B 202      31.343   7.820   1.766  1.00 10.00      B   
ATOM   3877  CD  GLN B 202      31.957   8.481   2.989  1.00 10.00      B   
ATOM   3878  OE1 GLN B 202      32.763   7.881   3.701  1.00 10.00      B   
ATOM   3879  NE2 GLN B 202      31.571   9.721   3.248  1.00 10.00      B   
ATOM   3880 HE21 GLN B 202      30.920  10.139   2.648  1.00 10.00      B   
ATOM   3881 HE22 GLN B 202      31.955  10.174   4.034  1.00 10.00      B   
ATOM   3882  C   GLN B 202      32.577   4.999  -0.620  1.00 10.00      B   
ATOM   3883  O   GLN B 202      32.458   3.865  -0.151  1.00 10.00      B   
ATOM   3884  N   SER B 203      33.441   5.295  -1.573  1.00 10.00      B   
ATOM   3885  HN  SER B 203      33.464   6.207  -1.931  1.00 10.00      B   
ATOM   3886  CA  SER B 203      34.351   4.299  -2.110  1.00 10.00      B   
ATOM   3887  CB  SER B 203      33.907   3.880  -3.513  1.00 10.00      B   
ATOM   3888  OG  SER B 203      32.522   3.569  -3.536  1.00 10.00      B   
ATOM   3889  HG  SER B 203      32.079   4.034  -2.823  1.00 10.00      B   
ATOM   3890  C   SER B 203      35.781   4.830  -2.142  1.00 10.00      B   
ATOM   3891  O   SER B 203      36.028   5.955  -2.578  1.00 10.00      B   
ATOM   3892  N   CYS B 204      36.712   4.022  -1.656  1.00 10.00      B   
ATOM   3893  HN  CYS B 204      36.445   3.149  -1.295  1.00 10.00      B   
ATOM   3894  CA  CYS B 204      38.119   4.396  -1.639  1.00 10.00      B   
ATOM   3895  CB  CYS B 204      38.892   3.440  -0.721  1.00 10.00      B   
ATOM   3896  SG  CYS B 204      40.693   3.520  -0.858  1.00 10.00      B   
ATOM   3897  HG  CYS B 204      41.158   4.265   0.147  1.00 10.00      B   
ATOM   3898  C   CYS B 204      38.692   4.384  -3.059  1.00 10.00      B   
ATOM   3899  O   CYS B 204      38.250   3.606  -3.911  1.00 10.00      B   
ATOM   3900  N   GLU B 205      39.641   5.271  -3.330  1.00 10.00      B   
ATOM   3901  HN  GLU B 205      39.923   5.907  -2.641  1.00 10.00      B   
ATOM   3902  CA  GLU B 205      40.258   5.330  -4.644  1.00 10.00      B   
ATOM   3903  CB  GLU B 205      40.667   6.760  -4.990  1.00 10.00      B   
ATOM   3904  CG  GLU B 205      39.500   7.727  -5.111  1.00 10.00      B   
ATOM   3905  CD  GLU B 205      39.280   8.552  -3.857  1.00 10.00      B   
ATOM   3906  OE1 GLU B 205      40.160   9.373  -3.517  1.00 10.00      B   
ATOM   3907  OE2 GLU B 205      38.221   8.397  -3.215  1.00 10.00      B   
ATOM   3908  C   GLU B 205      41.460   4.398  -4.723  1.00 10.00      B   
ATOM   3909  O   GLU B 205      41.792   3.885  -5.790  1.00 10.00      B   
ATOM   3910  N   THR B 206      42.117   4.191  -3.591  1.00 10.00      B   
ATOM   3911  HN  THR B 206      41.818   4.642  -2.774  1.00 10.00      B   
ATOM   3912  CA  THR B 206      43.279   3.320  -3.522  1.00 10.00      B   
ATOM   3913  CB  THR B 206      44.002   3.518  -2.182  1.00 10.00      B   
ATOM   3914  OG1 THR B 206      43.866   4.890  -1.794  1.00 10.00      B   
ATOM   3915  HG1 THR B 206      43.870   4.952  -0.827  1.00 10.00      B   
ATOM   3916  CG2 THR B 206      45.478   3.179  -2.302  1.00 10.00      B   
ATOM   3917  C   THR B 206      42.854   1.860  -3.676  1.00 10.00      B   
ATOM   3918  O   THR B 206      43.493   1.088  -4.389  1.00 10.00      B   
ATOM   3919  N   CYS B 207      41.761   1.498  -3.016  1.00 10.00      B   
ATOM   3920  HN  CYS B 207      41.293   2.163  -2.465  1.00 10.00      B   
ATOM   3921  CA  CYS B 207      41.225   0.148  -3.088  1.00 10.00      B   
ATOM   3922  CB  CYS B 207      41.459  -0.594  -1.772  1.00 10.00      B   
ATOM   3923  SG  CYS B 207      43.187  -0.644  -1.244  1.00 10.00      B   
ATOM   3924  HG  CYS B 207      43.946  -0.633  -2.333  1.00 10.00      B   
ATOM   3925  C   CYS B 207      39.737   0.228  -3.381  1.00 10.00      B   
ATOM   3926  O   CYS B 207      39.056   1.108  -2.862  1.00 10.00      B   
ATOM   3927  N   GLY B 208      39.239  -0.682  -4.204  1.00 10.00      B   
ATOM   3928  HN  GLY B 208      39.830  -1.371  -4.570  1.00 10.00      B   
ATOM   3929  CA  GLY B 208      37.832  -0.685  -4.558  1.00 10.00      B   
ATOM   3930  C   GLY B 208      36.952  -1.186  -3.431  1.00 10.00      B   
ATOM   3931  O   GLY B 208      36.251  -2.188  -3.571  1.00 10.00      B   
ATOM   3932  N   ILE B 209      37.006  -0.497  -2.307  1.00 10.00      B   
ATOM   3933  HN  ILE B 209      37.604   0.285  -2.255  1.00 10.00      B   
ATOM   3934  CA  ILE B 209      36.215  -0.858  -1.150  1.00 10.00      B   
ATOM   3935  CB  ILE B 209      37.083  -0.934   0.127  1.00 10.00      B   
ATOM   3936  CG1 ILE B 209      38.219  -1.951  -0.059  1.00 10.00      B   
ATOM   3937  CG2 ILE B 209      36.229  -1.303   1.332  1.00 10.00      B   
ATOM   3938  CD1 ILE B 209      39.202  -2.000   1.092  1.00 10.00      B   
ATOM   3939  C   ILE B 209      35.097   0.159  -0.959  1.00 10.00      B   
ATOM   3940  O   ILE B 209      35.355   1.357  -0.816  1.00 10.00      B   
ATOM   3941  N   ARG B 210      33.861  -0.319  -0.978  1.00 10.00      B   
ATOM   3942  HN  ARG B 210      33.720  -1.281  -1.092  1.00 10.00      B   
ATOM   3943  CA  ARG B 210      32.706   0.543  -0.821  1.00 10.00      B   
ATOM   3944  CB  ARG B 210      31.672   0.197  -1.888  1.00 10.00      B   
ATOM   3945  CG  ARG B 210      32.171   0.342  -3.315  1.00 10.00      B   
ATOM   3946  CD  ARG B 210      31.265  -0.414  -4.269  1.00 10.00      B   
ATOM   3947  NE  ARG B 210      31.543  -0.117  -5.671  1.00 10.00      B   
ATOM   3948  HE  ARG B 210      31.179   0.730  -6.035  1.00 10.00      B   
ATOM   3949  CZ  ARG B 210      32.231  -0.921  -6.482  1.00 10.00      B   
ATOM   3950  NH1 ARG B 210      32.729  -2.069  -6.036  1.00 10.00      B   
ATOM   3951 HH11 ARG B 210      32.575  -2.363  -5.048  1.00 10.00      B   
ATOM   3952 HH12 ARG B 210      33.286  -2.681  -6.676  1.00 10.00      B   
ATOM   3953  NH2 ARG B 210      32.416  -0.579  -7.745  1.00 10.00      B   
ATOM   3954 HH21 ARG B 210      32.034   0.333  -8.108  1.00 10.00      B   
ATOM   3955 HH22 ARG B 210      32.920  -1.220  -8.392  1.00 10.00      B   
ATOM   3956  C   ARG B 210      32.089   0.363   0.560  1.00 10.00      B   
ATOM   3957  O   ARG B 210      32.118  -0.737   1.121  1.00 10.00      B   
ATOM   3958  N   MET B 211      31.545   1.448   1.107  1.00 10.00      B   
ATOM   3959  HN  MET B 211      31.575   2.296   0.613  1.00 10.00      B   
ATOM   3960  CA  MET B 211      30.910   1.424   2.420  1.00 10.00      B   
ATOM   3961  CB  MET B 211      31.932   1.708   3.522  1.00 10.00      B   
ATOM   3962  CG  MET B 211      32.641   0.467   4.039  1.00 10.00      B   
ATOM   3963  SD  MET B 211      34.020   0.852   5.133  1.00 10.00      B   
ATOM   3964  CE  MET B 211      35.090   1.745   4.010  1.00 10.00      B   
ATOM   3965  C   MET B 211      29.752   2.420   2.491  1.00 10.00      B   
ATOM   3966  O   MET B 211      29.832   3.519   1.934  1.00 10.00      B   
ATOM   3967  N   HIS B 212      28.665   2.010   3.139  1.00 10.00      B   
ATOM   3968  HN  HIS B 212      28.649   1.104   3.515  1.00 10.00      B   
ATOM   3969  CA  HIS B 212      27.489   2.858   3.296  1.00 10.00      B   
ATOM   3970  CB  HIS B 212      26.335   2.076   3.928  1.00 10.00      B   
ATOM   3971  CG  HIS B 212      25.617   1.159   2.993  1.00 10.00      B   
ATOM   3972  ND1 HIS B 212      25.622  -0.202   3.179  1.00 10.00      B   
ATOM   3973  CD2 HIS B 212      24.866   1.459   1.912  1.00 10.00      B   
ATOM   3974  CE1 HIS B 212      24.872  -0.699   2.215  1.00 10.00      B   
ATOM   3975  NE2 HIS B 212      24.394   0.268   1.421  1.00 10.00      B   
ATOM   3976  HE2 HIS B 212      23.643   0.172   0.778  1.00 10.00      B   
ATOM   3977  C   HIS B 212      27.806   4.058   4.173  1.00 10.00      B   
ATOM   3978  O   HIS B 212      28.740   4.020   4.977  1.00 10.00      B   
ATOM   3979  N   LEU B 213      27.015   5.112   4.024  1.00 10.00      B   
ATOM   3980  HN  LEU B 213      26.282   5.065   3.380  1.00 10.00      B   
ATOM   3981  CA  LEU B 213      27.201   6.336   4.803  1.00 10.00      B   
ATOM   3982  CB  LEU B 213      26.234   7.444   4.360  1.00 10.00      B   
ATOM   3983  CG  LEU B 213      26.398   7.953   2.925  1.00 10.00      B   
ATOM   3984  CD1 LEU B 213      25.257   8.886   2.549  1.00 10.00      B   
ATOM   3985  CD2 LEU B 213      27.737   8.653   2.757  1.00 10.00      B   
ATOM   3986  C   LEU B 213      27.108   6.073   6.313  1.00 10.00      B   
ATOM   3987  O   LEU B 213      28.031   6.409   7.054  1.00 10.00      B   
ATOM   3988  N   PRO B 214      26.005   5.461   6.806  1.00 10.00      B   
ATOM   3989  CA  PRO B 214      25.844   5.158   8.236  1.00 10.00      B   
ATOM   3990  CB  PRO B 214      24.436   4.551   8.327  1.00 10.00      B   
ATOM   3991  CG  PRO B 214      23.750   4.993   7.083  1.00 10.00      B   
ATOM   3992  CD  PRO B 214      24.816   5.050   6.034  1.00 10.00      B   
ATOM   3993  C   PRO B 214      26.884   4.152   8.734  1.00 10.00      B   
ATOM   3994  O   PRO B 214      27.194   4.103   9.924  1.00 10.00      B   
ATOM   3995  N   CYS B 215      27.433   3.369   7.813  1.00 10.00      B   
ATOM   3996  HN  CYS B 215      27.163   3.474   6.876  1.00 10.00      B   
ATOM   3997  CA  CYS B 215      28.432   2.365   8.160  1.00 10.00      B   
ATOM   3998  CB  CYS B 215      28.541   1.311   7.060  1.00 10.00      B   
ATOM   3999  SG  CYS B 215      26.982   0.466   6.709  1.00 10.00      B   
ATOM   4000  HG  CYS B 215      27.193  -0.841   6.804  1.00 10.00      B   
ATOM   4001  C   CYS B 215      29.792   2.995   8.458  1.00 10.00      B   
ATOM   4002  O   CYS B 215      30.441   2.640   9.446  1.00 10.00      B   
ATOM   4003  N   VAL B 216      30.234   3.924   7.608  1.00 10.00      B   
ATOM   4004  HN  VAL B 216      29.698   4.151   6.813  1.00 10.00      B   
ATOM   4005  CA  VAL B 216      31.514   4.597   7.832  1.00 10.00      B   
ATOM   4006  CB  VAL B 216      32.034   5.371   6.595  1.00 10.00      B   
ATOM   4007  CG1 VAL B 216      32.639   4.419   5.578  1.00 10.00      B   
ATOM   4008  CG2 VAL B 216      30.942   6.214   5.961  1.00 10.00      B   
ATOM   4009  C   VAL B 216      31.411   5.533   9.030  1.00 10.00      B   
ATOM   4010  O   VAL B 216      32.370   5.711   9.780  1.00 10.00      B   
ATOM   4011  N   ALA B 217      30.223   6.102   9.213  1.00 10.00      B   
ATOM   4012  HN  ALA B 217      29.505   5.913   8.573  1.00 10.00      B   
ATOM   4013  CA  ALA B 217      29.957   7.007  10.323  1.00 10.00      B   
ATOM   4014  CB  ALA B 217      28.553   7.580  10.193  1.00 10.00      B   
ATOM   4015  C   ALA B 217      30.093   6.272  11.649  1.00 10.00      B   
ATOM   4016  O   ALA B 217      30.383   6.872  12.682  1.00 10.00      B   
ATOM   4017  N   LYS B 218      29.876   4.965  11.602  1.00 10.00      B   
ATOM   4018  HN  LYS B 218      29.634   4.558  10.747  1.00 10.00      B   
ATOM   4019  CA  LYS B 218      29.972   4.122  12.777  1.00 10.00      B   
ATOM   4020  CB  LYS B 218      28.943   2.996  12.678  1.00 10.00      B   
ATOM   4021  CG  LYS B 218      28.734   2.226  13.968  1.00 10.00      B   
ATOM   4022  CD  LYS B 218      27.874   1.000  13.739  1.00 10.00      B   
ATOM   4023  CE  LYS B 218      27.644   0.246  15.032  1.00 10.00      B   
ATOM   4024  NZ  LYS B 218      27.085  -1.102  14.777  1.00 10.00      B   
ATOM   4025  HZ1 LYS B 218      26.365  -1.057  14.034  1.00 10.00      B   
ATOM   4026  HZ2 LYS B 218      26.648  -1.479  15.640  1.00 10.00      B   
ATOM   4027  HZ3 LYS B 218      27.840  -1.752  14.474  1.00 10.00      B   
ATOM   4028  C   LYS B 218      31.379   3.541  12.906  1.00 10.00      B   
ATOM   4029  O   LYS B 218      31.907   3.397  14.011  1.00 10.00      B   
ATOM   4030  N   TYR B 219      31.986   3.212  11.771  1.00 10.00      B   
ATOM   4031  HN  TYR B 219      31.515   3.346  10.921  1.00 10.00      B   
ATOM   4032  CA  TYR B 219      33.331   2.648  11.757  1.00 10.00      B   
ATOM   4033  CB  TYR B 219      33.682   2.146  10.352  1.00 10.00      B   
ATOM   4034  CG  TYR B 219      34.960   1.346  10.289  1.00 10.00      B   
ATOM   4035  CD1 TYR B 219      35.055   0.095  10.889  1.00 10.00      B   
ATOM   4036  CD2 TYR B 219      36.075   1.845   9.636  1.00 10.00      B   
ATOM   4037  CE1 TYR B 219      36.228  -0.634  10.838  1.00 10.00      B   
ATOM   4038  CE2 TYR B 219      37.251   1.123   9.578  1.00 10.00      B   
ATOM   4039  CZ  TYR B 219      37.325  -0.117  10.180  1.00 10.00      B   
ATOM   4040  OH  TYR B 219      38.499  -0.841  10.125  1.00 10.00      B   
ATOM   4041  HH  TYR B 219      39.234  -0.285  10.417  1.00 10.00      B   
ATOM   4042  C   TYR B 219      34.357   3.670  12.243  1.00 10.00      B   
ATOM   4043  O   TYR B 219      35.265   3.346  13.015  1.00 10.00      B   
ATOM   4044  N   PHE B 220      34.188   4.909  11.806  1.00 10.00      B   
ATOM   4045  HN  PHE B 220      33.439   5.104  11.200  1.00 10.00      B   
ATOM   4046  CA  PHE B 220      35.082   5.992  12.194  1.00 10.00      B   
ATOM   4047  CB  PHE B 220      35.423   6.871  10.984  1.00 10.00      B   
ATOM   4048  CG  PHE B 220      35.989   6.125   9.807  1.00 10.00      B   
ATOM   4049  CD1 PHE B 220      37.223   5.501   9.893  1.00 10.00      B   
ATOM   4050  CD2 PHE B 220      35.290   6.053   8.612  1.00 10.00      B   
ATOM   4051  CE1 PHE B 220      37.746   4.819   8.812  1.00 10.00      B   
ATOM   4052  CE2 PHE B 220      35.808   5.372   7.529  1.00 10.00      B   
ATOM   4053  CZ  PHE B 220      37.038   4.754   7.629  1.00 10.00      B   
ATOM   4054  C   PHE B 220      34.447   6.851  13.287  1.00 10.00      B   
ATOM   4055  O   PHE B 220      34.893   7.969  13.545  1.00 10.00      B   
ATOM   4056  N   GLN B 221      33.411   6.313  13.929  1.00 10.00      B   
ATOM   4057  HN  GLN B 221      33.117   5.412  13.689  1.00 10.00      B   
ATOM   4058  CA  GLN B 221      32.700   7.023  14.991  1.00 10.00      B   
ATOM   4059  CB  GLN B 221      31.542   6.173  15.525  1.00 10.00      B   
ATOM   4060  CG  GLN B 221      30.817   6.768  16.723  1.00 10.00      B   
ATOM   4061  CD  GLN B 221      29.606   5.953  17.141  1.00 10.00      B   
ATOM   4062  OE1 GLN B 221      29.565   4.735  16.957  1.00 10.00      B   
ATOM   4063  NE2 GLN B 221      28.611   6.620  17.705  1.00 10.00      B   
ATOM   4064 HE21 GLN B 221      28.711   7.591  17.822  1.00 10.00      B   
ATOM   4065 HE22 GLN B 221      27.816   6.120  17.983  1.00 10.00      B   
ATOM   4066  C   GLN B 221      33.635   7.398  16.132  1.00 10.00      B   
ATOM   4067  O   GLN B 221      34.206   6.524  16.787  1.00 10.00      B   
ATOM   4068  N   SER B 222      33.788   8.704  16.345  1.00 10.00      B   
ATOM   4069  HN  SER B 222      33.320   9.336  15.758  1.00 10.00      B   
ATOM   4070  CA  SER B 222      34.639   9.238  17.403  1.00 10.00      B   
ATOM   4071  CB  SER B 222      34.147   8.775  18.775  1.00 10.00      B   
ATOM   4072  OG  SER B 222      32.750   8.988  18.899  1.00 10.00      B   
ATOM   4073  HG  SER B 222      32.343   8.946  18.028  1.00 10.00      B   
ATOM   4074  C   SER B 222      36.102   8.862  17.198  1.00 10.00      B   
ATOM   4075  O   SER B 222      36.883   8.823  18.145  1.00 10.00      B   
ATOM   4076  N   ASN B 223      36.475   8.602  15.960  1.00 10.00      B   
ATOM   4077  HN  ASN B 223      35.817   8.666  15.230  1.00 10.00      B   
ATOM   4078  CA  ASN B 223      37.843   8.225  15.653  1.00 10.00      B   
ATOM   4079  CB  ASN B 223      37.878   6.888  14.906  1.00 10.00      B   
ATOM   4080  CG  ASN B 223      39.280   6.335  14.757  1.00 10.00      B   
ATOM   4081  OD1 ASN B 223      40.187   6.700  15.504  1.00 10.00      B   
ATOM   4082  ND2 ASN B 223      39.471   5.443  13.800  1.00 10.00      B   
ATOM   4083 HD21 ASN B 223      38.705   5.186  13.237  1.00 10.00      B   
ATOM   4084 HD22 ASN B 223      40.371   5.072  13.688  1.00 10.00      B   
ATOM   4085  C   ASN B 223      38.537   9.316  14.850  1.00 10.00      B   
ATOM   4086  O   ASN B 223      38.085   9.689  13.767  1.00 10.00      B   
ATOM   4087  N   ALA B 224      39.643   9.824  15.381  1.00 10.00      B   
ATOM   4088  HN  ALA B 224      39.975   9.467  16.233  1.00 10.00      B   
ATOM   4089  CA  ALA B 224      40.394  10.879  14.717  1.00 10.00      B   
ATOM   4090  CB  ALA B 224      41.102  11.755  15.742  1.00 10.00      B   
ATOM   4091  C   ALA B 224      41.385  10.282  13.726  1.00 10.00      B   
ATOM   4092  O   ALA B 224      42.176  10.996  13.106  1.00 10.00      B   
ATOM   4093  N   GLU B 225      41.331   8.964  13.578  1.00 10.00      B   
ATOM   4094  HN  GLU B 225      40.674   8.454  14.100  1.00 10.00      B   
ATOM   4095  CA  GLU B 225      42.205   8.253  12.665  1.00 10.00      B   
ATOM   4096  CB  GLU B 225      43.024   7.217  13.442  1.00 10.00      B   
ATOM   4097  CG  GLU B 225      44.057   6.479  12.612  1.00 10.00      B   
ATOM   4098  CD  GLU B 225      45.331   7.272  12.423  1.00 10.00      B   
ATOM   4099  OE1 GLU B 225      46.185   7.249  13.336  1.00 10.00      B   
ATOM   4100  OE2 GLU B 225      45.499   7.892  11.352  1.00 10.00      B   
ATOM   4101  C   GLU B 225      41.369   7.562  11.586  1.00 10.00      B   
ATOM   4102  O   GLU B 225      41.088   6.366  11.680  1.00 10.00      B   
ATOM   4103  N   PRO B 226      40.941   8.311  10.556  1.00 10.00      B   
ATOM   4104  CA  PRO B 226      40.131   7.772   9.466  1.00 10.00      B   
ATOM   4105  CB  PRO B 226      39.598   9.026   8.746  1.00 10.00      B   
ATOM   4106  CG  PRO B 226      39.991  10.183   9.605  1.00 10.00      B   
ATOM   4107  CD  PRO B 226      41.208   9.739  10.359  1.00 10.00      B   
ATOM   4108  C   PRO B 226      40.967   6.928   8.509  1.00 10.00      B   
ATOM   4109  O   PRO B 226      41.579   7.445   7.575  1.00 10.00      B   
ATOM   4110  N   ARG B 227      41.020   5.632   8.767  1.00 10.00      B   
ATOM   4111  HN  ARG B 227      40.553   5.279   9.552  1.00 10.00      B   
ATOM   4112  CA  ARG B 227      41.773   4.721   7.924  1.00 10.00      B   
ATOM   4113  CB  ARG B 227      43.031   4.214   8.641  1.00 10.00      B   
ATOM   4114  CG  ARG B 227      44.084   5.288   8.867  1.00 10.00      B   
ATOM   4115  CD  ARG B 227      45.409   4.696   9.316  1.00 10.00      B   
ATOM   4116  NE  ARG B 227      46.268   5.709   9.926  1.00 10.00      B   
ATOM   4117  HE  ARG B 227      45.822   6.522  10.277  1.00 10.00      B   
ATOM   4118  CZ  ARG B 227      47.589   5.604  10.069  1.00 10.00      B   
ATOM   4119  NH1 ARG B 227      48.247   4.562   9.584  1.00 10.00      B   
ATOM   4120 HH11 ARG B 227      47.739   3.805   9.069  1.00 10.00      B   
ATOM   4121 HH12 ARG B 227      49.280   4.486   9.720  1.00 10.00      B   
ATOM   4122  NH2 ARG B 227      48.249   6.561  10.696  1.00 10.00      B   
ATOM   4123 HH21 ARG B 227      49.286   6.504  10.808  1.00 10.00      B   
ATOM   4124 HH22 ARG B 227      47.730   7.373  11.097  1.00 10.00      B   
ATOM   4125  C   ARG B 227      40.907   3.553   7.466  1.00 10.00      B   
ATOM   4126  O   ARG B 227      40.206   2.933   8.269  1.00 10.00      B   
ATOM   4127  N   CYS B 228      40.958   3.284   6.174  1.00 10.00      B   
ATOM   4128  HN  CYS B 228      41.531   3.844   5.601  1.00 10.00      B   
ATOM   4129  CA  CYS B 228      40.209   2.201   5.558  1.00 10.00      B   
ATOM   4130  CB  CYS B 228      40.424   2.240   4.040  1.00 10.00      B   
ATOM   4131  SG  CYS B 228      39.438   1.063   3.088  1.00 10.00      B   
ATOM   4132  HG  CYS B 228      40.176   0.650   2.066  1.00 10.00      B   
ATOM   4133  C   CYS B 228      40.653   0.854   6.126  1.00 10.00      B   
ATOM   4134  O   CYS B 228      41.850   0.628   6.334  1.00 10.00      B   
ATOM   4135  N   PRO B 229      39.686  -0.046   6.402  1.00 10.00      B   
ATOM   4136  CA  PRO B 229      39.951  -1.380   6.953  1.00 10.00      B   
ATOM   4137  CB  PRO B 229      38.654  -2.131   6.660  1.00 10.00      B   
ATOM   4138  CG  PRO B 229      37.601  -1.081   6.711  1.00 10.00      B   
ATOM   4139  CD  PRO B 229      38.240   0.187   6.208  1.00 10.00      B   
ATOM   4140  C   PRO B 229      41.117  -2.082   6.269  1.00 10.00      B   
ATOM   4141  O   PRO B 229      42.088  -2.480   6.918  1.00 10.00      B   
ATOM   4142  N   HIS B 230      41.024  -2.227   4.957  1.00 10.00      B   
ATOM   4143  HN  HIS B 230      40.233  -1.880   4.493  1.00 10.00      B   
ATOM   4144  CA  HIS B 230      42.068  -2.879   4.195  1.00 10.00      B   
ATOM   4145  CB  HIS B 230      41.471  -3.755   3.091  1.00 10.00      B   
ATOM   4146  CG  HIS B 230      42.470  -4.662   2.448  1.00 10.00      B   
ATOM   4147  ND1 HIS B 230      42.935  -5.820   3.029  1.00 10.00      B   
ATOM   4148  HD1 HIS B 230      42.662  -6.179   3.905  1.00 10.00      B   
ATOM   4149  CD2 HIS B 230      43.102  -4.564   1.253  1.00 10.00      B   
ATOM   4150  CE1 HIS B 230      43.828  -6.367   2.199  1.00 10.00      B   
ATOM   4151  NE2 HIS B 230      43.965  -5.645   1.101  1.00 10.00      B   
ATOM   4152  C   HIS B 230      43.020  -1.852   3.599  1.00 10.00      B   
ATOM   4153  O   HIS B 230      42.598  -0.770   3.191  1.00 10.00      B   
ATOM   4154  N   CYS B 231      44.305  -2.206   3.581  1.00 10.00      B   
ATOM   4155  HN  CYS B 231      44.546  -3.083   3.944  1.00 10.00      B   
ATOM   4156  CA  CYS B 231      45.374  -1.360   3.041  1.00 10.00      B   
ATOM   4157  CB  CYS B 231      45.039  -0.827   1.641  1.00 10.00      B   
ATOM   4158  SG  CYS B 231      46.432  -0.095   0.744  1.00 10.00      B   
ATOM   4159  HG  CYS B 231      46.671   1.099   1.267  1.00 10.00      B   
ATOM   4160  C   CYS B 231      45.770  -0.227   3.986  1.00 10.00      B   
ATOM   4161  O   CYS B 231      46.782   0.440   3.764  1.00 10.00      B   
ATOM   4162  N   ASN B 232      44.971  -0.013   5.036  1.00 10.00      B   
ATOM   4163  HN  ASN B 232      44.178  -0.575   5.147  1.00 10.00      B   
ATOM   4164  CA  ASN B 232      45.237   1.043   6.016  1.00 10.00      B   
ATOM   4165  CB  ASN B 232      46.542   0.754   6.775  1.00 10.00      B   
ATOM   4166  CG  ASN B 232      46.656   1.494   8.095  1.00 10.00      B   
ATOM   4167  OD1 ASN B 232      47.283   2.544   8.177  1.00 10.00      B   
ATOM   4168  ND2 ASN B 232      46.055   0.947   9.142  1.00 10.00      B   
ATOM   4169 HD21 ASN B 232      45.577   0.099   9.012  1.00 10.00      B   
ATOM   4170 HD22 ASN B 232      46.113   1.410  10.005  1.00 10.00      B   
ATOM   4171  C   ASN B 232      45.293   2.397   5.307  1.00 10.00      B   
ATOM   4172  O   ASN B 232      46.028   3.307   5.692  1.00 10.00      B   
ATOM   4173  N   ASP B 233      44.482   2.512   4.264  1.00 10.00      B   
ATOM   4174  HN  ASP B 233      43.894   1.761   4.038  1.00 10.00      B   
ATOM   4175  CA  ASP B 233      44.424   3.714   3.450  1.00 10.00      B   
ATOM   4176  CB  ASP B 233      43.669   3.423   2.151  1.00 10.00      B   
ATOM   4177  CG  ASP B 233      43.555   4.636   1.254  1.00 10.00      B   
ATOM   4178  OD1 ASP B 233      44.600   5.203   0.884  1.00 10.00      B   
ATOM   4179  OD2 ASP B 233      42.424   5.016   0.896  1.00 10.00      B   
ATOM   4180  C   ASP B 233      43.762   4.866   4.193  1.00 10.00      B   
ATOM   4181  O   ASP B 233      42.737   4.683   4.848  1.00 10.00      B   
ATOM   4182  N   TYR B 234      44.361   6.047   4.097  1.00 10.00      B   
ATOM   4183  HN  TYR B 234      45.176   6.128   3.559  1.00 10.00      B   
ATOM   4184  CA  TYR B 234      43.826   7.232   4.747  1.00 10.00      B   
ATOM   4185  CB  TYR B 234      44.826   8.391   4.665  1.00 10.00      B   
ATOM   4186  CG  TYR B 234      46.054   8.237   5.542  1.00 10.00      B   
ATOM   4187  CD1 TYR B 234      47.001   7.248   5.296  1.00 10.00      B   
ATOM   4188  CD2 TYR B 234      46.273   9.096   6.614  1.00 10.00      B   
ATOM   4189  CE1 TYR B 234      48.127   7.121   6.088  1.00 10.00      B   
ATOM   4190  CE2 TYR B 234      47.396   8.974   7.412  1.00 10.00      B   
ATOM   4191  CZ  TYR B 234      48.318   7.985   7.143  1.00 10.00      B   
ATOM   4192  OH  TYR B 234      49.441   7.866   7.928  1.00 10.00      B   
ATOM   4193  HH  TYR B 234      50.121   7.384   7.440  1.00 10.00      B   
ATOM   4194  C   TYR B 234      42.514   7.622   4.076  1.00 10.00      B   
ATOM   4195  O   TYR B 234      42.488   7.928   2.883  1.00 10.00      B   
ATOM   4196  N   TRP B 235      41.435   7.600   4.844  1.00 10.00      B   
ATOM   4197  HN  TRP B 235      41.532   7.372   5.795  1.00 10.00      B   
ATOM   4198  CA  TRP B 235      40.116   7.927   4.324  1.00 10.00      B   
ATOM   4199  CB  TRP B 235      39.042   7.699   5.389  1.00 10.00      B   
ATOM   4200  CG  TRP B 235      37.678   7.474   4.819  1.00 10.00      B   
ATOM   4201  CD1 TRP B 235      36.551   8.196   5.085  1.00 10.00      B   
ATOM   4202  CD2 TRP B 235      37.295   6.459   3.882  1.00 10.00      B   
ATOM   4203  NE1 TRP B 235      35.489   7.689   4.371  1.00 10.00      B   
ATOM   4204  HE1 TRP B 235      34.562   8.037   4.390  1.00 10.00      B   
ATOM   4205  CE2 TRP B 235      35.922   6.624   3.624  1.00 10.00      B   
ATOM   4206  CE3 TRP B 235      37.982   5.427   3.234  1.00 10.00      B   
ATOM   4207  CZ2 TRP B 235      35.222   5.795   2.747  1.00 10.00      B   
ATOM   4208  CZ3 TRP B 235      37.287   4.610   2.365  1.00 10.00      B   
ATOM   4209  CH2 TRP B 235      35.922   4.797   2.129  1.00 10.00      B   
ATOM   4210  C   TRP B 235      40.067   9.358   3.797  1.00 10.00      B   
ATOM   4211  O   TRP B 235      40.230  10.316   4.554  1.00 10.00      B   
ATOM   4212  N   PRO B 236      39.851   9.514   2.481  1.00 10.00      B   
ATOM   4213  CA  PRO B 236      39.789  10.821   1.833  1.00 10.00      B   
ATOM   4214  CB  PRO B 236      40.229  10.498   0.405  1.00 10.00      B   
ATOM   4215  CG  PRO B 236      39.758   9.099   0.166  1.00 10.00      B   
ATOM   4216  CD  PRO B 236      39.678   8.416   1.510  1.00 10.00      B   
ATOM   4217  C   PRO B 236      38.383  11.424   1.844  1.00 10.00      B   
ATOM   4218  O   PRO B 236      38.175  12.546   1.380  1.00 10.00      B   
ATOM   4219  N   HIS B 237      37.422  10.685   2.376  1.00 10.00      B   
ATOM   4220  HN  HIS B 237      37.640   9.804   2.743  1.00 10.00      B   
ATOM   4221  CA  HIS B 237      36.050  11.164   2.444  1.00 10.00      B   
ATOM   4222  CB  HIS B 237      35.060  10.037   2.142  1.00 10.00      B   
ATOM   4223  CG  HIS B 237      35.145   9.483   0.754  1.00 10.00      B   
ATOM   4224  ND1 HIS B 237      34.344   9.956  -0.258  1.00 10.00      B   
ATOM   4225  CD2 HIS B 237      35.932   8.488   0.273  1.00 10.00      B   
ATOM   4226  CE1 HIS B 237      34.658   9.245  -1.326  1.00 10.00      B   
ATOM   4227  NE2 HIS B 237      35.612   8.343  -1.054  1.00 10.00      B   
ATOM   4228  HE2 HIS B 237      36.129   7.827  -1.719  1.00 10.00      B   
ATOM   4229  C   HIS B 237      35.755  11.738   3.821  1.00 10.00      B   
ATOM   4230  O   HIS B 237      36.501  11.503   4.774  1.00 10.00      B   
ATOM   4231  N   GLU B 238      34.671  12.487   3.916  1.00 10.00      B   
ATOM   4232  HN  GLU B 238      34.133  12.647   3.116  1.00 10.00      B   
ATOM   4233  CA  GLU B 238      34.260  13.085   5.176  1.00 10.00      B   
ATOM   4234  CB  GLU B 238      33.380  14.313   4.911  1.00 10.00      B   
ATOM   4235  CG  GLU B 238      32.913  15.037   6.163  1.00 10.00      B   
ATOM   4236  CD  GLU B 238      31.403  15.095   6.277  1.00 10.00      B   
ATOM   4237  OE1 GLU B 238      30.711  14.845   5.267  1.00 10.00      B   
ATOM   4238  OE2 GLU B 238      30.901  15.403   7.381  1.00 10.00      B   
ATOM   4239  C   GLU B 238      33.502  12.059   6.015  1.00 10.00      B   
ATOM   4240  O   GLU B 238      32.729  11.259   5.478  1.00 10.00      B   
ATOM   4241  N   ILE B 239      33.739  12.076   7.322  1.00 10.00      B   
ATOM   4242  HN  ILE B 239      34.363  12.738   7.687  1.00 10.00      B   
ATOM   4243  CA  ILE B 239      33.081  11.152   8.233  1.00 10.00      B   
ATOM   4244  CB  ILE B 239      33.927  10.893   9.498  1.00 10.00      B   
ATOM   4245  CG1 ILE B 239      35.353  10.484   9.112  1.00 10.00      B   
ATOM   4246  CG2 ILE B 239      33.273   9.825  10.368  1.00 10.00      B   
ATOM   4247  CD1 ILE B 239      36.322  10.468  10.276  1.00 10.00      B   
ATOM   4248  C   ILE B 239      31.721  11.701   8.644  1.00 10.00      B   
ATOM   4249  O   ILE B 239      31.632  12.751   9.290  1.00 10.00      B   
ATOM   4250  N   PRO B 240      30.642  11.012   8.256  1.00 10.00      B   
ATOM   4251  CA  PRO B 240      29.284  11.426   8.589  1.00 10.00      B   
ATOM   4252  CB  PRO B 240      28.395  10.511   7.731  1.00 10.00      B   
ATOM   4253  CG  PRO B 240      29.321   9.818   6.785  1.00 10.00      B   
ATOM   4254  CD  PRO B 240      30.655   9.776   7.465  1.00 10.00      B   
ATOM   4255  C   PRO B 240      28.991  11.194  10.064  1.00 10.00      B   
ATOM   4256  O   PRO B 240      29.723  10.479  10.747  1.00 10.00      B   
ATOM   4257  N   LYS B 241      27.931  11.808  10.555  1.00 10.00      B   
ATOM   4258  HN  LYS B 241      27.388  12.368   9.964  1.00 10.00      B   
ATOM   4259  CA  LYS B 241      27.546  11.648  11.948  1.00 10.00      B   
ATOM   4260  CB  LYS B 241      26.972  12.953  12.515  1.00 10.00      B   
ATOM   4261  CG  LYS B 241      28.009  14.042  12.745  1.00 10.00      B   
ATOM   4262  CD  LYS B 241      27.376  15.301  13.314  1.00 10.00      B   
ATOM   4263  CE  LYS B 241      26.699  16.126  12.230  1.00 10.00      B   
ATOM   4264  NZ  LYS B 241      27.684  16.782  11.332  1.00 10.00      B   
ATOM   4265  HZ1 LYS B 241      27.194  17.404  10.657  1.00 10.00      B   
ATOM   4266  HZ2 LYS B 241      28.216  16.064  10.796  1.00 10.00      B   
ATOM   4267  HZ3 LYS B 241      28.355  17.351  11.886  1.00 10.00      B   
ATOM   4268  C   LYS B 241      26.526  10.527  12.070  1.00 10.00      B   
ATOM   4269  O   LYS B 241      25.593  10.443  11.268  1.00 10.00      B   
ATOM   4270  N   VAL B 242      26.721   9.658  13.057  1.00 10.00      B   
ATOM   4271  HN  VAL B 242      27.491   9.775  13.650  1.00 10.00      B   
ATOM   4272  CA  VAL B 242      25.814   8.541  13.282  1.00 10.00      B   
ATOM   4273  CB  VAL B 242      26.248   7.675  14.486  1.00 10.00      B   
ATOM   4274  CG1 VAL B 242      27.332   6.690  14.079  1.00 10.00      B   
ATOM   4275  CG2 VAL B 242      26.726   8.550  15.635  1.00 10.00      B   
ATOM   4276  C   VAL B 242      24.390   9.027  13.506  1.00 10.00      B   
ATOM   4277  O   VAL B 242      24.150   9.937  14.301  1.00 10.00      B   
ATOM   4278  N   PHE B 243      23.451   8.424  12.790  1.00 10.00      B   
ATOM   4279  HN  PHE B 243      23.704   7.713  12.170  1.00 10.00      B   
ATOM   4280  CA  PHE B 243      22.052   8.793  12.916  1.00 10.00      B   
ATOM   4281  CB  PHE B 243      21.195   8.054  11.881  1.00 10.00      B   
ATOM   4282  CG  PHE B 243      19.741   8.434  11.922  1.00 10.00      B   
ATOM   4283  CD1 PHE B 243      18.839   7.701  12.675  1.00 10.00      B   
ATOM   4284  CD2 PHE B 243      19.278   9.529  11.212  1.00 10.00      B   
ATOM   4285  CE1 PHE B 243      17.505   8.052  12.722  1.00 10.00      B   
ATOM   4286  CE2 PHE B 243      17.945   9.886  11.253  1.00 10.00      B   
ATOM   4287  CZ  PHE B 243      17.056   9.147  12.010  1.00 10.00      B   
ATOM   4288  C   PHE B 243      21.555   8.502  14.325  1.00 10.00      B   
ATOM   4289  O   PHE B 243      21.570   7.355  14.777  1.00 10.00      B   
ATOM   4290  N   ASP B 244      21.139   9.548  15.017  1.00 10.00      B   
ATOM   4291  HN  ASP B 244      21.177  10.437  14.609  1.00 10.00      B   
ATOM   4292  CA  ASP B 244      20.628   9.419  16.369  1.00 10.00      B   
ATOM   4293  CB  ASP B 244      21.655   9.948  17.375  1.00 10.00      B   
ATOM   4294  CG  ASP B 244      21.546   9.289  18.733  1.00 10.00      B   
ATOM   4295  OD1 ASP B 244      21.316  10.005  19.728  1.00 10.00      B   
ATOM   4296  OD2 ASP B 244      21.703   8.051  18.815  1.00 10.00      B   
ATOM   4297  C   ASP B 244      19.324  10.194  16.484  1.00 10.00      B   
ATOM   4298  O   ASP B 244      19.225  11.309  15.969  1.00 10.00      B   
ATOM   4299  N   PRO B 245      18.302   9.596  17.123  1.00 10.00      B   
ATOM   4300  CA  PRO B 245      16.985  10.225  17.298  1.00 10.00      B   
ATOM   4301  CB  PRO B 245      16.263   9.272  18.255  1.00 10.00      B   
ATOM   4302  CG  PRO B 245      16.908   7.952  18.018  1.00 10.00      B   
ATOM   4303  CD  PRO B 245      18.348   8.249  17.718  1.00 10.00      B   
ATOM   4304  C   PRO B 245      17.072  11.627  17.904  1.00 10.00      B   
ATOM   4305  O   PRO B 245      17.602  11.814  19.001  1.00 10.00      B   
ATOM   4306  N   GLU B 246      16.554  12.605  17.174  1.00 10.00      B   
ATOM   4307  HN  GLU B 246      16.144  12.386  16.313  1.00 10.00      B   
ATOM   4308  CB  GLU B 246      17.123  14.902  16.517  1.00 10.00      B   
ATOM   4309  CG  GLU B 246      18.632  14.822  16.359  1.00 10.00      B   
ATOM   4310  CD  GLU B 246      19.366  15.859  17.185  1.00 10.00      B   
ATOM   4311  OE1 GLU B 246      19.278  15.814  18.428  1.00 10.00      B   
ATOM   4312  OE2 GLU B 246      20.048  16.719  16.588  1.00 10.00      B   
ATOM   4313  CA  GLU B 246      16.565  13.994  17.616  1.00 10.00      B   
ATOM   4314  C   GLU B 246      15.163  14.448  18.004  1.00 10.00      B   
ATOM   4315  O   GLU B 246      14.212  13.668  17.798  1.00 10.00      B   
ATOM   4316  OXT GLU B 246      15.018  15.578  18.515  1.00 10.00      B   
END
