# Supplementary material for: COZOID: contact zone identifier for visual analysis of protein-protein interactions
Source: BMC Bioinformatics. 2018 Apr 6;19:125. doi: 10.1186/s12859-018-2113-6 (PMC5889581; doi:10.1186/s12859-018-2113-6)
Supplement: Supplementary file 3 — Example data. Testing dataset used in the manuscript. (ZIP 2662 kb) [file 12859_2018_2113_MOESM3_ESM.zip › Test_data_COZOID/cluster11_4.pdb]

REMARK FILENAME="/data/home/enm009/home_crm01_112869531/CREAM112869531/DIRAC_"
REMARK ===============================================================
REMARK HADDOCK run for complex
REMARK final NOE weights: unambig 50 amb: 50
REMARK ===============================================================
REMARK            total,bonds,angles,improper,dihe,vdw,elec,air,cdih,coup,sani,vean,dani
REMARK energies: -209.228, 0, 0, 0, 0, -56.7602, -226.737, 74.2683, 0, 0, 0, 0, 0
REMARK ===============================================================
REMARK            bonds,angles,impropers,dihe,air,cdih,coup,sani,vean,dani
REMARK rms-dev.: 0,0,0,0,0.770541,0,0, 0, 0, 0
REMARK ===============================================================
REMARK               air,cdih,coup,sani,vean,dani
REMARK               >0.3,>5,>1,>0,>5,>0.2
REMARK violations.: 2, 0, 0, 0, 0, 0
REMARK ===============================================================
REMARK                        CVpartition#,violations,rms
REMARK AIRs cross-validation: 1, 1, 2.62755
REMARK ===============================================================
REMARK NCS energy: 0
REMARK ===============================================================
REMARK Symmetry energy: 0
REMARK ===============================================================
REMARK Desolvation energy: 49.8762
REMARK Internal energy free molecules: 7569.39
REMARK Internal energy complex: -17027.4
REMARK Binding energy: -24830.4
REMARK ===============================================================
REMARK buried surface area: 2238.62
REMARK ===============================================================
REMARK water - chain1: 0 0 0
REMARK water - chain2: 0 0 0
REMARK water - chain3: 0 0 0
REMARK water - chain4: 0 0 0
REMARK water - chain5: 0 0 0
REMARK water - chain6: 0 0 0
REMARK ===============================================================
REMARK water - water: 0 0 0
REMARK ===============================================================
REMARK DATE:08-Dec-2015  19:59:18       created by user: enm009
REMARK VERSION:1.2
ATOM      1  C   GLY A  78      -5.978 -36.675  -8.497  1.00 10.00      A   
ATOM      2  O   GLY A  78      -7.130 -36.253  -8.556  1.00 10.00      A   
ATOM      3  N   GLY A  78      -5.195 -34.538  -9.483  1.00 10.00      A   
ATOM      4  HT1 GLY A  78      -5.174 -34.023  -8.581  1.00 10.00      A   
ATOM      5  HT2 GLY A  78      -6.142 -34.443  -9.900  1.00 10.00      A   
ATOM      6  HT3 GLY A  78      -4.499 -34.114 -10.127  1.00 10.00      A   
ATOM      7  CA  GLY A  78      -4.877 -35.967  -9.256  1.00 10.00      A   
ATOM      8  N   PRO A  79      -5.658 -37.766  -7.781  1.00 10.00      A   
ATOM      9  CA  PRO A  79      -6.651 -38.516  -7.004  1.00 10.00      A   
ATOM     10  CB  PRO A  79      -5.883 -39.762  -6.547  1.00 10.00      A   
ATOM     11  CG  PRO A  79      -4.448 -39.360  -6.568  1.00 10.00      A   
ATOM     12  CD  PRO A  79      -4.309 -38.351  -7.673  1.00 10.00      A   
ATOM     13  C   PRO A  79      -7.124 -37.698  -5.796  1.00 10.00      A   
ATOM     14  O   PRO A  79      -6.544 -37.776  -4.711  1.00 10.00      A   
ATOM     15  N   ARG A  80      -8.160 -36.890  -6.005  1.00 10.00      A   
ATOM     16  HN  ARG A  80      -8.573 -36.868  -6.897  1.00 10.00      A   
ATOM     17  CA  ARG A  80      -8.706 -36.040  -4.950  1.00 10.00      A   
ATOM     18  CB  ARG A  80      -9.619 -34.958  -5.539  1.00 10.00      A   
ATOM     19  CG  ARG A  80      -9.056 -34.223  -6.746  1.00 10.00      A   
ATOM     20  CD  ARG A  80      -7.861 -33.363  -6.376  1.00 10.00      A   
ATOM     21  NE  ARG A  80      -7.490 -32.455  -7.462  1.00 10.00      A   
ATOM     22  HE  ARG A  80      -8.087 -32.425  -8.245  1.00 10.00      A   
ATOM     23  CZ  ARG A  80      -6.416 -31.669  -7.446  1.00 10.00      A   
ATOM     24  NH1 ARG A  80      -5.567 -31.712  -6.425  1.00 10.00      A   
ATOM     25 HH11 ARG A  80      -4.720 -31.082  -6.414  1.00 10.00      A   
ATOM     26 HH12 ARG A  80      -5.726 -32.372  -5.635  1.00 10.00      A   
ATOM     27  NH2 ARG A  80      -6.184 -30.845  -8.458  1.00 10.00      A   
ATOM     28 HH21 ARG A  80      -5.338 -30.234  -8.455  1.00 10.00      A   
ATOM     29 HH22 ARG A  80      -6.855 -30.793  -9.271  1.00 10.00      A   
ATOM     30  C   ARG A  80      -9.492 -36.860  -3.934  1.00 10.00      A   
ATOM     31  O   ARG A  80     -10.419 -37.590  -4.294  1.00 10.00      A   
ATOM     32  N   SER A  81      -9.120 -36.735  -2.668  1.00 10.00      A   
ATOM     33  HN  SER A  81      -8.368 -36.142  -2.445  1.00 10.00      A   
ATOM     34  CA  SER A  81      -9.788 -37.456  -1.599  1.00 10.00      A   
ATOM     35  CB  SER A  81      -8.749 -38.046  -0.646  1.00 10.00      A   
ATOM     36  OG  SER A  81      -7.951 -37.021  -0.074  1.00 10.00      A   
ATOM     37  HG  SER A  81      -7.268 -37.418   0.482  1.00 10.00      A   
ATOM     38  C   SER A  81     -10.726 -36.525  -0.834  1.00 10.00      A   
ATOM     39  O   SER A  81     -10.678 -35.305  -1.008  1.00 10.00      A   
ATOM     40  N   GLN A  82     -11.570 -37.106   0.014  1.00 10.00      A   
ATOM     41  HN  GLN A  82     -11.562 -38.082   0.097  1.00 10.00      A   
ATOM     42  CA  GLN A  82     -12.519 -36.339   0.814  1.00 10.00      A   
ATOM     43  CB  GLN A  82     -13.379 -37.280   1.663  1.00 10.00      A   
ATOM     44  CG  GLN A  82     -14.476 -36.588   2.459  1.00 10.00      A   
ATOM     45  CD  GLN A  82     -15.470 -35.848   1.583  1.00 10.00      A   
ATOM     46  OE1 GLN A  82     -15.724 -36.234   0.441  1.00 10.00      A   
ATOM     47  NE2 GLN A  82     -16.033 -34.773   2.109  1.00 10.00      A   
ATOM     48 HE21 GLN A  82     -15.774 -34.515   3.029  1.00 10.00      A   
ATOM     49 HE22 GLN A  82     -16.690 -34.284   1.572  1.00 10.00      A   
ATOM     50  C   GLN A  82     -11.794 -35.328   1.703  1.00 10.00      A   
ATOM     51  O   GLN A  82     -12.231 -34.184   1.841  1.00 10.00      A   
ATOM     52  N   LYS A  83     -10.677 -35.757   2.287  1.00 10.00      A   
ATOM     53  HN  LYS A  83     -10.380 -36.678   2.131  1.00 10.00      A   
ATOM     54  CA  LYS A  83      -9.882 -34.893   3.155  1.00 10.00      A   
ATOM     55  CB  LYS A  83      -8.700 -35.667   3.750  1.00 10.00      A   
ATOM     56  CG  LYS A  83      -7.797 -34.842   4.659  1.00 10.00      A   
ATOM     57  CD  LYS A  83      -8.480 -34.521   5.980  1.00 10.00      A   
ATOM     58  CE  LYS A  83      -7.625 -33.609   6.844  1.00 10.00      A   
ATOM     59  NZ  LYS A  83      -8.193 -33.443   8.210  1.00 10.00      A   
ATOM     60  HZ1 LYS A  83      -8.167 -34.348   8.719  1.00 10.00      A   
ATOM     61  HZ2 LYS A  83      -9.179 -33.119   8.154  1.00 10.00      A   
ATOM     62  HZ3 LYS A  83      -7.639 -32.742   8.746  1.00 10.00      A   
ATOM     63  C   LYS A  83      -9.374 -33.679   2.387  1.00 10.00      A   
ATOM     64  O   LYS A  83      -9.488 -32.549   2.855  1.00 10.00      A   
ATOM     65  N   GLN A  84      -8.827 -33.923   1.203  1.00 10.00      A   
ATOM     66  HN  GLN A  84      -8.777 -34.850   0.883  1.00 10.00      A   
ATOM     67  CA  GLN A  84      -8.295 -32.856   0.364  1.00 10.00      A   
ATOM     68  CB  GLN A  84      -7.651 -33.437  -0.893  1.00 10.00      A   
ATOM     69  CG  GLN A  84      -6.380 -34.225  -0.628  1.00 10.00      A   
ATOM     70  CD  GLN A  84      -5.776 -34.787  -1.897  1.00 10.00      A   
ATOM     71  OE1 GLN A  84      -6.484 -35.069  -2.864  1.00 10.00      A   
ATOM     72  NE2 GLN A  84      -4.465 -34.962  -1.900  1.00 10.00      A   
ATOM     73 HE21 GLN A  84      -3.964 -34.723  -1.089  1.00 10.00      A   
ATOM     74 HE22 GLN A  84      -4.049 -35.319  -2.712  1.00 10.00      A   
ATOM     75  C   GLN A  84      -9.375 -31.846  -0.015  1.00 10.00      A   
ATOM     76  O   GLN A  84      -9.128 -30.640  -0.032  1.00 10.00      A   
ATOM     77  N   LEU A  85     -10.570 -32.346  -0.305  1.00 10.00      A   
ATOM     78  HN  LEU A  85     -10.704 -33.318  -0.265  1.00 10.00      A   
ATOM     79  CA  LEU A  85     -11.687 -31.491  -0.681  1.00 10.00      A   
ATOM     80  CB  LEU A  85     -12.893 -32.337  -1.100  1.00 10.00      A   
ATOM     81  CG  LEU A  85     -12.702 -33.236  -2.324  1.00 10.00      A   
ATOM     82  CD1 LEU A  85     -13.929 -34.107  -2.544  1.00 10.00      A   
ATOM     83  CD2 LEU A  85     -12.403 -32.403  -3.562  1.00 10.00      A   
ATOM     84  C   LEU A  85     -12.074 -30.565   0.467  1.00 10.00      A   
ATOM     85  O   LEU A  85     -12.117 -29.343   0.307  1.00 10.00      A   
ATOM     86  N   GLU A  86     -12.326 -31.150   1.633  1.00 10.00      A   
ATOM     87  HN  GLU A  86     -12.244 -32.126   1.706  1.00 10.00      A   
ATOM     88  CA  GLU A  86     -12.721 -30.383   2.808  1.00 10.00      A   
ATOM     89  CB  GLU A  86     -13.195 -31.305   3.932  1.00 10.00      A   
ATOM     90  CG  GLU A  86     -14.552 -31.940   3.676  1.00 10.00      A   
ATOM     91  CD  GLU A  86     -14.992 -32.844   4.806  1.00 10.00      A   
ATOM     92  OE1 GLU A  86     -15.220 -32.340   5.922  1.00 10.00      A   
ATOM     93  OE2 GLU A  86     -15.109 -34.067   4.583  1.00 10.00      A   
ATOM     94  C   GLU A  86     -11.608 -29.462   3.304  1.00 10.00      A   
ATOM     95  O   GLU A  86     -11.868 -28.341   3.733  1.00 10.00      A   
ATOM     96  N   LEU A  87     -10.372 -29.929   3.237  1.00 10.00      A   
ATOM     97  HN  LEU A  87     -10.215 -30.834   2.884  1.00 10.00      A   
ATOM     98  CA  LEU A  87      -9.239 -29.135   3.693  1.00 10.00      A   
ATOM     99  CB  LEU A  87      -7.979 -29.998   3.778  1.00 10.00      A   
ATOM    100  CG  LEU A  87      -6.777 -29.376   4.489  1.00 10.00      A   
ATOM    101  CD1 LEU A  87      -7.121 -29.036   5.932  1.00 10.00      A   
ATOM    102  CD2 LEU A  87      -5.584 -30.317   4.430  1.00 10.00      A   
ATOM    103  C   LEU A  87      -9.002 -27.925   2.795  1.00 10.00      A   
ATOM    104  O   LEU A  87      -8.491 -26.894   3.244  1.00 10.00      A   
ATOM    105  N   LYS A  88      -9.375 -28.043   1.528  1.00 10.00      A   
ATOM    106  HN  LYS A  88      -9.776 -28.886   1.217  1.00 10.00      A   
ATOM    107  CA  LYS A  88      -9.188 -26.949   0.592  1.00 10.00      A   
ATOM    108  CB  LYS A  88      -8.939 -27.443  -0.834  1.00 10.00      A   
ATOM    109  CG  LYS A  88      -7.868 -26.649  -1.572  1.00 10.00      A   
ATOM    110  CD  LYS A  88      -6.534 -26.711  -0.838  1.00 10.00      A   
ATOM    111  CE  LYS A  88      -5.483 -25.829  -1.500  1.00 10.00      A   
ATOM    112  NZ  LYS A  88      -5.749 -24.380  -1.286  1.00 10.00      A   
ATOM    113  HZ1 LYS A  88      -5.256 -24.041  -0.426  1.00 10.00      A   
ATOM    114  HZ2 LYS A  88      -6.765 -24.217  -1.169  1.00 10.00      A   
ATOM    115  HZ3 LYS A  88      -5.413 -23.825  -2.103  1.00 10.00      A   
ATOM    116  C   LYS A  88     -10.334 -25.948   0.648  1.00 10.00      A   
ATOM    117  O   LYS A  88     -10.107 -24.744   0.539  1.00 10.00      A   
ATOM    118  N   VAL A  89     -11.561 -26.435   0.830  1.00 10.00      A   
ATOM    119  HN  VAL A  89     -11.691 -27.406   0.910  1.00 10.00      A   
ATOM    120  CA  VAL A  89     -12.718 -25.543   0.907  1.00 10.00      A   
ATOM    121  CB  VAL A  89     -14.082 -26.268   0.790  1.00 10.00      A   
ATOM    122  CG1 VAL A  89     -14.238 -26.903  -0.585  1.00 10.00      A   
ATOM    123  CG2 VAL A  89     -14.269 -27.301   1.889  1.00 10.00      A   
ATOM    124  C   VAL A  89     -12.661 -24.682   2.170  1.00 10.00      A   
ATOM    125  O   VAL A  89     -13.045 -23.512   2.152  1.00 10.00      A   
ATOM    126  N   SER A  90     -12.165 -25.260   3.259  1.00 10.00      A   
ATOM    127  HN  SER A  90     -11.896 -26.205   3.225  1.00 10.00      A   
ATOM    128  CA  SER A  90     -12.032 -24.532   4.511  1.00 10.00      A   
ATOM    129  CB  SER A  90     -11.690 -25.491   5.651  1.00 10.00      A   
ATOM    130  OG  SER A  90     -12.709 -26.464   5.821  1.00 10.00      A   
ATOM    131  HG  SER A  90     -13.146 -26.322   6.666  1.00 10.00      A   
ATOM    132  C   SER A  90     -10.958 -23.457   4.373  1.00 10.00      A   
ATOM    133  O   SER A  90     -11.063 -22.377   4.953  1.00 10.00      A   
ATOM    134  N   GLU A  91      -9.930 -23.756   3.585  1.00 10.00      A   
ATOM    135  HN  GLU A  91      -9.902 -24.636   3.153  1.00 10.00      A   
ATOM    136  CA  GLU A  91      -8.844 -22.813   3.348  1.00 10.00      A   
ATOM    137  CB  GLU A  91      -7.700 -23.515   2.613  1.00 10.00      A   
ATOM    138  CG  GLU A  91      -6.408 -22.715   2.520  1.00 10.00      A   
ATOM    139  CD  GLU A  91      -5.420 -23.355   1.571  1.00 10.00      A   
ATOM    140  OE1 GLU A  91      -5.121 -24.554   1.739  1.00 10.00      A   
ATOM    141  OE2 GLU A  91      -4.967 -22.678   0.627  1.00 10.00      A   
ATOM    142  C   GLU A  91      -9.361 -21.646   2.516  1.00 10.00      A   
ATOM    143  O   GLU A  91      -9.001 -20.492   2.747  1.00 10.00      A   
ATOM    144  N   LEU A  92     -10.227 -21.967   1.558  1.00 10.00      A   
ATOM    145  HN  LEU A  92     -10.469 -22.910   1.435  1.00 10.00      A   
ATOM    146  CA  LEU A  92     -10.821 -20.967   0.679  1.00 10.00      A   
ATOM    147  CB  LEU A  92     -11.743 -21.634  -0.346  1.00 10.00      A   
ATOM    148  CG  LEU A  92     -11.067 -22.287  -1.552  1.00 10.00      A   
ATOM    149  CD1 LEU A  92     -12.009 -23.285  -2.210  1.00 10.00      A   
ATOM    150  CD2 LEU A  92     -10.635 -21.227  -2.554  1.00 10.00      A   
ATOM    151  C   LEU A  92     -11.602 -19.928   1.472  1.00 10.00      A   
ATOM    152  O   LEU A  92     -11.344 -18.729   1.355  1.00 10.00      A   
ATOM    153  N   VAL A  93     -12.548 -20.390   2.286  1.00 10.00      A   
ATOM    154  HN  VAL A  93     -12.700 -21.360   2.345  1.00 10.00      A   
ATOM    155  CA  VAL A  93     -13.370 -19.485   3.087  1.00 10.00      A   
ATOM    156  CB  VAL A  93     -14.540 -20.196   3.806  1.00 10.00      A   
ATOM    157  CG1 VAL A  93     -15.544 -20.723   2.793  1.00 10.00      A   
ATOM    158  CG2 VAL A  93     -14.049 -21.317   4.709  1.00 10.00      A   
ATOM    159  C   VAL A  93     -12.538 -18.673   4.081  1.00 10.00      A   
ATOM    160  O   VAL A  93     -12.818 -17.497   4.313  1.00 10.00      A   
ATOM    161  N   GLN A  94     -11.510 -19.296   4.653  1.00 10.00      A   
ATOM    162  HN  GLN A  94     -11.331 -20.234   4.430  1.00 10.00      A   
ATOM    163  CA  GLN A  94     -10.644 -18.611   5.608  1.00 10.00      A   
ATOM    164  CB  GLN A  94      -9.638 -19.580   6.232  1.00 10.00      A   
ATOM    165  CG  GLN A  94     -10.216 -20.466   7.324  1.00 10.00      A   
ATOM    166  CD  GLN A  94      -9.174 -21.371   7.952  1.00 10.00      A   
ATOM    167  OE1 GLN A  94      -7.995 -21.019   8.035  1.00 10.00      A   
ATOM    168  NE2 GLN A  94      -9.599 -22.540   8.404  1.00 10.00      A   
ATOM    169 HE21 GLN A  94     -10.549 -22.753   8.313  1.00 10.00      A   
ATOM    170 HE22 GLN A  94      -8.945 -23.147   8.813  1.00 10.00      A   
ATOM    171  C   GLN A  94      -9.908 -17.461   4.934  1.00 10.00      A   
ATOM    172  O   GLN A  94      -9.849 -16.352   5.467  1.00 10.00      A   
ATOM    173  N   PHE A  95      -9.364 -17.732   3.753  1.00 10.00      A   
ATOM    174  HN  PHE A  95      -9.456 -18.637   3.379  1.00 10.00      A   
ATOM    175  CA  PHE A  95      -8.635 -16.726   2.996  1.00 10.00      A   
ATOM    176  CB  PHE A  95      -8.066 -17.341   1.714  1.00 10.00      A   
ATOM    177  CG  PHE A  95      -6.888 -16.600   1.147  1.00 10.00      A   
ATOM    178  CD1 PHE A  95      -5.603 -16.889   1.575  1.00 10.00      A   
ATOM    179  CD2 PHE A  95      -7.063 -15.620   0.184  1.00 10.00      A   
ATOM    180  CE1 PHE A  95      -4.514 -16.216   1.055  1.00 10.00      A   
ATOM    181  CE2 PHE A  95      -5.980 -14.942  -0.340  1.00 10.00      A   
ATOM    182  CZ  PHE A  95      -4.703 -15.240   0.097  1.00 10.00      A   
ATOM    183  C   PHE A  95      -9.551 -15.553   2.656  1.00 10.00      A   
ATOM    184  O   PHE A  95      -9.179 -14.390   2.831  1.00 10.00      A   
ATOM    185  N   LEU A  96     -10.755 -15.876   2.192  1.00 10.00      A   
ATOM    186  HN  LEU A  96     -10.986 -16.825   2.089  1.00 10.00      A   
ATOM    187  CA  LEU A  96     -11.739 -14.865   1.828  1.00 10.00      A   
ATOM    188  CB  LEU A  96     -13.010 -15.526   1.282  1.00 10.00      A   
ATOM    189  CG  LEU A  96     -12.858 -16.346  -0.001  1.00 10.00      A   
ATOM    190  CD1 LEU A  96     -14.165 -17.041  -0.347  1.00 10.00      A   
ATOM    191  CD2 LEU A  96     -12.396 -15.466  -1.151  1.00 10.00      A   
ATOM    192  C   LEU A  96     -12.087 -13.990   3.027  1.00 10.00      A   
ATOM    193  O   LEU A  96     -12.092 -12.766   2.927  1.00 10.00      A   
ATOM    194  N   LEU A  97     -12.347 -14.628   4.163  1.00 10.00      A   
ATOM    195  HN  LEU A  97     -12.296 -15.610   4.181  1.00 10.00      A   
ATOM    196  CA  LEU A  97     -12.705 -13.916   5.384  1.00 10.00      A   
ATOM    197  CB  LEU A  97     -13.051 -14.903   6.503  1.00 10.00      A   
ATOM    198  CG  LEU A  97     -14.424 -15.571   6.415  1.00 10.00      A   
ATOM    199  CD1 LEU A  97     -14.462 -16.816   7.286  1.00 10.00      A   
ATOM    200  CD2 LEU A  97     -15.520 -14.598   6.827  1.00 10.00      A   
ATOM    201  C   LEU A  97     -11.600 -12.975   5.847  1.00 10.00      A   
ATOM    202  O   LEU A  97     -11.866 -11.829   6.204  1.00 10.00      A   
ATOM    203  N   ILE A  98     -10.361 -13.457   5.828  1.00 10.00      A   
ATOM    204  HN  ILE A  98     -10.211 -14.377   5.512  1.00 10.00      A   
ATOM    205  CA  ILE A  98      -9.216 -12.656   6.264  1.00 10.00      A   
ATOM    206  CB  ILE A  98      -7.915 -13.495   6.316  1.00 10.00      A   
ATOM    207  CG1 ILE A  98      -8.039 -14.627   7.344  1.00 10.00      A   
ATOM    208  CG2 ILE A  98      -6.697 -12.627   6.617  1.00 10.00      A   
ATOM    209  CD1 ILE A  98      -8.344 -14.159   8.752  1.00 10.00      A   
ATOM    210  C   ILE A  98      -9.010 -11.427   5.375  1.00 10.00      A   
ATOM    211  O   ILE A  98      -8.712 -10.337   5.865  1.00 10.00      A   
ATOM    212  N   LYS A  99      -9.180 -11.600   4.072  1.00 10.00      A   
ATOM    213  HN  LYS A  99      -9.435 -12.486   3.734  1.00 10.00      A   
ATOM    214  CA  LYS A  99      -8.998 -10.502   3.131  1.00 10.00      A   
ATOM    215  CB  LYS A  99      -8.704 -11.037   1.729  1.00 10.00      A   
ATOM    216  CG  LYS A  99      -7.484 -11.942   1.651  1.00 10.00      A   
ATOM    217  CD  LYS A  99      -6.208 -11.192   1.993  1.00 10.00      A   
ATOM    218  CE  LYS A  99      -5.064 -12.154   2.259  1.00 10.00      A   
ATOM    219  NZ  LYS A  99      -3.787 -11.444   2.528  1.00 10.00      A   
ATOM    220  HZ1 LYS A  99      -3.460 -10.956   1.668  1.00 10.00      A   
ATOM    221  HZ2 LYS A  99      -3.057 -12.120   2.828  1.00 10.00      A   
ATOM    222  HZ3 LYS A  99      -3.920 -10.739   3.282  1.00 10.00      A   
ATOM    223  C   LYS A  99     -10.213  -9.581   3.104  1.00 10.00      A   
ATOM    224  O   LYS A  99     -10.099  -8.391   2.799  1.00 10.00      A   
ATOM    225  N   ASP A 100     -11.372 -10.134   3.437  1.00 10.00      A   
ATOM    226  HN  ASP A 100     -11.397 -11.089   3.671  1.00 10.00      A   
ATOM    227  CA  ASP A 100     -12.614  -9.371   3.451  1.00 10.00      A   
ATOM    228  CB  ASP A 100     -13.822 -10.297   3.589  1.00 10.00      A   
ATOM    229  CG  ASP A 100     -15.136  -9.544   3.580  1.00 10.00      A   
ATOM    230  OD1 ASP A 100     -15.531  -9.031   2.507  1.00 10.00      A   
ATOM    231  OD2 ASP A 100     -15.779  -9.453   4.647  1.00 10.00      A   
ATOM    232  C   ASP A 100     -12.618  -8.326   4.562  1.00 10.00      A   
ATOM    233  O   ASP A 100     -13.312  -7.316   4.470  1.00 10.00      A   
ATOM    234  N   GLN A 101     -11.818  -8.564   5.599  1.00 10.00      A   
ATOM    235  HN  GLN A 101     -11.286  -9.388   5.613  1.00 10.00      A   
ATOM    236  CA  GLN A 101     -11.722  -7.633   6.723  1.00 10.00      A   
ATOM    237  CB  GLN A 101     -10.831  -8.208   7.828  1.00 10.00      A   
ATOM    238  CG  GLN A 101     -11.221  -9.609   8.268  1.00 10.00      A   
ATOM    239  CD  GLN A 101     -10.349 -10.153   9.383  1.00 10.00      A   
ATOM    240  OE1 GLN A 101      -9.202  -9.746   9.560  1.00 10.00      A   
ATOM    241  NE2 GLN A 101     -10.889 -11.092  10.145  1.00 10.00      A   
ATOM    242 HE21 GLN A 101     -11.808 -11.376   9.948  1.00 10.00      A   
ATOM    243 HE22 GLN A 101     -10.350 -11.462  10.874  1.00 10.00      A   
ATOM    244  C   GLN A 101     -11.171  -6.287   6.258  1.00 10.00      A   
ATOM    245  O   GLN A 101     -11.392  -5.255   6.891  1.00 10.00      A   
ATOM    246  N   LYS A 102     -10.456  -6.311   5.140  1.00 10.00      A   
ATOM    247  HN  LYS A 102     -10.319  -7.168   4.685  1.00 10.00      A   
ATOM    248  CA  LYS A 102      -9.874  -5.105   4.568  1.00 10.00      A   
ATOM    249  CB  LYS A 102      -8.545  -5.452   3.878  1.00 10.00      A   
ATOM    250  CG  LYS A 102      -7.835  -4.277   3.216  1.00 10.00      A   
ATOM    251  CD  LYS A 102      -6.771  -4.754   2.237  1.00 10.00      A   
ATOM    252  CE  LYS A 102      -6.184  -3.594   1.444  1.00 10.00      A   
ATOM    253  NZ  LYS A 102      -4.840  -3.194   1.947  1.00 10.00      A   
ATOM    254  HZ1 LYS A 102      -4.756  -3.424   2.962  1.00 10.00      A   
ATOM    255  HZ2 LYS A 102      -4.703  -2.166   1.830  1.00 10.00      A   
ATOM    256  HZ3 LYS A 102      -4.094  -3.693   1.426  1.00 10.00      A   
ATOM    257  C   LYS A 102     -10.843  -4.477   3.565  1.00 10.00      A   
ATOM    258  O   LYS A 102     -10.728  -3.299   3.227  1.00 10.00      A   
ATOM    259  N   LYS A 103     -11.809  -5.279   3.111  1.00 10.00      A   
ATOM    260  HN  LYS A 103     -11.862  -6.193   3.461  1.00 10.00      A   
ATOM    261  CA  LYS A 103     -12.806  -4.836   2.134  1.00 10.00      A   
ATOM    262  CB  LYS A 103     -13.775  -3.811   2.742  1.00 10.00      A   
ATOM    263  CG  LYS A 103     -14.734  -4.384   3.777  1.00 10.00      A   
ATOM    264  CD  LYS A 103     -15.648  -5.440   3.169  1.00 10.00      A   
ATOM    265  CE  LYS A 103     -16.508  -6.106   4.233  1.00 10.00      A   
ATOM    266  NZ  LYS A 103     -17.171  -7.338   3.727  1.00 10.00      A   
ATOM    267  HZ1 LYS A 103     -16.480  -7.927   3.200  1.00 10.00      A   
ATOM    268  HZ2 LYS A 103     -17.959  -7.103   3.096  1.00 10.00      A   
ATOM    269  HZ3 LYS A 103     -17.533  -7.901   4.523  1.00 10.00      A   
ATOM    270  C   LYS A 103     -12.139  -4.277   0.880  1.00 10.00      A   
ATOM    271  O   LYS A 103     -12.435  -3.165   0.447  1.00 10.00      A   
ATOM    272  N   ILE A 104     -11.237  -5.064   0.303  1.00 10.00      A   
ATOM    273  HN  ILE A 104     -11.052  -5.942   0.695  1.00 10.00      A   
ATOM    274  CA  ILE A 104     -10.508  -4.651  -0.894  1.00 10.00      A   
ATOM    275  CB  ILE A 104      -9.326  -5.584  -1.238  1.00 10.00      A   
ATOM    276  CG1 ILE A 104      -8.894  -6.400  -0.015  1.00 10.00      A   
ATOM    277  CG2 ILE A 104      -8.159  -4.773  -1.784  1.00 10.00      A   
ATOM    278  CD1 ILE A 104      -7.938  -7.528  -0.341  1.00 10.00      A   
ATOM    279  C   ILE A 104     -11.424  -4.463  -2.113  1.00 10.00      A   
ATOM    280  O   ILE A 104     -11.505  -3.356  -2.649  1.00 10.00      A   
ATOM    281  N   PRO A 105     -12.134  -5.518  -2.578  1.00 10.00      A   
ATOM    282  CA  PRO A 105     -12.106  -6.863  -2.009  1.00 10.00      A   
ATOM    283  CB  PRO A 105     -13.558  -7.295  -2.196  1.00 10.00      A   
ATOM    284  CG  PRO A 105     -13.989  -6.639  -3.471  1.00 10.00      A   
ATOM    285  CD  PRO A 105     -13.068  -5.463  -3.711  1.00 10.00      A   
ATOM    286  C   PRO A 105     -11.173  -7.801  -2.787  1.00 10.00      A   
ATOM    287  O   PRO A 105     -10.226  -7.356  -3.437  1.00 10.00      A   
ATOM    288  N   ILE A 106     -11.456  -9.096  -2.726  1.00 10.00      A   
ATOM    289  HN  ILE A 106     -12.247  -9.391  -2.229  1.00 10.00      A   
ATOM    290  CA  ILE A 106     -10.634 -10.091  -3.404  1.00 10.00      A   
ATOM    291  CB  ILE A 106     -10.685 -11.475  -2.714  1.00 10.00      A   
ATOM    292  CG1 ILE A 106     -12.131 -11.954  -2.495  1.00 10.00      A   
ATOM    293  CG2 ILE A 106      -9.891 -11.469  -1.419  1.00 10.00      A   
ATOM    294  CD1 ILE A 106     -12.775 -11.484  -1.203  1.00 10.00      A   
ATOM    295  C   ILE A 106     -11.012 -10.259  -4.868  1.00 10.00      A   
ATOM    296  O   ILE A 106     -12.185 -10.166  -5.240  1.00 10.00      A   
ATOM    297  N   LYS A 107     -10.005 -10.501  -5.692  1.00 10.00      A   
ATOM    298  HN  LYS A 107      -9.087 -10.543  -5.333  1.00 10.00      A   
ATOM    299  CA  LYS A 107     -10.213 -10.715  -7.111  1.00 10.00      A   
ATOM    300  CB  LYS A 107      -9.197  -9.916  -7.936  1.00 10.00      A   
ATOM    301  CG  LYS A 107      -9.010  -8.476  -7.486  1.00 10.00      A   
ATOM    302  CD  LYS A 107      -7.887  -7.797  -8.255  1.00 10.00      A   
ATOM    303  CE  LYS A 107      -6.878  -7.155  -7.314  1.00 10.00      A   
ATOM    304  NZ  LYS A 107      -6.016  -8.160  -6.638  1.00 10.00      A   
ATOM    305  HZ1 LYS A 107      -5.477  -8.709  -7.343  1.00 10.00      A   
ATOM    306  HZ2 LYS A 107      -6.597  -8.826  -6.080  1.00 10.00      A   
ATOM    307  HZ3 LYS A 107      -5.345  -7.689  -6.004  1.00 10.00      A   
ATOM    308  C   LYS A 107     -10.054 -12.200  -7.407  1.00 10.00      A   
ATOM    309  O   LYS A 107      -9.302 -12.897  -6.723  1.00 10.00      A   
ATOM    310  N   ARG A 108     -10.761 -12.680  -8.419  1.00 10.00      A   
ATOM    311  HN  ARG A 108     -11.357 -12.075  -8.914  1.00 10.00      A   
ATOM    312  CA  ARG A 108     -10.696 -14.086  -8.803  1.00 10.00      A   
ATOM    313  CB  ARG A 108     -11.653 -14.366  -9.964  1.00 10.00      A   
ATOM    314  CG  ARG A 108     -11.666 -15.811 -10.429  1.00 10.00      A   
ATOM    315  CD  ARG A 108     -12.746 -16.034 -11.469  1.00 10.00      A   
ATOM    316  NE  ARG A 108     -12.511 -17.241 -12.255  1.00 10.00      A   
ATOM    317  HE  ARG A 108     -12.154 -18.021 -11.783  1.00 10.00      A   
ATOM    318  CZ  ARG A 108     -12.767 -17.338 -13.559  1.00 10.00      A   
ATOM    319  NH1 ARG A 108     -13.230 -16.289 -14.231  1.00 10.00      A   
ATOM    320 HH11 ARG A 108     -13.393 -15.376 -13.744  1.00 10.00      A   
ATOM    321 HH12 ARG A 108     -13.435 -16.371 -15.253  1.00 10.00      A   
ATOM    322  NH2 ARG A 108     -12.548 -18.481 -14.196  1.00 10.00      A   
ATOM    323 HH21 ARG A 108     -12.172 -19.310 -13.686  1.00 10.00      A   
ATOM    324 HH22 ARG A 108     -12.760 -18.558 -15.215  1.00 10.00      A   
ATOM    325  C   ARG A 108      -9.270 -14.500  -9.166  1.00 10.00      A   
ATOM    326  O   ARG A 108      -8.868 -15.640  -8.938  1.00 10.00      A   
ATOM    327  N   ALA A 109      -8.511 -13.560  -9.717  1.00 10.00      A   
ATOM    328  HN  ALA A 109      -8.888 -12.668  -9.861  1.00 10.00      A   
ATOM    329  CA  ALA A 109      -7.130 -13.815 -10.107  1.00 10.00      A   
ATOM    330  CB  ALA A 109      -6.559 -12.610 -10.838  1.00 10.00      A   
ATOM    331  C   ALA A 109      -6.275 -14.149  -8.889  1.00 10.00      A   
ATOM    332  O   ALA A 109      -5.458 -15.069  -8.926  1.00 10.00      A   
ATOM    333  N   ASP A 110      -6.483 -13.402  -7.807  1.00 10.00      A   
ATOM    334  HN  ASP A 110      -7.152 -12.689  -7.844  1.00 10.00      A   
ATOM    335  CA  ASP A 110      -5.736 -13.608  -6.570  1.00 10.00      A   
ATOM    336  CB  ASP A 110      -6.126 -12.567  -5.508  1.00 10.00      A   
ATOM    337  CG  ASP A 110      -6.250 -11.154  -6.043  1.00 10.00      A   
ATOM    338  OD1 ASP A 110      -5.500 -10.786  -6.970  1.00 10.00      A   
ATOM    339  OD2 ASP A 110      -7.109 -10.394  -5.536  1.00 10.00      A   
ATOM    340  C   ASP A 110      -6.014 -14.998  -6.017  1.00 10.00      A   
ATOM    341  O   ASP A 110      -5.095 -15.743  -5.678  1.00 10.00      A   
ATOM    342  N   ILE A 111      -7.295 -15.338  -5.950  1.00 10.00      A   
ATOM    343  HN  ILE A 111      -7.969 -14.695  -6.253  1.00 10.00      A   
ATOM    344  CA  ILE A 111      -7.732 -16.629  -5.442  1.00 10.00      A   
ATOM    345  CB  ILE A 111      -9.277 -16.734  -5.458  1.00 10.00      A   
ATOM    346  CG1 ILE A 111      -9.902 -15.531  -4.742  1.00 10.00      A   
ATOM    347  CG2 ILE A 111      -9.738 -18.035  -4.816  1.00 10.00      A   
ATOM    348  CD1 ILE A 111     -11.395 -15.391  -4.958  1.00 10.00      A   
ATOM    349  C   ILE A 111      -7.140 -17.770  -6.267  1.00 10.00      A   
ATOM    350  O   ILE A 111      -6.676 -18.770  -5.719  1.00 10.00      A   
ATOM    351  N   LEU A 112      -7.128 -17.598  -7.581  1.00 10.00      A   
ATOM    352  HN  LEU A 112      -7.479 -16.760  -7.956  1.00 10.00      A   
ATOM    353  CA  LEU A 112      -6.608 -18.614  -8.490  1.00 10.00      A   
ATOM    354  CB  LEU A 112      -6.857 -18.210  -9.944  1.00 10.00      A   
ATOM    355  CG  LEU A 112      -8.276 -18.411 -10.476  1.00 10.00      A   
ATOM    356  CD1 LEU A 112      -8.438 -17.727 -11.826  1.00 10.00      A   
ATOM    357  CD2 LEU A 112      -8.597 -19.893 -10.591  1.00 10.00      A   
ATOM    358  C   LEU A 112      -5.120 -18.891  -8.286  1.00 10.00      A   
ATOM    359  O   LEU A 112      -4.676 -20.032  -8.412  1.00 10.00      A   
ATOM    360  N   LYS A 113      -4.355 -17.860  -7.959  1.00 10.00      A   
ATOM    361  HN  LYS A 113      -4.763 -16.972  -7.839  1.00 10.00      A   
ATOM    362  CA  LYS A 113      -2.915 -18.016  -7.784  1.00 10.00      A   
ATOM    363  CB  LYS A 113      -2.181 -16.778  -8.309  1.00 10.00      A   
ATOM    364  CG  LYS A 113      -0.674 -16.949  -8.446  1.00 10.00      A   
ATOM    365  CD  LYS A 113       0.005 -15.633  -8.799  1.00 10.00      A   
ATOM    366  CE  LYS A 113       1.503 -15.815  -8.990  1.00 10.00      A   
ATOM    367  NZ  LYS A 113       2.201 -14.515  -9.179  1.00 10.00      A   
ATOM    368  HZ1 LYS A 113       2.083 -13.921  -8.334  1.00 10.00      A   
ATOM    369  HZ2 LYS A 113       1.808 -14.012  -9.999  1.00 10.00      A   
ATOM    370  HZ3 LYS A 113       3.217 -14.672  -9.338  1.00 10.00      A   
ATOM    371  C   LYS A 113      -2.496 -18.305  -6.340  1.00 10.00      A   
ATOM    372  O   LYS A 113      -1.546 -19.053  -6.102  1.00 10.00      A   
ATOM    373  N   HIS A 114      -3.198 -17.726  -5.377  1.00 10.00      A   
ATOM    374  HN  HIS A 114      -3.966 -17.157  -5.611  1.00 10.00      A   
ATOM    375  CA  HIS A 114      -2.837 -17.906  -3.972  1.00 10.00      A   
ATOM    376  CB  HIS A 114      -3.041 -16.609  -3.181  1.00 10.00      A   
ATOM    377  CG  HIS A 114      -1.879 -15.664  -3.252  1.00 10.00      A   
ATOM    378  ND1 HIS A 114      -1.078 -15.346  -2.176  1.00 10.00      A   
ATOM    379  HD1 HIS A 114      -1.173 -15.692  -1.262  1.00 10.00      A   
ATOM    380  CD2 HIS A 114      -1.383 -14.963  -4.303  1.00 10.00      A   
ATOM    381  CE1 HIS A 114      -0.146 -14.480  -2.596  1.00 10.00      A   
ATOM    382  NE2 HIS A 114      -0.287 -14.215  -3.881  1.00 10.00      A   
ATOM    383  C   HIS A 114      -3.538 -19.071  -3.278  1.00 10.00      A   
ATOM    384  O   HIS A 114      -2.970 -19.678  -2.368  1.00 10.00      A   
ATOM    385  N   VAL A 115      -4.755 -19.400  -3.691  1.00 10.00      A   
ATOM    386  HN  VAL A 115      -5.164 -18.923  -4.446  1.00 10.00      A   
ATOM    387  CA  VAL A 115      -5.489 -20.478  -3.031  1.00 10.00      A   
ATOM    388  CB  VAL A 115      -6.837 -19.992  -2.455  1.00 10.00      A   
ATOM    389  CG1 VAL A 115      -7.272 -20.885  -1.303  1.00 10.00      A   
ATOM    390  CG2 VAL A 115      -6.756 -18.540  -2.008  1.00 10.00      A   
ATOM    391  C   VAL A 115      -5.742 -21.681  -3.936  1.00 10.00      A   
ATOM    392  O   VAL A 115      -5.581 -22.829  -3.513  1.00 10.00      A   
ATOM    393  N   ILE A 116      -6.150 -21.417  -5.169  1.00 10.00      A   
ATOM    394  HN  ILE A 116      -6.251 -20.478  -5.448  1.00 10.00      A   
ATOM    395  CA  ILE A 116      -6.456 -22.479  -6.124  1.00 10.00      A   
ATOM    396  CB  ILE A 116      -7.228 -21.931  -7.344  1.00 10.00      A   
ATOM    397  CG1 ILE A 116      -8.555 -21.306  -6.895  1.00 10.00      A   
ATOM    398  CG2 ILE A 116      -7.473 -23.019  -8.376  1.00 10.00      A   
ATOM    399  CD1 ILE A 116      -9.457 -22.250  -6.124  1.00 10.00      A   
ATOM    400  C   ILE A 116      -5.208 -23.253  -6.563  1.00 10.00      A   
ATOM    401  O   ILE A 116      -4.943 -24.348  -6.056  1.00 10.00      A   
ATOM    402  N   GLY A 117      -4.456 -22.688  -7.505  1.00 10.00      A   
ATOM    403  HN  GLY A 117      -4.724 -21.814  -7.875  1.00 10.00      A   
ATOM    404  CA  GLY A 117      -3.246 -23.328  -7.996  1.00 10.00      A   
ATOM    405  C   GLY A 117      -3.483 -24.707  -8.594  1.00 10.00      A   
ATOM    406  O   GLY A 117      -3.889 -24.836  -9.748  1.00 10.00      A   
ATOM    407  N   ASP A 118      -3.240 -25.736  -7.796  1.00 10.00      A   
ATOM    408  HN  ASP A 118      -2.949 -25.560  -6.878  1.00 10.00      A   
ATOM    409  CA  ASP A 118      -3.398 -27.121  -8.238  1.00 10.00      A   
ATOM    410  CB  ASP A 118      -2.703 -28.079  -7.259  1.00 10.00      A   
ATOM    411  CG  ASP A 118      -3.007 -29.543  -7.533  1.00 10.00      A   
ATOM    412  OD1 ASP A 118      -2.887 -29.977  -8.695  1.00 10.00      A   
ATOM    413  OD2 ASP A 118      -3.367 -30.270  -6.582  1.00 10.00      A   
ATOM    414  C   ASP A 118      -4.865 -27.511  -8.410  1.00 10.00      A   
ATOM    415  O   ASP A 118      -5.207 -28.287  -9.300  1.00 10.00      A   
ATOM    416  N   TYR A 119      -5.733 -26.940  -7.590  1.00 10.00      A   
ATOM    417  HN  TYR A 119      -5.412 -26.273  -6.942  1.00 10.00      A   
ATOM    418  CA  TYR A 119      -7.158 -27.261  -7.636  1.00 10.00      A   
ATOM    419  CB  TYR A 119      -7.783 -27.098  -6.248  1.00 10.00      A   
ATOM    420  CG  TYR A 119      -7.342 -28.156  -5.259  1.00 10.00      A   
ATOM    421  CD1 TYR A 119      -8.184 -29.204  -4.912  1.00 10.00      A   
ATOM    422  CD2 TYR A 119      -6.081 -28.109  -4.678  1.00 10.00      A   
ATOM    423  CE1 TYR A 119      -7.782 -30.179  -4.019  1.00 10.00      A   
ATOM    424  CE2 TYR A 119      -5.672 -29.077  -3.782  1.00 10.00      A   
ATOM    425  CZ  TYR A 119      -6.526 -30.109  -3.456  1.00 10.00      A   
ATOM    426  OH  TYR A 119      -6.118 -31.079  -2.571  1.00 10.00      A   
ATOM    427  HH  TYR A 119      -5.746 -30.667  -1.787  1.00 10.00      A   
ATOM    428  C   TYR A 119      -7.911 -26.421  -8.667  1.00 10.00      A   
ATOM    429  O   TYR A 119      -9.056 -26.028  -8.446  1.00 10.00      A   
ATOM    430  N   LYS A 120      -7.276 -26.173  -9.803  1.00 10.00      A   
ATOM    431  HN  LYS A 120      -6.373 -26.536  -9.933  1.00 10.00      A   
ATOM    432  CA  LYS A 120      -7.887 -25.377 -10.861  1.00 10.00      A   
ATOM    433  CB  LYS A 120      -6.819 -24.735 -11.747  1.00 10.00      A   
ATOM    434  CG  LYS A 120      -5.842 -25.723 -12.359  1.00 10.00      A   
ATOM    435  CD  LYS A 120      -4.608 -25.021 -12.893  1.00 10.00      A   
ATOM    436  CE  LYS A 120      -3.448 -25.991 -13.020  1.00 10.00      A   
ATOM    437  NZ  LYS A 120      -3.196 -26.719 -11.749  1.00 10.00      A   
ATOM    438  HZ1 LYS A 120      -2.273 -27.196 -11.785  1.00 10.00      A   
ATOM    439  HZ2 LYS A 120      -3.932 -27.435 -11.591  1.00 10.00      A   
ATOM    440  HZ3 LYS A 120      -3.197 -26.053 -10.946  1.00 10.00      A   
ATOM    441  C   LYS A 120      -8.850 -26.206 -11.702  1.00 10.00      A   
ATOM    442  O   LYS A 120      -9.793 -25.672 -12.288  1.00 10.00      A   
ATOM    443  N   ASP A 121      -8.621 -27.514 -11.739  1.00 10.00      A   
ATOM    444  HN  ASP A 121      -7.866 -27.884 -11.230  1.00 10.00      A   
ATOM    445  CA  ASP A 121      -9.464 -28.420 -12.515  1.00 10.00      A   
ATOM    446  CB  ASP A 121      -8.807 -29.800 -12.657  1.00 10.00      A   
ATOM    447  CG  ASP A 121      -8.577 -30.501 -11.333  1.00 10.00      A   
ATOM    448  OD1 ASP A 121      -9.346 -31.425 -11.001  1.00 10.00      A   
ATOM    449  OD2 ASP A 121      -7.611 -30.140 -10.625  1.00 10.00      A   
ATOM    450  C   ASP A 121     -10.859 -28.546 -11.914  1.00 10.00      A   
ATOM    451  O   ASP A 121     -11.795 -28.988 -12.579  1.00 10.00      A   
ATOM    452  N   ILE A 122     -10.993 -28.150 -10.656  1.00 10.00      A   
ATOM    453  HN  ILE A 122     -10.209 -27.811 -10.175  1.00 10.00      A   
ATOM    454  CA  ILE A 122     -12.274 -28.209  -9.966  1.00 10.00      A   
ATOM    455  CB  ILE A 122     -12.291 -29.303  -8.876  1.00 10.00      A   
ATOM    456  CG1 ILE A 122     -10.969 -29.308  -8.098  1.00 10.00      A   
ATOM    457  CG2 ILE A 122     -12.568 -30.666  -9.495  1.00 10.00      A   
ATOM    458  CD1 ILE A 122     -10.915 -30.323  -6.977  1.00 10.00      A   
ATOM    459  C   ILE A 122     -12.610 -26.856  -9.347  1.00 10.00      A   
ATOM    460  O   ILE A 122     -13.343 -26.776  -8.361  1.00 10.00      A   
ATOM    461  N   PHE A 123     -12.080 -25.794  -9.953  1.00 10.00      A   
ATOM    462  HN  PHE A 123     -11.516 -25.932 -10.743  1.00 10.00      A   
ATOM    463  CA  PHE A 123     -12.308 -24.435  -9.472  1.00 10.00      A   
ATOM    464  CB  PHE A 123     -11.552 -23.393 -10.312  1.00 10.00      A   
ATOM    465  CG  PHE A 123     -11.944 -21.972 -10.011  1.00 10.00      A   
ATOM    466  CD1 PHE A 123     -11.542 -21.362  -8.835  1.00 10.00      A   
ATOM    467  CD2 PHE A 123     -12.724 -21.253 -10.901  1.00 10.00      A   
ATOM    468  CE1 PHE A 123     -11.909 -20.061  -8.551  1.00 10.00      A   
ATOM    469  CE2 PHE A 123     -13.094 -19.952 -10.624  1.00 10.00      A   
ATOM    470  CZ  PHE A 123     -12.687 -19.355  -9.446  1.00 10.00      A   
ATOM    471  C   PHE A 123     -13.797 -24.081  -9.342  1.00 10.00      A   
ATOM    472  O   PHE A 123     -14.241 -23.723  -8.253  1.00 10.00      A   
ATOM    473  N   PRO A 124     -14.600 -24.188 -10.430  1.00 10.00      A   
ATOM    474  CA  PRO A 124     -16.032 -23.852 -10.376  1.00 10.00      A   
ATOM    475  CB  PRO A 124     -16.543 -24.213 -11.775  1.00 10.00      A   
ATOM    476  CG  PRO A 124     -15.334 -24.168 -12.640  1.00 10.00      A   
ATOM    477  CD  PRO A 124     -14.197 -24.631 -11.780  1.00 10.00      A   
ATOM    478  C   PRO A 124     -16.779 -24.666  -9.322  1.00 10.00      A   
ATOM    479  O   PRO A 124     -17.733 -24.185  -8.708  1.00 10.00      A   
ATOM    480  N   ASP A 125     -16.327 -25.891  -9.108  1.00 10.00      A   
ATOM    481  HN  ASP A 125     -15.550 -26.205  -9.613  1.00 10.00      A   
ATOM    482  CA  ASP A 125     -16.947 -26.782  -8.138  1.00 10.00      A   
ATOM    483  CB  ASP A 125     -16.478 -28.213  -8.385  1.00 10.00      A   
ATOM    484  CG  ASP A 125     -17.074 -29.203  -7.412  1.00 10.00      A   
ATOM    485  OD1 ASP A 125     -18.213 -29.662  -7.644  1.00 10.00      A   
ATOM    486  OD2 ASP A 125     -16.399 -29.542  -6.423  1.00 10.00      A   
ATOM    487  C   ASP A 125     -16.613 -26.368  -6.709  1.00 10.00      A   
ATOM    488  O   ASP A 125     -17.506 -26.155  -5.885  1.00 10.00      A   
ATOM    489  N   LEU A 126     -15.322 -26.243  -6.427  1.00 10.00      A   
ATOM    490  HN  LEU A 126     -14.661 -26.413  -7.135  1.00 10.00      A   
ATOM    491  CA  LEU A 126     -14.853 -25.870  -5.097  1.00 10.00      A   
ATOM    492  CB  LEU A 126     -13.332 -26.013  -5.002  1.00 10.00      A   
ATOM    493  CG  LEU A 126     -12.814 -27.143  -4.108  1.00 10.00      A   
ATOM    494  CD1 LEU A 126     -13.329 -28.491  -4.586  1.00 10.00      A   
ATOM    495  CD2 LEU A 126     -11.295 -27.133  -4.061  1.00 10.00      A   
ATOM    496  C   LEU A 126     -15.279 -24.459  -4.710  1.00 10.00      A   
ATOM    497  O   LEU A 126     -15.720 -24.227  -3.585  1.00 10.00      A   
ATOM    498  N   PHE A 127     -15.160 -23.527  -5.648  1.00 10.00      A   
ATOM    499  HN  PHE A 127     -14.817 -23.781  -6.534  1.00 10.00      A   
ATOM    500  CA  PHE A 127     -15.525 -22.136  -5.402  1.00 10.00      A   
ATOM    501  CB  PHE A 127     -15.217 -21.273  -6.630  1.00 10.00      A   
ATOM    502  CG  PHE A 127     -15.293 -19.793  -6.382  1.00 10.00      A   
ATOM    503  CD1 PHE A 127     -14.386 -19.171  -5.539  1.00 10.00      A   
ATOM    504  CD2 PHE A 127     -16.269 -19.021  -6.992  1.00 10.00      A   
ATOM    505  CE1 PHE A 127     -14.449 -17.810  -5.312  1.00 10.00      A   
ATOM    506  CE2 PHE A 127     -16.338 -17.658  -6.768  1.00 10.00      A   
ATOM    507  CZ  PHE A 127     -15.426 -17.053  -5.926  1.00 10.00      A   
ATOM    508  C   PHE A 127     -16.997 -22.011  -5.019  1.00 10.00      A   
ATOM    509  O   PHE A 127     -17.344 -21.302  -4.075  1.00 10.00      A   
ATOM    510  N   LYS A 128     -17.857 -22.716  -5.745  1.00 10.00      A   
ATOM    511  HN  LYS A 128     -17.521 -23.275  -6.478  1.00 10.00      A   
ATOM    512  CA  LYS A 128     -19.287 -22.676  -5.474  1.00 10.00      A   
ATOM    513  CB  LYS A 128     -20.075 -23.389  -6.575  1.00 10.00      A   
ATOM    514  CG  LYS A 128     -21.584 -23.320  -6.399  1.00 10.00      A   
ATOM    515  CD  LYS A 128     -22.291 -24.169  -7.437  1.00 10.00      A   
ATOM    516  CE  LYS A 128     -23.757 -24.356  -7.098  1.00 10.00      A   
ATOM    517  NZ  LYS A 128     -24.391 -25.392  -7.955  1.00 10.00      A   
ATOM    518  HZ1 LYS A 128     -24.320 -25.123  -8.955  1.00 10.00      A   
ATOM    519  HZ2 LYS A 128     -25.398 -25.491  -7.707  1.00 10.00      A   
ATOM    520  HZ3 LYS A 128     -23.919 -26.310  -7.820  1.00 10.00      A   
ATOM    521  C   LYS A 128     -19.602 -23.292  -4.116  1.00 10.00      A   
ATOM    522  O   LYS A 128     -20.360 -22.722  -3.330  1.00 10.00      A   
ATOM    523  N   ARG A 129     -19.005 -24.447  -3.837  1.00 10.00      A   
ATOM    524  HN  ARG A 129     -18.400 -24.849  -4.500  1.00 10.00      A   
ATOM    525  CA  ARG A 129     -19.231 -25.130  -2.568  1.00 10.00      A   
ATOM    526  CB  ARG A 129     -18.590 -26.520  -2.546  1.00 10.00      A   
ATOM    527  CG  ARG A 129     -19.553 -27.639  -2.916  1.00 10.00      A   
ATOM    528  CD  ARG A 129     -19.001 -29.005  -2.535  1.00 10.00      A   
ATOM    529  NE  ARG A 129     -17.998 -29.484  -3.485  1.00 10.00      A   
ATOM    530  HE  ARG A 129     -17.827 -28.929  -4.280  1.00 10.00      A   
ATOM    531  CZ  ARG A 129     -17.313 -30.620  -3.343  1.00 10.00      A   
ATOM    532  NH1 ARG A 129     -17.526 -31.408  -2.296  1.00 10.00      A   
ATOM    533 HH11 ARG A 129     -16.987 -32.293  -2.188  1.00 10.00      A   
ATOM    534 HH12 ARG A 129     -18.244 -31.150  -1.581  1.00 10.00      A   
ATOM    535  NH2 ARG A 129     -16.427 -30.969  -4.260  1.00 10.00      A   
ATOM    536 HH21 ARG A 129     -16.268 -30.354  -5.103  1.00 10.00      A   
ATOM    537 HH22 ARG A 129     -15.889 -31.856  -4.167  1.00 10.00      A   
ATOM    538  C   ARG A 129     -18.753 -24.288  -1.391  1.00 10.00      A   
ATOM    539  O   ARG A 129     -19.363 -24.298  -0.322  1.00 10.00      A   
ATOM    540  N   ALA A 130     -17.669 -23.551  -1.594  1.00 10.00      A   
ATOM    541  HN  ALA A 130     -17.214 -23.595  -2.465  1.00 10.00      A   
ATOM    542  CA  ALA A 130     -17.128 -22.691  -0.551  1.00 10.00      A   
ATOM    543  CB  ALA A 130     -15.734 -22.208  -0.922  1.00 10.00      A   
ATOM    544  C   ALA A 130     -18.057 -21.506  -0.308  1.00 10.00      A   
ATOM    545  O   ALA A 130     -18.304 -21.124   0.837  1.00 10.00      A   
ATOM    546  N   ALA A 131     -18.585 -20.947  -1.393  1.00 10.00      A   
ATOM    547  HN  ALA A 131     -18.352 -21.308  -2.277  1.00 10.00      A   
ATOM    548  CA  ALA A 131     -19.492 -19.808  -1.310  1.00 10.00      A   
ATOM    549  CB  ALA A 131     -19.874 -19.326  -2.701  1.00 10.00      A   
ATOM    550  C   ALA A 131     -20.738 -20.144  -0.495  1.00 10.00      A   
ATOM    551  O   ALA A 131     -21.133 -19.386   0.392  1.00 10.00      A   
ATOM    552  N   GLU A 132     -21.348 -21.288  -0.785  1.00 10.00      A   
ATOM    553  HN  GLU A 132     -20.987 -21.859  -1.500  1.00 10.00      A   
ATOM    554  CA  GLU A 132     -22.549 -21.706  -0.066  1.00 10.00      A   
ATOM    555  CB  GLU A 132     -23.275 -22.859  -0.769  1.00 10.00      A   
ATOM    556  CG  GLU A 132     -22.389 -24.028  -1.158  1.00 10.00      A   
ATOM    557  CD  GLU A 132     -23.164 -25.144  -1.824  1.00 10.00      A   
ATOM    558  OE1 GLU A 132     -23.970 -24.852  -2.733  1.00 10.00      A   
ATOM    559  OE2 GLU A 132     -22.974 -26.318  -1.438  1.00 10.00      A   
ATOM    560  C   GLU A 132     -22.246 -22.038   1.394  1.00 10.00      A   
ATOM    561  O   GLU A 132     -23.088 -21.844   2.271  1.00 10.00      A   
ATOM    562  N   ARG A 133     -21.037 -22.529   1.657  1.00 10.00      A   
ATOM    563  HN  ARG A 133     -20.401 -22.664   0.918  1.00 10.00      A   
ATOM    564  CA  ARG A 133     -20.634 -22.856   3.020  1.00 10.00      A   
ATOM    565  CB  ARG A 133     -19.305 -23.623   3.040  1.00 10.00      A   
ATOM    566  CG  ARG A 133     -19.412 -25.087   2.648  1.00 10.00      A   
ATOM    567  CD  ARG A 133     -20.557 -25.777   3.373  1.00 10.00      A   
ATOM    568  NE  ARG A 133     -20.723 -27.166   2.945  1.00 10.00      A   
ATOM    569  HE  ARG A 133     -20.427 -27.865   3.572  1.00 10.00      A   
ATOM    570  CZ  ARG A 133     -21.266 -27.531   1.781  1.00 10.00      A   
ATOM    571  NH1 ARG A 133     -21.650 -26.608   0.905  1.00 10.00      A   
ATOM    572 HH11 ARG A 133     -21.521 -25.599   1.120  1.00 10.00      A   
ATOM    573 HH12 ARG A 133     -22.098 -26.886  -0.004  1.00 10.00      A   
ATOM    574  NH2 ARG A 133     -21.404 -28.820   1.488  1.00 10.00      A   
ATOM    575 HH21 ARG A 133     -21.098 -29.550   2.168  1.00 10.00      A   
ATOM    576 HH22 ARG A 133     -21.828 -29.110   0.578  1.00 10.00      A   
ATOM    577  C   ARG A 133     -20.499 -21.575   3.830  1.00 10.00      A   
ATOM    578  O   ARG A 133     -20.920 -21.504   4.985  1.00 10.00      A   
ATOM    579  N   LEU A 134     -19.923 -20.562   3.198  1.00 10.00      A   
ATOM    580  HN  LEU A 134     -19.617 -20.693   2.272  1.00 10.00      A   
ATOM    581  CA  LEU A 134     -19.723 -19.263   3.822  1.00 10.00      A   
ATOM    582  CB  LEU A 134     -18.978 -18.347   2.850  1.00 10.00      A   
ATOM    583  CG  LEU A 134     -18.672 -16.930   3.332  1.00 10.00      A   
ATOM    584  CD1 LEU A 134     -17.530 -16.938   4.335  1.00 10.00      A   
ATOM    585  CD2 LEU A 134     -18.346 -16.035   2.150  1.00 10.00      A   
ATOM    586  C   LEU A 134     -21.065 -18.643   4.201  1.00 10.00      A   
ATOM    587  O   LEU A 134     -21.214 -18.057   5.276  1.00 10.00      A   
ATOM    588  N   GLN A 135     -22.041 -18.799   3.318  1.00 10.00      A   
ATOM    589  HN  GLN A 135     -21.853 -19.282   2.483  1.00 10.00      A   
ATOM    590  CA  GLN A 135     -23.378 -18.263   3.533  1.00 10.00      A   
ATOM    591  CB  GLN A 135     -24.166 -18.302   2.219  1.00 10.00      A   
ATOM    592  CG  GLN A 135     -25.640 -17.945   2.349  1.00 10.00      A   
ATOM    593  CD  GLN A 135     -25.871 -16.461   2.548  1.00 10.00      A   
ATOM    594  OE1 GLN A 135     -25.989 -15.711   1.581  1.00 10.00      A   
ATOM    595  NE2 GLN A 135     -25.952 -16.029   3.796  1.00 10.00      A   
ATOM    596 HE21 GLN A 135     -25.859 -16.685   4.524  1.00 10.00      A   
ATOM    597 HE22 GLN A 135     -26.101 -15.068   3.943  1.00 10.00      A   
ATOM    598  C   GLN A 135     -24.130 -19.040   4.614  1.00 10.00      A   
ATOM    599  O   GLN A 135     -24.903 -18.466   5.378  1.00 10.00      A   
ATOM    600  N   TYR A 136     -23.897 -20.343   4.674  1.00 10.00      A   
ATOM    601  HN  TYR A 136     -23.259 -20.745   4.044  1.00 10.00      A   
ATOM    602  CA  TYR A 136     -24.575 -21.196   5.643  1.00 10.00      A   
ATOM    603  CB  TYR A 136     -24.598 -22.651   5.149  1.00 10.00      A   
ATOM    604  CG  TYR A 136     -25.047 -23.663   6.185  1.00 10.00      A   
ATOM    605  CD1 TYR A 136     -24.131 -24.504   6.804  1.00 10.00      A   
ATOM    606  CD2 TYR A 136     -26.385 -23.777   6.544  1.00 10.00      A   
ATOM    607  CE1 TYR A 136     -24.532 -25.426   7.749  1.00 10.00      A   
ATOM    608  CE2 TYR A 136     -26.796 -24.698   7.489  1.00 10.00      A   
ATOM    609  CZ  TYR A 136     -25.865 -25.519   8.090  1.00 10.00      A   
ATOM    610  OH  TYR A 136     -26.269 -26.438   9.034  1.00 10.00      A   
ATOM    611  HH  TYR A 136     -25.741 -26.326   9.836  1.00 10.00      A   
ATOM    612  C   TYR A 136     -23.960 -21.115   7.044  1.00 10.00      A   
ATOM    613  O   TYR A 136     -24.679 -20.984   8.036  1.00 10.00      A   
ATOM    614  N   VAL A 137     -22.638 -21.184   7.122  1.00 10.00      A   
ATOM    615  HN  VAL A 137     -22.109 -21.247   6.297  1.00 10.00      A   
ATOM    616  CA  VAL A 137     -21.950 -21.164   8.409  1.00 10.00      A   
ATOM    617  CB  VAL A 137     -20.590 -21.895   8.346  1.00 10.00      A   
ATOM    618  CG1 VAL A 137     -19.939 -21.946   9.722  1.00 10.00      A   
ATOM    619  CG2 VAL A 137     -20.760 -23.298   7.783  1.00 10.00      A   
ATOM    620  C   VAL A 137     -21.751 -19.755   8.966  1.00 10.00      A   
ATOM    621  O   VAL A 137     -22.129 -19.473  10.101  1.00 10.00      A   
ATOM    622  N   PHE A 138     -21.162 -18.872   8.173  1.00 10.00      A   
ATOM    623  HN  PHE A 138     -20.918 -19.129   7.260  1.00 10.00      A   
ATOM    624  CA  PHE A 138     -20.886 -17.518   8.631  1.00 10.00      A   
ATOM    625  CB  PHE A 138     -19.565 -17.011   8.052  1.00 10.00      A   
ATOM    626  CG  PHE A 138     -18.397 -17.892   8.391  1.00 10.00      A   
ATOM    627  CD1 PHE A 138     -17.744 -17.762   9.606  1.00 10.00      A   
ATOM    628  CD2 PHE A 138     -17.960 -18.858   7.501  1.00 10.00      A   
ATOM    629  CE1 PHE A 138     -16.676 -18.578   9.927  1.00 10.00      A   
ATOM    630  CE2 PHE A 138     -16.892 -19.678   7.813  1.00 10.00      A   
ATOM    631  CZ  PHE A 138     -16.249 -19.538   9.030  1.00 10.00      A   
ATOM    632  C   PHE A 138     -22.027 -16.552   8.334  1.00 10.00      A   
ATOM    633  O   PHE A 138     -22.210 -15.560   9.041  1.00 10.00      A   
ATOM    634  N   GLY A 139     -22.787 -16.838   7.291  1.00 10.00      A   
ATOM    635  HN  GLY A 139     -22.591 -17.633   6.754  1.00 10.00      A   
ATOM    636  CA  GLY A 139     -23.896 -15.978   6.931  1.00 10.00      A   
ATOM    637  C   GLY A 139     -23.457 -14.839   6.037  1.00 10.00      A   
ATOM    638  O   GLY A 139     -24.046 -13.754   6.054  1.00 10.00      A   
ATOM    639  N   TYR A 140     -22.414 -15.078   5.257  1.00 10.00      A   
ATOM    640  HN  TYR A 140     -21.987 -15.961   5.285  1.00 10.00      A   
ATOM    641  CA  TYR A 140     -21.894 -14.067   4.352  1.00 10.00      A   
ATOM    642  CB  TYR A 140     -20.408 -13.803   4.615  1.00 10.00      A   
ATOM    643  CG  TYR A 140     -20.136 -12.990   5.864  1.00 10.00      A   
ATOM    644  CD1 TYR A 140     -19.826 -11.637   5.782  1.00 10.00      A   
ATOM    645  CD2 TYR A 140     -20.192 -13.570   7.125  1.00 10.00      A   
ATOM    646  CE1 TYR A 140     -19.580 -10.889   6.918  1.00 10.00      A   
ATOM    647  CE2 TYR A 140     -19.948 -12.830   8.266  1.00 10.00      A   
ATOM    648  CZ  TYR A 140     -19.642 -11.490   8.158  1.00 10.00      A   
ATOM    649  OH  TYR A 140     -19.400 -10.749   9.293  1.00 10.00      A   
ATOM    650  HH  TYR A 140     -18.918 -11.293   9.932  1.00 10.00      A   
ATOM    651  C   TYR A 140     -22.125 -14.473   2.905  1.00 10.00      A   
ATOM    652  O   TYR A 140     -21.715 -15.551   2.477  1.00 10.00      A   
ATOM    653  N   LYS A 141     -22.795 -13.610   2.164  1.00 10.00      A   
ATOM    654  HN  LYS A 141     -23.098 -12.764   2.567  1.00 10.00      A   
ATOM    655  CA  LYS A 141     -23.094 -13.868   0.769  1.00 10.00      A   
ATOM    656  CB  LYS A 141     -24.392 -13.162   0.377  1.00 10.00      A   
ATOM    657  CG  LYS A 141     -24.902 -13.503  -1.015  1.00 10.00      A   
ATOM    658  CD  LYS A 141     -26.228 -12.813  -1.302  1.00 10.00      A   
ATOM    659  CE  LYS A 141     -27.341 -13.362  -0.422  1.00 10.00      A   
ATOM    660  NZ  LYS A 141     -28.644 -12.699  -0.691  1.00 10.00      A   
ATOM    661  HZ1 LYS A 141     -28.628 -11.717  -0.347  1.00 10.00      A   
ATOM    662  HZ2 LYS A 141     -29.411 -13.210  -0.211  1.00 10.00      A   
ATOM    663  HZ3 LYS A 141     -28.839 -12.691  -1.713  1.00 10.00      A   
ATOM    664  C   LYS A 141     -21.954 -13.384  -0.115  1.00 10.00      A   
ATOM    665  O   LYS A 141     -21.652 -12.190  -0.157  1.00 10.00      A   
ATOM    666  N   LEU A 142     -21.316 -14.320  -0.798  1.00 10.00      A   
ATOM    667  HN  LEU A 142     -21.594 -15.253  -0.701  1.00 10.00      A   
ATOM    668  CA  LEU A 142     -20.214 -14.001  -1.689  1.00 10.00      A   
ATOM    669  CB  LEU A 142     -19.223 -15.168  -1.735  1.00 10.00      A   
ATOM    670  CG  LEU A 142     -17.938 -14.936  -2.531  1.00 10.00      A   
ATOM    671  CD1 LEU A 142     -17.051 -13.920  -1.832  1.00 10.00      A   
ATOM    672  CD2 LEU A 142     -17.196 -16.245  -2.745  1.00 10.00      A   
ATOM    673  C   LEU A 142     -20.747 -13.709  -3.087  1.00 10.00      A   
ATOM    674  O   LEU A 142     -21.085 -14.627  -3.838  1.00 10.00      A   
ATOM    675  N   VAL A 143     -20.844 -12.431  -3.424  1.00 10.00      A   
ATOM    676  HN  VAL A 143     -20.561 -11.742  -2.782  1.00 10.00      A   
ATOM    677  CA  VAL A 143     -21.351 -12.026  -4.729  1.00 10.00      A   
ATOM    678  CB  VAL A 143     -22.767 -11.417  -4.648  1.00 10.00      A   
ATOM    679  CG1 VAL A 143     -23.812 -12.505  -4.454  1.00 10.00      A   
ATOM    680  CG2 VAL A 143     -22.850 -10.377  -3.539  1.00 10.00      A   
ATOM    681  C   VAL A 143     -20.423 -11.034  -5.415  1.00 10.00      A   
ATOM    682  O   VAL A 143     -19.528 -10.463  -4.787  1.00 10.00      A   
ATOM    683  N   GLU A 144     -20.646 -10.848  -6.707  1.00 10.00      A   
ATOM    684  HN  GLU A 144     -21.376 -11.340  -7.136  1.00 10.00      A   
ATOM    685  CA  GLU A 144     -19.852  -9.930  -7.510  1.00 10.00      A   
ATOM    686  CB  GLU A 144     -19.857 -10.395  -8.970  1.00 10.00      A   
ATOM    687  CG  GLU A 144     -18.805  -9.746  -9.855  1.00 10.00      A   
ATOM    688  CD  GLU A 144     -18.752 -10.364 -11.241  1.00 10.00      A   
ATOM    689  OE1 GLU A 144     -17.635 -10.573 -11.765  1.00 10.00      A   
ATOM    690  OE2 GLU A 144     -19.825 -10.651 -11.813  1.00 10.00      A   
ATOM    691  C   GLU A 144     -20.427  -8.522  -7.397  1.00 10.00      A   
ATOM    692  O   GLU A 144     -21.623  -8.315  -7.606  1.00 10.00      A   
ATOM    693  N   LEU A 145     -19.576  -7.561  -7.053  1.00 10.00      A   
ATOM    694  HN  LEU A 145     -18.634  -7.791  -6.902  1.00 10.00      A   
ATOM    695  CA  LEU A 145     -20.011  -6.170  -6.897  1.00 10.00      A   
ATOM    696  CB  LEU A 145     -18.900  -5.292  -6.308  1.00 10.00      A   
ATOM    697  CG  LEU A 145     -17.453  -5.710  -6.596  1.00 10.00      A   
ATOM    698  CD1 LEU A 145     -16.992  -5.196  -7.951  1.00 10.00      A   
ATOM    699  CD2 LEU A 145     -16.530  -5.213  -5.497  1.00 10.00      A   
ATOM    700  C   LEU A 145     -20.549  -5.586  -8.201  1.00 10.00      A   
ATOM    701  O   LEU A 145     -21.588  -4.924  -8.216  1.00 10.00      A   
ATOM    702  N   GLU A 146     -19.844  -5.841  -9.290  1.00 10.00      A   
ATOM    703  HN  GLU A 146     -19.032  -6.385  -9.215  1.00 10.00      A   
ATOM    704  CA  GLU A 146     -20.244  -5.353 -10.600  1.00 10.00      A   
ATOM    705  CB  GLU A 146     -19.339  -4.208 -11.061  1.00 10.00      A   
ATOM    706  CG  GLU A 146     -19.547  -2.918 -10.284  1.00 10.00      A   
ATOM    707  CD  GLU A 146     -18.683  -1.782 -10.783  1.00 10.00      A   
ATOM    708  OE1 GLU A 146     -19.079  -1.111 -11.757  1.00 10.00      A   
ATOM    709  OE2 GLU A 146     -17.611  -1.544 -10.193  1.00 10.00      A   
ATOM    710  C   GLU A 146     -20.214  -6.498 -11.598  1.00 10.00      A   
ATOM    711  O   GLU A 146     -19.192  -7.166 -11.743  1.00 10.00      A   
ATOM    712  N   PRO A 147     -21.343  -6.737 -12.283  1.00 10.00      A   
ATOM    713  CA  PRO A 147     -21.486  -7.822 -13.264  1.00 10.00      A   
ATOM    714  CB  PRO A 147     -22.742  -7.423 -14.038  1.00 10.00      A   
ATOM    715  CG  PRO A 147     -23.560  -6.673 -13.046  1.00 10.00      A   
ATOM    716  CD  PRO A 147     -22.586  -5.954 -12.152  1.00 10.00      A   
ATOM    717  C   PRO A 147     -20.300  -7.956 -14.215  1.00 10.00      A   
ATOM    718  O   PRO A 147     -19.999  -7.040 -14.984  1.00 10.00      A   
ATOM    719  N   LYS A 148     -19.624  -9.101 -14.125  1.00 10.00      A   
ATOM    720  HN  LYS A 148     -19.896  -9.753 -13.433  1.00 10.00      A   
ATOM    721  CA  LYS A 148     -18.475  -9.422 -14.973  1.00 10.00      A   
ATOM    722  CB  LYS A 148     -18.840  -9.424 -16.460  1.00 10.00      A   
ATOM    723  CG  LYS A 148     -19.762 -10.564 -16.860  1.00 10.00      A   
ATOM    724  CD  LYS A 148     -19.088 -11.915 -16.669  1.00 10.00      A   
ATOM    725  CE  LYS A 148     -20.105 -13.017 -16.425  1.00 10.00      A   
ATOM    726  NZ  LYS A 148     -20.810 -12.845 -15.128  1.00 10.00      A   
ATOM    727  HZ1 LYS A 148     -20.130 -12.886 -14.342  1.00 10.00      A   
ATOM    728  HZ2 LYS A 148     -21.510 -13.601 -15.000  1.00 10.00      A   
ATOM    729  HZ3 LYS A 148     -21.299 -11.928 -15.102  1.00 10.00      A   
ATOM    730  C   LYS A 148     -17.259  -8.550 -14.688  1.00 10.00      A   
ATOM    731  O   LYS A 148     -16.823  -7.763 -15.532  1.00 10.00      A   
ATOM    732  N   SER A 149     -16.719  -8.697 -13.488  1.00 10.00      A   
ATOM    733  HN  SER A 149     -17.132  -9.331 -12.855  1.00 10.00      A   
ATOM    734  CA  SER A 149     -15.542  -7.947 -13.073  1.00 10.00      A   
ATOM    735  CB  SER A 149     -15.934  -6.792 -12.149  1.00 10.00      A   
ATOM    736  OG  SER A 149     -16.930  -5.982 -12.750  1.00 10.00      A   
ATOM    737  HG  SER A 149     -17.791  -6.411 -12.647  1.00 10.00      A   
ATOM    738  C   SER A 149     -14.539  -8.867 -12.382  1.00 10.00      A   
ATOM    739  O   SER A 149     -13.381  -8.501 -12.183  1.00 10.00      A   
ATOM    740  N   ASN A 150     -15.003 -10.061 -12.007  1.00 10.00      A   
ATOM    741  HN  ASN A 150     -15.952 -10.274 -12.171  1.00 10.00      A   
ATOM    742  CA  ASN A 150     -14.166 -11.061 -11.338  1.00 10.00      A   
ATOM    743  CB  ASN A 150     -12.929 -11.428 -12.170  1.00 10.00      A   
ATOM    744  CG  ASN A 150     -13.241 -12.364 -13.323  1.00 10.00      A   
ATOM    745  OD1 ASN A 150     -13.251 -13.582 -13.161  1.00 10.00      A   
ATOM    746  ND2 ASN A 150     -13.486 -11.804 -14.497  1.00 10.00      A   
ATOM    747 HD21 ASN A 150     -13.451 -10.829 -14.561  1.00 10.00      A   
ATOM    748 HD22 ASN A 150     -13.696 -12.390 -15.257  1.00 10.00      A   
ATOM    749  C   ASN A 150     -13.770 -10.610  -9.936  1.00 10.00      A   
ATOM    750  O   ASN A 150     -12.749 -11.036  -9.395  1.00 10.00      A   
ATOM    751  N   THR A 151     -14.592  -9.753  -9.354  1.00 10.00      A   
ATOM    752  HN  THR A 151     -15.389  -9.457  -9.839  1.00 10.00      A   
ATOM    753  CA  THR A 151     -14.354  -9.237  -8.016  1.00 10.00      A   
ATOM    754  CB  THR A 151     -14.197  -7.708  -8.052  1.00 10.00      A   
ATOM    755  OG1 THR A 151     -13.962  -7.293  -9.406  1.00 10.00      A   
ATOM    756  HG1 THR A 151     -13.335  -7.895  -9.821  1.00 10.00      A   
ATOM    757  CG2 THR A 151     -13.020  -7.280  -7.191  1.00 10.00      A   
ATOM    758  C   THR A 151     -15.527  -9.604  -7.114  1.00 10.00      A   
ATOM    759  O   THR A 151     -16.663  -9.187  -7.360  1.00 10.00      A   
ATOM    760  N   TYR A 152     -15.257 -10.381  -6.077  1.00 10.00      A   
ATOM    761  HN  TYR A 152     -14.327 -10.644  -5.901  1.00 10.00      A   
ATOM    762  CA  TYR A 152     -16.303 -10.822  -5.166  1.00 10.00      A   
ATOM    763  CB  TYR A 152     -16.345 -12.352  -5.090  1.00 10.00      A   
ATOM    764  CG  TYR A 152     -16.914 -13.013  -6.329  1.00 10.00      A   
ATOM    765  CD1 TYR A 152     -16.137 -13.196  -7.466  1.00 10.00      A   
ATOM    766  CD2 TYR A 152     -18.234 -13.447  -6.363  1.00 10.00      A   
ATOM    767  CE1 TYR A 152     -16.660 -13.789  -8.600  1.00 10.00      A   
ATOM    768  CE2 TYR A 152     -18.763 -14.043  -7.491  1.00 10.00      A   
ATOM    769  CZ  TYR A 152     -17.972 -14.211  -8.606  1.00 10.00      A   
ATOM    770  OH  TYR A 152     -18.498 -14.792  -9.737  1.00 10.00      A   
ATOM    771  HH  TYR A 152     -19.172 -14.207 -10.109  1.00 10.00      A   
ATOM    772  C   TYR A 152     -16.133 -10.214  -3.781  1.00 10.00      A   
ATOM    773  O   TYR A 152     -15.013  -9.983  -3.325  1.00 10.00      A   
ATOM    774  N   ILE A 153     -17.252  -9.949  -3.124  1.00 10.00      A   
ATOM    775  HN  ILE A 153     -18.114 -10.160  -3.544  1.00 10.00      A   
ATOM    776  CA  ILE A 153     -17.245  -9.363  -1.793  1.00 10.00      A   
ATOM    777  CB  ILE A 153     -17.628  -7.862  -1.839  1.00 10.00      A   
ATOM    778  CG1 ILE A 153     -17.417  -7.192  -0.476  1.00 10.00      A   
ATOM    779  CG2 ILE A 153     -19.059  -7.674  -2.330  1.00 10.00      A   
ATOM    780  CD1 ILE A 153     -17.542  -5.683  -0.504  1.00 10.00      A   
ATOM    781  C   ILE A 153     -18.192 -10.130  -0.873  1.00 10.00      A   
ATOM    782  O   ILE A 153     -19.169 -10.727  -1.336  1.00 10.00      A   
ATOM    783  N   LEU A 154     -17.886 -10.137   0.420  1.00 10.00      A   
ATOM    784  HN  LEU A 154     -17.080  -9.662   0.726  1.00 10.00      A   
ATOM    785  CA  LEU A 154     -18.704 -10.838   1.400  1.00 10.00      A   
ATOM    786  CB  LEU A 154     -17.825 -11.424   2.512  1.00 10.00      A   
ATOM    787  CG  LEU A 154     -16.993 -12.670   2.177  1.00 10.00      A   
ATOM    788  CD1 LEU A 154     -15.856 -12.335   1.223  1.00 10.00      A   
ATOM    789  CD2 LEU A 154     -16.448 -13.299   3.451  1.00 10.00      A   
ATOM    790  C   LEU A 154     -19.749  -9.908   2.014  1.00 10.00      A   
ATOM    791  O   LEU A 154     -19.409  -8.937   2.700  1.00 10.00      A   
ATOM    792  N   ILE A 155     -21.019 -10.194   1.759  1.00 10.00      A   
ATOM    793  HN  ILE A 155     -21.231 -10.962   1.179  1.00 10.00      A   
ATOM    794  CA  ILE A 155     -22.107  -9.388   2.300  1.00 10.00      A   
ATOM    795  CB  ILE A 155     -23.066  -8.903   1.190  1.00 10.00      A   
ATOM    796  CG1 ILE A 155     -22.300  -8.095   0.135  1.00 10.00      A   
ATOM    797  CG2 ILE A 155     -24.195  -8.069   1.782  1.00 10.00      A   
ATOM    798  CD1 ILE A 155     -23.143  -7.664  -1.049  1.00 10.00      A   
ATOM    799  C   ILE A 155     -22.894 -10.177   3.346  1.00 10.00      A   
ATOM    800  O   ILE A 155     -23.537 -11.177   3.026  1.00 10.00      A   
ATOM    801  N   ASN A 156     -22.828  -9.732   4.596  1.00 10.00      A   
ATOM    802  HN  ASN A 156     -22.293  -8.937   4.792  1.00 10.00      A   
ATOM    803  CA  ASN A 156     -23.538 -10.394   5.686  1.00 10.00      A   
ATOM    804  CB  ASN A 156     -23.105  -9.813   7.036  1.00 10.00      A   
ATOM    805  CG  ASN A 156     -23.764 -10.492   8.226  1.00 10.00      A   
ATOM    806  OD1 ASN A 156     -24.151  -9.833   9.189  1.00 10.00      A   
ATOM    807  ND2 ASN A 156     -23.885 -11.812   8.180  1.00 10.00      A   
ATOM    808 HD21 ASN A 156     -23.551 -12.287   7.388  1.00 10.00      A   
ATOM    809 HD22 ASN A 156     -24.301 -12.263   8.943  1.00 10.00      A   
ATOM    810  C   ASN A 156     -25.046 -10.251   5.509  1.00 10.00      A   
ATOM    811  O   ASN A 156     -25.571  -9.141   5.454  1.00 10.00      A   
ATOM    812  N   THR A 157     -25.734 -11.380   5.419  1.00 10.00      A   
ATOM    813  HN  THR A 157     -25.257 -12.238   5.480  1.00 10.00      A   
ATOM    814  CA  THR A 157     -27.178 -11.390   5.238  1.00 10.00      A   
ATOM    815  CB  THR A 157     -27.583 -12.536   4.294  1.00 10.00      A   
ATOM    816  OG1 THR A 157     -26.412 -13.011   3.609  1.00 10.00      A   
ATOM    817  HG1 THR A 157     -25.842 -12.266   3.397  1.00 10.00      A   
ATOM    818  CG2 THR A 157     -28.601 -12.053   3.272  1.00 10.00      A   
ATOM    819  C   THR A 157     -27.889 -11.560   6.583  1.00 10.00      A   
ATOM    820  O   THR A 157     -28.941 -12.193   6.671  1.00 10.00      A   
ATOM    821  N   LEU A 158     -27.299 -10.993   7.627  1.00 10.00      A   
ATOM    822  HN  LEU A 158     -26.468 -10.494   7.491  1.00 10.00      A   
ATOM    823  CA  LEU A 158     -27.857 -11.071   8.967  1.00 10.00      A   
ATOM    824  CB  LEU A 158     -27.073 -12.084   9.808  1.00 10.00      A   
ATOM    825  CG  LEU A 158     -27.020 -13.517   9.272  1.00 10.00      A   
ATOM    826  CD1 LEU A 158     -26.032 -14.353  10.071  1.00 10.00      A   
ATOM    827  CD2 LEU A 158     -28.404 -14.150   9.300  1.00 10.00      A   
ATOM    828  C   LEU A 158     -27.799  -9.704   9.632  1.00 10.00      A   
ATOM    829  O   LEU A 158     -27.056  -8.827   9.191  1.00 10.00      A   
ATOM    830  N   GLU A 159     -28.598  -9.522  10.671  1.00 10.00      A   
ATOM    831  HN  GLU A 159     -29.210 -10.250  10.937  1.00 10.00      A   
ATOM    832  CA  GLU A 159     -28.628  -8.270  11.413  1.00 10.00      A   
ATOM    833  CB  GLU A 159     -29.369  -8.436  12.752  1.00 10.00      A   
ATOM    834  CG  GLU A 159     -30.798  -8.958  12.645  1.00 10.00      A   
ATOM    835  CD  GLU A 159     -30.882 -10.469  12.522  1.00 10.00      A   
ATOM    836  OE1 GLU A 159     -31.163 -11.138  13.536  1.00 10.00      A   
ATOM    837  OE2 GLU A 159     -30.680 -10.995  11.404  1.00 10.00      A   
ATOM    838  C   GLU A 159     -29.227  -7.133  10.582  1.00 10.00      A   
ATOM    839  O   GLU A 159     -30.386  -7.196  10.167  1.00 10.00      A   
ATOM    840  N   PRO A 160     -28.432  -6.089  10.294  1.00 10.00      A   
ATOM    841  CA  PRO A 160     -27.039  -6.000  10.730  1.00 10.00      A   
ATOM    842  CB  PRO A 160     -26.448  -4.995   9.741  1.00 10.00      A   
ATOM    843  CG  PRO A 160     -27.583  -4.083   9.420  1.00 10.00      A   
ATOM    844  CD  PRO A 160     -28.841  -4.909   9.512  1.00 10.00      A   
ATOM    845  C   PRO A 160     -26.912  -5.472  12.158  1.00 10.00      A   
ATOM    846  O   PRO A 160     -27.774  -4.729  12.636  1.00 10.00      A   
ATOM    847  N   VAL A 161     -25.835  -5.860  12.830  1.00 10.00      A   
ATOM    848  HN  VAL A 161     -25.183  -6.448  12.390  1.00 10.00      A   
ATOM    849  CA  VAL A 161     -25.585  -5.436  14.201  1.00 10.00      A   
ATOM    850  CB  VAL A 161     -26.388  -6.287  15.213  1.00 10.00      A   
ATOM    851  CG1 VAL A 161     -25.927  -7.740  15.193  1.00 10.00      A   
ATOM    852  CG2 VAL A 161     -26.288  -5.701  16.614  1.00 10.00      A   
ATOM    853  C   VAL A 161     -24.096  -5.530  14.525  1.00 10.00      A   
ATOM    854  O   VAL A 161     -23.299  -5.945  13.677  1.00 10.00      A   
ATOM    855  N   GLU A 166     -28.996   4.153  10.727  1.00 10.00      A   
ATOM    856  HN  GLU A 166     -29.862   4.426  11.098  1.00 10.00      A   
ATOM    857  CA  GLU A 166     -27.914   5.128  10.664  1.00 10.00      A   
ATOM    858  CB  GLU A 166     -28.332   6.424  11.358  1.00 10.00      A   
ATOM    859  CG  GLU A 166     -29.624   7.018  10.820  1.00 10.00      A   
ATOM    860  CD  GLU A 166     -29.556   8.522  10.687  1.00 10.00      A   
ATOM    861  OE1 GLU A 166     -30.294   9.220  11.416  1.00 10.00      A   
ATOM    862  OE2 GLU A 166     -28.757   9.011   9.864  1.00 10.00      A   
ATOM    863  C   GLU A 166     -26.662   4.559  11.315  1.00 10.00      A   
ATOM    864  O   GLU A 166     -25.644   5.240  11.459  1.00 10.00      A   
ATOM    865  N   MET A 167     -26.742   3.290  11.680  1.00 10.00      A   
ATOM    866  HN  MET A 167     -27.575   2.797  11.508  1.00 10.00      A   
ATOM    867  CA  MET A 167     -25.629   2.604  12.322  1.00 10.00      A   
ATOM    868  CB  MET A 167     -26.125   1.471  13.226  1.00 10.00      A   
ATOM    869  CG  MET A 167     -25.308   1.283  14.499  1.00 10.00      A   
ATOM    870  SD  MET A 167     -23.595   0.806  14.188  1.00 10.00      A   
ATOM    871  CE  MET A 167     -22.901   0.925  15.834  1.00 10.00      A   
ATOM    872  C   MET A 167     -24.640   2.075  11.294  1.00 10.00      A   
ATOM    873  O   MET A 167     -24.627   0.886  10.975  1.00 10.00      A   
ATOM    874  N   ARG A 168     -23.829   2.969  10.762  1.00 10.00      A   
ATOM    875  HN  ARG A 168     -23.905   3.907  11.039  1.00 10.00      A   
ATOM    876  CA  ARG A 168     -22.824   2.590   9.786  1.00 10.00      A   
ATOM    877  CB  ARG A 168     -22.609   3.700   8.751  1.00 10.00      A   
ATOM    878  CG  ARG A 168     -23.614   3.678   7.610  1.00 10.00      A   
ATOM    879  CD  ARG A 168     -23.513   4.928   6.748  1.00 10.00      A   
ATOM    880  NE  ARG A 168     -24.395   5.995   7.223  1.00 10.00      A   
ATOM    881  HE  ARG A 168     -25.279   5.732   7.557  1.00 10.00      A   
ATOM    882  CZ  ARG A 168     -24.067   7.287   7.220  1.00 10.00      A   
ATOM    883  NH1 ARG A 168     -22.880   7.675   6.771  1.00 10.00      A   
ATOM    884 HH11 ARG A 168     -22.200   6.970   6.412  1.00 10.00      A   
ATOM    885 HH12 ARG A 168     -22.625   8.688   6.771  1.00 10.00      A   
ATOM    886  NH2 ARG A 168     -24.931   8.189   7.663  1.00 10.00      A   
ATOM    887 HH21 ARG A 168     -24.678   9.201   7.668  1.00 10.00      A   
ATOM    888 HH22 ARG A 168     -25.871   7.894   8.005  1.00 10.00      A   
ATOM    889  C   ARG A 168     -21.521   2.236  10.493  1.00 10.00      A   
ATOM    890  O   ARG A 168     -20.598   3.050  10.563  1.00 10.00      A   
ATOM    891  N   GLY A 169     -21.482   1.026  11.048  1.00 10.00      A   
ATOM    892  HN  GLY A 169     -22.274   0.446  10.982  1.00 10.00      A   
ATOM    893  CA  GLY A 169     -20.305   0.548  11.759  1.00 10.00      A   
ATOM    894  C   GLY A 169     -19.026   0.727  10.969  1.00 10.00      A   
ATOM    895  O   GLY A 169     -17.924   0.587  11.514  1.00 10.00      A   
ATOM    896  N   GLN A 171     -18.426   2.239  18.268  1.00 10.00      A   
ATOM    897  HN  GLN A 171     -19.139   2.107  18.930  1.00 10.00      A   
ATOM    898  CA  GLN A 171     -17.075   2.664  18.585  1.00 10.00      A   
ATOM    899  CB  GLN A 171     -16.313   1.552  19.314  1.00 10.00      A   
ATOM    900  CG  GLN A 171     -16.759   1.311  20.750  1.00 10.00      A   
ATOM    901  CD  GLN A 171     -18.016   0.468  20.853  1.00 10.00      A   
ATOM    902  OE1 GLN A 171     -19.130   0.996  20.876  1.00 10.00      A   
ATOM    903  NE2 GLN A 171     -17.848  -0.845  20.917  1.00 10.00      A   
ATOM    904 HE21 GLN A 171     -16.926  -1.200  20.893  1.00 10.00      A   
ATOM    905 HE22 GLN A 171     -18.642  -1.410  20.988  1.00 10.00      A   
ATOM    906  C   GLN A 171     -16.422   2.946  17.235  1.00 10.00      A   
ATOM    907  O   GLN A 171     -15.320   2.484  16.933  1.00 10.00      A   
ATOM    908  N   GLY A 172     -17.163   3.687  16.414  1.00 10.00      A   
ATOM    909  HN  GLY A 172     -18.022   4.032  16.741  1.00 10.00      A   
ATOM    910  CA  GLY A 172     -16.733   4.011  15.069  1.00 10.00      A   
ATOM    911  C   GLY A 172     -15.550   4.957  14.984  1.00 10.00      A   
ATOM    912  O   GLY A 172     -15.159   5.587  15.966  1.00 10.00      A   
ATOM    913  N   THR A 173     -14.991   5.056  13.783  1.00 10.00      A   
ATOM    914  HN  THR A 173     -15.370   4.542  13.042  1.00 10.00      A   
ATOM    915  CA  THR A 173     -13.846   5.909  13.519  1.00 10.00      A   
ATOM    916  CB  THR A 173     -12.811   5.126  12.685  1.00 10.00      A   
ATOM    917  OG1 THR A 173     -12.985   3.725  12.944  1.00 10.00      A   
ATOM    918  HG1 THR A 173     -12.980   3.576  13.894  1.00 10.00      A   
ATOM    919  CG2 THR A 173     -11.391   5.526  13.058  1.00 10.00      A   
ATOM    920  C   THR A 173     -14.299   7.138  12.729  1.00 10.00      A   
ATOM    921  O   THR A 173     -15.153   7.026  11.846  1.00 10.00      A   
ATOM    922  N   PRO A 174     -13.737   8.323  13.034  1.00 10.00      A   
ATOM    923  CA  PRO A 174     -14.092   9.584  12.356  1.00 10.00      A   
ATOM    924  CB  PRO A 174     -13.252  10.640  13.088  1.00 10.00      A   
ATOM    925  CG  PRO A 174     -12.145   9.874  13.725  1.00 10.00      A   
ATOM    926  CD  PRO A 174     -12.725   8.537  14.084  1.00 10.00      A   
ATOM    927  C   PRO A 174     -13.765   9.597  10.859  1.00 10.00      A   
ATOM    928  O   PRO A 174     -14.153  10.522  10.144  1.00 10.00      A   
ATOM    929  N   THR A 175     -13.051   8.578  10.392  1.00 10.00      A   
ATOM    930  HN  THR A 175     -12.764   7.875  11.009  1.00 10.00      A   
ATOM    931  CA  THR A 175     -12.674   8.475   8.989  1.00 10.00      A   
ATOM    932  CB  THR A 175     -11.904   7.168   8.733  1.00 10.00      A   
ATOM    933  OG1 THR A 175     -11.368   6.689   9.976  1.00 10.00      A   
ATOM    934  HG1 THR A 175     -10.616   6.114   9.797  1.00 10.00      A   
ATOM    935  CG2 THR A 175     -10.762   7.412   7.759  1.00 10.00      A   
ATOM    936  C   THR A 175     -13.901   8.519   8.075  1.00 10.00      A   
ATOM    937  O   THR A 175     -13.915   9.238   7.074  1.00 10.00      A   
ATOM    938  N   THR A 176     -14.933   7.765   8.439  1.00 10.00      A   
ATOM    939  HN  THR A 176     -14.869   7.222   9.255  1.00 10.00      A   
ATOM    940  CA  THR A 176     -16.162   7.709   7.656  1.00 10.00      A   
ATOM    941  CB  THR A 176     -17.094   6.615   8.206  1.00 10.00      A   
ATOM    942  OG1 THR A 176     -16.341   5.771   9.091  1.00 10.00      A   
ATOM    943  HG1 THR A 176     -16.892   5.525   9.839  1.00 10.00      A   
ATOM    944  CG2 THR A 176     -17.657   5.773   7.070  1.00 10.00      A   
ATOM    945  C   THR A 176     -16.892   9.051   7.675  1.00 10.00      A   
ATOM    946  O   THR A 176     -17.500   9.456   6.680  1.00 10.00      A   
ATOM    947  N   GLY A 177     -16.812   9.742   8.808  1.00 10.00      A   
ATOM    948  HN  GLY A 177     -16.300   9.374   9.559  1.00 10.00      A   
ATOM    949  CA  GLY A 177     -17.464  11.031   8.945  1.00 10.00      A   
ATOM    950  C   GLY A 177     -16.882  12.062   8.001  1.00 10.00      A   
ATOM    951  O   GLY A 177     -17.616  12.833   7.383  1.00 10.00      A   
ATOM    952  N   LEU A 178     -15.560  12.062   7.881  1.00 10.00      A   
ATOM    953  HN  LEU A 178     -15.036  11.418   8.406  1.00 10.00      A   
ATOM    954  CA  LEU A 178     -14.865  12.995   7.001  1.00 10.00      A   
ATOM    955  CB  LEU A 178     -13.345  12.844   7.141  1.00 10.00      A   
ATOM    956  CG  LEU A 178     -12.642  13.838   8.070  1.00 10.00      A   
ATOM    957  CD1 LEU A 178     -12.818  15.265   7.571  1.00 10.00      A   
ATOM    958  CD2 LEU A 178     -13.143  13.698   9.501  1.00 10.00      A   
ATOM    959  C   LEU A 178     -15.283  12.785   5.548  1.00 10.00      A   
ATOM    960  O   LEU A 178     -15.514  13.747   4.812  1.00 10.00      A   
ATOM    961  N   LEU A 179     -15.392  11.523   5.149  1.00 10.00      A   
ATOM    962  HN  LEU A 179     -15.198  10.803   5.787  1.00 10.00      A   
ATOM    963  CA  LEU A 179     -15.787  11.177   3.791  1.00 10.00      A   
ATOM    964  CB  LEU A 179     -15.709   9.663   3.577  1.00 10.00      A   
ATOM    965  CG  LEU A 179     -16.014   9.161   2.162  1.00 10.00      A   
ATOM    966  CD1 LEU A 179     -14.982   9.679   1.171  1.00 10.00      A   
ATOM    967  CD2 LEU A 179     -16.079   7.640   2.131  1.00 10.00      A   
ATOM    968  C   LEU A 179     -17.198  11.680   3.494  1.00 10.00      A   
ATOM    969  O   LEU A 179     -17.470  12.183   2.400  1.00 10.00      A   
ATOM    970  N   MET A 180     -18.078  11.563   4.485  1.00 10.00      A   
ATOM    971  HN  MET A 180     -17.786  11.170   5.336  1.00 10.00      A   
ATOM    972  CA  MET A 180     -19.463  12.002   4.347  1.00 10.00      A   
ATOM    973  CB  MET A 180     -20.264  11.662   5.608  1.00 10.00      A   
ATOM    974  CG  MET A 180     -21.738  12.033   5.529  1.00 10.00      A   
ATOM    975  SD  MET A 180     -22.685  10.913   4.481  1.00 10.00      A   
ATOM    976  CE  MET A 180     -24.281  11.724   4.486  1.00 10.00      A   
ATOM    977  C   MET A 180     -19.532  13.501   4.068  1.00 10.00      A   
ATOM    978  O   MET A 180     -20.301  13.950   3.218  1.00 10.00      A   
ATOM    979  N   ILE A 181     -18.717  14.266   4.785  1.00 10.00      A   
ATOM    980  HN  ILE A 181     -18.130  13.848   5.451  1.00 10.00      A   
ATOM    981  CA  ILE A 181     -18.678  15.713   4.613  1.00 10.00      A   
ATOM    982  CB  ILE A 181     -17.756  16.386   5.653  1.00 10.00      A   
ATOM    983  CG1 ILE A 181     -18.189  16.007   7.074  1.00 10.00      A   
ATOM    984  CG2 ILE A 181     -17.775  17.901   5.486  1.00 10.00      A   
ATOM    985  CD1 ILE A 181     -17.206  16.423   8.146  1.00 10.00      A   
ATOM    986  C   ILE A 181     -18.202  16.070   3.206  1.00 10.00      A   
ATOM    987  O   ILE A 181     -18.767  16.947   2.551  1.00 10.00      A   
ATOM    988  N   VAL A 182     -17.176  15.363   2.743  1.00 10.00      A   
ATOM    989  HN  VAL A 182     -16.783  14.663   3.311  1.00 10.00      A   
ATOM    990  CA  VAL A 182     -16.614  15.599   1.416  1.00 10.00      A   
ATOM    991  CB  VAL A 182     -15.372  14.720   1.149  1.00 10.00      A   
ATOM    992  CG1 VAL A 182     -14.836  14.958  -0.257  1.00 10.00      A   
ATOM    993  CG2 VAL A 182     -14.289  15.008   2.178  1.00 10.00      A   
ATOM    994  C   VAL A 182     -17.654  15.374   0.319  1.00 10.00      A   
ATOM    995  O   VAL A 182     -17.896  16.259  -0.504  1.00 10.00      A   
ATOM    996  N   LEU A 183     -18.285  14.202   0.324  1.00 10.00      A   
ATOM    997  HN  LEU A 183     -18.075  13.544   1.024  1.00 10.00      A   
ATOM    998  CA  LEU A 183     -19.288  13.879  -0.686  1.00 10.00      A   
ATOM    999  CB  LEU A 183     -19.692  12.394  -0.639  1.00 10.00      A   
ATOM   1000  CG  LEU A 183     -20.471  11.912   0.589  1.00 10.00      A   
ATOM   1001  CD1 LEU A 183     -21.972  11.942   0.328  1.00 10.00      A   
ATOM   1002  CD2 LEU A 183     -20.029  10.512   0.986  1.00 10.00      A   
ATOM   1003  C   LEU A 183     -20.500  14.798  -0.580  1.00 10.00      A   
ATOM   1004  O   LEU A 183     -21.104  15.161  -1.590  1.00 10.00      A   
ATOM   1005  N   GLY A 184     -20.838  15.184   0.648  1.00 10.00      A   
ATOM   1006  HN  GLY A 184     -20.315  14.861   1.415  1.00 10.00      A   
ATOM   1007  CA  GLY A 184     -21.970  16.063   0.871  1.00 10.00      A   
ATOM   1008  C   GLY A 184     -21.775  17.417   0.221  1.00 10.00      A   
ATOM   1009  O   GLY A 184     -22.694  17.954  -0.395  1.00 10.00      A   
ATOM   1010  N   LEU A 185     -20.569  17.958   0.345  1.00 10.00      A   
ATOM   1011  HN  LEU A 185     -19.875  17.470   0.840  1.00 10.00      A   
ATOM   1012  CA  LEU A 185     -20.248  19.257  -0.236  1.00 10.00      A   
ATOM   1013  CB  LEU A 185     -18.875  19.739   0.242  1.00 10.00      A   
ATOM   1014  CG  LEU A 185     -18.758  20.091   1.728  1.00 10.00      A   
ATOM   1015  CD1 LEU A 185     -17.316  20.414   2.087  1.00 10.00      A   
ATOM   1016  CD2 LEU A 185     -19.672  21.256   2.079  1.00 10.00      A   
ATOM   1017  C   LEU A 185     -20.284  19.193  -1.759  1.00 10.00      A   
ATOM   1018  O   LEU A 185     -20.833  20.081  -2.414  1.00 10.00      A   
ATOM   1019  N   ILE A 186     -19.705  18.131  -2.314  1.00 10.00      A   
ATOM   1020  HN  ILE A 186     -19.288  17.457  -1.734  1.00 10.00      A   
ATOM   1021  CA  ILE A 186     -19.671  17.944  -3.761  1.00 10.00      A   
ATOM   1022  CB  ILE A 186     -18.876  16.677  -4.153  1.00 10.00      A   
ATOM   1023  CG1 ILE A 186     -17.458  16.732  -3.578  1.00 10.00      A   
ATOM   1024  CG2 ILE A 186     -18.831  16.516  -5.668  1.00 10.00      A   
ATOM   1025  CD1 ILE A 186     -16.666  15.456  -3.766  1.00 10.00      A   
ATOM   1026  C   ILE A 186     -21.086  17.835  -4.320  1.00 10.00      A   
ATOM   1027  O   ILE A 186     -21.447  18.538  -5.263  1.00 10.00      A   
ATOM   1028  N   PHE A 187     -21.885  16.967  -3.709  1.00 10.00      A   
ATOM   1029  HN  PHE A 187     -21.537  16.456  -2.942  1.00 10.00      A   
ATOM   1030  CA  PHE A 187     -23.262  16.746  -4.138  1.00 10.00      A   
ATOM   1031  CB  PHE A 187     -23.884  15.600  -3.334  1.00 10.00      A   
ATOM   1032  CG  PHE A 187     -25.057  14.942  -4.007  1.00 10.00      A   
ATOM   1033  CD1 PHE A 187     -24.877  14.182  -5.151  1.00 10.00      A   
ATOM   1034  CD2 PHE A 187     -26.337  15.080  -3.493  1.00 10.00      A   
ATOM   1035  CE1 PHE A 187     -25.951  13.572  -5.773  1.00 10.00      A   
ATOM   1036  CE2 PHE A 187     -27.415  14.473  -4.109  1.00 10.00      A   
ATOM   1037  CZ  PHE A 187     -27.221  13.718  -5.251  1.00 10.00      A   
ATOM   1038  C   PHE A 187     -24.101  18.014  -3.996  1.00 10.00      A   
ATOM   1039  O   PHE A 187     -24.959  18.300  -4.837  1.00 10.00      A   
ATOM   1040  N   MET A 188     -23.838  18.774  -2.935  1.00 10.00      A   
ATOM   1041  HN  MET A 188     -23.138  18.489  -2.308  1.00 10.00      A   
ATOM   1042  CA  MET A 188     -24.562  20.011  -2.669  1.00 10.00      A   
ATOM   1043  CB  MET A 188     -24.161  20.585  -1.306  1.00 10.00      A   
ATOM   1044  CG  MET A 188     -24.866  21.884  -0.947  1.00 10.00      A   
ATOM   1045  SD  MET A 188     -24.176  22.679   0.518  1.00 10.00      A   
ATOM   1046  CE  MET A 188     -24.632  21.502   1.791  1.00 10.00      A   
ATOM   1047  C   MET A 188     -24.321  21.050  -3.762  1.00 10.00      A   
ATOM   1048  O   MET A 188     -25.257  21.693  -4.237  1.00 10.00      A   
ATOM   1049  N   LYS A 189     -23.067  21.202  -4.170  1.00 10.00      A   
ATOM   1050  HN  LYS A 189     -22.361  20.647  -3.769  1.00 10.00      A   
ATOM   1051  CA  LYS A 189     -22.715  22.171  -5.200  1.00 10.00      A   
ATOM   1052  CB  LYS A 189     -21.280  22.675  -5.025  1.00 10.00      A   
ATOM   1053  CG  LYS A 189     -21.140  23.842  -4.059  1.00 10.00      A   
ATOM   1054  CD  LYS A 189     -19.711  24.366  -4.015  1.00 10.00      A   
ATOM   1055  CE  LYS A 189     -19.294  24.980  -5.345  1.00 10.00      A   
ATOM   1056  NZ  LYS A 189     -18.005  25.720  -5.241  1.00 10.00      A   
ATOM   1057  HZ1 LYS A 189     -18.063  26.435  -4.490  1.00 10.00      A   
ATOM   1058  HZ2 LYS A 189     -17.795  26.198  -6.141  1.00 10.00      A   
ATOM   1059  HZ3 LYS A 189     -17.224  25.063  -5.019  1.00 10.00      A   
ATOM   1060  C   LYS A 189     -22.943  21.625  -6.610  1.00 10.00      A   
ATOM   1061  O   LYS A 189     -22.050  21.662  -7.457  1.00 10.00      A   
ATOM   1062  N   GLY A 190     -24.144  21.106  -6.846  1.00 10.00      A   
ATOM   1063  HN  GLY A 190     -24.804  21.092  -6.120  1.00 10.00      A   
ATOM   1064  CA  GLY A 190     -24.499  20.573  -8.149  1.00 10.00      A   
ATOM   1065  C   GLY A 190     -23.651  19.390  -8.573  1.00 10.00      A   
ATOM   1066  O   GLY A 190     -23.338  19.243  -9.753  1.00 10.00      A   
ATOM   1067  N   ASN A 191     -23.268  18.557  -7.607  1.00 10.00      A   
ATOM   1068  HN  ASN A 191     -23.533  18.752  -6.682  1.00 10.00      A   
ATOM   1069  CA  ASN A 191     -22.455  17.365  -7.876  1.00 10.00      A   
ATOM   1070  CB  ASN A 191     -23.194  16.401  -8.821  1.00 10.00      A   
ATOM   1071  CG  ASN A 191     -22.721  14.960  -8.709  1.00 10.00      A   
ATOM   1072  OD1 ASN A 191     -23.126  14.231  -7.805  1.00 10.00      A   
ATOM   1073  ND2 ASN A 191     -21.877  14.533  -9.637  1.00 10.00      A   
ATOM   1074 HD21 ASN A 191     -21.604  15.163 -10.340  1.00 10.00      A   
ATOM   1075 HD22 ASN A 191     -21.560  13.607  -9.585  1.00 10.00      A   
ATOM   1076  C   ASN A 191     -21.079  17.741  -8.434  1.00 10.00      A   
ATOM   1077  O   ASN A 191     -20.480  16.993  -9.203  1.00 10.00      A   
ATOM   1078  N   THR A 192     -20.589  18.914  -8.049  1.00 10.00      A   
ATOM   1079  HN  THR A 192     -21.113  19.475  -7.437  1.00 10.00      A   
ATOM   1080  CA  THR A 192     -19.287  19.388  -8.500  1.00 10.00      A   
ATOM   1081  CB  THR A 192     -19.402  20.225  -9.792  1.00 10.00      A   
ATOM   1082  OG1 THR A 192     -20.626  19.909 -10.470  1.00 10.00      A   
ATOM   1083  HG1 THR A 192     -21.289  19.639  -9.822  1.00 10.00      A   
ATOM   1084  CG2 THR A 192     -18.230  19.932 -10.718  1.00 10.00      A   
ATOM   1085  C   THR A 192     -18.618  20.232  -7.414  1.00 10.00      A   
ATOM   1086  O   THR A 192     -19.242  21.124  -6.840  1.00 10.00      A   
ATOM   1087  N   LEU A 193     -17.355  19.940  -7.130  1.00 10.00      A   
ATOM   1088  HN  LEU A 193     -16.906  19.218  -7.619  1.00 10.00      A   
ATOM   1089  CA  LEU A 193     -16.607  20.671  -6.117  1.00 10.00      A   
ATOM   1090  CB  LEU A 193     -16.858  20.068  -4.731  1.00 10.00      A   
ATOM   1091  CG  LEU A 193     -16.300  20.849  -3.537  1.00 10.00      A   
ATOM   1092  CD1 LEU A 193     -17.215  22.008  -3.184  1.00 10.00      A   
ATOM   1093  CD2 LEU A 193     -16.104  19.936  -2.337  1.00 10.00      A   
ATOM   1094  C   LEU A 193     -15.119  20.614  -6.437  1.00 10.00      A   
ATOM   1095  O   LEU A 193     -14.641  19.633  -7.011  1.00 10.00      A   
ATOM   1096  N   LYS A 194     -14.392  21.662  -6.079  1.00 10.00      A   
ATOM   1097  HN  LYS A 194     -14.829  22.425  -5.635  1.00 10.00      A   
ATOM   1098  CA  LYS A 194     -12.962  21.710  -6.326  1.00 10.00      A   
ATOM   1099  CB  LYS A 194     -12.537  23.096  -6.816  1.00 10.00      A   
ATOM   1100  CG  LYS A 194     -13.045  23.440  -8.206  1.00 10.00      A   
ATOM   1101  CD  LYS A 194     -12.668  24.857  -8.593  1.00 10.00      A   
ATOM   1102  CE  LYS A 194     -13.262  25.235  -9.937  1.00 10.00      A   
ATOM   1103  NZ  LYS A 194     -13.097  26.679 -10.229  1.00 10.00      A   
ATOM   1104  HZ1 LYS A 194     -13.596  27.248  -9.517  1.00 10.00      A   
ATOM   1105  HZ2 LYS A 194     -13.482  26.901 -11.167  1.00 10.00      A   
ATOM   1106  HZ3 LYS A 194     -12.089  26.936 -10.215  1.00 10.00      A   
ATOM   1107  C   LYS A 194     -12.185  21.324  -5.076  1.00 10.00      A   
ATOM   1108  O   LYS A 194     -12.630  21.572  -3.954  1.00 10.00      A   
ATOM   1109  N   GLU A 195     -11.023  20.724  -5.275  1.00 10.00      A   
ATOM   1110  HN  GLU A 195     -10.718  20.568  -6.195  1.00 10.00      A   
ATOM   1111  CA  GLU A 195     -10.182  20.296  -4.167  1.00 10.00      A   
ATOM   1112  CB  GLU A 195      -9.094  19.347  -4.674  1.00 10.00      A   
ATOM   1113  CG  GLU A 195      -8.264  18.709  -3.576  1.00 10.00      A   
ATOM   1114  CD  GLU A 195      -6.784  18.973  -3.741  1.00 10.00      A   
ATOM   1115  OE1 GLU A 195      -6.394  20.154  -3.877  1.00 10.00      A   
ATOM   1116  OE2 GLU A 195      -6.005  18.001  -3.729  1.00 10.00      A   
ATOM   1117  C   GLU A 195      -9.560  21.502  -3.467  1.00 10.00      A   
ATOM   1118  O   GLU A 195      -9.386  21.508  -2.246  1.00 10.00      A   
ATOM   1119  N   THR A 196      -9.261  22.529  -4.251  1.00 10.00      A   
ATOM   1120  HN  THR A 196      -9.454  22.465  -5.211  1.00 10.00      A   
ATOM   1121  CA  THR A 196      -8.658  23.751  -3.742  1.00 10.00      A   
ATOM   1122  CB  THR A 196      -8.416  24.738  -4.896  1.00 10.00      A   
ATOM   1123  OG1 THR A 196      -9.406  24.522  -5.915  1.00 10.00      A   
ATOM   1124  HG1 THR A 196      -9.230  25.110  -6.661  1.00 10.00      A   
ATOM   1125  CG2 THR A 196      -7.033  24.526  -5.491  1.00 10.00      A   
ATOM   1126  C   THR A 196      -9.537  24.413  -2.681  1.00 10.00      A   
ATOM   1127  O   THR A 196      -9.057  24.803  -1.613  1.00 10.00      A   
ATOM   1128  N   GLU A 197     -10.828  24.522  -2.975  1.00 10.00      A   
ATOM   1129  HN  GLU A 197     -11.153  24.186  -3.836  1.00 10.00      A   
ATOM   1130  CA  GLU A 197     -11.770  25.137  -2.051  1.00 10.00      A   
ATOM   1131  CB  GLU A 197     -13.048  25.559  -2.785  1.00 10.00      A   
ATOM   1132  CG  GLU A 197     -13.712  24.441  -3.577  1.00 10.00      A   
ATOM   1133  CD  GLU A 197     -15.065  24.827  -4.143  1.00 10.00      A   
ATOM   1134  OE1 GLU A 197     -15.729  25.709  -3.563  1.00 10.00      A   
ATOM   1135  OE2 GLU A 197     -15.476  24.238  -5.165  1.00 10.00      A   
ATOM   1136  C   GLU A 197     -12.106  24.202  -0.892  1.00 10.00      A   
ATOM   1137  O   GLU A 197     -12.334  24.648   0.232  1.00 10.00      A   
ATOM   1138  N   ALA A 198     -12.119  22.904  -1.169  1.00 10.00      A   
ATOM   1139  HN  ALA A 198     -11.908  22.605  -2.082  1.00 10.00      A   
ATOM   1140  CA  ALA A 198     -12.444  21.909  -0.154  1.00 10.00      A   
ATOM   1141  CB  ALA A 198     -12.656  20.546  -0.792  1.00 10.00      A   
ATOM   1142  C   ALA A 198     -11.378  21.832   0.935  1.00 10.00      A   
ATOM   1143  O   ALA A 198     -11.697  21.833   2.124  1.00 10.00      A   
ATOM   1144  N   TRP A 199     -10.117  21.777   0.527  1.00 10.00      A   
ATOM   1145  HN  TRP A 199      -9.922  21.797  -0.437  1.00 10.00      A   
ATOM   1146  CA  TRP A 199      -9.011  21.685   1.473  1.00 10.00      A   
ATOM   1147  CB  TRP A 199      -7.676  21.547   0.739  1.00 10.00      A   
ATOM   1148  CG  TRP A 199      -7.168  20.139   0.665  1.00 10.00      A   
ATOM   1149  CD1 TRP A 199      -7.526  19.184  -0.240  1.00 10.00      A   
ATOM   1150  CD2 TRP A 199      -6.202  19.526   1.529  1.00 10.00      A   
ATOM   1151  NE1 TRP A 199      -6.847  18.017   0.004  1.00 10.00      A   
ATOM   1152  HE1 TRP A 199      -6.933  17.188  -0.517  1.00 10.00      A   
ATOM   1153  CE2 TRP A 199      -6.025  18.201   1.084  1.00 10.00      A   
ATOM   1154  CE3 TRP A 199      -5.466  19.971   2.631  1.00 10.00      A   
ATOM   1155  CZ2 TRP A 199      -5.148  17.316   1.706  1.00 10.00      A   
ATOM   1156  CZ3 TRP A 199      -4.595  19.092   3.247  1.00 10.00      A   
ATOM   1157  CH2 TRP A 199      -4.442  17.781   2.781  1.00 10.00      A   
ATOM   1158  C   TRP A 199      -8.965  22.875   2.425  1.00 10.00      A   
ATOM   1159  O   TRP A 199      -8.780  22.705   3.630  1.00 10.00      A   
ATOM   1160  N   ASP A 200      -9.166  24.074   1.886  1.00 10.00      A   
ATOM   1161  HN  ASP A 200      -9.346  24.143   0.926  1.00 10.00      A   
ATOM   1162  CA  ASP A 200      -9.127  25.292   2.689  1.00 10.00      A   
ATOM   1163  CB  ASP A 200      -9.085  26.534   1.801  1.00 10.00      A   
ATOM   1164  CG  ASP A 200      -8.021  27.516   2.248  1.00 10.00      A   
ATOM   1165  OD1 ASP A 200      -8.284  28.317   3.169  1.00 10.00      A   
ATOM   1166  OD2 ASP A 200      -6.904  27.477   1.691  1.00 10.00      A   
ATOM   1167  C   ASP A 200     -10.301  25.376   3.658  1.00 10.00      A   
ATOM   1168  O   ASP A 200     -10.316  26.217   4.557  1.00 10.00      A   
ATOM   1169  N   PHE A 201     -11.288  24.515   3.467  1.00 10.00      A   
ATOM   1170  HN  PHE A 201     -11.225  23.873   2.726  1.00 10.00      A   
ATOM   1171  CA  PHE A 201     -12.457  24.498   4.332  1.00 10.00      A   
ATOM   1172  CB  PHE A 201     -13.732  24.281   3.512  1.00 10.00      A   
ATOM   1173  CG  PHE A 201     -14.590  25.507   3.382  1.00 10.00      A   
ATOM   1174  CD1 PHE A 201     -15.565  25.790   4.328  1.00 10.00      A   
ATOM   1175  CD2 PHE A 201     -14.428  26.373   2.314  1.00 10.00      A   
ATOM   1176  CE1 PHE A 201     -16.360  26.915   4.212  1.00 10.00      A   
ATOM   1177  CE2 PHE A 201     -15.218  27.499   2.191  1.00 10.00      A   
ATOM   1178  CZ  PHE A 201     -16.187  27.770   3.141  1.00 10.00      A   
ATOM   1179  C   PHE A 201     -12.328  23.410   5.391  1.00 10.00      A   
ATOM   1180  O   PHE A 201     -12.451  23.674   6.586  1.00 10.00      A   
ATOM   1181  N   LEU A 202     -12.046  22.192   4.942  1.00 10.00      A   
ATOM   1182  HN  LEU A 202     -11.923  22.059   3.974  1.00 10.00      A   
ATOM   1183  CA  LEU A 202     -11.913  21.043   5.839  1.00 10.00      A   
ATOM   1184  CB  LEU A 202     -11.702  19.747   5.043  1.00 10.00      A   
ATOM   1185  CG  LEU A 202     -12.961  18.959   4.662  1.00 10.00      A   
ATOM   1186  CD1 LEU A 202     -13.783  18.621   5.896  1.00 10.00      A   
ATOM   1187  CD2 LEU A 202     -13.799  19.713   3.638  1.00 10.00      A   
ATOM   1188  C   LEU A 202     -10.791  21.229   6.856  1.00 10.00      A   
ATOM   1189  O   LEU A 202     -10.925  20.839   8.016  1.00 10.00      A   
ATOM   1190  N   ARG A 203      -9.696  21.850   6.432  1.00 10.00      A   
ATOM   1191  HN  ARG A 203      -9.653  22.171   5.505  1.00 10.00      A   
ATOM   1192  CA  ARG A 203      -8.553  22.065   7.316  1.00 10.00      A   
ATOM   1193  CB  ARG A 203      -7.289  22.383   6.522  1.00 10.00      A   
ATOM   1194  CG  ARG A 203      -6.516  21.153   6.080  1.00 10.00      A   
ATOM   1195  CD  ARG A 203      -5.072  21.204   6.549  1.00 10.00      A   
ATOM   1196  NE  ARG A 203      -4.965  21.364   8.002  1.00 10.00      A   
ATOM   1197  HE  ARG A 203      -5.562  20.821   8.563  1.00 10.00      A   
ATOM   1198  CZ  ARG A 203      -4.105  22.193   8.597  1.00 10.00      A   
ATOM   1199  NH1 ARG A 203      -3.285  22.934   7.866  1.00 10.00      A   
ATOM   1200 HH11 ARG A 203      -2.616  23.587   8.327  1.00 10.00      A   
ATOM   1201 HH12 ARG A 203      -3.299  22.859   6.824  1.00 10.00      A   
ATOM   1202  NH2 ARG A 203      -4.070  22.273   9.922  1.00 10.00      A   
ATOM   1203 HH21 ARG A 203      -3.399  22.917  10.394  1.00 10.00      A   
ATOM   1204 HH22 ARG A 203      -4.717  21.692  10.499  1.00 10.00      A   
ATOM   1205  C   ARG A 203      -8.815  23.132   8.378  1.00 10.00      A   
ATOM   1206  O   ARG A 203      -7.971  23.384   9.239  1.00 10.00      A   
ATOM   1207  N   ARG A 204      -9.983  23.756   8.324  1.00 10.00      A   
ATOM   1208  HN  ARG A 204     -10.621  23.528   7.613  1.00 10.00      A   
ATOM   1209  CA  ARG A 204     -10.333  24.781   9.296  1.00 10.00      A   
ATOM   1210  CB  ARG A 204     -10.829  26.050   8.608  1.00 10.00      A   
ATOM   1211  CG  ARG A 204      -9.721  26.859   7.956  1.00 10.00      A   
ATOM   1212  CD  ARG A 204     -10.210  28.233   7.548  1.00 10.00      A   
ATOM   1213  NE  ARG A 204     -11.068  28.189   6.367  1.00 10.00      A   
ATOM   1214  HE  ARG A 204     -10.697  27.770   5.555  1.00 10.00      A   
ATOM   1215  CZ  ARG A 204     -12.292  28.696   6.322  1.00 10.00      A   
ATOM   1216  NH1 ARG A 204     -12.844  29.222   7.413  1.00 10.00      A   
ATOM   1217 HH11 ARG A 204     -12.319  29.234   8.315  1.00 10.00      A   
ATOM   1218 HH12 ARG A 204     -13.805  29.627   7.375  1.00 10.00      A   
ATOM   1219  NH2 ARG A 204     -12.984  28.668   5.189  1.00 10.00      A   
ATOM   1220 HH21 ARG A 204     -12.564  28.251   4.333  1.00 10.00      A   
ATOM   1221 HH22 ARG A 204     -13.946  29.067   5.150  1.00 10.00      A   
ATOM   1222  C   ARG A 204     -11.356  24.262  10.301  1.00 10.00      A   
ATOM   1223  O   ARG A 204     -11.772  24.979  11.211  1.00 10.00      A   
ATOM   1224  N   LEU A 205     -11.739  23.000  10.144  1.00 10.00      A   
ATOM   1225  HN  LEU A 205     -11.362  22.474   9.406  1.00 10.00      A   
ATOM   1226  CA  LEU A 205     -12.704  22.375  11.042  1.00 10.00      A   
ATOM   1227  CB  LEU A 205     -13.553  21.346  10.292  1.00 10.00      A   
ATOM   1228  CG  LEU A 205     -14.937  21.811   9.828  1.00 10.00      A   
ATOM   1229  CD1 LEU A 205     -14.828  22.879   8.749  1.00 10.00      A   
ATOM   1230  CD2 LEU A 205     -15.756  20.629   9.334  1.00 10.00      A   
ATOM   1231  C   LEU A 205     -12.000  21.711  12.222  1.00 10.00      A   
ATOM   1232  O   LEU A 205     -10.833  22.004  12.509  1.00 10.00      A   
ATOM   1233  N   VAL A 207      -4.806  11.673  12.944  1.00 10.00      A   
ATOM   1234  HN  VAL A 207      -3.867  11.735  12.675  1.00 10.00      A   
ATOM   1235  CA  VAL A 207      -5.379  12.733  13.768  1.00 10.00      A   
ATOM   1236  CB  VAL A 207      -4.300  13.700  14.294  1.00 10.00      A   
ATOM   1237  CG1 VAL A 207      -3.403  12.992  15.294  1.00 10.00      A   
ATOM   1238  CG2 VAL A 207      -3.480  14.285  13.149  1.00 10.00      A   
ATOM   1239  C   VAL A 207      -6.423  13.513  12.986  1.00 10.00      A   
ATOM   1240  O   VAL A 207      -6.831  14.606  13.381  1.00 10.00      A   
ATOM   1241  N   TYR A 208      -6.846  12.940  11.872  1.00 10.00      A   
ATOM   1242  HN  TYR A 208      -6.482  12.065  11.619  1.00 10.00      A   
ATOM   1243  CA  TYR A 208      -7.844  13.567  11.017  1.00 10.00      A   
ATOM   1244  CB  TYR A 208      -7.368  13.596   9.558  1.00 10.00      A   
ATOM   1245  CG  TYR A 208      -6.911  12.254   9.017  1.00 10.00      A   
ATOM   1246  CD1 TYR A 208      -5.583  11.850   9.121  1.00 10.00      A   
ATOM   1247  CD2 TYR A 208      -7.806  11.392   8.394  1.00 10.00      A   
ATOM   1248  CE1 TYR A 208      -5.162  10.629   8.623  1.00 10.00      A   
ATOM   1249  CE2 TYR A 208      -7.393  10.171   7.895  1.00 10.00      A   
ATOM   1250  CZ  TYR A 208      -6.072   9.795   8.012  1.00 10.00      A   
ATOM   1251  OH  TYR A 208      -5.661   8.577   7.511  1.00 10.00      A   
ATOM   1252  HH  TYR A 208      -5.181   8.095   8.194  1.00 10.00      A   
ATOM   1253  C   TYR A 208      -9.189  12.857  11.130  1.00 10.00      A   
ATOM   1254  O   TYR A 208      -9.260  11.724  11.615  1.00 10.00      A   
ATOM   1255  N   PRO A 219       1.541  12.755   5.160  1.00 10.00      A   
ATOM   1256  CA  PRO A 219       1.592  11.674   4.170  1.00 10.00      A   
ATOM   1257  CB  PRO A 219       1.945  10.424   4.993  1.00 10.00      A   
ATOM   1258  CG  PRO A 219       1.742  10.821   6.418  1.00 10.00      A   
ATOM   1259  CD  PRO A 219       1.999  12.299   6.478  1.00 10.00      A   
ATOM   1260  C   PRO A 219       0.246  11.491   3.479  1.00 10.00      A   
ATOM   1261  O   PRO A 219       0.061  10.568   2.682  1.00 10.00      A   
ATOM   1262  N   LYS A 220      -0.681  12.394   3.779  1.00 10.00      A   
ATOM   1263  HN  LYS A 220      -0.449  13.120   4.400  1.00 10.00      A   
ATOM   1264  CA  LYS A 220      -2.021  12.351   3.204  1.00 10.00      A   
ATOM   1265  CB  LYS A 220      -2.889  13.469   3.791  1.00 10.00      A   
ATOM   1266  CG  LYS A 220      -4.289  13.567   3.198  1.00 10.00      A   
ATOM   1267  CD  LYS A 220      -5.106  12.312   3.470  1.00 10.00      A   
ATOM   1268  CE  LYS A 220      -6.524  12.448   2.937  1.00 10.00      A   
ATOM   1269  NZ  LYS A 220      -7.320  11.212   3.153  1.00 10.00      A   
ATOM   1270  HZ1 LYS A 220      -7.121  10.817   4.092  1.00 10.00      A   
ATOM   1271  HZ2 LYS A 220      -7.084  10.499   2.435  1.00 10.00      A   
ATOM   1272  HZ3 LYS A 220      -8.338  11.426   3.090  1.00 10.00      A   
ATOM   1273  C   LYS A 220      -1.966  12.463   1.684  1.00 10.00      A   
ATOM   1274  O   LYS A 220      -2.523  11.628   0.969  1.00 10.00      A   
ATOM   1275  N   LYS A 221      -1.282  13.486   1.199  1.00 10.00      A   
ATOM   1276  HN  LYS A 221      -0.851  14.113   1.823  1.00 10.00      A   
ATOM   1277  CA  LYS A 221      -1.156  13.704  -0.235  1.00 10.00      A   
ATOM   1278  CB  LYS A 221      -0.605  15.101  -0.529  1.00 10.00      A   
ATOM   1279  CG  LYS A 221      -0.920  15.603  -1.929  1.00 10.00      A   
ATOM   1280  CD  LYS A 221      -0.066  16.809  -2.293  1.00 10.00      A   
ATOM   1281  CE  LYS A 221      -0.460  17.390  -3.644  1.00 10.00      A   
ATOM   1282  NZ  LYS A 221      -0.555  16.344  -4.695  1.00 10.00      A   
ATOM   1283  HZ1 LYS A 221      -0.450  16.769  -5.636  1.00 10.00      A   
ATOM   1284  HZ2 LYS A 221      -1.482  15.867  -4.647  1.00 10.00      A   
ATOM   1285  HZ3 LYS A 221       0.196  15.625  -4.564  1.00 10.00      A   
ATOM   1286  C   LYS A 221      -0.265  12.639  -0.864  1.00 10.00      A   
ATOM   1287  O   LYS A 221      -0.526  12.181  -1.973  1.00 10.00      A   
ATOM   1288  N   LEU A 222       0.765  12.234  -0.130  1.00 10.00      A   
ATOM   1289  HN  LEU A 222       0.900  12.630   0.755  1.00 10.00      A   
ATOM   1290  CA  LEU A 222       1.710  11.224  -0.604  1.00 10.00      A   
ATOM   1291  CB  LEU A 222       2.800  10.973   0.440  1.00 10.00      A   
ATOM   1292  CG  LEU A 222       3.768  12.131   0.700  1.00 10.00      A   
ATOM   1293  CD1 LEU A 222       4.652  11.829   1.901  1.00 10.00      A   
ATOM   1294  CD2 LEU A 222       4.619  12.406  -0.531  1.00 10.00      A   
ATOM   1295  C   LEU A 222       1.015   9.910  -0.963  1.00 10.00      A   
ATOM   1296  O   LEU A 222       1.149   9.416  -2.082  1.00 10.00      A   
ATOM   1297  N   ILE A 223       0.267   9.357  -0.015  1.00 10.00      A   
ATOM   1298  HN  ILE A 223       0.187   9.804   0.857  1.00 10.00      A   
ATOM   1299  CA  ILE A 223      -0.437   8.096  -0.236  1.00 10.00      A   
ATOM   1300  CB  ILE A 223      -1.092   7.574   1.062  1.00 10.00      A   
ATOM   1301  CG1 ILE A 223      -0.032   7.378   2.151  1.00 10.00      A   
ATOM   1302  CG2 ILE A 223      -1.837   6.269   0.807  1.00 10.00      A   
ATOM   1303  CD1 ILE A 223      -0.603   7.023   3.507  1.00 10.00      A   
ATOM   1304  C   ILE A 223      -1.495   8.231  -1.331  1.00 10.00      A   
ATOM   1305  O   ILE A 223      -1.637   7.352  -2.181  1.00 10.00      A   
ATOM   1306  N   THR A 224      -2.215   9.342  -1.321  1.00 10.00      A   
ATOM   1307  HN  THR A 224      -2.040  10.019  -0.634  1.00 10.00      A   
ATOM   1308  CA  THR A 224      -3.261   9.581  -2.307  1.00 10.00      A   
ATOM   1309  CB  THR A 224      -4.136  10.786  -1.907  1.00 10.00      A   
ATOM   1310  OG1 THR A 224      -4.485  10.676  -0.519  1.00 10.00      A   
ATOM   1311  HG1 THR A 224      -3.790  11.084   0.019  1.00 10.00      A   
ATOM   1312  CG2 THR A 224      -5.410  10.832  -2.738  1.00 10.00      A   
ATOM   1313  C   THR A 224      -2.684   9.797  -3.713  1.00 10.00      A   
ATOM   1314  O   THR A 224      -3.356   9.551  -4.716  1.00 10.00      A   
ATOM   1315  N   GLU A 225      -1.435  10.239  -3.779  1.00 10.00      A   
ATOM   1316  HN  GLU A 225      -0.940  10.403  -2.947  1.00 10.00      A   
ATOM   1317  CA  GLU A 225      -0.779  10.497  -5.055  1.00 10.00      A   
ATOM   1318  CB  GLU A 225       0.510  11.293  -4.853  1.00 10.00      A   
ATOM   1319  CG  GLU A 225       0.689  12.429  -5.846  1.00 10.00      A   
ATOM   1320  CD  GLU A 225       1.542  13.549  -5.296  1.00 10.00      A   
ATOM   1321  OE1 GLU A 225       1.053  14.299  -4.428  1.00 10.00      A   
ATOM   1322  OE2 GLU A 225       2.702  13.686  -5.729  1.00 10.00      A   
ATOM   1323  C   GLU A 225      -0.505   9.211  -5.829  1.00 10.00      A   
ATOM   1324  O   GLU A 225      -0.699   9.159  -7.040  1.00 10.00      A   
ATOM   1325  N   ASP A 226      -0.066   8.169  -5.134  1.00 10.00      A   
ATOM   1326  HN  ASP A 226       0.070   8.255  -4.166  1.00 10.00      A   
ATOM   1327  CA  ASP A 226       0.223   6.893  -5.793  1.00 10.00      A   
ATOM   1328  CB  ASP A 226       1.288   6.091  -5.039  1.00 10.00      A   
ATOM   1329  CG  ASP A 226       1.785   4.884  -5.821  1.00 10.00      A   
ATOM   1330  OD1 ASP A 226       1.502   3.745  -5.403  1.00 10.00      A   
ATOM   1331  OD2 ASP A 226       2.464   5.069  -6.856  1.00 10.00      A   
ATOM   1332  C   ASP A 226      -1.053   6.073  -5.982  1.00 10.00      A   
ATOM   1333  O   ASP A 226      -1.058   5.046  -6.656  1.00 10.00      A   
ATOM   1334  N   PHE A 227      -2.152   6.559  -5.413  1.00 10.00      A   
ATOM   1335  HN  PHE A 227      -2.095   7.396  -4.904  1.00 10.00      A   
ATOM   1336  CA  PHE A 227      -3.438   5.875  -5.524  1.00 10.00      A   
ATOM   1337  CB  PHE A 227      -4.481   6.507  -4.600  1.00 10.00      A   
ATOM   1338  CG  PHE A 227      -4.552   5.892  -3.231  1.00 10.00      A   
ATOM   1339  CD1 PHE A 227      -3.831   4.747  -2.924  1.00 10.00      A   
ATOM   1340  CD2 PHE A 227      -5.344   6.465  -2.247  1.00 10.00      A   
ATOM   1341  CE1 PHE A 227      -3.902   4.183  -1.666  1.00 10.00      A   
ATOM   1342  CE2 PHE A 227      -5.420   5.907  -0.987  1.00 10.00      A   
ATOM   1343  CZ  PHE A 227      -4.696   4.766  -0.695  1.00 10.00      A   
ATOM   1344  C   PHE A 227      -3.948   5.867  -6.964  1.00 10.00      A   
ATOM   1345  O   PHE A 227      -4.919   5.186  -7.284  1.00 10.00      A   
ATOM   1346  N   VAL A 228      -3.275   6.613  -7.833  1.00 10.00      A   
ATOM   1347  HN  VAL A 228      -2.498   7.123  -7.516  1.00 10.00      A   
ATOM   1348  CA  VAL A 228      -3.650   6.697  -9.242  1.00 10.00      A   
ATOM   1349  CB  VAL A 228      -2.972   7.911  -9.921  1.00 10.00      A   
ATOM   1350  CG1 VAL A 228      -3.539   8.165 -11.310  1.00 10.00      A   
ATOM   1351  CG2 VAL A 228      -3.130   9.154  -9.060  1.00 10.00      A   
ATOM   1352  C   VAL A 228      -3.285   5.404  -9.988  1.00 10.00      A   
ATOM   1353  O   VAL A 228      -3.586   5.242 -11.171  1.00 10.00      A   
ATOM   1354  N   ARG A 229      -2.638   4.482  -9.287  1.00 10.00      A   
ATOM   1355  HN  ARG A 229      -2.408   4.663  -8.349  1.00 10.00      A   
ATOM   1356  CA  ARG A 229      -2.246   3.214  -9.883  1.00 10.00      A   
ATOM   1357  CB  ARG A 229      -1.185   2.515  -9.037  1.00 10.00      A   
ATOM   1358  CG  ARG A 229       0.089   3.318  -8.865  1.00 10.00      A   
ATOM   1359  CD  ARG A 229       1.298   2.543  -9.342  1.00 10.00      A   
ATOM   1360  NE  ARG A 229       2.529   3.054  -8.747  1.00 10.00      A   
ATOM   1361  HE  ARG A 229       2.435   3.608  -7.922  1.00 10.00      A   
ATOM   1362  CZ  ARG A 229       3.746   2.801  -9.215  1.00 10.00      A   
ATOM   1363  NH1 ARG A 229       3.905   2.136 -10.360  1.00 10.00      A   
ATOM   1364 HH11 ARG A 229       3.069   1.818 -10.909  1.00 10.00      A   
ATOM   1365 HH12 ARG A 229       4.857   1.931 -10.719  1.00 10.00      A   
ATOM   1366  NH2 ARG A 229       4.806   3.250  -8.554  1.00 10.00      A   
ATOM   1367 HH21 ARG A 229       5.765   3.053  -8.900  1.00 10.00      A   
ATOM   1368 HH22 ARG A 229       4.674   3.817  -7.683  1.00 10.00      A   
ATOM   1369  C   ARG A 229      -3.445   2.291 -10.085  1.00 10.00      A   
ATOM   1370  O   ARG A 229      -3.795   1.958 -11.215  1.00 10.00      A   
ATOM   1371  N   GLN A 230      -4.075   1.877  -8.987  1.00 10.00      A   
ATOM   1372  HN  GLN A 230      -3.757   2.172  -8.107  1.00 10.00      A   
ATOM   1373  CA  GLN A 230      -5.224   0.976  -9.061  1.00 10.00      A   
ATOM   1374  CB  GLN A 230      -4.787  -0.488  -8.854  1.00 10.00      A   
ATOM   1375  CG  GLN A 230      -3.349  -0.685  -8.373  1.00 10.00      A   
ATOM   1376  CD  GLN A 230      -3.130  -0.288  -6.919  1.00 10.00      A   
ATOM   1377  OE1 GLN A 230      -3.822   0.581  -6.381  1.00 10.00      A   
ATOM   1378  NE2 GLN A 230      -2.154  -0.911  -6.278  1.00 10.00      A   
ATOM   1379 HE21 GLN A 230      -1.627  -1.593  -6.772  1.00 10.00      A   
ATOM   1380 HE22 GLN A 230      -1.983  -0.669  -5.346  1.00 10.00      A   
ATOM   1381  C   GLN A 230      -6.316   1.343  -8.057  1.00 10.00      A   
ATOM   1382  O   GLN A 230      -7.081   0.482  -7.615  1.00 10.00      A   
ATOM   1383  N   ARG A 231      -6.392   2.614  -7.688  1.00 10.00      A   
ATOM   1384  HN  ARG A 231      -5.763   3.262  -8.067  1.00 10.00      A   
ATOM   1385  CA  ARG A 231      -7.406   3.060  -6.734  1.00 10.00      A   
ATOM   1386  CB  ARG A 231      -6.777   3.458  -5.393  1.00 10.00      A   
ATOM   1387  CG  ARG A 231      -6.043   2.327  -4.681  1.00 10.00      A   
ATOM   1388  CD  ARG A 231      -7.002   1.345  -4.017  1.00 10.00      A   
ATOM   1389  NE  ARG A 231      -7.879   0.677  -4.978  1.00 10.00      A   
ATOM   1390  HE  ARG A 231      -7.513   0.514  -5.885  1.00 10.00      A   
ATOM   1391  CZ  ARG A 231      -9.133   0.303  -4.714  1.00 10.00      A   
ATOM   1392  NH1 ARG A 231      -9.637   0.484  -3.497  1.00 10.00      A   
ATOM   1393 HH11 ARG A 231      -9.057   0.904  -2.745  1.00 10.00      A   
ATOM   1394 HH12 ARG A 231     -10.627   0.212  -3.294  1.00 10.00      A   
ATOM   1395  NH2 ARG A 231      -9.879  -0.250  -5.662  1.00 10.00      A   
ATOM   1396 HH21 ARG A 231     -10.855  -0.549  -5.451  1.00 10.00      A   
ATOM   1397 HH22 ARG A 231      -9.498  -0.379  -6.629  1.00 10.00      A   
ATOM   1398  C   ARG A 231      -8.253   4.194  -7.300  1.00 10.00      A   
ATOM   1399  O   ARG A 231      -9.481   4.149  -7.249  1.00 10.00      A   
ATOM   1400  N   TYR A 232      -7.590   5.207  -7.836  1.00 10.00      A   
ATOM   1401  HN  TYR A 232      -6.605   5.187  -7.842  1.00 10.00      A   
ATOM   1402  CA  TYR A 232      -8.273   6.350  -8.425  1.00 10.00      A   
ATOM   1403  CB  TYR A 232      -8.406   7.492  -7.411  1.00 10.00      A   
ATOM   1404  CG  TYR A 232      -9.818   7.701  -6.902  1.00 10.00      A   
ATOM   1405  CD1 TYR A 232     -10.058   8.042  -5.577  1.00 10.00      A   
ATOM   1406  CD2 TYR A 232     -10.911   7.553  -7.748  1.00 10.00      A   
ATOM   1407  CE1 TYR A 232     -11.347   8.232  -5.110  1.00 10.00      A   
ATOM   1408  CE2 TYR A 232     -12.202   7.741  -7.290  1.00 10.00      A   
ATOM   1409  CZ  TYR A 232     -12.415   8.080  -5.970  1.00 10.00      A   
ATOM   1410  OH  TYR A 232     -13.701   8.270  -5.506  1.00 10.00      A   
ATOM   1411  HH  TYR A 232     -14.167   7.426  -5.501  1.00 10.00      A   
ATOM   1412  C   TYR A 232      -7.529   6.819  -9.668  1.00 10.00      A   
ATOM   1413  O   TYR A 232      -6.667   6.109 -10.181  1.00 10.00      A   
ATOM   1414  N   LEU A 233      -7.857   8.009 -10.148  1.00 10.00      A   
ATOM   1415  HN  LEU A 233      -8.543   8.540  -9.690  1.00 10.00      A   
ATOM   1416  CA  LEU A 233      -7.216   8.557 -11.335  1.00 10.00      A   
ATOM   1417  CB  LEU A 233      -8.038   8.209 -12.581  1.00 10.00      A   
ATOM   1418  CG  LEU A 233      -7.328   8.331 -13.932  1.00 10.00      A   
ATOM   1419  CD1 LEU A 233      -6.090   7.448 -13.975  1.00 10.00      A   
ATOM   1420  CD2 LEU A 233      -8.276   7.968 -15.065  1.00 10.00      A   
ATOM   1421  C   LEU A 233      -7.065  10.068 -11.203  1.00 10.00      A   
ATOM   1422  O   LEU A 233      -7.871  10.720 -10.539  1.00 10.00      A   
ATOM   1423  N   GLU A 234      -6.029  10.615 -11.821  1.00 10.00      A   
ATOM   1424  HN  GLU A 234      -5.416  10.044 -12.332  1.00 10.00      A   
ATOM   1425  CA  GLU A 234      -5.781  12.047 -11.769  1.00 10.00      A   
ATOM   1426  CB  GLU A 234      -4.319  12.336 -11.405  1.00 10.00      A   
ATOM   1427  CG  GLU A 234      -3.302  11.782 -12.394  1.00 10.00      A   
ATOM   1428  CD  GLU A 234      -1.992  12.546 -12.379  1.00 10.00      A   
ATOM   1429  OE1 GLU A 234      -1.002  12.052 -12.963  1.00 10.00      A   
ATOM   1430  OE2 GLU A 234      -1.947  13.654 -11.797  1.00 10.00      A   
ATOM   1431  C   GLU A 234      -6.135  12.710 -13.095  1.00 10.00      A   
ATOM   1432  O   GLU A 234      -6.002  12.104 -14.160  1.00 10.00      A   
ATOM   1433  N   TYR A 235      -6.596  13.949 -13.020  1.00 10.00      A   
ATOM   1434  HN  TYR A 235      -6.686  14.372 -12.141  1.00 10.00      A   
ATOM   1435  CA  TYR A 235      -6.959  14.711 -14.205  1.00 10.00      A   
ATOM   1436  CB  TYR A 235      -8.468  14.669 -14.459  1.00 10.00      A   
ATOM   1437  CG  TYR A 235      -8.913  13.421 -15.190  1.00 10.00      A   
ATOM   1438  CD1 TYR A 235      -8.612  13.239 -16.534  1.00 10.00      A   
ATOM   1439  CD2 TYR A 235      -9.620  12.421 -14.536  1.00 10.00      A   
ATOM   1440  CE1 TYR A 235      -9.001  12.097 -17.206  1.00 10.00      A   
ATOM   1441  CE2 TYR A 235     -10.016  11.276 -15.202  1.00 10.00      A   
ATOM   1442  CZ  TYR A 235      -9.702  11.120 -16.537  1.00 10.00      A   
ATOM   1443  OH  TYR A 235     -10.084   9.977 -17.202  1.00 10.00      A   
ATOM   1444  HH  TYR A 235     -10.945   9.687 -16.877  1.00 10.00      A   
ATOM   1445  C   TYR A 235      -6.462  16.141 -14.069  1.00 10.00      A   
ATOM   1446  O   TYR A 235      -5.795  16.473 -13.090  1.00 10.00      A   
ATOM   1447  N   ARG A 236      -6.772  16.984 -15.039  1.00 10.00      A   
ATOM   1448  HN  ARG A 236      -7.321  16.678 -15.795  1.00 10.00      A   
ATOM   1449  CA  ARG A 236      -6.321  18.369 -14.996  1.00 10.00      A   
ATOM   1450  CB  ARG A 236      -5.372  18.675 -16.159  1.00 10.00      A   
ATOM   1451  CG  ARG A 236      -4.056  17.909 -16.099  1.00 10.00      A   
ATOM   1452  CD  ARG A 236      -3.405  18.029 -14.729  1.00 10.00      A   
ATOM   1453  NE  ARG A 236      -2.212  17.194 -14.612  1.00 10.00      A   
ATOM   1454  HE  ARG A 236      -1.447  17.422 -15.187  1.00 10.00      A   
ATOM   1455  CZ  ARG A 236      -2.093  16.173 -13.763  1.00 10.00      A   
ATOM   1456  NH1 ARG A 236      -3.103  15.824 -12.976  1.00 10.00      A   
ATOM   1457 HH11 ARG A 236      -4.009  16.346 -13.011  1.00 10.00      A   
ATOM   1458 HH12 ARG A 236      -2.990  15.021 -12.310  1.00 10.00      A   
ATOM   1459  NH2 ARG A 236      -0.958  15.492 -13.696  1.00 10.00      A   
ATOM   1460 HH21 ARG A 236      -0.868  14.688 -13.027  1.00 10.00      A   
ATOM   1461 HH22 ARG A 236      -0.151  15.754 -14.299  1.00 10.00      A   
ATOM   1462  C   ARG A 236      -7.476  19.362 -14.952  1.00 10.00      A   
ATOM   1463  O   ARG A 236      -8.598  19.007 -14.579  1.00 10.00      A   
ATOM   1464  N   TYR A 246      -7.043  14.487  -9.606  1.00 10.00      A   
ATOM   1465  HN  TYR A 246      -6.308  13.839  -9.632  1.00 10.00      A   
ATOM   1466  CA  TYR A 246      -7.975  14.413  -8.484  1.00 10.00      A   
ATOM   1467  CB  TYR A 246      -7.655  15.479  -7.429  1.00 10.00      A   
ATOM   1468  CG  TYR A 246      -6.338  15.265  -6.715  1.00 10.00      A   
ATOM   1469  CD1 TYR A 246      -6.217  14.314  -5.709  1.00 10.00      A   
ATOM   1470  CD2 TYR A 246      -5.216  16.013  -7.047  1.00 10.00      A   
ATOM   1471  CE1 TYR A 246      -5.016  14.115  -5.055  1.00 10.00      A   
ATOM   1472  CE2 TYR A 246      -4.010  15.822  -6.399  1.00 10.00      A   
ATOM   1473  CZ  TYR A 246      -3.914  14.871  -5.404  1.00 10.00      A   
ATOM   1474  OH  TYR A 246      -2.713  14.677  -4.757  1.00 10.00      A   
ATOM   1475  HH  TYR A 246      -2.539  13.732  -4.678  1.00 10.00      A   
ATOM   1476  C   TYR A 246      -9.446  14.490  -8.895  1.00 10.00      A   
ATOM   1477  O   TYR A 246      -9.975  15.566  -9.180  1.00 10.00      A   
ATOM   1478  N   GLU A 247     -10.094  13.332  -8.913  1.00 10.00      A   
ATOM   1479  HN  GLU A 247      -9.602  12.511  -8.702  1.00 10.00      A   
ATOM   1480  CA  GLU A 247     -11.513  13.231  -9.235  1.00 10.00      A   
ATOM   1481  CB  GLU A 247     -11.727  12.800 -10.690  1.00 10.00      A   
ATOM   1482  CG  GLU A 247     -13.193  12.724 -11.099  1.00 10.00      A   
ATOM   1483  CD  GLU A 247     -13.398  12.757 -12.601  1.00 10.00      A   
ATOM   1484  OE1 GLU A 247     -13.882  13.790 -13.118  1.00 10.00      A   
ATOM   1485  OE2 GLU A 247     -13.091  11.751 -13.271  1.00 10.00      A   
ATOM   1486  C   GLU A 247     -12.158  12.241  -8.268  1.00 10.00      A   
ATOM   1487  O   GLU A 247     -11.569  11.205  -7.957  1.00 10.00      A   
ATOM   1488  N   PHE A 248     -13.347  12.562  -7.778  1.00 10.00      A   
ATOM   1489  HN  PHE A 248     -13.780  13.390  -8.071  1.00 10.00      A   
ATOM   1490  CA  PHE A 248     -14.035  11.697  -6.827  1.00 10.00      A   
ATOM   1491  CB  PHE A 248     -14.325  12.452  -5.525  1.00 10.00      A   
ATOM   1492  CG  PHE A 248     -13.205  12.407  -4.528  1.00 10.00      A   
ATOM   1493  CD1 PHE A 248     -13.137  11.394  -3.586  1.00 10.00      A   
ATOM   1494  CD2 PHE A 248     -12.221  13.382  -4.531  1.00 10.00      A   
ATOM   1495  CE1 PHE A 248     -12.106  11.352  -2.667  1.00 10.00      A   
ATOM   1496  CE2 PHE A 248     -11.189  13.346  -3.615  1.00 10.00      A   
ATOM   1497  CZ  PHE A 248     -11.131  12.331  -2.681  1.00 10.00      A   
ATOM   1498  C   PHE A 248     -15.334  11.140  -7.391  1.00 10.00      A   
ATOM   1499  O   PHE A 248     -15.940  11.729  -8.286  1.00 10.00      A   
ATOM   1500  N   GLN A 249     -15.751  10.000  -6.855  1.00 10.00      A   
ATOM   1501  HN  GLN A 249     -15.210   9.583  -6.148  1.00 10.00      A   
ATOM   1502  CA  GLN A 249     -16.984   9.347  -7.271  1.00 10.00      A   
ATOM   1503  CB  GLN A 249     -16.680   8.056  -8.036  1.00 10.00      A   
ATOM   1504  CG  GLN A 249     -16.057   8.270  -9.403  1.00 10.00      A   
ATOM   1505  CD  GLN A 249     -15.670   6.969 -10.071  1.00 10.00      A   
ATOM   1506  OE1 GLN A 249     -16.323   5.938  -9.887  1.00 10.00      A   
ATOM   1507  NE2 GLN A 249     -14.607   7.005 -10.852  1.00 10.00      A   
ATOM   1508 HE21 GLN A 249     -14.140   7.861 -10.959  1.00 10.00      A   
ATOM   1509 HE22 GLN A 249     -14.323   6.174 -11.285  1.00 10.00      A   
ATOM   1510  C   GLN A 249     -17.821   9.026  -6.041  1.00 10.00      A   
ATOM   1511  O   GLN A 249     -17.368   9.228  -4.913  1.00 10.00      A   
ATOM   1512  N   TRP A 250     -19.034   8.528  -6.250  1.00 10.00      A   
ATOM   1513  HN  TRP A 250     -19.344   8.385  -7.168  1.00 10.00      A   
ATOM   1514  CA  TRP A 250     -19.911   8.184  -5.141  1.00 10.00      A   
ATOM   1515  CB  TRP A 250     -21.334   7.912  -5.625  1.00 10.00      A   
ATOM   1516  CG  TRP A 250     -22.313   8.963  -5.207  1.00 10.00      A   
ATOM   1517  CD1 TRP A 250     -22.305  10.279  -5.566  1.00 10.00      A   
ATOM   1518  CD2 TRP A 250     -23.442   8.788  -4.344  1.00 10.00      A   
ATOM   1519  NE1 TRP A 250     -23.361  10.934  -4.985  1.00 10.00      A   
ATOM   1520  HE1 TRP A 250     -23.568  11.888  -5.095  1.00 10.00      A   
ATOM   1521  CE2 TRP A 250     -24.075  10.041  -4.228  1.00 10.00      A   
ATOM   1522  CE3 TRP A 250     -23.980   7.694  -3.661  1.00 10.00      A   
ATOM   1523  CZ2 TRP A 250     -25.220  10.229  -3.456  1.00 10.00      A   
ATOM   1524  CZ3 TRP A 250     -25.116   7.883  -2.895  1.00 10.00      A   
ATOM   1525  CH2 TRP A 250     -25.723   9.141  -2.800  1.00 10.00      A   
ATOM   1526  C   TRP A 250     -19.362   6.991  -4.369  1.00 10.00      A   
ATOM   1527  O   TRP A 250     -19.008   7.115  -3.199  1.00 10.00      A   
ATOM   1528  N   GLY A 251     -19.277   5.844  -5.029  1.00 10.00      A   
ATOM   1529  HN  GLY A 251     -19.586   5.796  -5.960  1.00 10.00      A   
ATOM   1530  CA  GLY A 251     -18.752   4.661  -4.380  1.00 10.00      A   
ATOM   1531  C   GLY A 251     -19.786   3.560  -4.238  1.00 10.00      A   
ATOM   1532  O   GLY A 251     -20.949   3.830  -3.931  1.00 10.00      A   
ATOM   1533  N   PRO A 252     -19.381   2.296  -4.441  1.00 10.00      A   
ATOM   1534  CA  PRO A 252     -20.286   1.144  -4.340  1.00 10.00      A   
ATOM   1535  CB  PRO A 252     -19.392  -0.054  -4.684  1.00 10.00      A   
ATOM   1536  CG  PRO A 252     -17.997   0.426  -4.463  1.00 10.00      A   
ATOM   1537  CD  PRO A 252     -18.008   1.892  -4.784  1.00 10.00      A   
ATOM   1538  C   PRO A 252     -20.871   0.990  -2.937  1.00 10.00      A   
ATOM   1539  O   PRO A 252     -22.036   0.629  -2.782  1.00 10.00      A   
ATOM   1540  N   ARG A 253     -20.064   1.284  -1.920  1.00 10.00      A   
ATOM   1541  HN  ARG A 253     -19.151   1.584  -2.106  1.00 10.00      A   
ATOM   1542  CA  ARG A 253     -20.508   1.173  -0.536  1.00 10.00      A   
ATOM   1543  CB  ARG A 253     -19.323   1.305   0.424  1.00 10.00      A   
ATOM   1544  CG  ARG A 253     -19.696   1.120   1.886  1.00 10.00      A   
ATOM   1545  CD  ARG A 253     -18.818   1.957   2.803  1.00 10.00      A   
ATOM   1546  NE  ARG A 253     -17.617   1.240   3.238  1.00 10.00      A   
ATOM   1547  HE  ARG A 253     -16.870   1.181   2.601  1.00 10.00      A   
ATOM   1548  CZ  ARG A 253     -17.474   0.689   4.444  1.00 10.00      A   
ATOM   1549  NH1 ARG A 253     -18.471   0.720   5.321  1.00 10.00      A   
ATOM   1550 HH11 ARG A 253     -19.393   1.176   5.067  1.00 10.00      A   
ATOM   1551 HH12 ARG A 253     -18.356   0.303   6.264  1.00 10.00      A   
ATOM   1552  NH2 ARG A 253     -16.331   0.091   4.764  1.00 10.00      A   
ATOM   1553 HH21 ARG A 253     -16.207  -0.345   5.703  1.00 10.00      A   
ATOM   1554 HH22 ARG A 253     -15.549   0.058   4.074  1.00 10.00      A   
ATOM   1555  C   ARG A 253     -21.552   2.239  -0.217  1.00 10.00      A   
ATOM   1556  O   ARG A 253     -22.572   1.959   0.411  1.00 10.00      A   
ATOM   1557  N   THR A 254     -21.295   3.454  -0.680  1.00 10.00      A   
ATOM   1558  HN  THR A 254     -20.476   3.605  -1.193  1.00 10.00      A   
ATOM   1559  CA  THR A 254     -22.188   4.578  -0.447  1.00 10.00      A   
ATOM   1560  CB  THR A 254     -21.570   5.867  -1.015  1.00 10.00      A   
ATOM   1561  OG1 THR A 254     -20.136   5.751  -0.984  1.00 10.00      A   
ATOM   1562  HG1 THR A 254     -19.741   6.608  -1.191  1.00 10.00      A   
ATOM   1563  CG2 THR A 254     -21.997   7.073  -0.192  1.00 10.00      A   
ATOM   1564  C   THR A 254     -23.562   4.347  -1.077  1.00 10.00      A   
ATOM   1565  O   THR A 254     -24.580   4.788  -0.546  1.00 10.00      A   
ATOM   1566  N   ASN A 255     -23.585   3.635  -2.196  1.00 10.00      A   
ATOM   1567  HN  ASN A 255     -22.741   3.300  -2.566  1.00 10.00      A   
ATOM   1568  CA  ASN A 255     -24.835   3.345  -2.899  1.00 10.00      A   
ATOM   1569  CB  ASN A 255     -24.546   2.845  -4.318  1.00 10.00      A   
ATOM   1570  CG  ASN A 255     -25.792   2.774  -5.184  1.00 10.00      A   
ATOM   1571  OD1 ASN A 255     -26.636   3.667  -5.151  1.00 10.00      A   
ATOM   1572  ND2 ASN A 255     -25.913   1.711  -5.967  1.00 10.00      A   
ATOM   1573 HD21 ASN A 255     -25.200   1.040  -5.949  1.00 10.00      A   
ATOM   1574 HD22 ASN A 255     -26.720   1.633  -6.523  1.00 10.00      A   
ATOM   1575  C   ASN A 255     -25.670   2.309  -2.144  1.00 10.00      A   
ATOM   1576  O   ASN A 255     -26.861   2.135  -2.412  1.00 10.00      A   
ATOM   1577  N   LEU A 256     -25.035   1.619  -1.205  1.00 10.00      A   
ATOM   1578  HN  LEU A 256     -24.087   1.803  -1.037  1.00 10.00      A   
ATOM   1579  CA  LEU A 256     -25.712   0.603  -0.414  1.00 10.00      A   
ATOM   1580  CB  LEU A 256     -24.847  -0.654  -0.300  1.00 10.00      A   
ATOM   1581  CG  LEU A 256     -24.568  -1.400  -1.605  1.00 10.00      A   
ATOM   1582  CD1 LEU A 256     -23.533  -2.492  -1.387  1.00 10.00      A   
ATOM   1583  CD2 LEU A 256     -25.852  -1.985  -2.178  1.00 10.00      A   
ATOM   1584  C   LEU A 256     -26.060   1.128   0.972  1.00 10.00      A   
ATOM   1585  O   LEU A 256     -27.161   0.900   1.472  1.00 10.00      A   
ATOM   1586  N   GLU A 257     -25.118   1.833   1.588  1.00 10.00      A   
ATOM   1587  HN  GLU A 257     -24.253   1.973   1.142  1.00 10.00      A   
ATOM   1588  CA  GLU A 257     -25.329   2.391   2.916  1.00 10.00      A   
ATOM   1589  CB  GLU A 257     -24.012   2.893   3.511  1.00 10.00      A   
ATOM   1590  CG  GLU A 257     -23.034   1.791   3.888  1.00 10.00      A   
ATOM   1591  CD  GLU A 257     -21.783   2.325   4.559  1.00 10.00      A   
ATOM   1592  OE1 GLU A 257     -21.596   3.557   4.581  1.00 10.00      A   
ATOM   1593  OE2 GLU A 257     -20.978   1.510   5.060  1.00 10.00      A   
ATOM   1594  C   GLU A 257     -26.356   3.518   2.889  1.00 10.00      A   
ATOM   1595  O   GLU A 257     -27.083   3.731   3.861  1.00 10.00      A   
ATOM   1596  N   LEU A 258     -26.420   4.232   1.774  1.00 10.00      A   
ATOM   1597  HN  LEU A 258     -25.829   4.007   1.025  1.00 10.00      A   
ATOM   1598  CA  LEU A 258     -27.353   5.337   1.625  1.00 10.00      A   
ATOM   1599  CB  LEU A 258     -26.654   6.669   1.921  1.00 10.00      A   
ATOM   1600  CG  LEU A 258     -26.267   6.926   3.378  1.00 10.00      A   
ATOM   1601  CD1 LEU A 258     -25.410   8.176   3.490  1.00 10.00      A   
ATOM   1602  CD2 LEU A 258     -27.509   7.047   4.248  1.00 10.00      A   
ATOM   1603  C   LEU A 258     -27.936   5.365   0.218  1.00 10.00      A   
ATOM   1604  O   LEU A 258     -27.736   4.444  -0.570  1.00 10.00      A   
ATOM   1605  N   SER A 259     -28.662   6.428  -0.080  1.00 10.00      A   
ATOM   1606  HN  SER A 259     -28.777   7.126   0.595  1.00 10.00      A   
ATOM   1607  CA  SER A 259     -29.279   6.611  -1.384  1.00 10.00      A   
ATOM   1608  CB  SER A 259     -30.723   6.093  -1.362  1.00 10.00      A   
ATOM   1609  OG  SER A 259     -30.814   4.867  -0.651  1.00 10.00      A   
ATOM   1610  HG  SER A 259     -30.034   4.330  -0.838  1.00 10.00      A   
ATOM   1611  C   SER A 259     -29.249   8.098  -1.722  1.00 10.00      A   
ATOM   1612  O   SER A 259     -29.054   8.927  -0.828  1.00 10.00      A   
ATOM   1613  N   LYS A 260     -29.447   8.442  -2.987  1.00 10.00      A   
ATOM   1614  HN  LYS A 260     -29.638   7.739  -3.656  1.00 10.00      A   
ATOM   1615  CA  LYS A 260     -29.421   9.839  -3.406  1.00 10.00      A   
ATOM   1616  CB  LYS A 260     -29.503   9.957  -4.928  1.00 10.00      A   
ATOM   1617  CG  LYS A 260     -28.239   9.487  -5.631  1.00 10.00      A   
ATOM   1618  CD  LYS A 260     -28.356   9.599  -7.140  1.00 10.00      A   
ATOM   1619  CE  LYS A 260     -27.005   9.385  -7.805  1.00 10.00      A   
ATOM   1620  NZ  LYS A 260     -27.084   9.488  -9.284  1.00 10.00      A   
ATOM   1621  HZ1 LYS A 260     -27.781  10.222  -9.560  1.00 10.00      A   
ATOM   1622  HZ2 LYS A 260     -27.371   8.580  -9.697  1.00 10.00      A   
ATOM   1623  HZ3 LYS A 260     -26.157   9.753  -9.671  1.00 10.00      A   
ATOM   1624  C   LYS A 260     -30.525  10.634  -2.722  1.00 10.00      A   
ATOM   1625  O   LYS A 260     -30.335  11.793  -2.353  1.00 10.00      A   
ATOM   1626  N   MET A 261     -31.671   9.989  -2.533  1.00 10.00      A   
ATOM   1627  HN  MET A 261     -31.758   9.069  -2.858  1.00 10.00      A   
ATOM   1628  CA  MET A 261     -32.804  10.617  -1.868  1.00 10.00      A   
ATOM   1629  CB  MET A 261     -34.056   9.746  -2.015  1.00 10.00      A   
ATOM   1630  CG  MET A 261     -35.235  10.193  -1.162  1.00 10.00      A   
ATOM   1631  SD  MET A 261     -35.880  11.810  -1.635  1.00 10.00      A   
ATOM   1632  CE  MET A 261     -36.710  11.405  -3.169  1.00 10.00      A   
ATOM   1633  C   MET A 261     -32.491  10.850  -0.391  1.00 10.00      A   
ATOM   1634  O   MET A 261     -32.845  11.882   0.174  1.00 10.00      A   
ATOM   1635  N   LYS A 262     -31.801   9.890   0.220  1.00 10.00      A   
ATOM   1636  HN  LYS A 262     -31.526   9.103  -0.293  1.00 10.00      A   
ATOM   1637  CA  LYS A 262     -31.436   9.981   1.628  1.00 10.00      A   
ATOM   1638  CB  LYS A 262     -30.855   8.655   2.124  1.00 10.00      A   
ATOM   1639  CG  LYS A 262     -31.816   7.482   2.036  1.00 10.00      A   
ATOM   1640  CD  LYS A 262     -31.207   6.220   2.626  1.00 10.00      A   
ATOM   1641  CE  LYS A 262     -32.133   5.030   2.444  1.00 10.00      A   
ATOM   1642  NZ  LYS A 262     -31.589   3.795   3.070  1.00 10.00      A   
ATOM   1643  HZ1 LYS A 262     -31.552   3.902   4.106  1.00 10.00      A   
ATOM   1644  HZ2 LYS A 262     -30.629   3.608   2.720  1.00 10.00      A   
ATOM   1645  HZ3 LYS A 262     -32.192   2.982   2.836  1.00 10.00      A   
ATOM   1646  C   LYS A 262     -30.435  11.106   1.861  1.00 10.00      A   
ATOM   1647  O   LYS A 262     -30.563  11.877   2.812  1.00 10.00      A   
ATOM   1648  N   VAL A 263     -29.440  11.193   0.987  1.00 10.00      A   
ATOM   1649  HN  VAL A 263     -29.391  10.547   0.247  1.00 10.00      A   
ATOM   1650  CA  VAL A 263     -28.417  12.228   1.094  1.00 10.00      A   
ATOM   1651  CB  VAL A 263     -27.288  12.023   0.058  1.00 10.00      A   
ATOM   1652  CG1 VAL A 263     -26.277  13.160   0.114  1.00 10.00      A   
ATOM   1653  CG2 VAL A 263     -26.596  10.690   0.290  1.00 10.00      A   
ATOM   1654  C   VAL A 263     -29.042  13.609   0.924  1.00 10.00      A   
ATOM   1655  O   VAL A 263     -28.673  14.560   1.618  1.00 10.00      A   
ATOM   1656  N   LEU A 264     -30.011  13.700   0.019  1.00 10.00      A   
ATOM   1657  HN  LEU A 264     -30.264  12.901  -0.494  1.00 10.00      A   
ATOM   1658  CA  LEU A 264     -30.700  14.956  -0.243  1.00 10.00      A   
ATOM   1659  CB  LEU A 264     -31.648  14.807  -1.435  1.00 10.00      A   
ATOM   1660  CG  LEU A 264     -31.698  15.985  -2.409  1.00 10.00      A   
ATOM   1661  CD1 LEU A 264     -30.298  16.372  -2.859  1.00 10.00      A   
ATOM   1662  CD2 LEU A 264     -32.566  15.646  -3.609  1.00 10.00      A   
ATOM   1663  C   LEU A 264     -31.456  15.428   0.994  1.00 10.00      A   
ATOM   1664  O   LEU A 264     -31.542  16.626   1.261  1.00 10.00      A   
ATOM   1665  N   LYS A 265     -31.996  14.483   1.755  1.00 10.00      A   
ATOM   1666  HN  LYS A 265     -31.909  13.542   1.486  1.00 10.00      A   
ATOM   1667  CA  LYS A 265     -32.723  14.815   2.974  1.00 10.00      A   
ATOM   1668  CB  LYS A 265     -33.504  13.605   3.499  1.00 10.00      A   
ATOM   1669  CG  LYS A 265     -34.519  13.044   2.519  1.00 10.00      A   
ATOM   1670  CD  LYS A 265     -35.547  12.169   3.217  1.00 10.00      A   
ATOM   1671  CE  LYS A 265     -36.453  11.473   2.210  1.00 10.00      A   
ATOM   1672  NZ  LYS A 265     -37.019  12.421   1.214  1.00 10.00      A   
ATOM   1673  HZ1 LYS A 265     -37.598  13.139   1.690  1.00 10.00      A   
ATOM   1674  HZ2 LYS A 265     -37.618  11.910   0.532  1.00 10.00      A   
ATOM   1675  HZ3 LYS A 265     -36.252  12.898   0.694  1.00 10.00      A   
ATOM   1676  C   LYS A 265     -31.754  15.302   4.044  1.00 10.00      A   
ATOM   1677  O   LYS A 265     -32.072  16.198   4.825  1.00 10.00      A   
ATOM   1678  N   PHE A 266     -30.564  14.712   4.060  1.00 10.00      A   
ATOM   1679  HN  PHE A 266     -30.370  14.009   3.402  1.00 10.00      A   
ATOM   1680  CA  PHE A 266     -29.541  15.076   5.030  1.00 10.00      A   
ATOM   1681  CB  PHE A 266     -28.363  14.097   4.972  1.00 10.00      A   
ATOM   1682  CG  PHE A 266     -27.306  14.344   6.014  1.00 10.00      A   
ATOM   1683  CD1 PHE A 266     -27.520  13.993   7.337  1.00 10.00      A   
ATOM   1684  CD2 PHE A 266     -26.095  14.925   5.668  1.00 10.00      A   
ATOM   1685  CE1 PHE A 266     -26.548  14.215   8.295  1.00 10.00      A   
ATOM   1686  CE2 PHE A 266     -25.118  15.149   6.621  1.00 10.00      A   
ATOM   1687  CZ  PHE A 266     -25.346  14.795   7.937  1.00 10.00      A   
ATOM   1688  C   PHE A 266     -29.059  16.506   4.815  1.00 10.00      A   
ATOM   1689  O   PHE A 266     -29.006  17.297   5.755  1.00 10.00      A   
ATOM   1690  N   VAL A 267     -28.718  16.840   3.577  1.00 10.00      A   
ATOM   1691  HN  VAL A 267     -28.785  16.168   2.862  1.00 10.00      A   
ATOM   1692  CA  VAL A 267     -28.243  18.182   3.260  1.00 10.00      A   
ATOM   1693  CB  VAL A 267     -27.637  18.290   1.844  1.00 10.00      A   
ATOM   1694  CG1 VAL A 267     -26.264  17.638   1.806  1.00 10.00      A   
ATOM   1695  CG2 VAL A 267     -28.553  17.661   0.806  1.00 10.00      A   
ATOM   1696  C   VAL A 267     -29.340  19.226   3.458  1.00 10.00      A   
ATOM   1697  O   VAL A 267     -29.063  20.366   3.829  1.00 10.00      A   
ATOM   1698  N   ALA A 268     -30.589  18.822   3.242  1.00 10.00      A   
ATOM   1699  HN  ALA A 268     -30.750  17.896   2.955  1.00 10.00      A   
ATOM   1700  CA  ALA A 268     -31.725  19.721   3.415  1.00 10.00      A   
ATOM   1701  CB  ALA A 268     -32.971  19.142   2.760  1.00 10.00      A   
ATOM   1702  C   ALA A 268     -31.978  19.989   4.896  1.00 10.00      A   
ATOM   1703  O   ALA A 268     -32.711  20.907   5.259  1.00 10.00      A   
ATOM   1704  N   LYS A 269     -31.355  19.187   5.746  1.00 10.00      A   
ATOM   1705  HN  LYS A 269     -30.775  18.476   5.393  1.00 10.00      A   
ATOM   1706  CA  LYS A 269     -31.504  19.326   7.185  1.00 10.00      A   
ATOM   1707  CB  LYS A 269     -31.396  17.955   7.855  1.00 10.00      A   
ATOM   1708  CG  LYS A 269     -32.027  17.878   9.233  1.00 10.00      A   
ATOM   1709  CD  LYS A 269     -32.111  16.442   9.719  1.00 10.00      A   
ATOM   1710  CE  LYS A 269     -32.852  16.354  11.040  1.00 10.00      A   
ATOM   1711  NZ  LYS A 269     -34.230  16.903  10.933  1.00 10.00      A   
ATOM   1712  HZ1 LYS A 269     -34.200  17.878  10.570  1.00 10.00      A   
ATOM   1713  HZ2 LYS A 269     -34.687  16.907  11.865  1.00 10.00      A   
ATOM   1714  HZ3 LYS A 269     -34.797  16.321  10.284  1.00 10.00      A   
ATOM   1715  C   LYS A 269     -30.450  20.282   7.739  1.00 10.00      A   
ATOM   1716  O   LYS A 269     -30.481  20.654   8.913  1.00 10.00      A   
ATOM   1717  N   VAL A 270     -29.525  20.686   6.880  1.00 10.00      A   
ATOM   1718  HN  VAL A 270     -29.558  20.363   5.954  1.00 10.00      A   
ATOM   1719  CA  VAL A 270     -28.459  21.594   7.278  1.00 10.00      A   
ATOM   1720  CB  VAL A 270     -27.173  21.350   6.457  1.00 10.00      A   
ATOM   1721  CG1 VAL A 270     -26.055  22.280   6.905  1.00 10.00      A   
ATOM   1722  CG2 VAL A 270     -26.735  19.898   6.567  1.00 10.00      A   
ATOM   1723  C   VAL A 270     -28.889  23.052   7.126  1.00 10.00      A   
ATOM   1724  O   VAL A 270     -28.795  23.839   8.070  1.00 10.00      A   
ATOM   1725  N   HIS A 271     -29.366  23.405   5.937  1.00 10.00      A   
ATOM   1726  HN  HIS A 271     -29.417  22.735   5.222  1.00 10.00      A   
ATOM   1727  CA  HIS A 271     -29.796  24.774   5.659  1.00 10.00      A   
ATOM   1728  CB  HIS A 271     -29.358  25.196   4.248  1.00 10.00      A   
ATOM   1729  CG  HIS A 271     -30.140  24.549   3.145  1.00 10.00      A   
ATOM   1730  ND1 HIS A 271     -29.892  23.259   2.758  1.00 10.00      A   
ATOM   1731  CD2 HIS A 271     -31.160  25.047   2.405  1.00 10.00      A   
ATOM   1732  CE1 HIS A 271     -30.762  22.999   1.804  1.00 10.00      A   
ATOM   1733  NE2 HIS A 271     -31.557  24.047   1.552  1.00 10.00      A   
ATOM   1734  HE2 HIS A 271     -32.446  23.987   1.141  1.00 10.00      A   
ATOM   1735  C   HIS A 271     -31.306  24.947   5.818  1.00 10.00      A   
ATOM   1736  O   HIS A 271     -31.811  26.071   5.774  1.00 10.00      A   
ATOM   1737  N   ASN A 272     -32.010  23.825   5.986  1.00 10.00      A   
ATOM   1738  HN  ASN A 272     -31.534  22.974   5.996  1.00 10.00      A   
ATOM   1739  CA  ASN A 272     -33.471  23.816   6.144  1.00 10.00      A   
ATOM   1740  CB  ASN A 272     -33.950  24.804   7.223  1.00 10.00      A   
ATOM   1741  CG  ASN A 272     -35.369  25.302   7.003  1.00 10.00      A   
ATOM   1742  OD1 ASN A 272     -36.340  24.632   7.356  1.00 10.00      A   
ATOM   1743  ND2 ASN A 272     -35.497  26.488   6.427  1.00 10.00      A   
ATOM   1744 HD21 ASN A 272     -34.680  26.972   6.177  1.00 10.00      A   
ATOM   1745 HD22 ASN A 272     -36.401  26.834   6.270  1.00 10.00      A   
ATOM   1746  C   ASN A 272     -34.198  24.021   4.811  1.00 10.00      A   
ATOM   1747  O   ASN A 272     -33.777  24.825   3.986  1.00 10.00      A   
ATOM   1748  N   GLN A 273     -35.287  23.269   4.623  1.00 10.00      A   
ATOM   1749  HN  GLN A 273     -35.548  22.646   5.332  1.00 10.00      A   
ATOM   1750  CA  GLN A 273     -36.118  23.324   3.413  1.00 10.00      A   
ATOM   1751  CB  GLN A 273     -36.626  24.734   3.062  1.00 10.00      A   
ATOM   1752  CG  GLN A 273     -35.827  25.470   1.996  1.00 10.00      A   
ATOM   1753  CD  GLN A 273     -36.231  26.922   1.860  1.00 10.00      A   
ATOM   1754  OE1 GLN A 273     -37.407  27.266   1.965  1.00 10.00      A   
ATOM   1755  NE2 GLN A 273     -35.252  27.787   1.646  1.00 10.00      A   
ATOM   1756 HE21 GLN A 273     -34.335  27.443   1.592  1.00 10.00      A   
ATOM   1757 HE22 GLN A 273     -35.483  28.736   1.557  1.00 10.00      A   
ATOM   1758  C   GLN A 273     -35.514  22.580   2.219  1.00 10.00      A   
ATOM   1759  O   GLN A 273     -34.389  22.843   1.784  1.00 10.00      A   
ATOM   1760  N   ASP A 274     -36.279  21.627   1.709  1.00 10.00      A   
ATOM   1761  HN  ASP A 274     -37.151  21.449   2.122  1.00 10.00      A   
ATOM   1762  CA  ASP A 274     -35.864  20.817   0.571  1.00 10.00      A   
ATOM   1763  CB  ASP A 274     -36.330  19.358   0.704  1.00 10.00      A   
ATOM   1764  CG  ASP A 274     -37.838  19.193   0.681  1.00 10.00      A   
ATOM   1765  OD1 ASP A 274     -38.364  18.626  -0.299  1.00 10.00      A   
ATOM   1766  OD2 ASP A 274     -38.504  19.617   1.652  1.00 10.00      A   
ATOM   1767  C   ASP A 274     -36.222  21.402  -0.813  1.00 10.00      A   
ATOM   1768  O   ASP A 274     -35.448  21.228  -1.755  1.00 10.00      A   
ATOM   1769  N   PRO A 275     -37.368  22.109  -0.995  1.00 10.00      A   
ATOM   1770  CA  PRO A 275     -37.735  22.663  -2.310  1.00 10.00      A   
ATOM   1771  CB  PRO A 275     -39.215  23.006  -2.146  1.00 10.00      A   
ATOM   1772  CG  PRO A 275     -39.352  23.331  -0.703  1.00 10.00      A   
ATOM   1773  CD  PRO A 275     -38.397  22.422   0.020  1.00 10.00      A   
ATOM   1774  C   PRO A 275     -36.938  23.916  -2.677  1.00 10.00      A   
ATOM   1775  O   PRO A 275     -37.469  24.846  -3.281  1.00 10.00      A   
ATOM   1776  N   LYS A 276     -35.661  23.935  -2.322  1.00 10.00      A   
ATOM   1777  HN  LYS A 276     -35.285  23.160  -1.848  1.00 10.00      A   
ATOM   1778  CA  LYS A 276     -34.808  25.073  -2.626  1.00 10.00      A   
ATOM   1779  CB  LYS A 276     -33.908  25.428  -1.433  1.00 10.00      A   
ATOM   1780  CG  LYS A 276     -32.968  26.608  -1.664  1.00 10.00      A   
ATOM   1781  CD  LYS A 276     -33.702  27.829  -2.198  1.00 10.00      A   
ATOM   1782  CE  LYS A 276     -32.736  28.954  -2.543  1.00 10.00      A   
ATOM   1783  NZ  LYS A 276     -31.821  28.599  -3.664  1.00 10.00      A   
ATOM   1784  HZ1 LYS A 276     -31.241  27.766  -3.409  1.00 10.00      A   
ATOM   1785  HZ2 LYS A 276     -31.184  29.393  -3.877  1.00 10.00      A   
ATOM   1786  HZ3 LYS A 276     -32.370  28.373  -4.518  1.00 10.00      A   
ATOM   1787  C   LYS A 276     -33.993  24.819  -3.894  1.00 10.00      A   
ATOM   1788  O   LYS A 276     -34.429  25.154  -4.991  1.00 10.00      A   
ATOM   1789  N   ASP A 277     -32.825  24.208  -3.746  1.00 10.00      A   
ATOM   1790  HN  ASP A 277     -32.525  23.955  -2.849  1.00 10.00      A   
ATOM   1791  CA  ASP A 277     -31.966  23.921  -4.890  1.00 10.00      A   
ATOM   1792  CB  ASP A 277     -30.535  24.393  -4.615  1.00 10.00      A   
ATOM   1793  CG  ASP A 277     -30.424  25.895  -4.460  1.00 10.00      A   
ATOM   1794  OD1 ASP A 277     -30.398  26.604  -5.484  1.00 10.00      A   
ATOM   1795  OD2 ASP A 277     -30.365  26.377  -3.309  1.00 10.00      A   
ATOM   1796  C   ASP A 277     -31.953  22.433  -5.178  1.00 10.00      A   
ATOM   1797  O   ASP A 277     -31.265  21.964  -6.081  1.00 10.00      A   
ATOM   1798  N   TRP A 278     -32.723  21.692  -4.404  1.00 10.00      A   
ATOM   1799  HN  TRP A 278     -33.257  22.124  -3.710  1.00 10.00      A   
ATOM   1800  CA  TRP A 278     -32.792  20.248  -4.556  1.00 10.00      A   
ATOM   1801  CB  TRP A 278     -33.157  19.553  -3.245  1.00 10.00      A   
ATOM   1802  CG  TRP A 278     -32.237  19.913  -2.116  1.00 10.00      A   
ATOM   1803  CD1 TRP A 278     -32.581  20.102  -0.810  1.00 10.00      A   
ATOM   1804  CD2 TRP A 278     -30.819  20.135  -2.189  1.00 10.00      A   
ATOM   1805  NE1 TRP A 278     -31.474  20.430  -0.069  1.00 10.00      A   
ATOM   1806  HE1 TRP A 278     -31.467  20.612   0.895  1.00 10.00      A   
ATOM   1807  CE2 TRP A 278     -30.379  20.456  -0.893  1.00 10.00      A   
ATOM   1808  CE3 TRP A 278     -29.879  20.093  -3.228  1.00 10.00      A   
ATOM   1809  CZ2 TRP A 278     -29.045  20.735  -0.603  1.00 10.00      A   
ATOM   1810  CZ3 TRP A 278     -28.558  20.368  -2.939  1.00 10.00      A   
ATOM   1811  CH2 TRP A 278     -28.152  20.685  -1.637  1.00 10.00      A   
ATOM   1812  C   TRP A 278     -33.640  19.751  -5.735  1.00 10.00      A   
ATOM   1813  O   TRP A 278     -33.262  18.762  -6.342  1.00 10.00      A   
ATOM   1814  N   PRO A 279     -34.789  20.405  -6.080  1.00 10.00      A   
ATOM   1815  CA  PRO A 279     -35.662  19.995  -7.196  1.00 10.00      A   
ATOM   1816  CB  PRO A 279     -36.408  21.286  -7.568  1.00 10.00      A   
ATOM   1817  CG  PRO A 279     -36.015  22.309  -6.544  1.00 10.00      A   
ATOM   1818  CD  PRO A 279     -35.371  21.570  -5.407  1.00 10.00      A   
ATOM   1819  C   PRO A 279     -34.923  19.438  -8.421  1.00 10.00      A   
ATOM   1820  O   PRO A 279     -35.315  18.407  -8.970  1.00 10.00      A   
ATOM   1821  N   ALA A 280     -33.849  20.109  -8.831  1.00 10.00      A   
ATOM   1822  HN  ALA A 280     -33.577  20.913  -8.342  1.00 10.00      A   
ATOM   1823  CA  ALA A 280     -33.068  19.680  -9.989  1.00 10.00      A   
ATOM   1824  CB  ALA A 280     -31.938  20.660 -10.258  1.00 10.00      A   
ATOM   1825  C   ALA A 280     -32.522  18.262  -9.806  1.00 10.00      A   
ATOM   1826  O   ALA A 280     -32.584  17.439 -10.718  1.00 10.00      A   
ATOM   1827  N   GLN A 281     -32.007  17.978  -8.617  1.00 10.00      A   
ATOM   1828  HN  GLN A 281     -32.015  18.666  -7.918  1.00 10.00      A   
ATOM   1829  CA  GLN A 281     -31.452  16.664  -8.311  1.00 10.00      A   
ATOM   1830  CB  GLN A 281     -30.246  16.793  -7.380  1.00 10.00      A   
ATOM   1831  CG  GLN A 281     -28.967  17.196  -8.097  1.00 10.00      A   
ATOM   1832  CD  GLN A 281     -27.971  17.882  -7.185  1.00 10.00      A   
ATOM   1833  OE1 GLN A 281     -27.982  19.106  -7.043  1.00 10.00      A   
ATOM   1834  NE2 GLN A 281     -27.095  17.103  -6.570  1.00 10.00      A   
ATOM   1835 HE21 GLN A 281     -27.138  16.138  -6.734  1.00 10.00      A   
ATOM   1836 HE22 GLN A 281     -26.441  17.525  -5.969  1.00 10.00      A   
ATOM   1837  C   GLN A 281     -32.515  15.751  -7.706  1.00 10.00      A   
ATOM   1838  O   GLN A 281     -32.322  14.544  -7.584  1.00 10.00      A   
ATOM   1839  N   TYR A 282     -33.645  16.338  -7.334  1.00 10.00      A   
ATOM   1840  HN  TYR A 282     -33.730  17.311  -7.435  1.00 10.00      A   
ATOM   1841  CA  TYR A 282     -34.752  15.586  -6.759  1.00 10.00      A   
ATOM   1842  CB  TYR A 282     -35.832  16.531  -6.228  1.00 10.00      A   
ATOM   1843  CG  TYR A 282     -36.504  16.048  -4.962  1.00 10.00      A   
ATOM   1844  CD1 TYR A 282     -37.663  15.281  -5.008  1.00 10.00      A   
ATOM   1845  CD2 TYR A 282     -35.982  16.369  -3.719  1.00 10.00      A   
ATOM   1846  CE1 TYR A 282     -38.278  14.849  -3.845  1.00 10.00      A   
ATOM   1847  CE2 TYR A 282     -36.586  15.941  -2.555  1.00 10.00      A   
ATOM   1848  CZ  TYR A 282     -37.734  15.183  -2.622  1.00 10.00      A   
ATOM   1849  OH  TYR A 282     -38.339  14.761  -1.458  1.00 10.00      A   
ATOM   1850  HH  TYR A 282     -38.672  13.860  -1.573  1.00 10.00      A   
ATOM   1851  C   TYR A 282     -35.342  14.663  -7.814  1.00 10.00      A   
ATOM   1852  O   TYR A 282     -35.919  13.623  -7.496  1.00 10.00      A   
ATOM   1853  N   CYS A 283     -35.186  15.059  -9.073  1.00 10.00      A   
ATOM   1854  HN  CYS A 283     -34.731  15.911  -9.249  1.00 10.00      A   
ATOM   1855  CA  CYS A 283     -35.673  14.276 -10.196  1.00 10.00      A   
ATOM   1856  CB  CYS A 283     -35.388  15.012 -11.509  1.00 10.00      A   
ATOM   1857  SG  CYS A 283     -35.924  14.139 -12.997  1.00 10.00      A   
ATOM   1858  HG  CYS A 283     -37.006  13.432 -12.689  1.00 10.00      A   
ATOM   1859  C   CYS A 283     -35.007  12.905 -10.202  1.00 10.00      A   
ATOM   1860  O   CYS A 283     -35.680  11.876 -10.280  1.00 10.00      A   
ATOM   1861  N   GLU A 284     -33.682  12.895 -10.091  1.00 10.00      A   
ATOM   1862  HN  GLU A 284     -33.199  13.744 -10.016  1.00 10.00      A   
ATOM   1863  CA  GLU A 284     -32.938  11.645 -10.075  1.00 10.00      A   
ATOM   1864  CB  GLU A 284     -31.470  11.853 -10.456  1.00 10.00      A   
ATOM   1865  CG  GLU A 284     -30.667  12.694  -9.477  1.00 10.00      A   
ATOM   1866  CD  GLU A 284     -29.174  12.518  -9.656  1.00 10.00      A   
ATOM   1867  OE1 GLU A 284     -28.736  11.380  -9.918  1.00 10.00      A   
ATOM   1868  OE2 GLU A 284     -28.430  13.511  -9.526  1.00 10.00      A   
ATOM   1869  C   GLU A 284     -33.069  10.956  -8.720  1.00 10.00      A   
ATOM   1870  O   GLU A 284     -33.024   9.731  -8.632  1.00 10.00      A   
ATOM   1871  N   ALA A 285     -33.247  11.752  -7.667  1.00 10.00      A   
ATOM   1872  HN  ALA A 285     -33.259  12.725  -7.799  1.00 10.00      A   
ATOM   1873  CA  ALA A 285     -33.407  11.215  -6.320  1.00 10.00      A   
ATOM   1874  CB  ALA A 285     -33.419  12.337  -5.295  1.00 10.00      A   
ATOM   1875  C   ALA A 285     -34.692  10.401  -6.237  1.00 10.00      A   
ATOM   1876  O   ALA A 285     -34.738   9.348  -5.598  1.00 10.00      A   
ATOM   1877  N   LEU A 286     -35.735  10.899  -6.896  1.00 10.00      A   
ATOM   1878  HN  LEU A 286     -35.635  11.755  -7.373  1.00 10.00      A   
ATOM   1879  CA  LEU A 286     -37.022  10.222  -6.927  1.00 10.00      A   
ATOM   1880  CB  LEU A 286     -38.061  11.106  -7.629  1.00 10.00      A   
ATOM   1881  CG  LEU A 286     -39.472  11.145  -7.026  1.00 10.00      A   
ATOM   1882  CD1 LEU A 286     -40.152   9.787  -7.117  1.00 10.00      A   
ATOM   1883  CD2 LEU A 286     -39.441  11.645  -5.591  1.00 10.00      A   
ATOM   1884  C   LEU A 286     -36.871   8.902  -7.676  1.00 10.00      A   
ATOM   1885  O   LEU A 286     -37.413   7.875  -7.273  1.00 10.00      A   
ATOM   1886  N   ALA A 287     -36.116   8.942  -8.767  1.00 10.00      A   
ATOM   1887  HN  ALA A 287     -35.717   9.794  -9.037  1.00 10.00      A   
ATOM   1888  CA  ALA A 287     -35.867   7.757  -9.576  1.00 10.00      A   
ATOM   1889  CB  ALA A 287     -35.163   8.136 -10.870  1.00 10.00      A   
ATOM   1890  C   ALA A 287     -35.040   6.741  -8.795  1.00 10.00      A   
ATOM   1891  O   ALA A 287     -35.306   5.542  -8.848  1.00 10.00      A   
ATOM   1892  N   ASP A 288     -34.048   7.233  -8.060  1.00 10.00      A   
ATOM   1893  HN  ASP A 288     -33.886   8.201  -8.064  1.00 10.00      A   
ATOM   1894  CA  ASP A 288     -33.183   6.375  -7.258  1.00 10.00      A   
ATOM   1895  CB  ASP A 288     -32.054   7.185  -6.609  1.00 10.00      A   
ATOM   1896  CG  ASP A 288     -31.165   6.349  -5.703  1.00 10.00      A   
ATOM   1897  OD1 ASP A 288     -30.764   5.236  -6.109  1.00 10.00      A   
ATOM   1898  OD2 ASP A 288     -30.850   6.811  -4.586  1.00 10.00      A   
ATOM   1899  C   ASP A 288     -33.986   5.638  -6.193  1.00 10.00      A   
ATOM   1900  O   ASP A 288     -33.864   4.422  -6.049  1.00 10.00      A   
ATOM   1901  N   GLU A 289     -34.824   6.373  -5.467  1.00 10.00      A   
ATOM   1902  HN  GLU A 289     -34.887   7.340  -5.636  1.00 10.00      A   
ATOM   1903  CA  GLU A 289     -35.648   5.774  -4.422  1.00 10.00      A   
ATOM   1904  CB  GLU A 289     -36.339   6.843  -3.574  1.00 10.00      A   
ATOM   1905  CG  GLU A 289     -36.748   6.348  -2.194  1.00 10.00      A   
ATOM   1906  CD  GLU A 289     -37.583   7.348  -1.426  1.00 10.00      A   
ATOM   1907  OE1 GLU A 289     -38.709   7.648  -1.865  1.00 10.00      A   
ATOM   1908  OE2 GLU A 289     -37.129   7.826  -0.367  1.00 10.00      A   
ATOM   1909  C   GLU A 289     -36.678   4.820  -5.025  1.00 10.00      A   
ATOM   1910  O   GLU A 289     -36.973   3.766  -4.458  1.00 10.00      A   
ATOM   1911  N   GLU A 290     -37.218   5.194  -6.182  1.00 10.00      A   
ATOM   1912  HN  GLU A 290     -36.955   6.056  -6.575  1.00 10.00      A   
ATOM   1913  CA  GLU A 290     -38.200   4.367  -6.876  1.00 10.00      A   
ATOM   1914  CB  GLU A 290     -38.790   5.130  -8.069  1.00 10.00      A   
ATOM   1915  CG  GLU A 290     -40.020   4.482  -8.688  1.00 10.00      A   
ATOM   1916  CD  GLU A 290     -40.451   5.158  -9.974  1.00 10.00      A   
ATOM   1917  OE1 GLU A 290     -40.133   4.636 -11.063  1.00 10.00      A   
ATOM   1918  OE2 GLU A 290     -41.113   6.220  -9.906  1.00 10.00      A   
ATOM   1919  C   GLU A 290     -37.540   3.077  -7.352  1.00 10.00      A   
ATOM   1920  O   GLU A 290     -38.145   2.005  -7.329  1.00 10.00      A   
ATOM   1921  N   ASN A 291     -36.278   3.190  -7.751  1.00 10.00      A   
ATOM   1922  HN  ASN A 291     -35.853   4.078  -7.736  1.00 10.00      A   
ATOM   1923  CA  ASN A 291     -35.508   2.049  -8.231  1.00 10.00      A   
ATOM   1924  CB  ASN A 291     -34.237   2.516  -8.945  1.00 10.00      A   
ATOM   1925  CG  ASN A 291     -33.915   1.690 -10.177  1.00 10.00      A   
ATOM   1926  OD1 ASN A 291     -34.348   2.010 -11.284  1.00 10.00      A   
ATOM   1927  ND2 ASN A 291     -33.147   0.627 -10.001  1.00 10.00      A   
ATOM   1928 HD21 ASN A 291     -32.826   0.431  -9.095  1.00 10.00      A   
ATOM   1929 HD22 ASN A 291     -32.932   0.075 -10.783  1.00 10.00      A   
ATOM   1930  C   ASN A 291     -35.148   1.108  -7.085  1.00 10.00      A   
ATOM   1931  O   ASN A 291     -34.693  -0.011  -7.311  1.00 10.00      A   
ATOM   1932  N   ARG A 292     -35.348   1.562  -5.853  1.00 10.00      A   
ATOM   1933  HN  ARG A 292     -35.699   2.471  -5.724  1.00 10.00      A   
ATOM   1934  CA  ARG A 292     -35.054   0.738  -4.684  1.00 10.00      A   
ATOM   1935  CB  ARG A 292     -34.867   1.602  -3.432  1.00 10.00      A   
ATOM   1936  CG  ARG A 292     -33.772   2.649  -3.539  1.00 10.00      A   
ATOM   1937  CD  ARG A 292     -32.395   2.019  -3.676  1.00 10.00      A   
ATOM   1938  NE  ARG A 292     -31.403   2.991  -4.127  1.00 10.00      A   
ATOM   1939  HE  ARG A 292     -31.719   3.714  -4.722  1.00 10.00      A   
ATOM   1940  CZ  ARG A 292     -30.112   2.965  -3.793  1.00 10.00      A   
ATOM   1941  NH1 ARG A 292     -29.634   2.012  -2.996  1.00 10.00      A   
ATOM   1942 HH11 ARG A 292     -28.618   2.005  -2.733  1.00 10.00      A   
ATOM   1943 HH12 ARG A 292     -30.266   1.264  -2.632  1.00 10.00      A   
ATOM   1944  NH2 ARG A 292     -29.301   3.899  -4.270  1.00 10.00      A   
ATOM   1945 HH21 ARG A 292     -29.684   4.653  -4.897  1.00 10.00      A   
ATOM   1946 HH22 ARG A 292     -28.281   3.878  -4.048  1.00 10.00      A   
ATOM   1947  C   ARG A 292     -36.182  -0.260  -4.450  1.00 10.00      A   
ATOM   1948  O   ARG A 292     -36.078  -1.146  -3.604  1.00 10.00      A   
ATOM   1949  N   ALA A 293     -37.257  -0.112  -5.214  1.00 10.00      A   
ATOM   1950  HN  ALA A 293     -37.275   0.606  -5.884  1.00 10.00      A   
ATOM   1951  CA  ALA A 293     -38.413  -0.989  -5.090  1.00 10.00      A   
ATOM   1952  CB  ALA A 293     -39.699  -0.190  -5.247  1.00 10.00      A   
ATOM   1953  C   ALA A 293     -38.359  -2.135  -6.099  1.00 10.00      A   
ATOM   1954  O   ALA A 293     -39.383  -2.744  -6.411  1.00 10.00      A   
ATOM   1955  N   ARG A 294     -37.166  -2.425  -6.609  1.00 10.00      A   
ATOM   1956  HN  ARG A 294     -36.385  -1.906  -6.327  1.00 10.00      A   
ATOM   1957  CB  ARG A 294     -37.252  -3.020  -8.999  1.00 10.00      A   
ATOM   1958  CG  ARG A 294     -37.506  -4.150  -9.980  1.00 10.00      A   
ATOM   1959  CD  ARG A 294     -37.983  -3.630 -11.324  1.00 10.00      A   
ATOM   1960  NE  ARG A 294     -38.623  -4.683 -12.108  1.00 10.00      A   
ATOM   1961  HE  ARG A 294     -39.496  -5.010 -11.790  1.00 10.00      A   
ATOM   1962  CZ  ARG A 294     -38.088  -5.233 -13.196  1.00 10.00      A   
ATOM   1963  NH1 ARG A 294     -36.928  -4.795 -13.672  1.00 10.00      A   
ATOM   1964 HH11 ARG A 294     -36.427  -4.011 -13.203  1.00 10.00      A   
ATOM   1965 HH12 ARG A 294     -36.506  -5.241 -14.517  1.00 10.00      A   
ATOM   1966  NH2 ARG A 294     -38.725  -6.217 -13.820  1.00 10.00      A   
ATOM   1967 HH21 ARG A 294     -38.308  -6.655 -14.673  1.00 10.00      A   
ATOM   1968 HH22 ARG A 294     -39.646  -6.558 -13.463  1.00 10.00      A   
ATOM   1969  CA  ARG A 294     -36.989  -3.502  -7.571  1.00 10.00      A   
ATOM   1970  C   ARG A 294     -35.594  -4.108  -7.456  1.00 10.00      A   
ATOM   1971  O   ARG A 294     -34.669  -3.621  -8.137  1.00 10.00      A   
ATOM   1972  OXT ARG A 294     -35.426  -5.070  -6.679  1.00 10.00      A   
ATOM   1973  C   GLY B   9      -5.870 -10.417  25.607  1.00 10.00      B   
ATOM   1974  O   GLY B   9      -6.901 -10.838  25.076  1.00 10.00      B   
ATOM   1975  N   GLY B   9      -3.803 -11.147  24.448  1.00 10.00      B   
ATOM   1976  HT1 GLY B   9      -4.324 -11.509  23.624  1.00 10.00      B   
ATOM   1977  HT2 GLY B   9      -2.922 -11.684  24.550  1.00 10.00      B   
ATOM   1978  HT3 GLY B   9      -3.569 -10.150  24.283  1.00 10.00      B   
ATOM   1979  CA  GLY B   9      -4.629 -11.279  25.673  1.00 10.00      B   
ATOM   1980  N   VAL B  10      -5.774  -9.209  26.143  1.00 10.00      B   
ATOM   1981  HN  VAL B  10      -4.924  -8.931  26.545  1.00 10.00      B   
ATOM   1982  CA  VAL B  10      -6.893  -8.278  26.139  1.00 10.00      B   
ATOM   1983  CB  VAL B  10      -6.780  -7.223  27.265  1.00 10.00      B   
ATOM   1984  CG1 VAL B  10      -7.109  -7.842  28.615  1.00 10.00      B   
ATOM   1985  CG2 VAL B  10      -5.395  -6.588  27.289  1.00 10.00      B   
ATOM   1986  C   VAL B  10      -7.000  -7.581  24.789  1.00 10.00      B   
ATOM   1987  O   VAL B  10      -6.003  -7.112  24.239  1.00 10.00      B   
ATOM   1988  N   MET B  11      -8.204  -7.535  24.249  1.00 10.00      B   
ATOM   1989  HN  MET B  11      -8.959  -7.946  24.722  1.00 10.00      B   
ATOM   1990  CA  MET B  11      -8.435  -6.898  22.964  1.00 10.00      B   
ATOM   1991  CB  MET B  11      -8.786  -7.948  21.907  1.00 10.00      B   
ATOM   1992  CG  MET B  11      -8.240  -7.643  20.522  1.00 10.00      B   
ATOM   1993  SD  MET B  11      -6.463  -7.924  20.402  1.00 10.00      B   
ATOM   1994  CE  MET B  11      -6.147  -7.365  18.731  1.00 10.00      B   
ATOM   1995  C   MET B  11      -9.556  -5.871  23.073  1.00 10.00      B   
ATOM   1996  O   MET B  11     -10.702  -6.218  23.366  1.00 10.00      B   
ATOM   1997  N   THR B  12      -9.217  -4.610  22.856  1.00 10.00      B   
ATOM   1998  HN  THR B  12      -8.279  -4.395  22.643  1.00 10.00      B   
ATOM   1999  CA  THR B  12     -10.192  -3.532  22.920  1.00 10.00      B   
ATOM   2000  CB  THR B  12      -9.598  -2.313  23.660  1.00 10.00      B   
ATOM   2001  OG1 THR B  12      -8.690  -2.775  24.668  1.00 10.00      B   
ATOM   2002  HG1 THR B  12      -8.609  -3.731  24.610  1.00 10.00      B   
ATOM   2003  CG2 THR B  12     -10.696  -1.495  24.324  1.00 10.00      B   
ATOM   2004  C   THR B  12     -10.609  -3.127  21.504  1.00 10.00      B   
ATOM   2005  O   THR B  12      -9.979  -3.538  20.526  1.00 10.00      B   
ATOM   2006  N   ASP B  13     -11.671  -2.331  21.397  1.00 10.00      B   
ATOM   2007  HN  ASP B  13     -12.141  -2.055  22.212  1.00 10.00      B   
ATOM   2008  CA  ASP B  13     -12.170  -1.870  20.102  1.00 10.00      B   
ATOM   2009  CB  ASP B  13     -13.390  -0.964  20.279  1.00 10.00      B   
ATOM   2010  CG  ASP B  13     -14.689  -1.742  20.247  1.00 10.00      B   
ATOM   2011  OD1 ASP B  13     -15.274  -1.886  19.158  1.00 10.00      B   
ATOM   2012  OD2 ASP B  13     -15.116  -2.240  21.310  1.00 10.00      B   
ATOM   2013  C   ASP B  13     -11.086  -1.149  19.312  1.00 10.00      B   
ATOM   2014  O   ASP B  13     -10.985  -1.302  18.093  1.00 10.00      B   
ATOM   2015  N   VAL B  14     -10.261  -0.384  20.020  1.00 10.00      B   
ATOM   2016  HN  VAL B  14     -10.392  -0.317  20.987  1.00 10.00      B   
ATOM   2017  CA  VAL B  14      -9.174   0.362  19.394  1.00 10.00      B   
ATOM   2018  CB  VAL B  14      -8.464   1.313  20.387  1.00 10.00      B   
ATOM   2019  CG1 VAL B  14      -9.410   2.420  20.829  1.00 10.00      B   
ATOM   2020  CG2 VAL B  14      -7.928   0.555  21.596  1.00 10.00      B   
ATOM   2021  C   VAL B  14      -8.156  -0.571  18.739  1.00 10.00      B   
ATOM   2022  O   VAL B  14      -7.594  -0.249  17.696  1.00 10.00      B   
ATOM   2023  N   HIS B  15      -7.948  -1.740  19.342  1.00 10.00      B   
ATOM   2024  HN  HIS B  15      -8.449  -1.951  20.155  1.00 10.00      B   
ATOM   2025  CA  HIS B  15      -7.001  -2.718  18.813  1.00 10.00      B   
ATOM   2026  CB  HIS B  15      -6.665  -3.783  19.861  1.00 10.00      B   
ATOM   2027  CG  HIS B  15      -6.019  -3.240  21.097  1.00 10.00      B   
ATOM   2028  ND1 HIS B  15      -6.592  -3.412  22.332  1.00 10.00      B   
ATOM   2029  CD2 HIS B  15      -4.866  -2.538  21.230  1.00 10.00      B   
ATOM   2030  CE1 HIS B  15      -5.782  -2.814  23.190  1.00 10.00      B   
ATOM   2031  NE2 HIS B  15      -4.726  -2.272  22.568  1.00 10.00      B   
ATOM   2032  HE2 HIS B  15      -3.924  -1.914  23.000  1.00 10.00      B   
ATOM   2033  C   HIS B  15      -7.577  -3.382  17.574  1.00 10.00      B   
ATOM   2034  O   HIS B  15      -6.864  -3.639  16.605  1.00 10.00      B   
ATOM   2035  N   ARG B  16      -8.877  -3.653  17.615  1.00 10.00      B   
ATOM   2036  HN  ARG B  16      -9.385  -3.430  18.423  1.00 10.00      B   
ATOM   2037  CA  ARG B  16      -9.565  -4.273  16.492  1.00 10.00      B   
ATOM   2038  CB  ARG B  16     -11.010  -4.610  16.862  1.00 10.00      B   
ATOM   2039  CG  ARG B  16     -11.267  -6.092  17.094  1.00 10.00      B   
ATOM   2040  CD  ARG B  16     -12.741  -6.366  17.361  1.00 10.00      B   
ATOM   2041  NE  ARG B  16     -13.130  -6.029  18.732  1.00 10.00      B   
ATOM   2042  HE  ARG B  16     -12.838  -6.641  19.447  1.00 10.00      B   
ATOM   2043  CZ  ARG B  16     -13.862  -4.965  19.067  1.00 10.00      B   
ATOM   2044  NH1 ARG B  16     -14.276  -4.114  18.136  1.00 10.00      B   
ATOM   2045 HH11 ARG B  16     -14.045  -4.276  17.137  1.00 10.00      B   
ATOM   2046 HH12 ARG B  16     -14.840  -3.263  18.412  1.00 10.00      B   
ATOM   2047  NH2 ARG B  16     -14.180  -4.764  20.340  1.00 10.00      B   
ATOM   2048 HH21 ARG B  16     -13.868  -5.439  21.071  1.00 10.00      B   
ATOM   2049 HH22 ARG B  16     -14.749  -3.924  20.616  1.00 10.00      B   
ATOM   2050  C   ARG B  16      -9.539  -3.339  15.291  1.00 10.00      B   
ATOM   2051  O   ARG B  16      -9.229  -3.751  14.174  1.00 10.00      B   
ATOM   2052  N   ARG B  17      -9.846  -2.072  15.538  1.00 10.00      B   
ATOM   2053  HN  ARG B  17     -10.078  -1.802  16.456  1.00 10.00      B   
ATOM   2054  CA  ARG B  17      -9.852  -1.072  14.482  1.00 10.00      B   
ATOM   2055  CB  ARG B  17     -10.481   0.234  14.970  1.00 10.00      B   
ATOM   2056  CG  ARG B  17     -12.002   0.244  14.922  1.00 10.00      B   
ATOM   2057  CD  ARG B  17     -12.515   0.380  13.493  1.00 10.00      B   
ATOM   2058  NE  ARG B  17     -13.295  -0.784  13.063  1.00 10.00      B   
ATOM   2059  HE  ARG B  17     -12.832  -1.657  13.046  1.00 10.00      B   
ATOM   2060  CZ  ARG B  17     -14.578  -0.731  12.691  1.00 10.00      B   
ATOM   2061  NH1 ARG B  17     -15.228   0.431  12.680  1.00 10.00      B   
ATOM   2062 HH11 ARG B  17     -14.740   1.307  12.963  1.00 10.00      B   
ATOM   2063 HH12 ARG B  17     -16.231   0.472  12.383  1.00 10.00      B   
ATOM   2064  NH2 ARG B  17     -15.209  -1.842  12.319  1.00 10.00      B   
ATOM   2065 HH21 ARG B  17     -16.211  -1.811  12.032  1.00 10.00      B   
ATOM   2066 HH22 ARG B  17     -14.701  -2.756  12.310  1.00 10.00      B   
ATOM   2067  C   ARG B  17      -8.444  -0.825  13.957  1.00 10.00      B   
ATOM   2068  O   ARG B  17      -8.254  -0.621  12.761  1.00 10.00      B   
ATOM   2069  N   PHE B  18      -7.463  -0.857  14.857  1.00 10.00      B   
ATOM   2070  HN  PHE B  18      -7.683  -1.013  15.802  1.00 10.00      B   
ATOM   2071  CA  PHE B  18      -6.068  -0.648  14.480  1.00 10.00      B   
ATOM   2072  CB  PHE B  18      -5.160  -0.719  15.711  1.00 10.00      B   
ATOM   2073  CG  PHE B  18      -3.687  -0.648  15.404  1.00 10.00      B   
ATOM   2074  CD1 PHE B  18      -2.874  -1.753  15.599  1.00 10.00      B   
ATOM   2075  CD2 PHE B  18      -3.116   0.522  14.930  1.00 10.00      B   
ATOM   2076  CE1 PHE B  18      -1.520  -1.692  15.324  1.00 10.00      B   
ATOM   2077  CE2 PHE B  18      -1.765   0.590  14.653  1.00 10.00      B   
ATOM   2078  CZ  PHE B  18      -0.965  -0.518  14.852  1.00 10.00      B   
ATOM   2079  C   PHE B  18      -5.632  -1.680  13.448  1.00 10.00      B   
ATOM   2080  O   PHE B  18      -5.037  -1.337  12.428  1.00 10.00      B   
ATOM   2081  N   LEU B  19      -5.948  -2.942  13.716  1.00 10.00      B   
ATOM   2082  HN  LEU B  19      -6.430  -3.149  14.547  1.00 10.00      B   
ATOM   2083  CA  LEU B  19      -5.592  -4.026  12.812  1.00 10.00      B   
ATOM   2084  CB  LEU B  19      -5.984  -5.380  13.405  1.00 10.00      B   
ATOM   2085  CG  LEU B  19      -5.186  -5.841  14.626  1.00 10.00      B   
ATOM   2086  CD1 LEU B  19      -5.640  -7.224  15.064  1.00 10.00      B   
ATOM   2087  CD2 LEU B  19      -3.694  -5.837  14.328  1.00 10.00      B   
ATOM   2088  C   LEU B  19      -6.248  -3.835  11.450  1.00 10.00      B   
ATOM   2089  O   LEU B  19      -5.620  -4.054  10.414  1.00 10.00      B   
ATOM   2090  N   GLN B  20      -7.508  -3.417  11.460  1.00 10.00      B   
ATOM   2091  HN  GLN B  20      -7.950  -3.259  12.321  1.00 10.00      B   
ATOM   2092  CA  GLN B  20      -8.246  -3.189  10.224  1.00 10.00      B   
ATOM   2093  CB  GLN B  20      -9.729  -2.940  10.507  1.00 10.00      B   
ATOM   2094  CG  GLN B  20     -10.431  -4.108  11.181  1.00 10.00      B   
ATOM   2095  CD  GLN B  20     -11.929  -3.911  11.288  1.00 10.00      B   
ATOM   2096  OE1 GLN B  20     -12.427  -3.328  12.253  1.00 10.00      B   
ATOM   2097  NE2 GLN B  20     -12.660  -4.397  10.297  1.00 10.00      B   
ATOM   2098 HE21 GLN B  20     -12.197  -4.849   9.558  1.00 10.00      B   
ATOM   2099 HE22 GLN B  20     -13.635  -4.296  10.345  1.00 10.00      B   
ATOM   2100  C   GLN B  20      -7.646  -2.024   9.445  1.00 10.00      B   
ATOM   2101  O   GLN B  20      -7.443  -2.119   8.235  1.00 10.00      B   
ATOM   2102  N   LEU B  21      -7.346  -0.938  10.149  1.00 10.00      B   
ATOM   2103  HN  LEU B  21      -7.523  -0.931  11.117  1.00 10.00      B   
ATOM   2104  CA  LEU B  21      -6.761   0.246   9.526  1.00 10.00      B   
ATOM   2105  CB  LEU B  21      -6.662   1.397  10.533  1.00 10.00      B   
ATOM   2106  CG  LEU B  21      -7.988   2.013  10.988  1.00 10.00      B   
ATOM   2107  CD1 LEU B  21      -7.752   3.061  12.065  1.00 10.00      B   
ATOM   2108  CD2 LEU B  21      -8.737   2.616   9.808  1.00 10.00      B   
ATOM   2109  C   LEU B  21      -5.390  -0.070   8.940  1.00 10.00      B   
ATOM   2110  O   LEU B  21      -5.085   0.308   7.808  1.00 10.00      B   
ATOM   2111  N   LEU B  22      -4.573  -0.782   9.709  1.00 10.00      B   
ATOM   2112  HN  LEU B  22      -4.875  -1.051  10.607  1.00 10.00      B   
ATOM   2113  CA  LEU B  22      -3.239  -1.164   9.263  1.00 10.00      B   
ATOM   2114  CB  LEU B  22      -2.485  -1.875  10.390  1.00 10.00      B   
ATOM   2115  CG  LEU B  22      -1.006  -2.179  10.135  1.00 10.00      B   
ATOM   2116  CD1 LEU B  22      -0.209  -0.890   9.992  1.00 10.00      B   
ATOM   2117  CD2 LEU B  22      -0.439  -3.043  11.251  1.00 10.00      B   
ATOM   2118  C   LEU B  22      -3.331  -2.064   8.036  1.00 10.00      B   
ATOM   2119  O   LEU B  22      -2.532  -1.954   7.104  1.00 10.00      B   
ATOM   2120  N   MET B  23      -4.325  -2.947   8.037  1.00 10.00      B   
ATOM   2121  HN  MET B  23      -4.929  -2.989   8.812  1.00 10.00      B   
ATOM   2122  CA  MET B  23      -4.536  -3.857   6.923  1.00 10.00      B   
ATOM   2123  CB  MET B  23      -5.486  -4.993   7.305  1.00 10.00      B   
ATOM   2124  CG  MET B  23      -4.821  -6.360   7.411  1.00 10.00      B   
ATOM   2125  SD  MET B  23      -4.097  -6.923   5.853  1.00 10.00      B   
ATOM   2126  CE  MET B  23      -2.393  -6.400   6.056  1.00 10.00      B   
ATOM   2127  C   MET B  23      -5.070  -3.112   5.706  1.00 10.00      B   
ATOM   2128  O   MET B  23      -4.860  -3.538   4.571  1.00 10.00      B   
ATOM   2129  N   THR B  24      -5.753  -1.995   5.951  1.00 10.00      B   
ATOM   2130  HN  THR B  24      -5.882  -1.709   6.882  1.00 10.00      B   
ATOM   2131  CA  THR B  24      -6.312  -1.179   4.878  1.00 10.00      B   
ATOM   2132  CB  THR B  24      -7.131   0.010   5.430  1.00 10.00      B   
ATOM   2133  OG1 THR B  24      -8.175  -0.479   6.285  1.00 10.00      B   
ATOM   2134  HG1 THR B  24      -7.814  -1.136   6.895  1.00 10.00      B   
ATOM   2135  CG2 THR B  24      -7.756   0.808   4.295  1.00 10.00      B   
ATOM   2136  C   THR B  24      -5.197  -0.669   3.967  1.00 10.00      B   
ATOM   2137  O   THR B  24      -5.336  -0.651   2.742  1.00 10.00      B   
ATOM   2138  N   HIS B  25      -4.082  -0.283   4.567  1.00 10.00      B   
ATOM   2139  HN  HIS B  25      -4.027  -0.319   5.547  1.00 10.00      B   
ATOM   2140  CA  HIS B  25      -2.942   0.200   3.806  1.00 10.00      B   
ATOM   2141  CB  HIS B  25      -2.048   1.100   4.664  1.00 10.00      B   
ATOM   2142  CG  HIS B  25      -2.616   2.458   4.921  1.00 10.00      B   
ATOM   2143  ND1 HIS B  25      -2.846   2.907   6.198  1.00 10.00      B   
ATOM   2144  CD2 HIS B  25      -2.974   3.424   4.039  1.00 10.00      B   
ATOM   2145  CE1 HIS B  25      -3.334   4.124   6.071  1.00 10.00      B   
ATOM   2146  NE2 HIS B  25      -3.431   4.484   4.782  1.00 10.00      B   
ATOM   2147  HE2 HIS B  25      -3.550   5.399   4.454  1.00 10.00      B   
ATOM   2148  C   HIS B  25      -2.139  -0.977   3.262  1.00 10.00      B   
ATOM   2149  O   HIS B  25      -2.384  -1.448   2.150  1.00 10.00      B   
ATOM   2150  N   GLY B  26      -1.212  -1.473   4.066  1.00 10.00      B   
ATOM   2151  HN  GLY B  26      -1.087  -1.081   4.957  1.00 10.00      B   
ATOM   2152  CA  GLY B  26      -0.390  -2.590   3.647  1.00 10.00      B   
ATOM   2153  C   GLY B  26       1.022  -2.491   4.186  1.00 10.00      B   
ATOM   2154  O   GLY B  26       1.561  -3.462   4.712  1.00 10.00      B   
ATOM   2155  N   VAL B  27       1.620  -1.317   4.054  1.00 10.00      B   
ATOM   2156  HN  VAL B  27       1.140  -0.578   3.625  1.00 10.00      B   
ATOM   2157  CA  VAL B  27       2.974  -1.090   4.533  1.00 10.00      B   
ATOM   2158  CB  VAL B  27       4.041  -1.565   3.512  1.00 10.00      B   
ATOM   2159  CG1 VAL B  27       3.864  -0.893   2.157  1.00 10.00      B   
ATOM   2160  CG2 VAL B  27       5.451  -1.354   4.048  1.00 10.00      B   
ATOM   2161  C   VAL B  27       3.176   0.383   4.881  1.00 10.00      B   
ATOM   2162  O   VAL B  27       2.838   1.267   4.094  1.00 10.00      B   
ATOM   2163  N   LEU B  28       3.704   0.637   6.073  1.00 10.00      B   
ATOM   2164  HN  LEU B  28       3.952  -0.113   6.655  1.00 10.00      B   
ATOM   2165  CA  LEU B  28       3.946   1.996   6.539  1.00 10.00      B   
ATOM   2166  CB  LEU B  28       2.834   2.429   7.502  1.00 10.00      B   
ATOM   2167  CG  LEU B  28       1.427   2.566   6.911  1.00 10.00      B   
ATOM   2168  CD1 LEU B  28       0.397   2.748   8.015  1.00 10.00      B   
ATOM   2169  CD2 LEU B  28       1.366   3.725   5.926  1.00 10.00      B   
ATOM   2170  C   LEU B  28       5.297   2.071   7.242  1.00 10.00      B   
ATOM   2171  O   LEU B  28       5.838   1.045   7.658  1.00 10.00      B   
ATOM   2172  N   GLU B  29       5.839   3.279   7.370  1.00 10.00      B   
ATOM   2173  HN  GLU B  29       5.355   4.067   7.022  1.00 10.00      B   
ATOM   2174  CA  GLU B  29       7.127   3.473   8.023  1.00 10.00      B   
ATOM   2175  CB  GLU B  29       7.830   4.719   7.483  1.00 10.00      B   
ATOM   2176  CG  GLU B  29       8.801   4.445   6.348  1.00 10.00      B   
ATOM   2177  CD  GLU B  29       9.462   5.708   5.838  1.00 10.00      B   
ATOM   2178  OE1 GLU B  29       9.116   6.150   4.724  1.00 10.00      B   
ATOM   2179  OE2 GLU B  29      10.316   6.270   6.557  1.00 10.00      B   
ATOM   2180  C   GLU B  29       6.976   3.575   9.538  1.00 10.00      B   
ATOM   2181  O   GLU B  29       5.870   3.483  10.073  1.00 10.00      B   
ATOM   2182  N   GLU B  30       8.103   3.787  10.214  1.00 10.00      B   
ATOM   2183  HN  GLU B  30       8.941   3.875   9.715  1.00 10.00      B   
ATOM   2184  CA  GLU B  30       8.136   3.896  11.669  1.00 10.00      B   
ATOM   2185  CB  GLU B  30       9.582   4.069  12.139  1.00 10.00      B   
ATOM   2186  CG  GLU B  30       9.821   3.719  13.598  1.00 10.00      B   
ATOM   2187  CD  GLU B  30      11.291   3.517  13.903  1.00 10.00      B   
ATOM   2188  OE1 GLU B  30      11.786   2.386  13.738  1.00 10.00      B   
ATOM   2189  OE2 GLU B  30      11.960   4.491  14.308  1.00 10.00      B   
ATOM   2190  C   GLU B  30       7.273   5.057  12.157  1.00 10.00      B   
ATOM   2191  O   GLU B  30       6.512   4.922  13.117  1.00 10.00      B   
ATOM   2192  N   TRP B  31       7.388   6.195  11.486  1.00 10.00      B   
ATOM   2193  HN  TRP B  31       8.010   6.248  10.732  1.00 10.00      B   
ATOM   2194  CA  TRP B  31       6.611   7.371  11.849  1.00 10.00      B   
ATOM   2195  CB  TRP B  31       7.238   8.652  11.279  1.00 10.00      B   
ATOM   2196  CG  TRP B  31       7.644   8.561   9.836  1.00 10.00      B   
ATOM   2197  CD1 TRP B  31       8.730   7.909   9.328  1.00 10.00      B   
ATOM   2198  CD2 TRP B  31       6.978   9.159   8.717  1.00 10.00      B   
ATOM   2199  NE1 TRP B  31       8.771   8.047   7.965  1.00 10.00      B   
ATOM   2200  HE1 TRP B  31       9.457   7.655   7.367  1.00 10.00      B   
ATOM   2201  CE2 TRP B  31       7.709   8.814   7.564  1.00 10.00      B   
ATOM   2202  CE3 TRP B  31       5.833   9.946   8.575  1.00 10.00      B   
ATOM   2203  CZ2 TRP B  31       7.333   9.227   6.288  1.00 10.00      B   
ATOM   2204  CZ3 TRP B  31       5.461  10.358   7.308  1.00 10.00      B   
ATOM   2205  CH2 TRP B  31       6.209   9.998   6.181  1.00 10.00      B   
ATOM   2206  C   TRP B  31       5.162   7.216  11.398  1.00 10.00      B   
ATOM   2207  O   TRP B  31       4.241   7.687  12.065  1.00 10.00      B   
ATOM   2208  N   ASP B  32       4.972   6.522  10.280  1.00 10.00      B   
ATOM   2209  HN  ASP B  32       5.748   6.161   9.810  1.00 10.00      B   
ATOM   2210  CA  ASP B  32       3.640   6.291   9.726  1.00 10.00      B   
ATOM   2211  CB  ASP B  32       3.722   5.553   8.382  1.00 10.00      B   
ATOM   2212  CG  ASP B  32       4.245   6.392   7.230  1.00 10.00      B   
ATOM   2213  OD1 ASP B  32       3.866   7.572   7.130  1.00 10.00      B   
ATOM   2214  OD2 ASP B  32       5.032   5.852   6.412  1.00 10.00      B   
ATOM   2215  C   ASP B  32       2.782   5.475  10.690  1.00 10.00      B   
ATOM   2216  O   ASP B  32       1.676   5.884  11.052  1.00 10.00      B   
ATOM   2217  N   VAL B  33       3.303   4.326  11.117  1.00 10.00      B   
ATOM   2218  HN  VAL B  33       4.199   4.061  10.805  1.00 10.00      B   
ATOM   2219  CA  VAL B  33       2.576   3.446  12.030  1.00 10.00      B   
ATOM   2220  CB  VAL B  33       3.273   2.084  12.253  1.00 10.00      B   
ATOM   2221  CG1 VAL B  33       3.299   1.280  10.964  1.00 10.00      B   
ATOM   2222  CG2 VAL B  33       4.679   2.260  12.808  1.00 10.00      B   
ATOM   2223  C   VAL B  33       2.273   4.114  13.370  1.00 10.00      B   
ATOM   2224  O   VAL B  33       1.205   3.903  13.944  1.00 10.00      B   
ATOM   2225  N   LYS B  34       3.201   4.933  13.858  1.00 10.00      B   
ATOM   2226  HN  LYS B  34       4.032   5.070  13.355  1.00 10.00      B   
ATOM   2227  CA  LYS B  34       3.009   5.625  15.127  1.00 10.00      B   
ATOM   2228  CB  LYS B  34       4.286   6.353  15.565  1.00 10.00      B   
ATOM   2229  CG  LYS B  34       4.223   6.894  16.987  1.00 10.00      B   
ATOM   2230  CD  LYS B  34       5.485   7.653  17.364  1.00 10.00      B   
ATOM   2231  CE  LYS B  34       5.426   8.120  18.810  1.00 10.00      B   
ATOM   2232  NZ  LYS B  34       6.649   8.860  19.216  1.00 10.00      B   
ATOM   2233  HZ1 LYS B  34       6.681   8.952  20.251  1.00 10.00      B   
ATOM   2234  HZ2 LYS B  34       6.649   9.813  18.797  1.00 10.00      B   
ATOM   2235  HZ3 LYS B  34       7.500   8.354  18.898  1.00 10.00      B   
ATOM   2236  C   LYS B  34       1.847   6.606  15.023  1.00 10.00      B   
ATOM   2237  O   LYS B  34       1.060   6.765  15.959  1.00 10.00      B   
ATOM   2238  N   ARG B  35       1.732   7.241  13.864  1.00 10.00      B   
ATOM   2239  HN  ARG B  35       2.384   7.057  13.151  1.00 10.00      B   
ATOM   2240  CA  ARG B  35       0.667   8.201  13.621  1.00 10.00      B   
ATOM   2241  CB  ARG B  35       0.946   8.999  12.350  1.00 10.00      B   
ATOM   2242  CG  ARG B  35       2.129   9.944  12.463  1.00 10.00      B   
ATOM   2243  CD  ARG B  35       2.380  10.671  11.154  1.00 10.00      B   
ATOM   2244  NE  ARG B  35       1.266  11.549  10.792  1.00 10.00      B   
ATOM   2245  HE  ARG B  35       0.354  11.212  10.954  1.00 10.00      B   
ATOM   2246  CZ  ARG B  35       1.422  12.757  10.253  1.00 10.00      B   
ATOM   2247  NH1 ARG B  35       2.641  13.245  10.044  1.00 10.00      B   
ATOM   2248 HH11 ARG B  35       2.765  14.194   9.621  1.00 10.00      B   
ATOM   2249 HH12 ARG B  35       3.485  12.688  10.307  1.00 10.00      B   
ATOM   2250  NH2 ARG B  35       0.358  13.481   9.931  1.00 10.00      B   
ATOM   2251 HH21 ARG B  35      -0.600  13.114  10.107  1.00 10.00      B   
ATOM   2252 HH22 ARG B  35       0.478  14.419   9.483  1.00 10.00      B   
ATOM   2253  C   ARG B  35      -0.685   7.506  13.527  1.00 10.00      B   
ATOM   2254  O   ARG B  35      -1.716   8.094  13.850  1.00 10.00      B   
ATOM   2255  N   LEU B  36      -0.669   6.251  13.090  1.00 10.00      B   
ATOM   2256  HN  LEU B  36       0.188   5.842  12.845  1.00 10.00      B   
ATOM   2257  CA  LEU B  36      -1.892   5.469  12.961  1.00 10.00      B   
ATOM   2258  CB  LEU B  36      -1.685   4.303  11.990  1.00 10.00      B   
ATOM   2259  CG  LEU B  36      -2.930   3.479  11.641  1.00 10.00      B   
ATOM   2260  CD1 LEU B  36      -3.880   4.286  10.768  1.00 10.00      B   
ATOM   2261  CD2 LEU B  36      -2.541   2.176  10.959  1.00 10.00      B   
ATOM   2262  C   LEU B  36      -2.334   4.948  14.326  1.00 10.00      B   
ATOM   2263  O   LEU B  36      -3.526   4.903  14.632  1.00 10.00      B   
ATOM   2264  N   GLN B  37      -1.361   4.564  15.143  1.00 10.00      B   
ATOM   2265  HN  GLN B  37      -0.430   4.615  14.832  1.00 10.00      B   
ATOM   2266  CA  GLN B  37      -1.633   4.056  16.482  1.00 10.00      B   
ATOM   2267  CB  GLN B  37      -0.329   3.643  17.169  1.00 10.00      B   
ATOM   2268  CG  GLN B  37      -0.506   3.167  18.604  1.00 10.00      B   
ATOM   2269  CD  GLN B  37       0.771   3.273  19.415  1.00 10.00      B   
ATOM   2270  OE1 GLN B  37       1.611   4.137  19.164  1.00 10.00      B   
ATOM   2271  NE2 GLN B  37       0.927   2.399  20.398  1.00 10.00      B   
ATOM   2272 HE21 GLN B  37       0.218   1.740  20.548  1.00 10.00      B   
ATOM   2273 HE22 GLN B  37       1.746   2.448  20.938  1.00 10.00      B   
ATOM   2274  C   GLN B  37      -2.349   5.110  17.319  1.00 10.00      B   
ATOM   2275  O   GLN B  37      -3.373   4.836  17.944  1.00 10.00      B   
ATOM   2276  N   THR B  38      -1.817   6.327  17.304  1.00 10.00      B   
ATOM   2277  HN  THR B  38      -1.010   6.491  16.768  1.00 10.00      B   
ATOM   2278  CA  THR B  38      -2.400   7.421  18.066  1.00 10.00      B   
ATOM   2279  CB  THR B  38      -1.425   8.617  18.195  1.00 10.00      B   
ATOM   2280  OG1 THR B  38      -1.794   9.446  19.308  1.00 10.00      B   
ATOM   2281  HG1 THR B  38      -2.745   9.369  19.470  1.00 10.00      B   
ATOM   2282  CG2 THR B  38      -1.400   9.456  16.924  1.00 10.00      B   
ATOM   2283  C   THR B  38      -3.738   7.866  17.469  1.00 10.00      B   
ATOM   2284  O   THR B  38      -4.546   8.503  18.144  1.00 10.00      B   
ATOM   2285  N   HIS B  39      -3.972   7.508  16.208  1.00 10.00      B   
ATOM   2286  HN  HIS B  39      -3.296   6.988  15.725  1.00 10.00      B   
ATOM   2287  CA  HIS B  39      -5.213   7.863  15.530  1.00 10.00      B   
ATOM   2288  CB  HIS B  39      -5.061   7.706  14.010  1.00 10.00      B   
ATOM   2289  CG  HIS B  39      -6.189   8.284  13.204  1.00 10.00      B   
ATOM   2290  ND1 HIS B  39      -6.515   7.779  11.969  1.00 10.00      B   
ATOM   2291  CD2 HIS B  39      -7.016   9.320  13.493  1.00 10.00      B   
ATOM   2292  CE1 HIS B  39      -7.525   8.510  11.535  1.00 10.00      B   
ATOM   2293  NE2 HIS B  39      -7.863   9.457  12.423  1.00 10.00      B   
ATOM   2294  HE2 HIS B  39      -8.433  10.239  12.239  1.00 10.00      B   
ATOM   2295  C   HIS B  39      -6.350   6.987  16.048  1.00 10.00      B   
ATOM   2296  O   HIS B  39      -7.481   7.443  16.209  1.00 10.00      B   
ATOM   2297  N   CYS B  40      -6.024   5.734  16.340  1.00 10.00      B   
ATOM   2298  HN  CYS B  40      -5.098   5.438  16.205  1.00 10.00      B   
ATOM   2299  CA  CYS B  40      -7.004   4.782  16.846  1.00 10.00      B   
ATOM   2300  CB  CYS B  40      -6.415   3.371  16.855  1.00 10.00      B   
ATOM   2301  SG  CYS B  40      -5.739   2.844  15.262  1.00 10.00      B   
ATOM   2302  HG  CYS B  40      -4.809   3.719  14.898  1.00 10.00      B   
ATOM   2303  C   CYS B  40      -7.473   5.172  18.245  1.00 10.00      B   
ATOM   2304  O   CYS B  40      -8.562   4.796  18.674  1.00 10.00      B   
ATOM   2305  N   TYR B  41      -6.659   5.953  18.943  1.00 10.00      B   
ATOM   2306  HN  TYR B  41      -5.811   6.239  18.543  1.00 10.00      B   
ATOM   2307  CA  TYR B  41      -6.998   6.398  20.289  1.00 10.00      B   
ATOM   2308  CB  TYR B  41      -5.749   6.831  21.061  1.00 10.00      B   
ATOM   2309  CG  TYR B  41      -4.802   5.696  21.380  1.00 10.00      B   
ATOM   2310  CD1 TYR B  41      -5.280   4.465  21.817  1.00 10.00      B   
ATOM   2311  CD2 TYR B  41      -3.431   5.856  21.248  1.00 10.00      B   
ATOM   2312  CE1 TYR B  41      -4.416   3.427  22.111  1.00 10.00      B   
ATOM   2313  CE2 TYR B  41      -2.560   4.824  21.539  1.00 10.00      B   
ATOM   2314  CZ  TYR B  41      -3.057   3.611  21.969  1.00 10.00      B   
ATOM   2315  OH  TYR B  41      -2.190   2.581  22.260  1.00 10.00      B   
ATOM   2316  HH  TYR B  41      -1.560   2.872  22.926  1.00 10.00      B   
ATOM   2317  C   TYR B  41      -8.032   7.522  20.259  1.00 10.00      B   
ATOM   2318  O   TYR B  41      -8.522   7.950  21.299  1.00 10.00      B   
ATOM   2319  N   LYS B  42      -8.359   7.994  19.058  1.00 10.00      B   
ATOM   2320  HN  LYS B  42      -7.923   7.619  18.262  1.00 10.00      B   
ATOM   2321  CA  LYS B  42      -9.345   9.056  18.886  1.00 10.00      B   
ATOM   2322  CB  LYS B  42      -8.972   9.941  17.693  1.00 10.00      B   
ATOM   2323  CG  LYS B  42      -7.756  10.824  17.920  1.00 10.00      B   
ATOM   2324  CD  LYS B  42      -8.064  11.954  18.890  1.00 10.00      B   
ATOM   2325  CE  LYS B  42      -6.880  12.895  19.029  1.00 10.00      B   
ATOM   2326  NZ  LYS B  42      -7.217  14.102  19.827  1.00 10.00      B   
ATOM   2327  HZ1 LYS B  42      -6.383  14.717  19.908  1.00 10.00      B   
ATOM   2328  HZ2 LYS B  42      -7.527  13.830  20.780  1.00 10.00      B   
ATOM   2329  HZ3 LYS B  42      -7.981  14.636  19.365  1.00 10.00      B   
ATOM   2330  C   LYS B  42     -10.731   8.455  18.670  1.00 10.00      B   
ATOM   2331  O   LYS B  42     -11.729   9.170  18.575  1.00 10.00      B   
ATOM   2332  N   VAL B  43     -10.777   7.133  18.590  1.00 10.00      B   
ATOM   2333  HN  VAL B  43      -9.943   6.625  18.678  1.00 10.00      B   
ATOM   2334  CA  VAL B  43     -12.022   6.411  18.381  1.00 10.00      B   
ATOM   2335  CB  VAL B  43     -11.736   4.946  17.974  1.00 10.00      B   
ATOM   2336  CG1 VAL B  43     -12.990   4.093  18.044  1.00 10.00      B   
ATOM   2337  CG2 VAL B  43     -11.124   4.884  16.584  1.00 10.00      B   
ATOM   2338  C   VAL B  43     -12.874   6.428  19.647  1.00 10.00      B   
ATOM   2339  O   VAL B  43     -14.066   6.744  19.608  1.00 10.00      B   
ATOM   2340  N   HIS B  44     -12.250   6.105  20.771  1.00 10.00      B   
ATOM   2341  HN  HIS B  44     -11.293   5.898  20.741  1.00 10.00      B   
ATOM   2342  CA  HIS B  44     -12.948   6.067  22.050  1.00 10.00      B   
ATOM   2343  CB  HIS B  44     -12.853   4.664  22.653  1.00 10.00      B   
ATOM   2344  CG  HIS B  44     -13.930   4.342  23.640  1.00 10.00      B   
ATOM   2345  ND1 HIS B  44     -15.219   4.085  23.237  1.00 10.00      B   
ATOM   2346  CD2 HIS B  44     -13.854   4.233  24.989  1.00 10.00      B   
ATOM   2347  CE1 HIS B  44     -15.896   3.824  24.341  1.00 10.00      B   
ATOM   2348  NE2 HIS B  44     -15.113   3.901  25.424  1.00 10.00      B   
ATOM   2349  HE2 HIS B  44     -15.422   3.923  26.357  1.00 10.00      B   
ATOM   2350  C   HIS B  44     -12.369   7.102  23.008  1.00 10.00      B   
ATOM   2351  O   HIS B  44     -11.676   8.032  22.589  1.00 10.00      B   
ATOM   2352  N   ASN B  47      -7.658   2.022  24.946  1.00 10.00      B   
ATOM   2353  HN  ASN B  47      -7.712   1.125  24.548  1.00 10.00      B   
ATOM   2354  CA  ASN B  47      -6.633   2.305  25.947  1.00 10.00      B   
ATOM   2355  CB  ASN B  47      -7.087   3.424  26.890  1.00 10.00      B   
ATOM   2356  CG  ASN B  47      -5.920   4.146  27.535  1.00 10.00      B   
ATOM   2357  OD1 ASN B  47      -4.835   4.235  26.961  1.00 10.00      B   
ATOM   2358  ND2 ASN B  47      -6.134   4.667  28.735  1.00 10.00      B   
ATOM   2359 HD21 ASN B  47      -7.022   4.554  29.139  1.00 10.00      B   
ATOM   2360 HD22 ASN B  47      -5.400   5.154  29.167  1.00 10.00      B   
ATOM   2361  C   ASN B  47      -6.287   1.056  26.745  1.00 10.00      B   
ATOM   2362  O   ASN B  47      -7.176   0.344  27.210  1.00 10.00      B   
ATOM   2363  N   ALA B  48      -4.992   0.798  26.886  1.00 10.00      B   
ATOM   2364  HN  ALA B  48      -4.339   1.416  26.491  1.00 10.00      B   
ATOM   2365  CA  ALA B  48      -4.497  -0.361  27.620  1.00 10.00      B   
ATOM   2366  CB  ALA B  48      -4.860  -1.652  26.898  1.00 10.00      B   
ATOM   2367  C   ALA B  48      -2.987  -0.250  27.765  1.00 10.00      B   
ATOM   2368  O   ALA B  48      -2.372   0.640  27.173  1.00 10.00      B   
ATOM   2369  N   THR B  49      -2.390  -1.137  28.549  1.00 10.00      B   
ATOM   2370  HN  THR B  49      -2.930  -1.816  29.003  1.00 10.00      B   
ATOM   2371  CA  THR B  49      -0.949  -1.121  28.749  1.00 10.00      B   
ATOM   2372  CB  THR B  49      -0.512  -1.951  29.983  1.00 10.00      B   
ATOM   2373  OG1 THR B  49       0.913  -1.895  30.140  1.00 10.00      B   
ATOM   2374  HG1 THR B  49       1.124  -1.497  30.991  1.00 10.00      B   
ATOM   2375  CG2 THR B  49      -0.960  -3.404  29.877  1.00 10.00      B   
ATOM   2376  C   THR B  49      -0.219  -1.583  27.485  1.00 10.00      B   
ATOM   2377  O   THR B  49      -0.311  -2.742  27.075  1.00 10.00      B   
ATOM   2378  N   VAL B  50       0.479  -0.659  26.849  1.00 10.00      B   
ATOM   2379  HN  VAL B  50       0.504   0.255  27.204  1.00 10.00      B   
ATOM   2380  CA  VAL B  50       1.212  -0.973  25.633  1.00 10.00      B   
ATOM   2381  CB  VAL B  50       1.062   0.118  24.550  1.00 10.00      B   
ATOM   2382  CG1 VAL B  50      -0.356   0.128  23.996  1.00 10.00      B   
ATOM   2383  CG2 VAL B  50       1.435   1.489  25.096  1.00 10.00      B   
ATOM   2384  C   VAL B  50       2.684  -1.221  25.921  1.00 10.00      B   
ATOM   2385  O   VAL B  50       3.320  -0.478  26.673  1.00 10.00      B   
ATOM   2386  N   ASP B  51       3.213  -2.280  25.338  1.00 10.00      B   
ATOM   2387  HN  ASP B  51       2.650  -2.847  24.765  1.00 10.00      B   
ATOM   2388  CA  ASP B  51       4.611  -2.630  25.513  1.00 10.00      B   
ATOM   2389  CB  ASP B  51       4.803  -4.149  25.415  1.00 10.00      B   
ATOM   2390  CG  ASP B  51       4.104  -4.760  24.215  1.00 10.00      B   
ATOM   2391  OD1 ASP B  51       4.794  -5.143  23.253  1.00 10.00      B   
ATOM   2392  OD2 ASP B  51       2.855  -4.867  24.239  1.00 10.00      B   
ATOM   2393  C   ASP B  51       5.460  -1.913  24.474  1.00 10.00      B   
ATOM   2394  O   ASP B  51       4.979  -1.010  23.787  1.00 10.00      B   
ATOM   2395  N   LYS B  52       6.722  -2.295  24.372  1.00 10.00      B   
ATOM   2396  HN  LYS B  52       7.054  -3.016  24.947  1.00 10.00      B   
ATOM   2397  CA  LYS B  52       7.620  -1.674  23.408  1.00 10.00      B   
ATOM   2398  CB  LYS B  52       9.076  -1.998  23.735  1.00 10.00      B   
ATOM   2399  CG  LYS B  52       9.553  -1.455  25.070  1.00 10.00      B   
ATOM   2400  CD  LYS B  52      11.069  -1.423  25.131  1.00 10.00      B   
ATOM   2401  CE  LYS B  52      11.626  -0.264  24.321  1.00 10.00      B   
ATOM   2402  NZ  LYS B  52      13.085  -0.403  24.079  1.00 10.00      B   
ATOM   2403  HZ1 LYS B  52      13.509  -1.030  24.790  1.00 10.00      B   
ATOM   2404  HZ2 LYS B  52      13.546   0.528  24.139  1.00 10.00      B   
ATOM   2405  HZ3 LYS B  52      13.254  -0.803  23.126  1.00 10.00      B   
ATOM   2406  C   LYS B  52       7.296  -2.140  21.998  1.00 10.00      B   
ATOM   2407  O   LYS B  52       6.852  -3.269  21.798  1.00 10.00      B   
ATOM   2408  N   LEU B  53       7.543  -1.276  21.020  1.00 10.00      B   
ATOM   2409  HN  LEU B  53       7.916  -0.395  21.241  1.00 10.00      B   
ATOM   2410  CA  LEU B  53       7.281  -1.605  19.626  1.00 10.00      B   
ATOM   2411  CB  LEU B  53       7.604  -0.406  18.728  1.00 10.00      B   
ATOM   2412  CG  LEU B  53       7.065  -0.463  17.297  1.00 10.00      B   
ATOM   2413  CD1 LEU B  53       5.542  -0.435  17.292  1.00 10.00      B   
ATOM   2414  CD2 LEU B  53       7.629   0.680  16.465  1.00 10.00      B   
ATOM   2415  C   LEU B  53       8.110  -2.816  19.214  1.00 10.00      B   
ATOM   2416  O   LEU B  53       7.693  -3.624  18.383  1.00 10.00      B   
ATOM   2417  N   GLU B  54       9.282  -2.938  19.827  1.00 10.00      B   
ATOM   2418  HN  GLU B  54       9.546  -2.255  20.480  1.00 10.00      B   
ATOM   2419  CA  GLU B  54      10.190  -4.045  19.561  1.00 10.00      B   
ATOM   2420  CB  GLU B  54      11.503  -3.834  20.319  1.00 10.00      B   
ATOM   2421  CG  GLU B  54      12.261  -2.581  19.906  1.00 10.00      B   
ATOM   2422  CD  GLU B  54      13.294  -2.153  20.931  1.00 10.00      B   
ATOM   2423  OE1 GLU B  54      13.157  -1.047  21.494  1.00 10.00      B   
ATOM   2424  OE2 GLU B  54      14.247  -2.915  21.182  1.00 10.00      B   
ATOM   2425  C   GLU B  54       9.561  -5.378  19.961  1.00 10.00      B   
ATOM   2426  O   GLU B  54       9.743  -6.390  19.284  1.00 10.00      B   
ATOM   2427  N   ASP B  55       8.799  -5.365  21.049  1.00 10.00      B   
ATOM   2428  HN  ASP B  55       8.657  -4.519  21.523  1.00 10.00      B   
ATOM   2429  CA  ASP B  55       8.145  -6.574  21.546  1.00 10.00      B   
ATOM   2430  CB  ASP B  55       7.812  -6.437  23.033  1.00 10.00      B   
ATOM   2431  CG  ASP B  55       8.713  -7.274  23.916  1.00 10.00      B   
ATOM   2432  OD1 ASP B  55       8.192  -8.108  24.686  1.00 10.00      B   
ATOM   2433  OD2 ASP B  55       9.948  -7.092  23.855  1.00 10.00      B   
ATOM   2434  C   ASP B  55       6.881  -6.869  20.751  1.00 10.00      B   
ATOM   2435  O   ASP B  55       6.676  -7.989  20.278  1.00 10.00      B   
ATOM   2436  N   PHE B  56       6.043  -5.849  20.600  1.00 10.00      B   
ATOM   2437  HN  PHE B  56       6.261  -4.987  21.023  1.00 10.00      B   
ATOM   2438  CA  PHE B  56       4.791  -5.971  19.859  1.00 10.00      B   
ATOM   2439  CB  PHE B  56       4.073  -4.618  19.799  1.00 10.00      B   
ATOM   2440  CG  PHE B  56       2.691  -4.679  19.212  1.00 10.00      B   
ATOM   2441  CD1 PHE B  56       2.388  -3.988  18.051  1.00 10.00      B   
ATOM   2442  CD2 PHE B  56       1.696  -5.428  19.822  1.00 10.00      B   
ATOM   2443  CE1 PHE B  56       1.118  -4.040  17.509  1.00 10.00      B   
ATOM   2444  CE2 PHE B  56       0.425  -5.485  19.286  1.00 10.00      B   
ATOM   2445  CZ  PHE B  56       0.135  -4.791  18.127  1.00 10.00      B   
ATOM   2446  C   PHE B  56       5.034  -6.509  18.451  1.00 10.00      B   
ATOM   2447  O   PHE B  56       4.358  -7.440  18.006  1.00 10.00      B   
ATOM   2448  N   ILE B  57       6.014  -5.931  17.765  1.00 10.00      B   
ATOM   2449  HN  ILE B  57       6.523  -5.200  18.180  1.00 10.00      B   
ATOM   2450  CA  ILE B  57       6.352  -6.350  16.409  1.00 10.00      B   
ATOM   2451  CB  ILE B  57       7.357  -5.376  15.749  1.00 10.00      B   
ATOM   2452  CG1 ILE B  57       6.631  -4.095  15.318  1.00 10.00      B   
ATOM   2453  CG2 ILE B  57       8.072  -6.018  14.565  1.00 10.00      B   
ATOM   2454  CD1 ILE B  57       7.541  -3.026  14.752  1.00 10.00      B   
ATOM   2455  C   ILE B  57       6.887  -7.781  16.397  1.00 10.00      B   
ATOM   2456  O   ILE B  57       6.560  -8.565  15.507  1.00 10.00      B   
ATOM   2457  N   ASN B  58       7.685  -8.123  17.403  1.00 10.00      B   
ATOM   2458  HN  ASN B  58       7.900  -7.458  18.090  1.00 10.00      B   
ATOM   2459  CA  ASN B  58       8.249  -9.469  17.506  1.00 10.00      B   
ATOM   2460  CB  ASN B  58       9.211  -9.582  18.692  1.00 10.00      B   
ATOM   2461  CG  ASN B  58      10.666  -9.608  18.265  1.00 10.00      B   
ATOM   2462  OD1 ASN B  58      11.195 -10.651  17.884  1.00 10.00      B   
ATOM   2463  ND2 ASN B  58      11.326  -8.462  18.332  1.00 10.00      B   
ATOM   2464 HD21 ASN B  58      10.843  -7.664  18.653  1.00 10.00      B   
ATOM   2465 HD22 ASN B  58      12.269  -8.452  18.059  1.00 10.00      B   
ATOM   2466  C   ASN B  58       7.141 -10.509  17.623  1.00 10.00      B   
ATOM   2467  O   ASN B  58       7.201 -11.570  17.003  1.00 10.00      B   
ATOM   2468  N   ASN B  59       6.118 -10.179  18.409  1.00 10.00      B   
ATOM   2469  HN  ASN B  59       6.136  -9.313  18.875  1.00 10.00      B   
ATOM   2470  CA  ASN B  59       4.974 -11.063  18.605  1.00 10.00      B   
ATOM   2471  CB  ASN B  59       3.993 -10.438  19.610  1.00 10.00      B   
ATOM   2472  CG  ASN B  59       2.621 -11.093  19.606  1.00 10.00      B   
ATOM   2473  OD1 ASN B  59       2.429 -12.165  20.179  1.00 10.00      B   
ATOM   2474  ND2 ASN B  59       1.650 -10.445  18.976  1.00 10.00      B   
ATOM   2475 HD21 ASN B  59       1.862  -9.587  18.553  1.00 10.00      B   
ATOM   2476 HD22 ASN B  59       0.758 -10.849  18.962  1.00 10.00      B   
ATOM   2477  C   ASN B  59       4.279 -11.333  17.273  1.00 10.00      B   
ATOM   2478  O   ASN B  59       3.852 -12.453  16.995  1.00 10.00      B   
ATOM   2479  N   ILE B  60       4.193 -10.300  16.444  1.00 10.00      B   
ATOM   2480  HN  ILE B  60       4.572  -9.437  16.717  1.00 10.00      B   
ATOM   2481  CA  ILE B  60       3.558 -10.417  15.139  1.00 10.00      B   
ATOM   2482  CB  ILE B  60       3.226  -9.031  14.541  1.00 10.00      B   
ATOM   2483  CG1 ILE B  60       2.443  -8.186  15.551  1.00 10.00      B   
ATOM   2484  CG2 ILE B  60       2.434  -9.180  13.250  1.00 10.00      B   
ATOM   2485  CD1 ILE B  60       2.260  -6.742  15.132  1.00 10.00      B   
ATOM   2486  C   ILE B  60       4.463 -11.184  14.175  1.00 10.00      B   
ATOM   2487  O   ILE B  60       3.998 -12.008  13.390  1.00 10.00      B   
ATOM   2488  N   ASN B  61       5.762 -10.927  14.266  1.00 10.00      B   
ATOM   2489  HN  ASN B  61       6.070 -10.266  14.925  1.00 10.00      B   
ATOM   2490  CA  ASN B  61       6.747 -11.582  13.407  1.00 10.00      B   
ATOM   2491  CB  ASN B  61       8.160 -11.079  13.722  1.00 10.00      B   
ATOM   2492  CG  ASN B  61       8.726 -10.192  12.630  1.00 10.00      B   
ATOM   2493  OD1 ASN B  61       7.999  -9.429  11.996  1.00 10.00      B   
ATOM   2494  ND2 ASN B  61      10.027 -10.292  12.399  1.00 10.00      B   
ATOM   2495 HD21 ASN B  61      10.545 -10.923  12.939  1.00 10.00      B   
ATOM   2496 HD22 ASN B  61      10.421  -9.735  11.686  1.00 10.00      B   
ATOM   2497  C   ASN B  61       6.701 -13.100  13.553  1.00 10.00      B   
ATOM   2498  O   ASN B  61       6.812 -13.832  12.570  1.00 10.00      B   
ATOM   2499  N   SER B  62       6.526 -13.566  14.783  1.00 10.00      B   
ATOM   2500  HN  SER B  62       6.440 -12.931  15.529  1.00 10.00      B   
ATOM   2501  CA  SER B  62       6.477 -14.995  15.059  1.00 10.00      B   
ATOM   2502  CB  SER B  62       6.724 -15.265  16.546  1.00 10.00      B   
ATOM   2503  OG  SER B  62       7.935 -14.660  16.975  1.00 10.00      B   
ATOM   2504  HG  SER B  62       8.646 -14.895  16.365  1.00 10.00      B   
ATOM   2505  C   SER B  62       5.174 -15.652  14.589  1.00 10.00      B   
ATOM   2506  O   SER B  62       5.118 -16.871  14.419  1.00 10.00      B   
ATOM   2507  N   VAL B  63       4.129 -14.860  14.372  1.00 10.00      B   
ATOM   2508  HN  VAL B  63       4.215 -13.893  14.514  1.00 10.00      B   
ATOM   2509  CA  VAL B  63       2.852 -15.414  13.921  1.00 10.00      B   
ATOM   2510  CB  VAL B  63       1.630 -14.812  14.658  1.00 10.00      B   
ATOM   2511  CG1 VAL B  63       1.776 -14.965  16.165  1.00 10.00      B   
ATOM   2512  CG2 VAL B  63       1.403 -13.357  14.281  1.00 10.00      B   
ATOM   2513  C   VAL B  63       2.681 -15.284  12.407  1.00 10.00      B   
ATOM   2514  O   VAL B  63       1.815 -15.928  11.813  1.00 10.00      B   
ATOM   2515  N   LEU B  64       3.519 -14.462  11.785  1.00 10.00      B   
ATOM   2516  HN  LEU B  64       4.191 -13.976  12.311  1.00 10.00      B   
ATOM   2517  CA  LEU B  64       3.455 -14.250  10.342  1.00 10.00      B   
ATOM   2518  CB  LEU B  64       3.831 -12.809   9.987  1.00 10.00      B   
ATOM   2519  CG  LEU B  64       2.836 -11.718  10.389  1.00 10.00      B   
ATOM   2520  CD1 LEU B  64       3.327 -10.357   9.922  1.00 10.00      B   
ATOM   2521  CD2 LEU B  64       1.454 -12.011   9.825  1.00 10.00      B   
ATOM   2522  C   LEU B  64       4.361 -15.223   9.594  1.00 10.00      B   
ATOM   2523  O   LEU B  64       4.411 -15.218   8.362  1.00 10.00      B   
ATOM   2524  N   GLU B  65       5.059 -16.068  10.345  1.00 10.00      B   
ATOM   2525  HN  GLU B  65       4.965 -16.023  11.318  1.00 10.00      B   
ATOM   2526  CA  GLU B  65       5.973 -17.049   9.766  1.00 10.00      B   
ATOM   2527  CB  GLU B  65       6.724 -17.808  10.859  1.00 10.00      B   
ATOM   2528  CG  GLU B  65       7.712 -16.948  11.628  1.00 10.00      B   
ATOM   2529  CD  GLU B  65       8.526 -17.740  12.624  1.00 10.00      B   
ATOM   2530  OE1 GLU B  65       8.268 -17.617  13.837  1.00 10.00      B   
ATOM   2531  OE2 GLU B  65       9.432 -18.486  12.201  1.00 10.00      B   
ATOM   2532  C   GLU B  65       5.260 -18.017   8.826  1.00 10.00      B   
ATOM   2533  O   GLU B  65       5.852 -18.500   7.863  1.00 10.00      B   
ATOM   2534  N   SER B  66       3.986 -18.286   9.096  1.00 10.00      B   
ATOM   2535  HN  SER B  66       3.566 -17.875   9.882  1.00 10.00      B   
ATOM   2536  CA  SER B  66       3.199 -19.190   8.265  1.00 10.00      B   
ATOM   2537  CB  SER B  66       1.841 -19.446   8.918  1.00 10.00      B   
ATOM   2538  OG  SER B  66       1.926 -19.315  10.331  1.00 10.00      B   
ATOM   2539  HG  SER B  66       1.058 -19.063  10.677  1.00 10.00      B   
ATOM   2540  C   SER B  66       3.004 -18.611   6.862  1.00 10.00      B   
ATOM   2541  O   SER B  66       2.782 -19.344   5.895  1.00 10.00      B   
ATOM   2542  N   LEU B  67       3.102 -17.291   6.759  1.00 10.00      B   
ATOM   2543  HN  LEU B  67       3.298 -16.762   7.564  1.00 10.00      B   
ATOM   2544  CA  LEU B  67       2.942 -16.607   5.484  1.00 10.00      B   
ATOM   2545  CB  LEU B  67       2.062 -15.364   5.653  1.00 10.00      B   
ATOM   2546  CG  LEU B  67       0.651 -15.604   6.201  1.00 10.00      B   
ATOM   2547  CD1 LEU B  67      -0.023 -14.284   6.544  1.00 10.00      B   
ATOM   2548  CD2 LEU B  67      -0.188 -16.392   5.206  1.00 10.00      B   
ATOM   2549  C   LEU B  67       4.304 -16.215   4.924  1.00 10.00      B   
ATOM   2550  O   LEU B  67       4.403 -15.674   3.821  1.00 10.00      B   
ATOM   2551  N   TYR B  68       5.346 -16.495   5.704  1.00 10.00      B   
ATOM   2552  HN  TYR B  68       5.183 -16.930   6.567  1.00 10.00      B   
ATOM   2553  CA  TYR B  68       6.723 -16.192   5.325  1.00 10.00      B   
ATOM   2554  CB  TYR B  68       7.163 -17.004   4.105  1.00 10.00      B   
ATOM   2555  CG  TYR B  68       7.368 -18.469   4.409  1.00 10.00      B   
ATOM   2556  CD1 TYR B  68       8.517 -18.906   5.054  1.00 10.00      B   
ATOM   2557  CD2 TYR B  68       6.411 -19.415   4.061  1.00 10.00      B   
ATOM   2558  CE1 TYR B  68       8.708 -20.241   5.343  1.00 10.00      B   
ATOM   2559  CE2 TYR B  68       6.595 -20.754   4.347  1.00 10.00      B   
ATOM   2560  CZ  TYR B  68       7.745 -21.160   4.988  1.00 10.00      B   
ATOM   2561  OH  TYR B  68       7.938 -22.494   5.272  1.00 10.00      B   
ATOM   2562  HH  TYR B  68       8.239 -22.586   6.185  1.00 10.00      B   
ATOM   2563  C   TYR B  68       6.959 -14.700   5.124  1.00 10.00      B   
ATOM   2564  O   TYR B  68       7.690 -14.289   4.224  1.00 10.00      B   
ATOM   2565  N   ILE B  69       6.339 -13.898   5.974  1.00 10.00      B   
ATOM   2566  HN  ILE B  69       5.773 -14.288   6.675  1.00 10.00      B   
ATOM   2567  CA  ILE B  69       6.485 -12.452   5.911  1.00 10.00      B   
ATOM   2568  CB  ILE B  69       5.207 -11.757   5.393  1.00 10.00      B   
ATOM   2569  CG1 ILE B  69       3.963 -12.277   6.120  1.00 10.00      B   
ATOM   2570  CG2 ILE B  69       5.070 -11.928   3.888  1.00 10.00      B   
ATOM   2571  CD1 ILE B  69       2.710 -11.472   5.848  1.00 10.00      B   
ATOM   2572  C   ILE B  69       6.815 -11.915   7.292  1.00 10.00      B   
ATOM   2573  O   ILE B  69       6.411 -12.499   8.297  1.00 10.00      B   
ATOM   2574  N   GLU B  70       7.558 -10.824   7.347  1.00 10.00      B   
ATOM   2575  HN  GLU B  70       7.869 -10.408   6.514  1.00 10.00      B   
ATOM   2576  CA  GLU B  70       7.926 -10.228   8.621  1.00 10.00      B   
ATOM   2577  CB  GLU B  70       9.190 -10.883   9.191  1.00 10.00      B   
ATOM   2578  CG  GLU B  70      10.471 -10.558   8.440  1.00 10.00      B   
ATOM   2579  CD  GLU B  70      11.685 -10.557   9.349  1.00 10.00      B   
ATOM   2580  OE1 GLU B  70      12.432 -11.561   9.357  1.00 10.00      B   
ATOM   2581  OE2 GLU B  70      11.904  -9.551  10.057  1.00 10.00      B   
ATOM   2582  C   GLU B  70       8.126  -8.727   8.481  1.00 10.00      B   
ATOM   2583  O   GLU B  70       8.338  -8.218   7.376  1.00 10.00      B   
ATOM   2584  N   ILE B  71       8.043  -8.021   9.601  1.00 10.00      B   
ATOM   2585  HN  ILE B  71       7.863  -8.488  10.449  1.00 10.00      B   
ATOM   2586  CA  ILE B  71       8.234  -6.580   9.614  1.00 10.00      B   
ATOM   2587  CB  ILE B  71       7.438  -5.903  10.751  1.00 10.00      B   
ATOM   2588  CG1 ILE B  71       6.068  -6.572  10.910  1.00 10.00      B   
ATOM   2589  CG2 ILE B  71       7.270  -4.416  10.465  1.00 10.00      B   
ATOM   2590  CD1 ILE B  71       5.263  -6.069  12.090  1.00 10.00      B   
ATOM   2591  C   ILE B  71       9.720  -6.287   9.770  1.00 10.00      B   
ATOM   2592  O   ILE B  71      10.197  -5.936  10.849  1.00 10.00      B   
ATOM   2593  N   LYS B  72      10.445  -6.465   8.678  1.00 10.00      B   
ATOM   2594  HN  LYS B  72       9.993  -6.740   7.852  1.00 10.00      B   
ATOM   2595  CA  LYS B  72      11.882  -6.257   8.658  1.00 10.00      B   
ATOM   2596  CB  LYS B  72      12.475  -6.788   7.347  1.00 10.00      B   
ATOM   2597  CG  LYS B  72      13.971  -6.557   7.193  1.00 10.00      B   
ATOM   2598  CD  LYS B  72      14.509  -7.215   5.934  1.00 10.00      B   
ATOM   2599  CE  LYS B  72      15.966  -6.852   5.696  1.00 10.00      B   
ATOM   2600  NZ  LYS B  72      16.551  -7.619   4.566  1.00 10.00      B   
ATOM   2601  HZ1 LYS B  72      15.840  -7.756   3.819  1.00 10.00      B   
ATOM   2602  HZ2 LYS B  72      16.877  -8.551   4.893  1.00 10.00      B   
ATOM   2603  HZ3 LYS B  72      17.367  -7.103   4.161  1.00 10.00      B   
ATOM   2604  C   LYS B  72      12.253  -4.793   8.857  1.00 10.00      B   
ATOM   2605  O   LYS B  72      11.878  -3.928   8.062  1.00 10.00      B   
ATOM   2606  N   ARG B  73      12.978  -4.521   9.932  1.00 10.00      B   
ATOM   2607  HN  ARG B  73      13.209  -5.247  10.547  1.00 10.00      B   
ATOM   2608  CA  ARG B  73      13.423  -3.171  10.224  1.00 10.00      B   
ATOM   2609  CB  ARG B  73      13.595  -2.962  11.730  1.00 10.00      B   
ATOM   2610  CG  ARG B  73      13.786  -1.504  12.126  1.00 10.00      B   
ATOM   2611  CD  ARG B  73      13.888  -1.339  13.634  1.00 10.00      B   
ATOM   2612  NE  ARG B  73      13.576   0.029  14.051  1.00 10.00      B   
ATOM   2613  HE  ARG B  73      12.780   0.453  13.651  1.00 10.00      B   
ATOM   2614  CZ  ARG B  73      14.283   0.726  14.937  1.00 10.00      B   
ATOM   2615  NH1 ARG B  73      15.361   0.199  15.503  1.00 10.00      B   
ATOM   2616 HH11 ARG B  73      15.664  -0.767  15.256  1.00 10.00      B   
ATOM   2617 HH12 ARG B  73      15.911   0.749  16.197  1.00 10.00      B   
ATOM   2618  NH2 ARG B  73      13.908   1.959  15.247  1.00 10.00      B   
ATOM   2619 HH21 ARG B  73      14.450   2.521  15.940  1.00 10.00      B   
ATOM   2620 HH22 ARG B  73      13.057   2.378  14.785  1.00 10.00      B   
ATOM   2621  C   ARG B  73      14.739  -2.913   9.509  1.00 10.00      B   
ATOM   2622  O   ARG B  73      15.710  -3.648   9.697  1.00 10.00      B   
ATOM   2623  N   GLY B  74      14.760  -1.885   8.682  1.00 10.00      B   
ATOM   2624  HN  GLY B  74      13.953  -1.332   8.580  1.00 10.00      B   
ATOM   2625  CA  GLY B  74      15.958  -1.557   7.942  1.00 10.00      B   
ATOM   2626  C   GLY B  74      16.395  -0.129   8.166  1.00 10.00      B   
ATOM   2627  O   GLY B  74      15.911   0.537   9.083  1.00 10.00      B   
ATOM   2628  N   VAL B  75      17.298   0.341   7.321  1.00 10.00      B   
ATOM   2629  HN  VAL B  75      17.629  -0.238   6.602  1.00 10.00      B   
ATOM   2630  CA  VAL B  75      17.816   1.696   7.425  1.00 10.00      B   
ATOM   2631  CB  VAL B  75      19.062   1.738   8.350  1.00 10.00      B   
ATOM   2632  CG1 VAL B  75      20.094   0.698   7.934  1.00 10.00      B   
ATOM   2633  CG2 VAL B  75      19.681   3.124   8.390  1.00 10.00      B   
ATOM   2634  C   VAL B  75      18.171   2.232   6.038  1.00 10.00      B   
ATOM   2635  O   VAL B  75      18.732   1.511   5.214  1.00 10.00      B   
ATOM   2636  N   THR B  76      17.810   3.480   5.769  1.00 10.00      B   
ATOM   2637  HN  THR B  76      17.323   4.001   6.448  1.00 10.00      B   
ATOM   2638  CA  THR B  76      18.109   4.095   4.485  1.00 10.00      B   
ATOM   2639  CB  THR B  76      17.211   5.320   4.244  1.00 10.00      B   
ATOM   2640  OG1 THR B  76      16.465   5.596   5.435  1.00 10.00      B   
ATOM   2641  HG1 THR B  76      16.811   6.405   5.848  1.00 10.00      B   
ATOM   2642  CG2 THR B  76      16.248   5.061   3.095  1.00 10.00      B   
ATOM   2643  C   THR B  76      19.575   4.519   4.421  1.00 10.00      B   
ATOM   2644  O   THR B  76      20.062   5.225   5.302  1.00 10.00      B   
ATOM   2645  N   GLU B  77      20.269   4.088   3.375  1.00 10.00      B   
ATOM   2646  HN  GLU B  77      19.826   3.525   2.706  1.00 10.00      B   
ATOM   2647  CA  GLU B  77      21.684   4.408   3.199  1.00 10.00      B   
ATOM   2648  CB  GLU B  77      22.291   3.551   2.083  1.00 10.00      B   
ATOM   2649  CG  GLU B  77      21.448   3.465   0.817  1.00 10.00      B   
ATOM   2650  CD  GLU B  77      22.068   2.557  -0.227  1.00 10.00      B   
ATOM   2651  OE1 GLU B  77      22.601   3.075  -1.231  1.00 10.00      B   
ATOM   2652  OE2 GLU B  77      22.041   1.324  -0.036  1.00 10.00      B   
ATOM   2653  C   GLU B  77      21.917   5.895   2.928  1.00 10.00      B   
ATOM   2654  O   GLU B  77      23.005   6.415   3.175  1.00 10.00      B   
ATOM   2655  N   ASP B  78      20.890   6.575   2.435  1.00 10.00      B   
ATOM   2656  HN  ASP B  78      20.049   6.108   2.268  1.00 10.00      B   
ATOM   2657  CA  ASP B  78      20.990   7.998   2.119  1.00 10.00      B   
ATOM   2658  CB  ASP B  78      19.850   8.425   1.189  1.00 10.00      B   
ATOM   2659  CG  ASP B  78      19.805   9.925   0.960  1.00 10.00      B   
ATOM   2660  OD1 ASP B  78      20.702  10.456   0.273  1.00 10.00      B   
ATOM   2661  OD2 ASP B  78      18.873  10.583   1.470  1.00 10.00      B   
ATOM   2662  C   ASP B  78      21.008   8.876   3.374  1.00 10.00      B   
ATOM   2663  O   ASP B  78      21.662   9.922   3.400  1.00 10.00      B   
ATOM   2664  N   ASP B  79      20.308   8.447   4.418  1.00 10.00      B   
ATOM   2665  HN  ASP B  79      19.838   7.590   4.364  1.00 10.00      B   
ATOM   2666  CA  ASP B  79      20.243   9.223   5.654  1.00 10.00      B   
ATOM   2667  CB  ASP B  79      18.837   9.800   5.902  1.00 10.00      B   
ATOM   2668  CG  ASP B  79      17.700   8.830   5.613  1.00 10.00      B   
ATOM   2669  OD1 ASP B  79      17.589   7.798   6.306  1.00 10.00      B   
ATOM   2670  OD2 ASP B  79      16.896   9.105   4.699  1.00 10.00      B   
ATOM   2671  C   ASP B  79      20.744   8.447   6.871  1.00 10.00      B   
ATOM   2672  O   ASP B  79      21.781   8.775   7.445  1.00 10.00      B   
ATOM   2673  N   GLY B  80      20.003   7.424   7.256  1.00 10.00      B   
ATOM   2674  HN  GLY B  80      19.187   7.210   6.749  1.00 10.00      B   
ATOM   2675  CA  GLY B  80      20.365   6.625   8.409  1.00 10.00      B   
ATOM   2676  C   GLY B  80      19.168   6.403   9.308  1.00 10.00      B   
ATOM   2677  O   GLY B  80      19.298   5.915  10.429  1.00 10.00      B   
ATOM   2678  N   ARG B  81      17.999   6.764   8.800  1.00 10.00      B   
ATOM   2679  HN  ARG B  81      17.971   7.142   7.890  1.00 10.00      B   
ATOM   2680  CA  ARG B  81      16.753   6.618   9.533  1.00 10.00      B   
ATOM   2681  CB  ARG B  81      15.740   7.656   9.020  1.00 10.00      B   
ATOM   2682  CG  ARG B  81      14.269   7.299   9.198  1.00 10.00      B   
ATOM   2683  CD  ARG B  81      13.634   6.868   7.879  1.00 10.00      B   
ATOM   2684  NE  ARG B  81      14.287   7.484   6.721  1.00 10.00      B   
ATOM   2685  HE  ARG B  81      15.236   7.726   6.819  1.00 10.00      B   
ATOM   2686  CZ  ARG B  81      13.685   7.726   5.554  1.00 10.00      B   
ATOM   2687  NH1 ARG B  81      12.410   7.404   5.365  1.00 10.00      B   
ATOM   2688 HH11 ARG B  81      11.953   7.605   4.454  1.00 10.00      B   
ATOM   2689 HH12 ARG B  81      11.853   6.940   6.127  1.00 10.00      B   
ATOM   2690  NH2 ARG B  81      14.368   8.285   4.565  1.00 10.00      B   
ATOM   2691 HH21 ARG B  81      13.905   8.479   3.654  1.00 10.00      B   
ATOM   2692 HH22 ARG B  81      15.382   8.535   4.694  1.00 10.00      B   
ATOM   2693  C   ARG B  81      16.207   5.195   9.403  1.00 10.00      B   
ATOM   2694  O   ARG B  81      16.177   4.634   8.307  1.00 10.00      B   
ATOM   2695  N   PRO B  82      15.806   4.584  10.531  1.00 10.00      B   
ATOM   2696  CA  PRO B  82      15.248   3.228  10.548  1.00 10.00      B   
ATOM   2697  CB  PRO B  82      15.126   2.900  12.043  1.00 10.00      B   
ATOM   2698  CG  PRO B  82      15.951   3.929  12.742  1.00 10.00      B   
ATOM   2699  CD  PRO B  82      15.890   5.154  11.882  1.00 10.00      B   
ATOM   2700  C   PRO B  82      13.871   3.181   9.889  1.00 10.00      B   
ATOM   2701  O   PRO B  82      13.024   4.046  10.127  1.00 10.00      B   
ATOM   2702  N   ILE B  83      13.652   2.170   9.063  1.00 10.00      B   
ATOM   2703  HN  ILE B  83      14.359   1.499   8.929  1.00 10.00      B   
ATOM   2704  CA  ILE B  83      12.385   2.016   8.359  1.00 10.00      B   
ATOM   2705  CB  ILE B  83      12.540   2.262   6.843  1.00 10.00      B   
ATOM   2706  CG1 ILE B  83      13.741   1.487   6.287  1.00 10.00      B   
ATOM   2707  CG2 ILE B  83      12.663   3.749   6.541  1.00 10.00      B   
ATOM   2708  CD1 ILE B  83      13.940   1.648   4.797  1.00 10.00      B   
ATOM   2709  C   ILE B  83      11.808   0.625   8.575  1.00 10.00      B   
ATOM   2710  O   ILE B  83      12.500  -0.276   9.050  1.00 10.00      B   
ATOM   2711  N   TYR B  84      10.544   0.454   8.216  1.00 10.00      B   
ATOM   2712  HN  TYR B  84      10.052   1.204   7.827  1.00 10.00      B   
ATOM   2713  CA  TYR B  84       9.866  -0.825   8.363  1.00 10.00      B   
ATOM   2714  CB  TYR B  84       8.782  -0.735   9.438  1.00 10.00      B   
ATOM   2715  CG  TYR B  84       9.297  -0.865  10.851  1.00 10.00      B   
ATOM   2716  CD1 TYR B  84       9.268   0.214  11.724  1.00 10.00      B   
ATOM   2717  CD2 TYR B  84       9.807  -2.070  11.315  1.00 10.00      B   
ATOM   2718  CE1 TYR B  84       9.733   0.095  13.018  1.00 10.00      B   
ATOM   2719  CE2 TYR B  84      10.274  -2.196  12.607  1.00 10.00      B   
ATOM   2720  CZ  TYR B  84      10.234  -1.111  13.454  1.00 10.00      B   
ATOM   2721  OH  TYR B  84      10.698  -1.234  14.742  1.00 10.00      B   
ATOM   2722  HH  TYR B  84      10.154  -0.704  15.330  1.00 10.00      B   
ATOM   2723  C   TYR B  84       9.236  -1.237   7.042  1.00 10.00      B   
ATOM   2724  O   TYR B  84       8.748  -0.390   6.292  1.00 10.00      B   
ATOM   2725  N   ALA B  85       9.259  -2.532   6.753  1.00 10.00      B   
ATOM   2726  HN  ALA B  85       9.681  -3.160   7.380  1.00 10.00      B   
ATOM   2727  CA  ALA B  85       8.680  -3.050   5.523  1.00 10.00      B   
ATOM   2728  CB  ALA B  85       9.641  -2.860   4.356  1.00 10.00      B   
ATOM   2729  C   ALA B  85       8.319  -4.523   5.674  1.00 10.00      B   
ATOM   2730  O   ALA B  85       9.073  -5.296   6.271  1.00 10.00      B   
ATOM   2731  N   LEU B  86       7.154  -4.901   5.158  1.00 10.00      B   
ATOM   2732  HN  LEU B  86       6.582  -4.232   4.727  1.00 10.00      B   
ATOM   2733  CA  LEU B  86       6.710  -6.287   5.214  1.00 10.00      B   
ATOM   2734  CB  LEU B  86       5.187  -6.380   5.097  1.00 10.00      B   
ATOM   2735  CG  LEU B  86       4.395  -6.125   6.381  1.00 10.00      B   
ATOM   2736  CD1 LEU B  86       2.900  -6.162   6.105  1.00 10.00      B   
ATOM   2737  CD2 LEU B  86       4.767  -7.139   7.452  1.00 10.00      B   
ATOM   2738  C   LEU B  86       7.380  -7.089   4.105  1.00 10.00      B   
ATOM   2739  O   LEU B  86       6.806  -7.300   3.033  1.00 10.00      B   
ATOM   2740  N   VAL B  87       8.605  -7.510   4.369  1.00 10.00      B   
ATOM   2741  HN  VAL B  87       8.993  -7.314   5.251  1.00 10.00      B   
ATOM   2742  CA  VAL B  87       9.390  -8.266   3.406  1.00 10.00      B   
ATOM   2743  CB  VAL B  87      10.904  -8.069   3.658  1.00 10.00      B   
ATOM   2744  CG1 VAL B  87      11.739  -8.709   2.557  1.00 10.00      B   
ATOM   2745  CG2 VAL B  87      11.235  -6.589   3.782  1.00 10.00      B   
ATOM   2746  C   VAL B  87       9.052  -9.751   3.478  1.00 10.00      B   
ATOM   2747  O   VAL B  87       8.698 -10.265   4.540  1.00 10.00      B   
ATOM   2748  N   ASN B  88       9.145 -10.426   2.341  1.00 10.00      B   
ATOM   2749  HN  ASN B  88       9.427  -9.957   1.530  1.00 10.00      B   
ATOM   2750  CA  ASN B  88       8.865 -11.851   2.271  1.00 10.00      B   
ATOM   2751  CB  ASN B  88       8.190 -12.197   0.937  1.00 10.00      B   
ATOM   2752  CG  ASN B  88       7.540 -13.568   0.950  1.00 10.00      B   
ATOM   2753  OD1 ASN B  88       8.192 -14.580   0.714  1.00 10.00      B   
ATOM   2754  ND2 ASN B  88       6.244 -13.607   1.205  1.00 10.00      B   
ATOM   2755 HD21 ASN B  88       5.779 -12.762   1.379  1.00 10.00      B   
ATOM   2756 HD22 ASN B  88       5.803 -14.483   1.228  1.00 10.00      B   
ATOM   2757  C   ASN B  88      10.170 -12.626   2.417  1.00 10.00      B   
ATOM   2758  O   ASN B  88      11.236 -12.127   2.055  1.00 10.00      B   
ATOM   2759  N   LEU B  89      10.092 -13.830   2.965  1.00 10.00      B   
ATOM   2760  HN  LEU B  89       9.214 -14.167   3.261  1.00 10.00      B   
ATOM   2761  CA  LEU B  89      11.276 -14.661   3.163  1.00 10.00      B   
ATOM   2762  CB  LEU B  89      11.008 -15.754   4.201  1.00 10.00      B   
ATOM   2763  CG  LEU B  89      11.455 -15.455   5.637  1.00 10.00      B   
ATOM   2764  CD1 LEU B  89      10.688 -14.275   6.219  1.00 10.00      B   
ATOM   2765  CD2 LEU B  89      11.293 -16.687   6.512  1.00 10.00      B   
ATOM   2766  C   LEU B  89      11.777 -15.276   1.856  1.00 10.00      B   
ATOM   2767  O   LEU B  89      12.945 -15.654   1.749  1.00 10.00      B   
ATOM   2768  N   ALA B  90      10.898 -15.380   0.869  1.00 10.00      B   
ATOM   2769  HN  ALA B  90       9.980 -15.057   1.008  1.00 10.00      B   
ATOM   2770  CA  ALA B  90      11.262 -15.950  -0.422  1.00 10.00      B   
ATOM   2771  CB  ALA B  90      10.031 -16.489  -1.134  1.00 10.00      B   
ATOM   2772  C   ALA B  90      11.984 -14.921  -1.290  1.00 10.00      B   
ATOM   2773  O   ALA B  90      11.887 -13.716  -1.056  1.00 10.00      B   
ATOM   2774  N   THR B  91      12.701 -15.403  -2.296  1.00 10.00      B   
ATOM   2775  HN  THR B  91      12.737 -16.375  -2.435  1.00 10.00      B   
ATOM   2776  CA  THR B  91      13.449 -14.531  -3.196  1.00 10.00      B   
ATOM   2777  CB  THR B  91      14.645 -15.286  -3.822  1.00 10.00      B   
ATOM   2778  OG1 THR B  91      15.610 -14.357  -4.332  1.00 10.00      B   
ATOM   2779  HG1 THR B  91      16.398 -14.845  -4.625  1.00 10.00      B   
ATOM   2780  CG2 THR B  91      14.188 -16.217  -4.940  1.00 10.00      B   
ATOM   2781  C   THR B  91      12.547 -13.961  -4.297  1.00 10.00      B   
ATOM   2782  O   THR B  91      12.963 -13.113  -5.089  1.00 10.00      B   
ATOM   2783  N   THR B  92      11.304 -14.416  -4.324  1.00 10.00      B   
ATOM   2784  HN  THR B  92      11.022 -15.072  -3.655  1.00 10.00      B   
ATOM   2785  CA  THR B  92      10.338 -13.975  -5.317  1.00 10.00      B   
ATOM   2786  CB  THR B  92       9.242 -15.040  -5.483  1.00 10.00      B   
ATOM   2787  OG1 THR B  92       9.303 -15.943  -4.369  1.00 10.00      B   
ATOM   2788  HG1 THR B  92       8.609 -16.607  -4.452  1.00 10.00      B   
ATOM   2789  CG2 THR B  92       9.456 -15.821  -6.767  1.00 10.00      B   
ATOM   2790  C   THR B  92       9.698 -12.638  -4.931  1.00 10.00      B   
ATOM   2791  O   THR B  92       8.479 -12.469  -5.020  1.00 10.00      B   
ATOM   2792  N   SER B  93      10.533 -11.685  -4.525  1.00 10.00      B   
ATOM   2793  HN  SER B  93      11.497 -11.884  -4.476  1.00 10.00      B   
ATOM   2794  CA  SER B  93      10.070 -10.360  -4.127  1.00 10.00      B   
ATOM   2795  CB  SER B  93      11.244  -9.541  -3.592  1.00 10.00      B   
ATOM   2796  OG  SER B  93      12.122 -10.354  -2.829  1.00 10.00      B   
ATOM   2797  HG  SER B  93      12.461  -9.844  -2.079  1.00 10.00      B   
ATOM   2798  C   SER B  93       9.405  -9.625  -5.291  1.00 10.00      B   
ATOM   2799  O   SER B  93       8.619  -8.699  -5.088  1.00 10.00      B   
ATOM   2800  N   ILE B  94       9.706 -10.062  -6.509  1.00 10.00      B   
ATOM   2801  HN  ILE B  94      10.325 -10.815  -6.601  1.00 10.00      B   
ATOM   2802  CA  ILE B  94       9.148  -9.453  -7.712  1.00 10.00      B   
ATOM   2803  CB  ILE B  94       9.767 -10.063  -8.993  1.00 10.00      B   
ATOM   2804  CG1 ILE B  94       9.340  -9.277 -10.237  1.00 10.00      B   
ATOM   2805  CG2 ILE B  94       9.408 -11.537  -9.127  1.00 10.00      B   
ATOM   2806  CD1 ILE B  94      10.072  -9.677 -11.499  1.00 10.00      B   
ATOM   2807  C   ILE B  94       7.620  -9.577  -7.747  1.00 10.00      B   
ATOM   2808  O   ILE B  94       6.936  -8.805  -8.424  1.00 10.00      B   
ATOM   2809  N   SER B  95       7.088 -10.532  -6.989  1.00 10.00      B   
ATOM   2810  HN  SER B  95       7.681 -11.102  -6.452  1.00 10.00      B   
ATOM   2811  CA  SER B  95       5.648 -10.756  -6.930  1.00 10.00      B   
ATOM   2812  CB  SER B  95       5.344 -12.029  -6.141  1.00 10.00      B   
ATOM   2813  OG  SER B  95       6.254 -13.059  -6.491  1.00 10.00      B   
ATOM   2814  HG  SER B  95       6.972 -13.082  -5.844  1.00 10.00      B   
ATOM   2815  C   SER B  95       4.920  -9.559  -6.312  1.00 10.00      B   
ATOM   2816  O   SER B  95       3.716  -9.392  -6.497  1.00 10.00      B   
ATOM   2817  N   LYS B  96       5.667  -8.723  -5.593  1.00 10.00      B   
ATOM   2818  HN  LYS B  96       6.626  -8.905  -5.490  1.00 10.00      B   
ATOM   2819  CA  LYS B  96       5.104  -7.535  -4.955  1.00 10.00      B   
ATOM   2820  CB  LYS B  96       6.047  -7.023  -3.862  1.00 10.00      B   
ATOM   2821  CG  LYS B  96       5.733  -7.542  -2.467  1.00 10.00      B   
ATOM   2822  CD  LYS B  96       5.062  -6.469  -1.622  1.00 10.00      B   
ATOM   2823  CE  LYS B  96       4.792  -6.956  -0.204  1.00 10.00      B   
ATOM   2824  NZ  LYS B  96       6.018  -7.487   0.446  1.00 10.00      B   
ATOM   2825  HZ1 LYS B  96       6.858  -6.939   0.137  1.00 10.00      B   
ATOM   2826  HZ2 LYS B  96       6.157  -8.484   0.193  1.00 10.00      B   
ATOM   2827  HZ3 LYS B  96       5.941  -7.415   1.483  1.00 10.00      B   
ATOM   2828  C   LYS B  96       4.853  -6.431  -5.976  1.00 10.00      B   
ATOM   2829  O   LYS B  96       4.282  -5.393  -5.654  1.00 10.00      B   
ATOM   2830  N   MET B  97       5.290  -6.660  -7.207  1.00 10.00      B   
ATOM   2831  HN  MET B  97       5.742  -7.509  -7.401  1.00 10.00      B   
ATOM   2832  CA  MET B  97       5.116  -5.683  -8.274  1.00 10.00      B   
ATOM   2833  CB  MET B  97       6.474  -5.125  -8.709  1.00 10.00      B   
ATOM   2834  CG  MET B  97       7.255  -4.434  -7.606  1.00 10.00      B   
ATOM   2835  SD  MET B  97       8.877  -3.866  -8.154  1.00 10.00      B   
ATOM   2836  CE  MET B  97       8.418  -2.657  -9.390  1.00 10.00      B   
ATOM   2837  C   MET B  97       4.420  -6.298  -9.481  1.00 10.00      B   
ATOM   2838  O   MET B  97       3.543  -5.684 -10.082  1.00 10.00      B   
ATOM   2839  N   ALA B  98       4.821  -7.518  -9.826  1.00 10.00      B   
ATOM   2840  HN  ALA B  98       5.523  -7.957  -9.296  1.00 10.00      B   
ATOM   2841  CA  ALA B  98       4.269  -8.224 -10.979  1.00 10.00      B   
ATOM   2842  CB  ALA B  98       4.967  -9.563 -11.163  1.00 10.00      B   
ATOM   2843  C   ALA B  98       2.755  -8.412 -10.907  1.00 10.00      B   
ATOM   2844  O   ALA B  98       2.064  -8.331 -11.923  1.00 10.00      B   
ATOM   2845  N   THR B  99       2.237  -8.655  -9.714  1.00 10.00      B   
ATOM   2846  HN  THR B  99       2.824  -8.685  -8.929  1.00 10.00      B   
ATOM   2847  CA  THR B  99       0.809  -8.873  -9.543  1.00 10.00      B   
ATOM   2848  CB  THR B  99       0.553  -9.988  -8.510  1.00 10.00      B   
ATOM   2849  OG1 THR B  99       1.614 -10.952  -8.600  1.00 10.00      B   
ATOM   2850  HG1 THR B  99       1.747 -11.190  -9.528  1.00 10.00      B   
ATOM   2851  CG2 THR B  99      -0.767 -10.692  -8.791  1.00 10.00      B   
ATOM   2852  C   THR B  99       0.073  -7.594  -9.134  1.00 10.00      B   
ATOM   2853  O   THR B  99      -0.922  -7.644  -8.411  1.00 10.00      B   
ATOM   2854  N   ASP B 100       0.550  -6.450  -9.608  1.00 10.00      B   
ATOM   2855  HN  ASP B 100       1.339  -6.459 -10.192  1.00 10.00      B   
ATOM   2856  CA  ASP B 100      -0.087  -5.176  -9.284  1.00 10.00      B   
ATOM   2857  CB  ASP B 100       0.380  -4.652  -7.922  1.00 10.00      B   
ATOM   2858  CG  ASP B 100      -0.421  -3.446  -7.464  1.00 10.00      B   
ATOM   2859  OD1 ASP B 100      -1.649  -3.582  -7.276  1.00 10.00      B   
ATOM   2860  OD2 ASP B 100       0.172  -2.365  -7.287  1.00 10.00      B   
ATOM   2861  C   ASP B 100       0.175  -4.136 -10.364  1.00 10.00      B   
ATOM   2862  O   ASP B 100      -0.757  -3.615 -10.984  1.00 10.00      B   
ATOM   2863  N   PHE B 101       1.448  -3.860 -10.602  1.00 10.00      B   
ATOM   2864  HN  PHE B 101       2.141  -4.335 -10.098  1.00 10.00      B   
ATOM   2865  CA  PHE B 101       1.846  -2.875 -11.598  1.00 10.00      B   
ATOM   2866  CB  PHE B 101       3.302  -2.448 -11.386  1.00 10.00      B   
ATOM   2867  CG  PHE B 101       3.575  -1.815 -10.049  1.00 10.00      B   
ATOM   2868  CD1 PHE B 101       2.591  -1.098  -9.385  1.00 10.00      B   
ATOM   2869  CD2 PHE B 101       4.821  -1.933  -9.461  1.00 10.00      B   
ATOM   2870  CE1 PHE B 101       2.846  -0.514  -8.159  1.00 10.00      B   
ATOM   2871  CE2 PHE B 101       5.084  -1.352  -8.235  1.00 10.00      B   
ATOM   2872  CZ  PHE B 101       4.096  -0.641  -7.582  1.00 10.00      B   
ATOM   2873  C   PHE B 101       1.649  -3.402 -13.015  1.00 10.00      B   
ATOM   2874  O   PHE B 101       1.547  -4.614 -13.238  1.00 10.00      B   
ATOM   2875  N   ALA B 102       1.598  -2.488 -13.969  1.00 10.00      B   
ATOM   2876  HN  ALA B 102       1.693  -1.534 -13.725  1.00 10.00      B   
ATOM   2877  CA  ALA B 102       1.407  -2.849 -15.365  1.00 10.00      B   
ATOM   2878  CB  ALA B 102       0.869  -1.665 -16.151  1.00 10.00      B   
ATOM   2879  C   ALA B 102       2.696  -3.378 -15.987  1.00 10.00      B   
ATOM   2880  O   ALA B 102       3.787  -3.176 -15.449  1.00 10.00      B   
ATOM   2881  N   GLU B 103       2.556  -4.051 -17.127  1.00 10.00      B   
ATOM   2882  HN  GLU B 103       1.657  -4.171 -17.495  1.00 10.00      B   
ATOM   2883  CA  GLU B 103       3.691  -4.629 -17.845  1.00 10.00      B   
ATOM   2884  CB  GLU B 103       3.211  -5.257 -19.155  1.00 10.00      B   
ATOM   2885  CG  GLU B 103       4.079  -6.399 -19.658  1.00 10.00      B   
ATOM   2886  CD  GLU B 103       3.788  -7.703 -18.946  1.00 10.00      B   
ATOM   2887  OE1 GLU B 103       2.839  -8.404 -19.353  1.00 10.00      B   
ATOM   2888  OE2 GLU B 103       4.506  -8.034 -17.978  1.00 10.00      B   
ATOM   2889  C   GLU B 103       4.764  -3.580 -18.137  1.00 10.00      B   
ATOM   2890  O   GLU B 103       5.955  -3.823 -17.930  1.00 10.00      B   
ATOM   2891  N   ASN B 104       4.328  -2.410 -18.598  1.00 10.00      B   
ATOM   2892  HN  ASN B 104       3.364  -2.274 -18.721  1.00 10.00      B   
ATOM   2893  CA  ASN B 104       5.244  -1.320 -18.925  1.00 10.00      B   
ATOM   2894  CB  ASN B 104       4.535  -0.179 -19.673  1.00 10.00      B   
ATOM   2895  CG  ASN B 104       3.290   0.342 -18.975  1.00 10.00      B   
ATOM   2896  OD1 ASN B 104       2.413  -0.428 -18.582  1.00 10.00      B   
ATOM   2897  ND2 ASN B 104       3.199   1.653 -18.823  1.00 10.00      B   
ATOM   2898 HD21 ASN B 104       3.934   2.215 -19.163  1.00 10.00      B   
ATOM   2899 HD22 ASN B 104       2.403   2.015 -18.380  1.00 10.00      B   
ATOM   2900  C   ASN B 104       5.962  -0.791 -17.687  1.00 10.00      B   
ATOM   2901  O   ASN B 104       7.122  -0.389 -17.759  1.00 10.00      B   
ATOM   2902  N   GLU B 105       5.277  -0.804 -16.551  1.00 10.00      B   
ATOM   2903  HN  GLU B 105       4.359  -1.149 -16.547  1.00 10.00      B   
ATOM   2904  CA  GLU B 105       5.867  -0.329 -15.306  1.00 10.00      B   
ATOM   2905  CB  GLU B 105       4.793  -0.140 -14.229  1.00 10.00      B   
ATOM   2906  CG  GLU B 105       3.729   0.891 -14.574  1.00 10.00      B   
ATOM   2907  CD  GLU B 105       2.737   1.088 -13.446  1.00 10.00      B   
ATOM   2908  OE1 GLU B 105       2.695   2.198 -12.866  1.00 10.00      B   
ATOM   2909  OE2 GLU B 105       2.007   0.133 -13.127  1.00 10.00      B   
ATOM   2910  C   GLU B 105       6.925  -1.313 -14.816  1.00 10.00      B   
ATOM   2911  O   GLU B 105       7.978  -0.918 -14.314  1.00 10.00      B   
ATOM   2912  N   LEU B 106       6.639  -2.596 -14.993  1.00 10.00      B   
ATOM   2913  HN  LEU B 106       5.788  -2.836 -15.423  1.00 10.00      B   
ATOM   2914  CA  LEU B 106       7.539  -3.661 -14.570  1.00 10.00      B   
ATOM   2915  CB  LEU B 106       6.868  -5.025 -14.751  1.00 10.00      B   
ATOM   2916  CG  LEU B 106       5.766  -5.364 -13.749  1.00 10.00      B   
ATOM   2917  CD1 LEU B 106       5.019  -6.618 -14.178  1.00 10.00      B   
ATOM   2918  CD2 LEU B 106       6.354  -5.541 -12.360  1.00 10.00      B   
ATOM   2919  C   LEU B 106       8.856  -3.629 -15.332  1.00 10.00      B   
ATOM   2920  O   LEU B 106       9.935  -3.637 -14.730  1.00 10.00      B   
ATOM   2921  N   ASP B 107       8.770  -3.586 -16.655  1.00 10.00      B   
ATOM   2922  HN  ASP B 107       7.883  -3.566 -17.081  1.00 10.00      B   
ATOM   2923  CA  ASP B 107       9.966  -3.568 -17.487  1.00 10.00      B   
ATOM   2924  CB  ASP B 107       9.630  -3.774 -18.965  1.00 10.00      B   
ATOM   2925  CG  ASP B 107      10.829  -4.249 -19.764  1.00 10.00      B   
ATOM   2926  OD1 ASP B 107      11.356  -5.346 -19.465  1.00 10.00      B   
ATOM   2927  OD2 ASP B 107      11.251  -3.539 -20.699  1.00 10.00      B   
ATOM   2928  C   ASP B 107      10.773  -2.291 -17.284  1.00 10.00      B   
ATOM   2929  O   ASP B 107      12.001  -2.333 -17.227  1.00 10.00      B   
ATOM   2930  N   LEU B 108      10.078  -1.162 -17.156  1.00 10.00      B   
ATOM   2931  HN  LEU B 108       9.097  -1.192 -17.213  1.00 10.00      B   
ATOM   2932  CA  LEU B 108      10.741   0.125 -16.950  1.00 10.00      B   
ATOM   2933  CB  LEU B 108       9.733   1.276 -16.949  1.00 10.00      B   
ATOM   2934  CG  LEU B 108      10.328   2.683 -16.833  1.00 10.00      B   
ATOM   2935  CD1 LEU B 108      10.989   3.101 -18.137  1.00 10.00      B   
ATOM   2936  CD2 LEU B 108       9.274   3.692 -16.403  1.00 10.00      B   
ATOM   2937  C   LEU B 108      11.547   0.135 -15.654  1.00 10.00      B   
ATOM   2938  O   LEU B 108      12.669   0.642 -15.617  1.00 10.00      B   
ATOM   2939  N   PHE B 109      10.971  -0.432 -14.594  1.00 10.00      B   
ATOM   2940  HN  PHE B 109      10.069  -0.810 -14.681  1.00 10.00      B   
ATOM   2941  CA  PHE B 109      11.644  -0.492 -13.302  1.00 10.00      B   
ATOM   2942  CB  PHE B 109      10.743  -1.141 -12.249  1.00 10.00      B   
ATOM   2943  CG  PHE B 109      11.334  -1.151 -10.866  1.00 10.00      B   
ATOM   2944  CD1 PHE B 109      11.913  -2.302 -10.353  1.00 10.00      B   
ATOM   2945  CD2 PHE B 109      11.314  -0.009 -10.081  1.00 10.00      B   
ATOM   2946  CE1 PHE B 109      12.460  -2.312  -9.084  1.00 10.00      B   
ATOM   2947  CE2 PHE B 109      11.858  -0.012  -8.811  1.00 10.00      B   
ATOM   2948  CZ  PHE B 109      12.432  -1.166  -8.312  1.00 10.00      B   
ATOM   2949  C   PHE B 109      12.951  -1.265 -13.420  1.00 10.00      B   
ATOM   2950  O   PHE B 109      13.973  -0.860 -12.872  1.00 10.00      B   
ATOM   2951  N   ARG B 110      12.913  -2.372 -14.150  1.00 10.00      B   
ATOM   2952  HN  ARG B 110      12.068  -2.641 -14.571  1.00 10.00      B   
ATOM   2953  CA  ARG B 110      14.102  -3.191 -14.342  1.00 10.00      B   
ATOM   2954  CB  ARG B 110      13.750  -4.541 -14.966  1.00 10.00      B   
ATOM   2955  CG  ARG B 110      12.802  -5.383 -14.123  1.00 10.00      B   
ATOM   2956  CD  ARG B 110      12.611  -6.765 -14.724  1.00 10.00      B   
ATOM   2957  NE  ARG B 110      12.375  -6.701 -16.167  1.00 10.00      B   
ATOM   2958  HE  ARG B 110      11.762  -6.005 -16.491  1.00 10.00      B   
ATOM   2959  CZ  ARG B 110      12.946  -7.519 -17.054  1.00 10.00      B   
ATOM   2960  NH1 ARG B 110      13.759  -8.489 -16.652  1.00 10.00      B   
ATOM   2961 HH11 ARG B 110      13.960  -8.623 -15.637  1.00 10.00      B   
ATOM   2962 HH12 ARG B 110      14.194  -9.131 -17.352  1.00 10.00      B   
ATOM   2963  NH2 ARG B 110      12.699  -7.362 -18.344  1.00 10.00      B   
ATOM   2964 HH21 ARG B 110      12.059  -6.596 -18.673  1.00 10.00      B   
ATOM   2965 HH22 ARG B 110      13.138  -8.004 -19.041  1.00 10.00      B   
ATOM   2966  C   ARG B 110      15.134  -2.453 -15.185  1.00 10.00      B   
ATOM   2967  O   ARG B 110      16.333  -2.558 -14.938  1.00 10.00      B   
ATOM   2968  N   LYS B 111      14.656  -1.691 -16.169  1.00 10.00      B   
ATOM   2969  HN  LYS B 111      13.686  -1.651 -16.314  1.00 10.00      B   
ATOM   2970  CA  LYS B 111      15.536  -0.915 -17.035  1.00 10.00      B   
ATOM   2971  CB  LYS B 111      14.719  -0.172 -18.097  1.00 10.00      B   
ATOM   2972  CG  LYS B 111      14.133  -1.062 -19.180  1.00 10.00      B   
ATOM   2973  CD  LYS B 111      15.217  -1.590 -20.104  1.00 10.00      B   
ATOM   2974  CE  LYS B 111      14.638  -2.485 -21.183  1.00 10.00      B   
ATOM   2975  NZ  LYS B 111      13.916  -3.648 -20.607  1.00 10.00      B   
ATOM   2976  HZ1 LYS B 111      14.256  -3.841 -19.643  1.00 10.00      B   
ATOM   2977  HZ2 LYS B 111      14.075  -4.492 -21.192  1.00 10.00      B   
ATOM   2978  HZ3 LYS B 111      12.887  -3.455 -20.569  1.00 10.00      B   
ATOM   2979  C   LYS B 111      16.320   0.089 -16.201  1.00 10.00      B   
ATOM   2980  O   LYS B 111      17.532   0.240 -16.360  1.00 10.00      B   
ATOM   2981  N   ALA B 112      15.611   0.765 -15.307  1.00 10.00      B   
ATOM   2982  HN  ALA B 112      14.643   0.604 -15.245  1.00 10.00      B   
ATOM   2983  CA  ALA B 112      16.224   1.744 -14.428  1.00 10.00      B   
ATOM   2984  CB  ALA B 112      15.156   2.563 -13.721  1.00 10.00      B   
ATOM   2985  C   ALA B 112      17.128   1.056 -13.415  1.00 10.00      B   
ATOM   2986  O   ALA B 112      18.218   1.539 -13.119  1.00 10.00      B   
ATOM   2987  N   LEU B 113      16.669  -0.083 -12.901  1.00 10.00      B   
ATOM   2988  HN  LEU B 113      15.786  -0.409 -13.185  1.00 10.00      B   
ATOM   2989  CA  LEU B 113      17.423  -0.856 -11.919  1.00 10.00      B   
ATOM   2990  CB  LEU B 113      16.652  -2.115 -11.518  1.00 10.00      B   
ATOM   2991  CG  LEU B 113      17.247  -2.935 -10.372  1.00 10.00      B   
ATOM   2992  CD1 LEU B 113      17.182  -2.156  -9.066  1.00 10.00      B   
ATOM   2993  CD2 LEU B 113      16.531  -4.272 -10.240  1.00 10.00      B   
ATOM   2994  C   LEU B 113      18.804  -1.230 -12.447  1.00 10.00      B   
ATOM   2995  O   LEU B 113      19.796  -1.159 -11.718  1.00 10.00      B   
ATOM   2996  N   GLU B 114      18.864  -1.618 -13.719  1.00 10.00      B   
ATOM   2997  HN  GLU B 114      18.035  -1.664 -14.245  1.00 10.00      B   
ATOM   2998  CA  GLU B 114      20.124  -1.988 -14.350  1.00 10.00      B   
ATOM   2999  CB  GLU B 114      19.893  -2.485 -15.784  1.00 10.00      B   
ATOM   3000  CG  GLU B 114      19.141  -3.808 -15.861  1.00 10.00      B   
ATOM   3001  CD  GLU B 114      18.977  -4.328 -17.278  1.00 10.00      B   
ATOM   3002  OE1 GLU B 114      18.009  -3.927 -17.960  1.00 10.00      B   
ATOM   3003  OE2 GLU B 114      19.803  -5.161 -17.715  1.00 10.00      B   
ATOM   3004  C   GLU B 114      21.093  -0.808 -14.336  1.00 10.00      B   
ATOM   3005  O   GLU B 114      22.302  -0.984 -14.189  1.00 10.00      B   
ATOM   3006  N   LEU B 115      20.548   0.396 -14.460  1.00 10.00      B   
ATOM   3007  HN  LEU B 115      19.572   0.473 -14.555  1.00 10.00      B   
ATOM   3008  CA  LEU B 115      21.359   1.607 -14.451  1.00 10.00      B   
ATOM   3009  CB  LEU B 115      20.600   2.775 -15.081  1.00 10.00      B   
ATOM   3010  CG  LEU B 115      20.256   2.639 -16.565  1.00 10.00      B   
ATOM   3011  CD1 LEU B 115      19.349   3.779 -17.006  1.00 10.00      B   
ATOM   3012  CD2 LEU B 115      21.522   2.604 -17.408  1.00 10.00      B   
ATOM   3013  C   LEU B 115      21.772   1.967 -13.026  1.00 10.00      B   
ATOM   3014  O   LEU B 115      22.882   2.445 -12.798  1.00 10.00      B   
ATOM   3015  N   ILE B 116      20.866   1.730 -12.076  1.00 10.00      B   
ATOM   3016  HN  ILE B 116      19.997   1.352 -12.335  1.00 10.00      B   
ATOM   3017  CA  ILE B 116      21.118   2.021 -10.663  1.00 10.00      B   
ATOM   3018  CB  ILE B 116      19.929   1.575  -9.776  1.00 10.00      B   
ATOM   3019  CG1 ILE B 116      18.627   2.273 -10.185  1.00 10.00      B   
ATOM   3020  CG2 ILE B 116      20.225   1.802  -8.298  1.00 10.00      B   
ATOM   3021  CD1 ILE B 116      18.628   3.769  -9.973  1.00 10.00      B   
ATOM   3022  C   ILE B 116      22.377   1.305 -10.174  1.00 10.00      B   
ATOM   3023  O   ILE B 116      23.237   1.903  -9.529  1.00 10.00      B   
ATOM   3024  N   ILE B 117      22.477   0.023 -10.498  1.00 10.00      B   
ATOM   3025  HN  ILE B 117      21.759  -0.392 -11.024  1.00 10.00      B   
ATOM   3026  CA  ILE B 117      23.616  -0.789 -10.085  1.00 10.00      B   
ATOM   3027  CB  ILE B 117      23.306  -2.295 -10.221  1.00 10.00      B   
ATOM   3028  CG1 ILE B 117      21.931  -2.615  -9.629  1.00 10.00      B   
ATOM   3029  CG2 ILE B 117      24.381  -3.122  -9.535  1.00 10.00      B   
ATOM   3030  CD1 ILE B 117      21.406  -3.983 -10.009  1.00 10.00      B   
ATOM   3031  C   ILE B 117      24.865  -0.463 -10.902  1.00 10.00      B   
ATOM   3032  O   ILE B 117      25.970  -0.395 -10.364  1.00 10.00      B   
ATOM   3033  N   ASP B 118      24.676  -0.246 -12.199  1.00 10.00      B   
ATOM   3034  HN  ASP B 118      23.764  -0.286 -12.560  1.00 10.00      B   
ATOM   3035  CA  ASP B 118      25.784   0.055 -13.103  1.00 10.00      B   
ATOM   3036  CB  ASP B 118      25.298   0.102 -14.554  1.00 10.00      B   
ATOM   3037  CG  ASP B 118      26.402   0.424 -15.543  1.00 10.00      B   
ATOM   3038  OD1 ASP B 118      27.205  -0.481 -15.862  1.00 10.00      B   
ATOM   3039  OD2 ASP B 118      26.454   1.573 -16.026  1.00 10.00      B   
ATOM   3040  C   ASP B 118      26.488   1.358 -12.743  1.00 10.00      B   
ATOM   3041  O   ASP B 118      27.717   1.436 -12.775  1.00 10.00      B   
ATOM   3042  N   SER B 119      25.712   2.373 -12.391  1.00 10.00      B   
ATOM   3043  HN  SER B 119      24.738   2.247 -12.365  1.00 10.00      B   
ATOM   3044  CA  SER B 119      26.271   3.670 -12.034  1.00 10.00      B   
ATOM   3045  CB  SER B 119      25.173   4.735 -12.023  1.00 10.00      B   
ATOM   3046  OG  SER B 119      24.400   4.670 -13.210  1.00 10.00      B   
ATOM   3047  HG  SER B 119      23.777   3.935 -13.144  1.00 10.00      B   
ATOM   3048  C   SER B 119      26.992   3.625 -10.687  1.00 10.00      B   
ATOM   3049  O   SER B 119      26.493   3.052  -9.715  1.00 10.00      B   
ATOM   3050  N   GLU B 120      28.171   4.235 -10.633  1.00 10.00      B   
ATOM   3051  HN  GLU B 120      28.516   4.685 -11.438  1.00 10.00      B   
ATOM   3052  CA  GLU B 120      28.959   4.265  -9.410  1.00 10.00      B   
ATOM   3053  CB  GLU B 120      30.389   4.742  -9.683  1.00 10.00      B   
ATOM   3054  CG  GLU B 120      31.302   4.692  -8.465  1.00 10.00      B   
ATOM   3055  CD  GLU B 120      31.509   3.284  -7.937  1.00 10.00      B   
ATOM   3056  OE1 GLU B 120      32.673   2.844  -7.868  1.00 10.00      B   
ATOM   3057  OE2 GLU B 120      30.513   2.613  -7.589  1.00 10.00      B   
ATOM   3058  C   GLU B 120      28.292   5.145  -8.359  1.00 10.00      B   
ATOM   3059  O   GLU B 120      28.276   4.812  -7.174  1.00 10.00      B   
ATOM   3060  N   THR B 121      27.710   6.250  -8.809  1.00 10.00      B   
ATOM   3061  HN  THR B 121      27.737   6.449  -9.772  1.00 10.00      B   
ATOM   3062  CA  THR B 121      27.034   7.182  -7.917  1.00 10.00      B   
ATOM   3063  CB  THR B 121      26.671   8.476  -8.664  1.00 10.00      B   
ATOM   3064  OG1 THR B 121      26.515   8.184 -10.062  1.00 10.00      B   
ATOM   3065  HG1 THR B 121      25.934   8.842 -10.467  1.00 10.00      B   
ATOM   3066  CG2 THR B 121      27.764   9.519  -8.485  1.00 10.00      B   
ATOM   3067  C   THR B 121      25.764   6.564  -7.341  1.00 10.00      B   
ATOM   3068  O   THR B 121      25.219   7.045  -6.348  1.00 10.00      B   
ATOM   3069  N   GLY B 122      25.304   5.490  -7.974  1.00 10.00      B   
ATOM   3070  HN  GLY B 122      25.793   5.148  -8.750  1.00 10.00      B   
ATOM   3071  CA  GLY B 122      24.102   4.819  -7.525  1.00 10.00      B   
ATOM   3072  C   GLY B 122      22.859   5.574  -7.942  1.00 10.00      B   
ATOM   3073  O   GLY B 122      21.774   5.345  -7.415  1.00 10.00      B   
ATOM   3074  N   PHE B 123      23.026   6.480  -8.895  1.00 10.00      B   
ATOM   3075  HN  PHE B 123      23.917   6.605  -9.278  1.00 10.00      B   
ATOM   3076  CA  PHE B 123      21.924   7.289  -9.396  1.00 10.00      B   
ATOM   3077  CB  PHE B 123      22.161   8.772  -9.088  1.00 10.00      B   
ATOM   3078  CG  PHE B 123      21.804   9.181  -7.690  1.00 10.00      B   
ATOM   3079  CD1 PHE B 123      22.787   9.333  -6.727  1.00 10.00      B   
ATOM   3080  CD2 PHE B 123      20.485   9.414  -7.338  1.00 10.00      B   
ATOM   3081  CE1 PHE B 123      22.461   9.710  -5.438  1.00 10.00      B   
ATOM   3082  CE2 PHE B 123      20.152   9.791  -6.053  1.00 10.00      B   
ATOM   3083  CZ  PHE B 123      21.142   9.939  -5.100  1.00 10.00      B   
ATOM   3084  C   PHE B 123      21.764   7.104 -10.896  1.00 10.00      B   
ATOM   3085  O   PHE B 123      22.745   7.094 -11.638  1.00 10.00      B   
ATOM   3086  N   ALA B 124      20.530   6.946 -11.337  1.00 10.00      B   
ATOM   3087  HN  ALA B 124      19.786   6.944 -10.691  1.00 10.00      B   
ATOM   3088  CA  ALA B 124      20.245   6.780 -12.750  1.00 10.00      B   
ATOM   3089  CB  ALA B 124      19.319   5.597 -12.972  1.00 10.00      B   
ATOM   3090  C   ALA B 124      19.618   8.051 -13.296  1.00 10.00      B   
ATOM   3091  O   ALA B 124      18.562   8.480 -12.827  1.00 10.00      B   
ATOM   3092  N   SER B 125      20.284   8.662 -14.263  1.00 10.00      B   
ATOM   3093  HN  SER B 125      21.136   8.289 -14.567  1.00 10.00      B   
ATOM   3094  CA  SER B 125      19.794   9.885 -14.878  1.00 10.00      B   
ATOM   3095  CB  SER B 125      20.836  10.411 -15.859  1.00 10.00      B   
ATOM   3096  OG  SER B 125      22.143  10.184 -15.351  1.00 10.00      B   
ATOM   3097  HG  SER B 125      22.167  10.415 -14.403  1.00 10.00      B   
ATOM   3098  C   SER B 125      18.452   9.642 -15.572  1.00 10.00      B   
ATOM   3099  O   SER B 125      18.282   8.648 -16.283  1.00 10.00      B   
ATOM   3100  N   SER B 126      17.511  10.556 -15.364  1.00 10.00      B   
ATOM   3101  HN  SER B 126      17.724  11.347 -14.822  1.00 10.00      B   
ATOM   3102  CA  SER B 126      16.175  10.445 -15.932  1.00 10.00      B   
ATOM   3103  CB  SER B 126      15.332  11.641 -15.490  1.00 10.00      B   
ATOM   3104  OG  SER B 126      16.169  12.694 -15.034  1.00 10.00      B   
ATOM   3105  HG  SER B 126      16.073  12.791 -14.075  1.00 10.00      B   
ATOM   3106  C   SER B 126      16.199  10.332 -17.454  1.00 10.00      B   
ATOM   3107  O   SER B 126      15.511   9.490 -18.031  1.00 10.00      B   
ATOM   3108  N   THR B 127      17.007  11.168 -18.094  1.00 10.00      B   
ATOM   3109  HN  THR B 127      17.535  11.814 -17.577  1.00 10.00      B   
ATOM   3110  CA  THR B 127      17.123  11.167 -19.548  1.00 10.00      B   
ATOM   3111  CB  THR B 127      18.106  12.255 -20.013  1.00 10.00      B   
ATOM   3112  OG1 THR B 127      18.066  13.347 -19.082  1.00 10.00      B   
ATOM   3113  HG1 THR B 127      18.610  14.072 -19.422  1.00 10.00      B   
ATOM   3114  CG2 THR B 127      17.723  12.762 -21.396  1.00 10.00      B   
ATOM   3115  C   THR B 127      17.590   9.806 -20.068  1.00 10.00      B   
ATOM   3116  O   THR B 127      17.135   9.339 -21.114  1.00 10.00      B   
ATOM   3117  N   ASN B 128      18.479   9.166 -19.313  1.00 10.00      B   
ATOM   3118  HN  ASN B 128      18.787   9.586 -18.483  1.00 10.00      B   
ATOM   3119  CA  ASN B 128      19.014   7.861 -19.686  1.00 10.00      B   
ATOM   3120  CB  ASN B 128      20.156   7.445 -18.747  1.00 10.00      B   
ATOM   3121  CG  ASN B 128      21.370   8.353 -18.835  1.00 10.00      B   
ATOM   3122  OD1 ASN B 128      21.252   9.546 -19.115  1.00 10.00      B   
ATOM   3123  ND2 ASN B 128      22.547   7.801 -18.585  1.00 10.00      B   
ATOM   3124 HD21 ASN B 128      22.578   6.847 -18.355  1.00 10.00      B   
ATOM   3125 HD22 ASN B 128      23.345   8.371 -18.647  1.00 10.00      B   
ATOM   3126  C   ASN B 128      17.913   6.810 -19.660  1.00 10.00      B   
ATOM   3127  O   ASN B 128      17.836   5.952 -20.539  1.00 10.00      B   
ATOM   3128  N   ILE B 129      17.053   6.895 -18.652  1.00 10.00      B   
ATOM   3129  HN  ILE B 129      17.163   7.611 -17.989  1.00 10.00      B   
ATOM   3130  CA  ILE B 129      15.950   5.956 -18.506  1.00 10.00      B   
ATOM   3131  CB  ILE B 129      15.275   6.083 -17.123  1.00 10.00      B   
ATOM   3132  CG1 ILE B 129      16.325   6.013 -16.011  1.00 10.00      B   
ATOM   3133  CG2 ILE B 129      14.237   4.984 -16.937  1.00 10.00      B   
ATOM   3134  CD1 ILE B 129      15.785   6.336 -14.634  1.00 10.00      B   
ATOM   3135  C   ILE B 129      14.909   6.179 -19.602  1.00 10.00      B   
ATOM   3136  O   ILE B 129      14.354   5.226 -20.150  1.00 10.00      B   
ATOM   3137  N   LEU B 130      14.670   7.444 -19.929  1.00 10.00      B   
ATOM   3138  HN  LEU B 130      15.154   8.158 -19.456  1.00 10.00      B   
ATOM   3139  CA  LEU B 130      13.699   7.808 -20.959  1.00 10.00      B   
ATOM   3140  CB  LEU B 130      13.518   9.327 -21.025  1.00 10.00      B   
ATOM   3141  CG  LEU B 130      12.908   9.989 -19.787  1.00 10.00      B   
ATOM   3142  CD1 LEU B 130      12.810  11.494 -19.977  1.00 10.00      B   
ATOM   3143  CD2 LEU B 130      11.542   9.398 -19.471  1.00 10.00      B   
ATOM   3144  C   LEU B 130      14.088   7.255 -22.329  1.00 10.00      B   
ATOM   3145  O   LEU B 130      13.229   6.972 -23.162  1.00 10.00      B   
ATOM   3146  N   ASN B 131      15.382   7.086 -22.552  1.00 10.00      B   
ATOM   3147  HN  ASN B 131      16.027   7.320 -21.849  1.00 10.00      B   
ATOM   3148  CA  ASN B 131      15.867   6.566 -23.824  1.00 10.00      B   
ATOM   3149  CB  ASN B 131      17.336   6.938 -24.039  1.00 10.00      B   
ATOM   3150  CG  ASN B 131      17.657   7.264 -25.488  1.00 10.00      B   
ATOM   3151  OD1 ASN B 131      18.426   8.187 -25.771  1.00 10.00      B   
ATOM   3152  ND2 ASN B 131      17.095   6.506 -26.417  1.00 10.00      B   
ATOM   3153 HD21 ASN B 131      16.505   5.775 -26.127  1.00 10.00      B   
ATOM   3154 HD22 ASN B 131      17.285   6.707 -27.357  1.00 10.00      B   
ATOM   3155  C   ASN B 131      15.684   5.053 -23.894  1.00 10.00      B   
ATOM   3156  O   ASN B 131      15.651   4.473 -24.978  1.00 10.00      B   
ATOM   3157  N   LEU B 132      15.539   4.422 -22.733  1.00 10.00      B   
ATOM   3158  HN  LEU B 132      15.549   4.944 -21.897  1.00 10.00      B   
ATOM   3159  CA  LEU B 132      15.357   2.977 -22.667  1.00 10.00      B   
ATOM   3160  CB  LEU B 132      15.846   2.422 -21.326  1.00 10.00      B   
ATOM   3161  CG  LEU B 132      17.362   2.293 -21.158  1.00 10.00      B   
ATOM   3162  CD1 LEU B 132      17.705   1.815 -19.755  1.00 10.00      B   
ATOM   3163  CD2 LEU B 132      17.939   1.347 -22.200  1.00 10.00      B   
ATOM   3164  C   LEU B 132      13.900   2.595 -22.904  1.00 10.00      B   
ATOM   3165  O   LEU B 132      13.583   1.426 -23.123  1.00 10.00      B   
ATOM   3166  N   VAL B 133      13.020   3.590 -22.879  1.00 10.00      B   
ATOM   3167  HN  VAL B 133      13.338   4.503 -22.704  1.00 10.00      B   
ATOM   3168  CA  VAL B 133      11.592   3.365 -23.095  1.00 10.00      B   
ATOM   3169  CB  VAL B 133      10.772   4.648 -22.833  1.00 10.00      B   
ATOM   3170  CG1 VAL B 133       9.278   4.388 -22.968  1.00 10.00      B   
ATOM   3171  CG2 VAL B 133      11.086   5.203 -21.452  1.00 10.00      B   
ATOM   3172  C   VAL B 133      11.330   2.851 -24.516  1.00 10.00      B   
ATOM   3173  O   VAL B 133      10.307   2.225 -24.788  1.00 10.00      B   
ATOM   3174  N   ASP B 134      12.277   3.095 -25.412  1.00 10.00      B   
ATOM   3175  HN  ASP B 134      13.080   3.588 -25.139  1.00 10.00      B   
ATOM   3176  CA  ASP B 134      12.149   2.647 -26.795  1.00 10.00      B   
ATOM   3177  CB  ASP B 134      13.123   3.396 -27.709  1.00 10.00      B   
ATOM   3178  CG  ASP B 134      12.625   4.775 -28.092  1.00 10.00      B   
ATOM   3179  OD1 ASP B 134      13.309   5.772 -27.768  1.00 10.00      B   
ATOM   3180  OD2 ASP B 134      11.550   4.873 -28.719  1.00 10.00      B   
ATOM   3181  C   ASP B 134      12.374   1.142 -26.899  1.00 10.00      B   
ATOM   3182  O   ASP B 134      12.055   0.524 -27.913  1.00 10.00      B   
ATOM   3183  N   GLN B 135      12.925   0.561 -25.837  1.00 10.00      B   
ATOM   3184  HN  GLN B 135      13.151   1.114 -25.057  1.00 10.00      B   
ATOM   3185  CA  GLN B 135      13.193  -0.871 -25.782  1.00 10.00      B   
ATOM   3186  CB  GLN B 135      14.662  -1.121 -25.437  1.00 10.00      B   
ATOM   3187  CG  GLN B 135      15.476  -1.721 -26.572  1.00 10.00      B   
ATOM   3188  CD  GLN B 135      16.912  -2.002 -26.171  1.00 10.00      B   
ATOM   3189  OE1 GLN B 135      17.200  -2.311 -25.014  1.00 10.00      B   
ATOM   3190  NE2 GLN B 135      17.822  -1.897 -27.123  1.00 10.00      B   
ATOM   3191 HE21 GLN B 135      17.524  -1.644 -28.024  1.00 10.00      B   
ATOM   3192 HE22 GLN B 135      18.759  -2.071 -26.892  1.00 10.00      B   
ATOM   3193  C   GLN B 135      12.304  -1.523 -24.730  1.00 10.00      B   
ATOM   3194  O   GLN B 135      12.597  -2.611 -24.233  1.00 10.00      B   
ATOM   3195  N   LEU B 136      11.214  -0.846 -24.403  1.00 10.00      B   
ATOM   3196  HN  LEU B 136      11.032   0.001 -24.857  1.00 10.00      B   
ATOM   3197  CA  LEU B 136      10.272  -1.324 -23.403  1.00 10.00      B   
ATOM   3198  CB  LEU B 136       9.410  -0.157 -22.916  1.00 10.00      B   
ATOM   3199  CG  LEU B 136       8.337  -0.488 -21.881  1.00 10.00      B   
ATOM   3200  CD1 LEU B 136       8.929  -0.491 -20.482  1.00 10.00      B   
ATOM   3201  CD2 LEU B 136       7.180   0.492 -21.982  1.00 10.00      B   
ATOM   3202  C   LEU B 136       9.375  -2.422 -23.963  1.00 10.00      B   
ATOM   3203  O   LEU B 136       8.929  -2.349 -25.110  1.00 10.00      B   
ATOM   3204  N   LYS B 137       9.124  -3.437 -23.151  1.00 10.00      B   
ATOM   3205  HN  LYS B 137       9.525  -3.442 -22.253  1.00 10.00      B   
ATOM   3206  CA  LYS B 137       8.268  -4.544 -23.548  1.00 10.00      B   
ATOM   3207  CB  LYS B 137       8.937  -5.888 -23.260  1.00 10.00      B   
ATOM   3208  CG  LYS B 137      10.227  -6.130 -24.026  1.00 10.00      B   
ATOM   3209  CD  LYS B 137      10.793  -7.511 -23.727  1.00 10.00      B   
ATOM   3210  CE  LYS B 137      10.996  -7.722 -22.234  1.00 10.00      B   
ATOM   3211  NZ  LYS B 137      11.945  -6.734 -21.660  1.00 10.00      B   
ATOM   3212  HZ1 LYS B 137      11.598  -6.395 -20.735  1.00 10.00      B   
ATOM   3213  HZ2 LYS B 137      12.042  -5.919 -22.296  1.00 10.00      B   
ATOM   3214  HZ3 LYS B 137      12.881  -7.168 -21.529  1.00 10.00      B   
ATOM   3215  C   LYS B 137       6.944  -4.469 -22.804  1.00 10.00      B   
ATOM   3216  O   LYS B 137       6.916  -4.222 -21.599  1.00 10.00      B   
ATOM   3217  N   GLY B 138       5.857  -4.687 -23.524  1.00 10.00      B   
ATOM   3218  HN  GLY B 138       5.945  -4.879 -24.482  1.00 10.00      B   
ATOM   3219  CA  GLY B 138       4.545  -4.646 -22.913  1.00 10.00      B   
ATOM   3220  C   GLY B 138       3.883  -3.295 -23.069  1.00 10.00      B   
ATOM   3221  O   GLY B 138       3.748  -2.552 -22.098  1.00 10.00      B   
ATOM   3222  N   LYS B 139       3.472  -2.991 -24.299  1.00 10.00      B   
ATOM   3223  HN  LYS B 139       3.625  -3.639 -25.016  1.00 10.00      B   
ATOM   3224  CA  LYS B 139       2.812  -1.728 -24.628  1.00 10.00      B   
ATOM   3225  CB  LYS B 139       1.546  -1.513 -23.787  1.00 10.00      B   
ATOM   3226  CG  LYS B 139       0.760  -0.264 -24.158  1.00 10.00      B   
ATOM   3227  CD  LYS B 139      -0.208   0.141 -23.057  1.00 10.00      B   
ATOM   3228  CE  LYS B 139       0.528   0.601 -21.808  1.00 10.00      B   
ATOM   3229  NZ  LYS B 139      -0.356   1.387 -20.909  1.00 10.00      B   
ATOM   3230  HZ1 LYS B 139       0.137   1.610 -20.021  1.00 10.00      B   
ATOM   3231  HZ2 LYS B 139      -1.218   0.851 -20.686  1.00 10.00      B   
ATOM   3232  HZ3 LYS B 139      -0.628   2.280 -21.370  1.00 10.00      B   
ATOM   3233  C   LYS B 139       3.762  -0.541 -24.488  1.00 10.00      B   
ATOM   3234  O   LYS B 139       3.953  -0.008 -23.396  1.00 10.00      B   
ATOM   3235  N   LYS B 140       4.360  -0.136 -25.601  1.00 10.00      B   
ATOM   3236  HN  LYS B 140       4.181  -0.610 -26.439  1.00 10.00      B   
ATOM   3237  CA  LYS B 140       5.279   0.992 -25.602  1.00 10.00      B   
ATOM   3238  CB  LYS B 140       5.966   1.148 -26.961  1.00 10.00      B   
ATOM   3239  CG  LYS B 140       6.981   2.281 -27.000  1.00 10.00      B   
ATOM   3240  CD  LYS B 140       7.634   2.418 -28.366  1.00 10.00      B   
ATOM   3241  CE  LYS B 140       8.589   3.601 -28.384  1.00 10.00      B   
ATOM   3242  NZ  LYS B 140       9.389   3.674 -29.636  1.00 10.00      B   
ATOM   3243  HZ1 LYS B 140       9.727   2.730 -29.906  1.00 10.00      B   
ATOM   3244  HZ2 LYS B 140      10.222   4.292 -29.492  1.00 10.00      B   
ATOM   3245  HZ3 LYS B 140       8.813   4.060 -30.411  1.00 10.00      B   
ATOM   3246  C   LYS B 140       4.547   2.272 -25.224  1.00 10.00      B   
ATOM   3247  O   LYS B 140       3.622   2.703 -25.920  1.00 10.00      B   
ATOM   3248  N   MET B 141       4.956   2.857 -24.110  1.00 10.00      B   
ATOM   3249  HN  MET B 141       5.683   2.449 -23.601  1.00 10.00      B   
ATOM   3250  CA  MET B 141       4.351   4.082 -23.616  1.00 10.00      B   
ATOM   3251  CB  MET B 141       4.306   4.072 -22.085  1.00 10.00      B   
ATOM   3252  CG  MET B 141       5.664   3.946 -21.418  1.00 10.00      B   
ATOM   3253  SD  MET B 141       5.537   3.619 -19.649  1.00 10.00      B   
ATOM   3254  CE  MET B 141       7.219   3.128 -19.284  1.00 10.00      B   
ATOM   3255  C   MET B 141       5.094   5.314 -24.126  1.00 10.00      B   
ATOM   3256  O   MET B 141       6.135   5.204 -24.777  1.00 10.00      B   
ATOM   3257  N   ARG B 142       4.555   6.485 -23.825  1.00 10.00      B   
ATOM   3258  HN  ARG B 142       3.728   6.509 -23.284  1.00 10.00      B   
ATOM   3259  CA  ARG B 142       5.153   7.737 -24.259  1.00 10.00      B   
ATOM   3260  CB  ARG B 142       4.102   8.844 -24.240  1.00 10.00      B   
ATOM   3261  CG  ARG B 142       2.873   8.531 -25.072  1.00 10.00      B   
ATOM   3262  CD  ARG B 142       3.097   8.858 -26.538  1.00 10.00      B   
ATOM   3263  NE  ARG B 142       3.110  10.300 -26.768  1.00 10.00      B   
ATOM   3264  HE  ARG B 142       3.924  10.790 -26.509  1.00 10.00      B   
ATOM   3265  CZ  ARG B 142       2.089  10.980 -27.290  1.00 10.00      B   
ATOM   3266  NH1 ARG B 142       0.985  10.343 -27.658  1.00 10.00      B   
ATOM   3267 HH11 ARG B 142       0.905   9.311 -27.536  1.00 10.00      B   
ATOM   3268 HH12 ARG B 142       0.190  10.873 -28.074  1.00 10.00      B   
ATOM   3269  NH2 ARG B 142       2.172  12.298 -27.438  1.00 10.00      B   
ATOM   3270 HH21 ARG B 142       1.376  12.831 -27.849  1.00 10.00      B   
ATOM   3271 HH22 ARG B 142       3.035  12.806 -27.135  1.00 10.00      B   
ATOM   3272  C   ARG B 142       6.322   8.112 -23.356  1.00 10.00      B   
ATOM   3273  O   ARG B 142       6.416   7.644 -22.220  1.00 10.00      B   
ATOM   3274  N   LYS B 143       7.204   8.968 -23.857  1.00 10.00      B   
ATOM   3275  HN  LYS B 143       7.072   9.314 -24.764  1.00 10.00      B   
ATOM   3276  CA  LYS B 143       8.366   9.404 -23.092  1.00 10.00      B   
ATOM   3277  CB  LYS B 143       9.314  10.232 -23.966  1.00 10.00      B   
ATOM   3278  CG  LYS B 143       9.900   9.474 -25.153  1.00 10.00      B   
ATOM   3279  CD  LYS B 143      10.714   8.269 -24.703  1.00 10.00      B   
ATOM   3280  CE  LYS B 143      11.085   7.367 -25.874  1.00 10.00      B   
ATOM   3281  NZ  LYS B 143      12.167   7.943 -26.716  1.00 10.00      B   
ATOM   3282  HZ1 LYS B 143      12.628   7.184 -27.271  1.00 10.00      B   
ATOM   3283  HZ2 LYS B 143      12.885   8.403 -26.119  1.00 10.00      B   
ATOM   3284  HZ3 LYS B 143      11.778   8.647 -27.375  1.00 10.00      B   
ATOM   3285  C   LYS B 143       7.941  10.173 -21.838  1.00 10.00      B   
ATOM   3286  O   LYS B 143       8.406   9.882 -20.736  1.00 10.00      B   
ATOM   3287  N   LYS B 144       7.030  11.131 -22.004  1.00 10.00      B   
ATOM   3288  HN  LYS B 144       6.691  11.321 -22.903  1.00 10.00      B   
ATOM   3289  CA  LYS B 144       6.538  11.918 -20.877  1.00 10.00      B   
ATOM   3290  CB  LYS B 144       5.784  13.159 -21.358  1.00 10.00      B   
ATOM   3291  CG  LYS B 144       6.689  14.338 -21.669  1.00 10.00      B   
ATOM   3292  CD  LYS B 144       5.893  15.621 -21.827  1.00 10.00      B   
ATOM   3293  CE  LYS B 144       6.807  16.818 -22.017  1.00 10.00      B   
ATOM   3294  NZ  LYS B 144       7.735  17.002 -20.872  1.00 10.00      B   
ATOM   3295  HZ1 LYS B 144       8.330  17.842 -21.025  1.00 10.00      B   
ATOM   3296  HZ2 LYS B 144       8.354  16.172 -20.773  1.00 10.00      B   
ATOM   3297  HZ3 LYS B 144       7.200  17.127 -19.990  1.00 10.00      B   
ATOM   3298  C   LYS B 144       5.651  11.070 -19.971  1.00 10.00      B   
ATOM   3299  O   LYS B 144       5.443  11.392 -18.802  1.00 10.00      B   
ATOM   3300  N   GLU B 145       5.133   9.984 -20.524  1.00 10.00      B   
ATOM   3301  HN  GLU B 145       5.330   9.786 -21.463  1.00 10.00      B   
ATOM   3302  CA  GLU B 145       4.288   9.074 -19.771  1.00 10.00      B   
ATOM   3303  CB  GLU B 145       3.558   8.132 -20.726  1.00 10.00      B   
ATOM   3304  CG  GLU B 145       2.422   7.352 -20.095  1.00 10.00      B   
ATOM   3305  CD  GLU B 145       1.816   6.350 -21.053  1.00 10.00      B   
ATOM   3306  OE1 GLU B 145       2.119   6.419 -22.267  1.00 10.00      B   
ATOM   3307  OE2 GLU B 145       1.036   5.492 -20.599  1.00 10.00      B   
ATOM   3308  C   GLU B 145       5.153   8.276 -18.801  1.00 10.00      B   
ATOM   3309  O   GLU B 145       4.745   7.978 -17.678  1.00 10.00      B   
ATOM   3310  N   ALA B 146       6.367   7.957 -19.244  1.00 10.00      B   
ATOM   3311  HN  ALA B 146       6.630   8.228 -20.149  1.00 10.00      B   
ATOM   3312  CA  ALA B 146       7.314   7.210 -18.430  1.00 10.00      B   
ATOM   3313  CB  ALA B 146       8.532   6.820 -19.251  1.00 10.00      B   
ATOM   3314  C   ALA B 146       7.725   8.030 -17.213  1.00 10.00      B   
ATOM   3315  O   ALA B 146       7.990   7.480 -16.145  1.00 10.00      B   
ATOM   3316  N   GLU B 147       7.757   9.353 -17.379  1.00 10.00      B   
ATOM   3317  HN  GLU B 147       7.532   9.729 -18.257  1.00 10.00      B   
ATOM   3318  CA  GLU B 147       8.119  10.256 -16.290  1.00 10.00      B   
ATOM   3319  CB  GLU B 147       8.125  11.707 -16.772  1.00 10.00      B   
ATOM   3320  CG  GLU B 147       9.062  11.980 -17.934  1.00 10.00      B   
ATOM   3321  CD  GLU B 147       9.120  13.451 -18.291  1.00 10.00      B   
ATOM   3322  OE1 GLU B 147       8.050  14.079 -18.421  1.00 10.00      B   
ATOM   3323  OE2 GLU B 147      10.238  13.989 -18.438  1.00 10.00      B   
ATOM   3324  C   GLU B 147       7.128  10.108 -15.143  1.00 10.00      B   
ATOM   3325  O   GLU B 147       7.498  10.140 -13.969  1.00 10.00      B   
ATOM   3326  N   GLN B 148       5.860   9.934 -15.504  1.00 10.00      B   
ATOM   3327  HN  GLN B 148       5.635   9.919 -16.458  1.00 10.00      B   
ATOM   3328  CA  GLN B 148       4.798   9.765 -14.524  1.00 10.00      B   
ATOM   3329  CB  GLN B 148       3.437   9.733 -15.218  1.00 10.00      B   
ATOM   3330  CG  GLN B 148       3.171  10.924 -16.122  1.00 10.00      B   
ATOM   3331  CD  GLN B 148       1.968  10.714 -17.017  1.00 10.00      B   
ATOM   3332  OE1 GLN B 148       1.016  10.022 -16.651  1.00 10.00      B   
ATOM   3333  NE2 GLN B 148       2.001  11.305 -18.199  1.00 10.00      B   
ATOM   3334 HE21 GLN B 148       2.794  11.840 -18.430  1.00 10.00      B   
ATOM   3335 HE22 GLN B 148       1.232  11.197 -18.795  1.00 10.00      B   
ATOM   3336  C   GLN B 148       5.012   8.474 -13.748  1.00 10.00      B   
ATOM   3337  O   GLN B 148       4.804   8.419 -12.537  1.00 10.00      B   
ATOM   3338  N   VAL B 149       5.441   7.437 -14.457  1.00 10.00      B   
ATOM   3339  HN  VAL B 149       5.586   7.543 -15.423  1.00 10.00      B   
ATOM   3340  CA  VAL B 149       5.703   6.148 -13.841  1.00 10.00      B   
ATOM   3341  CB  VAL B 149       5.998   5.060 -14.894  1.00 10.00      B   
ATOM   3342  CG1 VAL B 149       6.119   3.695 -14.237  1.00 10.00      B   
ATOM   3343  CG2 VAL B 149       4.915   5.043 -15.963  1.00 10.00      B   
ATOM   3344  C   VAL B 149       6.877   6.270 -12.874  1.00 10.00      B   
ATOM   3345  O   VAL B 149       6.852   5.716 -11.775  1.00 10.00      B   
ATOM   3346  N   LEU B 150       7.894   7.021 -13.288  1.00 10.00      B   
ATOM   3347  HN  LEU B 150       7.854   7.427 -14.184  1.00 10.00      B   
ATOM   3348  CA  LEU B 150       9.075   7.244 -12.462  1.00 10.00      B   
ATOM   3349  CB  LEU B 150      10.129   8.036 -13.239  1.00 10.00      B   
ATOM   3350  CG  LEU B 150      10.757   7.327 -14.442  1.00 10.00      B   
ATOM   3351  CD1 LEU B 150      11.603   8.297 -15.252  1.00 10.00      B   
ATOM   3352  CD2 LEU B 150      11.592   6.139 -13.990  1.00 10.00      B   
ATOM   3353  C   LEU B 150       8.697   7.983 -11.179  1.00 10.00      B   
ATOM   3354  O   LEU B 150       9.160   7.636 -10.094  1.00 10.00      B   
ATOM   3355  N   GLN B 151       7.844   8.995 -11.313  1.00 10.00      B   
ATOM   3356  HN  GLN B 151       7.525   9.234 -12.211  1.00 10.00      B   
ATOM   3357  CA  GLN B 151       7.386   9.767 -10.162  1.00 10.00      B   
ATOM   3358  CB  GLN B 151       6.503  10.934 -10.617  1.00 10.00      B   
ATOM   3359  CG  GLN B 151       6.091  11.876  -9.496  1.00 10.00      B   
ATOM   3360  CD  GLN B 151       7.216  12.792  -9.051  1.00 10.00      B   
ATOM   3361  OE1 GLN B 151       7.988  12.463  -8.151  1.00 10.00      B   
ATOM   3362  NE2 GLN B 151       7.305  13.957  -9.671  1.00 10.00      B   
ATOM   3363 HE21 GLN B 151       6.645  14.160 -10.369  1.00 10.00      B   
ATOM   3364 HE22 GLN B 151       8.028  14.571  -9.411  1.00 10.00      B   
ATOM   3365  C   GLN B 151       6.607   8.867  -9.210  1.00 10.00      B   
ATOM   3366  O   GLN B 151       6.761   8.946  -7.992  1.00 10.00      B   
ATOM   3367  N   LYS B 152       5.779   7.998  -9.782  1.00 10.00      B   
ATOM   3368  HN  LYS B 152       5.698   7.990 -10.760  1.00 10.00      B   
ATOM   3369  CA  LYS B 152       4.980   7.066  -8.997  1.00 10.00      B   
ATOM   3370  CB  LYS B 152       4.057   6.246  -9.901  1.00 10.00      B   
ATOM   3371  CG  LYS B 152       2.812   6.980 -10.376  1.00 10.00      B   
ATOM   3372  CD  LYS B 152       1.874   6.050 -11.133  1.00 10.00      B   
ATOM   3373  CE  LYS B 152       2.469   5.625 -12.468  1.00 10.00      B   
ATOM   3374  NZ  LYS B 152       1.643   4.591 -13.149  1.00 10.00      B   
ATOM   3375  HZ1 LYS B 152       1.699   4.714 -14.178  1.00 10.00      B   
ATOM   3376  HZ2 LYS B 152       0.649   4.673 -12.855  1.00 10.00      B   
ATOM   3377  HZ3 LYS B 152       1.990   3.632 -12.907  1.00 10.00      B   
ATOM   3378  C   LYS B 152       5.879   6.135  -8.189  1.00 10.00      B   
ATOM   3379  O   LYS B 152       5.518   5.697  -7.097  1.00 10.00      B   
ATOM   3380  N   PHE B 153       7.057   5.831  -8.730  1.00 10.00      B   
ATOM   3381  HN  PHE B 153       7.296   6.209  -9.607  1.00 10.00      B   
ATOM   3382  CA  PHE B 153       8.002   4.959  -8.046  1.00 10.00      B   
ATOM   3383  CB  PHE B 153       9.175   4.586  -8.954  1.00 10.00      B   
ATOM   3384  CG  PHE B 153       8.843   3.548  -9.990  1.00 10.00      B   
ATOM   3385  CD1 PHE B 153       8.051   2.455  -9.671  1.00 10.00      B   
ATOM   3386  CD2 PHE B 153       9.326   3.664 -11.282  1.00 10.00      B   
ATOM   3387  CE1 PHE B 153       7.749   1.498 -10.622  1.00 10.00      B   
ATOM   3388  CE2 PHE B 153       9.030   2.712 -12.238  1.00 10.00      B   
ATOM   3389  CZ  PHE B 153       8.238   1.629 -11.908  1.00 10.00      B   
ATOM   3390  C   PHE B 153       8.503   5.609  -6.762  1.00 10.00      B   
ATOM   3391  O   PHE B 153       8.825   4.926  -5.793  1.00 10.00      B   
ATOM   3392  N   VAL B 154       8.555   6.933  -6.762  1.00 10.00      B   
ATOM   3393  HN  VAL B 154       8.287   7.424  -7.571  1.00 10.00      B   
ATOM   3394  CA  VAL B 154       8.998   7.677  -5.594  1.00 10.00      B   
ATOM   3395  CB  VAL B 154       9.386   9.129  -5.956  1.00 10.00      B   
ATOM   3396  CG1 VAL B 154      10.015   9.835  -4.765  1.00 10.00      B   
ATOM   3397  CG2 VAL B 154      10.330   9.152  -7.150  1.00 10.00      B   
ATOM   3398  C   VAL B 154       7.889   7.696  -4.544  1.00 10.00      B   
ATOM   3399  O   VAL B 154       8.145   7.551  -3.348  1.00 10.00      B   
ATOM   3400  N   GLN B 155       6.654   7.837  -5.012  1.00 10.00      B   
ATOM   3401  HN  GLN B 155       6.520   7.918  -5.980  1.00 10.00      B   
ATOM   3402  CA  GLN B 155       5.493   7.884  -4.130  1.00 10.00      B   
ATOM   3403  CB  GLN B 155       4.237   8.286  -4.908  1.00 10.00      B   
ATOM   3404  CG  GLN B 155       4.377   9.569  -5.716  1.00 10.00      B   
ATOM   3405  CD  GLN B 155       4.987  10.704  -4.913  1.00 10.00      B   
ATOM   3406  OE1 GLN B 155       6.198  10.921  -4.937  1.00 10.00      B   
ATOM   3407  NE2 GLN B 155       4.155  11.431  -4.188  1.00 10.00      B   
ATOM   3408 HE21 GLN B 155       3.205  11.201  -4.205  1.00 10.00      B   
ATOM   3409 HE22 GLN B 155       4.521  12.177  -3.668  1.00 10.00      B   
ATOM   3410  C   GLN B 155       5.269   6.553  -3.418  1.00 10.00      B   
ATOM   3411  O   GLN B 155       4.912   6.523  -2.239  1.00 10.00      B   
ATOM   3412  N   ASN B 156       5.483   5.452  -4.135  1.00 10.00      B   
ATOM   3413  HN  ASN B 156       5.753   5.539  -5.075  1.00 10.00      B   
ATOM   3414  CA  ASN B 156       5.306   4.117  -3.560  1.00 10.00      B   
ATOM   3415  CB  ASN B 156       5.027   3.082  -4.662  1.00 10.00      B   
ATOM   3416  CG  ASN B 156       4.271   1.851  -4.168  1.00 10.00      B   
ATOM   3417  OD1 ASN B 156       4.868   0.889  -3.679  1.00 10.00      B   
ATOM   3418  ND2 ASN B 156       2.954   1.861  -4.311  1.00 10.00      B   
ATOM   3419 HD21 ASN B 156       2.530   2.658  -4.726  1.00 10.00      B   
ATOM   3420 HD22 ASN B 156       2.447   1.082  -4.008  1.00 10.00      B   
ATOM   3421  C   ASN B 156       6.533   3.711  -2.738  1.00 10.00      B   
ATOM   3422  O   ASN B 156       6.620   2.588  -2.243  1.00 10.00      B   
ATOM   3423  N   LYS B 157       7.475   4.640  -2.595  1.00 10.00      B   
ATOM   3424  HN  LYS B 157       7.339   5.516  -3.015  1.00 10.00      B   
ATOM   3425  CA  LYS B 157       8.700   4.412  -1.831  1.00 10.00      B   
ATOM   3426  CB  LYS B 157       8.400   4.123  -0.347  1.00 10.00      B   
ATOM   3427  CG  LYS B 157       7.615   5.222   0.365  1.00 10.00      B   
ATOM   3428  CD  LYS B 157       7.437   4.917   1.850  1.00 10.00      B   
ATOM   3429  CE  LYS B 157       6.558   5.958   2.539  1.00 10.00      B   
ATOM   3430  NZ  LYS B 157       6.591   5.826   4.025  1.00 10.00      B   
ATOM   3431  HZ1 LYS B 157       5.965   6.533   4.470  1.00 10.00      B   
ATOM   3432  HZ2 LYS B 157       7.566   5.976   4.376  1.00 10.00      B   
ATOM   3433  HZ3 LYS B 157       6.277   4.879   4.309  1.00 10.00      B   
ATOM   3434  C   LYS B 157       9.578   3.318  -2.449  1.00 10.00      B   
ATOM   3435  O   LYS B 157      10.161   2.495  -1.740  1.00 10.00      B   
ATOM   3436  N   TRP B 158       9.667   3.313  -3.775  1.00 10.00      B   
ATOM   3437  HN  TRP B 158       9.169   3.986  -4.291  1.00 10.00      B   
ATOM   3438  CA  TRP B 158      10.487   2.339  -4.487  1.00 10.00      B   
ATOM   3439  CB  TRP B 158       9.761   1.821  -5.731  1.00 10.00      B   
ATOM   3440  CG  TRP B 158       8.832   0.676  -5.474  1.00 10.00      B   
ATOM   3441  CD1 TRP B 158       7.471   0.704  -5.520  1.00 10.00      B   
ATOM   3442  CD2 TRP B 158       9.192  -0.669  -5.143  1.00 10.00      B   
ATOM   3443  NE1 TRP B 158       6.960  -0.536  -5.235  1.00 10.00      B   
ATOM   3444  HE1 TRP B 158       6.006  -0.765  -5.205  1.00 10.00      B   
ATOM   3445  CE2 TRP B 158       7.997  -1.398  -4.998  1.00 10.00      B   
ATOM   3446  CE3 TRP B 158      10.407  -1.329  -4.952  1.00 10.00      B   
ATOM   3447  CZ2 TRP B 158       7.982  -2.753  -4.674  1.00 10.00      B   
ATOM   3448  CZ3 TRP B 158      10.393  -2.674  -4.630  1.00 10.00      B   
ATOM   3449  CH2 TRP B 158       9.188  -3.372  -4.493  1.00 10.00      B   
ATOM   3450  C   TRP B 158      11.802   2.978  -4.909  1.00 10.00      B   
ATOM   3451  O   TRP B 158      12.878   2.411  -4.717  1.00 10.00      B   
ATOM   3452  N   LEU B 159      11.703   4.172  -5.473  1.00 10.00      B   
ATOM   3453  HN  LEU B 159      10.818   4.585  -5.569  1.00 10.00      B   
ATOM   3454  CA  LEU B 159      12.872   4.902  -5.933  1.00 10.00      B   
ATOM   3455  CB  LEU B 159      12.857   5.037  -7.461  1.00 10.00      B   
ATOM   3456  CG  LEU B 159      12.913   3.738  -8.271  1.00 10.00      B   
ATOM   3457  CD1 LEU B 159      12.804   4.036  -9.758  1.00 10.00      B   
ATOM   3458  CD2 LEU B 159      14.192   2.969  -7.977  1.00 10.00      B   
ATOM   3459  C   LEU B 159      12.904   6.285  -5.302  1.00 10.00      B   
ATOM   3460  O   LEU B 159      11.860   6.854  -4.995  1.00 10.00      B   
ATOM   3461  N   ILE B 160      14.098   6.815  -5.103  1.00 10.00      B   
ATOM   3462  HN  ILE B 160      14.898   6.303  -5.363  1.00 10.00      B   
ATOM   3463  CA  ILE B 160      14.261   8.138  -4.520  1.00 10.00      B   
ATOM   3464  CB  ILE B 160      15.295   8.133  -3.371  1.00 10.00      B   
ATOM   3465  CG1 ILE B 160      15.005   7.006  -2.378  1.00 10.00      B   
ATOM   3466  CG2 ILE B 160      15.313   9.480  -2.658  1.00 10.00      B   
ATOM   3467  CD1 ILE B 160      16.085   6.814  -1.334  1.00 10.00      B   
ATOM   3468  C   ILE B 160      14.742   9.108  -5.586  1.00 10.00      B   
ATOM   3469  O   ILE B 160      15.707   8.823  -6.294  1.00 10.00      B   
ATOM   3470  N   GLU B 161      14.065  10.235  -5.713  1.00 10.00      B   
ATOM   3471  HN  GLU B 161      13.291  10.399  -5.137  1.00 10.00      B   
ATOM   3472  CA  GLU B 161      14.455  11.240  -6.688  1.00 10.00      B   
ATOM   3473  CB  GLU B 161      13.227  11.962  -7.250  1.00 10.00      B   
ATOM   3474  CG  GLU B 161      13.522  12.867  -8.441  1.00 10.00      B   
ATOM   3475  CD  GLU B 161      13.801  14.303  -8.035  1.00 10.00      B   
ATOM   3476  OE1 GLU B 161      12.829  15.039  -7.761  1.00 10.00      B   
ATOM   3477  OE2 GLU B 161      14.986  14.702  -7.988  1.00 10.00      B   
ATOM   3478  C   GLU B 161      15.403  12.234  -6.038  1.00 10.00      B   
ATOM   3479  O   GLU B 161      15.054  12.890  -5.052  1.00 10.00      B   
ATOM   3480  N   LYS B 162      16.603  12.327  -6.572  1.00 10.00      B   
ATOM   3481  HN  LYS B 162      16.827  11.772  -7.358  1.00 10.00      B   
ATOM   3482  CA  LYS B 162      17.597  13.238  -6.046  1.00 10.00      B   
ATOM   3483  CB  LYS B 162      18.501  12.530  -5.036  1.00 10.00      B   
ATOM   3484  CG  LYS B 162      18.636  13.258  -3.712  1.00 10.00      B   
ATOM   3485  CD  LYS B 162      19.670  12.601  -2.815  1.00 10.00      B   
ATOM   3486  CE  LYS B 162      19.842  13.381  -1.524  1.00 10.00      B   
ATOM   3487  NZ  LYS B 162      20.975  12.874  -0.709  1.00 10.00      B   
ATOM   3488  HZ1 LYS B 162      21.852  12.900  -1.261  1.00 10.00      B   
ATOM   3489  HZ2 LYS B 162      20.794  11.887  -0.414  1.00 10.00      B   
ATOM   3490  HZ3 LYS B 162      21.094  13.459   0.142  1.00 10.00      B   
ATOM   3491  C   LYS B 162      18.422  13.828  -7.175  1.00 10.00      B   
ATOM   3492  O   LYS B 162      18.981  13.096  -7.993  1.00 10.00      B   
ATOM   3493  N   GLU B 163      18.466  15.158  -7.223  1.00 10.00      B   
ATOM   3494  HN  GLU B 163      17.971  15.667  -6.548  1.00 10.00      B   
ATOM   3495  CA  GLU B 163      19.221  15.893  -8.239  1.00 10.00      B   
ATOM   3496  CB  GLU B 163      20.724  15.590  -8.146  1.00 10.00      B   
ATOM   3497  CG  GLU B 163      21.248  15.385  -6.730  1.00 10.00      B   
ATOM   3498  CD  GLU B 163      21.200  16.638  -5.885  1.00 10.00      B   
ATOM   3499  OE1 GLU B 163      22.229  17.346  -5.815  1.00 10.00      B   
ATOM   3500  OE2 GLU B 163      20.147  16.910  -5.273  1.00 10.00      B   
ATOM   3501  C   GLU B 163      18.700  15.604  -9.648  1.00 10.00      B   
ATOM   3502  O   GLU B 163      19.432  15.730 -10.633  1.00 10.00      B   
ATOM   3503  N   GLY B 164      17.433  15.209  -9.737  1.00 10.00      B   
ATOM   3504  HN  GLY B 164      16.898  15.112  -8.915  1.00 10.00      B   
ATOM   3505  CA  GLY B 164      16.834  14.910 -11.024  1.00 10.00      B   
ATOM   3506  C   GLY B 164      17.039  13.462 -11.422  1.00 10.00      B   
ATOM   3507  O   GLY B 164      16.404  12.967 -12.356  1.00 10.00      B   
ATOM   3508  N   GLU B 165      17.923  12.785 -10.705  1.00 10.00      B   
ATOM   3509  HN  GLU B 165      18.378  13.235  -9.959  1.00 10.00      B   
ATOM   3510  CA  GLU B 165      18.223  11.387 -10.970  1.00 10.00      B   
ATOM   3511  CB  GLU B 165      19.733  11.145 -10.910  1.00 10.00      B   
ATOM   3512  CG  GLU B 165      20.528  12.018 -11.869  1.00 10.00      B   
ATOM   3513  CD  GLU B 165      21.993  11.640 -11.943  1.00 10.00      B   
ATOM   3514  OE1 GLU B 165      22.804  12.233 -11.201  1.00 10.00      B   
ATOM   3515  OE2 GLU B 165      22.345  10.764 -12.760  1.00 10.00      B   
ATOM   3516  C   GLU B 165      17.486  10.501  -9.973  1.00 10.00      B   
ATOM   3517  O   GLU B 165      17.011  10.980  -8.943  1.00 10.00      B   
ATOM   3518  N   PHE B 166      17.381   9.218 -10.275  1.00 10.00      B   
ATOM   3519  HN  PHE B 166      17.794   8.880 -11.102  1.00 10.00      B   
ATOM   3520  CA  PHE B 166      16.675   8.296  -9.398  1.00 10.00      B   
ATOM   3521  CB  PHE B 166      15.532   7.602 -10.151  1.00 10.00      B   
ATOM   3522  CG  PHE B 166      14.462   8.542 -10.631  1.00 10.00      B   
ATOM   3523  CD1 PHE B 166      13.392   8.870  -9.813  1.00 10.00      B   
ATOM   3524  CD2 PHE B 166      14.531   9.105 -11.895  1.00 10.00      B   
ATOM   3525  CE1 PHE B 166      12.410   9.741 -10.249  1.00 10.00      B   
ATOM   3526  CE2 PHE B 166      13.553   9.975 -12.337  1.00 10.00      B   
ATOM   3527  CZ  PHE B 166      12.491  10.294 -11.512  1.00 10.00      B   
ATOM   3528  C   PHE B 166      17.609   7.255  -8.802  1.00 10.00      B   
ATOM   3529  O   PHE B 166      18.602   6.872  -9.419  1.00 10.00      B   
ATOM   3530  N   THR B 167      17.293   6.823  -7.592  1.00 10.00      B   
ATOM   3531  HN  THR B 167      16.514   7.212  -7.138  1.00 10.00      B   
ATOM   3532  CA  THR B 167      18.068   5.806  -6.903  1.00 10.00      B   
ATOM   3533  CB  THR B 167      19.063   6.408  -5.888  1.00 10.00      B   
ATOM   3534  OG1 THR B 167      19.959   5.388  -5.434  1.00 10.00      B   
ATOM   3535  HG1 THR B 167      20.801   5.471  -5.904  1.00 10.00      B   
ATOM   3536  CG2 THR B 167      18.339   7.011  -4.693  1.00 10.00      B   
ATOM   3537  C   THR B 167      17.122   4.831  -6.207  1.00 10.00      B   
ATOM   3538  O   THR B 167      15.914   5.057  -6.175  1.00 10.00      B   
ATOM   3539  N   LEU B 168      17.666   3.762  -5.647  1.00 10.00      B   
ATOM   3540  HN  LEU B 168      18.642   3.656  -5.670  1.00 10.00      B   
ATOM   3541  CA  LEU B 168      16.857   2.757  -4.970  1.00 10.00      B   
ATOM   3542  CB  LEU B 168      17.578   1.406  -4.988  1.00 10.00      B   
ATOM   3543  CG  LEU B 168      16.695   0.160  -4.893  1.00 10.00      B   
ATOM   3544  CD1 LEU B 168      15.753   0.075  -6.084  1.00 10.00      B   
ATOM   3545  CD2 LEU B 168      17.554  -1.091  -4.804  1.00 10.00      B   
ATOM   3546  C   LEU B 168      16.539   3.174  -3.534  1.00 10.00      B   
ATOM   3547  O   LEU B 168      17.422   3.605  -2.792  1.00 10.00      B   
ATOM   3548  N   HIS B 169      15.271   3.055  -3.154  1.00 10.00      B   
ATOM   3549  HN  HIS B 169      14.608   2.711  -3.794  1.00 10.00      B   
ATOM   3550  CA  HIS B 169      14.838   3.412  -1.807  1.00 10.00      B   
ATOM   3551  CB  HIS B 169      13.329   3.689  -1.787  1.00 10.00      B   
ATOM   3552  CG  HIS B 169      12.837   4.399  -0.559  1.00 10.00      B   
ATOM   3553  ND1 HIS B 169      12.614   3.728   0.621  1.00 10.00      B   
ATOM   3554  CD2 HIS B 169      12.547   5.711  -0.385  1.00 10.00      B   
ATOM   3555  CE1 HIS B 169      12.199   4.640   1.481  1.00 10.00      B   
ATOM   3556  NE2 HIS B 169      12.143   5.857   0.920  1.00 10.00      B   
ATOM   3557  HE2 HIS B 169      12.100   6.708   1.407  1.00 10.00      B   
ATOM   3558  C   HIS B 169      15.171   2.286  -0.837  1.00 10.00      B   
ATOM   3559  O   HIS B 169      15.260   1.126  -1.239  1.00 10.00      B   
ATOM   3560  N   GLY B 170      15.337   2.631   0.438  1.00 10.00      B   
ATOM   3561  HN  GLY B 170      15.233   3.570   0.695  1.00 10.00      B   
ATOM   3562  CA  GLY B 170      15.653   1.637   1.447  1.00 10.00      B   
ATOM   3563  C   GLY B 170      14.614   0.534   1.507  1.00 10.00      B   
ATOM   3564  O   GLY B 170      14.949  -0.628   1.723  1.00 10.00      B   
ATOM   3565  N   ARG B 171      13.352   0.900   1.304  1.00 10.00      B   
ATOM   3566  HN  ARG B 171      13.149   1.847   1.137  1.00 10.00      B   
ATOM   3567  CA  ARG B 171      12.259  -0.066   1.319  1.00 10.00      B   
ATOM   3568  CB  ARG B 171      10.912   0.652   1.173  1.00 10.00      B   
ATOM   3569  CG  ARG B 171       9.716  -0.279   1.039  1.00 10.00      B   
ATOM   3570  CD  ARG B 171       9.056  -0.135  -0.322  1.00 10.00      B   
ATOM   3571  NE  ARG B 171       8.264  -1.309  -0.676  1.00 10.00      B   
ATOM   3572  HE  ARG B 171       8.575  -2.188  -0.337  1.00 10.00      B   
ATOM   3573  CZ  ARG B 171       7.166  -1.276  -1.421  1.00 10.00      B   
ATOM   3574  NH1 ARG B 171       6.711  -0.124  -1.898  1.00 10.00      B   
ATOM   3575 HH11 ARG B 171       7.209   0.767  -1.685  1.00 10.00      B   
ATOM   3576 HH12 ARG B 171       5.854  -0.096  -2.498  1.00 10.00      B   
ATOM   3577  NH2 ARG B 171       6.528  -2.407  -1.688  1.00 10.00      B   
ATOM   3578 HH21 ARG B 171       5.669  -2.406  -2.274  1.00 10.00      B   
ATOM   3579 HH22 ARG B 171       6.899  -3.313  -1.302  1.00 10.00      B   
ATOM   3580  C   ARG B 171      12.442  -1.078   0.193  1.00 10.00      B   
ATOM   3581  O   ARG B 171      12.237  -2.278   0.379  1.00 10.00      B   
ATOM   3582  N   ALA B 172      12.846  -0.580  -0.967  1.00 10.00      B   
ATOM   3583  HN  ALA B 172      12.999   0.385  -1.042  1.00 10.00      B   
ATOM   3584  CA  ALA B 172      13.076  -1.420  -2.131  1.00 10.00      B   
ATOM   3585  CB  ALA B 172      13.314  -0.554  -3.355  1.00 10.00      B   
ATOM   3586  C   ALA B 172      14.268  -2.336  -1.892  1.00 10.00      B   
ATOM   3587  O   ALA B 172      14.249  -3.508  -2.264  1.00 10.00      B   
ATOM   3588  N   ILE B 173      15.300  -1.787  -1.259  1.00 10.00      B   
ATOM   3589  HN  ILE B 173      15.250  -0.840  -1.000  1.00 10.00      B   
ATOM   3590  CA  ILE B 173      16.508  -2.542  -0.948  1.00 10.00      B   
ATOM   3591  CB  ILE B 173      17.601  -1.638  -0.331  1.00 10.00      B   
ATOM   3592  CG1 ILE B 173      17.953  -0.496  -1.288  1.00 10.00      B   
ATOM   3593  CG2 ILE B 173      18.846  -2.448   0.009  1.00 10.00      B   
ATOM   3594  CD1 ILE B 173      18.788   0.599  -0.660  1.00 10.00      B   
ATOM   3595  C   ILE B 173      16.191  -3.680   0.016  1.00 10.00      B   
ATOM   3596  O   ILE B 173      16.676  -4.790  -0.144  1.00 10.00      B   
ATOM   3597  N   LEU B 174      15.349  -3.397   1.002  1.00 10.00      B   
ATOM   3598  HN  LEU B 174      14.978  -2.489   1.068  1.00 10.00      B   
ATOM   3599  CA  LEU B 174      14.970  -4.395   1.995  1.00 10.00      B   
ATOM   3600  CB  LEU B 174      14.124  -3.762   3.101  1.00 10.00      B   
ATOM   3601  CG  LEU B 174      14.805  -2.706   3.970  1.00 10.00      B   
ATOM   3602  CD1 LEU B 174      13.846  -2.205   5.037  1.00 10.00      B   
ATOM   3603  CD2 LEU B 174      16.071  -3.261   4.602  1.00 10.00      B   
ATOM   3604  C   LEU B 174      14.204  -5.562   1.377  1.00 10.00      B   
ATOM   3605  O   LEU B 174      14.473  -6.721   1.689  1.00 10.00      B   
ATOM   3606  N   GLU B 175      13.250  -5.252   0.506  1.00 10.00      B   
ATOM   3607  HN  GLU B 175      13.087  -4.307   0.289  1.00 10.00      B   
ATOM   3608  CA  GLU B 175      12.434  -6.282  -0.129  1.00 10.00      B   
ATOM   3609  CB  GLU B 175      11.134  -5.688  -0.674  1.00 10.00      B   
ATOM   3610  CG  GLU B 175      10.202  -5.150   0.399  1.00 10.00      B   
ATOM   3611  CD  GLU B 175       8.758  -5.108  -0.057  1.00 10.00      B   
ATOM   3612  OE1 GLU B 175       8.142  -6.185  -0.177  1.00 10.00      B   
ATOM   3613  OE2 GLU B 175       8.232  -4.001  -0.288  1.00 10.00      B   
ATOM   3614  C   GLU B 175      13.176  -7.023  -1.235  1.00 10.00      B   
ATOM   3615  O   GLU B 175      13.124  -8.251  -1.316  1.00 10.00      B   
ATOM   3616  N   MET B 176      13.879  -6.282  -2.076  1.00 10.00      B   
ATOM   3617  HN  MET B 176      13.913  -5.307  -1.945  1.00 10.00      B   
ATOM   3618  CA  MET B 176      14.604  -6.879  -3.190  1.00 10.00      B   
ATOM   3619  CB  MET B 176      14.580  -5.946  -4.405  1.00 10.00      B   
ATOM   3620  CG  MET B 176      13.195  -5.668  -4.968  1.00 10.00      B   
ATOM   3621  SD  MET B 176      12.487  -7.085  -5.830  1.00 10.00      B   
ATOM   3622  CE  MET B 176      10.964  -6.370  -6.448  1.00 10.00      B   
ATOM   3623  C   MET B 176      16.047  -7.218  -2.825  1.00 10.00      B   
ATOM   3624  O   MET B 176      16.874  -7.441  -3.710  1.00 10.00      B   
ATOM   3625  N   GLU B 177      16.339  -7.283  -1.529  1.00 10.00      B   
ATOM   3626  HN  GLU B 177      15.632  -7.111  -0.871  1.00 10.00      B   
ATOM   3627  CA  GLU B 177      17.690  -7.588  -1.053  1.00 10.00      B   
ATOM   3628  CB  GLU B 177      17.745  -7.602   0.477  1.00 10.00      B   
ATOM   3629  CG  GLU B 177      18.913  -6.817   1.057  1.00 10.00      B   
ATOM   3630  CD  GLU B 177      19.208  -7.176   2.499  1.00 10.00      B   
ATOM   3631  OE1 GLU B 177      18.619  -6.558   3.407  1.00 10.00      B   
ATOM   3632  OE2 GLU B 177      20.029  -8.087   2.732  1.00 10.00      B   
ATOM   3633  C   GLU B 177      18.198  -8.917  -1.604  1.00 10.00      B   
ATOM   3634  O   GLU B 177      19.338  -9.020  -2.063  1.00 10.00      B   
ATOM   3635  N   GLN B 178      17.356  -9.935  -1.546  1.00 10.00      B   
ATOM   3636  HN  GLN B 178      16.466  -9.800  -1.151  1.00 10.00      B   
ATOM   3637  CA  GLN B 178      17.723 -11.251  -2.042  1.00 10.00      B   
ATOM   3638  CB  GLN B 178      16.903 -12.355  -1.358  1.00 10.00      B   
ATOM   3639  CG  GLN B 178      15.392 -12.168  -1.423  1.00 10.00      B   
ATOM   3640  CD  GLN B 178      14.816 -11.514  -0.181  1.00 10.00      B   
ATOM   3641  OE1 GLN B 178      15.472 -10.704   0.475  1.00 10.00      B   
ATOM   3642  NE2 GLN B 178      13.585 -11.862   0.152  1.00 10.00      B   
ATOM   3643 HE21 GLN B 178      13.112 -12.516  -0.416  1.00 10.00      B   
ATOM   3644 HE22 GLN B 178      13.184 -11.454   0.949  1.00 10.00      B   
ATOM   3645  C   GLN B 178      17.589 -11.335  -3.562  1.00 10.00      B   
ATOM   3646  O   GLN B 178      18.427 -11.931  -4.234  1.00 10.00      B   
ATOM   3647  N   TYR B 179      16.551 -10.700  -4.097  1.00 10.00      B   
ATOM   3648  HN  TYR B 179      15.944 -10.205  -3.511  1.00 10.00      B   
ATOM   3649  CA  TYR B 179      16.290 -10.723  -5.533  1.00 10.00      B   
ATOM   3650  CB  TYR B 179      14.948 -10.064  -5.861  1.00 10.00      B   
ATOM   3651  CG  TYR B 179      14.561 -10.167  -7.320  1.00 10.00      B   
ATOM   3652  CD1 TYR B 179      14.569  -9.049  -8.142  1.00 10.00      B   
ATOM   3653  CD2 TYR B 179      14.192 -11.386  -7.876  1.00 10.00      B   
ATOM   3654  CE1 TYR B 179      14.220  -9.138  -9.475  1.00 10.00      B   
ATOM   3655  CE2 TYR B 179      13.841 -11.486  -9.209  1.00 10.00      B   
ATOM   3656  CZ  TYR B 179      13.857 -10.359 -10.004  1.00 10.00      B   
ATOM   3657  OH  TYR B 179      13.507 -10.455 -11.333  1.00 10.00      B   
ATOM   3658  HH  TYR B 179      12.830 -11.134 -11.435  1.00 10.00      B   
ATOM   3659  C   TYR B 179      17.413 -10.088  -6.354  1.00 10.00      B   
ATOM   3660  O   TYR B 179      17.989 -10.737  -7.226  1.00 10.00      B   
ATOM   3661  N   ILE B 180      17.728  -8.829  -6.069  1.00 10.00      B   
ATOM   3662  HN  ILE B 180      17.249  -8.364  -5.345  1.00 10.00      B   
ATOM   3663  CA  ILE B 180      18.772  -8.113  -6.801  1.00 10.00      B   
ATOM   3664  CB  ILE B 180      18.904  -6.655  -6.315  1.00 10.00      B   
ATOM   3665  CG1 ILE B 180      17.582  -5.913  -6.517  1.00 10.00      B   
ATOM   3666  CG2 ILE B 180      20.032  -5.939  -7.047  1.00 10.00      B   
ATOM   3667  CD1 ILE B 180      17.577  -4.508  -5.959  1.00 10.00      B   
ATOM   3668  C   ILE B 180      20.120  -8.819  -6.696  1.00 10.00      B   
ATOM   3669  O   ILE B 180      20.884  -8.863  -7.663  1.00 10.00      B   
ATOM   3670  N   ARG B 181      20.389  -9.394  -5.530  1.00 10.00      B   
ATOM   3671  HN  ARG B 181      19.727  -9.344  -4.811  1.00 10.00      B   
ATOM   3672  CA  ARG B 181      21.638 -10.104  -5.290  1.00 10.00      B   
ATOM   3673  CB  ARG B 181      21.674 -10.608  -3.848  1.00 10.00      B   
ATOM   3674  CG  ARG B 181      23.069 -10.784  -3.265  1.00 10.00      B   
ATOM   3675  CD  ARG B 181      23.002 -11.200  -1.802  1.00 10.00      B   
ATOM   3676  NE  ARG B 181      21.863 -10.586  -1.120  1.00 10.00      B   
ATOM   3677  HE  ARG B 181      21.029 -10.505  -1.632  1.00 10.00      B   
ATOM   3678  CZ  ARG B 181      21.884 -10.131   0.128  1.00 10.00      B   
ATOM   3679  NH1 ARG B 181      22.978 -10.239   0.868  1.00 10.00      B   
ATOM   3680 HH11 ARG B 181      23.826 -10.702   0.484  1.00 10.00      B   
ATOM   3681 HH12 ARG B 181      22.995  -9.850   1.836  1.00 10.00      B   
ATOM   3682  NH2 ARG B 181      20.794  -9.579   0.634  1.00 10.00      B   
ATOM   3683 HH21 ARG B 181      19.932  -9.508   0.059  1.00 10.00      B   
ATOM   3684 HH22 ARG B 181      20.790  -9.208   1.617  1.00 10.00      B   
ATOM   3685  C   ARG B 181      21.779 -11.278  -6.255  1.00 10.00      B   
ATOM   3686  O   ARG B 181      22.871 -11.576  -6.732  1.00 10.00      B   
ATOM   3687  N   GLU B 182      20.663 -11.935  -6.543  1.00 10.00      B   
ATOM   3688  HN  GLU B 182      19.820 -11.658  -6.121  1.00 10.00      B   
ATOM   3689  CA  GLU B 182      20.659 -13.070  -7.449  1.00 10.00      B   
ATOM   3690  CB  GLU B 182      19.493 -14.002  -7.128  1.00 10.00      B   
ATOM   3691  CG  GLU B 182      19.517 -14.566  -5.721  1.00 10.00      B   
ATOM   3692  CD  GLU B 182      18.746 -15.860  -5.613  1.00 10.00      B   
ATOM   3693  OE1 GLU B 182      19.381 -16.936  -5.637  1.00 10.00      B   
ATOM   3694  OE2 GLU B 182      17.503 -15.813  -5.512  1.00 10.00      B   
ATOM   3695  C   GLU B 182      20.559 -12.621  -8.900  1.00 10.00      B   
ATOM   3696  O   GLU B 182      20.864 -13.384  -9.816  1.00 10.00      B   
ATOM   3697  N   THR B 183      20.117 -11.389  -9.108  1.00 10.00      B   
ATOM   3698  HN  THR B 183      19.887 -10.824  -8.338  1.00 10.00      B   
ATOM   3699  CA  THR B 183      19.969 -10.854 -10.453  1.00 10.00      B   
ATOM   3700  CB  THR B 183      19.090  -9.589 -10.466  1.00 10.00      B   
ATOM   3701  OG1 THR B 183      17.862  -9.852  -9.775  1.00 10.00      B   
ATOM   3702  HG1 THR B 183      18.021 -10.471  -9.050  1.00 10.00      B   
ATOM   3703  CG2 THR B 183      18.774  -9.177 -11.895  1.00 10.00      B   
ATOM   3704  C   THR B 183      21.330 -10.557 -11.076  1.00 10.00      B   
ATOM   3705  O   THR B 183      21.696 -11.142 -12.098  1.00 10.00      B   
ATOM   3706  N   TYR B 184      22.089  -9.670 -10.449  1.00 10.00      B   
ATOM   3707  HN  TYR B 184      21.764  -9.257  -9.618  1.00 10.00      B   
ATOM   3708  CA  TYR B 184      23.408  -9.307 -10.960  1.00 10.00      B   
ATOM   3709  CB  TYR B 184      23.398  -7.888 -11.548  1.00 10.00      B   
ATOM   3710  CG  TYR B 184      22.653  -7.757 -12.859  1.00 10.00      B   
ATOM   3711  CD1 TYR B 184      21.557  -6.911 -12.977  1.00 10.00      B   
ATOM   3712  CD2 TYR B 184      23.042  -8.482 -13.977  1.00 10.00      B   
ATOM   3713  CE1 TYR B 184      20.871  -6.789 -14.172  1.00 10.00      B   
ATOM   3714  CE2 TYR B 184      22.364  -8.367 -15.177  1.00 10.00      B   
ATOM   3715  CZ  TYR B 184      21.278  -7.520 -15.268  1.00 10.00      B   
ATOM   3716  OH  TYR B 184      20.596  -7.408 -16.460  1.00 10.00      B   
ATOM   3717  HH  TYR B 184      20.504  -6.468 -16.701  1.00 10.00      B   
ATOM   3718  C   TYR B 184      24.479  -9.411  -9.876  1.00 10.00      B   
ATOM   3719  O   TYR B 184      25.031  -8.399  -9.451  1.00 10.00      B   
ATOM   3720  N   PRO B 185      24.819 -10.638  -9.437  1.00 10.00      B   
ATOM   3721  CA  PRO B 185      25.830 -10.849  -8.389  1.00 10.00      B   
ATOM   3722  CB  PRO B 185      25.703 -12.338  -8.059  1.00 10.00      B   
ATOM   3723  CG  PRO B 185      25.135 -12.955  -9.289  1.00 10.00      B   
ATOM   3724  CD  PRO B 185      24.257 -11.911  -9.924  1.00 10.00      B   
ATOM   3725  C   PRO B 185      27.243 -10.528  -8.873  1.00 10.00      B   
ATOM   3726  O   PRO B 185      28.207 -10.612  -8.112  1.00 10.00      B   
ATOM   3727  N   ASP B 186      27.355 -10.162 -10.142  1.00 10.00      B   
ATOM   3728  HN  ASP B 186      26.550 -10.126 -10.699  1.00 10.00      B   
ATOM   3729  CA  ASP B 186      28.640  -9.820 -10.733  1.00 10.00      B   
ATOM   3730  CB  ASP B 186      28.831 -10.580 -12.044  1.00 10.00      B   
ATOM   3731  CG  ASP B 186      30.137 -11.339 -12.087  1.00 10.00      B   
ATOM   3732  OD1 ASP B 186      30.315 -12.267 -11.267  1.00 10.00      B   
ATOM   3733  OD2 ASP B 186      30.988 -11.025 -12.944  1.00 10.00      B   
ATOM   3734  C   ASP B 186      28.729  -8.323 -10.991  1.00 10.00      B   
ATOM   3735  O   ASP B 186      29.715  -7.833 -11.543  1.00 10.00      B   
ATOM   3736  N   ALA B 187      27.689  -7.602 -10.590  1.00 10.00      B   
ATOM   3737  HN  ALA B 187      26.940  -8.052 -10.148  1.00 10.00      B   
ATOM   3738  CA  ALA B 187      27.638  -6.161 -10.783  1.00 10.00      B   
ATOM   3739  CB  ALA B 187      26.649  -5.808 -11.883  1.00 10.00      B   
ATOM   3740  C   ALA B 187      27.275  -5.439  -9.489  1.00 10.00      B   
ATOM   3741  O   ALA B 187      27.642  -4.281  -9.294  1.00 10.00      B   
ATOM   3742  N   VAL B 188      26.544  -6.121  -8.613  1.00 10.00      B   
ATOM   3743  HN  VAL B 188      26.270  -7.037  -8.828  1.00 10.00      B   
ATOM   3744  CA  VAL B 188      26.139  -5.534  -7.341  1.00 10.00      B   
ATOM   3745  CB  VAL B 188      25.077  -6.375  -6.595  1.00 10.00      B   
ATOM   3746  CG1 VAL B 188      23.761  -6.385  -7.359  1.00 10.00      B   
ATOM   3747  CG2 VAL B 188      25.572  -7.791  -6.338  1.00 10.00      B   
ATOM   3748  C   VAL B 188      27.336  -5.290  -6.429  1.00 10.00      B   
ATOM   3749  O   VAL B 188      28.272  -6.091  -6.377  1.00 10.00      B   
ATOM   3750  N   LYS B 189      27.302  -4.170  -5.724  1.00 10.00      B   
ATOM   3751  HN  LYS B 189      26.529  -3.574  -5.813  1.00 10.00      B   
ATOM   3752  CA  LYS B 189      28.373  -3.807  -4.815  1.00 10.00      B   
ATOM   3753  CB  LYS B 189      28.640  -2.303  -4.896  1.00 10.00      B   
ATOM   3754  CG  LYS B 189      28.641  -1.749  -6.310  1.00 10.00      B   
ATOM   3755  CD  LYS B 189      28.537  -0.235  -6.309  1.00 10.00      B   
ATOM   3756  CE  LYS B 189      28.089   0.285  -7.664  1.00 10.00      B   
ATOM   3757  NZ  LYS B 189      27.999   1.767  -7.681  1.00 10.00      B   
ATOM   3758  HZ1 LYS B 189      27.437   2.103  -6.874  1.00 10.00      B   
ATOM   3759  HZ2 LYS B 189      27.544   2.091  -8.562  1.00 10.00      B   
ATOM   3760  HZ3 LYS B 189      28.959   2.187  -7.623  1.00 10.00      B   
ATOM   3761  C   LYS B 189      27.984  -4.178  -3.393  1.00 10.00      B   
ATOM   3762  O   LYS B 189      26.813  -4.083  -3.019  1.00 10.00      B   
ATOM   3763  N   ILE B 190      28.955  -4.608  -2.607  1.00 10.00      B   
ATOM   3764  HN  ILE B 190      29.865  -4.674  -2.959  1.00 10.00      B   
ATOM   3765  CA  ILE B 190      28.699  -4.985  -1.227  1.00 10.00      B   
ATOM   3766  CB  ILE B 190      29.045  -6.464  -0.948  1.00 10.00      B   
ATOM   3767  CG1 ILE B 190      30.492  -6.775  -1.346  1.00 10.00      B   
ATOM   3768  CG2 ILE B 190      28.073  -7.388  -1.672  1.00 10.00      B   
ATOM   3769  CD1 ILE B 190      31.010  -8.080  -0.784  1.00 10.00      B   
ATOM   3770  C   ILE B 190      29.468  -4.085  -0.269  1.00 10.00      B   
ATOM   3771  O   ILE B 190      30.614  -3.714  -0.533  1.00 10.00      B   
ATOM   3772  N   CYS B 191      28.827  -3.720   0.828  1.00 10.00      B   
ATOM   3773  HN  CYS B 191      27.906  -4.037   0.974  1.00 10.00      B   
ATOM   3774  CA  CYS B 191      29.449  -2.866   1.825  1.00 10.00      B   
ATOM   3775  CB  CYS B 191      28.378  -2.151   2.652  1.00 10.00      B   
ATOM   3776  SG  CYS B 191      29.025  -0.939   3.826  1.00 10.00      B   
ATOM   3777  HG  CYS B 191      28.679  -1.325   5.047  1.00 10.00      B   
ATOM   3778  C   CYS B 191      30.345  -3.692   2.738  1.00 10.00      B   
ATOM   3779  O   CYS B 191      30.005  -4.820   3.091  1.00 10.00      B   
ATOM   3780  N   ASN B 192      31.490  -3.136   3.108  1.00 10.00      B   
ATOM   3781  HN  ASN B 192      31.713  -2.235   2.785  1.00 10.00      B   
ATOM   3782  CA  ASN B 192      32.425  -3.831   3.986  1.00 10.00      B   
ATOM   3783  CB  ASN B 192      33.783  -3.123   4.006  1.00 10.00      B   
ATOM   3784  CG  ASN B 192      34.828  -3.805   3.139  1.00 10.00      B   
ATOM   3785  OD1 ASN B 192      36.016  -3.814   3.469  1.00 10.00      B   
ATOM   3786  ND2 ASN B 192      34.400  -4.373   2.020  1.00 10.00      B   
ATOM   3787 HD21 ASN B 192      33.443  -4.324   1.811  1.00 10.00      B   
ATOM   3788 HD22 ASN B 192      35.058  -4.821   1.449  1.00 10.00      B   
ATOM   3789  C   ASN B 192      31.866  -3.935   5.400  1.00 10.00      B   
ATOM   3790  O   ASN B 192      31.018  -3.133   5.798  1.00 10.00      B   
ATOM   3791  N   ILE B 193      32.327  -4.945   6.140  1.00 10.00      B   
ATOM   3792  HN  ILE B 193      32.976  -5.563   5.738  1.00 10.00      B   
ATOM   3793  CA  ILE B 193      31.901  -5.181   7.523  1.00 10.00      B   
ATOM   3794  CB  ILE B 193      32.051  -3.927   8.422  1.00 10.00      B   
ATOM   3795  CG1 ILE B 193      33.502  -3.426   8.427  1.00 10.00      B   
ATOM   3796  CG2 ILE B 193      31.572  -4.211   9.841  1.00 10.00      B   
ATOM   3797  CD1 ILE B 193      34.510  -4.440   8.926  1.00 10.00      B   
ATOM   3798  C   ILE B 193      30.473  -5.731   7.605  1.00 10.00      B   
ATOM   3799  O   ILE B 193      30.244  -6.807   8.159  1.00 10.00      B   
ATOM   3800  N   CYS B 194      29.519  -4.997   7.046  1.00 10.00      B   
ATOM   3801  HN  CYS B 194      29.764  -4.149   6.611  1.00 10.00      B   
ATOM   3802  CA  CYS B 194      28.120  -5.411   7.067  1.00 10.00      B   
ATOM   3803  CB  CYS B 194      27.201  -4.199   6.892  1.00 10.00      B   
ATOM   3804  SG  CYS B 194      27.450  -2.893   8.118  1.00 10.00      B   
ATOM   3805  HG  CYS B 194      26.837  -3.263   9.235  1.00 10.00      B   
ATOM   3806  C   CYS B 194      27.825  -6.469   6.005  1.00 10.00      B   
ATOM   3807  O   CYS B 194      26.940  -7.307   6.186  1.00 10.00      B   
ATOM   3808  N   HIS B 195      28.574  -6.420   4.900  1.00 10.00      B   
ATOM   3809  HN  HIS B 195      29.264  -5.726   4.828  1.00 10.00      B   
ATOM   3810  CA  HIS B 195      28.414  -7.369   3.790  1.00 10.00      B   
ATOM   3811  CB  HIS B 195      28.726  -8.803   4.228  1.00 10.00      B   
ATOM   3812  CG  HIS B 195      30.135  -8.997   4.691  1.00 10.00      B   
ATOM   3813  ND1 HIS B 195      30.452  -9.018   6.025  1.00 10.00      B   
ATOM   3814  CD2 HIS B 195      31.260  -9.178   3.962  1.00 10.00      B   
ATOM   3815  CE1 HIS B 195      31.757  -9.208   6.080  1.00 10.00      B   
ATOM   3816  NE2 HIS B 195      32.290  -9.311   4.858  1.00 10.00      B   
ATOM   3817  HE2 HIS B 195      33.184  -9.667   4.651  1.00 10.00      B   
ATOM   3818  C   HIS B 195      27.028  -7.284   3.158  1.00 10.00      B   
ATOM   3819  O   HIS B 195      26.541  -8.247   2.554  1.00 10.00      B   
ATOM   3820  N   SER B 196      26.406  -6.125   3.292  1.00 10.00      B   
ATOM   3821  HN  SER B 196      26.850  -5.402   3.778  1.00 10.00      B   
ATOM   3822  CA  SER B 196      25.079  -5.896   2.748  1.00 10.00      B   
ATOM   3823  CB  SER B 196      24.291  -5.000   3.702  1.00 10.00      B   
ATOM   3824  OG  SER B 196      24.688  -5.233   5.044  1.00 10.00      B   
ATOM   3825  HG  SER B 196      24.456  -6.138   5.294  1.00 10.00      B   
ATOM   3826  C   SER B 196      25.165  -5.247   1.373  1.00 10.00      B   
ATOM   3827  O   SER B 196      26.241  -4.815   0.951  1.00 10.00      B   
ATOM   3828  N   LEU B 197      24.035  -5.191   0.677  1.00 10.00      B   
ATOM   3829  HN  LEU B 197      23.215  -5.560   1.068  1.00 10.00      B   
ATOM   3830  CA  LEU B 197      23.977  -4.587  -0.646  1.00 10.00      B   
ATOM   3831  CB  LEU B 197      22.599  -4.828  -1.271  1.00 10.00      B   
ATOM   3832  CG  LEU B 197      22.401  -4.326  -2.702  1.00 10.00      B   
ATOM   3833  CD1 LEU B 197      23.311  -5.074  -3.665  1.00 10.00      B   
ATOM   3834  CD2 LEU B 197      20.944  -4.463  -3.118  1.00 10.00      B   
ATOM   3835  C   LEU B 197      24.263  -3.090  -0.550  1.00 10.00      B   
ATOM   3836  O   LEU B 197      23.714  -2.401   0.309  1.00 10.00      B   
ATOM   3837  N   LEU B 198      25.132  -2.601  -1.419  1.00 10.00      B   
ATOM   3838  HN  LEU B 198      25.544  -3.206  -2.078  1.00 10.00      B   
ATOM   3839  CA  LEU B 198      25.499  -1.194  -1.427  1.00 10.00      B   
ATOM   3840  CB  LEU B 198      27.007  -1.049  -1.173  1.00 10.00      B   
ATOM   3841  CG  LEU B 198      27.562   0.377  -1.080  1.00 10.00      B   
ATOM   3842  CD1 LEU B 198      28.630   0.461  -0.001  1.00 10.00      B   
ATOM   3843  CD2 LEU B 198      28.121   0.835  -2.420  1.00 10.00      B   
ATOM   3844  C   LEU B 198      25.127  -0.541  -2.754  1.00 10.00      B   
ATOM   3845  O   LEU B 198      25.596  -0.960  -3.813  1.00 10.00      B   
ATOM   3846  N   ILE B 199      24.272   0.470  -2.694  1.00 10.00      B   
ATOM   3847  HN  ILE B 199      23.894   0.734  -1.825  1.00 10.00      B   
ATOM   3848  CA  ILE B 199      23.865   1.194  -3.890  1.00 10.00      B   
ATOM   3849  CB  ILE B 199      22.369   1.582  -3.848  1.00 10.00      B   
ATOM   3850  CG1 ILE B 199      21.491   0.340  -3.637  1.00 10.00      B   
ATOM   3851  CG2 ILE B 199      21.959   2.328  -5.111  1.00 10.00      B   
ATOM   3852  CD1 ILE B 199      21.606  -0.700  -4.732  1.00 10.00      B   
ATOM   3853  C   ILE B 199      24.722   2.448  -4.036  1.00 10.00      B   
ATOM   3854  O   ILE B 199      25.484   2.586  -4.999  1.00 10.00      B   
ATOM   3855  N   GLN B 200      24.607   3.349  -3.067  1.00 10.00      B   
ATOM   3856  HN  GLN B 200      23.969   3.185  -2.326  1.00 10.00      B   
ATOM   3857  CA  GLN B 200      25.388   4.577  -3.071  1.00 10.00      B   
ATOM   3858  CB  GLN B 200      24.522   5.807  -3.376  1.00 10.00      B   
ATOM   3859  CG  GLN B 200      23.461   6.128  -2.335  1.00 10.00      B   
ATOM   3860  CD  GLN B 200      22.061   6.091  -2.905  1.00 10.00      B   
ATOM   3861  OE1 GLN B 200      21.574   7.081  -3.450  1.00 10.00      B   
ATOM   3862  NE2 GLN B 200      21.397   4.958  -2.762  1.00 10.00      B   
ATOM   3863 HE21 GLN B 200      21.846   4.210  -2.293  1.00 10.00      B   
ATOM   3864 HE22 GLN B 200      20.494   4.901  -3.135  1.00 10.00      B   
ATOM   3865  C   GLN B 200      26.159   4.739  -1.762  1.00 10.00      B   
ATOM   3866  O   GLN B 200      25.576   4.917  -0.694  1.00 10.00      B   
ATOM   3867  N   GLY B 201      27.478   4.664  -1.849  1.00 10.00      B   
ATOM   3868  HN  GLY B 201      27.896   4.535  -2.725  1.00 10.00      B   
ATOM   3869  CA  GLY B 201      28.304   4.792  -0.666  1.00 10.00      B   
ATOM   3870  C   GLY B 201      29.654   5.398  -0.973  1.00 10.00      B   
ATOM   3871  O   GLY B 201      29.872   5.922  -2.067  1.00 10.00      B   
ATOM   3872  N   GLN B 202      30.563   5.326  -0.014  1.00 10.00      B   
ATOM   3873  HN  GLN B 202      30.338   4.873   0.832  1.00 10.00      B   
ATOM   3874  CA  GLN B 202      31.899   5.872  -0.189  1.00 10.00      B   
ATOM   3875  CB  GLN B 202      32.418   6.472   1.120  1.00 10.00      B   
ATOM   3876  CG  GLN B 202      31.525   7.553   1.703  1.00 10.00      B   
ATOM   3877  CD  GLN B 202      32.148   8.258   2.891  1.00 10.00      B   
ATOM   3878  OE1 GLN B 202      32.930   7.675   3.640  1.00 10.00      B   
ATOM   3879  NE2 GLN B 202      31.816   9.528   3.061  1.00 10.00      B   
ATOM   3880 HE21 GLN B 202      31.197   9.933   2.417  1.00 10.00      B   
ATOM   3881 HE22 GLN B 202      32.192  10.010   3.834  1.00 10.00      B   
ATOM   3882  C   GLN B 202      32.844   4.782  -0.668  1.00 10.00      B   
ATOM   3883  O   GLN B 202      32.905   3.702  -0.081  1.00 10.00      B   
ATOM   3884  N   SER B 203      33.558   5.056  -1.741  1.00 10.00      B   
ATOM   3885  HN  SER B 203      33.455   5.927  -2.175  1.00 10.00      B   
ATOM   3886  CA  SER B 203      34.499   4.096  -2.289  1.00 10.00      B   
ATOM   3887  CB  SER B 203      34.298   3.955  -3.800  1.00 10.00      B   
ATOM   3888  OG  SER B 203      32.946   3.646  -4.104  1.00 10.00      B   
ATOM   3889  HG  SER B 203      32.554   4.376  -4.595  1.00 10.00      B   
ATOM   3890  C   SER B 203      35.927   4.521  -1.977  1.00 10.00      B   
ATOM   3891  O   SER B 203      36.292   5.680  -2.176  1.00 10.00      B   
ATOM   3892  N   CYS B 204      36.723   3.583  -1.478  1.00 10.00      B   
ATOM   3893  HN  CYS B 204      36.365   2.676  -1.342  1.00 10.00      B   
ATOM   3894  CA  CYS B 204      38.111   3.856  -1.134  1.00 10.00      B   
ATOM   3895  CB  CYS B 204      38.761   2.612  -0.521  1.00 10.00      B   
ATOM   3896  SG  CYS B 204      40.455   2.853   0.067  1.00 10.00      B   
ATOM   3897  HG  CYS B 204      40.457   2.681   1.384  1.00 10.00      B   
ATOM   3898  C   CYS B 204      38.890   4.320  -2.363  1.00 10.00      B   
ATOM   3899  O   CYS B 204      38.593   3.917  -3.490  1.00 10.00      B   
ATOM   3900  N   GLU B 205      39.876   5.175  -2.141  1.00 10.00      B   
ATOM   3901  HN  GLU B 205      40.056   5.468  -1.225  1.00 10.00      B   
ATOM   3902  CA  GLU B 205      40.691   5.698  -3.224  1.00 10.00      B   
ATOM   3903  CB  GLU B 205      41.487   6.915  -2.742  1.00 10.00      B   
ATOM   3904  CG  GLU B 205      41.019   8.243  -3.317  1.00 10.00      B   
ATOM   3905  CD  GLU B 205      39.526   8.479  -3.166  1.00 10.00      B   
ATOM   3906  OE1 GLU B 205      38.850   8.702  -4.195  1.00 10.00      B   
ATOM   3907  OE2 GLU B 205      39.023   8.461  -2.026  1.00 10.00      B   
ATOM   3908  C   GLU B 205      41.629   4.629  -3.784  1.00 10.00      B   
ATOM   3909  O   GLU B 205      41.566   4.299  -4.969  1.00 10.00      B   
ATOM   3910  N   THR B 206      42.480   4.081  -2.924  1.00 10.00      B   
ATOM   3911  HN  THR B 206      42.477   4.377  -1.990  1.00 10.00      B   
ATOM   3912  CA  THR B 206      43.441   3.065  -3.329  1.00 10.00      B   
ATOM   3913  CB  THR B 206      44.519   2.893  -2.248  1.00 10.00      B   
ATOM   3914  OG1 THR B 206      44.291   3.855  -1.208  1.00 10.00      B   
ATOM   3915  HG1 THR B 206      45.039   3.839  -0.586  1.00 10.00      B   
ATOM   3916  CG2 THR B 206      45.905   3.107  -2.837  1.00 10.00      B   
ATOM   3917  C   THR B 206      42.787   1.709  -3.601  1.00 10.00      B   
ATOM   3918  O   THR B 206      43.048   1.079  -4.625  1.00 10.00      B   
ATOM   3919  N   CYS B 207      41.944   1.261  -2.685  1.00 10.00      B   
ATOM   3920  HN  CYS B 207      41.759   1.808  -1.894  1.00 10.00      B   
ATOM   3921  CA  CYS B 207      41.279  -0.027  -2.832  1.00 10.00      B   
ATOM   3922  CB  CYS B 207      41.275  -0.765  -1.492  1.00 10.00      B   
ATOM   3923  SG  CYS B 207      42.852  -0.712  -0.610  1.00 10.00      B   
ATOM   3924  HG  CYS B 207      43.739  -1.398  -1.321  1.00 10.00      B   
ATOM   3925  C   CYS B 207      39.850   0.143  -3.331  1.00 10.00      B   
ATOM   3926  O   CYS B 207      39.251   1.199  -3.159  1.00 10.00      B   
ATOM   3927  N   GLY B 208      39.302  -0.904  -3.935  1.00 10.00      B   
ATOM   3928  HN  GLY B 208      39.829  -1.726  -4.046  1.00 10.00      B   
ATOM   3929  CA  GLY B 208      37.941  -0.847  -4.435  1.00 10.00      B   
ATOM   3930  C   GLY B 208      36.931  -1.200  -3.359  1.00 10.00      B   
ATOM   3931  O   GLY B 208      35.881  -1.782  -3.638  1.00 10.00      B   
ATOM   3932  N   ILE B 209      37.255  -0.845  -2.123  1.00 10.00      B   
ATOM   3933  HN  ILE B 209      38.098  -0.370  -1.975  1.00 10.00      B   
ATOM   3934  CA  ILE B 209      36.392  -1.120  -0.987  1.00 10.00      B   
ATOM   3935  CB  ILE B 209      37.198  -1.186   0.341  1.00 10.00      B   
ATOM   3936  CG1 ILE B 209      37.666  -2.619   0.619  1.00 10.00      B   
ATOM   3937  CG2 ILE B 209      36.397  -0.653   1.525  1.00 10.00      B   
ATOM   3938  CD1 ILE B 209      38.701  -3.140  -0.354  1.00 10.00      B   
ATOM   3939  C   ILE B 209      35.282  -0.079  -0.899  1.00 10.00      B   
ATOM   3940  O   ILE B 209      35.534   1.124  -0.987  1.00 10.00      B   
ATOM   3941  N   ARG B 210      34.059  -0.552  -0.750  1.00 10.00      B   
ATOM   3942  HN  ARG B 210      33.927  -1.520  -0.690  1.00 10.00      B   
ATOM   3943  CA  ARG B 210      32.908   0.325  -0.648  1.00 10.00      B   
ATOM   3944  CB  ARG B 210      31.823  -0.092  -1.644  1.00 10.00      B   
ATOM   3945  CG  ARG B 210      31.898   0.613  -2.991  1.00 10.00      B   
ATOM   3946  CD  ARG B 210      33.028   0.074  -3.854  1.00 10.00      B   
ATOM   3947  NE  ARG B 210      32.929   0.540  -5.238  1.00 10.00      B   
ATOM   3948  HE  ARG B 210      32.827   1.511  -5.382  1.00 10.00      B   
ATOM   3949  CZ  ARG B 210      32.954  -0.267  -6.301  1.00 10.00      B   
ATOM   3950  NH1 ARG B 210      33.124  -1.576  -6.145  1.00 10.00      B   
ATOM   3951 HH11 ARG B 210      33.251  -1.982  -5.197  1.00 10.00      B   
ATOM   3952 HH12 ARG B 210      33.117  -2.207  -6.979  1.00 10.00      B   
ATOM   3953  NH2 ARG B 210      32.829   0.236  -7.521  1.00 10.00      B   
ATOM   3954 HH21 ARG B 210      32.708   1.277  -7.657  1.00 10.00      B   
ATOM   3955 HH22 ARG B 210      32.843  -0.394  -8.355  1.00 10.00      B   
ATOM   3956  C   ARG B 210      32.359   0.304   0.771  1.00 10.00      B   
ATOM   3957  O   ARG B 210      32.160  -0.764   1.352  1.00 10.00      B   
ATOM   3958  N   MET B 211      32.132   1.483   1.325  1.00 10.00      B   
ATOM   3959  HN  MET B 211      32.319   2.301   0.807  1.00 10.00      B   
ATOM   3960  CA  MET B 211      31.607   1.610   2.676  1.00 10.00      B   
ATOM   3961  CB  MET B 211      32.690   2.128   3.625  1.00 10.00      B   
ATOM   3962  CG  MET B 211      33.674   1.068   4.093  1.00 10.00      B   
ATOM   3963  SD  MET B 211      33.017   0.034   5.416  1.00 10.00      B   
ATOM   3964  CE  MET B 211      33.005   1.191   6.782  1.00 10.00      B   
ATOM   3965  C   MET B 211      30.402   2.543   2.686  1.00 10.00      B   
ATOM   3966  O   MET B 211      30.455   3.647   2.142  1.00 10.00      B   
ATOM   3967  N   HIS B 212      29.313   2.090   3.286  1.00 10.00      B   
ATOM   3968  HN  HIS B 212      29.325   1.194   3.687  1.00 10.00      B   
ATOM   3969  CA  HIS B 212      28.092   2.883   3.356  1.00 10.00      B   
ATOM   3970  CB  HIS B 212      26.891   2.005   3.710  1.00 10.00      B   
ATOM   3971  CG  HIS B 212      25.995   1.739   2.547  1.00 10.00      B   
ATOM   3972  ND1 HIS B 212      26.115   2.459   1.391  1.00 10.00      B   
ATOM   3973  CD2 HIS B 212      24.991   0.839   2.412  1.00 10.00      B   
ATOM   3974  CE1 HIS B 212      25.188   1.994   0.581  1.00 10.00      B   
ATOM   3975  NE2 HIS B 212      24.478   1.012   1.150  1.00 10.00      B   
ATOM   3976  HE2 HIS B 212      23.574   0.732   0.860  1.00 10.00      B   
ATOM   3977  C   HIS B 212      28.215   4.022   4.354  1.00 10.00      B   
ATOM   3978  O   HIS B 212      29.039   3.971   5.269  1.00 10.00      B   
ATOM   3979  N   LEU B 213      27.379   5.041   4.173  1.00 10.00      B   
ATOM   3980  HN  LEU B 213      26.747   5.006   3.426  1.00 10.00      B   
ATOM   3981  CA  LEU B 213      27.369   6.211   5.046  1.00 10.00      B   
ATOM   3982  CB  LEU B 213      26.340   7.255   4.584  1.00 10.00      B   
ATOM   3983  CG  LEU B 213      26.737   8.129   3.387  1.00 10.00      B   
ATOM   3984  CD1 LEU B 213      26.651   7.346   2.086  1.00 10.00      B   
ATOM   3985  CD2 LEU B 213      25.866   9.374   3.320  1.00 10.00      B   
ATOM   3986  C   LEU B 213      27.161   5.830   6.518  1.00 10.00      B   
ATOM   3987  O   LEU B 213      27.971   6.205   7.367  1.00 10.00      B   
ATOM   3988  N   PRO B 214      26.088   5.074   6.860  1.00 10.00      B   
ATOM   3989  CA  PRO B 214      25.847   4.660   8.248  1.00 10.00      B   
ATOM   3990  CB  PRO B 214      24.556   3.834   8.166  1.00 10.00      B   
ATOM   3991  CG  PRO B 214      23.900   4.279   6.906  1.00 10.00      B   
ATOM   3992  CD  PRO B 214      25.020   4.592   5.957  1.00 10.00      B   
ATOM   3993  C   PRO B 214      26.991   3.797   8.786  1.00 10.00      B   
ATOM   3994  O   PRO B 214      27.272   3.794   9.984  1.00 10.00      B   
ATOM   3995  N   CYS B 215      27.665   3.087   7.887  1.00 10.00      B   
ATOM   3996  HN  CYS B 215      27.413   3.155   6.942  1.00 10.00      B   
ATOM   3997  CA  CYS B 215      28.773   2.220   8.268  1.00 10.00      B   
ATOM   3998  CB  CYS B 215      29.069   1.206   7.165  1.00 10.00      B   
ATOM   3999  SG  CYS B 215      27.627   0.235   6.664  1.00 10.00      B   
ATOM   4000  HG  CYS B 215      27.527  -0.810   7.481  1.00 10.00      B   
ATOM   4001  C   CYS B 215      30.023   3.024   8.624  1.00 10.00      B   
ATOM   4002  O   CYS B 215      30.636   2.797   9.669  1.00 10.00      B   
ATOM   4003  N   VAL B 216      30.398   3.973   7.766  1.00 10.00      B   
ATOM   4004  HN  VAL B 216      29.878   4.113   6.943  1.00 10.00      B   
ATOM   4005  CA  VAL B 216      31.572   4.804   8.027  1.00 10.00      B   
ATOM   4006  CB  VAL B 216      32.006   5.671   6.820  1.00 10.00      B   
ATOM   4007  CG1 VAL B 216      32.642   4.813   5.742  1.00 10.00      B   
ATOM   4008  CG2 VAL B 216      30.846   6.471   6.255  1.00 10.00      B   
ATOM   4009  C   VAL B 216      31.354   5.680   9.255  1.00 10.00      B   
ATOM   4010  O   VAL B 216      32.291   5.960  10.001  1.00 10.00      B   
ATOM   4011  N   ALA B 217      30.104   6.078   9.476  1.00 10.00      B   
ATOM   4012  HN  ALA B 217      29.400   5.812   8.846  1.00 10.00      B   
ATOM   4013  CA  ALA B 217      29.752   6.908  10.619  1.00 10.00      B   
ATOM   4014  CB  ALA B 217      28.295   7.333  10.527  1.00 10.00      B   
ATOM   4015  C   ALA B 217      30.001   6.161  11.923  1.00 10.00      B   
ATOM   4016  O   ALA B 217      30.352   6.761  12.938  1.00 10.00      B   
ATOM   4017  N   LYS B 218      29.824   4.850  11.883  1.00 10.00      B   
ATOM   4018  HN  LYS B 218      29.544   4.432  11.041  1.00 10.00      B   
ATOM   4019  CA  LYS B 218      30.026   4.013  13.054  1.00 10.00      B   
ATOM   4020  CB  LYS B 218      29.187   2.738  12.925  1.00 10.00      B   
ATOM   4021  CG  LYS B 218      29.151   1.878  14.177  1.00 10.00      B   
ATOM   4022  CD  LYS B 218      28.668   0.470  13.866  1.00 10.00      B   
ATOM   4023  CE  LYS B 218      28.581  -0.378  15.126  1.00 10.00      B   
ATOM   4024  NZ  LYS B 218      28.661  -1.833  14.825  1.00 10.00      B   
ATOM   4025  HZ1 LYS B 218      28.567  -2.384  15.700  1.00 10.00      B   
ATOM   4026  HZ2 LYS B 218      29.578  -2.058  14.385  1.00 10.00      B   
ATOM   4027  HZ3 LYS B 218      27.901  -2.107  14.171  1.00 10.00      B   
ATOM   4028  C   LYS B 218      31.502   3.651  13.217  1.00 10.00      B   
ATOM   4029  O   LYS B 218      32.061   3.745  14.309  1.00 10.00      B   
ATOM   4030  N   TYR B 219      32.129   3.263  12.115  1.00 10.00      B   
ATOM   4031  HN  TYR B 219      31.632   3.241  11.268  1.00 10.00      B   
ATOM   4032  CA  TYR B 219      33.533   2.867  12.124  1.00 10.00      B   
ATOM   4033  CB  TYR B 219      33.922   2.251  10.774  1.00 10.00      B   
ATOM   4034  CG  TYR B 219      35.340   1.722  10.714  1.00 10.00      B   
ATOM   4035  CD1 TYR B 219      35.673   0.498  11.284  1.00 10.00      B   
ATOM   4036  CD2 TYR B 219      36.346   2.445  10.085  1.00 10.00      B   
ATOM   4037  CE1 TYR B 219      36.968   0.015  11.232  1.00 10.00      B   
ATOM   4038  CE2 TYR B 219      37.642   1.968  10.028  1.00 10.00      B   
ATOM   4039  CZ  TYR B 219      37.948   0.753  10.602  1.00 10.00      B   
ATOM   4040  OH  TYR B 219      39.241   0.280  10.550  1.00 10.00      B   
ATOM   4041  HH  TYR B 219      39.851   1.001  10.750  1.00 10.00      B   
ATOM   4042  C   TYR B 219      34.466   4.027  12.469  1.00 10.00      B   
ATOM   4043  O   TYR B 219      35.412   3.863  13.239  1.00 10.00      B   
ATOM   4044  N   PHE B 220      34.197   5.199  11.910  1.00 10.00      B   
ATOM   4045  HN  PHE B 220      33.413   5.285  11.320  1.00 10.00      B   
ATOM   4046  CA  PHE B 220      35.038   6.366  12.151  1.00 10.00      B   
ATOM   4047  CB  PHE B 220      35.185   7.202  10.878  1.00 10.00      B   
ATOM   4048  CG  PHE B 220      35.886   6.496   9.754  1.00 10.00      B   
ATOM   4049  CD1 PHE B 220      37.261   6.345   9.763  1.00 10.00      B   
ATOM   4050  CD2 PHE B 220      35.168   5.981   8.686  1.00 10.00      B   
ATOM   4051  CE1 PHE B 220      37.908   5.699   8.728  1.00 10.00      B   
ATOM   4052  CE2 PHE B 220      35.809   5.334   7.648  1.00 10.00      B   
ATOM   4053  CZ  PHE B 220      37.180   5.191   7.669  1.00 10.00      B   
ATOM   4054  C   PHE B 220      34.512   7.232  13.292  1.00 10.00      B   
ATOM   4055  O   PHE B 220      34.975   8.356  13.491  1.00 10.00      B   
ATOM   4056  N   GLN B 221      33.556   6.706  14.047  1.00 10.00      B   
ATOM   4057  HN  GLN B 221      33.230   5.803  13.851  1.00 10.00      B   
ATOM   4058  CA  GLN B 221      32.986   7.446  15.164  1.00 10.00      B   
ATOM   4059  CB  GLN B 221      31.797   6.699  15.769  1.00 10.00      B   
ATOM   4060  CG  GLN B 221      31.097   7.465  16.880  1.00 10.00      B   
ATOM   4061  CD  GLN B 221      30.499   6.553  17.928  1.00 10.00      B   
ATOM   4062  OE1 GLN B 221      30.977   5.440  18.144  1.00 10.00      B   
ATOM   4063  NE2 GLN B 221      29.455   7.021  18.593  1.00 10.00      B   
ATOM   4064 HE21 GLN B 221      29.129   7.917  18.373  1.00 10.00      B   
ATOM   4065 HE22 GLN B 221      29.054   6.453  19.286  1.00 10.00      B   
ATOM   4066  C   GLN B 221      34.036   7.705  16.240  1.00 10.00      B   
ATOM   4067  O   GLN B 221      34.665   6.770  16.740  1.00 10.00      B   
ATOM   4068  N   SER B 222      34.235   8.980  16.561  1.00 10.00      B   
ATOM   4069  HN  SER B 222      33.728   9.670  16.083  1.00 10.00      B   
ATOM   4070  CA  SER B 222      35.191   9.396  17.582  1.00 10.00      B   
ATOM   4071  CB  SER B 222      34.796   8.849  18.958  1.00 10.00      B   
ATOM   4072  OG  SER B 222      33.499   9.295  19.326  1.00 10.00      B   
ATOM   4073  HG  SER B 222      32.947   9.372  18.537  1.00 10.00      B   
ATOM   4074  C   SER B 222      36.631   9.021  17.225  1.00 10.00      B   
ATOM   4075  O   SER B 222      37.461   8.794  18.108  1.00 10.00      B   
ATOM   4076  N   ASN B 223      36.928   8.963  15.932  1.00 10.00      B   
ATOM   4077  HN  ASN B 223      36.228   9.147  15.270  1.00 10.00      B   
ATOM   4078  CA  ASN B 223      38.274   8.635  15.474  1.00 10.00      B   
ATOM   4079  CB  ASN B 223      38.248   7.532  14.410  1.00 10.00      B   
ATOM   4080  CG  ASN B 223      39.605   6.877  14.209  1.00 10.00      B   
ATOM   4081  OD1 ASN B 223      40.646   7.463  14.513  1.00 10.00      B   
ATOM   4082  ND2 ASN B 223      39.603   5.654  13.698  1.00 10.00      B   
ATOM   4083 HD21 ASN B 223      38.743   5.241  13.480  1.00 10.00      B   
ATOM   4084 HD22 ASN B 223      40.467   5.213  13.552  1.00 10.00      B   
ATOM   4085  C   ASN B 223      38.956   9.882  14.927  1.00 10.00      B   
ATOM   4086  O   ASN B 223      38.370  10.626  14.141  1.00 10.00      B   
ATOM   4087  N   ALA B 224      40.189  10.114  15.355  1.00 10.00      B   
ATOM   4088  HN  ALA B 224      40.606   9.479  15.976  1.00 10.00      B   
ATOM   4089  CA  ALA B 224      40.944  11.281  14.922  1.00 10.00      B   
ATOM   4090  CB  ALA B 224      41.918  11.709  16.009  1.00 10.00      B   
ATOM   4091  C   ALA B 224      41.688  11.011  13.620  1.00 10.00      B   
ATOM   4092  O   ALA B 224      42.046  11.938  12.895  1.00 10.00      B   
ATOM   4093  N   GLU B 225      41.911   9.741  13.321  1.00 10.00      B   
ATOM   4094  HN  GLU B 225      41.575   9.035  13.920  1.00 10.00      B   
ATOM   4095  CA  GLU B 225      42.623   9.367  12.112  1.00 10.00      B   
ATOM   4096  CB  GLU B 225      43.941   8.674  12.457  1.00 10.00      B   
ATOM   4097  CG  GLU B 225      44.840   8.430  11.257  1.00 10.00      B   
ATOM   4098  CD  GLU B 225      46.257   8.067  11.643  1.00 10.00      B   
ATOM   4099  OE1 GLU B 225      47.173   8.288  10.823  1.00 10.00      B   
ATOM   4100  OE2 GLU B 225      46.465   7.553  12.762  1.00 10.00      B   
ATOM   4101  C   GLU B 225      41.764   8.480  11.217  1.00 10.00      B   
ATOM   4102  O   GLU B 225      41.499   7.324  11.542  1.00 10.00      B   
ATOM   4103  N   PRO B 226      41.305   9.024  10.082  1.00 10.00      B   
ATOM   4104  CA  PRO B 226      40.477   8.287   9.129  1.00 10.00      B   
ATOM   4105  CB  PRO B 226      40.009   9.360   8.134  1.00 10.00      B   
ATOM   4106  CG  PRO B 226      40.363  10.668   8.761  1.00 10.00      B   
ATOM   4107  CD  PRO B 226      41.547  10.402   9.641  1.00 10.00      B   
ATOM   4108  C   PRO B 226      41.283   7.216   8.404  1.00 10.00      B   
ATOM   4109  O   PRO B 226      41.943   7.489   7.399  1.00 10.00      B   
ATOM   4110  N   ARG B 227      41.248   6.004   8.932  1.00 10.00      B   
ATOM   4111  HN  ARG B 227      40.723   5.851   9.747  1.00 10.00      B   
ATOM   4112  CA  ARG B 227      41.975   4.896   8.341  1.00 10.00      B   
ATOM   4113  CB  ARG B 227      42.827   4.186   9.393  1.00 10.00      B   
ATOM   4114  CG  ARG B 227      44.058   4.966   9.814  1.00 10.00      B   
ATOM   4115  CD  ARG B 227      45.029   5.135   8.658  1.00 10.00      B   
ATOM   4116  NE  ARG B 227      46.177   5.955   9.031  1.00 10.00      B   
ATOM   4117  HE  ARG B 227      46.051   6.593   9.769  1.00 10.00      B   
ATOM   4118  CZ  ARG B 227      47.372   5.887   8.447  1.00 10.00      B   
ATOM   4119  NH1 ARG B 227      47.594   5.033   7.452  1.00 10.00      B   
ATOM   4120 HH11 ARG B 227      46.832   4.394   7.123  1.00 10.00      B   
ATOM   4121 HH12 ARG B 227      48.532   4.993   6.996  1.00 10.00      B   
ATOM   4122  NH2 ARG B 227      48.349   6.674   8.870  1.00 10.00      B   
ATOM   4123 HH21 ARG B 227      49.292   6.627   8.427  1.00 10.00      B   
ATOM   4124 HH22 ARG B 227      48.178   7.346   9.656  1.00 10.00      B   
ATOM   4125  C   ARG B 227      41.035   3.908   7.673  1.00 10.00      B   
ATOM   4126  O   ARG B 227      40.040   3.482   8.261  1.00 10.00      B   
ATOM   4127  N   CYS B 228      41.360   3.560   6.442  1.00 10.00      B   
ATOM   4128  HN  CYS B 228      42.165   3.953   6.034  1.00 10.00      B   
ATOM   4129  CA  CYS B 228      40.577   2.613   5.672  1.00 10.00      B   
ATOM   4130  CB  CYS B 228      41.119   2.553   4.238  1.00 10.00      B   
ATOM   4131  SG  CYS B 228      40.343   1.315   3.170  1.00 10.00      B   
ATOM   4132  HG  CYS B 228      41.281   0.436   2.829  1.00 10.00      B   
ATOM   4133  C   CYS B 228      40.648   1.236   6.327  1.00 10.00      B   
ATOM   4134  O   CYS B 228      41.728   0.793   6.725  1.00 10.00      B   
ATOM   4135  N   PRO B 229      39.497   0.549   6.453  1.00 10.00      B   
ATOM   4136  CA  PRO B 229      39.429  -0.786   7.067  1.00 10.00      B   
ATOM   4137  CB  PRO B 229      37.946  -1.162   6.954  1.00 10.00      B   
ATOM   4138  CG  PRO B 229      37.233   0.135   6.778  1.00 10.00      B   
ATOM   4139  CD  PRO B 229      38.173   1.027   6.025  1.00 10.00      B   
ATOM   4140  C   PRO B 229      40.286  -1.808   6.322  1.00 10.00      B   
ATOM   4141  O   PRO B 229      40.663  -2.842   6.873  1.00 10.00      B   
ATOM   4142  N   HIS B 230      40.591  -1.506   5.069  1.00 10.00      B   
ATOM   4143  HN  HIS B 230      40.270  -0.659   4.694  1.00 10.00      B   
ATOM   4144  CA  HIS B 230      41.403  -2.384   4.240  1.00 10.00      B   
ATOM   4145  CB  HIS B 230      40.624  -2.795   2.987  1.00 10.00      B   
ATOM   4146  CG  HIS B 230      41.167  -4.009   2.299  1.00 10.00      B   
ATOM   4147  ND1 HIS B 230      40.735  -5.293   2.552  1.00 10.00      B   
ATOM   4148  HD1 HIS B 230      40.053  -5.554   3.210  1.00 10.00      B   
ATOM   4149  CD2 HIS B 230      42.111  -4.119   1.333  1.00 10.00      B   
ATOM   4150  CE1 HIS B 230      41.419  -6.124   1.754  1.00 10.00      B   
ATOM   4151  NE2 HIS B 230      42.269  -5.459   0.992  1.00 10.00      B   
ATOM   4152  C   HIS B 230      42.700  -1.680   3.851  1.00 10.00      B   
ATOM   4153  O   HIS B 230      42.669  -0.542   3.384  1.00 10.00      B   
ATOM   4154  N   CYS B 231      43.825  -2.355   4.090  1.00 10.00      B   
ATOM   4155  HN  CYS B 231      43.754  -3.242   4.508  1.00 10.00      B   
ATOM   4156  CA  CYS B 231      45.170  -1.843   3.774  1.00 10.00      B   
ATOM   4157  CB  CYS B 231      45.366  -1.533   2.281  1.00 10.00      B   
ATOM   4158  SG  CYS B 231      44.970   0.157   1.772  1.00 10.00      B   
ATOM   4159  HG  CYS B 231      44.020   0.090   0.847  1.00 10.00      B   
ATOM   4160  C   CYS B 231      45.618  -0.694   4.685  1.00 10.00      B   
ATOM   4161  O   CYS B 231      46.739  -0.193   4.565  1.00 10.00      B   
ATOM   4162  N   ASN B 232      44.731  -0.286   5.592  1.00 10.00      B   
ATOM   4163  HN  ASN B 232      43.852  -0.717   5.611  1.00 10.00      B   
ATOM   4164  CA  ASN B 232      45.011   0.779   6.557  1.00 10.00      B   
ATOM   4165  CB  ASN B 232      46.090   0.341   7.556  1.00 10.00      B   
ATOM   4166  CG  ASN B 232      46.017   1.093   8.871  1.00 10.00      B   
ATOM   4167  OD1 ASN B 232      47.032   1.550   9.395  1.00 10.00      B   
ATOM   4168  ND2 ASN B 232      44.819   1.205   9.428  1.00 10.00      B   
ATOM   4169 HD21 ASN B 232      44.053   0.803   8.966  1.00 10.00      B   
ATOM   4170 HD22 ASN B 232      44.750   1.682  10.284  1.00 10.00      B   
ATOM   4171  C   ASN B 232      45.392   2.108   5.897  1.00 10.00      B   
ATOM   4172  O   ASN B 232      46.102   2.924   6.488  1.00 10.00      B   
ATOM   4173  N   ASP B 233      44.914   2.335   4.681  1.00 10.00      B   
ATOM   4174  HN  ASP B 233      44.357   1.655   4.249  1.00 10.00      B   
ATOM   4175  CA  ASP B 233      45.212   3.580   3.970  1.00 10.00      B   
ATOM   4176  CB  ASP B 233      44.866   3.457   2.484  1.00 10.00      B   
ATOM   4177  CG  ASP B 233      45.785   4.274   1.590  1.00 10.00      B   
ATOM   4178  OD1 ASP B 233      46.038   5.460   1.896  1.00 10.00      B   
ATOM   4179  OD2 ASP B 233      46.255   3.733   0.568  1.00 10.00      B   
ATOM   4180  C   ASP B 233      44.431   4.734   4.587  1.00 10.00      B   
ATOM   4181  O   ASP B 233      43.676   4.542   5.539  1.00 10.00      B   
ATOM   4182  N   TYR B 234      44.607   5.925   4.048  1.00 10.00      B   
ATOM   4183  HN  TYR B 234      45.216   6.018   3.275  1.00 10.00      B   
ATOM   4184  CA  TYR B 234      43.910   7.095   4.549  1.00 10.00      B   
ATOM   4185  CB  TYR B 234      44.743   8.358   4.327  1.00 10.00      B   
ATOM   4186  CG  TYR B 234      45.403   8.887   5.581  1.00 10.00      B   
ATOM   4187  CD1 TYR B 234      46.765   9.148   5.617  1.00 10.00      B   
ATOM   4188  CD2 TYR B 234      44.660   9.128   6.729  1.00 10.00      B   
ATOM   4189  CE1 TYR B 234      47.371   9.632   6.760  1.00 10.00      B   
ATOM   4190  CE2 TYR B 234      45.256   9.612   7.877  1.00 10.00      B   
ATOM   4191  CZ  TYR B 234      46.611   9.864   7.886  1.00 10.00      B   
ATOM   4192  OH  TYR B 234      47.209  10.344   9.028  1.00 10.00      B   
ATOM   4193  HH  TYR B 234      47.142   9.677   9.730  1.00 10.00      B   
ATOM   4194  C   TYR B 234      42.553   7.237   3.877  1.00 10.00      B   
ATOM   4195  O   TYR B 234      42.414   6.975   2.683  1.00 10.00      B   
ATOM   4196  N   TRP B 235      41.556   7.630   4.654  1.00 10.00      B   
ATOM   4197  HN  TRP B 235      41.729   7.796   5.607  1.00 10.00      B   
ATOM   4198  CA  TRP B 235      40.209   7.820   4.141  1.00 10.00      B   
ATOM   4199  CB  TRP B 235      39.186   7.311   5.162  1.00 10.00      B   
ATOM   4200  CG  TRP B 235      37.840   6.990   4.585  1.00 10.00      B   
ATOM   4201  CD1 TRP B 235      36.703   7.739   4.685  1.00 10.00      B   
ATOM   4202  CD2 TRP B 235      37.487   5.826   3.829  1.00 10.00      B   
ATOM   4203  NE1 TRP B 235      35.666   7.113   4.038  1.00 10.00      B   
ATOM   4204  HE1 TRP B 235      34.741   7.454   3.966  1.00 10.00      B   
ATOM   4205  CE2 TRP B 235      36.122   5.937   3.502  1.00 10.00      B   
ATOM   4206  CE3 TRP B 235      38.194   4.700   3.396  1.00 10.00      B   
ATOM   4207  CZ2 TRP B 235      35.450   4.965   2.763  1.00 10.00      B   
ATOM   4208  CZ3 TRP B 235      37.526   3.739   2.662  1.00 10.00      B   
ATOM   4209  CH2 TRP B 235      36.169   3.877   2.353  1.00 10.00      B   
ATOM   4210  C   TRP B 235      39.984   9.302   3.858  1.00 10.00      B   
ATOM   4211  O   TRP B 235      39.749  10.088   4.777  1.00 10.00      B   
ATOM   4212  N   PRO B 236      40.065   9.709   2.583  1.00 10.00      B   
ATOM   4213  CA  PRO B 236      39.893  11.098   2.183  1.00 10.00      B   
ATOM   4214  CB  PRO B 236      40.757  11.185   0.926  1.00 10.00      B   
ATOM   4215  CG  PRO B 236      40.737   9.810   0.335  1.00 10.00      B   
ATOM   4216  CD  PRO B 236      40.331   8.845   1.421  1.00 10.00      B   
ATOM   4217  C   PRO B 236      38.441  11.431   1.858  1.00 10.00      B   
ATOM   4218  O   PRO B 236      38.153  12.084   0.852  1.00 10.00      B   
ATOM   4219  N   HIS B 237      37.532  10.976   2.708  1.00 10.00      B   
ATOM   4220  HN  HIS B 237      37.826  10.461   3.489  1.00 10.00      B   
ATOM   4221  CA  HIS B 237      36.110  11.230   2.524  1.00 10.00      B   
ATOM   4222  CB  HIS B 237      35.352   9.939   2.197  1.00 10.00      B   
ATOM   4223  CG  HIS B 237      35.683   9.344   0.865  1.00 10.00      B   
ATOM   4224  ND1 HIS B 237      34.884   9.550  -0.235  1.00 10.00      B   
ATOM   4225  CD2 HIS B 237      36.728   8.556   0.516  1.00 10.00      B   
ATOM   4226  CE1 HIS B 237      35.459   8.886  -1.223  1.00 10.00      B   
ATOM   4227  NE2 HIS B 237      36.578   8.271  -0.815  1.00 10.00      B   
ATOM   4228  HE2 HIS B 237      37.290   7.925  -1.407  1.00 10.00      B   
ATOM   4229  C   HIS B 237      35.526  11.861   3.777  1.00 10.00      B   
ATOM   4230  O   HIS B 237      36.142  11.818   4.845  1.00 10.00      B   
ATOM   4231  N   GLU B 238      34.349  12.452   3.640  1.00 10.00      B   
ATOM   4232  HN  GLU B 238      33.918  12.460   2.758  1.00 10.00      B   
ATOM   4233  CA  GLU B 238      33.676  13.090   4.760  1.00 10.00      B   
ATOM   4234  CB  GLU B 238      32.487  13.920   4.265  1.00 10.00      B   
ATOM   4235  CG  GLU B 238      31.628  14.507   5.374  1.00 10.00      B   
ATOM   4236  CD  GLU B 238      30.754  15.643   4.890  1.00 10.00      B   
ATOM   4237  OE1 GLU B 238      31.303  16.710   4.550  1.00 10.00      B   
ATOM   4238  OE2 GLU B 238      29.516  15.479   4.859  1.00 10.00      B   
ATOM   4239  C   GLU B 238      33.203  12.047   5.762  1.00 10.00      B   
ATOM   4240  O   GLU B 238      32.561  11.064   5.387  1.00 10.00      B   
ATOM   4241  N   ILE B 239      33.527  12.267   7.030  1.00 10.00      B   
ATOM   4242  HN  ILE B 239      34.039  13.070   7.259  1.00 10.00      B   
ATOM   4243  CA  ILE B 239      33.131  11.354   8.091  1.00 10.00      B   
ATOM   4244  CB  ILE B 239      34.205  11.275   9.198  1.00 10.00      B   
ATOM   4245  CG1 ILE B 239      35.532  10.772   8.621  1.00 10.00      B   
ATOM   4246  CG2 ILE B 239      33.741  10.380  10.339  1.00 10.00      B   
ATOM   4247  CD1 ILE B 239      36.684  10.825   9.601  1.00 10.00      B   
ATOM   4248  C   ILE B 239      31.811  11.815   8.703  1.00 10.00      B   
ATOM   4249  O   ILE B 239      31.753  12.855   9.361  1.00 10.00      B   
ATOM   4250  N   PRO B 240      30.729  11.065   8.463  1.00 10.00      B   
ATOM   4251  CA  PRO B 240      29.410  11.390   8.993  1.00 10.00      B   
ATOM   4252  CB  PRO B 240      28.451  10.545   8.135  1.00 10.00      B   
ATOM   4253  CG  PRO B 240      29.301   9.874   7.103  1.00 10.00      B   
ATOM   4254  CD  PRO B 240      30.695   9.844   7.656  1.00 10.00      B   
ATOM   4255  C   PRO B 240      29.285  10.993  10.461  1.00 10.00      B   
ATOM   4256  O   PRO B 240      30.049  10.165  10.965  1.00 10.00      B   
ATOM   4257  N   LYS B 241      28.324  11.587  11.146  1.00 10.00      B   
ATOM   4258  HN  LYS B 241      27.747  12.234  10.695  1.00 10.00      B   
ATOM   4259  CA  LYS B 241      28.092  11.289  12.549  1.00 10.00      B   
ATOM   4260  CB  LYS B 241      27.620  12.544  13.287  1.00 10.00      B   
ATOM   4261  CG  LYS B 241      28.434  13.794  12.991  1.00 10.00      B   
ATOM   4262  CD  LYS B 241      27.639  15.050  13.310  1.00 10.00      B   
ATOM   4263  CE  LYS B 241      26.373  15.131  12.468  1.00 10.00      B   
ATOM   4264  NZ  LYS B 241      25.583  16.356  12.759  1.00 10.00      B   
ATOM   4265  HZ1 LYS B 241      24.752  16.402  12.134  1.00 10.00      B   
ATOM   4266  HZ2 LYS B 241      26.164  17.206  12.602  1.00 10.00      B   
ATOM   4267  HZ3 LYS B 241      25.259  16.350  13.747  1.00 10.00      B   
ATOM   4268  C   LYS B 241      27.029  10.212  12.663  1.00 10.00      B   
ATOM   4269  O   LYS B 241      26.249  10.008  11.733  1.00 10.00      B   
ATOM   4270  N   VAL B 242      27.002   9.518  13.793  1.00 10.00      B   
ATOM   4271  HN  VAL B 242      27.656   9.716  14.496  1.00 10.00      B   
ATOM   4272  CA  VAL B 242      26.010   8.475  14.008  1.00 10.00      B   
ATOM   4273  CB  VAL B 242      26.302   7.624  15.263  1.00 10.00      B   
ATOM   4274  CG1 VAL B 242      27.493   6.709  15.022  1.00 10.00      B   
ATOM   4275  CG2 VAL B 242      26.538   8.503  16.484  1.00 10.00      B   
ATOM   4276  C   VAL B 242      24.618   9.091  14.102  1.00 10.00      B   
ATOM   4277  O   VAL B 242      24.430  10.118  14.762  1.00 10.00      B   
ATOM   4278  N   PHE B 243      23.660   8.480  13.415  1.00 10.00      B   
ATOM   4279  HN  PHE B 243      23.886   7.681  12.898  1.00 10.00      B   
ATOM   4280  CA  PHE B 243      22.285   8.965  13.401  1.00 10.00      B   
ATOM   4281  CB  PHE B 243      21.391   8.047  12.564  1.00 10.00      B   
ATOM   4282  CG  PHE B 243      19.998   8.575  12.352  1.00 10.00      B   
ATOM   4283  CD1 PHE B 243      18.930   8.073  13.079  1.00 10.00      B   
ATOM   4284  CD2 PHE B 243      19.757   9.573  11.421  1.00 10.00      B   
ATOM   4285  CE1 PHE B 243      17.649   8.553  12.881  1.00 10.00      B   
ATOM   4286  CE2 PHE B 243      18.480  10.059  11.218  1.00 10.00      B   
ATOM   4287  CZ  PHE B 243      17.424   9.549  11.949  1.00 10.00      B   
ATOM   4288  C   PHE B 243      21.724   9.109  14.808  1.00 10.00      B   
ATOM   4289  O   PHE B 243      21.729   8.160  15.597  1.00 10.00      B   
ATOM   4290  N   ASP B 244      21.250  10.304  15.114  1.00 10.00      B   
ATOM   4291  HN  ASP B 244      21.282  11.017  14.440  1.00 10.00      B   
ATOM   4292  CA  ASP B 244      20.680  10.590  16.418  1.00 10.00      B   
ATOM   4293  CB  ASP B 244      21.376  11.797  17.050  1.00 10.00      B   
ATOM   4294  CG  ASP B 244      21.188  11.856  18.550  1.00 10.00      B   
ATOM   4295  OD1 ASP B 244      20.354  12.659  19.019  1.00 10.00      B   
ATOM   4296  OD2 ASP B 244      21.871  11.092  19.265  1.00 10.00      B   
ATOM   4297  C   ASP B 244      19.187  10.856  16.292  1.00 10.00      B   
ATOM   4298  O   ASP B 244      18.759  11.604  15.409  1.00 10.00      B   
ATOM   4299  N   PRO B 245      18.372  10.227  17.151  1.00 10.00      B   
ATOM   4300  CA  PRO B 245      16.919  10.405  17.136  1.00 10.00      B   
ATOM   4301  CB  PRO B 245      16.414   9.287  18.050  1.00 10.00      B   
ATOM   4302  CG  PRO B 245      17.546   9.032  18.983  1.00 10.00      B   
ATOM   4303  CD  PRO B 245      18.801   9.281  18.198  1.00 10.00      B   
ATOM   4304  C   PRO B 245      16.498  11.775  17.670  1.00 10.00      B   
ATOM   4305  O   PRO B 245      15.958  11.897  18.771  1.00 10.00      B   
ATOM   4306  N   GLU B 246      16.773  12.803  16.891  1.00 10.00      B   
ATOM   4307  HN  GLU B 246      17.233  12.642  16.041  1.00 10.00      B   
ATOM   4308  CB  GLU B 246      17.678  15.033  17.336  1.00 10.00      B   
ATOM   4309  CG  GLU B 246      17.986  15.559  18.729  1.00 10.00      B   
ATOM   4310  CD  GLU B 246      16.946  16.539  19.237  1.00 10.00      B   
ATOM   4311  OE1 GLU B 246      16.568  16.453  20.427  1.00 10.00      B   
ATOM   4312  OE2 GLU B 246      16.499  17.403  18.452  1.00 10.00      B   
ATOM   4313  CA  GLU B 246      16.421  14.163  17.254  1.00 10.00      B   
ATOM   4314  C   GLU B 246      15.455  14.735  16.226  1.00 10.00      B   
ATOM   4315  O   GLU B 246      15.925  15.198  15.165  1.00 10.00      B   
ATOM   4316  OXT GLU B 246      14.234  14.704  16.474  1.00 10.00      B   
END
