# Supplementary material for: COZOID: contact zone identifier for visual analysis of protein-protein interactions
Source: BMC Bioinformatics. 2018 Apr 6;19:125. doi: 10.1186/s12859-018-2113-6 (PMC5889581; doi:10.1186/s12859-018-2113-6)
Supplement: Supplementary file 3 — Example data. Testing dataset used in the manuscript. (ZIP 2662 kb) [file 12859_2018_2113_MOESM3_ESM.zip › Test_data_COZOID/cluster12_1.pdb]

REMARK FILENAME="/data/home/enm009/home_crm01_578100641/CREAM578100641/DIRAC_"
REMARK ===============================================================
REMARK HADDOCK run for complex
REMARK final NOE weights: unambig 50 amb: 50
REMARK ===============================================================
REMARK            total,bonds,angles,improper,dihe,vdw,elec,air,cdih,coup,sani,vean,dani
REMARK energies: -215.674, 0, 0, 0, 0, -50.5832, -166.912, 1.82078, 0, 0, 0, 0, 0
REMARK ===============================================================
REMARK            bonds,angles,impropers,dihe,air,cdih,coup,sani,vean,dani
REMARK rms-dev.: 0,0,0,0,5.292635E-02,0,0, 0, 0, 0
REMARK ===============================================================
REMARK               air,cdih,coup,sani,vean,dani
REMARK               >0.3,>5,>1,>0,>5,>0.2
REMARK violations.: 0, 0, 0, 0, 0, 0
REMARK ===============================================================
REMARK                        CVpartition#,violations,rms
REMARK AIRs cross-validation: 1, 1, 1.82589
REMARK ===============================================================
REMARK NCS energy: 0
REMARK ===============================================================
REMARK Symmetry energy: 0
REMARK ===============================================================
REMARK Desolvation energy: 16.0177
REMARK Internal energy free molecules: 8670.99
REMARK Internal energy complex: -16943.4
REMARK Binding energy: -25815.8
REMARK ===============================================================
REMARK buried surface area: 1987.61
REMARK ===============================================================
REMARK water - chain1: 0 0 0
REMARK water - chain2: 0 0 0
REMARK water - chain3: 0 0 0
REMARK water - chain4: 0 0 0
REMARK water - chain5: 0 0 0
REMARK water - chain6: 0 0 0
REMARK ===============================================================
REMARK water - water: 0 0 0
REMARK ===============================================================
REMARK DATE:08-Dec-2015  19:54:18       created by user: enm009
REMARK VERSION:1.2
ATOM      1  C   GLY A  78      -9.273  26.848   3.852  1.00 10.00      A   
ATOM      2  O   GLY A  78      -8.274  26.793   4.570  1.00 10.00      A   
ATOM      3  N   GLY A  78      -7.691  27.104   1.970  1.00 10.00      A   
ATOM      4  HT1 GLY A  78      -7.599  27.204   0.941  1.00 10.00      A   
ATOM      5  HT2 GLY A  78      -7.158  26.265   2.273  1.00 10.00      A   
ATOM      6  HT3 GLY A  78      -7.277  27.941   2.427  1.00 10.00      A   
ATOM      7  CA  GLY A  78      -9.117  26.970   2.352  1.00 10.00      A   
ATOM      8  N   PRO A  79     -10.518  26.797   4.355  1.00 10.00      A   
ATOM      9  CA  PRO A  79     -10.790  26.680   5.792  1.00 10.00      A   
ATOM     10  CB  PRO A  79     -12.321  26.641   5.873  1.00 10.00      A   
ATOM     11  CG  PRO A  79     -12.776  26.268   4.503  1.00 10.00      A   
ATOM     12  CD  PRO A  79     -11.757  26.835   3.561  1.00 10.00      A   
ATOM     13  C   PRO A  79     -10.189  25.398   6.367  1.00 10.00      A   
ATOM     14  O   PRO A  79     -10.346  24.315   5.795  1.00 10.00      A   
ATOM     15  N   ARG A  80      -9.497  25.520   7.489  1.00 10.00      A   
ATOM     16  HN  ARG A  80      -9.415  26.402   7.911  1.00 10.00      A   
ATOM     17  CA  ARG A  80      -8.868  24.371   8.117  1.00 10.00      A   
ATOM     18  CB  ARG A  80      -7.454  24.162   7.562  1.00 10.00      A   
ATOM     19  CG  ARG A  80      -6.594  25.419   7.522  1.00 10.00      A   
ATOM     20  CD  ARG A  80      -5.377  25.217   6.636  1.00 10.00      A   
ATOM     21  NE  ARG A  80      -4.482  26.373   6.632  1.00 10.00      A   
ATOM     22  HE  ARG A  80      -4.499  26.966   7.420  1.00 10.00      A   
ATOM     23  CZ  ARG A  80      -3.636  26.651   5.637  1.00 10.00      A   
ATOM     24  NH1 ARG A  80      -3.608  25.893   4.544  1.00 10.00      A   
ATOM     25 HH11 ARG A  80      -2.920  26.108   3.773  1.00 10.00      A   
ATOM     26 HH12 ARG A  80      -4.270  25.098   4.437  1.00 10.00      A   
ATOM     27  NH2 ARG A  80      -2.823  27.692   5.728  1.00 10.00      A   
ATOM     28 HH21 ARG A  80      -2.158  27.914   4.939  1.00 10.00      A   
ATOM     29 HH22 ARG A  80      -2.833  28.296   6.580  1.00 10.00      A   
ATOM     30  C   ARG A  80      -8.835  24.515   9.633  1.00 10.00      A   
ATOM     31  O   ARG A  80      -8.425  25.548  10.156  1.00 10.00      A   
ATOM     32  N   SER A  81      -9.293  23.489  10.329  1.00 10.00      A   
ATOM     33  HN  SER A  81      -9.646  22.706   9.855  1.00 10.00      A   
ATOM     34  CA  SER A  81      -9.296  23.491  11.782  1.00 10.00      A   
ATOM     35  CB  SER A  81     -10.665  23.045  12.297  1.00 10.00      A   
ATOM     36  OG  SER A  81     -11.704  23.546  11.469  1.00 10.00      A   
ATOM     37  HG  SER A  81     -11.362  24.275  10.931  1.00 10.00      A   
ATOM     38  C   SER A  81      -8.206  22.556  12.299  1.00 10.00      A   
ATOM     39  O   SER A  81      -7.448  21.981  11.511  1.00 10.00      A   
ATOM     40  N   GLN A  82      -8.131  22.399  13.615  1.00 10.00      A   
ATOM     41  HN  GLN A  82      -8.759  22.885  14.192  1.00 10.00      A   
ATOM     42  CA  GLN A  82      -7.136  21.528  14.227  1.00 10.00      A   
ATOM     43  CB  GLN A  82      -7.214  21.615  15.751  1.00 10.00      A   
ATOM     44  CG  GLN A  82      -6.246  20.695  16.474  1.00 10.00      A   
ATOM     45  CD  GLN A  82      -6.350  20.806  17.979  1.00 10.00      A   
ATOM     46  OE1 GLN A  82      -6.592  21.883  18.523  1.00 10.00      A   
ATOM     47  NE2 GLN A  82      -6.170  19.692  18.663  1.00 10.00      A   
ATOM     48 HE21 GLN A  82      -5.979  18.859  18.158  1.00 10.00      A   
ATOM     49 HE22 GLN A  82      -6.240  19.730  19.639  1.00 10.00      A   
ATOM     50  C   GLN A  82      -7.319  20.086  13.767  1.00 10.00      A   
ATOM     51  O   GLN A  82      -6.345  19.374  13.521  1.00 10.00      A   
ATOM     52  N   LYS A  83      -8.577  19.671  13.640  1.00 10.00      A   
ATOM     53  HN  LYS A  83      -9.306  20.288  13.865  1.00 10.00      A   
ATOM     54  CA  LYS A  83      -8.909  18.320  13.199  1.00 10.00      A   
ATOM     55  CB  LYS A  83     -10.428  18.158  13.095  1.00 10.00      A   
ATOM     56  CG  LYS A  83     -10.888  16.743  12.777  1.00 10.00      A   
ATOM     57  CD  LYS A  83     -12.407  16.646  12.745  1.00 10.00      A   
ATOM     58  CE  LYS A  83     -12.989  17.367  11.539  1.00 10.00      A   
ATOM     59  NZ  LYS A  83     -14.476  17.366  11.555  1.00 10.00      A   
ATOM     60  HZ1 LYS A  83     -14.835  16.394  11.650  1.00 10.00      A   
ATOM     61  HZ2 LYS A  83     -14.847  17.776  10.676  1.00 10.00      A   
ATOM     62  HZ3 LYS A  83     -14.822  17.932  12.357  1.00 10.00      A   
ATOM     63  C   LYS A  83      -8.251  18.006  11.857  1.00 10.00      A   
ATOM     64  O   LYS A  83      -7.696  16.925  11.663  1.00 10.00      A   
ATOM     65  N   GLN A  84      -8.306  18.967  10.938  1.00 10.00      A   
ATOM     66  HN  GLN A  84      -8.755  19.812  11.157  1.00 10.00      A   
ATOM     67  CA  GLN A  84      -7.714  18.801   9.616  1.00 10.00      A   
ATOM     68  CB  GLN A  84      -8.057  19.987   8.708  1.00 10.00      A   
ATOM     69  CG  GLN A  84      -9.410  19.891   8.021  1.00 10.00      A   
ATOM     70  CD  GLN A  84     -10.572  20.078   8.975  1.00 10.00      A   
ATOM     71  OE1 GLN A  84     -10.457  20.771   9.985  1.00 10.00      A   
ATOM     72  NE2 GLN A  84     -11.699  19.463   8.658  1.00 10.00      A   
ATOM     73 HE21 GLN A  84     -11.720  18.927   7.838  1.00 10.00      A   
ATOM     74 HE22 GLN A  84     -12.472  19.575   9.254  1.00 10.00      A   
ATOM     75  C   GLN A  84      -6.201  18.656   9.715  1.00 10.00      A   
ATOM     76  O   GLN A  84      -5.604  17.822   9.039  1.00 10.00      A   
ATOM     77  N   LEU A  85      -5.595  19.461  10.578  1.00 10.00      A   
ATOM     78  HN  LEU A  85      -6.137  20.082  11.110  1.00 10.00      A   
ATOM     79  CA  LEU A  85      -4.152  19.441  10.765  1.00 10.00      A   
ATOM     80  CB  LEU A  85      -3.714  20.590  11.676  1.00 10.00      A   
ATOM     81  CG  LEU A  85      -4.063  21.999  11.192  1.00 10.00      A   
ATOM     82  CD1 LEU A  85      -3.741  23.027  12.263  1.00 10.00      A   
ATOM     83  CD2 LEU A  85      -3.328  22.322   9.899  1.00 10.00      A   
ATOM     84  C   LEU A  85      -3.677  18.106  11.327  1.00 10.00      A   
ATOM     85  O   LEU A  85      -2.758  17.490  10.784  1.00 10.00      A   
ATOM     86  N   GLU A  86      -4.318  17.656  12.402  1.00 10.00      A   
ATOM     87  HN  GLU A  86      -5.053  18.189  12.782  1.00 10.00      A   
ATOM     88  CA  GLU A  86      -3.954  16.391  13.034  1.00 10.00      A   
ATOM     89  CB  GLU A  86      -4.726  16.184  14.337  1.00 10.00      A   
ATOM     90  CG  GLU A  86      -4.198  17.000  15.506  1.00 10.00      A   
ATOM     91  CD  GLU A  86      -4.965  16.748  16.785  1.00 10.00      A   
ATOM     92  OE1 GLU A  86      -4.670  15.752  17.479  1.00 10.00      A   
ATOM     93  OE2 GLU A  86      -5.867  17.544  17.106  1.00 10.00      A   
ATOM     94  C   GLU A  86      -4.163  15.212  12.090  1.00 10.00      A   
ATOM     95  O   GLU A  86      -3.344  14.292  12.038  1.00 10.00      A   
ATOM     96  N   LEU A  87      -5.254  15.240  11.337  1.00 10.00      A   
ATOM     97  HN  LEU A  87      -5.885  15.990  11.428  1.00 10.00      A   
ATOM     98  CA  LEU A  87      -5.544  14.172  10.392  1.00 10.00      A   
ATOM     99  CB  LEU A  87      -6.970  14.299   9.851  1.00 10.00      A   
ATOM    100  CG  LEU A  87      -7.452  13.158   8.950  1.00 10.00      A   
ATOM    101  CD1 LEU A  87      -7.702  11.897   9.764  1.00 10.00      A   
ATOM    102  CD2 LEU A  87      -8.703  13.567   8.187  1.00 10.00      A   
ATOM    103  C   LEU A  87      -4.542  14.189   9.239  1.00 10.00      A   
ATOM    104  O   LEU A  87      -4.050  13.142   8.813  1.00 10.00      A   
ATOM    105  N   LYS A  88      -4.225  15.385   8.761  1.00 10.00      A   
ATOM    106  HN  LYS A  88      -4.637  16.183   9.159  1.00 10.00      A   
ATOM    107  CA  LYS A  88      -3.292  15.546   7.653  1.00 10.00      A   
ATOM    108  CB  LYS A  88      -3.268  16.991   7.147  1.00 10.00      A   
ATOM    109  CG  LYS A  88      -2.832  17.122   5.697  1.00 10.00      A   
ATOM    110  CD  LYS A  88      -3.687  16.254   4.787  1.00 10.00      A   
ATOM    111  CE  LYS A  88      -3.028  16.064   3.435  1.00 10.00      A   
ATOM    112  NZ  LYS A  88      -3.763  15.096   2.576  1.00 10.00      A   
ATOM    113  HZ1 LYS A  88      -3.936  14.204   3.101  1.00 10.00      A   
ATOM    114  HZ2 LYS A  88      -3.200  14.873   1.729  1.00 10.00      A   
ATOM    115  HZ3 LYS A  88      -4.674  15.491   2.281  1.00 10.00      A   
ATOM    116  C   LYS A  88      -1.885  15.072   8.004  1.00 10.00      A   
ATOM    117  O   LYS A  88      -1.256  14.365   7.217  1.00 10.00      A   
ATOM    118  N   VAL A  89      -1.391  15.453   9.180  1.00 10.00      A   
ATOM    119  HN  VAL A  89      -1.931  16.025   9.771  1.00 10.00      A   
ATOM    120  CA  VAL A  89      -0.052  15.038   9.598  1.00 10.00      A   
ATOM    121  CB  VAL A  89       0.461  15.770  10.860  1.00 10.00      A   
ATOM    122  CG1 VAL A  89       0.559  17.266  10.606  1.00 10.00      A   
ATOM    123  CG2 VAL A  89      -0.408  15.481  12.073  1.00 10.00      A   
ATOM    124  C   VAL A  89       0.024  13.523   9.777  1.00 10.00      A   
ATOM    125  O   VAL A  89       1.075  12.917   9.572  1.00 10.00      A   
ATOM    126  N   SER A  90      -1.102  12.919  10.142  1.00 10.00      A   
ATOM    127  HN  SER A  90      -1.905  13.457  10.304  1.00 10.00      A   
ATOM    128  CA  SER A  90      -1.168  11.478  10.312  1.00 10.00      A   
ATOM    129  CB  SER A  90      -2.470  11.085  11.013  1.00 10.00      A   
ATOM    130  OG  SER A  90      -2.577  11.729  12.274  1.00 10.00      A   
ATOM    131  HG  SER A  90      -2.854  12.648  12.149  1.00 10.00      A   
ATOM    132  C   SER A  90      -1.067  10.801   8.948  1.00 10.00      A   
ATOM    133  O   SER A  90      -0.386   9.790   8.791  1.00 10.00      A   
ATOM    134  N   GLU A  91      -1.731  11.390   7.958  1.00 10.00      A   
ATOM    135  HN  GLU A  91      -2.256  12.198   8.149  1.00 10.00      A   
ATOM    136  CA  GLU A  91      -1.708  10.872   6.599  1.00 10.00      A   
ATOM    137  CB  GLU A  91      -2.664  11.689   5.724  1.00 10.00      A   
ATOM    138  CG  GLU A  91      -2.830  11.175   4.304  1.00 10.00      A   
ATOM    139  CD  GLU A  91      -3.450  12.214   3.391  1.00 10.00      A   
ATOM    140  OE1 GLU A  91      -2.884  12.485   2.317  1.00 10.00      A   
ATOM    141  OE2 GLU A  91      -4.493  12.796   3.760  1.00 10.00      A   
ATOM    142  C   GLU A  91      -0.286  10.955   6.045  1.00 10.00      A   
ATOM    143  O   GLU A  91       0.183  10.052   5.348  1.00 10.00      A   
ATOM    144  N   LEU A  92       0.403  12.039   6.391  1.00 10.00      A   
ATOM    145  HN  LEU A  92      -0.029  12.714   6.959  1.00 10.00      A   
ATOM    146  CA  LEU A  92       1.772  12.260   5.944  1.00 10.00      A   
ATOM    147  CB  LEU A  92       2.279  13.632   6.396  1.00 10.00      A   
ATOM    148  CG  LEU A  92       1.559  14.851   5.812  1.00 10.00      A   
ATOM    149  CD1 LEU A  92       2.148  16.137   6.371  1.00 10.00      A   
ATOM    150  CD2 LEU A  92       1.629  14.843   4.293  1.00 10.00      A   
ATOM    151  C   LEU A  92       2.710  11.164   6.440  1.00 10.00      A   
ATOM    152  O   LEU A  92       3.431  10.557   5.648  1.00 10.00      A   
ATOM    153  N   VAL A  93       2.689  10.900   7.747  1.00 10.00      A   
ATOM    154  HN  VAL A  93       2.082  11.407   8.330  1.00 10.00      A   
ATOM    155  CA  VAL A  93       3.555   9.874   8.327  1.00 10.00      A   
ATOM    156  CB  VAL A  93       3.563   9.867   9.876  1.00 10.00      A   
ATOM    157  CG1 VAL A  93       4.044  11.202  10.422  1.00 10.00      A   
ATOM    158  CG2 VAL A  93       2.202   9.509  10.446  1.00 10.00      A   
ATOM    159  C   VAL A  93       3.235   8.486   7.777  1.00 10.00      A   
ATOM    160  O   VAL A  93       4.124   7.640   7.656  1.00 10.00      A   
ATOM    161  N   GLN A  94       1.969   8.261   7.432  1.00 10.00      A   
ATOM    162  HN  GLN A  94       1.302   8.970   7.563  1.00 10.00      A   
ATOM    163  CA  GLN A  94       1.552   6.983   6.871  1.00 10.00      A   
ATOM    164  CB  GLN A  94       0.030   6.911   6.737  1.00 10.00      A   
ATOM    165  CG  GLN A  94      -0.726   6.861   8.054  1.00 10.00      A   
ATOM    166  CD  GLN A  94      -2.221   7.028   7.859  1.00 10.00      A   
ATOM    167  OE1 GLN A  94      -2.670   7.650   6.898  1.00 10.00      A   
ATOM    168  NE2 GLN A  94      -3.007   6.478   8.771  1.00 10.00      A   
ATOM    169 HE21 GLN A  94      -2.589   5.996   9.517  1.00 10.00      A   
ATOM    170 HE22 GLN A  94      -3.973   6.576   8.664  1.00 10.00      A   
ATOM    171  C   GLN A  94       2.186   6.797   5.501  1.00 10.00      A   
ATOM    172  O   GLN A  94       2.762   5.750   5.212  1.00 10.00      A   
ATOM    173  N   PHE A  95       2.089   7.835   4.673  1.00 10.00      A   
ATOM    174  HN  PHE A  95       1.617   8.644   4.979  1.00 10.00      A   
ATOM    175  CA  PHE A  95       2.645   7.814   3.326  1.00 10.00      A   
ATOM    176  CB  PHE A  95       2.392   9.160   2.636  1.00 10.00      A   
ATOM    177  CG  PHE A  95       2.907   9.246   1.225  1.00 10.00      A   
ATOM    178  CD1 PHE A  95       2.237   8.614   0.190  1.00 10.00      A   
ATOM    179  CD2 PHE A  95       4.057   9.965   0.933  1.00 10.00      A   
ATOM    180  CE1 PHE A  95       2.703   8.696  -1.108  1.00 10.00      A   
ATOM    181  CE2 PHE A  95       4.528  10.050  -0.362  1.00 10.00      A   
ATOM    182  CZ  PHE A  95       3.851   9.414  -1.385  1.00 10.00      A   
ATOM    183  C   PHE A  95       4.138   7.508   3.354  1.00 10.00      A   
ATOM    184  O   PHE A  95       4.634   6.720   2.545  1.00 10.00      A   
ATOM    185  N   LEU A  96       4.845   8.130   4.293  1.00 10.00      A   
ATOM    186  HN  LEU A  96       4.385   8.745   4.908  1.00 10.00      A   
ATOM    187  CA  LEU A  96       6.282   7.928   4.431  1.00 10.00      A   
ATOM    188  CB  LEU A  96       6.847   8.800   5.558  1.00 10.00      A   
ATOM    189  CG  LEU A  96       6.444  10.277   5.556  1.00 10.00      A   
ATOM    190  CD1 LEU A  96       7.026  10.994   6.765  1.00 10.00      A   
ATOM    191  CD2 LEU A  96       6.868  10.962   4.265  1.00 10.00      A   
ATOM    192  C   LEU A  96       6.598   6.463   4.709  1.00 10.00      A   
ATOM    193  O   LEU A  96       7.371   5.843   3.985  1.00 10.00      A   
ATOM    194  N   LEU A  97       5.970   5.916   5.744  1.00 10.00      A   
ATOM    195  HN  LEU A  97       5.338   6.463   6.257  1.00 10.00      A   
ATOM    196  CA  LEU A  97       6.185   4.527   6.140  1.00 10.00      A   
ATOM    197  CB  LEU A  97       5.409   4.214   7.424  1.00 10.00      A   
ATOM    198  CG  LEU A  97       5.969   4.799   8.720  1.00 10.00      A   
ATOM    199  CD1 LEU A  97       4.889   4.840   9.788  1.00 10.00      A   
ATOM    200  CD2 LEU A  97       7.157   3.980   9.203  1.00 10.00      A   
ATOM    201  C   LEU A  97       5.777   3.545   5.043  1.00 10.00      A   
ATOM    202  O   LEU A  97       6.500   2.596   4.748  1.00 10.00      A   
ATOM    203  N   ILE A  98       4.617   3.782   4.449  1.00 10.00      A   
ATOM    204  HN  ILE A  98       4.093   4.567   4.727  1.00 10.00      A   
ATOM    205  CA  ILE A  98       4.091   2.916   3.399  1.00 10.00      A   
ATOM    206  CB  ILE A  98       2.665   3.349   2.973  1.00 10.00      A   
ATOM    207  CG1 ILE A  98       1.652   3.056   4.087  1.00 10.00      A   
ATOM    208  CG2 ILE A  98       2.239   2.687   1.668  1.00 10.00      A   
ATOM    209  CD1 ILE A  98       1.620   1.609   4.533  1.00 10.00      A   
ATOM    210  C   ILE A  98       5.010   2.857   2.176  1.00 10.00      A   
ATOM    211  O   ILE A  98       5.317   1.777   1.673  1.00 10.00      A   
ATOM    212  N   LYS A  99       5.465   4.010   1.707  1.00 10.00      A   
ATOM    213  HN  LYS A  99       5.228   4.848   2.165  1.00 10.00      A   
ATOM    214  CA  LYS A  99       6.316   4.052   0.524  1.00 10.00      A   
ATOM    215  CB  LYS A  99       6.184   5.383  -0.215  1.00 10.00      A   
ATOM    216  CG  LYS A  99       4.784   5.646  -0.749  1.00 10.00      A   
ATOM    217  CD  LYS A  99       4.355   4.584  -1.754  1.00 10.00      A   
ATOM    218  CE  LYS A  99       2.852   4.628  -1.991  1.00 10.00      A   
ATOM    219  NZ  LYS A  99       2.405   3.648  -3.019  1.00 10.00      A   
ATOM    220  HZ1 LYS A  99       1.371   3.541  -2.984  1.00 10.00      A   
ATOM    221  HZ2 LYS A  99       2.839   2.715  -2.848  1.00 10.00      A   
ATOM    222  HZ3 LYS A  99       2.675   3.974  -3.967  1.00 10.00      A   
ATOM    223  C   LYS A  99       7.775   3.704   0.813  1.00 10.00      A   
ATOM    224  O   LYS A  99       8.476   3.193  -0.063  1.00 10.00      A   
ATOM    225  N   ASP A 100       8.230   3.961   2.036  1.00 10.00      A   
ATOM    226  HN  ASP A 100       7.629   4.367   2.702  1.00 10.00      A   
ATOM    227  CA  ASP A 100       9.614   3.659   2.408  1.00 10.00      A   
ATOM    228  CB  ASP A 100       9.979   4.234   3.780  1.00 10.00      A   
ATOM    229  CG  ASP A 100      11.416   3.941   4.175  1.00 10.00      A   
ATOM    230  OD1 ASP A 100      12.330   4.640   3.686  1.00 10.00      A   
ATOM    231  OD2 ASP A 100      11.635   2.999   4.969  1.00 10.00      A   
ATOM    232  C   ASP A 100       9.863   2.156   2.381  1.00 10.00      A   
ATOM    233  O   ASP A 100      10.990   1.707   2.172  1.00 10.00      A   
ATOM    234  N   GLN A 101       8.800   1.382   2.574  1.00 10.00      A   
ATOM    235  HN  GLN A 101       7.929   1.805   2.740  1.00 10.00      A   
ATOM    236  CA  GLN A 101       8.891  -0.076   2.559  1.00 10.00      A   
ATOM    237  CB  GLN A 101       7.521  -0.707   2.821  1.00 10.00      A   
ATOM    238  CG  GLN A 101       6.998  -0.515   4.236  1.00 10.00      A   
ATOM    239  CD  GLN A 101       7.720  -1.369   5.262  1.00 10.00      A   
ATOM    240  OE1 GLN A 101       8.909  -1.663   5.132  1.00 10.00      A   
ATOM    241  NE2 GLN A 101       6.999  -1.779   6.293  1.00 10.00      A   
ATOM    242 HE21 GLN A 101       6.057  -1.513   6.332  1.00 10.00      A   
ATOM    243 HE22 GLN A 101       7.437  -2.328   6.973  1.00 10.00      A   
ATOM    244  C   GLN A 101       9.434  -0.574   1.223  1.00 10.00      A   
ATOM    245  O   GLN A 101      10.080  -1.620   1.155  1.00 10.00      A   
ATOM    246  N   LYS A 102       9.178   0.190   0.166  1.00 10.00      A   
ATOM    247  HN  LYS A 102       8.673   1.021   0.291  1.00 10.00      A   
ATOM    248  CA  LYS A 102       9.634  -0.169  -1.171  1.00 10.00      A   
ATOM    249  CB  LYS A 102       8.717   0.455  -2.229  1.00 10.00      A   
ATOM    250  CG  LYS A 102       8.776  -0.225  -3.588  1.00 10.00      A   
ATOM    251  CD  LYS A 102       7.707   0.313  -4.526  1.00 10.00      A   
ATOM    252  CE  LYS A 102       7.900  -0.200  -5.944  1.00 10.00      A   
ATOM    253  NZ  LYS A 102       6.803   0.241  -6.845  1.00 10.00      A   
ATOM    254  HZ1 LYS A 102       7.035   0.022  -7.833  1.00 10.00      A   
ATOM    255  HZ2 LYS A 102       6.654   1.266  -6.755  1.00 10.00      A   
ATOM    256  HZ3 LYS A 102       5.914  -0.249  -6.594  1.00 10.00      A   
ATOM    257  C   LYS A 102      11.082   0.270  -1.385  1.00 10.00      A   
ATOM    258  O   LYS A 102      11.748  -0.201  -2.306  1.00 10.00      A   
ATOM    259  N   LYS A 103      11.553   1.171  -0.519  1.00 10.00      A   
ATOM    260  HN  LYS A 103      10.959   1.489   0.195  1.00 10.00      A   
ATOM    261  CA  LYS A 103      12.921   1.691  -0.573  1.00 10.00      A   
ATOM    262  CB  LYS A 103      13.943   0.624  -0.159  1.00 10.00      A   
ATOM    263  CG  LYS A 103      13.840   0.191   1.299  1.00 10.00      A   
ATOM    264  CD  LYS A 103      14.281   1.299   2.246  1.00 10.00      A   
ATOM    265  CE  LYS A 103      14.114   0.885   3.703  1.00 10.00      A   
ATOM    266  NZ  LYS A 103      12.684   0.820   4.108  1.00 10.00      A   
ATOM    267  HZ1 LYS A 103      12.543   0.090   4.831  1.00 10.00      A   
ATOM    268  HZ2 LYS A 103      12.085   0.601   3.286  1.00 10.00      A   
ATOM    269  HZ3 LYS A 103      12.378   1.745   4.501  1.00 10.00      A   
ATOM    270  C   LYS A 103      13.267   2.299  -1.931  1.00 10.00      A   
ATOM    271  O   LYS A 103      14.269   1.941  -2.551  1.00 10.00      A   
ATOM    272  N   ILE A 104      12.431   3.226  -2.380  1.00 10.00      A   
ATOM    273  HN  ILE A 104      11.652   3.465  -1.839  1.00 10.00      A   
ATOM    274  CA  ILE A 104      12.641   3.895  -3.663  1.00 10.00      A   
ATOM    275  CB  ILE A 104      11.328   4.456  -4.262  1.00 10.00      A   
ATOM    276  CG1 ILE A 104      10.334   3.317  -4.516  1.00 10.00      A   
ATOM    277  CG2 ILE A 104      11.593   5.226  -5.551  1.00 10.00      A   
ATOM    278  CD1 ILE A 104      10.831   2.275  -5.499  1.00 10.00      A   
ATOM    279  C   ILE A 104      13.739   4.975  -3.611  1.00 10.00      A   
ATOM    280  O   ILE A 104      14.636   4.980  -4.455  1.00 10.00      A   
ATOM    281  N   PRO A 105      13.712   5.902  -2.628  1.00 10.00      A   
ATOM    282  CA  PRO A 105      12.703   5.991  -1.585  1.00 10.00      A   
ATOM    283  CB  PRO A 105      13.562   6.377  -0.376  1.00 10.00      A   
ATOM    284  CG  PRO A 105      14.734   7.130  -0.940  1.00 10.00      A   
ATOM    285  CD  PRO A 105      14.721   6.945  -2.439  1.00 10.00      A   
ATOM    286  C   PRO A 105      11.665   7.082  -1.875  1.00 10.00      A   
ATOM    287  O   PRO A 105      11.213   7.236  -3.010  1.00 10.00      A   
ATOM    288  N   ILE A 106      11.294   7.842  -0.854  1.00 10.00      A   
ATOM    289  HN  ILE A 106      11.706   7.701   0.026  1.00 10.00      A   
ATOM    290  CA  ILE A 106      10.306   8.898  -1.015  1.00 10.00      A   
ATOM    291  CB  ILE A 106       9.535   9.176   0.291  1.00 10.00      A   
ATOM    292  CG1 ILE A 106      10.495   9.222   1.482  1.00 10.00      A   
ATOM    293  CG2 ILE A 106       8.455   8.126   0.504  1.00 10.00      A   
ATOM    294  CD1 ILE A 106       9.852   9.683   2.768  1.00 10.00      A   
ATOM    295  C   ILE A 106      10.934  10.194  -1.525  1.00 10.00      A   
ATOM    296  O   ILE A 106      11.996  10.615  -1.062  1.00 10.00      A   
ATOM    297  N   LYS A 107      10.269  10.817  -2.485  1.00 10.00      A   
ATOM    298  HN  LYS A 107       9.428  10.432  -2.808  1.00 10.00      A   
ATOM    299  CA  LYS A 107      10.741  12.063  -3.066  1.00 10.00      A   
ATOM    300  CB  LYS A 107      10.768  11.953  -4.591  1.00 10.00      A   
ATOM    301  CG  LYS A 107      11.752  10.922  -5.122  1.00 10.00      A   
ATOM    302  CD  LYS A 107      11.343  10.420  -6.499  1.00 10.00      A   
ATOM    303  CE  LYS A 107      10.300   9.316  -6.402  1.00 10.00      A   
ATOM    304  NZ  LYS A 107       9.315   9.385  -7.515  1.00 10.00      A   
ATOM    305  HZ1 LYS A 107       9.806   9.394  -8.430  1.00 10.00      A   
ATOM    306  HZ2 LYS A 107       8.741  10.258  -7.428  1.00 10.00      A   
ATOM    307  HZ3 LYS A 107       8.679   8.564  -7.482  1.00 10.00      A   
ATOM    308  C   LYS A 107       9.829  13.207  -2.643  1.00 10.00      A   
ATOM    309  O   LYS A 107       8.608  13.058  -2.637  1.00 10.00      A   
ATOM    310  N   ARG A 108      10.426  14.344  -2.303  1.00 10.00      A   
ATOM    311  HN  ARG A 108      11.408  14.401  -2.351  1.00 10.00      A   
ATOM    312  CA  ARG A 108       9.671  15.514  -1.861  1.00 10.00      A   
ATOM    313  CB  ARG A 108      10.634  16.641  -1.472  1.00 10.00      A   
ATOM    314  CG  ARG A 108       9.979  17.868  -0.854  1.00 10.00      A   
ATOM    315  CD  ARG A 108      11.028  18.825  -0.306  1.00 10.00      A   
ATOM    316  NE  ARG A 108      10.548  20.204  -0.241  1.00 10.00      A   
ATOM    317  HE  ARG A 108       9.991  20.452   0.532  1.00 10.00      A   
ATOM    318  CZ  ARG A 108      10.825  21.133  -1.155  1.00 10.00      A   
ATOM    319  NH1 ARG A 108      11.607  20.841  -2.188  1.00 10.00      A   
ATOM    320 HH11 ARG A 108      12.014  19.882  -2.284  1.00 10.00      A   
ATOM    321 HH12 ARG A 108      11.825  21.567  -2.905  1.00 10.00      A   
ATOM    322  NH2 ARG A 108      10.336  22.361  -1.021  1.00 10.00      A   
ATOM    323 HH21 ARG A 108       9.743  22.602  -0.196  1.00 10.00      A   
ATOM    324 HH22 ARG A 108      10.542  23.091  -1.738  1.00 10.00      A   
ATOM    325  C   ARG A 108       8.681  15.984  -2.929  1.00 10.00      A   
ATOM    326  O   ARG A 108       7.615  16.514  -2.613  1.00 10.00      A   
ATOM    327  N   ALA A 109       9.031  15.766  -4.190  1.00 10.00      A   
ATOM    328  HN  ALA A 109       9.883  15.326  -4.374  1.00 10.00      A   
ATOM    329  CA  ALA A 109       8.182  16.165  -5.306  1.00 10.00      A   
ATOM    330  CB  ALA A 109       8.926  16.005  -6.624  1.00 10.00      A   
ATOM    331  C   ALA A 109       6.876  15.374  -5.325  1.00 10.00      A   
ATOM    332  O   ALA A 109       5.793  15.951  -5.449  1.00 10.00      A   
ATOM    333  N   ASP A 110       6.985  14.056  -5.190  1.00 10.00      A   
ATOM    334  HN  ASP A 110       7.875  13.661  -5.090  1.00 10.00      A   
ATOM    335  CA  ASP A 110       5.817  13.175  -5.194  1.00 10.00      A   
ATOM    336  CB  ASP A 110       6.240  11.702  -5.175  1.00 10.00      A   
ATOM    337  CG  ASP A 110       6.982  11.277  -6.428  1.00 10.00      A   
ATOM    338  OD1 ASP A 110       6.389  10.585  -7.280  1.00 10.00      A   
ATOM    339  OD2 ASP A 110       8.174  11.624  -6.561  1.00 10.00      A   
ATOM    340  C   ASP A 110       4.912  13.477  -4.005  1.00 10.00      A   
ATOM    341  O   ASP A 110       3.684  13.373  -4.099  1.00 10.00      A   
ATOM    342  N   ILE A 111       5.528  13.852  -2.886  1.00 10.00      A   
ATOM    343  HN  ILE A 111       6.510  13.893  -2.873  1.00 10.00      A   
ATOM    344  CA  ILE A 111       4.787  14.193  -1.678  1.00 10.00      A   
ATOM    345  CB  ILE A 111       5.743  14.535  -0.509  1.00 10.00      A   
ATOM    346  CG1 ILE A 111       6.612  13.321  -0.163  1.00 10.00      A   
ATOM    347  CG2 ILE A 111       4.968  15.003   0.715  1.00 10.00      A   
ATOM    348  CD1 ILE A 111       7.719  13.614   0.825  1.00 10.00      A   
ATOM    349  C   ILE A 111       3.862  15.378  -1.951  1.00 10.00      A   
ATOM    350  O   ILE A 111       2.676  15.344  -1.625  1.00 10.00      A   
ATOM    351  N   LEU A 112       4.408  16.410  -2.579  1.00 10.00      A   
ATOM    352  HN  LEU A 112       5.357  16.367  -2.829  1.00 10.00      A   
ATOM    353  CA  LEU A 112       3.641  17.607  -2.906  1.00 10.00      A   
ATOM    354  CB  LEU A 112       4.576  18.711  -3.409  1.00 10.00      A   
ATOM    355  CG  LEU A 112       5.562  19.288  -2.391  1.00 10.00      A   
ATOM    356  CD1 LEU A 112       6.721  19.972  -3.100  1.00 10.00      A   
ATOM    357  CD2 LEU A 112       4.859  20.268  -1.466  1.00 10.00      A   
ATOM    358  C   LEU A 112       2.583  17.312  -3.965  1.00 10.00      A   
ATOM    359  O   LEU A 112       1.511  17.920  -3.978  1.00 10.00      A   
ATOM    360  N   LYS A 113       2.893  16.365  -4.843  1.00 10.00      A   
ATOM    361  HN  LYS A 113       3.757  15.907  -4.760  1.00 10.00      A   
ATOM    362  CA  LYS A 113       1.996  15.987  -5.929  1.00 10.00      A   
ATOM    363  CB  LYS A 113       2.712  15.058  -6.918  1.00 10.00      A   
ATOM    364  CG  LYS A 113       1.806  14.475  -7.993  1.00 10.00      A   
ATOM    365  CD  LYS A 113       2.242  13.072  -8.383  1.00 10.00      A   
ATOM    366  CE  LYS A 113       1.126  12.321  -9.094  1.00 10.00      A   
ATOM    367  NZ  LYS A 113       0.904  12.811 -10.480  1.00 10.00      A   
ATOM    368  HZ1 LYS A 113       1.721  12.571 -11.080  1.00 10.00      A   
ATOM    369  HZ2 LYS A 113       0.779  13.844 -10.481  1.00 10.00      A   
ATOM    370  HZ3 LYS A 113       0.051  12.374 -10.882  1.00 10.00      A   
ATOM    371  C   LYS A 113       0.704  15.330  -5.441  1.00 10.00      A   
ATOM    372  O   LYS A 113      -0.384  15.679  -5.904  1.00 10.00      A   
ATOM    373  N   HIS A 114       0.816  14.384  -4.514  1.00 10.00      A   
ATOM    374  HN  HIS A 114       1.703  14.164  -4.149  1.00 10.00      A   
ATOM    375  CA  HIS A 114      -0.366  13.675  -4.030  1.00 10.00      A   
ATOM    376  CB  HIS A 114      -0.180  12.157  -4.111  1.00 10.00      A   
ATOM    377  CG  HIS A 114      -1.052  11.493  -5.134  1.00 10.00      A   
ATOM    378  ND1 HIS A 114      -2.346  11.078  -4.897  1.00 10.00      A   
ATOM    379  HD1 HIS A 114      -2.841  11.170  -4.050  1.00 10.00      A   
ATOM    380  CD2 HIS A 114      -0.792  11.176  -6.426  1.00 10.00      A   
ATOM    381  CE1 HIS A 114      -2.818  10.529  -6.023  1.00 10.00      A   
ATOM    382  NE2 HIS A 114      -1.913  10.566  -6.985  1.00 10.00      A   
ATOM    383  C   HIS A 114      -0.827  14.087  -2.636  1.00 10.00      A   
ATOM    384  O   HIS A 114      -1.748  14.890  -2.501  1.00 10.00      A   
ATOM    385  N   VAL A 115      -0.181  13.534  -1.609  1.00 10.00      A   
ATOM    386  HN  VAL A 115       0.574  12.939  -1.789  1.00 10.00      A   
ATOM    387  CA  VAL A 115      -0.557  13.793  -0.215  1.00 10.00      A   
ATOM    388  CB  VAL A 115       0.336  13.059   0.811  1.00 10.00      A   
ATOM    389  CG1 VAL A 115      -0.040  11.588   0.880  1.00 10.00      A   
ATOM    390  CG2 VAL A 115       1.807  13.211   0.467  1.00 10.00      A   
ATOM    391  C   VAL A 115      -0.709  15.272   0.142  1.00 10.00      A   
ATOM    392  O   VAL A 115      -1.670  15.649   0.812  1.00 10.00      A   
ATOM    393  N   ILE A 116       0.219  16.108  -0.298  1.00 10.00      A   
ATOM    394  HN  ILE A 116       0.968  15.764  -0.834  1.00 10.00      A   
ATOM    395  CA  ILE A 116       0.143  17.534   0.002  1.00 10.00      A   
ATOM    396  CB  ILE A 116       1.480  18.250  -0.282  1.00 10.00      A   
ATOM    397  CG1 ILE A 116       2.551  17.777   0.706  1.00 10.00      A   
ATOM    398  CG2 ILE A 116       1.324  19.762  -0.220  1.00 10.00      A   
ATOM    399  CD1 ILE A 116       2.184  17.984   2.162  1.00 10.00      A   
ATOM    400  C   ILE A 116      -1.003  18.191  -0.768  1.00 10.00      A   
ATOM    401  O   ILE A 116      -1.997  18.617  -0.173  1.00 10.00      A   
ATOM    402  N   GLY A 117      -0.856  18.255  -2.089  1.00 10.00      A   
ATOM    403  HN  GLY A 117      -0.036  17.898  -2.492  1.00 10.00      A   
ATOM    404  CA  GLY A 117      -1.876  18.833  -2.944  1.00 10.00      A   
ATOM    405  C   GLY A 117      -2.261  20.264  -2.602  1.00 10.00      A   
ATOM    406  O   GLY A 117      -1.570  21.213  -2.974  1.00 10.00      A   
ATOM    407  N   ASP A 118      -3.367  20.409  -1.883  1.00 10.00      A   
ATOM    408  HN  ASP A 118      -3.844  19.607  -1.587  1.00 10.00      A   
ATOM    409  CA  ASP A 118      -3.888  21.722  -1.513  1.00 10.00      A   
ATOM    410  CB  ASP A 118      -5.358  21.613  -1.100  1.00 10.00      A   
ATOM    411  CG  ASP A 118      -6.057  22.956  -1.070  1.00 10.00      A   
ATOM    412  OD1 ASP A 118      -6.646  23.343  -2.102  1.00 10.00      A   
ATOM    413  OD2 ASP A 118      -6.031  23.627  -0.017  1.00 10.00      A   
ATOM    414  C   ASP A 118      -3.086  22.384  -0.397  1.00 10.00      A   
ATOM    415  O   ASP A 118      -2.760  23.570  -0.479  1.00 10.00      A   
ATOM    416  N   TYR A 119      -2.743  21.611   0.624  1.00 10.00      A   
ATOM    417  HN  TYR A 119      -2.982  20.661   0.599  1.00 10.00      A   
ATOM    418  CA  TYR A 119      -2.001  22.130   1.774  1.00 10.00      A   
ATOM    419  CB  TYR A 119      -2.193  21.225   2.993  1.00 10.00      A   
ATOM    420  CG  TYR A 119      -3.603  21.217   3.537  1.00 10.00      A   
ATOM    421  CD1 TYR A 119      -4.084  22.282   4.285  1.00 10.00      A   
ATOM    422  CD2 TYR A 119      -4.456  20.144   3.303  1.00 10.00      A   
ATOM    423  CE1 TYR A 119      -5.371  22.282   4.786  1.00 10.00      A   
ATOM    424  CE2 TYR A 119      -5.747  20.136   3.799  1.00 10.00      A   
ATOM    425  CZ  TYR A 119      -6.200  21.208   4.540  1.00 10.00      A   
ATOM    426  OH  TYR A 119      -7.482  21.205   5.040  1.00 10.00      A   
ATOM    427  HH  TYR A 119      -7.937  22.003   4.757  1.00 10.00      A   
ATOM    428  C   TYR A 119      -0.515  22.303   1.475  1.00 10.00      A   
ATOM    429  O   TYR A 119       0.338  21.766   2.178  1.00 10.00      A   
ATOM    430  N   LYS A 120      -0.210  23.068   0.441  1.00 10.00      A   
ATOM    431  HN  LYS A 120      -0.937  23.479  -0.077  1.00 10.00      A   
ATOM    432  CA  LYS A 120       1.172  23.305   0.053  1.00 10.00      A   
ATOM    433  CB  LYS A 120       1.331  23.220  -1.466  1.00 10.00      A   
ATOM    434  CG  LYS A 120       0.327  24.055  -2.240  1.00 10.00      A   
ATOM    435  CD  LYS A 120       0.342  23.707  -3.718  1.00 10.00      A   
ATOM    436  CE  LYS A 120      -0.865  24.293  -4.430  1.00 10.00      A   
ATOM    437  NZ  LYS A 120      -2.138  23.824  -3.827  1.00 10.00      A   
ATOM    438  HZ1 LYS A 120      -2.091  22.799  -3.641  1.00 10.00      A   
ATOM    439  HZ2 LYS A 120      -2.930  24.008  -4.476  1.00 10.00      A   
ATOM    440  HZ3 LYS A 120      -2.318  24.322  -2.933  1.00 10.00      A   
ATOM    441  C   LYS A 120       1.673  24.646   0.572  1.00 10.00      A   
ATOM    442  O   LYS A 120       2.857  24.961   0.458  1.00 10.00      A   
ATOM    443  N   ASP A 121       0.773  25.435   1.146  1.00 10.00      A   
ATOM    444  HN  ASP A 121      -0.158  25.134   1.216  1.00 10.00      A   
ATOM    445  CA  ASP A 121       1.141  26.742   1.682  1.00 10.00      A   
ATOM    446  CB  ASP A 121      -0.058  27.698   1.701  1.00 10.00      A   
ATOM    447  CG  ASP A 121      -1.036  27.426   2.827  1.00 10.00      A   
ATOM    448  OD1 ASP A 121      -1.298  28.353   3.627  1.00 10.00      A   
ATOM    449  OD2 ASP A 121      -1.555  26.292   2.911  1.00 10.00      A   
ATOM    450  C   ASP A 121       1.759  26.605   3.070  1.00 10.00      A   
ATOM    451  O   ASP A 121       2.465  27.495   3.541  1.00 10.00      A   
ATOM    452  N   ILE A 122       1.496  25.475   3.712  1.00 10.00      A   
ATOM    453  HN  ILE A 122       0.920  24.810   3.285  1.00 10.00      A   
ATOM    454  CA  ILE A 122       2.031  25.199   5.041  1.00 10.00      A   
ATOM    455  CB  ILE A 122       0.910  25.091   6.097  1.00 10.00      A   
ATOM    456  CG1 ILE A 122      -0.249  24.232   5.572  1.00 10.00      A   
ATOM    457  CG2 ILE A 122       0.424  26.474   6.507  1.00 10.00      A   
ATOM    458  CD1 ILE A 122      -1.312  23.929   6.607  1.00 10.00      A   
ATOM    459  C   ILE A 122       2.838  23.905   5.027  1.00 10.00      A   
ATOM    460  O   ILE A 122       2.940  23.211   6.041  1.00 10.00      A   
ATOM    461  N   PHE A 123       3.420  23.600   3.869  1.00 10.00      A   
ATOM    462  HN  PHE A 123       3.310  24.211   3.110  1.00 10.00      A   
ATOM    463  CA  PHE A 123       4.218  22.388   3.692  1.00 10.00      A   
ATOM    464  CB  PHE A 123       4.764  22.270   2.262  1.00 10.00      A   
ATOM    465  CG  PHE A 123       5.680  21.095   2.054  1.00 10.00      A   
ATOM    466  CD1 PHE A 123       5.203  19.800   2.163  1.00 10.00      A   
ATOM    467  CD2 PHE A 123       7.019  21.286   1.756  1.00 10.00      A   
ATOM    468  CE1 PHE A 123       6.040  18.717   1.978  1.00 10.00      A   
ATOM    469  CE2 PHE A 123       7.863  20.207   1.570  1.00 10.00      A   
ATOM    470  CZ  PHE A 123       7.373  18.921   1.681  1.00 10.00      A   
ATOM    471  C   PHE A 123       5.334  22.231   4.739  1.00 10.00      A   
ATOM    472  O   PHE A 123       5.379  21.213   5.427  1.00 10.00      A   
ATOM    473  N   PRO A 124       6.245  23.224   4.889  1.00 10.00      A   
ATOM    474  CA  PRO A 124       7.343  23.140   5.867  1.00 10.00      A   
ATOM    475  CB  PRO A 124       8.003  24.520   5.789  1.00 10.00      A   
ATOM    476  CG  PRO A 124       7.671  25.011   4.426  1.00 10.00      A   
ATOM    477  CD  PRO A 124       6.295  24.490   4.129  1.00 10.00      A   
ATOM    478  C   PRO A 124       6.841  22.875   7.283  1.00 10.00      A   
ATOM    479  O   PRO A 124       7.423  22.079   8.019  1.00 10.00      A   
ATOM    480  N   ASP A 125       5.748  23.532   7.653  1.00 10.00      A   
ATOM    481  HN  ASP A 125       5.320  24.137   7.015  1.00 10.00      A   
ATOM    482  CA  ASP A 125       5.169  23.370   8.984  1.00 10.00      A   
ATOM    483  CB  ASP A 125       4.032  24.371   9.206  1.00 10.00      A   
ATOM    484  CG  ASP A 125       3.526  24.383  10.637  1.00 10.00      A   
ATOM    485  OD1 ASP A 125       3.940  25.269  11.415  1.00 10.00      A   
ATOM    486  OD2 ASP A 125       2.713  23.512  10.996  1.00 10.00      A   
ATOM    487  C   ASP A 125       4.660  21.945   9.192  1.00 10.00      A   
ATOM    488  O   ASP A 125       4.967  21.304  10.200  1.00 10.00      A   
ATOM    489  N   LEU A 126       3.897  21.453   8.225  1.00 10.00      A   
ATOM    490  HN  LEU A 126       3.703  22.011   7.439  1.00 10.00      A   
ATOM    491  CA  LEU A 126       3.338  20.111   8.295  1.00 10.00      A   
ATOM    492  CB  LEU A 126       2.304  19.908   7.188  1.00 10.00      A   
ATOM    493  CG  LEU A 126       0.837  19.936   7.623  1.00 10.00      A   
ATOM    494  CD1 LEU A 126       0.511  21.229   8.356  1.00 10.00      A   
ATOM    495  CD2 LEU A 126      -0.076  19.753   6.423  1.00 10.00      A   
ATOM    496  C   LEU A 126       4.423  19.042   8.210  1.00 10.00      A   
ATOM    497  O   LEU A 126       4.390  18.053   8.944  1.00 10.00      A   
ATOM    498  N   PHE A 127       5.386  19.250   7.319  1.00 10.00      A   
ATOM    499  HN  PHE A 127       5.356  20.060   6.760  1.00 10.00      A   
ATOM    500  CA  PHE A 127       6.483  18.306   7.141  1.00 10.00      A   
ATOM    501  CB  PHE A 127       7.376  18.729   5.973  1.00 10.00      A   
ATOM    502  CG  PHE A 127       8.178  17.605   5.383  1.00 10.00      A   
ATOM    503  CD1 PHE A 127       7.553  16.590   4.677  1.00 10.00      A   
ATOM    504  CD2 PHE A 127       9.556  17.563   5.528  1.00 10.00      A   
ATOM    505  CE1 PHE A 127       8.285  15.556   4.127  1.00 10.00      A   
ATOM    506  CE2 PHE A 127      10.294  16.530   4.981  1.00 10.00      A   
ATOM    507  CZ  PHE A 127       9.657  15.525   4.279  1.00 10.00      A   
ATOM    508  C   PHE A 127       7.304  18.195   8.419  1.00 10.00      A   
ATOM    509  O   PHE A 127       7.741  17.109   8.799  1.00 10.00      A   
ATOM    510  N   LYS A 128       7.500  19.330   9.080  1.00 10.00      A   
ATOM    511  HN  LYS A 128       7.134  20.165   8.712  1.00 10.00      A   
ATOM    512  CA  LYS A 128       8.254  19.377  10.325  1.00 10.00      A   
ATOM    513  CB  LYS A 128       8.406  20.828  10.785  1.00 10.00      A   
ATOM    514  CG  LYS A 128       9.337  21.030  11.968  1.00 10.00      A   
ATOM    515  CD  LYS A 128       9.544  22.511  12.236  1.00 10.00      A   
ATOM    516  CE  LYS A 128      10.245  22.747  13.562  1.00 10.00      A   
ATOM    517  NZ  LYS A 128      10.253  24.188  13.926  1.00 10.00      A   
ATOM    518  HZ1 LYS A 128      10.923  24.704  13.322  1.00 10.00      A   
ATOM    519  HZ2 LYS A 128      10.536  24.305  14.919  1.00 10.00      A   
ATOM    520  HZ3 LYS A 128       9.303  24.596  13.797  1.00 10.00      A   
ATOM    521  C   LYS A 128       7.556  18.543  11.398  1.00 10.00      A   
ATOM    522  O   LYS A 128       8.205  17.821  12.159  1.00 10.00      A   
ATOM    523  N   ARG A 129       6.228  18.633  11.438  1.00 10.00      A   
ATOM    524  HN  ARG A 129       5.771  19.224  10.800  1.00 10.00      A   
ATOM    525  CA  ARG A 129       5.437  17.879  12.406  1.00 10.00      A   
ATOM    526  CB  ARG A 129       3.971  18.320  12.383  1.00 10.00      A   
ATOM    527  CG  ARG A 129       3.745  19.779  12.741  1.00 10.00      A   
ATOM    528  CD  ARG A 129       2.267  20.072  12.927  1.00 10.00      A   
ATOM    529  NE  ARG A 129       1.935  21.463  12.628  1.00 10.00      A   
ATOM    530  HE  ARG A 129       2.510  21.940  11.977  1.00 10.00      A   
ATOM    531  CZ  ARG A 129       0.901  22.114  13.153  1.00 10.00      A   
ATOM    532  NH1 ARG A 129       0.126  21.529  14.056  1.00 10.00      A   
ATOM    533 HH11 ARG A 129      -0.696  22.037  14.454  1.00 10.00      A   
ATOM    534 HH12 ARG A 129       0.342  20.564  14.387  1.00 10.00      A   
ATOM    535  NH2 ARG A 129       0.661  23.363  12.782  1.00 10.00      A   
ATOM    536 HH21 ARG A 129       1.288  23.824  12.075  1.00 10.00      A   
ATOM    537 HH22 ARG A 129      -0.138  23.894  13.190  1.00 10.00      A   
ATOM    538  C   ARG A 129       5.525  16.387  12.115  1.00 10.00      A   
ATOM    539  O   ARG A 129       5.595  15.567  13.029  1.00 10.00      A   
ATOM    540  N   ALA A 130       5.526  16.044  10.834  1.00 10.00      A   
ATOM    541  HN  ALA A 130       5.463  16.747  10.150  1.00 10.00      A   
ATOM    542  CA  ALA A 130       5.614  14.652  10.415  1.00 10.00      A   
ATOM    543  CB  ALA A 130       5.429  14.538   8.909  1.00 10.00      A   
ATOM    544  C   ALA A 130       6.949  14.048  10.840  1.00 10.00      A   
ATOM    545  O   ALA A 130       7.006  12.910  11.305  1.00 10.00      A   
ATOM    546  N   ALA A 131       8.013  14.832  10.696  1.00 10.00      A   
ATOM    547  HN  ALA A 131       7.893  15.734  10.322  1.00 10.00      A   
ATOM    548  CA  ALA A 131       9.353  14.389  11.060  1.00 10.00      A   
ATOM    549  CB  ALA A 131      10.389  15.420  10.637  1.00 10.00      A   
ATOM    550  C   ALA A 131       9.462  14.099  12.555  1.00 10.00      A   
ATOM    551  O   ALA A 131       9.919  13.026  12.956  1.00 10.00      A   
ATOM    552  N   GLU A 132       9.029  15.049  13.380  1.00 10.00      A   
ATOM    553  HN  GLU A 132       8.659  15.879  13.007  1.00 10.00      A   
ATOM    554  CA  GLU A 132       9.091  14.881  14.829  1.00 10.00      A   
ATOM    555  CB  GLU A 132       8.732  16.180  15.562  1.00 10.00      A   
ATOM    556  CG  GLU A 132       7.352  16.722  15.229  1.00 10.00      A   
ATOM    557  CD  GLU A 132       6.866  17.774  16.201  1.00 10.00      A   
ATOM    558  OE1 GLU A 132       7.512  17.972  17.251  1.00 10.00      A   
ATOM    559  OE2 GLU A 132       5.826  18.402  15.926  1.00 10.00      A   
ATOM    560  C   GLU A 132       8.203  13.727  15.295  1.00 10.00      A   
ATOM    561  O   GLU A 132       8.591  12.945  16.165  1.00 10.00      A   
ATOM    562  N   ARG A 133       7.018  13.614  14.699  1.00 10.00      A   
ATOM    563  HN  ARG A 133       6.767  14.262  14.003  1.00 10.00      A   
ATOM    564  CA  ARG A 133       6.083  12.556  15.058  1.00 10.00      A   
ATOM    565  CB  ARG A 133       4.725  12.756  14.379  1.00 10.00      A   
ATOM    566  CG  ARG A 133       3.855  13.823  15.023  1.00 10.00      A   
ATOM    567  CD  ARG A 133       3.741  13.610  16.523  1.00 10.00      A   
ATOM    568  NE  ARG A 133       2.711  14.455  17.119  1.00 10.00      A   
ATOM    569  HE  ARG A 133       1.779  14.136  17.054  1.00 10.00      A   
ATOM    570  CZ  ARG A 133       2.955  15.612  17.734  1.00 10.00      A   
ATOM    571  NH1 ARG A 133       4.203  16.055  17.854  1.00 10.00      A   
ATOM    572 HH11 ARG A 133       4.993  15.493  17.479  1.00 10.00      A   
ATOM    573 HH12 ARG A 133       4.396  16.971  18.317  1.00 10.00      A   
ATOM    574  NH2 ARG A 133       1.951  16.317  18.239  1.00 10.00      A   
ATOM    575 HH21 ARG A 133       0.971  15.966  18.159  1.00 10.00      A   
ATOM    576 HH22 ARG A 133       2.132  17.223  18.722  1.00 10.00      A   
ATOM    577  C   ARG A 133       6.642  11.179  14.724  1.00 10.00      A   
ATOM    578  O   ARG A 133       6.631  10.281  15.563  1.00 10.00      A   
ATOM    579  N   LEU A 134       7.151  11.028  13.505  1.00 10.00      A   
ATOM    580  HN  LEU A 134       7.147  11.795  12.889  1.00 10.00      A   
ATOM    581  CA  LEU A 134       7.715   9.759  13.051  1.00 10.00      A   
ATOM    582  CB  LEU A 134       8.197   9.886  11.604  1.00 10.00      A   
ATOM    583  CG  LEU A 134       8.558   8.580  10.894  1.00 10.00      A   
ATOM    584  CD1 LEU A 134       7.335   7.686  10.764  1.00 10.00      A   
ATOM    585  CD2 LEU A 134       9.156   8.868   9.528  1.00 10.00      A   
ATOM    586  C   LEU A 134       8.862   9.306  13.951  1.00 10.00      A   
ATOM    587  O   LEU A 134       8.945   8.134  14.332  1.00 10.00      A   
ATOM    588  N   GLN A 135       9.728  10.248  14.306  1.00 10.00      A   
ATOM    589  HN  GLN A 135       9.599  11.162  13.971  1.00 10.00      A   
ATOM    590  CA  GLN A 135      10.876   9.968  15.163  1.00 10.00      A   
ATOM    591  CB  GLN A 135      11.808  11.186  15.196  1.00 10.00      A   
ATOM    592  CG  GLN A 135      13.008  11.047  16.121  1.00 10.00      A   
ATOM    593  CD  GLN A 135      14.006  10.012  15.643  1.00 10.00      A   
ATOM    594  OE1 GLN A 135      14.914  10.322  14.875  1.00 10.00      A   
ATOM    595  NE2 GLN A 135      13.852   8.779  16.101  1.00 10.00      A   
ATOM    596 HE21 GLN A 135      13.109   8.603  16.720  1.00 10.00      A   
ATOM    597 HE22 GLN A 135      14.486   8.093  15.802  1.00 10.00      A   
ATOM    598  C   GLN A 135      10.446   9.591  16.582  1.00 10.00      A   
ATOM    599  O   GLN A 135      11.168   8.898  17.299  1.00 10.00      A   
ATOM    600  N   TYR A 136       9.265  10.035  16.978  1.00 10.00      A   
ATOM    601  HN  TYR A 136       8.721  10.568  16.360  1.00 10.00      A   
ATOM    602  CA  TYR A 136       8.762   9.754  18.312  1.00 10.00      A   
ATOM    603  CB  TYR A 136       7.985  10.953  18.866  1.00 10.00      A   
ATOM    604  CG  TYR A 136       7.532  10.775  20.297  1.00 10.00      A   
ATOM    605  CD1 TYR A 136       6.209  10.478  20.599  1.00 10.00      A   
ATOM    606  CD2 TYR A 136       8.432  10.895  21.349  1.00 10.00      A   
ATOM    607  CE1 TYR A 136       5.796  10.305  21.904  1.00 10.00      A   
ATOM    608  CE2 TYR A 136       8.025  10.725  22.656  1.00 10.00      A   
ATOM    609  CZ  TYR A 136       6.707  10.430  22.929  1.00 10.00      A   
ATOM    610  OH  TYR A 136       6.300  10.254  24.229  1.00 10.00      A   
ATOM    611  HH  TYR A 136       5.915   9.371  24.323  1.00 10.00      A   
ATOM    612  C   TYR A 136       7.901   8.492  18.365  1.00 10.00      A   
ATOM    613  O   TYR A 136       8.156   7.601  19.173  1.00 10.00      A   
ATOM    614  N   VAL A 137       6.899   8.411  17.498  1.00 10.00      A   
ATOM    615  HN  VAL A 137       6.765   9.138  16.847  1.00 10.00      A   
ATOM    616  CA  VAL A 137       5.987   7.270  17.491  1.00 10.00      A   
ATOM    617  CB  VAL A 137       4.654   7.571  16.755  1.00 10.00      A   
ATOM    618  CG1 VAL A 137       4.858   7.728  15.255  1.00 10.00      A   
ATOM    619  CG2 VAL A 137       3.606   6.508  17.057  1.00 10.00      A   
ATOM    620  C   VAL A 137       6.619   5.971  16.980  1.00 10.00      A   
ATOM    621  O   VAL A 137       6.387   4.904  17.550  1.00 10.00      A   
ATOM    622  N   PHE A 138       7.429   6.051  15.929  1.00 10.00      A   
ATOM    623  HN  PHE A 138       7.619   6.926  15.527  1.00 10.00      A   
ATOM    624  CA  PHE A 138       8.044   4.851  15.368  1.00 10.00      A   
ATOM    625  CB  PHE A 138       7.665   4.672  13.896  1.00 10.00      A   
ATOM    626  CG  PHE A 138       6.381   3.915  13.688  1.00 10.00      A   
ATOM    627  CD1 PHE A 138       6.386   2.533  13.564  1.00 10.00      A   
ATOM    628  CD2 PHE A 138       5.168   4.584  13.618  1.00 10.00      A   
ATOM    629  CE1 PHE A 138       5.209   1.834  13.374  1.00 10.00      A   
ATOM    630  CE2 PHE A 138       3.988   3.892  13.428  1.00 10.00      A   
ATOM    631  CZ  PHE A 138       4.007   2.515  13.306  1.00 10.00      A   
ATOM    632  C   PHE A 138       9.558   4.823  15.545  1.00 10.00      A   
ATOM    633  O   PHE A 138      10.193   3.792  15.333  1.00 10.00      A   
ATOM    634  N   GLY A 139      10.133   5.956  15.920  1.00 10.00      A   
ATOM    635  HN  GLY A 139       9.582   6.751  16.062  1.00 10.00      A   
ATOM    636  CA  GLY A 139      11.570   6.024  16.117  1.00 10.00      A   
ATOM    637  C   GLY A 139      12.331   6.053  14.807  1.00 10.00      A   
ATOM    638  O   GLY A 139      13.522   5.731  14.759  1.00 10.00      A   
ATOM    639  N   TYR A 140      11.645   6.443  13.744  1.00 10.00      A   
ATOM    640  HN  TYR A 140      10.704   6.699  13.849  1.00 10.00      A   
ATOM    641  CA  TYR A 140      12.257   6.514  12.430  1.00 10.00      A   
ATOM    642  CB  TYR A 140      11.280   6.048  11.349  1.00 10.00      A   
ATOM    643  CG  TYR A 140      11.294   4.554  11.117  1.00 10.00      A   
ATOM    644  CD1 TYR A 140      12.217   3.977  10.256  1.00 10.00      A   
ATOM    645  CD2 TYR A 140      10.386   3.720  11.757  1.00 10.00      A   
ATOM    646  CE1 TYR A 140      12.236   2.612  10.039  1.00 10.00      A   
ATOM    647  CE2 TYR A 140      10.398   2.354  11.547  1.00 10.00      A   
ATOM    648  CZ  TYR A 140      11.325   1.806  10.687  1.00 10.00      A   
ATOM    649  OH  TYR A 140      11.346   0.447  10.476  1.00 10.00      A   
ATOM    650  HH  TYR A 140      10.454   0.140  10.288  1.00 10.00      A   
ATOM    651  C   TYR A 140      12.741   7.923  12.136  1.00 10.00      A   
ATOM    652  O   TYR A 140      11.965   8.878  12.172  1.00 10.00      A   
ATOM    653  N   LYS A 141      14.029   8.044  11.855  1.00 10.00      A   
ATOM    654  HN  LYS A 141      14.595   7.240  11.842  1.00 10.00      A   
ATOM    655  CA  LYS A 141      14.630   9.330  11.555  1.00 10.00      A   
ATOM    656  CB  LYS A 141      16.090   9.343  12.012  1.00 10.00      A   
ATOM    657  CG  LYS A 141      16.712  10.726  12.087  1.00 10.00      A   
ATOM    658  CD  LYS A 141      18.157  10.656  12.553  1.00 10.00      A   
ATOM    659  CE  LYS A 141      18.256  10.181  13.995  1.00 10.00      A   
ATOM    660  NZ  LYS A 141      17.566  11.103  14.932  1.00 10.00      A   
ATOM    661  HZ1 LYS A 141      17.909  12.077  14.799  1.00 10.00      A   
ATOM    662  HZ2 LYS A 141      17.751  10.815  15.914  1.00 10.00      A   
ATOM    663  HZ3 LYS A 141      16.537  11.080  14.767  1.00 10.00      A   
ATOM    664  C   LYS A 141      14.550   9.609  10.061  1.00 10.00      A   
ATOM    665  O   LYS A 141      15.127   8.878   9.251  1.00 10.00      A   
ATOM    666  N   LEU A 142      13.825  10.655   9.701  1.00 10.00      A   
ATOM    667  HN  LEU A 142      13.391  11.198  10.396  1.00 10.00      A   
ATOM    668  CA  LEU A 142      13.669  11.034   8.305  1.00 10.00      A   
ATOM    669  CB  LEU A 142      12.308  11.699   8.077  1.00 10.00      A   
ATOM    670  CG  LEU A 142      11.955  12.050   6.628  1.00 10.00      A   
ATOM    671  CD1 LEU A 142      11.931  10.799   5.764  1.00 10.00      A   
ATOM    672  CD2 LEU A 142      10.616  12.769   6.562  1.00 10.00      A   
ATOM    673  C   LEU A 142      14.793  11.975   7.894  1.00 10.00      A   
ATOM    674  O   LEU A 142      14.778  13.159   8.231  1.00 10.00      A   
ATOM    675  N   VAL A 143      15.772  11.443   7.176  1.00 10.00      A   
ATOM    676  HN  VAL A 143      15.719  10.495   6.922  1.00 10.00      A   
ATOM    677  CA  VAL A 143      16.915  12.236   6.737  1.00 10.00      A   
ATOM    678  CB  VAL A 143      18.230  11.789   7.426  1.00 10.00      A   
ATOM    679  CG1 VAL A 143      19.271  12.902   7.393  1.00 10.00      A   
ATOM    680  CG2 VAL A 143      17.980  11.337   8.855  1.00 10.00      A   
ATOM    681  C   VAL A 143      17.091  12.129   5.227  1.00 10.00      A   
ATOM    682  O   VAL A 143      16.598  11.192   4.598  1.00 10.00      A   
ATOM    683  N   GLU A 144      17.778  13.104   4.653  1.00 10.00      A   
ATOM    684  HN  GLU A 144      18.121  13.834   5.210  1.00 10.00      A   
ATOM    685  CA  GLU A 144      18.044  13.125   3.226  1.00 10.00      A   
ATOM    686  CB  GLU A 144      18.239  14.574   2.770  1.00 10.00      A   
ATOM    687  CG  GLU A 144      18.346  14.767   1.268  1.00 10.00      A   
ATOM    688  CD  GLU A 144      18.297  16.228   0.871  1.00 10.00      A   
ATOM    689  OE1 GLU A 144      17.882  16.523  -0.270  1.00 10.00      A   
ATOM    690  OE2 GLU A 144      18.670  17.088   1.701  1.00 10.00      A   
ATOM    691  C   GLU A 144      19.297  12.302   2.940  1.00 10.00      A   
ATOM    692  O   GLU A 144      20.307  12.447   3.632  1.00 10.00      A   
ATOM    693  N   LEU A 145      19.221  11.435   1.935  1.00 10.00      A   
ATOM    694  HN  LEU A 145      18.386  11.372   1.425  1.00 10.00      A   
ATOM    695  CA  LEU A 145      20.349  10.575   1.566  1.00 10.00      A   
ATOM    696  CB  LEU A 145      19.972   9.649   0.406  1.00 10.00      A   
ATOM    697  CG  LEU A 145      18.798   8.699   0.646  1.00 10.00      A   
ATOM    698  CD1 LEU A 145      17.506   9.293   0.107  1.00 10.00      A   
ATOM    699  CD2 LEU A 145      19.071   7.340   0.021  1.00 10.00      A   
ATOM    700  C   LEU A 145      21.576  11.401   1.196  1.00 10.00      A   
ATOM    701  O   LEU A 145      22.648  11.253   1.787  1.00 10.00      A   
ATOM    702  N   GLU A 146      21.413  12.262   0.209  1.00 10.00      A   
ATOM    703  HN  GLU A 146      20.538  12.331  -0.225  1.00 10.00      A   
ATOM    704  CA  GLU A 146      22.491  13.123  -0.237  1.00 10.00      A   
ATOM    705  CB  GLU A 146      22.874  12.805  -1.684  1.00 10.00      A   
ATOM    706  CG  GLU A 146      23.209  11.342  -1.926  1.00 10.00      A   
ATOM    707  CD  GLU A 146      23.667  11.076  -3.343  1.00 10.00      A   
ATOM    708  OE1 GLU A 146      24.730  10.448  -3.520  1.00 10.00      A   
ATOM    709  OE2 GLU A 146      22.969  11.497  -4.288  1.00 10.00      A   
ATOM    710  C   GLU A 146      22.039  14.568  -0.112  1.00 10.00      A   
ATOM    711  O   GLU A 146      20.930  14.902  -0.526  1.00 10.00      A   
ATOM    712  N   PRO A 147      22.878  15.433   0.473  1.00 10.00      A   
ATOM    713  CA  PRO A 147      22.552  16.850   0.674  1.00 10.00      A   
ATOM    714  CB  PRO A 147      23.883  17.461   1.116  1.00 10.00      A   
ATOM    715  CG  PRO A 147      24.617  16.332   1.749  1.00 10.00      A   
ATOM    716  CD  PRO A 147      24.222  15.100   0.983  1.00 10.00      A   
ATOM    717  C   PRO A 147      22.056  17.534  -0.598  1.00 10.00      A   
ATOM    718  O   PRO A 147      22.726  17.506  -1.632  1.00 10.00      A   
ATOM    719  N   LYS A 148      20.869  18.127  -0.506  1.00 10.00      A   
ATOM    720  HN  LYS A 148      20.380  18.067   0.344  1.00 10.00      A   
ATOM    721  CA  LYS A 148      20.250  18.852  -1.617  1.00 10.00      A   
ATOM    722  CB  LYS A 148      21.094  20.062  -2.042  1.00 10.00      A   
ATOM    723  CG  LYS A 148      21.446  20.999  -0.897  1.00 10.00      A   
ATOM    724  CD  LYS A 148      22.278  22.179  -1.368  1.00 10.00      A   
ATOM    725  CE  LYS A 148      22.847  22.952  -0.188  1.00 10.00      A   
ATOM    726  NZ  LYS A 148      21.777  23.515   0.679  1.00 10.00      A   
ATOM    727  HZ1 LYS A 148      21.338  24.338   0.219  1.00 10.00      A   
ATOM    728  HZ2 LYS A 148      22.176  23.815   1.591  1.00 10.00      A   
ATOM    729  HZ3 LYS A 148      21.046  22.798   0.855  1.00 10.00      A   
ATOM    730  C   LYS A 148      19.931  17.950  -2.809  1.00 10.00      A   
ATOM    731  O   LYS A 148      20.407  18.179  -3.923  1.00 10.00      A   
ATOM    732  N   SER A 149      19.121  16.928  -2.568  1.00 10.00      A   
ATOM    733  HN  SER A 149      18.780  16.788  -1.648  1.00 10.00      A   
ATOM    734  CA  SER A 149      18.725  16.002  -3.621  1.00 10.00      A   
ATOM    735  CB  SER A 149      19.337  14.624  -3.385  1.00 10.00      A   
ATOM    736  OG  SER A 149      20.733  14.733  -3.180  1.00 10.00      A   
ATOM    737  HG  SER A 149      20.899  14.922  -2.246  1.00 10.00      A   
ATOM    738  C   SER A 149      17.206  15.901  -3.721  1.00 10.00      A   
ATOM    739  O   SER A 149      16.676  15.363  -4.696  1.00 10.00      A   
ATOM    740  N   ASN A 150      16.517  16.403  -2.693  1.00 10.00      A   
ATOM    741  HN  ASN A 150      17.012  16.777  -1.927  1.00 10.00      A   
ATOM    742  CA  ASN A 150      15.051  16.399  -2.647  1.00 10.00      A   
ATOM    743  CB  ASN A 150      14.464  17.024  -3.924  1.00 10.00      A   
ATOM    744  CG  ASN A 150      13.232  17.874  -3.683  1.00 10.00      A   
ATOM    745  OD1 ASN A 150      13.046  18.438  -2.606  1.00 10.00      A   
ATOM    746  ND2 ASN A 150      12.390  17.986  -4.698  1.00 10.00      A   
ATOM    747 HD21 ASN A 150      12.610  17.519  -5.535  1.00 10.00      A   
ATOM    748 HD22 ASN A 150      11.584  18.536  -4.579  1.00 10.00      A   
ATOM    749  C   ASN A 150      14.515  14.984  -2.432  1.00 10.00      A   
ATOM    750  O   ASN A 150      13.351  14.693  -2.710  1.00 10.00      A   
ATOM    751  N   THR A 151      15.376  14.111  -1.923  1.00 10.00      A   
ATOM    752  HN  THR A 151      16.283  14.413  -1.701  1.00 10.00      A   
ATOM    753  CA  THR A 151      15.016  12.722  -1.666  1.00 10.00      A   
ATOM    754  CB  THR A 151      15.852  11.775  -2.550  1.00 10.00      A   
ATOM    755  OG1 THR A 151      16.554  12.536  -3.545  1.00 10.00      A   
ATOM    756  HG1 THR A 151      16.023  13.297  -3.802  1.00 10.00      A   
ATOM    757  CG2 THR A 151      14.958  10.756  -3.236  1.00 10.00      A   
ATOM    758  C   THR A 151      15.270  12.376  -0.200  1.00 10.00      A   
ATOM    759  O   THR A 151      16.367  12.599   0.310  1.00 10.00      A   
ATOM    760  N   TYR A 152      14.267  11.827   0.473  1.00 10.00      A   
ATOM    761  HN  TYR A 152      13.420  11.638   0.011  1.00 10.00      A   
ATOM    762  CA  TYR A 152      14.402  11.473   1.882  1.00 10.00      A   
ATOM    763  CB  TYR A 152      13.371  12.226   2.727  1.00 10.00      A   
ATOM    764  CG  TYR A 152      13.459  13.732   2.616  1.00 10.00      A   
ATOM    765  CD1 TYR A 152      12.625  14.432   1.755  1.00 10.00      A   
ATOM    766  CD2 TYR A 152      14.378  14.453   3.369  1.00 10.00      A   
ATOM    767  CE1 TYR A 152      12.702  15.806   1.647  1.00 10.00      A   
ATOM    768  CE2 TYR A 152      14.462  15.829   3.269  1.00 10.00      A   
ATOM    769  CZ  TYR A 152      13.622  16.500   2.404  1.00 10.00      A   
ATOM    770  OH  TYR A 152      13.697  17.871   2.297  1.00 10.00      A   
ATOM    771  HH  TYR A 152      14.624  18.138   2.255  1.00 10.00      A   
ATOM    772  C   TYR A 152      14.241   9.974   2.083  1.00 10.00      A   
ATOM    773  O   TYR A 152      13.676   9.288   1.234  1.00 10.00      A   
ATOM    774  N   ILE A 153      14.748   9.472   3.200  1.00 10.00      A   
ATOM    775  HN  ILE A 153      15.206  10.070   3.834  1.00 10.00      A   
ATOM    776  CA  ILE A 153      14.653   8.053   3.513  1.00 10.00      A   
ATOM    777  CB  ILE A 153      15.894   7.281   3.000  1.00 10.00      A   
ATOM    778  CG1 ILE A 153      15.639   5.772   2.989  1.00 10.00      A   
ATOM    779  CG2 ILE A 153      17.136   7.622   3.816  1.00 10.00      A   
ATOM    780  CD1 ILE A 153      16.633   4.993   2.160  1.00 10.00      A   
ATOM    781  C   ILE A 153      14.483   7.852   5.019  1.00 10.00      A   
ATOM    782  O   ILE A 153      14.923   8.686   5.817  1.00 10.00      A   
ATOM    783  N   LEU A 154      13.826   6.762   5.402  1.00 10.00      A   
ATOM    784  HN  LEU A 154      13.477   6.144   4.719  1.00 10.00      A   
ATOM    785  CA  LEU A 154      13.600   6.461   6.807  1.00 10.00      A   
ATOM    786  CB  LEU A 154      12.270   5.726   7.005  1.00 10.00      A   
ATOM    787  CG  LEU A 154      11.011   6.592   7.116  1.00 10.00      A   
ATOM    788  CD1 LEU A 154      10.719   7.315   5.810  1.00 10.00      A   
ATOM    789  CD2 LEU A 154       9.818   5.746   7.532  1.00 10.00      A   
ATOM    790  C   LEU A 154      14.748   5.645   7.388  1.00 10.00      A   
ATOM    791  O   LEU A 154      15.042   4.535   6.933  1.00 10.00      A   
ATOM    792  N   ILE A 155      15.413   6.209   8.382  1.00 10.00      A   
ATOM    793  HN  ILE A 155      15.156   7.111   8.681  1.00 10.00      A   
ATOM    794  CA  ILE A 155      16.520   5.539   9.037  1.00 10.00      A   
ATOM    795  CB  ILE A 155      17.780   6.432   9.070  1.00 10.00      A   
ATOM    796  CG1 ILE A 155      18.152   6.881   7.653  1.00 10.00      A   
ATOM    797  CG2 ILE A 155      18.944   5.692   9.721  1.00 10.00      A   
ATOM    798  CD1 ILE A 155      19.293   7.875   7.600  1.00 10.00      A   
ATOM    799  C   ILE A 155      16.132   5.155  10.461  1.00 10.00      A   
ATOM    800  O   ILE A 155      15.937   6.021  11.314  1.00 10.00      A   
ATOM    801  N   ASN A 156      15.990   3.859  10.703  1.00 10.00      A   
ATOM    802  HN  ASN A 156      16.134   3.218   9.980  1.00 10.00      A   
ATOM    803  CA  ASN A 156      15.631   3.367  12.029  1.00 10.00      A   
ATOM    804  CB  ASN A 156      15.208   1.893  11.960  1.00 10.00      A   
ATOM    805  CG  ASN A 156      14.449   1.432  13.193  1.00 10.00      A   
ATOM    806  OD1 ASN A 156      14.692   1.902  14.301  1.00 10.00      A   
ATOM    807  ND2 ASN A 156      13.514   0.513  13.005  1.00 10.00      A   
ATOM    808 HD21 ASN A 156      13.361   0.184  12.094  1.00 10.00      A   
ATOM    809 HD22 ASN A 156      13.015   0.197  13.787  1.00 10.00      A   
ATOM    810  C   ASN A 156      16.813   3.540  12.975  1.00 10.00      A   
ATOM    811  O   ASN A 156      17.920   3.082  12.685  1.00 10.00      A   
ATOM    812  N   THR A 157      16.580   4.205  14.099  1.00 10.00      A   
ATOM    813  HN  THR A 157      15.671   4.522  14.291  1.00 10.00      A   
ATOM    814  CA  THR A 157      17.638   4.451  15.069  1.00 10.00      A   
ATOM    815  CB  THR A 157      17.713   5.948  15.424  1.00 10.00      A   
ATOM    816  OG1 THR A 157      16.983   6.699  14.442  1.00 10.00      A   
ATOM    817  HG1 THR A 157      16.831   6.147  13.667  1.00 10.00      A   
ATOM    818  CG2 THR A 157      19.161   6.417  15.433  1.00 10.00      A   
ATOM    819  C   THR A 157      17.428   3.629  16.339  1.00 10.00      A   
ATOM    820  O   THR A 157      18.012   3.915  17.388  1.00 10.00      A   
ATOM    821  N   LEU A 158      16.599   2.600  16.239  1.00 10.00      A   
ATOM    822  HN  LEU A 158      16.163   2.415  15.376  1.00 10.00      A   
ATOM    823  CA  LEU A 158      16.313   1.737  17.374  1.00 10.00      A   
ATOM    824  CB  LEU A 158      14.804   1.659  17.621  1.00 10.00      A   
ATOM    825  CG  LEU A 158      14.072   2.991  17.812  1.00 10.00      A   
ATOM    826  CD1 LEU A 158      12.568   2.773  17.780  1.00 10.00      A   
ATOM    827  CD2 LEU A 158      14.489   3.657  19.117  1.00 10.00      A   
ATOM    828  C   LEU A 158      16.875   0.337  17.153  1.00 10.00      A   
ATOM    829  O   LEU A 158      17.030  -0.113  16.016  1.00 10.00      A   
ATOM    830  N   GLU A 159      17.180  -0.346  18.245  1.00 10.00      A   
ATOM    831  HN  GLU A 159      17.047   0.068  19.121  1.00 10.00      A   
ATOM    832  CA  GLU A 159      17.721  -1.696  18.176  1.00 10.00      A   
ATOM    833  CB  GLU A 159      17.097  -2.586  19.253  1.00 10.00      A   
ATOM    834  CG  GLU A 159      16.875  -1.891  20.587  1.00 10.00      A   
ATOM    835  CD  GLU A 159      15.809  -2.564  21.419  1.00 10.00      A   
ATOM    836  OE1 GLU A 159      14.614  -2.395  21.107  1.00 10.00      A   
ATOM    837  OE2 GLU A 159      16.159  -3.264  22.392  1.00 10.00      A   
ATOM    838  C   GLU A 159      19.240  -1.685  18.300  1.00 10.00      A   
ATOM    839  O   GLU A 159      19.785  -1.343  19.349  1.00 10.00      A   
ATOM    840  N   PRO A 160      19.947  -2.047  17.220  1.00 10.00      A   
ATOM    841  CA  PRO A 160      19.338  -2.443  15.951  1.00 10.00      A   
ATOM    842  CB  PRO A 160      20.443  -2.158  14.918  1.00 10.00      A   
ATOM    843  CG  PRO A 160      21.641  -1.697  15.696  1.00 10.00      A   
ATOM    844  CD  PRO A 160      21.406  -2.077  17.131  1.00 10.00      A   
ATOM    845  C   PRO A 160      18.967  -3.928  15.924  1.00 10.00      A   
ATOM    846  O   PRO A 160      19.775  -4.790  16.278  1.00 10.00      A   
ATOM    847  N   VAL A 161      17.738  -4.212  15.511  1.00 10.00      A   
ATOM    848  HN  VAL A 161      17.140  -3.480  15.258  1.00 10.00      A   
ATOM    849  CA  VAL A 161      17.245  -5.582  15.417  1.00 10.00      A   
ATOM    850  CB  VAL A 161      17.080  -6.240  16.806  1.00 10.00      A   
ATOM    851  CG1 VAL A 161      15.995  -5.543  17.613  1.00 10.00      A   
ATOM    852  CG2 VAL A 161      16.773  -7.722  16.660  1.00 10.00      A   
ATOM    853  C   VAL A 161      15.908  -5.596  14.687  1.00 10.00      A   
ATOM    854  O   VAL A 161      15.346  -4.534  14.410  1.00 10.00      A   
ATOM    855  N   GLU A 166      28.750  -6.377  11.266  1.00 10.00      A   
ATOM    856  HN  GLU A 166      29.390  -5.758  11.671  1.00 10.00      A   
ATOM    857  CA  GLU A 166      28.702  -6.493   9.815  1.00 10.00      A   
ATOM    858  CB  GLU A 166      29.703  -7.535   9.321  1.00 10.00      A   
ATOM    859  CG  GLU A 166      31.154  -7.141   9.539  1.00 10.00      A   
ATOM    860  CD  GLU A 166      31.460  -5.742   9.044  1.00 10.00      A   
ATOM    861  OE1 GLU A 166      30.982  -5.377   7.950  1.00 10.00      A   
ATOM    862  OE2 GLU A 166      32.180  -5.008   9.751  1.00 10.00      A   
ATOM    863  C   GLU A 166      27.294  -6.841   9.352  1.00 10.00      A   
ATOM    864  O   GLU A 166      27.064  -7.143   8.182  1.00 10.00      A   
ATOM    865  N   MET A 167      26.353  -6.782  10.280  1.00 10.00      A   
ATOM    866  HN  MET A 167      26.599  -6.517  11.191  1.00 10.00      A   
ATOM    867  CA  MET A 167      24.963  -7.088   9.981  1.00 10.00      A   
ATOM    868  CB  MET A 167      24.257  -7.638  11.226  1.00 10.00      A   
ATOM    869  CG  MET A 167      22.845  -8.140  10.972  1.00 10.00      A   
ATOM    870  SD  MET A 167      22.011  -8.655  12.483  1.00 10.00      A   
ATOM    871  CE  MET A 167      20.444  -9.223  11.824  1.00 10.00      A   
ATOM    872  C   MET A 167      24.241  -5.847   9.471  1.00 10.00      A   
ATOM    873  O   MET A 167      23.659  -5.091  10.248  1.00 10.00      A   
ATOM    874  N   ARG A 168      24.311  -5.625   8.167  1.00 10.00      A   
ATOM    875  HN  ARG A 168      24.816  -6.249   7.603  1.00 10.00      A   
ATOM    876  CA  ARG A 168      23.655  -4.479   7.550  1.00 10.00      A   
ATOM    877  CB  ARG A 168      24.662  -3.402   7.115  1.00 10.00      A   
ATOM    878  CG  ARG A 168      26.128  -3.765   7.299  1.00 10.00      A   
ATOM    879  CD  ARG A 168      26.653  -4.572   6.125  1.00 10.00      A   
ATOM    880  NE  ARG A 168      28.064  -4.926   6.284  1.00 10.00      A   
ATOM    881  HE  ARG A 168      28.483  -4.740   7.157  1.00 10.00      A   
ATOM    882  CZ  ARG A 168      28.803  -5.479   5.328  1.00 10.00      A   
ATOM    883  NH1 ARG A 168      28.265  -5.758   4.148  1.00 10.00      A   
ATOM    884 HH11 ARG A 168      27.262  -5.552   3.969  1.00 10.00      A   
ATOM    885 HH12 ARG A 168      28.850  -6.185   3.395  1.00 10.00      A   
ATOM    886  NH2 ARG A 168      30.077  -5.761   5.551  1.00 10.00      A   
ATOM    887 HH21 ARG A 168      30.660  -6.189   4.805  1.00 10.00      A   
ATOM    888 HH22 ARG A 168      30.508  -5.555   6.497  1.00 10.00      A   
ATOM    889  C   ARG A 168      22.795  -4.925   6.373  1.00 10.00      A   
ATOM    890  O   ARG A 168      23.309  -5.304   5.322  1.00 10.00      A   
ATOM    891  N   GLY A 169      21.487  -4.898   6.575  1.00 10.00      A   
ATOM    892  HN  GLY A 169      21.144  -4.599   7.444  1.00 10.00      A   
ATOM    893  CA  GLY A 169      20.555  -5.307   5.542  1.00 10.00      A   
ATOM    894  C   GLY A 169      19.269  -5.832   6.148  1.00 10.00      A   
ATOM    895  O   GLY A 169      19.031  -5.671   7.351  1.00 10.00      A   
ATOM    896  N   GLN A 171      17.016 -16.049   8.547  1.00 10.00      A   
ATOM    897  HN  GLN A 171      17.504 -16.486   9.279  1.00 10.00      A   
ATOM    898  CA  GLN A 171      15.968 -15.080   8.862  1.00 10.00      A   
ATOM    899  CB  GLN A 171      15.448 -15.280  10.294  1.00 10.00      A   
ATOM    900  CG  GLN A 171      16.363 -14.775  11.404  1.00 10.00      A   
ATOM    901  CD  GLN A 171      17.627 -15.596  11.558  1.00 10.00      A   
ATOM    902  OE1 GLN A 171      18.665 -15.279  10.977  1.00 10.00      A   
ATOM    903  NE2 GLN A 171      17.543 -16.666  12.330  1.00 10.00      A   
ATOM    904 HE21 GLN A 171      16.681 -16.865  12.752  1.00 10.00      A   
ATOM    905 HE22 GLN A 171      18.345 -17.217  12.445  1.00 10.00      A   
ATOM    906  C   GLN A 171      16.481 -13.657   8.666  1.00 10.00      A   
ATOM    907  O   GLN A 171      15.803 -12.681   8.991  1.00 10.00      A   
ATOM    908  N   GLY A 172      17.693 -13.559   8.136  1.00 10.00      A   
ATOM    909  HN  GLY A 172      18.184 -14.378   7.920  1.00 10.00      A   
ATOM    910  CA  GLY A 172      18.303 -12.268   7.894  1.00 10.00      A   
ATOM    911  C   GLY A 172      17.903 -11.673   6.552  1.00 10.00      A   
ATOM    912  O   GLY A 172      16.718 -11.461   6.279  1.00 10.00      A   
ATOM    913  N   THR A 173      18.890 -11.395   5.711  1.00 10.00      A   
ATOM    914  HN  THR A 173      19.815 -11.577   5.979  1.00 10.00      A   
ATOM    915  CA  THR A 173      18.631 -10.817   4.394  1.00 10.00      A   
ATOM    916  CB  THR A 173      18.781  -9.282   4.418  1.00 10.00      A   
ATOM    917  OG1 THR A 173      18.368  -8.780   5.700  1.00 10.00      A   
ATOM    918  HG1 THR A 173      17.470  -9.073   5.878  1.00 10.00      A   
ATOM    919  CG2 THR A 173      17.922  -8.647   3.336  1.00 10.00      A   
ATOM    920  C   THR A 173      19.565 -11.411   3.334  1.00 10.00      A   
ATOM    921  O   THR A 173      20.741 -11.048   3.252  1.00 10.00      A   
ATOM    922  N   PRO A 174      19.046 -12.341   2.516  1.00 10.00      A   
ATOM    923  CA  PRO A 174      19.819 -13.008   1.457  1.00 10.00      A   
ATOM    924  CB  PRO A 174      18.834 -14.028   0.867  1.00 10.00      A   
ATOM    925  CG  PRO A 174      17.765 -14.172   1.893  1.00 10.00      A   
ATOM    926  CD  PRO A 174      17.661 -12.833   2.565  1.00 10.00      A   
ATOM    927  C   PRO A 174      20.297 -12.049   0.364  1.00 10.00      A   
ATOM    928  O   PRO A 174      21.414 -12.187  -0.140  1.00 10.00      A   
ATOM    929  N   THR A 175      19.451 -11.086   0.004  1.00 10.00      A   
ATOM    930  HN  THR A 175      18.572 -11.030   0.445  1.00 10.00      A   
ATOM    931  CA  THR A 175      19.782 -10.113  -1.035  1.00 10.00      A   
ATOM    932  CB  THR A 175      18.643  -9.097  -1.229  1.00 10.00      A   
ATOM    933  OG1 THR A 175      17.841  -9.050  -0.042  1.00 10.00      A   
ATOM    934  HG1 THR A 175      17.210  -9.791  -0.045  1.00 10.00      A   
ATOM    935  CG2 THR A 175      17.774  -9.483  -2.416  1.00 10.00      A   
ATOM    936  C   THR A 175      21.085  -9.368  -0.738  1.00 10.00      A   
ATOM    937  O   THR A 175      21.971  -9.282  -1.593  1.00 10.00      A   
ATOM    938  N   THR A 176      21.204  -8.848   0.477  1.00 10.00      A   
ATOM    939  HN  THR A 176      20.466  -8.951   1.118  1.00 10.00      A   
ATOM    940  CA  THR A 176      22.392  -8.108   0.886  1.00 10.00      A   
ATOM    941  CB  THR A 176      22.189  -7.475   2.271  1.00 10.00      A   
ATOM    942  OG1 THR A 176      21.152  -8.184   2.958  1.00 10.00      A   
ATOM    943  HG1 THR A 176      21.473  -9.058   3.212  1.00 10.00      A   
ATOM    944  CG2 THR A 176      21.792  -6.014   2.129  1.00 10.00      A   
ATOM    945  C   THR A 176      23.632  -8.998   0.914  1.00 10.00      A   
ATOM    946  O   THR A 176      24.751  -8.524   0.711  1.00 10.00      A   
ATOM    947  N   GLY A 177      23.421 -10.290   1.149  1.00 10.00      A   
ATOM    948  HN  GLY A 177      22.503 -10.610   1.278  1.00 10.00      A   
ATOM    949  CA  GLY A 177      24.525 -11.231   1.204  1.00 10.00      A   
ATOM    950  C   GLY A 177      25.298 -11.276  -0.098  1.00 10.00      A   
ATOM    951  O   GLY A 177      26.532 -11.289  -0.097  1.00 10.00      A   
ATOM    952  N   LEU A 178      24.573 -11.278  -1.211  1.00 10.00      A   
ATOM    953  HN  LEU A 178      23.594 -11.249  -1.146  1.00 10.00      A   
ATOM    954  CA  LEU A 178      25.196 -11.315  -2.527  1.00 10.00      A   
ATOM    955  CB  LEU A 178      24.177 -11.716  -3.601  1.00 10.00      A   
ATOM    956  CG  LEU A 178      24.602 -12.832  -4.565  1.00 10.00      A   
ATOM    957  CD1 LEU A 178      25.802 -12.409  -5.400  1.00 10.00      A   
ATOM    958  CD2 LEU A 178      24.897 -14.120  -3.808  1.00 10.00      A   
ATOM    959  C   LEU A 178      25.807  -9.959  -2.857  1.00 10.00      A   
ATOM    960  O   LEU A 178      26.891  -9.878  -3.433  1.00 10.00      A   
ATOM    961  N   LEU A 179      25.106  -8.895  -2.468  1.00 10.00      A   
ATOM    962  HN  LEU A 179      24.250  -9.030  -2.011  1.00 10.00      A   
ATOM    963  CA  LEU A 179      25.572  -7.532  -2.710  1.00 10.00      A   
ATOM    964  CB  LEU A 179      24.560  -6.513  -2.178  1.00 10.00      A   
ATOM    965  CG  LEU A 179      24.862  -5.040  -2.478  1.00 10.00      A   
ATOM    966  CD1 LEU A 179      24.710  -4.746  -3.964  1.00 10.00      A   
ATOM    967  CD2 LEU A 179      23.963  -4.131  -1.656  1.00 10.00      A   
ATOM    968  C   LEU A 179      26.932  -7.307  -2.057  1.00 10.00      A   
ATOM    969  O   LEU A 179      27.796  -6.630  -2.617  1.00 10.00      A   
ATOM    970  N   MET A 180      27.111  -7.886  -0.872  1.00 10.00      A   
ATOM    971  HN  MET A 180      26.369  -8.395  -0.477  1.00 10.00      A   
ATOM    972  CA  MET A 180      28.368  -7.772  -0.136  1.00 10.00      A   
ATOM    973  CB  MET A 180      28.276  -8.510   1.206  1.00 10.00      A   
ATOM    974  CG  MET A 180      29.608  -8.665   1.928  1.00 10.00      A   
ATOM    975  SD  MET A 180      30.335  -7.082   2.397  1.00 10.00      A   
ATOM    976  CE  MET A 180      32.074  -7.421   2.125  1.00 10.00      A   
ATOM    977  C   MET A 180      29.526  -8.326  -0.960  1.00 10.00      A   
ATOM    978  O   MET A 180      30.613  -7.748  -0.992  1.00 10.00      A   
ATOM    979  N   ILE A 181      29.278  -9.438  -1.639  1.00 10.00      A   
ATOM    980  HN  ILE A 181      28.383  -9.836  -1.592  1.00 10.00      A   
ATOM    981  CA  ILE A 181      30.296 -10.073  -2.465  1.00 10.00      A   
ATOM    982  CB  ILE A 181      29.811 -11.433  -3.013  1.00 10.00      A   
ATOM    983  CG1 ILE A 181      29.240 -12.291  -1.882  1.00 10.00      A   
ATOM    984  CG2 ILE A 181      30.950 -12.162  -3.714  1.00 10.00      A   
ATOM    985  CD1 ILE A 181      28.570 -13.566  -2.352  1.00 10.00      A   
ATOM    986  C   ILE A 181      30.666  -9.162  -3.631  1.00 10.00      A   
ATOM    987  O   ILE A 181      31.841  -9.023  -3.976  1.00 10.00      A   
ATOM    988  N   VAL A 182      29.650  -8.529  -4.212  1.00 10.00      A   
ATOM    989  HN  VAL A 182      28.744  -8.673  -3.866  1.00 10.00      A   
ATOM    990  CA  VAL A 182      29.841  -7.624  -5.341  1.00 10.00      A   
ATOM    991  CB  VAL A 182      28.495  -7.083  -5.875  1.00 10.00      A   
ATOM    992  CG1 VAL A 182      28.713  -6.179  -7.081  1.00 10.00      A   
ATOM    993  CG2 VAL A 182      27.559  -8.228  -6.231  1.00 10.00      A   
ATOM    994  C   VAL A 182      30.742  -6.453  -4.960  1.00 10.00      A   
ATOM    995  O   VAL A 182      31.791  -6.246  -5.571  1.00 10.00      A   
ATOM    996  N   LEU A 183      30.340  -5.703  -3.933  1.00 10.00      A   
ATOM    997  HN  LEU A 183      29.507  -5.933  -3.466  1.00 10.00      A   
ATOM    998  CA  LEU A 183      31.115  -4.548  -3.487  1.00 10.00      A   
ATOM    999  CB  LEU A 183      30.343  -3.708  -2.457  1.00 10.00      A   
ATOM   1000  CG  LEU A 183      29.922  -4.406  -1.159  1.00 10.00      A   
ATOM   1001  CD1 LEU A 183      30.944  -4.166  -0.056  1.00 10.00      A   
ATOM   1002  CD2 LEU A 183      28.544  -3.940  -0.719  1.00 10.00      A   
ATOM   1003  C   LEU A 183      32.486  -4.962  -2.962  1.00 10.00      A   
ATOM   1004  O   LEU A 183      33.470  -4.237  -3.131  1.00 10.00      A   
ATOM   1005  N   GLY A 184      32.547  -6.137  -2.341  1.00 10.00      A   
ATOM   1006  HN  GLY A 184      31.728  -6.669  -2.235  1.00 10.00      A   
ATOM   1007  CA  GLY A 184      33.800  -6.634  -1.809  1.00 10.00      A   
ATOM   1008  C   GLY A 184      34.829  -6.865  -2.895  1.00 10.00      A   
ATOM   1009  O   GLY A 184      36.000  -6.529  -2.730  1.00 10.00      A   
ATOM   1010  N   LEU A 185      34.384  -7.421  -4.017  1.00 10.00      A   
ATOM   1011  HN  LEU A 185      33.433  -7.656  -4.088  1.00 10.00      A   
ATOM   1012  CA  LEU A 185      35.271  -7.695  -5.142  1.00 10.00      A   
ATOM   1013  CB  LEU A 185      34.549  -8.531  -6.205  1.00 10.00      A   
ATOM   1014  CG  LEU A 185      34.213  -9.974  -5.821  1.00 10.00      A   
ATOM   1015  CD1 LEU A 185      33.299 -10.605  -6.861  1.00 10.00      A   
ATOM   1016  CD2 LEU A 185      35.483 -10.795  -5.653  1.00 10.00      A   
ATOM   1017  C   LEU A 185      35.777  -6.400  -5.761  1.00 10.00      A   
ATOM   1018  O   LEU A 185      36.940  -6.301  -6.160  1.00 10.00      A   
ATOM   1019  N   ILE A 186      34.898  -5.407  -5.833  1.00 10.00      A   
ATOM   1020  HN  ILE A 186      33.990  -5.548  -5.487  1.00 10.00      A   
ATOM   1021  CA  ILE A 186      35.250  -4.116  -6.405  1.00 10.00      A   
ATOM   1022  CB  ILE A 186      34.024  -3.181  -6.503  1.00 10.00      A   
ATOM   1023  CG1 ILE A 186      32.939  -3.822  -7.374  1.00 10.00      A   
ATOM   1024  CG2 ILE A 186      34.427  -1.824  -7.065  1.00 10.00      A   
ATOM   1025  CD1 ILE A 186      31.627  -3.066  -7.384  1.00 10.00      A   
ATOM   1026  C   ILE A 186      36.346  -3.444  -5.584  1.00 10.00      A   
ATOM   1027  O   ILE A 186      37.412  -3.121  -6.108  1.00 10.00      A   
ATOM   1028  N   PHE A 187      36.092  -3.276  -4.290  1.00 10.00      A   
ATOM   1029  HN  PHE A 187      35.233  -3.589  -3.928  1.00 10.00      A   
ATOM   1030  CA  PHE A 187      37.050  -2.639  -3.389  1.00 10.00      A   
ATOM   1031  CB  PHE A 187      36.430  -2.460  -2.000  1.00 10.00      A   
ATOM   1032  CG  PHE A 187      37.142  -1.464  -1.127  1.00 10.00      A   
ATOM   1033  CD1 PHE A 187      37.248  -0.136  -1.511  1.00 10.00      A   
ATOM   1034  CD2 PHE A 187      37.698  -1.853   0.079  1.00 10.00      A   
ATOM   1035  CE1 PHE A 187      37.896   0.784  -0.709  1.00 10.00      A   
ATOM   1036  CE2 PHE A 187      38.348  -0.940   0.887  1.00 10.00      A   
ATOM   1037  CZ  PHE A 187      38.447   0.381   0.492  1.00 10.00      A   
ATOM   1038  C   PHE A 187      38.349  -3.443  -3.294  1.00 10.00      A   
ATOM   1039  O   PHE A 187      39.420  -2.888  -3.044  1.00 10.00      A   
ATOM   1040  N   MET A 188      38.244  -4.748  -3.506  1.00 10.00      A   
ATOM   1041  HN  MET A 188      37.360  -5.130  -3.699  1.00 10.00      A   
ATOM   1042  CA  MET A 188      39.398  -5.635  -3.450  1.00 10.00      A   
ATOM   1043  CB  MET A 188      38.944  -7.097  -3.531  1.00 10.00      A   
ATOM   1044  CG  MET A 188      40.077  -8.103  -3.670  1.00 10.00      A   
ATOM   1045  SD  MET A 188      39.504  -9.748  -4.142  1.00 10.00      A   
ATOM   1046  CE  MET A 188      38.480 -10.170  -2.734  1.00 10.00      A   
ATOM   1047  C   MET A 188      40.389  -5.342  -4.572  1.00 10.00      A   
ATOM   1048  O   MET A 188      41.587  -5.193  -4.330  1.00 10.00      A   
ATOM   1049  N   LYS A 189      39.884  -5.239  -5.795  1.00 10.00      A   
ATOM   1050  HN  LYS A 189      38.912  -5.321  -5.922  1.00 10.00      A   
ATOM   1051  CA  LYS A 189      40.738  -5.000  -6.953  1.00 10.00      A   
ATOM   1052  CB  LYS A 189      40.231  -5.775  -8.169  1.00 10.00      A   
ATOM   1053  CG  LYS A 189      40.227  -7.287  -7.973  1.00 10.00      A   
ATOM   1054  CD  LYS A 189      39.712  -8.015  -9.206  1.00 10.00      A   
ATOM   1055  CE  LYS A 189      40.654  -7.851 -10.386  1.00 10.00      A   
ATOM   1056  NZ  LYS A 189      39.930  -7.468 -11.626  1.00 10.00      A   
ATOM   1057  HZ1 LYS A 189      40.552  -7.574 -12.450  1.00 10.00      A   
ATOM   1058  HZ2 LYS A 189      39.617  -6.479 -11.568  1.00 10.00      A   
ATOM   1059  HZ3 LYS A 189      39.091  -8.078 -11.761  1.00 10.00      A   
ATOM   1060  C   LYS A 189      40.917  -3.516  -7.273  1.00 10.00      A   
ATOM   1061  O   LYS A 189      40.610  -3.066  -8.377  1.00 10.00      A   
ATOM   1062  N   GLY A 190      41.404  -2.762  -6.292  1.00 10.00      A   
ATOM   1063  HN  GLY A 190      41.592  -3.177  -5.424  1.00 10.00      A   
ATOM   1064  CA  GLY A 190      41.658  -1.339  -6.478  1.00 10.00      A   
ATOM   1065  C   GLY A 190      40.423  -0.526  -6.825  1.00 10.00      A   
ATOM   1066  O   GLY A 190      40.521   0.493  -7.509  1.00 10.00      A   
ATOM   1067  N   ASN A 191      39.264  -0.980  -6.360  1.00 10.00      A   
ATOM   1068  HN  ASN A 191      39.258  -1.809  -5.837  1.00 10.00      A   
ATOM   1069  CA  ASN A 191      37.993  -0.295  -6.609  1.00 10.00      A   
ATOM   1070  CB  ASN A 191      37.965   1.088  -5.946  1.00 10.00      A   
ATOM   1071  CG  ASN A 191      36.579   1.479  -5.464  1.00 10.00      A   
ATOM   1072  OD1 ASN A 191      36.225   1.255  -4.307  1.00 10.00      A   
ATOM   1073  ND2 ASN A 191      35.784   2.056  -6.350  1.00 10.00      A   
ATOM   1074 HD21 ASN A 191      36.128   2.195  -7.260  1.00 10.00      A   
ATOM   1075 HD22 ASN A 191      34.887   2.320  -6.062  1.00 10.00      A   
ATOM   1076  C   ASN A 191      37.683  -0.192  -8.105  1.00 10.00      A   
ATOM   1077  O   ASN A 191      36.953   0.695  -8.545  1.00 10.00      A   
ATOM   1078  N   THR A 192      38.248  -1.107  -8.882  1.00 10.00      A   
ATOM   1079  HN  THR A 192      38.829  -1.786  -8.474  1.00 10.00      A   
ATOM   1080  CA  THR A 192      38.036  -1.136 -10.321  1.00 10.00      A   
ATOM   1081  CB  THR A 192      39.299  -0.658 -11.065  1.00 10.00      A   
ATOM   1082  OG1 THR A 192      39.869   0.461 -10.368  1.00 10.00      A   
ATOM   1083  HG1 THR A 192      39.754   0.341  -9.415  1.00 10.00      A   
ATOM   1084  CG2 THR A 192      38.957  -0.236 -12.487  1.00 10.00      A   
ATOM   1085  C   THR A 192      37.706  -2.562 -10.752  1.00 10.00      A   
ATOM   1086  O   THR A 192      38.448  -3.494 -10.439  1.00 10.00      A   
ATOM   1087  N   LEU A 193      36.596  -2.739 -11.459  1.00 10.00      A   
ATOM   1088  HN  LEU A 193      36.040  -1.967 -11.694  1.00 10.00      A   
ATOM   1089  CA  LEU A 193      36.193  -4.064 -11.895  1.00 10.00      A   
ATOM   1090  CB  LEU A 193      35.321  -4.714 -10.816  1.00 10.00      A   
ATOM   1091  CG  LEU A 193      35.618  -6.176 -10.492  1.00 10.00      A   
ATOM   1092  CD1 LEU A 193      36.801  -6.275  -9.550  1.00 10.00      A   
ATOM   1093  CD2 LEU A 193      34.395  -6.851  -9.891  1.00 10.00      A   
ATOM   1094  C   LEU A 193      35.401  -4.002 -13.192  1.00 10.00      A   
ATOM   1095  O   LEU A 193      34.787  -2.983 -13.509  1.00 10.00      A   
ATOM   1096  N   LYS A 194      35.444  -5.090 -13.944  1.00 10.00      A   
ATOM   1097  HN  LYS A 194      35.998  -5.851 -13.653  1.00 10.00      A   
ATOM   1098  CA  LYS A 194      34.697  -5.201 -15.185  1.00 10.00      A   
ATOM   1099  CB  LYS A 194      35.548  -5.857 -16.275  1.00 10.00      A   
ATOM   1100  CG  LYS A 194      36.686  -4.987 -16.782  1.00 10.00      A   
ATOM   1101  CD  LYS A 194      37.524  -5.714 -17.821  1.00 10.00      A   
ATOM   1102  CE  LYS A 194      38.625  -4.817 -18.367  1.00 10.00      A   
ATOM   1103  NZ  LYS A 194      39.540  -5.545 -19.283  1.00 10.00      A   
ATOM   1104  HZ1 LYS A 194      40.331  -4.931 -19.566  1.00 10.00      A   
ATOM   1105  HZ2 LYS A 194      39.032  -5.845 -20.140  1.00 10.00      A   
ATOM   1106  HZ3 LYS A 194      39.926  -6.387 -18.812  1.00 10.00      A   
ATOM   1107  C   LYS A 194      33.447  -6.031 -14.918  1.00 10.00      A   
ATOM   1108  O   LYS A 194      33.334  -6.655 -13.863  1.00 10.00      A   
ATOM   1109  N   GLU A 195      32.518  -6.057 -15.859  1.00 10.00      A   
ATOM   1110  HN  GLU A 195      32.667  -5.579 -16.705  1.00 10.00      A   
ATOM   1111  CA  GLU A 195      31.284  -6.807 -15.667  1.00 10.00      A   
ATOM   1112  CB  GLU A 195      30.122  -6.195 -16.471  1.00 10.00      A   
ATOM   1113  CG  GLU A 195      30.097  -6.533 -17.957  1.00 10.00      A   
ATOM   1114  CD  GLU A 195      31.224  -5.889 -18.736  1.00 10.00      A   
ATOM   1115  OE1 GLU A 195      32.374  -6.372 -18.636  1.00 10.00      A   
ATOM   1116  OE2 GLU A 195      30.968  -4.908 -19.460  1.00 10.00      A   
ATOM   1117  C   GLU A 195      31.462  -8.289 -15.986  1.00 10.00      A   
ATOM   1118  O   GLU A 195      30.937  -9.151 -15.282  1.00 10.00      A   
ATOM   1119  N   THR A 196      32.228  -8.574 -17.027  1.00 10.00      A   
ATOM   1120  HN  THR A 196      32.646  -7.835 -17.526  1.00 10.00      A   
ATOM   1121  CA  THR A 196      32.467  -9.941 -17.468  1.00 10.00      A   
ATOM   1122  CB  THR A 196      33.297  -9.947 -18.764  1.00 10.00      A   
ATOM   1123  OG1 THR A 196      33.840  -8.633 -18.981  1.00 10.00      A   
ATOM   1124  HG1 THR A 196      33.124  -8.021 -19.205  1.00 10.00      A   
ATOM   1125  CG2 THR A 196      32.428 -10.333 -19.949  1.00 10.00      A   
ATOM   1126  C   THR A 196      33.171 -10.784 -16.407  1.00 10.00      A   
ATOM   1127  O   THR A 196      32.736 -11.896 -16.097  1.00 10.00      A   
ATOM   1128  N   GLU A 197      34.237 -10.238 -15.839  1.00 10.00      A   
ATOM   1129  HN  GLU A 197      34.509  -9.336 -16.107  1.00 10.00      A   
ATOM   1130  CA  GLU A 197      35.018 -10.942 -14.826  1.00 10.00      A   
ATOM   1131  CB  GLU A 197      36.267 -10.138 -14.445  1.00 10.00      A   
ATOM   1132  CG  GLU A 197      35.983  -8.727 -13.949  1.00 10.00      A   
ATOM   1133  CD  GLU A 197      37.165  -8.113 -13.227  1.00 10.00      A   
ATOM   1134  OE1 GLU A 197      37.795  -8.817 -12.410  1.00 10.00      A   
ATOM   1135  OE2 GLU A 197      37.468  -6.926 -13.469  1.00 10.00      A   
ATOM   1136  C   GLU A 197      34.199 -11.280 -13.581  1.00 10.00      A   
ATOM   1137  O   GLU A 197      34.362 -12.352 -12.990  1.00 10.00      A   
ATOM   1138  N   ALA A 198      33.315 -10.371 -13.193  1.00 10.00      A   
ATOM   1139  HN  ALA A 198      33.213  -9.549 -13.718  1.00 10.00      A   
ATOM   1140  CA  ALA A 198      32.490 -10.567 -12.010  1.00 10.00      A   
ATOM   1141  CB  ALA A 198      32.027  -9.226 -11.462  1.00 10.00      A   
ATOM   1142  C   ALA A 198      31.296 -11.463 -12.296  1.00 10.00      A   
ATOM   1143  O   ALA A 198      31.046 -12.426 -11.571  1.00 10.00      A   
ATOM   1144  N   TRP A 199      30.577 -11.146 -13.364  1.00 10.00      A   
ATOM   1145  HN  TRP A 199      30.855 -10.377 -13.912  1.00 10.00      A   
ATOM   1146  CA  TRP A 199      29.386 -11.894 -13.759  1.00 10.00      A   
ATOM   1147  CB  TRP A 199      28.851 -11.351 -15.086  1.00 10.00      A   
ATOM   1148  CG  TRP A 199      27.381 -11.551 -15.292  1.00 10.00      A   
ATOM   1149  CD1 TRP A 199      26.374 -11.152 -14.462  1.00 10.00      A   
ATOM   1150  CD2 TRP A 199      26.751 -12.189 -16.411  1.00 10.00      A   
ATOM   1151  NE1 TRP A 199      25.157 -11.505 -14.992  1.00 10.00      A   
ATOM   1152  HE1 TRP A 199      24.284 -11.323 -14.580  1.00 10.00      A   
ATOM   1153  CE2 TRP A 199      25.361 -12.140 -16.190  1.00 10.00      A   
ATOM   1154  CE3 TRP A 199      27.226 -12.793 -17.578  1.00 10.00      A   
ATOM   1155  CZ2 TRP A 199      24.443 -12.674 -17.092  1.00 10.00      A   
ATOM   1156  CZ3 TRP A 199      26.314 -13.323 -18.473  1.00 10.00      A   
ATOM   1157  CH2 TRP A 199      24.938 -13.258 -18.226  1.00 10.00      A   
ATOM   1158  C   TRP A 199      29.663 -13.390 -13.885  1.00 10.00      A   
ATOM   1159  O   TRP A 199      28.908 -14.211 -13.361  1.00 10.00      A   
ATOM   1160  N   ASP A 200      30.756 -13.730 -14.562  1.00 10.00      A   
ATOM   1161  HN  ASP A 200      31.331 -13.019 -14.931  1.00 10.00      A   
ATOM   1162  CA  ASP A 200      31.132 -15.126 -14.779  1.00 10.00      A   
ATOM   1163  CB  ASP A 200      32.460 -15.213 -15.529  1.00 10.00      A   
ATOM   1164  CG  ASP A 200      32.572 -16.480 -16.349  1.00 10.00      A   
ATOM   1165  OD1 ASP A 200      32.239 -16.438 -17.553  1.00 10.00      A   
ATOM   1166  OD2 ASP A 200      32.990 -17.523 -15.800  1.00 10.00      A   
ATOM   1167  C   ASP A 200      31.224 -15.904 -13.468  1.00 10.00      A   
ATOM   1168  O   ASP A 200      30.628 -16.975 -13.328  1.00 10.00      A   
ATOM   1169  N   PHE A 201      31.948 -15.346 -12.505  1.00 10.00      A   
ATOM   1170  HN  PHE A 201      32.375 -14.479 -12.671  1.00 10.00      A   
ATOM   1171  CA  PHE A 201      32.123 -15.993 -11.208  1.00 10.00      A   
ATOM   1172  CB  PHE A 201      33.257 -15.347 -10.413  1.00 10.00      A   
ATOM   1173  CG  PHE A 201      34.590 -16.005 -10.619  1.00 10.00      A   
ATOM   1174  CD1 PHE A 201      34.961 -17.100  -9.855  1.00 10.00      A   
ATOM   1175  CD2 PHE A 201      35.471 -15.526 -11.569  1.00 10.00      A   
ATOM   1176  CE1 PHE A 201      36.188 -17.704 -10.036  1.00 10.00      A   
ATOM   1177  CE2 PHE A 201      36.701 -16.125 -11.759  1.00 10.00      A   
ATOM   1178  CZ  PHE A 201      37.060 -17.214 -10.991  1.00 10.00      A   
ATOM   1179  C   PHE A 201      30.840 -15.986 -10.386  1.00 10.00      A   
ATOM   1180  O   PHE A 201      30.495 -16.991  -9.762  1.00 10.00      A   
ATOM   1181  N   LEU A 202      30.143 -14.854 -10.386  1.00 10.00      A   
ATOM   1182  HN  LEU A 202      30.480 -14.085 -10.901  1.00 10.00      A   
ATOM   1183  CA  LEU A 202      28.896 -14.712  -9.633  1.00 10.00      A   
ATOM   1184  CB  LEU A 202      28.358 -13.280  -9.724  1.00 10.00      A   
ATOM   1185  CG  LEU A 202      29.177 -12.200  -9.010  1.00 10.00      A   
ATOM   1186  CD1 LEU A 202      28.560 -10.826  -9.231  1.00 10.00      A   
ATOM   1187  CD2 LEU A 202      29.299 -12.505  -7.524  1.00 10.00      A   
ATOM   1188  C   LEU A 202      27.834 -15.701 -10.096  1.00 10.00      A   
ATOM   1189  O   LEU A 202      27.014 -16.164  -9.301  1.00 10.00      A   
ATOM   1190  N   ARG A 203      27.854 -16.027 -11.383  1.00 10.00      A   
ATOM   1191  HN  ARG A 203      28.527 -15.626 -11.969  1.00 10.00      A   
ATOM   1192  CA  ARG A 203      26.890 -16.959 -11.944  1.00 10.00      A   
ATOM   1193  CB  ARG A 203      26.893 -16.895 -13.470  1.00 10.00      A   
ATOM   1194  CG  ARG A 203      26.287 -15.630 -14.040  1.00 10.00      A   
ATOM   1195  CD  ARG A 203      24.813 -15.510 -13.682  1.00 10.00      A   
ATOM   1196  NE  ARG A 203      24.018 -16.619 -14.221  1.00 10.00      A   
ATOM   1197  HE  ARG A 203      23.702 -17.303 -13.583  1.00 10.00      A   
ATOM   1198  CZ  ARG A 203      23.695 -16.742 -15.509  1.00 10.00      A   
ATOM   1199  NH1 ARG A 203      24.140 -15.861 -16.388  1.00 10.00      A   
ATOM   1200 HH11 ARG A 203      23.887 -15.955 -17.397  1.00 10.00      A   
ATOM   1201 HH12 ARG A 203      24.748 -15.078 -16.080  1.00 10.00      A   
ATOM   1202  NH2 ARG A 203      22.943 -17.753 -15.923  1.00 10.00      A   
ATOM   1203 HH21 ARG A 203      22.701 -17.844 -16.936  1.00 10.00      A   
ATOM   1204 HH22 ARG A 203      22.586 -18.459 -15.244  1.00 10.00      A   
ATOM   1205  C   ARG A 203      27.151 -18.382 -11.485  1.00 10.00      A   
ATOM   1206  O   ARG A 203      26.266 -19.230 -11.553  1.00 10.00      A   
ATOM   1207  N   ARG A 204      28.366 -18.646 -11.026  1.00 10.00      A   
ATOM   1208  HN  ARG A 204      29.036 -17.935 -10.990  1.00 10.00      A   
ATOM   1209  CA  ARG A 204      28.710 -19.977 -10.566  1.00 10.00      A   
ATOM   1210  CB  ARG A 204      30.175 -20.300 -10.837  1.00 10.00      A   
ATOM   1211  CG  ARG A 204      30.579 -20.185 -12.295  1.00 10.00      A   
ATOM   1212  CD  ARG A 204      31.838 -20.984 -12.588  1.00 10.00      A   
ATOM   1213  NE  ARG A 204      33.006 -20.494 -11.850  1.00 10.00      A   
ATOM   1214  HE  ARG A 204      32.942 -19.602 -11.443  1.00 10.00      A   
ATOM   1215  CZ  ARG A 204      34.136 -21.185 -11.718  1.00 10.00      A   
ATOM   1216  NH1 ARG A 204      34.252 -22.385 -12.264  1.00 10.00      A   
ATOM   1217 HH11 ARG A 204      33.455 -22.799 -12.794  1.00 10.00      A   
ATOM   1218 HH12 ARG A 204      35.147 -22.920 -12.173  1.00 10.00      A   
ATOM   1219  NH2 ARG A 204      35.152 -20.675 -11.039  1.00 10.00      A   
ATOM   1220 HH21 ARG A 204      35.080 -19.731 -10.613  1.00 10.00      A   
ATOM   1221 HH22 ARG A 204      36.035 -21.224 -10.932  1.00 10.00      A   
ATOM   1222  C   ARG A 204      28.404 -20.131  -9.090  1.00 10.00      A   
ATOM   1223  O   ARG A 204      28.006 -21.207  -8.644  1.00 10.00      A   
ATOM   1224  N   LEU A 205      28.601 -19.058  -8.328  1.00 10.00      A   
ATOM   1225  HN  LEU A 205      28.943 -18.227  -8.740  1.00 10.00      A   
ATOM   1226  CA  LEU A 205      28.329 -19.077  -6.895  1.00 10.00      A   
ATOM   1227  CB  LEU A 205      29.287 -18.139  -6.163  1.00 10.00      A   
ATOM   1228  CG  LEU A 205      30.664 -18.711  -5.835  1.00 10.00      A   
ATOM   1229  CD1 LEU A 205      31.584 -18.695  -7.045  1.00 10.00      A   
ATOM   1230  CD2 LEU A 205      31.290 -17.973  -4.667  1.00 10.00      A   
ATOM   1231  C   LEU A 205      26.882 -18.679  -6.611  1.00 10.00      A   
ATOM   1232  O   LEU A 205      26.256 -19.207  -5.693  1.00 10.00      A   
ATOM   1233  N   VAL A 207      17.423 -20.673  -7.570  1.00 10.00      A   
ATOM   1234  HN  VAL A 207      17.123 -21.603  -7.511  1.00 10.00      A   
ATOM   1235  CA  VAL A 207      16.638 -19.632  -6.911  1.00 10.00      A   
ATOM   1236  CB  VAL A 207      16.078 -20.115  -5.544  1.00 10.00      A   
ATOM   1237  CG1 VAL A 207      17.183 -20.258  -4.509  1.00 10.00      A   
ATOM   1238  CG2 VAL A 207      14.971 -19.202  -5.032  1.00 10.00      A   
ATOM   1239  C   VAL A 207      17.470 -18.358  -6.723  1.00 10.00      A   
ATOM   1240  O   VAL A 207      16.931 -17.284  -6.474  1.00 10.00      A   
ATOM   1241  N   TYR A 208      18.781 -18.498  -6.874  1.00 10.00      A   
ATOM   1242  HN  TYR A 208      19.139 -19.389  -7.102  1.00 10.00      A   
ATOM   1243  CA  TYR A 208      19.717 -17.368  -6.725  1.00 10.00      A   
ATOM   1244  CB  TYR A 208      20.968 -17.631  -7.563  1.00 10.00      A   
ATOM   1245  CG  TYR A 208      21.781 -16.390  -7.865  1.00 10.00      A   
ATOM   1246  CD1 TYR A 208      22.938 -16.098  -7.154  1.00 10.00      A   
ATOM   1247  CD2 TYR A 208      21.389 -15.513  -8.870  1.00 10.00      A   
ATOM   1248  CE1 TYR A 208      23.681 -14.968  -7.435  1.00 10.00      A   
ATOM   1249  CE2 TYR A 208      22.120 -14.387  -9.153  1.00 10.00      A   
ATOM   1250  CZ  TYR A 208      23.267 -14.116  -8.433  1.00 10.00      A   
ATOM   1251  OH  TYR A 208      24.005 -12.985  -8.720  1.00 10.00      A   
ATOM   1252  HH  TYR A 208      24.944 -13.175  -8.610  1.00 10.00      A   
ATOM   1253  C   TYR A 208      20.097 -17.198  -5.252  1.00 10.00      A   
ATOM   1254  O   TYR A 208      20.197 -16.086  -4.722  1.00 10.00      A   
ATOM   1255  N   PRO A 219      13.907 -14.571 -21.957  1.00 10.00      A   
ATOM   1256  CA  PRO A 219      13.442 -13.194 -21.756  1.00 10.00      A   
ATOM   1257  CB  PRO A 219      11.954 -13.359 -21.414  1.00 10.00      A   
ATOM   1258  CG  PRO A 219      11.825 -14.758 -20.914  1.00 10.00      A   
ATOM   1259  CD  PRO A 219      12.861 -15.561 -21.649  1.00 10.00      A   
ATOM   1260  C   PRO A 219      14.173 -12.508 -20.606  1.00 10.00      A   
ATOM   1261  O   PRO A 219      13.783 -11.425 -20.163  1.00 10.00      A   
ATOM   1262  N   LYS A 220      15.230 -13.155 -20.132  1.00 10.00      A   
ATOM   1263  HN  LYS A 220      15.480 -14.011 -20.540  1.00 10.00      A   
ATOM   1264  CA  LYS A 220      16.021 -12.627 -19.033  1.00 10.00      A   
ATOM   1265  CB  LYS A 220      17.042 -13.653 -18.547  1.00 10.00      A   
ATOM   1266  CG  LYS A 220      16.867 -14.060 -17.090  1.00 10.00      A   
ATOM   1267  CD  LYS A 220      16.041 -15.332 -16.947  1.00 10.00      A   
ATOM   1268  CE  LYS A 220      14.546 -15.060 -17.056  1.00 10.00      A   
ATOM   1269  NZ  LYS A 220      13.746 -16.316 -17.021  1.00 10.00      A   
ATOM   1270  HZ1 LYS A 220      13.951 -16.850 -16.150  1.00 10.00      A   
ATOM   1271  HZ2 LYS A 220      13.983 -16.911 -17.837  1.00 10.00      A   
ATOM   1272  HZ3 LYS A 220      12.727 -16.098 -17.049  1.00 10.00      A   
ATOM   1273  C   LYS A 220      16.706 -11.331 -19.432  1.00 10.00      A   
ATOM   1274  O   LYS A 220      16.803 -10.398 -18.634  1.00 10.00      A   
ATOM   1275  N   LYS A 221      17.160 -11.260 -20.675  1.00 10.00      A   
ATOM   1276  HN  LYS A 221      17.027 -12.022 -21.281  1.00 10.00      A   
ATOM   1277  CA  LYS A 221      17.826 -10.058 -21.169  1.00 10.00      A   
ATOM   1278  CB  LYS A 221      18.538 -10.339 -22.494  1.00 10.00      A   
ATOM   1279  CG  LYS A 221      19.968  -9.825 -22.566  1.00 10.00      A   
ATOM   1280  CD  LYS A 221      20.031  -8.319 -22.358  1.00 10.00      A   
ATOM   1281  CE  LYS A 221      21.039  -7.665 -23.288  1.00 10.00      A   
ATOM   1282  NZ  LYS A 221      20.522  -7.543 -24.680  1.00 10.00      A   
ATOM   1283  HZ1 LYS A 221      21.253  -7.134 -25.297  1.00 10.00      A   
ATOM   1284  HZ2 LYS A 221      19.677  -6.921 -24.700  1.00 10.00      A   
ATOM   1285  HZ3 LYS A 221      20.254  -8.476 -25.049  1.00 10.00      A   
ATOM   1286  C   LYS A 221      16.800  -8.948 -21.351  1.00 10.00      A   
ATOM   1287  O   LYS A 221      17.050  -7.788 -21.029  1.00 10.00      A   
ATOM   1288  N   LEU A 222      15.632  -9.330 -21.852  1.00 10.00      A   
ATOM   1289  HN  LEU A 222      15.494 -10.276 -22.067  1.00 10.00      A   
ATOM   1290  CA  LEU A 222      14.544  -8.389 -22.096  1.00 10.00      A   
ATOM   1291  CB  LEU A 222      13.360  -9.109 -22.746  1.00 10.00      A   
ATOM   1292  CG  LEU A 222      13.648  -9.846 -24.056  1.00 10.00      A   
ATOM   1293  CD1 LEU A 222      12.412 -10.600 -24.526  1.00 10.00      A   
ATOM   1294  CD2 LEU A 222      14.122  -8.875 -25.124  1.00 10.00      A   
ATOM   1295  C   LEU A 222      14.109  -7.688 -20.811  1.00 10.00      A   
ATOM   1296  O   LEU A 222      13.973  -6.464 -20.778  1.00 10.00      A   
ATOM   1297  N   ILE A 223      13.905  -8.465 -19.752  1.00 10.00      A   
ATOM   1298  HN  ILE A 223      14.019  -9.437 -19.837  1.00 10.00      A   
ATOM   1299  CA  ILE A 223      13.494  -7.898 -18.472  1.00 10.00      A   
ATOM   1300  CB  ILE A 223      13.010  -8.972 -17.468  1.00 10.00      A   
ATOM   1301  CG1 ILE A 223      12.285  -8.319 -16.289  1.00 10.00      A   
ATOM   1302  CG2 ILE A 223      14.164  -9.839 -16.978  1.00 10.00      A   
ATOM   1303  CD1 ILE A 223      11.559  -9.298 -15.393  1.00 10.00      A   
ATOM   1304  C   ILE A 223      14.609  -7.038 -17.869  1.00 10.00      A   
ATOM   1305  O   ILE A 223      14.345  -6.080 -17.145  1.00 10.00      A   
ATOM   1306  N   THR A 224      15.856  -7.372 -18.194  1.00 10.00      A   
ATOM   1307  HN  THR A 224      16.008  -8.140 -18.782  1.00 10.00      A   
ATOM   1308  CA  THR A 224      16.998  -6.619 -17.696  1.00 10.00      A   
ATOM   1309  CB  THR A 224      18.327  -7.355 -17.968  1.00 10.00      A   
ATOM   1310  OG1 THR A 224      18.305  -8.632 -17.314  1.00 10.00      A   
ATOM   1311  HG1 THR A 224      17.806  -9.264 -17.852  1.00 10.00      A   
ATOM   1312  CG2 THR A 224      19.511  -6.551 -17.444  1.00 10.00      A   
ATOM   1313  C   THR A 224      17.026  -5.229 -18.328  1.00 10.00      A   
ATOM   1314  O   THR A 224      17.206  -4.226 -17.640  1.00 10.00      A   
ATOM   1315  N   GLU A 225      16.801  -5.176 -19.640  1.00 10.00      A   
ATOM   1316  HN  GLU A 225      16.645  -6.010 -20.132  1.00 10.00      A   
ATOM   1317  CA  GLU A 225      16.784  -3.909 -20.363  1.00 10.00      A   
ATOM   1318  CB  GLU A 225      16.742  -4.153 -21.873  1.00 10.00      A   
ATOM   1319  CG  GLU A 225      18.001  -4.798 -22.426  1.00 10.00      A   
ATOM   1320  CD  GLU A 225      17.953  -4.969 -23.930  1.00 10.00      A   
ATOM   1321  OE1 GLU A 225      18.446  -6.000 -24.429  1.00 10.00      A   
ATOM   1322  OE2 GLU A 225      17.427  -4.068 -24.617  1.00 10.00      A   
ATOM   1323  C   GLU A 225      15.595  -3.057 -19.926  1.00 10.00      A   
ATOM   1324  O   GLU A 225      15.637  -1.830 -19.980  1.00 10.00      A   
ATOM   1325  N   ASP A 226      14.538  -3.725 -19.483  1.00 10.00      A   
ATOM   1326  HN  ASP A 226      14.563  -4.705 -19.478  1.00 10.00      A   
ATOM   1327  CA  ASP A 226      13.339  -3.044 -19.014  1.00 10.00      A   
ATOM   1328  CB  ASP A 226      12.156  -4.015 -18.960  1.00 10.00      A   
ATOM   1329  CG  ASP A 226      10.854  -3.335 -18.581  1.00 10.00      A   
ATOM   1330  OD1 ASP A 226      10.411  -3.494 -17.424  1.00 10.00      A   
ATOM   1331  OD2 ASP A 226      10.261  -2.656 -19.445  1.00 10.00      A   
ATOM   1332  C   ASP A 226      13.582  -2.431 -17.638  1.00 10.00      A   
ATOM   1333  O   ASP A 226      13.028  -1.385 -17.302  1.00 10.00      A   
ATOM   1334  N   PHE A 227      14.445  -3.075 -16.853  1.00 10.00      A   
ATOM   1335  HN  PHE A 227      14.867  -3.899 -17.181  1.00 10.00      A   
ATOM   1336  CA  PHE A 227      14.777  -2.594 -15.514  1.00 10.00      A   
ATOM   1337  CB  PHE A 227      15.572  -3.647 -14.737  1.00 10.00      A   
ATOM   1338  CG  PHE A 227      14.716  -4.632 -13.990  1.00 10.00      A   
ATOM   1339  CD1 PHE A 227      15.290  -5.539 -13.115  1.00 10.00      A   
ATOM   1340  CD2 PHE A 227      13.340  -4.649 -14.154  1.00 10.00      A   
ATOM   1341  CE1 PHE A 227      14.512  -6.445 -12.420  1.00 10.00      A   
ATOM   1342  CE2 PHE A 227      12.556  -5.553 -13.464  1.00 10.00      A   
ATOM   1343  CZ  PHE A 227      13.142  -6.451 -12.595  1.00 10.00      A   
ATOM   1344  C   PHE A 227      15.547  -1.280 -15.575  1.00 10.00      A   
ATOM   1345  O   PHE A 227      15.641  -0.551 -14.588  1.00 10.00      A   
ATOM   1346  N   VAL A 228      16.083  -0.974 -16.746  1.00 10.00      A   
ATOM   1347  HN  VAL A 228      15.972  -1.595 -17.500  1.00 10.00      A   
ATOM   1348  CA  VAL A 228      16.832   0.259 -16.944  1.00 10.00      A   
ATOM   1349  CB  VAL A 228      17.797   0.154 -18.153  1.00 10.00      A   
ATOM   1350  CG1 VAL A 228      18.811   1.288 -18.147  1.00 10.00      A   
ATOM   1351  CG2 VAL A 228      18.510  -1.191 -18.159  1.00 10.00      A   
ATOM   1352  C   VAL A 228      15.859   1.424 -17.148  1.00 10.00      A   
ATOM   1353  O   VAL A 228      16.256   2.584 -17.246  1.00 10.00      A   
ATOM   1354  N   ARG A 229      14.571   1.101 -17.196  1.00 10.00      A   
ATOM   1355  HN  ARG A 229      14.311   0.158 -17.105  1.00 10.00      A   
ATOM   1356  CA  ARG A 229      13.535   2.102 -17.395  1.00 10.00      A   
ATOM   1357  CB  ARG A 229      12.517   1.605 -18.427  1.00 10.00      A   
ATOM   1358  CG  ARG A 229      13.090   1.299 -19.798  1.00 10.00      A   
ATOM   1359  CD  ARG A 229      12.082   0.539 -20.647  1.00 10.00      A   
ATOM   1360  NE  ARG A 229      12.334   0.690 -22.079  1.00 10.00      A   
ATOM   1361  HE  ARG A 229      13.088   0.185 -22.461  1.00 10.00      A   
ATOM   1362  CZ  ARG A 229      11.602   1.461 -22.882  1.00 10.00      A   
ATOM   1363  NH1 ARG A 229      10.573   2.140 -22.394  1.00 10.00      A   
ATOM   1364 HH11 ARG A 229      10.331   2.069 -21.380  1.00 10.00      A   
ATOM   1365 HH12 ARG A 229      10.000   2.749 -23.018  1.00 10.00      A   
ATOM   1366  NH2 ARG A 229      11.895   1.544 -24.171  1.00 10.00      A   
ATOM   1367 HH21 ARG A 229      11.325   2.150 -24.800  1.00 10.00      A   
ATOM   1368 HH22 ARG A 229      12.693   0.999 -24.563  1.00 10.00      A   
ATOM   1369  C   ARG A 229      12.797   2.434 -16.098  1.00 10.00      A   
ATOM   1370  O   ARG A 229      12.036   3.402 -16.047  1.00 10.00      A   
ATOM   1371  N   GLN A 230      13.009   1.641 -15.048  1.00 10.00      A   
ATOM   1372  HN  GLN A 230      13.636   0.895 -15.124  1.00 10.00      A   
ATOM   1373  CA  GLN A 230      12.304   1.878 -13.787  1.00 10.00      A   
ATOM   1374  CB  GLN A 230      10.917   1.225 -13.828  1.00 10.00      A   
ATOM   1375  CG  GLN A 230      10.923  -0.215 -14.328  1.00 10.00      A   
ATOM   1376  CD  GLN A 230      10.360  -1.197 -13.319  1.00 10.00      A   
ATOM   1377  OE1 GLN A 230      10.432  -0.978 -12.108  1.00 10.00      A   
ATOM   1378  NE2 GLN A 230       9.803  -2.292 -13.809  1.00 10.00      A   
ATOM   1379 HE21 GLN A 230       9.786  -2.406 -14.785  1.00 10.00      A   
ATOM   1380 HE22 GLN A 230       9.433  -2.943 -13.180  1.00 10.00      A   
ATOM   1381  C   GLN A 230      13.065   1.403 -12.547  1.00 10.00      A   
ATOM   1382  O   GLN A 230      12.496   1.351 -11.454  1.00 10.00      A   
ATOM   1383  N   ARG A 231      14.340   1.066 -12.695  1.00 10.00      A   
ATOM   1384  HN  ARG A 231      14.765   1.138 -13.576  1.00 10.00      A   
ATOM   1385  CA  ARG A 231      15.119   0.594 -11.555  1.00 10.00      A   
ATOM   1386  CB  ARG A 231      15.171  -0.935 -11.511  1.00 10.00      A   
ATOM   1387  CG  ARG A 231      14.063  -1.564 -10.686  1.00 10.00      A   
ATOM   1388  CD  ARG A 231      14.183  -1.169  -9.223  1.00 10.00      A   
ATOM   1389  NE  ARG A 231      13.191  -1.844  -8.387  1.00 10.00      A   
ATOM   1390  HE  ARG A 231      12.247  -1.760  -8.656  1.00 10.00      A   
ATOM   1391  CZ  ARG A 231      13.494  -2.553  -7.300  1.00 10.00      A   
ATOM   1392  NH1 ARG A 231      14.756  -2.681  -6.917  1.00 10.00      A   
ATOM   1393 HH11 ARG A 231      15.520  -2.233  -7.466  1.00 10.00      A   
ATOM   1394 HH12 ARG A 231      14.992  -3.231  -6.062  1.00 10.00      A   
ATOM   1395  NH2 ARG A 231      12.534  -3.140  -6.596  1.00 10.00      A   
ATOM   1396 HH21 ARG A 231      12.772  -3.699  -5.742  1.00 10.00      A   
ATOM   1397 HH22 ARG A 231      11.541  -3.050  -6.887  1.00 10.00      A   
ATOM   1398  C   ARG A 231      16.523   1.179 -11.508  1.00 10.00      A   
ATOM   1399  O   ARG A 231      16.841   1.974 -10.626  1.00 10.00      A   
ATOM   1400  N   TYR A 232      17.363   0.781 -12.450  1.00 10.00      A   
ATOM   1401  HN  TYR A 232      17.050   0.161 -13.143  1.00 10.00      A   
ATOM   1402  CA  TYR A 232      18.738   1.262 -12.488  1.00 10.00      A   
ATOM   1403  CB  TYR A 232      19.714   0.139 -12.118  1.00 10.00      A   
ATOM   1404  CG  TYR A 232      19.566  -0.360 -10.696  1.00 10.00      A   
ATOM   1405  CD1 TYR A 232      18.858  -1.523 -10.418  1.00 10.00      A   
ATOM   1406  CD2 TYR A 232      20.125   0.336  -9.632  1.00 10.00      A   
ATOM   1407  CE1 TYR A 232      18.711  -1.976  -9.124  1.00 10.00      A   
ATOM   1408  CE2 TYR A 232      19.985  -0.112  -8.333  1.00 10.00      A   
ATOM   1409  CZ  TYR A 232      19.275  -1.268  -8.085  1.00 10.00      A   
ATOM   1410  OH  TYR A 232      19.121  -1.714  -6.794  1.00 10.00      A   
ATOM   1411  HH  TYR A 232      18.632  -1.056  -6.287  1.00 10.00      A   
ATOM   1412  C   TYR A 232      19.082   1.822 -13.859  1.00 10.00      A   
ATOM   1413  O   TYR A 232      18.314   1.683 -14.806  1.00 10.00      A   
ATOM   1414  N   LEU A 233      20.245   2.447 -13.956  1.00 10.00      A   
ATOM   1415  HN  LEU A 233      20.818   2.515 -13.166  1.00 10.00      A   
ATOM   1416  CA  LEU A 233      20.698   3.033 -15.207  1.00 10.00      A   
ATOM   1417  CB  LEU A 233      20.459   4.546 -15.202  1.00 10.00      A   
ATOM   1418  CG  LEU A 233      20.947   5.314 -16.433  1.00 10.00      A   
ATOM   1419  CD1 LEU A 233      20.124   4.946 -17.657  1.00 10.00      A   
ATOM   1420  CD2 LEU A 233      20.902   6.814 -16.179  1.00 10.00      A   
ATOM   1421  C   LEU A 233      22.175   2.734 -15.429  1.00 10.00      A   
ATOM   1422  O   LEU A 233      23.041   3.273 -14.739  1.00 10.00      A   
ATOM   1423  N   GLU A 234      22.456   1.854 -16.379  1.00 10.00      A   
ATOM   1424  HN  GLU A 234      21.725   1.445 -16.885  1.00 10.00      A   
ATOM   1425  CA  GLU A 234      23.828   1.492 -16.697  1.00 10.00      A   
ATOM   1426  CB  GLU A 234      23.917   0.057 -17.230  1.00 10.00      A   
ATOM   1427  CG  GLU A 234      22.821  -0.326 -18.212  1.00 10.00      A   
ATOM   1428  CD  GLU A 234      23.042  -1.697 -18.820  1.00 10.00      A   
ATOM   1429  OE1 GLU A 234      23.542  -1.771 -19.965  1.00 10.00      A   
ATOM   1430  OE2 GLU A 234      22.717  -2.703 -18.160  1.00 10.00      A   
ATOM   1431  C   GLU A 234      24.421   2.478 -17.693  1.00 10.00      A   
ATOM   1432  O   GLU A 234      23.751   2.900 -18.639  1.00 10.00      A   
ATOM   1433  N   TYR A 235      25.667   2.857 -17.467  1.00 10.00      A   
ATOM   1434  HN  TYR A 235      26.148   2.494 -16.698  1.00 10.00      A   
ATOM   1435  CA  TYR A 235      26.338   3.801 -18.346  1.00 10.00      A   
ATOM   1436  CB  TYR A 235      27.128   4.838 -17.540  1.00 10.00      A   
ATOM   1437  CG  TYR A 235      26.285   5.665 -16.595  1.00 10.00      A   
ATOM   1438  CD1 TYR A 235      25.444   6.661 -17.071  1.00 10.00      A   
ATOM   1439  CD2 TYR A 235      26.338   5.453 -15.222  1.00 10.00      A   
ATOM   1440  CE1 TYR A 235      24.680   7.424 -16.207  1.00 10.00      A   
ATOM   1441  CE2 TYR A 235      25.576   6.210 -14.351  1.00 10.00      A   
ATOM   1442  CZ  TYR A 235      24.749   7.193 -14.848  1.00 10.00      A   
ATOM   1443  OH  TYR A 235      23.993   7.955 -13.983  1.00 10.00      A   
ATOM   1444  HH  TYR A 235      23.133   8.134 -14.381  1.00 10.00      A   
ATOM   1445  C   TYR A 235      27.249   3.076 -19.328  1.00 10.00      A   
ATOM   1446  O   TYR A 235      26.811   2.658 -20.402  1.00 10.00      A   
ATOM   1447  N   ARG A 236      28.507   2.908 -18.949  1.00 10.00      A   
ATOM   1448  HN  ARG A 236      28.791   3.240 -18.061  1.00 10.00      A   
ATOM   1449  CA  ARG A 236      29.485   2.240 -19.796  1.00 10.00      A   
ATOM   1450  CB  ARG A 236      30.207   3.258 -20.684  1.00 10.00      A   
ATOM   1451  CG  ARG A 236      29.460   3.622 -21.958  1.00 10.00      A   
ATOM   1452  CD  ARG A 236      29.366   2.437 -22.906  1.00 10.00      A   
ATOM   1453  NE  ARG A 236      30.684   1.894 -23.223  1.00 10.00      A   
ATOM   1454  HE  ARG A 236      31.447   2.237 -22.700  1.00 10.00      A   
ATOM   1455  CZ  ARG A 236      30.915   0.976 -24.160  1.00 10.00      A   
ATOM   1456  NH1 ARG A 236      29.917   0.487 -24.889  1.00 10.00      A   
ATOM   1457 HH11 ARG A 236      28.939   0.819 -24.735  1.00 10.00      A   
ATOM   1458 HH12 ARG A 236      30.107  -0.228 -25.623  1.00 10.00      A   
ATOM   1459  NH2 ARG A 236      32.155   0.552 -24.368  1.00 10.00      A   
ATOM   1460 HH21 ARG A 236      32.353  -0.168 -25.096  1.00 10.00      A   
ATOM   1461 HH22 ARG A 236      32.941   0.944 -23.804  1.00 10.00      A   
ATOM   1462  C   ARG A 236      30.498   1.473 -18.958  1.00 10.00      A   
ATOM   1463  O   ARG A 236      30.296   0.300 -18.637  1.00 10.00      A   
ATOM   1464  N   TYR A 246      26.428  -1.315 -15.357  1.00 10.00      A   
ATOM   1465  HN  TYR A 246      25.471  -1.153 -15.502  1.00 10.00      A   
ATOM   1466  CA  TYR A 246      26.836  -2.230 -14.297  1.00 10.00      A   
ATOM   1467  CB  TYR A 246      27.344  -3.548 -14.888  1.00 10.00      A   
ATOM   1468  CG  TYR A 246      26.284  -4.321 -15.640  1.00 10.00      A   
ATOM   1469  CD1 TYR A 246      25.025  -4.518 -15.090  1.00 10.00      A   
ATOM   1470  CD2 TYR A 246      26.540  -4.849 -16.898  1.00 10.00      A   
ATOM   1471  CE1 TYR A 246      24.048  -5.216 -15.770  1.00 10.00      A   
ATOM   1472  CE2 TYR A 246      25.570  -5.550 -17.587  1.00 10.00      A   
ATOM   1473  CZ  TYR A 246      24.326  -5.731 -17.018  1.00 10.00      A   
ATOM   1474  OH  TYR A 246      23.354  -6.428 -17.700  1.00 10.00      A   
ATOM   1475  HH  TYR A 246      22.769  -5.798 -18.142  1.00 10.00      A   
ATOM   1476  C   TYR A 246      27.899  -1.593 -13.413  1.00 10.00      A   
ATOM   1477  O   TYR A 246      28.568  -2.270 -12.629  1.00 10.00      A   
ATOM   1478  N   GLU A 247      28.044  -0.283 -13.550  1.00 10.00      A   
ATOM   1479  HN  GLU A 247      27.479   0.191 -14.192  1.00 10.00      A   
ATOM   1480  CA  GLU A 247      29.016   0.467 -12.772  1.00 10.00      A   
ATOM   1481  CB  GLU A 247      29.424   1.745 -13.512  1.00 10.00      A   
ATOM   1482  CG  GLU A 247      29.888   1.510 -14.944  1.00 10.00      A   
ATOM   1483  CD  GLU A 247      30.407   2.769 -15.612  1.00 10.00      A   
ATOM   1484  OE1 GLU A 247      29.739   3.280 -16.533  1.00 10.00      A   
ATOM   1485  OE2 GLU A 247      31.498   3.245 -15.230  1.00 10.00      A   
ATOM   1486  C   GLU A 247      28.456   0.800 -11.391  1.00 10.00      A   
ATOM   1487  O   GLU A 247      27.777   1.812 -11.211  1.00 10.00      A   
ATOM   1488  N   PHE A 248      28.714  -0.077 -10.429  1.00 10.00      A   
ATOM   1489  HN  PHE A 248      29.236  -0.878 -10.643  1.00 10.00      A   
ATOM   1490  CA  PHE A 248      28.242   0.120  -9.064  1.00 10.00      A   
ATOM   1491  CB  PHE A 248      28.176  -1.214  -8.314  1.00 10.00      A   
ATOM   1492  CG  PHE A 248      26.925  -2.001  -8.584  1.00 10.00      A   
ATOM   1493  CD1 PHE A 248      25.739  -1.681  -7.941  1.00 10.00      A   
ATOM   1494  CD2 PHE A 248      26.931  -3.059  -9.480  1.00 10.00      A   
ATOM   1495  CE1 PHE A 248      24.585  -2.400  -8.185  1.00 10.00      A   
ATOM   1496  CE2 PHE A 248      25.779  -3.782  -9.729  1.00 10.00      A   
ATOM   1497  CZ  PHE A 248      24.604  -3.452  -9.081  1.00 10.00      A   
ATOM   1498  C   PHE A 248      29.133   1.104  -8.315  1.00 10.00      A   
ATOM   1499  O   PHE A 248      30.303   1.284  -8.661  1.00 10.00      A   
ATOM   1500  N   GLN A 249      28.575   1.740  -7.298  1.00 10.00      A   
ATOM   1501  HN  GLN A 249      27.640   1.554  -7.072  1.00 10.00      A   
ATOM   1502  CA  GLN A 249      29.317   2.703  -6.501  1.00 10.00      A   
ATOM   1503  CB  GLN A 249      28.598   4.057  -6.504  1.00 10.00      A   
ATOM   1504  CG  GLN A 249      29.462   5.237  -6.082  1.00 10.00      A   
ATOM   1505  CD  GLN A 249      28.746   6.145  -5.101  1.00 10.00      A   
ATOM   1506  OE1 GLN A 249      27.898   5.694  -4.330  1.00 10.00      A   
ATOM   1507  NE2 GLN A 249      29.081   7.423  -5.120  1.00 10.00      A   
ATOM   1508 HE21 GLN A 249      29.768   7.713  -5.759  1.00 10.00      A   
ATOM   1509 HE22 GLN A 249      28.633   8.031  -4.494  1.00 10.00      A   
ATOM   1510  C   GLN A 249      29.514   2.177  -5.075  1.00 10.00      A   
ATOM   1511  O   GLN A 249      30.038   1.083  -4.883  1.00 10.00      A   
ATOM   1512  N   TRP A 250      29.081   2.946  -4.085  1.00 10.00      A   
ATOM   1513  HN  TRP A 250      28.653   3.800  -4.295  1.00 10.00      A   
ATOM   1514  CA  TRP A 250      29.220   2.550  -2.693  1.00 10.00      A   
ATOM   1515  CB  TRP A 250      30.247   3.444  -1.995  1.00 10.00      A   
ATOM   1516  CG  TRP A 250      31.510   2.739  -1.604  1.00 10.00      A   
ATOM   1517  CD1 TRP A 250      32.489   2.283  -2.438  1.00 10.00      A   
ATOM   1518  CD2 TRP A 250      31.930   2.413  -0.275  1.00 10.00      A   
ATOM   1519  NE1 TRP A 250      33.496   1.695  -1.710  1.00 10.00      A   
ATOM   1520  HE1 TRP A 250      34.310   1.293  -2.084  1.00 10.00      A   
ATOM   1521  CE2 TRP A 250      33.174   1.758  -0.379  1.00 10.00      A   
ATOM   1522  CE3 TRP A 250      31.372   2.609   0.992  1.00 10.00      A   
ATOM   1523  CZ2 TRP A 250      33.873   1.305   0.738  1.00 10.00      A   
ATOM   1524  CZ3 TRP A 250      32.066   2.157   2.098  1.00 10.00      A   
ATOM   1525  CH2 TRP A 250      33.300   1.512   1.965  1.00 10.00      A   
ATOM   1526  C   TRP A 250      27.882   2.652  -1.977  1.00 10.00      A   
ATOM   1527  O   TRP A 250      27.415   1.696  -1.357  1.00 10.00      A   
ATOM   1528  N   GLY A 251      27.261   3.819  -2.074  1.00 10.00      A   
ATOM   1529  HN  GLY A 251      27.679   4.550  -2.581  1.00 10.00      A   
ATOM   1530  CA  GLY A 251      25.982   4.031  -1.430  1.00 10.00      A   
ATOM   1531  C   GLY A 251      26.097   4.943  -0.224  1.00 10.00      A   
ATOM   1532  O   GLY A 251      26.905   4.685   0.672  1.00 10.00      A   
ATOM   1533  N   PRO A 252      25.303   6.027  -0.182  1.00 10.00      A   
ATOM   1534  CA  PRO A 252      25.314   6.994   0.925  1.00 10.00      A   
ATOM   1535  CB  PRO A 252      24.113   7.893   0.623  1.00 10.00      A   
ATOM   1536  CG  PRO A 252      23.950   7.807  -0.853  1.00 10.00      A   
ATOM   1537  CD  PRO A 252      24.335   6.406  -1.230  1.00 10.00      A   
ATOM   1538  C   PRO A 252      25.144   6.326   2.289  1.00 10.00      A   
ATOM   1539  O   PRO A 252      25.854   6.650   3.239  1.00 10.00      A   
ATOM   1540  N   ARG A 253      24.211   5.382   2.377  1.00 10.00      A   
ATOM   1541  HN  ARG A 253      23.683   5.153   1.581  1.00 10.00      A   
ATOM   1542  CA  ARG A 253      23.961   4.679   3.629  1.00 10.00      A   
ATOM   1543  CB  ARG A 253      22.679   3.843   3.557  1.00 10.00      A   
ATOM   1544  CG  ARG A 253      22.332   3.151   4.867  1.00 10.00      A   
ATOM   1545  CD  ARG A 253      21.316   2.034   4.677  1.00 10.00      A   
ATOM   1546  NE  ARG A 253      19.935   2.508   4.781  1.00 10.00      A   
ATOM   1547  HE  ARG A 253      19.473   2.723   3.939  1.00 10.00      A   
ATOM   1548  CZ  ARG A 253      19.269   2.636   5.931  1.00 10.00      A   
ATOM   1549  NH1 ARG A 253      19.866   2.369   7.089  1.00 10.00      A   
ATOM   1550 HH11 ARG A 253      20.875   2.056   7.110  1.00 10.00      A   
ATOM   1551 HH12 ARG A 253      19.347   2.464   7.988  1.00 10.00      A   
ATOM   1552  NH2 ARG A 253      18.002   3.040   5.918  1.00 10.00      A   
ATOM   1553 HH21 ARG A 253      17.472   3.143   6.808  1.00 10.00      A   
ATOM   1554 HH22 ARG A 253      17.533   3.259   5.013  1.00 10.00      A   
ATOM   1555  C   ARG A 253      25.145   3.796   4.012  1.00 10.00      A   
ATOM   1556  O   ARG A 253      25.549   3.757   5.173  1.00 10.00      A   
ATOM   1557  N   THR A 254      25.711   3.111   3.024  1.00 10.00      A   
ATOM   1558  HN  THR A 254      25.364   3.210   2.113  1.00 10.00      A   
ATOM   1559  CA  THR A 254      26.839   2.218   3.253  1.00 10.00      A   
ATOM   1560  CB  THR A 254      27.273   1.527   1.947  1.00 10.00      A   
ATOM   1561  OG1 THR A 254      26.165   1.483   1.033  1.00 10.00      A   
ATOM   1562  HG1 THR A 254      26.509   1.477   0.124  1.00 10.00      A   
ATOM   1563  CG2 THR A 254      27.751   0.110   2.224  1.00 10.00      A   
ATOM   1564  C   THR A 254      28.035   2.964   3.839  1.00 10.00      A   
ATOM   1565  O   THR A 254      28.640   2.513   4.809  1.00 10.00      A   
ATOM   1566  N   ASN A 255      28.348   4.118   3.260  1.00 10.00      A   
ATOM   1567  HN  ASN A 255      27.807   4.432   2.501  1.00 10.00      A   
ATOM   1568  CA  ASN A 255      29.480   4.929   3.708  1.00 10.00      A   
ATOM   1569  CB  ASN A 255      29.793   6.015   2.674  1.00 10.00      A   
ATOM   1570  CG  ASN A 255      31.279   6.295   2.537  1.00 10.00      A   
ATOM   1571  OD1 ASN A 255      32.063   6.057   3.455  1.00 10.00      A   
ATOM   1572  ND2 ASN A 255      31.674   6.808   1.382  1.00 10.00      A   
ATOM   1573 HD21 ASN A 255      30.995   6.973   0.692  1.00 10.00      A   
ATOM   1574 HD22 ASN A 255      32.627   7.006   1.264  1.00 10.00      A   
ATOM   1575  C   ASN A 255      29.222   5.571   5.071  1.00 10.00      A   
ATOM   1576  O   ASN A 255      30.149   6.019   5.745  1.00 10.00      A   
ATOM   1577  N   LEU A 256      27.961   5.623   5.475  1.00 10.00      A   
ATOM   1578  HN  LEU A 256      27.258   5.257   4.897  1.00 10.00      A   
ATOM   1579  CA  LEU A 256      27.597   6.215   6.756  1.00 10.00      A   
ATOM   1580  CB  LEU A 256      26.241   6.919   6.664  1.00 10.00      A   
ATOM   1581  CG  LEU A 256      26.228   8.267   5.938  1.00 10.00      A   
ATOM   1582  CD1 LEU A 256      24.808   8.809   5.842  1.00 10.00      A   
ATOM   1583  CD2 LEU A 256      27.139   9.264   6.638  1.00 10.00      A   
ATOM   1584  C   LEU A 256      27.569   5.170   7.866  1.00 10.00      A   
ATOM   1585  O   LEU A 256      27.983   5.441   8.994  1.00 10.00      A   
ATOM   1586  N   GLU A 257      27.080   3.982   7.540  1.00 10.00      A   
ATOM   1587  HN  GLU A 257      26.764   3.830   6.622  1.00 10.00      A   
ATOM   1588  CA  GLU A 257      26.988   2.899   8.510  1.00 10.00      A   
ATOM   1589  CB  GLU A 257      25.838   1.947   8.163  1.00 10.00      A   
ATOM   1590  CG  GLU A 257      24.453   2.540   8.369  1.00 10.00      A   
ATOM   1591  CD  GLU A 257      23.361   1.490   8.338  1.00 10.00      A   
ATOM   1592  OE1 GLU A 257      23.489   0.472   9.050  1.00 10.00      A   
ATOM   1593  OE2 GLU A 257      22.367   1.679   7.610  1.00 10.00      A   
ATOM   1594  C   GLU A 257      28.297   2.121   8.624  1.00 10.00      A   
ATOM   1595  O   GLU A 257      28.558   1.479   9.642  1.00 10.00      A   
ATOM   1596  N   LEU A 258      29.120   2.179   7.589  1.00 10.00      A   
ATOM   1597  HN  LEU A 258      28.873   2.715   6.802  1.00 10.00      A   
ATOM   1598  CA  LEU A 258      30.389   1.466   7.590  1.00 10.00      A   
ATOM   1599  CB  LEU A 258      30.258   0.139   6.833  1.00 10.00      A   
ATOM   1600  CG  LEU A 258      31.033  -1.050   7.407  1.00 10.00      A   
ATOM   1601  CD1 LEU A 258      30.385  -1.543   8.692  1.00 10.00      A   
ATOM   1602  CD2 LEU A 258      31.129  -2.174   6.388  1.00 10.00      A   
ATOM   1603  C   LEU A 258      31.490   2.314   6.967  1.00 10.00      A   
ATOM   1604  O   LEU A 258      31.244   3.095   6.050  1.00 10.00      A   
ATOM   1605  N   SER A 259      32.700   2.166   7.478  1.00 10.00      A   
ATOM   1606  HN  SER A 259      32.835   1.542   8.219  1.00 10.00      A   
ATOM   1607  CA  SER A 259      33.840   2.903   6.964  1.00 10.00      A   
ATOM   1608  CB  SER A 259      34.679   3.431   8.129  1.00 10.00      A   
ATOM   1609  OG  SER A 259      34.903   2.408   9.089  1.00 10.00      A   
ATOM   1610  HG  SER A 259      34.942   2.800   9.971  1.00 10.00      A   
ATOM   1611  C   SER A 259      34.684   1.994   6.080  1.00 10.00      A   
ATOM   1612  O   SER A 259      34.532   0.768   6.119  1.00 10.00      A   
ATOM   1613  N   LYS A 260      35.582   2.581   5.299  1.00 10.00      A   
ATOM   1614  HN  LYS A 260      35.673   3.564   5.320  1.00 10.00      A   
ATOM   1615  CA  LYS A 260      36.447   1.805   4.417  1.00 10.00      A   
ATOM   1616  CB  LYS A 260      37.280   2.726   3.530  1.00 10.00      A   
ATOM   1617  CG  LYS A 260      36.452   3.553   2.565  1.00 10.00      A   
ATOM   1618  CD  LYS A 260      37.288   4.630   1.903  1.00 10.00      A   
ATOM   1619  CE  LYS A 260      36.447   5.464   0.956  1.00 10.00      A   
ATOM   1620  NZ  LYS A 260      37.201   6.625   0.422  1.00 10.00      A   
ATOM   1621  HZ1 LYS A 260      38.116   6.303   0.029  1.00 10.00      A   
ATOM   1622  HZ2 LYS A 260      37.382   7.315   1.180  1.00 10.00      A   
ATOM   1623  HZ3 LYS A 260      36.656   7.087  -0.331  1.00 10.00      A   
ATOM   1624  C   LYS A 260      37.354   0.896   5.233  1.00 10.00      A   
ATOM   1625  O   LYS A 260      37.668  -0.222   4.826  1.00 10.00      A   
ATOM   1626  N   MET A 261      37.754   1.385   6.400  1.00 10.00      A   
ATOM   1627  HN  MET A 261      37.465   2.285   6.660  1.00 10.00      A   
ATOM   1628  CA  MET A 261      38.613   0.630   7.298  1.00 10.00      A   
ATOM   1629  CB  MET A 261      38.998   1.486   8.508  1.00 10.00      A   
ATOM   1630  CG  MET A 261      39.950   0.799   9.476  1.00 10.00      A   
ATOM   1631  SD  MET A 261      41.621   0.638   8.821  1.00 10.00      A   
ATOM   1632  CE  MET A 261      42.195   2.325   8.983  1.00 10.00      A   
ATOM   1633  C   MET A 261      37.915  -0.648   7.756  1.00 10.00      A   
ATOM   1634  O   MET A 261      38.526  -1.713   7.809  1.00 10.00      A   
ATOM   1635  N   LYS A 262      36.626  -0.539   8.068  1.00 10.00      A   
ATOM   1636  HN  LYS A 262      36.186   0.333   7.987  1.00 10.00      A   
ATOM   1637  CA  LYS A 262      35.849  -1.687   8.516  1.00 10.00      A   
ATOM   1638  CB  LYS A 262      34.485  -1.256   9.058  1.00 10.00      A   
ATOM   1639  CG  LYS A 262      34.554  -0.631  10.442  1.00 10.00      A   
ATOM   1640  CD  LYS A 262      33.171  -0.345  11.001  1.00 10.00      A   
ATOM   1641  CE  LYS A 262      33.258   0.148  12.435  1.00 10.00      A   
ATOM   1642  NZ  LYS A 262      31.918   0.348  13.043  1.00 10.00      A   
ATOM   1643  HZ1 LYS A 262      31.348  -0.517  12.954  1.00 10.00      A   
ATOM   1644  HZ2 LYS A 262      31.418   1.126  12.571  1.00 10.00      A   
ATOM   1645  HZ3 LYS A 262      32.017   0.578  14.052  1.00 10.00      A   
ATOM   1646  C   LYS A 262      35.696  -2.716   7.402  1.00 10.00      A   
ATOM   1647  O   LYS A 262      35.742  -3.922   7.650  1.00 10.00      A   
ATOM   1648  N   VAL A 263      35.527  -2.233   6.174  1.00 10.00      A   
ATOM   1649  HN  VAL A 263      35.485  -1.261   6.044  1.00 10.00      A   
ATOM   1650  CA  VAL A 263      35.390  -3.114   5.018  1.00 10.00      A   
ATOM   1651  CB  VAL A 263      35.119  -2.323   3.717  1.00 10.00      A   
ATOM   1652  CG1 VAL A 263      34.999  -3.260   2.522  1.00 10.00      A   
ATOM   1653  CG2 VAL A 263      33.862  -1.479   3.855  1.00 10.00      A   
ATOM   1654  C   VAL A 263      36.652  -3.956   4.855  1.00 10.00      A   
ATOM   1655  O   VAL A 263      36.583  -5.166   4.623  1.00 10.00      A   
ATOM   1656  N   LEU A 264      37.807  -3.313   5.005  1.00 10.00      A   
ATOM   1657  HN  LEU A 264      37.798  -2.350   5.193  1.00 10.00      A   
ATOM   1658  CA  LEU A 264      39.085  -4.003   4.889  1.00 10.00      A   
ATOM   1659  CB  LEU A 264      40.254  -3.016   4.911  1.00 10.00      A   
ATOM   1660  CG  LEU A 264      40.560  -2.303   3.593  1.00 10.00      A   
ATOM   1661  CD1 LEU A 264      41.808  -1.446   3.730  1.00 10.00      A   
ATOM   1662  CD2 LEU A 264      40.727  -3.310   2.464  1.00 10.00      A   
ATOM   1663  C   LEU A 264      39.246  -5.043   5.992  1.00 10.00      A   
ATOM   1664  O   LEU A 264      39.785  -6.121   5.760  1.00 10.00      A   
ATOM   1665  N   LYS A 265      38.761  -4.725   7.185  1.00 10.00      A   
ATOM   1666  HN  LYS A 265      38.332  -3.851   7.311  1.00 10.00      A   
ATOM   1667  CA  LYS A 265      38.854  -5.644   8.314  1.00 10.00      A   
ATOM   1668  CB  LYS A 265      38.414  -4.971   9.617  1.00 10.00      A   
ATOM   1669  CG  LYS A 265      39.264  -3.777  10.019  1.00 10.00      A   
ATOM   1670  CD  LYS A 265      38.892  -3.270  11.403  1.00 10.00      A   
ATOM   1671  CE  LYS A 265      39.455  -1.879  11.642  1.00 10.00      A   
ATOM   1672  NZ  LYS A 265      39.429  -1.502  13.077  1.00 10.00      A   
ATOM   1673  HZ1 LYS A 265      40.144  -2.045  13.600  1.00 10.00      A   
ATOM   1674  HZ2 LYS A 265      38.494  -1.698  13.485  1.00 10.00      A   
ATOM   1675  HZ3 LYS A 265      39.636  -0.489  13.183  1.00 10.00      A   
ATOM   1676  C   LYS A 265      38.029  -6.903   8.066  1.00 10.00      A   
ATOM   1677  O   LYS A 265      38.388  -7.989   8.521  1.00 10.00      A   
ATOM   1678  N   PHE A 266      36.930  -6.751   7.335  1.00 10.00      A   
ATOM   1679  HN  PHE A 266      36.697  -5.858   6.999  1.00 10.00      A   
ATOM   1680  CA  PHE A 266      36.061  -7.877   7.026  1.00 10.00      A   
ATOM   1681  CB  PHE A 266      34.686  -7.403   6.549  1.00 10.00      A   
ATOM   1682  CG  PHE A 266      33.655  -8.496   6.511  1.00 10.00      A   
ATOM   1683  CD1 PHE A 266      33.385  -9.250   7.643  1.00 10.00      A   
ATOM   1684  CD2 PHE A 266      32.959  -8.773   5.346  1.00 10.00      A   
ATOM   1685  CE1 PHE A 266      32.440 -10.258   7.614  1.00 10.00      A   
ATOM   1686  CE2 PHE A 266      32.012  -9.779   5.310  1.00 10.00      A   
ATOM   1687  CZ  PHE A 266      31.752 -10.523   6.447  1.00 10.00      A   
ATOM   1688  C   PHE A 266      36.705  -8.794   5.992  1.00 10.00      A   
ATOM   1689  O   PHE A 266      36.724 -10.015   6.155  1.00 10.00      A   
ATOM   1690  N   VAL A 267      37.249  -8.208   4.930  1.00 10.00      A   
ATOM   1691  HN  VAL A 267      37.211  -7.230   4.846  1.00 10.00      A   
ATOM   1692  CA  VAL A 267      37.901  -8.997   3.889  1.00 10.00      A   
ATOM   1693  CB  VAL A 267      38.150  -8.208   2.582  1.00 10.00      A   
ATOM   1694  CG1 VAL A 267      36.836  -7.943   1.865  1.00 10.00      A   
ATOM   1695  CG2 VAL A 267      38.883  -6.903   2.850  1.00 10.00      A   
ATOM   1696  C   VAL A 267      39.196  -9.620   4.408  1.00 10.00      A   
ATOM   1697  O   VAL A 267      39.611 -10.686   3.955  1.00 10.00      A   
ATOM   1698  N   ALA A 268      39.810  -8.961   5.387  1.00 10.00      A   
ATOM   1699  HN  ALA A 268      39.427  -8.114   5.706  1.00 10.00      A   
ATOM   1700  CA  ALA A 268      41.043  -9.449   5.991  1.00 10.00      A   
ATOM   1701  CB  ALA A 268      41.856  -8.295   6.556  1.00 10.00      A   
ATOM   1702  C   ALA A 268      40.732 -10.462   7.084  1.00 10.00      A   
ATOM   1703  O   ALA A 268      41.621 -10.913   7.805  1.00 10.00      A   
ATOM   1704  N   LYS A 269      39.457 -10.797   7.219  1.00 10.00      A   
ATOM   1705  HN  LYS A 269      38.790 -10.374   6.638  1.00 10.00      A   
ATOM   1706  CA  LYS A 269      39.019 -11.766   8.208  1.00 10.00      A   
ATOM   1707  CB  LYS A 269      37.784 -11.246   8.955  1.00 10.00      A   
ATOM   1708  CG  LYS A 269      37.181 -12.230   9.947  1.00 10.00      A   
ATOM   1709  CD  LYS A 269      38.094 -12.453  11.141  1.00 10.00      A   
ATOM   1710  CE  LYS A 269      37.550 -13.547  12.046  1.00 10.00      A   
ATOM   1711  NZ  LYS A 269      38.251 -13.591  13.355  1.00 10.00      A   
ATOM   1712  HZ1 LYS A 269      39.247 -13.850  13.220  1.00 10.00      A   
ATOM   1713  HZ2 LYS A 269      37.803 -14.292  13.977  1.00 10.00      A   
ATOM   1714  HZ3 LYS A 269      38.206 -12.658  13.814  1.00 10.00      A   
ATOM   1715  C   LYS A 269      38.707 -13.091   7.526  1.00 10.00      A   
ATOM   1716  O   LYS A 269      38.995 -14.160   8.064  1.00 10.00      A   
ATOM   1717  N   VAL A 270      38.138 -13.003   6.324  1.00 10.00      A   
ATOM   1718  HN  VAL A 270      37.958 -12.115   5.950  1.00 10.00      A   
ATOM   1719  CA  VAL A 270      37.772 -14.185   5.545  1.00 10.00      A   
ATOM   1720  CB  VAL A 270      37.148 -13.804   4.183  1.00 10.00      A   
ATOM   1721  CG1 VAL A 270      36.648 -15.041   3.453  1.00 10.00      A   
ATOM   1722  CG2 VAL A 270      36.021 -12.797   4.365  1.00 10.00      A   
ATOM   1723  C   VAL A 270      38.983 -15.085   5.308  1.00 10.00      A   
ATOM   1724  O   VAL A 270      38.989 -16.249   5.705  1.00 10.00      A   
ATOM   1725  N   HIS A 271      40.004 -14.543   4.660  1.00 10.00      A   
ATOM   1726  HN  HIS A 271      39.939 -13.612   4.350  1.00 10.00      A   
ATOM   1727  CA  HIS A 271      41.218 -15.301   4.383  1.00 10.00      A   
ATOM   1728  CB  HIS A 271      41.514 -15.347   2.878  1.00 10.00      A   
ATOM   1729  CG  HIS A 271      41.738 -14.009   2.242  1.00 10.00      A   
ATOM   1730  ND1 HIS A 271      40.688 -13.228   1.825  1.00 10.00      A   
ATOM   1731  CD2 HIS A 271      42.905 -13.371   1.972  1.00 10.00      A   
ATOM   1732  CE1 HIS A 271      41.231 -12.139   1.315  1.00 10.00      A   
ATOM   1733  NE2 HIS A 271      42.569 -12.181   1.382  1.00 10.00      A   
ATOM   1734  HE2 HIS A 271      43.190 -11.564   0.936  1.00 10.00      A   
ATOM   1735  C   HIS A 271      42.397 -14.727   5.161  1.00 10.00      A   
ATOM   1736  O   HIS A 271      43.558 -14.945   4.806  1.00 10.00      A   
ATOM   1737  N   ASN A 272      42.067 -14.013   6.239  1.00 10.00      A   
ATOM   1738  HN  ASN A 272      41.117 -13.909   6.451  1.00 10.00      A   
ATOM   1739  CA  ASN A 272      43.052 -13.371   7.119  1.00 10.00      A   
ATOM   1740  CB  ASN A 272      43.682 -14.333   8.147  1.00 10.00      A   
ATOM   1741  CG  ASN A 272      44.458 -15.491   7.545  1.00 10.00      A   
ATOM   1742  OD1 ASN A 272      45.619 -15.347   7.158  1.00 10.00      A   
ATOM   1743  ND2 ASN A 272      43.828 -16.656   7.480  1.00 10.00      A   
ATOM   1744 HD21 ASN A 272      42.908 -16.706   7.818  1.00 10.00      A   
ATOM   1745 HD22 ASN A 272      44.312 -17.425   7.107  1.00 10.00      A   
ATOM   1746  C   ASN A 272      44.092 -12.531   6.375  1.00 10.00      A   
ATOM   1747  O   ASN A 272      43.801 -11.981   5.311  1.00 10.00      A   
ATOM   1748  N   GLN A 273      45.287 -12.424   6.964  1.00 10.00      A   
ATOM   1749  HN  GLN A 273      45.426 -12.880   7.820  1.00 10.00      A   
ATOM   1750  CA  GLN A 273      46.404 -11.658   6.402  1.00 10.00      A   
ATOM   1751  CB  GLN A 273      47.215 -12.431   5.347  1.00 10.00      A   
ATOM   1752  CG  GLN A 273      46.429 -12.932   4.148  1.00 10.00      A   
ATOM   1753  CD  GLN A 273      46.987 -14.229   3.608  1.00 10.00      A   
ATOM   1754  OE1 GLN A 273      47.845 -14.235   2.725  1.00 10.00      A   
ATOM   1755  NE2 GLN A 273      46.507 -15.337   4.140  1.00 10.00      A   
ATOM   1756 HE21 GLN A 273      45.825 -15.255   4.843  1.00 10.00      A   
ATOM   1757 HE22 GLN A 273      46.853 -16.195   3.816  1.00 10.00      A   
ATOM   1758  C   GLN A 273      46.033 -10.242   5.960  1.00 10.00      A   
ATOM   1759  O   GLN A 273      45.900  -9.952   4.770  1.00 10.00      A   
ATOM   1760  N   ASP A 274      45.881  -9.362   6.942  1.00 10.00      A   
ATOM   1761  HN  ASP A 274      46.001  -9.657   7.869  1.00 10.00      A   
ATOM   1762  CA  ASP A 274      45.536  -7.965   6.685  1.00 10.00      A   
ATOM   1763  CB  ASP A 274      45.108  -7.208   7.957  1.00 10.00      A   
ATOM   1764  CG  ASP A 274      46.151  -7.199   9.059  1.00 10.00      A   
ATOM   1765  OD1 ASP A 274      46.780  -6.146   9.283  1.00 10.00      A   
ATOM   1766  OD2 ASP A 274      46.341  -8.250   9.714  1.00 10.00      A   
ATOM   1767  C   ASP A 274      46.588  -7.193   5.864  1.00 10.00      A   
ATOM   1768  O   ASP A 274      46.219  -6.424   4.980  1.00 10.00      A   
ATOM   1769  N   PRO A 275      47.908  -7.377   6.103  1.00 10.00      A   
ATOM   1770  CA  PRO A 275      48.927  -6.662   5.336  1.00 10.00      A   
ATOM   1771  CB  PRO A 275      50.110  -6.647   6.300  1.00 10.00      A   
ATOM   1772  CG  PRO A 275      49.994  -7.934   7.040  1.00 10.00      A   
ATOM   1773  CD  PRO A 275      48.523  -8.250   7.125  1.00 10.00      A   
ATOM   1774  C   PRO A 275      49.305  -7.395   4.046  1.00 10.00      A   
ATOM   1775  O   PRO A 275      50.437  -7.298   3.574  1.00 10.00      A   
ATOM   1776  N   LYS A 276      48.356  -8.133   3.478  1.00 10.00      A   
ATOM   1777  HN  LYS A 276      47.473  -8.190   3.904  1.00 10.00      A   
ATOM   1778  CA  LYS A 276      48.607  -8.872   2.245  1.00 10.00      A   
ATOM   1779  CB  LYS A 276      47.698 -10.105   2.144  1.00 10.00      A   
ATOM   1780  CG  LYS A 276      47.906 -10.954   0.896  1.00 10.00      A   
ATOM   1781  CD  LYS A 276      49.336 -11.455   0.779  1.00 10.00      A   
ATOM   1782  CE  LYS A 276      49.888 -11.235  -0.622  1.00 10.00      A   
ATOM   1783  NZ  LYS A 276      48.972 -11.743  -1.678  1.00 10.00      A   
ATOM   1784  HZ1 LYS A 276      48.105 -11.156  -1.720  1.00 10.00      A   
ATOM   1785  HZ2 LYS A 276      48.701 -12.728  -1.477  1.00 10.00      A   
ATOM   1786  HZ3 LYS A 276      49.440 -11.711  -2.604  1.00 10.00      A   
ATOM   1787  C   LYS A 276      48.467  -7.972   1.015  1.00 10.00      A   
ATOM   1788  O   LYS A 276      49.437  -7.362   0.572  1.00 10.00      A   
ATOM   1789  N   ASP A 277      47.258  -7.885   0.474  1.00 10.00      A   
ATOM   1790  HN  ASP A 277      46.518  -8.389   0.870  1.00 10.00      A   
ATOM   1791  CA  ASP A 277      47.008  -7.062  -0.706  1.00 10.00      A   
ATOM   1792  CB  ASP A 277      46.271  -7.868  -1.781  1.00 10.00      A   
ATOM   1793  CG  ASP A 277      47.065  -9.053  -2.293  1.00 10.00      A   
ATOM   1794  OD1 ASP A 277      47.967  -8.858  -3.127  1.00 10.00      A   
ATOM   1795  OD2 ASP A 277      46.782 -10.192  -1.866  1.00 10.00      A   
ATOM   1796  C   ASP A 277      46.176  -5.848  -0.330  1.00 10.00      A   
ATOM   1797  O   ASP A 277      45.822  -5.031  -1.178  1.00 10.00      A   
ATOM   1798  N   TRP A 278      45.877  -5.740   0.952  1.00 10.00      A   
ATOM   1799  HN  TRP A 278      46.211  -6.416   1.574  1.00 10.00      A   
ATOM   1800  CA  TRP A 278      45.070  -4.645   1.471  1.00 10.00      A   
ATOM   1801  CB  TRP A 278      44.345  -5.051   2.755  1.00 10.00      A   
ATOM   1802  CG  TRP A 278      43.639  -6.371   2.632  1.00 10.00      A   
ATOM   1803  CD1 TRP A 278      43.720  -7.428   3.491  1.00 10.00      A   
ATOM   1804  CD2 TRP A 278      42.757  -6.780   1.578  1.00 10.00      A   
ATOM   1805  NE1 TRP A 278      42.946  -8.468   3.039  1.00 10.00      A   
ATOM   1806  HE1 TRP A 278      42.840  -9.337   3.486  1.00 10.00      A   
ATOM   1807  CE2 TRP A 278      42.345  -8.095   1.865  1.00 10.00      A   
ATOM   1808  CE3 TRP A 278      42.281  -6.163   0.416  1.00 10.00      A   
ATOM   1809  CZ2 TRP A 278      41.473  -8.798   1.038  1.00 10.00      A   
ATOM   1810  CZ3 TRP A 278      41.418  -6.865  -0.402  1.00 10.00      A   
ATOM   1811  CH2 TRP A 278      41.025  -8.169  -0.089  1.00 10.00      A   
ATOM   1812  C   TRP A 278      45.815  -3.306   1.625  1.00 10.00      A   
ATOM   1813  O   TRP A 278      45.190  -2.263   1.452  1.00 10.00      A   
ATOM   1814  N   PRO A 279      47.140  -3.288   1.967  1.00 10.00      A   
ATOM   1815  CA  PRO A 279      47.906  -2.033   2.113  1.00 10.00      A   
ATOM   1816  CB  PRO A 279      49.358  -2.506   2.103  1.00 10.00      A   
ATOM   1817  CG  PRO A 279      49.300  -3.859   2.717  1.00 10.00      A   
ATOM   1818  CD  PRO A 279      47.985  -4.458   2.293  1.00 10.00      A   
ATOM   1819  C   PRO A 279      47.667  -1.037   0.974  1.00 10.00      A   
ATOM   1820  O   PRO A 279      47.678   0.175   1.190  1.00 10.00      A   
ATOM   1821  N   ALA A 280      47.438  -1.557  -0.231  1.00 10.00      A   
ATOM   1822  HN  ALA A 280      47.448  -2.532  -0.335  1.00 10.00      A   
ATOM   1823  CA  ALA A 280      47.185  -0.718  -1.400  1.00 10.00      A   
ATOM   1824  CB  ALA A 280      47.002  -1.580  -2.641  1.00 10.00      A   
ATOM   1825  C   ALA A 280      45.965   0.180  -1.184  1.00 10.00      A   
ATOM   1826  O   ALA A 280      45.958   1.345  -1.583  1.00 10.00      A   
ATOM   1827  N   GLN A 281      44.940  -0.363  -0.542  1.00 10.00      A   
ATOM   1828  HN  GLN A 281      45.005  -1.294  -0.234  1.00 10.00      A   
ATOM   1829  CA  GLN A 281      43.726   0.392  -0.266  1.00 10.00      A   
ATOM   1830  CB  GLN A 281      42.482  -0.491  -0.408  1.00 10.00      A   
ATOM   1831  CG  GLN A 281      41.896  -0.531  -1.813  1.00 10.00      A   
ATOM   1832  CD  GLN A 281      42.783  -1.261  -2.803  1.00 10.00      A   
ATOM   1833  OE1 GLN A 281      43.635  -0.659  -3.455  1.00 10.00      A   
ATOM   1834  NE2 GLN A 281      42.576  -2.562  -2.932  1.00 10.00      A   
ATOM   1835 HE21 GLN A 281      41.867  -2.975  -2.393  1.00 10.00      A   
ATOM   1836 HE22 GLN A 281      43.143  -3.062  -3.555  1.00 10.00      A   
ATOM   1837  C   GLN A 281      43.789   0.992   1.133  1.00 10.00      A   
ATOM   1838  O   GLN A 281      43.039   1.913   1.465  1.00 10.00      A   
ATOM   1839  N   TYR A 282      44.704   0.471   1.944  1.00 10.00      A   
ATOM   1840  HN  TYR A 282      45.271  -0.259   1.613  1.00 10.00      A   
ATOM   1841  CA  TYR A 282      44.886   0.938   3.313  1.00 10.00      A   
ATOM   1842  CB  TYR A 282      45.881   0.049   4.062  1.00 10.00      A   
ATOM   1843  CG  TYR A 282      45.471  -0.273   5.483  1.00 10.00      A   
ATOM   1844  CD1 TYR A 282      45.633   0.656   6.503  1.00 10.00      A   
ATOM   1845  CD2 TYR A 282      44.920  -1.506   5.803  1.00 10.00      A   
ATOM   1846  CE1 TYR A 282      45.256   0.366   7.800  1.00 10.00      A   
ATOM   1847  CE2 TYR A 282      44.541  -1.806   7.097  1.00 10.00      A   
ATOM   1848  CZ  TYR A 282      44.710  -0.866   8.092  1.00 10.00      A   
ATOM   1849  OH  TYR A 282      44.330  -1.159   9.385  1.00 10.00      A   
ATOM   1850  HH  TYR A 282      43.602  -0.578   9.642  1.00 10.00      A   
ATOM   1851  C   TYR A 282      45.351   2.387   3.332  1.00 10.00      A   
ATOM   1852  O   TYR A 282      45.177   3.089   4.329  1.00 10.00      A   
ATOM   1853  N   CYS A 283      45.937   2.831   2.224  1.00 10.00      A   
ATOM   1854  HN  CYS A 283      46.057   2.216   1.467  1.00 10.00      A   
ATOM   1855  CA  CYS A 283      46.414   4.202   2.105  1.00 10.00      A   
ATOM   1856  CB  CYS A 283      47.028   4.428   0.724  1.00 10.00      A   
ATOM   1857  SG  CYS A 283      48.021   3.043   0.124  1.00 10.00      A   
ATOM   1858  HG  CYS A 283      48.232   2.217   1.144  1.00 10.00      A   
ATOM   1859  C   CYS A 283      45.267   5.181   2.339  1.00 10.00      A   
ATOM   1860  O   CYS A 283      45.382   6.110   3.139  1.00 10.00      A   
ATOM   1861  N   GLU A 284      44.151   4.954   1.656  1.00 10.00      A   
ATOM   1862  HN  GLU A 284      44.106   4.192   1.040  1.00 10.00      A   
ATOM   1863  CA  GLU A 284      42.993   5.819   1.811  1.00 10.00      A   
ATOM   1864  CB  GLU A 284      42.185   5.936   0.515  1.00 10.00      A   
ATOM   1865  CG  GLU A 284      41.385   4.700   0.134  1.00 10.00      A   
ATOM   1866  CD  GLU A 284      40.405   4.983  -0.987  1.00 10.00      A   
ATOM   1867  OE1 GLU A 284      39.289   5.469  -0.701  1.00 10.00      A   
ATOM   1868  OE2 GLU A 284      40.752   4.740  -2.160  1.00 10.00      A   
ATOM   1869  C   GLU A 284      42.124   5.356   2.976  1.00 10.00      A   
ATOM   1870  O   GLU A 284      41.359   6.136   3.536  1.00 10.00      A   
ATOM   1871  N   ALA A 285      42.257   4.083   3.342  1.00 10.00      A   
ATOM   1872  HN  ALA A 285      42.871   3.502   2.844  1.00 10.00      A   
ATOM   1873  CA  ALA A 285      41.495   3.527   4.456  1.00 10.00      A   
ATOM   1874  CB  ALA A 285      41.651   2.019   4.520  1.00 10.00      A   
ATOM   1875  C   ALA A 285      41.940   4.166   5.764  1.00 10.00      A   
ATOM   1876  O   ALA A 285      41.116   4.516   6.607  1.00 10.00      A   
ATOM   1877  N   LEU A 286      43.252   4.314   5.925  1.00 10.00      A   
ATOM   1878  HN  LEU A 286      43.864   3.994   5.221  1.00 10.00      A   
ATOM   1879  CA  LEU A 286      43.807   4.935   7.120  1.00 10.00      A   
ATOM   1880  CB  LEU A 286      45.340   4.854   7.098  1.00 10.00      A   
ATOM   1881  CG  LEU A 286      46.069   4.954   8.447  1.00 10.00      A   
ATOM   1882  CD1 LEU A 286      46.155   6.396   8.926  1.00 10.00      A   
ATOM   1883  CD2 LEU A 286      45.408   4.070   9.496  1.00 10.00      A   
ATOM   1884  C   LEU A 286      43.351   6.386   7.165  1.00 10.00      A   
ATOM   1885  O   LEU A 286      42.959   6.899   8.212  1.00 10.00      A   
ATOM   1886  N   ALA A 287      43.371   7.024   6.002  1.00 10.00      A   
ATOM   1887  HN  ALA A 287      43.683   6.547   5.203  1.00 10.00      A   
ATOM   1888  CA  ALA A 287      42.950   8.409   5.878  1.00 10.00      A   
ATOM   1889  CB  ALA A 287      43.256   8.930   4.483  1.00 10.00      A   
ATOM   1890  C   ALA A 287      41.460   8.541   6.188  1.00 10.00      A   
ATOM   1891  O   ALA A 287      41.018   9.553   6.730  1.00 10.00      A   
ATOM   1892  N   ASP A 288      40.695   7.509   5.844  1.00 10.00      A   
ATOM   1893  HN  ASP A 288      41.108   6.739   5.399  1.00 10.00      A   
ATOM   1894  CA  ASP A 288      39.258   7.495   6.095  1.00 10.00      A   
ATOM   1895  CB  ASP A 288      38.582   6.323   5.378  1.00 10.00      A   
ATOM   1896  CG  ASP A 288      37.066   6.381   5.457  1.00 10.00      A   
ATOM   1897  OD1 ASP A 288      36.501   7.491   5.350  1.00 10.00      A   
ATOM   1898  OD2 ASP A 288      36.430   5.315   5.613  1.00 10.00      A   
ATOM   1899  C   ASP A 288      38.981   7.429   7.591  1.00 10.00      A   
ATOM   1900  O   ASP A 288      38.016   8.014   8.076  1.00 10.00      A   
ATOM   1901  N   GLU A 289      39.840   6.728   8.327  1.00 10.00      A   
ATOM   1902  HN  GLU A 289      40.594   6.274   7.890  1.00 10.00      A   
ATOM   1903  CA  GLU A 289      39.673   6.620   9.772  1.00 10.00      A   
ATOM   1904  CB  GLU A 289      40.628   5.594  10.381  1.00 10.00      A   
ATOM   1905  CG  GLU A 289      40.114   4.989  11.678  1.00 10.00      A   
ATOM   1906  CD  GLU A 289      41.216   4.416  12.543  1.00 10.00      A   
ATOM   1907  OE1 GLU A 289      41.846   5.190  13.295  1.00 10.00      A   
ATOM   1908  OE2 GLU A 289      41.446   3.189  12.492  1.00 10.00      A   
ATOM   1909  C   GLU A 289      39.868   7.988  10.417  1.00 10.00      A   
ATOM   1910  O   GLU A 289      39.192   8.335  11.389  1.00 10.00      A   
ATOM   1911  N   GLU A 290      40.794   8.764   9.862  1.00 10.00      A   
ATOM   1912  HN  GLU A 290      41.318   8.419   9.106  1.00 10.00      A   
ATOM   1913  CA  GLU A 290      41.059  10.111  10.352  1.00 10.00      A   
ATOM   1914  CB  GLU A 290      42.374  10.639   9.775  1.00 10.00      A   
ATOM   1915  CG  GLU A 290      43.566   9.716   9.961  1.00 10.00      A   
ATOM   1916  CD  GLU A 290      44.800  10.224   9.244  1.00 10.00      A   
ATOM   1917  OE1 GLU A 290      45.849  10.403   9.900  1.00 10.00      A   
ATOM   1918  OE2 GLU A 290      44.723  10.462   8.020  1.00 10.00      A   
ATOM   1919  C   GLU A 290      39.914  11.020   9.918  1.00 10.00      A   
ATOM   1920  O   GLU A 290      39.530  11.949  10.624  1.00 10.00      A   
ATOM   1921  N   ASN A 291      39.372  10.717   8.744  1.00 10.00      A   
ATOM   1922  HN  ASN A 291      39.746   9.966   8.234  1.00 10.00      A   
ATOM   1923  CA  ASN A 291      38.260  11.462   8.167  1.00 10.00      A   
ATOM   1924  CB  ASN A 291      37.960  10.914   6.766  1.00 10.00      A   
ATOM   1925  CG  ASN A 291      36.698  11.477   6.148  1.00 10.00      A   
ATOM   1926  OD1 ASN A 291      36.479  12.685   6.136  1.00 10.00      A   
ATOM   1927  ND2 ASN A 291      35.857  10.594   5.629  1.00 10.00      A   
ATOM   1928 HD21 ASN A 291      36.097   9.639   5.675  1.00 10.00      A   
ATOM   1929 HD22 ASN A 291      35.032  10.926   5.220  1.00 10.00      A   
ATOM   1930  C   ASN A 291      37.022  11.352   9.053  1.00 10.00      A   
ATOM   1931  O   ASN A 291      36.258  12.302   9.190  1.00 10.00      A   
ATOM   1932  N   ARG A 292      36.848  10.191   9.676  1.00 10.00      A   
ATOM   1933  HN  ARG A 292      37.502   9.473   9.536  1.00 10.00      A   
ATOM   1934  CA  ARG A 292      35.704   9.953  10.553  1.00 10.00      A   
ATOM   1935  CB  ARG A 292      35.596   8.471  10.935  1.00 10.00      A   
ATOM   1936  CG  ARG A 292      35.506   7.520   9.753  1.00 10.00      A   
ATOM   1937  CD  ARG A 292      34.346   7.875   8.838  1.00 10.00      A   
ATOM   1938  NE  ARG A 292      34.514   7.303   7.504  1.00 10.00      A   
ATOM   1939  HE  ARG A 292      35.433   7.254   7.144  1.00 10.00      A   
ATOM   1940  CZ  ARG A 292      33.515   6.852   6.750  1.00 10.00      A   
ATOM   1941  NH1 ARG A 292      32.266   6.899   7.191  1.00 10.00      A   
ATOM   1942 HH11 ARG A 292      31.481   6.541   6.592  1.00 10.00      A   
ATOM   1943 HH12 ARG A 292      32.055   7.294   8.133  1.00 10.00      A   
ATOM   1944  NH2 ARG A 292      33.775   6.343   5.558  1.00 10.00      A   
ATOM   1945 HH21 ARG A 292      34.767   6.277   5.223  1.00 10.00      A   
ATOM   1946 HH22 ARG A 292      32.994   6.022   4.936  1.00 10.00      A   
ATOM   1947  C   ARG A 292      35.775  10.815  11.811  1.00 10.00      A   
ATOM   1948  O   ARG A 292      34.769  11.023  12.488  1.00 10.00      A   
ATOM   1949  N   ALA A 293      36.964  11.317  12.116  1.00 10.00      A   
ATOM   1950  HN  ALA A 293      37.729  11.123  11.534  1.00 10.00      A   
ATOM   1951  CA  ALA A 293      37.160  12.158  13.288  1.00 10.00      A   
ATOM   1952  CB  ALA A 293      38.562  11.976  13.850  1.00 10.00      A   
ATOM   1953  C   ALA A 293      36.901  13.621  12.945  1.00 10.00      A   
ATOM   1954  O   ALA A 293      36.719  14.459  13.832  1.00 10.00      A   
ATOM   1955  N   ARG A 294      36.868  13.921  11.654  1.00 10.00      A   
ATOM   1956  HN  ARG A 294      36.993  13.206  10.993  1.00 10.00      A   
ATOM   1957  CB  ARG A 294      37.898  15.845  10.541  1.00 10.00      A   
ATOM   1958  CG  ARG A 294      38.496  17.032  11.277  1.00 10.00      A   
ATOM   1959  CD  ARG A 294      37.478  18.149  11.434  1.00 10.00      A   
ATOM   1960  NE  ARG A 294      38.108  19.418  11.786  1.00 10.00      A   
ATOM   1961  HE  ARG A 294      38.486  19.499  12.693  1.00 10.00      A   
ATOM   1962  CZ  ARG A 294      38.192  20.454  10.957  1.00 10.00      A   
ATOM   1963  NH1 ARG A 294      37.689  20.367   9.730  1.00 10.00      A   
ATOM   1964 HH11 ARG A 294      37.226  19.488   9.411  1.00 10.00      A   
ATOM   1965 HH12 ARG A 294      37.753  21.182   9.081  1.00 10.00      A   
ATOM   1966  NH2 ARG A 294      38.775  21.580  11.348  1.00 10.00      A   
ATOM   1967 HH21 ARG A 294      38.838  22.389  10.694  1.00 10.00      A   
ATOM   1968 HH22 ARG A 294      39.170  21.664  12.311  1.00 10.00      A   
ATOM   1969  CA  ARG A 294      36.634  15.277  11.191  1.00 10.00      A   
ATOM   1970  C   ARG A 294      35.462  15.325  10.219  1.00 10.00      A   
ATOM   1971  O   ARG A 294      35.680  15.635   9.028  1.00 10.00      A   
ATOM   1972  OXT ARG A 294      34.323  15.050  10.655  1.00 10.00      A   
ATOM   1973  C   GLY B   9      10.577 -11.350  12.577  1.00 10.00      B   
ATOM   1974  O   GLY B   9      11.636 -10.750  12.385  1.00 10.00      B   
ATOM   1975  N   GLY B   9      10.185  -9.792  14.464  1.00 10.00      B   
ATOM   1976  HT1 GLY B   9      10.938 -10.180  15.066  1.00 10.00      B   
ATOM   1977  HT2 GLY B   9       9.453  -9.374  15.070  1.00 10.00      B   
ATOM   1978  HT3 GLY B   9      10.588  -9.047  13.864  1.00 10.00      B   
ATOM   1979  CA  GLY B   9       9.602 -10.862  13.621  1.00 10.00      B   
ATOM   1980  N   VAL B  10      10.229 -12.441  11.911  1.00 10.00      B   
ATOM   1981  HN  VAL B  10       9.372 -12.877  12.117  1.00 10.00      B   
ATOM   1982  CA  VAL B  10      11.080 -13.009  10.875  1.00 10.00      B   
ATOM   1983  CB  VAL B  10      11.011 -14.550  10.870  1.00 10.00      B   
ATOM   1984  CG1 VAL B  10      11.911 -15.128   9.785  1.00 10.00      B   
ATOM   1985  CG2 VAL B  10      11.389 -15.104  12.234  1.00 10.00      B   
ATOM   1986  C   VAL B  10      10.670 -12.482   9.507  1.00 10.00      B   
ATOM   1987  O   VAL B  10       9.664 -12.909   8.940  1.00 10.00      B   
ATOM   1988  N   MET B  11      11.446 -11.549   8.987  1.00 10.00      B   
ATOM   1989  HN  MET B  11      12.240 -11.250   9.482  1.00 10.00      B   
ATOM   1990  CA  MET B  11      11.161 -10.963   7.692  1.00 10.00      B   
ATOM   1991  CB  MET B  11      11.331  -9.444   7.744  1.00 10.00      B   
ATOM   1992  CG  MET B  11      10.087  -8.668   7.345  1.00 10.00      B   
ATOM   1993  SD  MET B  11       8.767  -8.780   8.573  1.00 10.00      B   
ATOM   1994  CE  MET B  11       7.435  -7.951   7.710  1.00 10.00      B   
ATOM   1995  C   MET B  11      12.067 -11.559   6.626  1.00 10.00      B   
ATOM   1996  O   MET B  11      13.287 -11.400   6.669  1.00 10.00      B   
ATOM   1997  N   THR B  12      11.469 -12.261   5.682  1.00 10.00      B   
ATOM   1998  HN  THR B  12      10.490 -12.359   5.701  1.00 10.00      B   
ATOM   1999  CA  THR B  12      12.222 -12.875   4.607  1.00 10.00      B   
ATOM   2000  CB  THR B  12      11.718 -14.306   4.336  1.00 10.00      B   
ATOM   2001  OG1 THR B  12      11.229 -14.868   5.558  1.00 10.00      B   
ATOM   2002  HG1 THR B  12      11.287 -14.210   6.258  1.00 10.00      B   
ATOM   2003  CG2 THR B  12      12.844 -15.182   3.808  1.00 10.00      B   
ATOM   2004  C   THR B  12      12.091 -12.029   3.342  1.00 10.00      B   
ATOM   2005  O   THR B  12      11.216 -11.164   3.255  1.00 10.00      B   
ATOM   2006  N   ASP B  13      12.955 -12.275   2.365  1.00 10.00      B   
ATOM   2007  HN  ASP B  13      13.636 -12.967   2.490  1.00 10.00      B   
ATOM   2008  CA  ASP B  13      12.927 -11.522   1.113  1.00 10.00      B   
ATOM   2009  CB  ASP B  13      14.131 -11.844   0.230  1.00 10.00      B   
ATOM   2010  CG  ASP B  13      15.385 -11.131   0.693  1.00 10.00      B   
ATOM   2011  OD1 ASP B  13      16.436 -11.280   0.038  1.00 10.00      B   
ATOM   2012  OD2 ASP B  13      15.322 -10.428   1.724  1.00 10.00      B   
ATOM   2013  C   ASP B  13      11.619 -11.725   0.365  1.00 10.00      B   
ATOM   2014  O   ASP B  13      11.206 -10.873  -0.419  1.00 10.00      B   
ATOM   2015  N   VAL B  14      10.959 -12.849   0.622  1.00 10.00      B   
ATOM   2016  HN  VAL B  14      11.346 -13.500   1.241  1.00 10.00      B   
ATOM   2017  CA  VAL B  14       9.678 -13.136  -0.010  1.00 10.00      B   
ATOM   2018  CB  VAL B  14       9.197 -14.580   0.262  1.00 10.00      B   
ATOM   2019  CG1 VAL B  14      10.053 -15.577  -0.505  1.00 10.00      B   
ATOM   2020  CG2 VAL B  14       9.219 -14.897   1.751  1.00 10.00      B   
ATOM   2021  C   VAL B  14       8.631 -12.132   0.463  1.00 10.00      B   
ATOM   2022  O   VAL B  14       7.773 -11.701  -0.305  1.00 10.00      B   
ATOM   2023  N   HIS B  15       8.735 -11.740   1.731  1.00 10.00      B   
ATOM   2024  HN  HIS B  15       9.452 -12.111   2.287  1.00 10.00      B   
ATOM   2025  CA  HIS B  15       7.819 -10.770   2.312  1.00 10.00      B   
ATOM   2026  CB  HIS B  15       7.942 -10.756   3.838  1.00 10.00      B   
ATOM   2027  CG  HIS B  15       7.670 -12.073   4.493  1.00 10.00      B   
ATOM   2028  ND1 HIS B  15       8.690 -12.841   4.997  1.00 10.00      B   
ATOM   2029  CD2 HIS B  15       6.489 -12.703   4.708  1.00 10.00      B   
ATOM   2030  CE1 HIS B  15       8.114 -13.915   5.507  1.00 10.00      B   
ATOM   2031  NE2 HIS B  15       6.784 -13.877   5.356  1.00 10.00      B   
ATOM   2032  HE2 HIS B  15       6.140 -14.451   5.821  1.00 10.00      B   
ATOM   2033  C   HIS B  15       8.148  -9.393   1.767  1.00 10.00      B   
ATOM   2034  O   HIS B  15       7.261  -8.589   1.493  1.00 10.00      B   
ATOM   2035  N   ARG B  16       9.444  -9.138   1.603  1.00 10.00      B   
ATOM   2036  HN  ARG B  16      10.096  -9.828   1.849  1.00 10.00      B   
ATOM   2037  CA  ARG B  16       9.918  -7.868   1.071  1.00 10.00      B   
ATOM   2038  CB  ARG B  16      11.444  -7.768   1.194  1.00 10.00      B   
ATOM   2039  CG  ARG B  16      11.917  -7.553   2.625  1.00 10.00      B   
ATOM   2040  CD  ARG B  16      13.369  -7.965   2.832  1.00 10.00      B   
ATOM   2041  NE  ARG B  16      13.738  -7.889   4.247  1.00 10.00      B   
ATOM   2042  HE  ARG B  16      13.455  -7.081   4.732  1.00 10.00      B   
ATOM   2043  CZ  ARG B  16      14.367  -8.854   4.923  1.00 10.00      B   
ATOM   2044  NH1 ARG B  16      14.868  -9.911   4.290  1.00 10.00      B   
ATOM   2045 HH11 ARG B  16      14.794  -9.990   3.241  1.00 10.00      B   
ATOM   2046 HH12 ARG B  16      15.338 -10.671   4.831  1.00 10.00      B   
ATOM   2047  NH2 ARG B  16      14.538  -8.737   6.237  1.00 10.00      B   
ATOM   2048 HH21 ARG B  16      14.198  -7.886   6.740  1.00 10.00      B   
ATOM   2049 HH22 ARG B  16      14.990  -9.508   6.775  1.00 10.00      B   
ATOM   2050  C   ARG B  16       9.463  -7.698  -0.374  1.00 10.00      B   
ATOM   2051  O   ARG B  16       9.101  -6.602  -0.799  1.00 10.00      B   
ATOM   2052  N   ARG B  17       9.465  -8.798  -1.119  1.00 10.00      B   
ATOM   2053  HN  ARG B  17       9.783  -9.641  -0.728  1.00 10.00      B   
ATOM   2054  CA  ARG B  17       9.025  -8.780  -2.507  1.00 10.00      B   
ATOM   2055  CB  ARG B  17       9.334 -10.119  -3.181  1.00 10.00      B   
ATOM   2056  CG  ARG B  17       9.023 -10.170  -4.670  1.00 10.00      B   
ATOM   2057  CD  ARG B  17       9.807  -9.120  -5.442  1.00 10.00      B   
ATOM   2058  NE  ARG B  17      10.073  -9.536  -6.823  1.00 10.00      B   
ATOM   2059  HE  ARG B  17      10.641 -10.326  -6.947  1.00 10.00      B   
ATOM   2060  CZ  ARG B  17       9.604  -8.903  -7.904  1.00 10.00      B   
ATOM   2061  NH1 ARG B  17       8.827  -7.834  -7.768  1.00 10.00      B   
ATOM   2062 HH11 ARG B  17       8.578  -7.483  -6.819  1.00 10.00      B   
ATOM   2063 HH12 ARG B  17       8.462  -7.340  -8.615  1.00 10.00      B   
ATOM   2064  NH2 ARG B  17       9.911  -9.342  -9.121  1.00 10.00      B   
ATOM   2065 HH21 ARG B  17       9.542  -8.848  -9.965  1.00 10.00      B   
ATOM   2066 HH22 ARG B  17      10.522 -10.177  -9.241  1.00 10.00      B   
ATOM   2067  C   ARG B  17       7.529  -8.490  -2.565  1.00 10.00      B   
ATOM   2068  O   ARG B  17       7.066  -7.721  -3.410  1.00 10.00      B   
ATOM   2069  N   PHE B  18       6.784  -9.105  -1.650  1.00 10.00      B   
ATOM   2070  HN  PHE B  18       7.216  -9.715  -1.013  1.00 10.00      B   
ATOM   2071  CA  PHE B  18       5.344  -8.908  -1.573  1.00 10.00      B   
ATOM   2072  CB  PHE B  18       4.734  -9.855  -0.533  1.00 10.00      B   
ATOM   2073  CG  PHE B  18       3.230  -9.890  -0.533  1.00 10.00      B   
ATOM   2074  CD1 PHE B  18       2.506  -9.167   0.401  1.00 10.00      B   
ATOM   2075  CD2 PHE B  18       2.540 -10.649  -1.467  1.00 10.00      B   
ATOM   2076  CE1 PHE B  18       1.124  -9.197   0.405  1.00 10.00      B   
ATOM   2077  CE2 PHE B  18       1.159 -10.684  -1.469  1.00 10.00      B   
ATOM   2078  CZ  PHE B  18       0.449  -9.957  -0.532  1.00 10.00      B   
ATOM   2079  C   PHE B  18       5.040  -7.458  -1.211  1.00 10.00      B   
ATOM   2080  O   PHE B  18       4.106  -6.855  -1.742  1.00 10.00      B   
ATOM   2081  N   LEU B  19       5.845  -6.905  -0.308  1.00 10.00      B   
ATOM   2082  HN  LEU B  19       6.566  -7.447   0.083  1.00 10.00      B   
ATOM   2083  CA  LEU B  19       5.687  -5.521   0.122  1.00 10.00      B   
ATOM   2084  CB  LEU B  19       6.707  -5.172   1.210  1.00 10.00      B   
ATOM   2085  CG  LEU B  19       6.396  -5.684   2.618  1.00 10.00      B   
ATOM   2086  CD1 LEU B  19       7.609  -5.533   3.525  1.00 10.00      B   
ATOM   2087  CD2 LEU B  19       5.198  -4.948   3.198  1.00 10.00      B   
ATOM   2088  C   LEU B  19       5.850  -4.575  -1.057  1.00 10.00      B   
ATOM   2089  O   LEU B  19       5.039  -3.674  -1.259  1.00 10.00      B   
ATOM   2090  N   GLN B  20       6.891  -4.805  -1.849  1.00 10.00      B   
ATOM   2091  HN  GLN B  20       7.492  -5.557  -1.643  1.00 10.00      B   
ATOM   2092  CA  GLN B  20       7.166  -3.971  -3.013  1.00 10.00      B   
ATOM   2093  CB  GLN B  20       8.488  -4.358  -3.677  1.00 10.00      B   
ATOM   2094  CG  GLN B  20       9.712  -4.088  -2.820  1.00 10.00      B   
ATOM   2095  CD  GLN B  20      10.995  -4.067  -3.625  1.00 10.00      B   
ATOM   2096  OE1 GLN B  20      11.113  -4.734  -4.654  1.00 10.00      B   
ATOM   2097  NE2 GLN B  20      11.961  -3.288  -3.169  1.00 10.00      B   
ATOM   2098 HE21 GLN B  20      11.791  -2.771  -2.353  1.00 10.00      B   
ATOM   2099 HE22 GLN B  20      12.812  -3.267  -3.654  1.00 10.00      B   
ATOM   2100  C   GLN B  20       6.026  -4.020  -4.025  1.00 10.00      B   
ATOM   2101  O   GLN B  20       5.797  -3.058  -4.753  1.00 10.00      B   
ATOM   2102  N   LEU B  21       5.320  -5.143  -4.072  1.00 10.00      B   
ATOM   2103  HN  LEU B  21       5.558  -5.884  -3.475  1.00 10.00      B   
ATOM   2104  CA  LEU B  21       4.198  -5.301  -4.988  1.00 10.00      B   
ATOM   2105  CB  LEU B  21       3.901  -6.786  -5.227  1.00 10.00      B   
ATOM   2106  CG  LEU B  21       4.966  -7.576  -5.995  1.00 10.00      B   
ATOM   2107  CD1 LEU B  21       4.634  -9.060  -5.993  1.00 10.00      B   
ATOM   2108  CD2 LEU B  21       5.100  -7.057  -7.420  1.00 10.00      B   
ATOM   2109  C   LEU B  21       2.961  -4.600  -4.435  1.00 10.00      B   
ATOM   2110  O   LEU B  21       2.331  -3.794  -5.119  1.00 10.00      B   
ATOM   2111  N   LEU B  22       2.645  -4.894  -3.179  1.00 10.00      B   
ATOM   2112  HN  LEU B  22       3.211  -5.527  -2.682  1.00 10.00      B   
ATOM   2113  CA  LEU B  22       1.485  -4.313  -2.511  1.00 10.00      B   
ATOM   2114  CB  LEU B  22       1.347  -4.894  -1.101  1.00 10.00      B   
ATOM   2115  CG  LEU B  22       0.132  -4.435  -0.291  1.00 10.00      B   
ATOM   2116  CD1 LEU B  22      -1.154  -4.985  -0.889  1.00 10.00      B   
ATOM   2117  CD2 LEU B  22       0.273  -4.853   1.164  1.00 10.00      B   
ATOM   2118  C   LEU B  22       1.571  -2.789  -2.450  1.00 10.00      B   
ATOM   2119  O   LEU B  22       0.577  -2.096  -2.656  1.00 10.00      B   
ATOM   2120  N   MET B  23       2.771  -2.272  -2.203  1.00 10.00      B   
ATOM   2121  HN  MET B  23       3.536  -2.877  -2.076  1.00 10.00      B   
ATOM   2122  CA  MET B  23       2.978  -0.827  -2.106  1.00 10.00      B   
ATOM   2123  CB  MET B  23       4.285  -0.493  -1.380  1.00 10.00      B   
ATOM   2124  CG  MET B  23       4.344  -0.988   0.057  1.00 10.00      B   
ATOM   2125  SD  MET B  23       2.827  -0.662   0.974  1.00 10.00      B   
ATOM   2126  CE  MET B  23       3.228  -1.395   2.559  1.00 10.00      B   
ATOM   2127  C   MET B  23       2.934  -0.140  -3.468  1.00 10.00      B   
ATOM   2128  O   MET B  23       3.179   1.064  -3.575  1.00 10.00      B   
ATOM   2129  N   THR B  24       2.635  -0.908  -4.506  1.00 10.00      B   
ATOM   2130  HN  THR B  24       2.471  -1.865  -4.360  1.00 10.00      B   
ATOM   2131  CA  THR B  24       2.540  -0.371  -5.853  1.00 10.00      B   
ATOM   2132  CB  THR B  24       3.350  -1.226  -6.852  1.00 10.00      B   
ATOM   2133  OG1 THR B  24       4.701  -1.355  -6.383  1.00 10.00      B   
ATOM   2134  HG1 THR B  24       4.757  -2.104  -5.765  1.00 10.00      B   
ATOM   2135  CG2 THR B  24       3.367  -0.585  -8.231  1.00 10.00      B   
ATOM   2136  C   THR B  24       1.074  -0.293  -6.290  1.00 10.00      B   
ATOM   2137  O   THR B  24       0.707   0.515  -7.147  1.00 10.00      B   
ATOM   2138  N   HIS B  25       0.237  -1.117  -5.670  1.00 10.00      B   
ATOM   2139  HN  HIS B  25       0.580  -1.710  -4.968  1.00 10.00      B   
ATOM   2140  CA  HIS B  25      -1.185  -1.149  -5.989  1.00 10.00      B   
ATOM   2141  CB  HIS B  25      -1.697  -2.593  -6.031  1.00 10.00      B   
ATOM   2142  CG  HIS B  25      -1.250  -3.362  -7.232  1.00 10.00      B   
ATOM   2143  ND1 HIS B  25      -0.739  -4.630  -7.121  1.00 10.00      B   
ATOM   2144  CD2 HIS B  25      -1.256  -2.998  -8.535  1.00 10.00      B   
ATOM   2145  CE1 HIS B  25      -0.447  -5.010  -8.349  1.00 10.00      B   
ATOM   2146  NE2 HIS B  25      -0.742  -4.055  -9.243  1.00 10.00      B   
ATOM   2147  HE2 HIS B  25      -0.379  -3.999 -10.155  1.00 10.00      B   
ATOM   2148  C   HIS B  25      -1.982  -0.350  -4.969  1.00 10.00      B   
ATOM   2149  O   HIS B  25      -1.431   0.131  -3.979  1.00 10.00      B   
ATOM   2150  N   GLY B  26      -3.276  -0.203  -5.222  1.00 10.00      B   
ATOM   2151  HN  GLY B  26      -3.650  -0.582  -6.045  1.00 10.00      B   
ATOM   2152  CA  GLY B  26      -4.130   0.535  -4.312  1.00 10.00      B   
ATOM   2153  C   GLY B  26      -5.002  -0.371  -3.464  1.00 10.00      B   
ATOM   2154  O   GLY B  26      -5.199  -0.117  -2.275  1.00 10.00      B   
ATOM   2155  N   VAL B  27      -5.535  -1.422  -4.074  1.00 10.00      B   
ATOM   2156  HN  VAL B  27      -5.350  -1.569  -5.024  1.00 10.00      B   
ATOM   2157  CA  VAL B  27      -6.392  -2.367  -3.368  1.00 10.00      B   
ATOM   2158  CB  VAL B  27      -7.845  -1.846  -3.247  1.00 10.00      B   
ATOM   2159  CG1 VAL B  27      -8.470  -1.609  -4.614  1.00 10.00      B   
ATOM   2160  CG2 VAL B  27      -8.701  -2.781  -2.406  1.00 10.00      B   
ATOM   2161  C   VAL B  27      -6.369  -3.735  -4.051  1.00 10.00      B   
ATOM   2162  O   VAL B  27      -6.400  -3.829  -5.280  1.00 10.00      B   
ATOM   2163  N   LEU B  28      -6.286  -4.786  -3.246  1.00 10.00      B   
ATOM   2164  HN  LEU B  28      -6.255  -4.641  -2.277  1.00 10.00      B   
ATOM   2165  CA  LEU B  28      -6.256  -6.152  -3.747  1.00 10.00      B   
ATOM   2166  CB  LEU B  28      -4.820  -6.693  -3.717  1.00 10.00      B   
ATOM   2167  CG  LEU B  28      -3.785  -5.938  -4.555  1.00 10.00      B   
ATOM   2168  CD1 LEU B  28      -2.380  -6.391  -4.199  1.00 10.00      B   
ATOM   2169  CD2 LEU B  28      -4.051  -6.130  -6.041  1.00 10.00      B   
ATOM   2170  C   LEU B  28      -7.144  -7.027  -2.872  1.00 10.00      B   
ATOM   2171  O   LEU B  28      -7.162  -6.865  -1.649  1.00 10.00      B   
ATOM   2172  N   GLU B  29      -7.880  -7.944  -3.487  1.00 10.00      B   
ATOM   2173  HN  GLU B  29      -7.822  -8.037  -4.468  1.00 10.00      B   
ATOM   2174  CA  GLU B  29      -8.758  -8.834  -2.744  1.00 10.00      B   
ATOM   2175  CB  GLU B  29      -9.997  -9.196  -3.569  1.00 10.00      B   
ATOM   2176  CG  GLU B  29     -10.972  -8.038  -3.745  1.00 10.00      B   
ATOM   2177  CD  GLU B  29     -12.136  -8.358  -4.667  1.00 10.00      B   
ATOM   2178  OE1 GLU B  29     -12.558  -7.458  -5.426  1.00 10.00      B   
ATOM   2179  OE2 GLU B  29     -12.633  -9.505  -4.637  1.00 10.00      B   
ATOM   2180  C   GLU B  29      -8.001 -10.080  -2.284  1.00 10.00      B   
ATOM   2181  O   GLU B  29      -6.797 -10.207  -2.526  1.00 10.00      B   
ATOM   2182  N   GLU B  30      -8.702 -10.996  -1.618  1.00 10.00      B   
ATOM   2183  HN  GLU B  30      -9.657 -10.843  -1.459  1.00 10.00      B   
ATOM   2184  CA  GLU B  30      -8.081 -12.219  -1.109  1.00 10.00      B   
ATOM   2185  CB  GLU B  30      -9.083 -13.061  -0.316  1.00 10.00      B   
ATOM   2186  CG  GLU B  30      -8.430 -14.052   0.635  1.00 10.00      B   
ATOM   2187  CD  GLU B  30      -9.425 -14.989   1.278  1.00 10.00      B   
ATOM   2188  OE1 GLU B  30      -9.815 -15.977   0.621  1.00 10.00      B   
ATOM   2189  OE2 GLU B  30      -9.813 -14.748   2.439  1.00 10.00      B   
ATOM   2190  C   GLU B  30      -7.449 -13.054  -2.220  1.00 10.00      B   
ATOM   2191  O   GLU B  30      -6.379 -13.634  -2.041  1.00 10.00      B   
ATOM   2192  N   TRP B  31      -8.108 -13.113  -3.369  1.00 10.00      B   
ATOM   2193  HN  TRP B  31      -8.953 -12.628  -3.464  1.00 10.00      B   
ATOM   2194  CA  TRP B  31      -7.591 -13.885  -4.491  1.00 10.00      B   
ATOM   2195  CB  TRP B  31      -8.668 -14.152  -5.551  1.00 10.00      B   
ATOM   2196  CG  TRP B  31      -9.504 -12.959  -5.903  1.00 10.00      B   
ATOM   2197  CD1 TRP B  31     -10.558 -12.458  -5.194  1.00 10.00      B   
ATOM   2198  CD2 TRP B  31      -9.369 -12.127  -7.061  1.00 10.00      B   
ATOM   2199  NE1 TRP B  31     -11.073 -11.357  -5.828  1.00 10.00      B   
ATOM   2200  HE1 TRP B  31     -11.832 -10.810  -5.506  1.00 10.00      B   
ATOM   2201  CE2 TRP B  31     -10.365 -11.134  -6.978  1.00 10.00      B   
ATOM   2202  CE3 TRP B  31      -8.500 -12.121  -8.156  1.00 10.00      B   
ATOM   2203  CZ2 TRP B  31     -10.517 -10.146  -7.947  1.00 10.00      B   
ATOM   2204  CZ3 TRP B  31      -8.653 -11.140  -9.117  1.00 10.00      B   
ATOM   2205  CH2 TRP B  31      -9.654 -10.166  -9.008  1.00 10.00      B   
ATOM   2206  C   TRP B  31      -6.361 -13.214  -5.095  1.00 10.00      B   
ATOM   2207  O   TRP B  31      -5.430 -13.889  -5.535  1.00 10.00      B   
ATOM   2208  N   ASP B  32      -6.354 -11.883  -5.081  1.00 10.00      B   
ATOM   2209  HN  ASP B  32      -7.122 -11.407  -4.700  1.00 10.00      B   
ATOM   2210  CA  ASP B  32      -5.236 -11.111  -5.617  1.00 10.00      B   
ATOM   2211  CB  ASP B  32      -5.523  -9.607  -5.547  1.00 10.00      B   
ATOM   2212  CG  ASP B  32      -6.581  -9.126  -6.512  1.00 10.00      B   
ATOM   2213  OD1 ASP B  32      -6.261  -8.921  -7.702  1.00 10.00      B   
ATOM   2214  OD2 ASP B  32      -7.728  -8.913  -6.073  1.00 10.00      B   
ATOM   2215  C   ASP B  32      -3.976 -11.385  -4.810  1.00 10.00      B   
ATOM   2216  O   ASP B  32      -2.943 -11.779  -5.357  1.00 10.00      B   
ATOM   2217  N   VAL B  33      -4.077 -11.189  -3.499  1.00 10.00      B   
ATOM   2218  HN  VAL B  33      -4.938 -10.898  -3.123  1.00 10.00      B   
ATOM   2219  CA  VAL B  33      -2.943 -11.392  -2.606  1.00 10.00      B   
ATOM   2220  CB  VAL B  33      -3.206 -10.891  -1.167  1.00 10.00      B   
ATOM   2221  CG1 VAL B  33      -3.415  -9.383  -1.154  1.00 10.00      B   
ATOM   2222  CG2 VAL B  33      -4.391 -11.607  -0.534  1.00 10.00      B   
ATOM   2223  C   VAL B  33      -2.473 -12.844  -2.590  1.00 10.00      B   
ATOM   2224  O   VAL B  33      -1.284 -13.109  -2.440  1.00 10.00      B   
ATOM   2225  N   LYS B  34      -3.400 -13.783  -2.761  1.00 10.00      B   
ATOM   2226  HN  LYS B  34      -4.339 -13.518  -2.876  1.00 10.00      B   
ATOM   2227  CA  LYS B  34      -3.047 -15.200  -2.768  1.00 10.00      B   
ATOM   2228  CB  LYS B  34      -4.299 -16.086  -2.795  1.00 10.00      B   
ATOM   2229  CG  LYS B  34      -4.006 -17.579  -2.702  1.00 10.00      B   
ATOM   2230  CD  LYS B  34      -3.256 -17.921  -1.423  1.00 10.00      B   
ATOM   2231  CE  LYS B  34      -2.613 -19.297  -1.503  1.00 10.00      B   
ATOM   2232  NZ  LYS B  34      -1.881 -19.635  -0.254  1.00 10.00      B   
ATOM   2233  HZ1 LYS B  34      -2.552 -19.756   0.531  1.00 10.00      B   
ATOM   2234  HZ2 LYS B  34      -1.211 -18.874  -0.010  1.00 10.00      B   
ATOM   2235  HZ3 LYS B  34      -1.348 -20.521  -0.378  1.00 10.00      B   
ATOM   2236  C   LYS B  34      -2.130 -15.528  -3.944  1.00 10.00      B   
ATOM   2237  O   LYS B  34      -1.138 -16.246  -3.791  1.00 10.00      B   
ATOM   2238  N   ARG B  35      -2.456 -14.979  -5.109  1.00 10.00      B   
ATOM   2239  HN  ARG B  35      -3.251 -14.404  -5.163  1.00 10.00      B   
ATOM   2240  CA  ARG B  35      -1.665 -15.209  -6.311  1.00 10.00      B   
ATOM   2241  CB  ARG B  35      -2.380 -14.655  -7.546  1.00 10.00      B   
ATOM   2242  CG  ARG B  35      -3.743 -15.272  -7.811  1.00 10.00      B   
ATOM   2243  CD  ARG B  35      -4.132 -15.129  -9.273  1.00 10.00      B   
ATOM   2244  NE  ARG B  35      -3.308 -15.977 -10.132  1.00 10.00      B   
ATOM   2245  HE  ARG B  35      -2.608 -16.510  -9.693  1.00 10.00      B   
ATOM   2246  CZ  ARG B  35      -3.462 -16.091 -11.449  1.00 10.00      B   
ATOM   2247  NH1 ARG B  35      -4.378 -15.370 -12.084  1.00 10.00      B   
ATOM   2248 HH11 ARG B  35      -4.499 -15.472 -13.115  1.00 10.00      B   
ATOM   2249 HH12 ARG B  35      -4.977 -14.698 -11.559  1.00 10.00      B   
ATOM   2250  NH2 ARG B  35      -2.689 -16.923 -12.134  1.00 10.00      B   
ATOM   2251 HH21 ARG B  35      -1.958 -17.486 -11.643  1.00 10.00      B   
ATOM   2252 HH22 ARG B  35      -2.813 -17.026 -13.165  1.00 10.00      B   
ATOM   2253  C   ARG B  35      -0.287 -14.575  -6.181  1.00 10.00      B   
ATOM   2254  O   ARG B  35       0.721 -15.161  -6.584  1.00 10.00      B   
ATOM   2255  N   LEU B  36      -0.246 -13.381  -5.602  1.00 10.00      B   
ATOM   2256  HN  LEU B  36      -1.084 -12.970  -5.290  1.00 10.00      B   
ATOM   2257  CA  LEU B  36       1.010 -12.667  -5.419  1.00 10.00      B   
ATOM   2258  CB  LEU B  36       0.758 -11.197  -5.084  1.00 10.00      B   
ATOM   2259  CG  LEU B  36       0.104 -10.355  -6.182  1.00 10.00      B   
ATOM   2260  CD1 LEU B  36      -0.141  -8.938  -5.687  1.00 10.00      B   
ATOM   2261  CD2 LEU B  36       0.961 -10.346  -7.439  1.00 10.00      B   
ATOM   2262  C   LEU B  36       1.862 -13.322  -4.338  1.00 10.00      B   
ATOM   2263  O   LEU B  36       3.092 -13.291  -4.402  1.00 10.00      B   
ATOM   2264  N   GLN B  37       1.203 -13.912  -3.348  1.00 10.00      B   
ATOM   2265  HN  GLN B  37       0.221 -13.883  -3.346  1.00 10.00      B   
ATOM   2266  CA  GLN B  37       1.897 -14.585  -2.257  1.00 10.00      B   
ATOM   2267  CB  GLN B  37       0.900 -15.092  -1.212  1.00 10.00      B   
ATOM   2268  CG  GLN B  37       1.553 -15.731   0.005  1.00 10.00      B   
ATOM   2269  CD  GLN B  37       0.691 -16.809   0.632  1.00 10.00      B   
ATOM   2270  OE1 GLN B  37      -0.091 -17.475  -0.048  1.00 10.00      B   
ATOM   2271  NE2 GLN B  37       0.834 -16.997   1.933  1.00 10.00      B   
ATOM   2272 HE21 GLN B  37       1.479 -16.438   2.412  1.00 10.00      B   
ATOM   2273 HE22 GLN B  37       0.291 -17.693   2.365  1.00 10.00      B   
ATOM   2274  C   GLN B  37       2.730 -15.744  -2.792  1.00 10.00      B   
ATOM   2275  O   GLN B  37       3.951 -15.773  -2.625  1.00 10.00      B   
ATOM   2276  N   THR B  38       2.072 -16.684  -3.463  1.00 10.00      B   
ATOM   2277  HN  THR B  38       1.101 -16.596  -3.587  1.00 10.00      B   
ATOM   2278  CA  THR B  38       2.760 -17.841  -4.023  1.00 10.00      B   
ATOM   2279  CB  THR B  38       1.771 -18.898  -4.573  1.00 10.00      B   
ATOM   2280  OG1 THR B  38       2.462 -20.121  -4.864  1.00 10.00      B   
ATOM   2281  HG1 THR B  38       3.263 -20.180  -4.324  1.00 10.00      B   
ATOM   2282  CG2 THR B  38       1.062 -18.402  -5.826  1.00 10.00      B   
ATOM   2283  C   THR B  38       3.762 -17.410  -5.096  1.00 10.00      B   
ATOM   2284  O   THR B  38       4.768 -18.079  -5.322  1.00 10.00      B   
ATOM   2285  N   HIS B  39       3.496 -16.269  -5.725  1.00 10.00      B   
ATOM   2286  HN  HIS B  39       2.684 -15.773  -5.483  1.00 10.00      B   
ATOM   2287  CA  HIS B  39       4.370 -15.736  -6.761  1.00 10.00      B   
ATOM   2288  CB  HIS B  39       3.766 -14.455  -7.348  1.00 10.00      B   
ATOM   2289  CG  HIS B  39       4.280 -14.087  -8.706  1.00 10.00      B   
ATOM   2290  ND1 HIS B  39       3.504 -14.254  -9.828  1.00 10.00      B   
ATOM   2291  CD2 HIS B  39       5.474 -13.556  -9.065  1.00 10.00      B   
ATOM   2292  CE1 HIS B  39       4.236 -13.824 -10.840  1.00 10.00      B   
ATOM   2293  NE2 HIS B  39       5.436 -13.393 -10.428  1.00 10.00      B   
ATOM   2294  HE2 HIS B  39       6.061 -12.848 -10.958  1.00 10.00      B   
ATOM   2295  C   HIS B  39       5.751 -15.438  -6.187  1.00 10.00      B   
ATOM   2296  O   HIS B  39       6.771 -15.817  -6.764  1.00 10.00      B   
ATOM   2297  N   CYS B  40       5.771 -14.773  -5.038  1.00 10.00      B   
ATOM   2298  HN  CYS B  40       4.920 -14.514  -4.621  1.00 10.00      B   
ATOM   2299  CA  CYS B  40       7.019 -14.415  -4.376  1.00 10.00      B   
ATOM   2300  CB  CYS B  40       6.748 -13.430  -3.238  1.00 10.00      B   
ATOM   2301  SG  CYS B  40       5.762 -11.998  -3.732  1.00 10.00      B   
ATOM   2302  HG  CYS B  40       4.505 -12.401  -3.887  1.00 10.00      B   
ATOM   2303  C   CYS B  40       7.741 -15.650  -3.849  1.00 10.00      B   
ATOM   2304  O   CYS B  40       8.970 -15.707  -3.844  1.00 10.00      B   
ATOM   2305  N   TYR B  41       6.970 -16.644  -3.428  1.00 10.00      B   
ATOM   2306  HN  TYR B  41       5.995 -16.545  -3.471  1.00 10.00      B   
ATOM   2307  CA  TYR B  41       7.534 -17.882  -2.895  1.00 10.00      B   
ATOM   2308  CB  TYR B  41       6.511 -18.616  -2.026  1.00 10.00      B   
ATOM   2309  CG  TYR B  41       6.375 -18.063  -0.624  1.00 10.00      B   
ATOM   2310  CD1 TYR B  41       5.641 -16.911  -0.378  1.00 10.00      B   
ATOM   2311  CD2 TYR B  41       6.979 -18.695   0.457  1.00 10.00      B   
ATOM   2312  CE1 TYR B  41       5.509 -16.402   0.899  1.00 10.00      B   
ATOM   2313  CE2 TYR B  41       6.851 -18.194   1.739  1.00 10.00      B   
ATOM   2314  CZ  TYR B  41       6.117 -17.046   1.954  1.00 10.00      B   
ATOM   2315  OH  TYR B  41       5.989 -16.542   3.227  1.00 10.00      B   
ATOM   2316  HH  TYR B  41       6.821 -16.644   3.697  1.00 10.00      B   
ATOM   2317  C   TYR B  41       8.036 -18.796  -4.011  1.00 10.00      B   
ATOM   2318  O   TYR B  41       8.698 -19.800  -3.750  1.00 10.00      B   
ATOM   2319  N   LYS B  42       7.701 -18.456  -5.248  1.00 10.00      B   
ATOM   2320  HN  LYS B  42       7.145 -17.662  -5.391  1.00 10.00      B   
ATOM   2321  CA  LYS B  42       8.130 -19.242  -6.398  1.00 10.00      B   
ATOM   2322  CB  LYS B  42       6.980 -19.445  -7.384  1.00 10.00      B   
ATOM   2323  CG  LYS B  42       5.969 -20.488  -6.946  1.00 10.00      B   
ATOM   2324  CD  LYS B  42       4.845 -20.623  -7.956  1.00 10.00      B   
ATOM   2325  CE  LYS B  42       3.863 -21.706  -7.542  1.00 10.00      B   
ATOM   2326  NZ  LYS B  42       4.535 -23.019  -7.351  1.00 10.00      B   
ATOM   2327  HZ1 LYS B  42       5.224 -22.962  -6.573  1.00 10.00      B   
ATOM   2328  HZ2 LYS B  42       5.033 -23.300  -8.219  1.00 10.00      B   
ATOM   2329  HZ3 LYS B  42       3.833 -23.747  -7.120  1.00 10.00      B   
ATOM   2330  C   LYS B  42       9.310 -18.583  -7.098  1.00 10.00      B   
ATOM   2331  O   LYS B  42      10.283 -19.247  -7.456  1.00 10.00      B   
ATOM   2332  N   VAL B  43       9.221 -17.272  -7.286  1.00 10.00      B   
ATOM   2333  HN  VAL B  43       8.418 -16.796  -6.977  1.00 10.00      B   
ATOM   2334  CA  VAL B  43      10.281 -16.523  -7.948  1.00 10.00      B   
ATOM   2335  CB  VAL B  43       9.790 -15.140  -8.445  1.00 10.00      B   
ATOM   2336  CG1 VAL B  43       9.567 -14.173  -7.290  1.00 10.00      B   
ATOM   2337  CG2 VAL B  43      10.745 -14.555  -9.476  1.00 10.00      B   
ATOM   2338  C   VAL B  43      11.499 -16.362  -7.034  1.00 10.00      B   
ATOM   2339  O   VAL B  43      12.627 -16.221  -7.507  1.00 10.00      B   
ATOM   2340  N   HIS B  44      11.263 -16.408  -5.729  1.00 10.00      B   
ATOM   2341  HN  HIS B  44      10.345 -16.554  -5.412  1.00 10.00      B   
ATOM   2342  CA  HIS B  44      12.330 -16.264  -4.749  1.00 10.00      B   
ATOM   2343  CB  HIS B  44      12.435 -14.804  -4.296  1.00 10.00      B   
ATOM   2344  CG  HIS B  44      13.666 -14.500  -3.496  1.00 10.00      B   
ATOM   2345  ND1 HIS B  44      13.803 -14.929  -2.199  1.00 10.00      B   
ATOM   2346  CD2 HIS B  44      14.775 -13.807  -3.854  1.00 10.00      B   
ATOM   2347  CE1 HIS B  44      14.982 -14.495  -1.799  1.00 10.00      B   
ATOM   2348  NE2 HIS B  44      15.609 -13.809  -2.764  1.00 10.00      B   
ATOM   2349  HE2 HIS B  44      16.366 -13.200  -2.630  1.00 10.00      B   
ATOM   2350  C   HIS B  44      12.053 -17.159  -3.548  1.00 10.00      B   
ATOM   2351  O   HIS B  44      11.293 -18.126  -3.650  1.00 10.00      B   
ATOM   2352  N   ASN B  47      12.365 -18.577   2.034  1.00 10.00      B   
ATOM   2353  HN  ASN B  47      12.843 -17.992   2.659  1.00 10.00      B   
ATOM   2354  CA  ASN B  47      11.749 -19.802   2.530  1.00 10.00      B   
ATOM   2355  CB  ASN B  47      12.592 -21.024   2.149  1.00 10.00      B   
ATOM   2356  CG  ASN B  47      11.897 -22.338   2.453  1.00 10.00      B   
ATOM   2357  OD1 ASN B  47      10.670 -22.434   2.404  1.00 10.00      B   
ATOM   2358  ND2 ASN B  47      12.676 -23.361   2.767  1.00 10.00      B   
ATOM   2359 HD21 ASN B  47      13.647 -23.217   2.788  1.00 10.00      B   
ATOM   2360 HD22 ASN B  47      12.253 -24.223   2.966  1.00 10.00      B   
ATOM   2361  C   ASN B  47      11.555 -19.741   4.043  1.00 10.00      B   
ATOM   2362  O   ASN B  47      12.517 -19.823   4.809  1.00 10.00      B   
ATOM   2363  N   ALA B  48      10.309 -19.586   4.462  1.00 10.00      B   
ATOM   2364  HN  ALA B  48       9.586 -19.542   3.801  1.00 10.00      B   
ATOM   2365  CA  ALA B  48       9.973 -19.509   5.875  1.00 10.00      B   
ATOM   2366  CB  ALA B  48       9.904 -18.057   6.328  1.00 10.00      B   
ATOM   2367  C   ALA B  48       8.645 -20.205   6.127  1.00 10.00      B   
ATOM   2368  O   ALA B  48       7.893 -20.470   5.187  1.00 10.00      B   
ATOM   2369  N   THR B  49       8.358 -20.503   7.385  1.00 10.00      B   
ATOM   2370  HN  THR B  49       8.989 -20.259   8.092  1.00 10.00      B   
ATOM   2371  CA  THR B  49       7.117 -21.170   7.739  1.00 10.00      B   
ATOM   2372  CB  THR B  49       7.311 -22.191   8.887  1.00 10.00      B   
ATOM   2373  OG1 THR B  49       6.044 -22.747   9.279  1.00 10.00      B   
ATOM   2374  HG1 THR B  49       6.097 -23.048  10.193  1.00 10.00      B   
ATOM   2375  CG2 THR B  49       7.982 -21.546  10.092  1.00 10.00      B   
ATOM   2376  C   THR B  49       6.038 -20.157   8.111  1.00 10.00      B   
ATOM   2377  O   THR B  49       6.274 -19.234   8.897  1.00 10.00      B   
ATOM   2378  N   VAL B  50       4.867 -20.317   7.518  1.00 10.00      B   
ATOM   2379  HN  VAL B  50       4.749 -21.054   6.884  1.00 10.00      B   
ATOM   2380  CA  VAL B  50       3.744 -19.436   7.790  1.00 10.00      B   
ATOM   2381  CB  VAL B  50       3.237 -18.727   6.512  1.00 10.00      B   
ATOM   2382  CG1 VAL B  50       4.125 -17.537   6.181  1.00 10.00      B   
ATOM   2383  CG2 VAL B  50       3.184 -19.693   5.336  1.00 10.00      B   
ATOM   2384  C   VAL B  50       2.612 -20.225   8.431  1.00 10.00      B   
ATOM   2385  O   VAL B  50       2.159 -21.230   7.883  1.00 10.00      B   
ATOM   2386  N   ASP B  51       2.183 -19.790   9.607  1.00 10.00      B   
ATOM   2387  HN  ASP B  51       2.602 -18.997  10.006  1.00 10.00      B   
ATOM   2388  CA  ASP B  51       1.109 -20.471  10.324  1.00 10.00      B   
ATOM   2389  CB  ASP B  51       1.029 -20.032  11.794  1.00 10.00      B   
ATOM   2390  CG  ASP B  51       1.198 -18.541  11.997  1.00 10.00      B   
ATOM   2391  OD1 ASP B  51       2.278 -18.121  12.459  1.00 10.00      B   
ATOM   2392  OD2 ASP B  51       0.258 -17.782  11.691  1.00 10.00      B   
ATOM   2393  C   ASP B  51      -0.239 -20.330   9.623  1.00 10.00      B   
ATOM   2394  O   ASP B  51      -0.736 -21.284   9.024  1.00 10.00      B   
ATOM   2395  N   LYS B  52      -0.826 -19.148   9.693  1.00 10.00      B   
ATOM   2396  HN  LYS B  52      -0.384 -18.419  10.192  1.00 10.00      B   
ATOM   2397  CA  LYS B  52      -2.110 -18.896   9.066  1.00 10.00      B   
ATOM   2398  CB  LYS B  52      -3.241 -19.468   9.931  1.00 10.00      B   
ATOM   2399  CG  LYS B  52      -4.371 -20.103   9.140  1.00 10.00      B   
ATOM   2400  CD  LYS B  52      -5.606 -20.303  10.001  1.00 10.00      B   
ATOM   2401  CE  LYS B  52      -6.788 -20.777   9.171  1.00 10.00      B   
ATOM   2402  NZ  LYS B  52      -8.070 -20.614   9.902  1.00 10.00      B   
ATOM   2403  HZ1 LYS B  52      -8.871 -20.821   9.273  1.00 10.00      B   
ATOM   2404  HZ2 LYS B  52      -8.162 -19.631  10.251  1.00 10.00      B   
ATOM   2405  HZ3 LYS B  52      -8.103 -21.260  10.715  1.00 10.00      B   
ATOM   2406  C   LYS B  52      -2.308 -17.399   8.857  1.00 10.00      B   
ATOM   2407  O   LYS B  52      -1.526 -16.585   9.359  1.00 10.00      B   
ATOM   2408  N   LEU B  53      -3.354 -17.038   8.123  1.00 10.00      B   
ATOM   2409  HN  LEU B  53      -3.941 -17.734   7.749  1.00 10.00      B   
ATOM   2410  CA  LEU B  53      -3.651 -15.637   7.849  1.00 10.00      B   
ATOM   2411  CB  LEU B  53      -4.689 -15.516   6.728  1.00 10.00      B   
ATOM   2412  CG  LEU B  53      -4.861 -14.131   6.101  1.00 10.00      B   
ATOM   2413  CD1 LEU B  53      -3.572 -13.677   5.429  1.00 10.00      B   
ATOM   2414  CD2 LEU B  53      -6.016 -14.132   5.112  1.00 10.00      B   
ATOM   2415  C   LEU B  53      -4.143 -14.931   9.109  1.00 10.00      B   
ATOM   2416  O   LEU B  53      -3.961 -13.724   9.264  1.00 10.00      B   
ATOM   2417  N   GLU B  54      -4.755 -15.705  10.004  1.00 10.00      B   
ATOM   2418  HN  GLU B  54      -4.869 -16.656   9.804  1.00 10.00      B   
ATOM   2419  CA  GLU B  54      -5.277 -15.183  11.265  1.00 10.00      B   
ATOM   2420  CB  GLU B  54      -5.811 -16.326  12.133  1.00 10.00      B   
ATOM   2421  CG  GLU B  54      -7.323 -16.339  12.298  1.00 10.00      B   
ATOM   2422  CD  GLU B  54      -8.047 -16.951  11.115  1.00 10.00      B   
ATOM   2423  OE1 GLU B  54      -8.041 -18.192  10.987  1.00 10.00      B   
ATOM   2424  OE2 GLU B  54      -8.643 -16.198  10.319  1.00 10.00      B   
ATOM   2425  C   GLU B  54      -4.208 -14.402  12.032  1.00 10.00      B   
ATOM   2426  O   GLU B  54      -4.388 -13.221  12.341  1.00 10.00      B   
ATOM   2427  N   ASP B  55      -3.093 -15.063  12.327  1.00 10.00      B   
ATOM   2428  HN  ASP B  55      -3.006 -16.002  12.054  1.00 10.00      B   
ATOM   2429  CA  ASP B  55      -1.995 -14.429  13.052  1.00 10.00      B   
ATOM   2430  CB  ASP B  55      -0.940 -15.456  13.464  1.00 10.00      B   
ATOM   2431  CG  ASP B  55      -1.071 -15.923  14.898  1.00 10.00      B   
ATOM   2432  OD1 ASP B  55      -0.678 -15.169  15.815  1.00 10.00      B   
ATOM   2433  OD2 ASP B  55      -1.545 -17.060  15.115  1.00 10.00      B   
ATOM   2434  C   ASP B  55      -1.334 -13.362  12.196  1.00 10.00      B   
ATOM   2435  O   ASP B  55      -0.918 -12.326  12.702  1.00 10.00      B   
ATOM   2436  N   PHE B  56      -1.248 -13.623  10.896  1.00 10.00      B   
ATOM   2437  HN  PHE B  56      -1.612 -14.469  10.556  1.00 10.00      B   
ATOM   2438  CA  PHE B  56      -0.627 -12.691   9.961  1.00 10.00      B   
ATOM   2439  CB  PHE B  56      -0.650 -13.259   8.540  1.00 10.00      B   
ATOM   2440  CG  PHE B  56       0.505 -12.817   7.686  1.00 10.00      B   
ATOM   2441  CD1 PHE B  56       0.325 -11.884   6.679  1.00 10.00      B   
ATOM   2442  CD2 PHE B  56       1.773 -13.339   7.889  1.00 10.00      B   
ATOM   2443  CE1 PHE B  56       1.386 -11.478   5.890  1.00 10.00      B   
ATOM   2444  CE2 PHE B  56       2.839 -12.938   7.105  1.00 10.00      B   
ATOM   2445  CZ  PHE B  56       2.645 -12.007   6.103  1.00 10.00      B   
ATOM   2446  C   PHE B  56      -1.310 -11.328  10.004  1.00 10.00      B   
ATOM   2447  O   PHE B  56      -0.657 -10.307  10.222  1.00 10.00      B   
ATOM   2448  N   ILE B  57      -2.628 -11.323   9.820  1.00 10.00      B   
ATOM   2449  HN  ILE B  57      -3.094 -12.178   9.672  1.00 10.00      B   
ATOM   2450  CA  ILE B  57      -3.404 -10.087   9.837  1.00 10.00      B   
ATOM   2451  CB  ILE B  57      -4.893 -10.349   9.506  1.00 10.00      B   
ATOM   2452  CG1 ILE B  57      -5.042 -10.861   8.070  1.00 10.00      B   
ATOM   2453  CG2 ILE B  57      -5.735  -9.095   9.718  1.00 10.00      B   
ATOM   2454  CD1 ILE B  57      -6.456 -11.265   7.707  1.00 10.00      B   
ATOM   2455  C   ILE B  57      -3.303  -9.413  11.201  1.00 10.00      B   
ATOM   2456  O   ILE B  57      -3.059  -8.211  11.291  1.00 10.00      B   
ATOM   2457  N   ASN B  58      -3.467 -10.203  12.258  1.00 10.00      B   
ATOM   2458  HN  ASN B  58      -3.628 -11.162  12.117  1.00 10.00      B   
ATOM   2459  CA  ASN B  58      -3.408  -9.683  13.622  1.00 10.00      B   
ATOM   2460  CB  ASN B  58      -3.745 -10.769  14.645  1.00 10.00      B   
ATOM   2461  CG  ASN B  58      -5.234 -10.865  14.912  1.00 10.00      B   
ATOM   2462  OD1 ASN B  58      -5.761 -10.200  15.803  1.00 10.00      B   
ATOM   2463  ND2 ASN B  58      -5.924 -11.696  14.147  1.00 10.00      B   
ATOM   2464 HD21 ASN B  58      -5.441 -12.204  13.458  1.00 10.00      B   
ATOM   2465 HD22 ASN B  58      -6.894 -11.767  14.293  1.00 10.00      B   
ATOM   2466  C   ASN B  58      -2.053  -9.058  13.928  1.00 10.00      B   
ATOM   2467  O   ASN B  58      -1.979  -7.981  14.523  1.00 10.00      B   
ATOM   2468  N   ASN B  59      -0.990  -9.731  13.504  1.00 10.00      B   
ATOM   2469  HN  ASN B  59      -1.124 -10.589  13.038  1.00 10.00      B   
ATOM   2470  CA  ASN B  59       0.373  -9.249  13.722  1.00 10.00      B   
ATOM   2471  CB  ASN B  59       1.394 -10.237  13.148  1.00 10.00      B   
ATOM   2472  CG  ASN B  59       2.821  -9.941  13.583  1.00 10.00      B   
ATOM   2473  OD1 ASN B  59       3.261 -10.388  14.643  1.00 10.00      B   
ATOM   2474  ND2 ASN B  59       3.558  -9.201  12.765  1.00 10.00      B   
ATOM   2475 HD21 ASN B  59       3.153  -8.883  11.932  1.00 10.00      B   
ATOM   2476 HD22 ASN B  59       4.482  -9.003  13.028  1.00 10.00      B   
ATOM   2477  C   ASN B  59       0.568  -7.877  13.089  1.00 10.00      B   
ATOM   2478  O   ASN B  59       1.092  -6.960  13.720  1.00 10.00      B   
ATOM   2479  N   ILE B  60       0.133  -7.741  11.843  1.00 10.00      B   
ATOM   2480  HN  ILE B  60      -0.282  -8.512  11.393  1.00 10.00      B   
ATOM   2481  CA  ILE B  60       0.254  -6.478  11.129  1.00 10.00      B   
ATOM   2482  CB  ILE B  60      -0.061  -6.637   9.626  1.00 10.00      B   
ATOM   2483  CG1 ILE B  60       0.831  -7.720   9.011  1.00 10.00      B   
ATOM   2484  CG2 ILE B  60       0.137  -5.315   8.895  1.00 10.00      B   
ATOM   2485  CD1 ILE B  60       0.463  -8.081   7.588  1.00 10.00      B   
ATOM   2486  C   ILE B  60      -0.670  -5.430  11.746  1.00 10.00      B   
ATOM   2487  O   ILE B  60      -0.280  -4.279  11.938  1.00 10.00      B   
ATOM   2488  N   ASN B  61      -1.887  -5.847  12.082  1.00 10.00      B   
ATOM   2489  HN  ASN B  61      -2.138  -6.783  11.907  1.00 10.00      B   
ATOM   2490  CA  ASN B  61      -2.873  -4.954  12.686  1.00 10.00      B   
ATOM   2491  CB  ASN B  61      -4.190  -5.694  12.941  1.00 10.00      B   
ATOM   2492  CG  ASN B  61      -5.323  -5.197  12.067  1.00 10.00      B   
ATOM   2493  OD1 ASN B  61      -5.105  -4.754  10.941  1.00 10.00      B   
ATOM   2494  ND2 ASN B  61      -6.543  -5.273  12.578  1.00 10.00      B   
ATOM   2495 HD21 ASN B  61      -6.644  -5.645  13.479  1.00 10.00      B   
ATOM   2496 HD22 ASN B  61      -7.301  -4.942  12.038  1.00 10.00      B   
ATOM   2497  C   ASN B  61      -2.355  -4.359  13.992  1.00 10.00      B   
ATOM   2498  O   ASN B  61      -2.666  -3.220  14.328  1.00 10.00      B   
ATOM   2499  N   SER B  62      -1.548  -5.132  14.712  1.00 10.00      B   
ATOM   2500  HN  SER B  62      -1.328  -6.029  14.377  1.00 10.00      B   
ATOM   2501  CA  SER B  62      -0.983  -4.693  15.985  1.00 10.00      B   
ATOM   2502  CB  SER B  62      -0.167  -5.821  16.622  1.00 10.00      B   
ATOM   2503  OG  SER B  62      -0.947  -6.998  16.781  1.00 10.00      B   
ATOM   2504  HG  SER B  62      -1.408  -7.196  15.955  1.00 10.00      B   
ATOM   2505  C   SER B  62      -0.117  -3.437  15.833  1.00 10.00      B   
ATOM   2506  O   SER B  62      -0.118  -2.566  16.703  1.00 10.00      B   
ATOM   2507  N   VAL B  63       0.616  -3.337  14.728  1.00 10.00      B   
ATOM   2508  HN  VAL B  63       0.573  -4.049  14.050  1.00 10.00      B   
ATOM   2509  CA  VAL B  63       1.476  -2.178  14.502  1.00 10.00      B   
ATOM   2510  CB  VAL B  63       2.806  -2.545  13.803  1.00 10.00      B   
ATOM   2511  CG1 VAL B  63       3.598  -3.534  14.643  1.00 10.00      B   
ATOM   2512  CG2 VAL B  63       2.566  -3.097  12.406  1.00 10.00      B   
ATOM   2513  C   VAL B  63       0.748  -1.084  13.725  1.00 10.00      B   
ATOM   2514  O   VAL B  63       1.184   0.068  13.692  1.00 10.00      B   
ATOM   2515  N   LEU B  64      -0.373  -1.450  13.114  1.00 10.00      B   
ATOM   2516  HN  LEU B  64      -0.669  -2.382  13.178  1.00 10.00      B   
ATOM   2517  CA  LEU B  64      -1.169  -0.505  12.342  1.00 10.00      B   
ATOM   2518  CB  LEU B  64      -2.068  -1.237  11.345  1.00 10.00      B   
ATOM   2519  CG  LEU B  64      -1.367  -1.939  10.180  1.00 10.00      B   
ATOM   2520  CD1 LEU B  64      -2.390  -2.587   9.259  1.00 10.00      B   
ATOM   2521  CD2 LEU B  64      -0.486  -0.965   9.411  1.00 10.00      B   
ATOM   2522  C   LEU B  64      -2.007   0.382  13.257  1.00 10.00      B   
ATOM   2523  O   LEU B  64      -2.405   1.483  12.870  1.00 10.00      B   
ATOM   2524  N   GLU B  65      -2.256  -0.095  14.478  1.00 10.00      B   
ATOM   2525  HN  GLU B  65      -1.910  -0.980  14.723  1.00 10.00      B   
ATOM   2526  CA  GLU B  65      -3.046   0.654  15.457  1.00 10.00      B   
ATOM   2527  CB  GLU B  65      -3.133  -0.109  16.779  1.00 10.00      B   
ATOM   2528  CG  GLU B  65      -3.762  -1.486  16.677  1.00 10.00      B   
ATOM   2529  CD  GLU B  65      -4.016  -2.099  18.037  1.00 10.00      B   
ATOM   2530  OE1 GLU B  65      -3.087  -2.711  18.607  1.00 10.00      B   
ATOM   2531  OE2 GLU B  65      -5.143  -1.958  18.552  1.00 10.00      B   
ATOM   2532  C   GLU B  65      -2.444   2.031  15.712  1.00 10.00      B   
ATOM   2533  O   GLU B  65      -3.164   3.012  15.909  1.00 10.00      B   
ATOM   2534  N   SER B  66      -1.120   2.094  15.696  1.00 10.00      B   
ATOM   2535  HN  SER B  66      -0.604   1.274  15.534  1.00 10.00      B   
ATOM   2536  CA  SER B  66      -0.401   3.338  15.922  1.00 10.00      B   
ATOM   2537  CB  SER B  66       1.087   3.029  16.070  1.00 10.00      B   
ATOM   2538  OG  SER B  66       1.305   1.626  16.003  1.00 10.00      B   
ATOM   2539  HG  SER B  66       1.592   1.387  15.113  1.00 10.00      B   
ATOM   2540  C   SER B  66      -0.625   4.330  14.780  1.00 10.00      B   
ATOM   2541  O   SER B  66      -0.328   5.515  14.907  1.00 10.00      B   
ATOM   2542  N   LEU B  67      -1.155   3.838  13.666  1.00 10.00      B   
ATOM   2543  HN  LEU B  67      -1.379   2.882  13.624  1.00 10.00      B   
ATOM   2544  CA  LEU B  67      -1.419   4.678  12.507  1.00 10.00      B   
ATOM   2545  CB  LEU B  67      -0.799   4.070  11.249  1.00 10.00      B   
ATOM   2546  CG  LEU B  67       0.729   4.054  11.193  1.00 10.00      B   
ATOM   2547  CD1 LEU B  67       1.207   3.295   9.965  1.00 10.00      B   
ATOM   2548  CD2 LEU B  67       1.283   5.472  11.196  1.00 10.00      B   
ATOM   2549  C   LEU B  67      -2.917   4.894  12.312  1.00 10.00      B   
ATOM   2550  O   LEU B  67      -3.340   5.479  11.316  1.00 10.00      B   
ATOM   2551  N   TYR B  68      -3.708   4.403  13.267  1.00 10.00      B   
ATOM   2552  HN  TYR B  68      -3.294   3.929  14.022  1.00 10.00      B   
ATOM   2553  CA  TYR B  68      -5.169   4.541  13.240  1.00 10.00      B   
ATOM   2554  CB  TYR B  68      -5.593   6.016  13.267  1.00 10.00      B   
ATOM   2555  CG  TYR B  68      -4.968   6.818  14.383  1.00 10.00      B   
ATOM   2556  CD1 TYR B  68      -5.121   6.437  15.707  1.00 10.00      B   
ATOM   2557  CD2 TYR B  68      -4.227   7.961  14.109  1.00 10.00      B   
ATOM   2558  CE1 TYR B  68      -4.554   7.171  16.728  1.00 10.00      B   
ATOM   2559  CE2 TYR B  68      -3.655   8.700  15.125  1.00 10.00      B   
ATOM   2560  CZ  TYR B  68      -3.822   8.301  16.432  1.00 10.00      B   
ATOM   2561  OH  TYR B  68      -3.259   9.035  17.450  1.00 10.00      B   
ATOM   2562  HH  TYR B  68      -2.583   8.503  17.895  1.00 10.00      B   
ATOM   2563  C   TYR B  68      -5.809   3.824  12.050  1.00 10.00      B   
ATOM   2564  O   TYR B  68      -6.894   4.196  11.600  1.00 10.00      B   
ATOM   2565  N   ILE B  69      -5.145   2.793  11.552  1.00 10.00      B   
ATOM   2566  HN  ILE B  69      -4.295   2.524  11.963  1.00 10.00      B   
ATOM   2567  CA  ILE B  69      -5.657   2.029  10.421  1.00 10.00      B   
ATOM   2568  CB  ILE B  69      -4.881   2.326   9.117  1.00 10.00      B   
ATOM   2569  CG1 ILE B  69      -3.373   2.156   9.328  1.00 10.00      B   
ATOM   2570  CG2 ILE B  69      -5.205   3.718   8.593  1.00 10.00      B   
ATOM   2571  CD1 ILE B  69      -2.558   2.263   8.055  1.00 10.00      B   
ATOM   2572  C   ILE B  69      -5.585   0.540  10.718  1.00 10.00      B   
ATOM   2573  O   ILE B  69      -4.880   0.123  11.636  1.00 10.00      B   
ATOM   2574  N   GLU B  70      -6.320  -0.255   9.955  1.00 10.00      B   
ATOM   2575  HN  GLU B  70      -6.883   0.133   9.248  1.00 10.00      B   
ATOM   2576  CA  GLU B  70      -6.322  -1.696  10.147  1.00 10.00      B   
ATOM   2577  CB  GLU B  70      -7.200  -2.084  11.342  1.00 10.00      B   
ATOM   2578  CG  GLU B  70      -8.693  -1.909  11.108  1.00 10.00      B   
ATOM   2579  CD  GLU B  70      -9.524  -2.935  11.853  1.00 10.00      B   
ATOM   2580  OE1 GLU B  70      -9.040  -4.069  12.058  1.00 10.00      B   
ATOM   2581  OE2 GLU B  70     -10.672  -2.615  12.228  1.00 10.00      B   
ATOM   2582  C   GLU B  70      -6.806  -2.409   8.893  1.00 10.00      B   
ATOM   2583  O   GLU B  70      -7.340  -1.778   7.974  1.00 10.00      B   
ATOM   2584  N   ILE B  71      -6.596  -3.717   8.850  1.00 10.00      B   
ATOM   2585  HN  ILE B  71      -6.131  -4.154   9.602  1.00 10.00      B   
ATOM   2586  CA  ILE B  71      -7.036  -4.524   7.724  1.00 10.00      B   
ATOM   2587  CB  ILE B  71      -6.168  -5.791   7.550  1.00 10.00      B   
ATOM   2588  CG1 ILE B  71      -4.680  -5.424   7.577  1.00 10.00      B   
ATOM   2589  CG2 ILE B  71      -6.517  -6.504   6.249  1.00 10.00      B   
ATOM   2590  CD1 ILE B  71      -3.747  -6.617   7.614  1.00 10.00      B   
ATOM   2591  C   ILE B  71      -8.492  -4.923   7.939  1.00 10.00      B   
ATOM   2592  O   ILE B  71      -8.785  -5.954   8.548  1.00 10.00      B   
ATOM   2593  N   LYS B  72      -9.398  -4.084   7.459  1.00 10.00      B   
ATOM   2594  HN  LYS B  72      -9.096  -3.282   6.982  1.00 10.00      B   
ATOM   2595  CA  LYS B  72     -10.824  -4.320   7.607  1.00 10.00      B   
ATOM   2596  CB  LYS B  72     -11.603  -3.046   7.263  1.00 10.00      B   
ATOM   2597  CG  LYS B  72     -12.996  -2.967   7.872  1.00 10.00      B   
ATOM   2598  CD  LYS B  72     -13.552  -1.552   7.786  1.00 10.00      B   
ATOM   2599  CE  LYS B  72     -14.922  -1.440   8.438  1.00 10.00      B   
ATOM   2600  NZ  LYS B  72     -15.418  -0.036   8.456  1.00 10.00      B   
ATOM   2601  HZ1 LYS B  72     -15.358   0.379   7.503  1.00 10.00      B   
ATOM   2602  HZ2 LYS B  72     -14.848   0.538   9.109  1.00 10.00      B   
ATOM   2603  HZ3 LYS B  72     -16.418  -0.011   8.772  1.00 10.00      B   
ATOM   2604  C   LYS B  72     -11.283  -5.481   6.732  1.00 10.00      B   
ATOM   2605  O   LYS B  72     -11.137  -5.448   5.510  1.00 10.00      B   
ATOM   2606  N   ARG B  73     -11.823  -6.509   7.373  1.00 10.00      B   
ATOM   2607  HN  ARG B  73     -11.893  -6.475   8.350  1.00 10.00      B   
ATOM   2608  CA  ARG B  73     -12.316  -7.686   6.674  1.00 10.00      B   
ATOM   2609  CB  ARG B  73     -12.005  -8.940   7.494  1.00 10.00      B   
ATOM   2610  CG  ARG B  73     -12.104 -10.244   6.722  1.00 10.00      B   
ATOM   2611  CD  ARG B  73     -11.740 -11.423   7.609  1.00 10.00      B   
ATOM   2612  NE  ARG B  73     -11.350 -12.607   6.842  1.00 10.00      B   
ATOM   2613  HE  ARG B  73     -10.931 -12.462   5.961  1.00 10.00      B   
ATOM   2614  CZ  ARG B  73     -11.504 -13.855   7.274  1.00 10.00      B   
ATOM   2615  NH1 ARG B  73     -12.077 -14.087   8.451  1.00 10.00      B   
ATOM   2616 HH11 ARG B  73     -12.420 -13.291   9.035  1.00 10.00      B   
ATOM   2617 HH12 ARG B  73     -12.174 -15.063   8.806  1.00 10.00      B   
ATOM   2618  NH2 ARG B  73     -11.087 -14.870   6.526  1.00 10.00      B   
ATOM   2619 HH21 ARG B  73     -11.216 -15.853   6.854  1.00 10.00      B   
ATOM   2620 HH22 ARG B  73     -10.620 -14.690   5.607  1.00 10.00      B   
ATOM   2621  C   ARG B  73     -13.821  -7.563   6.460  1.00 10.00      B   
ATOM   2622  O   ARG B  73     -14.592  -7.566   7.421  1.00 10.00      B   
ATOM   2623  N   GLY B  74     -14.231  -7.454   5.205  1.00 10.00      B   
ATOM   2624  HN  GLY B  74     -13.569  -7.484   4.477  1.00 10.00      B   
ATOM   2625  CA  GLY B  74     -15.640  -7.313   4.895  1.00 10.00      B   
ATOM   2626  C   GLY B  74     -16.154  -8.395   3.972  1.00 10.00      B   
ATOM   2627  O   GLY B  74     -15.437  -9.345   3.657  1.00 10.00      B   
ATOM   2628  N   VAL B  75     -17.391  -8.239   3.527  1.00 10.00      B   
ATOM   2629  HN  VAL B  75     -17.898  -7.445   3.796  1.00 10.00      B   
ATOM   2630  CA  VAL B  75     -18.025  -9.205   2.640  1.00 10.00      B   
ATOM   2631  CB  VAL B  75     -18.913 -10.184   3.452  1.00 10.00      B   
ATOM   2632  CG1 VAL B  75     -20.066  -9.458   4.134  1.00 10.00      B   
ATOM   2633  CG2 VAL B  75     -19.423 -11.327   2.588  1.00 10.00      B   
ATOM   2634  C   VAL B  75     -18.870  -8.474   1.594  1.00 10.00      B   
ATOM   2635  O   VAL B  75     -19.364  -7.376   1.850  1.00 10.00      B   
ATOM   2636  N   THR B  76     -19.005  -9.062   0.414  1.00 10.00      B   
ATOM   2637  HN  THR B  76     -18.556  -9.922   0.249  1.00 10.00      B   
ATOM   2638  CA  THR B  76     -19.793  -8.463  -0.651  1.00 10.00      B   
ATOM   2639  CB  THR B  76     -19.388  -9.039  -2.017  1.00 10.00      B   
ATOM   2640  OG1 THR B  76     -18.672 -10.268  -1.817  1.00 10.00      B   
ATOM   2641  HG1 THR B  76     -18.283 -10.547  -2.657  1.00 10.00      B   
ATOM   2642  CG2 THR B  76     -18.499  -8.059  -2.766  1.00 10.00      B   
ATOM   2643  C   THR B  76     -21.289  -8.687  -0.413  1.00 10.00      B   
ATOM   2644  O   THR B  76     -21.722  -9.813  -0.163  1.00 10.00      B   
ATOM   2645  N   GLU B  77     -22.065  -7.611  -0.496  1.00 10.00      B   
ATOM   2646  HN  GLU B  77     -21.658  -6.748  -0.711  1.00 10.00      B   
ATOM   2647  CA  GLU B  77     -23.507  -7.669  -0.268  1.00 10.00      B   
ATOM   2648  CB  GLU B  77     -24.121  -6.269  -0.330  1.00 10.00      B   
ATOM   2649  CG  GLU B  77     -23.596  -5.290   0.708  1.00 10.00      B   
ATOM   2650  CD  GLU B  77     -24.376  -3.989   0.699  1.00 10.00      B   
ATOM   2651  OE1 GLU B  77     -24.857  -3.595  -0.380  1.00 10.00      B   
ATOM   2652  OE2 GLU B  77     -24.523  -3.363   1.769  1.00 10.00      B   
ATOM   2653  C   GLU B  77     -24.232  -8.582  -1.259  1.00 10.00      B   
ATOM   2654  O   GLU B  77     -25.170  -9.286  -0.889  1.00 10.00      B   
ATOM   2655  N   ASP B  78     -23.800  -8.570  -2.513  1.00 10.00      B   
ATOM   2656  HN  ASP B  78     -23.038  -8.000  -2.754  1.00 10.00      B   
ATOM   2657  CA  ASP B  78     -24.445  -9.378  -3.548  1.00 10.00      B   
ATOM   2658  CB  ASP B  78     -24.758  -8.513  -4.772  1.00 10.00      B   
ATOM   2659  CG  ASP B  78     -23.532  -8.235  -5.618  1.00 10.00      B   
ATOM   2660  OD1 ASP B  78     -23.521  -8.630  -6.802  1.00 10.00      B   
ATOM   2661  OD2 ASP B  78     -22.572  -7.624  -5.106  1.00 10.00      B   
ATOM   2662  C   ASP B  78     -23.597 -10.576  -3.967  1.00 10.00      B   
ATOM   2663  O   ASP B  78     -23.893 -11.243  -4.962  1.00 10.00      B   
ATOM   2664  N   ASP B  79     -22.560 -10.868  -3.203  1.00 10.00      B   
ATOM   2665  HN  ASP B  79     -22.391 -10.338  -2.397  1.00 10.00      B   
ATOM   2666  CA  ASP B  79     -21.681 -11.985  -3.531  1.00 10.00      B   
ATOM   2667  CB  ASP B  79     -20.350 -11.476  -4.094  1.00 10.00      B   
ATOM   2668  CG  ASP B  79     -19.456 -12.580  -4.621  1.00 10.00      B   
ATOM   2669  OD1 ASP B  79     -18.285 -12.652  -4.194  1.00 10.00      B   
ATOM   2670  OD2 ASP B  79     -19.913 -13.361  -5.482  1.00 10.00      B   
ATOM   2671  C   ASP B  79     -21.462 -12.891  -2.327  1.00 10.00      B   
ATOM   2672  O   ASP B  79     -22.052 -13.966  -2.236  1.00 10.00      B   
ATOM   2673  N   GLY B  80     -20.631 -12.447  -1.394  1.00 10.00      B   
ATOM   2674  HN  GLY B  80     -20.195 -11.578  -1.513  1.00 10.00      B   
ATOM   2675  CA  GLY B  80     -20.365 -13.238  -0.210  1.00 10.00      B   
ATOM   2676  C   GLY B  80     -18.904 -13.616  -0.070  1.00 10.00      B   
ATOM   2677  O   GLY B  80     -18.569 -14.585   0.608  1.00 10.00      B   
ATOM   2678  N   ARG B  81     -18.031 -12.850  -0.703  1.00 10.00      B   
ATOM   2679  HN  ARG B  81     -18.351 -12.083  -1.222  1.00 10.00      B   
ATOM   2680  CA  ARG B  81     -16.604 -13.117  -0.638  1.00 10.00      B   
ATOM   2681  CB  ARG B  81     -15.952 -12.907  -2.010  1.00 10.00      B   
ATOM   2682  CG  ARG B  81     -15.664 -11.453  -2.352  1.00 10.00      B   
ATOM   2683  CD  ARG B  81     -14.973 -11.325  -3.696  1.00 10.00      B   
ATOM   2684  NE  ARG B  81     -15.893 -11.536  -4.809  1.00 10.00      B   
ATOM   2685  HE  ARG B  81     -16.678 -12.124  -4.647  1.00 10.00      B   
ATOM   2686  CZ  ARG B  81     -15.730 -10.999  -6.015  1.00 10.00      B   
ATOM   2687  NH1 ARG B  81     -14.709 -10.177  -6.256  1.00 10.00      B   
ATOM   2688 HH11 ARG B  81     -14.591  -9.756  -7.203  1.00 10.00      B   
ATOM   2689 HH12 ARG B  81     -14.016  -9.945  -5.495  1.00 10.00      B   
ATOM   2690  NH2 ARG B  81     -16.593 -11.279  -6.983  1.00 10.00      B   
ATOM   2691 HH21 ARG B  81     -16.471 -10.860  -7.930  1.00 10.00      B   
ATOM   2692 HH22 ARG B  81     -17.396 -11.923  -6.804  1.00 10.00      B   
ATOM   2693  C   ARG B  81     -15.939 -12.223   0.407  1.00 10.00      B   
ATOM   2694  O   ARG B  81     -16.377 -11.091   0.631  1.00 10.00      B   
ATOM   2695  N   PRO B  82     -14.893 -12.726   1.079  1.00 10.00      B   
ATOM   2696  CA  PRO B  82     -14.160 -11.965   2.087  1.00 10.00      B   
ATOM   2697  CB  PRO B  82     -13.385 -13.040   2.871  1.00 10.00      B   
ATOM   2698  CG  PRO B  82     -13.824 -14.356   2.311  1.00 10.00      B   
ATOM   2699  CD  PRO B  82     -14.349 -14.078   0.933  1.00 10.00      B   
ATOM   2700  C   PRO B  82     -13.185 -10.983   1.441  1.00 10.00      B   
ATOM   2701  O   PRO B  82     -12.228 -11.383   0.775  1.00 10.00      B   
ATOM   2702  N   ILE B  83     -13.440  -9.698   1.628  1.00 10.00      B   
ATOM   2703  HN  ILE B  83     -14.217  -9.440   2.173  1.00 10.00      B   
ATOM   2704  CA  ILE B  83     -12.586  -8.660   1.064  1.00 10.00      B   
ATOM   2705  CB  ILE B  83     -13.391  -7.603   0.283  1.00 10.00      B   
ATOM   2706  CG1 ILE B  83     -14.641  -7.193   1.067  1.00 10.00      B   
ATOM   2707  CG2 ILE B  83     -13.764  -8.132  -1.094  1.00 10.00      B   
ATOM   2708  CD1 ILE B  83     -15.511  -6.181   0.359  1.00 10.00      B   
ATOM   2709  C   ILE B  83     -11.759  -7.991   2.155  1.00 10.00      B   
ATOM   2710  O   ILE B  83     -12.190  -7.912   3.307  1.00 10.00      B   
ATOM   2711  N   TYR B  84     -10.571  -7.525   1.792  1.00 10.00      B   
ATOM   2712  HN  TYR B  84     -10.293  -7.607   0.856  1.00 10.00      B   
ATOM   2713  CA  TYR B  84      -9.671  -6.881   2.743  1.00 10.00      B   
ATOM   2714  CB  TYR B  84      -8.437  -7.764   2.985  1.00 10.00      B   
ATOM   2715  CG  TYR B  84      -8.770  -9.185   3.386  1.00 10.00      B   
ATOM   2716  CD1 TYR B  84      -9.079 -10.142   2.429  1.00 10.00      B   
ATOM   2717  CD2 TYR B  84      -8.789  -9.564   4.721  1.00 10.00      B   
ATOM   2718  CE1 TYR B  84      -9.403 -11.434   2.788  1.00 10.00      B   
ATOM   2719  CE2 TYR B  84      -9.105 -10.858   5.088  1.00 10.00      B   
ATOM   2720  CZ  TYR B  84      -9.416 -11.788   4.118  1.00 10.00      B   
ATOM   2721  OH  TYR B  84      -9.747 -13.076   4.481  1.00 10.00      B   
ATOM   2722  HH  TYR B  84      -9.654 -13.666   3.707  1.00 10.00      B   
ATOM   2723  C   TYR B  84      -9.229  -5.518   2.226  1.00 10.00      B   
ATOM   2724  O   TYR B  84      -8.952  -5.357   1.037  1.00 10.00      B   
ATOM   2725  N   ALA B  85      -9.172  -4.540   3.116  1.00 10.00      B   
ATOM   2726  HN  ALA B  85      -9.426  -4.724   4.047  1.00 10.00      B   
ATOM   2727  CA  ALA B  85      -8.755  -3.197   2.750  1.00 10.00      B   
ATOM   2728  CB  ALA B  85      -9.915  -2.431   2.124  1.00 10.00      B   
ATOM   2729  C   ALA B  85      -8.224  -2.453   3.968  1.00 10.00      B   
ATOM   2730  O   ALA B  85      -8.714  -2.645   5.081  1.00 10.00      B   
ATOM   2731  N   LEU B  86      -7.209  -1.624   3.757  1.00 10.00      B   
ATOM   2732  HN  LEU B  86      -6.844  -1.536   2.853  1.00 10.00      B   
ATOM   2733  CA  LEU B  86      -6.627  -0.841   4.840  1.00 10.00      B   
ATOM   2734  CB  LEU B  86      -5.189  -0.431   4.503  1.00 10.00      B   
ATOM   2735  CG  LEU B  86      -4.164  -1.565   4.408  1.00 10.00      B   
ATOM   2736  CD1 LEU B  86      -2.822  -1.034   3.930  1.00 10.00      B   
ATOM   2737  CD2 LEU B  86      -4.014  -2.264   5.750  1.00 10.00      B   
ATOM   2738  C   LEU B  86      -7.482   0.393   5.097  1.00 10.00      B   
ATOM   2739  O   LEU B  86      -7.213   1.472   4.567  1.00 10.00      B   
ATOM   2740  N   VAL B  87      -8.519   0.220   5.899  1.00 10.00      B   
ATOM   2741  HN  VAL B  87      -8.664  -0.664   6.306  1.00 10.00      B   
ATOM   2742  CA  VAL B  87      -9.440   1.303   6.213  1.00 10.00      B   
ATOM   2743  CB  VAL B  87     -10.886   0.774   6.375  1.00 10.00      B   
ATOM   2744  CG1 VAL B  87     -11.874   1.914   6.583  1.00 10.00      B   
ATOM   2745  CG2 VAL B  87     -11.286  -0.057   5.163  1.00 10.00      B   
ATOM   2746  C   VAL B  87      -9.010   2.036   7.482  1.00 10.00      B   
ATOM   2747  O   VAL B  87      -8.415   1.442   8.383  1.00 10.00      B   
ATOM   2748  N   ASN B  88      -9.300   3.330   7.532  1.00 10.00      B   
ATOM   2749  HN  ASN B  88      -9.774   3.738   6.781  1.00 10.00      B   
ATOM   2750  CA  ASN B  88      -8.958   4.151   8.684  1.00 10.00      B   
ATOM   2751  CB  ASN B  88      -8.875   5.627   8.271  1.00 10.00      B   
ATOM   2752  CG  ASN B  88      -8.100   6.486   9.258  1.00 10.00      B   
ATOM   2753  OD1 ASN B  88      -8.566   6.757  10.362  1.00 10.00      B   
ATOM   2754  ND2 ASN B  88      -6.921   6.940   8.859  1.00 10.00      B   
ATOM   2755 HD21 ASN B  88      -6.610   6.704   7.956  1.00 10.00      B   
ATOM   2756 HD22 ASN B  88      -6.408   7.494   9.481  1.00 10.00      B   
ATOM   2757  C   ASN B  88     -10.011   3.968   9.776  1.00 10.00      B   
ATOM   2758  O   ASN B  88     -11.159   3.618   9.488  1.00 10.00      B   
ATOM   2759  N   LEU B  89      -9.623   4.190  11.022  1.00 10.00      B   
ATOM   2760  HN  LEU B  89      -8.688   4.452  11.195  1.00 10.00      B   
ATOM   2761  CA  LEU B  89     -10.541   4.043  12.144  1.00 10.00      B   
ATOM   2762  CB  LEU B  89      -9.772   3.709  13.425  1.00 10.00      B   
ATOM   2763  CG  LEU B  89     -10.586   3.079  14.558  1.00 10.00      B   
ATOM   2764  CD1 LEU B  89     -11.146   1.730  14.133  1.00 10.00      B   
ATOM   2765  CD2 LEU B  89      -9.738   2.936  15.810  1.00 10.00      B   
ATOM   2766  C   LEU B  89     -11.388   5.301  12.340  1.00 10.00      B   
ATOM   2767  O   LEU B  89     -12.429   5.262  12.998  1.00 10.00      B   
ATOM   2768  N   ALA B  90     -10.941   6.412  11.766  1.00 10.00      B   
ATOM   2769  HN  ALA B  90     -10.108   6.380  11.244  1.00 10.00      B   
ATOM   2770  CA  ALA B  90     -11.657   7.678  11.880  1.00 10.00      B   
ATOM   2771  CB  ALA B  90     -10.718   8.846  11.618  1.00 10.00      B   
ATOM   2772  C   ALA B  90     -12.844   7.722  10.922  1.00 10.00      B   
ATOM   2773  O   ALA B  90     -12.919   6.939   9.972  1.00 10.00      B   
ATOM   2774  N   THR B  91     -13.768   8.640  11.173  1.00 10.00      B   
ATOM   2775  HN  THR B  91     -13.658   9.230  11.947  1.00 10.00      B   
ATOM   2776  CA  THR B  91     -14.952   8.787  10.337  1.00 10.00      B   
ATOM   2777  CB  THR B  91     -16.104   9.463  11.118  1.00 10.00      B   
ATOM   2778  OG1 THR B  91     -17.356   9.230  10.464  1.00 10.00      B   
ATOM   2779  HG1 THR B  91     -18.065   9.673  10.965  1.00 10.00      B   
ATOM   2780  CG2 THR B  91     -15.874  10.960  11.262  1.00 10.00      B   
ATOM   2781  C   THR B  91     -14.633   9.574   9.060  1.00 10.00      B   
ATOM   2782  O   THR B  91     -15.346   9.482   8.058  1.00 10.00      B   
ATOM   2783  N   THR B  92     -13.541  10.329   9.092  1.00 10.00      B   
ATOM   2784  HN  THR B  92     -12.999  10.352   9.907  1.00 10.00      B   
ATOM   2785  CA  THR B  92     -13.124  11.129   7.951  1.00 10.00      B   
ATOM   2786  CB  THR B  92     -12.248  12.306   8.419  1.00 10.00      B   
ATOM   2787  OG1 THR B  92     -12.356  12.429   9.846  1.00 10.00      B   
ATOM   2788  HG1 THR B  92     -12.984  13.128  10.063  1.00 10.00      B   
ATOM   2789  CG2 THR B  92     -12.709  13.606   7.773  1.00 10.00      B   
ATOM   2790  C   THR B  92     -12.346  10.271   6.947  1.00 10.00      B   
ATOM   2791  O   THR B  92     -11.217  10.588   6.579  1.00 10.00      B   
ATOM   2792  N   SER B  93     -12.968   9.186   6.502  1.00 10.00      B   
ATOM   2793  HN  SER B  93     -13.872   8.978   6.836  1.00 10.00      B   
ATOM   2794  CA  SER B  93     -12.348   8.269   5.555  1.00 10.00      B   
ATOM   2795  CB  SER B  93     -12.997   6.895   5.704  1.00 10.00      B   
ATOM   2796  OG  SER B  93     -13.949   6.915   6.757  1.00 10.00      B   
ATOM   2797  HG  SER B  93     -13.697   6.274   7.428  1.00 10.00      B   
ATOM   2798  C   SER B  93     -12.476   8.765   4.112  1.00 10.00      B   
ATOM   2799  O   SER B  93     -12.011   8.114   3.176  1.00 10.00      B   
ATOM   2800  N   ILE B  94     -13.092   9.932   3.938  1.00 10.00      B   
ATOM   2801  HN  ILE B  94     -13.426  10.413   4.722  1.00 10.00      B   
ATOM   2802  CA  ILE B  94     -13.283  10.511   2.608  1.00 10.00      B   
ATOM   2803  CB  ILE B  94     -14.241  11.728   2.635  1.00 10.00      B   
ATOM   2804  CG1 ILE B  94     -14.580  12.187   1.212  1.00 10.00      B   
ATOM   2805  CG2 ILE B  94     -13.655  12.874   3.452  1.00 10.00      B   
ATOM   2806  CD1 ILE B  94     -15.683  13.219   1.141  1.00 10.00      B   
ATOM   2807  C   ILE B  94     -11.944  10.892   1.963  1.00 10.00      B   
ATOM   2808  O   ILE B  94     -11.832  10.980   0.737  1.00 10.00      B   
ATOM   2809  N   SER B  95     -10.925  11.082   2.794  1.00 10.00      B   
ATOM   2810  HN  SER B  95     -11.070  10.986   3.760  1.00 10.00      B   
ATOM   2811  CA  SER B  95      -9.596  11.448   2.323  1.00 10.00      B   
ATOM   2812  CB  SER B  95      -8.679  11.690   3.522  1.00 10.00      B   
ATOM   2813  OG  SER B  95      -9.414  12.255   4.598  1.00 10.00      B   
ATOM   2814  HG  SER B  95      -8.833  12.365   5.359  1.00 10.00      B   
ATOM   2815  C   SER B  95      -9.007  10.374   1.406  1.00 10.00      B   
ATOM   2816  O   SER B  95      -8.128  10.658   0.594  1.00 10.00      B   
ATOM   2817  N   LYS B  96      -9.521   9.149   1.517  1.00 10.00      B   
ATOM   2818  HN  LYS B  96     -10.240   8.990   2.167  1.00 10.00      B   
ATOM   2819  CA  LYS B  96      -9.049   8.038   0.693  1.00 10.00      B   
ATOM   2820  CB  LYS B  96      -9.721   6.731   1.118  1.00 10.00      B   
ATOM   2821  CG  LYS B  96      -9.255   6.194   2.460  1.00 10.00      B   
ATOM   2822  CD  LYS B  96      -7.764   5.896   2.448  1.00 10.00      B   
ATOM   2823  CE  LYS B  96      -7.413   4.799   3.437  1.00 10.00      B   
ATOM   2824  NZ  LYS B  96      -8.031   3.501   3.068  1.00 10.00      B   
ATOM   2825  HZ1 LYS B  96      -9.066   3.531   3.230  1.00 10.00      B   
ATOM   2826  HZ2 LYS B  96      -7.628   2.732   3.644  1.00 10.00      B   
ATOM   2827  HZ3 LYS B  96      -7.863   3.292   2.065  1.00 10.00      B   
ATOM   2828  C   LYS B  96      -9.315   8.301  -0.786  1.00 10.00      B   
ATOM   2829  O   LYS B  96      -8.663   7.728  -1.659  1.00 10.00      B   
ATOM   2830  N   MET B  97     -10.287   9.159  -1.056  1.00 10.00      B   
ATOM   2831  HN  MET B  97     -10.786   9.565  -0.313  1.00 10.00      B   
ATOM   2832  CA  MET B  97     -10.636   9.510  -2.423  1.00 10.00      B   
ATOM   2833  CB  MET B  97     -12.146   9.361  -2.630  1.00 10.00      B   
ATOM   2834  CG  MET B  97     -12.623   9.667  -4.040  1.00 10.00      B   
ATOM   2835  SD  MET B  97     -14.417   9.614  -4.189  1.00 10.00      B   
ATOM   2836  CE  MET B  97     -14.896  10.902  -3.039  1.00 10.00      B   
ATOM   2837  C   MET B  97     -10.201  10.941  -2.728  1.00 10.00      B   
ATOM   2838  O   MET B  97      -9.812  11.263  -3.852  1.00 10.00      B   
ATOM   2839  N   ALA B  98     -10.255  11.790  -1.705  1.00 10.00      B   
ATOM   2840  HN  ALA B  98     -10.551  11.459  -0.832  1.00 10.00      B   
ATOM   2841  CA  ALA B  98      -9.889  13.196  -1.837  1.00 10.00      B   
ATOM   2842  CB  ALA B  98     -10.153  13.937  -0.534  1.00 10.00      B   
ATOM   2843  C   ALA B  98      -8.440  13.384  -2.280  1.00 10.00      B   
ATOM   2844  O   ALA B  98      -8.155  14.196  -3.161  1.00 10.00      B   
ATOM   2845  N   THR B  99      -7.530  12.627  -1.686  1.00 10.00      B   
ATOM   2846  HN  THR B  99      -7.810  11.988  -0.993  1.00 10.00      B   
ATOM   2847  CA  THR B  99      -6.117  12.730  -2.023  1.00 10.00      B   
ATOM   2848  CB  THR B  99      -5.244  12.416  -0.789  1.00 10.00      B   
ATOM   2849  OG1 THR B  99      -5.959  12.764   0.408  1.00 10.00      B   
ATOM   2850  HG1 THR B  99      -5.473  12.436   1.177  1.00 10.00      B   
ATOM   2851  CG2 THR B  99      -3.955  13.216  -0.837  1.00 10.00      B   
ATOM   2852  C   THR B  99      -5.741  11.789  -3.175  1.00 10.00      B   
ATOM   2853  O   THR B  99      -4.634  11.242  -3.209  1.00 10.00      B   
ATOM   2854  N   ASP B 100      -6.652  11.625  -4.134  1.00 10.00      B   
ATOM   2855  HN  ASP B 100      -7.497  12.122  -4.082  1.00 10.00      B   
ATOM   2856  CA  ASP B 100      -6.408  10.740  -5.275  1.00 10.00      B   
ATOM   2857  CB  ASP B 100      -6.763   9.292  -4.919  1.00 10.00      B   
ATOM   2858  CG  ASP B 100      -6.421   8.309  -6.023  1.00 10.00      B   
ATOM   2859  OD1 ASP B 100      -5.230   8.194  -6.379  1.00 10.00      B   
ATOM   2860  OD2 ASP B 100      -7.343   7.635  -6.529  1.00 10.00      B   
ATOM   2861  C   ASP B 100      -7.185  11.186  -6.515  1.00 10.00      B   
ATOM   2862  O   ASP B 100      -6.664  11.160  -7.633  1.00 10.00      B   
ATOM   2863  N   PHE B 101      -8.434  11.593  -6.315  1.00 10.00      B   
ATOM   2864  HN  PHE B 101      -8.801  11.582  -5.404  1.00 10.00      B   
ATOM   2865  CA  PHE B 101      -9.283  12.048  -7.416  1.00 10.00      B   
ATOM   2866  CB  PHE B 101     -10.688  11.449  -7.292  1.00 10.00      B   
ATOM   2867  CG  PHE B 101     -10.777   9.990  -7.644  1.00 10.00      B   
ATOM   2868  CD1 PHE B 101     -11.174   9.594  -8.910  1.00 10.00      B   
ATOM   2869  CD2 PHE B 101     -10.468   9.016  -6.711  1.00 10.00      B   
ATOM   2870  CE1 PHE B 101     -11.265   8.255  -9.236  1.00 10.00      B   
ATOM   2871  CE2 PHE B 101     -10.556   7.675  -7.031  1.00 10.00      B   
ATOM   2872  CZ  PHE B 101     -10.953   7.293  -8.296  1.00 10.00      B   
ATOM   2873  C   PHE B 101      -9.374  13.574  -7.445  1.00 10.00      B   
ATOM   2874  O   PHE B 101      -9.009  14.244  -6.477  1.00 10.00      B   
ATOM   2875  N   ALA B 102      -9.856  14.117  -8.559  1.00 10.00      B   
ATOM   2876  HN  ALA B 102     -10.120  13.523  -9.308  1.00 10.00      B   
ATOM   2877  CA  ALA B 102     -10.005  15.561  -8.713  1.00 10.00      B   
ATOM   2878  CB  ALA B 102     -10.067  15.935 -10.186  1.00 10.00      B   
ATOM   2879  C   ALA B 102     -11.251  16.052  -7.983  1.00 10.00      B   
ATOM   2880  O   ALA B 102     -12.116  15.255  -7.627  1.00 10.00      B   
ATOM   2881  N   GLU B 103     -11.345  17.367  -7.783  1.00 10.00      B   
ATOM   2882  HN  GLU B 103     -10.632  17.949  -8.120  1.00 10.00      B   
ATOM   2883  CA  GLU B 103     -12.476  17.972  -7.076  1.00 10.00      B   
ATOM   2884  CB  GLU B 103     -12.330  19.492  -7.018  1.00 10.00      B   
ATOM   2885  CG  GLU B 103     -13.166  20.152  -5.931  1.00 10.00      B   
ATOM   2886  CD  GLU B 103     -12.813  21.610  -5.721  1.00 10.00      B   
ATOM   2887  OE1 GLU B 103     -11.611  21.949  -5.780  1.00 10.00      B   
ATOM   2888  OE2 GLU B 103     -13.731  22.422  -5.478  1.00 10.00      B   
ATOM   2889  C   GLU B 103     -13.817  17.588  -7.696  1.00 10.00      B   
ATOM   2890  O   GLU B 103     -14.733  17.159  -6.991  1.00 10.00      B   
ATOM   2891  N   ASN B 104     -13.926  17.729  -9.012  1.00 10.00      B   
ATOM   2892  HN  ASN B 104     -13.164  18.069  -9.525  1.00 10.00      B   
ATOM   2893  CA  ASN B 104     -15.162  17.387  -9.709  1.00 10.00      B   
ATOM   2894  CB  ASN B 104     -15.147  17.824 -11.181  1.00 10.00      B   
ATOM   2895  CG  ASN B 104     -13.827  17.577 -11.888  1.00 10.00      B   
ATOM   2896  OD1 ASN B 104     -13.086  16.656 -11.555  1.00 10.00      B   
ATOM   2897  ND2 ASN B 104     -13.524  18.410 -12.874  1.00 10.00      B   
ATOM   2898 HD21 ASN B 104     -14.163  19.129 -13.083  1.00 10.00      B   
ATOM   2899 HD22 ASN B 104     -12.679  18.276 -13.349  1.00 10.00      B   
ATOM   2900  C   ASN B 104     -15.480  15.902  -9.578  1.00 10.00      B   
ATOM   2901  O   ASN B 104     -16.643  15.516  -9.476  1.00 10.00      B   
ATOM   2902  N   GLU B 105     -14.443  15.074  -9.564  1.00 10.00      B   
ATOM   2903  HN  GLU B 105     -13.537  15.438  -9.660  1.00 10.00      B   
ATOM   2904  CA  GLU B 105     -14.616  13.635  -9.424  1.00 10.00      B   
ATOM   2905  CB  GLU B 105     -13.300  12.901  -9.685  1.00 10.00      B   
ATOM   2906  CG  GLU B 105     -12.686  13.188 -11.047  1.00 10.00      B   
ATOM   2907  CD  GLU B 105     -11.467  12.338 -11.327  1.00 10.00      B   
ATOM   2908  OE1 GLU B 105     -11.515  11.506 -12.258  1.00 10.00      B   
ATOM   2909  OE2 GLU B 105     -10.456  12.494 -10.619  1.00 10.00      B   
ATOM   2910  C   GLU B 105     -15.147  13.307  -8.030  1.00 10.00      B   
ATOM   2911  O   GLU B 105     -15.982  12.416  -7.868  1.00 10.00      B   
ATOM   2912  N   LEU B 106     -14.668  14.044  -7.031  1.00 10.00      B   
ATOM   2913  HN  LEU B 106     -13.999  14.738  -7.227  1.00 10.00      B   
ATOM   2914  CA  LEU B 106     -15.105  13.847  -5.653  1.00 10.00      B   
ATOM   2915  CB  LEU B 106     -14.333  14.769  -4.703  1.00 10.00      B   
ATOM   2916  CG  LEU B 106     -12.807  14.706  -4.776  1.00 10.00      B   
ATOM   2917  CD1 LEU B 106     -12.181  15.706  -3.816  1.00 10.00      B   
ATOM   2918  CD2 LEU B 106     -12.314  13.301  -4.487  1.00 10.00      B   
ATOM   2919  C   LEU B 106     -16.594  14.142  -5.536  1.00 10.00      B   
ATOM   2920  O   LEU B 106     -17.349  13.383  -4.922  1.00 10.00      B   
ATOM   2921  N   ASP B 107     -17.007  15.249  -6.136  1.00 10.00      B   
ATOM   2922  HN  ASP B 107     -16.352  15.813  -6.605  1.00 10.00      B   
ATOM   2923  CA  ASP B 107     -18.405  15.653  -6.111  1.00 10.00      B   
ATOM   2924  CB  ASP B 107     -18.572  17.087  -6.608  1.00 10.00      B   
ATOM   2925  CG  ASP B 107     -19.951  17.641  -6.318  1.00 10.00      B   
ATOM   2926  OD1 ASP B 107     -20.229  17.977  -5.147  1.00 10.00      B   
ATOM   2927  OD2 ASP B 107     -20.758  17.751  -7.259  1.00 10.00      B   
ATOM   2928  C   ASP B 107     -19.249  14.696  -6.942  1.00 10.00      B   
ATOM   2929  O   ASP B 107     -20.375  14.370  -6.571  1.00 10.00      B   
ATOM   2930  N   LEU B 108     -18.692  14.244  -8.064  1.00 10.00      B   
ATOM   2931  HN  LEU B 108     -17.797  14.568  -8.318  1.00 10.00      B   
ATOM   2932  CA  LEU B 108     -19.382  13.303  -8.939  1.00 10.00      B   
ATOM   2933  CB  LEU B 108     -18.560  13.029 -10.204  1.00 10.00      B   
ATOM   2934  CG  LEU B 108     -19.181  12.071 -11.227  1.00 10.00      B   
ATOM   2935  CD1 LEU B 108     -20.508  12.608 -11.742  1.00 10.00      B   
ATOM   2936  CD2 LEU B 108     -18.221  11.820 -12.379  1.00 10.00      B   
ATOM   2937  C   LEU B 108     -19.668  12.001  -8.197  1.00 10.00      B   
ATOM   2938  O   LEU B 108     -20.761  11.444  -8.300  1.00 10.00      B   
ATOM   2939  N   PHE B 109     -18.682  11.524  -7.445  1.00 10.00      B   
ATOM   2940  HN  PHE B 109     -17.822  12.000  -7.417  1.00 10.00      B   
ATOM   2941  CA  PHE B 109     -18.846  10.305  -6.670  1.00 10.00      B   
ATOM   2942  CB  PHE B 109     -17.530   9.903  -6.000  1.00 10.00      B   
ATOM   2943  CG  PHE B 109     -17.606   8.609  -5.237  1.00 10.00      B   
ATOM   2944  CD1 PHE B 109     -17.800   8.608  -3.863  1.00 10.00      B   
ATOM   2945  CD2 PHE B 109     -17.482   7.396  -5.892  1.00 10.00      B   
ATOM   2946  CE1 PHE B 109     -17.868   7.421  -3.159  1.00 10.00      B   
ATOM   2947  CE2 PHE B 109     -17.549   6.205  -5.193  1.00 10.00      B   
ATOM   2948  CZ  PHE B 109     -17.743   6.217  -3.826  1.00 10.00      B   
ATOM   2949  C   PHE B 109     -19.925  10.517  -5.619  1.00 10.00      B   
ATOM   2950  O   PHE B 109     -20.754   9.641  -5.380  1.00 10.00      B   
ATOM   2951  N   ARG B 110     -19.917  11.699  -5.008  1.00 10.00      B   
ATOM   2952  HN  ARG B 110     -19.226  12.356  -5.247  1.00 10.00      B   
ATOM   2953  CA  ARG B 110     -20.907  12.037  -3.996  1.00 10.00      B   
ATOM   2954  CB  ARG B 110     -20.606  13.392  -3.351  1.00 10.00      B   
ATOM   2955  CG  ARG B 110     -21.259  13.584  -1.989  1.00 10.00      B   
ATOM   2956  CD  ARG B 110     -21.211  15.036  -1.539  1.00 10.00      B   
ATOM   2957  NE  ARG B 110     -19.850  15.575  -1.522  1.00 10.00      B   
ATOM   2958  HE  ARG B 110     -19.435  15.774  -2.394  1.00 10.00      B   
ATOM   2959  CZ  ARG B 110     -19.157  15.826  -0.408  1.00 10.00      B   
ATOM   2960  NH1 ARG B 110     -19.687  15.584   0.786  1.00 10.00      B   
ATOM   2961 HH11 ARG B 110     -20.658  15.206   0.867  1.00 10.00      B   
ATOM   2962 HH12 ARG B 110     -19.132  15.767   1.651  1.00 10.00      B   
ATOM   2963  NH2 ARG B 110     -17.937  16.340  -0.488  1.00 10.00      B   
ATOM   2964 HH21 ARG B 110     -17.516  16.553  -1.419  1.00 10.00      B   
ATOM   2965 HH22 ARG B 110     -17.396  16.545   0.383  1.00 10.00      B   
ATOM   2966  C   ARG B 110     -22.298  12.046  -4.618  1.00 10.00      B   
ATOM   2967  O   ARG B 110     -23.241  11.518  -4.039  1.00 10.00      B   
ATOM   2968  N   LYS B 111     -22.402  12.629  -5.813  1.00 10.00      B   
ATOM   2969  HN  LYS B 111     -21.601  13.035  -6.218  1.00 10.00      B   
ATOM   2970  CA  LYS B 111     -23.667  12.693  -6.538  1.00 10.00      B   
ATOM   2971  CB  LYS B 111     -23.468  13.364  -7.901  1.00 10.00      B   
ATOM   2972  CG  LYS B 111     -23.213  14.860  -7.837  1.00 10.00      B   
ATOM   2973  CD  LYS B 111     -24.471  15.617  -7.453  1.00 10.00      B   
ATOM   2974  CE  LYS B 111     -24.264  17.118  -7.553  1.00 10.00      B   
ATOM   2975  NZ  LYS B 111     -23.263  17.610  -6.573  1.00 10.00      B   
ATOM   2976  HZ1 LYS B 111     -22.293  17.456  -6.939  1.00 10.00      B   
ATOM   2977  HZ2 LYS B 111     -23.366  17.107  -5.670  1.00 10.00      B   
ATOM   2978  HZ3 LYS B 111     -23.397  18.625  -6.408  1.00 10.00      B   
ATOM   2979  C   LYS B 111     -24.223  11.291  -6.745  1.00 10.00      B   
ATOM   2980  O   LYS B 111     -25.407  11.040  -6.523  1.00 10.00      B   
ATOM   2981  N   ALA B 112     -23.355  10.380  -7.166  1.00 10.00      B   
ATOM   2982  HN  ALA B 112     -22.422  10.649  -7.333  1.00 10.00      B   
ATOM   2983  CA  ALA B 112     -23.749   8.996  -7.391  1.00 10.00      B   
ATOM   2984  CB  ALA B 112     -22.625   8.226  -8.064  1.00 10.00      B   
ATOM   2985  C   ALA B 112     -24.129   8.334  -6.072  1.00 10.00      B   
ATOM   2986  O   ALA B 112     -25.152   7.662  -5.981  1.00 10.00      B   
ATOM   2987  N   LEU B 113     -23.305   8.554  -5.050  1.00 10.00      B   
ATOM   2988  HN  LEU B 113     -22.512   9.118  -5.195  1.00 10.00      B   
ATOM   2989  CA  LEU B 113     -23.532   7.987  -3.724  1.00 10.00      B   
ATOM   2990  CB  LEU B 113     -22.403   8.387  -2.768  1.00 10.00      B   
ATOM   2991  CG  LEU B 113     -22.479   7.816  -1.349  1.00 10.00      B   
ATOM   2992  CD1 LEU B 113     -22.356   6.300  -1.373  1.00 10.00      B   
ATOM   2993  CD2 LEU B 113     -21.408   8.434  -0.463  1.00 10.00      B   
ATOM   2994  C   LEU B 113     -24.883   8.419  -3.158  1.00 10.00      B   
ATOM   2995  O   LEU B 113     -25.586   7.622  -2.531  1.00 10.00      B   
ATOM   2996  N   GLU B 114     -25.248   9.677  -3.399  1.00 10.00      B   
ATOM   2997  HN  GLU B 114     -24.639  10.262  -3.906  1.00 10.00      B   
ATOM   2998  CA  GLU B 114     -26.517  10.217  -2.921  1.00 10.00      B   
ATOM   2999  CB  GLU B 114     -26.587  11.734  -3.133  1.00 10.00      B   
ATOM   3000  CG  GLU B 114     -25.553  12.508  -2.328  1.00 10.00      B   
ATOM   3001  CD  GLU B 114     -25.651  14.012  -2.497  1.00 10.00      B   
ATOM   3002  OE1 GLU B 114     -25.285  14.528  -3.571  1.00 10.00      B   
ATOM   3003  OE2 GLU B 114     -26.075  14.693  -1.535  1.00 10.00      B   
ATOM   3004  C   GLU B 114     -27.700   9.512  -3.582  1.00 10.00      B   
ATOM   3005  O   GLU B 114     -28.823   9.555  -3.079  1.00 10.00      B   
ATOM   3006  N   LEU B 115     -27.437   8.862  -4.711  1.00 10.00      B   
ATOM   3007  HN  LEU B 115     -26.523   8.883  -5.070  1.00 10.00      B   
ATOM   3008  CA  LEU B 115     -28.465   8.125  -5.435  1.00 10.00      B   
ATOM   3009  CB  LEU B 115     -28.282   8.278  -6.948  1.00 10.00      B   
ATOM   3010  CG  LEU B 115     -28.495   9.680  -7.522  1.00 10.00      B   
ATOM   3011  CD1 LEU B 115     -28.233   9.686  -9.020  1.00 10.00      B   
ATOM   3012  CD2 LEU B 115     -29.899  10.184  -7.219  1.00 10.00      B   
ATOM   3013  C   LEU B 115     -28.419   6.648  -5.054  1.00 10.00      B   
ATOM   3014  O   LEU B 115     -29.434   5.957  -5.083  1.00 10.00      B   
ATOM   3015  N   ILE B 116     -27.228   6.177  -4.694  1.00 10.00      B   
ATOM   3016  HN  ILE B 116     -26.456   6.781  -4.708  1.00 10.00      B   
ATOM   3017  CA  ILE B 116     -27.030   4.784  -4.296  1.00 10.00      B   
ATOM   3018  CB  ILE B 116     -25.540   4.484  -4.002  1.00 10.00      B   
ATOM   3019  CG1 ILE B 116     -24.666   4.760  -5.230  1.00 10.00      B   
ATOM   3020  CG2 ILE B 116     -25.351   3.052  -3.527  1.00 10.00      B   
ATOM   3021  CD1 ILE B 116     -25.083   4.004  -6.472  1.00 10.00      B   
ATOM   3022  C   ILE B 116     -27.860   4.454  -3.057  1.00 10.00      B   
ATOM   3023  O   ILE B 116     -28.580   3.456  -3.024  1.00 10.00      B   
ATOM   3024  N   ILE B 117     -27.758   5.310  -2.046  1.00 10.00      B   
ATOM   3025  HN  ILE B 117     -27.169   6.090  -2.138  1.00 10.00      B   
ATOM   3026  CA  ILE B 117     -28.497   5.118  -0.803  1.00 10.00      B   
ATOM   3027  CB  ILE B 117     -27.939   6.000   0.333  1.00 10.00      B   
ATOM   3028  CG1 ILE B 117     -27.813   7.456  -0.130  1.00 10.00      B   
ATOM   3029  CG2 ILE B 117     -26.592   5.466   0.808  1.00 10.00      B   
ATOM   3030  CD1 ILE B 117     -27.291   8.397   0.933  1.00 10.00      B   
ATOM   3031  C   ILE B 117     -29.982   5.410  -1.004  1.00 10.00      B   
ATOM   3032  O   ILE B 117     -30.836   4.823  -0.342  1.00 10.00      B   
ATOM   3033  N   ASP B 118     -30.270   6.308  -1.940  1.00 10.00      B   
ATOM   3034  HN  ASP B 118     -29.537   6.722  -2.435  1.00 10.00      B   
ATOM   3035  CA  ASP B 118     -31.642   6.695  -2.260  1.00 10.00      B   
ATOM   3036  CB  ASP B 118     -31.609   7.870  -3.243  1.00 10.00      B   
ATOM   3037  CG  ASP B 118     -32.948   8.548  -3.439  1.00 10.00      B   
ATOM   3038  OD1 ASP B 118     -33.068   9.736  -3.071  1.00 10.00      B   
ATOM   3039  OD2 ASP B 118     -33.877   7.915  -3.987  1.00 10.00      B   
ATOM   3040  C   ASP B 118     -32.378   5.520  -2.896  1.00 10.00      B   
ATOM   3041  O   ASP B 118     -33.558   5.278  -2.628  1.00 10.00      B   
ATOM   3042  N   SER B 119     -31.663   4.793  -3.741  1.00 10.00      B   
ATOM   3043  HN  SER B 119     -30.730   5.044  -3.909  1.00 10.00      B   
ATOM   3044  CA  SER B 119     -32.211   3.640  -4.428  1.00 10.00      B   
ATOM   3045  CB  SER B 119     -31.273   3.216  -5.565  1.00 10.00      B   
ATOM   3046  OG  SER B 119     -31.763   2.073  -6.248  1.00 10.00      B   
ATOM   3047  HG  SER B 119     -31.416   2.068  -7.154  1.00 10.00      B   
ATOM   3048  C   SER B 119     -32.427   2.483  -3.459  1.00 10.00      B   
ATOM   3049  O   SER B 119     -31.528   2.117  -2.700  1.00 10.00      B   
ATOM   3050  N   GLU B 120     -33.630   1.918  -3.481  1.00 10.00      B   
ATOM   3051  HN  GLU B 120     -34.310   2.282  -4.088  1.00 10.00      B   
ATOM   3052  CA  GLU B 120     -33.974   0.787  -2.624  1.00 10.00      B   
ATOM   3053  CB  GLU B 120     -35.438   0.386  -2.845  1.00 10.00      B   
ATOM   3054  CG  GLU B 120     -35.860  -0.903  -2.150  1.00 10.00      B   
ATOM   3055  CD  GLU B 120     -36.181  -0.711  -0.681  1.00 10.00      B   
ATOM   3056  OE1 GLU B 120     -37.184  -0.034  -0.374  1.00 10.00      B   
ATOM   3057  OE2 GLU B 120     -35.449  -1.252   0.174  1.00 10.00      B   
ATOM   3058  C   GLU B 120     -33.056  -0.392  -2.927  1.00 10.00      B   
ATOM   3059  O   GLU B 120     -32.494  -1.009  -2.021  1.00 10.00      B   
ATOM   3060  N   THR B 121     -32.880  -0.667  -4.211  1.00 10.00      B   
ATOM   3061  HN  THR B 121     -33.333  -0.117  -4.886  1.00 10.00      B   
ATOM   3062  CA  THR B 121     -32.038  -1.759  -4.660  1.00 10.00      B   
ATOM   3063  CB  THR B 121     -32.403  -2.142  -6.102  1.00 10.00      B   
ATOM   3064  OG1 THR B 121     -33.108  -1.045  -6.704  1.00 10.00      B   
ATOM   3065  HG1 THR B 121     -33.799  -1.386  -7.285  1.00 10.00      B   
ATOM   3066  CG2 THR B 121     -33.293  -3.376  -6.112  1.00 10.00      B   
ATOM   3067  C   THR B 121     -30.562  -1.377  -4.593  1.00 10.00      B   
ATOM   3068  O   THR B 121     -29.689  -2.234  -4.680  1.00 10.00      B   
ATOM   3069  N   GLY B 122     -30.293  -0.081  -4.459  1.00 10.00      B   
ATOM   3070  HN  GLY B 122     -31.034   0.562  -4.429  1.00 10.00      B   
ATOM   3071  CA  GLY B 122     -28.924   0.394  -4.370  1.00 10.00      B   
ATOM   3072  C   GLY B 122     -28.312   0.651  -5.730  1.00 10.00      B   
ATOM   3073  O   GLY B 122     -27.195   1.153  -5.831  1.00 10.00      B   
ATOM   3074  N   PHE B 123     -29.056   0.322  -6.776  1.00 10.00      B   
ATOM   3075  HN  PHE B 123     -29.949  -0.044  -6.626  1.00 10.00      B   
ATOM   3076  CA  PHE B 123     -28.583   0.506  -8.138  1.00 10.00      B   
ATOM   3077  CB  PHE B 123     -29.038  -0.658  -9.024  1.00 10.00      B   
ATOM   3078  CG  PHE B 123     -28.709  -2.016  -8.474  1.00 10.00      B   
ATOM   3079  CD1 PHE B 123     -29.714  -2.937  -8.226  1.00 10.00      B   
ATOM   3080  CD2 PHE B 123     -27.399  -2.372  -8.203  1.00 10.00      B   
ATOM   3081  CE1 PHE B 123     -29.418  -4.188  -7.717  1.00 10.00      B   
ATOM   3082  CE2 PHE B 123     -27.095  -3.621  -7.694  1.00 10.00      B   
ATOM   3083  CZ  PHE B 123     -28.106  -4.530  -7.450  1.00 10.00      B   
ATOM   3084  C   PHE B 123     -29.084   1.820  -8.721  1.00 10.00      B   
ATOM   3085  O   PHE B 123     -30.280   2.121  -8.664  1.00 10.00      B   
ATOM   3086  N   ALA B 124     -28.167   2.603  -9.269  1.00 10.00      B   
ATOM   3087  HN  ALA B 124     -27.226   2.316  -9.256  1.00 10.00      B   
ATOM   3088  CA  ALA B 124     -28.508   3.879  -9.876  1.00 10.00      B   
ATOM   3089  CB  ALA B 124     -27.938   5.026  -9.055  1.00 10.00      B   
ATOM   3090  C   ALA B 124     -27.992   3.941 -11.309  1.00 10.00      B   
ATOM   3091  O   ALA B 124     -26.786   3.880 -11.543  1.00 10.00      B   
ATOM   3092  N   SER B 125     -28.910   4.051 -12.261  1.00 10.00      B   
ATOM   3093  HN  SER B 125     -29.856   4.073 -12.010  1.00 10.00      B   
ATOM   3094  CA  SER B 125     -28.558   4.122 -13.673  1.00 10.00      B   
ATOM   3095  CB  SER B 125     -29.834   4.196 -14.510  1.00 10.00      B   
ATOM   3096  OG  SER B 125     -30.839   3.359 -13.961  1.00 10.00      B   
ATOM   3097  HG  SER B 125     -30.534   2.433 -13.988  1.00 10.00      B   
ATOM   3098  C   SER B 125     -27.670   5.332 -13.965  1.00 10.00      B   
ATOM   3099  O   SER B 125     -27.973   6.454 -13.538  1.00 10.00      B   
ATOM   3100  N   SER B 126     -26.581   5.098 -14.698  1.00 10.00      B   
ATOM   3101  HN  SER B 126     -26.396   4.177 -14.999  1.00 10.00      B   
ATOM   3102  CA  SER B 126     -25.636   6.153 -15.053  1.00 10.00      B   
ATOM   3103  CB  SER B 126     -24.519   5.585 -15.928  1.00 10.00      B   
ATOM   3104  OG  SER B 126     -24.616   4.174 -16.011  1.00 10.00      B   
ATOM   3105  HG  SER B 126     -25.173   3.936 -16.761  1.00 10.00      B   
ATOM   3106  C   SER B 126     -26.322   7.311 -15.772  1.00 10.00      B   
ATOM   3107  O   SER B 126     -25.896   8.460 -15.657  1.00 10.00      B   
ATOM   3108  N   THR B 127     -27.388   7.000 -16.498  1.00 10.00      B   
ATOM   3109  HN  THR B 127     -27.675   6.062 -16.547  1.00 10.00      B   
ATOM   3110  CA  THR B 127     -28.149   7.994 -17.240  1.00 10.00      B   
ATOM   3111  CB  THR B 127     -29.363   7.322 -17.899  1.00 10.00      B   
ATOM   3112  OG1 THR B 127     -29.288   5.908 -17.652  1.00 10.00      B   
ATOM   3113  HG1 THR B 127     -30.119   5.491 -17.915  1.00 10.00      B   
ATOM   3114  CG2 THR B 127     -29.359   7.569 -19.399  1.00 10.00      B   
ATOM   3115  C   THR B 127     -28.631   9.127 -16.332  1.00 10.00      B   
ATOM   3116  O   THR B 127     -28.612  10.295 -16.718  1.00 10.00      B   
ATOM   3117  N   ASN B 128     -29.036   8.778 -15.115  1.00 10.00      B   
ATOM   3118  HN  ASN B 128     -28.999   7.834 -14.850  1.00 10.00      B   
ATOM   3119  CA  ASN B 128     -29.522   9.770 -14.161  1.00 10.00      B   
ATOM   3120  CB  ASN B 128     -30.378   9.108 -13.076  1.00 10.00      B   
ATOM   3121  CG  ASN B 128     -31.148  10.111 -12.232  1.00 10.00      B   
ATOM   3122  OD1 ASN B 128     -31.531  11.179 -12.707  1.00 10.00      B   
ATOM   3123  ND2 ASN B 128     -31.388   9.768 -10.974  1.00 10.00      B   
ATOM   3124 HD21 ASN B 128     -31.060   8.902 -10.659  1.00 10.00      B   
ATOM   3125 HD22 ASN B 128     -31.889  10.398 -10.409  1.00 10.00      B   
ATOM   3126  C   ASN B 128     -28.354  10.516 -13.529  1.00 10.00      B   
ATOM   3127  O   ASN B 128     -28.437  11.715 -13.262  1.00 10.00      B   
ATOM   3128  N   ILE B 129     -27.252   9.802 -13.318  1.00 10.00      B   
ATOM   3129  HN  ILE B 129     -27.239   8.856 -13.579  1.00 10.00      B   
ATOM   3130  CA  ILE B 129     -26.057  10.390 -12.721  1.00 10.00      B   
ATOM   3131  CB  ILE B 129     -24.987   9.316 -12.413  1.00 10.00      B   
ATOM   3132  CG1 ILE B 129     -25.607   8.150 -11.634  1.00 10.00      B   
ATOM   3133  CG2 ILE B 129     -23.828   9.922 -11.631  1.00 10.00      B   
ATOM   3134  CD1 ILE B 129     -24.680   6.964 -11.459  1.00 10.00      B   
ATOM   3135  C   ILE B 129     -25.464  11.451 -13.647  1.00 10.00      B   
ATOM   3136  O   ILE B 129     -24.969  12.483 -13.193  1.00 10.00      B   
ATOM   3137  N   LEU B 130     -25.542  11.198 -14.951  1.00 10.00      B   
ATOM   3138  HN  LEU B 130     -25.951  10.355 -15.249  1.00 10.00      B   
ATOM   3139  CA  LEU B 130     -25.023  12.126 -15.953  1.00 10.00      B   
ATOM   3140  CB  LEU B 130     -25.091  11.509 -17.352  1.00 10.00      B   
ATOM   3141  CG  LEU B 130     -24.187  10.298 -17.598  1.00 10.00      B   
ATOM   3142  CD1 LEU B 130     -24.441   9.708 -18.977  1.00 10.00      B   
ATOM   3143  CD2 LEU B 130     -22.722  10.676 -17.436  1.00 10.00      B   
ATOM   3144  C   LEU B 130     -25.767  13.459 -15.922  1.00 10.00      B   
ATOM   3145  O   LEU B 130     -25.219  14.498 -16.287  1.00 10.00      B   
ATOM   3146  N   ASN B 131     -27.012  13.428 -15.470  1.00 10.00      B   
ATOM   3147  HN  ASN B 131     -27.397  12.571 -15.185  1.00 10.00      B   
ATOM   3148  CA  ASN B 131     -27.823  14.636 -15.386  1.00 10.00      B   
ATOM   3149  CB  ASN B 131     -29.310  14.276 -15.256  1.00 10.00      B   
ATOM   3150  CG  ASN B 131     -30.210  15.490 -15.104  1.00 10.00      B   
ATOM   3151  OD1 ASN B 131     -30.496  16.197 -16.074  1.00 10.00      B   
ATOM   3152  ND2 ASN B 131     -30.679  15.729 -13.890  1.00 10.00      B   
ATOM   3153 HD21 ASN B 131     -30.427  15.117 -13.166  1.00 10.00      B   
ATOM   3154 HD22 ASN B 131     -31.260  16.509 -13.760  1.00 10.00      B   
ATOM   3155  C   ASN B 131     -27.368  15.510 -14.215  1.00 10.00      B   
ATOM   3156  O   ASN B 131     -27.610  16.717 -14.190  1.00 10.00      B   
ATOM   3157  N   LEU B 132     -26.678  14.897 -13.261  1.00 10.00      B   
ATOM   3158  HN  LEU B 132     -26.488  13.937 -13.348  1.00 10.00      B   
ATOM   3159  CA  LEU B 132     -26.192  15.613 -12.087  1.00 10.00      B   
ATOM   3160  CB  LEU B 132     -26.137  14.684 -10.872  1.00 10.00      B   
ATOM   3161  CG  LEU B 132     -27.445  13.993 -10.484  1.00 10.00      B   
ATOM   3162  CD1 LEU B 132     -27.262  13.182  -9.211  1.00 10.00      B   
ATOM   3163  CD2 LEU B 132     -28.568  15.007 -10.319  1.00 10.00      B   
ATOM   3164  C   LEU B 132     -24.819  16.232 -12.335  1.00 10.00      B   
ATOM   3165  O   LEU B 132     -24.320  17.003 -11.516  1.00 10.00      B   
ATOM   3166  N   VAL B 133     -24.221  15.902 -13.477  1.00 10.00      B   
ATOM   3167  HN  VAL B 133     -24.680  15.293 -14.093  1.00 10.00      B   
ATOM   3168  CA  VAL B 133     -22.900  16.418 -13.837  1.00 10.00      B   
ATOM   3169  CB  VAL B 133     -22.383  15.778 -15.147  1.00 10.00      B   
ATOM   3170  CG1 VAL B 133     -21.050  16.378 -15.571  1.00 10.00      B   
ATOM   3171  CG2 VAL B 133     -22.253  14.273 -14.978  1.00 10.00      B   
ATOM   3172  C   VAL B 133     -22.919  17.943 -13.963  1.00 10.00      B   
ATOM   3173  O   VAL B 133     -21.924  18.617 -13.698  1.00 10.00      B   
ATOM   3174  N   ASP B 134     -24.073  18.486 -14.333  1.00 10.00      B   
ATOM   3175  HN  ASP B 134     -24.843  17.902 -14.507  1.00 10.00      B   
ATOM   3176  CA  ASP B 134     -24.223  19.931 -14.488  1.00 10.00      B   
ATOM   3177  CB  ASP B 134     -25.519  20.272 -15.232  1.00 10.00      B   
ATOM   3178  CG  ASP B 134     -25.439  20.011 -16.725  1.00 10.00      B   
ATOM   3179  OD1 ASP B 134     -25.966  18.975 -17.181  1.00 10.00      B   
ATOM   3180  OD2 ASP B 134     -24.860  20.848 -17.453  1.00 10.00      B   
ATOM   3181  C   ASP B 134     -24.200  20.640 -13.136  1.00 10.00      B   
ATOM   3182  O   ASP B 134     -24.063  21.863 -13.070  1.00 10.00      B   
ATOM   3183  N   GLN B 135     -24.332  19.866 -12.062  1.00 10.00      B   
ATOM   3184  HN  GLN B 135     -24.420  18.894 -12.179  1.00 10.00      B   
ATOM   3185  CA  GLN B 135     -24.335  20.418 -10.712  1.00 10.00      B   
ATOM   3186  CB  GLN B 135     -25.550  19.904  -9.927  1.00 10.00      B   
ATOM   3187  CG  GLN B 135     -26.874  19.979 -10.679  1.00 10.00      B   
ATOM   3188  CD  GLN B 135     -27.192  21.376 -11.179  1.00 10.00      B   
ATOM   3189  OE1 GLN B 135     -26.802  22.375 -10.573  1.00 10.00      B   
ATOM   3190  NE2 GLN B 135     -27.907  21.457 -12.288  1.00 10.00      B   
ATOM   3191 HE21 GLN B 135     -28.192  20.619 -12.718  1.00 10.00      B   
ATOM   3192 HE22 GLN B 135     -28.120  22.346 -12.641  1.00 10.00      B   
ATOM   3193  C   GLN B 135     -23.052  20.044  -9.975  1.00 10.00      B   
ATOM   3194  O   GLN B 135     -22.988  20.108  -8.746  1.00 10.00      B   
ATOM   3195  N   LEU B 136     -22.038  19.644 -10.731  1.00 10.00      B   
ATOM   3196  HN  LEU B 136     -22.152  19.608 -11.703  1.00 10.00      B   
ATOM   3197  CA  LEU B 136     -20.758  19.255 -10.151  1.00 10.00      B   
ATOM   3198  CB  LEU B 136     -19.880  18.566 -11.194  1.00 10.00      B   
ATOM   3199  CG  LEU B 136     -19.586  17.086 -10.951  1.00 10.00      B   
ATOM   3200  CD1 LEU B 136     -20.877  16.304 -10.764  1.00 10.00      B   
ATOM   3201  CD2 LEU B 136     -18.771  16.510 -12.098  1.00 10.00      B   
ATOM   3202  C   LEU B 136     -20.027  20.456  -9.565  1.00 10.00      B   
ATOM   3203  O   LEU B 136     -20.078  21.559 -10.114  1.00 10.00      B   
ATOM   3204  N   LYS B 137     -19.362  20.238  -8.443  1.00 10.00      B   
ATOM   3205  HN  LYS B 137     -19.375  19.338  -8.049  1.00 10.00      B   
ATOM   3206  CA  LYS B 137     -18.616  21.296  -7.777  1.00 10.00      B   
ATOM   3207  CB  LYS B 137     -19.004  21.383  -6.301  1.00 10.00      B   
ATOM   3208  CG  LYS B 137     -20.481  21.653  -6.064  1.00 10.00      B   
ATOM   3209  CD  LYS B 137     -20.735  22.102  -4.634  1.00 10.00      B   
ATOM   3210  CE  LYS B 137     -20.493  20.981  -3.638  1.00 10.00      B   
ATOM   3211  NZ  LYS B 137     -21.483  19.884  -3.791  1.00 10.00      B   
ATOM   3212  HZ1 LYS B 137     -21.108  19.148  -4.434  1.00 10.00      B   
ATOM   3213  HZ2 LYS B 137     -22.369  20.257  -4.184  1.00 10.00      B   
ATOM   3214  HZ3 LYS B 137     -21.683  19.453  -2.868  1.00 10.00      B   
ATOM   3215  C   LYS B 137     -17.115  21.075  -7.913  1.00 10.00      B   
ATOM   3216  O   LYS B 137     -16.565  20.121  -7.358  1.00 10.00      B   
ATOM   3217  N   GLY B 138     -16.461  21.963  -8.644  1.00 10.00      B   
ATOM   3218  HN  GLY B 138     -16.955  22.706  -9.051  1.00 10.00      B   
ATOM   3219  CA  GLY B 138     -15.033  21.851  -8.852  1.00 10.00      B   
ATOM   3220  C   GLY B 138     -14.697  21.702 -10.319  1.00 10.00      B   
ATOM   3221  O   GLY B 138     -14.110  20.699 -10.725  1.00 10.00      B   
ATOM   3222  N   LYS B 139     -15.080  22.712 -11.103  1.00 10.00      B   
ATOM   3223  HN  LYS B 139     -15.536  23.475 -10.689  1.00 10.00      B   
ATOM   3224  CA  LYS B 139     -14.855  22.737 -12.550  1.00 10.00      B   
ATOM   3225  CB  LYS B 139     -13.408  22.403 -12.936  1.00 10.00      B   
ATOM   3226  CG  LYS B 139     -13.179  22.331 -14.438  1.00 10.00      B   
ATOM   3227  CD  LYS B 139     -12.158  21.265 -14.793  1.00 10.00      B   
ATOM   3228  CE  LYS B 139     -12.273  20.865 -16.255  1.00 10.00      B   
ATOM   3229  NZ  LYS B 139     -11.112  20.053 -16.703  1.00 10.00      B   
ATOM   3230  HZ1 LYS B 139     -10.249  20.629 -16.686  1.00 10.00      B   
ATOM   3231  HZ2 LYS B 139     -11.267  19.713 -17.673  1.00 10.00      B   
ATOM   3232  HZ3 LYS B 139     -10.982  19.232 -16.075  1.00 10.00      B   
ATOM   3233  C   LYS B 139     -15.841  21.835 -13.289  1.00 10.00      B   
ATOM   3234  O   LYS B 139     -15.765  20.607 -13.206  1.00 10.00      B   
ATOM   3235  N   LYS B 140     -16.766  22.458 -14.006  1.00 10.00      B   
ATOM   3236  HN  LYS B 140     -16.773  23.440 -14.024  1.00 10.00      B   
ATOM   3237  CA  LYS B 140     -17.772  21.730 -14.765  1.00 10.00      B   
ATOM   3238  CB  LYS B 140     -18.830  22.695 -15.305  1.00 10.00      B   
ATOM   3239  CG  LYS B 140     -20.012  22.018 -15.980  1.00 10.00      B   
ATOM   3240  CD  LYS B 140     -21.116  23.016 -16.284  1.00 10.00      B   
ATOM   3241  CE  LYS B 140     -22.261  22.352 -17.025  1.00 10.00      B   
ATOM   3242  NZ  LYS B 140     -23.444  23.245 -17.149  1.00 10.00      B   
ATOM   3243  HZ1 LYS B 140     -23.632  23.722 -16.244  1.00 10.00      B   
ATOM   3244  HZ2 LYS B 140     -24.284  22.688 -17.412  1.00 10.00      B   
ATOM   3245  HZ3 LYS B 140     -23.278  23.966 -17.878  1.00 10.00      B   
ATOM   3246  C   LYS B 140     -17.133  20.944 -15.910  1.00 10.00      B   
ATOM   3247  O   LYS B 140     -16.375  21.492 -16.714  1.00 10.00      B   
ATOM   3248  N   MET B 141     -17.432  19.654 -15.964  1.00 10.00      B   
ATOM   3249  HN  MET B 141     -18.030  19.274 -15.288  1.00 10.00      B   
ATOM   3250  CA  MET B 141     -16.899  18.785 -17.004  1.00 10.00      B   
ATOM   3251  CB  MET B 141     -16.257  17.538 -16.384  1.00 10.00      B   
ATOM   3252  CG  MET B 141     -17.227  16.654 -15.615  1.00 10.00      B   
ATOM   3253  SD  MET B 141     -16.626  14.966 -15.397  1.00 10.00      B   
ATOM   3254  CE  MET B 141     -15.165  15.236 -14.398  1.00 10.00      B   
ATOM   3255  C   MET B 141     -18.002  18.376 -17.975  1.00 10.00      B   
ATOM   3256  O   MET B 141     -19.150  18.806 -17.841  1.00 10.00      B   
ATOM   3257  N   ARG B 142     -17.659  17.544 -18.945  1.00 10.00      B   
ATOM   3258  HN  ARG B 142     -16.735  17.223 -18.998  1.00 10.00      B   
ATOM   3259  CA  ARG B 142     -18.632  17.086 -19.924  1.00 10.00      B   
ATOM   3260  CB  ARG B 142     -18.071  17.172 -21.344  1.00 10.00      B   
ATOM   3261  CG  ARG B 142     -16.734  16.477 -21.544  1.00 10.00      B   
ATOM   3262  CD  ARG B 142     -16.053  16.962 -22.815  1.00 10.00      B   
ATOM   3263  NE  ARG B 142     -15.692  18.377 -22.730  1.00 10.00      B   
ATOM   3264  HE  ARG B 142     -14.969  18.621 -22.105  1.00 10.00      B   
ATOM   3265  CZ  ARG B 142     -16.282  19.346 -23.435  1.00 10.00      B   
ATOM   3266  NH1 ARG B 142     -17.250  19.053 -24.294  1.00 10.00      B   
ATOM   3267 HH11 ARG B 142     -17.549  18.060 -24.426  1.00 10.00      B   
ATOM   3268 HH12 ARG B 142     -17.717  19.806 -24.840  1.00 10.00      B   
ATOM   3269  NH2 ARG B 142     -15.900  20.606 -23.282  1.00 10.00      B   
ATOM   3270 HH21 ARG B 142     -16.360  21.367 -23.826  1.00 10.00      B   
ATOM   3271 HH22 ARG B 142     -15.135  20.845 -22.607  1.00 10.00      B   
ATOM   3272  C   ARG B 142     -19.101  15.674 -19.608  1.00 10.00      B   
ATOM   3273  O   ARG B 142     -18.395  14.912 -18.944  1.00 10.00      B   
ATOM   3274  N   LYS B 143     -20.292  15.328 -20.084  1.00 10.00      B   
ATOM   3275  HN  LYS B 143     -20.804  15.982 -20.609  1.00 10.00      B   
ATOM   3276  CA  LYS B 143     -20.861  14.004 -19.847  1.00 10.00      B   
ATOM   3277  CB  LYS B 143     -22.253  13.883 -20.473  1.00 10.00      B   
ATOM   3278  CG  LYS B 143     -23.388  14.319 -19.559  1.00 10.00      B   
ATOM   3279  CD  LYS B 143     -23.744  15.785 -19.753  1.00 10.00      B   
ATOM   3280  CE  LYS B 143     -24.938  16.176 -18.895  1.00 10.00      B   
ATOM   3281  NZ  LYS B 143     -25.543  17.466 -19.318  1.00 10.00      B   
ATOM   3282  HZ1 LYS B 143     -24.880  17.995 -19.919  1.00 10.00      B   
ATOM   3283  HZ2 LYS B 143     -25.768  18.047 -18.477  1.00 10.00      B   
ATOM   3284  HZ3 LYS B 143     -26.422  17.295 -19.849  1.00 10.00      B   
ATOM   3285  C   LYS B 143     -19.946  12.907 -20.377  1.00 10.00      B   
ATOM   3286  O   LYS B 143     -19.790  11.860 -19.751  1.00 10.00      B   
ATOM   3287  N   LYS B 144     -19.319  13.175 -21.516  1.00 10.00      B   
ATOM   3288  HN  LYS B 144     -19.473  14.038 -21.949  1.00 10.00      B   
ATOM   3289  CA  LYS B 144     -18.411  12.222 -22.143  1.00 10.00      B   
ATOM   3290  CB  LYS B 144     -17.941  12.752 -23.495  1.00 10.00      B   
ATOM   3291  CG  LYS B 144     -18.960  12.586 -24.607  1.00 10.00      B   
ATOM   3292  CD  LYS B 144     -18.511  13.289 -25.875  1.00 10.00      B   
ATOM   3293  CE  LYS B 144     -18.972  12.539 -27.112  1.00 10.00      B   
ATOM   3294  NZ  LYS B 144     -18.114  11.359 -27.390  1.00 10.00      B   
ATOM   3295  HZ1 LYS B 144     -18.102  10.721 -26.568  1.00 10.00      B   
ATOM   3296  HZ2 LYS B 144     -17.140  11.663 -27.589  1.00 10.00      B   
ATOM   3297  HZ3 LYS B 144     -18.478  10.837 -28.213  1.00 10.00      B   
ATOM   3298  C   LYS B 144     -17.214  11.909 -21.244  1.00 10.00      B   
ATOM   3299  O   LYS B 144     -16.613  10.838 -21.341  1.00 10.00      B   
ATOM   3300  N   GLU B 145     -16.874  12.844 -20.367  1.00 10.00      B   
ATOM   3301  HN  GLU B 145     -17.392  13.674 -20.328  1.00 10.00      B   
ATOM   3302  CA  GLU B 145     -15.761  12.656 -19.448  1.00 10.00      B   
ATOM   3303  CB  GLU B 145     -15.105  14.000 -19.110  1.00 10.00      B   
ATOM   3304  CG  GLU B 145     -14.145  13.946 -17.931  1.00 10.00      B   
ATOM   3305  CD  GLU B 145     -13.165  15.098 -17.912  1.00 10.00      B   
ATOM   3306  OE1 GLU B 145     -13.594  16.258 -18.082  1.00 10.00      B   
ATOM   3307  OE2 GLU B 145     -11.953  14.846 -17.740  1.00 10.00      B   
ATOM   3308  C   GLU B 145     -16.244  11.959 -18.178  1.00 10.00      B   
ATOM   3309  O   GLU B 145     -15.571  11.074 -17.648  1.00 10.00      B   
ATOM   3310  N   ALA B 146     -17.429  12.353 -17.719  1.00 10.00      B   
ATOM   3311  HN  ALA B 146     -17.914  13.055 -18.202  1.00 10.00      B   
ATOM   3312  CA  ALA B 146     -18.027  11.787 -16.514  1.00 10.00      B   
ATOM   3313  CB  ALA B 146     -19.396  12.402 -16.265  1.00 10.00      B   
ATOM   3314  C   ALA B 146     -18.132  10.268 -16.601  1.00 10.00      B   
ATOM   3315  O   ALA B 146     -17.883   9.563 -15.623  1.00 10.00      B   
ATOM   3316  N   GLU B 147     -18.493   9.767 -17.779  1.00 10.00      B   
ATOM   3317  HN  GLU B 147     -18.690  10.381 -18.519  1.00 10.00      B   
ATOM   3318  CA  GLU B 147     -18.615   8.330 -17.996  1.00 10.00      B   
ATOM   3319  CB  GLU B 147     -19.120   8.041 -19.410  1.00 10.00      B   
ATOM   3320  CG  GLU B 147     -20.463   8.677 -19.725  1.00 10.00      B   
ATOM   3321  CD  GLU B 147     -20.884   8.466 -21.162  1.00 10.00      B   
ATOM   3322  OE1 GLU B 147     -20.199   8.981 -22.068  1.00 10.00      B   
ATOM   3323  OE2 GLU B 147     -21.905   7.784 -21.393  1.00 10.00      B   
ATOM   3324  C   GLU B 147     -17.276   7.636 -17.764  1.00 10.00      B   
ATOM   3325  O   GLU B 147     -17.216   6.558 -17.172  1.00 10.00      B   
ATOM   3326  N   GLN B 148     -16.205   8.274 -18.216  1.00 10.00      B   
ATOM   3327  HN  GLN B 148     -16.319   9.142 -18.659  1.00 10.00      B   
ATOM   3328  CA  GLN B 148     -14.863   7.727 -18.057  1.00 10.00      B   
ATOM   3329  CB  GLN B 148     -13.854   8.516 -18.895  1.00 10.00      B   
ATOM   3330  CG  GLN B 148     -14.109   8.432 -20.393  1.00 10.00      B   
ATOM   3331  CD  GLN B 148     -13.177   9.312 -21.200  1.00 10.00      B   
ATOM   3332  OE1 GLN B 148     -12.088   8.891 -21.594  1.00 10.00      B   
ATOM   3333  NE2 GLN B 148     -13.606  10.534 -21.470  1.00 10.00      B   
ATOM   3334 HE21 GLN B 148     -14.494  10.797 -21.143  1.00 10.00      B   
ATOM   3335 HE22 GLN B 148     -13.019  11.129 -21.982  1.00 10.00      B   
ATOM   3336  C   GLN B 148     -14.460   7.724 -16.586  1.00 10.00      B   
ATOM   3337  O   GLN B 148     -13.790   6.802 -16.112  1.00 10.00      B   
ATOM   3338  N   VAL B 149     -14.888   8.757 -15.866  1.00 10.00      B   
ATOM   3339  HN  VAL B 149     -15.407   9.465 -16.307  1.00 10.00      B   
ATOM   3340  CA  VAL B 149     -14.599   8.873 -14.442  1.00 10.00      B   
ATOM   3341  CB  VAL B 149     -14.976  10.269 -13.895  1.00 10.00      B   
ATOM   3342  CG1 VAL B 149     -14.689  10.361 -12.403  1.00 10.00      B   
ATOM   3343  CG2 VAL B 149     -14.230  11.361 -14.647  1.00 10.00      B   
ATOM   3344  C   VAL B 149     -15.365   7.802 -13.672  1.00 10.00      B   
ATOM   3345  O   VAL B 149     -14.822   7.157 -12.774  1.00 10.00      B   
ATOM   3346  N   LEU B 150     -16.627   7.608 -14.045  1.00 10.00      B   
ATOM   3347  HN  LEU B 150     -17.000   8.163 -14.766  1.00 10.00      B   
ATOM   3348  CA  LEU B 150     -17.474   6.609 -13.408  1.00 10.00      B   
ATOM   3349  CB  LEU B 150     -18.894   6.663 -13.978  1.00 10.00      B   
ATOM   3350  CG  LEU B 150     -19.729   7.891 -13.608  1.00 10.00      B   
ATOM   3351  CD1 LEU B 150     -21.037   7.898 -14.383  1.00 10.00      B   
ATOM   3352  CD2 LEU B 150     -19.992   7.929 -12.111  1.00 10.00      B   
ATOM   3353  C   LEU B 150     -16.890   5.212 -13.590  1.00 10.00      B   
ATOM   3354  O   LEU B 150     -16.850   4.418 -12.650  1.00 10.00      B   
ATOM   3355  N   GLN B 151     -16.426   4.921 -14.801  1.00 10.00      B   
ATOM   3356  HN  GLN B 151     -16.492   5.594 -15.515  1.00 10.00      B   
ATOM   3357  CA  GLN B 151     -15.834   3.621 -15.095  1.00 10.00      B   
ATOM   3358  CB  GLN B 151     -15.597   3.451 -16.596  1.00 10.00      B   
ATOM   3359  CG  GLN B 151     -16.867   3.291 -17.423  1.00 10.00      B   
ATOM   3360  CD  GLN B 151     -17.692   2.080 -17.022  1.00 10.00      B   
ATOM   3361  OE1 GLN B 151     -17.170   1.106 -16.478  1.00 10.00      B   
ATOM   3362  NE2 GLN B 151     -18.985   2.130 -17.304  1.00 10.00      B   
ATOM   3363 HE21 GLN B 151     -19.334   2.932 -17.748  1.00 10.00      B   
ATOM   3364 HE22 GLN B 151     -19.546   1.354 -17.065  1.00 10.00      B   
ATOM   3365  C   GLN B 151     -14.528   3.432 -14.323  1.00 10.00      B   
ATOM   3366  O   GLN B 151     -14.150   2.312 -13.984  1.00 10.00      B   
ATOM   3367  N   LYS B 152     -13.849   4.542 -14.037  1.00 10.00      B   
ATOM   3368  HN  LYS B 152     -14.203   5.406 -14.337  1.00 10.00      B   
ATOM   3369  CA  LYS B 152     -12.596   4.507 -13.294  1.00 10.00      B   
ATOM   3370  CB  LYS B 152     -11.958   5.899 -13.250  1.00 10.00      B   
ATOM   3371  CG  LYS B 152     -10.448   5.891 -13.065  1.00 10.00      B   
ATOM   3372  CD  LYS B 152      -9.965   7.085 -12.250  1.00 10.00      B   
ATOM   3373  CE  LYS B 152     -10.381   8.409 -12.875  1.00 10.00      B   
ATOM   3374  NZ  LYS B 152      -9.747   9.571 -12.194  1.00 10.00      B   
ATOM   3375  HZ1 LYS B 152      -8.860   9.829 -12.672  1.00 10.00      B   
ATOM   3376  HZ2 LYS B 152      -9.537   9.338 -11.204  1.00 10.00      B   
ATOM   3377  HZ3 LYS B 152     -10.393  10.396 -12.215  1.00 10.00      B   
ATOM   3378  C   LYS B 152     -12.852   4.014 -11.876  1.00 10.00      B   
ATOM   3379  O   LYS B 152     -12.041   3.291 -11.299  1.00 10.00      B   
ATOM   3380  N   PHE B 153     -14.004   4.396 -11.328  1.00 10.00      B   
ATOM   3381  HN  PHE B 153     -14.612   4.968 -11.847  1.00 10.00      B   
ATOM   3382  CA  PHE B 153     -14.386   3.992  -9.981  1.00 10.00      B   
ATOM   3383  CB  PHE B 153     -15.681   4.684  -9.547  1.00 10.00      B   
ATOM   3384  CG  PHE B 153     -15.523   6.143  -9.224  1.00 10.00      B   
ATOM   3385  CD1 PHE B 153     -14.646   6.557  -8.234  1.00 10.00      B   
ATOM   3386  CD2 PHE B 153     -16.256   7.099  -9.907  1.00 10.00      B   
ATOM   3387  CE1 PHE B 153     -14.502   7.898  -7.933  1.00 10.00      B   
ATOM   3388  CE2 PHE B 153     -16.117   8.440  -9.612  1.00 10.00      B   
ATOM   3389  CZ  PHE B 153     -15.238   8.841  -8.624  1.00 10.00      B   
ATOM   3390  C   PHE B 153     -14.547   2.479  -9.885  1.00 10.00      B   
ATOM   3391  O   PHE B 153     -14.375   1.897  -8.816  1.00 10.00      B   
ATOM   3392  N   VAL B 154     -14.875   1.848 -11.006  1.00 10.00      B   
ATOM   3393  HN  VAL B 154     -14.995   2.366 -11.830  1.00 10.00      B   
ATOM   3394  CA  VAL B 154     -15.048   0.401 -11.044  1.00 10.00      B   
ATOM   3395  CB  VAL B 154     -15.668  -0.066 -12.380  1.00 10.00      B   
ATOM   3396  CG1 VAL B 154     -15.930  -1.565 -12.359  1.00 10.00      B   
ATOM   3397  CG2 VAL B 154     -16.952   0.696 -12.669  1.00 10.00      B   
ATOM   3398  C   VAL B 154     -13.703  -0.289 -10.835  1.00 10.00      B   
ATOM   3399  O   VAL B 154     -13.574  -1.190 -10.004  1.00 10.00      B   
ATOM   3400  N   GLN B 155     -12.697   0.160 -11.577  1.00 10.00      B   
ATOM   3401  HN  GLN B 155     -12.862   0.886 -12.217  1.00 10.00      B   
ATOM   3402  CA  GLN B 155     -11.355  -0.402 -11.469  1.00 10.00      B   
ATOM   3403  CB  GLN B 155     -10.463   0.116 -12.599  1.00 10.00      B   
ATOM   3404  CG  GLN B 155     -10.597  -0.654 -13.902  1.00 10.00      B   
ATOM   3405  CD  GLN B 155     -10.186  -2.108 -13.767  1.00 10.00      B   
ATOM   3406  OE1 GLN B 155     -11.016  -2.984 -13.526  1.00 10.00      B   
ATOM   3407  NE2 GLN B 155      -8.899  -2.375 -13.918  1.00 10.00      B   
ATOM   3408 HE21 GLN B 155      -8.290  -1.629 -14.107  1.00 10.00      B   
ATOM   3409 HE22 GLN B 155      -8.605  -3.307 -13.834  1.00 10.00      B   
ATOM   3410  C   GLN B 155     -10.735  -0.062 -10.118  1.00 10.00      B   
ATOM   3411  O   GLN B 155      -9.951  -0.834  -9.569  1.00 10.00      B   
ATOM   3412  N   ASN B 156     -11.105   1.097  -9.585  1.00 10.00      B   
ATOM   3413  HN  ASN B 156     -11.730   1.670 -10.081  1.00 10.00      B   
ATOM   3414  CA  ASN B 156     -10.599   1.551  -8.294  1.00 10.00      B   
ATOM   3415  CB  ASN B 156     -10.777   3.066  -8.151  1.00 10.00      B   
ATOM   3416  CG  ASN B 156      -9.574   3.863  -8.620  1.00 10.00      B   
ATOM   3417  OD1 ASN B 156      -9.423   4.144  -9.806  1.00 10.00      B   
ATOM   3418  ND2 ASN B 156      -8.717   4.252  -7.687  1.00 10.00      B   
ATOM   3419 HD21 ASN B 156      -8.900   4.008  -6.757  1.00 10.00      B   
ATOM   3420 HD22 ASN B 156      -7.936   4.777  -7.966  1.00 10.00      B   
ATOM   3421  C   ASN B 156     -11.306   0.836  -7.144  1.00 10.00      B   
ATOM   3422  O   ASN B 156     -11.001   1.075  -5.971  1.00 10.00      B   
ATOM   3423  N   LYS B 157     -12.257  -0.031  -7.492  1.00 10.00      B   
ATOM   3424  HN  LYS B 157     -12.452  -0.158  -8.447  1.00 10.00      B   
ATOM   3425  CA  LYS B 157     -13.022  -0.800  -6.514  1.00 10.00      B   
ATOM   3426  CB  LYS B 157     -12.113  -1.706  -5.669  1.00 10.00      B   
ATOM   3427  CG  LYS B 157     -12.236  -3.192  -5.989  1.00 10.00      B   
ATOM   3428  CD  LYS B 157     -11.914  -3.484  -7.448  1.00 10.00      B   
ATOM   3429  CE  LYS B 157     -12.446  -4.844  -7.884  1.00 10.00      B   
ATOM   3430  NZ  LYS B 157     -11.637  -5.973  -7.349  1.00 10.00      B   
ATOM   3431  HZ1 LYS B 157     -12.118  -6.409  -6.526  1.00 10.00      B   
ATOM   3432  HZ2 LYS B 157     -10.701  -5.638  -7.047  1.00 10.00      B   
ATOM   3433  HZ3 LYS B 157     -11.507  -6.700  -8.081  1.00 10.00      B   
ATOM   3434  C   LYS B 157     -13.899   0.094  -5.637  1.00 10.00      B   
ATOM   3435  O   LYS B 157     -14.141  -0.204  -4.469  1.00 10.00      B   
ATOM   3436  N   TRP B 158     -14.371   1.191  -6.211  1.00 10.00      B   
ATOM   3437  HN  TRP B 158     -14.132   1.383  -7.146  1.00 10.00      B   
ATOM   3438  CA  TRP B 158     -15.237   2.116  -5.497  1.00 10.00      B   
ATOM   3439  CB  TRP B 158     -14.907   3.570  -5.863  1.00 10.00      B   
ATOM   3440  CG  TRP B 158     -13.711   4.152  -5.166  1.00 10.00      B   
ATOM   3441  CD1 TRP B 158     -12.524   4.503  -5.739  1.00 10.00      B   
ATOM   3442  CD2 TRP B 158     -13.588   4.470  -3.773  1.00 10.00      B   
ATOM   3443  NE1 TRP B 158     -11.671   5.018  -4.793  1.00 10.00      B   
ATOM   3444  HE1 TRP B 158     -10.758   5.344  -4.961  1.00 10.00      B   
ATOM   3445  CE2 TRP B 158     -12.300   5.006  -3.578  1.00 10.00      B   
ATOM   3446  CE3 TRP B 158     -14.439   4.353  -2.671  1.00 10.00      B   
ATOM   3447  CZ2 TRP B 158     -11.847   5.426  -2.330  1.00 10.00      B   
ATOM   3448  CZ3 TRP B 158     -13.988   4.769  -1.434  1.00 10.00      B   
ATOM   3449  CH2 TRP B 158     -12.703   5.299  -1.272  1.00 10.00      B   
ATOM   3450  C   TRP B 158     -16.696   1.830  -5.843  1.00 10.00      B   
ATOM   3451  O   TRP B 158     -17.560   1.779  -4.967  1.00 10.00      B   
ATOM   3452  N   LEU B 159     -16.963   1.620  -7.125  1.00 10.00      B   
ATOM   3453  HN  LEU B 159     -16.228   1.628  -7.776  1.00 10.00      B   
ATOM   3454  CA  LEU B 159     -18.319   1.356  -7.589  1.00 10.00      B   
ATOM   3455  CB  LEU B 159     -18.855   2.554  -8.382  1.00 10.00      B   
ATOM   3456  CG  LEU B 159     -19.067   3.858  -7.607  1.00 10.00      B   
ATOM   3457  CD1 LEU B 159     -19.398   4.995  -8.562  1.00 10.00      B   
ATOM   3458  CD2 LEU B 159     -20.170   3.696  -6.573  1.00 10.00      B   
ATOM   3459  C   LEU B 159     -18.367   0.109  -8.465  1.00 10.00      B   
ATOM   3460  O   LEU B 159     -17.353  -0.305  -9.024  1.00 10.00      B   
ATOM   3461  N   ILE B 160     -19.548  -0.485  -8.568  1.00 10.00      B   
ATOM   3462  HN  ILE B 160     -20.314  -0.108  -8.077  1.00 10.00      B   
ATOM   3463  CA  ILE B 160     -19.752  -1.672  -9.387  1.00 10.00      B   
ATOM   3464  CB  ILE B 160     -20.335  -2.845  -8.568  1.00 10.00      B   
ATOM   3465  CG1 ILE B 160     -19.597  -3.015  -7.239  1.00 10.00      B   
ATOM   3466  CG2 ILE B 160     -20.285  -4.136  -9.377  1.00 10.00      B   
ATOM   3467  CD1 ILE B 160     -20.252  -4.005  -6.297  1.00 10.00      B   
ATOM   3468  C   ILE B 160     -20.727  -1.342 -10.510  1.00 10.00      B   
ATOM   3469  O   ILE B 160     -21.736  -0.673 -10.283  1.00 10.00      B   
ATOM   3470  N   GLU B 161     -20.427  -1.804 -11.713  1.00 10.00      B   
ATOM   3471  HN  GLU B 161     -19.611  -2.333 -11.835  1.00 10.00      B   
ATOM   3472  CA  GLU B 161     -21.284  -1.547 -12.858  1.00 10.00      B   
ATOM   3473  CB  GLU B 161     -20.437  -1.215 -14.088  1.00 10.00      B   
ATOM   3474  CG  GLU B 161     -20.929  -0.011 -14.870  1.00 10.00      B   
ATOM   3475  CD  GLU B 161     -21.494  -0.385 -16.221  1.00 10.00      B   
ATOM   3476  OE1 GLU B 161     -20.981   0.118 -17.239  1.00 10.00      B   
ATOM   3477  OE2 GLU B 161     -22.454  -1.185 -16.273  1.00 10.00      B   
ATOM   3478  C   GLU B 161     -22.193  -2.742 -13.136  1.00 10.00      B   
ATOM   3479  O   GLU B 161     -21.752  -3.760 -13.673  1.00 10.00      B   
ATOM   3480  N   LYS B 162     -23.457  -2.619 -12.754  1.00 10.00      B   
ATOM   3481  HN  LYS B 162     -23.748  -1.783 -12.318  1.00 10.00      B   
ATOM   3482  CA  LYS B 162     -24.432  -3.682 -12.965  1.00 10.00      B   
ATOM   3483  CB  LYS B 162     -25.409  -3.766 -11.787  1.00 10.00      B   
ATOM   3484  CG  LYS B 162     -24.780  -4.205 -10.476  1.00 10.00      B   
ATOM   3485  CD  LYS B 162     -24.402  -5.675 -10.514  1.00 10.00      B   
ATOM   3486  CE  LYS B 162     -23.993  -6.176  -9.140  1.00 10.00      B   
ATOM   3487  NZ  LYS B 162     -23.608  -7.609  -9.170  1.00 10.00      B   
ATOM   3488  HZ1 LYS B 162     -23.557  -7.989  -8.197  1.00 10.00      B   
ATOM   3489  HZ2 LYS B 162     -22.678  -7.719  -9.617  1.00 10.00      B   
ATOM   3490  HZ3 LYS B 162     -24.307  -8.157  -9.708  1.00 10.00      B   
ATOM   3491  C   LYS B 162     -25.197  -3.455 -14.264  1.00 10.00      B   
ATOM   3492  O   LYS B 162     -26.425  -3.348 -14.262  1.00 10.00      B   
ATOM   3493  N   GLU B 163     -24.456  -3.366 -15.363  1.00 10.00      B   
ATOM   3494  HN  GLU B 163     -23.481  -3.437 -15.282  1.00 10.00      B   
ATOM   3495  CA  GLU B 163     -25.035  -3.156 -16.686  1.00 10.00      B   
ATOM   3496  CB  GLU B 163     -25.906  -4.342 -17.104  1.00 10.00      B   
ATOM   3497  CG  GLU B 163     -25.153  -5.658 -17.173  1.00 10.00      B   
ATOM   3498  CD  GLU B 163     -24.000  -5.608 -18.152  1.00 10.00      B   
ATOM   3499  OE1 GLU B 163     -24.241  -5.807 -19.360  1.00 10.00      B   
ATOM   3500  OE2 GLU B 163     -22.852  -5.366 -17.718  1.00 10.00      B   
ATOM   3501  C   GLU B 163     -25.814  -1.845 -16.750  1.00 10.00      B   
ATOM   3502  O   GLU B 163     -27.019  -1.826 -17.016  1.00 10.00      B   
ATOM   3503  N   GLY B 164     -25.118  -0.750 -16.490  1.00 10.00      B   
ATOM   3504  HN  GLY B 164     -24.155  -0.831 -16.270  1.00 10.00      B   
ATOM   3505  CA  GLY B 164     -25.744   0.556 -16.519  1.00 10.00      B   
ATOM   3506  C   GLY B 164     -26.176   0.999 -15.139  1.00 10.00      B   
ATOM   3507  O   GLY B 164     -26.300   2.192 -14.867  1.00 10.00      B   
ATOM   3508  N   GLU B 165     -26.410   0.033 -14.267  1.00 10.00      B   
ATOM   3509  HN  GLU B 165     -26.302  -0.898 -14.548  1.00 10.00      B   
ATOM   3510  CA  GLU B 165     -26.827   0.322 -12.904  1.00 10.00      B   
ATOM   3511  CB  GLU B 165     -27.814  -0.739 -12.411  1.00 10.00      B   
ATOM   3512  CG  GLU B 165     -28.959  -1.025 -13.371  1.00 10.00      B   
ATOM   3513  CD  GLU B 165     -29.848   0.179 -13.600  1.00 10.00      B   
ATOM   3514  OE1 GLU B 165     -30.785   0.386 -12.805  1.00 10.00      B   
ATOM   3515  OE2 GLU B 165     -29.619   0.915 -14.584  1.00 10.00      B   
ATOM   3516  C   GLU B 165     -25.613   0.364 -11.988  1.00 10.00      B   
ATOM   3517  O   GLU B 165     -25.013  -0.667 -11.693  1.00 10.00      B   
ATOM   3518  N   PHE B 166     -25.238   1.552 -11.556  1.00 10.00      B   
ATOM   3519  HN  PHE B 166     -25.748   2.350 -11.827  1.00 10.00      B   
ATOM   3520  CA  PHE B 166     -24.093   1.706 -10.676  1.00 10.00      B   
ATOM   3521  CB  PHE B 166     -23.479   3.099 -10.817  1.00 10.00      B   
ATOM   3522  CG  PHE B 166     -22.423   3.192 -11.880  1.00 10.00      B   
ATOM   3523  CD1 PHE B 166     -21.107   2.868 -11.594  1.00 10.00      B   
ATOM   3524  CD2 PHE B 166     -22.743   3.602 -13.162  1.00 10.00      B   
ATOM   3525  CE1 PHE B 166     -20.130   2.952 -12.568  1.00 10.00      B   
ATOM   3526  CE2 PHE B 166     -21.771   3.688 -14.141  1.00 10.00      B   
ATOM   3527  CZ  PHE B 166     -20.463   3.362 -13.843  1.00 10.00      B   
ATOM   3528  C   PHE B 166     -24.477   1.448  -9.229  1.00 10.00      B   
ATOM   3529  O   PHE B 166     -25.558   1.833  -8.787  1.00 10.00      B   
ATOM   3530  N   THR B 167     -23.592   0.780  -8.510  1.00 10.00      B   
ATOM   3531  HN  THR B 167     -22.763   0.476  -8.941  1.00 10.00      B   
ATOM   3532  CA  THR B 167     -23.805   0.476  -7.104  1.00 10.00      B   
ATOM   3533  CB  THR B 167     -24.422  -0.929  -6.903  1.00 10.00      B   
ATOM   3534  OG1 THR B 167     -24.732  -1.144  -5.519  1.00 10.00      B   
ATOM   3535  HG1 THR B 167     -24.978  -2.070  -5.383  1.00 10.00      B   
ATOM   3536  CG2 THR B 167     -23.482  -2.020  -7.388  1.00 10.00      B   
ATOM   3537  C   THR B 167     -22.479   0.601  -6.355  1.00 10.00      B   
ATOM   3538  O   THR B 167     -21.416   0.660  -6.978  1.00 10.00      B   
ATOM   3539  N   LEU B 168     -22.537   0.649  -5.035  1.00 10.00      B   
ATOM   3540  HN  LEU B 168     -23.410   0.565  -4.594  1.00 10.00      B   
ATOM   3541  CA  LEU B 168     -21.338   0.790  -4.221  1.00 10.00      B   
ATOM   3542  CB  LEU B 168     -21.699   1.369  -2.850  1.00 10.00      B   
ATOM   3543  CG  LEU B 168     -20.588   2.134  -2.128  1.00 10.00      B   
ATOM   3544  CD1 LEU B 168     -20.216   3.391  -2.899  1.00 10.00      B   
ATOM   3545  CD2 LEU B 168     -21.005   2.478  -0.707  1.00 10.00      B   
ATOM   3546  C   LEU B 168     -20.615  -0.544  -4.058  1.00 10.00      B   
ATOM   3547  O   LEU B 168     -21.238  -1.564  -3.767  1.00 10.00      B   
ATOM   3548  N   HIS B 169     -19.299  -0.533  -4.257  1.00 10.00      B   
ATOM   3549  HN  HIS B 169     -18.855   0.310  -4.498  1.00 10.00      B   
ATOM   3550  CA  HIS B 169     -18.499  -1.744  -4.118  1.00 10.00      B   
ATOM   3551  CB  HIS B 169     -17.181  -1.629  -4.898  1.00 10.00      B   
ATOM   3552  CG  HIS B 169     -16.409  -2.917  -4.996  1.00 10.00      B   
ATOM   3553  ND1 HIS B 169     -15.536  -3.310  -4.009  1.00 10.00      B   
ATOM   3554  CD2 HIS B 169     -16.432  -3.862  -5.968  1.00 10.00      B   
ATOM   3555  CE1 HIS B 169     -15.052  -4.476  -4.396  1.00 10.00      B   
ATOM   3556  NE2 HIS B 169     -15.564  -4.853  -5.575  1.00 10.00      B   
ATOM   3557  HE2 HIS B 169     -15.527  -5.759  -5.950  1.00 10.00      B   
ATOM   3558  C   HIS B 169     -18.212  -2.012  -2.648  1.00 10.00      B   
ATOM   3559  O   HIS B 169     -18.193  -1.084  -1.839  1.00 10.00      B   
ATOM   3560  N   GLY B 170     -17.979  -3.278  -2.317  1.00 10.00      B   
ATOM   3561  HN  GLY B 170     -17.998  -3.962  -3.018  1.00 10.00      B   
ATOM   3562  CA  GLY B 170     -17.695  -3.662  -0.946  1.00 10.00      B   
ATOM   3563  C   GLY B 170     -16.533  -2.893  -0.346  1.00 10.00      B   
ATOM   3564  O   GLY B 170     -16.539  -2.583   0.845  1.00 10.00      B   
ATOM   3565  N   ARG B 171     -15.537  -2.577  -1.171  1.00 10.00      B   
ATOM   3566  HN  ARG B 171     -15.591  -2.845  -2.117  1.00 10.00      B   
ATOM   3567  CA  ARG B 171     -14.376  -1.831  -0.708  1.00 10.00      B   
ATOM   3568  CB  ARG B 171     -13.312  -1.737  -1.809  1.00 10.00      B   
ATOM   3569  CG  ARG B 171     -12.070  -0.948  -1.416  1.00 10.00      B   
ATOM   3570  CD  ARG B 171     -11.969   0.360  -2.189  1.00 10.00      B   
ATOM   3571  NE  ARG B 171     -11.106   1.324  -1.508  1.00 10.00      B   
ATOM   3572  HE  ARG B 171     -11.189   1.384  -0.527  1.00 10.00      B   
ATOM   3573  CZ  ARG B 171     -10.226   2.117  -2.121  1.00 10.00      B   
ATOM   3574  NH1 ARG B 171     -10.083   2.083  -3.441  1.00 10.00      B   
ATOM   3575 HH11 ARG B 171     -10.667   1.439  -4.021  1.00 10.00      B   
ATOM   3576 HH12 ARG B 171      -9.383   2.702  -3.905  1.00 10.00      B   
ATOM   3577  NH2 ARG B 171      -9.492   2.956  -1.405  1.00 10.00      B   
ATOM   3578 HH21 ARG B 171      -8.799   3.578  -1.873  1.00 10.00      B   
ATOM   3579 HH22 ARG B 171      -9.612   3.000  -0.357  1.00 10.00      B   
ATOM   3580  C   ARG B 171     -14.802  -0.440  -0.253  1.00 10.00      B   
ATOM   3581  O   ARG B 171     -14.383   0.036   0.800  1.00 10.00      B   
ATOM   3582  N   ALA B 172     -15.660   0.195  -1.044  1.00 10.00      B   
ATOM   3583  HN  ALA B 172     -15.974  -0.246  -1.861  1.00 10.00      B   
ATOM   3584  CA  ALA B 172     -16.153   1.527  -0.721  1.00 10.00      B   
ATOM   3585  CB  ALA B 172     -16.908   2.111  -1.901  1.00 10.00      B   
ATOM   3586  C   ALA B 172     -17.046   1.476   0.512  1.00 10.00      B   
ATOM   3587  O   ALA B 172     -17.008   2.373   1.356  1.00 10.00      B   
ATOM   3588  N   ILE B 173     -17.839   0.412   0.605  1.00 10.00      B   
ATOM   3589  HN  ILE B 173     -17.825  -0.257  -0.116  1.00 10.00      B   
ATOM   3590  CA  ILE B 173     -18.740   0.216   1.734  1.00 10.00      B   
ATOM   3591  CB  ILE B 173     -19.600  -1.059   1.564  1.00 10.00      B   
ATOM   3592  CG1 ILE B 173     -20.474  -0.952   0.312  1.00 10.00      B   
ATOM   3593  CG2 ILE B 173     -20.466  -1.302   2.794  1.00 10.00      B   
ATOM   3594  CD1 ILE B 173     -21.153  -2.248  -0.076  1.00 10.00      B   
ATOM   3595  C   ILE B 173     -17.950   0.127   3.035  1.00 10.00      B   
ATOM   3596  O   ILE B 173     -18.354   0.681   4.049  1.00 10.00      B   
ATOM   3597  N   LEU B 174     -16.814  -0.559   2.994  1.00 10.00      B   
ATOM   3598  HN  LEU B 174     -16.539  -0.982   2.150  1.00 10.00      B   
ATOM   3599  CA  LEU B 174     -15.975  -0.712   4.177  1.00 10.00      B   
ATOM   3600  CB  LEU B 174     -14.967  -1.844   3.977  1.00 10.00      B   
ATOM   3601  CG  LEU B 174     -15.538  -3.256   3.872  1.00 10.00      B   
ATOM   3602  CD1 LEU B 174     -14.429  -4.247   3.553  1.00 10.00      B   
ATOM   3603  CD2 LEU B 174     -16.254  -3.643   5.157  1.00 10.00      B   
ATOM   3604  C   LEU B 174     -15.229   0.575   4.516  1.00 10.00      B   
ATOM   3605  O   LEU B 174     -15.118   0.947   5.690  1.00 10.00      B   
ATOM   3606  N   GLU B 175     -14.723   1.243   3.483  1.00 10.00      B   
ATOM   3607  HN  GLU B 175     -14.864   0.891   2.577  1.00 10.00      B   
ATOM   3608  CA  GLU B 175     -13.960   2.477   3.647  1.00 10.00      B   
ATOM   3609  CB  GLU B 175     -13.355   2.919   2.310  1.00 10.00      B   
ATOM   3610  CG  GLU B 175     -12.188   2.065   1.839  1.00 10.00      B   
ATOM   3611  CD  GLU B 175     -10.842   2.693   2.138  1.00 10.00      B   
ATOM   3612  OE1 GLU B 175     -10.591   3.055   3.305  1.00 10.00      B   
ATOM   3613  OE2 GLU B 175     -10.018   2.822   1.204  1.00 10.00      B   
ATOM   3614  C   GLU B 175     -14.786   3.610   4.247  1.00 10.00      B   
ATOM   3615  O   GLU B 175     -14.477   4.106   5.329  1.00 10.00      B   
ATOM   3616  N   MET B 176     -15.849   4.003   3.559  1.00 10.00      B   
ATOM   3617  HN  MET B 176     -16.087   3.531   2.729  1.00 10.00      B   
ATOM   3618  CA  MET B 176     -16.685   5.108   4.021  1.00 10.00      B   
ATOM   3619  CB  MET B 176     -17.107   5.999   2.849  1.00 10.00      B   
ATOM   3620  CG  MET B 176     -15.949   6.644   2.107  1.00 10.00      B   
ATOM   3621  SD  MET B 176     -16.485   7.916   0.948  1.00 10.00      B   
ATOM   3622  CE  MET B 176     -14.961   8.227   0.061  1.00 10.00      B   
ATOM   3623  C   MET B 176     -17.910   4.632   4.794  1.00 10.00      B   
ATOM   3624  O   MET B 176     -18.912   5.340   4.865  1.00 10.00      B   
ATOM   3625  N   GLU B 177     -17.812   3.450   5.390  1.00 10.00      B   
ATOM   3626  HN  GLU B 177     -16.973   2.948   5.307  1.00 10.00      B   
ATOM   3627  CA  GLU B 177     -18.910   2.870   6.166  1.00 10.00      B   
ATOM   3628  CB  GLU B 177     -18.425   1.591   6.852  1.00 10.00      B   
ATOM   3629  CG  GLU B 177     -19.463   0.902   7.716  1.00 10.00      B   
ATOM   3630  CD  GLU B 177     -18.922   0.568   9.088  1.00 10.00      B   
ATOM   3631  OE1 GLU B 177     -17.972  -0.238   9.177  1.00 10.00      B   
ATOM   3632  OE2 GLU B 177     -19.437   1.116  10.081  1.00 10.00      B   
ATOM   3633  C   GLU B 177     -19.426   3.850   7.217  1.00 10.00      B   
ATOM   3634  O   GLU B 177     -20.607   4.204   7.234  1.00 10.00      B   
ATOM   3635  N   GLN B 178     -18.526   4.288   8.080  1.00 10.00      B   
ATOM   3636  HN  GLN B 178     -17.599   3.965   8.005  1.00 10.00      B   
ATOM   3637  CA  GLN B 178     -18.863   5.219   9.142  1.00 10.00      B   
ATOM   3638  CB  GLN B 178     -17.727   5.309  10.172  1.00 10.00      B   
ATOM   3639  CG  GLN B 178     -16.361   5.666   9.596  1.00 10.00      B   
ATOM   3640  CD  GLN B 178     -15.541   4.454   9.184  1.00 10.00      B   
ATOM   3641  OE1 GLN B 178     -16.081   3.418   8.796  1.00 10.00      B   
ATOM   3642  NE2 GLN B 178     -14.226   4.572   9.269  1.00 10.00      B   
ATOM   3643 HE21 GLN B 178     -13.852   5.426   9.589  1.00 10.00      B   
ATOM   3644 HE22 GLN B 178     -13.676   3.802   9.011  1.00 10.00      B   
ATOM   3645  C   GLN B 178     -19.210   6.600   8.592  1.00 10.00      B   
ATOM   3646  O   GLN B 178     -20.122   7.260   9.090  1.00 10.00      B   
ATOM   3647  N   TYR B 179     -18.499   7.014   7.545  1.00 10.00      B   
ATOM   3648  HN  TYR B 179     -17.805   6.426   7.180  1.00 10.00      B   
ATOM   3649  CA  TYR B 179     -18.718   8.320   6.931  1.00 10.00      B   
ATOM   3650  CB  TYR B 179     -17.680   8.584   5.832  1.00 10.00      B   
ATOM   3651  CG  TYR B 179     -17.902   9.879   5.078  1.00 10.00      B   
ATOM   3652  CD1 TYR B 179     -18.486   9.881   3.815  1.00 10.00      B   
ATOM   3653  CD2 TYR B 179     -17.546  11.100   5.635  1.00 10.00      B   
ATOM   3654  CE1 TYR B 179     -18.708  11.062   3.133  1.00 10.00      B   
ATOM   3655  CE2 TYR B 179     -17.761  12.285   4.958  1.00 10.00      B   
ATOM   3656  CZ  TYR B 179     -18.344  12.261   3.708  1.00 10.00      B   
ATOM   3657  OH  TYR B 179     -18.572  13.443   3.036  1.00 10.00      B   
ATOM   3658  HH  TYR B 179     -17.735  13.905   2.902  1.00 10.00      B   
ATOM   3659  C   TYR B 179     -20.134   8.475   6.372  1.00 10.00      B   
ATOM   3660  O   TYR B 179     -20.827   9.448   6.675  1.00 10.00      B   
ATOM   3661  N   ILE B 180     -20.560   7.513   5.562  1.00 10.00      B   
ATOM   3662  HN  ILE B 180     -19.969   6.748   5.372  1.00 10.00      B   
ATOM   3663  CA  ILE B 180     -21.884   7.560   4.951  1.00 10.00      B   
ATOM   3664  CB  ILE B 180     -22.101   6.400   3.953  1.00 10.00      B   
ATOM   3665  CG1 ILE B 180     -21.015   6.411   2.875  1.00 10.00      B   
ATOM   3666  CG2 ILE B 180     -23.477   6.492   3.311  1.00 10.00      B   
ATOM   3667  CD1 ILE B 180     -20.997   5.166   2.016  1.00 10.00      B   
ATOM   3668  C   ILE B 180     -22.985   7.545   6.008  1.00 10.00      B   
ATOM   3669  O   ILE B 180     -23.948   8.306   5.918  1.00 10.00      B   
ATOM   3670  N   ARG B 181     -22.817   6.703   7.022  1.00 10.00      B   
ATOM   3671  HN  ARG B 181     -22.007   6.147   7.052  1.00 10.00      B   
ATOM   3672  CA  ARG B 181     -23.806   6.582   8.092  1.00 10.00      B   
ATOM   3673  CB  ARG B 181     -23.466   5.424   9.033  1.00 10.00      B   
ATOM   3674  CG  ARG B 181     -23.666   4.052   8.409  1.00 10.00      B   
ATOM   3675  CD  ARG B 181     -23.846   2.974   9.466  1.00 10.00      B   
ATOM   3676  NE  ARG B 181     -22.577   2.537  10.050  1.00 10.00      B   
ATOM   3677  HE  ARG B 181     -21.832   2.361   9.432  1.00 10.00      B   
ATOM   3678  CZ  ARG B 181     -22.388   2.335  11.352  1.00 10.00      B   
ATOM   3679  NH1 ARG B 181     -23.356   2.599  12.217  1.00 10.00      B   
ATOM   3680 HH11 ARG B 181     -24.273   2.969  11.885  1.00 10.00      B   
ATOM   3681 HH12 ARG B 181     -23.202   2.439  13.238  1.00 10.00      B   
ATOM   3682  NH2 ARG B 181     -21.230   1.873  11.791  1.00 10.00      B   
ATOM   3683 HH21 ARG B 181     -20.451   1.658  11.113  1.00 10.00      B   
ATOM   3684 HH22 ARG B 181     -21.083   1.717  12.813  1.00 10.00      B   
ATOM   3685  C   ARG B 181     -23.980   7.879   8.878  1.00 10.00      B   
ATOM   3686  O   ARG B 181     -25.075   8.185   9.350  1.00 10.00      B   
ATOM   3687  N   GLU B 182     -22.903   8.639   9.022  1.00 10.00      B   
ATOM   3688  HN  GLU B 182     -22.052   8.346   8.632  1.00 10.00      B   
ATOM   3689  CA  GLU B 182     -22.957   9.897   9.755  1.00 10.00      B   
ATOM   3690  CB  GLU B 182     -21.600  10.232  10.373  1.00 10.00      B   
ATOM   3691  CG  GLU B 182     -21.138   9.253  11.439  1.00 10.00      B   
ATOM   3692  CD  GLU B 182     -20.150   9.873  12.405  1.00 10.00      B   
ATOM   3693  OE1 GLU B 182     -20.370   9.773  13.630  1.00 10.00      B   
ATOM   3694  OE2 GLU B 182     -19.153  10.466  11.947  1.00 10.00      B   
ATOM   3695  C   GLU B 182     -23.423  11.046   8.866  1.00 10.00      B   
ATOM   3696  O   GLU B 182     -24.183  11.908   9.301  1.00 10.00      B   
ATOM   3697  N   THR B 183     -22.966  11.053   7.622  1.00 10.00      B   
ATOM   3698  HN  THR B 183     -22.364  10.334   7.330  1.00 10.00      B   
ATOM   3699  CA  THR B 183     -23.325  12.105   6.678  1.00 10.00      B   
ATOM   3700  CB  THR B 183     -22.429  12.064   5.423  1.00 10.00      B   
ATOM   3701  OG1 THR B 183     -21.058  11.965   5.834  1.00 10.00      B   
ATOM   3702  HG1 THR B 183     -20.860  11.049   6.072  1.00 10.00      B   
ATOM   3703  CG2 THR B 183     -22.604  13.327   4.592  1.00 10.00      B   
ATOM   3704  C   THR B 183     -24.804  12.054   6.283  1.00 10.00      B   
ATOM   3705  O   THR B 183     -25.468  13.090   6.217  1.00 10.00      B   
ATOM   3706  N   TYR B 184     -25.318  10.857   6.022  1.00 10.00      B   
ATOM   3707  HN  TYR B 184     -24.746  10.058   6.090  1.00 10.00      B   
ATOM   3708  CA  TYR B 184     -26.718  10.699   5.640  1.00 10.00      B   
ATOM   3709  CB  TYR B 184     -26.831  10.314   4.161  1.00 10.00      B   
ATOM   3710  CG  TYR B 184     -26.239  11.329   3.213  1.00 10.00      B   
ATOM   3711  CD1 TYR B 184     -25.244  10.972   2.313  1.00 10.00      B   
ATOM   3712  CD2 TYR B 184     -26.676  12.646   3.218  1.00 10.00      B   
ATOM   3713  CE1 TYR B 184     -24.702  11.898   1.443  1.00 10.00      B   
ATOM   3714  CE2 TYR B 184     -26.140  13.578   2.355  1.00 10.00      B   
ATOM   3715  CZ  TYR B 184     -25.155  13.199   1.469  1.00 10.00      B   
ATOM   3716  OH  TYR B 184     -24.624  14.126   0.606  1.00 10.00      B   
ATOM   3717  HH  TYR B 184     -25.164  14.154  -0.202  1.00 10.00      B   
ATOM   3718  C   TYR B 184     -27.400   9.641   6.502  1.00 10.00      B   
ATOM   3719  O   TYR B 184     -27.729   8.562   6.020  1.00 10.00      B   
ATOM   3720  N   PRO B 185     -27.654   9.949   7.783  1.00 10.00      B   
ATOM   3721  CA  PRO B 185     -28.278   9.001   8.714  1.00 10.00      B   
ATOM   3722  CB  PRO B 185     -28.091   9.673  10.076  1.00 10.00      B   
ATOM   3723  CG  PRO B 185     -28.027  11.129   9.770  1.00 10.00      B   
ATOM   3724  CD  PRO B 185     -27.362  11.244   8.428  1.00 10.00      B   
ATOM   3725  C   PRO B 185     -29.764   8.772   8.445  1.00 10.00      B   
ATOM   3726  O   PRO B 185     -30.369   7.858   9.008  1.00 10.00      B   
ATOM   3727  N   ASP B 186     -30.349   9.595   7.591  1.00 10.00      B   
ATOM   3728  HN  ASP B 186     -29.817  10.300   7.159  1.00 10.00      B   
ATOM   3729  CA  ASP B 186     -31.767   9.474   7.279  1.00 10.00      B   
ATOM   3730  CB  ASP B 186     -32.440  10.842   7.367  1.00 10.00      B   
ATOM   3731  CG  ASP B 186     -33.946  10.754   7.509  1.00 10.00      B   
ATOM   3732  OD1 ASP B 186     -34.423  10.278   8.564  1.00 10.00      B   
ATOM   3733  OD2 ASP B 186     -34.660  11.181   6.580  1.00 10.00      B   
ATOM   3734  C   ASP B 186     -31.990   8.860   5.901  1.00 10.00      B   
ATOM   3735  O   ASP B 186     -33.106   8.470   5.553  1.00 10.00      B   
ATOM   3736  N   ALA B 187     -30.922   8.764   5.122  1.00 10.00      B   
ATOM   3737  HN  ALA B 187     -30.056   9.081   5.454  1.00 10.00      B   
ATOM   3738  CA  ALA B 187     -31.013   8.203   3.780  1.00 10.00      B   
ATOM   3739  CB  ALA B 187     -30.362   9.132   2.767  1.00 10.00      B   
ATOM   3740  C   ALA B 187     -30.402   6.808   3.704  1.00 10.00      B   
ATOM   3741  O   ALA B 187     -30.640   6.071   2.749  1.00 10.00      B   
ATOM   3742  N   VAL B 188     -29.612   6.447   4.704  1.00 10.00      B   
ATOM   3743  HN  VAL B 188     -29.452   7.070   5.442  1.00 10.00      B   
ATOM   3744  CA  VAL B 188     -28.978   5.135   4.721  1.00 10.00      B   
ATOM   3745  CB  VAL B 188     -27.700   5.096   5.587  1.00 10.00      B   
ATOM   3746  CG1 VAL B 188     -26.595   5.927   4.955  1.00 10.00      B   
ATOM   3747  CG2 VAL B 188     -27.981   5.552   7.013  1.00 10.00      B   
ATOM   3748  C   VAL B 188     -29.937   4.049   5.187  1.00 10.00      B   
ATOM   3749  O   VAL B 188     -30.802   4.284   6.033  1.00 10.00      B   
ATOM   3750  N   LYS B 189     -29.784   2.863   4.620  1.00 10.00      B   
ATOM   3751  HN  LYS B 189     -29.083   2.744   3.947  1.00 10.00      B   
ATOM   3752  CA  LYS B 189     -30.619   1.729   4.977  1.00 10.00      B   
ATOM   3753  CB  LYS B 189     -31.054   0.969   3.723  1.00 10.00      B   
ATOM   3754  CG  LYS B 189     -31.922   1.783   2.773  1.00 10.00      B   
ATOM   3755  CD  LYS B 189     -31.998   1.139   1.398  1.00 10.00      B   
ATOM   3756  CE  LYS B 189     -30.643   1.151   0.708  1.00 10.00      B   
ATOM   3757  NZ  LYS B 189     -30.715   0.600  -0.670  1.00 10.00      B   
ATOM   3758  HZ1 LYS B 189     -29.810   0.147  -0.925  1.00 10.00      B   
ATOM   3759  HZ2 LYS B 189     -30.910   1.364  -1.354  1.00 10.00      B   
ATOM   3760  HZ3 LYS B 189     -31.475  -0.110  -0.738  1.00 10.00      B   
ATOM   3761  C   LYS B 189     -29.844   0.815   5.914  1.00 10.00      B   
ATOM   3762  O   LYS B 189     -28.621   0.701   5.805  1.00 10.00      B   
ATOM   3763  N   ILE B 190     -30.545   0.175   6.830  1.00 10.00      B   
ATOM   3764  HN  ILE B 190     -31.520   0.289   6.858  1.00 10.00      B   
ATOM   3765  CA  ILE B 190     -29.905  -0.710   7.789  1.00 10.00      B   
ATOM   3766  CB  ILE B 190     -30.227  -0.316   9.246  1.00 10.00      B   
ATOM   3767  CG1 ILE B 190     -31.740  -0.160   9.446  1.00 10.00      B   
ATOM   3768  CG2 ILE B 190     -29.492   0.961   9.631  1.00 10.00      B   
ATOM   3769  CD1 ILE B 190     -32.160  -0.016  10.894  1.00 10.00      B   
ATOM   3770  C   ILE B 190     -30.282  -2.167   7.556  1.00 10.00      B   
ATOM   3771  O   ILE B 190     -31.426  -2.484   7.221  1.00 10.00      B   
ATOM   3772  N   CYS B 191     -29.305  -3.042   7.718  1.00 10.00      B   
ATOM   3773  HN  CYS B 191     -28.408  -2.718   7.954  1.00 10.00      B   
ATOM   3774  CA  CYS B 191     -29.512  -4.467   7.544  1.00 10.00      B   
ATOM   3775  CB  CYS B 191     -28.227  -5.117   7.030  1.00 10.00      B   
ATOM   3776  SG  CYS B 191     -28.357  -6.882   6.667  1.00 10.00      B   
ATOM   3777  HG  CYS B 191     -27.280  -7.223   5.960  1.00 10.00      B   
ATOM   3778  C   CYS B 191     -29.920  -5.104   8.865  1.00 10.00      B   
ATOM   3779  O   CYS B 191     -29.263  -4.906   9.888  1.00 10.00      B   
ATOM   3780  N   ASN B 192     -31.014  -5.854   8.840  1.00 10.00      B   
ATOM   3781  HN  ASN B 192     -31.504  -5.952   7.994  1.00 10.00      B   
ATOM   3782  CA  ASN B 192     -31.513  -6.530  10.033  1.00 10.00      B   
ATOM   3783  CB  ASN B 192     -32.886  -7.154   9.752  1.00 10.00      B   
ATOM   3784  CG  ASN B 192     -33.761  -7.262  10.990  1.00 10.00      B   
ATOM   3785  OD1 ASN B 192     -33.270  -7.384  12.112  1.00 10.00      B   
ATOM   3786  ND2 ASN B 192     -35.071  -7.214  10.794  1.00 10.00      B   
ATOM   3787 HD21 ASN B 192     -35.398  -7.112   9.877  1.00 10.00      B   
ATOM   3788 HD22 ASN B 192     -35.659  -7.279  11.576  1.00 10.00      B   
ATOM   3789  C   ASN B 192     -30.529  -7.606  10.490  1.00 10.00      B   
ATOM   3790  O   ASN B 192     -29.761  -8.132   9.683  1.00 10.00      B   
ATOM   3791  N   ILE B 193     -30.548  -7.908  11.788  1.00 10.00      B   
ATOM   3792  HN  ILE B 193     -31.185  -7.437  12.369  1.00 10.00      B   
ATOM   3793  CA  ILE B 193     -29.670  -8.917  12.389  1.00 10.00      B   
ATOM   3794  CB  ILE B 193     -29.693 -10.270  11.633  1.00 10.00      B   
ATOM   3795  CG1 ILE B 193     -31.116 -10.842  11.579  1.00 10.00      B   
ATOM   3796  CG2 ILE B 193     -28.737 -11.269  12.273  1.00 10.00      B   
ATOM   3797  CD1 ILE B 193     -31.738 -11.090  12.938  1.00 10.00      B   
ATOM   3798  C   ILE B 193     -28.229  -8.413  12.543  1.00 10.00      B   
ATOM   3799  O   ILE B 193     -27.686  -8.394  13.648  1.00 10.00      B   
ATOM   3800  N   CYS B 194     -27.624  -7.997  11.439  1.00 10.00      B   
ATOM   3801  HN  CYS B 194     -28.114  -8.025  10.586  1.00 10.00      B   
ATOM   3802  CA  CYS B 194     -26.250  -7.507  11.456  1.00 10.00      B   
ATOM   3803  CB  CYS B 194     -25.635  -7.606  10.061  1.00 10.00      B   
ATOM   3804  SG  CYS B 194     -25.799  -9.236   9.298  1.00 10.00      B   
ATOM   3805  HG  CYS B 194     -26.552  -9.105   8.211  1.00 10.00      B   
ATOM   3806  C   CYS B 194     -26.167  -6.073  11.974  1.00 10.00      B   
ATOM   3807  O   CYS B 194     -25.150  -5.669  12.541  1.00 10.00      B   
ATOM   3808  N   HIS B 195     -27.238  -5.306  11.762  1.00 10.00      B   
ATOM   3809  HN  HIS B 195     -28.009  -5.687  11.288  1.00 10.00      B   
ATOM   3810  CA  HIS B 195     -27.303  -3.913  12.204  1.00 10.00      B   
ATOM   3811  CB  HIS B 195     -27.249  -3.808  13.735  1.00 10.00      B   
ATOM   3812  CG  HIS B 195     -28.454  -4.375  14.421  1.00 10.00      B   
ATOM   3813  ND1 HIS B 195     -28.337  -5.175  15.533  1.00 10.00      B   
ATOM   3814  CD2 HIS B 195     -29.765  -4.232  14.111  1.00 10.00      B   
ATOM   3815  CE1 HIS B 195     -29.572  -5.501  15.873  1.00 10.00      B   
ATOM   3816  NE2 HIS B 195     -30.466  -4.952  15.041  1.00 10.00      B   
ATOM   3817  HE2 HIS B 195     -31.428  -5.154  15.010  1.00 10.00      B   
ATOM   3818  C   HIS B 195     -26.200  -3.080  11.559  1.00 10.00      B   
ATOM   3819  O   HIS B 195     -25.662  -2.154  12.166  1.00 10.00      B   
ATOM   3820  N   SER B 196     -25.870  -3.419  10.324  1.00 10.00      B   
ATOM   3821  HN  SER B 196     -26.342  -4.161   9.893  1.00 10.00      B   
ATOM   3822  CA  SER B 196     -24.834  -2.720   9.586  1.00 10.00      B   
ATOM   3823  CB  SER B 196     -23.812  -3.731   9.062  1.00 10.00      B   
ATOM   3824  OG  SER B 196     -23.706  -4.836   9.941  1.00 10.00      B   
ATOM   3825  HG  SER B 196     -24.020  -4.581  10.815  1.00 10.00      B   
ATOM   3826  C   SER B 196     -25.442  -1.946   8.423  1.00 10.00      B   
ATOM   3827  O   SER B 196     -26.638  -2.071   8.146  1.00 10.00      B   
ATOM   3828  N   LEU B 197     -24.621  -1.142   7.759  1.00 10.00      B   
ATOM   3829  HN  LEU B 197     -23.684  -1.076   8.045  1.00 10.00      B   
ATOM   3830  CA  LEU B 197     -25.067  -0.356   6.615  1.00 10.00      B   
ATOM   3831  CB  LEU B 197     -23.957   0.605   6.173  1.00 10.00      B   
ATOM   3832  CG  LEU B 197     -24.231   1.436   4.916  1.00 10.00      B   
ATOM   3833  CD1 LEU B 197     -25.405   2.378   5.134  1.00 10.00      B   
ATOM   3834  CD2 LEU B 197     -22.987   2.209   4.502  1.00 10.00      B   
ATOM   3835  C   LEU B 197     -25.452  -1.281   5.464  1.00 10.00      B   
ATOM   3836  O   LEU B 197     -24.728  -2.225   5.155  1.00 10.00      B   
ATOM   3837  N   LEU B 198     -26.596  -1.016   4.849  1.00 10.00      B   
ATOM   3838  HN  LEU B 198     -27.139  -0.252   5.145  1.00 10.00      B   
ATOM   3839  CA  LEU B 198     -27.070  -1.834   3.747  1.00 10.00      B   
ATOM   3840  CB  LEU B 198     -28.406  -2.491   4.117  1.00 10.00      B   
ATOM   3841  CG  LEU B 198     -29.084  -3.329   3.026  1.00 10.00      B   
ATOM   3842  CD1 LEU B 198     -29.642  -4.611   3.614  1.00 10.00      B   
ATOM   3843  CD2 LEU B 198     -30.193  -2.539   2.343  1.00 10.00      B   
ATOM   3844  C   LEU B 198     -27.227  -1.022   2.470  1.00 10.00      B   
ATOM   3845  O   LEU B 198     -27.976  -0.040   2.432  1.00 10.00      B   
ATOM   3846  N   ILE B 199     -26.512  -1.424   1.432  1.00 10.00      B   
ATOM   3847  HN  ILE B 199     -25.892  -2.189   1.536  1.00 10.00      B   
ATOM   3848  CA  ILE B 199     -26.603  -0.758   0.145  1.00 10.00      B   
ATOM   3849  CB  ILE B 199     -25.232  -0.669  -0.561  1.00 10.00      B   
ATOM   3850  CG1 ILE B 199     -24.240   0.150   0.276  1.00 10.00      B   
ATOM   3851  CG2 ILE B 199     -25.375  -0.089  -1.960  1.00 10.00      B   
ATOM   3852  CD1 ILE B 199     -24.683   1.572   0.551  1.00 10.00      B   
ATOM   3853  C   ILE B 199     -27.604  -1.503  -0.736  1.00 10.00      B   
ATOM   3854  O   ILE B 199     -28.597  -0.929  -1.189  1.00 10.00      B   
ATOM   3855  N   GLN B 200     -27.354  -2.789  -0.949  1.00 10.00      B   
ATOM   3856  HN  GLN B 200     -26.539  -3.193  -0.555  1.00 10.00      B   
ATOM   3857  CA  GLN B 200     -28.235  -3.620  -1.754  1.00 10.00      B   
ATOM   3858  CB  GLN B 200     -27.637  -3.901  -3.140  1.00 10.00      B   
ATOM   3859  CG  GLN B 200     -26.332  -4.683  -3.142  1.00 10.00      B   
ATOM   3860  CD  GLN B 200     -25.195  -3.907  -3.778  1.00 10.00      B   
ATOM   3861  OE1 GLN B 200     -25.049  -3.887  -5.000  1.00 10.00      B   
ATOM   3862  NE2 GLN B 200     -24.375  -3.272  -2.957  1.00 10.00      B   
ATOM   3863 HE21 GLN B 200     -24.547  -3.339  -1.981  1.00 10.00      B   
ATOM   3864 HE22 GLN B 200     -23.637  -2.759  -3.343  1.00 10.00      B   
ATOM   3865  C   GLN B 200     -28.577  -4.919  -1.030  1.00 10.00      B   
ATOM   3866  O   GLN B 200     -27.763  -5.463  -0.284  1.00 10.00      B   
ATOM   3867  N   GLY B 201     -29.792  -5.402  -1.242  1.00 10.00      B   
ATOM   3868  HN  GLY B 201     -30.401  -4.922  -1.839  1.00 10.00      B   
ATOM   3869  CA  GLY B 201     -30.229  -6.628  -0.607  1.00 10.00      B   
ATOM   3870  C   GLY B 201     -31.700  -6.887  -0.851  1.00 10.00      B   
ATOM   3871  O   GLY B 201     -32.231  -6.510  -1.895  1.00 10.00      B   
ATOM   3872  N   GLN B 202     -32.359  -7.523   0.105  1.00 10.00      B   
ATOM   3873  HN  GLN B 202     -31.884  -7.784   0.927  1.00 10.00      B   
ATOM   3874  CA  GLN B 202     -33.777  -7.829  -0.017  1.00 10.00      B   
ATOM   3875  CB  GLN B 202     -34.023  -9.333   0.127  1.00 10.00      B   
ATOM   3876  CG  GLN B 202     -33.501 -10.162  -1.036  1.00 10.00      B   
ATOM   3877  CD  GLN B 202     -33.731 -11.651  -0.849  1.00 10.00      B   
ATOM   3878  OE1 GLN B 202     -33.747 -12.156   0.272  1.00 10.00      B   
ATOM   3879  NE2 GLN B 202     -33.921 -12.362  -1.948  1.00 10.00      B   
ATOM   3880 HE21 GLN B 202     -33.911 -11.896  -2.812  1.00 10.00      B   
ATOM   3881 HE22 GLN B 202     -34.057 -13.333  -1.855  1.00 10.00      B   
ATOM   3882  C   GLN B 202     -34.578  -7.063   1.027  1.00 10.00      B   
ATOM   3883  O   GLN B 202     -34.136  -6.909   2.168  1.00 10.00      B   
ATOM   3884  N   SER B 203     -35.746  -6.581   0.630  1.00 10.00      B   
ATOM   3885  HN  SER B 203     -36.039  -6.733  -0.290  1.00 10.00      B   
ATOM   3886  CA  SER B 203     -36.606  -5.828   1.524  1.00 10.00      B   
ATOM   3887  CB  SER B 203     -36.690  -4.373   1.050  1.00 10.00      B   
ATOM   3888  OG  SER B 203     -35.479  -3.969   0.427  1.00 10.00      B   
ATOM   3889  HG  SER B 203     -35.477  -3.006   0.315  1.00 10.00      B   
ATOM   3890  C   SER B 203     -38.001  -6.440   1.562  1.00 10.00      B   
ATOM   3891  O   SER B 203     -38.619  -6.652   0.517  1.00 10.00      B   
ATOM   3892  N   CYS B 204     -38.484  -6.736   2.764  1.00 10.00      B   
ATOM   3893  HN  CYS B 204     -37.931  -6.554   3.556  1.00 10.00      B   
ATOM   3894  CA  CYS B 204     -39.813  -7.315   2.944  1.00 10.00      B   
ATOM   3895  CB  CYS B 204     -40.079  -7.587   4.431  1.00 10.00      B   
ATOM   3896  SG  CYS B 204     -41.782  -8.043   4.841  1.00 10.00      B   
ATOM   3897  HG  CYS B 204     -41.898  -9.365   4.754  1.00 10.00      B   
ATOM   3898  C   CYS B 204     -40.877  -6.386   2.362  1.00 10.00      B   
ATOM   3899  O   CYS B 204     -40.744  -5.163   2.420  1.00 10.00      B   
ATOM   3900  N   GLU B 205     -41.922  -6.964   1.787  1.00 10.00      B   
ATOM   3901  HN  GLU B 205     -41.980  -7.941   1.767  1.00 10.00      B   
ATOM   3902  CA  GLU B 205     -42.987  -6.172   1.185  1.00 10.00      B   
ATOM   3903  CB  GLU B 205     -43.506  -6.827  -0.092  1.00 10.00      B   
ATOM   3904  CG  GLU B 205     -42.590  -6.609  -1.284  1.00 10.00      B   
ATOM   3905  CD  GLU B 205     -42.801  -7.619  -2.386  1.00 10.00      B   
ATOM   3906  OE1 GLU B 205     -43.802  -7.506  -3.123  1.00 10.00      B   
ATOM   3907  OE2 GLU B 205     -41.953  -8.521  -2.533  1.00 10.00      B   
ATOM   3908  C   GLU B 205     -44.110  -5.875   2.169  1.00 10.00      B   
ATOM   3909  O   GLU B 205     -44.966  -5.030   1.911  1.00 10.00      B   
ATOM   3910  N   THR B 206     -44.100  -6.563   3.296  1.00 10.00      B   
ATOM   3911  HN  THR B 206     -43.405  -7.237   3.440  1.00 10.00      B   
ATOM   3912  CA  THR B 206     -45.106  -6.351   4.321  1.00 10.00      B   
ATOM   3913  CB  THR B 206     -45.403  -7.658   5.077  1.00 10.00      B   
ATOM   3914  OG1 THR B 206     -45.606  -8.709   4.124  1.00 10.00      B   
ATOM   3915  HG1 THR B 206     -45.008  -9.449   4.326  1.00 10.00      B   
ATOM   3916  CG2 THR B 206     -46.649  -7.512   5.934  1.00 10.00      B   
ATOM   3917  C   THR B 206     -44.638  -5.275   5.300  1.00 10.00      B   
ATOM   3918  O   THR B 206     -45.405  -4.395   5.693  1.00 10.00      B   
ATOM   3919  N   CYS B 207     -43.368  -5.347   5.671  1.00 10.00      B   
ATOM   3920  HN  CYS B 207     -42.809  -6.064   5.311  1.00 10.00      B   
ATOM   3921  CA  CYS B 207     -42.775  -4.390   6.589  1.00 10.00      B   
ATOM   3922  CB  CYS B 207     -42.493  -5.063   7.935  1.00 10.00      B   
ATOM   3923  SG  CYS B 207     -43.901  -5.956   8.632  1.00 10.00      B   
ATOM   3924  HG  CYS B 207     -44.995  -5.241   8.396  1.00 10.00      B   
ATOM   3925  C   CYS B 207     -41.484  -3.845   5.995  1.00 10.00      B   
ATOM   3926  O   CYS B 207     -40.829  -4.526   5.207  1.00 10.00      B   
ATOM   3927  N   GLY B 208     -41.117  -2.626   6.373  1.00 10.00      B   
ATOM   3928  HN  GLY B 208     -41.679  -2.133   7.012  1.00 10.00      B   
ATOM   3929  CA  GLY B 208     -39.906  -2.008   5.854  1.00 10.00      B   
ATOM   3930  C   GLY B 208     -38.634  -2.569   6.467  1.00 10.00      B   
ATOM   3931  O   GLY B 208     -37.855  -1.837   7.078  1.00 10.00      B   
ATOM   3932  N   ILE B 209     -38.425  -3.864   6.303  1.00 10.00      B   
ATOM   3933  HN  ILE B 209     -39.089  -4.392   5.807  1.00 10.00      B   
ATOM   3934  CA  ILE B 209     -37.245  -4.529   6.833  1.00 10.00      B   
ATOM   3935  CB  ILE B 209     -37.622  -5.732   7.736  1.00 10.00      B   
ATOM   3936  CG1 ILE B 209     -37.760  -5.284   9.195  1.00 10.00      B   
ATOM   3937  CG2 ILE B 209     -36.615  -6.871   7.626  1.00 10.00      B   
ATOM   3938  CD1 ILE B 209     -38.940  -4.375   9.461  1.00 10.00      B   
ATOM   3939  C   ILE B 209     -36.324  -4.961   5.693  1.00 10.00      B   
ATOM   3940  O   ILE B 209     -36.757  -5.632   4.752  1.00 10.00      B   
ATOM   3941  N   ARG B 210     -35.065  -4.551   5.775  1.00 10.00      B   
ATOM   3942  HN  ARG B 210     -34.787  -4.011   6.549  1.00 10.00      B   
ATOM   3943  CA  ARG B 210     -34.079  -4.885   4.758  1.00 10.00      B   
ATOM   3944  CB  ARG B 210     -33.395  -3.614   4.237  1.00 10.00      B   
ATOM   3945  CG  ARG B 210     -34.197  -2.832   3.208  1.00 10.00      B   
ATOM   3946  CD  ARG B 210     -35.123  -1.825   3.867  1.00 10.00      B   
ATOM   3947  NE  ARG B 210     -35.856  -1.029   2.884  1.00 10.00      B   
ATOM   3948  HE  ARG B 210     -35.675  -1.211   1.923  1.00 10.00      B   
ATOM   3949  CZ  ARG B 210     -36.750  -0.097   3.202  1.00 10.00      B   
ATOM   3950  NH1 ARG B 210     -36.998   0.187   4.477  1.00 10.00      B   
ATOM   3951 HH11 ARG B 210     -36.490  -0.314   5.236  1.00 10.00      B   
ATOM   3952 HH12 ARG B 210     -37.707   0.915   4.726  1.00 10.00      B   
ATOM   3953  NH2 ARG B 210     -37.391   0.556   2.242  1.00 10.00      B   
ATOM   3954 HH21 ARG B 210     -37.193   0.335   1.231  1.00 10.00      B   
ATOM   3955 HH22 ARG B 210     -38.098   1.283   2.482  1.00 10.00      B   
ATOM   3956  C   ARG B 210     -33.024  -5.832   5.315  1.00 10.00      B   
ATOM   3957  O   ARG B 210     -32.708  -5.794   6.507  1.00 10.00      B   
ATOM   3958  N   MET B 211     -32.491  -6.686   4.454  1.00 10.00      B   
ATOM   3959  HN  MET B 211     -32.812  -6.688   3.523  1.00 10.00      B   
ATOM   3960  CA  MET B 211     -31.454  -7.632   4.845  1.00 10.00      B   
ATOM   3961  CB  MET B 211     -32.061  -8.916   5.415  1.00 10.00      B   
ATOM   3962  CG  MET B 211     -31.447  -9.346   6.741  1.00 10.00      B   
ATOM   3963  SD  MET B 211     -32.165 -10.866   7.399  1.00 10.00      B   
ATOM   3964  CE  MET B 211     -33.898 -10.419   7.485  1.00 10.00      B   
ATOM   3965  C   MET B 211     -30.553  -7.948   3.656  1.00 10.00      B   
ATOM   3966  O   MET B 211     -31.017  -7.999   2.514  1.00 10.00      B   
ATOM   3967  N   HIS B 212     -29.264  -8.135   3.926  1.00 10.00      B   
ATOM   3968  HN  HIS B 212     -28.957  -8.068   4.854  1.00 10.00      B   
ATOM   3969  CA  HIS B 212     -28.295  -8.443   2.879  1.00 10.00      B   
ATOM   3970  CB  HIS B 212     -26.869  -8.360   3.420  1.00 10.00      B   
ATOM   3971  CG  HIS B 212     -26.375  -6.978   3.686  1.00 10.00      B   
ATOM   3972  ND1 HIS B 212     -25.819  -6.644   4.893  1.00 10.00      B   
ATOM   3973  CD2 HIS B 212     -26.343  -5.906   2.865  1.00 10.00      B   
ATOM   3974  CE1 HIS B 212     -25.457  -5.380   4.780  1.00 10.00      B   
ATOM   3975  NE2 HIS B 212     -25.752  -4.888   3.568  1.00 10.00      B   
ATOM   3976  HE2 HIS B 212     -25.306  -4.106   3.152  1.00 10.00      B   
ATOM   3977  C   HIS B 212     -28.515  -9.844   2.342  1.00 10.00      B   
ATOM   3978  O   HIS B 212     -29.123 -10.683   3.011  1.00 10.00      B   
ATOM   3979  N   LEU B 213     -27.994 -10.098   1.149  1.00 10.00      B   
ATOM   3980  HN  LEU B 213     -27.509  -9.387   0.678  1.00 10.00      B   
ATOM   3981  CA  LEU B 213     -28.114 -11.405   0.520  1.00 10.00      B   
ATOM   3982  CB  LEU B 213     -27.508 -11.401  -0.888  1.00 10.00      B   
ATOM   3983  CG  LEU B 213     -28.137 -12.358  -1.903  1.00 10.00      B   
ATOM   3984  CD1 LEU B 213     -29.555 -11.923  -2.241  1.00 10.00      B   
ATOM   3985  CD2 LEU B 213     -27.285 -12.438  -3.162  1.00 10.00      B   
ATOM   3986  C   LEU B 213     -27.496 -12.506   1.399  1.00 10.00      B   
ATOM   3987  O   LEU B 213     -28.168 -13.487   1.718  1.00 10.00      B   
ATOM   3988  N   PRO B 214     -26.219 -12.368   1.832  1.00 10.00      B   
ATOM   3989  CA  PRO B 214     -25.573 -13.374   2.685  1.00 10.00      B   
ATOM   3990  CB  PRO B 214     -24.146 -12.840   2.871  1.00 10.00      B   
ATOM   3991  CG  PRO B 214     -23.951 -11.877   1.754  1.00 10.00      B   
ATOM   3992  CD  PRO B 214     -25.295 -11.263   1.514  1.00 10.00      B   
ATOM   3993  C   PRO B 214     -26.263 -13.506   4.044  1.00 10.00      B   
ATOM   3994  O   PRO B 214     -26.156 -14.539   4.703  1.00 10.00      B   
ATOM   3995  N   CYS B 215     -26.979 -12.464   4.454  1.00 10.00      B   
ATOM   3996  HN  CYS B 215     -27.040 -11.673   3.879  1.00 10.00      B   
ATOM   3997  CA  CYS B 215     -27.680 -12.475   5.732  1.00 10.00      B   
ATOM   3998  CB  CYS B 215     -28.080 -11.061   6.154  1.00 10.00      B   
ATOM   3999  SG  CYS B 215     -26.687  -9.920   6.282  1.00 10.00      B   
ATOM   4000  HG  CYS B 215     -25.681 -10.566   6.852  1.00 10.00      B   
ATOM   4001  C   CYS B 215     -28.893 -13.396   5.692  1.00 10.00      B   
ATOM   4002  O   CYS B 215     -29.023 -14.291   6.527  1.00 10.00      B   
ATOM   4003  N   VAL B 216     -29.772 -13.189   4.713  1.00 10.00      B   
ATOM   4004  HN  VAL B 216     -29.621 -12.462   4.069  1.00 10.00      B   
ATOM   4005  CA  VAL B 216     -30.962 -14.028   4.581  1.00 10.00      B   
ATOM   4006  CB  VAL B 216     -31.980 -13.485   3.554  1.00 10.00      B   
ATOM   4007  CG1 VAL B 216     -32.847 -12.406   4.182  1.00 10.00      B   
ATOM   4008  CG2 VAL B 216     -31.278 -12.948   2.318  1.00 10.00      B   
ATOM   4009  C   VAL B 216     -30.566 -15.458   4.230  1.00 10.00      B   
ATOM   4010  O   VAL B 216     -31.273 -16.409   4.560  1.00 10.00      B   
ATOM   4011  N   ALA B 217     -29.415 -15.596   3.576  1.00 10.00      B   
ATOM   4012  HN  ALA B 217     -28.910 -14.793   3.330  1.00 10.00      B   
ATOM   4013  CA  ALA B 217     -28.894 -16.903   3.198  1.00 10.00      B   
ATOM   4014  CB  ALA B 217     -27.624 -16.745   2.374  1.00 10.00      B   
ATOM   4015  C   ALA B 217     -28.604 -17.725   4.445  1.00 10.00      B   
ATOM   4016  O   ALA B 217     -28.866 -18.922   4.489  1.00 10.00      B   
ATOM   4017  N   LYS B 218     -28.070 -17.064   5.463  1.00 10.00      B   
ATOM   4018  HN  LYS B 218     -27.892 -16.105   5.369  1.00 10.00      B   
ATOM   4019  CA  LYS B 218     -27.746 -17.724   6.716  1.00 10.00      B   
ATOM   4020  CB  LYS B 218     -26.623 -16.985   7.445  1.00 10.00      B   
ATOM   4021  CG  LYS B 218     -25.257 -17.145   6.799  1.00 10.00      B   
ATOM   4022  CD  LYS B 218     -24.156 -16.600   7.691  1.00 10.00      B   
ATOM   4023  CE  LYS B 218     -22.785 -16.930   7.127  1.00 10.00      B   
ATOM   4024  NZ  LYS B 218     -21.692 -16.575   8.070  1.00 10.00      B   
ATOM   4025  HZ1 LYS B 218     -20.779 -16.913   7.701  1.00 10.00      B   
ATOM   4026  HZ2 LYS B 218     -21.859 -17.011   8.997  1.00 10.00      B   
ATOM   4027  HZ3 LYS B 218     -21.642 -15.544   8.190  1.00 10.00      B   
ATOM   4028  C   LYS B 218     -28.972 -17.834   7.613  1.00 10.00      B   
ATOM   4029  O   LYS B 218     -29.084 -18.760   8.414  1.00 10.00      B   
ATOM   4030  N   TYR B 219     -29.891 -16.891   7.475  1.00 10.00      B   
ATOM   4031  HN  TYR B 219     -29.753 -16.176   6.816  1.00 10.00      B   
ATOM   4032  CA  TYR B 219     -31.102 -16.891   8.284  1.00 10.00      B   
ATOM   4033  CB  TYR B 219     -31.826 -15.546   8.197  1.00 10.00      B   
ATOM   4034  CG  TYR B 219     -32.682 -15.254   9.407  1.00 10.00      B   
ATOM   4035  CD1 TYR B 219     -32.102 -14.843  10.599  1.00 10.00      B   
ATOM   4036  CD2 TYR B 219     -34.063 -15.402   9.366  1.00 10.00      B   
ATOM   4037  CE1 TYR B 219     -32.870 -14.587  11.715  1.00 10.00      B   
ATOM   4038  CE2 TYR B 219     -34.841 -15.144  10.480  1.00 10.00      B   
ATOM   4039  CZ  TYR B 219     -34.238 -14.739  11.653  1.00 10.00      B   
ATOM   4040  OH  TYR B 219     -35.004 -14.488  12.769  1.00 10.00      B   
ATOM   4041  HH  TYR B 219     -35.783 -15.060  12.761  1.00 10.00      B   
ATOM   4042  C   TYR B 219     -32.037 -18.031   7.886  1.00 10.00      B   
ATOM   4043  O   TYR B 219     -32.739 -18.594   8.725  1.00 10.00      B   
ATOM   4044  N   PHE B 220     -32.043 -18.366   6.604  1.00 10.00      B   
ATOM   4045  HN  PHE B 220     -31.467 -17.875   5.975  1.00 10.00      B   
ATOM   4046  CA  PHE B 220     -32.892 -19.439   6.103  1.00 10.00      B   
ATOM   4047  CB  PHE B 220     -33.781 -18.934   4.961  1.00 10.00      B   
ATOM   4048  CG  PHE B 220     -34.633 -17.749   5.327  1.00 10.00      B   
ATOM   4049  CD1 PHE B 220     -35.540 -17.828   6.372  1.00 10.00      B   
ATOM   4050  CD2 PHE B 220     -34.524 -16.557   4.631  1.00 10.00      B   
ATOM   4051  CE1 PHE B 220     -36.320 -16.740   6.714  1.00 10.00      B   
ATOM   4052  CE2 PHE B 220     -35.303 -15.467   4.967  1.00 10.00      B   
ATOM   4053  CZ  PHE B 220     -36.203 -15.558   6.011  1.00 10.00      B   
ATOM   4054  C   PHE B 220     -32.046 -20.622   5.642  1.00 10.00      B   
ATOM   4055  O   PHE B 220     -32.500 -21.456   4.854  1.00 10.00      B   
ATOM   4056  N   GLN B 221     -30.819 -20.687   6.153  1.00 10.00      B   
ATOM   4057  HN  GLN B 221     -30.534 -19.993   6.784  1.00 10.00      B   
ATOM   4058  CA  GLN B 221     -29.885 -21.752   5.808  1.00 10.00      B   
ATOM   4059  CB  GLN B 221     -28.549 -21.551   6.531  1.00 10.00      B   
ATOM   4060  CG  GLN B 221     -27.507 -22.619   6.229  1.00 10.00      B   
ATOM   4061  CD  GLN B 221     -26.196 -22.389   6.954  1.00 10.00      B   
ATOM   4062  OE1 GLN B 221     -26.163 -21.810   8.041  1.00 10.00      B   
ATOM   4063  NE2 GLN B 221     -25.105 -22.846   6.360  1.00 10.00      B   
ATOM   4064 HE21 GLN B 221     -25.202 -23.303   5.497  1.00 10.00      B   
ATOM   4065 HE22 GLN B 221     -24.244 -22.704   6.803  1.00 10.00      B   
ATOM   4066  C   GLN B 221     -30.461 -23.126   6.139  1.00 10.00      B   
ATOM   4067  O   GLN B 221     -30.674 -23.458   7.307  1.00 10.00      B   
ATOM   4068  N   SER B 222     -30.726 -23.908   5.092  1.00 10.00      B   
ATOM   4069  HN  SER B 222     -30.544 -23.564   4.190  1.00 10.00      B   
ATOM   4070  CA  SER B 222     -31.274 -25.255   5.231  1.00 10.00      B   
ATOM   4071  CB  SER B 222     -30.294 -26.147   6.001  1.00 10.00      B   
ATOM   4072  OG  SER B 222     -28.969 -25.960   5.528  1.00 10.00      B   
ATOM   4073  HG  SER B 222     -28.985 -25.355   4.773  1.00 10.00      B   
ATOM   4074  C   SER B 222     -32.647 -25.243   5.906  1.00 10.00      B   
ATOM   4075  O   SER B 222     -33.057 -26.222   6.534  1.00 10.00      B   
ATOM   4076  N   ASN B 223     -33.358 -24.136   5.761  1.00 10.00      B   
ATOM   4077  HN  ASN B 223     -32.985 -23.391   5.234  1.00 10.00      B   
ATOM   4078  CA  ASN B 223     -34.679 -23.987   6.358  1.00 10.00      B   
ATOM   4079  CB  ASN B 223     -34.710 -22.731   7.236  1.00 10.00      B   
ATOM   4080  CG  ASN B 223     -36.033 -22.510   7.942  1.00 10.00      B   
ATOM   4081  OD1 ASN B 223     -36.813 -23.441   8.152  1.00 10.00      B   
ATOM   4082  ND2 ASN B 223     -36.286 -21.271   8.328  1.00 10.00      B   
ATOM   4083 HD21 ASN B 223     -35.613 -20.583   8.142  1.00 10.00      B   
ATOM   4084 HD22 ASN B 223     -37.144 -21.089   8.766  1.00 10.00      B   
ATOM   4085  C   ASN B 223     -35.747 -23.923   5.272  1.00 10.00      B   
ATOM   4086  O   ASN B 223     -35.535 -23.318   4.221  1.00 10.00      B   
ATOM   4087  N   ALA B 224     -36.882 -24.563   5.517  1.00 10.00      B   
ATOM   4088  HN  ALA B 224     -36.992 -25.035   6.373  1.00 10.00      B   
ATOM   4089  CA  ALA B 224     -37.971 -24.582   4.548  1.00 10.00      B   
ATOM   4090  CB  ALA B 224     -38.530 -25.988   4.399  1.00 10.00      B   
ATOM   4091  C   ALA B 224     -39.075 -23.599   4.923  1.00 10.00      B   
ATOM   4092  O   ALA B 224     -39.983 -23.345   4.133  1.00 10.00      B   
ATOM   4093  N   GLU B 225     -38.992 -23.051   6.129  1.00 10.00      B   
ATOM   4094  HN  GLU B 225     -38.245 -23.299   6.718  1.00 10.00      B   
ATOM   4095  CA  GLU B 225     -39.983 -22.095   6.609  1.00 10.00      B   
ATOM   4096  CB  GLU B 225     -40.411 -22.469   8.031  1.00 10.00      B   
ATOM   4097  CG  GLU B 225     -41.621 -21.712   8.553  1.00 10.00      B   
ATOM   4098  CD  GLU B 225     -42.937 -22.293   8.080  1.00 10.00      B   
ATOM   4099  OE1 GLU B 225     -43.110 -23.529   8.162  1.00 10.00      B   
ATOM   4100  OE2 GLU B 225     -43.809 -21.516   7.643  1.00 10.00      B   
ATOM   4101  C   GLU B 225     -39.406 -20.676   6.581  1.00 10.00      B   
ATOM   4102  O   GLU B 225     -38.733 -20.253   7.522  1.00 10.00      B   
ATOM   4103  N   PRO B 226     -39.667 -19.918   5.500  1.00 10.00      B   
ATOM   4104  CA  PRO B 226     -39.153 -18.555   5.348  1.00 10.00      B   
ATOM   4105  CB  PRO B 226     -39.357 -18.269   3.860  1.00 10.00      B   
ATOM   4106  CG  PRO B 226     -40.531 -19.103   3.474  1.00 10.00      B   
ATOM   4107  CD  PRO B 226     -40.498 -20.326   4.351  1.00 10.00      B   
ATOM   4108  C   PRO B 226     -39.911 -17.540   6.207  1.00 10.00      B   
ATOM   4109  O   PRO B 226     -40.741 -16.780   5.709  1.00 10.00      B   
ATOM   4110  N   ARG B 227     -39.622 -17.538   7.499  1.00 10.00      B   
ATOM   4111  HN  ARG B 227     -38.956 -18.173   7.839  1.00 10.00      B   
ATOM   4112  CA  ARG B 227     -40.268 -16.623   8.428  1.00 10.00      B   
ATOM   4113  CB  ARG B 227     -40.564 -17.322   9.757  1.00 10.00      B   
ATOM   4114  CG  ARG B 227     -41.546 -18.475   9.653  1.00 10.00      B   
ATOM   4115  CD  ARG B 227     -42.925 -18.000   9.226  1.00 10.00      B   
ATOM   4116  NE  ARG B 227     -43.839 -19.120   9.014  1.00 10.00      B   
ATOM   4117  HE  ARG B 227     -43.588 -19.784   8.323  1.00 10.00      B   
ATOM   4118  CZ  ARG B 227     -44.971 -19.307   9.686  1.00 10.00      B   
ATOM   4119  NH1 ARG B 227     -45.346 -18.454  10.635  1.00 10.00      B   
ATOM   4120 HH11 ARG B 227     -44.749 -17.627  10.865  1.00 10.00      B   
ATOM   4121 HH12 ARG B 227     -46.237 -18.610  11.164  1.00 10.00      B   
ATOM   4122  NH2 ARG B 227     -45.722 -20.363   9.412  1.00 10.00      B   
ATOM   4123 HH21 ARG B 227     -46.615 -20.522   9.927  1.00 10.00      B   
ATOM   4124 HH22 ARG B 227     -45.410 -21.050   8.682  1.00 10.00      B   
ATOM   4125  C   ARG B 227     -39.410 -15.390   8.679  1.00 10.00      B   
ATOM   4126  O   ARG B 227     -38.263 -15.494   9.114  1.00 10.00      B   
ATOM   4127  N   CYS B 228     -39.968 -14.229   8.383  1.00 10.00      B   
ATOM   4128  HN  CYS B 228     -40.879 -14.221   8.003  1.00 10.00      B   
ATOM   4129  CA  CYS B 228     -39.280 -12.967   8.596  1.00 10.00      B   
ATOM   4130  CB  CYS B 228     -40.005 -11.849   7.836  1.00 10.00      B   
ATOM   4131  SG  CYS B 228     -39.526 -10.164   8.296  1.00 10.00      B   
ATOM   4132  HG  CYS B 228     -40.634  -9.496   8.594  1.00 10.00      B   
ATOM   4133  C   CYS B 228     -39.242 -12.659  10.090  1.00 10.00      B   
ATOM   4134  O   CYS B 228     -40.237 -12.854  10.792  1.00 10.00      B   
ATOM   4135  N   PRO B 229     -38.092 -12.183  10.600  1.00 10.00      B   
ATOM   4136  CA  PRO B 229     -37.926 -11.850  12.022  1.00 10.00      B   
ATOM   4137  CB  PRO B 229     -36.492 -11.310  12.112  1.00 10.00      B   
ATOM   4138  CG  PRO B 229     -36.108 -10.983  10.709  1.00 10.00      B   
ATOM   4139  CD  PRO B 229     -36.857 -11.948   9.837  1.00 10.00      B   
ATOM   4140  C   PRO B 229     -38.920 -10.793  12.504  1.00 10.00      B   
ATOM   4141  O   PRO B 229     -39.147 -10.644  13.706  1.00 10.00      B   
ATOM   4142  N   HIS B 230     -39.512 -10.062  11.567  1.00 10.00      B   
ATOM   4143  HN  HIS B 230     -39.304 -10.231  10.625  1.00 10.00      B   
ATOM   4144  CA  HIS B 230     -40.476  -9.032  11.908  1.00 10.00      B   
ATOM   4145  CB  HIS B 230     -40.106  -7.698  11.260  1.00 10.00      B   
ATOM   4146  CG  HIS B 230     -40.653  -6.509  11.986  1.00 10.00      B   
ATOM   4147  ND1 HIS B 230     -40.068  -5.959  13.104  1.00 10.00      B   
ATOM   4148  HD1 HIS B 230     -39.251  -6.278  13.546  1.00 10.00      B   
ATOM   4149  CD2 HIS B 230     -41.756  -5.760  11.736  1.00 10.00      B   
ATOM   4150  CE1 HIS B 230     -40.817  -4.918  13.491  1.00 10.00      B   
ATOM   4151  NE2 HIS B 230     -41.854  -4.755  12.692  1.00 10.00      B   
ATOM   4152  C   HIS B 230     -41.885  -9.451  11.510  1.00 10.00      B   
ATOM   4153  O   HIS B 230     -42.145  -9.760  10.343  1.00 10.00      B   
ATOM   4154  N   CYS B 231     -42.768  -9.487  12.508  1.00 10.00      B   
ATOM   4155  HN  CYS B 231     -42.454  -9.248  13.409  1.00 10.00      B   
ATOM   4156  CA  CYS B 231     -44.180  -9.857  12.345  1.00 10.00      B   
ATOM   4157  CB  CYS B 231     -44.973  -8.834  11.516  1.00 10.00      B   
ATOM   4158  SG  CYS B 231     -44.873  -9.043   9.724  1.00 10.00      B   
ATOM   4159  HG  CYS B 231     -43.595  -9.224   9.415  1.00 10.00      B   
ATOM   4160  C   CYS B 231     -44.390 -11.292  11.855  1.00 10.00      B   
ATOM   4161  O   CYS B 231     -45.520 -11.700  11.588  1.00 10.00      B   
ATOM   4162  N   ASN B 232     -43.297 -12.051  11.753  1.00 10.00      B   
ATOM   4163  HN  ASN B 232     -42.429 -11.655  11.975  1.00 10.00      B   
ATOM   4164  CA  ASN B 232     -43.344 -13.446  11.313  1.00 10.00      B   
ATOM   4165  CB  ASN B 232     -44.090 -14.318  12.328  1.00 10.00      B   
ATOM   4166  CG  ASN B 232     -43.384 -15.631  12.589  1.00 10.00      B   
ATOM   4167  OD1 ASN B 232     -43.665 -16.641  11.945  1.00 10.00      B   
ATOM   4168  ND2 ASN B 232     -42.464 -15.630  13.542  1.00 10.00      B   
ATOM   4169 HD21 ASN B 232     -42.296 -14.791  14.024  1.00 10.00      B   
ATOM   4170 HD22 ASN B 232     -41.980 -16.465  13.722  1.00 10.00      B   
ATOM   4171  C   ASN B 232     -43.950 -13.585   9.917  1.00 10.00      B   
ATOM   4172  O   ASN B 232     -44.709 -14.516   9.642  1.00 10.00      B   
ATOM   4173  N   ASP B 233     -43.607 -12.645   9.044  1.00 10.00      B   
ATOM   4174  HN  ASP B 233     -43.010 -11.925   9.337  1.00 10.00      B   
ATOM   4175  CA  ASP B 233     -44.098 -12.646   7.665  1.00 10.00      B   
ATOM   4176  CB  ASP B 233     -43.869 -11.270   7.019  1.00 10.00      B   
ATOM   4177  CG  ASP B 233     -44.397 -11.175   5.597  1.00 10.00      B   
ATOM   4178  OD1 ASP B 233     -45.486 -11.723   5.323  1.00 10.00      B   
ATOM   4179  OD2 ASP B 233     -43.727 -10.544   4.750  1.00 10.00      B   
ATOM   4180  C   ASP B 233     -43.408 -13.739   6.848  1.00 10.00      B   
ATOM   4181  O   ASP B 233     -42.378 -14.272   7.259  1.00 10.00      B   
ATOM   4182  N   TYR B 234     -43.973 -14.072   5.702  1.00 10.00      B   
ATOM   4183  HN  TYR B 234     -44.782 -13.593   5.410  1.00 10.00      B   
ATOM   4184  CA  TYR B 234     -43.403 -15.097   4.843  1.00 10.00      B   
ATOM   4185  CB  TYR B 234     -44.511 -15.912   4.169  1.00 10.00      B   
ATOM   4186  CG  TYR B 234     -45.506 -16.531   5.127  1.00 10.00      B   
ATOM   4187  CD1 TYR B 234     -46.623 -15.822   5.549  1.00 10.00      B   
ATOM   4188  CD2 TYR B 234     -45.332 -17.823   5.607  1.00 10.00      B   
ATOM   4189  CE1 TYR B 234     -47.536 -16.378   6.419  1.00 10.00      B   
ATOM   4190  CE2 TYR B 234     -46.244 -18.389   6.480  1.00 10.00      B   
ATOM   4191  CZ  TYR B 234     -47.344 -17.661   6.881  1.00 10.00      B   
ATOM   4192  OH  TYR B 234     -48.255 -18.217   7.749  1.00 10.00      B   
ATOM   4193  HH  TYR B 234     -47.833 -18.366   8.604  1.00 10.00      B   
ATOM   4194  C   TYR B 234     -42.527 -14.452   3.779  1.00 10.00      B   
ATOM   4195  O   TYR B 234     -42.980 -13.566   3.058  1.00 10.00      B   
ATOM   4196  N   TRP B 235     -41.272 -14.885   3.705  1.00 10.00      B   
ATOM   4197  HN  TRP B 235     -40.970 -15.579   4.332  1.00 10.00      B   
ATOM   4198  CA  TRP B 235     -40.328 -14.361   2.724  1.00 10.00      B   
ATOM   4199  CB  TRP B 235     -38.901 -14.752   3.121  1.00 10.00      B   
ATOM   4200  CG  TRP B 235     -37.860 -13.746   2.735  1.00 10.00      B   
ATOM   4201  CD1 TRP B 235     -36.904 -13.885   1.770  1.00 10.00      B   
ATOM   4202  CD2 TRP B 235     -37.659 -12.450   3.314  1.00 10.00      B   
ATOM   4203  NE1 TRP B 235     -36.125 -12.756   1.712  1.00 10.00      B   
ATOM   4204  HE1 TRP B 235     -35.369 -12.613   1.095  1.00 10.00      B   
ATOM   4205  CE2 TRP B 235     -36.568 -11.861   2.649  1.00 10.00      B   
ATOM   4206  CE3 TRP B 235     -38.296 -11.731   4.332  1.00 10.00      B   
ATOM   4207  CZ2 TRP B 235     -36.102 -10.586   2.962  1.00 10.00      B   
ATOM   4208  CZ3 TRP B 235     -37.832 -10.467   4.642  1.00 10.00      B   
ATOM   4209  CH2 TRP B 235     -36.744  -9.907   3.961  1.00 10.00      B   
ATOM   4210  C   TRP B 235     -40.663 -14.917   1.343  1.00 10.00      B   
ATOM   4211  O   TRP B 235     -40.464 -16.102   1.080  1.00 10.00      B   
ATOM   4212  N   PRO B 236     -41.183 -14.072   0.442  1.00 10.00      B   
ATOM   4213  CA  PRO B 236     -41.575 -14.485  -0.901  1.00 10.00      B   
ATOM   4214  CB  PRO B 236     -42.730 -13.532  -1.183  1.00 10.00      B   
ATOM   4215  CG  PRO B 236     -42.344 -12.263  -0.492  1.00 10.00      B   
ATOM   4216  CD  PRO B 236     -41.436 -12.638   0.656  1.00 10.00      B   
ATOM   4217  C   PRO B 236     -40.466 -14.273  -1.923  1.00 10.00      B   
ATOM   4218  O   PRO B 236     -40.678 -14.422  -3.130  1.00 10.00      B   
ATOM   4219  N   HIS B 237     -39.288 -13.929  -1.440  1.00 10.00      B   
ATOM   4220  HN  HIS B 237     -39.179 -13.838  -0.470  1.00 10.00      B   
ATOM   4221  CA  HIS B 237     -38.149 -13.688  -2.310  1.00 10.00      B   
ATOM   4222  CB  HIS B 237     -37.355 -12.470  -1.824  1.00 10.00      B   
ATOM   4223  CG  HIS B 237     -38.211 -11.264  -1.573  1.00 10.00      B   
ATOM   4224  ND1 HIS B 237     -38.295 -10.691  -0.327  1.00 10.00      B   
ATOM   4225  CD2 HIS B 237     -39.015 -10.586  -2.427  1.00 10.00      B   
ATOM   4226  CE1 HIS B 237     -39.142  -9.686  -0.449  1.00 10.00      B   
ATOM   4227  NE2 HIS B 237     -39.606  -9.584  -1.701  1.00 10.00      B   
ATOM   4228  HE2 HIS B 237     -40.413  -9.079  -1.976  1.00 10.00      B   
ATOM   4229  C   HIS B 237     -37.266 -14.925  -2.376  1.00 10.00      B   
ATOM   4230  O   HIS B 237     -37.402 -15.830  -1.555  1.00 10.00      B   
ATOM   4231  N   GLU B 238     -36.382 -14.974  -3.366  1.00 10.00      B   
ATOM   4232  HN  GLU B 238     -36.327 -14.226  -3.998  1.00 10.00      B   
ATOM   4233  CA  GLU B 238     -35.484 -16.109  -3.528  1.00 10.00      B   
ATOM   4234  CB  GLU B 238     -34.673 -15.970  -4.820  1.00 10.00      B   
ATOM   4235  CG  GLU B 238     -34.529 -17.254  -5.629  1.00 10.00      B   
ATOM   4236  CD  GLU B 238     -33.872 -18.388  -4.864  1.00 10.00      B   
ATOM   4237  OE1 GLU B 238     -32.636 -18.352  -4.673  1.00 10.00      B   
ATOM   4238  OE2 GLU B 238     -34.590 -19.333  -4.467  1.00 10.00      B   
ATOM   4239  C   GLU B 238     -34.534 -16.193  -2.344  1.00 10.00      B   
ATOM   4240  O   GLU B 238     -33.874 -15.211  -2.006  1.00 10.00      B   
ATOM   4241  N   ILE B 239     -34.490 -17.353  -1.708  1.00 10.00      B   
ATOM   4242  HN  ILE B 239     -35.059 -18.088  -2.014  1.00 10.00      B   
ATOM   4243  CA  ILE B 239     -33.607 -17.565  -0.577  1.00 10.00      B   
ATOM   4244  CB  ILE B 239     -34.093 -18.717   0.333  1.00 10.00      B   
ATOM   4245  CG1 ILE B 239     -35.468 -18.399   0.930  1.00 10.00      B   
ATOM   4246  CG2 ILE B 239     -33.086 -18.990   1.443  1.00 10.00      B   
ATOM   4247  CD1 ILE B 239     -36.631 -18.949   0.133  1.00 10.00      B   
ATOM   4248  C   ILE B 239     -32.213 -17.885  -1.101  1.00 10.00      B   
ATOM   4249  O   ILE B 239     -31.979 -18.968  -1.637  1.00 10.00      B   
ATOM   4250  N   PRO B 240     -31.275 -16.941  -0.969  1.00 10.00      B   
ATOM   4251  CA  PRO B 240     -29.911 -17.130  -1.448  1.00 10.00      B   
ATOM   4252  CB  PRO B 240     -29.220 -15.800  -1.141  1.00 10.00      B   
ATOM   4253  CG  PRO B 240     -30.051 -15.175  -0.078  1.00 10.00      B   
ATOM   4254  CD  PRO B 240     -31.458 -15.634  -0.320  1.00 10.00      B   
ATOM   4255  C   PRO B 240     -29.225 -18.271  -0.718  1.00 10.00      B   
ATOM   4256  O   PRO B 240     -29.448 -18.488   0.473  1.00 10.00      B   
ATOM   4257  N   LYS B 241     -28.408 -19.008  -1.441  1.00 10.00      B   
ATOM   4258  HN  LYS B 241     -28.270 -18.786  -2.385  1.00 10.00      B   
ATOM   4259  CA  LYS B 241     -27.694 -20.123  -0.861  1.00 10.00      B   
ATOM   4260  CB  LYS B 241     -27.566 -21.258  -1.876  1.00 10.00      B   
ATOM   4261  CG  LYS B 241     -28.885 -21.965  -2.167  1.00 10.00      B   
ATOM   4262  CD  LYS B 241     -29.196 -22.004  -3.657  1.00 10.00      B   
ATOM   4263  CE  LYS B 241     -29.751 -20.675  -4.158  1.00 10.00      B   
ATOM   4264  NZ  LYS B 241     -31.161 -20.445  -3.733  1.00 10.00      B   
ATOM   4265  HZ1 LYS B 241     -31.553 -19.602  -4.210  1.00 10.00      B   
ATOM   4266  HZ2 LYS B 241     -31.213 -20.292  -2.703  1.00 10.00      B   
ATOM   4267  HZ3 LYS B 241     -31.752 -21.266  -3.975  1.00 10.00      B   
ATOM   4268  C   LYS B 241     -26.334 -19.651  -0.373  1.00 10.00      B   
ATOM   4269  O   LYS B 241     -25.669 -18.866  -1.054  1.00 10.00      B   
ATOM   4270  N   VAL B 242     -25.949 -20.100   0.817  1.00 10.00      B   
ATOM   4271  HN  VAL B 242     -26.546 -20.704   1.310  1.00 10.00      B   
ATOM   4272  CA  VAL B 242     -24.672 -19.719   1.418  1.00 10.00      B   
ATOM   4273  CB  VAL B 242     -24.385 -20.485   2.729  1.00 10.00      B   
ATOM   4274  CG1 VAL B 242     -25.270 -19.963   3.849  1.00 10.00      B   
ATOM   4275  CG2 VAL B 242     -24.589 -21.983   2.546  1.00 10.00      B   
ATOM   4276  C   VAL B 242     -23.504 -19.876   0.447  1.00 10.00      B   
ATOM   4277  O   VAL B 242     -23.306 -20.938  -0.147  1.00 10.00      B   
ATOM   4278  N   PHE B 243     -22.752 -18.796   0.280  1.00 10.00      B   
ATOM   4279  HN  PHE B 243     -22.978 -17.979   0.768  1.00 10.00      B   
ATOM   4280  CA  PHE B 243     -21.607 -18.788  -0.613  1.00 10.00      B   
ATOM   4281  CB  PHE B 243     -21.069 -17.362  -0.768  1.00 10.00      B   
ATOM   4282  CG  PHE B 243     -20.020 -17.210  -1.834  1.00 10.00      B   
ATOM   4283  CD1 PHE B 243     -18.677 -17.154  -1.499  1.00 10.00      B   
ATOM   4284  CD2 PHE B 243     -20.378 -17.122  -3.171  1.00 10.00      B   
ATOM   4285  CE1 PHE B 243     -17.709 -17.014  -2.474  1.00 10.00      B   
ATOM   4286  CE2 PHE B 243     -19.417 -16.982  -4.153  1.00 10.00      B   
ATOM   4287  CZ  PHE B 243     -18.080 -16.928  -3.803  1.00 10.00      B   
ATOM   4288  C   PHE B 243     -20.513 -19.718  -0.103  1.00 10.00      B   
ATOM   4289  O   PHE B 243     -20.221 -19.755   1.093  1.00 10.00      B   
ATOM   4290  N   ASP B 244     -19.921 -20.472  -1.013  1.00 10.00      B   
ATOM   4291  HN  ASP B 244     -20.205 -20.402  -1.948  1.00 10.00      B   
ATOM   4292  CA  ASP B 244     -18.858 -21.399  -0.666  1.00 10.00      B   
ATOM   4293  CB  ASP B 244     -19.356 -22.844  -0.780  1.00 10.00      B   
ATOM   4294  CG  ASP B 244     -18.606 -23.792   0.132  1.00 10.00      B   
ATOM   4295  OD1 ASP B 244     -17.621 -24.412  -0.321  1.00 10.00      B   
ATOM   4296  OD2 ASP B 244     -18.995 -23.915   1.313  1.00 10.00      B   
ATOM   4297  C   ASP B 244     -17.669 -21.183  -1.590  1.00 10.00      B   
ATOM   4298  O   ASP B 244     -17.851 -20.928  -2.782  1.00 10.00      B   
ATOM   4299  N   PRO B 245     -16.438 -21.244  -1.054  1.00 10.00      B   
ATOM   4300  CA  PRO B 245     -15.215 -21.062  -1.842  1.00 10.00      B   
ATOM   4301  CB  PRO B 245     -14.115 -20.883  -0.782  1.00 10.00      B   
ATOM   4302  CG  PRO B 245     -14.829 -20.750   0.523  1.00 10.00      B   
ATOM   4303  CD  PRO B 245     -16.134 -21.469   0.362  1.00 10.00      B   
ATOM   4304  C   PRO B 245     -14.916 -22.280  -2.714  1.00 10.00      B   
ATOM   4305  O   PRO B 245     -13.892 -22.949  -2.542  1.00 10.00      B   
ATOM   4306  N   GLU B 246     -15.823 -22.562  -3.637  1.00 10.00      B   
ATOM   4307  HN  GLU B 246     -16.618 -21.989  -3.709  1.00 10.00      B   
ATOM   4308  CB  GLU B 246     -17.036 -24.050  -5.160  1.00 10.00      B   
ATOM   4309  CG  GLU B 246     -18.182 -24.061  -4.164  1.00 10.00      B   
ATOM   4310  CD  GLU B 246     -19.485 -24.524  -4.775  1.00 10.00      B   
ATOM   4311  OE1 GLU B 246     -19.742 -25.747  -4.764  1.00 10.00      B   
ATOM   4312  OE2 GLU B 246     -20.261 -23.671  -5.258  1.00 10.00      B   
ATOM   4313  CA  GLU B 246     -15.682 -23.688  -4.546  1.00 10.00      B   
ATOM   4314  C   GLU B 246     -14.688 -23.357  -5.648  1.00 10.00      B   
ATOM   4315  O   GLU B 246     -14.995 -22.484  -6.483  1.00 10.00      B   
ATOM   4316  OXT GLU B 246     -13.604 -23.976  -5.680  1.00 10.00      B   
END
