# Supplementary material for: COZOID: contact zone identifier for visual analysis of protein-protein interactions
Source: BMC Bioinformatics. 2018 Apr 6;19:125. doi: 10.1186/s12859-018-2113-6 (PMC5889581; doi:10.1186/s12859-018-2113-6)
Supplement: Supplementary file 3 — Example data. Testing dataset used in the manuscript. (ZIP 2662 kb) [file 12859_2018_2113_MOESM3_ESM.zip › Test_data_COZOID/cluster12_2.pdb]

REMARK FILENAME="/data/home/enm009/home_crm01_320350881/CREAM320350881/DIRAC_"
REMARK ===============================================================
REMARK HADDOCK run for complex
REMARK final NOE weights: unambig 50 amb: 50
REMARK ===============================================================
REMARK            total,bonds,angles,improper,dihe,vdw,elec,air,cdih,coup,sani,vean,dani
REMARK energies: -140.131, 0, 0, 0, 0, -49.0303, -95.5181, 4.41687, 0, 0, 0, 0, 0
REMARK ===============================================================
REMARK            bonds,angles,impropers,dihe,air,cdih,coup,sani,vean,dani
REMARK rms-dev.: 0,0,0,0,8.243291E-02,0,0, 0, 0, 0
REMARK ===============================================================
REMARK               air,cdih,coup,sani,vean,dani
REMARK               >0.3,>5,>1,>0,>5,>0.2
REMARK violations.: 0, 0, 0, 0, 0, 0
REMARK ===============================================================
REMARK                        CVpartition#,violations,rms
REMARK AIRs cross-validation: 1, 1, 2.0308
REMARK ===============================================================
REMARK NCS energy: 0
REMARK ===============================================================
REMARK Symmetry energy: 0
REMARK ===============================================================
REMARK Desolvation energy: 19.8263
REMARK Internal energy free molecules: 8749.07
REMARK Internal energy complex: -17318.6
REMARK Binding energy: -26192.4
REMARK ===============================================================
REMARK buried surface area: 1640.76
REMARK ===============================================================
REMARK water - chain1: 0 0 0
REMARK water - chain2: 0 0 0
REMARK water - chain3: 0 0 0
REMARK water - chain4: 0 0 0
REMARK water - chain5: 0 0 0
REMARK water - chain6: 0 0 0
REMARK ===============================================================
REMARK water - water: 0 0 0
REMARK ===============================================================
REMARK DATE:08-Dec-2015  19:59:12       created by user: enm009
REMARK VERSION:1.2
ATOM      1  C   GLY A  78       8.495  27.443  -2.476  1.00 10.00      A   
ATOM      2  O   GLY A  78       7.721  27.926  -3.304  1.00 10.00      A   
ATOM      3  N   GLY A  78       6.759  27.458  -0.682  1.00 10.00      A   
ATOM      4  HT1 GLY A  78       6.446  26.468  -0.779  1.00 10.00      A   
ATOM      5  HT2 GLY A  78       6.205  28.049  -1.333  1.00 10.00      A   
ATOM      6  HT3 GLY A  78       6.575  27.772   0.292  1.00 10.00      A   
ATOM      7  CA  GLY A  78       8.207  27.577  -0.992  1.00 10.00      A   
ATOM      8  N   PRO A  79       9.609  26.781  -2.845  1.00 10.00      A   
ATOM      9  CA  PRO A  79      10.004  26.596  -4.249  1.00 10.00      A   
ATOM     10  CB  PRO A  79      11.409  25.997  -4.149  1.00 10.00      A   
ATOM     11  CG  PRO A  79      11.439  25.326  -2.821  1.00 10.00      A   
ATOM     12  CD  PRO A  79      10.570  26.156  -1.917  1.00 10.00      A   
ATOM     13  C   PRO A  79       9.074  25.643  -4.995  1.00 10.00      A   
ATOM     14  O   PRO A  79       8.413  24.801  -4.384  1.00 10.00      A   
ATOM     15  N   ARG A  80       9.014  25.787  -6.315  1.00 10.00      A   
ATOM     16  HN  ARG A  80       9.553  26.486  -6.747  1.00 10.00      A   
ATOM     17  CA  ARG A  80       8.160  24.942  -7.140  1.00 10.00      A   
ATOM     18  CB  ARG A  80       6.887  25.693  -7.548  1.00 10.00      A   
ATOM     19  CG  ARG A  80       5.996  26.112  -6.394  1.00 10.00      A   
ATOM     20  CD  ARG A  80       5.480  24.906  -5.634  1.00 10.00      A   
ATOM     21  NE  ARG A  80       4.567  25.293  -4.565  1.00 10.00      A   
ATOM     22  HE  ARG A  80       3.704  25.686  -4.832  1.00 10.00      A   
ATOM     23  CZ  ARG A  80       4.823  25.139  -3.270  1.00 10.00      A   
ATOM     24  NH1 ARG A  80       5.983  24.643  -2.855  1.00 10.00      A   
ATOM     25 HH11 ARG A  80       6.154  24.515  -1.825  1.00 10.00      A   
ATOM     26 HH12 ARG A  80       6.730  24.387  -3.543  1.00 10.00      A   
ATOM     27  NH2 ARG A  80       3.917  25.499  -2.382  1.00 10.00      A   
ATOM     28 HH21 ARG A  80       4.105  25.386  -1.359  1.00 10.00      A   
ATOM     29 HH22 ARG A  80       2.996  25.897  -2.704  1.00 10.00      A   
ATOM     30  C   ARG A  80       8.884  24.480  -8.397  1.00 10.00      A   
ATOM     31  O   ARG A  80       8.951  25.211  -9.384  1.00 10.00      A   
ATOM     32  N   SER A  81       9.434  23.277  -8.359  1.00 10.00      A   
ATOM     33  HN  SER A  81       9.378  22.747  -7.536  1.00 10.00      A   
ATOM     34  CA  SER A  81      10.122  22.718  -9.513  1.00 10.00      A   
ATOM     35  CB  SER A  81      11.448  22.088  -9.087  1.00 10.00      A   
ATOM     36  OG  SER A  81      11.325  21.440  -7.831  1.00 10.00      A   
ATOM     37  HG  SER A  81      12.006  20.761  -7.756  1.00 10.00      A   
ATOM     38  C   SER A  81       9.220  21.686 -10.186  1.00 10.00      A   
ATOM     39  O   SER A  81       8.283  21.185  -9.562  1.00 10.00      A   
ATOM     40  N   GLN A  82       9.486  21.373 -11.452  1.00 10.00      A   
ATOM     41  HN  GLN A  82      10.247  21.796 -11.903  1.00 10.00      A   
ATOM     42  CA  GLN A  82       8.667  20.402 -12.178  1.00 10.00      A   
ATOM     43  CB  GLN A  82       9.129  20.238 -13.627  1.00 10.00      A   
ATOM     44  CG  GLN A  82       8.351  19.177 -14.393  1.00 10.00      A   
ATOM     45  CD  GLN A  82       8.931  18.876 -15.759  1.00 10.00      A   
ATOM     46  OE1 GLN A  82       9.479  19.756 -16.428  1.00 10.00      A   
ATOM     47  NE2 GLN A  82       8.814  17.629 -16.184  1.00 10.00      A   
ATOM     48 HE21 GLN A  82       8.363  16.972 -15.592  1.00 10.00      A   
ATOM     49 HE22 GLN A  82       9.181  17.400 -17.061  1.00 10.00      A   
ATOM     50  C   GLN A  82       8.665  19.051 -11.479  1.00 10.00      A   
ATOM     51  O   GLN A  82       7.606  18.474 -11.234  1.00 10.00      A   
ATOM     52  N   LYS A  83       9.853  18.567 -11.139  1.00 10.00      A   
ATOM     53  HN  LYS A  83      10.657  19.087 -11.347  1.00 10.00      A   
ATOM     54  CA  LYS A  83       9.995  17.281 -10.474  1.00 10.00      A   
ATOM     55  CB  LYS A  83      11.468  16.961 -10.217  1.00 10.00      A   
ATOM     56  CG  LYS A  83      11.803  15.484 -10.335  1.00 10.00      A   
ATOM     57  CD  LYS A  83      13.286  15.272 -10.586  1.00 10.00      A   
ATOM     58  CE  LYS A  83      13.556  13.878 -11.126  1.00 10.00      A   
ATOM     59  NZ  LYS A  83      14.931  13.755 -11.673  1.00 10.00      A   
ATOM     60  HZ1 LYS A  83      15.035  12.852 -12.179  1.00 10.00      A   
ATOM     61  HZ2 LYS A  83      15.626  13.791 -10.902  1.00 10.00      A   
ATOM     62  HZ3 LYS A  83      15.124  14.536 -12.336  1.00 10.00      A   
ATOM     63  C   LYS A  83       9.194  17.240  -9.177  1.00 10.00      A   
ATOM     64  O   LYS A  83       8.585  16.226  -8.852  1.00 10.00      A   
ATOM     65  N   GLN A  84       9.174  18.358  -8.456  1.00 10.00      A   
ATOM     66  HN  GLN A  84       9.662  19.143  -8.779  1.00 10.00      A   
ATOM     67  CA  GLN A  84       8.434  18.448  -7.201  1.00 10.00      A   
ATOM     68  CB  GLN A  84       8.714  19.780  -6.504  1.00 10.00      A   
ATOM     69  CG  GLN A  84       9.753  19.703  -5.399  1.00 10.00      A   
ATOM     70  CD  GLN A  84       9.873  21.005  -4.629  1.00 10.00      A   
ATOM     71  OE1 GLN A  84       8.911  21.766  -4.516  1.00 10.00      A   
ATOM     72  NE2 GLN A  84      11.053  21.268  -4.089  1.00 10.00      A   
ATOM     73 HE21 GLN A  84      11.777  20.616  -4.215  1.00 10.00      A   
ATOM     74 HE22 GLN A  84      11.155  22.100  -3.585  1.00 10.00      A   
ATOM     75  C   GLN A  84       6.936  18.310  -7.450  1.00 10.00      A   
ATOM     76  O   GLN A  84       6.243  17.570  -6.750  1.00 10.00      A   
ATOM     77  N   LEU A  85       6.449  19.017  -8.464  1.00 10.00      A   
ATOM     78  HN  LEU A  85       7.061  19.573  -8.994  1.00 10.00      A   
ATOM     79  CA  LEU A  85       5.035  18.988  -8.815  1.00 10.00      A   
ATOM     80  CB  LEU A  85       4.727  20.036  -9.890  1.00 10.00      A   
ATOM     81  CG  LEU A  85       5.132  21.478  -9.570  1.00 10.00      A   
ATOM     82  CD1 LEU A  85       4.779  22.404 -10.723  1.00 10.00      A   
ATOM     83  CD2 LEU A  85       4.477  21.951  -8.282  1.00 10.00      A   
ATOM     84  C   LEU A  85       4.620  17.603  -9.300  1.00 10.00      A   
ATOM     85  O   LEU A  85       3.608  17.057  -8.857  1.00 10.00      A   
ATOM     86  N   GLU A  86       5.417  17.036 -10.202  1.00 10.00      A   
ATOM     87  HN  GLU A  86       6.216  17.524 -10.507  1.00 10.00      A   
ATOM     88  CA  GLU A  86       5.136  15.715 -10.756  1.00 10.00      A   
ATOM     89  CB  GLU A  86       6.098  15.380 -11.899  1.00 10.00      A   
ATOM     90  CG  GLU A  86       6.078  16.393 -13.032  1.00 10.00      A   
ATOM     91  CD  GLU A  86       6.588  15.825 -14.338  1.00 10.00      A   
ATOM     92  OE1 GLU A  86       7.823  15.734 -14.518  1.00 10.00      A   
ATOM     93  OE2 GLU A  86       5.753  15.469 -15.194  1.00 10.00      A   
ATOM     94  C   GLU A  86       5.185  14.641  -9.674  1.00 10.00      A   
ATOM     95  O   GLU A  86       4.416  13.678  -9.700  1.00 10.00      A   
ATOM     96  N   LEU A  87       6.084  14.813  -8.720  1.00 10.00      A   
ATOM     97  HN  LEU A  87       6.686  15.589  -8.759  1.00 10.00      A   
ATOM     98  CA  LEU A  87       6.216  13.866  -7.623  1.00 10.00      A   
ATOM     99  CB  LEU A  87       7.495  14.133  -6.826  1.00 10.00      A   
ATOM    100  CG  LEU A  87       8.668  13.186  -7.081  1.00 10.00      A   
ATOM    101  CD1 LEU A  87       8.943  13.050  -8.570  1.00 10.00      A   
ATOM    102  CD2 LEU A  87       9.910  13.674  -6.351  1.00 10.00      A   
ATOM    103  C   LEU A  87       5.009  13.946  -6.701  1.00 10.00      A   
ATOM    104  O   LEU A  87       4.444  12.923  -6.315  1.00 10.00      A   
ATOM    105  N   LYS A  88       4.600  15.167  -6.375  1.00 10.00      A   
ATOM    106  HN  LYS A  88       5.078  15.946  -6.739  1.00 10.00      A   
ATOM    107  CA  LYS A  88       3.469  15.380  -5.482  1.00 10.00      A   
ATOM    108  CB  LYS A  88       3.346  16.846  -5.066  1.00 10.00      A   
ATOM    109  CG  LYS A  88       3.098  17.039  -3.576  1.00 10.00      A   
ATOM    110  CD  LYS A  88       4.040  16.178  -2.745  1.00 10.00      A   
ATOM    111  CE  LYS A  88       3.796  16.357  -1.255  1.00 10.00      A   
ATOM    112  NZ  LYS A  88       4.473  15.306  -0.449  1.00 10.00      A   
ATOM    113  HZ1 LYS A  88       3.879  14.441  -0.414  1.00 10.00      A   
ATOM    114  HZ2 LYS A  88       4.632  15.639   0.520  1.00 10.00      A   
ATOM    115  HZ3 LYS A  88       5.387  15.057  -0.876  1.00 10.00      A   
ATOM    116  C   LYS A  88       2.157  14.852  -6.053  1.00 10.00      A   
ATOM    117  O   LYS A  88       1.365  14.255  -5.328  1.00 10.00      A   
ATOM    118  N   VAL A  89       1.923  15.058  -7.348  1.00 10.00      A   
ATOM    119  HN  VAL A  89       2.581  15.551  -7.888  1.00 10.00      A   
ATOM    120  CA  VAL A  89       0.692  14.570  -7.969  1.00 10.00      A   
ATOM    121  CB  VAL A  89       0.427  15.145  -9.382  1.00 10.00      A   
ATOM    122  CG1 VAL A  89       0.241  16.652  -9.323  1.00 10.00      A   
ATOM    123  CG2 VAL A  89       1.530  14.773 -10.361  1.00 10.00      A   
ATOM    124  C   VAL A  89       0.656  13.042  -7.989  1.00 10.00      A   
ATOM    125  O   VAL A  89      -0.402  12.432  -7.826  1.00 10.00      A   
ATOM    126  N   SER A  90       1.823  12.433  -8.165  1.00 10.00      A   
ATOM    127  HN  SER A  90       2.630  12.975  -8.288  1.00 10.00      A   
ATOM    128  CA  SER A  90       1.934  10.980  -8.184  1.00 10.00      A   
ATOM    129  CB  SER A  90       3.287  10.559  -8.758  1.00 10.00      A   
ATOM    130  OG  SER A  90       3.493  11.128 -10.042  1.00 10.00      A   
ATOM    131  HG  SER A  90       3.838  12.027  -9.948  1.00 10.00      A   
ATOM    132  C   SER A  90       1.754  10.426  -6.772  1.00 10.00      A   
ATOM    133  O   SER A  90       1.182   9.353  -6.574  1.00 10.00      A   
ATOM    134  N   GLU A  91       2.243  11.177  -5.797  1.00 10.00      A   
ATOM    135  HN  GLU A  91       2.708  12.013  -6.025  1.00 10.00      A   
ATOM    136  CA  GLU A  91       2.132  10.800  -4.400  1.00 10.00      A   
ATOM    137  CB  GLU A  91       2.999  11.743  -3.567  1.00 10.00      A   
ATOM    138  CG  GLU A  91       3.128  11.368  -2.105  1.00 10.00      A   
ATOM    139  CD  GLU A  91       3.796  12.462  -1.300  1.00 10.00      A   
ATOM    140  OE1 GLU A  91       3.135  13.050  -0.420  1.00 10.00      A   
ATOM    141  OE2 GLU A  91       4.979  12.761  -1.557  1.00 10.00      A   
ATOM    142  C   GLU A  91       0.674  10.905  -3.960  1.00 10.00      A   
ATOM    143  O   GLU A  91       0.151  10.037  -3.258  1.00 10.00      A   
ATOM    144  N   LEU A  92       0.024  11.975  -4.410  1.00 10.00      A   
ATOM    145  HN  LEU A  92       0.511  12.619  -4.969  1.00 10.00      A   
ATOM    146  CA  LEU A  92      -1.372  12.240  -4.092  1.00 10.00      A   
ATOM    147  CB  LEU A  92      -1.814  13.550  -4.755  1.00 10.00      A   
ATOM    148  CG  LEU A  92      -2.587  14.540  -3.878  1.00 10.00      A   
ATOM    149  CD1 LEU A  92      -2.630  15.911  -4.536  1.00 10.00      A   
ATOM    150  CD2 LEU A  92      -3.996  14.038  -3.604  1.00 10.00      A   
ATOM    151  C   LEU A  92      -2.274  11.097  -4.545  1.00 10.00      A   
ATOM    152  O   LEU A  92      -3.039  10.553  -3.751  1.00 10.00      A   
ATOM    153  N   VAL A  93      -2.171  10.723  -5.819  1.00 10.00      A   
ATOM    154  HN  VAL A  93      -1.530  11.183  -6.404  1.00 10.00      A   
ATOM    155  CA  VAL A  93      -2.994   9.647  -6.366  1.00 10.00      A   
ATOM    156  CB  VAL A  93      -2.834   9.471  -7.894  1.00 10.00      A   
ATOM    157  CG1 VAL A  93      -3.344  10.698  -8.628  1.00 10.00      A   
ATOM    158  CG2 VAL A  93      -1.391   9.187  -8.274  1.00 10.00      A   
ATOM    159  C   VAL A  93      -2.764   8.318  -5.646  1.00 10.00      A   
ATOM    160  O   VAL A  93      -3.711   7.570  -5.403  1.00 10.00      A   
ATOM    161  N   GLN A  94      -1.514   8.033  -5.288  1.00 10.00      A   
ATOM    162  HN  GLN A  94      -0.795   8.668  -5.496  1.00 10.00      A   
ATOM    163  CA  GLN A  94      -1.195   6.792  -4.593  1.00 10.00      A   
ATOM    164  CB  GLN A  94       0.314   6.550  -4.534  1.00 10.00      A   
ATOM    165  CG  GLN A  94       0.782   5.432  -5.453  1.00 10.00      A   
ATOM    166  CD  GLN A  94       2.288   5.241  -5.447  1.00 10.00      A   
ATOM    167  OE1 GLN A  94       2.962   5.509  -4.452  1.00 10.00      A   
ATOM    168  NE2 GLN A  94       2.824   4.763  -6.559  1.00 10.00      A   
ATOM    169 HE21 GLN A  94       2.229   4.560  -7.311  1.00 10.00      A   
ATOM    170 HE22 GLN A  94       3.794   4.633  -6.586  1.00 10.00      A   
ATOM    171  C   GLN A  94      -1.808   6.779  -3.199  1.00 10.00      A   
ATOM    172  O   GLN A  94      -2.340   5.761  -2.754  1.00 10.00      A   
ATOM    173  N   PHE A  95      -1.746   7.919  -2.522  1.00 10.00      A   
ATOM    174  HN  PHE A  95      -1.301   8.696  -2.930  1.00 10.00      A   
ATOM    175  CA  PHE A  95      -2.310   8.044  -1.185  1.00 10.00      A   
ATOM    176  CB  PHE A  95      -2.021   9.435  -0.610  1.00 10.00      A   
ATOM    177  CG  PHE A  95      -2.581   9.658   0.768  1.00 10.00      A   
ATOM    178  CD1 PHE A  95      -1.952   9.126   1.883  1.00 10.00      A   
ATOM    179  CD2 PHE A  95      -3.736  10.403   0.949  1.00 10.00      A   
ATOM    180  CE1 PHE A  95      -2.463   9.332   3.150  1.00 10.00      A   
ATOM    181  CE2 PHE A  95      -4.253  10.613   2.213  1.00 10.00      A   
ATOM    182  CZ  PHE A  95      -3.615  10.076   3.315  1.00 10.00      A   
ATOM    183  C   PHE A  95      -3.814   7.789  -1.217  1.00 10.00      A   
ATOM    184  O   PHE A  95      -4.356   7.079  -0.365  1.00 10.00      A   
ATOM    185  N   LEU A  96      -4.476   8.368  -2.213  1.00 10.00      A   
ATOM    186  HN  LEU A  96      -3.978   8.921  -2.857  1.00 10.00      A   
ATOM    187  CA  LEU A  96      -5.914   8.211  -2.376  1.00 10.00      A   
ATOM    188  CB  LEU A  96      -6.425   9.082  -3.528  1.00 10.00      A   
ATOM    189  CG  LEU A  96      -6.055  10.568  -3.476  1.00 10.00      A   
ATOM    190  CD1 LEU A  96      -6.573  11.294  -4.708  1.00 10.00      A   
ATOM    191  CD2 LEU A  96      -6.575  11.222  -2.204  1.00 10.00      A   
ATOM    192  C   LEU A  96      -6.269   6.752  -2.634  1.00 10.00      A   
ATOM    193  O   LEU A  96      -7.171   6.207  -2.005  1.00 10.00      A   
ATOM    194  N   LEU A  97      -5.528   6.126  -3.548  1.00 10.00      A   
ATOM    195  HN  LEU A  97      -4.806   6.622  -3.992  1.00 10.00      A   
ATOM    196  CA  LEU A  97      -5.750   4.729  -3.911  1.00 10.00      A   
ATOM    197  CB  LEU A  97      -4.719   4.277  -4.950  1.00 10.00      A   
ATOM    198  CG  LEU A  97      -4.954   4.725  -6.393  1.00 10.00      A   
ATOM    199  CD1 LEU A  97      -3.686   4.546  -7.213  1.00 10.00      A   
ATOM    200  CD2 LEU A  97      -6.100   3.941  -7.015  1.00 10.00      A   
ATOM    201  C   LEU A  97      -5.685   3.805  -2.700  1.00 10.00      A   
ATOM    202  O   LEU A  97      -6.582   2.991  -2.484  1.00 10.00      A   
ATOM    203  N   ILE A  98      -4.626   3.946  -1.911  1.00 10.00      A   
ATOM    204  HN  ILE A  98      -3.957   4.634  -2.130  1.00 10.00      A   
ATOM    205  CA  ILE A  98      -4.426   3.112  -0.730  1.00 10.00      A   
ATOM    206  CB  ILE A  98      -3.080   3.425  -0.035  1.00 10.00      A   
ATOM    207  CG1 ILE A  98      -1.903   3.153  -0.981  1.00 10.00      A   
ATOM    208  CG2 ILE A  98      -2.926   2.628   1.256  1.00 10.00      A   
ATOM    209  CD1 ILE A  98      -1.841   1.731  -1.500  1.00 10.00      A   
ATOM    210  C   ILE A  98      -5.572   3.250   0.274  1.00 10.00      A   
ATOM    211  O   ILE A  98      -6.116   2.255   0.750  1.00 10.00      A   
ATOM    212  N   LYS A  99      -5.953   4.484   0.580  1.00 10.00      A   
ATOM    213  HN  LYS A  99      -5.511   5.246   0.143  1.00 10.00      A   
ATOM    214  CA  LYS A  99      -7.022   4.726   1.545  1.00 10.00      A   
ATOM    215  CB  LYS A  99      -7.011   6.178   2.035  1.00 10.00      A   
ATOM    216  CG  LYS A  99      -5.688   6.617   2.651  1.00 10.00      A   
ATOM    217  CD  LYS A  99      -5.281   5.719   3.812  1.00 10.00      A   
ATOM    218  CE  LYS A  99      -3.896   6.078   4.329  1.00 10.00      A   
ATOM    219  NZ  LYS A  99      -3.476   5.216   5.468  1.00 10.00      A   
ATOM    220  HZ1 LYS A  99      -3.319   4.241   5.144  1.00 10.00      A   
ATOM    221  HZ2 LYS A  99      -4.209   5.212   6.206  1.00 10.00      A   
ATOM    222  HZ3 LYS A  99      -2.590   5.576   5.882  1.00 10.00      A   
ATOM    223  C   LYS A  99      -8.396   4.338   0.999  1.00 10.00      A   
ATOM    224  O   LYS A  99      -9.276   3.903   1.749  1.00 10.00      A   
ATOM    225  N   ASP A 100      -8.570   4.478  -0.310  1.00 10.00      A   
ATOM    226  HN  ASP A 100      -7.827   4.817  -0.859  1.00 10.00      A   
ATOM    227  CA  ASP A 100      -9.834   4.145  -0.960  1.00 10.00      A   
ATOM    228  CB  ASP A 100      -9.855   4.678  -2.395  1.00 10.00      A   
ATOM    229  CG  ASP A 100     -11.099   4.273  -3.155  1.00 10.00      A   
ATOM    230  OD1 ASP A 100     -12.187   4.823  -2.870  1.00 10.00      A   
ATOM    231  OD2 ASP A 100     -11.005   3.387  -4.027  1.00 10.00      A   
ATOM    232  C   ASP A 100     -10.089   2.638  -0.945  1.00 10.00      A   
ATOM    233  O   ASP A 100     -11.238   2.193  -1.021  1.00 10.00      A   
ATOM    234  N   GLN A 101      -9.016   1.859  -0.826  1.00 10.00      A   
ATOM    235  HN  GLN A 101      -8.128   2.277  -0.769  1.00 10.00      A   
ATOM    236  CA  GLN A 101      -9.119   0.399  -0.793  1.00 10.00      A   
ATOM    237  CB  GLN A 101      -7.731  -0.244  -0.723  1.00 10.00      A   
ATOM    238  CG  GLN A 101      -6.910  -0.099  -1.994  1.00 10.00      A   
ATOM    239  CD  GLN A 101      -5.509  -0.668  -1.861  1.00 10.00      A   
ATOM    240  OE1 GLN A 101      -4.924  -0.677  -0.782  1.00 10.00      A   
ATOM    241  NE2 GLN A 101      -4.960  -1.146  -2.967  1.00 10.00      A   
ATOM    242 HE21 GLN A 101      -5.479  -1.104  -3.796  1.00 10.00      A   
ATOM    243 HE22 GLN A 101      -4.057  -1.521  -2.909  1.00 10.00      A   
ATOM    244  C   GLN A 101      -9.965  -0.071   0.388  1.00 10.00      A   
ATOM    245  O   GLN A 101     -10.677  -1.072   0.297  1.00 10.00      A   
ATOM    246  N   LYS A 102      -9.881   0.658   1.494  1.00 10.00      A   
ATOM    247  HN  LYS A 102      -9.290   1.441   1.504  1.00 10.00      A   
ATOM    248  CA  LYS A 102     -10.638   0.320   2.690  1.00 10.00      A   
ATOM    249  CB  LYS A 102      -9.856   0.726   3.949  1.00 10.00      A   
ATOM    250  CG  LYS A 102     -10.337   0.066   5.237  1.00 10.00      A   
ATOM    251  CD  LYS A 102     -11.353   0.934   5.965  1.00 10.00      A   
ATOM    252  CE  LYS A 102     -12.613   0.152   6.302  1.00 10.00      A   
ATOM    253  NZ  LYS A 102     -13.814   1.027   6.316  1.00 10.00      A   
ATOM    254  HZ1 LYS A 102     -13.703   1.774   7.030  1.00 10.00      A   
ATOM    255  HZ2 LYS A 102     -14.664   0.468   6.544  1.00 10.00      A   
ATOM    256  HZ3 LYS A 102     -13.944   1.471   5.381  1.00 10.00      A   
ATOM    257  C   LYS A 102     -12.007   0.997   2.667  1.00 10.00      A   
ATOM    258  O   LYS A 102     -12.963   0.500   3.263  1.00 10.00      A   
ATOM    259  N   LYS A 103     -12.086   2.125   1.957  1.00 10.00      A   
ATOM    260  HN  LYS A 103     -11.284   2.443   1.491  1.00 10.00      A   
ATOM    261  CA  LYS A 103     -13.321   2.904   1.840  1.00 10.00      A   
ATOM    262  CB  LYS A 103     -14.493   2.059   1.322  1.00 10.00      A   
ATOM    263  CG  LYS A 103     -14.397   1.681  -0.148  1.00 10.00      A   
ATOM    264  CD  LYS A 103     -14.785   2.845  -1.047  1.00 10.00      A   
ATOM    265  CE  LYS A 103     -14.711   2.458  -2.515  1.00 10.00      A   
ATOM    266  NZ  LYS A 103     -13.310   2.312  -2.984  1.00 10.00      A   
ATOM    267  HZ1 LYS A 103     -13.282   1.786  -3.878  1.00 10.00      A   
ATOM    268  HZ2 LYS A 103     -12.741   1.803  -2.277  1.00 10.00      A   
ATOM    269  HZ3 LYS A 103     -12.881   3.257  -3.139  1.00 10.00      A   
ATOM    270  C   LYS A 103     -13.678   3.587   3.159  1.00 10.00      A   
ATOM    271  O   LYS A 103     -14.052   2.929   4.135  1.00 10.00      A   
ATOM    272  N   ILE A 104     -13.539   4.908   3.187  1.00 10.00      A   
ATOM    273  HN  ILE A 104     -13.228   5.371   2.385  1.00 10.00      A   
ATOM    274  CA  ILE A 104     -13.846   5.685   4.383  1.00 10.00      A   
ATOM    275  CB  ILE A 104     -12.646   6.537   4.866  1.00 10.00      A   
ATOM    276  CG1 ILE A 104     -11.363   5.697   4.927  1.00 10.00      A   
ATOM    277  CG2 ILE A 104     -12.942   7.166   6.223  1.00 10.00      A   
ATOM    278  CD1 ILE A 104     -11.393   4.593   5.963  1.00 10.00      A   
ATOM    279  C   ILE A 104     -15.091   6.568   4.195  1.00 10.00      A   
ATOM    280  O   ILE A 104     -16.045   6.450   4.963  1.00 10.00      A   
ATOM    281  N   PRO A 105     -15.133   7.442   3.157  1.00 10.00      A   
ATOM    282  CA  PRO A 105     -14.069   7.623   2.173  1.00 10.00      A   
ATOM    283  CB  PRO A 105     -14.869   7.956   0.915  1.00 10.00      A   
ATOM    284  CG  PRO A 105     -16.059   8.714   1.413  1.00 10.00      A   
ATOM    285  CD  PRO A 105     -16.264   8.336   2.863  1.00 10.00      A   
ATOM    286  C   PRO A 105     -13.126   8.776   2.523  1.00 10.00      A   
ATOM    287  O   PRO A 105     -13.137   9.288   3.646  1.00 10.00      A   
ATOM    288  N   ILE A 106     -12.311   9.179   1.554  1.00 10.00      A   
ATOM    289  HN  ILE A 106     -12.373   8.751   0.674  1.00 10.00      A   
ATOM    290  CA  ILE A 106     -11.347  10.254   1.752  1.00 10.00      A   
ATOM    291  CB  ILE A 106     -10.315  10.329   0.604  1.00 10.00      A   
ATOM    292  CG1 ILE A 106     -11.015  10.288  -0.758  1.00 10.00      A   
ATOM    293  CG2 ILE A 106      -9.296   9.203   0.726  1.00 10.00      A   
ATOM    294  CD1 ILE A 106     -10.112  10.620  -1.927  1.00 10.00      A   
ATOM    295  C   ILE A 106     -12.027  11.610   1.921  1.00 10.00      A   
ATOM    296  O   ILE A 106     -13.019  11.914   1.253  1.00 10.00      A   
ATOM    297  N   LYS A 107     -11.483  12.415   2.822  1.00 10.00      A   
ATOM    298  HN  LYS A 107     -10.692  12.114   3.312  1.00 10.00      A   
ATOM    299  CA  LYS A 107     -12.013  13.740   3.095  1.00 10.00      A   
ATOM    300  CB  LYS A 107     -12.384  13.863   4.575  1.00 10.00      A   
ATOM    301  CG  LYS A 107     -13.529  12.960   5.008  1.00 10.00      A   
ATOM    302  CD  LYS A 107     -13.523  12.746   6.515  1.00 10.00      A   
ATOM    303  CE  LYS A 107     -12.634  11.573   6.906  1.00 10.00      A   
ATOM    304  NZ  LYS A 107     -11.828  11.860   8.123  1.00 10.00      A   
ATOM    305  HZ1 LYS A 107     -11.471  10.977   8.535  1.00 10.00      A   
ATOM    306  HZ2 LYS A 107     -12.406  12.354   8.831  1.00 10.00      A   
ATOM    307  HZ3 LYS A 107     -11.010  12.469   7.876  1.00 10.00      A   
ATOM    308  C   LYS A 107     -10.973  14.790   2.735  1.00 10.00      A   
ATOM    309  O   LYS A 107      -9.785  14.606   3.005  1.00 10.00      A   
ATOM    310  N   ARG A 108     -11.427  15.887   2.130  1.00 10.00      A   
ATOM    311  HN  ARG A 108     -12.389  15.958   1.943  1.00 10.00      A   
ATOM    312  CA  ARG A 108     -10.541  16.980   1.720  1.00 10.00      A   
ATOM    313  CB  ARG A 108     -11.359  18.144   1.145  1.00 10.00      A   
ATOM    314  CG  ARG A 108     -10.546  19.381   0.783  1.00 10.00      A   
ATOM    315  CD  ARG A 108     -11.395  20.396   0.033  1.00 10.00      A   
ATOM    316  NE  ARG A 108     -10.838  21.750   0.090  1.00 10.00      A   
ATOM    317  HE  ARG A 108      -9.863  21.842  -0.007  1.00 10.00      A   
ATOM    318  CZ  ARG A 108     -11.575  22.852   0.248  1.00 10.00      A   
ATOM    319  NH1 ARG A 108     -12.890  22.761   0.413  1.00 10.00      A   
ATOM    320 HH11 ARG A 108     -13.358  21.823   0.430  1.00 10.00      A   
ATOM    321 HH12 ARG A 108     -13.465  23.625   0.526  1.00 10.00      A   
ATOM    322  NH2 ARG A 108     -10.997  24.045   0.260  1.00 10.00      A   
ATOM    323 HH21 ARG A 108      -9.963  24.131   0.149  1.00 10.00      A   
ATOM    324 HH22 ARG A 108     -11.575  24.907   0.376  1.00 10.00      A   
ATOM    325  C   ARG A 108      -9.654  17.463   2.869  1.00 10.00      A   
ATOM    326  O   ARG A 108      -8.487  17.801   2.663  1.00 10.00      A   
ATOM    327  N   ALA A 109     -10.209  17.474   4.077  1.00 10.00      A   
ATOM    328  HN  ALA A 109     -11.137  17.178   4.176  1.00 10.00      A   
ATOM    329  CA  ALA A 109      -9.475  17.914   5.260  1.00 10.00      A   
ATOM    330  CB  ALA A 109     -10.383  17.890   6.481  1.00 10.00      A   
ATOM    331  C   ALA A 109      -8.241  17.047   5.497  1.00 10.00      A   
ATOM    332  O   ALA A 109      -7.136  17.558   5.688  1.00 10.00      A   
ATOM    333  N   ASP A 110      -8.435  15.732   5.454  1.00 10.00      A   
ATOM    334  HN  ASP A 110      -9.333  15.388   5.267  1.00 10.00      A   
ATOM    335  CA  ASP A 110      -7.343  14.788   5.669  1.00 10.00      A   
ATOM    336  CB  ASP A 110      -7.857  13.348   5.737  1.00 10.00      A   
ATOM    337  CG  ASP A 110      -8.435  12.988   7.092  1.00 10.00      A   
ATOM    338  OD1 ASP A 110      -7.656  12.674   8.020  1.00 10.00      A   
ATOM    339  OD2 ASP A 110      -9.673  13.015   7.237  1.00 10.00      A   
ATOM    340  C   ASP A 110      -6.286  14.914   4.582  1.00 10.00      A   
ATOM    341  O   ASP A 110      -5.092  14.864   4.864  1.00 10.00      A   
ATOM    342  N   ILE A 111      -6.735  15.093   3.344  1.00 10.00      A   
ATOM    343  HN  ILE A 111      -7.704  15.128   3.190  1.00 10.00      A   
ATOM    344  CA  ILE A 111      -5.828  15.231   2.206  1.00 10.00      A   
ATOM    345  CB  ILE A 111      -6.606  15.370   0.877  1.00 10.00      A   
ATOM    346  CG1 ILE A 111      -7.556  14.182   0.686  1.00 10.00      A   
ATOM    347  CG2 ILE A 111      -5.645  15.483  -0.300  1.00 10.00      A   
ATOM    348  CD1 ILE A 111      -8.547  14.360  -0.447  1.00 10.00      A   
ATOM    349  C   ILE A 111      -4.909  16.442   2.379  1.00 10.00      A   
ATOM    350  O   ILE A 111      -3.692  16.341   2.212  1.00 10.00      A   
ATOM    351  N   LEU A 112      -5.501  17.572   2.749  1.00 10.00      A   
ATOM    352  HN  LEU A 112      -6.474  17.570   2.899  1.00 10.00      A   
ATOM    353  CA  LEU A 112      -4.759  18.815   2.944  1.00 10.00      A   
ATOM    354  CB  LEU A 112      -5.737  19.954   3.249  1.00 10.00      A   
ATOM    355  CG  LEU A 112      -5.146  21.363   3.331  1.00 10.00      A   
ATOM    356  CD1 LEU A 112      -5.022  21.977   1.945  1.00 10.00      A   
ATOM    357  CD2 LEU A 112      -5.990  22.244   4.238  1.00 10.00      A   
ATOM    358  C   LEU A 112      -3.743  18.692   4.079  1.00 10.00      A   
ATOM    359  O   LEU A 112      -2.688  19.329   4.059  1.00 10.00      A   
ATOM    360  N   LYS A 113      -4.069  17.861   5.058  1.00 10.00      A   
ATOM    361  HN  LYS A 113      -4.920  17.372   5.002  1.00 10.00      A   
ATOM    362  CA  LYS A 113      -3.220  17.653   6.224  1.00 10.00      A   
ATOM    363  CB  LYS A 113      -4.127  17.335   7.426  1.00 10.00      A   
ATOM    364  CG  LYS A 113      -3.439  16.747   8.649  1.00 10.00      A   
ATOM    365  CD  LYS A 113      -4.437  16.026   9.547  1.00 10.00      A   
ATOM    366  CE  LYS A 113      -5.215  14.970   8.772  1.00 10.00      A   
ATOM    367  NZ  LYS A 113      -6.128  14.185   9.642  1.00 10.00      A   
ATOM    368  HZ1 LYS A 113      -6.710  14.822  10.219  1.00 10.00      A   
ATOM    369  HZ2 LYS A 113      -5.579  13.569  10.273  1.00 10.00      A   
ATOM    370  HZ3 LYS A 113      -6.759  13.590   9.056  1.00 10.00      A   
ATOM    371  C   LYS A 113      -2.197  16.531   6.001  1.00 10.00      A   
ATOM    372  O   LYS A 113      -1.227  16.402   6.752  1.00 10.00      A   
ATOM    373  N   HIS A 114      -2.389  15.736   4.956  1.00 10.00      A   
ATOM    374  HN  HIS A 114      -3.145  15.900   4.356  1.00 10.00      A   
ATOM    375  CA  HIS A 114      -1.493  14.616   4.697  1.00 10.00      A   
ATOM    376  CB  HIS A 114      -2.274  13.321   4.467  1.00 10.00      A   
ATOM    377  CG  HIS A 114      -2.545  12.545   5.719  1.00 10.00      A   
ATOM    378  ND1 HIS A 114      -1.695  11.589   6.233  1.00 10.00      A   
ATOM    379  HD1 HIS A 114      -0.829  11.321   5.852  1.00 10.00      A   
ATOM    380  CD2 HIS A 114      -3.605  12.591   6.563  1.00 10.00      A   
ATOM    381  CE1 HIS A 114      -2.253  11.096   7.347  1.00 10.00      A   
ATOM    382  NE2 HIS A 114      -3.416  11.674   7.592  1.00 10.00      A   
ATOM    383  C   HIS A 114      -0.484  14.833   3.570  1.00 10.00      A   
ATOM    384  O   HIS A 114       0.718  14.697   3.785  1.00 10.00      A   
ATOM    385  N   VAL A 115      -0.952  15.170   2.373  1.00 10.00      A   
ATOM    386  HN  VAL A 115      -1.913  15.320   2.247  1.00 10.00      A   
ATOM    387  CA  VAL A 115      -0.037  15.319   1.240  1.00 10.00      A   
ATOM    388  CB  VAL A 115      -0.357  14.316   0.112  1.00 10.00      A   
ATOM    389  CG1 VAL A 115      -0.106  12.889   0.574  1.00 10.00      A   
ATOM    390  CG2 VAL A 115      -1.793  14.481  -0.362  1.00 10.00      A   
ATOM    391  C   VAL A 115       0.038  16.728   0.658  1.00 10.00      A   
ATOM    392  O   VAL A 115       0.754  16.953  -0.316  1.00 10.00      A   
ATOM    393  N   ILE A 116      -0.677  17.678   1.237  1.00 10.00      A   
ATOM    394  HN  ILE A 116      -1.224  17.467   2.022  1.00 10.00      A   
ATOM    395  CA  ILE A 116      -0.644  19.038   0.715  1.00 10.00      A   
ATOM    396  CB  ILE A 116      -2.027  19.722   0.754  1.00 10.00      A   
ATOM    397  CG1 ILE A 116      -3.056  18.878  -0.006  1.00 10.00      A   
ATOM    398  CG2 ILE A 116      -1.953  21.119   0.159  1.00 10.00      A   
ATOM    399  CD1 ILE A 116      -2.698  18.614  -1.455  1.00 10.00      A   
ATOM    400  C   ILE A 116       0.409  19.888   1.426  1.00 10.00      A   
ATOM    401  O   ILE A 116       1.469  20.171   0.864  1.00 10.00      A   
ATOM    402  N   GLY A 117       0.115  20.286   2.659  1.00 10.00      A   
ATOM    403  HN  GLY A 117      -0.746  20.032   3.052  1.00 10.00      A   
ATOM    404  CA  GLY A 117       1.048  21.089   3.429  1.00 10.00      A   
ATOM    405  C   GLY A 117       1.365  22.433   2.791  1.00 10.00      A   
ATOM    406  O   GLY A 117       0.502  23.306   2.701  1.00 10.00      A   
ATOM    407  N   ASP A 118       2.606  22.588   2.336  1.00 10.00      A   
ATOM    408  HN  ASP A 118       3.235  21.843   2.419  1.00 10.00      A   
ATOM    409  CA  ASP A 118       3.064  23.835   1.714  1.00 10.00      A   
ATOM    410  CB  ASP A 118       4.600  23.864   1.637  1.00 10.00      A   
ATOM    411  CG  ASP A 118       5.150  25.068   0.885  1.00 10.00      A   
ATOM    412  OD1 ASP A 118       5.056  26.196   1.405  1.00 10.00      A   
ATOM    413  OD2 ASP A 118       5.686  24.891  -0.232  1.00 10.00      A   
ATOM    414  C   ASP A 118       2.466  24.037   0.324  1.00 10.00      A   
ATOM    415  O   ASP A 118       2.298  25.169  -0.131  1.00 10.00      A   
ATOM    416  N   TYR A 119       2.098  22.941  -0.329  1.00 10.00      A   
ATOM    417  HN  TYR A 119       2.191  22.069   0.113  1.00 10.00      A   
ATOM    418  CA  TYR A 119       1.542  22.993  -1.682  1.00 10.00      A   
ATOM    419  CB  TYR A 119       1.697  21.639  -2.382  1.00 10.00      A   
ATOM    420  CG  TYR A 119       3.136  21.219  -2.604  1.00 10.00      A   
ATOM    421  CD1 TYR A 119       3.785  21.498  -3.801  1.00 10.00      A   
ATOM    422  CD2 TYR A 119       3.843  20.544  -1.618  1.00 10.00      A   
ATOM    423  CE1 TYR A 119       5.097  21.114  -4.009  1.00 10.00      A   
ATOM    424  CE2 TYR A 119       5.155  20.158  -1.816  1.00 10.00      A   
ATOM    425  CZ  TYR A 119       5.777  20.445  -3.013  1.00 10.00      A   
ATOM    426  OH  TYR A 119       7.081  20.057  -3.214  1.00 10.00      A   
ATOM    427  HH  TYR A 119       7.571  20.777  -3.634  1.00 10.00      A   
ATOM    428  C   TYR A 119       0.079  23.444  -1.708  1.00 10.00      A   
ATOM    429  O   TYR A 119      -0.644  23.180  -2.670  1.00 10.00      A   
ATOM    430  N   LYS A 120      -0.352  24.143  -0.665  1.00 10.00      A   
ATOM    431  HN  LYS A 120       0.271  24.340   0.067  1.00 10.00      A   
ATOM    432  CA  LYS A 120      -1.727  24.627  -0.586  1.00 10.00      A   
ATOM    433  CB  LYS A 120      -2.118  24.958   0.859  1.00 10.00      A   
ATOM    434  CG  LYS A 120      -1.104  25.805   1.616  1.00 10.00      A   
ATOM    435  CD  LYS A 120      -1.628  26.180   2.995  1.00 10.00      A   
ATOM    436  CE  LYS A 120      -0.497  26.521   3.955  1.00 10.00      A   
ATOM    437  NZ  LYS A 120       0.142  25.302   4.520  1.00 10.00      A   
ATOM    438  HZ1 LYS A 120      -0.492  24.853   5.214  1.00 10.00      A   
ATOM    439  HZ2 LYS A 120       1.034  25.549   4.995  1.00 10.00      A   
ATOM    440  HZ3 LYS A 120       0.344  24.616   3.762  1.00 10.00      A   
ATOM    441  C   LYS A 120      -1.948  25.832  -1.494  1.00 10.00      A   
ATOM    442  O   LYS A 120      -3.085  26.221  -1.760  1.00 10.00      A   
ATOM    443  N   ASP A 121      -0.857  26.406  -1.986  1.00 10.00      A   
ATOM    444  HN  ASP A 121       0.024  26.033  -1.761  1.00 10.00      A   
ATOM    445  CA  ASP A 121      -0.934  27.570  -2.864  1.00 10.00      A   
ATOM    446  CB  ASP A 121       0.428  28.268  -2.969  1.00 10.00      A   
ATOM    447  CG  ASP A 121       1.385  27.558  -3.907  1.00 10.00      A   
ATOM    448  OD1 ASP A 121       1.708  28.121  -4.975  1.00 10.00      A   
ATOM    449  OD2 ASP A 121       1.813  26.435  -3.581  1.00 10.00      A   
ATOM    450  C   ASP A 121      -1.431  27.175  -4.252  1.00 10.00      A   
ATOM    451  O   ASP A 121      -1.969  28.004  -4.988  1.00 10.00      A   
ATOM    452  N   ILE A 122      -1.250  25.906  -4.601  1.00 10.00      A   
ATOM    453  HN  ILE A 122      -0.810  25.297  -3.970  1.00 10.00      A   
ATOM    454  CA  ILE A 122      -1.677  25.394  -5.899  1.00 10.00      A   
ATOM    455  CB  ILE A 122      -0.477  24.965  -6.768  1.00 10.00      A   
ATOM    456  CG1 ILE A 122       0.574  24.239  -5.921  1.00 10.00      A   
ATOM    457  CG2 ILE A 122       0.124  26.161  -7.489  1.00 10.00      A   
ATOM    458  CD1 ILE A 122       1.707  23.646  -6.725  1.00 10.00      A   
ATOM    459  C   ILE A 122      -2.609  24.203  -5.733  1.00 10.00      A   
ATOM    460  O   ILE A 122      -2.717  23.366  -6.627  1.00 10.00      A   
ATOM    461  N   PHE A 123      -3.291  24.150  -4.590  1.00 10.00      A   
ATOM    462  HN  PHE A 123      -3.164  24.865  -3.933  1.00 10.00      A   
ATOM    463  CA  PHE A 123      -4.218  23.061  -4.279  1.00 10.00      A   
ATOM    464  CB  PHE A 123      -4.962  23.312  -2.959  1.00 10.00      A   
ATOM    465  CG  PHE A 123      -5.924  22.217  -2.587  1.00 10.00      A   
ATOM    466  CD1 PHE A 123      -5.469  21.045  -2.008  1.00 10.00      A   
ATOM    467  CD2 PHE A 123      -7.282  22.356  -2.821  1.00 10.00      A   
ATOM    468  CE1 PHE A 123      -6.348  20.034  -1.669  1.00 10.00      A   
ATOM    469  CE2 PHE A 123      -8.168  21.350  -2.485  1.00 10.00      A   
ATOM    470  CZ  PHE A 123      -7.699  20.186  -1.908  1.00 10.00      A   
ATOM    471  C   PHE A 123      -5.198  22.743  -5.420  1.00 10.00      A   
ATOM    472  O   PHE A 123      -5.275  21.594  -5.854  1.00 10.00      A   
ATOM    473  N   PRO A 124      -5.962  23.741  -5.928  1.00 10.00      A   
ATOM    474  CA  PRO A 124      -6.923  23.515  -7.017  1.00 10.00      A   
ATOM    475  CB  PRO A 124      -7.422  24.922  -7.357  1.00 10.00      A   
ATOM    476  CG  PRO A 124      -7.225  25.698  -6.105  1.00 10.00      A   
ATOM    477  CD  PRO A 124      -5.975  25.150  -5.479  1.00 10.00      A   
ATOM    478  C   PRO A 124      -6.284  22.871  -8.247  1.00 10.00      A   
ATOM    479  O   PRO A 124      -6.846  21.950  -8.837  1.00 10.00      A   
ATOM    480  N   ASP A 125      -5.100  23.344  -8.615  1.00 10.00      A   
ATOM    481  HN  ASP A 125      -4.684  24.055  -8.086  1.00 10.00      A   
ATOM    482  CA  ASP A 125      -4.398  22.819  -9.782  1.00 10.00      A   
ATOM    483  CB  ASP A 125      -3.296  23.780 -10.232  1.00 10.00      A   
ATOM    484  CG  ASP A 125      -2.510  23.244 -11.410  1.00 10.00      A   
ATOM    485  OD1 ASP A 125      -3.089  23.114 -12.511  1.00 10.00      A   
ATOM    486  OD2 ASP A 125      -1.311  22.954 -11.246  1.00 10.00      A   
ATOM    487  C   ASP A 125      -3.815  21.437  -9.505  1.00 10.00      A   
ATOM    488  O   ASP A 125      -3.926  20.529 -10.330  1.00 10.00      A   
ATOM    489  N   LEU A 126      -3.213  21.279  -8.334  1.00 10.00      A   
ATOM    490  HN  LEU A 126      -3.169  22.041  -7.712  1.00 10.00      A   
ATOM    491  CA  LEU A 126      -2.613  20.010  -7.941  1.00 10.00      A   
ATOM    492  CB  LEU A 126      -1.933  20.148  -6.577  1.00 10.00      A   
ATOM    493  CG  LEU A 126      -0.761  19.203  -6.306  1.00 10.00      A   
ATOM    494  CD1 LEU A 126       0.451  19.601  -7.135  1.00 10.00      A   
ATOM    495  CD2 LEU A 126      -0.419  19.186  -4.825  1.00 10.00      A   
ATOM    496  C   LEU A 126      -3.673  18.916  -7.889  1.00 10.00      A   
ATOM    497  O   LEU A 126      -3.465  17.807  -8.388  1.00 10.00      A   
ATOM    498  N   PHE A 127      -4.816  19.245  -7.297  1.00 10.00      A   
ATOM    499  HN  PHE A 127      -4.915  20.150  -6.921  1.00 10.00      A   
ATOM    500  CA  PHE A 127      -5.924  18.307  -7.182  1.00 10.00      A   
ATOM    501  CB  PHE A 127      -7.031  18.904  -6.308  1.00 10.00      A   
ATOM    502  CG  PHE A 127      -8.123  17.936  -5.948  1.00 10.00      A   
ATOM    503  CD1 PHE A 127      -7.926  16.983  -4.963  1.00 10.00      A   
ATOM    504  CD2 PHE A 127      -9.348  17.983  -6.593  1.00 10.00      A   
ATOM    505  CE1 PHE A 127      -8.928  16.094  -4.627  1.00 10.00      A   
ATOM    506  CE2 PHE A 127     -10.355  17.097  -6.264  1.00 10.00      A   
ATOM    507  CZ  PHE A 127     -10.145  16.151  -5.279  1.00 10.00      A   
ATOM    508  C   PHE A 127      -6.469  17.963  -8.563  1.00 10.00      A   
ATOM    509  O   PHE A 127      -6.829  16.816  -8.832  1.00 10.00      A   
ATOM    510  N   LYS A 128      -6.508  18.959  -9.441  1.00 10.00      A   
ATOM    511  HN  LYS A 128      -6.193  19.849  -9.169  1.00 10.00      A   
ATOM    512  CA  LYS A 128      -7.001  18.767 -10.797  1.00 10.00      A   
ATOM    513  CB  LYS A 128      -7.091  20.108 -11.527  1.00 10.00      A   
ATOM    514  CG  LYS A 128      -8.139  20.146 -12.626  1.00 10.00      A   
ATOM    515  CD  LYS A 128      -8.201  21.513 -13.284  1.00 10.00      A   
ATOM    516  CE  LYS A 128      -9.308  21.571 -14.323  1.00 10.00      A   
ATOM    517  NZ  LYS A 128      -9.362  22.894 -14.998  1.00 10.00      A   
ATOM    518  HZ1 LYS A 128      -9.432  23.652 -14.294  1.00 10.00      A   
ATOM    519  HZ2 LYS A 128     -10.191  22.944 -15.623  1.00 10.00      A   
ATOM    520  HZ3 LYS A 128      -8.503  23.044 -15.570  1.00 10.00      A   
ATOM    521  C   LYS A 128      -6.094  17.806 -11.558  1.00 10.00      A   
ATOM    522  O   LYS A 128      -6.572  16.931 -12.283  1.00 10.00      A   
ATOM    523  N   ARG A 129      -4.786  17.974 -11.384  1.00 10.00      A   
ATOM    524  HN  ARG A 129      -4.469  18.705 -10.804  1.00 10.00      A   
ATOM    525  CA  ARG A 129      -3.811  17.110 -12.038  1.00 10.00      A   
ATOM    526  CB  ARG A 129      -2.383  17.626 -11.832  1.00 10.00      A   
ATOM    527  CG  ARG A 129      -2.080  18.947 -12.517  1.00 10.00      A   
ATOM    528  CD  ARG A 129      -0.584  19.222 -12.539  1.00 10.00      A   
ATOM    529  NE  ARG A 129      -0.288  20.639 -12.359  1.00 10.00      A   
ATOM    530  HE  ARG A 129      -0.968  21.186 -11.892  1.00 10.00      A   
ATOM    531  CZ  ARG A 129       0.829  21.239 -12.769  1.00 10.00      A   
ATOM    532  NH1 ARG A 129       1.774  20.560 -13.411  1.00 10.00      A   
ATOM    533 HH11 ARG A 129       2.646  21.045 -13.725  1.00 10.00      A   
ATOM    534 HH12 ARG A 129       1.650  19.546 -13.607  1.00 10.00      A   
ATOM    535  NH2 ARG A 129       0.988  22.531 -12.533  1.00 10.00      A   
ATOM    536 HH21 ARG A 129       0.234  23.061 -12.022  1.00 10.00      A   
ATOM    537 HH22 ARG A 129       1.848  23.027 -12.849  1.00 10.00      A   
ATOM    538  C   ARG A 129      -3.922  15.687 -11.507  1.00 10.00      A   
ATOM    539  O   ARG A 129      -3.870  14.725 -12.267  1.00 10.00      A   
ATOM    540  N   ALA A 130      -4.083  15.562 -10.197  1.00 10.00      A   
ATOM    541  HN  ALA A 130      -4.115  16.369  -9.638  1.00 10.00      A   
ATOM    542  CA  ALA A 130      -4.206  14.257  -9.566  1.00 10.00      A   
ATOM    543  CB  ALA A 130      -4.229  14.398  -8.050  1.00 10.00      A   
ATOM    544  C   ALA A 130      -5.458  13.535 -10.057  1.00 10.00      A   
ATOM    545  O   ALA A 130      -5.405  12.362 -10.429  1.00 10.00      A   
ATOM    546  N   ALA A 131      -6.575  14.253 -10.079  1.00 10.00      A   
ATOM    547  HN  ALA A 131      -6.546  15.191  -9.783  1.00 10.00      A   
ATOM    548  CA  ALA A 131      -7.846  13.691 -10.517  1.00 10.00      A   
ATOM    549  CB  ALA A 131      -8.957  14.721 -10.388  1.00 10.00      A   
ATOM    550  C   ALA A 131      -7.773  13.156 -11.944  1.00 10.00      A   
ATOM    551  O   ALA A 131      -8.222  12.041 -12.220  1.00 10.00      A   
ATOM    552  N   GLU A 132      -7.195  13.941 -12.847  1.00 10.00      A   
ATOM    553  HN  GLU A 132      -6.837  14.813 -12.571  1.00 10.00      A   
ATOM    554  CA  GLU A 132      -7.083  13.530 -14.241  1.00 10.00      A   
ATOM    555  CB  GLU A 132      -6.695  14.694 -15.157  1.00 10.00      A   
ATOM    556  CG  GLU A 132      -5.350  15.330 -14.849  1.00 10.00      A   
ATOM    557  CD  GLU A 132      -4.601  15.736 -16.097  1.00 10.00      A   
ATOM    558  OE1 GLU A 132      -5.162  16.502 -16.909  1.00 10.00      A   
ATOM    559  OE2 GLU A 132      -3.450  15.286 -16.279  1.00 10.00      A   
ATOM    560  C   GLU A 132      -6.131  12.350 -14.414  1.00 10.00      A   
ATOM    561  O   GLU A 132      -6.423  11.424 -15.165  1.00 10.00      A   
ATOM    562  N   ARG A 133      -5.007  12.373 -13.703  1.00 10.00      A   
ATOM    563  HN  ARG A 133      -4.836  13.133 -13.103  1.00 10.00      A   
ATOM    564  CA  ARG A 133      -4.022  11.296 -13.791  1.00 10.00      A   
ATOM    565  CB  ARG A 133      -2.754  11.641 -13.006  1.00 10.00      A   
ATOM    566  CG  ARG A 133      -1.919  12.757 -13.610  1.00 10.00      A   
ATOM    567  CD  ARG A 133      -1.643  12.515 -15.085  1.00 10.00      A   
ATOM    568  NE  ARG A 133      -0.267  12.851 -15.449  1.00 10.00      A   
ATOM    569  HE  ARG A 133       0.446  12.254 -15.118  1.00 10.00      A   
ATOM    570  CZ  ARG A 133       0.076  13.896 -16.203  1.00 10.00      A   
ATOM    571  NH1 ARG A 133      -0.850  14.744 -16.644  1.00 10.00      A   
ATOM    572 HH11 ARG A 133      -1.862  14.611 -16.390  1.00 10.00      A   
ATOM    573 HH12 ARG A 133      -0.578  15.548 -17.251  1.00 10.00      A   
ATOM    574  NH2 ARG A 133       1.351  14.101 -16.504  1.00 10.00      A   
ATOM    575 HH21 ARG A 133       2.088  13.450 -16.147  1.00 10.00      A   
ATOM    576 HH22 ARG A 133       1.625  14.911 -17.101  1.00 10.00      A   
ATOM    577  C   ARG A 133      -4.605   9.982 -13.285  1.00 10.00      A   
ATOM    578  O   ARG A 133      -4.302   8.908 -13.815  1.00 10.00      A   
ATOM    579  N   LEU A 134      -5.452  10.079 -12.269  1.00 10.00      A   
ATOM    580  HN  LEU A 134      -5.647  10.968 -11.895  1.00 10.00      A   
ATOM    581  CA  LEU A 134      -6.090   8.912 -11.678  1.00 10.00      A   
ATOM    582  CB  LEU A 134      -6.914   9.324 -10.456  1.00 10.00      A   
ATOM    583  CG  LEU A 134      -7.270   8.213  -9.467  1.00 10.00      A   
ATOM    584  CD1 LEU A 134      -6.016   7.619  -8.848  1.00 10.00      A   
ATOM    585  CD2 LEU A 134      -8.197   8.744  -8.389  1.00 10.00      A   
ATOM    586  C   LEU A 134      -6.972   8.201 -12.699  1.00 10.00      A   
ATOM    587  O   LEU A 134      -7.008   6.976 -12.754  1.00 10.00      A   
ATOM    588  N   GLN A 135      -7.677   8.971 -13.513  1.00 10.00      A   
ATOM    589  HN  GLN A 135      -7.615   9.947 -13.422  1.00 10.00      A   
ATOM    590  CA  GLN A 135      -8.548   8.401 -14.533  1.00 10.00      A   
ATOM    591  CB  GLN A 135      -9.671   9.388 -14.880  1.00 10.00      A   
ATOM    592  CG  GLN A 135     -10.542   8.980 -16.066  1.00 10.00      A   
ATOM    593  CD  GLN A 135     -11.583   7.923 -15.730  1.00 10.00      A   
ATOM    594  OE1 GLN A 135     -12.648   7.868 -16.345  1.00 10.00      A   
ATOM    595  NE2 GLN A 135     -11.292   7.080 -14.755  1.00 10.00      A   
ATOM    596 HE21 GLN A 135     -10.433   7.178 -14.297  1.00 10.00      A   
ATOM    597 HE22 GLN A 135     -11.948   6.379 -14.535  1.00 10.00      A   
ATOM    598  C   GLN A 135      -7.745   8.045 -15.781  1.00 10.00      A   
ATOM    599  O   GLN A 135      -8.047   7.074 -16.474  1.00 10.00      A   
ATOM    600  N   TYR A 136      -6.709   8.834 -16.030  1.00 10.00      A   
ATOM    601  HN  TYR A 136      -6.528   9.577 -15.412  1.00 10.00      A   
ATOM    602  CA  TYR A 136      -5.836   8.664 -17.184  1.00 10.00      A   
ATOM    603  CB  TYR A 136      -4.742   9.739 -17.153  1.00 10.00      A   
ATOM    604  CG  TYR A 136      -3.786   9.722 -18.324  1.00 10.00      A   
ATOM    605  CD1 TYR A 136      -2.454   9.368 -18.150  1.00 10.00      A   
ATOM    606  CD2 TYR A 136      -4.209  10.073 -19.601  1.00 10.00      A   
ATOM    607  CE1 TYR A 136      -1.572   9.364 -19.212  1.00 10.00      A   
ATOM    608  CE2 TYR A 136      -3.333  10.068 -20.669  1.00 10.00      A   
ATOM    609  CZ  TYR A 136      -2.016   9.714 -20.469  1.00 10.00      A   
ATOM    610  OH  TYR A 136      -1.138   9.713 -21.529  1.00 10.00      A   
ATOM    611  HH  TYR A 136      -0.502   8.993 -21.413  1.00 10.00      A   
ATOM    612  C   TYR A 136      -5.213   7.269 -17.265  1.00 10.00      A   
ATOM    613  O   TYR A 136      -5.460   6.529 -18.216  1.00 10.00      A   
ATOM    614  N   VAL A 137      -4.425   6.903 -16.262  1.00 10.00      A   
ATOM    615  HN  VAL A 137      -4.298   7.510 -15.502  1.00 10.00      A   
ATOM    616  CA  VAL A 137      -3.748   5.607 -16.278  1.00 10.00      A   
ATOM    617  CB  VAL A 137      -2.222   5.749 -16.039  1.00 10.00      A   
ATOM    618  CG1 VAL A 137      -1.931   6.463 -14.727  1.00 10.00      A   
ATOM    619  CG2 VAL A 137      -1.521   4.399 -16.094  1.00 10.00      A   
ATOM    620  C   VAL A 137      -4.360   4.571 -15.328  1.00 10.00      A   
ATOM    621  O   VAL A 137      -4.481   3.397 -15.682  1.00 10.00      A   
ATOM    622  N   PHE A 138      -4.760   4.999 -14.138  1.00 10.00      A   
ATOM    623  HN  PHE A 138      -4.674   5.949 -13.911  1.00 10.00      A   
ATOM    624  CA  PHE A 138      -5.328   4.075 -13.158  1.00 10.00      A   
ATOM    625  CB  PHE A 138      -5.261   4.662 -11.746  1.00 10.00      A   
ATOM    626  CG  PHE A 138      -3.877   5.083 -11.333  1.00 10.00      A   
ATOM    627  CD1 PHE A 138      -2.921   4.137 -10.997  1.00 10.00      A   
ATOM    628  CD2 PHE A 138      -3.532   6.423 -11.282  1.00 10.00      A   
ATOM    629  CE1 PHE A 138      -1.648   4.521 -10.618  1.00 10.00      A   
ATOM    630  CE2 PHE A 138      -2.261   6.814 -10.904  1.00 10.00      A   
ATOM    631  CZ  PHE A 138      -1.318   5.861 -10.572  1.00 10.00      A   
ATOM    632  C   PHE A 138      -6.753   3.662 -13.516  1.00 10.00      A   
ATOM    633  O   PHE A 138      -7.183   2.553 -13.202  1.00 10.00      A   
ATOM    634  N   GLY A 139      -7.482   4.558 -14.168  1.00 10.00      A   
ATOM    635  HN  GLY A 139      -7.091   5.432 -14.379  1.00 10.00      A   
ATOM    636  CA  GLY A 139      -8.846   4.260 -14.565  1.00 10.00      A   
ATOM    637  C   GLY A 139      -9.855   4.564 -13.474  1.00 10.00      A   
ATOM    638  O   GLY A 139     -11.025   4.192 -13.578  1.00 10.00      A   
ATOM    639  N   TYR A 140      -9.413   5.256 -12.435  1.00 10.00      A   
ATOM    640  HN  TYR A 140      -8.474   5.547 -12.417  1.00 10.00      A   
ATOM    641  CA  TYR A 140     -10.289   5.607 -11.327  1.00 10.00      A   
ATOM    642  CB  TYR A 140      -9.593   5.369  -9.986  1.00 10.00      A   
ATOM    643  CG  TYR A 140      -9.518   3.911  -9.590  1.00 10.00      A   
ATOM    644  CD1 TYR A 140     -10.482   3.349  -8.765  1.00 10.00      A   
ATOM    645  CD2 TYR A 140      -8.490   3.096 -10.047  1.00 10.00      A   
ATOM    646  CE1 TYR A 140     -10.428   2.017  -8.406  1.00 10.00      A   
ATOM    647  CE2 TYR A 140      -8.426   1.762  -9.691  1.00 10.00      A   
ATOM    648  CZ  TYR A 140      -9.398   1.228  -8.871  1.00 10.00      A   
ATOM    649  OH  TYR A 140      -9.346  -0.103  -8.522  1.00 10.00      A   
ATOM    650  HH  TYR A 140      -8.430  -0.363  -8.385  1.00 10.00      A   
ATOM    651  C   TYR A 140     -10.753   7.053 -11.438  1.00 10.00      A   
ATOM    652  O   TYR A 140      -9.939   7.973 -11.501  1.00 10.00      A   
ATOM    653  N   LYS A 141     -12.061   7.247 -11.482  1.00 10.00      A   
ATOM    654  HN  LYS A 141     -12.667   6.470 -11.440  1.00 10.00      A   
ATOM    655  CA  LYS A 141     -12.628   8.579 -11.585  1.00 10.00      A   
ATOM    656  CB  LYS A 141     -13.968   8.540 -12.330  1.00 10.00      A   
ATOM    657  CG  LYS A 141     -14.538   9.913 -12.662  1.00 10.00      A   
ATOM    658  CD  LYS A 141     -15.947   9.818 -13.234  1.00 10.00      A   
ATOM    659  CE  LYS A 141     -15.953   9.201 -14.624  1.00 10.00      A   
ATOM    660  NZ  LYS A 141     -17.302   9.254 -15.252  1.00 10.00      A   
ATOM    661  HZ1 LYS A 141     -17.571  10.240 -15.439  1.00 10.00      A   
ATOM    662  HZ2 LYS A 141     -18.012   8.828 -14.623  1.00 10.00      A   
ATOM    663  HZ3 LYS A 141     -17.300   8.732 -16.152  1.00 10.00      A   
ATOM    664  C   LYS A 141     -12.807   9.186 -10.200  1.00 10.00      A   
ATOM    665  O   LYS A 141     -13.681   8.771  -9.436  1.00 10.00      A   
ATOM    666  N   LEU A 142     -11.954  10.146  -9.876  1.00 10.00      A   
ATOM    667  HN  LEU A 142     -11.267  10.408 -10.522  1.00 10.00      A   
ATOM    668  CA  LEU A 142     -12.011  10.821  -8.589  1.00 10.00      A   
ATOM    669  CB  LEU A 142     -10.643  11.415  -8.240  1.00 10.00      A   
ATOM    670  CG  LEU A 142     -10.545  12.169  -6.911  1.00 10.00      A   
ATOM    671  CD1 LEU A 142     -10.739  11.224  -5.736  1.00 10.00      A   
ATOM    672  CD2 LEU A 142      -9.211  12.889  -6.807  1.00 10.00      A   
ATOM    673  C   LEU A 142     -13.064  11.921  -8.620  1.00 10.00      A   
ATOM    674  O   LEU A 142     -12.846  12.988  -9.200  1.00 10.00      A   
ATOM    675  N   VAL A 143     -14.208  11.652  -8.009  1.00 10.00      A   
ATOM    676  HN  VAL A 143     -14.320  10.783  -7.562  1.00 10.00      A   
ATOM    677  CA  VAL A 143     -15.301  12.615  -7.971  1.00 10.00      A   
ATOM    678  CB  VAL A 143     -16.408  12.282  -8.998  1.00 10.00      A   
ATOM    679  CG1 VAL A 143     -15.984  12.679 -10.404  1.00 10.00      A   
ATOM    680  CG2 VAL A 143     -16.779  10.806  -8.941  1.00 10.00      A   
ATOM    681  C   VAL A 143     -15.920  12.691  -6.583  1.00 10.00      A   
ATOM    682  O   VAL A 143     -15.630  11.866  -5.713  1.00 10.00      A   
ATOM    683  N   GLU A 144     -16.767  13.688  -6.387  1.00 10.00      A   
ATOM    684  HN  GLU A 144     -16.942  14.313  -7.120  1.00 10.00      A   
ATOM    685  CA  GLU A 144     -17.448  13.888  -5.119  1.00 10.00      A   
ATOM    686  CB  GLU A 144     -17.721  15.383  -4.922  1.00 10.00      A   
ATOM    687  CG  GLU A 144     -17.922  15.811  -3.478  1.00 10.00      A   
ATOM    688  CD  GLU A 144     -18.127  17.307  -3.334  1.00 10.00      A   
ATOM    689  OE1 GLU A 144     -17.859  17.843  -2.239  1.00 10.00      A   
ATOM    690  OE2 GLU A 144     -18.561  17.953  -4.314  1.00 10.00      A   
ATOM    691  C   GLU A 144     -18.762  13.109  -5.119  1.00 10.00      A   
ATOM    692  O   GLU A 144     -19.627  13.344  -5.963  1.00 10.00      A   
ATOM    693  N   LEU A 145     -18.903  12.178  -4.180  1.00 10.00      A   
ATOM    694  HN  LEU A 145     -18.182  12.039  -3.530  1.00 10.00      A   
ATOM    695  CA  LEU A 145     -20.113  11.366  -4.092  1.00 10.00      A   
ATOM    696  CB  LEU A 145     -19.882  10.098  -3.262  1.00 10.00      A   
ATOM    697  CG  LEU A 145     -19.537  10.295  -1.783  1.00 10.00      A   
ATOM    698  CD1 LEU A 145     -20.258   9.268  -0.924  1.00 10.00      A   
ATOM    699  CD2 LEU A 145     -18.035  10.203  -1.566  1.00 10.00      A   
ATOM    700  C   LEU A 145     -21.277  12.176  -3.533  1.00 10.00      A   
ATOM    701  O   LEU A 145     -22.443  11.880  -3.797  1.00 10.00      A   
ATOM    702  N   GLU A 146     -20.947  13.195  -2.755  1.00 10.00      A   
ATOM    703  HN  GLU A 146     -19.999  13.373  -2.580  1.00 10.00      A   
ATOM    704  CA  GLU A 146     -21.942  14.069  -2.162  1.00 10.00      A   
ATOM    705  CB  GLU A 146     -21.910  13.951  -0.637  1.00 10.00      A   
ATOM    706  CG  GLU A 146     -22.030  12.530  -0.114  1.00 10.00      A   
ATOM    707  CD  GLU A 146     -21.780  12.436   1.374  1.00 10.00      A   
ATOM    708  OE1 GLU A 146     -22.727  12.101   2.116  1.00 10.00      A   
ATOM    709  OE2 GLU A 146     -20.639  12.695   1.811  1.00 10.00      A   
ATOM    710  C   GLU A 146     -21.639  15.501  -2.583  1.00 10.00      A   
ATOM    711  O   GLU A 146     -20.724  16.121  -2.049  1.00 10.00      A   
ATOM    712  N   PRO A 147     -22.393  16.031  -3.559  1.00 10.00      A   
ATOM    713  CA  PRO A 147     -22.194  17.389  -4.086  1.00 10.00      A   
ATOM    714  CB  PRO A 147     -23.488  17.649  -4.857  1.00 10.00      A   
ATOM    715  CG  PRO A 147     -23.906  16.299  -5.323  1.00 10.00      A   
ATOM    716  CD  PRO A 147     -23.515  15.343  -4.228  1.00 10.00      A   
ATOM    717  C   PRO A 147     -22.003  18.445  -2.999  1.00 10.00      A   
ATOM    718  O   PRO A 147     -22.908  18.696  -2.195  1.00 10.00      A   
ATOM    719  N   LYS A 148     -20.809  19.041  -2.979  1.00 10.00      A   
ATOM    720  HN  LYS A 148     -20.122  18.746  -3.627  1.00 10.00      A   
ATOM    721  CA  LYS A 148     -20.456  20.089  -2.020  1.00 10.00      A   
ATOM    722  CB  LYS A 148     -21.377  21.310  -2.151  1.00 10.00      A   
ATOM    723  CG  LYS A 148     -21.387  21.949  -3.532  1.00 10.00      A   
ATOM    724  CD  LYS A 148     -22.304  23.159  -3.568  1.00 10.00      A   
ATOM    725  CE  LYS A 148     -21.538  24.420  -3.930  1.00 10.00      A   
ATOM    726  NZ  LYS A 148     -22.295  25.651  -3.590  1.00 10.00      A   
ATOM    727  HZ1 LYS A 148     -21.702  26.492  -3.745  1.00 10.00      A   
ATOM    728  HZ2 LYS A 148     -22.583  25.627  -2.591  1.00 10.00      A   
ATOM    729  HZ3 LYS A 148     -23.146  25.726  -4.181  1.00 10.00      A   
ATOM    730  C   LYS A 148     -20.430  19.574  -0.583  1.00 10.00      A   
ATOM    731  O   LYS A 148     -21.127  20.095   0.288  1.00 10.00      A   
ATOM    732  N   SER A 149     -19.625  18.548  -0.341  1.00 10.00      A   
ATOM    733  HN  SER A 149     -19.101  18.163  -1.085  1.00 10.00      A   
ATOM    734  CA  SER A 149     -19.502  17.971   0.995  1.00 10.00      A   
ATOM    735  CB  SER A 149     -20.370  16.720   1.131  1.00 10.00      A   
ATOM    736  OG  SER A 149     -21.582  16.872   0.412  1.00 10.00      A   
ATOM    737  HG  SER A 149     -21.391  16.812  -0.536  1.00 10.00      A   
ATOM    738  C   SER A 149     -18.046  17.664   1.343  1.00 10.00      A   
ATOM    739  O   SER A 149     -17.734  17.314   2.481  1.00 10.00      A   
ATOM    740  N   ASN A 150     -17.164  17.789   0.347  1.00 10.00      A   
ATOM    741  HN  ASN A 150     -17.493  18.033  -0.553  1.00 10.00      A   
ATOM    742  CA  ASN A 150     -15.728  17.552   0.520  1.00 10.00      A   
ATOM    743  CB  ASN A 150     -15.131  18.371   1.674  1.00 10.00      A   
ATOM    744  CG  ASN A 150     -15.220  19.866   1.435  1.00 10.00      A   
ATOM    745  OD1 ASN A 150     -14.373  20.453   0.765  1.00 10.00      A   
ATOM    746  ND2 ASN A 150     -16.242  20.495   1.992  1.00 10.00      A   
ATOM    747 HD21 ASN A 150     -16.881  19.965   2.522  1.00 10.00      A   
ATOM    748 HD22 ASN A 150     -16.322  21.461   1.858  1.00 10.00      A   
ATOM    749  C   ASN A 150     -15.390  16.070   0.655  1.00 10.00      A   
ATOM    750  O   ASN A 150     -14.280  15.711   1.058  1.00 10.00      A   
ATOM    751  N   THR A 151     -16.347  15.216   0.314  1.00 10.00      A   
ATOM    752  HN  THR A 151     -17.215  15.563   0.019  1.00 10.00      A   
ATOM    753  CA  THR A 151     -16.149  13.776   0.372  1.00 10.00      A   
ATOM    754  CB  THR A 151     -17.342  13.077   1.043  1.00 10.00      A   
ATOM    755  OG1 THR A 151     -18.438  13.997   1.145  1.00 10.00      A   
ATOM    756  HG1 THR A 151     -19.264  13.497   1.275  1.00 10.00      A   
ATOM    757  CG2 THR A 151     -16.959  12.586   2.431  1.00 10.00      A   
ATOM    758  C   THR A 151     -15.966  13.218  -1.036  1.00 10.00      A   
ATOM    759  O   THR A 151     -16.887  13.257  -1.856  1.00 10.00      A   
ATOM    760  N   TYR A 152     -14.782  12.696  -1.312  1.00 10.00      A   
ATOM    761  HN  TYR A 152     -14.098  12.653  -0.607  1.00 10.00      A   
ATOM    762  CA  TYR A 152     -14.480  12.160  -2.630  1.00 10.00      A   
ATOM    763  CB  TYR A 152     -13.178  12.762  -3.164  1.00 10.00      A   
ATOM    764  CG  TYR A 152     -13.137  14.272  -3.098  1.00 10.00      A   
ATOM    765  CD1 TYR A 152     -12.465  14.924  -2.071  1.00 10.00      A   
ATOM    766  CD2 TYR A 152     -13.777  15.046  -4.057  1.00 10.00      A   
ATOM    767  CE1 TYR A 152     -12.433  16.302  -2.001  1.00 10.00      A   
ATOM    768  CE2 TYR A 152     -13.749  16.426  -3.996  1.00 10.00      A   
ATOM    769  CZ  TYR A 152     -13.076  17.047  -2.964  1.00 10.00      A   
ATOM    770  OH  TYR A 152     -13.048  18.420  -2.896  1.00 10.00      A   
ATOM    771  HH  TYR A 152     -13.877  18.772  -3.233  1.00 10.00      A   
ATOM    772  C   TYR A 152     -14.389  10.643  -2.605  1.00 10.00      A   
ATOM    773  O   TYR A 152     -14.142  10.042  -1.559  1.00 10.00      A   
ATOM    774  N   ILE A 153     -14.598  10.031  -3.760  1.00 10.00      A   
ATOM    775  HN  ILE A 153     -14.796  10.569  -4.561  1.00 10.00      A   
ATOM    776  CA  ILE A 153     -14.538   8.585  -3.882  1.00 10.00      A   
ATOM    777  CB  ILE A 153     -15.943   7.951  -3.732  1.00 10.00      A   
ATOM    778  CG1 ILE A 153     -15.852   6.424  -3.610  1.00 10.00      A   
ATOM    779  CG2 ILE A 153     -16.854   8.356  -4.885  1.00 10.00      A   
ATOM    780  CD1 ILE A 153     -17.164   5.753  -3.259  1.00 10.00      A   
ATOM    781  C   ILE A 153     -13.921   8.205  -5.224  1.00 10.00      A   
ATOM    782  O   ILE A 153     -14.030   8.955  -6.200  1.00 10.00      A   
ATOM    783  N   LEU A 154     -13.250   7.062  -5.264  1.00 10.00      A   
ATOM    784  HN  LEU A 154     -13.174   6.518  -4.448  1.00 10.00      A   
ATOM    785  CA  LEU A 154     -12.617   6.590  -6.487  1.00 10.00      A   
ATOM    786  CB  LEU A 154     -11.262   5.938  -6.186  1.00 10.00      A   
ATOM    787  CG  LEU A 154     -10.073   6.876  -5.941  1.00 10.00      A   
ATOM    788  CD1 LEU A 154     -10.240   7.655  -4.646  1.00 10.00      A   
ATOM    789  CD2 LEU A 154      -8.771   6.092  -5.926  1.00 10.00      A   
ATOM    790  C   LEU A 154     -13.523   5.603  -7.213  1.00 10.00      A   
ATOM    791  O   LEU A 154     -13.620   4.436  -6.833  1.00 10.00      A   
ATOM    792  N   ILE A 155     -14.197   6.078  -8.248  1.00 10.00      A   
ATOM    793  HN  ILE A 155     -14.092   7.024  -8.500  1.00 10.00      A   
ATOM    794  CA  ILE A 155     -15.091   5.230  -9.021  1.00 10.00      A   
ATOM    795  CB  ILE A 155     -16.377   5.976  -9.436  1.00 10.00      A   
ATOM    796  CG1 ILE A 155     -17.093   6.523  -8.196  1.00 10.00      A   
ATOM    797  CG2 ILE A 155     -17.299   5.049 -10.220  1.00 10.00      A   
ATOM    798  CD1 ILE A 155     -18.340   7.326  -8.502  1.00 10.00      A   
ATOM    799  C   ILE A 155     -14.387   4.687 -10.261  1.00 10.00      A   
ATOM    800  O   ILE A 155     -14.077   5.436 -11.187  1.00 10.00      A   
ATOM    801  N   ASN A 156     -14.108   3.390 -10.253  1.00 10.00      A   
ATOM    802  HN  ASN A 156     -14.349   2.855  -9.470  1.00 10.00      A   
ATOM    803  CA  ASN A 156     -13.452   2.741 -11.383  1.00 10.00      A   
ATOM    804  CB  ASN A 156     -12.997   1.325 -10.998  1.00 10.00      A   
ATOM    805  CG  ASN A 156     -12.013   0.724 -11.991  1.00 10.00      A   
ATOM    806  OD1 ASN A 156     -12.000   1.078 -13.167  1.00 10.00      A   
ATOM    807  ND2 ASN A 156     -11.179  -0.193 -11.522  1.00 10.00      A   
ATOM    808 HD21 ASN A 156     -11.238  -0.434 -10.573  1.00 10.00      A   
ATOM    809 HD22 ASN A 156     -10.537  -0.593 -12.144  1.00 10.00      A   
ATOM    810  C   ASN A 156     -14.414   2.683 -12.564  1.00 10.00      A   
ATOM    811  O   ASN A 156     -15.506   2.123 -12.454  1.00 10.00      A   
ATOM    812  N   THR A 157     -14.011   3.266 -13.684  1.00 10.00      A   
ATOM    813  HN  THR A 157     -13.123   3.690 -13.717  1.00 10.00      A   
ATOM    814  CA  THR A 157     -14.850   3.292 -14.870  1.00 10.00      A   
ATOM    815  CB  THR A 157     -14.790   4.667 -15.556  1.00 10.00      A   
ATOM    816  OG1 THR A 157     -13.561   5.328 -15.209  1.00 10.00      A   
ATOM    817  HG1 THR A 157     -13.354   5.989 -15.880  1.00 10.00      A   
ATOM    818  CG2 THR A 157     -15.960   5.529 -15.109  1.00 10.00      A   
ATOM    819  C   THR A 157     -14.470   2.197 -15.864  1.00 10.00      A   
ATOM    820  O   THR A 157     -14.974   2.162 -16.990  1.00 10.00      A   
ATOM    821  N   LEU A 158     -13.590   1.301 -15.450  1.00 10.00      A   
ATOM    822  HN  LEU A 158     -13.227   1.367 -14.535  1.00 10.00      A   
ATOM    823  CA  LEU A 158     -13.156   0.213 -16.311  1.00 10.00      A   
ATOM    824  CB  LEU A 158     -11.635   0.063 -16.264  1.00 10.00      A   
ATOM    825  CG  LEU A 158     -10.822   1.233 -16.821  1.00 10.00      A   
ATOM    826  CD1 LEU A 158      -9.336   1.002 -16.597  1.00 10.00      A   
ATOM    827  CD2 LEU A 158     -11.113   1.434 -18.300  1.00 10.00      A   
ATOM    828  C   LEU A 158     -13.830  -1.098 -15.920  1.00 10.00      A   
ATOM    829  O   LEU A 158     -13.825  -1.492 -14.751  1.00 10.00      A   
ATOM    830  N   GLU A 159     -14.419  -1.761 -16.902  1.00 10.00      A   
ATOM    831  HN  GLU A 159     -14.411  -1.383 -17.806  1.00 10.00      A   
ATOM    832  CA  GLU A 159     -15.089  -3.028 -16.673  1.00 10.00      A   
ATOM    833  CB  GLU A 159     -14.367  -4.157 -17.413  1.00 10.00      A   
ATOM    834  CG  GLU A 159     -13.954  -3.803 -18.831  1.00 10.00      A   
ATOM    835  CD  GLU A 159     -13.422  -4.991 -19.598  1.00 10.00      A   
ATOM    836  OE1 GLU A 159     -14.238  -5.807 -20.077  1.00 10.00      A   
ATOM    837  OE2 GLU A 159     -12.188  -5.113 -19.731  1.00 10.00      A   
ATOM    838  C   GLU A 159     -16.554  -2.960 -17.095  1.00 10.00      A   
ATOM    839  O   GLU A 159     -16.862  -2.709 -18.261  1.00 10.00      A   
ATOM    840  N   PRO A 160     -17.483  -3.174 -16.150  1.00 10.00      A   
ATOM    841  CA  PRO A 160     -17.160  -3.465 -14.746  1.00 10.00      A   
ATOM    842  CB  PRO A 160     -18.507  -3.306 -14.019  1.00 10.00      A   
ATOM    843  CG  PRO A 160     -19.445  -2.725 -15.027  1.00 10.00      A   
ATOM    844  CD  PRO A 160     -18.930  -3.145 -16.370  1.00 10.00      A   
ATOM    845  C   PRO A 160     -16.643  -4.890 -14.567  1.00 10.00      A   
ATOM    846  O   PRO A 160     -17.033  -5.799 -15.302  1.00 10.00      A   
ATOM    847  N   VAL A 161     -15.769  -5.077 -13.590  1.00 10.00      A   
ATOM    848  HN  VAL A 161     -15.509  -4.316 -13.031  1.00 10.00      A   
ATOM    849  CA  VAL A 161     -15.195  -6.389 -13.312  1.00 10.00      A   
ATOM    850  CB  VAL A 161     -13.688  -6.434 -13.658  1.00 10.00      A   
ATOM    851  CG1 VAL A 161     -12.915  -5.393 -12.858  1.00 10.00      A   
ATOM    852  CG2 VAL A 161     -13.117  -7.829 -13.438  1.00 10.00      A   
ATOM    853  C   VAL A 161     -15.396  -6.771 -11.846  1.00 10.00      A   
ATOM    854  O   VAL A 161     -15.918  -5.977 -11.057  1.00 10.00      A   
ATOM    855  N   GLU A 166     -25.414  -9.502 -12.651  1.00 10.00      A   
ATOM    856  HN  GLU A 166     -26.012  -8.952 -13.198  1.00 10.00      A   
ATOM    857  CA  GLU A 166     -25.857  -9.924 -11.328  1.00 10.00      A   
ATOM    858  CB  GLU A 166     -26.256 -11.401 -11.339  1.00 10.00      A   
ATOM    859  CG  GLU A 166     -27.747 -11.635 -11.160  1.00 10.00      A   
ATOM    860  CD  GLU A 166     -28.285 -10.937  -9.931  1.00 10.00      A   
ATOM    861  OE1 GLU A 166     -27.868 -11.297  -8.813  1.00 10.00      A   
ATOM    862  OE2 GLU A 166     -29.113 -10.013 -10.081  1.00 10.00      A   
ATOM    863  C   GLU A 166     -24.769  -9.676 -10.287  1.00 10.00      A   
ATOM    864  O   GLU A 166     -25.044  -9.552  -9.092  1.00 10.00      A   
ATOM    865  N   MET A 167     -23.536  -9.590 -10.752  1.00 10.00      A   
ATOM    866  HN  MET A 167     -23.386  -9.680 -11.717  1.00 10.00      A   
ATOM    867  CA  MET A 167     -22.399  -9.357  -9.873  1.00 10.00      A   
ATOM    868  CB  MET A 167     -21.116  -9.893 -10.518  1.00 10.00      A   
ATOM    869  CG  MET A 167     -19.834  -9.529  -9.785  1.00 10.00      A   
ATOM    870  SD  MET A 167     -19.838 -10.051  -8.057  1.00 10.00      A   
ATOM    871  CE  MET A 167     -18.149  -9.676  -7.593  1.00 10.00      A   
ATOM    872  C   MET A 167     -22.258  -7.874  -9.556  1.00 10.00      A   
ATOM    873  O   MET A 167     -22.350  -7.026 -10.442  1.00 10.00      A   
ATOM    874  N   ARG A 168     -22.035  -7.565  -8.289  1.00 10.00      A   
ATOM    875  HN  ARG A 168     -21.955  -8.284  -7.628  1.00 10.00      A   
ATOM    876  CA  ARG A 168     -21.882  -6.187  -7.860  1.00 10.00      A   
ATOM    877  CB  ARG A 168     -23.193  -5.637  -7.282  1.00 10.00      A   
ATOM    878  CG  ARG A 168     -23.780  -6.455  -6.143  1.00 10.00      A   
ATOM    879  CD  ARG A 168     -25.299  -6.427  -6.174  1.00 10.00      A   
ATOM    880  NE  ARG A 168     -25.852  -7.484  -7.020  1.00 10.00      A   
ATOM    881  HE  ARG A 168     -25.269  -8.254  -7.215  1.00 10.00      A   
ATOM    882  CZ  ARG A 168     -27.089  -7.480  -7.516  1.00 10.00      A   
ATOM    883  NH1 ARG A 168     -27.891  -6.440  -7.312  1.00 10.00      A   
ATOM    884 HH11 ARG A 168     -27.556  -5.622  -6.761  1.00 10.00      A   
ATOM    885 HH12 ARG A 168     -28.854  -6.439  -7.705  1.00 10.00      A   
ATOM    886  NH2 ARG A 168     -27.517  -8.514  -8.228  1.00 10.00      A   
ATOM    887 HH21 ARG A 168     -28.484  -8.529  -8.625  1.00 10.00      A   
ATOM    888 HH22 ARG A 168     -26.887  -9.335  -8.399  1.00 10.00      A   
ATOM    889  C   ARG A 168     -20.739  -6.064  -6.864  1.00 10.00      A   
ATOM    890  O   ARG A 168     -20.655  -6.828  -5.899  1.00 10.00      A   
ATOM    891  N   GLY A 169     -19.848  -5.120  -7.116  1.00 10.00      A   
ATOM    892  HN  GLY A 169     -19.958  -4.554  -7.908  1.00 10.00      A   
ATOM    893  CA  GLY A 169     -18.712  -4.913  -6.241  1.00 10.00      A   
ATOM    894  C   GLY A 169     -17.592  -4.179  -6.950  1.00 10.00      A   
ATOM    895  O   GLY A 169     -17.854  -3.375  -7.851  1.00 10.00      A   
ATOM    896  N   GLN A 171     -15.068 -17.688  -4.831  1.00 10.00      A   
ATOM    897  HN  GLN A 171     -15.565 -18.359  -5.350  1.00 10.00      A   
ATOM    898  CA  GLN A 171     -14.074 -16.861  -5.510  1.00 10.00      A   
ATOM    899  CB  GLN A 171     -13.917 -17.313  -6.968  1.00 10.00      A   
ATOM    900  CG  GLN A 171     -15.239 -17.526  -7.694  1.00 10.00      A   
ATOM    901  CD  GLN A 171     -15.137 -17.364  -9.199  1.00 10.00      A   
ATOM    902  OE1 GLN A 171     -16.090 -16.929  -9.848  1.00 10.00      A   
ATOM    903  NE2 GLN A 171     -13.996 -17.728  -9.770  1.00 10.00      A   
ATOM    904 HE21 GLN A 171     -13.283 -18.084  -9.198  1.00 10.00      A   
ATOM    905 HE22 GLN A 171     -13.910 -17.621 -10.743  1.00 10.00      A   
ATOM    906  C   GLN A 171     -14.474 -15.389  -5.471  1.00 10.00      A   
ATOM    907  O   GLN A 171     -13.652 -14.507  -5.721  1.00 10.00      A   
ATOM    908  N   GLY A 172     -15.739 -15.138  -5.143  1.00 10.00      A   
ATOM    909  HN  GLY A 172     -16.327 -15.887  -4.917  1.00 10.00      A   
ATOM    910  CA  GLY A 172     -16.246 -13.777  -5.096  1.00 10.00      A   
ATOM    911  C   GLY A 172     -16.140 -13.146  -3.714  1.00 10.00      A   
ATOM    912  O   GLY A 172     -15.112 -13.260  -3.042  1.00 10.00      A   
ATOM    913  N   THR A 173     -17.203 -12.480  -3.283  1.00 10.00      A   
ATOM    914  HN  THR A 173     -17.998 -12.427  -3.851  1.00 10.00      A   
ATOM    915  CA  THR A 173     -17.219 -11.825  -1.980  1.00 10.00      A   
ATOM    916  CB  THR A 173     -17.322 -10.296  -2.131  1.00 10.00      A   
ATOM    917  OG1 THR A 173     -16.621  -9.884  -3.315  1.00 10.00      A   
ATOM    918  HG1 THR A 173     -17.200  -9.334  -3.853  1.00 10.00      A   
ATOM    919  CG2 THR A 173     -16.719  -9.595  -0.922  1.00 10.00      A   
ATOM    920  C   THR A 173     -18.383 -12.332  -1.127  1.00 10.00      A   
ATOM    921  O   THR A 173     -19.547 -12.031  -1.404  1.00 10.00      A   
ATOM    922  N   PRO A 174     -18.083 -13.122  -0.081  1.00 10.00      A   
ATOM    923  CA  PRO A 174     -19.106 -13.684   0.811  1.00 10.00      A   
ATOM    924  CB  PRO A 174     -18.328 -14.716   1.632  1.00 10.00      A   
ATOM    925  CG  PRO A 174     -16.926 -14.212   1.637  1.00 10.00      A   
ATOM    926  CD  PRO A 174     -16.721 -13.541   0.307  1.00 10.00      A   
ATOM    927  C   PRO A 174     -19.730 -12.637   1.735  1.00 10.00      A   
ATOM    928  O   PRO A 174     -20.894 -12.751   2.125  1.00 10.00      A   
ATOM    929  N   THR A 175     -18.960 -11.607   2.066  1.00 10.00      A   
ATOM    930  HN  THR A 175     -18.051 -11.552   1.703  1.00 10.00      A   
ATOM    931  CA  THR A 175     -19.424 -10.549   2.950  1.00 10.00      A   
ATOM    932  CB  THR A 175     -18.271  -9.589   3.298  1.00 10.00      A   
ATOM    933  OG1 THR A 175     -17.119  -9.921   2.503  1.00 10.00      A   
ATOM    934  HG1 THR A 175     -16.450 -10.357   3.062  1.00 10.00      A   
ATOM    935  CG2 THR A 175     -17.916  -9.690   4.774  1.00 10.00      A   
ATOM    936  C   THR A 175     -20.581  -9.764   2.328  1.00 10.00      A   
ATOM    937  O   THR A 175     -21.520  -9.366   3.023  1.00 10.00      A   
ATOM    938  N   THR A 176     -20.519  -9.561   1.015  1.00 10.00      A   
ATOM    939  HN  THR A 176     -19.749  -9.902   0.514  1.00 10.00      A   
ATOM    940  CA  THR A 176     -21.557  -8.832   0.299  1.00 10.00      A   
ATOM    941  CB  THR A 176     -21.155  -8.617  -1.171  1.00 10.00      A   
ATOM    942  OG1 THR A 176     -19.738  -8.406  -1.244  1.00 10.00      A   
ATOM    943  HG1 THR A 176     -19.468  -8.365  -2.168  1.00 10.00      A   
ATOM    944  CG2 THR A 176     -21.869  -7.405  -1.750  1.00 10.00      A   
ATOM    945  C   THR A 176     -22.887  -9.579   0.351  1.00 10.00      A   
ATOM    946  O   THR A 176     -23.955  -8.965   0.318  1.00 10.00      A   
ATOM    947  N   GLY A 177     -22.811 -10.905   0.448  1.00 10.00      A   
ATOM    948  HN  GLY A 177     -21.929 -11.333   0.485  1.00 10.00      A   
ATOM    949  CA  GLY A 177     -24.008 -11.722   0.505  1.00 10.00      A   
ATOM    950  C   GLY A 177     -24.877 -11.377   1.696  1.00 10.00      A   
ATOM    951  O   GLY A 177     -26.091 -11.233   1.567  1.00 10.00      A   
ATOM    952  N   LEU A 178     -24.246 -11.223   2.853  1.00 10.00      A   
ATOM    953  HN  LEU A 178     -23.273 -11.339   2.883  1.00 10.00      A   
ATOM    954  CA  LEU A 178     -24.962 -10.883   4.075  1.00 10.00      A   
ATOM    955  CB  LEU A 178     -24.031 -10.966   5.292  1.00 10.00      A   
ATOM    956  CG  LEU A 178     -23.816 -12.354   5.908  1.00 10.00      A   
ATOM    957  CD1 LEU A 178     -25.145 -13.022   6.227  1.00 10.00      A   
ATOM    958  CD2 LEU A 178     -22.962 -13.235   5.007  1.00 10.00      A   
ATOM    959  C   LEU A 178     -25.560  -9.485   3.972  1.00 10.00      A   
ATOM    960  O   LEU A 178     -26.717  -9.264   4.331  1.00 10.00      A   
ATOM    961  N   LEU A 179     -24.766  -8.552   3.457  1.00 10.00      A   
ATOM    962  HN  LEU A 179     -23.861  -8.802   3.171  1.00 10.00      A   
ATOM    963  CA  LEU A 179     -25.201  -7.168   3.303  1.00 10.00      A   
ATOM    964  CB  LEU A 179     -24.047  -6.303   2.791  1.00 10.00      A   
ATOM    965  CG  LEU A 179     -24.273  -4.788   2.814  1.00 10.00      A   
ATOM    966  CD1 LEU A 179     -24.440  -4.294   4.244  1.00 10.00      A   
ATOM    967  CD2 LEU A 179     -23.122  -4.067   2.128  1.00 10.00      A   
ATOM    968  C   LEU A 179     -26.395  -7.068   2.359  1.00 10.00      A   
ATOM    969  O   LEU A 179     -27.337  -6.313   2.613  1.00 10.00      A   
ATOM    970  N   MET A 180     -26.351  -7.844   1.279  1.00 10.00      A   
ATOM    971  HN  MET A 180     -25.566  -8.417   1.138  1.00 10.00      A   
ATOM    972  CA  MET A 180     -27.424  -7.859   0.289  1.00 10.00      A   
ATOM    973  CB  MET A 180     -27.075  -8.803  -0.867  1.00 10.00      A   
ATOM    974  CG  MET A 180     -28.015  -8.706  -2.058  1.00 10.00      A   
ATOM    975  SD  MET A 180     -27.941  -7.099  -2.875  1.00 10.00      A   
ATOM    976  CE  MET A 180     -29.230  -7.290  -4.101  1.00 10.00      A   
ATOM    977  C   MET A 180     -28.748  -8.270   0.926  1.00 10.00      A   
ATOM    978  O   MET A 180     -29.808  -7.738   0.585  1.00 10.00      A   
ATOM    979  N   ILE A 181     -28.682  -9.219   1.852  1.00 10.00      A   
ATOM    980  HN  ILE A 181     -27.809  -9.611   2.077  1.00 10.00      A   
ATOM    981  CA  ILE A 181     -29.872  -9.692   2.545  1.00 10.00      A   
ATOM    982  CB  ILE A 181     -29.580 -10.966   3.370  1.00 10.00      A   
ATOM    983  CG1 ILE A 181     -29.034 -12.075   2.465  1.00 10.00      A   
ATOM    984  CG2 ILE A 181     -30.834 -11.439   4.094  1.00 10.00      A   
ATOM    985  CD1 ILE A 181     -28.485 -13.269   3.218  1.00 10.00      A   
ATOM    986  C   ILE A 181     -30.401  -8.600   3.471  1.00 10.00      A   
ATOM    987  O   ILE A 181     -31.607  -8.350   3.530  1.00 10.00      A   
ATOM    988  N   VAL A 182     -29.485  -7.936   4.170  1.00 10.00      A   
ATOM    989  HN  VAL A 182     -28.538  -8.176   4.061  1.00 10.00      A   
ATOM    990  CA  VAL A 182     -29.842  -6.866   5.095  1.00 10.00      A   
ATOM    991  CB  VAL A 182     -28.603  -6.298   5.821  1.00 10.00      A   
ATOM    992  CG1 VAL A 182     -28.989  -5.143   6.733  1.00 10.00      A   
ATOM    993  CG2 VAL A 182     -27.904  -7.391   6.616  1.00 10.00      A   
ATOM    994  C   VAL A 182     -30.581  -5.738   4.379  1.00 10.00      A   
ATOM    995  O   VAL A 182     -31.709  -5.403   4.742  1.00 10.00      A   
ATOM    996  N   LEU A 183     -29.958  -5.177   3.342  1.00 10.00      A   
ATOM    997  HN  LEU A 183     -29.070  -5.510   3.076  1.00 10.00      A   
ATOM    998  CA  LEU A 183     -30.566  -4.083   2.591  1.00 10.00      A   
ATOM    999  CB  LEU A 183     -29.599  -3.483   1.559  1.00 10.00      A   
ATOM   1000  CG  LEU A 183     -29.077  -4.411   0.457  1.00 10.00      A   
ATOM   1001  CD1 LEU A 183     -29.942  -4.321  -0.795  1.00 10.00      A   
ATOM   1002  CD2 LEU A 183     -27.628  -4.086   0.131  1.00 10.00      A   
ATOM   1003  C   LEU A 183     -31.877  -4.510   1.941  1.00 10.00      A   
ATOM   1004  O   LEU A 183     -32.817  -3.718   1.845  1.00 10.00      A   
ATOM   1005  N   GLY A 184     -31.936  -5.768   1.513  1.00 10.00      A   
ATOM   1006  HN  GLY A 184     -31.153  -6.351   1.622  1.00 10.00      A   
ATOM   1007  CA  GLY A 184     -33.138  -6.285   0.889  1.00 10.00      A   
ATOM   1008  C   GLY A 184     -34.311  -6.266   1.844  1.00 10.00      A   
ATOM   1009  O   GLY A 184     -35.397  -5.806   1.494  1.00 10.00      A   
ATOM   1010  N   LEU A 185     -34.081  -6.747   3.060  1.00 10.00      A   
ATOM   1011  HN  LEU A 185     -33.187  -7.092   3.276  1.00 10.00      A   
ATOM   1012  CA  LEU A 185     -35.120  -6.781   4.078  1.00 10.00      A   
ATOM   1013  CB  LEU A 185     -34.651  -7.565   5.306  1.00 10.00      A   
ATOM   1014  CG  LEU A 185     -34.398  -9.060   5.099  1.00 10.00      A   
ATOM   1015  CD1 LEU A 185     -33.843  -9.686   6.369  1.00 10.00      A   
ATOM   1016  CD2 LEU A 185     -35.673  -9.769   4.667  1.00 10.00      A   
ATOM   1017  C   LEU A 185     -35.532  -5.370   4.479  1.00 10.00      A   
ATOM   1018  O   LEU A 185     -36.714  -5.098   4.690  1.00 10.00      A   
ATOM   1019  N   ILE A 186     -34.550  -4.475   4.576  1.00 10.00      A   
ATOM   1020  HN  ILE A 186     -33.626  -4.758   4.398  1.00 10.00      A   
ATOM   1021  CA  ILE A 186     -34.813  -3.087   4.944  1.00 10.00      A   
ATOM   1022  CB  ILE A 186     -33.515  -2.244   5.006  1.00 10.00      A   
ATOM   1023  CG1 ILE A 186     -32.582  -2.765   6.102  1.00 10.00      A   
ATOM   1024  CG2 ILE A 186     -33.835  -0.770   5.238  1.00 10.00      A   
ATOM   1025  CD1 ILE A 186     -31.221  -2.103   6.119  1.00 10.00      A   
ATOM   1026  C   ILE A 186     -35.778  -2.448   3.954  1.00 10.00      A   
ATOM   1027  O   ILE A 186     -36.814  -1.907   4.342  1.00 10.00      A   
ATOM   1028  N   PHE A 187     -35.440  -2.538   2.675  1.00 10.00      A   
ATOM   1029  HN  PHE A 187     -34.609  -3.004   2.432  1.00 10.00      A   
ATOM   1030  CA  PHE A 187     -36.267  -1.964   1.624  1.00 10.00      A   
ATOM   1031  CB  PHE A 187     -35.550  -2.043   0.273  1.00 10.00      A   
ATOM   1032  CG  PHE A 187     -36.234  -1.281  -0.828  1.00 10.00      A   
ATOM   1033  CD1 PHE A 187     -36.486   0.076  -0.699  1.00 10.00      A   
ATOM   1034  CD2 PHE A 187     -36.618  -1.919  -1.994  1.00 10.00      A   
ATOM   1035  CE1 PHE A 187     -37.109   0.781  -1.711  1.00 10.00      A   
ATOM   1036  CE2 PHE A 187     -37.242  -1.221  -3.010  1.00 10.00      A   
ATOM   1037  CZ  PHE A 187     -37.488   0.131  -2.868  1.00 10.00      A   
ATOM   1038  C   PHE A 187     -37.632  -2.645   1.549  1.00 10.00      A   
ATOM   1039  O   PHE A 187     -38.661  -1.971   1.480  1.00 10.00      A   
ATOM   1040  N   MET A 188     -37.629  -3.974   1.595  1.00 10.00      A   
ATOM   1041  HN  MET A 188     -36.770  -4.446   1.684  1.00 10.00      A   
ATOM   1042  CA  MET A 188     -38.860  -4.763   1.515  1.00 10.00      A   
ATOM   1043  CB  MET A 188     -38.535  -6.259   1.544  1.00 10.00      A   
ATOM   1044  CG  MET A 188     -39.698  -7.166   1.173  1.00 10.00      A   
ATOM   1045  SD  MET A 188     -39.291  -8.915   1.348  1.00 10.00      A   
ATOM   1046  CE  MET A 188     -40.683  -9.672   0.513  1.00 10.00      A   
ATOM   1047  C   MET A 188     -39.839  -4.416   2.636  1.00 10.00      A   
ATOM   1048  O   MET A 188     -41.053  -4.436   2.440  1.00 10.00      A   
ATOM   1049  N   LYS A 189     -39.309  -4.081   3.804  1.00 10.00      A   
ATOM   1050  HN  LYS A 189     -38.331  -4.068   3.901  1.00 10.00      A   
ATOM   1051  CA  LYS A 189     -40.140  -3.736   4.953  1.00 10.00      A   
ATOM   1052  CB  LYS A 189     -39.400  -4.046   6.257  1.00 10.00      A   
ATOM   1053  CG  LYS A 189     -40.308  -4.392   7.430  1.00 10.00      A   
ATOM   1054  CD  LYS A 189     -40.243  -5.876   7.757  1.00 10.00      A   
ATOM   1055  CE  LYS A 189     -41.151  -6.231   8.924  1.00 10.00      A   
ATOM   1056  NZ  LYS A 189     -40.738  -5.558  10.185  1.00 10.00      A   
ATOM   1057  HZ1 LYS A 189     -41.475  -5.678  10.909  1.00 10.00      A   
ATOM   1058  HZ2 LYS A 189     -40.592  -4.543  10.025  1.00 10.00      A   
ATOM   1059  HZ3 LYS A 189     -39.848  -5.974  10.544  1.00 10.00      A   
ATOM   1060  C   LYS A 189     -40.562  -2.265   4.916  1.00 10.00      A   
ATOM   1061  O   LYS A 189     -40.901  -1.680   5.944  1.00 10.00      A   
ATOM   1062  N   GLY A 190     -40.548  -1.676   3.730  1.00 10.00      A   
ATOM   1063  HN  GLY A 190     -40.275  -2.191   2.939  1.00 10.00      A   
ATOM   1064  CA  GLY A 190     -40.935  -0.286   3.587  1.00 10.00      A   
ATOM   1065  C   GLY A 190     -39.785   0.659   3.863  1.00 10.00      A   
ATOM   1066  O   GLY A 190     -39.981   1.739   4.421  1.00 10.00      A   
ATOM   1067  N   ASN A 191     -38.580   0.233   3.487  1.00 10.00      A   
ATOM   1068  HN  ASN A 191     -38.503  -0.655   3.073  1.00 10.00      A   
ATOM   1069  CA  ASN A 191     -37.366   1.031   3.676  1.00 10.00      A   
ATOM   1070  CB  ASN A 191     -37.419   2.311   2.831  1.00 10.00      A   
ATOM   1071  CG  ASN A 191     -36.047   2.797   2.395  1.00 10.00      A   
ATOM   1072  OD1 ASN A 191     -35.528   2.384   1.355  1.00 10.00      A   
ATOM   1073  ND2 ASN A 191     -35.456   3.686   3.176  1.00 10.00      A   
ATOM   1074 HD21 ASN A 191     -35.930   3.979   3.987  1.00 10.00      A   
ATOM   1075 HD22 ASN A 191     -34.573   4.019   2.916  1.00 10.00      A   
ATOM   1076  C   ASN A 191     -37.140   1.356   5.156  1.00 10.00      A   
ATOM   1077  O   ASN A 191     -36.565   2.388   5.501  1.00 10.00      A   
ATOM   1078  N   THR A 192     -37.604   0.465   6.028  1.00 10.00      A   
ATOM   1079  HN  THR A 192     -38.046  -0.344   5.692  1.00 10.00      A   
ATOM   1080  CA  THR A 192     -37.463   0.646   7.468  1.00 10.00      A   
ATOM   1081  CB  THR A 192     -38.699   1.360   8.058  1.00 10.00      A   
ATOM   1082  OG1 THR A 192     -39.246   2.267   7.090  1.00 10.00      A   
ATOM   1083  HG1 THR A 192     -39.187   1.872   6.210  1.00 10.00      A   
ATOM   1084  CG2 THR A 192     -38.327   2.134   9.312  1.00 10.00      A   
ATOM   1085  C   THR A 192     -37.307  -0.709   8.161  1.00 10.00      A   
ATOM   1086  O   THR A 192     -38.042  -1.647   7.866  1.00 10.00      A   
ATOM   1087  N   LEU A 193     -36.348  -0.811   9.071  1.00 10.00      A   
ATOM   1088  HN  LEU A 193     -35.782  -0.034   9.262  1.00 10.00      A   
ATOM   1089  CA  LEU A 193     -36.114  -2.051   9.800  1.00 10.00      A   
ATOM   1090  CB  LEU A 193     -35.061  -2.908   9.090  1.00 10.00      A   
ATOM   1091  CG  LEU A 193     -35.564  -4.062   8.218  1.00 10.00      A   
ATOM   1092  CD1 LEU A 193     -34.467  -5.099   8.042  1.00 10.00      A   
ATOM   1093  CD2 LEU A 193     -36.808  -4.701   8.811  1.00 10.00      A   
ATOM   1094  C   LEU A 193     -35.643  -1.765  11.218  1.00 10.00      A   
ATOM   1095  O   LEU A 193     -35.026  -0.728  11.479  1.00 10.00      A   
ATOM   1096  N   LYS A 194     -35.944  -2.680  12.129  1.00 10.00      A   
ATOM   1097  HN  LYS A 194     -36.468  -3.472  11.859  1.00 10.00      A   
ATOM   1098  CA  LYS A 194     -35.530  -2.547  13.517  1.00 10.00      A   
ATOM   1099  CB  LYS A 194     -36.624  -3.051  14.461  1.00 10.00      A   
ATOM   1100  CG  LYS A 194     -37.849  -2.160  14.545  1.00 10.00      A   
ATOM   1101  CD  LYS A 194     -38.859  -2.725  15.527  1.00 10.00      A   
ATOM   1102  CE  LYS A 194     -39.965  -1.729  15.823  1.00 10.00      A   
ATOM   1103  NZ  LYS A 194     -40.899  -2.240  16.859  1.00 10.00      A   
ATOM   1104  HZ1 LYS A 194     -40.383  -2.447  17.736  1.00 10.00      A   
ATOM   1105  HZ2 LYS A 194     -41.362  -3.110  16.528  1.00 10.00      A   
ATOM   1106  HZ3 LYS A 194     -41.630  -1.530  17.059  1.00 10.00      A   
ATOM   1107  C   LYS A 194     -34.249  -3.337  13.757  1.00 10.00      A   
ATOM   1108  O   LYS A 194     -33.966  -4.302  13.049  1.00 10.00      A   
ATOM   1109  N   GLU A 195     -33.489  -2.928  14.761  1.00 10.00      A   
ATOM   1110  HN  GLU A 195     -33.772  -2.150  15.284  1.00 10.00      A   
ATOM   1111  CA  GLU A 195     -32.236  -3.594  15.101  1.00 10.00      A   
ATOM   1112  CB  GLU A 195     -31.485  -2.781  16.165  1.00 10.00      A   
ATOM   1113  CG  GLU A 195     -30.273  -3.482  16.767  1.00 10.00      A   
ATOM   1114  CD  GLU A 195     -29.841  -2.873  18.087  1.00 10.00      A   
ATOM   1115  OE1 GLU A 195     -30.708  -2.677  18.967  1.00 10.00      A   
ATOM   1116  OE2 GLU A 195     -28.636  -2.590  18.251  1.00 10.00      A   
ATOM   1117  C   GLU A 195     -32.480  -5.014  15.610  1.00 10.00      A   
ATOM   1118  O   GLU A 195     -31.943  -5.979  15.069  1.00 10.00      A   
ATOM   1119  N   THR A 196     -33.322  -5.126  16.627  1.00 10.00      A   
ATOM   1120  HN  THR A 196     -33.757  -4.319  16.973  1.00 10.00      A   
ATOM   1121  CA  THR A 196     -33.630  -6.404  17.254  1.00 10.00      A   
ATOM   1122  CB  THR A 196     -34.561  -6.188  18.460  1.00 10.00      A   
ATOM   1123  OG1 THR A 196     -35.299  -4.967  18.270  1.00 10.00      A   
ATOM   1124  HG1 THR A 196     -36.211  -5.183  18.029  1.00 10.00      A   
ATOM   1125  CG2 THR A 196     -33.751  -6.088  19.744  1.00 10.00      A   
ATOM   1126  C   THR A 196     -34.245  -7.430  16.297  1.00 10.00      A   
ATOM   1127  O   THR A 196     -33.833  -8.593  16.283  1.00 10.00      A   
ATOM   1128  N   GLU A 197     -35.213  -7.002  15.491  1.00 10.00      A   
ATOM   1129  HN  GLU A 197     -35.483  -6.062  15.529  1.00 10.00      A   
ATOM   1130  CA  GLU A 197     -35.888  -7.903  14.558  1.00 10.00      A   
ATOM   1131  CB  GLU A 197     -37.078  -7.215  13.874  1.00 10.00      A   
ATOM   1132  CG  GLU A 197     -36.700  -6.245  12.766  1.00 10.00      A   
ATOM   1133  CD  GLU A 197     -37.898  -5.746  11.993  1.00 10.00      A   
ATOM   1134  OE1 GLU A 197     -38.734  -6.577  11.575  1.00 10.00      A   
ATOM   1135  OE2 GLU A 197     -38.008  -4.521  11.793  1.00 10.00      A   
ATOM   1136  C   GLU A 197     -34.934  -8.500  13.524  1.00 10.00      A   
ATOM   1137  O   GLU A 197     -35.050  -9.674  13.169  1.00 10.00      A   
ATOM   1138  N   ALA A 198     -33.994  -7.695  13.050  1.00 10.00      A   
ATOM   1139  HN  ALA A 198     -33.944  -6.772  13.376  1.00 10.00      A   
ATOM   1140  CA  ALA A 198     -33.036  -8.148  12.055  1.00 10.00      A   
ATOM   1141  CB  ALA A 198     -32.446  -6.961  11.307  1.00 10.00      A   
ATOM   1142  C   ALA A 198     -31.933  -8.970  12.701  1.00 10.00      A   
ATOM   1143  O   ALA A 198     -31.507  -9.988  12.154  1.00 10.00      A   
ATOM   1144  N   TRP A 199     -31.496  -8.532  13.876  1.00 10.00      A   
ATOM   1145  HN  TRP A 199     -31.899  -7.723  14.263  1.00 10.00      A   
ATOM   1146  CA  TRP A 199     -30.434  -9.208  14.608  1.00 10.00      A   
ATOM   1147  CB  TRP A 199     -30.147  -8.486  15.928  1.00 10.00      A   
ATOM   1148  CG  TRP A 199     -28.835  -8.863  16.548  1.00 10.00      A   
ATOM   1149  CD1 TRP A 199     -27.600  -8.418  16.178  1.00 10.00      A   
ATOM   1150  CD2 TRP A 199     -28.625  -9.760  17.643  1.00 10.00      A   
ATOM   1151  NE1 TRP A 199     -26.633  -8.984  16.972  1.00 10.00      A   
ATOM   1152  HE1 TRP A 199     -25.668  -8.820  16.900  1.00 10.00      A   
ATOM   1153  CE2 TRP A 199     -27.236  -9.810  17.881  1.00 10.00      A   
ATOM   1154  CE3 TRP A 199     -29.475 -10.526  18.446  1.00 10.00      A   
ATOM   1155  CZ2 TRP A 199     -26.679 -10.593  18.888  1.00 10.00      A   
ATOM   1156  CZ3 TRP A 199     -28.921 -11.301  19.444  1.00 10.00      A   
ATOM   1157  CH2 TRP A 199     -27.536 -11.330  19.658  1.00 10.00      A   
ATOM   1158  C   TRP A 199     -30.768 -10.672  14.868  1.00 10.00      A   
ATOM   1159  O   TRP A 199     -29.944 -11.550  14.624  1.00 10.00      A   
ATOM   1160  N   ASP A 200     -31.981 -10.929  15.344  1.00 10.00      A   
ATOM   1161  HN  ASP A 200     -32.602 -10.184  15.501  1.00 10.00      A   
ATOM   1162  CA  ASP A 200     -32.411 -12.294  15.639  1.00 10.00      A   
ATOM   1163  CB  ASP A 200     -33.820 -12.311  16.240  1.00 10.00      A   
ATOM   1164  CG  ASP A 200     -34.266 -13.708  16.638  1.00 10.00      A   
ATOM   1165  OD1 ASP A 200     -34.974 -14.364  15.844  1.00 10.00      A   
ATOM   1166  OD2 ASP A 200     -33.916 -14.153  17.755  1.00 10.00      A   
ATOM   1167  C   ASP A 200     -32.359 -13.178  14.399  1.00 10.00      A   
ATOM   1168  O   ASP A 200     -31.814 -14.282  14.433  1.00 10.00      A   
ATOM   1169  N   PHE A 201     -32.910 -12.678  13.301  1.00 10.00      A   
ATOM   1170  HN  PHE A 201     -33.311 -11.784  13.336  1.00 10.00      A   
ATOM   1171  CA  PHE A 201     -32.936 -13.420  12.046  1.00 10.00      A   
ATOM   1172  CB  PHE A 201     -33.808 -12.713  11.005  1.00 10.00      A   
ATOM   1173  CG  PHE A 201     -33.801 -13.385   9.660  1.00 10.00      A   
ATOM   1174  CD1 PHE A 201     -33.240 -12.757   8.559  1.00 10.00      A   
ATOM   1175  CD2 PHE A 201     -34.344 -14.650   9.501  1.00 10.00      A   
ATOM   1176  CE1 PHE A 201     -33.222 -13.378   7.324  1.00 10.00      A   
ATOM   1177  CE2 PHE A 201     -34.331 -15.274   8.269  1.00 10.00      A   
ATOM   1178  CZ  PHE A 201     -33.769 -14.638   7.179  1.00 10.00      A   
ATOM   1179  C   PHE A 201     -31.530 -13.658  11.502  1.00 10.00      A   
ATOM   1180  O   PHE A 201     -31.188 -14.776  11.117  1.00 10.00      A   
ATOM   1181  N   LEU A 202     -30.710 -12.614  11.501  1.00 10.00      A   
ATOM   1182  HN  LEU A 202     -31.030 -11.749  11.850  1.00 10.00      A   
ATOM   1183  CA  LEU A 202     -29.347 -12.715  11.001  1.00 10.00      A   
ATOM   1184  CB  LEU A 202     -28.680 -11.337  10.976  1.00 10.00      A   
ATOM   1185  CG  LEU A 202     -28.664 -10.606   9.625  1.00 10.00      A   
ATOM   1186  CD1 LEU A 202     -27.912 -11.418   8.582  1.00 10.00      A   
ATOM   1187  CD2 LEU A 202     -30.075 -10.284   9.148  1.00 10.00      A   
ATOM   1188  C   LEU A 202     -28.524 -13.701  11.827  1.00 10.00      A   
ATOM   1189  O   LEU A 202     -27.594 -14.319  11.319  1.00 10.00      A   
ATOM   1190  N   ARG A 203     -28.878 -13.848  13.098  1.00 10.00      A   
ATOM   1191  HN  ARG A 203     -29.628 -13.318  13.453  1.00 10.00      A   
ATOM   1192  CA  ARG A 203     -28.174 -14.772  13.984  1.00 10.00      A   
ATOM   1193  CB  ARG A 203     -28.410 -14.405  15.449  1.00 10.00      A   
ATOM   1194  CG  ARG A 203     -27.577 -13.228  15.925  1.00 10.00      A   
ATOM   1195  CD  ARG A 203     -26.151 -13.650  16.238  1.00 10.00      A   
ATOM   1196  NE  ARG A 203     -26.044 -14.246  17.572  1.00 10.00      A   
ATOM   1197  HE  ARG A 203     -26.677 -13.925  18.256  1.00 10.00      A   
ATOM   1198  CZ  ARG A 203     -25.145 -15.168  17.920  1.00 10.00      A   
ATOM   1199  NH1 ARG A 203     -24.326 -15.687  17.014  1.00 10.00      A   
ATOM   1200 HH11 ARG A 203     -23.616 -16.395  17.294  1.00 10.00      A   
ATOM   1201 HH12 ARG A 203     -24.408 -15.409  16.007  1.00 10.00      A   
ATOM   1202  NH2 ARG A 203     -25.097 -15.595  19.177  1.00 10.00      A   
ATOM   1203 HH21 ARG A 203     -24.401 -16.315  19.463  1.00 10.00      A   
ATOM   1204 HH22 ARG A 203     -25.760 -15.210  19.886  1.00 10.00      A   
ATOM   1205  C   ARG A 203     -28.594 -16.216  13.723  1.00 10.00      A   
ATOM   1206  O   ARG A 203     -27.862 -17.154  14.039  1.00 10.00      A   
ATOM   1207  N   ARG A 204     -29.775 -16.378  13.147  1.00 10.00      A   
ATOM   1208  HN  ARG A 204     -30.302 -15.587  12.918  1.00 10.00      A   
ATOM   1209  CA  ARG A 204     -30.305 -17.695  12.828  1.00 10.00      A   
ATOM   1210  CB  ARG A 204     -31.836 -17.657  12.828  1.00 10.00      A   
ATOM   1211  CG  ARG A 204     -32.460 -17.646  14.212  1.00 10.00      A   
ATOM   1212  CD  ARG A 204     -33.722 -16.803  14.244  1.00 10.00      A   
ATOM   1213  NE  ARG A 204     -34.694 -17.204  13.231  1.00 10.00      A   
ATOM   1214  HE  ARG A 204     -34.497 -18.021  12.713  1.00 10.00      A   
ATOM   1215  CZ  ARG A 204     -35.809 -16.522  12.965  1.00 10.00      A   
ATOM   1216  NH1 ARG A 204     -36.118 -15.434  13.667  1.00 10.00      A   
ATOM   1217 HH11 ARG A 204     -35.487 -15.101  14.444  1.00 10.00      A   
ATOM   1218 HH12 ARG A 204     -36.990 -14.905  13.452  1.00 10.00      A   
ATOM   1219  NH2 ARG A 204     -36.623 -16.943  12.012  1.00 10.00      A   
ATOM   1220 HH21 ARG A 204     -36.397 -17.807  11.472  1.00 10.00      A   
ATOM   1221 HH22 ARG A 204     -37.496 -16.415  11.795  1.00 10.00      A   
ATOM   1222  C   ARG A 204     -29.792 -18.149  11.464  1.00 10.00      A   
ATOM   1223  O   ARG A 204     -29.657 -19.343  11.194  1.00 10.00      A   
ATOM   1224  N   LEU A 205     -29.502 -17.181  10.603  1.00 10.00      A   
ATOM   1225  HN  LEU A 205     -29.625 -16.249  10.872  1.00 10.00      A   
ATOM   1226  CA  LEU A 205     -29.002 -17.467   9.269  1.00 10.00      A   
ATOM   1227  CB  LEU A 205     -29.646 -16.519   8.262  1.00 10.00      A   
ATOM   1228  CG  LEU A 205     -29.534 -16.904   6.786  1.00 10.00      A   
ATOM   1229  CD1 LEU A 205     -30.334 -18.168   6.503  1.00 10.00      A   
ATOM   1230  CD2 LEU A 205     -30.007 -15.761   5.904  1.00 10.00      A   
ATOM   1231  C   LEU A 205     -27.486 -17.312   9.225  1.00 10.00      A   
ATOM   1232  O   LEU A 205     -26.812 -17.433  10.249  1.00 10.00      A   
ATOM   1233  N   VAL A 207     -19.967 -19.005  11.239  1.00 10.00      A   
ATOM   1234  HN  VAL A 207     -19.786 -19.686  11.920  1.00 10.00      A   
ATOM   1235  CA  VAL A 207     -18.862 -18.260  10.637  1.00 10.00      A   
ATOM   1236  CB  VAL A 207     -18.091 -19.096   9.579  1.00 10.00      A   
ATOM   1237  CG1 VAL A 207     -16.752 -18.451   9.243  1.00 10.00      A   
ATOM   1238  CG2 VAL A 207     -17.887 -20.527  10.054  1.00 10.00      A   
ATOM   1239  C   VAL A 207     -19.411 -17.002   9.983  1.00 10.00      A   
ATOM   1240  O   VAL A 207     -18.719 -15.998   9.852  1.00 10.00      A   
ATOM   1241  N   TYR A 208     -20.683 -17.078   9.607  1.00 10.00      A   
ATOM   1242  HN  TYR A 208     -21.170 -17.916   9.770  1.00 10.00      A   
ATOM   1243  CA  TYR A 208     -21.379 -15.967   8.961  1.00 10.00      A   
ATOM   1244  CB  TYR A 208     -21.565 -14.790   9.926  1.00 10.00      A   
ATOM   1245  CG  TYR A 208     -22.447 -15.106  11.109  1.00 10.00      A   
ATOM   1246  CD1 TYR A 208     -23.814 -15.290  10.950  1.00 10.00      A   
ATOM   1247  CD2 TYR A 208     -21.916 -15.221  12.388  1.00 10.00      A   
ATOM   1248  CE1 TYR A 208     -24.627 -15.580  12.026  1.00 10.00      A   
ATOM   1249  CE2 TYR A 208     -22.724 -15.511  13.473  1.00 10.00      A   
ATOM   1250  CZ  TYR A 208     -24.080 -15.689  13.282  1.00 10.00      A   
ATOM   1251  OH  TYR A 208     -24.895 -15.980  14.350  1.00 10.00      A   
ATOM   1252  HH  TYR A 208     -25.566 -16.618  14.070  1.00 10.00      A   
ATOM   1253  C   TYR A 208     -20.652 -15.515   7.691  1.00 10.00      A   
ATOM   1254  O   TYR A 208     -20.658 -16.210   6.670  1.00 10.00      A   
ATOM   1255  N   PRO A 219     -19.885  -8.743  26.522  1.00 10.00      A   
ATOM   1256  CA  PRO A 219     -18.902  -7.686  26.264  1.00 10.00      A   
ATOM   1257  CB  PRO A 219     -17.585  -8.319  26.721  1.00 10.00      A   
ATOM   1258  CG  PRO A 219     -17.994  -9.304  27.755  1.00 10.00      A   
ATOM   1259  CD  PRO A 219     -19.312  -9.856  27.293  1.00 10.00      A   
ATOM   1260  C   PRO A 219     -18.832  -7.342  24.784  1.00 10.00      A   
ATOM   1261  O   PRO A 219     -18.219  -6.348  24.393  1.00 10.00      A   
ATOM   1262  N   LYS A 220     -19.497  -8.155  23.971  1.00 10.00      A   
ATOM   1263  HN  LYS A 220     -20.000  -8.904  24.358  1.00 10.00      A   
ATOM   1264  CA  LYS A 220     -19.511  -7.956  22.529  1.00 10.00      A   
ATOM   1265  CB  LYS A 220     -20.260  -9.094  21.825  1.00 10.00      A   
ATOM   1266  CG  LYS A 220     -20.059  -9.133  20.315  1.00 10.00      A   
ATOM   1267  CD  LYS A 220     -18.612  -9.437  19.953  1.00 10.00      A   
ATOM   1268  CE  LYS A 220     -18.403  -9.400  18.446  1.00 10.00      A   
ATOM   1269  NZ  LYS A 220     -17.015  -9.771  18.065  1.00 10.00      A   
ATOM   1270  HZ1 LYS A 220     -16.824 -10.758  18.327  1.00 10.00      A   
ATOM   1271  HZ2 LYS A 220     -16.330  -9.156  18.554  1.00 10.00      A   
ATOM   1272  HZ3 LYS A 220     -16.882  -9.666  17.040  1.00 10.00      A   
ATOM   1273  C   LYS A 220     -20.114  -6.601  22.158  1.00 10.00      A   
ATOM   1274  O   LYS A 220     -19.604  -5.908  21.277  1.00 10.00      A   
ATOM   1275  N   LYS A 221     -21.191  -6.223  22.841  1.00 10.00      A   
ATOM   1276  HN  LYS A 221     -21.544  -6.810  23.548  1.00 10.00      A   
ATOM   1277  CA  LYS A 221     -21.847  -4.950  22.579  1.00 10.00      A   
ATOM   1278  CB  LYS A 221     -23.186  -4.865  23.318  1.00 10.00      A   
ATOM   1279  CG  LYS A 221     -24.113  -3.783  22.792  1.00 10.00      A   
ATOM   1280  CD  LYS A 221     -25.231  -3.497  23.779  1.00 10.00      A   
ATOM   1281  CE  LYS A 221     -26.329  -2.651  23.151  1.00 10.00      A   
ATOM   1282  NZ  LYS A 221     -25.790  -1.444  22.470  1.00 10.00      A   
ATOM   1283  HZ1 LYS A 221     -25.520  -1.677  21.493  1.00 10.00      A   
ATOM   1284  HZ2 LYS A 221     -24.946  -1.086  22.977  1.00 10.00      A   
ATOM   1285  HZ3 LYS A 221     -26.508  -0.695  22.449  1.00 10.00      A   
ATOM   1286  C   LYS A 221     -20.938  -3.803  23.003  1.00 10.00      A   
ATOM   1287  O   LYS A 221     -20.800  -2.809  22.293  1.00 10.00      A   
ATOM   1288  N   LEU A 222     -20.300  -3.972  24.157  1.00 10.00      A   
ATOM   1289  HN  LEU A 222     -20.452  -4.797  24.666  1.00 10.00      A   
ATOM   1290  CA  LEU A 222     -19.390  -2.969  24.693  1.00 10.00      A   
ATOM   1291  CB  LEU A 222     -18.853  -3.405  26.057  1.00 10.00      A   
ATOM   1292  CG  LEU A 222     -19.889  -3.565  27.169  1.00 10.00      A   
ATOM   1293  CD1 LEU A 222     -19.268  -4.242  28.378  1.00 10.00      A   
ATOM   1294  CD2 LEU A 222     -20.476  -2.216  27.556  1.00 10.00      A   
ATOM   1295  C   LEU A 222     -18.233  -2.716  23.734  1.00 10.00      A   
ATOM   1296  O   LEU A 222     -17.825  -1.572  23.530  1.00 10.00      A   
ATOM   1297  N   ILE A 223     -17.703  -3.789  23.156  1.00 10.00      A   
ATOM   1298  HN  ILE A 223     -18.059  -4.678  23.380  1.00 10.00      A   
ATOM   1299  CA  ILE A 223     -16.600  -3.685  22.209  1.00 10.00      A   
ATOM   1300  CB  ILE A 223     -15.985  -5.067  21.890  1.00 10.00      A   
ATOM   1301  CG1 ILE A 223     -15.399  -5.685  23.161  1.00 10.00      A   
ATOM   1302  CG2 ILE A 223     -14.913  -4.950  20.811  1.00 10.00      A   
ATOM   1303  CD1 ILE A 223     -14.988  -7.136  23.019  1.00 10.00      A   
ATOM   1304  C   ILE A 223     -17.076  -3.021  20.920  1.00 10.00      A   
ATOM   1305  O   ILE A 223     -16.398  -2.158  20.362  1.00 10.00      A   
ATOM   1306  N   THR A 224     -18.260  -3.412  20.468  1.00 10.00      A   
ATOM   1307  HN  THR A 224     -18.759  -4.095  20.965  1.00 10.00      A   
ATOM   1308  CA  THR A 224     -18.835  -2.857  19.250  1.00 10.00      A   
ATOM   1309  CB  THR A 224     -20.136  -3.585  18.857  1.00 10.00      A   
ATOM   1310  OG1 THR A 224     -19.884  -4.998  18.815  1.00 10.00      A   
ATOM   1311  HG1 THR A 224     -19.889  -5.352  19.718  1.00 10.00      A   
ATOM   1312  CG2 THR A 224     -20.624  -3.125  17.491  1.00 10.00      A   
ATOM   1313  C   THR A 224     -19.096  -1.359  19.400  1.00 10.00      A   
ATOM   1314  O   THR A 224     -18.793  -0.576  18.499  1.00 10.00      A   
ATOM   1315  N   GLU A 225     -19.633  -0.965  20.549  1.00 10.00      A   
ATOM   1316  HN  GLU A 225     -19.852  -1.636  21.232  1.00 10.00      A   
ATOM   1317  CA  GLU A 225     -19.918   0.437  20.816  1.00 10.00      A   
ATOM   1318  CB  GLU A 225     -20.765   0.599  22.076  1.00 10.00      A   
ATOM   1319  CG  GLU A 225     -22.214   0.189  21.881  1.00 10.00      A   
ATOM   1320  CD  GLU A 225     -23.080   0.495  23.083  1.00 10.00      A   
ATOM   1321  OE1 GLU A 225     -23.627  -0.453  23.680  1.00 10.00      A   
ATOM   1322  OE2 GLU A 225     -23.230   1.686  23.428  1.00 10.00      A   
ATOM   1323  C   GLU A 225     -18.631   1.247  20.914  1.00 10.00      A   
ATOM   1324  O   GLU A 225     -18.610   2.439  20.603  1.00 10.00      A   
ATOM   1325  N   ASP A 226     -17.559   0.598  21.350  1.00 10.00      A   
ATOM   1326  HN  ASP A 226     -17.643  -0.345  21.612  1.00 10.00      A   
ATOM   1327  CA  ASP A 226     -16.258   1.254  21.459  1.00 10.00      A   
ATOM   1328  CB  ASP A 226     -15.285   0.383  22.261  1.00 10.00      A   
ATOM   1329  CG  ASP A 226     -13.841   0.832  22.134  1.00 10.00      A   
ATOM   1330  OD1 ASP A 226     -13.081   0.195  21.379  1.00 10.00      A   
ATOM   1331  OD2 ASP A 226     -13.456   1.819  22.796  1.00 10.00      A   
ATOM   1332  C   ASP A 226     -15.705   1.516  20.063  1.00 10.00      A   
ATOM   1333  O   ASP A 226     -15.021   2.513  19.817  1.00 10.00      A   
ATOM   1334  N   PHE A 227     -16.051   0.626  19.138  1.00 10.00      A   
ATOM   1335  HN  PHE A 227     -16.622  -0.130  19.395  1.00 10.00      A   
ATOM   1336  CA  PHE A 227     -15.609   0.740  17.757  1.00 10.00      A   
ATOM   1337  CB  PHE A 227     -15.850  -0.564  16.992  1.00 10.00      A   
ATOM   1338  CG  PHE A 227     -14.856  -1.651  17.301  1.00 10.00      A   
ATOM   1339  CD1 PHE A 227     -13.653  -1.352  17.928  1.00 10.00      A   
ATOM   1340  CD2 PHE A 227     -15.124  -2.968  16.965  1.00 10.00      A   
ATOM   1341  CE1 PHE A 227     -12.738  -2.346  18.213  1.00 10.00      A   
ATOM   1342  CE2 PHE A 227     -14.213  -3.968  17.247  1.00 10.00      A   
ATOM   1343  CZ  PHE A 227     -13.019  -3.656  17.873  1.00 10.00      A   
ATOM   1344  C   PHE A 227     -16.294   1.909  17.058  1.00 10.00      A   
ATOM   1345  O   PHE A 227     -15.876   2.333  15.984  1.00 10.00      A   
ATOM   1346  N   VAL A 228     -17.338   2.442  17.678  1.00 10.00      A   
ATOM   1347  HN  VAL A 228     -17.634   2.065  18.536  1.00 10.00      A   
ATOM   1348  CA  VAL A 228     -18.057   3.578  17.112  1.00 10.00      A   
ATOM   1349  CB  VAL A 228     -19.488   3.695  17.690  1.00 10.00      A   
ATOM   1350  CG1 VAL A 228     -20.316   4.696  16.900  1.00 10.00      A   
ATOM   1351  CG2 VAL A 228     -20.174   2.336  17.693  1.00 10.00      A   
ATOM   1352  C   VAL A 228     -17.269   4.862  17.388  1.00 10.00      A   
ATOM   1353  O   VAL A 228     -17.650   5.960  16.984  1.00 10.00      A   
ATOM   1354  N   ARG A 229     -16.153   4.710  18.086  1.00 10.00      A   
ATOM   1355  HN  ARG A 229     -15.902   3.812  18.396  1.00 10.00      A   
ATOM   1356  CA  ARG A 229     -15.303   5.840  18.420  1.00 10.00      A   
ATOM   1357  CB  ARG A 229     -14.826   5.739  19.874  1.00 10.00      A   
ATOM   1358  CG  ARG A 229     -14.052   6.952  20.367  1.00 10.00      A   
ATOM   1359  CD  ARG A 229     -13.298   6.646  21.651  1.00 10.00      A   
ATOM   1360  NE  ARG A 229     -14.172   6.620  22.824  1.00 10.00      A   
ATOM   1361  HE  ARG A 229     -15.104   6.913  22.701  1.00 10.00      A   
ATOM   1362  CZ  ARG A 229     -13.777   6.236  24.037  1.00 10.00      A   
ATOM   1363  NH1 ARG A 229     -12.521   5.854  24.242  1.00 10.00      A   
ATOM   1364 HH11 ARG A 229     -11.838   5.859  23.455  1.00 10.00      A   
ATOM   1365 HH12 ARG A 229     -12.215   5.548  25.193  1.00 10.00      A   
ATOM   1366  NH2 ARG A 229     -14.636   6.246  25.050  1.00 10.00      A   
ATOM   1367 HH21 ARG A 229     -14.330   5.947  26.001  1.00 10.00      A   
ATOM   1368 HH22 ARG A 229     -15.624   6.555  24.898  1.00 10.00      A   
ATOM   1369  C   ARG A 229     -14.108   5.950  17.471  1.00 10.00      A   
ATOM   1370  O   ARG A 229     -13.617   7.050  17.218  1.00 10.00      A   
ATOM   1371  N   GLN A 230     -13.646   4.820  16.927  1.00 10.00      A   
ATOM   1372  HN  GLN A 230     -14.085   3.968  17.129  1.00 10.00      A   
ATOM   1373  CA  GLN A 230     -12.483   4.846  16.034  1.00 10.00      A   
ATOM   1374  CB  GLN A 230     -11.176   4.624  16.811  1.00 10.00      A   
ATOM   1375  CG  GLN A 230     -11.318   3.847  18.117  1.00 10.00      A   
ATOM   1376  CD  GLN A 230     -11.638   2.379  17.912  1.00 10.00      A   
ATOM   1377  OE1 GLN A 230     -11.271   1.787  16.902  1.00 10.00      A   
ATOM   1378  NE2 GLN A 230     -12.330   1.785  18.871  1.00 10.00      A   
ATOM   1379 HE21 GLN A 230     -12.598   2.318  19.651  1.00 10.00      A   
ATOM   1380 HE22 GLN A 230     -12.539   0.833  18.771  1.00 10.00      A   
ATOM   1381  C   GLN A 230     -12.570   3.904  14.825  1.00 10.00      A   
ATOM   1382  O   GLN A 230     -11.613   3.793  14.055  1.00 10.00      A   
ATOM   1383  N   ARG A 231     -13.697   3.234  14.640  1.00 10.00      A   
ATOM   1384  HN  ARG A 231     -14.442   3.356  15.266  1.00 10.00      A   
ATOM   1385  CA  ARG A 231     -13.852   2.319  13.507  1.00 10.00      A   
ATOM   1386  CB  ARG A 231     -14.077   0.875  13.967  1.00 10.00      A   
ATOM   1387  CG  ARG A 231     -12.874   0.222  14.630  1.00 10.00      A   
ATOM   1388  CD  ARG A 231     -11.706   0.082  13.668  1.00 10.00      A   
ATOM   1389  NE  ARG A 231     -10.700   1.125  13.868  1.00 10.00      A   
ATOM   1390  HE  ARG A 231     -10.999   2.063  13.791  1.00 10.00      A   
ATOM   1391  CZ  ARG A 231      -9.420   0.879  14.146  1.00 10.00      A   
ATOM   1392  NH1 ARG A 231      -8.995  -0.370  14.296  1.00 10.00      A   
ATOM   1393 HH11 ARG A 231      -9.663  -1.168  14.200  1.00 10.00      A   
ATOM   1394 HH12 ARG A 231      -7.993  -0.561  14.516  1.00 10.00      A   
ATOM   1395  NH2 ARG A 231      -8.564   1.883  14.296  1.00 10.00      A   
ATOM   1396 HH21 ARG A 231      -7.562   1.688  14.513  1.00 10.00      A   
ATOM   1397 HH22 ARG A 231      -8.889   2.868  14.203  1.00 10.00      A   
ATOM   1398  C   ARG A 231     -14.968   2.764  12.565  1.00 10.00      A   
ATOM   1399  O   ARG A 231     -14.723   3.051  11.393  1.00 10.00      A   
ATOM   1400  N   TYR A 232     -16.190   2.822  13.079  1.00 10.00      A   
ATOM   1401  HN  TYR A 232     -16.324   2.601  14.027  1.00 10.00      A   
ATOM   1402  CA  TYR A 232     -17.339   3.228  12.280  1.00 10.00      A   
ATOM   1403  CB  TYR A 232     -18.135   2.005  11.808  1.00 10.00      A   
ATOM   1404  CG  TYR A 232     -17.534   1.320  10.599  1.00 10.00      A   
ATOM   1405  CD1 TYR A 232     -16.975   0.050  10.695  1.00 10.00      A   
ATOM   1406  CD2 TYR A 232     -17.520   1.947   9.360  1.00 10.00      A   
ATOM   1407  CE1 TYR A 232     -16.421  -0.572   9.590  1.00 10.00      A   
ATOM   1408  CE2 TYR A 232     -16.972   1.333   8.251  1.00 10.00      A   
ATOM   1409  CZ  TYR A 232     -16.424   0.074   8.371  1.00 10.00      A   
ATOM   1410  OH  TYR A 232     -15.871  -0.537   7.264  1.00 10.00      A   
ATOM   1411  HH  TYR A 232     -16.383  -1.328   7.045  1.00 10.00      A   
ATOM   1412  C   TYR A 232     -18.228   4.187  13.065  1.00 10.00      A   
ATOM   1413  O   TYR A 232     -17.905   4.546  14.194  1.00 10.00      A   
ATOM   1414  N   LEU A 233     -19.338   4.600  12.464  1.00 10.00      A   
ATOM   1415  HN  LEU A 233     -19.548   4.271  11.565  1.00 10.00      A   
ATOM   1416  CA  LEU A 233     -20.259   5.525  13.113  1.00 10.00      A   
ATOM   1417  CB  LEU A 233     -20.278   6.866  12.369  1.00 10.00      A   
ATOM   1418  CG  LEU A 233     -21.016   8.015  13.061  1.00 10.00      A   
ATOM   1419  CD1 LEU A 233     -20.296   8.430  14.336  1.00 10.00      A   
ATOM   1420  CD2 LEU A 233     -21.175   9.198  12.120  1.00 10.00      A   
ATOM   1421  C   LEU A 233     -21.668   4.937  13.182  1.00 10.00      A   
ATOM   1422  O   LEU A 233     -22.040   4.089  12.368  1.00 10.00      A   
ATOM   1423  N   GLU A 234     -22.439   5.389  14.160  1.00 10.00      A   
ATOM   1424  HN  GLU A 234     -22.083   6.068  14.769  1.00 10.00      A   
ATOM   1425  CA  GLU A 234     -23.803   4.922  14.351  1.00 10.00      A   
ATOM   1426  CB  GLU A 234     -24.081   4.718  15.845  1.00 10.00      A   
ATOM   1427  CG  GLU A 234     -23.893   5.971  16.690  1.00 10.00      A   
ATOM   1428  CD  GLU A 234     -24.081   5.726  18.175  1.00 10.00      A   
ATOM   1429  OE1 GLU A 234     -25.031   5.008  18.553  1.00 10.00      A   
ATOM   1430  OE2 GLU A 234     -23.288   6.264  18.974  1.00 10.00      A   
ATOM   1431  C   GLU A 234     -24.793   5.927  13.765  1.00 10.00      A   
ATOM   1432  O   GLU A 234     -24.482   7.112  13.643  1.00 10.00      A   
ATOM   1433  N   TYR A 235     -25.981   5.457  13.405  1.00 10.00      A   
ATOM   1434  HN  TYR A 235     -26.180   4.502  13.531  1.00 10.00      A   
ATOM   1435  CA  TYR A 235     -27.010   6.322  12.836  1.00 10.00      A   
ATOM   1436  CB  TYR A 235     -27.004   6.247  11.307  1.00 10.00      A   
ATOM   1437  CG  TYR A 235     -26.092   7.250  10.639  1.00 10.00      A   
ATOM   1438  CD1 TYR A 235     -26.312   8.613  10.776  1.00 10.00      A   
ATOM   1439  CD2 TYR A 235     -25.016   6.834   9.864  1.00 10.00      A   
ATOM   1440  CE1 TYR A 235     -25.489   9.535  10.163  1.00 10.00      A   
ATOM   1441  CE2 TYR A 235     -24.186   7.751   9.248  1.00 10.00      A   
ATOM   1442  CZ  TYR A 235     -24.427   9.100   9.401  1.00 10.00      A   
ATOM   1443  OH  TYR A 235     -23.609  10.017   8.785  1.00 10.00      A   
ATOM   1444  HH  TYR A 235     -23.578   9.834   7.838  1.00 10.00      A   
ATOM   1445  C   TYR A 235     -28.384   5.947  13.368  1.00 10.00      A   
ATOM   1446  O   TYR A 235     -28.726   4.768  13.443  1.00 10.00      A   
ATOM   1447  N   ARG A 236     -29.160   6.952  13.759  1.00 10.00      A   
ATOM   1448  HN  ARG A 236     -28.818   7.871  13.678  1.00 10.00      A   
ATOM   1449  CA  ARG A 236     -30.506   6.743  14.285  1.00 10.00      A   
ATOM   1450  CB  ARG A 236     -30.475   6.700  15.815  1.00 10.00      A   
ATOM   1451  CG  ARG A 236     -29.768   5.488  16.399  1.00 10.00      A   
ATOM   1452  CD  ARG A 236     -29.501   5.669  17.882  1.00 10.00      A   
ATOM   1453  NE  ARG A 236     -30.727   5.916  18.633  1.00 10.00      A   
ATOM   1454  HE  ARG A 236     -31.580   5.798  18.153  1.00 10.00      A   
ATOM   1455  CZ  ARG A 236     -30.757   6.288  19.910  1.00 10.00      A   
ATOM   1456  NH1 ARG A 236     -29.627   6.444  20.590  1.00 10.00      A   
ATOM   1457 HH11 ARG A 236     -28.710   6.273  20.124  1.00 10.00      A   
ATOM   1458 HH12 ARG A 236     -29.651   6.736  21.591  1.00 10.00      A   
ATOM   1459  NH2 ARG A 236     -31.921   6.505  20.507  1.00 10.00      A   
ATOM   1460 HH21 ARG A 236     -31.954   6.795  21.510  1.00 10.00      A   
ATOM   1461 HH22 ARG A 236     -32.810   6.391  19.975  1.00 10.00      A   
ATOM   1462  C   ARG A 236     -31.410   7.883  13.834  1.00 10.00      A   
ATOM   1463  O   ARG A 236     -30.939   9.003  13.618  1.00 10.00      A   
ATOM   1464  N   TYR A 246     -26.701   2.508  13.448  1.00 10.00      A   
ATOM   1465  HN  TYR A 246     -26.468   2.035  14.274  1.00 10.00      A   
ATOM   1466  CA  TYR A 246     -26.081   2.065  12.204  1.00 10.00      A   
ATOM   1467  CB  TYR A 246     -25.337   0.740  12.420  1.00 10.00      A   
ATOM   1468  CG  TYR A 246     -24.695   0.597  13.785  1.00 10.00      A   
ATOM   1469  CD1 TYR A 246     -23.466   1.181  14.066  1.00 10.00      A   
ATOM   1470  CD2 TYR A 246     -25.321  -0.126  14.793  1.00 10.00      A   
ATOM   1471  CE1 TYR A 246     -22.880   1.049  15.312  1.00 10.00      A   
ATOM   1472  CE2 TYR A 246     -24.743  -0.264  16.040  1.00 10.00      A   
ATOM   1473  CZ  TYR A 246     -23.524   0.326  16.295  1.00 10.00      A   
ATOM   1474  OH  TYR A 246     -22.947   0.188  17.537  1.00 10.00      A   
ATOM   1475  HH  TYR A 246     -22.897  -0.744  17.762  1.00 10.00      A   
ATOM   1476  C   TYR A 246     -27.110   1.909  11.079  1.00 10.00      A   
ATOM   1477  O   TYR A 246     -27.316   0.809  10.564  1.00 10.00      A   
ATOM   1478  N   GLU A 247     -27.768   3.007  10.722  1.00 10.00      A   
ATOM   1479  HN  GLU A 247     -27.593   3.845  11.194  1.00 10.00      A   
ATOM   1480  CA  GLU A 247     -28.756   2.987   9.645  1.00 10.00      A   
ATOM   1481  CB  GLU A 247     -29.594   4.270   9.629  1.00 10.00      A   
ATOM   1482  CG  GLU A 247     -30.597   4.383  10.767  1.00 10.00      A   
ATOM   1483  CD  GLU A 247     -31.571   5.528  10.569  1.00 10.00      A   
ATOM   1484  OE1 GLU A 247     -32.702   5.275  10.109  1.00 10.00      A   
ATOM   1485  OE2 GLU A 247     -31.208   6.686  10.863  1.00 10.00      A   
ATOM   1486  C   GLU A 247     -28.062   2.805   8.300  1.00 10.00      A   
ATOM   1487  O   GLU A 247     -27.050   3.451   8.020  1.00 10.00      A   
ATOM   1488  N   PHE A 248     -28.608   1.929   7.472  1.00 10.00      A   
ATOM   1489  HN  PHE A 248     -29.421   1.453   7.743  1.00 10.00      A   
ATOM   1490  CA  PHE A 248     -28.030   1.664   6.165  1.00 10.00      A   
ATOM   1491  CB  PHE A 248     -28.155   0.179   5.808  1.00 10.00      A   
ATOM   1492  CG  PHE A 248     -27.373  -0.217   4.587  1.00 10.00      A   
ATOM   1493  CD1 PHE A 248     -25.991  -0.302   4.632  1.00 10.00      A   
ATOM   1494  CD2 PHE A 248     -28.017  -0.501   3.395  1.00 10.00      A   
ATOM   1495  CE1 PHE A 248     -25.267  -0.662   3.511  1.00 10.00      A   
ATOM   1496  CE2 PHE A 248     -27.300  -0.862   2.272  1.00 10.00      A   
ATOM   1497  CZ  PHE A 248     -25.923  -0.943   2.329  1.00 10.00      A   
ATOM   1498  C   PHE A 248     -28.679   2.529   5.091  1.00 10.00      A   
ATOM   1499  O   PHE A 248     -29.893   2.493   4.900  1.00 10.00      A   
ATOM   1500  N   GLN A 249     -27.860   3.312   4.406  1.00 10.00      A   
ATOM   1501  HN  GLN A 249     -26.902   3.296   4.612  1.00 10.00      A   
ATOM   1502  CA  GLN A 249     -28.341   4.185   3.347  1.00 10.00      A   
ATOM   1503  CB  GLN A 249     -27.504   5.465   3.307  1.00 10.00      A   
ATOM   1504  CG  GLN A 249     -28.282   6.734   3.605  1.00 10.00      A   
ATOM   1505  CD  GLN A 249     -27.457   7.989   3.397  1.00 10.00      A   
ATOM   1506  OE1 GLN A 249     -27.981   9.029   3.003  1.00 10.00      A   
ATOM   1507  NE2 GLN A 249     -26.162   7.906   3.662  1.00 10.00      A   
ATOM   1508 HE21 GLN A 249     -25.804   7.047   3.977  1.00 10.00      A   
ATOM   1509 HE22 GLN A 249     -25.607   8.707   3.530  1.00 10.00      A   
ATOM   1510  C   GLN A 249     -28.246   3.474   2.003  1.00 10.00      A   
ATOM   1511  O   GLN A 249     -27.491   2.511   1.860  1.00 10.00      A   
ATOM   1512  N   TRP A 250     -29.006   3.954   1.023  1.00 10.00      A   
ATOM   1513  HN  TRP A 250     -29.590   4.722   1.203  1.00 10.00      A   
ATOM   1514  CA  TRP A 250     -28.996   3.365  -0.311  1.00 10.00      A   
ATOM   1515  CB  TRP A 250     -30.075   3.996  -1.197  1.00 10.00      A   
ATOM   1516  CG  TRP A 250     -31.344   3.199  -1.253  1.00 10.00      A   
ATOM   1517  CD1 TRP A 250     -32.364   3.207  -0.345  1.00 10.00      A   
ATOM   1518  CD2 TRP A 250     -31.723   2.276  -2.277  1.00 10.00      A   
ATOM   1519  NE1 TRP A 250     -33.351   2.337  -0.736  1.00 10.00      A   
ATOM   1520  HE1 TRP A 250     -34.186   2.164  -0.243  1.00 10.00      A   
ATOM   1521  CE2 TRP A 250     -32.985   1.756  -1.923  1.00 10.00      A   
ATOM   1522  CE3 TRP A 250     -31.120   1.840  -3.461  1.00 10.00      A   
ATOM   1523  CZ2 TRP A 250     -33.648   0.818  -2.710  1.00 10.00      A   
ATOM   1524  CZ3 TRP A 250     -31.781   0.910  -4.240  1.00 10.00      A   
ATOM   1525  CH2 TRP A 250     -33.033   0.411  -3.864  1.00 10.00      A   
ATOM   1526  C   TRP A 250     -27.624   3.514  -0.959  1.00 10.00      A   
ATOM   1527  O   TRP A 250     -27.058   2.548  -1.469  1.00 10.00      A   
ATOM   1528  N   GLY A 251     -27.094   4.728  -0.932  1.00 10.00      A   
ATOM   1529  HN  GLY A 251     -27.597   5.461  -0.525  1.00 10.00      A   
ATOM   1530  CA  GLY A 251     -25.788   4.978  -1.505  1.00 10.00      A   
ATOM   1531  C   GLY A 251     -25.864   5.588  -2.891  1.00 10.00      A   
ATOM   1532  O   GLY A 251     -26.686   5.174  -3.712  1.00 10.00      A   
ATOM   1533  N   PRO A 252     -25.015   6.588  -3.178  1.00 10.00      A   
ATOM   1534  CA  PRO A 252     -24.984   7.253  -4.485  1.00 10.00      A   
ATOM   1535  CB  PRO A 252     -23.995   8.412  -4.286  1.00 10.00      A   
ATOM   1536  CG  PRO A 252     -23.832   8.542  -2.808  1.00 10.00      A   
ATOM   1537  CD  PRO A 252     -24.033   7.166  -2.250  1.00 10.00      A   
ATOM   1538  C   PRO A 252     -24.488   6.324  -5.592  1.00 10.00      A   
ATOM   1539  O   PRO A 252     -24.975   6.375  -6.721  1.00 10.00      A   
ATOM   1540  N   ARG A 253     -23.528   5.463  -5.261  1.00 10.00      A   
ATOM   1541  HN  ARG A 253     -23.194   5.448  -4.337  1.00 10.00      A   
ATOM   1542  CA  ARG A 253     -22.968   4.535  -6.238  1.00 10.00      A   
ATOM   1543  CB  ARG A 253     -21.674   3.899  -5.715  1.00 10.00      A   
ATOM   1544  CG  ARG A 253     -20.862   3.164  -6.773  1.00 10.00      A   
ATOM   1545  CD  ARG A 253     -21.144   1.668  -6.767  1.00 10.00      A   
ATOM   1546  NE  ARG A 253     -19.929   0.889  -6.533  1.00 10.00      A   
ATOM   1547  HE  ARG A 253     -19.362   1.158  -5.777  1.00 10.00      A   
ATOM   1548  CZ  ARG A 253     -19.547  -0.145  -7.281  1.00 10.00      A   
ATOM   1549  NH1 ARG A 253     -20.301  -0.564  -8.290  1.00 10.00      A   
ATOM   1550 HH11 ARG A 253     -21.222  -0.089  -8.504  1.00 10.00      A   
ATOM   1551 HH12 ARG A 253     -19.991  -1.360  -8.880  1.00 10.00      A   
ATOM   1552  NH2 ARG A 253     -18.412  -0.775  -7.002  1.00 10.00      A   
ATOM   1553 HH21 ARG A 253     -18.104  -1.586  -7.585  1.00 10.00      A   
ATOM   1554 HH22 ARG A 253     -17.828  -0.467  -6.193  1.00 10.00      A   
ATOM   1555  C   ARG A 253     -23.978   3.459  -6.612  1.00 10.00      A   
ATOM   1556  O   ARG A 253     -24.126   3.118  -7.782  1.00 10.00      A   
ATOM   1557  N   THR A 254     -24.693   2.958  -5.612  1.00 10.00      A   
ATOM   1558  HN  THR A 254     -24.542   3.289  -4.703  1.00 10.00      A   
ATOM   1559  CA  THR A 254     -25.690   1.913  -5.813  1.00 10.00      A   
ATOM   1560  CB  THR A 254     -26.143   1.353  -4.456  1.00 10.00      A   
ATOM   1561  OG1 THR A 254     -25.364   1.968  -3.416  1.00 10.00      A   
ATOM   1562  HG1 THR A 254     -25.924   2.094  -2.634  1.00 10.00      A   
ATOM   1563  CG2 THR A 254     -25.947  -0.155  -4.406  1.00 10.00      A   
ATOM   1564  C   THR A 254     -26.912   2.423  -6.582  1.00 10.00      A   
ATOM   1565  O   THR A 254     -27.854   1.674  -6.842  1.00 10.00      A   
ATOM   1566  N   ASN A 255     -26.894   3.702  -6.932  1.00 10.00      A   
ATOM   1567  HN  ASN A 255     -26.123   4.253  -6.685  1.00 10.00      A   
ATOM   1568  CA  ASN A 255     -27.987   4.307  -7.677  1.00 10.00      A   
ATOM   1569  CB  ASN A 255     -28.556   5.511  -6.920  1.00 10.00      A   
ATOM   1570  CG  ASN A 255     -29.860   5.198  -6.215  1.00 10.00      A   
ATOM   1571  OD1 ASN A 255     -30.936   5.296  -6.805  1.00 10.00      A   
ATOM   1572  ND2 ASN A 255     -29.774   4.834  -4.945  1.00 10.00      A   
ATOM   1573 HD21 ASN A 255     -28.883   4.786  -4.534  1.00 10.00      A   
ATOM   1574 HD22 ASN A 255     -30.603   4.623  -4.467  1.00 10.00      A   
ATOM   1575  C   ASN A 255     -27.519   4.740  -9.057  1.00 10.00      A   
ATOM   1576  O   ASN A 255     -28.258   5.389  -9.801  1.00 10.00      A   
ATOM   1577  N   LEU A 256     -26.285   4.381  -9.391  1.00 10.00      A   
ATOM   1578  HN  LEU A 256     -25.753   3.850  -8.758  1.00 10.00      A   
ATOM   1579  CA  LEU A 256     -25.708   4.735 -10.677  1.00 10.00      A   
ATOM   1580  CB  LEU A 256     -24.210   5.012 -10.540  1.00 10.00      A   
ATOM   1581  CG  LEU A 256     -23.819   6.254  -9.733  1.00 10.00      A   
ATOM   1582  CD1 LEU A 256     -22.306   6.347  -9.602  1.00 10.00      A   
ATOM   1583  CD2 LEU A 256     -24.382   7.514 -10.373  1.00 10.00      A   
ATOM   1584  C   LEU A 256     -25.945   3.633 -11.700  1.00 10.00      A   
ATOM   1585  O   LEU A 256     -26.449   3.887 -12.794  1.00 10.00      A   
ATOM   1586  N   GLU A 257     -25.576   2.413 -11.343  1.00 10.00      A   
ATOM   1587  HN  GLU A 257     -25.180   2.268 -10.452  1.00 10.00      A   
ATOM   1588  CA  GLU A 257     -25.758   1.274 -12.229  1.00 10.00      A   
ATOM   1589  CB  GLU A 257     -24.599   0.274 -12.092  1.00 10.00      A   
ATOM   1590  CG  GLU A 257     -23.449   0.749 -11.212  1.00 10.00      A   
ATOM   1591  CD  GLU A 257     -23.685   0.481  -9.739  1.00 10.00      A   
ATOM   1592  OE1 GLU A 257     -24.836   0.634  -9.279  1.00 10.00      A   
ATOM   1593  OE2 GLU A 257     -22.717   0.118  -9.039  1.00 10.00      A   
ATOM   1594  C   GLU A 257     -27.079   0.595 -11.909  1.00 10.00      A   
ATOM   1595  O   GLU A 257     -27.872   0.279 -12.803  1.00 10.00      A   
ATOM   1596  N   LEU A 258     -27.311   0.380 -10.624  1.00 10.00      A   
ATOM   1597  HN  LEU A 258     -26.626   0.644  -9.964  1.00 10.00      A   
ATOM   1598  CA  LEU A 258     -28.536  -0.244 -10.163  1.00 10.00      A   
ATOM   1599  CB  LEU A 258     -28.298  -1.005  -8.855  1.00 10.00      A   
ATOM   1600  CG  LEU A 258     -27.377  -2.225  -8.936  1.00 10.00      A   
ATOM   1601  CD1 LEU A 258     -27.158  -2.822  -7.554  1.00 10.00      A   
ATOM   1602  CD2 LEU A 258     -27.944  -3.266  -9.890  1.00 10.00      A   
ATOM   1603  C   LEU A 258     -29.634   0.796  -9.972  1.00 10.00      A   
ATOM   1604  O   LEU A 258     -29.380   2.001  -9.976  1.00 10.00      A   
ATOM   1605  N   SER A 259     -30.857   0.321  -9.832  1.00 10.00      A   
ATOM   1606  HN  SER A 259     -30.995  -0.646  -9.864  1.00 10.00      A   
ATOM   1607  CA  SER A 259     -32.011   1.181  -9.626  1.00 10.00      A   
ATOM   1608  CB  SER A 259     -32.614   1.592 -10.975  1.00 10.00      A   
ATOM   1609  OG  SER A 259     -31.603   1.987 -11.894  1.00 10.00      A   
ATOM   1610  HG  SER A 259     -30.825   2.288 -11.404  1.00 10.00      A   
ATOM   1611  C   SER A 259     -33.039   0.419  -8.801  1.00 10.00      A   
ATOM   1612  O   SER A 259     -32.919  -0.798  -8.642  1.00 10.00      A   
ATOM   1613  N   LYS A 260     -34.046   1.114  -8.291  1.00 10.00      A   
ATOM   1614  HN  LYS A 260     -34.115   2.080  -8.483  1.00 10.00      A   
ATOM   1615  CA  LYS A 260     -35.075   0.474  -7.480  1.00 10.00      A   
ATOM   1616  CB  LYS A 260     -36.016   1.509  -6.865  1.00 10.00      A   
ATOM   1617  CG  LYS A 260     -35.344   2.399  -5.835  1.00 10.00      A   
ATOM   1618  CD  LYS A 260     -36.359   3.161  -5.001  1.00 10.00      A   
ATOM   1619  CE  LYS A 260     -36.855   4.405  -5.719  1.00 10.00      A   
ATOM   1620  NZ  LYS A 260     -37.373   5.412  -4.758  1.00 10.00      A   
ATOM   1621  HZ1 LYS A 260     -38.110   4.985  -4.151  1.00 10.00      A   
ATOM   1622  HZ2 LYS A 260     -37.785   6.217  -5.266  1.00 10.00      A   
ATOM   1623  HZ3 LYS A 260     -36.602   5.759  -4.152  1.00 10.00      A   
ATOM   1624  C   LYS A 260     -35.853  -0.541  -8.302  1.00 10.00      A   
ATOM   1625  O   LYS A 260     -36.196  -1.618  -7.814  1.00 10.00      A   
ATOM   1626  N   MET A 261     -36.107  -0.194  -9.558  1.00 10.00      A   
ATOM   1627  HN  MET A 261     -35.810   0.688  -9.879  1.00 10.00      A   
ATOM   1628  CA  MET A 261     -36.826  -1.079 -10.470  1.00 10.00      A   
ATOM   1629  CB  MET A 261     -37.040  -0.381 -11.819  1.00 10.00      A   
ATOM   1630  CG  MET A 261     -37.617  -1.268 -12.914  1.00 10.00      A   
ATOM   1631  SD  MET A 261     -39.275  -1.872 -12.537  1.00 10.00      A   
ATOM   1632  CE  MET A 261     -40.238  -0.376 -12.753  1.00 10.00      A   
ATOM   1633  C   MET A 261     -36.054  -2.387 -10.654  1.00 10.00      A   
ATOM   1634  O   MET A 261     -36.636  -3.470 -10.693  1.00 10.00      A   
ATOM   1635  N   LYS A 262     -34.732  -2.276 -10.732  1.00 10.00      A   
ATOM   1636  HN  LYS A 262     -34.328  -1.388 -10.674  1.00 10.00      A   
ATOM   1637  CA  LYS A 262     -33.869  -3.437 -10.903  1.00 10.00      A   
ATOM   1638  CB  LYS A 262     -32.451  -2.999 -11.275  1.00 10.00      A   
ATOM   1639  CG  LYS A 262     -32.364  -2.194 -12.561  1.00 10.00      A   
ATOM   1640  CD  LYS A 262     -30.921  -1.867 -12.904  1.00 10.00      A   
ATOM   1641  CE  LYS A 262     -30.810  -1.142 -14.236  1.00 10.00      A   
ATOM   1642  NZ  LYS A 262     -29.394  -1.012 -14.668  1.00 10.00      A   
ATOM   1643  HZ1 LYS A 262     -28.955  -1.953 -14.733  1.00 10.00      A   
ATOM   1644  HZ2 LYS A 262     -28.858  -0.443 -13.979  1.00 10.00      A   
ATOM   1645  HZ3 LYS A 262     -29.339  -0.555 -15.598  1.00 10.00      A   
ATOM   1646  C   LYS A 262     -33.835  -4.287  -9.637  1.00 10.00      A   
ATOM   1647  O   LYS A 262     -33.830  -5.517  -9.705  1.00 10.00      A   
ATOM   1648  N   VAL A 263     -33.815  -3.623  -8.487  1.00 10.00      A   
ATOM   1649  HN  VAL A 263     -33.827  -2.641  -8.502  1.00 10.00      A   
ATOM   1650  CA  VAL A 263     -33.784  -4.314  -7.202  1.00 10.00      A   
ATOM   1651  CB  VAL A 263     -33.652  -3.326  -6.023  1.00 10.00      A   
ATOM   1652  CG1 VAL A 263     -33.779  -4.049  -4.689  1.00 10.00      A   
ATOM   1653  CG2 VAL A 263     -32.323  -2.591  -6.096  1.00 10.00      A   
ATOM   1654  C   VAL A 263     -35.035  -5.170  -7.027  1.00 10.00      A   
ATOM   1655  O   VAL A 263     -34.955  -6.323  -6.592  1.00 10.00      A   
ATOM   1656  N   LEU A 264     -36.184  -4.607  -7.389  1.00 10.00      A   
ATOM   1657  HN  LEU A 264     -36.181  -3.684  -7.727  1.00 10.00      A   
ATOM   1658  CA  LEU A 264     -37.450  -5.321  -7.282  1.00 10.00      A   
ATOM   1659  CB  LEU A 264     -38.625  -4.431  -7.696  1.00 10.00      A   
ATOM   1660  CG  LEU A 264     -38.851  -3.152  -6.883  1.00 10.00      A   
ATOM   1661  CD1 LEU A 264     -40.286  -2.674  -7.034  1.00 10.00      A   
ATOM   1662  CD2 LEU A 264     -38.507  -3.359  -5.417  1.00 10.00      A   
ATOM   1663  C   LEU A 264     -37.431  -6.578  -8.144  1.00 10.00      A   
ATOM   1664  O   LEU A 264     -37.825  -7.658  -7.697  1.00 10.00      A   
ATOM   1665  N   LYS A 265     -36.951  -6.430  -9.376  1.00 10.00      A   
ATOM   1666  HN  LYS A 265     -36.642  -5.543  -9.663  1.00 10.00      A   
ATOM   1667  CA  LYS A 265     -36.871  -7.545 -10.312  1.00 10.00      A   
ATOM   1668  CB  LYS A 265     -36.281  -7.088 -11.651  1.00 10.00      A   
ATOM   1669  CG  LYS A 265     -37.155  -6.112 -12.423  1.00 10.00      A   
ATOM   1670  CD  LYS A 265     -36.499  -5.710 -13.735  1.00 10.00      A   
ATOM   1671  CE  LYS A 265     -37.318  -4.660 -14.471  1.00 10.00      A   
ATOM   1672  NZ  LYS A 265     -36.828  -4.448 -15.860  1.00 10.00      A   
ATOM   1673  HZ1 LYS A 265     -36.976  -5.308 -16.427  1.00 10.00      A   
ATOM   1674  HZ2 LYS A 265     -35.813  -4.226 -15.853  1.00 10.00      A   
ATOM   1675  HZ3 LYS A 265     -37.339  -3.659 -16.308  1.00 10.00      A   
ATOM   1676  C   LYS A 265     -36.036  -8.684  -9.739  1.00 10.00      A   
ATOM   1677  O   LYS A 265     -36.401  -9.850  -9.858  1.00 10.00      A   
ATOM   1678  N   PHE A 266     -34.926  -8.334  -9.099  1.00 10.00      A   
ATOM   1679  HN  PHE A 266     -34.699  -7.381  -9.021  1.00 10.00      A   
ATOM   1680  CA  PHE A 266     -34.038  -9.329  -8.508  1.00 10.00      A   
ATOM   1681  CB  PHE A 266     -32.806  -8.660  -7.889  1.00 10.00      A   
ATOM   1682  CG  PHE A 266     -31.990  -9.569  -7.010  1.00 10.00      A   
ATOM   1683  CD1 PHE A 266     -31.219 -10.580  -7.557  1.00 10.00      A   
ATOM   1684  CD2 PHE A 266     -31.999  -9.412  -5.632  1.00 10.00      A   
ATOM   1685  CE1 PHE A 266     -30.470 -11.416  -6.751  1.00 10.00      A   
ATOM   1686  CE2 PHE A 266     -31.254 -10.244  -4.820  1.00 10.00      A   
ATOM   1687  CZ  PHE A 266     -30.488 -11.248  -5.380  1.00 10.00      A   
ATOM   1688  C   PHE A 266     -34.762 -10.180  -7.468  1.00 10.00      A   
ATOM   1689  O   PHE A 266     -34.801 -11.406  -7.576  1.00 10.00      A   
ATOM   1690  N   VAL A 267     -35.351  -9.521  -6.474  1.00 10.00      A   
ATOM   1691  HN  VAL A 267     -35.311  -8.539  -6.461  1.00 10.00      A   
ATOM   1692  CA  VAL A 267     -36.059 -10.221  -5.406  1.00 10.00      A   
ATOM   1693  CB  VAL A 267     -36.533  -9.263  -4.292  1.00 10.00      A   
ATOM   1694  CG1 VAL A 267     -37.073 -10.045  -3.102  1.00 10.00      A   
ATOM   1695  CG2 VAL A 267     -35.399  -8.345  -3.856  1.00 10.00      A   
ATOM   1696  C   VAL A 267     -37.241 -11.018  -5.954  1.00 10.00      A   
ATOM   1697  O   VAL A 267     -37.504 -12.137  -5.511  1.00 10.00      A   
ATOM   1698  N   ALA A 268     -37.923 -10.452  -6.945  1.00 10.00      A   
ATOM   1699  HN  ALA A 268     -37.647  -9.567  -7.272  1.00 10.00      A   
ATOM   1700  CA  ALA A 268     -39.071 -11.107  -7.566  1.00 10.00      A   
ATOM   1701  CB  ALA A 268     -39.745 -10.166  -8.551  1.00 10.00      A   
ATOM   1702  C   ALA A 268     -38.652 -12.398  -8.265  1.00 10.00      A   
ATOM   1703  O   ALA A 268     -39.463 -13.295  -8.487  1.00 10.00      A   
ATOM   1704  N   LYS A 269     -37.378 -12.484  -8.614  1.00 10.00      A   
ATOM   1705  HN  LYS A 269     -36.777 -11.730  -8.426  1.00 10.00      A   
ATOM   1706  CA  LYS A 269     -36.848 -13.662  -9.277  1.00 10.00      A   
ATOM   1707  CB  LYS A 269     -35.753 -13.263 -10.269  1.00 10.00      A   
ATOM   1708  CG  LYS A 269     -36.275 -12.537 -11.501  1.00 10.00      A   
ATOM   1709  CD  LYS A 269     -35.155 -11.843 -12.262  1.00 10.00      A   
ATOM   1710  CE  LYS A 269     -34.222 -12.844 -12.922  1.00 10.00      A   
ATOM   1711  NZ  LYS A 269     -34.899 -13.608 -13.999  1.00 10.00      A   
ATOM   1712  HZ1 LYS A 269     -35.645 -14.214 -13.596  1.00 10.00      A   
ATOM   1713  HZ2 LYS A 269     -34.214 -14.212 -14.497  1.00 10.00      A   
ATOM   1714  HZ3 LYS A 269     -35.332 -12.957 -14.686  1.00 10.00      A   
ATOM   1715  C   LYS A 269     -36.318 -14.662  -8.254  1.00 10.00      A   
ATOM   1716  O   LYS A 269     -35.977 -15.796  -8.596  1.00 10.00      A   
ATOM   1717  N   VAL A 270     -36.269 -14.237  -6.995  1.00 10.00      A   
ATOM   1718  HN  VAL A 270     -36.572 -13.326  -6.787  1.00 10.00      A   
ATOM   1719  CA  VAL A 270     -35.787 -15.085  -5.913  1.00 10.00      A   
ATOM   1720  CB  VAL A 270     -34.982 -14.280  -4.865  1.00 10.00      A   
ATOM   1721  CG1 VAL A 270     -34.556 -15.170  -3.705  1.00 10.00      A   
ATOM   1722  CG2 VAL A 270     -33.766 -13.631  -5.505  1.00 10.00      A   
ATOM   1723  C   VAL A 270     -36.950 -15.797  -5.228  1.00 10.00      A   
ATOM   1724  O   VAL A 270     -36.940 -17.022  -5.080  1.00 10.00      A   
ATOM   1725  N   HIS A 271     -37.960 -15.034  -4.816  1.00 10.00      A   
ATOM   1726  HN  HIS A 271     -37.929 -14.061  -4.965  1.00 10.00      A   
ATOM   1727  CA  HIS A 271     -39.117 -15.618  -4.146  1.00 10.00      A   
ATOM   1728  CB  HIS A 271     -39.559 -14.801  -2.916  1.00 10.00      A   
ATOM   1729  CG  HIS A 271     -40.384 -13.577  -3.196  1.00 10.00      A   
ATOM   1730  ND1 HIS A 271     -40.152 -12.780  -4.287  1.00 10.00      A   
ATOM   1731  CD2 HIS A 271     -41.411 -13.059  -2.479  1.00 10.00      A   
ATOM   1732  CE1 HIS A 271     -41.035 -11.800  -4.212  1.00 10.00      A   
ATOM   1733  NE2 HIS A 271     -41.821 -11.924  -3.131  1.00 10.00      A   
ATOM   1734  HE2 HIS A 271     -42.359 -11.198  -2.726  1.00 10.00      A   
ATOM   1735  C   HIS A 271     -40.264 -15.887  -5.119  1.00 10.00      A   
ATOM   1736  O   HIS A 271     -41.294 -16.449  -4.737  1.00 10.00      A   
ATOM   1737  N   ASN A 272     -40.056 -15.489  -6.377  1.00 10.00      A   
ATOM   1738  HN  ASN A 272     -39.218 -15.028  -6.586  1.00 10.00      A   
ATOM   1739  CA  ASN A 272     -41.031 -15.685  -7.457  1.00 10.00      A   
ATOM   1740  CB  ASN A 272     -41.564 -17.130  -7.512  1.00 10.00      A   
ATOM   1741  CG  ASN A 272     -42.912 -17.249  -8.206  1.00 10.00      A   
ATOM   1742  OD1 ASN A 272     -42.987 -17.374  -9.429  1.00 10.00      A   
ATOM   1743  ND2 ASN A 272     -43.986 -17.222  -7.430  1.00 10.00      A   
ATOM   1744 HD21 ASN A 272     -43.860 -17.118  -6.462  1.00 10.00      A   
ATOM   1745 HD22 ASN A 272     -44.865 -17.302  -7.855  1.00 10.00      A   
ATOM   1746  C   ASN A 272     -42.170 -14.669  -7.440  1.00 10.00      A   
ATOM   1747  O   ASN A 272     -42.698 -14.330  -6.383  1.00 10.00      A   
ATOM   1748  N   GLN A 273     -42.518 -14.191  -8.638  1.00 10.00      A   
ATOM   1749  HN  GLN A 273     -42.007 -14.486  -9.420  1.00 10.00      A   
ATOM   1750  CA  GLN A 273     -43.606 -13.237  -8.846  1.00 10.00      A   
ATOM   1751  CB  GLN A 273     -44.968 -13.794  -8.400  1.00 10.00      A   
ATOM   1752  CG  GLN A 273     -45.515 -13.232  -7.099  1.00 10.00      A   
ATOM   1753  CD  GLN A 273     -46.009 -14.316  -6.162  1.00 10.00      A   
ATOM   1754  OE1 GLN A 273     -47.168 -14.730  -6.220  1.00 10.00      A   
ATOM   1755  NE2 GLN A 273     -45.130 -14.786  -5.295  1.00 10.00      A   
ATOM   1756 HE21 GLN A 273     -44.217 -14.410  -5.312  1.00 10.00      A   
ATOM   1757 HE22 GLN A 273     -45.418 -15.483  -4.669  1.00 10.00      A   
ATOM   1758  C   GLN A 273     -43.323 -11.833  -8.312  1.00 10.00      A   
ATOM   1759  O   GLN A 273     -42.921 -11.644  -7.165  1.00 10.00      A   
ATOM   1760  N   ASP A 274     -43.534 -10.847  -9.171  1.00 10.00      A   
ATOM   1761  HN  ASP A 274     -43.842 -11.063 -10.078  1.00 10.00      A   
ATOM   1762  CA  ASP A 274     -43.320  -9.451  -8.810  1.00 10.00      A   
ATOM   1763  CB  ASP A 274     -42.733  -8.629  -9.967  1.00 10.00      A   
ATOM   1764  CG  ASP A 274     -43.673  -8.480 -11.145  1.00 10.00      A   
ATOM   1765  OD1 ASP A 274     -44.315  -7.413 -11.274  1.00 10.00      A   
ATOM   1766  OD2 ASP A 274     -43.773  -9.425 -11.953  1.00 10.00      A   
ATOM   1767  C   ASP A 274     -44.557  -8.768  -8.200  1.00 10.00      A   
ATOM   1768  O   ASP A 274     -44.407  -7.965  -7.282  1.00 10.00      A   
ATOM   1769  N   PRO A 275     -45.805  -9.071  -8.649  1.00 10.00      A   
ATOM   1770  CA  PRO A 275     -47.004  -8.423  -8.093  1.00 10.00      A   
ATOM   1771  CB  PRO A 275     -48.083  -8.745  -9.126  1.00 10.00      A   
ATOM   1772  CG  PRO A 275     -47.669 -10.060  -9.681  1.00 10.00      A   
ATOM   1773  CD  PRO A 275     -46.167 -10.035  -9.716  1.00 10.00      A   
ATOM   1774  C   PRO A 275     -47.405  -8.971  -6.720  1.00 10.00      A   
ATOM   1775  O   PRO A 275     -48.583  -8.965  -6.361  1.00 10.00      A   
ATOM   1776  N   LYS A 276     -46.427  -9.426  -5.951  1.00 10.00      A   
ATOM   1777  HN  LYS A 276     -45.503  -9.391  -6.283  1.00 10.00      A   
ATOM   1778  CA  LYS A 276     -46.688  -9.969  -4.627  1.00 10.00      A   
ATOM   1779  CB  LYS A 276     -45.727 -11.121  -4.308  1.00 10.00      A   
ATOM   1780  CG  LYS A 276     -45.832 -11.669  -2.890  1.00 10.00      A   
ATOM   1781  CD  LYS A 276     -47.260 -12.040  -2.526  1.00 10.00      A   
ATOM   1782  CE  LYS A 276     -47.442 -12.140  -1.018  1.00 10.00      A   
ATOM   1783  NZ  LYS A 276     -47.328 -10.816  -0.340  1.00 10.00      A   
ATOM   1784  HZ1 LYS A 276     -47.635 -10.894   0.649  1.00 10.00      A   
ATOM   1785  HZ2 LYS A 276     -47.926 -10.112  -0.819  1.00 10.00      A   
ATOM   1786  HZ3 LYS A 276     -46.335 -10.484  -0.354  1.00 10.00      A   
ATOM   1787  C   LYS A 276     -46.615  -8.878  -3.562  1.00 10.00      A   
ATOM   1788  O   LYS A 276     -47.640  -8.371  -3.113  1.00 10.00      A   
ATOM   1789  N   ASP A 277     -45.403  -8.513  -3.168  1.00 10.00      A   
ATOM   1790  HN  ASP A 277     -44.619  -8.952  -3.562  1.00 10.00      A   
ATOM   1791  CA  ASP A 277     -45.207  -7.492  -2.146  1.00 10.00      A   
ATOM   1792  CB  ASP A 277     -44.112  -7.925  -1.162  1.00 10.00      A   
ATOM   1793  CG  ASP A 277     -44.104  -9.416  -0.895  1.00 10.00      A   
ATOM   1794  OD1 ASP A 277     -43.355 -10.143  -1.582  1.00 10.00      A   
ATOM   1795  OD2 ASP A 277     -44.850  -9.873  -0.004  1.00 10.00      A   
ATOM   1796  C   ASP A 277     -44.805  -6.177  -2.789  1.00 10.00      A   
ATOM   1797  O   ASP A 277     -44.975  -5.104  -2.209  1.00 10.00      A   
ATOM   1798  N   TRP A 278     -44.296  -6.275  -4.008  1.00 10.00      A   
ATOM   1799  HN  TRP A 278     -44.228  -7.155  -4.423  1.00 10.00      A   
ATOM   1800  CA  TRP A 278     -43.834  -5.111  -4.751  1.00 10.00      A   
ATOM   1801  CB  TRP A 278     -43.077  -5.486  -6.021  1.00 10.00      A   
ATOM   1802  CG  TRP A 278     -41.784  -6.184  -5.736  1.00 10.00      A   
ATOM   1803  CD1 TRP A 278     -41.178  -7.129  -6.507  1.00 10.00      A   
ATOM   1804  CD2 TRP A 278     -40.938  -5.999  -4.591  1.00 10.00      A   
ATOM   1805  NE1 TRP A 278     -40.008  -7.538  -5.920  1.00 10.00      A   
ATOM   1806  HE1 TRP A 278     -39.390  -8.206  -6.289  1.00 10.00      A   
ATOM   1807  CE2 TRP A 278     -39.838  -6.859  -4.744  1.00 10.00      A   
ATOM   1808  CE3 TRP A 278     -41.000  -5.182  -3.451  1.00 10.00      A   
ATOM   1809  CZ2 TRP A 278     -38.815  -6.933  -3.804  1.00 10.00      A   
ATOM   1810  CZ3 TRP A 278     -39.984  -5.257  -2.520  1.00 10.00      A   
ATOM   1811  CH2 TRP A 278     -38.904  -6.125  -2.702  1.00 10.00      A   
ATOM   1812  C   TRP A 278     -44.862  -4.000  -4.982  1.00 10.00      A   
ATOM   1813  O   TRP A 278     -44.478  -2.840  -4.962  1.00 10.00      A   
ATOM   1814  N   PRO A 279     -46.165  -4.302  -5.224  1.00 10.00      A   
ATOM   1815  CA  PRO A 279     -47.189  -3.260  -5.431  1.00 10.00      A   
ATOM   1816  CB  PRO A 279     -48.500  -4.032  -5.306  1.00 10.00      A   
ATOM   1817  CG  PRO A 279     -48.163  -5.390  -5.807  1.00 10.00      A   
ATOM   1818  CD  PRO A 279     -46.747  -5.654  -5.371  1.00 10.00      A   
ATOM   1819  C   PRO A 279     -47.137  -2.134  -4.388  1.00 10.00      A   
ATOM   1820  O   PRO A 279     -47.525  -1.002  -4.669  1.00 10.00      A   
ATOM   1821  N   ALA A 280     -46.632  -2.442  -3.196  1.00 10.00      A   
ATOM   1822  HN  ALA A 280     -46.318  -3.357  -3.031  1.00 10.00      A   
ATOM   1823  CA  ALA A 280     -46.531  -1.451  -2.127  1.00 10.00      A   
ATOM   1824  CB  ALA A 280     -46.275  -2.132  -0.791  1.00 10.00      A   
ATOM   1825  C   ALA A 280     -45.448  -0.406  -2.411  1.00 10.00      A   
ATOM   1826  O   ALA A 280     -45.484   0.698  -1.865  1.00 10.00      A   
ATOM   1827  N   GLN A 281     -44.487  -0.752  -3.258  1.00 10.00      A   
ATOM   1828  HN  GLN A 281     -44.505  -1.650  -3.665  1.00 10.00      A   
ATOM   1829  CA  GLN A 281     -43.400   0.162  -3.598  1.00 10.00      A   
ATOM   1830  CB  GLN A 281     -42.097  -0.281  -2.928  1.00 10.00      A   
ATOM   1831  CG  GLN A 281     -41.864   0.314  -1.548  1.00 10.00      A   
ATOM   1832  CD  GLN A 281     -40.752  -0.389  -0.793  1.00 10.00      A   
ATOM   1833  OE1 GLN A 281     -40.544  -1.591  -0.945  1.00 10.00      A   
ATOM   1834  NE2 GLN A 281     -40.022   0.358   0.020  1.00 10.00      A   
ATOM   1835 HE21 GLN A 281     -40.233   1.314   0.089  1.00 10.00      A   
ATOM   1836 HE22 GLN A 281     -39.299  -0.077   0.519  1.00 10.00      A   
ATOM   1837  C   GLN A 281     -43.197   0.267  -5.109  1.00 10.00      A   
ATOM   1838  O   GLN A 281     -42.293   0.957  -5.578  1.00 10.00      A   
ATOM   1839  N   TYR A 282     -44.049  -0.407  -5.872  1.00 10.00      A   
ATOM   1840  HN  TYR A 282     -44.752  -0.940  -5.446  1.00 10.00      A   
ATOM   1841  CA  TYR A 282     -43.949  -0.388  -7.327  1.00 10.00      A   
ATOM   1842  CB  TYR A 282     -44.876  -1.423  -7.969  1.00 10.00      A   
ATOM   1843  CG  TYR A 282     -44.397  -1.898  -9.323  1.00 10.00      A   
ATOM   1844  CD1 TYR A 282     -44.921  -1.367 -10.493  1.00 10.00      A   
ATOM   1845  CD2 TYR A 282     -43.411  -2.871  -9.428  1.00 10.00      A   
ATOM   1846  CE1 TYR A 282     -44.477  -1.791 -11.731  1.00 10.00      A   
ATOM   1847  CE2 TYR A 282     -42.962  -3.303 -10.662  1.00 10.00      A   
ATOM   1848  CZ  TYR A 282     -43.498  -2.761 -11.810  1.00 10.00      A   
ATOM   1849  OH  TYR A 282     -43.050  -3.184 -13.042  1.00 10.00      A   
ATOM   1850  HH  TYR A 282     -42.879  -4.133 -13.012  1.00 10.00      A   
ATOM   1851  C   TYR A 282     -44.239   1.002  -7.868  1.00 10.00      A   
ATOM   1852  O   TYR A 282     -43.762   1.374  -8.939  1.00 10.00      A   
ATOM   1853  N   CYS A 283     -45.021   1.763  -7.116  1.00 10.00      A   
ATOM   1854  HN  CYS A 283     -45.390   1.391  -6.289  1.00 10.00      A   
ATOM   1855  CA  CYS A 283     -45.365   3.121  -7.496  1.00 10.00      A   
ATOM   1856  CB  CYS A 283     -46.285   3.745  -6.444  1.00 10.00      A   
ATOM   1857  SG  CYS A 283     -46.968   5.355  -6.898  1.00 10.00      A   
ATOM   1858  HG  CYS A 283     -47.778   5.178  -7.933  1.00 10.00      A   
ATOM   1859  C   CYS A 283     -44.097   3.958  -7.662  1.00 10.00      A   
ATOM   1860  O   CYS A 283     -43.909   4.624  -8.683  1.00 10.00      A   
ATOM   1861  N   GLU A 284     -43.210   3.895  -6.672  1.00 10.00      A   
ATOM   1862  HN  GLU A 284     -43.397   3.335  -5.888  1.00 10.00      A   
ATOM   1863  CA  GLU A 284     -41.967   4.645  -6.732  1.00 10.00      A   
ATOM   1864  CB  GLU A 284     -41.359   4.843  -5.345  1.00 10.00      A   
ATOM   1865  CG  GLU A 284     -40.800   3.584  -4.708  1.00 10.00      A   
ATOM   1866  CD  GLU A 284     -40.331   3.831  -3.297  1.00 10.00      A   
ATOM   1867  OE1 GLU A 284     -39.172   4.266  -3.119  1.00 10.00      A   
ATOM   1868  OE2 GLU A 284     -41.123   3.613  -2.358  1.00 10.00      A   
ATOM   1869  C   GLU A 284     -40.977   3.974  -7.673  1.00 10.00      A   
ATOM   1870  O   GLU A 284     -40.102   4.629  -8.223  1.00 10.00      A   
ATOM   1871  N   ALA A 285     -41.121   2.665  -7.851  1.00 10.00      A   
ATOM   1872  HN  ALA A 285     -41.825   2.189  -7.359  1.00 10.00      A   
ATOM   1873  CA  ALA A 285     -40.249   1.917  -8.748  1.00 10.00      A   
ATOM   1874  CB  ALA A 285     -40.477   0.425  -8.598  1.00 10.00      A   
ATOM   1875  C   ALA A 285     -40.503   2.352 -10.185  1.00 10.00      A   
ATOM   1876  O   ALA A 285     -39.572   2.524 -10.972  1.00 10.00      A   
ATOM   1877  N   LEU A 286     -41.777   2.530 -10.514  1.00 10.00      A   
ATOM   1878  HN  LEU A 286     -42.473   2.346  -9.844  1.00 10.00      A   
ATOM   1879  CA  LEU A 286     -42.171   2.976 -11.840  1.00 10.00      A   
ATOM   1880  CB  LEU A 286     -43.701   2.918 -11.983  1.00 10.00      A   
ATOM   1881  CG  LEU A 286     -44.266   2.689 -13.393  1.00 10.00      A   
ATOM   1882  CD1 LEU A 286     -44.219   3.963 -14.223  1.00 10.00      A   
ATOM   1883  CD2 LEU A 286     -43.535   1.557 -14.098  1.00 10.00      A   
ATOM   1884  C   LEU A 286     -41.665   4.400 -12.047  1.00 10.00      A   
ATOM   1885  O   LEU A 286     -41.177   4.749 -13.118  1.00 10.00      A   
ATOM   1886  N   ALA A 287     -41.764   5.207 -10.994  1.00 10.00      A   
ATOM   1887  HN  ALA A 287     -42.157   4.862 -10.164  1.00 10.00      A   
ATOM   1888  CA  ALA A 287     -41.302   6.588 -11.038  1.00 10.00      A   
ATOM   1889  CB  ALA A 287     -41.790   7.353  -9.816  1.00 10.00      A   
ATOM   1890  C   ALA A 287     -39.780   6.631 -11.128  1.00 10.00      A   
ATOM   1891  O   ALA A 287     -39.211   7.538 -11.726  1.00 10.00      A   
ATOM   1892  N   ASP A 288     -39.133   5.640 -10.525  1.00 10.00      A   
ATOM   1893  HN  ASP A 288     -39.651   4.964 -10.038  1.00 10.00      A   
ATOM   1894  CA  ASP A 288     -37.675   5.533 -10.544  1.00 10.00      A   
ATOM   1895  CB  ASP A 288     -37.217   4.384  -9.636  1.00 10.00      A   
ATOM   1896  CG  ASP A 288     -35.717   4.146  -9.661  1.00 10.00      A   
ATOM   1897  OD1 ASP A 288     -34.953   5.108  -9.452  1.00 10.00      A   
ATOM   1898  OD2 ASP A 288     -35.301   2.985  -9.862  1.00 10.00      A   
ATOM   1899  C   ASP A 288     -37.197   5.300 -11.968  1.00 10.00      A   
ATOM   1900  O   ASP A 288     -36.316   6.002 -12.462  1.00 10.00      A   
ATOM   1901  N   GLU A 289     -37.805   4.322 -12.631  1.00 10.00      A   
ATOM   1902  HN  GLU A 289     -38.495   3.794 -12.174  1.00 10.00      A   
ATOM   1903  CA  GLU A 289     -37.463   4.006 -14.010  1.00 10.00      A   
ATOM   1904  CB  GLU A 289     -38.214   2.753 -14.471  1.00 10.00      A   
ATOM   1905  CG  GLU A 289     -37.702   2.153 -15.772  1.00 10.00      A   
ATOM   1906  CD  GLU A 289     -36.225   1.807 -15.725  1.00 10.00      A   
ATOM   1907  OE1 GLU A 289     -35.878   0.667 -15.342  1.00 10.00      A   
ATOM   1908  OE2 GLU A 289     -35.398   2.668 -16.089  1.00 10.00      A   
ATOM   1909  C   GLU A 289     -37.794   5.200 -14.904  1.00 10.00      A   
ATOM   1910  O   GLU A 289     -37.032   5.545 -15.808  1.00 10.00      A   
ATOM   1911  N   GLU A 290     -38.931   5.840 -14.625  1.00 10.00      A   
ATOM   1912  HN  GLU A 290     -39.501   5.503 -13.899  1.00 10.00      A   
ATOM   1913  CA  GLU A 290     -39.363   7.016 -15.373  1.00 10.00      A   
ATOM   1914  CB  GLU A 290     -40.734   7.481 -14.878  1.00 10.00      A   
ATOM   1915  CG  GLU A 290     -41.911   6.939 -15.668  1.00 10.00      A   
ATOM   1916  CD  GLU A 290     -42.822   8.048 -16.144  1.00 10.00      A   
ATOM   1917  OE1 GLU A 290     -43.501   8.678 -15.300  1.00 10.00      A   
ATOM   1918  OE2 GLU A 290     -42.851   8.317 -17.361  1.00 10.00      A   
ATOM   1919  C   GLU A 290     -38.353   8.144 -15.195  1.00 10.00      A   
ATOM   1920  O   GLU A 290     -38.047   8.879 -16.134  1.00 10.00      A   
ATOM   1921  N   ASN A 291     -37.838   8.269 -13.979  1.00 10.00      A   
ATOM   1922  HN  ASN A 291     -38.137   7.655 -13.270  1.00 10.00      A   
ATOM   1923  CA  ASN A 291     -36.853   9.295 -13.652  1.00 10.00      A   
ATOM   1924  CB  ASN A 291     -36.545   9.282 -12.150  1.00 10.00      A   
ATOM   1925  CG  ASN A 291     -35.482  10.291 -11.750  1.00 10.00      A   
ATOM   1926  OD1 ASN A 291     -34.288   9.997 -11.770  1.00 10.00      A   
ATOM   1927  ND2 ASN A 291     -35.910  11.489 -11.383  1.00 10.00      A   
ATOM   1928 HD21 ASN A 291     -36.874  11.656 -11.389  1.00 10.00      A   
ATOM   1929 HD22 ASN A 291     -35.244  12.156 -11.115  1.00 10.00      A   
ATOM   1930  C   ASN A 291     -35.571   9.090 -14.448  1.00 10.00      A   
ATOM   1931  O   ASN A 291     -34.915  10.053 -14.846  1.00 10.00      A   
ATOM   1932  N   ARG A 292     -35.233   7.829 -14.702  1.00 10.00      A   
ATOM   1933  HN  ARG A 292     -35.813   7.105 -14.378  1.00 10.00      A   
ATOM   1934  CA  ARG A 292     -34.025   7.494 -15.451  1.00 10.00      A   
ATOM   1935  CB  ARG A 292     -33.680   6.005 -15.308  1.00 10.00      A   
ATOM   1936  CG  ARG A 292     -33.739   5.462 -13.887  1.00 10.00      A   
ATOM   1937  CD  ARG A 292     -32.794   6.199 -12.950  1.00 10.00      A   
ATOM   1938  NE  ARG A 292     -32.994   5.804 -11.556  1.00 10.00      A   
ATOM   1939  HE  ARG A 292     -33.922   5.641 -11.262  1.00 10.00      A   
ATOM   1940  CZ  ARG A 292     -32.009   5.642 -10.670  1.00 10.00      A   
ATOM   1941  NH1 ARG A 292     -30.746   5.872 -11.014  1.00 10.00      A   
ATOM   1942 HH11 ARG A 292     -29.973   5.733 -10.323  1.00 10.00      A   
ATOM   1943 HH12 ARG A 292     -30.519   6.206 -11.976  1.00 10.00      A   
ATOM   1944  NH2 ARG A 292     -32.306   5.267  -9.433  1.00 10.00      A   
ATOM   1945 HH21 ARG A 292     -33.312   5.096  -9.171  1.00 10.00      A   
ATOM   1946 HH22 ARG A 292     -31.555   5.145  -8.718  1.00 10.00      A   
ATOM   1947  C   ARG A 292     -34.180   7.849 -16.930  1.00 10.00      A   
ATOM   1948  O   ARG A 292     -33.223   7.770 -17.699  1.00 10.00      A   
ATOM   1949  N   ALA A 293     -35.391   8.225 -17.325  1.00 10.00      A   
ATOM   1950  HN  ALA A 293     -36.123   8.250 -16.670  1.00 10.00      A   
ATOM   1951  CA  ALA A 293     -35.663   8.595 -18.708  1.00 10.00      A   
ATOM   1952  CB  ALA A 293     -37.095   8.246 -19.090  1.00 10.00      A   
ATOM   1953  C   ALA A 293     -35.386  10.079 -18.937  1.00 10.00      A   
ATOM   1954  O   ALA A 293     -35.257  10.530 -20.077  1.00 10.00      A   
ATOM   1955  N   ARG A 294     -35.292  10.832 -17.850  1.00 10.00      A   
ATOM   1956  HN  ARG A 294     -35.394  10.416 -16.967  1.00 10.00      A   
ATOM   1957  CB  ARG A 294     -36.168  13.078 -17.334  1.00 10.00      A   
ATOM   1958  CG  ARG A 294     -36.090  14.561 -17.664  1.00 10.00      A   
ATOM   1959  CD  ARG A 294     -37.038  15.386 -16.809  1.00 10.00      A   
ATOM   1960  NE  ARG A 294     -37.023  16.797 -17.199  1.00 10.00      A   
ATOM   1961  HE  ARG A 294     -36.864  16.997 -18.152  1.00 10.00      A   
ATOM   1962  CZ  ARG A 294     -37.213  17.813 -16.353  1.00 10.00      A   
ATOM   1963  NH1 ARG A 294     -37.435  17.577 -15.063  1.00 10.00      A   
ATOM   1964 HH11 ARG A 294     -37.456  16.601 -14.706  1.00 10.00      A   
ATOM   1965 HH12 ARG A 294     -37.596  18.372 -14.403  1.00 10.00      A   
ATOM   1966  NH2 ARG A 294     -37.180  19.065 -16.797  1.00 10.00      A   
ATOM   1967 HH21 ARG A 294     -37.327  19.861 -16.137  1.00 10.00      A   
ATOM   1968 HH22 ARG A 294     -37.009  19.259 -17.809  1.00 10.00      A   
ATOM   1969  CA  ARG A 294     -35.020  12.258 -17.933  1.00 10.00      A   
ATOM   1970  C   ARG A 294     -33.712  12.576 -17.222  1.00 10.00      A   
ATOM   1971  O   ARG A 294     -33.755  13.084 -16.081  1.00 10.00      A   
ATOM   1972  OXT ARG A 294     -32.644  12.291 -17.801  1.00 10.00      A   
ATOM   1973  C   GLY B   9      -9.607 -13.602  -8.626  1.00 10.00      B   
ATOM   1974  O   GLY B   9     -10.500 -12.889  -8.173  1.00 10.00      B   
ATOM   1975  N   GLY B   9      -7.923 -12.108  -9.680  1.00 10.00      B   
ATOM   1976  HT1 GLY B   9      -7.526 -11.799 -10.588  1.00 10.00      B   
ATOM   1977  HT2 GLY B   9      -7.145 -12.423  -9.066  1.00 10.00      B   
ATOM   1978  HT3 GLY B   9      -8.404 -11.301  -9.232  1.00 10.00      B   
ATOM   1979  CA  GLY B   9      -8.885 -13.216  -9.898  1.00 10.00      B   
ATOM   1980  N   VAL B  10      -9.216 -14.727  -8.041  1.00 10.00      B   
ATOM   1981  HN  VAL B  10      -8.491 -15.248  -8.446  1.00 10.00      B   
ATOM   1982  CA  VAL B  10      -9.838 -15.207  -6.812  1.00 10.00      B   
ATOM   1983  CB  VAL B  10      -9.538 -16.699  -6.555  1.00 10.00      B   
ATOM   1984  CG1 VAL B  10     -10.233 -17.565  -7.592  1.00 10.00      B   
ATOM   1985  CG2 VAL B  10      -8.038 -16.969  -6.558  1.00 10.00      B   
ATOM   1986  C   VAL B  10      -9.407 -14.377  -5.606  1.00 10.00      B   
ATOM   1987  O   VAL B  10      -8.237 -14.019  -5.473  1.00 10.00      B   
ATOM   1988  N   MET B  11     -10.362 -14.067  -4.740  1.00 10.00      B   
ATOM   1989  HN  MET B  11     -11.282 -14.364  -4.912  1.00 10.00      B   
ATOM   1990  CA  MET B  11     -10.087 -13.284  -3.545  1.00 10.00      B   
ATOM   1991  CB  MET B  11     -10.178 -11.787  -3.858  1.00 10.00      B   
ATOM   1992  CG  MET B  11      -9.232 -10.920  -3.043  1.00 10.00      B   
ATOM   1993  SD  MET B  11      -7.586 -10.809  -3.774  1.00 10.00      B   
ATOM   1994  CE  MET B  11      -6.715  -9.883  -2.512  1.00 10.00      B   
ATOM   1995  C   MET B  11     -11.080 -13.639  -2.445  1.00 10.00      B   
ATOM   1996  O   MET B  11     -12.285 -13.468  -2.608  1.00 10.00      B   
ATOM   1997  N   THR B  12     -10.579 -14.146  -1.332  1.00 10.00      B   
ATOM   1998  HN  THR B  12      -9.607 -14.279  -1.254  1.00 10.00      B   
ATOM   1999  CA  THR B  12     -11.436 -14.514  -0.219  1.00 10.00      B   
ATOM   2000  CB  THR B  12     -11.120 -15.938   0.265  1.00 10.00      B   
ATOM   2001  OG1 THR B  12     -10.653 -16.710  -0.847  1.00 10.00      B   
ATOM   2002  HG1 THR B  12     -10.766 -16.201  -1.656  1.00 10.00      B   
ATOM   2003  CG2 THR B  12     -12.369 -16.597   0.831  1.00 10.00      B   
ATOM   2004  C   THR B  12     -11.268 -13.523   0.931  1.00 10.00      B   
ATOM   2005  O   THR B  12     -10.325 -12.731   0.941  1.00 10.00      B   
ATOM   2006  N   ASP B  13     -12.185 -13.559   1.894  1.00 10.00      B   
ATOM   2007  HN  ASP B  13     -12.921 -14.202   1.832  1.00 10.00      B   
ATOM   2008  CA  ASP B  13     -12.128 -12.650   3.036  1.00 10.00      B   
ATOM   2009  CB  ASP B  13     -13.394 -12.727   3.885  1.00 10.00      B   
ATOM   2010  CG  ASP B  13     -14.419 -11.712   3.436  1.00 10.00      B   
ATOM   2011  OD1 ASP B  13     -14.748 -11.699   2.234  1.00 10.00      B   
ATOM   2012  OD2 ASP B  13     -14.884 -10.915   4.275  1.00 10.00      B   
ATOM   2013  C   ASP B  13     -10.881 -12.866   3.874  1.00 10.00      B   
ATOM   2014  O   ASP B  13     -10.414 -11.953   4.549  1.00 10.00      B   
ATOM   2015  N   VAL B  14     -10.327 -14.071   3.812  1.00 10.00      B   
ATOM   2016  HN  VAL B  14     -10.745 -14.764   3.262  1.00 10.00      B   
ATOM   2017  CA  VAL B  14      -9.110 -14.380   4.550  1.00 10.00      B   
ATOM   2018  CB  VAL B  14      -8.729 -15.874   4.458  1.00 10.00      B   
ATOM   2019  CG1 VAL B  14      -9.632 -16.712   5.349  1.00 10.00      B   
ATOM   2020  CG2 VAL B  14      -8.790 -16.369   3.021  1.00 10.00      B   
ATOM   2021  C   VAL B  14      -7.959 -13.522   4.031  1.00 10.00      B   
ATOM   2022  O   VAL B  14      -7.100 -13.087   4.793  1.00 10.00      B   
ATOM   2023  N   HIS B  15      -7.971 -13.269   2.727  1.00 10.00      B   
ATOM   2024  HN  HIS B  15      -8.693 -13.638   2.176  1.00 10.00      B   
ATOM   2025  CA  HIS B  15      -6.947 -12.455   2.092  1.00 10.00      B   
ATOM   2026  CB  HIS B  15      -6.902 -12.732   0.585  1.00 10.00      B   
ATOM   2027  CG  HIS B  15      -6.828 -14.190   0.243  1.00 10.00      B   
ATOM   2028  ND1 HIS B  15      -7.788 -14.792  -0.530  1.00 10.00      B   
ATOM   2029  CD2 HIS B  15      -5.908 -15.116   0.611  1.00 10.00      B   
ATOM   2030  CE1 HIS B  15      -7.436 -16.064  -0.614  1.00 10.00      B   
ATOM   2031  NE2 HIS B  15      -6.305 -16.309   0.063  1.00 10.00      B   
ATOM   2032  HE2 HIS B  15      -5.996 -17.198   0.352  1.00 10.00      B   
ATOM   2033  C   HIS B  15      -7.244 -10.987   2.354  1.00 10.00      B   
ATOM   2034  O   HIS B  15      -6.337 -10.161   2.449  1.00 10.00      B   
ATOM   2035  N   ARG B  16      -8.531 -10.673   2.486  1.00 10.00      B   
ATOM   2036  HN  ARG B  16      -9.204 -11.381   2.396  1.00 10.00      B   
ATOM   2037  CA  ARG B  16      -8.965  -9.308   2.761  1.00 10.00      B   
ATOM   2038  CB  ARG B  16     -10.477  -9.165   2.557  1.00 10.00      B   
ATOM   2039  CG  ARG B  16     -10.890  -9.207   1.094  1.00 10.00      B   
ATOM   2040  CD  ARG B  16     -12.383  -9.447   0.908  1.00 10.00      B   
ATOM   2041  NE  ARG B  16     -12.706  -9.594  -0.513  1.00 10.00      B   
ATOM   2042  HE  ARG B  16     -12.407  -8.876  -1.113  1.00 10.00      B   
ATOM   2043  CZ  ARG B  16     -13.332 -10.652  -1.046  1.00 10.00      B   
ATOM   2044  NH1 ARG B  16     -13.862 -11.585  -0.264  1.00 10.00      B   
ATOM   2045 HH11 ARG B  16     -13.839 -11.487   0.782  1.00 10.00      B   
ATOM   2046 HH12 ARG B  16     -14.312 -12.422  -0.692  1.00 10.00      B   
ATOM   2047  NH2 ARG B  16     -13.469 -10.754  -2.359  1.00 10.00      B   
ATOM   2048 HH21 ARG B  16     -13.114 -10.004  -2.986  1.00 10.00      B   
ATOM   2049 HH22 ARG B  16     -13.933 -11.597  -2.776  1.00 10.00      B   
ATOM   2050  C   ARG B  16      -8.552  -8.910   4.175  1.00 10.00      B   
ATOM   2051  O   ARG B  16      -8.209  -7.758   4.434  1.00 10.00      B   
ATOM   2052  N   ARG B  17      -8.578  -9.887   5.077  1.00 10.00      B   
ATOM   2053  HN  ARG B  17      -8.896 -10.776   4.806  1.00 10.00      B   
ATOM   2054  CA  ARG B  17      -8.173  -9.678   6.461  1.00 10.00      B   
ATOM   2055  CB  ARG B  17      -8.418 -10.957   7.271  1.00 10.00      B   
ATOM   2056  CG  ARG B  17      -8.000 -10.875   8.732  1.00 10.00      B   
ATOM   2057  CD  ARG B  17      -8.925  -9.971   9.527  1.00 10.00      B   
ATOM   2058  NE  ARG B  17      -8.591  -9.960  10.950  1.00 10.00      B   
ATOM   2059  HE  ARG B  17      -7.697 -10.286  11.207  1.00 10.00      B   
ATOM   2060  CZ  ARG B  17      -9.417  -9.540  11.903  1.00 10.00      B   
ATOM   2061  NH1 ARG B  17     -10.630  -9.100  11.592  1.00 10.00      B   
ATOM   2062 HH11 ARG B  17     -10.944  -9.084  10.596  1.00 10.00      B   
ATOM   2063 HH12 ARG B  17     -11.276  -8.766  12.341  1.00 10.00      B   
ATOM   2064  NH2 ARG B  17      -9.028  -9.564  13.170  1.00 10.00      B   
ATOM   2065 HH21 ARG B  17      -9.671  -9.232  13.923  1.00 10.00      B   
ATOM   2066 HH22 ARG B  17      -8.077  -9.916  13.418  1.00 10.00      B   
ATOM   2067  C   ARG B  17      -6.693  -9.322   6.495  1.00 10.00      B   
ATOM   2068  O   ARG B  17      -6.263  -8.444   7.246  1.00 10.00      B   
ATOM   2069  N   PHE B  18      -5.927 -10.010   5.652  1.00 10.00      B   
ATOM   2070  HN  PHE B  18      -6.343 -10.698   5.090  1.00 10.00      B   
ATOM   2071  CA  PHE B  18      -4.493  -9.787   5.541  1.00 10.00      B   
ATOM   2072  CB  PHE B  18      -3.883 -10.808   4.572  1.00 10.00      B   
ATOM   2073  CG  PHE B  18      -2.383 -10.765   4.485  1.00 10.00      B   
ATOM   2074  CD1 PHE B  18      -1.753 -10.022   3.499  1.00 10.00      B   
ATOM   2075  CD2 PHE B  18      -1.605 -11.474   5.381  1.00 10.00      B   
ATOM   2076  CE1 PHE B  18      -0.376  -9.988   3.412  1.00 10.00      B   
ATOM   2077  CE2 PHE B  18      -0.227 -11.444   5.301  1.00 10.00      B   
ATOM   2078  CZ  PHE B  18       0.390 -10.700   4.315  1.00 10.00      B   
ATOM   2079  C   PHE B  18      -4.222  -8.370   5.048  1.00 10.00      B   
ATOM   2080  O   PHE B  18      -3.327  -7.689   5.545  1.00 10.00      B   
ATOM   2081  N   LEU B  19      -5.016  -7.934   4.074  1.00 10.00      B   
ATOM   2082  HN  LEU B  19      -5.707  -8.534   3.721  1.00 10.00      B   
ATOM   2083  CA  LEU B  19      -4.881  -6.599   3.507  1.00 10.00      B   
ATOM   2084  CB  LEU B  19      -5.878  -6.396   2.361  1.00 10.00      B   
ATOM   2085  CG  LEU B  19      -5.680  -7.274   1.121  1.00 10.00      B   
ATOM   2086  CD1 LEU B  19      -6.802  -7.041   0.120  1.00 10.00      B   
ATOM   2087  CD2 LEU B  19      -4.327  -7.007   0.481  1.00 10.00      B   
ATOM   2088  C   LEU B  19      -5.086  -5.533   4.576  1.00 10.00      B   
ATOM   2089  O   LEU B  19      -4.342  -4.557   4.636  1.00 10.00      B   
ATOM   2090  N   GLN B  20      -6.091  -5.739   5.425  1.00 10.00      B   
ATOM   2091  HN  GLN B  20      -6.644  -6.542   5.320  1.00 10.00      B   
ATOM   2092  CA  GLN B  20      -6.396  -4.806   6.503  1.00 10.00      B   
ATOM   2093  CB  GLN B  20      -7.603  -5.294   7.309  1.00 10.00      B   
ATOM   2094  CG  GLN B  20      -8.914  -5.305   6.544  1.00 10.00      B   
ATOM   2095  CD  GLN B  20     -10.048  -5.908   7.351  1.00 10.00      B   
ATOM   2096  OE1 GLN B  20     -10.283  -7.115   7.312  1.00 10.00      B   
ATOM   2097  NE2 GLN B  20     -10.751  -5.074   8.100  1.00 10.00      B   
ATOM   2098 HE21 GLN B  20     -10.506  -4.126   8.094  1.00 10.00      B   
ATOM   2099 HE22 GLN B  20     -11.492  -5.440   8.627  1.00 10.00      B   
ATOM   2100  C   GLN B  20      -5.198  -4.656   7.430  1.00 10.00      B   
ATOM   2101  O   GLN B  20      -4.795  -3.544   7.771  1.00 10.00      B   
ATOM   2102  N   LEU B  21      -4.621  -5.787   7.813  1.00 10.00      B   
ATOM   2103  HN  LEU B  21      -4.980  -6.641   7.483  1.00 10.00      B   
ATOM   2104  CA  LEU B  21      -3.471  -5.801   8.704  1.00 10.00      B   
ATOM   2105  CB  LEU B  21      -3.161  -7.232   9.147  1.00 10.00      B   
ATOM   2106  CG  LEU B  21      -4.313  -7.986   9.815  1.00 10.00      B   
ATOM   2107  CD1 LEU B  21      -3.951  -9.447  10.028  1.00 10.00      B   
ATOM   2108  CD2 LEU B  21      -4.700  -7.327  11.130  1.00 10.00      B   
ATOM   2109  C   LEU B  21      -2.251  -5.164   8.044  1.00 10.00      B   
ATOM   2110  O   LEU B  21      -1.550  -4.362   8.661  1.00 10.00      B   
ATOM   2111  N   LEU B  22      -2.021  -5.504   6.781  1.00 10.00      B   
ATOM   2112  HN  LEU B  22      -2.631  -6.138   6.337  1.00 10.00      B   
ATOM   2113  CA  LEU B  22      -0.887  -4.969   6.033  1.00 10.00      B   
ATOM   2114  CB  LEU B  22      -0.757  -5.670   4.677  1.00 10.00      B   
ATOM   2115  CG  LEU B  22       0.560  -5.455   3.926  1.00 10.00      B   
ATOM   2116  CD1 LEU B  22       1.722  -6.078   4.685  1.00 10.00      B   
ATOM   2117  CD2 LEU B  22       0.471  -6.017   2.517  1.00 10.00      B   
ATOM   2118  C   LEU B  22      -1.019  -3.459   5.845  1.00 10.00      B   
ATOM   2119  O   LEU B  22      -0.027  -2.736   5.828  1.00 10.00      B   
ATOM   2120  N   MET B  23      -2.257  -2.994   5.715  1.00 10.00      B   
ATOM   2121  HN  MET B  23      -3.007  -3.630   5.719  1.00 10.00      B   
ATOM   2122  CA  MET B  23      -2.538  -1.571   5.544  1.00 10.00      B   
ATOM   2123  CB  MET B  23      -4.002  -1.366   5.140  1.00 10.00      B   
ATOM   2124  CG  MET B  23      -4.348   0.053   4.723  1.00 10.00      B   
ATOM   2125  SD  MET B  23      -6.126   0.308   4.555  1.00 10.00      B   
ATOM   2126  CE  MET B  23      -6.164   1.983   3.925  1.00 10.00      B   
ATOM   2127  C   MET B  23      -2.239  -0.808   6.834  1.00 10.00      B   
ATOM   2128  O   MET B  23      -2.036   0.408   6.827  1.00 10.00      B   
ATOM   2129  N   THR B  24      -2.217  -1.534   7.943  1.00 10.00      B   
ATOM   2130  HN  THR B  24      -2.388  -2.498   7.885  1.00 10.00      B   
ATOM   2131  CA  THR B  24      -1.933  -0.939   9.239  1.00 10.00      B   
ATOM   2132  CB  THR B  24      -2.594  -1.744  10.376  1.00 10.00      B   
ATOM   2133  OG1 THR B  24      -3.949  -2.052  10.022  1.00 10.00      B   
ATOM   2134  HG1 THR B  24      -3.998  -2.267   9.084  1.00 10.00      B   
ATOM   2135  CG2 THR B  24      -2.590  -0.948  11.673  1.00 10.00      B   
ATOM   2136  C   THR B  24      -0.422  -0.883   9.469  1.00 10.00      B   
ATOM   2137  O   THR B  24       0.090   0.026  10.127  1.00 10.00      B   
ATOM   2138  N   HIS B  25       0.288  -1.849   8.900  1.00 10.00      B   
ATOM   2139  HN  HIS B  25      -0.174  -2.526   8.363  1.00 10.00      B   
ATOM   2140  CA  HIS B  25       1.733  -1.925   9.041  1.00 10.00      B   
ATOM   2141  CB  HIS B  25       2.190  -3.386   9.099  1.00 10.00      B   
ATOM   2142  CG  HIS B  25       1.805  -4.090  10.365  1.00 10.00      B   
ATOM   2143  ND1 HIS B  25       1.290  -5.364  10.351  1.00 10.00      B   
ATOM   2144  CD2 HIS B  25       1.876  -3.655  11.647  1.00 10.00      B   
ATOM   2145  CE1 HIS B  25       1.059  -5.675  11.613  1.00 10.00      B   
ATOM   2146  NE2 HIS B  25       1.397  -4.672  12.434  1.00 10.00      B   
ATOM   2147  HE2 HIS B  25       1.485  -4.729  13.409  1.00 10.00      B   
ATOM   2148  C   HIS B  25       2.441  -1.192   7.906  1.00 10.00      B   
ATOM   2149  O   HIS B  25       1.800  -0.548   7.073  1.00 10.00      B   
ATOM   2150  N   GLY B  26       3.767  -1.284   7.889  1.00 10.00      B   
ATOM   2151  HN  GLY B  26       4.219  -1.801   8.585  1.00 10.00      B   
ATOM   2152  CA  GLY B  26       4.545  -0.629   6.854  1.00 10.00      B   
ATOM   2153  C   GLY B  26       5.182  -1.624   5.902  1.00 10.00      B   
ATOM   2154  O   GLY B  26       4.855  -1.658   4.717  1.00 10.00      B   
ATOM   2155  N   VAL B  27       6.094  -2.433   6.425  1.00 10.00      B   
ATOM   2156  HN  VAL B  27       6.315  -2.353   7.374  1.00 10.00      B   
ATOM   2157  CA  VAL B  27       6.779  -3.439   5.622  1.00 10.00      B   
ATOM   2158  CB  VAL B  27       7.903  -2.826   4.748  1.00 10.00      B   
ATOM   2159  CG1 VAL B  27       8.847  -1.964   5.574  1.00 10.00      B   
ATOM   2160  CG2 VAL B  27       8.666  -3.906   3.991  1.00 10.00      B   
ATOM   2161  C   VAL B  27       7.326  -4.562   6.506  1.00 10.00      B   
ATOM   2162  O   VAL B  27       8.080  -4.318   7.453  1.00 10.00      B   
ATOM   2163  N   LEU B  28       6.921  -5.785   6.202  1.00 10.00      B   
ATOM   2164  HN  LEU B  28       6.326  -5.913   5.431  1.00 10.00      B   
ATOM   2165  CA  LEU B  28       7.354  -6.952   6.956  1.00 10.00      B   
ATOM   2166  CB  LEU B  28       6.158  -7.596   7.668  1.00 10.00      B   
ATOM   2167  CG  LEU B  28       5.337  -6.683   8.582  1.00 10.00      B   
ATOM   2168  CD1 LEU B  28       4.023  -7.350   8.956  1.00 10.00      B   
ATOM   2169  CD2 LEU B  28       6.126  -6.315   9.829  1.00 10.00      B   
ATOM   2170  C   LEU B  28       7.989  -7.964   6.013  1.00 10.00      B   
ATOM   2171  O   LEU B  28       7.632  -8.024   4.837  1.00 10.00      B   
ATOM   2172  N   GLU B  29       8.925  -8.752   6.524  1.00 10.00      B   
ATOM   2173  HN  GLU B  29       9.170  -8.662   7.469  1.00 10.00      B   
ATOM   2174  CA  GLU B  29       9.596  -9.752   5.707  1.00 10.00      B   
ATOM   2175  CB  GLU B  29      11.030  -9.995   6.186  1.00 10.00      B   
ATOM   2176  CG  GLU B  29      11.926  -8.762   6.163  1.00 10.00      B   
ATOM   2177  CD  GLU B  29      11.747  -7.879   7.382  1.00 10.00      B   
ATOM   2178  OE1 GLU B  29      11.677  -6.641   7.224  1.00 10.00      B   
ATOM   2179  OE2 GLU B  29      11.670  -8.418   8.505  1.00 10.00      B   
ATOM   2180  C   GLU B  29       8.804 -11.059   5.678  1.00 10.00      B   
ATOM   2181  O   GLU B  29       7.806 -11.204   6.388  1.00 10.00      B   
ATOM   2182  N   GLU B  30       9.275 -12.009   4.872  1.00 10.00      B   
ATOM   2183  HN  GLU B  30      10.094 -11.830   4.364  1.00 10.00      B   
ATOM   2184  CA  GLU B  30       8.619 -13.309   4.705  1.00 10.00      B   
ATOM   2185  CB  GLU B  30       9.436 -14.199   3.761  1.00 10.00      B   
ATOM   2186  CG  GLU B  30       8.659 -15.363   3.166  1.00 10.00      B   
ATOM   2187  CD  GLU B  30       9.496 -16.201   2.218  1.00 10.00      B   
ATOM   2188  OE1 GLU B  30       9.977 -17.276   2.635  1.00 10.00      B   
ATOM   2189  OE2 GLU B  30       9.671 -15.792   1.052  1.00 10.00      B   
ATOM   2190  C   GLU B  30       8.364 -14.028   6.033  1.00 10.00      B   
ATOM   2191  O   GLU B  30       7.304 -14.623   6.229  1.00 10.00      B   
ATOM   2192  N   TRP B  31       9.324 -13.950   6.947  1.00 10.00      B   
ATOM   2193  HN  TRP B  31      10.136 -13.444   6.744  1.00 10.00      B   
ATOM   2194  CA  TRP B  31       9.201 -14.606   8.246  1.00 10.00      B   
ATOM   2195  CB  TRP B  31      10.503 -14.465   9.049  1.00 10.00      B   
ATOM   2196  CG  TRP B  31      10.776 -13.065   9.515  1.00 10.00      B   
ATOM   2197  CD1 TRP B  31      11.309 -12.047   8.782  1.00 10.00      B   
ATOM   2198  CD2 TRP B  31      10.530 -12.530  10.821  1.00 10.00      B   
ATOM   2199  NE1 TRP B  31      11.392 -10.908   9.543  1.00 10.00      B   
ATOM   2200  HE1 TRP B  31      11.737 -10.032   9.234  1.00 10.00      B   
ATOM   2201  CE2 TRP B  31      10.928 -11.180  10.801  1.00 10.00      B   
ATOM   2202  CE3 TRP B  31      10.008 -13.063  12.001  1.00 10.00      B   
ATOM   2203  CZ2 TRP B  31      10.819 -10.355  11.915  1.00 10.00      B   
ATOM   2204  CZ3 TRP B  31       9.902 -12.244  13.107  1.00 10.00      B   
ATOM   2205  CH2 TRP B  31      10.306 -10.905  13.056  1.00 10.00      B   
ATOM   2206  C   TRP B  31       8.016 -14.073   9.055  1.00 10.00      B   
ATOM   2207  O   TRP B  31       7.386 -14.816   9.809  1.00 10.00      B   
ATOM   2208  N   ASP B  32       7.702 -12.794   8.885  1.00 10.00      B   
ATOM   2209  HN  ASP B  32       8.212 -12.255   8.244  1.00 10.00      B   
ATOM   2210  CA  ASP B  32       6.610 -12.179   9.628  1.00 10.00      B   
ATOM   2211  CB  ASP B  32       6.914 -10.719   9.964  1.00 10.00      B   
ATOM   2212  CG  ASP B  32       6.109 -10.222  11.152  1.00 10.00      B   
ATOM   2213  OD1 ASP B  32       6.658 -10.178  12.273  1.00 10.00      B   
ATOM   2214  OD2 ASP B  32       4.924  -9.884  10.977  1.00 10.00      B   
ATOM   2215  C   ASP B  32       5.282 -12.294   8.892  1.00 10.00      B   
ATOM   2216  O   ASP B  32       4.255 -12.594   9.503  1.00 10.00      B   
ATOM   2217  N   VAL B  33       5.303 -12.086   7.576  1.00 10.00      B   
ATOM   2218  HN  VAL B  33       6.156 -11.873   7.136  1.00 10.00      B   
ATOM   2219  CA  VAL B  33       4.081 -12.162   6.774  1.00 10.00      B   
ATOM   2220  CB  VAL B  33       4.272 -11.713   5.306  1.00 10.00      B   
ATOM   2221  CG1 VAL B  33       4.728 -10.263   5.241  1.00 10.00      B   
ATOM   2222  CG2 VAL B  33       5.237 -12.620   4.561  1.00 10.00      B   
ATOM   2223  C   VAL B  33       3.459 -13.555   6.831  1.00 10.00      B   
ATOM   2224  O   VAL B  33       2.247 -13.709   6.685  1.00 10.00      B   
ATOM   2225  N   LYS B  34       4.288 -14.565   7.062  1.00 10.00      B   
ATOM   2226  HN  LYS B  34       5.248 -14.387   7.157  1.00 10.00      B   
ATOM   2227  CA  LYS B  34       3.804 -15.933   7.160  1.00 10.00      B   
ATOM   2228  CB  LYS B  34       4.970 -16.924   7.189  1.00 10.00      B   
ATOM   2229  CG  LYS B  34       4.574 -18.351   6.842  1.00 10.00      B   
ATOM   2230  CD  LYS B  34       4.024 -18.440   5.428  1.00 10.00      B   
ATOM   2231  CE  LYS B  34       3.432 -19.810   5.150  1.00 10.00      B   
ATOM   2232  NZ  LYS B  34       2.770 -19.864   3.821  1.00 10.00      B   
ATOM   2233  HZ1 LYS B  34       2.261 -20.763   3.708  1.00 10.00      B   
ATOM   2234  HZ2 LYS B  34       3.481 -19.788   3.066  1.00 10.00      B   
ATOM   2235  HZ3 LYS B  34       2.092 -19.078   3.724  1.00 10.00      B   
ATOM   2236  C   LYS B  34       2.940 -16.082   8.410  1.00 10.00      B   
ATOM   2237  O   LYS B  34       1.952 -16.820   8.416  1.00 10.00      B   
ATOM   2238  N   ARG B  35       3.311 -15.349   9.457  1.00 10.00      B   
ATOM   2239  HN  ARG B  35       4.096 -14.770   9.375  1.00 10.00      B   
ATOM   2240  CA  ARG B  35       2.574 -15.372  10.715  1.00 10.00      B   
ATOM   2241  CB  ARG B  35       3.347 -14.625  11.803  1.00 10.00      B   
ATOM   2242  CG  ARG B  35       4.755 -15.136  12.056  1.00 10.00      B   
ATOM   2243  CD  ARG B  35       5.531 -14.166  12.936  1.00 10.00      B   
ATOM   2244  NE  ARG B  35       4.814 -13.859  14.178  1.00 10.00      B   
ATOM   2245  HE  ARG B  35       4.512 -14.621  14.726  1.00 10.00      B   
ATOM   2246  CZ  ARG B  35       4.551 -12.622  14.606  1.00 10.00      B   
ATOM   2247  NH1 ARG B  35       4.939 -11.568  13.904  1.00 10.00      B   
ATOM   2248 HH11 ARG B  35       4.722 -10.607  14.242  1.00 10.00      B   
ATOM   2249 HH12 ARG B  35       5.476 -11.687  13.015  1.00 10.00      B   
ATOM   2250  NH2 ARG B  35       3.898 -12.441  15.744  1.00 10.00      B   
ATOM   2251 HH21 ARG B  35       3.583 -13.264  16.304  1.00 10.00      B   
ATOM   2252 HH22 ARG B  35       3.711 -11.474  16.096  1.00 10.00      B   
ATOM   2253  C   ARG B  35       1.229 -14.691  10.517  1.00 10.00      B   
ATOM   2254  O   ARG B  35       0.205 -15.142  11.027  1.00 10.00      B   
ATOM   2255  N   LEU B  36       1.250 -13.596   9.770  1.00 10.00      B   
ATOM   2256  HN  LEU B  36       2.108 -13.286   9.404  1.00 10.00      B   
ATOM   2257  CA  LEU B  36       0.047 -12.834   9.487  1.00 10.00      B   
ATOM   2258  CB  LEU B  36       0.418 -11.505   8.827  1.00 10.00      B   
ATOM   2259  CG  LEU B  36      -0.421 -10.292   9.227  1.00 10.00      B   
ATOM   2260  CD1 LEU B  36      -0.284 -10.019  10.716  1.00 10.00      B   
ATOM   2261  CD2 LEU B  36      -0.016  -9.069   8.414  1.00 10.00      B   
ATOM   2262  C   LEU B  36      -0.885 -13.628   8.579  1.00 10.00      B   
ATOM   2263  O   LEU B  36      -2.100 -13.639   8.773  1.00 10.00      B   
ATOM   2264  N   GLN B  37      -0.301 -14.304   7.595  1.00 10.00      B   
ATOM   2265  HN  GLN B  37       0.676 -14.252   7.495  1.00 10.00      B   
ATOM   2266  CA  GLN B  37      -1.067 -15.107   6.650  1.00 10.00      B   
ATOM   2267  CB  GLN B  37      -0.153 -15.690   5.569  1.00 10.00      B   
ATOM   2268  CG  GLN B  37      -0.895 -16.252   4.364  1.00 10.00      B   
ATOM   2269  CD  GLN B  37      -0.294 -17.548   3.852  1.00 10.00      B   
ATOM   2270  OE1 GLN B  37       0.900 -17.800   4.004  1.00 10.00      B   
ATOM   2271  NE2 GLN B  37      -1.118 -18.382   3.237  1.00 10.00      B   
ATOM   2272 HE21 GLN B  37      -2.058 -18.121   3.145  1.00 10.00      B   
ATOM   2273 HE22 GLN B  37      -0.753 -19.229   2.897  1.00 10.00      B   
ATOM   2274  C   GLN B  37      -1.809 -16.230   7.369  1.00 10.00      B   
ATOM   2275  O   GLN B  37      -3.014 -16.409   7.183  1.00 10.00      B   
ATOM   2276  N   THR B  38      -1.087 -16.976   8.196  1.00 10.00      B   
ATOM   2277  HN  THR B  38      -0.129 -16.787   8.304  1.00 10.00      B   
ATOM   2278  CA  THR B  38      -1.686 -18.072   8.941  1.00 10.00      B   
ATOM   2279  CB  THR B  38      -0.626 -18.986   9.603  1.00 10.00      B   
ATOM   2280  OG1 THR B  38      -1.226 -20.217  10.019  1.00 10.00      B   
ATOM   2281  HG1 THR B  38      -1.606 -20.661   9.255  1.00 10.00      B   
ATOM   2282  CG2 THR B  38       0.034 -18.317  10.802  1.00 10.00      B   
ATOM   2283  C   THR B  38      -2.702 -17.558   9.963  1.00 10.00      B   
ATOM   2284  O   THR B  38      -3.689 -18.232  10.260  1.00 10.00      B   
ATOM   2285  N   HIS B  39      -2.476 -16.351  10.468  1.00 10.00      B   
ATOM   2286  HN  HIS B  39      -1.684 -15.851  10.176  1.00 10.00      B   
ATOM   2287  CA  HIS B  39      -3.372 -15.749  11.446  1.00 10.00      B   
ATOM   2288  CB  HIS B  39      -2.773 -14.457  12.005  1.00 10.00      B   
ATOM   2289  CG  HIS B  39      -3.326 -14.070  13.339  1.00 10.00      B   
ATOM   2290  ND1 HIS B  39      -4.169 -12.997  13.479  1.00 10.00      B   
ATOM   2291  CD2 HIS B  39      -3.119 -14.638  14.552  1.00 10.00      B   
ATOM   2292  CE1 HIS B  39      -4.458 -12.931  14.767  1.00 10.00      B   
ATOM   2293  NE2 HIS B  39      -3.843 -13.905  15.456  1.00 10.00      B   
ATOM   2294  HE2 HIS B  39      -3.746 -13.945  16.435  1.00 10.00      B   
ATOM   2295  C   HIS B  39      -4.730 -15.473  10.814  1.00 10.00      B   
ATOM   2296  O   HIS B  39      -5.772 -15.735  11.416  1.00 10.00      B   
ATOM   2297  N   CYS B  40      -4.709 -14.968   9.586  1.00 10.00      B   
ATOM   2298  HN  CYS B  40      -3.838 -14.787   9.158  1.00 10.00      B   
ATOM   2299  CA  CYS B  40      -5.936 -14.659   8.860  1.00 10.00      B   
ATOM   2300  CB  CYS B  40      -5.613 -14.041   7.508  1.00 10.00      B   
ATOM   2301  SG  CYS B  40      -4.617 -12.539   7.606  1.00 10.00      B   
ATOM   2302  HG  CYS B  40      -3.448 -12.865   8.149  1.00 10.00      B   
ATOM   2303  C   CYS B  40      -6.780 -15.910   8.665  1.00 10.00      B   
ATOM   2304  O   CYS B  40      -8.002 -15.880   8.828  1.00 10.00      B   
ATOM   2305  N   TYR B  41      -6.119 -17.015   8.323  1.00 10.00      B   
ATOM   2306  HN  TYR B  41      -5.143 -16.973   8.209  1.00 10.00      B   
ATOM   2307  CA  TYR B  41      -6.805 -18.283   8.113  1.00 10.00      B   
ATOM   2308  CB  TYR B  41      -5.883 -19.299   7.431  1.00 10.00      B   
ATOM   2309  CG  TYR B  41      -5.789 -19.141   5.928  1.00 10.00      B   
ATOM   2310  CD1 TYR B  41      -4.667 -18.580   5.335  1.00 10.00      B   
ATOM   2311  CD2 TYR B  41      -6.832 -19.554   5.103  1.00 10.00      B   
ATOM   2312  CE1 TYR B  41      -4.585 -18.436   3.961  1.00 10.00      B   
ATOM   2313  CE2 TYR B  41      -6.757 -19.412   3.730  1.00 10.00      B   
ATOM   2314  CZ  TYR B  41      -5.630 -18.852   3.163  1.00 10.00      B   
ATOM   2315  OH  TYR B  41      -5.547 -18.711   1.795  1.00 10.00      B   
ATOM   2316  HH  TYR B  41      -4.827 -19.254   1.463  1.00 10.00      B   
ATOM   2317  C   TYR B  41      -7.322 -18.841   9.434  1.00 10.00      B   
ATOM   2318  O   TYR B  41      -8.302 -19.584   9.463  1.00 10.00      B   
ATOM   2319  N   LYS B  42      -6.652 -18.475  10.526  1.00 10.00      B   
ATOM   2320  HN  LYS B  42      -5.874 -17.887  10.431  1.00 10.00      B   
ATOM   2321  CA  LYS B  42      -7.036 -18.930  11.861  1.00 10.00      B   
ATOM   2322  CB  LYS B  42      -5.887 -18.723  12.855  1.00 10.00      B   
ATOM   2323  CG  LYS B  42      -5.170 -19.999  13.282  1.00 10.00      B   
ATOM   2324  CD  LYS B  42      -4.408 -20.636  12.127  1.00 10.00      B   
ATOM   2325  CE  LYS B  42      -3.127 -21.306  12.607  1.00 10.00      B   
ATOM   2326  NZ  LYS B  42      -3.399 -22.410  13.563  1.00 10.00      B   
ATOM   2327  HZ1 LYS B  42      -4.088 -23.071  13.157  1.00 10.00      B   
ATOM   2328  HZ2 LYS B  42      -3.793 -22.030  14.450  1.00 10.00      B   
ATOM   2329  HZ3 LYS B  42      -2.522 -22.929  13.776  1.00 10.00      B   
ATOM   2330  C   LYS B  42      -8.276 -18.194  12.356  1.00 10.00      B   
ATOM   2331  O   LYS B  42      -9.083 -18.742  13.108  1.00 10.00      B   
ATOM   2332  N   VAL B  43      -8.416 -16.943  11.937  1.00 10.00      B   
ATOM   2333  HN  VAL B  43      -7.725 -16.556  11.351  1.00 10.00      B   
ATOM   2334  CA  VAL B  43      -9.566 -16.134  12.334  1.00 10.00      B   
ATOM   2335  CB  VAL B  43      -9.285 -14.623  12.155  1.00 10.00      B   
ATOM   2336  CG1 VAL B  43      -8.064 -14.197  12.962  1.00 10.00      B   
ATOM   2337  CG2 VAL B  43     -10.494 -13.794  12.550  1.00 10.00      B   
ATOM   2338  C   VAL B  43     -10.804 -16.532  11.529  1.00 10.00      B   
ATOM   2339  O   VAL B  43     -11.891 -16.709  12.086  1.00 10.00      B   
ATOM   2340  N   HIS B  44     -10.623 -16.684  10.224  1.00 10.00      B   
ATOM   2341  HN  HIS B  44      -9.731 -16.537   9.847  1.00 10.00      B   
ATOM   2342  CA  HIS B  44     -11.719 -17.069   9.332  1.00 10.00      B   
ATOM   2343  CB  HIS B  44     -11.826 -16.101   8.151  1.00 10.00      B   
ATOM   2344  CG  HIS B  44     -13.194 -16.040   7.531  1.00 10.00      B   
ATOM   2345  ND1 HIS B  44     -13.973 -14.919   7.654  1.00 10.00      B   
ATOM   2346  CD2 HIS B  44     -13.875 -16.977   6.817  1.00 10.00      B   
ATOM   2347  CE1 HIS B  44     -15.106 -15.192   7.028  1.00 10.00      B   
ATOM   2348  NE2 HIS B  44     -15.096 -16.429   6.506  1.00 10.00      B   
ATOM   2349  HE2 HIS B  44     -15.877 -16.927   6.199  1.00 10.00      B   
ATOM   2350  C   HIS B  44     -11.525 -18.492   8.820  1.00 10.00      B   
ATOM   2351  O   HIS B  44     -11.925 -19.455   9.473  1.00 10.00      B   
ATOM   2352  N   ASN B  47     -11.963 -21.232   3.926  1.00 10.00      B   
ATOM   2353  HN  ASN B  47     -12.233 -20.742   3.122  1.00 10.00      B   
ATOM   2354  CA  ASN B  47     -11.684 -22.657   3.814  1.00 10.00      B   
ATOM   2355  CB  ASN B  47     -12.863 -23.489   4.342  1.00 10.00      B   
ATOM   2356  CG  ASN B  47     -12.558 -24.972   4.385  1.00 10.00      B   
ATOM   2357  OD1 ASN B  47     -11.901 -25.461   5.302  1.00 10.00      B   
ATOM   2358  ND2 ASN B  47     -13.039 -25.700   3.393  1.00 10.00      B   
ATOM   2359 HD21 ASN B  47     -13.558 -25.243   2.699  1.00 10.00      B   
ATOM   2360 HD22 ASN B  47     -12.853 -26.662   3.391  1.00 10.00      B   
ATOM   2361  C   ASN B  47     -11.368 -23.034   2.368  1.00 10.00      B   
ATOM   2362  O   ASN B  47     -12.260 -23.374   1.594  1.00 10.00      B   
ATOM   2363  N   ALA B  48     -10.093 -22.944   2.006  1.00 10.00      B   
ATOM   2364  HN  ALA B  48      -9.430 -22.651   2.671  1.00 10.00      B   
ATOM   2365  CA  ALA B  48      -9.640 -23.271   0.655  1.00 10.00      B   
ATOM   2366  CB  ALA B  48      -9.875 -22.093  -0.285  1.00 10.00      B   
ATOM   2367  C   ALA B  48      -8.164 -23.633   0.689  1.00 10.00      B   
ATOM   2368  O   ALA B  48      -7.510 -23.482   1.725  1.00 10.00      B   
ATOM   2369  N   THR B  49      -7.647 -24.133  -0.422  1.00 10.00      B   
ATOM   2370  HN  THR B  49      -8.219 -24.260  -1.211  1.00 10.00      B   
ATOM   2371  CA  THR B  49      -6.245 -24.500  -0.499  1.00 10.00      B   
ATOM   2372  CB  THR B  49      -6.069 -26.000  -0.849  1.00 10.00      B   
ATOM   2373  OG1 THR B  49      -4.797 -26.480  -0.394  1.00 10.00      B   
ATOM   2374  HG1 THR B  49      -4.705 -27.409  -0.643  1.00 10.00      B   
ATOM   2375  CG2 THR B  49      -6.195 -26.246  -2.344  1.00 10.00      B   
ATOM   2376  C   THR B  49      -5.511 -23.635  -1.518  1.00 10.00      B   
ATOM   2377  O   THR B  49      -6.125 -23.043  -2.410  1.00 10.00      B   
ATOM   2378  N   VAL B  50      -4.202 -23.549  -1.362  1.00 10.00      B   
ATOM   2379  HN  VAL B  50      -3.775 -24.033  -0.625  1.00 10.00      B   
ATOM   2380  CA  VAL B  50      -3.372 -22.778  -2.267  1.00 10.00      B   
ATOM   2381  CB  VAL B  50      -2.571 -21.679  -1.533  1.00 10.00      B   
ATOM   2382  CG1 VAL B  50      -3.486 -20.528  -1.136  1.00 10.00      B   
ATOM   2383  CG2 VAL B  50      -1.870 -22.244  -0.304  1.00 10.00      B   
ATOM   2384  C   VAL B  50      -2.427 -23.712  -3.001  1.00 10.00      B   
ATOM   2385  O   VAL B  50      -1.867 -24.634  -2.402  1.00 10.00      B   
ATOM   2386  N   ASP B  51      -2.275 -23.503  -4.298  1.00 10.00      B   
ATOM   2387  HN  ASP B  51      -2.761 -22.766  -4.733  1.00 10.00      B   
ATOM   2388  CA  ASP B  51      -1.402 -24.349  -5.093  1.00 10.00      B   
ATOM   2389  CB  ASP B  51      -1.851 -24.411  -6.560  1.00 10.00      B   
ATOM   2390  CG  ASP B  51      -1.679 -23.109  -7.314  1.00 10.00      B   
ATOM   2391  OD1 ASP B  51      -1.266 -23.156  -8.491  1.00 10.00      B   
ATOM   2392  OD2 ASP B  51      -1.963 -22.038  -6.739  1.00 10.00      B   
ATOM   2393  C   ASP B  51       0.062 -23.948  -4.952  1.00 10.00      B   
ATOM   2394  O   ASP B  51       0.883 -24.748  -4.506  1.00 10.00      B   
ATOM   2395  N   LYS B  52       0.388 -22.712  -5.310  1.00 10.00      B   
ATOM   2396  HN  LYS B  52      -0.314 -22.107  -5.648  1.00 10.00      B   
ATOM   2397  CA  LYS B  52       1.760 -22.234  -5.219  1.00 10.00      B   
ATOM   2398  CB  LYS B  52       2.488 -22.450  -6.549  1.00 10.00      B   
ATOM   2399  CG  LYS B  52       3.814 -23.175  -6.417  1.00 10.00      B   
ATOM   2400  CD  LYS B  52       4.610 -23.121  -7.710  1.00 10.00      B   
ATOM   2401  CE  LYS B  52       5.922 -23.883  -7.589  1.00 10.00      B   
ATOM   2402  NZ  LYS B  52       6.867 -23.233  -6.640  1.00 10.00      B   
ATOM   2403  HZ1 LYS B  52       7.746 -23.782  -6.578  1.00 10.00      B   
ATOM   2404  HZ2 LYS B  52       6.443 -23.172  -5.694  1.00 10.00      B   
ATOM   2405  HZ3 LYS B  52       7.101 -22.266  -6.970  1.00 10.00      B   
ATOM   2406  C   LYS B  52       1.806 -20.760  -4.845  1.00 10.00      B   
ATOM   2407  O   LYS B  52       0.970 -19.971  -5.291  1.00 10.00      B   
ATOM   2408  N   LEU B  53       2.790 -20.396  -4.033  1.00 10.00      B   
ATOM   2409  HN  LEU B  53       3.423 -21.075  -3.717  1.00 10.00      B   
ATOM   2410  CA  LEU B  53       2.957 -19.016  -3.602  1.00 10.00      B   
ATOM   2411  CB  LEU B  53       4.070 -18.924  -2.551  1.00 10.00      B   
ATOM   2412  CG  LEU B  53       4.351 -17.534  -1.979  1.00 10.00      B   
ATOM   2413  CD1 LEU B  53       3.223 -17.091  -1.061  1.00 10.00      B   
ATOM   2414  CD2 LEU B  53       5.685 -17.515  -1.247  1.00 10.00      B   
ATOM   2415  C   LEU B  53       3.294 -18.132  -4.795  1.00 10.00      B   
ATOM   2416  O   LEU B  53       2.728 -17.053  -4.960  1.00 10.00      B   
ATOM   2417  N   GLU B  54       4.196 -18.619  -5.639  1.00 10.00      B   
ATOM   2418  HN  GLU B  54       4.591 -19.498  -5.455  1.00 10.00      B   
ATOM   2419  CA  GLU B  54       4.624 -17.883  -6.822  1.00 10.00      B   
ATOM   2420  CB  GLU B  54       5.749 -18.634  -7.533  1.00 10.00      B   
ATOM   2421  CG  GLU B  54       6.952 -18.897  -6.640  1.00 10.00      B   
ATOM   2422  CD  GLU B  54       7.967 -19.824  -7.271  1.00 10.00      B   
ATOM   2423  OE1 GLU B  54       7.577 -20.928  -7.707  1.00 10.00      B   
ATOM   2424  OE2 GLU B  54       9.159 -19.457  -7.326  1.00 10.00      B   
ATOM   2425  C   GLU B  54       3.451 -17.634  -7.769  1.00 10.00      B   
ATOM   2426  O   GLU B  54       3.328 -16.550  -8.347  1.00 10.00      B   
ATOM   2427  N   ASP B  55       2.584 -18.633  -7.908  1.00 10.00      B   
ATOM   2428  HN  ASP B  55       2.733 -19.467  -7.416  1.00 10.00      B   
ATOM   2429  CA  ASP B  55       1.410 -18.516  -8.770  1.00 10.00      B   
ATOM   2430  CB  ASP B  55       0.676 -19.859  -8.884  1.00 10.00      B   
ATOM   2431  CG  ASP B  55       1.062 -20.653 -10.119  1.00 10.00      B   
ATOM   2432  OD1 ASP B  55       0.345 -20.566 -11.141  1.00 10.00      B   
ATOM   2433  OD2 ASP B  55       2.088 -21.370 -10.077  1.00 10.00      B   
ATOM   2434  C   ASP B  55       0.466 -17.460  -8.215  1.00 10.00      B   
ATOM   2435  O   ASP B  55      -0.076 -16.640  -8.958  1.00 10.00      B   
ATOM   2436  N   PHE B  56       0.296 -17.475  -6.895  1.00 10.00      B   
ATOM   2437  HN  PHE B  56       0.766 -18.154  -6.363  1.00 10.00      B   
ATOM   2438  CA  PHE B  56      -0.572 -16.523  -6.214  1.00 10.00      B   
ATOM   2439  CB  PHE B  56      -0.786 -16.945  -4.757  1.00 10.00      B   
ATOM   2440  CG  PHE B  56      -1.919 -16.231  -4.076  1.00 10.00      B   
ATOM   2441  CD1 PHE B  56      -1.699 -15.491  -2.926  1.00 10.00      B   
ATOM   2442  CD2 PHE B  56      -3.205 -16.298  -4.589  1.00 10.00      B   
ATOM   2443  CE1 PHE B  56      -2.739 -14.833  -2.300  1.00 10.00      B   
ATOM   2444  CE2 PHE B  56      -4.249 -15.643  -3.968  1.00 10.00      B   
ATOM   2445  CZ  PHE B  56      -4.017 -14.908  -2.821  1.00 10.00      B   
ATOM   2446  C   PHE B  56       0.003 -15.110  -6.289  1.00 10.00      B   
ATOM   2447  O   PHE B  56      -0.730 -14.147  -6.524  1.00 10.00      B   
ATOM   2448  N   ILE B  57       1.316 -14.991  -6.089  1.00 10.00      B   
ATOM   2449  HN  ILE B  57       1.846 -15.797  -5.887  1.00 10.00      B   
ATOM   2450  CA  ILE B  57       1.987 -13.695  -6.154  1.00 10.00      B   
ATOM   2451  CB  ILE B  57       3.503 -13.808  -5.857  1.00 10.00      B   
ATOM   2452  CG1 ILE B  57       3.735 -14.167  -4.385  1.00 10.00      B   
ATOM   2453  CG2 ILE B  57       4.228 -12.513  -6.207  1.00 10.00      B   
ATOM   2454  CD1 ILE B  57       5.187 -14.433  -4.039  1.00 10.00      B   
ATOM   2455  C   ILE B  57       1.778 -13.074  -7.530  1.00 10.00      B   
ATOM   2456  O   ILE B  57       1.443 -11.897  -7.645  1.00 10.00      B   
ATOM   2457  N   ASN B  58       1.948 -13.889  -8.570  1.00 10.00      B   
ATOM   2458  HN  ASN B  58       2.211 -14.823  -8.406  1.00 10.00      B   
ATOM   2459  CA  ASN B  58       1.768 -13.432  -9.945  1.00 10.00      B   
ATOM   2460  CB  ASN B  58       2.101 -14.552 -10.939  1.00 10.00      B   
ATOM   2461  CG  ASN B  58       1.541 -14.291 -12.326  1.00 10.00      B   
ATOM   2462  OD1 ASN B  58       0.466 -14.778 -12.674  1.00 10.00      B   
ATOM   2463  ND2 ASN B  58       2.262 -13.521 -13.125  1.00 10.00      B   
ATOM   2464 HD21 ASN B  58       3.112 -13.159 -12.783  1.00 10.00      B   
ATOM   2465 HD22 ASN B  58       1.915 -13.332 -14.021  1.00 10.00      B   
ATOM   2466  C   ASN B  58       0.347 -12.917 -10.165  1.00 10.00      B   
ATOM   2467  O   ASN B  58       0.139 -11.919 -10.858  1.00 10.00      B   
ATOM   2468  N   ASN B  59      -0.622 -13.597  -9.556  1.00 10.00      B   
ATOM   2469  HN  ASN B  59      -0.385 -14.383  -9.018  1.00 10.00      B   
ATOM   2470  CA  ASN B  59      -2.025 -13.206  -9.669  1.00 10.00      B   
ATOM   2471  CB  ASN B  59      -2.933 -14.217  -8.949  1.00 10.00      B   
ATOM   2472  CG  ASN B  59      -4.189 -13.601  -8.341  1.00 10.00      B   
ATOM   2473  OD1 ASN B  59      -5.173 -13.335  -9.036  1.00 10.00      B   
ATOM   2474  ND2 ASN B  59      -4.170 -13.392  -7.031  1.00 10.00      B   
ATOM   2475 HD21 ASN B  59      -3.361 -13.640  -6.534  1.00 10.00      B   
ATOM   2476 HD22 ASN B  59      -4.967 -13.005  -6.611  1.00 10.00      B   
ATOM   2477  C   ASN B  59      -2.234 -11.795  -9.129  1.00 10.00      B   
ATOM   2478  O   ASN B  59      -2.888 -10.970  -9.762  1.00 10.00      B   
ATOM   2479  N   ILE B  60      -1.641 -11.516  -7.973  1.00 10.00      B   
ATOM   2480  HN  ILE B  60      -1.106 -12.210  -7.532  1.00 10.00      B   
ATOM   2481  CA  ILE B  60      -1.761 -10.202  -7.348  1.00 10.00      B   
ATOM   2482  CB  ILE B  60      -1.303 -10.235  -5.873  1.00 10.00      B   
ATOM   2483  CG1 ILE B  60      -1.994 -11.377  -5.123  1.00 10.00      B   
ATOM   2484  CG2 ILE B  60      -1.584  -8.902  -5.189  1.00 10.00      B   
ATOM   2485  CD1 ILE B  60      -1.426 -11.636  -3.743  1.00 10.00      B   
ATOM   2486  C   ILE B  60      -0.924  -9.174  -8.107  1.00 10.00      B   
ATOM   2487  O   ILE B  60      -1.367  -8.053  -8.356  1.00 10.00      B   
ATOM   2488  N   ASN B  61       0.278  -9.584  -8.488  1.00 10.00      B   
ATOM   2489  HN  ASN B  61       0.558 -10.503  -8.265  1.00 10.00      B   
ATOM   2490  CA  ASN B  61       1.210  -8.723  -9.211  1.00 10.00      B   
ATOM   2491  CB  ASN B  61       2.507  -9.479  -9.499  1.00 10.00      B   
ATOM   2492  CG  ASN B  61       3.738  -8.610  -9.351  1.00 10.00      B   
ATOM   2493  OD1 ASN B  61       3.803  -7.750  -8.475  1.00 10.00      B   
ATOM   2494  ND2 ASN B  61       4.722  -8.829 -10.207  1.00 10.00      B   
ATOM   2495 HD21 ASN B  61       4.600  -9.534 -10.881  1.00 10.00      B   
ATOM   2496 HD22 ASN B  61       5.532  -8.284 -10.133  1.00 10.00      B   
ATOM   2497  C   ASN B  61       0.613  -8.209 -10.518  1.00 10.00      B   
ATOM   2498  O   ASN B  61       0.775  -7.042 -10.870  1.00 10.00      B   
ATOM   2499  N   SER B  62      -0.099  -9.078 -11.223  1.00 10.00      B   
ATOM   2500  HN  SER B  62      -0.209  -9.993 -10.882  1.00 10.00      B   
ATOM   2501  CA  SER B  62      -0.713  -8.715 -12.495  1.00 10.00      B   
ATOM   2502  CB  SER B  62      -1.234  -9.958 -13.214  1.00 10.00      B   
ATOM   2503  OG  SER B  62      -0.185 -10.894 -13.412  1.00 10.00      B   
ATOM   2504  HG  SER B  62      -0.031 -11.383 -12.590  1.00 10.00      B   
ATOM   2505  C   SER B  62      -1.815  -7.666 -12.332  1.00 10.00      B   
ATOM   2506  O   SER B  62      -2.165  -6.971 -13.284  1.00 10.00      B   
ATOM   2507  N   VAL B  63      -2.351  -7.544 -11.124  1.00 10.00      B   
ATOM   2508  HN  VAL B  63      -2.032  -8.120 -10.396  1.00 10.00      B   
ATOM   2509  CA  VAL B  63      -3.399  -6.568 -10.849  1.00 10.00      B   
ATOM   2510  CB  VAL B  63      -4.342  -7.052  -9.719  1.00 10.00      B   
ATOM   2511  CG1 VAL B  63      -5.517  -6.101  -9.536  1.00 10.00      B   
ATOM   2512  CG2 VAL B  63      -4.844  -8.460 -10.002  1.00 10.00      B   
ATOM   2513  C   VAL B  63      -2.767  -5.234 -10.455  1.00 10.00      B   
ATOM   2514  O   VAL B  63      -3.383  -4.175 -10.573  1.00 10.00      B   
ATOM   2515  N   LEU B  64      -1.516  -5.293 -10.011  1.00 10.00      B   
ATOM   2516  HN  LEU B  64      -1.064  -6.163  -9.969  1.00 10.00      B   
ATOM   2517  CA  LEU B  64      -0.794  -4.099  -9.592  1.00 10.00      B   
ATOM   2518  CB  LEU B  64       0.280  -4.455  -8.560  1.00 10.00      B   
ATOM   2519  CG  LEU B  64      -0.204  -5.150  -7.286  1.00 10.00      B   
ATOM   2520  CD1 LEU B  64       0.978  -5.557  -6.419  1.00 10.00      B   
ATOM   2521  CD2 LEU B  64      -1.159  -4.254  -6.512  1.00 10.00      B   
ATOM   2522  C   LEU B  64      -0.159  -3.390 -10.784  1.00 10.00      B   
ATOM   2523  O   LEU B  64       0.286  -2.246 -10.670  1.00 10.00      B   
ATOM   2524  N   GLU B  65      -0.125  -4.076 -11.926  1.00 10.00      B   
ATOM   2525  HN  GLU B  65      -0.495  -4.984 -11.946  1.00 10.00      B   
ATOM   2526  CA  GLU B  65       0.458  -3.519 -13.148  1.00 10.00      B   
ATOM   2527  CB  GLU B  65       0.325  -4.506 -14.310  1.00 10.00      B   
ATOM   2528  CG  GLU B  65       1.005  -5.846 -14.089  1.00 10.00      B   
ATOM   2529  CD  GLU B  65       0.907  -6.759 -15.298  1.00 10.00      B   
ATOM   2530  OE1 GLU B  65       0.003  -6.554 -16.140  1.00 10.00      B   
ATOM   2531  OE2 GLU B  65       1.737  -7.689 -15.416  1.00 10.00      B   
ATOM   2532  C   GLU B  65      -0.214  -2.204 -13.531  1.00 10.00      B   
ATOM   2533  O   GLU B  65       0.455  -1.222 -13.854  1.00 10.00      B   
ATOM   2534  N   SER B  66      -1.540  -2.195 -13.474  1.00 10.00      B   
ATOM   2535  HN  SER B  66      -2.011  -3.011 -13.197  1.00 10.00      B   
ATOM   2536  CA  SER B  66      -2.331  -1.020 -13.819  1.00 10.00      B   
ATOM   2537  CB  SER B  66      -3.802  -1.426 -13.901  1.00 10.00      B   
ATOM   2538  OG  SER B  66      -3.913  -2.843 -13.956  1.00 10.00      B   
ATOM   2539  HG  SER B  66      -4.516  -3.093 -14.664  1.00 10.00      B   
ATOM   2540  C   SER B  66      -2.146   0.109 -12.803  1.00 10.00      B   
ATOM   2541  O   SER B  66      -2.557   1.246 -13.036  1.00 10.00      B   
ATOM   2542  N   LEU B  67      -1.520  -0.210 -11.680  1.00 10.00      B   
ATOM   2543  HN  LEU B  67      -1.210  -1.132 -11.554  1.00 10.00      B   
ATOM   2544  CA  LEU B  67      -1.281   0.771 -10.632  1.00 10.00      B   
ATOM   2545  CB  LEU B  67      -1.675   0.199  -9.269  1.00 10.00      B   
ATOM   2546  CG  LEU B  67      -3.128  -0.261  -9.126  1.00 10.00      B   
ATOM   2547  CD1 LEU B  67      -3.329  -0.996  -7.811  1.00 10.00      B   
ATOM   2548  CD2 LEU B  67      -4.081   0.922  -9.231  1.00 10.00      B   
ATOM   2549  C   LEU B  67       0.179   1.213 -10.622  1.00 10.00      B   
ATOM   2550  O   LEU B  67       0.588   2.012  -9.778  1.00 10.00      B   
ATOM   2551  N   TYR B  68       0.951   0.686 -11.570  1.00 10.00      B   
ATOM   2552  HN  TYR B  68       0.550   0.054 -12.206  1.00 10.00      B   
ATOM   2553  CA  TYR B  68       2.371   1.011 -11.703  1.00 10.00      B   
ATOM   2554  CB  TYR B  68       2.585   2.496 -12.025  1.00 10.00      B   
ATOM   2555  CG  TYR B  68       2.508   2.831 -13.499  1.00 10.00      B   
ATOM   2556  CD1 TYR B  68       2.773   1.870 -14.469  1.00 10.00      B   
ATOM   2557  CD2 TYR B  68       2.177   4.111 -13.920  1.00 10.00      B   
ATOM   2558  CE1 TYR B  68       2.710   2.177 -15.816  1.00 10.00      B   
ATOM   2559  CE2 TYR B  68       2.111   4.427 -15.263  1.00 10.00      B   
ATOM   2560  CZ  TYR B  68       2.378   3.457 -16.207  1.00 10.00      B   
ATOM   2561  OH  TYR B  68       2.316   3.771 -17.547  1.00 10.00      B   
ATOM   2562  HH  TYR B  68       1.722   3.154 -17.997  1.00 10.00      B   
ATOM   2563  C   TYR B  68       3.190   0.589 -10.484  1.00 10.00      B   
ATOM   2564  O   TYR B  68       4.147   1.264 -10.106  1.00 10.00      B   
ATOM   2565  N   ILE B  69       2.820  -0.531  -9.882  1.00 10.00      B   
ATOM   2566  HN  ILE B  69       2.053  -1.033 -10.232  1.00 10.00      B   
ATOM   2567  CA  ILE B  69       3.531  -1.052  -8.720  1.00 10.00      B   
ATOM   2568  CB  ILE B  69       2.846  -0.668  -7.386  1.00 10.00      B   
ATOM   2569  CG1 ILE B  69       1.338  -0.920  -7.458  1.00 10.00      B   
ATOM   2570  CG2 ILE B  69       3.143   0.781  -7.016  1.00 10.00      B   
ATOM   2571  CD1 ILE B  69       0.614  -0.696  -6.147  1.00 10.00      B   
ATOM   2572  C   ILE B  69       3.621  -2.569  -8.819  1.00 10.00      B   
ATOM   2573  O   ILE B  69       2.972  -3.173  -9.674  1.00 10.00      B   
ATOM   2574  N   GLU B  70       4.434  -3.181  -7.968  1.00 10.00      B   
ATOM   2575  HN  GLU B  70       4.951  -2.647  -7.328  1.00 10.00      B   
ATOM   2576  CA  GLU B  70       4.585  -4.628  -7.970  1.00 10.00      B   
ATOM   2577  CB  GLU B  70       5.332  -5.109  -9.221  1.00 10.00      B   
ATOM   2578  CG  GLU B  70       6.748  -4.576  -9.369  1.00 10.00      B   
ATOM   2579  CD  GLU B  70       7.419  -5.104 -10.619  1.00 10.00      B   
ATOM   2580  OE1 GLU B  70       8.528  -5.665 -10.516  1.00 10.00      B   
ATOM   2581  OE2 GLU B  70       6.830  -4.977 -11.713  1.00 10.00      B   
ATOM   2582  C   GLU B  70       5.290  -5.119  -6.715  1.00 10.00      B   
ATOM   2583  O   GLU B  70       5.859  -4.329  -5.956  1.00 10.00      B   
ATOM   2584  N   ILE B  71       5.239  -6.426  -6.501  1.00 10.00      B   
ATOM   2585  HN  ILE B  71       4.759  -6.995  -7.146  1.00 10.00      B   
ATOM   2586  CA  ILE B  71       5.879  -7.046  -5.353  1.00 10.00      B   
ATOM   2587  CB  ILE B  71       5.074  -8.260  -4.843  1.00 10.00      B   
ATOM   2588  CG1 ILE B  71       3.582  -7.920  -4.773  1.00 10.00      B   
ATOM   2589  CG2 ILE B  71       5.585  -8.697  -3.476  1.00 10.00      B   
ATOM   2590  CD1 ILE B  71       2.686  -9.120  -4.552  1.00 10.00      B   
ATOM   2591  C   ILE B  71       7.281  -7.498  -5.746  1.00 10.00      B   
ATOM   2592  O   ILE B  71       7.476  -8.621  -6.211  1.00 10.00      B   
ATOM   2593  N   LYS B  72       8.245  -6.607  -5.572  1.00 10.00      B   
ATOM   2594  HN  LYS B  72       8.020  -5.734  -5.184  1.00 10.00      B   
ATOM   2595  CA  LYS B  72       9.631  -6.889  -5.924  1.00 10.00      B   
ATOM   2596  CB  LYS B  72      10.378  -5.571  -6.179  1.00 10.00      B   
ATOM   2597  CG  LYS B  72      11.833  -5.715  -6.609  1.00 10.00      B   
ATOM   2598  CD  LYS B  72      12.392  -4.377  -7.079  1.00 10.00      B   
ATOM   2599  CE  LYS B  72      13.882  -4.454  -7.381  1.00 10.00      B   
ATOM   2600  NZ  LYS B  72      14.372  -3.224  -8.064  1.00 10.00      B   
ATOM   2601  HZ1 LYS B  72      14.100  -2.378  -7.525  1.00 10.00      B   
ATOM   2602  HZ2 LYS B  72      13.961  -3.161  -9.018  1.00 10.00      B   
ATOM   2603  HZ3 LYS B  72      15.415  -3.245  -8.154  1.00 10.00      B   
ATOM   2604  C   LYS B  72      10.324  -7.694  -4.829  1.00 10.00      B   
ATOM   2605  O   LYS B  72      10.511  -7.203  -3.713  1.00 10.00      B   
ATOM   2606  N   ARG B  73      10.684  -8.935  -5.147  1.00 10.00      B   
ATOM   2607  HN  ARG B  73      10.487  -9.276  -6.047  1.00 10.00      B   
ATOM   2608  CA  ARG B  73      11.373  -9.796  -4.196  1.00 10.00      B   
ATOM   2609  CB  ARG B  73      11.124 -11.279  -4.510  1.00 10.00      B   
ATOM   2610  CG  ARG B  73      11.230 -12.204  -3.300  1.00 10.00      B   
ATOM   2611  CD  ARG B  73      10.918 -13.651  -3.668  1.00 10.00      B   
ATOM   2612  NE  ARG B  73      10.722 -14.500  -2.486  1.00 10.00      B   
ATOM   2613  HE  ARG B  73      10.062 -14.194  -1.818  1.00 10.00      B   
ATOM   2614  CZ  ARG B  73      11.374 -15.643  -2.261  1.00 10.00      B   
ATOM   2615  NH1 ARG B  73      12.221 -16.118  -3.168  1.00 10.00      B   
ATOM   2616 HH11 ARG B  73      12.377 -15.598  -4.060  1.00 10.00      B   
ATOM   2617 HH12 ARG B  73      12.727 -17.015  -3.001  1.00 10.00      B   
ATOM   2618  NH2 ARG B  73      11.162 -16.323  -1.135  1.00 10.00      B   
ATOM   2619 HH21 ARG B  73      11.671 -17.213  -0.954  1.00 10.00      B   
ATOM   2620 HH22 ARG B  73      10.481 -15.964  -0.413  1.00 10.00      B   
ATOM   2621  C   ARG B  73      12.864  -9.479  -4.233  1.00 10.00      B   
ATOM   2622  O   ARG B  73      13.549  -9.768  -5.215  1.00 10.00      B   
ATOM   2623  N   GLY B  74      13.354  -8.862  -3.172  1.00 10.00      B   
ATOM   2624  HN  GLY B  74      12.762  -8.674  -2.410  1.00 10.00      B   
ATOM   2625  CA  GLY B  74      14.750  -8.487  -3.111  1.00 10.00      B   
ATOM   2626  C   GLY B  74      15.577  -9.406  -2.241  1.00 10.00      B   
ATOM   2627  O   GLY B  74      15.104 -10.454  -1.804  1.00 10.00      B   
ATOM   2628  N   VAL B  75      16.808  -8.995  -1.982  1.00 10.00      B   
ATOM   2629  HN  VAL B  75      17.106  -8.132  -2.338  1.00 10.00      B   
ATOM   2630  CA  VAL B  75      17.735  -9.770  -1.173  1.00 10.00      B   
ATOM   2631  CB  VAL B  75      18.540 -10.748  -2.067  1.00 10.00      B   
ATOM   2632  CG1 VAL B  75      19.549 -10.014  -2.941  1.00 10.00      B   
ATOM   2633  CG2 VAL B  75      19.207 -11.837  -1.248  1.00 10.00      B   
ATOM   2634  C   VAL B  75      18.685  -8.817  -0.442  1.00 10.00      B   
ATOM   2635  O   VAL B  75      18.843  -7.666  -0.852  1.00 10.00      B   
ATOM   2636  N   THR B  76      19.285  -9.279   0.647  1.00 10.00      B   
ATOM   2637  HN  THR B  76      19.098 -10.192   0.950  1.00 10.00      B   
ATOM   2638  CA  THR B  76      20.208  -8.460   1.417  1.00 10.00      B   
ATOM   2639  CB  THR B  76      20.221  -8.899   2.894  1.00 10.00      B   
ATOM   2640  OG1 THR B  76      19.571 -10.176   3.018  1.00 10.00      B   
ATOM   2641  HG1 THR B  76      19.854 -10.600   3.848  1.00 10.00      B   
ATOM   2642  CG2 THR B  76      19.487  -7.880   3.752  1.00 10.00      B   
ATOM   2643  C   THR B  76      21.623  -8.537   0.838  1.00 10.00      B   
ATOM   2644  O   THR B  76      22.018  -9.563   0.284  1.00 10.00      B   
ATOM   2645  N   GLU B  77      22.375  -7.444   0.958  1.00 10.00      B   
ATOM   2646  HN  GLU B  77      22.001  -6.652   1.394  1.00 10.00      B   
ATOM   2647  CA  GLU B  77      23.741  -7.388   0.443  1.00 10.00      B   
ATOM   2648  CB  GLU B  77      24.209  -5.938   0.325  1.00 10.00      B   
ATOM   2649  CG  GLU B  77      23.441  -5.087  -0.671  1.00 10.00      B   
ATOM   2650  CD  GLU B  77      24.163  -3.785  -0.969  1.00 10.00      B   
ATOM   2651  OE1 GLU B  77      24.651  -3.146  -0.014  1.00 10.00      B   
ATOM   2652  OE2 GLU B  77      24.260  -3.406  -2.155  1.00 10.00      B   
ATOM   2653  C   GLU B  77      24.709  -8.138   1.353  1.00 10.00      B   
ATOM   2654  O   GLU B  77      25.791  -8.548   0.924  1.00 10.00      B   
ATOM   2655  N   ASP B  78      24.322  -8.298   2.610  1.00 10.00      B   
ATOM   2656  HN  ASP B  78      23.444  -7.956   2.890  1.00 10.00      B   
ATOM   2657  CA  ASP B  78      25.155  -8.983   3.586  1.00 10.00      B   
ATOM   2658  CB  ASP B  78      25.012  -8.382   4.995  1.00 10.00      B   
ATOM   2659  CG  ASP B  78      23.598  -7.955   5.352  1.00 10.00      B   
ATOM   2660  OD1 ASP B  78      23.447  -7.129   6.280  1.00 10.00      B   
ATOM   2661  OD2 ASP B  78      22.642  -8.429   4.707  1.00 10.00      B   
ATOM   2662  C   ASP B  78      24.906 -10.484   3.601  1.00 10.00      B   
ATOM   2663  O   ASP B  78      25.779 -11.265   3.224  1.00 10.00      B   
ATOM   2664  N   ASP B  79      23.724 -10.893   4.038  1.00 10.00      B   
ATOM   2665  HN  ASP B  79      23.060 -10.223   4.330  1.00 10.00      B   
ATOM   2666  CA  ASP B  79      23.392 -12.312   4.092  1.00 10.00      B   
ATOM   2667  CB  ASP B  79      22.521 -12.682   5.306  1.00 10.00      B   
ATOM   2668  CG  ASP B  79      21.366 -11.732   5.558  1.00 10.00      B   
ATOM   2669  OD1 ASP B  79      20.324 -11.857   4.881  1.00 10.00      B   
ATOM   2670  OD2 ASP B  79      21.486 -10.873   6.452  1.00 10.00      B   
ATOM   2671  C   ASP B  79      22.803 -12.821   2.779  1.00 10.00      B   
ATOM   2672  O   ASP B  79      23.535 -13.275   1.901  1.00 10.00      B   
ATOM   2673  N   GLY B  80      21.490 -12.745   2.646  1.00 10.00      B   
ATOM   2674  HN  GLY B  80      20.952 -12.378   3.385  1.00 10.00      B   
ATOM   2675  CA  GLY B  80      20.839 -13.200   1.437  1.00 10.00      B   
ATOM   2676  C   GLY B  80      19.404 -13.608   1.689  1.00 10.00      B   
ATOM   2677  O   GLY B  80      18.948 -14.636   1.195  1.00 10.00      B   
ATOM   2678  N   ARG B  81      18.691 -12.800   2.456  1.00 10.00      B   
ATOM   2679  HN  ARG B  81      19.105 -11.977   2.804  1.00 10.00      B   
ATOM   2680  CA  ARG B  81      17.304 -13.087   2.780  1.00 10.00      B   
ATOM   2681  CB  ARG B  81      16.987 -12.652   4.210  1.00 10.00      B   
ATOM   2682  CG  ARG B  81      17.418 -13.653   5.267  1.00 10.00      B   
ATOM   2683  CD  ARG B  81      17.345 -13.048   6.655  1.00 10.00      B   
ATOM   2684  NE  ARG B  81      18.388 -12.050   6.871  1.00 10.00      B   
ATOM   2685  HE  ARG B  81      19.100 -11.981   6.183  1.00 10.00      B   
ATOM   2686  CZ  ARG B  81      18.446 -11.255   7.936  1.00 10.00      B   
ATOM   2687  NH1 ARG B  81      17.491 -11.307   8.861  1.00 10.00      B   
ATOM   2688 HH11 ARG B  81      17.539 -10.685   9.698  1.00 10.00      B   
ATOM   2689 HH12 ARG B  81      16.691 -11.968   8.756  1.00 10.00      B   
ATOM   2690  NH2 ARG B  81      19.457 -10.407   8.076  1.00 10.00      B   
ATOM   2691 HH21 ARG B  81      19.508  -9.778   8.905  1.00 10.00      B   
ATOM   2692 HH22 ARG B  81      20.225 -10.376   7.352  1.00 10.00      B   
ATOM   2693  C   ARG B  81      16.353 -12.409   1.801  1.00 10.00      B   
ATOM   2694  O   ARG B  81      16.439 -11.199   1.575  1.00 10.00      B   
ATOM   2695  N   PRO B  82      15.440 -13.190   1.202  1.00 10.00      B   
ATOM   2696  CA  PRO B  82      14.455 -12.680   0.246  1.00 10.00      B   
ATOM   2697  CB  PRO B  82      13.795 -13.949  -0.315  1.00 10.00      B   
ATOM   2698  CG  PRO B  82      14.676 -15.074   0.111  1.00 10.00      B   
ATOM   2699  CD  PRO B  82      15.297 -14.637   1.402  1.00 10.00      B   
ATOM   2700  C   PRO B  82      13.411 -11.805   0.933  1.00 10.00      B   
ATOM   2701  O   PRO B  82      12.596 -12.290   1.722  1.00 10.00      B   
ATOM   2702  N   ILE B  83      13.449 -10.516   0.636  1.00 10.00      B   
ATOM   2703  HN  ILE B  83      14.122 -10.196  -0.001  1.00 10.00      B   
ATOM   2704  CA  ILE B  83      12.516  -9.565   1.220  1.00 10.00      B   
ATOM   2705  CB  ILE B  83      13.244  -8.341   1.810  1.00 10.00      B   
ATOM   2706  CG1 ILE B  83      14.224  -7.754   0.789  1.00 10.00      B   
ATOM   2707  CG2 ILE B  83      13.966  -8.726   3.093  1.00 10.00      B   
ATOM   2708  CD1 ILE B  83      14.973  -6.537   1.283  1.00 10.00      B   
ATOM   2709  C   ILE B  83      11.487  -9.111   0.191  1.00 10.00      B   
ATOM   2710  O   ILE B  83      11.687  -9.276  -1.012  1.00 10.00      B   
ATOM   2711  N   TYR B  84      10.388  -8.547   0.664  1.00 10.00      B   
ATOM   2712  HN  TYR B  84      10.289  -8.426   1.630  1.00 10.00      B   
ATOM   2713  CA  TYR B  84       9.327  -8.084  -0.220  1.00 10.00      B   
ATOM   2714  CB  TYR B  84       8.031  -8.851   0.062  1.00 10.00      B   
ATOM   2715  CG  TYR B  84       8.136 -10.339  -0.178  1.00 10.00      B   
ATOM   2716  CD1 TYR B  84       8.612 -11.191   0.810  1.00 10.00      B   
ATOM   2717  CD2 TYR B  84       7.766 -10.892  -1.397  1.00 10.00      B   
ATOM   2718  CE1 TYR B  84       8.719 -12.549   0.590  1.00 10.00      B   
ATOM   2719  CE2 TYR B  84       7.866 -12.250  -1.624  1.00 10.00      B   
ATOM   2720  CZ  TYR B  84       8.344 -13.073  -0.627  1.00 10.00      B   
ATOM   2721  OH  TYR B  84       8.456 -14.426  -0.853  1.00 10.00      B   
ATOM   2722  HH  TYR B  84       8.598 -14.887  -0.007  1.00 10.00      B   
ATOM   2723  C   TYR B  84       9.091  -6.594  -0.039  1.00 10.00      B   
ATOM   2724  O   TYR B  84       9.116  -6.088   1.083  1.00 10.00      B   
ATOM   2725  N   ALA B  85       8.875  -5.891  -1.145  1.00 10.00      B   
ATOM   2726  HN  ALA B  85       8.887  -6.346  -2.016  1.00 10.00      B   
ATOM   2727  CA  ALA B  85       8.629  -4.459  -1.099  1.00 10.00      B   
ATOM   2728  CB  ALA B  85       9.944  -3.691  -1.060  1.00 10.00      B   
ATOM   2729  C   ALA B  85       7.793  -4.011  -2.289  1.00 10.00      B   
ATOM   2730  O   ALA B  85       8.038  -4.428  -3.422  1.00 10.00      B   
ATOM   2731  N   LEU B  86       6.799  -3.174  -2.022  1.00 10.00      B   
ATOM   2732  HN  LEU B  86       6.642  -2.901  -1.096  1.00 10.00      B   
ATOM   2733  CA  LEU B  86       5.937  -2.650  -3.071  1.00 10.00      B   
ATOM   2734  CB  LEU B  86       4.566  -2.274  -2.504  1.00 10.00      B   
ATOM   2735  CG  LEU B  86       3.732  -3.427  -1.936  1.00 10.00      B   
ATOM   2736  CD1 LEU B  86       2.491  -2.893  -1.237  1.00 10.00      B   
ATOM   2737  CD2 LEU B  86       3.347  -4.404  -3.037  1.00 10.00      B   
ATOM   2738  C   LEU B  86       6.599  -1.437  -3.716  1.00 10.00      B   
ATOM   2739  O   LEU B  86       6.288  -0.288  -3.386  1.00 10.00      B   
ATOM   2740  N   VAL B  87       7.528  -1.708  -4.619  1.00 10.00      B   
ATOM   2741  HN  VAL B  87       7.713  -2.646  -4.839  1.00 10.00      B   
ATOM   2742  CA  VAL B  87       8.272  -0.662  -5.307  1.00 10.00      B   
ATOM   2743  CB  VAL B  87       9.594  -1.214  -5.892  1.00 10.00      B   
ATOM   2744  CG1 VAL B  87      10.479  -0.090  -6.414  1.00 10.00      B   
ATOM   2745  CG2 VAL B  87      10.338  -2.034  -4.848  1.00 10.00      B   
ATOM   2746  C   VAL B  87       7.437  -0.032  -6.419  1.00 10.00      B   
ATOM   2747  O   VAL B  87       6.581  -0.687  -7.019  1.00 10.00      B   
ATOM   2748  N   ASN B  88       7.684   1.246  -6.669  1.00 10.00      B   
ATOM   2749  HN  ASN B  88       8.380   1.703  -6.152  1.00 10.00      B   
ATOM   2750  CA  ASN B  88       6.982   1.990  -7.703  1.00 10.00      B   
ATOM   2751  CB  ASN B  88       7.006   3.482  -7.346  1.00 10.00      B   
ATOM   2752  CG  ASN B  88       6.306   4.372  -8.356  1.00 10.00      B   
ATOM   2753  OD1 ASN B  88       5.358   3.962  -9.020  1.00 10.00      B   
ATOM   2754  ND2 ASN B  88       6.770   5.606  -8.470  1.00 10.00      B   
ATOM   2755 HD21 ASN B  88       7.529   5.870  -7.907  1.00 10.00      B   
ATOM   2756 HD22 ASN B  88       6.336   6.205  -9.111  1.00 10.00      B   
ATOM   2757  C   ASN B  88       7.668   1.760  -9.046  1.00 10.00      B   
ATOM   2758  O   ASN B  88       8.893   1.685  -9.113  1.00 10.00      B   
ATOM   2759  N   LEU B  89       6.879   1.636 -10.108  1.00 10.00      B   
ATOM   2760  HN  LEU B  89       5.901   1.687  -9.989  1.00 10.00      B   
ATOM   2761  CA  LEU B  89       7.423   1.409 -11.444  1.00 10.00      B   
ATOM   2762  CB  LEU B  89       6.318   0.992 -12.420  1.00 10.00      B   
ATOM   2763  CG  LEU B  89       6.352  -0.461 -12.901  1.00 10.00      B   
ATOM   2764  CD1 LEU B  89       7.642  -0.744 -13.654  1.00 10.00      B   
ATOM   2765  CD2 LEU B  89       6.184  -1.427 -11.738  1.00 10.00      B   
ATOM   2766  C   LEU B  89       8.158   2.638 -11.968  1.00 10.00      B   
ATOM   2767  O   LEU B  89       9.012   2.537 -12.849  1.00 10.00      B   
ATOM   2768  N   ALA B  90       7.807   3.797 -11.435  1.00 10.00      B   
ATOM   2769  HN  ALA B  90       7.115   3.815 -10.744  1.00 10.00      B   
ATOM   2770  CA  ALA B  90       8.444   5.037 -11.840  1.00 10.00      B   
ATOM   2771  CB  ALA B  90       7.517   6.219 -11.605  1.00 10.00      B   
ATOM   2772  C   ALA B  90       9.758   5.210 -11.087  1.00 10.00      B   
ATOM   2773  O   ALA B  90       9.835   4.931  -9.890  1.00 10.00      B   
ATOM   2774  N   THR B  91      10.780   5.671 -11.800  1.00 10.00      B   
ATOM   2775  HN  THR B  91      10.638   5.876 -12.748  1.00 10.00      B   
ATOM   2776  CA  THR B  91      12.108   5.874 -11.229  1.00 10.00      B   
ATOM   2777  CB  THR B  91      13.086   6.482 -12.270  1.00 10.00      B   
ATOM   2778  OG1 THR B  91      14.390   6.654 -11.700  1.00 10.00      B   
ATOM   2779  HG1 THR B  91      15.043   6.753 -12.411  1.00 10.00      B   
ATOM   2780  CG2 THR B  91      12.578   7.816 -12.801  1.00 10.00      B   
ATOM   2781  C   THR B  91      12.074   6.724  -9.955  1.00 10.00      B   
ATOM   2782  O   THR B  91      12.790   6.446  -8.989  1.00 10.00      B   
ATOM   2783  N   THR B  92      11.212   7.730  -9.937  1.00 10.00      B   
ATOM   2784  HN  THR B  92      10.633   7.881 -10.712  1.00 10.00      B   
ATOM   2785  CA  THR B  92      11.093   8.612  -8.794  1.00 10.00      B   
ATOM   2786  CB  THR B  92      10.525   9.972  -9.226  1.00 10.00      B   
ATOM   2787  OG1 THR B  92       9.802   9.804 -10.457  1.00 10.00      B   
ATOM   2788  HG1 THR B  92       9.051  10.404 -10.470  1.00 10.00      B   
ATOM   2789  CG2 THR B  92      11.655  10.968  -9.446  1.00 10.00      B   
ATOM   2790  C   THR B  92      10.228   7.999  -7.690  1.00 10.00      B   
ATOM   2791  O   THR B  92       9.066   8.364  -7.517  1.00 10.00      B   
ATOM   2792  N   SER B  93      10.802   7.048  -6.962  1.00 10.00      B   
ATOM   2793  HN  SER B  93      11.715   6.764  -7.186  1.00 10.00      B   
ATOM   2794  CA  SER B  93      10.104   6.392  -5.863  1.00 10.00      B   
ATOM   2795  CB  SER B  93      10.432   4.893  -5.828  1.00 10.00      B   
ATOM   2796  OG  SER B  93       9.386   4.149  -5.220  1.00 10.00      B   
ATOM   2797  HG  SER B  93       9.726   3.697  -4.435  1.00 10.00      B   
ATOM   2798  C   SER B  93      10.476   7.051  -4.535  1.00 10.00      B   
ATOM   2799  O   SER B  93      10.080   6.595  -3.463  1.00 10.00      B   
ATOM   2800  N   ILE B  94      11.228   8.144  -4.623  1.00 10.00      B   
ATOM   2801  HN  ILE B  94      11.499   8.460  -5.506  1.00 10.00      B   
ATOM   2802  CA  ILE B  94      11.663   8.885  -3.441  1.00 10.00      B   
ATOM   2803  CB  ILE B  94      12.701   9.978  -3.803  1.00 10.00      B   
ATOM   2804  CG1 ILE B  94      13.247  10.663  -2.542  1.00 10.00      B   
ATOM   2805  CG2 ILE B  94      12.110  10.996  -4.772  1.00 10.00      B   
ATOM   2806  CD1 ILE B  94      14.375  11.640  -2.804  1.00 10.00      B   
ATOM   2807  C   ILE B  94      10.467   9.505  -2.719  1.00 10.00      B   
ATOM   2808  O   ILE B  94      10.523   9.793  -1.521  1.00 10.00      B   
ATOM   2809  N   SER B  95       9.372   9.670  -3.453  1.00 10.00      B   
ATOM   2810  HN  SER B  95       9.383   9.398  -4.395  1.00 10.00      B   
ATOM   2811  CA  SER B  95       8.151  10.247  -2.914  1.00 10.00      B   
ATOM   2812  CB  SER B  95       7.120  10.345  -4.035  1.00 10.00      B   
ATOM   2813  OG  SER B  95       7.733  10.041  -5.281  1.00 10.00      B   
ATOM   2814  HG  SER B  95       7.053   9.910  -5.947  1.00 10.00      B   
ATOM   2815  C   SER B  95       7.599   9.418  -1.756  1.00 10.00      B   
ATOM   2816  O   SER B  95       6.882   9.936  -0.905  1.00 10.00      B   
ATOM   2817  N   LYS B  96       7.975   8.139  -1.714  1.00 10.00      B   
ATOM   2818  HN  LYS B  96       8.581   7.799  -2.409  1.00 10.00      B   
ATOM   2819  CA  LYS B  96       7.525   7.228  -0.664  1.00 10.00      B   
ATOM   2820  CB  LYS B  96       8.105   5.828  -0.886  1.00 10.00      B   
ATOM   2821  CG  LYS B  96       7.569   5.106  -2.113  1.00 10.00      B   
ATOM   2822  CD  LYS B  96       6.144   4.619  -1.902  1.00 10.00      B   
ATOM   2823  CE  LYS B  96       5.815   3.467  -2.838  1.00 10.00      B   
ATOM   2824  NZ  LYS B  96       6.669   2.281  -2.561  1.00 10.00      B   
ATOM   2825  HZ1 LYS B  96       6.685   2.080  -1.542  1.00 10.00      B   
ATOM   2826  HZ2 LYS B  96       7.653   2.457  -2.878  1.00 10.00      B   
ATOM   2827  HZ3 LYS B  96       6.305   1.443  -3.063  1.00 10.00      B   
ATOM   2828  C   LYS B  96       7.920   7.734   0.722  1.00 10.00      B   
ATOM   2829  O   LYS B  96       7.264   7.429   1.717  1.00 10.00      B   
ATOM   2830  N   MET B  97       9.000   8.505   0.780  1.00 10.00      B   
ATOM   2831  HN  MET B  97       9.485   8.714  -0.049  1.00 10.00      B   
ATOM   2832  CA  MET B  97       9.474   9.052   2.043  1.00 10.00      B   
ATOM   2833  CB  MET B  97      10.993   9.212   2.027  1.00 10.00      B   
ATOM   2834  CG  MET B  97      11.756   7.906   2.139  1.00 10.00      B   
ATOM   2835  SD  MET B  97      13.514   8.158   2.445  1.00 10.00      B   
ATOM   2836  CE  MET B  97      13.458   9.050   3.999  1.00 10.00      B   
ATOM   2837  C   MET B  97       8.815  10.394   2.339  1.00 10.00      B   
ATOM   2838  O   MET B  97       8.657  10.777   3.495  1.00 10.00      B   
ATOM   2839  N   ALA B  98       8.412  11.093   1.287  1.00 10.00      B   
ATOM   2840  HN  ALA B  98       8.527  10.716   0.391  1.00 10.00      B   
ATOM   2841  CA  ALA B  98       7.781  12.400   1.428  1.00 10.00      B   
ATOM   2842  CB  ALA B  98       7.800  13.148   0.104  1.00 10.00      B   
ATOM   2843  C   ALA B  98       6.358  12.280   1.965  1.00 10.00      B   
ATOM   2844  O   ALA B  98       5.767  13.264   2.410  1.00 10.00      B   
ATOM   2845  N   THR B  99       5.815  11.071   1.924  1.00 10.00      B   
ATOM   2846  HN  THR B  99       6.327  10.328   1.539  1.00 10.00      B   
ATOM   2847  CA  THR B  99       4.469  10.821   2.414  1.00 10.00      B   
ATOM   2848  CB  THR B  99       3.819   9.657   1.643  1.00 10.00      B   
ATOM   2849  OG1 THR B  99       4.579   9.382   0.459  1.00 10.00      B   
ATOM   2850  HG1 THR B  99       4.775  10.210   0.002  1.00 10.00      B   
ATOM   2851  CG2 THR B  99       2.388   9.999   1.258  1.00 10.00      B   
ATOM   2852  C   THR B  99       4.486  10.464   3.901  1.00 10.00      B   
ATOM   2853  O   THR B  99       3.452  10.122   4.475  1.00 10.00      B   
ATOM   2854  N   ASP B 100       5.655  10.558   4.526  1.00 10.00      B   
ATOM   2855  HN  ASP B 100       6.441  10.873   4.032  1.00 10.00      B   
ATOM   2856  CA  ASP B 100       5.782  10.214   5.938  1.00 10.00      B   
ATOM   2857  CB  ASP B 100       6.208   8.749   6.093  1.00 10.00      B   
ATOM   2858  CG  ASP B 100       6.361   8.333   7.543  1.00 10.00      B   
ATOM   2859  OD1 ASP B 100       5.337   8.236   8.248  1.00 10.00      B   
ATOM   2860  OD2 ASP B 100       7.507   8.095   7.982  1.00 10.00      B   
ATOM   2861  C   ASP B 100       6.764  11.122   6.671  1.00 10.00      B   
ATOM   2862  O   ASP B 100       6.469  11.623   7.756  1.00 10.00      B   
ATOM   2863  N   PHE B 101       7.928  11.336   6.077  1.00 10.00      B   
ATOM   2864  HN  PHE B 101       8.099  10.936   5.196  1.00 10.00      B   
ATOM   2865  CA  PHE B 101       8.960  12.163   6.691  1.00 10.00      B   
ATOM   2866  CB  PHE B 101      10.352  11.637   6.326  1.00 10.00      B   
ATOM   2867  CG  PHE B 101      10.614  10.233   6.793  1.00 10.00      B   
ATOM   2868  CD1 PHE B 101      11.107   9.994   8.064  1.00 10.00      B   
ATOM   2869  CD2 PHE B 101      10.368   9.153   5.962  1.00 10.00      B   
ATOM   2870  CE1 PHE B 101      11.348   8.706   8.499  1.00 10.00      B   
ATOM   2871  CE2 PHE B 101      10.607   7.862   6.389  1.00 10.00      B   
ATOM   2872  CZ  PHE B 101      11.098   7.637   7.661  1.00 10.00      B   
ATOM   2873  C   PHE B 101       8.830  13.627   6.289  1.00 10.00      B   
ATOM   2874  O   PHE B 101       8.381  13.945   5.185  1.00 10.00      B   
ATOM   2875  N   ALA B 102       9.228  14.514   7.191  1.00 10.00      B   
ATOM   2876  HN  ALA B 102       9.574  14.192   8.060  1.00 10.00      B   
ATOM   2877  CA  ALA B 102       9.167  15.947   6.941  1.00 10.00      B   
ATOM   2878  CB  ALA B 102       9.058  16.711   8.253  1.00 10.00      B   
ATOM   2879  C   ALA B 102      10.384  16.411   6.142  1.00 10.00      B   
ATOM   2880  O   ALA B 102      11.293  15.625   5.878  1.00 10.00      B   
ATOM   2881  N   GLU B 103      10.398  17.694   5.783  1.00 10.00      B   
ATOM   2882  HN  GLU B 103       9.652  18.264   6.057  1.00 10.00      B   
ATOM   2883  CA  GLU B 103      11.484  18.286   4.998  1.00 10.00      B   
ATOM   2884  CB  GLU B 103      11.260  19.794   4.859  1.00 10.00      B   
ATOM   2885  CG  GLU B 103      12.040  20.445   3.726  1.00 10.00      B   
ATOM   2886  CD  GLU B 103      11.713  21.918   3.566  1.00 10.00      B   
ATOM   2887  OE1 GLU B 103      10.610  22.336   3.981  1.00 10.00      B   
ATOM   2888  OE2 GLU B 103      12.553  22.664   3.017  1.00 10.00      B   
ATOM   2889  C   GLU B 103      12.854  18.018   5.621  1.00 10.00      B   
ATOM   2890  O   GLU B 103      13.775  17.559   4.943  1.00 10.00      B   
ATOM   2891  N   ASN B 104      12.970  18.284   6.916  1.00 10.00      B   
ATOM   2892  HN  ASN B 104      12.190  18.616   7.406  1.00 10.00      B   
ATOM   2893  CA  ASN B 104      14.226  18.083   7.637  1.00 10.00      B   
ATOM   2894  CB  ASN B 104      14.161  18.666   9.058  1.00 10.00      B   
ATOM   2895  CG  ASN B 104      13.030  18.105   9.908  1.00 10.00      B   
ATOM   2896  OD1 ASN B 104      11.974  17.727   9.400  1.00 10.00      B   
ATOM   2897  ND2 ASN B 104      13.243  18.049  11.214  1.00 10.00      B   
ATOM   2898 HD21 ASN B 104      14.106  18.362  11.556  1.00 10.00      B   
ATOM   2899 HD22 ASN B 104      12.527  17.702  11.786  1.00 10.00      B   
ATOM   2900  C   ASN B 104      14.620  16.615   7.679  1.00 10.00      B   
ATOM   2901  O   ASN B 104      15.788  16.270   7.510  1.00 10.00      B   
ATOM   2902  N   GLU B 105      13.638  15.753   7.889  1.00 10.00      B   
ATOM   2903  HN  GLU B 105      12.725  16.092   8.013  1.00 10.00      B   
ATOM   2904  CA  GLU B 105      13.879  14.320   7.952  1.00 10.00      B   
ATOM   2905  CB  GLU B 105      12.649  13.598   8.507  1.00 10.00      B   
ATOM   2906  CG  GLU B 105      12.220  14.109   9.877  1.00 10.00      B   
ATOM   2907  CD  GLU B 105      10.939  13.475  10.378  1.00 10.00      B   
ATOM   2908  OE1 GLU B 105      10.953  12.867  11.473  1.00 10.00      B   
ATOM   2909  OE2 GLU B 105       9.909  13.590   9.688  1.00 10.00      B   
ATOM   2910  C   GLU B 105      14.276  13.773   6.581  1.00 10.00      B   
ATOM   2911  O   GLU B 105      15.033  12.806   6.480  1.00 10.00      B   
ATOM   2912  N   LEU B 106      13.771  14.410   5.531  1.00 10.00      B   
ATOM   2913  HN  LEU B 106      13.166  15.170   5.679  1.00 10.00      B   
ATOM   2914  CA  LEU B 106      14.078  14.004   4.167  1.00 10.00      B   
ATOM   2915  CB  LEU B 106      13.144  14.692   3.167  1.00 10.00      B   
ATOM   2916  CG  LEU B 106      11.696  14.201   3.145  1.00 10.00      B   
ATOM   2917  CD1 LEU B 106      10.850  15.084   2.244  1.00 10.00      B   
ATOM   2918  CD2 LEU B 106      11.631  12.753   2.692  1.00 10.00      B   
ATOM   2919  C   LEU B 106      15.530  14.308   3.821  1.00 10.00      B   
ATOM   2920  O   LEU B 106      16.255  13.439   3.338  1.00 10.00      B   
ATOM   2921  N   ASP B 107      15.959  15.541   4.083  1.00 10.00      B   
ATOM   2922  HN  ASP B 107      15.341  16.195   4.477  1.00 10.00      B   
ATOM   2923  CA  ASP B 107      17.335  15.936   3.788  1.00 10.00      B   
ATOM   2924  CB  ASP B 107      17.546  17.448   3.923  1.00 10.00      B   
ATOM   2925  CG  ASP B 107      18.676  17.965   3.042  1.00 10.00      B   
ATOM   2926  OD1 ASP B 107      19.437  17.144   2.480  1.00 10.00      B   
ATOM   2927  OD2 ASP B 107      18.798  19.198   2.885  1.00 10.00      B   
ATOM   2928  C   ASP B 107      18.317  15.172   4.668  1.00 10.00      B   
ATOM   2929  O   ASP B 107      19.442  14.898   4.258  1.00 10.00      B   
ATOM   2930  N   LEU B 108      17.882  14.818   5.876  1.00 10.00      B   
ATOM   2931  HN  LEU B 108      16.977  15.077   6.156  1.00 10.00      B   
ATOM   2932  CA  LEU B 108      18.728  14.062   6.794  1.00 10.00      B   
ATOM   2933  CB  LEU B 108      18.039  13.854   8.147  1.00 10.00      B   
ATOM   2934  CG  LEU B 108      18.864  13.122   9.211  1.00 10.00      B   
ATOM   2935  CD1 LEU B 108      20.073  13.948   9.625  1.00 10.00      B   
ATOM   2936  CD2 LEU B 108      18.010  12.771  10.417  1.00 10.00      B   
ATOM   2937  C   LEU B 108      19.083  12.717   6.172  1.00 10.00      B   
ATOM   2938  O   LEU B 108      20.244  12.307   6.168  1.00 10.00      B   
ATOM   2939  N   PHE B 109      18.075  12.046   5.625  1.00 10.00      B   
ATOM   2940  HN  PHE B 109      17.171  12.428   5.656  1.00 10.00      B   
ATOM   2941  CA  PHE B 109      18.281  10.760   4.979  1.00 10.00      B   
ATOM   2942  CB  PHE B 109      16.943  10.136   4.580  1.00 10.00      B   
ATOM   2943  CG  PHE B 109      17.069   8.770   3.963  1.00 10.00      B   
ATOM   2944  CD1 PHE B 109      17.035   8.609   2.587  1.00 10.00      B   
ATOM   2945  CD2 PHE B 109      17.221   7.648   4.759  1.00 10.00      B   
ATOM   2946  CE1 PHE B 109      17.150   7.356   2.017  1.00 10.00      B   
ATOM   2947  CE2 PHE B 109      17.336   6.392   4.195  1.00 10.00      B   
ATOM   2948  CZ  PHE B 109      17.301   6.244   2.823  1.00 10.00      B   
ATOM   2949  C   PHE B 109      19.156  10.946   3.749  1.00 10.00      B   
ATOM   2950  O   PHE B 109      20.023  10.124   3.458  1.00 10.00      B   
ATOM   2951  N   ARG B 110      18.923  12.044   3.038  1.00 10.00      B   
ATOM   2952  HN  ARG B 110      18.205  12.651   3.322  1.00 10.00      B   
ATOM   2953  CA  ARG B 110      19.692  12.367   1.846  1.00 10.00      B   
ATOM   2954  CB  ARG B 110      19.153  13.646   1.194  1.00 10.00      B   
ATOM   2955  CG  ARG B 110      19.549  13.821  -0.264  1.00 10.00      B   
ATOM   2956  CD  ARG B 110      20.418  15.053  -0.469  1.00 10.00      B   
ATOM   2957  NE  ARG B 110      19.754  16.285  -0.038  1.00 10.00      B   
ATOM   2958  HE  ARG B 110      19.478  16.343   0.912  1.00 10.00      B   
ATOM   2959  CZ  ARG B 110      19.523  17.330  -0.836  1.00 10.00      B   
ATOM   2960  NH1 ARG B 110      19.879  17.288  -2.118  1.00 10.00      B   
ATOM   2961 HH11 ARG B 110      20.344  16.436  -2.507  1.00 10.00      B   
ATOM   2962 HH12 ARG B 110      19.700  18.106  -2.742  1.00 10.00      B   
ATOM   2963  NH2 ARG B 110      18.937  18.418  -0.345  1.00 10.00      B   
ATOM   2964 HH21 ARG B 110      18.657  18.454   0.662  1.00 10.00      B   
ATOM   2965 HH22 ARG B 110      18.769  19.247  -0.958  1.00 10.00      B   
ATOM   2966  C   ARG B 110      21.164  12.535   2.209  1.00 10.00      B   
ATOM   2967  O   ARG B 110      22.036  11.962   1.564  1.00 10.00      B   
ATOM   2968  N   LYS B 111      21.420  13.304   3.266  1.00 10.00      B   
ATOM   2969  HN  LYS B 111      20.665  13.723   3.742  1.00 10.00      B   
ATOM   2970  CA  LYS B 111      22.782  13.546   3.738  1.00 10.00      B   
ATOM   2971  CB  LYS B 111      22.774  14.501   4.937  1.00 10.00      B   
ATOM   2972  CG  LYS B 111      22.446  15.941   4.582  1.00 10.00      B   
ATOM   2973  CD  LYS B 111      23.572  16.586   3.798  1.00 10.00      B   
ATOM   2974  CE  LYS B 111      23.038  17.633   2.840  1.00 10.00      B   
ATOM   2975  NZ  LYS B 111      22.149  17.036   1.810  1.00 10.00      B   
ATOM   2976  HZ1 LYS B 111      21.206  16.839   2.214  1.00 10.00      B   
ATOM   2977  HZ2 LYS B 111      22.562  16.142   1.456  1.00 10.00      B   
ATOM   2978  HZ3 LYS B 111      22.044  17.690   1.010  1.00 10.00      B   
ATOM   2979  C   LYS B 111      23.453  12.236   4.121  1.00 10.00      B   
ATOM   2980  O   LYS B 111      24.620  12.003   3.801  1.00 10.00      B   
ATOM   2981  N   ALA B 112      22.703  11.383   4.804  1.00 10.00      B   
ATOM   2982  HN  ALA B 112      21.782  11.638   5.040  1.00 10.00      B   
ATOM   2983  CA  ALA B 112      23.211  10.085   5.214  1.00 10.00      B   
ATOM   2984  CB  ALA B 112      22.208   9.383   6.119  1.00 10.00      B   
ATOM   2985  C   ALA B 112      23.511   9.236   3.985  1.00 10.00      B   
ATOM   2986  O   ALA B 112      24.566   8.613   3.893  1.00 10.00      B   
ATOM   2987  N   LEU B 113      22.582   9.244   3.035  1.00 10.00      B   
ATOM   2988  HN  LEU B 113      21.766   9.776   3.174  1.00 10.00      B   
ATOM   2989  CA  LEU B 113      22.721   8.485   1.796  1.00 10.00      B   
ATOM   2990  CB  LEU B 113      21.472   8.641   0.925  1.00 10.00      B   
ATOM   2991  CG  LEU B 113      21.445   7.826  -0.370  1.00 10.00      B   
ATOM   2992  CD1 LEU B 113      21.415   6.335  -0.071  1.00 10.00      B   
ATOM   2993  CD2 LEU B 113      20.261   8.229  -1.235  1.00 10.00      B   
ATOM   2994  C   LEU B 113      23.962   8.916   1.021  1.00 10.00      B   
ATOM   2995  O   LEU B 113      24.650   8.086   0.424  1.00 10.00      B   
ATOM   2996  N   GLU B 114      24.249  10.214   1.045  1.00 10.00      B   
ATOM   2997  HN  GLU B 114      23.654  10.825   1.534  1.00 10.00      B   
ATOM   2998  CA  GLU B 114      25.413  10.761   0.357  1.00 10.00      B   
ATOM   2999  CB  GLU B 114      25.416  12.292   0.434  1.00 10.00      B   
ATOM   3000  CG  GLU B 114      24.225  12.935  -0.263  1.00 10.00      B   
ATOM   3001  CD  GLU B 114      24.201  14.446  -0.145  1.00 10.00      B   
ATOM   3002  OE1 GLU B 114      23.569  14.971   0.797  1.00 10.00      B   
ATOM   3003  OE2 GLU B 114      24.801  15.119  -1.008  1.00 10.00      B   
ATOM   3004  C   GLU B 114      26.703  10.176   0.930  1.00 10.00      B   
ATOM   3005  O   GLU B 114      27.724  10.107   0.246  1.00 10.00      B   
ATOM   3006  N   LEU B 115      26.636   9.746   2.187  1.00 10.00      B   
ATOM   3007  HN  LEU B 115      25.792   9.843   2.679  1.00 10.00      B   
ATOM   3008  CA  LEU B 115      27.780   9.145   2.862  1.00 10.00      B   
ATOM   3009  CB  LEU B 115      27.783   9.523   4.345  1.00 10.00      B   
ATOM   3010  CG  LEU B 115      27.739  11.019   4.666  1.00 10.00      B   
ATOM   3011  CD1 LEU B 115      27.586  11.234   6.163  1.00 10.00      B   
ATOM   3012  CD2 LEU B 115      28.987  11.719   4.145  1.00 10.00      B   
ATOM   3013  C   LEU B 115      27.741   7.626   2.718  1.00 10.00      B   
ATOM   3014  O   LEU B 115      28.777   6.962   2.750  1.00 10.00      B   
ATOM   3015  N   ILE B 116      26.533   7.088   2.559  1.00 10.00      B   
ATOM   3016  HN  ILE B 116      25.750   7.680   2.553  1.00 10.00      B   
ATOM   3017  CA  ILE B 116      26.332   5.648   2.402  1.00 10.00      B   
ATOM   3018  CB  ILE B 116      24.826   5.301   2.263  1.00 10.00      B   
ATOM   3019  CG1 ILE B 116      24.059   5.631   3.547  1.00 10.00      B   
ATOM   3020  CG2 ILE B 116      24.620   3.844   1.876  1.00 10.00      B   
ATOM   3021  CD1 ILE B 116      24.542   4.886   4.770  1.00 10.00      B   
ATOM   3022  C   ILE B 116      27.071   5.148   1.167  1.00 10.00      B   
ATOM   3023  O   ILE B 116      27.766   4.134   1.206  1.00 10.00      B   
ATOM   3024  N   ILE B 117      26.917   5.875   0.072  1.00 10.00      B   
ATOM   3025  HN  ILE B 117      26.350   6.676   0.105  1.00 10.00      B   
ATOM   3026  CA  ILE B 117      27.569   5.511  -1.176  1.00 10.00      B   
ATOM   3027  CB  ILE B 117      26.877   6.157  -2.391  1.00 10.00      B   
ATOM   3028  CG1 ILE B 117      25.371   6.290  -2.143  1.00 10.00      B   
ATOM   3029  CG2 ILE B 117      27.134   5.320  -3.633  1.00 10.00      B   
ATOM   3030  CD1 ILE B 117      24.664   7.186  -3.135  1.00 10.00      B   
ATOM   3031  C   ILE B 117      29.035   5.929  -1.142  1.00 10.00      B   
ATOM   3032  O   ILE B 117      29.883   5.322  -1.797  1.00 10.00      B   
ATOM   3033  N   ASP B 118      29.319   6.965  -0.359  1.00 10.00      B   
ATOM   3034  HN  ASP B 118      28.592   7.392   0.137  1.00 10.00      B   
ATOM   3035  CA  ASP B 118      30.677   7.486  -0.208  1.00 10.00      B   
ATOM   3036  CB  ASP B 118      30.659   8.749   0.660  1.00 10.00      B   
ATOM   3037  CG  ASP B 118      32.042   9.274   0.991  1.00 10.00      B   
ATOM   3038  OD1 ASP B 118      32.643   9.948   0.128  1.00 10.00      B   
ATOM   3039  OD2 ASP B 118      32.521   9.038   2.123  1.00 10.00      B   
ATOM   3040  C   ASP B 118      31.584   6.435   0.422  1.00 10.00      B   
ATOM   3041  O   ASP B 118      32.684   6.169  -0.066  1.00 10.00      B   
ATOM   3042  N   SER B 119      31.106   5.841   1.508  1.00 10.00      B   
ATOM   3043  HN  SER B 119      30.225   6.111   1.851  1.00 10.00      B   
ATOM   3044  CA  SER B 119      31.846   4.807   2.208  1.00 10.00      B   
ATOM   3045  CB  SER B 119      31.132   4.457   3.521  1.00 10.00      B   
ATOM   3046  OG  SER B 119      31.687   3.300   4.129  1.00 10.00      B   
ATOM   3047  HG  SER B 119      32.310   3.568   4.818  1.00 10.00      B   
ATOM   3048  C   SER B 119      31.969   3.567   1.327  1.00 10.00      B   
ATOM   3049  O   SER B 119      30.966   3.040   0.840  1.00 10.00      B   
ATOM   3050  N   GLU B 120      33.196   3.106   1.115  1.00 10.00      B   
ATOM   3051  HN  GLU B 120      33.959   3.570   1.521  1.00 10.00      B   
ATOM   3052  CA  GLU B 120      33.432   1.929   0.291  1.00 10.00      B   
ATOM   3053  CB  GLU B 120      34.923   1.727   0.024  1.00 10.00      B   
ATOM   3054  CG  GLU B 120      35.216   0.814  -1.158  1.00 10.00      B   
ATOM   3055  CD  GLU B 120      34.509   1.257  -2.426  1.00 10.00      B   
ATOM   3056  OE1 GLU B 120      34.966   2.232  -3.058  1.00 10.00      B   
ATOM   3057  OE2 GLU B 120      33.496   0.629  -2.800  1.00 10.00      B   
ATOM   3058  C   GLU B 120      32.826   0.692   0.943  1.00 10.00      B   
ATOM   3059  O   GLU B 120      32.291  -0.182   0.264  1.00 10.00      B   
ATOM   3060  N   THR B 121      32.885   0.641   2.263  1.00 10.00      B   
ATOM   3061  HN  THR B 121      33.325   1.368   2.756  1.00 10.00      B   
ATOM   3062  CA  THR B 121      32.331  -0.475   3.009  1.00 10.00      B   
ATOM   3063  CB  THR B 121      32.935  -0.524   4.417  1.00 10.00      B   
ATOM   3064  OG1 THR B 121      33.624   0.710   4.664  1.00 10.00      B   
ATOM   3065  HG1 THR B 121      33.936   0.725   5.575  1.00 10.00      B   
ATOM   3066  CG2 THR B 121      33.920  -1.677   4.525  1.00 10.00      B   
ATOM   3067  C   THR B 121      30.815  -0.347   3.113  1.00 10.00      B   
ATOM   3068  O   THR B 121      30.116  -1.318   3.390  1.00 10.00      B   
ATOM   3069  N   GLY B 122      30.317   0.863   2.886  1.00 10.00      B   
ATOM   3070  HN  GLY B 122      30.927   1.600   2.679  1.00 10.00      B   
ATOM   3071  CA  GLY B 122      28.892   1.109   2.950  1.00 10.00      B   
ATOM   3072  C   GLY B 122      28.410   1.326   4.369  1.00 10.00      B   
ATOM   3073  O   GLY B 122      27.270   0.999   4.700  1.00 10.00      B   
ATOM   3074  N   PHE B 123      29.277   1.878   5.208  1.00 10.00      B   
ATOM   3075  HN  PHE B 123      30.170   2.125   4.882  1.00 10.00      B   
ATOM   3076  CA  PHE B 123      28.934   2.134   6.599  1.00 10.00      B   
ATOM   3077  CB  PHE B 123      29.718   1.203   7.528  1.00 10.00      B   
ATOM   3078  CG  PHE B 123      29.390  -0.253   7.358  1.00 10.00      B   
ATOM   3079  CD1 PHE B 123      30.354  -1.148   6.925  1.00 10.00      B   
ATOM   3080  CD2 PHE B 123      28.118  -0.726   7.628  1.00 10.00      B   
ATOM   3081  CE1 PHE B 123      30.057  -2.487   6.766  1.00 10.00      B   
ATOM   3082  CE2 PHE B 123      27.813  -2.064   7.471  1.00 10.00      B   
ATOM   3083  CZ  PHE B 123      28.785  -2.945   7.039  1.00 10.00      B   
ATOM   3084  C   PHE B 123      29.208   3.585   6.967  1.00 10.00      B   
ATOM   3085  O   PHE B 123      30.363   4.006   7.057  1.00 10.00      B   
ATOM   3086  N   ALA B 124      28.145   4.347   7.169  1.00 10.00      B   
ATOM   3087  HN  ALA B 124      27.247   3.953   7.080  1.00 10.00      B   
ATOM   3088  CA  ALA B 124      28.266   5.748   7.535  1.00 10.00      B   
ATOM   3089  CB  ALA B 124      27.248   6.583   6.776  1.00 10.00      B   
ATOM   3090  C   ALA B 124      28.080   5.913   9.037  1.00 10.00      B   
ATOM   3091  O   ALA B 124      27.004   5.637   9.572  1.00 10.00      B   
ATOM   3092  N   SER B 125      29.137   6.339   9.711  1.00 10.00      B   
ATOM   3093  HN  SER B 125      29.971   6.513   9.230  1.00 10.00      B   
ATOM   3094  CA  SER B 125      29.101   6.541  11.149  1.00 10.00      B   
ATOM   3095  CB  SER B 125      30.488   6.940  11.646  1.00 10.00      B   
ATOM   3096  OG  SER B 125      31.471   6.081  11.094  1.00 10.00      B   
ATOM   3097  HG  SER B 125      31.094   5.185  10.998  1.00 10.00      B   
ATOM   3098  C   SER B 125      28.068   7.591  11.539  1.00 10.00      B   
ATOM   3099  O   SER B 125      27.866   8.577  10.824  1.00 10.00      B   
ATOM   3100  N   SER B 126      27.417   7.369  12.674  1.00 10.00      B   
ATOM   3101  HN  SER B 126      27.625   6.561  13.192  1.00 10.00      B   
ATOM   3102  CA  SER B 126      26.401   8.283  13.177  1.00 10.00      B   
ATOM   3103  CB  SER B 126      25.864   7.757  14.506  1.00 10.00      B   
ATOM   3104  OG  SER B 126      26.702   6.725  15.004  1.00 10.00      B   
ATOM   3105  HG  SER B 126      26.428   5.877  14.626  1.00 10.00      B   
ATOM   3106  C   SER B 126      26.965   9.691  13.350  1.00 10.00      B   
ATOM   3107  O   SER B 126      26.296  10.680  13.056  1.00 10.00      B   
ATOM   3108  N   THR B 127      28.209   9.763  13.811  1.00 10.00      B   
ATOM   3109  HN  THR B 127      28.686   8.933  14.024  1.00 10.00      B   
ATOM   3110  CA  THR B 127      28.894  11.029  14.026  1.00 10.00      B   
ATOM   3111  CB  THR B 127      30.298  10.772  14.601  1.00 10.00      B   
ATOM   3112  OG1 THR B 127      30.530   9.354  14.637  1.00 10.00      B   
ATOM   3113  HG1 THR B 127      31.444   9.174  14.374  1.00 10.00      B   
ATOM   3114  CG2 THR B 127      30.408  11.329  16.011  1.00 10.00      B   
ATOM   3115  C   THR B 127      29.015  11.829  12.726  1.00 10.00      B   
ATOM   3116  O   THR B 127      28.950  13.060  12.735  1.00 10.00      B   
ATOM   3117  N   ASN B 128      29.174  11.121  11.611  1.00 10.00      B   
ATOM   3118  HN  ASN B 128      29.209  10.144  11.668  1.00 10.00      B   
ATOM   3119  CA  ASN B 128      29.297  11.759  10.305  1.00 10.00      B   
ATOM   3120  CB  ASN B 128      29.688  10.734   9.233  1.00 10.00      B   
ATOM   3121  CG  ASN B 128      31.121  10.257   9.351  1.00 10.00      B   
ATOM   3122  OD1 ASN B 128      31.677  10.188  10.445  1.00 10.00      B   
ATOM   3123  ND2 ASN B 128      31.725   9.919   8.225  1.00 10.00      B   
ATOM   3124 HD21 ASN B 128      31.222   9.992   7.387  1.00 10.00      B   
ATOM   3125 HD22 ASN B 128      32.659   9.614   8.273  1.00 10.00      B   
ATOM   3126  C   ASN B 128      27.979  12.410   9.921  1.00 10.00      B   
ATOM   3127  O   ASN B 128      27.942  13.553   9.471  1.00 10.00      B   
ATOM   3128  N   ILE B 129      26.895  11.671  10.124  1.00 10.00      B   
ATOM   3129  HN  ILE B 129      26.997  10.771  10.502  1.00 10.00      B   
ATOM   3130  CA  ILE B 129      25.560  12.159   9.805  1.00 10.00      B   
ATOM   3131  CB  ILE B 129      24.498  11.054   9.987  1.00 10.00      B   
ATOM   3132  CG1 ILE B 129      24.955   9.762   9.300  1.00 10.00      B   
ATOM   3133  CG2 ILE B 129      23.156  11.509   9.427  1.00 10.00      B   
ATOM   3134  CD1 ILE B 129      24.106   8.552   9.632  1.00 10.00      B   
ATOM   3135  C   ILE B 129      25.203  13.355  10.685  1.00 10.00      B   
ATOM   3136  O   ILE B 129      24.611  14.328  10.218  1.00 10.00      B   
ATOM   3137  N   LEU B 130      25.593  13.281  11.954  1.00 10.00      B   
ATOM   3138  HN  LEU B 130      26.071  12.479  12.259  1.00 10.00      B   
ATOM   3139  CA  LEU B 130      25.322  14.352  12.909  1.00 10.00      B   
ATOM   3140  CB  LEU B 130      25.778  13.959  14.317  1.00 10.00      B   
ATOM   3141  CG  LEU B 130      25.035  12.794  14.978  1.00 10.00      B   
ATOM   3142  CD1 LEU B 130      25.602  12.519  16.362  1.00 10.00      B   
ATOM   3143  CD2 LEU B 130      23.542  13.075  15.057  1.00 10.00      B   
ATOM   3144  C   LEU B 130      25.989  15.662  12.488  1.00 10.00      B   
ATOM   3145  O   LEU B 130      25.471  16.746  12.750  1.00 10.00      B   
ATOM   3146  N   ASN B 131      27.132  15.554  11.823  1.00 10.00      B   
ATOM   3147  HN  ASN B 131      27.489  14.661  11.633  1.00 10.00      B   
ATOM   3148  CA  ASN B 131      27.874  16.726  11.369  1.00 10.00      B   
ATOM   3149  CB  ASN B 131      29.254  16.299  10.854  1.00 10.00      B   
ATOM   3150  CG  ASN B 131      30.314  17.388  10.943  1.00 10.00      B   
ATOM   3151  OD1 ASN B 131      31.502  17.096  11.105  1.00 10.00      B   
ATOM   3152  ND2 ASN B 131      29.907  18.643  10.828  1.00 10.00      B   
ATOM   3153 HD21 ASN B 131      28.947  18.811  10.688  1.00 10.00      B   
ATOM   3154 HD22 ASN B 131      30.576  19.356  10.892  1.00 10.00      B   
ATOM   3155  C   ASN B 131      27.114  17.455  10.261  1.00 10.00      B   
ATOM   3156  O   ASN B 131      27.226  18.673  10.116  1.00 10.00      B   
ATOM   3157  N   LEU B 132      26.329  16.709   9.499  1.00 10.00      B   
ATOM   3158  HN  LEU B 132      26.252  15.749   9.686  1.00 10.00      B   
ATOM   3159  CA  LEU B 132      25.570  17.279   8.394  1.00 10.00      B   
ATOM   3160  CB  LEU B 132      25.396  16.247   7.277  1.00 10.00      B   
ATOM   3161  CG  LEU B 132      26.688  15.721   6.644  1.00 10.00      B   
ATOM   3162  CD1 LEU B 132      26.380  14.670   5.590  1.00 10.00      B   
ATOM   3163  CD2 LEU B 132      27.500  16.860   6.044  1.00 10.00      B   
ATOM   3164  C   LEU B 132      24.214  17.823   8.840  1.00 10.00      B   
ATOM   3165  O   LEU B 132      23.537  18.511   8.080  1.00 10.00      B   
ATOM   3166  N   VAL B 133      23.828  17.526  10.077  1.00 10.00      B   
ATOM   3167  HN  VAL B 133      24.418  16.983  10.642  1.00 10.00      B   
ATOM   3168  CA  VAL B 133      22.550  17.990  10.619  1.00 10.00      B   
ATOM   3169  CB  VAL B 133      22.303  17.435  12.042  1.00 10.00      B   
ATOM   3170  CG1 VAL B 133      20.994  17.956  12.617  1.00 10.00      B   
ATOM   3171  CG2 VAL B 133      22.304  15.915  12.027  1.00 10.00      B   
ATOM   3172  C   VAL B 133      22.492  19.519  10.646  1.00 10.00      B   
ATOM   3173  O   VAL B 133      21.438  20.122  10.433  1.00 10.00      B   
ATOM   3174  N   ASP B 134      23.642  20.143  10.869  1.00 10.00      B   
ATOM   3175  HN  ASP B 134      24.456  19.614  10.996  1.00 10.00      B   
ATOM   3176  CA  ASP B 134      23.723  21.601  10.924  1.00 10.00      B   
ATOM   3177  CB  ASP B 134      24.897  22.060  11.793  1.00 10.00      B   
ATOM   3178  CG  ASP B 134      24.549  22.096  13.268  1.00 10.00      B   
ATOM   3179  OD1 ASP B 134      25.366  21.625  14.089  1.00 10.00      B   
ATOM   3180  OD2 ASP B 134      23.457  22.596  13.611  1.00 10.00      B   
ATOM   3181  C   ASP B 134      23.799  22.216   9.529  1.00 10.00      B   
ATOM   3182  O   ASP B 134      24.121  23.395   9.371  1.00 10.00      B   
ATOM   3183  N   GLN B 135      23.519  21.398   8.522  1.00 10.00      B   
ATOM   3184  HN  GLN B 135      23.305  20.459   8.722  1.00 10.00      B   
ATOM   3185  CA  GLN B 135      23.519  21.836   7.131  1.00 10.00      B   
ATOM   3186  CB  GLN B 135      24.741  21.283   6.390  1.00 10.00      B   
ATOM   3187  CG  GLN B 135      26.070  21.857   6.854  1.00 10.00      B   
ATOM   3188  CD  GLN B 135      27.224  21.450   5.959  1.00 10.00      B   
ATOM   3189  OE1 GLN B 135      27.198  20.393   5.328  1.00 10.00      B   
ATOM   3190  NE2 GLN B 135      28.243  22.292   5.889  1.00 10.00      B   
ATOM   3191 HE21 GLN B 135      28.195  23.122   6.410  1.00 10.00      B   
ATOM   3192 HE22 GLN B 135      29.006  22.049   5.323  1.00 10.00      B   
ATOM   3193  C   GLN B 135      22.242  21.349   6.454  1.00 10.00      B   
ATOM   3194  O   GLN B 135      22.164  21.241   5.230  1.00 10.00      B   
ATOM   3195  N   LEU B 136      21.238  21.063   7.270  1.00 10.00      B   
ATOM   3196  HN  LEU B 136      21.357  21.198   8.234  1.00 10.00      B   
ATOM   3197  CA  LEU B 136      19.962  20.568   6.782  1.00 10.00      B   
ATOM   3198  CB  LEU B 136      19.300  19.704   7.857  1.00 10.00      B   
ATOM   3199  CG  LEU B 136      19.158  18.212   7.551  1.00 10.00      B   
ATOM   3200  CD1 LEU B 136      20.503  17.599   7.200  1.00 10.00      B   
ATOM   3201  CD2 LEU B 136      18.539  17.494   8.735  1.00 10.00      B   
ATOM   3202  C   LEU B 136      19.029  21.711   6.398  1.00 10.00      B   
ATOM   3203  O   LEU B 136      19.323  22.885   6.644  1.00 10.00      B   
ATOM   3204  N   LYS B 137      17.903  21.357   5.795  1.00 10.00      B   
ATOM   3205  HN  LYS B 137      17.732  20.407   5.626  1.00 10.00      B   
ATOM   3206  CA  LYS B 137      16.908  22.331   5.376  1.00 10.00      B   
ATOM   3207  CB  LYS B 137      16.916  22.486   3.851  1.00 10.00      B   
ATOM   3208  CG  LYS B 137      18.199  23.079   3.294  1.00 10.00      B   
ATOM   3209  CD  LYS B 137      18.133  23.238   1.785  1.00 10.00      B   
ATOM   3210  CE  LYS B 137      18.284  21.904   1.073  1.00 10.00      B   
ATOM   3211  NZ  LYS B 137      19.575  21.240   1.403  1.00 10.00      B   
ATOM   3212  HZ1 LYS B 137      19.421  20.498   2.128  1.00 10.00      B   
ATOM   3213  HZ2 LYS B 137      20.255  21.934   1.771  1.00 10.00      B   
ATOM   3214  HZ3 LYS B 137      19.978  20.798   0.552  1.00 10.00      B   
ATOM   3215  C   LYS B 137      15.528  21.895   5.852  1.00 10.00      B   
ATOM   3216  O   LYS B 137      15.251  20.699   5.952  1.00 10.00      B   
ATOM   3217  N   GLY B 138      14.672  22.863   6.139  1.00 10.00      B   
ATOM   3218  HN  GLY B 138      14.947  23.795   6.027  1.00 10.00      B   
ATOM   3219  CA  GLY B 138      13.338  22.557   6.613  1.00 10.00      B   
ATOM   3220  C   GLY B 138      13.284  22.510   8.125  1.00 10.00      B   
ATOM   3221  O   GLY B 138      12.951  21.476   8.701  1.00 10.00      B   
ATOM   3222  N   LYS B 139      13.610  23.645   8.750  1.00 10.00      B   
ATOM   3223  HN  LYS B 139      13.854  24.421   8.206  1.00 10.00      B   
ATOM   3224  CA  LYS B 139      13.629  23.785  10.209  1.00 10.00      B   
ATOM   3225  CB  LYS B 139      12.388  23.188  10.891  1.00 10.00      B   
ATOM   3226  CG  LYS B 139      12.503  23.089  12.406  1.00 10.00      B   
ATOM   3227  CD  LYS B 139      12.230  21.675  12.898  1.00 10.00      B   
ATOM   3228  CE  LYS B 139      12.890  21.426  14.246  1.00 10.00      B   
ATOM   3229  NZ  LYS B 139      12.316  20.244  14.944  1.00 10.00      B   
ATOM   3230  HZ1 LYS B 139      11.400  20.493  15.372  1.00 10.00      B   
ATOM   3231  HZ2 LYS B 139      12.962  19.918  15.697  1.00 10.00      B   
ATOM   3232  HZ3 LYS B 139      12.171  19.461  14.272  1.00 10.00      B   
ATOM   3233  C   LYS B 139      14.911  23.217  10.811  1.00 10.00      B   
ATOM   3234  O   LYS B 139      15.148  22.009  10.780  1.00 10.00      B   
ATOM   3235  N   LYS B 140      15.736  24.102  11.355  1.00 10.00      B   
ATOM   3236  HN  LYS B 140      15.494  25.052  11.346  1.00 10.00      B   
ATOM   3237  CA  LYS B 140      16.984  23.697  11.973  1.00 10.00      B   
ATOM   3238  CB  LYS B 140      17.873  24.912  12.252  1.00 10.00      B   
ATOM   3239  CG  LYS B 140      19.216  24.555  12.864  1.00 10.00      B   
ATOM   3240  CD  LYS B 140      20.029  25.789  13.212  1.00 10.00      B   
ATOM   3241  CE  LYS B 140      21.392  25.396  13.756  1.00 10.00      B   
ATOM   3242  NZ  LYS B 140      22.226  24.728  12.724  1.00 10.00      B   
ATOM   3243  HZ1 LYS B 140      22.797  23.964  13.159  1.00 10.00      B   
ATOM   3244  HZ2 LYS B 140      22.865  25.416  12.284  1.00 10.00      B   
ATOM   3245  HZ3 LYS B 140      21.623  24.314  11.987  1.00 10.00      B   
ATOM   3246  C   LYS B 140      16.705  22.946  13.266  1.00 10.00      B   
ATOM   3247  O   LYS B 140      16.137  23.498  14.209  1.00 10.00      B   
ATOM   3248  N   MET B 141      17.083  21.686  13.290  1.00 10.00      B   
ATOM   3249  HN  MET B 141      17.511  21.303  12.499  1.00 10.00      B   
ATOM   3250  CA  MET B 141      16.878  20.855  14.457  1.00 10.00      B   
ATOM   3251  CB  MET B 141      16.145  19.569  14.076  1.00 10.00      B   
ATOM   3252  CG  MET B 141      16.940  18.614  13.200  1.00 10.00      B   
ATOM   3253  SD  MET B 141      16.019  17.110  12.824  1.00 10.00      B   
ATOM   3254  CE  MET B 141      17.208  16.218  11.827  1.00 10.00      B   
ATOM   3255  C   MET B 141      18.205  20.539  15.129  1.00 10.00      B   
ATOM   3256  O   MET B 141      19.273  20.769  14.555  1.00 10.00      B   
ATOM   3257  N   ARG B 142      18.134  20.019  16.343  1.00 10.00      B   
ATOM   3258  HN  ARG B 142      17.245  19.866  16.751  1.00 10.00      B   
ATOM   3259  CA  ARG B 142      19.326  19.668  17.094  1.00 10.00      B   
ATOM   3260  CB  ARG B 142      19.016  19.644  18.591  1.00 10.00      B   
ATOM   3261  CG  ARG B 142      20.182  20.037  19.482  1.00 10.00      B   
ATOM   3262  CD  ARG B 142      20.483  21.523  19.376  1.00 10.00      B   
ATOM   3263  NE  ARG B 142      19.274  22.333  19.500  1.00 10.00      B   
ATOM   3264  HE  ARG B 142      18.411  21.855  19.540  1.00 10.00      B   
ATOM   3265  CZ  ARG B 142      19.270  23.659  19.544  1.00 10.00      B   
ATOM   3266  NH1 ARG B 142      20.414  24.338  19.513  1.00 10.00      B   
ATOM   3267 HH11 ARG B 142      21.322  23.830  19.449  1.00 10.00      B   
ATOM   3268 HH12 ARG B 142      20.407  25.380  19.548  1.00 10.00      B   
ATOM   3269  NH2 ARG B 142      18.122  24.315  19.628  1.00 10.00      B   
ATOM   3270 HH21 ARG B 142      18.111  25.356  19.665  1.00 10.00      B   
ATOM   3271 HH22 ARG B 142      17.219  23.785  19.658  1.00 10.00      B   
ATOM   3272  C   ARG B 142      19.834  18.303  16.661  1.00 10.00      B   
ATOM   3273  O   ARG B 142      19.098  17.521  16.057  1.00 10.00      B   
ATOM   3274  N   LYS B 143      21.088  18.015  16.978  1.00 10.00      B   
ATOM   3275  HN  LYS B 143      21.628  18.683  17.449  1.00 10.00      B   
ATOM   3276  CA  LYS B 143      21.687  16.737  16.625  1.00 10.00      B   
ATOM   3277  CB  LYS B 143      23.192  16.742  16.893  1.00 10.00      B   
ATOM   3278  CG  LYS B 143      23.957  17.773  16.077  1.00 10.00      B   
ATOM   3279  CD  LYS B 143      25.458  17.557  16.168  1.00 10.00      B   
ATOM   3280  CE  LYS B 143      26.217  18.532  15.276  1.00 10.00      B   
ATOM   3281  NZ  LYS B 143      26.297  19.895  15.863  1.00 10.00      B   
ATOM   3282  HZ1 LYS B 143      25.804  19.923  16.779  1.00 10.00      B   
ATOM   3283  HZ2 LYS B 143      25.857  20.591  15.218  1.00 10.00      B   
ATOM   3284  HZ3 LYS B 143      27.292  20.161  16.009  1.00 10.00      B   
ATOM   3285  C   LYS B 143      21.002  15.595  17.366  1.00 10.00      B   
ATOM   3286  O   LYS B 143      20.908  14.483  16.854  1.00 10.00      B   
ATOM   3287  N   LYS B 144      20.501  15.885  18.565  1.00 10.00      B   
ATOM   3288  HN  LYS B 144      20.603  16.792  18.917  1.00 10.00      B   
ATOM   3289  CA  LYS B 144      19.809  14.883  19.369  1.00 10.00      B   
ATOM   3290  CB  LYS B 144      19.567  15.393  20.790  1.00 10.00      B   
ATOM   3291  CG  LYS B 144      20.796  15.376  21.682  1.00 10.00      B   
ATOM   3292  CD  LYS B 144      20.416  15.609  23.135  1.00 10.00      B   
ATOM   3293  CE  LYS B 144      21.614  15.462  24.059  1.00 10.00      B   
ATOM   3294  NZ  LYS B 144      21.221  15.529  25.492  1.00 10.00      B   
ATOM   3295  HZ1 LYS B 144      20.758  16.439  25.696  1.00 10.00      B   
ATOM   3296  HZ2 LYS B 144      22.062  15.437  26.098  1.00 10.00      B   
ATOM   3297  HZ3 LYS B 144      20.561  14.759  25.723  1.00 10.00      B   
ATOM   3298  C   LYS B 144      18.489  14.484  18.712  1.00 10.00      B   
ATOM   3299  O   LYS B 144      18.018  13.356  18.868  1.00 10.00      B   
ATOM   3300  N   GLU B 145      17.898  15.419  17.973  1.00 10.00      B   
ATOM   3301  HN  GLU B 145      18.311  16.303  17.902  1.00 10.00      B   
ATOM   3302  CA  GLU B 145      16.648  15.165  17.269  1.00 10.00      B   
ATOM   3303  CB  GLU B 145      16.045  16.471  16.746  1.00 10.00      B   
ATOM   3304  CG  GLU B 145      15.484  17.387  17.821  1.00 10.00      B   
ATOM   3305  CD  GLU B 145      15.012  18.715  17.263  1.00 10.00      B   
ATOM   3306  OE1 GLU B 145      15.690  19.736  17.497  1.00 10.00      B   
ATOM   3307  OE2 GLU B 145      13.967  18.744  16.579  1.00 10.00      B   
ATOM   3308  C   GLU B 145      16.912  14.225  16.103  1.00 10.00      B   
ATOM   3309  O   GLU B 145      16.092  13.366  15.779  1.00 10.00      B   
ATOM   3310  N   ALA B 146      18.083  14.385  15.494  1.00 10.00      B   
ATOM   3311  HN  ALA B 146      18.695  15.079  15.818  1.00 10.00      B   
ATOM   3312  CA  ALA B 146      18.486  13.562  14.364  1.00 10.00      B   
ATOM   3313  CB  ALA B 146      19.787  14.076  13.770  1.00 10.00      B   
ATOM   3314  C   ALA B 146      18.631  12.106  14.780  1.00 10.00      B   
ATOM   3315  O   ALA B 146      18.324  11.202  14.005  1.00 10.00      B   
ATOM   3316  N   GLU B 147      19.103  11.887  16.007  1.00 10.00      B   
ATOM   3317  HN  GLU B 147      19.350  12.656  16.566  1.00 10.00      B   
ATOM   3318  CA  GLU B 147      19.279  10.537  16.538  1.00 10.00      B   
ATOM   3319  CB  GLU B 147      19.793  10.597  17.983  1.00 10.00      B   
ATOM   3320  CG  GLU B 147      20.990  11.519  18.187  1.00 10.00      B   
ATOM   3321  CD  GLU B 147      21.471  11.561  19.625  1.00 10.00      B   
ATOM   3322  OE1 GLU B 147      20.667  11.890  20.524  1.00 10.00      B   
ATOM   3323  OE2 GLU B 147      22.662  11.271  19.866  1.00 10.00      B   
ATOM   3324  C   GLU B 147      17.956   9.775  16.490  1.00 10.00      B   
ATOM   3325  O   GLU B 147      17.904   8.607  16.098  1.00 10.00      B   
ATOM   3326  N   GLN B 148      16.886  10.466  16.865  1.00 10.00      B   
ATOM   3327  HN  GLN B 148      17.000  11.400  17.140  1.00 10.00      B   
ATOM   3328  CA  GLN B 148      15.550   9.885  16.875  1.00 10.00      B   
ATOM   3329  CB  GLN B 148      14.559  10.851  17.529  1.00 10.00      B   
ATOM   3330  CG  GLN B 148      14.949  11.297  18.931  1.00 10.00      B   
ATOM   3331  CD  GLN B 148      14.069  12.420  19.445  1.00 10.00      B   
ATOM   3332  OE1 GLN B 148      12.896  12.519  19.085  1.00 10.00      B   
ATOM   3333  NE2 GLN B 148      14.628  13.277  20.287  1.00 10.00      B   
ATOM   3334 HE21 GLN B 148      15.569  13.142  20.528  1.00 10.00      B   
ATOM   3335 HE22 GLN B 148      14.077  14.010  20.636  1.00 10.00      B   
ATOM   3336  C   GLN B 148      15.095   9.564  15.455  1.00 10.00      B   
ATOM   3337  O   GLN B 148      14.518   8.509  15.198  1.00 10.00      B   
ATOM   3338  N   VAL B 149      15.374  10.476  14.532  1.00 10.00      B   
ATOM   3339  HN  VAL B 149      15.851  11.293  14.794  1.00 10.00      B   
ATOM   3340  CA  VAL B 149      14.991  10.289  13.139  1.00 10.00      B   
ATOM   3341  CB  VAL B 149      15.187  11.570  12.305  1.00 10.00      B   
ATOM   3342  CG1 VAL B 149      14.621  11.385  10.906  1.00 10.00      B   
ATOM   3343  CG2 VAL B 149      14.527  12.758  12.989  1.00 10.00      B   
ATOM   3344  C   VAL B 149      15.770   9.134  12.513  1.00 10.00      B   
ATOM   3345  O   VAL B 149      15.210   8.328  11.767  1.00 10.00      B   
ATOM   3346  N   LEU B 150      17.058   9.050  12.831  1.00 10.00      B   
ATOM   3347  HN  LEU B 150      17.449   9.732  13.422  1.00 10.00      B   
ATOM   3348  CA  LEU B 150      17.910   7.983  12.315  1.00 10.00      B   
ATOM   3349  CB  LEU B 150      19.361   8.179  12.766  1.00 10.00      B   
ATOM   3350  CG  LEU B 150      20.111   9.359  12.140  1.00 10.00      B   
ATOM   3351  CD1 LEU B 150      21.492   9.504  12.760  1.00 10.00      B   
ATOM   3352  CD2 LEU B 150      20.214   9.191  10.630  1.00 10.00      B   
ATOM   3353  C   LEU B 150      17.394   6.625  12.773  1.00 10.00      B   
ATOM   3354  O   LEU B 150      17.391   5.656  12.012  1.00 10.00      B   
ATOM   3355  N   GLN B 151      16.943   6.567  14.020  1.00 10.00      B   
ATOM   3356  HN  GLN B 151      16.981   7.372  14.582  1.00 10.00      B   
ATOM   3357  CA  GLN B 151      16.405   5.335  14.579  1.00 10.00      B   
ATOM   3358  CB  GLN B 151      16.297   5.424  16.101  1.00 10.00      B   
ATOM   3359  CG  GLN B 151      17.628   5.300  16.828  1.00 10.00      B   
ATOM   3360  CD  GLN B 151      18.357   4.010  16.498  1.00 10.00      B   
ATOM   3361  OE1 GLN B 151      18.096   2.965  17.095  1.00 10.00      B   
ATOM   3362  NE2 GLN B 151      19.280   4.073  15.550  1.00 10.00      B   
ATOM   3363 HE21 GLN B 151      19.441   4.937  15.117  1.00 10.00      B   
ATOM   3364 HE22 GLN B 151      19.771   3.255  15.328  1.00 10.00      B   
ATOM   3365  C   GLN B 151      15.050   5.009  13.959  1.00 10.00      B   
ATOM   3366  O   GLN B 151      14.630   3.851  13.928  1.00 10.00      B   
ATOM   3367  N   LYS B 152      14.374   6.037  13.457  1.00 10.00      B   
ATOM   3368  HN  LYS B 152      14.755   6.940  13.523  1.00 10.00      B   
ATOM   3369  CA  LYS B 152      13.078   5.858  12.819  1.00 10.00      B   
ATOM   3370  CB  LYS B 152      12.341   7.192  12.696  1.00 10.00      B   
ATOM   3371  CG  LYS B 152      10.829   7.056  12.610  1.00 10.00      B   
ATOM   3372  CD  LYS B 152      10.212   8.148  11.750  1.00 10.00      B   
ATOM   3373  CE  LYS B 152      10.555   9.539  12.263  1.00 10.00      B   
ATOM   3374  NZ  LYS B 152       9.642  10.571  11.707  1.00 10.00      B   
ATOM   3375  HZ1 LYS B 152       8.779  10.633  12.284  1.00 10.00      B   
ATOM   3376  HZ2 LYS B 152       9.375  10.327  10.733  1.00 10.00      B   
ATOM   3377  HZ3 LYS B 152      10.113  11.506  11.701  1.00 10.00      B   
ATOM   3378  C   LYS B 152      13.267   5.237  11.441  1.00 10.00      B   
ATOM   3379  O   LYS B 152      12.413   4.492  10.959  1.00 10.00      B   
ATOM   3380  N   PHE B 153      14.401   5.545  10.815  1.00 10.00      B   
ATOM   3381  HN  PHE B 153      15.035   6.160  11.247  1.00 10.00      B   
ATOM   3382  CA  PHE B 153      14.718   5.002   9.498  1.00 10.00      B   
ATOM   3383  CB  PHE B 153      16.016   5.602   8.950  1.00 10.00      B   
ATOM   3384  CG  PHE B 153      15.924   7.058   8.591  1.00 10.00      B   
ATOM   3385  CD1 PHE B 153      14.859   7.538   7.850  1.00 10.00      B   
ATOM   3386  CD2 PHE B 153      16.908   7.945   8.992  1.00 10.00      B   
ATOM   3387  CE1 PHE B 153      14.775   8.877   7.517  1.00 10.00      B   
ATOM   3388  CE2 PHE B 153      16.831   9.284   8.663  1.00 10.00      B   
ATOM   3389  CZ  PHE B 153      15.762   9.751   7.925  1.00 10.00      B   
ATOM   3390  C   PHE B 153      14.848   3.486   9.581  1.00 10.00      B   
ATOM   3391  O   PHE B 153      14.494   2.769   8.650  1.00 10.00      B   
ATOM   3392  N   VAL B 154      15.352   3.009  10.713  1.00 10.00      B   
ATOM   3393  HN  VAL B 154      15.619   3.639  11.416  1.00 10.00      B   
ATOM   3394  CA  VAL B 154      15.523   1.579  10.937  1.00 10.00      B   
ATOM   3395  CB  VAL B 154      16.332   1.306  12.226  1.00 10.00      B   
ATOM   3396  CG1 VAL B 154      16.664  -0.174  12.361  1.00 10.00      B   
ATOM   3397  CG2 VAL B 154      17.600   2.146  12.259  1.00 10.00      B   
ATOM   3398  C   VAL B 154      14.161   0.897  11.047  1.00 10.00      B   
ATOM   3399  O   VAL B 154      13.947  -0.185  10.505  1.00 10.00      B   
ATOM   3400  N   GLN B 155      13.232   1.564  11.723  1.00 10.00      B   
ATOM   3401  HN  GLN B 155      13.458   2.439  12.103  1.00 10.00      B   
ATOM   3402  CA  GLN B 155      11.887   1.031  11.918  1.00 10.00      B   
ATOM   3403  CB  GLN B 155      11.126   1.870  12.946  1.00 10.00      B   
ATOM   3404  CG  GLN B 155      11.759   1.894  14.327  1.00 10.00      B   
ATOM   3405  CD  GLN B 155      11.911   0.510  14.921  1.00 10.00      B   
ATOM   3406  OE1 GLN B 155      12.954  -0.129  14.778  1.00 10.00      B   
ATOM   3407  NE2 GLN B 155      10.874   0.033  15.584  1.00 10.00      B   
ATOM   3408 HE21 GLN B 155      10.071   0.594  15.656  1.00 10.00      B   
ATOM   3409 HE22 GLN B 155      10.944  -0.864  15.976  1.00 10.00      B   
ATOM   3410  C   GLN B 155      11.102   0.986  10.610  1.00 10.00      B   
ATOM   3411  O   GLN B 155      10.221   0.145  10.434  1.00 10.00      B   
ATOM   3412  N   ASN B 156      11.423   1.892   9.697  1.00 10.00      B   
ATOM   3413  HN  ASN B 156      12.134   2.539   9.894  1.00 10.00      B   
ATOM   3414  CA  ASN B 156      10.739   1.953   8.410  1.00 10.00      B   
ATOM   3415  CB  ASN B 156      10.537   3.411   7.980  1.00 10.00      B   
ATOM   3416  CG  ASN B 156       9.249   3.644   7.202  1.00 10.00      B   
ATOM   3417  OD1 ASN B 156       8.788   2.784   6.449  1.00 10.00      B   
ATOM   3418  ND2 ASN B 156       8.658   4.818   7.378  1.00 10.00      B   
ATOM   3419 HD21 ASN B 156       9.075   5.463   7.989  1.00 10.00      B   
ATOM   3420 HD22 ASN B 156       7.824   4.995   6.895  1.00 10.00      B   
ATOM   3421  C   ASN B 156      11.507   1.168   7.344  1.00 10.00      B   
ATOM   3422  O   ASN B 156      11.169   1.206   6.162  1.00 10.00      B   
ATOM   3423  N   LYS B 157      12.539   0.450   7.783  1.00 10.00      B   
ATOM   3424  HN  LYS B 157      12.752   0.468   8.740  1.00 10.00      B   
ATOM   3425  CA  LYS B 157      13.367  -0.372   6.896  1.00 10.00      B   
ATOM   3426  CB  LYS B 157      12.554  -1.506   6.250  1.00 10.00      B   
ATOM   3427  CG  LYS B 157      12.365  -2.736   7.131  1.00 10.00      B   
ATOM   3428  CD  LYS B 157      11.396  -2.471   8.273  1.00 10.00      B   
ATOM   3429  CE  LYS B 157      11.382  -3.614   9.275  1.00 10.00      B   
ATOM   3430  NZ  LYS B 157      10.575  -4.772   8.803  1.00 10.00      B   
ATOM   3431  HZ1 LYS B 157       9.719  -4.440   8.313  1.00 10.00      B   
ATOM   3432  HZ2 LYS B 157      10.288  -5.357   9.614  1.00 10.00      B   
ATOM   3433  HZ3 LYS B 157      11.135  -5.366   8.145  1.00 10.00      B   
ATOM   3434  C   LYS B 157      14.103   0.448   5.831  1.00 10.00      B   
ATOM   3435  O   LYS B 157      14.158   0.062   4.663  1.00 10.00      B   
ATOM   3436  N   TRP B 158      14.662   1.579   6.237  1.00 10.00      B   
ATOM   3437  HN  TRP B 158      14.561   1.856   7.175  1.00 10.00      B   
ATOM   3438  CA  TRP B 158      15.413   2.430   5.321  1.00 10.00      B   
ATOM   3439  CB  TRP B 158      15.020   3.902   5.484  1.00 10.00      B   
ATOM   3440  CG  TRP B 158      13.635   4.232   5.011  1.00 10.00      B   
ATOM   3441  CD1 TRP B 158      12.609   4.708   5.770  1.00 10.00      B   
ATOM   3442  CD2 TRP B 158      13.124   4.122   3.674  1.00 10.00      B   
ATOM   3443  NE1 TRP B 158      11.490   4.895   4.995  1.00 10.00      B   
ATOM   3444  HE1 TRP B 158      10.625   5.226   5.315  1.00 10.00      B   
ATOM   3445  CE2 TRP B 158      11.780   4.540   3.705  1.00 10.00      B   
ATOM   3446  CE3 TRP B 158      13.669   3.703   2.456  1.00 10.00      B   
ATOM   3447  CZ2 TRP B 158      10.978   4.560   2.567  1.00 10.00      B   
ATOM   3448  CZ3 TRP B 158      12.871   3.724   1.329  1.00 10.00      B   
ATOM   3449  CH2 TRP B 158      11.539   4.147   1.392  1.00 10.00      B   
ATOM   3450  C   TRP B 158      16.911   2.269   5.560  1.00 10.00      B   
ATOM   3451  O   TRP B 158      17.689   2.080   4.625  1.00 10.00      B   
ATOM   3452  N   LEU B 159      17.307   2.327   6.823  1.00 10.00      B   
ATOM   3453  HN  LEU B 159      16.640   2.446   7.530  1.00 10.00      B   
ATOM   3454  CA  LEU B 159      18.710   2.199   7.187  1.00 10.00      B   
ATOM   3455  CB  LEU B 159      19.257   3.534   7.704  1.00 10.00      B   
ATOM   3456  CG  LEU B 159      19.335   4.679   6.693  1.00 10.00      B   
ATOM   3457  CD1 LEU B 159      19.721   5.976   7.386  1.00 10.00      B   
ATOM   3458  CD2 LEU B 159      20.324   4.351   5.585  1.00 10.00      B   
ATOM   3459  C   LEU B 159      18.899   1.124   8.247  1.00 10.00      B   
ATOM   3460  O   LEU B 159      18.045   0.939   9.111  1.00 10.00      B   
ATOM   3461  N   ILE B 160      20.018   0.418   8.170  1.00 10.00      B   
ATOM   3462  HN  ILE B 160      20.656   0.617   7.448  1.00 10.00      B   
ATOM   3463  CA  ILE B 160      20.336  -0.631   9.128  1.00 10.00      B   
ATOM   3464  CB  ILE B 160      20.795  -1.933   8.433  1.00 10.00      B   
ATOM   3465  CG1 ILE B 160      19.823  -2.327   7.321  1.00 10.00      B   
ATOM   3466  CG2 ILE B 160      20.932  -3.060   9.448  1.00 10.00      B   
ATOM   3467  CD1 ILE B 160      20.298  -3.487   6.473  1.00 10.00      B   
ATOM   3468  C   ILE B 160      21.460  -0.158  10.034  1.00 10.00      B   
ATOM   3469  O   ILE B 160      22.517   0.254   9.555  1.00 10.00      B   
ATOM   3470  N   GLU B 161      21.228  -0.204  11.331  1.00 10.00      B   
ATOM   3471  HN  GLU B 161      20.364  -0.534  11.652  1.00 10.00      B   
ATOM   3472  CA  GLU B 161      22.229   0.217  12.293  1.00 10.00      B   
ATOM   3473  CB  GLU B 161      21.546   0.809  13.527  1.00 10.00      B   
ATOM   3474  CG  GLU B 161      22.455   1.657  14.398  1.00 10.00      B   
ATOM   3475  CD  GLU B 161      22.931   0.920  15.629  1.00 10.00      B   
ATOM   3476  OE1 GLU B 161      22.240   0.988  16.669  1.00 10.00      B   
ATOM   3477  OE2 GLU B 161      23.994   0.271  15.561  1.00 10.00      B   
ATOM   3478  C   GLU B 161      23.112  -0.968  12.676  1.00 10.00      B   
ATOM   3479  O   GLU B 161      22.631  -1.960  13.223  1.00 10.00      B   
ATOM   3480  N   LYS B 162      24.395  -0.873  12.353  1.00 10.00      B   
ATOM   3481  HN  LYS B 162      24.715  -0.059  11.894  1.00 10.00      B   
ATOM   3482  CA  LYS B 162      25.350  -1.929  12.662  1.00 10.00      B   
ATOM   3483  CB  LYS B 162      25.853  -2.590  11.368  1.00 10.00      B   
ATOM   3484  CG  LYS B 162      24.778  -3.265  10.527  1.00 10.00      B   
ATOM   3485  CD  LYS B 162      25.371  -3.876   9.261  1.00 10.00      B   
ATOM   3486  CE  LYS B 162      24.305  -4.551   8.408  1.00 10.00      B   
ATOM   3487  NZ  LYS B 162      24.864  -5.103   7.142  1.00 10.00      B   
ATOM   3488  HZ1 LYS B 162      24.217  -5.828   6.750  1.00 10.00      B   
ATOM   3489  HZ2 LYS B 162      25.788  -5.545   7.318  1.00 10.00      B   
ATOM   3490  HZ3 LYS B 162      24.985  -4.347   6.435  1.00 10.00      B   
ATOM   3491  C   LYS B 162      26.536  -1.360  13.438  1.00 10.00      B   
ATOM   3492  O   LYS B 162      27.403  -0.711  12.856  1.00 10.00      B   
ATOM   3493  N   GLU B 163      26.548  -1.579  14.756  1.00 10.00      B   
ATOM   3494  HN  GLU B 163      25.800  -2.069  15.160  1.00 10.00      B   
ATOM   3495  CA  GLU B 163      27.634  -1.102  15.622  1.00 10.00      B   
ATOM   3496  CB  GLU B 163      28.977  -1.712  15.204  1.00 10.00      B   
ATOM   3497  CG  GLU B 163      29.344  -2.990  15.937  1.00 10.00      B   
ATOM   3498  CD  GLU B 163      29.632  -2.754  17.405  1.00 10.00      B   
ATOM   3499  OE1 GLU B 163      30.424  -1.839  17.726  1.00 10.00      B   
ATOM   3500  OE2 GLU B 163      29.073  -3.484  18.246  1.00 10.00      B   
ATOM   3501  C   GLU B 163      27.731   0.423  15.636  1.00 10.00      B   
ATOM   3502  O   GLU B 163      28.797   0.988  15.899  1.00 10.00      B   
ATOM   3503  N   GLY B 164      26.617   1.088  15.375  1.00 10.00      B   
ATOM   3504  HN  GLY B 164      25.779   0.591  15.210  1.00 10.00      B   
ATOM   3505  CA  GLY B 164      26.612   2.537  15.350  1.00 10.00      B   
ATOM   3506  C   GLY B 164      26.794   3.073  13.945  1.00 10.00      B   
ATOM   3507  O   GLY B 164      26.609   4.267  13.694  1.00 10.00      B   
ATOM   3508  N   GLU B 165      27.167   2.184  13.031  1.00 10.00      B   
ATOM   3509  HN  GLU B 165      27.308   1.251  13.301  1.00 10.00      B   
ATOM   3510  CA  GLU B 165      27.367   2.547  11.638  1.00 10.00      B   
ATOM   3511  CB  GLU B 165      28.474   1.691  11.012  1.00 10.00      B   
ATOM   3512  CG  GLU B 165      29.747   1.595  11.837  1.00 10.00      B   
ATOM   3513  CD  GLU B 165      30.492   2.907  11.929  1.00 10.00      B   
ATOM   3514  OE1 GLU B 165      31.088   3.181  12.992  1.00 10.00      B   
ATOM   3515  OE2 GLU B 165      30.500   3.662  10.937  1.00 10.00      B   
ATOM   3516  C   GLU B 165      26.070   2.319  10.883  1.00 10.00      B   
ATOM   3517  O   GLU B 165      25.460   1.253  10.992  1.00 10.00      B   
ATOM   3518  N   PHE B 166      25.637   3.313  10.137  1.00 10.00      B   
ATOM   3519  HN  PHE B 166      26.162   4.144  10.080  1.00 10.00      B   
ATOM   3520  CA  PHE B 166      24.403   3.199   9.386  1.00 10.00      B   
ATOM   3521  CB  PHE B 166      23.626   4.516   9.409  1.00 10.00      B   
ATOM   3522  CG  PHE B 166      22.957   4.797  10.725  1.00 10.00      B   
ATOM   3523  CD1 PHE B 166      21.648   4.404  10.948  1.00 10.00      B   
ATOM   3524  CD2 PHE B 166      23.638   5.451  11.739  1.00 10.00      B   
ATOM   3525  CE1 PHE B 166      21.030   4.656  12.157  1.00 10.00      B   
ATOM   3526  CE2 PHE B 166      23.025   5.709  12.950  1.00 10.00      B   
ATOM   3527  CZ  PHE B 166      21.720   5.311  13.161  1.00 10.00      B   
ATOM   3528  C   PHE B 166      24.661   2.754   7.956  1.00 10.00      B   
ATOM   3529  O   PHE B 166      25.545   3.280   7.279  1.00 10.00      B   
ATOM   3530  N   THR B 167      23.902   1.765   7.519  1.00 10.00      B   
ATOM   3531  HN  THR B 167      23.241   1.367   8.129  1.00 10.00      B   
ATOM   3532  CA  THR B 167      24.015   1.247   6.168  1.00 10.00      B   
ATOM   3533  CB  THR B 167      24.649  -0.164   6.145  1.00 10.00      B   
ATOM   3534  OG1 THR B 167      25.025  -0.511   4.807  1.00 10.00      B   
ATOM   3535  HG1 THR B 167      25.890  -0.120   4.607  1.00 10.00      B   
ATOM   3536  CG2 THR B 167      23.693  -1.213   6.691  1.00 10.00      B   
ATOM   3537  C   THR B 167      22.628   1.226   5.531  1.00 10.00      B   
ATOM   3538  O   THR B 167      21.626   1.369   6.231  1.00 10.00      B   
ATOM   3539  N   LEU B 168      22.562   1.050   4.223  1.00 10.00      B   
ATOM   3540  HN  LEU B 168      23.390   0.902   3.716  1.00 10.00      B   
ATOM   3541  CA  LEU B 168      21.284   1.041   3.526  1.00 10.00      B   
ATOM   3542  CB  LEU B 168      21.478   1.404   2.051  1.00 10.00      B   
ATOM   3543  CG  LEU B 168      20.273   2.025   1.338  1.00 10.00      B   
ATOM   3544  CD1 LEU B 168      19.846   3.313   2.024  1.00 10.00      B   
ATOM   3545  CD2 LEU B 168      20.594   2.286  -0.125  1.00 10.00      B   
ATOM   3546  C   LEU B 168      20.579  -0.307   3.662  1.00 10.00      B   
ATOM   3547  O   LEU B 168      21.196  -1.362   3.495  1.00 10.00      B   
ATOM   3548  N   HIS B 169      19.291  -0.264   3.986  1.00 10.00      B   
ATOM   3549  HN  HIS B 169      18.862   0.611   4.124  1.00 10.00      B   
ATOM   3550  CA  HIS B 169      18.493  -1.476   4.134  1.00 10.00      B   
ATOM   3551  CB  HIS B 169      17.247  -1.201   4.990  1.00 10.00      B   
ATOM   3552  CG  HIS B 169      16.515  -2.431   5.459  1.00 10.00      B   
ATOM   3553  ND1 HIS B 169      15.722  -3.168   4.609  1.00 10.00      B   
ATOM   3554  CD2 HIS B 169      16.484  -2.998   6.692  1.00 10.00      B   
ATOM   3555  CE1 HIS B 169      15.233  -4.157   5.335  1.00 10.00      B   
ATOM   3556  NE2 HIS B 169      15.664  -4.097   6.601  1.00 10.00      B   
ATOM   3557  HE2 HIS B 169      15.273  -4.585   7.362  1.00 10.00      B   
ATOM   3558  C   HIS B 169      18.078  -1.980   2.759  1.00 10.00      B   
ATOM   3559  O   HIS B 169      17.923  -1.191   1.827  1.00 10.00      B   
ATOM   3560  N   GLY B 170      17.888  -3.290   2.644  1.00 10.00      B   
ATOM   3561  HN  GLY B 170      18.012  -3.859   3.430  1.00 10.00      B   
ATOM   3562  CA  GLY B 170      17.491  -3.885   1.381  1.00 10.00      B   
ATOM   3563  C   GLY B 170      16.213  -3.281   0.834  1.00 10.00      B   
ATOM   3564  O   GLY B 170      16.069  -3.125  -0.375  1.00 10.00      B   
ATOM   3565  N   ARG B 171      15.292  -2.928   1.728  1.00 10.00      B   
ATOM   3566  HN  ARG B 171      15.474  -3.069   2.685  1.00 10.00      B   
ATOM   3567  CA  ARG B 171      14.025  -2.329   1.325  1.00 10.00      B   
ATOM   3568  CB  ARG B 171      13.094  -2.174   2.532  1.00 10.00      B   
ATOM   3569  CG  ARG B 171      11.728  -1.590   2.200  1.00 10.00      B   
ATOM   3570  CD  ARG B 171      11.598  -0.156   2.691  1.00 10.00      B   
ATOM   3571  NE  ARG B 171      10.533   0.559   1.996  1.00 10.00      B   
ATOM   3572  HE  ARG B 171      10.484   0.451   1.018  1.00 10.00      B   
ATOM   3573  CZ  ARG B 171       9.635   1.340   2.597  1.00 10.00      B   
ATOM   3574  NH1 ARG B 171       9.680   1.533   3.914  1.00 10.00      B   
ATOM   3575 HH11 ARG B 171      10.427   1.082   4.492  1.00 10.00      B   
ATOM   3576 HH12 ARG B 171       8.971   2.138   4.385  1.00 10.00      B   
ATOM   3577  NH2 ARG B 171       8.705   1.944   1.870  1.00 10.00      B   
ATOM   3578 HH21 ARG B 171       7.994   2.551   2.325  1.00 10.00      B   
ATOM   3579 HH22 ARG B 171       8.691   1.819   0.822  1.00 10.00      B   
ATOM   3580  C   ARG B 171      14.272  -0.979   0.664  1.00 10.00      B   
ATOM   3581  O   ARG B 171      13.641  -0.638  -0.337  1.00 10.00      B   
ATOM   3582  N   ALA B 172      15.212  -0.224   1.219  1.00 10.00      B   
ATOM   3583  HN  ALA B 172      15.693  -0.558   2.006  1.00 10.00      B   
ATOM   3584  CA  ALA B 172      15.556   1.082   0.681  1.00 10.00      B   
ATOM   3585  CB  ALA B 172      16.443   1.839   1.657  1.00 10.00      B   
ATOM   3586  C   ALA B 172      16.258   0.921  -0.660  1.00 10.00      B   
ATOM   3587  O   ALA B 172      16.017   1.684  -1.596  1.00 10.00      B   
ATOM   3588  N   ILE B 173      17.115  -0.092  -0.742  1.00 10.00      B   
ATOM   3589  HN  ILE B 173      17.258  -0.659   0.047  1.00 10.00      B   
ATOM   3590  CA  ILE B 173      17.856  -0.381  -1.963  1.00 10.00      B   
ATOM   3591  CB  ILE B 173      18.869  -1.533  -1.756  1.00 10.00      B   
ATOM   3592  CG1 ILE B 173      19.874  -1.173  -0.659  1.00 10.00      B   
ATOM   3593  CG2 ILE B 173      19.596  -1.858  -3.057  1.00 10.00      B   
ATOM   3594  CD1 ILE B 173      20.767  -2.320  -0.237  1.00 10.00      B   
ATOM   3595  C   ILE B 173      16.900  -0.747  -3.093  1.00 10.00      B   
ATOM   3596  O   ILE B 173      17.078  -0.321  -4.224  1.00 10.00      B   
ATOM   3597  N   LEU B 174      15.872  -1.521  -2.770  1.00 10.00      B   
ATOM   3598  HN  LEU B 174      15.772  -1.822  -1.840  1.00 10.00      B   
ATOM   3599  CA  LEU B 174      14.893  -1.945  -3.763  1.00 10.00      B   
ATOM   3600  CB  LEU B 174      13.971  -3.023  -3.186  1.00 10.00      B   
ATOM   3601  CG  LEU B 174      14.632  -4.338  -2.773  1.00 10.00      B   
ATOM   3602  CD1 LEU B 174      13.603  -5.274  -2.162  1.00 10.00      B   
ATOM   3603  CD2 LEU B 174      15.321  -4.992  -3.960  1.00 10.00      B   
ATOM   3604  C   LEU B 174      14.049  -0.779  -4.269  1.00 10.00      B   
ATOM   3605  O   LEU B 174      13.799  -0.663  -5.469  1.00 10.00      B   
ATOM   3606  N   GLU B 175      13.619   0.076  -3.348  1.00 10.00      B   
ATOM   3607  HN  GLU B 175      13.871  -0.068  -2.409  1.00 10.00      B   
ATOM   3608  CA  GLU B 175      12.777   1.218  -3.688  1.00 10.00      B   
ATOM   3609  CB  GLU B 175      12.083   1.767  -2.436  1.00 10.00      B   
ATOM   3610  CG  GLU B 175      10.956   0.895  -1.908  1.00 10.00      B   
ATOM   3611  CD  GLU B 175       9.635   1.633  -1.846  1.00 10.00      B   
ATOM   3612  OE1 GLU B 175       9.244   2.244  -2.863  1.00 10.00      B   
ATOM   3613  OE2 GLU B 175       8.972   1.598  -0.783  1.00 10.00      B   
ATOM   3614  C   GLU B 175      13.538   2.341  -4.391  1.00 10.00      B   
ATOM   3615  O   GLU B 175      13.055   2.905  -5.372  1.00 10.00      B   
ATOM   3616  N   MET B 176      14.730   2.657  -3.902  1.00 10.00      B   
ATOM   3617  HN  MET B 176      15.092   2.146  -3.145  1.00 10.00      B   
ATOM   3618  CA  MET B 176      15.515   3.749  -4.472  1.00 10.00      B   
ATOM   3619  CB  MET B 176      16.153   4.584  -3.357  1.00 10.00      B   
ATOM   3620  CG  MET B 176      15.187   5.036  -2.274  1.00 10.00      B   
ATOM   3621  SD  MET B 176      13.928   6.175  -2.882  1.00 10.00      B   
ATOM   3622  CE  MET B 176      12.931   6.379  -1.407  1.00 10.00      B   
ATOM   3623  C   MET B 176      16.597   3.259  -5.430  1.00 10.00      B   
ATOM   3624  O   MET B 176      17.476   4.028  -5.811  1.00 10.00      B   
ATOM   3625  N   GLU B 177      16.516   1.998  -5.834  1.00 10.00      B   
ATOM   3626  HN  GLU B 177      15.774   1.443  -5.514  1.00 10.00      B   
ATOM   3627  CA  GLU B 177      17.504   1.403  -6.738  1.00 10.00      B   
ATOM   3628  CB  GLU B 177      17.068  -0.009  -7.136  1.00 10.00      B   
ATOM   3629  CG  GLU B 177      18.200  -0.890  -7.632  1.00 10.00      B   
ATOM   3630  CD  GLU B 177      17.786  -1.753  -8.802  1.00 10.00      B   
ATOM   3631  OE1 GLU B 177      18.349  -1.571  -9.900  1.00 10.00      B   
ATOM   3632  OE2 GLU B 177      16.888  -2.608  -8.631  1.00 10.00      B   
ATOM   3633  C   GLU B 177      17.699   2.239  -7.997  1.00 10.00      B   
ATOM   3634  O   GLU B 177      18.771   2.799  -8.235  1.00 10.00      B   
ATOM   3635  N   GLN B 178      16.645   2.329  -8.786  1.00 10.00      B   
ATOM   3636  HN  GLN B 178      15.812   1.871  -8.522  1.00 10.00      B   
ATOM   3637  CA  GLN B 178      16.668   3.071 -10.033  1.00 10.00      B   
ATOM   3638  CB  GLN B 178      15.413   2.769 -10.866  1.00 10.00      B   
ATOM   3639  CG  GLN B 178      14.107   3.330 -10.308  1.00 10.00      B   
ATOM   3640  CD  GLN B 178      13.705   2.736  -8.970  1.00 10.00      B   
ATOM   3641  OE1 GLN B 178      14.013   1.584  -8.666  1.00 10.00      B   
ATOM   3642  NE2 GLN B 178      13.018   3.524  -8.159  1.00 10.00      B   
ATOM   3643 HE21 GLN B 178      12.804   4.431  -8.467  1.00 10.00      B   
ATOM   3644 HE22 GLN B 178      12.754   3.168  -7.281  1.00 10.00      B   
ATOM   3645  C   GLN B 178      16.835   4.572  -9.811  1.00 10.00      B   
ATOM   3646  O   GLN B 178      17.358   5.274 -10.675  1.00 10.00      B   
ATOM   3647  N   TYR B 179      16.417   5.058  -8.646  1.00 10.00      B   
ATOM   3648  HN  TYR B 179      16.040   4.447  -7.980  1.00 10.00      B   
ATOM   3649  CA  TYR B 179      16.519   6.478  -8.339  1.00 10.00      B   
ATOM   3650  CB  TYR B 179      15.588   6.881  -7.194  1.00 10.00      B   
ATOM   3651  CG  TYR B 179      15.617   8.367  -6.923  1.00 10.00      B   
ATOM   3652  CD1 TYR B 179      16.219   8.876  -5.779  1.00 10.00      B   
ATOM   3653  CD2 TYR B 179      15.067   9.261  -7.829  1.00 10.00      B   
ATOM   3654  CE1 TYR B 179      16.271  10.237  -5.548  1.00 10.00      B   
ATOM   3655  CE2 TYR B 179      15.110  10.620  -7.604  1.00 10.00      B   
ATOM   3656  CZ  TYR B 179      15.714  11.105  -6.464  1.00 10.00      B   
ATOM   3657  OH  TYR B 179      15.767  12.463  -6.247  1.00 10.00      B   
ATOM   3658  HH  TYR B 179      16.566  12.676  -5.755  1.00 10.00      B   
ATOM   3659  C   TYR B 179      17.957   6.888  -8.029  1.00 10.00      B   
ATOM   3660  O   TYR B 179      18.467   7.857  -8.595  1.00 10.00      B   
ATOM   3661  N   ILE B 180      18.609   6.145  -7.136  1.00 10.00      B   
ATOM   3662  HN  ILE B 180      18.149   5.376  -6.723  1.00 10.00      B   
ATOM   3663  CA  ILE B 180      19.989   6.435  -6.754  1.00 10.00      B   
ATOM   3664  CB  ILE B 180      20.498   5.478  -5.649  1.00 10.00      B   
ATOM   3665  CG1 ILE B 180      19.667   5.666  -4.376  1.00 10.00      B   
ATOM   3666  CG2 ILE B 180      21.972   5.723  -5.351  1.00 10.00      B   
ATOM   3667  CD1 ILE B 180      19.949   4.641  -3.298  1.00 10.00      B   
ATOM   3668  C   ILE B 180      20.897   6.362  -7.974  1.00 10.00      B   
ATOM   3669  O   ILE B 180      21.828   7.161  -8.121  1.00 10.00      B   
ATOM   3670  N   ARG B 181      20.586   5.423  -8.864  1.00 10.00      B   
ATOM   3671  HN  ARG B 181      19.816   4.837  -8.685  1.00 10.00      B   
ATOM   3672  CA  ARG B 181      21.348   5.230 -10.094  1.00 10.00      B   
ATOM   3673  CB  ARG B 181      20.824   4.005 -10.853  1.00 10.00      B   
ATOM   3674  CG  ARG B 181      21.253   2.665 -10.269  1.00 10.00      B   
ATOM   3675  CD  ARG B 181      20.352   1.532 -10.747  1.00 10.00      B   
ATOM   3676  NE  ARG B 181      20.139   1.568 -12.193  1.00 10.00      B   
ATOM   3677  HE  ARG B 181      20.515   2.335 -12.684  1.00 10.00      B   
ATOM   3678  CZ  ARG B 181      19.472   0.640 -12.880  1.00 10.00      B   
ATOM   3679  NH1 ARG B 181      18.933  -0.409 -12.268  1.00 10.00      B   
ATOM   3680 HH11 ARG B 181      19.019  -0.529 -11.229  1.00 10.00      B   
ATOM   3681 HH12 ARG B 181      18.414  -1.124 -12.820  1.00 10.00      B   
ATOM   3682  NH2 ARG B 181      19.335   0.768 -14.191  1.00 10.00      B   
ATOM   3683 HH21 ARG B 181      19.743   1.594 -14.686  1.00 10.00      B   
ATOM   3684 HH22 ARG B 181      18.825   0.042 -14.736  1.00 10.00      B   
ATOM   3685  C   ARG B 181      21.278   6.471 -10.991  1.00 10.00      B   
ATOM   3686  O   ARG B 181      22.143   6.682 -11.843  1.00 10.00      B   
ATOM   3687  N   GLU B 182      20.243   7.284 -10.793  1.00 10.00      B   
ATOM   3688  HN  GLU B 182      19.583   7.053 -10.103  1.00 10.00      B   
ATOM   3689  CA  GLU B 182      20.051   8.503 -11.573  1.00 10.00      B   
ATOM   3690  CB  GLU B 182      18.614   8.583 -12.093  1.00 10.00      B   
ATOM   3691  CG  GLU B 182      18.299   7.609 -13.216  1.00 10.00      B   
ATOM   3692  CD  GLU B 182      16.884   7.763 -13.737  1.00 10.00      B   
ATOM   3693  OE1 GLU B 182      16.476   8.907 -14.028  1.00 10.00      B   
ATOM   3694  OE2 GLU B 182      16.173   6.739 -13.864  1.00 10.00      B   
ATOM   3695  C   GLU B 182      20.379   9.753 -10.752  1.00 10.00      B   
ATOM   3696  O   GLU B 182      20.169  10.881 -11.204  1.00 10.00      B   
ATOM   3697  N   THR B 183      20.891   9.554  -9.549  1.00 10.00      B   
ATOM   3698  HN  THR B 183      21.042   8.637  -9.239  1.00 10.00      B   
ATOM   3699  CA  THR B 183      21.243  10.673  -8.684  1.00 10.00      B   
ATOM   3700  CB  THR B 183      20.703  10.482  -7.253  1.00 10.00      B   
ATOM   3701  OG1 THR B 183      19.312  10.135  -7.312  1.00 10.00      B   
ATOM   3702  HG1 THR B 183      19.172   9.467  -7.995  1.00 10.00      B   
ATOM   3703  CG2 THR B 183      20.857  11.766  -6.453  1.00 10.00      B   
ATOM   3704  C   THR B 183      22.757  10.882  -8.650  1.00 10.00      B   
ATOM   3705  O   THR B 183      23.254  11.957  -8.985  1.00 10.00      B   
ATOM   3706  N   TYR B 184      23.488   9.843  -8.265  1.00 10.00      B   
ATOM   3707  HN  TYR B 184      23.040   9.000  -8.034  1.00 10.00      B   
ATOM   3708  CA  TYR B 184      24.943   9.918  -8.200  1.00 10.00      B   
ATOM   3709  CB  TYR B 184      25.426   9.848  -6.743  1.00 10.00      B   
ATOM   3710  CG  TYR B 184      25.046  11.038  -5.887  1.00 10.00      B   
ATOM   3711  CD1 TYR B 184      24.320  10.871  -4.713  1.00 10.00      B   
ATOM   3712  CD2 TYR B 184      25.415  12.328  -6.245  1.00 10.00      B   
ATOM   3713  CE1 TYR B 184      23.973  11.952  -3.922  1.00 10.00      B   
ATOM   3714  CE2 TYR B 184      25.074  13.416  -5.461  1.00 10.00      B   
ATOM   3715  CZ  TYR B 184      24.354  13.222  -4.300  1.00 10.00      B   
ATOM   3716  OH  TYR B 184      24.007  14.307  -3.519  1.00 10.00      B   
ATOM   3717  HH  TYR B 184      24.459  14.248  -2.660  1.00 10.00      B   
ATOM   3718  C   TYR B 184      25.564   8.781  -9.012  1.00 10.00      B   
ATOM   3719  O   TYR B 184      26.110   7.835  -8.447  1.00 10.00      B   
ATOM   3720  N   PRO B 185      25.512   8.873 -10.354  1.00 10.00      B   
ATOM   3721  CA  PRO B 185      26.042   7.832 -11.247  1.00 10.00      B   
ATOM   3722  CB  PRO B 185      25.636   8.311 -12.643  1.00 10.00      B   
ATOM   3723  CG  PRO B 185      25.472   9.783 -12.502  1.00 10.00      B   
ATOM   3724  CD  PRO B 185      24.949  10.006 -11.113  1.00 10.00      B   
ATOM   3725  C   PRO B 185      27.560   7.676 -11.159  1.00 10.00      B   
ATOM   3726  O   PRO B 185      28.119   6.681 -11.627  1.00 10.00      B   
ATOM   3727  N   ASP B 186      28.221   8.653 -10.560  1.00 10.00      B   
ATOM   3728  HN  ASP B 186      27.724   9.424 -10.209  1.00 10.00      B   
ATOM   3729  CA  ASP B 186      29.671   8.614 -10.417  1.00 10.00      B   
ATOM   3730  CB  ASP B 186      30.266  10.019 -10.536  1.00 10.00      B   
ATOM   3731  CG  ASP B 186      29.901  10.710 -11.830  1.00 10.00      B   
ATOM   3732  OD1 ASP B 186      28.878  11.428 -11.857  1.00 10.00      B   
ATOM   3733  OD2 ASP B 186      30.635  10.546 -12.824  1.00 10.00      B   
ATOM   3734  C   ASP B 186      30.064   8.013  -9.079  1.00 10.00      B   
ATOM   3735  O   ASP B 186      31.210   7.612  -8.878  1.00 10.00      B   
ATOM   3736  N   ALA B 187      29.106   7.944  -8.166  1.00 10.00      B   
ATOM   3737  HN  ALA B 187      28.204   8.252  -8.394  1.00 10.00      B   
ATOM   3738  CA  ALA B 187      29.362   7.406  -6.839  1.00 10.00      B   
ATOM   3739  CB  ALA B 187      28.773   8.317  -5.774  1.00 10.00      B   
ATOM   3740  C   ALA B 187      28.818   5.991  -6.695  1.00 10.00      B   
ATOM   3741  O   ALA B 187      29.406   5.168  -5.994  1.00 10.00      B   
ATOM   3742  N   VAL B 188      27.696   5.715  -7.362  1.00 10.00      B   
ATOM   3743  HN  VAL B 188      27.278   6.415  -7.907  1.00 10.00      B   
ATOM   3744  CA  VAL B 188      27.072   4.396  -7.298  1.00 10.00      B   
ATOM   3745  CB  VAL B 188      25.764   4.310  -8.121  1.00 10.00      B   
ATOM   3746  CG1 VAL B 188      24.690   5.194  -7.510  1.00 10.00      B   
ATOM   3747  CG2 VAL B 188      25.998   4.674  -9.580  1.00 10.00      B   
ATOM   3748  C   VAL B 188      28.028   3.292  -7.735  1.00 10.00      B   
ATOM   3749  O   VAL B 188      28.725   3.414  -8.744  1.00 10.00      B   
ATOM   3750  N   LYS B 189      28.067   2.224  -6.959  1.00 10.00      B   
ATOM   3751  HN  LYS B 189      27.497   2.188  -6.164  1.00 10.00      B   
ATOM   3752  CA  LYS B 189      28.927   1.097  -7.262  1.00 10.00      B   
ATOM   3753  CB  LYS B 189      29.530   0.523  -5.978  1.00 10.00      B   
ATOM   3754  CG  LYS B 189      29.992   1.566  -4.976  1.00 10.00      B   
ATOM   3755  CD  LYS B 189      30.296   0.924  -3.634  1.00 10.00      B   
ATOM   3756  CE  LYS B 189      30.380   1.961  -2.529  1.00 10.00      B   
ATOM   3757  NZ  LYS B 189      30.494   1.324  -1.193  1.00 10.00      B   
ATOM   3758  HZ1 LYS B 189      29.665   0.718  -1.007  1.00 10.00      B   
ATOM   3759  HZ2 LYS B 189      30.547   2.056  -0.451  1.00 10.00      B   
ATOM   3760  HZ3 LYS B 189      31.355   0.737  -1.145  1.00 10.00      B   
ATOM   3761  C   LYS B 189      28.121   0.023  -7.973  1.00 10.00      B   
ATOM   3762  O   LYS B 189      26.956  -0.203  -7.643  1.00 10.00      B   
ATOM   3763  N   ILE B 190      28.729  -0.621  -8.950  1.00 10.00      B   
ATOM   3764  HN  ILE B 190      29.658  -0.393  -9.174  1.00 10.00      B   
ATOM   3765  CA  ILE B 190      28.057  -1.670  -9.695  1.00 10.00      B   
ATOM   3766  CB  ILE B 190      28.077  -1.414 -11.217  1.00 10.00      B   
ATOM   3767  CG1 ILE B 190      29.468  -0.970 -11.681  1.00 10.00      B   
ATOM   3768  CG2 ILE B 190      27.023  -0.381 -11.596  1.00 10.00      B   
ATOM   3769  CD1 ILE B 190      29.611  -0.865 -13.185  1.00 10.00      B   
ATOM   3770  C   ILE B 190      28.671  -3.028  -9.384  1.00 10.00      B   
ATOM   3771  O   ILE B 190      29.885  -3.210  -9.486  1.00 10.00      B   
ATOM   3772  N   CYS B 191      27.832  -3.968  -8.977  1.00 10.00      B   
ATOM   3773  HN  CYS B 191      26.874  -3.756  -8.897  1.00 10.00      B   
ATOM   3774  CA  CYS B 191      28.291  -5.309  -8.653  1.00 10.00      B   
ATOM   3775  CB  CYS B 191      27.359  -5.967  -7.632  1.00 10.00      B   
ATOM   3776  SG  CYS B 191      27.806  -7.668  -7.198  1.00 10.00      B   
ATOM   3777  HG  CYS B 191      27.571  -8.433  -8.259  1.00 10.00      B   
ATOM   3778  C   CYS B 191      28.364  -6.161  -9.909  1.00 10.00      B   
ATOM   3779  O   CYS B 191      27.491  -6.084 -10.768  1.00 10.00      B   
ATOM   3780  N   ASN B 192      29.410  -6.965 -10.018  1.00 10.00      B   
ATOM   3781  HN  ASN B 192      30.084  -6.972  -9.304  1.00 10.00      B   
ATOM   3782  CA  ASN B 192      29.580  -7.834 -11.174  1.00 10.00      B   
ATOM   3783  CB  ASN B 192      31.006  -8.398 -11.218  1.00 10.00      B   
ATOM   3784  CG  ASN B 192      31.328  -9.110 -12.521  1.00 10.00      B   
ATOM   3785  OD1 ASN B 192      30.743  -8.821 -13.566  1.00 10.00      B   
ATOM   3786  ND2 ASN B 192      32.263 -10.046 -12.469  1.00 10.00      B   
ATOM   3787 HD21 ASN B 192      32.691 -10.227 -11.608  1.00 10.00      B   
ATOM   3788 HD22 ASN B 192      32.493 -10.516 -13.304  1.00 10.00      B   
ATOM   3789  C   ASN B 192      28.549  -8.965 -11.142  1.00 10.00      B   
ATOM   3790  O   ASN B 192      27.966  -9.248 -10.090  1.00 10.00      B   
ATOM   3791  N   ILE B 193      28.317  -9.584 -12.300  1.00 10.00      B   
ATOM   3792  HN  ILE B 193      28.811  -9.285 -13.097  1.00 10.00      B   
ATOM   3793  CA  ILE B 193      27.364 -10.689 -12.442  1.00 10.00      B   
ATOM   3794  CB  ILE B 193      27.535 -11.783 -11.358  1.00 10.00      B   
ATOM   3795  CG1 ILE B 193      28.950 -12.378 -11.397  1.00 10.00      B   
ATOM   3796  CG2 ILE B 193      26.484 -12.876 -11.512  1.00 10.00      B   
ATOM   3797  CD1 ILE B 193      29.320 -13.020 -12.719  1.00 10.00      B   
ATOM   3798  C   ILE B 193      25.917 -10.192 -12.488  1.00 10.00      B   
ATOM   3799  O   ILE B 193      25.231 -10.357 -13.497  1.00 10.00      B   
ATOM   3800  N   CYS B 194      25.461  -9.580 -11.402  1.00 10.00      B   
ATOM   3801  HN  CYS B 194      26.055  -9.471 -10.628  1.00 10.00      B   
ATOM   3802  CA  CYS B 194      24.098  -9.062 -11.334  1.00 10.00      B   
ATOM   3803  CB  CYS B 194      23.634  -8.977  -9.878  1.00 10.00      B   
ATOM   3804  SG  CYS B 194      24.883  -8.334  -8.740  1.00 10.00      B   
ATOM   3805  HG  CYS B 194      24.398  -8.417  -7.507  1.00 10.00      B   
ATOM   3806  C   CYS B 194      24.008  -7.694 -12.002  1.00 10.00      B   
ATOM   3807  O   CYS B 194      22.972  -7.330 -12.562  1.00 10.00      B   
ATOM   3808  N   HIS B 195      25.109  -6.945 -11.930  1.00 10.00      B   
ATOM   3809  HN  HIS B 195      25.888  -7.301 -11.455  1.00 10.00      B   
ATOM   3810  CA  HIS B 195      25.203  -5.609 -12.521  1.00 10.00      B   
ATOM   3811  CB  HIS B 195      25.051  -5.652 -14.046  1.00 10.00      B   
ATOM   3812  CG  HIS B 195      26.181  -6.355 -14.740  1.00 10.00      B   
ATOM   3813  ND1 HIS B 195      25.953  -7.248 -15.759  1.00 10.00      B   
ATOM   3814  CD2 HIS B 195      27.517  -6.261 -14.522  1.00 10.00      B   
ATOM   3815  CE1 HIS B 195      27.145  -7.675 -16.138  1.00 10.00      B   
ATOM   3816  NE2 HIS B 195      28.122  -7.107 -15.419  1.00 10.00      B   
ATOM   3817  HE2 HIS B 195      29.076  -7.090 -15.663  1.00 10.00      B   
ATOM   3818  C   HIS B 195      24.227  -4.631 -11.877  1.00 10.00      B   
ATOM   3819  O   HIS B 195      23.810  -3.650 -12.490  1.00 10.00      B   
ATOM   3820  N   SER B 196      23.878  -4.904 -10.628  1.00 10.00      B   
ATOM   3821  HN  SER B 196      24.249  -5.699 -10.191  1.00 10.00      B   
ATOM   3822  CA  SER B 196      22.957  -4.059  -9.891  1.00 10.00      B   
ATOM   3823  CB  SER B 196      22.019  -4.935  -9.062  1.00 10.00      B   
ATOM   3824  OG  SER B 196      21.616  -6.070  -9.807  1.00 10.00      B   
ATOM   3825  HG  SER B 196      21.520  -5.824 -10.735  1.00 10.00      B   
ATOM   3826  C   SER B 196      23.716  -3.097  -8.983  1.00 10.00      B   
ATOM   3827  O   SER B 196      24.950  -3.130  -8.920  1.00 10.00      B   
ATOM   3828  N   LEU B 197      22.973  -2.239  -8.291  1.00 10.00      B   
ATOM   3829  HN  LEU B 197      21.999  -2.265  -8.393  1.00 10.00      B   
ATOM   3830  CA  LEU B 197      23.561  -1.269  -7.379  1.00 10.00      B   
ATOM   3831  CB  LEU B 197      22.496  -0.262  -6.922  1.00 10.00      B   
ATOM   3832  CG  LEU B 197      22.920   0.744  -5.846  1.00 10.00      B   
ATOM   3833  CD1 LEU B 197      23.984   1.691  -6.377  1.00 10.00      B   
ATOM   3834  CD2 LEU B 197      21.716   1.520  -5.332  1.00 10.00      B   
ATOM   3835  C   LEU B 197      24.175  -1.972  -6.175  1.00 10.00      B   
ATOM   3836  O   LEU B 197      23.564  -2.868  -5.596  1.00 10.00      B   
ATOM   3837  N   LEU B 198      25.388  -1.577  -5.821  1.00 10.00      B   
ATOM   3838  HN  LEU B 198      25.834  -0.872  -6.342  1.00 10.00      B   
ATOM   3839  CA  LEU B 198      26.084  -2.166  -4.689  1.00 10.00      B   
ATOM   3840  CB  LEU B 198      27.355  -2.883  -5.163  1.00 10.00      B   
ATOM   3841  CG  LEU B 198      28.247  -3.495  -4.074  1.00 10.00      B   
ATOM   3842  CD1 LEU B 198      28.771  -4.845  -4.521  1.00 10.00      B   
ATOM   3843  CD2 LEU B 198      29.409  -2.572  -3.740  1.00 10.00      B   
ATOM   3844  C   LEU B 198      26.440  -1.111  -3.651  1.00 10.00      B   
ATOM   3845  O   LEU B 198      27.041  -0.081  -3.975  1.00 10.00      B   
ATOM   3846  N   ILE B 199      26.051  -1.361  -2.411  1.00 10.00      B   
ATOM   3847  HN  ILE B 199      25.520  -2.178  -2.226  1.00 10.00      B   
ATOM   3848  CA  ILE B 199      26.361  -0.459  -1.314  1.00 10.00      B   
ATOM   3849  CB  ILE B 199      25.134  -0.211  -0.409  1.00 10.00      B   
ATOM   3850  CG1 ILE B 199      24.016   0.491  -1.191  1.00 10.00      B   
ATOM   3851  CG2 ILE B 199      25.516   0.584   0.833  1.00 10.00      B   
ATOM   3852  CD1 ILE B 199      24.412   1.834  -1.771  1.00 10.00      B   
ATOM   3853  C   ILE B 199      27.505  -1.045  -0.490  1.00 10.00      B   
ATOM   3854  O   ILE B 199      28.570  -0.433  -0.360  1.00 10.00      B   
ATOM   3855  N   GLN B 200      27.286  -2.242   0.037  1.00 10.00      B   
ATOM   3856  HN  GLN B 200      26.414  -2.682  -0.117  1.00 10.00      B   
ATOM   3857  CA  GLN B 200      28.291  -2.929   0.835  1.00 10.00      B   
ATOM   3858  CB  GLN B 200      27.787  -3.169   2.268  1.00 10.00      B   
ATOM   3859  CG  GLN B 200      26.662  -4.188   2.391  1.00 10.00      B   
ATOM   3860  CD  GLN B 200      25.539  -3.703   3.287  1.00 10.00      B   
ATOM   3861  OE1 GLN B 200      25.553  -3.920   4.504  1.00 10.00      B   
ATOM   3862  NE2 GLN B 200      24.551  -3.059   2.688  1.00 10.00      B   
ATOM   3863 HE21 GLN B 200      24.598  -2.940   1.702  1.00 10.00      B   
ATOM   3864 HE22 GLN B 200      23.824  -2.710   3.240  1.00 10.00      B   
ATOM   3865  C   GLN B 200      28.686  -4.247   0.170  1.00 10.00      B   
ATOM   3866  O   GLN B 200      27.862  -4.901  -0.470  1.00 10.00      B   
ATOM   3867  N   GLY B 201      29.949  -4.627   0.307  1.00 10.00      B   
ATOM   3868  HN  GLY B 201      30.570  -4.064   0.815  1.00 10.00      B   
ATOM   3869  CA  GLY B 201      30.415  -5.864  -0.289  1.00 10.00      B   
ATOM   3870  C   GLY B 201      31.927  -5.953  -0.325  1.00 10.00      B   
ATOM   3871  O   GLY B 201      32.615  -5.209   0.377  1.00 10.00      B   
ATOM   3872  N   GLN B 202      32.444  -6.862  -1.142  1.00 10.00      B   
ATOM   3873  HN  GLN B 202      31.839  -7.412  -1.690  1.00 10.00      B   
ATOM   3874  CA  GLN B 202      33.882  -7.056  -1.270  1.00 10.00      B   
ATOM   3875  CB  GLN B 202      34.215  -8.549  -1.301  1.00 10.00      B   
ATOM   3876  CG  GLN B 202      33.687  -9.319  -0.101  1.00 10.00      B   
ATOM   3877  CD  GLN B 202      34.052 -10.789  -0.127  1.00 10.00      B   
ATOM   3878  OE1 GLN B 202      34.219 -11.384  -1.190  1.00 10.00      B   
ATOM   3879  NE2 GLN B 202      34.176 -11.384   1.048  1.00 10.00      B   
ATOM   3880 HE21 GLN B 202      34.031 -10.848   1.858  1.00 10.00      B   
ATOM   3881 HE22 GLN B 202      34.404 -12.341   1.061  1.00 10.00      B   
ATOM   3882  C   GLN B 202      34.390  -6.373  -2.534  1.00 10.00      B   
ATOM   3883  O   GLN B 202      33.661  -6.258  -3.519  1.00 10.00      B   
ATOM   3884  N   SER B 203      35.630  -5.905  -2.502  1.00 10.00      B   
ATOM   3885  HN  SER B 203      36.168  -6.021  -1.692  1.00 10.00      B   
ATOM   3886  CA  SER B 203      36.214  -5.225  -3.647  1.00 10.00      B   
ATOM   3887  CB  SER B 203      36.259  -3.719  -3.388  1.00 10.00      B   
ATOM   3888  OG  SER B 203      35.034  -3.276  -2.826  1.00 10.00      B   
ATOM   3889  HG  SER B 203      34.518  -4.038  -2.547  1.00 10.00      B   
ATOM   3890  C   SER B 203      37.611  -5.758  -3.950  1.00 10.00      B   
ATOM   3891  O   SER B 203      38.501  -5.695  -3.104  1.00 10.00      B   
ATOM   3892  N   CYS B 204      37.786  -6.285  -5.157  1.00 10.00      B   
ATOM   3893  HN  CYS B 204      37.024  -6.303  -5.780  1.00 10.00      B   
ATOM   3894  CA  CYS B 204      39.066  -6.837  -5.593  1.00 10.00      B   
ATOM   3895  CB  CYS B 204      38.914  -7.453  -6.988  1.00 10.00      B   
ATOM   3896  SG  CYS B 204      40.467  -7.847  -7.825  1.00 10.00      B   
ATOM   3897  HG  CYS B 204      41.109  -8.756  -7.100  1.00 10.00      B   
ATOM   3898  C   CYS B 204      40.155  -5.764  -5.599  1.00 10.00      B   
ATOM   3899  O   CYS B 204      40.047  -4.764  -6.306  1.00 10.00      B   
ATOM   3900  N   GLU B 205      41.196  -5.980  -4.800  1.00 10.00      B   
ATOM   3901  HN  GLU B 205      41.209  -6.790  -4.238  1.00 10.00      B   
ATOM   3902  CA  GLU B 205      42.306  -5.041  -4.694  1.00 10.00      B   
ATOM   3903  CB  GLU B 205      43.182  -5.385  -3.491  1.00 10.00      B   
ATOM   3904  CG  GLU B 205      42.518  -5.156  -2.144  1.00 10.00      B   
ATOM   3905  CD  GLU B 205      41.643  -6.311  -1.693  1.00 10.00      B   
ATOM   3906  OE1 GLU B 205      41.109  -6.240  -0.567  1.00 10.00      B   
ATOM   3907  OE2 GLU B 205      41.484  -7.289  -2.454  1.00 10.00      B   
ATOM   3908  C   GLU B 205      43.154  -5.008  -5.960  1.00 10.00      B   
ATOM   3909  O   GLU B 205      43.758  -3.984  -6.283  1.00 10.00      B   
ATOM   3910  N   THR B 206      43.201  -6.125  -6.672  1.00 10.00      B   
ATOM   3911  HN  THR B 206      42.712  -6.917  -6.360  1.00 10.00      B   
ATOM   3912  CA  THR B 206      43.975  -6.217  -7.901  1.00 10.00      B   
ATOM   3913  CB  THR B 206      43.909  -7.641  -8.467  1.00 10.00      B   
ATOM   3914  OG1 THR B 206      43.557  -8.543  -7.405  1.00 10.00      B   
ATOM   3915  HG1 THR B 206      44.079  -9.362  -7.483  1.00 10.00      B   
ATOM   3916  CG2 THR B 206      45.256  -8.039  -9.049  1.00 10.00      B   
ATOM   3917  C   THR B 206      43.456  -5.232  -8.945  1.00 10.00      B   
ATOM   3918  O   THR B 206      44.220  -4.696  -9.746  1.00 10.00      B   
ATOM   3919  N   CYS B 207      42.153  -4.998  -8.926  1.00 10.00      B   
ATOM   3920  HN  CYS B 207      41.596  -5.461  -8.264  1.00 10.00      B   
ATOM   3921  CA  CYS B 207      41.525  -4.068  -9.853  1.00 10.00      B   
ATOM   3922  CB  CYS B 207      40.884  -4.818 -11.026  1.00 10.00      B   
ATOM   3923  SG  CYS B 207      41.973  -6.023 -11.822  1.00 10.00      B   
ATOM   3924  HG  CYS B 207      43.224  -5.648 -11.596  1.00 10.00      B   
ATOM   3925  C   CYS B 207      40.501  -3.210  -9.110  1.00 10.00      B   
ATOM   3926  O   CYS B 207      40.856  -2.504  -8.163  1.00 10.00      B   
ATOM   3927  N   GLY B 208      39.242  -3.275  -9.522  1.00 10.00      B   
ATOM   3928  HN  GLY B 208      39.009  -3.845 -10.287  1.00 10.00      B   
ATOM   3929  CA  GLY B 208      38.208  -2.499  -8.867  1.00 10.00      B   
ATOM   3930  C   GLY B 208      36.853  -3.163  -8.973  1.00 10.00      B   
ATOM   3931  O   GLY B 208      35.829  -2.492  -9.092  1.00 10.00      B   
ATOM   3932  N   ILE B 209      36.846  -4.490  -8.921  1.00 10.00      B   
ATOM   3933  HN  ILE B 209      37.689  -4.969  -8.799  1.00 10.00      B   
ATOM   3934  CA  ILE B 209      35.606  -5.246  -9.024  1.00 10.00      B   
ATOM   3935  CB  ILE B 209      35.835  -6.660  -9.603  1.00 10.00      B   
ATOM   3936  CG1 ILE B 209      36.586  -6.586 -10.933  1.00 10.00      B   
ATOM   3937  CG2 ILE B 209      34.508  -7.385  -9.786  1.00 10.00      B   
ATOM   3938  CD1 ILE B 209      38.072  -6.827 -10.809  1.00 10.00      B   
ATOM   3939  C   ILE B 209      34.932  -5.371  -7.665  1.00 10.00      B   
ATOM   3940  O   ILE B 209      35.509  -5.919  -6.723  1.00 10.00      B   
ATOM   3941  N   ARG B 210      33.719  -4.853  -7.570  1.00 10.00      B   
ATOM   3942  HN  ARG B 210      33.325  -4.418  -8.353  1.00 10.00      B   
ATOM   3943  CA  ARG B 210      32.949  -4.913  -6.339  1.00 10.00      B   
ATOM   3944  CB  ARG B 210      32.331  -3.546  -6.038  1.00 10.00      B   
ATOM   3945  CG  ARG B 210      33.342  -2.460  -5.701  1.00 10.00      B   
ATOM   3946  CD  ARG B 210      32.755  -1.079  -5.941  1.00 10.00      B   
ATOM   3947  NE  ARG B 210      33.614  -0.007  -5.435  1.00 10.00      B   
ATOM   3948  HE  ARG B 210      33.570   0.188  -4.458  1.00 10.00      B   
ATOM   3949  CZ  ARG B 210      34.428   0.726  -6.195  1.00 10.00      B   
ATOM   3950  NH1 ARG B 210      34.525   0.488  -7.500  1.00 10.00      B   
ATOM   3951 HH11 ARG B 210      33.966  -0.273  -7.940  1.00 10.00      B   
ATOM   3952 HH12 ARG B 210      35.171   1.062  -8.088  1.00 10.00      B   
ATOM   3953  NH2 ARG B 210      35.141   1.701  -5.650  1.00 10.00      B   
ATOM   3954 HH21 ARG B 210      35.066   1.898  -4.614  1.00 10.00      B   
ATOM   3955 HH22 ARG B 210      35.778   2.281  -6.239  1.00 10.00      B   
ATOM   3956  C   ARG B 210      31.851  -5.959  -6.478  1.00 10.00      B   
ATOM   3957  O   ARG B 210      31.155  -6.000  -7.494  1.00 10.00      B   
ATOM   3958  N   MET B 211      31.708  -6.812  -5.477  1.00 10.00      B   
ATOM   3959  HN  MET B 211      32.296  -6.739  -4.691  1.00 10.00      B   
ATOM   3960  CA  MET B 211      30.692  -7.856  -5.510  1.00 10.00      B   
ATOM   3961  CB  MET B 211      31.263  -9.174  -6.046  1.00 10.00      B   
ATOM   3962  CG  MET B 211      31.413  -9.220  -7.560  1.00 10.00      B   
ATOM   3963  SD  MET B 211      32.045 -10.798  -8.167  1.00 10.00      B   
ATOM   3964  CE  MET B 211      30.664 -11.880  -7.805  1.00 10.00      B   
ATOM   3965  C   MET B 211      30.067  -8.061  -4.134  1.00 10.00      B   
ATOM   3966  O   MET B 211      30.741  -7.943  -3.109  1.00 10.00      B   
ATOM   3967  N   HIS B 212      28.768  -8.347  -4.125  1.00 10.00      B   
ATOM   3968  HN  HIS B 212      28.287  -8.394  -4.980  1.00 10.00      B   
ATOM   3969  CA  HIS B 212      28.030  -8.576  -2.886  1.00 10.00      B   
ATOM   3970  CB  HIS B 212      26.526  -8.657  -3.162  1.00 10.00      B   
ATOM   3971  CG  HIS B 212      25.900  -7.387  -3.642  1.00 10.00      B   
ATOM   3972  ND1 HIS B 212      25.268  -7.318  -4.857  1.00 10.00      B   
ATOM   3973  CD2 HIS B 212      25.814  -6.190  -3.023  1.00 10.00      B   
ATOM   3974  CE1 HIS B 212      24.806  -6.081  -4.948  1.00 10.00      B   
ATOM   3975  NE2 HIS B 212      25.112  -5.361  -3.861  1.00 10.00      B   
ATOM   3976  HE2 HIS B 212      24.669  -4.518  -3.584  1.00 10.00      B   
ATOM   3977  C   HIS B 212      28.467  -9.880  -2.233  1.00 10.00      B   
ATOM   3978  O   HIS B 212      29.017 -10.762  -2.900  1.00 10.00      B   
ATOM   3979  N   LEU B 213      28.198 -10.009  -0.938  1.00 10.00      B   
ATOM   3980  HN  LEU B 213      27.745  -9.275  -0.467  1.00 10.00      B   
ATOM   3981  CA  LEU B 213      28.554 -11.217  -0.201  1.00 10.00      B   
ATOM   3982  CB  LEU B 213      28.331 -11.062   1.309  1.00 10.00      B   
ATOM   3983  CG  LEU B 213      29.565 -10.689   2.142  1.00 10.00      B   
ATOM   3984  CD1 LEU B 213      30.057  -9.291   1.799  1.00 10.00      B   
ATOM   3985  CD2 LEU B 213      29.271 -10.809   3.628  1.00 10.00      B   
ATOM   3986  C   LEU B 213      27.843 -12.459  -0.761  1.00 10.00      B   
ATOM   3987  O   LEU B 213      28.502 -13.442  -1.092  1.00 10.00      B   
ATOM   3988  N   PRO B 214      26.496 -12.445  -0.890  1.00 10.00      B   
ATOM   3989  CA  PRO B 214      25.760 -13.588  -1.445  1.00 10.00      B   
ATOM   3990  CB  PRO B 214      24.291 -13.141  -1.407  1.00 10.00      B   
ATOM   3991  CG  PRO B 214      24.343 -11.658  -1.279  1.00 10.00      B   
ATOM   3992  CD  PRO B 214      25.583 -11.360  -0.490  1.00 10.00      B   
ATOM   3993  C   PRO B 214      26.192 -13.868  -2.883  1.00 10.00      B   
ATOM   3994  O   PRO B 214      26.162 -15.009  -3.344  1.00 10.00      B   
ATOM   3995  N   CYS B 215      26.617 -12.816  -3.577  1.00 10.00      B   
ATOM   3996  HN  CYS B 215      26.629 -11.935  -3.146  1.00 10.00      B   
ATOM   3997  CA  CYS B 215      27.065 -12.939  -4.955  1.00 10.00      B   
ATOM   3998  CB  CYS B 215      27.229 -11.562  -5.602  1.00 10.00      B   
ATOM   3999  SG  CYS B 215      25.673 -10.665  -5.817  1.00 10.00      B   
ATOM   4000  HG  CYS B 215      25.904  -9.372  -5.610  1.00 10.00      B   
ATOM   4001  C   CYS B 215      28.355 -13.749  -5.046  1.00 10.00      B   
ATOM   4002  O   CYS B 215      28.440 -14.694  -5.828  1.00 10.00      B   
ATOM   4003  N   VAL B 216      29.350 -13.402  -4.230  1.00 10.00      B   
ATOM   4004  HN  VAL B 216      29.230 -12.649  -3.608  1.00 10.00      B   
ATOM   4005  CA  VAL B 216      30.617 -14.131  -4.239  1.00 10.00      B   
ATOM   4006  CB  VAL B 216      31.769 -13.375  -3.534  1.00 10.00      B   
ATOM   4007  CG1 VAL B 216      32.170 -12.142  -4.324  1.00 10.00      B   
ATOM   4008  CG2 VAL B 216      31.405 -13.005  -2.106  1.00 10.00      B   
ATOM   4009  C   VAL B 216      30.444 -15.518  -3.630  1.00 10.00      B   
ATOM   4010  O   VAL B 216      31.109 -16.469  -4.036  1.00 10.00      B   
ATOM   4011  N   ALA B 217      29.526 -15.624  -2.675  1.00 10.00      B   
ATOM   4012  HN  ALA B 217      29.029 -14.821  -2.398  1.00 10.00      B   
ATOM   4013  CA  ALA B 217      29.244 -16.893  -2.014  1.00 10.00      B   
ATOM   4014  CB  ALA B 217      28.256 -16.687  -0.877  1.00 10.00      B   
ATOM   4015  C   ALA B 217      28.698 -17.905  -3.010  1.00 10.00      B   
ATOM   4016  O   ALA B 217      29.057 -19.079  -2.977  1.00 10.00      B   
ATOM   4017  N   LYS B 218      27.831 -17.441  -3.899  1.00 10.00      B   
ATOM   4018  HN  LYS B 218      27.570 -16.494  -3.867  1.00 10.00      B   
ATOM   4019  CA  LYS B 218      27.247 -18.307  -4.908  1.00 10.00      B   
ATOM   4020  CB  LYS B 218      25.911 -17.744  -5.390  1.00 10.00      B   
ATOM   4021  CG  LYS B 218      25.032 -18.756  -6.102  1.00 10.00      B   
ATOM   4022  CD  LYS B 218      23.648 -18.192  -6.364  1.00 10.00      B   
ATOM   4023  CE  LYS B 218      22.717 -19.261  -6.907  1.00 10.00      B   
ATOM   4024  NZ  LYS B 218      21.336 -18.751  -7.089  1.00 10.00      B   
ATOM   4025  HZ1 LYS B 218      21.323 -17.990  -7.798  1.00 10.00      B   
ATOM   4026  HZ2 LYS B 218      20.969 -18.376  -6.192  1.00 10.00      B   
ATOM   4027  HZ3 LYS B 218      20.712 -19.517  -7.410  1.00 10.00      B   
ATOM   4028  C   LYS B 218      28.207 -18.497  -6.080  1.00 10.00      B   
ATOM   4029  O   LYS B 218      28.193 -19.533  -6.745  1.00 10.00      B   
ATOM   4030  N   TYR B 219      29.046 -17.496  -6.325  1.00 10.00      B   
ATOM   4031  HN  TYR B 219      29.003 -16.687  -5.771  1.00 10.00      B   
ATOM   4032  CA  TYR B 219      30.018 -17.564  -7.407  1.00 10.00      B   
ATOM   4033  CB  TYR B 219      30.621 -16.180  -7.671  1.00 10.00      B   
ATOM   4034  CG  TYR B 219      31.690 -16.162  -8.736  1.00 10.00      B   
ATOM   4035  CD1 TYR B 219      31.432 -16.638 -10.014  1.00 10.00      B   
ATOM   4036  CD2 TYR B 219      32.958 -15.674  -8.463  1.00 10.00      B   
ATOM   4037  CE1 TYR B 219      32.409 -16.628 -10.988  1.00 10.00      B   
ATOM   4038  CE2 TYR B 219      33.943 -15.658  -9.431  1.00 10.00      B   
ATOM   4039  CZ  TYR B 219      33.664 -16.139 -10.692  1.00 10.00      B   
ATOM   4040  OH  TYR B 219      34.644 -16.128 -11.660  1.00 10.00      B   
ATOM   4041  HH  TYR B 219      35.510 -16.181 -11.237  1.00 10.00      B   
ATOM   4042  C   TYR B 219      31.112 -18.581  -7.079  1.00 10.00      B   
ATOM   4043  O   TYR B 219      31.590 -19.302  -7.953  1.00 10.00      B   
ATOM   4044  N   PHE B 220      31.495 -18.640  -5.812  1.00 10.00      B   
ATOM   4045  HN  PHE B 220      31.079 -18.037  -5.156  1.00 10.00      B   
ATOM   4046  CA  PHE B 220      32.521 -19.572  -5.368  1.00 10.00      B   
ATOM   4047  CB  PHE B 220      33.557 -18.856  -4.497  1.00 10.00      B   
ATOM   4048  CG  PHE B 220      34.343 -17.790  -5.204  1.00 10.00      B   
ATOM   4049  CD1 PHE B 220      35.148 -18.104  -6.284  1.00 10.00      B   
ATOM   4050  CD2 PHE B 220      34.288 -16.474  -4.777  1.00 10.00      B   
ATOM   4051  CE1 PHE B 220      35.884 -17.127  -6.925  1.00 10.00      B   
ATOM   4052  CE2 PHE B 220      35.019 -15.490  -5.415  1.00 10.00      B   
ATOM   4053  CZ  PHE B 220      35.820 -15.817  -6.491  1.00 10.00      B   
ATOM   4054  C   PHE B 220      31.899 -20.725  -4.584  1.00 10.00      B   
ATOM   4055  O   PHE B 220      32.563 -21.355  -3.759  1.00 10.00      B   
ATOM   4056  N   GLN B 221      30.623 -20.992  -4.848  1.00 10.00      B   
ATOM   4057  HN  GLN B 221      30.153 -20.452  -5.517  1.00 10.00      B   
ATOM   4058  CA  GLN B 221      29.906 -22.063  -4.168  1.00 10.00      B   
ATOM   4059  CB  GLN B 221      28.433 -22.087  -4.592  1.00 10.00      B   
ATOM   4060  CG  GLN B 221      27.665 -23.296  -4.078  1.00 10.00      B   
ATOM   4061  CD  GLN B 221      26.182 -23.234  -4.378  1.00 10.00      B   
ATOM   4062  OE1 GLN B 221      25.748 -22.600  -5.342  1.00 10.00      B   
ATOM   4063  NE2 GLN B 221      25.391 -23.895  -3.548  1.00 10.00      B   
ATOM   4064 HE21 GLN B 221      25.806 -24.374  -2.796  1.00 10.00      B   
ATOM   4065 HE22 GLN B 221      24.425 -23.894  -3.722  1.00 10.00      B   
ATOM   4066  C   GLN B 221      30.553 -23.418  -4.430  1.00 10.00      B   
ATOM   4067  O   GLN B 221      30.576 -23.895  -5.568  1.00 10.00      B   
ATOM   4068  N   SER B 222      31.083 -24.019  -3.368  1.00 10.00      B   
ATOM   4069  HN  SER B 222      31.040 -23.567  -2.502  1.00 10.00      B   
ATOM   4070  CA  SER B 222      31.735 -25.320  -3.448  1.00 10.00      B   
ATOM   4071  CB  SER B 222      30.713 -26.411  -3.790  1.00 10.00      B   
ATOM   4072  OG  SER B 222      29.621 -26.380  -2.879  1.00 10.00      B   
ATOM   4073  HG  SER B 222      28.791 -26.305  -3.373  1.00 10.00      B   
ATOM   4074  C   SER B 222      32.891 -25.303  -4.447  1.00 10.00      B   
ATOM   4075  O   SER B 222      33.088 -26.247  -5.211  1.00 10.00      B   
ATOM   4076  N   ASN B 223      33.657 -24.221  -4.428  1.00 10.00      B   
ATOM   4077  HN  ASN B 223      33.457 -23.502  -3.788  1.00 10.00      B   
ATOM   4078  CA  ASN B 223      34.788 -24.073  -5.326  1.00 10.00      B   
ATOM   4079  CB  ASN B 223      34.529 -22.944  -6.327  1.00 10.00      B   
ATOM   4080  CG  ASN B 223      35.678 -22.731  -7.290  1.00 10.00      B   
ATOM   4081  OD1 ASN B 223      36.472 -23.635  -7.545  1.00 10.00      B   
ATOM   4082  ND2 ASN B 223      35.767 -21.534  -7.843  1.00 10.00      B   
ATOM   4083 HD21 ASN B 223      35.092 -20.863  -7.608  1.00 10.00      B   
ATOM   4084 HD22 ASN B 223      36.512 -21.364  -8.458  1.00 10.00      B   
ATOM   4085  C   ASN B 223      36.075 -23.833  -4.542  1.00 10.00      B   
ATOM   4086  O   ASN B 223      36.148 -22.928  -3.711  1.00 10.00      B   
ATOM   4087  N   ALA B 224      37.084 -24.653  -4.814  1.00 10.00      B   
ATOM   4088  HN  ALA B 224      36.959 -25.349  -5.496  1.00 10.00      B   
ATOM   4089  CA  ALA B 224      38.371 -24.551  -4.135  1.00 10.00      B   
ATOM   4090  CB  ALA B 224      38.951 -25.934  -3.885  1.00 10.00      B   
ATOM   4091  C   ALA B 224      39.355 -23.686  -4.919  1.00 10.00      B   
ATOM   4092  O   ALA B 224      40.506 -23.511  -4.513  1.00 10.00      B   
ATOM   4093  N   GLU B 225      38.900 -23.156  -6.046  1.00 10.00      B   
ATOM   4094  HN  GLU B 225      37.979 -23.352  -6.327  1.00 10.00      B   
ATOM   4095  CA  GLU B 225      39.723 -22.292  -6.882  1.00 10.00      B   
ATOM   4096  CB  GLU B 225      39.861 -22.891  -8.285  1.00 10.00      B   
ATOM   4097  CG  GLU B 225      40.873 -22.190  -9.181  1.00 10.00      B   
ATOM   4098  CD  GLU B 225      42.308 -22.537  -8.839  1.00 10.00      B   
ATOM   4099  OE1 GLU B 225      43.084 -21.619  -8.504  1.00 10.00      B   
ATOM   4100  OE2 GLU B 225      42.668 -23.732  -8.913  1.00 10.00      B   
ATOM   4101  C   GLU B 225      39.085 -20.902  -6.956  1.00 10.00      B   
ATOM   4102  O   GLU B 225      38.394 -20.573  -7.925  1.00 10.00      B   
ATOM   4103  N   PRO B 226      39.291 -20.071  -5.920  1.00 10.00      B   
ATOM   4104  CA  PRO B 226      38.715 -18.731  -5.866  1.00 10.00      B   
ATOM   4105  CB  PRO B 226      38.832 -18.355  -4.388  1.00 10.00      B   
ATOM   4106  CG  PRO B 226      40.015 -19.118  -3.894  1.00 10.00      B   
ATOM   4107  CD  PRO B 226      40.109 -20.369  -4.729  1.00 10.00      B   
ATOM   4108  C   PRO B 226      39.467 -17.734  -6.742  1.00 10.00      B   
ATOM   4109  O   PRO B 226      40.450 -17.131  -6.318  1.00 10.00      B   
ATOM   4110  N   ARG B 227      39.009 -17.577  -7.973  1.00 10.00      B   
ATOM   4111  HN  ARG B 227      38.234 -18.102  -8.268  1.00 10.00      B   
ATOM   4112  CA  ARG B 227      39.630 -16.647  -8.901  1.00 10.00      B   
ATOM   4113  CB  ARG B 227      40.242 -17.384 -10.094  1.00 10.00      B   
ATOM   4114  CG  ARG B 227      41.419 -18.274  -9.729  1.00 10.00      B   
ATOM   4115  CD  ARG B 227      42.045 -18.900 -10.962  1.00 10.00      B   
ATOM   4116  NE  ARG B 227      43.099 -19.856 -10.621  1.00 10.00      B   
ATOM   4117  HE  ARG B 227      43.030 -20.316  -9.744  1.00 10.00      B   
ATOM   4118  CZ  ARG B 227      44.125 -20.150 -11.416  1.00 10.00      B   
ATOM   4119  NH1 ARG B 227      44.257 -19.550 -12.596  1.00 10.00      B   
ATOM   4120 HH11 ARG B 227      43.556 -18.837 -12.909  1.00 10.00      B   
ATOM   4121 HH12 ARG B 227      45.061 -19.789 -13.217  1.00 10.00      B   
ATOM   4122  NH2 ARG B 227      45.026 -21.040 -11.027  1.00 10.00      B   
ATOM   4123 HH21 ARG B 227      45.826 -21.282 -11.649  1.00 10.00      B   
ATOM   4124 HH22 ARG B 227      44.940 -21.499 -10.092  1.00 10.00      B   
ATOM   4125  C   ARG B 227      38.625 -15.606  -9.370  1.00 10.00      B   
ATOM   4126  O   ARG B 227      37.489 -15.938  -9.716  1.00 10.00      B   
ATOM   4127  N   CYS B 228      39.049 -14.351  -9.358  1.00 10.00      B   
ATOM   4128  HN  CYS B 228      39.968 -14.164  -9.054  1.00 10.00      B   
ATOM   4129  CA  CYS B 228      38.215 -13.239  -9.781  1.00 10.00      B   
ATOM   4130  CB  CYS B 228      38.948 -11.922  -9.493  1.00 10.00      B   
ATOM   4131  SG  CYS B 228      38.138 -10.429 -10.114  1.00 10.00      B   
ATOM   4132  HG  CYS B 228      39.021  -9.771 -10.855  1.00 10.00      B   
ATOM   4133  C   CYS B 228      37.890 -13.355 -11.268  1.00 10.00      B   
ATOM   4134  O   CYS B 228      38.752 -13.727 -12.069  1.00 10.00      B   
ATOM   4135  N   PRO B 229      36.637 -13.044 -11.653  1.00 10.00      B   
ATOM   4136  CA  PRO B 229      36.195 -13.111 -13.053  1.00 10.00      B   
ATOM   4137  CB  PRO B 229      34.746 -12.616 -13.002  1.00 10.00      B   
ATOM   4138  CG  PRO B 229      34.322 -12.786 -11.585  1.00 10.00      B   
ATOM   4139  CD  PRO B 229      35.557 -12.607 -10.752  1.00 10.00      B   
ATOM   4140  C   PRO B 229      37.023 -12.193 -13.947  1.00 10.00      B   
ATOM   4141  O   PRO B 229      37.165 -12.428 -15.146  1.00 10.00      B   
ATOM   4142  N   HIS B 230      37.571 -11.147 -13.350  1.00 10.00      B   
ATOM   4143  HN  HIS B 230      37.433 -11.024 -12.387  1.00 10.00      B   
ATOM   4144  CA  HIS B 230      38.388 -10.191 -14.075  1.00 10.00      B   
ATOM   4145  CB  HIS B 230      37.875  -8.768 -13.826  1.00 10.00      B   
ATOM   4146  CG  HIS B 230      38.534  -7.709 -14.659  1.00 10.00      B   
ATOM   4147  ND1 HIS B 230      38.078  -7.310 -15.895  1.00 10.00      B   
ATOM   4148  HD1 HIS B 230      37.287  -7.660 -16.361  1.00 10.00      B   
ATOM   4149  CD2 HIS B 230      39.638  -6.961 -14.410  1.00 10.00      B   
ATOM   4150  CE1 HIS B 230      38.896  -6.349 -16.347  1.00 10.00      B   
ATOM   4151  NE2 HIS B 230      39.862  -6.101 -15.481  1.00 10.00      B   
ATOM   4152  C   HIS B 230      39.842 -10.320 -13.637  1.00 10.00      B   
ATOM   4153  O   HIS B 230      40.129 -10.362 -12.440  1.00 10.00      B   
ATOM   4154  N   CYS B 231      40.742 -10.422 -14.616  1.00 10.00      B   
ATOM   4155  HN  CYS B 231      40.427 -10.414 -15.544  1.00 10.00      B   
ATOM   4156  CA  CYS B 231      42.184 -10.547 -14.372  1.00 10.00      B   
ATOM   4157  CB  CYS B 231      42.707  -9.461 -13.420  1.00 10.00      B   
ATOM   4158  SG  CYS B 231      44.498  -9.217 -13.468  1.00 10.00      B   
ATOM   4159  HG  CYS B 231      45.076 -10.408 -13.363  1.00 10.00      B   
ATOM   4160  C   CYS B 231      42.581 -11.949 -13.900  1.00 10.00      B   
ATOM   4161  O   CYS B 231      43.769 -12.275 -13.847  1.00 10.00      B   
ATOM   4162  N   ASN B 232      41.583 -12.767 -13.557  1.00 10.00      B   
ATOM   4163  HN  ASN B 232      40.663 -12.434 -13.607  1.00 10.00      B   
ATOM   4164  CA  ASN B 232      41.809 -14.143 -13.100  1.00 10.00      B   
ATOM   4165  CB  ASN B 232      42.355 -15.016 -14.242  1.00 10.00      B   
ATOM   4166  CG  ASN B 232      42.170 -16.506 -13.997  1.00 10.00      B   
ATOM   4167  OD1 ASN B 232      43.090 -17.200 -13.561  1.00 10.00      B   
ATOM   4168  ND2 ASN B 232      40.984 -17.010 -14.287  1.00 10.00      B   
ATOM   4169 HD21 ASN B 232      40.294 -16.406 -14.637  1.00 10.00      B   
ATOM   4170 HD22 ASN B 232      40.832 -17.969 -14.130  1.00 10.00      B   
ATOM   4171  C   ASN B 232      42.729 -14.192 -11.879  1.00 10.00      B   
ATOM   4172  O   ASN B 232      43.479 -15.147 -11.680  1.00 10.00      B   
ATOM   4173  N   ASP B 233      42.666 -13.155 -11.058  1.00 10.00      B   
ATOM   4174  HN  ASP B 233      42.049 -12.421 -11.257  1.00 10.00      B   
ATOM   4175  CA  ASP B 233      43.491 -13.091  -9.862  1.00 10.00      B   
ATOM   4176  CB  ASP B 233      43.784 -11.643  -9.474  1.00 10.00      B   
ATOM   4177  CG  ASP B 233      44.935 -11.534  -8.494  1.00 10.00      B   
ATOM   4178  OD1 ASP B 233      46.008 -12.113  -8.762  1.00 10.00      B   
ATOM   4179  OD2 ASP B 233      44.779 -10.861  -7.456  1.00 10.00      B   
ATOM   4180  C   ASP B 233      42.812 -13.826  -8.716  1.00 10.00      B   
ATOM   4181  O   ASP B 233      41.584 -13.845  -8.627  1.00 10.00      B   
ATOM   4182  N   TYR B 234      43.609 -14.437  -7.854  1.00 10.00      B   
ATOM   4183  HN  TYR B 234      44.578 -14.371  -7.973  1.00 10.00      B   
ATOM   4184  CA  TYR B 234      43.083 -15.190  -6.722  1.00 10.00      B   
ATOM   4185  CB  TYR B 234      44.206 -15.949  -6.006  1.00 10.00      B   
ATOM   4186  CG  TYR B 234      45.007 -16.866  -6.909  1.00 10.00      B   
ATOM   4187  CD1 TYR B 234      45.994 -16.358  -7.743  1.00 10.00      B   
ATOM   4188  CD2 TYR B 234      44.779 -18.239  -6.927  1.00 10.00      B   
ATOM   4189  CE1 TYR B 234      46.731 -17.181  -8.566  1.00 10.00      B   
ATOM   4190  CE2 TYR B 234      45.515 -19.073  -7.752  1.00 10.00      B   
ATOM   4191  CZ  TYR B 234      46.490 -18.536  -8.569  1.00 10.00      B   
ATOM   4192  OH  TYR B 234      47.236 -19.352  -9.388  1.00 10.00      B   
ATOM   4193  HH  TYR B 234      48.127 -18.987  -9.471  1.00 10.00      B   
ATOM   4194  C   TYR B 234      42.338 -14.279  -5.750  1.00 10.00      B   
ATOM   4195  O   TYR B 234      42.815 -13.197  -5.410  1.00 10.00      B   
ATOM   4196  N   TRP B 235      41.168 -14.728  -5.317  1.00 10.00      B   
ATOM   4197  HN  TRP B 235      40.857 -15.609  -5.626  1.00 10.00      B   
ATOM   4198  CA  TRP B 235      40.328 -13.969  -4.397  1.00 10.00      B   
ATOM   4199  CB  TRP B 235      38.907 -14.543  -4.409  1.00 10.00      B   
ATOM   4200  CG  TRP B 235      37.837 -13.564  -4.022  1.00 10.00      B   
ATOM   4201  CD1 TRP B 235      37.022 -13.631  -2.930  1.00 10.00      B   
ATOM   4202  CD2 TRP B 235      37.456 -12.379  -4.734  1.00 10.00      B   
ATOM   4203  NE1 TRP B 235      36.161 -12.560  -2.915  1.00 10.00      B   
ATOM   4204  HE1 TRP B 235      35.476 -12.382  -2.226  1.00 10.00      B   
ATOM   4205  CE2 TRP B 235      36.407 -11.778  -4.011  1.00 10.00      B   
ATOM   4206  CE3 TRP B 235      37.899 -11.768  -5.911  1.00 10.00      B   
ATOM   4207  CZ2 TRP B 235      35.797 -10.595  -4.426  1.00 10.00      B   
ATOM   4208  CZ3 TRP B 235      37.291 -10.595  -6.319  1.00 10.00      B   
ATOM   4209  CH2 TRP B 235      36.252 -10.020  -5.580  1.00 10.00      B   
ATOM   4210  C   TRP B 235      40.898 -14.007  -2.981  1.00 10.00      B   
ATOM   4211  O   TRP B 235      40.913 -15.056  -2.338  1.00 10.00      B   
ATOM   4212  N   PRO B 236      41.381 -12.860  -2.479  1.00 10.00      B   
ATOM   4213  CA  PRO B 236      41.957 -12.761  -1.140  1.00 10.00      B   
ATOM   4214  CB  PRO B 236      42.960 -11.622  -1.314  1.00 10.00      B   
ATOM   4215  CG  PRO B 236      42.325 -10.713  -2.317  1.00 10.00      B   
ATOM   4216  CD  PRO B 236      41.424 -11.564  -3.181  1.00 10.00      B   
ATOM   4217  C   PRO B 236      40.913 -12.389  -0.086  1.00 10.00      B   
ATOM   4218  O   PRO B 236      41.252 -11.993   1.032  1.00 10.00      B   
ATOM   4219  N   HIS B 237      39.645 -12.517  -0.444  1.00 10.00      B   
ATOM   4220  HN  HIS B 237      39.434 -12.849  -1.339  1.00 10.00      B   
ATOM   4221  CA  HIS B 237      38.557 -12.195   0.468  1.00 10.00      B   
ATOM   4222  CB  HIS B 237      37.506 -11.315  -0.218  1.00 10.00      B   
ATOM   4223  CG  HIS B 237      38.011  -9.974  -0.666  1.00 10.00      B   
ATOM   4224  ND1 HIS B 237      37.509  -8.806  -0.147  1.00 10.00      B   
ATOM   4225  CD2 HIS B 237      38.966  -9.677  -1.578  1.00 10.00      B   
ATOM   4226  CE1 HIS B 237      38.168  -7.834  -0.748  1.00 10.00      B   
ATOM   4227  NE2 HIS B 237      39.062  -8.311  -1.623  1.00 10.00      B   
ATOM   4228  HE2 HIS B 237      39.840  -7.808  -1.976  1.00 10.00      B   
ATOM   4229  C   HIS B 237      37.914 -13.476   0.981  1.00 10.00      B   
ATOM   4230  O   HIS B 237      38.137 -14.555   0.429  1.00 10.00      B   
ATOM   4231  N   GLU B 238      37.125 -13.356   2.037  1.00 10.00      B   
ATOM   4232  HN  GLU B 238      36.984 -12.469   2.433  1.00 10.00      B   
ATOM   4233  CA  GLU B 238      36.459 -14.507   2.623  1.00 10.00      B   
ATOM   4234  CB  GLU B 238      35.938 -14.170   4.022  1.00 10.00      B   
ATOM   4235  CG  GLU B 238      35.596 -15.390   4.861  1.00 10.00      B   
ATOM   4236  CD  GLU B 238      34.559 -15.112   5.929  1.00 10.00      B   
ATOM   4237  OE1 GLU B 238      34.600 -14.028   6.546  1.00 10.00      B   
ATOM   4238  OE2 GLU B 238      33.701 -15.986   6.165  1.00 10.00      B   
ATOM   4239  C   GLU B 238      35.303 -14.972   1.745  1.00 10.00      B   
ATOM   4240  O   GLU B 238      34.478 -14.166   1.317  1.00 10.00      B   
ATOM   4241  N   ILE B 239      35.255 -16.268   1.477  1.00 10.00      B   
ATOM   4242  HN  ILE B 239      35.953 -16.855   1.833  1.00 10.00      B   
ATOM   4243  CA  ILE B 239      34.189 -16.842   0.666  1.00 10.00      B   
ATOM   4244  CB  ILE B 239      34.719 -17.926  -0.300  1.00 10.00      B   
ATOM   4245  CG1 ILE B 239      35.738 -17.333  -1.278  1.00 10.00      B   
ATOM   4246  CG2 ILE B 239      33.573 -18.584  -1.057  1.00 10.00      B   
ATOM   4247  CD1 ILE B 239      37.180 -17.585  -0.891  1.00 10.00      B   
ATOM   4248  C   ILE B 239      33.123 -17.447   1.576  1.00 10.00      B   
ATOM   4249  O   ILE B 239      33.360 -18.468   2.224  1.00 10.00      B   
ATOM   4250  N   PRO B 240      31.948 -16.810   1.655  1.00 10.00      B   
ATOM   4251  CA  PRO B 240      30.844 -17.272   2.494  1.00 10.00      B   
ATOM   4252  CB  PRO B 240      29.951 -16.023   2.635  1.00 10.00      B   
ATOM   4253  CG  PRO B 240      30.651 -14.922   1.900  1.00 10.00      B   
ATOM   4254  CD  PRO B 240      31.593 -15.583   0.940  1.00 10.00      B   
ATOM   4255  C   PRO B 240      30.054 -18.410   1.845  1.00 10.00      B   
ATOM   4256  O   PRO B 240      30.361 -18.842   0.733  1.00 10.00      B   
ATOM   4257  N   LYS B 241      29.039 -18.890   2.554  1.00 10.00      B   
ATOM   4258  HN  LYS B 241      28.845 -18.500   3.432  1.00 10.00      B   
ATOM   4259  CA  LYS B 241      28.189 -19.965   2.057  1.00 10.00      B   
ATOM   4260  CB  LYS B 241      27.793 -20.906   3.199  1.00 10.00      B   
ATOM   4261  CG  LYS B 241      28.938 -21.700   3.801  1.00 10.00      B   
ATOM   4262  CD  LYS B 241      28.476 -22.485   5.017  1.00 10.00      B   
ATOM   4263  CE  LYS B 241      28.071 -21.561   6.155  1.00 10.00      B   
ATOM   4264  NZ  LYS B 241      27.351 -22.284   7.234  1.00 10.00      B   
ATOM   4265  HZ1 LYS B 241      26.370 -22.475   6.943  1.00 10.00      B   
ATOM   4266  HZ2 LYS B 241      27.337 -21.715   8.104  1.00 10.00      B   
ATOM   4267  HZ3 LYS B 241      27.822 -23.190   7.436  1.00 10.00      B   
ATOM   4268  C   LYS B 241      26.924 -19.375   1.454  1.00 10.00      B   
ATOM   4269  O   LYS B 241      26.662 -18.182   1.602  1.00 10.00      B   
ATOM   4270  N   VAL B 242      26.141 -20.206   0.783  1.00 10.00      B   
ATOM   4271  HN  VAL B 242      26.401 -21.146   0.692  1.00 10.00      B   
ATOM   4272  CA  VAL B 242      24.895 -19.749   0.185  1.00 10.00      B   
ATOM   4273  CB  VAL B 242      24.446 -20.639  -0.993  1.00 10.00      B   
ATOM   4274  CG1 VAL B 242      25.379 -20.466  -2.181  1.00 10.00      B   
ATOM   4275  CG2 VAL B 242      24.368 -22.100  -0.576  1.00 10.00      B   
ATOM   4276  C   VAL B 242      23.799 -19.696   1.244  1.00 10.00      B   
ATOM   4277  O   VAL B 242      23.918 -20.323   2.300  1.00 10.00      B   
ATOM   4278  N   PHE B 243      22.739 -18.954   0.963  1.00 10.00      B   
ATOM   4279  HN  PHE B 243      22.693 -18.493   0.101  1.00 10.00      B   
ATOM   4280  CA  PHE B 243      21.640 -18.812   1.904  1.00 10.00      B   
ATOM   4281  CB  PHE B 243      20.718 -17.652   1.510  1.00 10.00      B   
ATOM   4282  CG  PHE B 243      19.514 -17.510   2.402  1.00 10.00      B   
ATOM   4283  CD1 PHE B 243      18.245 -17.802   1.928  1.00 10.00      B   
ATOM   4284  CD2 PHE B 243      19.654 -17.093   3.715  1.00 10.00      B   
ATOM   4285  CE1 PHE B 243      17.139 -17.680   2.747  1.00 10.00      B   
ATOM   4286  CE2 PHE B 243      18.552 -16.968   4.539  1.00 10.00      B   
ATOM   4287  CZ  PHE B 243      17.293 -17.263   4.053  1.00 10.00      B   
ATOM   4288  C   PHE B 243      20.837 -20.100   2.050  1.00 10.00      B   
ATOM   4289  O   PHE B 243      20.185 -20.554   1.106  1.00 10.00      B   
ATOM   4290  N   ASP B 244      20.904 -20.689   3.233  1.00 10.00      B   
ATOM   4291  HN  ASP B 244      21.468 -20.296   3.931  1.00 10.00      B   
ATOM   4292  CA  ASP B 244      20.162 -21.902   3.524  1.00 10.00      B   
ATOM   4293  CB  ASP B 244      20.969 -22.827   4.441  1.00 10.00      B   
ATOM   4294  CG  ASP B 244      21.281 -24.160   3.794  1.00 10.00      B   
ATOM   4295  OD1 ASP B 244      20.446 -25.088   3.889  1.00 10.00      B   
ATOM   4296  OD2 ASP B 244      22.365 -24.287   3.186  1.00 10.00      B   
ATOM   4297  C   ASP B 244      18.847 -21.523   4.190  1.00 10.00      B   
ATOM   4298  O   ASP B 244      18.802 -20.573   4.975  1.00 10.00      B   
ATOM   4299  N   PRO B 245      17.757 -22.238   3.877  1.00 10.00      B   
ATOM   4300  CA  PRO B 245      16.434 -21.963   4.448  1.00 10.00      B   
ATOM   4301  CB  PRO B 245      15.493 -22.791   3.570  1.00 10.00      B   
ATOM   4302  CG  PRO B 245      16.335 -23.916   3.078  1.00 10.00      B   
ATOM   4303  CD  PRO B 245      17.727 -23.370   2.934  1.00 10.00      B   
ATOM   4304  C   PRO B 245      16.331 -22.403   5.909  1.00 10.00      B   
ATOM   4305  O   PRO B 245      15.591 -23.331   6.245  1.00 10.00      B   
ATOM   4306  N   GLU B 246      17.090 -21.744   6.768  1.00 10.00      B   
ATOM   4307  HN  GLU B 246      17.672 -21.027   6.435  1.00 10.00      B   
ATOM   4308  CB  GLU B 246      18.416 -21.658   8.823  1.00 10.00      B   
ATOM   4309  CG  GLU B 246      19.618 -22.425   8.303  1.00 10.00      B   
ATOM   4310  CD  GLU B 246      20.882 -22.087   9.063  1.00 10.00      B   
ATOM   4311  OE1 GLU B 246      21.183 -22.778  10.060  1.00 10.00      B   
ATOM   4312  OE2 GLU B 246      21.572 -21.123   8.674  1.00 10.00      B   
ATOM   4313  CA  GLU B 246      17.087 -22.056   8.187  1.00 10.00      B   
ATOM   4314  C   GLU B 246      15.950 -21.334   8.891  1.00 10.00      B   
ATOM   4315  O   GLU B 246      15.831 -20.104   8.717  1.00 10.00      B   
ATOM   4316  OXT GLU B 246      15.187 -21.995   9.622  1.00 10.00      B   
END
