# Supplementary material for: COZOID: contact zone identifier for visual analysis of protein-protein interactions
Source: BMC Bioinformatics. 2018 Apr 6;19:125. doi: 10.1186/s12859-018-2113-6 (PMC5889581; doi:10.1186/s12859-018-2113-6)
Supplement: Supplementary file 3 — Example data. Testing dataset used in the manuscript. (ZIP 2662 kb) [file 12859_2018_2113_MOESM3_ESM.zip › Test_data_COZOID/cluster12_3.pdb]

REMARK FILENAME="/data/home/enm009/home_crm01_583951768/CREAM583951768/DIRAC_"
REMARK ===============================================================
REMARK HADDOCK run for complex
REMARK final NOE weights: unambig 50 amb: 50
REMARK ===============================================================
REMARK            total,bonds,angles,improper,dihe,vdw,elec,air,cdih,coup,sani,vean,dani
REMARK energies: -206.31, 0, 0, 0, 0, -46.0899, -162.338, 2.1181, 0, 0, 0, 0, 0
REMARK ===============================================================
REMARK            bonds,angles,impropers,dihe,air,cdih,coup,sani,vean,dani
REMARK rms-dev.: 0,0,0,0,5.70843E-02,0,0, 0, 0, 0
REMARK ===============================================================
REMARK               air,cdih,coup,sani,vean,dani
REMARK               >0.3,>5,>1,>0,>5,>0.2
REMARK violations.: 0, 0, 0, 0, 0, 0
REMARK ===============================================================
REMARK                        CVpartition#,violations,rms
REMARK AIRs cross-validation: 1, 1, 1.77031
REMARK ===============================================================
REMARK NCS energy: 0
REMARK ===============================================================
REMARK Symmetry energy: 0
REMARK ===============================================================
REMARK Desolvation energy: 34.943
REMARK Internal energy free molecules: 8166.62
REMARK Internal energy complex: -17072.9
REMARK Binding energy: -25413
REMARK ===============================================================
REMARK buried surface area: 1766.11
REMARK ===============================================================
REMARK water - chain1: 0 0 0
REMARK water - chain2: 0 0 0
REMARK water - chain3: 0 0 0
REMARK water - chain4: 0 0 0
REMARK water - chain5: 0 0 0
REMARK water - chain6: 0 0 0
REMARK ===============================================================
REMARK water - water: 0 0 0
REMARK ===============================================================
REMARK DATE:08-Dec-2015  19:52:37       created by user: enm009
REMARK VERSION:1.2
ATOM      1  C   GLY A  78       8.123 -27.404   4.220  1.00 10.00      A   
ATOM      2  O   GLY A  78       7.101 -27.358   4.906  1.00 10.00      A   
ATOM      3  N   GLY A  78       6.756 -26.943   2.197  1.00 10.00      A   
ATOM      4  HT1 GLY A  78       6.732 -25.924   2.390  1.00 10.00      A   
ATOM      5  HT2 GLY A  78       5.940 -27.390   2.660  1.00 10.00      A   
ATOM      6  HT3 GLY A  78       6.688 -27.094   1.171  1.00 10.00      A   
ATOM      7  CA  GLY A  78       8.017 -27.528   2.715  1.00 10.00      A   
ATOM      8  N   PRO A  79       9.350 -27.347   4.763  1.00 10.00      A   
ATOM      9  CA  PRO A  79       9.578 -27.226   6.210  1.00 10.00      A   
ATOM     10  CB  PRO A  79      11.105 -27.186   6.338  1.00 10.00      A   
ATOM     11  CG  PRO A  79      11.608 -27.778   5.068  1.00 10.00      A   
ATOM     12  CD  PRO A  79      10.613 -27.394   4.014  1.00 10.00      A   
ATOM     13  C   PRO A  79       8.977 -25.938   6.763  1.00 10.00      A   
ATOM     14  O   PRO A  79       9.250 -24.848   6.257  1.00 10.00      A   
ATOM     15  N   ARG A  80       8.155 -26.070   7.794  1.00 10.00      A   
ATOM     16  HN  ARG A  80       7.983 -26.966   8.158  1.00 10.00      A   
ATOM     17  CA  ARG A  80       7.506 -24.921   8.408  1.00 10.00      A   
ATOM     18  CB  ARG A  80       5.998 -25.166   8.531  1.00 10.00      A   
ATOM     19  CG  ARG A  80       5.332 -25.727   7.285  1.00 10.00      A   
ATOM     20  CD  ARG A  80       5.123 -24.658   6.225  1.00 10.00      A   
ATOM     21  NE  ARG A  80       4.136 -25.071   5.223  1.00 10.00      A   
ATOM     22  HE  ARG A  80       3.345 -25.564   5.548  1.00 10.00      A   
ATOM     23  CZ  ARG A  80       4.247 -24.822   3.918  1.00 10.00      A   
ATOM     24  NH1 ARG A  80       5.298 -24.167   3.452  1.00 10.00      A   
ATOM     25 HH11 ARG A  80       5.388 -23.976   2.418  1.00 10.00      A   
ATOM     26 HH12 ARG A  80       6.040 -23.834   4.103  1.00 10.00      A   
ATOM     27  NH2 ARG A  80       3.305 -25.226   3.078  1.00 10.00      A   
ATOM     28 HH21 ARG A  80       3.391 -25.031   2.054  1.00 10.00      A   
ATOM     29 HH22 ARG A  80       2.458 -25.741   3.439  1.00 10.00      A   
ATOM     30  C   ARG A  80       8.079 -24.651   9.794  1.00 10.00      A   
ATOM     31  O   ARG A  80       7.826 -25.404  10.734  1.00 10.00      A   
ATOM     32  N   SER A  81       8.859 -23.591   9.915  1.00 10.00      A   
ATOM     33  HN  SER A  81       9.058 -23.043   9.126  1.00 10.00      A   
ATOM     34  CA  SER A  81       9.442 -23.220  11.190  1.00 10.00      A   
ATOM     35  CB  SER A  81      10.780 -22.521  10.948  1.00 10.00      A   
ATOM     36  OG  SER A  81      10.822 -21.948   9.652  1.00 10.00      A   
ATOM     37  HG  SER A  81      11.736 -21.819   9.389  1.00 10.00      A   
ATOM     38  C   SER A  81       8.490 -22.295  11.937  1.00 10.00      A   
ATOM     39  O   SER A  81       7.651 -21.638  11.314  1.00 10.00      A   
ATOM     40  N   GLN A  82       8.604 -22.249  13.262  1.00 10.00      A   
ATOM     41  HN  GLN A  82       9.283 -22.803  13.707  1.00 10.00      A   
ATOM     42  CA  GLN A  82       7.740 -21.388  14.063  1.00 10.00      A   
ATOM     43  CB  GLN A  82       8.047 -21.523  15.555  1.00 10.00      A   
ATOM     44  CG  GLN A  82       7.286 -20.532  16.421  1.00 10.00      A   
ATOM     45  CD  GLN A  82       7.725 -20.554  17.868  1.00 10.00      A   
ATOM     46  OE1 GLN A  82       8.073 -21.605  18.413  1.00 10.00      A   
ATOM     47  NE2 GLN A  82       7.718 -19.394  18.501  1.00 10.00      A   
ATOM     48 HE21 GLN A  82       7.426 -18.590  17.999  1.00 10.00      A   
ATOM     49 HE22 GLN A  82       8.004 -19.374  19.437  1.00 10.00      A   
ATOM     50  C   GLN A  82       7.885 -19.936  13.622  1.00 10.00      A   
ATOM     51  O   GLN A  82       6.896 -19.255  13.370  1.00 10.00      A   
ATOM     52  N   LYS A  83       9.132 -19.488  13.509  1.00 10.00      A   
ATOM     53  HN  LYS A  83       9.873 -20.090  13.735  1.00 10.00      A   
ATOM     54  CA  LYS A  83       9.438 -18.125  13.084  1.00 10.00      A   
ATOM     55  CB  LYS A  83      10.957 -17.930  13.048  1.00 10.00      A   
ATOM     56  CG  LYS A  83      11.411 -16.527  12.680  1.00 10.00      A   
ATOM     57  CD  LYS A  83      12.927 -16.432  12.655  1.00 10.00      A   
ATOM     58  CE  LYS A  83      13.389 -15.046  12.236  1.00 10.00      A   
ATOM     59  NZ  LYS A  83      14.871 -14.957  12.166  1.00 10.00      A   
ATOM     60  HZ1 LYS A  83      15.159 -14.016  11.826  1.00 10.00      A   
ATOM     61  HZ2 LYS A  83      15.242 -15.676  11.514  1.00 10.00      A   
ATOM     62  HZ3 LYS A  83      15.284 -15.116  13.106  1.00 10.00      A   
ATOM     63  C   LYS A  83       8.842 -17.840  11.706  1.00 10.00      A   
ATOM     64  O   LYS A  83       8.382 -16.733  11.430  1.00 10.00      A   
ATOM     65  N   GLN A  84       8.844 -18.855  10.853  1.00 10.00      A   
ATOM     66  HN  GLN A  84       9.205 -19.719  11.142  1.00 10.00      A   
ATOM     67  CA  GLN A  84       8.309 -18.729   9.503  1.00 10.00      A   
ATOM     68  CB  GLN A  84       8.695 -19.952   8.671  1.00 10.00      A   
ATOM     69  CG  GLN A  84       8.677 -19.732   7.168  1.00 10.00      A   
ATOM     70  CD  GLN A  84       9.380 -20.845   6.416  1.00 10.00      A   
ATOM     71  OE1 GLN A  84       9.428 -21.988   6.872  1.00 10.00      A   
ATOM     72  NE2 GLN A  84       9.929 -20.526   5.253  1.00 10.00      A   
ATOM     73 HE21 GLN A  84       9.851 -19.599   4.941  1.00 10.00      A   
ATOM     74 HE22 GLN A  84      10.390 -21.229   4.750  1.00 10.00      A   
ATOM     75  C   GLN A  84       6.792 -18.570   9.546  1.00 10.00      A   
ATOM     76  O   GLN A  84       6.230 -17.697   8.887  1.00 10.00      A   
ATOM     77  N   LEU A  85       6.141 -19.409  10.341  1.00 10.00      A   
ATOM     78  HN  LEU A  85       6.651 -20.085  10.842  1.00 10.00      A   
ATOM     79  CA  LEU A  85       4.693 -19.362  10.487  1.00 10.00      A   
ATOM     80  CB  LEU A  85       4.193 -20.573  11.277  1.00 10.00      A   
ATOM     81  CG  LEU A  85       4.445 -21.940  10.636  1.00 10.00      A   
ATOM     82  CD1 LEU A  85       3.953 -23.057  11.542  1.00 10.00      A   
ATOM     83  CD2 LEU A  85       3.781 -22.024   9.270  1.00 10.00      A   
ATOM     84  C   LEU A  85       4.263 -18.065  11.164  1.00 10.00      A   
ATOM     85  O   LEU A  85       3.246 -17.471  10.802  1.00 10.00      A   
ATOM     86  N   GLU A  86       5.052 -17.630  12.142  1.00 10.00      A   
ATOM     87  HN  GLU A  86       5.837 -18.166  12.397  1.00 10.00      A   
ATOM     88  CA  GLU A  86       4.779 -16.394  12.863  1.00 10.00      A   
ATOM     89  CB  GLU A  86       5.809 -16.180  13.972  1.00 10.00      A   
ATOM     90  CG  GLU A  86       5.478 -16.862  15.287  1.00 10.00      A   
ATOM     91  CD  GLU A  86       6.349 -16.355  16.416  1.00 10.00      A   
ATOM     92  OE1 GLU A  86       6.327 -15.135  16.680  1.00 10.00      A   
ATOM     93  OE2 GLU A  86       7.072 -17.165  17.035  1.00 10.00      A   
ATOM     94  C   GLU A  86       4.806 -15.203  11.913  1.00 10.00      A   
ATOM     95  O   GLU A  86       3.967 -14.313  11.997  1.00 10.00      A   
ATOM     96  N   LEU A  87       5.772 -15.205  11.003  1.00 10.00      A   
ATOM     97  HN  LEU A  87       6.408 -15.951  10.983  1.00 10.00      A   
ATOM     98  CA  LEU A  87       5.916 -14.125  10.037  1.00 10.00      A   
ATOM     99  CB  LEU A  87       7.314 -14.163   9.412  1.00 10.00      A   
ATOM    100  CG  LEU A  87       7.661 -13.032   8.440  1.00 10.00      A   
ATOM    101  CD1 LEU A  87       7.741 -11.698   9.169  1.00 10.00      A   
ATOM    102  CD2 LEU A  87       8.966 -13.332   7.723  1.00 10.00      A   
ATOM    103  C   LEU A  87       4.849 -14.216   8.950  1.00 10.00      A   
ATOM    104  O   LEU A  87       4.439 -13.206   8.376  1.00 10.00      A   
ATOM    105  N   LYS A  88       4.393 -15.430   8.678  1.00 10.00      A   
ATOM    106  HN  LYS A  88       4.750 -16.198   9.171  1.00 10.00      A   
ATOM    107  CA  LYS A  88       3.382 -15.647   7.656  1.00 10.00      A   
ATOM    108  CB  LYS A  88       3.294 -17.126   7.267  1.00 10.00      A   
ATOM    109  CG  LYS A  88       2.758 -17.356   5.862  1.00 10.00      A   
ATOM    110  CD  LYS A  88       3.564 -16.574   4.835  1.00 10.00      A   
ATOM    111  CE  LYS A  88       2.927 -16.653   3.460  1.00 10.00      A   
ATOM    112  NZ  LYS A  88       3.612 -15.778   2.472  1.00 10.00      A   
ATOM    113  HZ1 LYS A  88       3.538 -14.773   2.768  1.00 10.00      A   
ATOM    114  HZ2 LYS A  88       3.165 -15.879   1.537  1.00 10.00      A   
ATOM    115  HZ3 LYS A  88       4.615 -16.030   2.395  1.00 10.00      A   
ATOM    116  C   LYS A  88       2.019 -15.107   8.080  1.00 10.00      A   
ATOM    117  O   LYS A  88       1.302 -14.521   7.269  1.00 10.00      A   
ATOM    118  N   VAL A  89       1.666 -15.285   9.351  1.00 10.00      A   
ATOM    119  HN  VAL A  89       2.281 -15.745   9.963  1.00 10.00      A   
ATOM    120  CA  VAL A  89       0.379 -14.806   9.848  1.00 10.00      A   
ATOM    121  CB  VAL A  89      -0.036 -15.436  11.198  1.00 10.00      A   
ATOM    122  CG1 VAL A  89      -0.214 -16.939  11.053  1.00 10.00      A   
ATOM    123  CG2 VAL A  89       0.963 -15.111  12.298  1.00 10.00      A   
ATOM    124  C   VAL A  89       0.326 -13.282   9.921  1.00 10.00      A   
ATOM    125  O   VAL A  89      -0.745 -12.684   9.797  1.00 10.00      A   
ATOM    126  N   SER A  90       1.481 -12.652  10.109  1.00 10.00      A   
ATOM    127  HN  SER A  90       2.309 -13.171  10.207  1.00 10.00      A   
ATOM    128  CA  SER A  90       1.543 -11.201  10.173  1.00 10.00      A   
ATOM    129  CB  SER A  90       2.870 -10.745  10.774  1.00 10.00      A   
ATOM    130  OG  SER A  90       3.757 -11.838  10.907  1.00 10.00      A   
ATOM    131  HG  SER A  90       3.613 -12.269  11.759  1.00 10.00      A   
ATOM    132  C   SER A  90       1.354 -10.612   8.779  1.00 10.00      A   
ATOM    133  O   SER A  90       0.738  -9.562   8.612  1.00 10.00      A   
ATOM    134  N   GLU A  91       1.886 -11.307   7.781  1.00 10.00      A   
ATOM    135  HN  GLU A  91       2.387 -12.128   7.984  1.00 10.00      A   
ATOM    136  CA  GLU A  91       1.764 -10.876   6.394  1.00 10.00      A   
ATOM    137  CB  GLU A  91       2.667 -11.733   5.501  1.00 10.00      A   
ATOM    138  CG  GLU A  91       2.809 -11.231   4.073  1.00 10.00      A   
ATOM    139  CD  GLU A  91       3.642 -12.162   3.215  1.00 10.00      A   
ATOM    140  OE1 GLU A  91       3.206 -13.307   2.990  1.00 10.00      A   
ATOM    141  OE2 GLU A  91       4.737 -11.754   2.767  1.00 10.00      A   
ATOM    142  C   GLU A  91       0.308 -10.997   5.945  1.00 10.00      A   
ATOM    143  O   GLU A  91      -0.202 -10.157   5.201  1.00 10.00      A   
ATOM    144  N   LEU A  92      -0.361 -12.039   6.433  1.00 10.00      A   
ATOM    145  HN  LEU A  92       0.106 -12.663   7.029  1.00 10.00      A   
ATOM    146  CA  LEU A  92      -1.759 -12.288   6.100  1.00 10.00      A   
ATOM    147  CB  LEU A  92      -2.246 -13.594   6.736  1.00 10.00      A   
ATOM    148  CG  LEU A  92      -1.635 -14.886   6.192  1.00 10.00      A   
ATOM    149  CD1 LEU A  92      -2.132 -16.083   6.989  1.00 10.00      A   
ATOM    150  CD2 LEU A  92      -1.952 -15.054   4.715  1.00 10.00      A   
ATOM    151  C   LEU A  92      -2.659 -11.135   6.539  1.00 10.00      A   
ATOM    152  O   LEU A  92      -3.451 -10.621   5.748  1.00 10.00      A   
ATOM    153  N   VAL A  93      -2.529 -10.722   7.799  1.00 10.00      A   
ATOM    154  HN  VAL A  93      -1.870 -11.159   8.382  1.00 10.00      A   
ATOM    155  CA  VAL A  93      -3.350  -9.632   8.328  1.00 10.00      A   
ATOM    156  CB  VAL A  93      -3.250  -9.481   9.862  1.00 10.00      A   
ATOM    157  CG1 VAL A  93      -3.804 -10.714  10.558  1.00 10.00      A   
ATOM    158  CG2 VAL A  93      -1.820  -9.210  10.307  1.00 10.00      A   
ATOM    159  C   VAL A  93      -3.057  -8.303   7.633  1.00 10.00      A   
ATOM    160  O   VAL A  93      -3.946  -7.462   7.485  1.00 10.00      A   
ATOM    161  N   GLN A  94      -1.810  -8.121   7.202  1.00 10.00      A   
ATOM    162  HN  GLN A  94      -1.143  -8.823   7.355  1.00 10.00      A   
ATOM    163  CA  GLN A  94      -1.413  -6.903   6.506  1.00 10.00      A   
ATOM    164  CB  GLN A  94       0.107  -6.855   6.322  1.00 10.00      A   
ATOM    165  CG  GLN A  94       0.890  -6.601   7.603  1.00 10.00      A   
ATOM    166  CD  GLN A  94       2.387  -6.764   7.411  1.00 10.00      A   
ATOM    167  OE1 GLN A  94       2.918  -6.538   6.323  1.00 10.00      A   
ATOM    168  NE2 GLN A  94       3.084  -7.157   8.468  1.00 10.00      A   
ATOM    169 HE21 GLN A  94       2.604  -7.318   9.308  1.00 10.00      A   
ATOM    170 HE22 GLN A  94       4.049  -7.274   8.364  1.00 10.00      A   
ATOM    171  C   GLN A  94      -2.097  -6.848   5.147  1.00 10.00      A   
ATOM    172  O   GLN A  94      -2.680  -5.831   4.770  1.00 10.00      A   
ATOM    173  N   PHE A  95      -2.041  -7.971   4.436  1.00 10.00      A   
ATOM    174  HN  PHE A  95      -1.576  -8.750   4.818  1.00 10.00      A   
ATOM    175  CA  PHE A  95      -2.643  -8.095   3.114  1.00 10.00      A   
ATOM    176  CB  PHE A  95      -2.392  -9.507   2.568  1.00 10.00      A   
ATOM    177  CG  PHE A  95      -2.873  -9.740   1.161  1.00 10.00      A   
ATOM    178  CD1 PHE A  95      -2.124  -9.308   0.078  1.00 10.00      A   
ATOM    179  CD2 PHE A  95      -4.068 -10.403   0.921  1.00 10.00      A   
ATOM    180  CE1 PHE A  95      -2.556  -9.530  -1.216  1.00 10.00      A   
ATOM    181  CE2 PHE A  95      -4.507 -10.627  -0.370  1.00 10.00      A   
ATOM    182  CZ  PHE A  95      -3.750 -10.191  -1.440  1.00 10.00      A   
ATOM    183  C   PHE A  95      -4.143  -7.812   3.166  1.00 10.00      A   
ATOM    184  O   PHE A  95      -4.678  -7.083   2.326  1.00 10.00      A   
ATOM    185  N   LEU A  96      -4.809  -8.386   4.162  1.00 10.00      A   
ATOM    186  HN  LEU A  96      -4.317  -8.946   4.801  1.00 10.00      A   
ATOM    187  CA  LEU A  96      -6.247  -8.215   4.333  1.00 10.00      A   
ATOM    188  CB  LEU A  96      -6.754  -9.036   5.524  1.00 10.00      A   
ATOM    189  CG  LEU A  96      -6.651 -10.557   5.389  1.00 10.00      A   
ATOM    190  CD1 LEU A  96      -7.099 -11.239   6.673  1.00 10.00      A   
ATOM    191  CD2 LEU A  96      -7.467 -11.052   4.203  1.00 10.00      A   
ATOM    192  C   LEU A  96      -6.631  -6.747   4.500  1.00 10.00      A   
ATOM    193  O   LEU A  96      -7.525  -6.253   3.814  1.00 10.00      A   
ATOM    194  N   LEU A  97      -5.939  -6.052   5.398  1.00 10.00      A   
ATOM    195  HN  LEU A  97      -5.221  -6.499   5.899  1.00 10.00      A   
ATOM    196  CA  LEU A  97      -6.216  -4.643   5.662  1.00 10.00      A   
ATOM    197  CB  LEU A  97      -5.340  -4.127   6.807  1.00 10.00      A   
ATOM    198  CG  LEU A  97      -5.802  -4.477   8.224  1.00 10.00      A   
ATOM    199  CD1 LEU A  97      -4.734  -4.106   9.239  1.00 10.00      A   
ATOM    200  CD2 LEU A  97      -7.110  -3.772   8.547  1.00 10.00      A   
ATOM    201  C   LEU A  97      -6.015  -3.779   4.420  1.00 10.00      A   
ATOM    202  O   LEU A  97      -6.863  -2.952   4.087  1.00 10.00      A   
ATOM    203  N   ILE A  98      -4.898  -3.989   3.735  1.00 10.00      A   
ATOM    204  HN  ILE A  98      -4.271  -4.681   4.045  1.00 10.00      A   
ATOM    205  CA  ILE A  98      -4.572  -3.221   2.536  1.00 10.00      A   
ATOM    206  CB  ILE A  98      -3.165  -3.580   2.003  1.00 10.00      A   
ATOM    207  CG1 ILE A  98      -2.087  -3.250   3.042  1.00 10.00      A   
ATOM    208  CG2 ILE A  98      -2.873  -2.878   0.683  1.00 10.00      A   
ATOM    209  CD1 ILE A  98      -2.056  -1.796   3.465  1.00 10.00      A   
ATOM    210  C   ILE A  98      -5.612  -3.411   1.427  1.00 10.00      A   
ATOM    211  O   ILE A  98      -5.992  -2.455   0.749  1.00 10.00      A   
ATOM    212  N   LYS A  99      -6.086  -4.639   1.257  1.00 10.00      A   
ATOM    213  HN  LYS A  99      -5.773  -5.360   1.844  1.00 10.00      A   
ATOM    214  CA  LYS A  99      -7.063  -4.935   0.216  1.00 10.00      A   
ATOM    215  CB  LYS A  99      -7.030  -6.418  -0.172  1.00 10.00      A   
ATOM    216  CG  LYS A  99      -5.708  -6.876  -0.773  1.00 10.00      A   
ATOM    217  CD  LYS A  99      -5.498  -6.313  -2.171  1.00 10.00      A   
ATOM    218  CE  LYS A  99      -4.111  -6.648  -2.698  1.00 10.00      A   
ATOM    219  NZ  LYS A  99      -3.965  -6.340  -4.146  1.00 10.00      A   
ATOM    220  HZ1 LYS A  99      -2.999  -6.563  -4.463  1.00 10.00      A   
ATOM    221  HZ2 LYS A  99      -4.149  -5.332  -4.321  1.00 10.00      A   
ATOM    222  HZ3 LYS A  99      -4.638  -6.908  -4.701  1.00 10.00      A   
ATOM    223  C   LYS A  99      -8.480  -4.507   0.599  1.00 10.00      A   
ATOM    224  O   LYS A  99      -9.286  -4.168  -0.269  1.00 10.00      A   
ATOM    225  N   ASP A 100      -8.782  -4.510   1.891  1.00 10.00      A   
ATOM    226  HN  ASP A 100      -8.102  -4.779   2.549  1.00 10.00      A   
ATOM    227  CA  ASP A 100     -10.114  -4.129   2.355  1.00 10.00      A   
ATOM    228  CB  ASP A 100     -10.377  -4.605   3.781  1.00 10.00      A   
ATOM    229  CG  ASP A 100     -11.674  -4.043   4.328  1.00 10.00      A   
ATOM    230  OD1 ASP A 100     -12.758  -4.541   3.942  1.00 10.00      A   
ATOM    231  OD2 ASP A 100     -11.624  -3.080   5.118  1.00 10.00      A   
ATOM    232  C   ASP A 100     -10.362  -2.628   2.255  1.00 10.00      A   
ATOM    233  O   ASP A 100     -11.455  -2.201   1.881  1.00 10.00      A   
ATOM    234  N   GLN A 101      -9.354  -1.830   2.583  1.00 10.00      A   
ATOM    235  HN  GLN A 101      -8.502  -2.227   2.866  1.00 10.00      A   
ATOM    236  CA  GLN A 101      -9.486  -0.372   2.538  1.00 10.00      A   
ATOM    237  CB  GLN A 101      -8.215   0.314   3.046  1.00 10.00      A   
ATOM    238  CG  GLN A 101      -7.831  -0.048   4.475  1.00 10.00      A   
ATOM    239  CD  GLN A 101      -8.903   0.298   5.494  1.00 10.00      A   
ATOM    240  OE1 GLN A 101      -9.613   1.297   5.363  1.00 10.00      A   
ATOM    241  NE2 GLN A 101      -9.032  -0.534   6.516  1.00 10.00      A   
ATOM    242 HE21 GLN A 101      -8.442  -1.315   6.556  1.00 10.00      A   
ATOM    243 HE22 GLN A 101      -9.717  -0.337   7.187  1.00 10.00      A   
ATOM    244  C   GLN A 101      -9.840   0.119   1.133  1.00 10.00      A   
ATOM    245  O   GLN A 101     -10.524   1.133   0.969  1.00 10.00      A   
ATOM    246  N   LYS A 102      -9.380  -0.610   0.125  1.00 10.00      A   
ATOM    247  HN  LYS A 102      -8.833  -1.400   0.319  1.00 10.00      A   
ATOM    248  CA  LYS A 102      -9.658  -0.255  -1.262  1.00 10.00      A   
ATOM    249  CB  LYS A 102      -8.513  -0.714  -2.173  1.00 10.00      A   
ATOM    250  CG  LYS A 102      -8.450   0.004  -3.513  1.00 10.00      A   
ATOM    251  CD  LYS A 102      -7.126  -0.254  -4.211  1.00 10.00      A   
ATOM    252  CE  LYS A 102      -7.104   0.353  -5.604  1.00 10.00      A   
ATOM    253  NZ  LYS A 102      -5.748   0.304  -6.207  1.00 10.00      A   
ATOM    254  HZ1 LYS A 102      -5.131  -0.330  -5.661  1.00 10.00      A   
ATOM    255  HZ2 LYS A 102      -5.325   1.257  -6.218  1.00 10.00      A   
ATOM    256  HZ3 LYS A 102      -5.804  -0.043  -7.185  1.00 10.00      A   
ATOM    257  C   LYS A 102     -10.990  -0.857  -1.716  1.00 10.00      A   
ATOM    258  O   LYS A 102     -11.519  -0.494  -2.768  1.00 10.00      A   
ATOM    259  N   LYS A 103     -11.520  -1.776  -0.903  1.00 10.00      A   
ATOM    260  HN  LYS A 103     -11.039  -2.007  -0.081  1.00 10.00      A   
ATOM    261  CA  LYS A 103     -12.792  -2.448  -1.182  1.00 10.00      A   
ATOM    262  CB  LYS A 103     -13.976  -1.489  -0.992  1.00 10.00      A   
ATOM    263  CG  LYS A 103     -14.164  -1.003   0.440  1.00 10.00      A   
ATOM    264  CD  LYS A 103     -14.865  -2.048   1.295  1.00 10.00      A   
ATOM    265  CE  LYS A 103     -14.903  -1.642   2.762  1.00 10.00      A   
ATOM    266  NZ  LYS A 103     -13.659  -2.023   3.483  1.00 10.00      A   
ATOM    267  HZ1 LYS A 103     -13.632  -1.580   4.422  1.00 10.00      A   
ATOM    268  HZ2 LYS A 103     -12.819  -1.722   2.946  1.00 10.00      A   
ATOM    269  HZ3 LYS A 103     -13.613  -3.063   3.607  1.00 10.00      A   
ATOM    270  C   LYS A 103     -12.802  -3.078  -2.573  1.00 10.00      A   
ATOM    271  O   LYS A 103     -13.548  -2.655  -3.456  1.00 10.00      A   
ATOM    272  N   ILE A 104     -11.964  -4.088  -2.758  1.00 10.00      A   
ATOM    273  HN  ILE A 104     -11.390  -4.375  -2.014  1.00 10.00      A   
ATOM    274  CA  ILE A 104     -11.858  -4.770  -4.048  1.00 10.00      A   
ATOM    275  CB  ILE A 104     -10.647  -5.728  -4.129  1.00 10.00      A   
ATOM    276  CG1 ILE A 104      -9.372  -5.032  -3.638  1.00 10.00      A   
ATOM    277  CG2 ILE A 104     -10.459  -6.245  -5.550  1.00 10.00      A   
ATOM    278  CD1 ILE A 104      -8.969  -3.826  -4.462  1.00 10.00      A   
ATOM    279  C   ILE A 104     -13.160  -5.469  -4.487  1.00 10.00      A   
ATOM    280  O   ILE A 104     -13.653  -5.199  -5.585  1.00 10.00      A   
ATOM    281  N   PRO A 105     -13.767  -6.345  -3.647  1.00 10.00      A   
ATOM    282  CA  PRO A 105     -13.289  -6.701  -2.305  1.00 10.00      A   
ATOM    283  CB  PRO A 105     -14.575  -7.134  -1.575  1.00 10.00      A   
ATOM    284  CG  PRO A 105     -15.673  -7.077  -2.595  1.00 10.00      A   
ATOM    285  CD  PRO A 105     -15.009  -7.056  -3.942  1.00 10.00      A   
ATOM    286  C   PRO A 105     -12.285  -7.855  -2.312  1.00 10.00      A   
ATOM    287  O   PRO A 105     -11.848  -8.313  -3.370  1.00 10.00      A   
ATOM    288  N   ILE A 106     -11.937  -8.329  -1.121  1.00 10.00      A   
ATOM    289  HN  ILE A 106     -12.356  -7.952  -0.318  1.00 10.00      A   
ATOM    290  CA  ILE A 106     -10.970  -9.409  -0.968  1.00 10.00      A   
ATOM    291  CB  ILE A 106     -10.566  -9.600   0.509  1.00 10.00      A   
ATOM    292  CG1 ILE A 106     -10.336  -8.239   1.178  1.00 10.00      A   
ATOM    293  CG2 ILE A 106      -9.313 -10.459   0.602  1.00 10.00      A   
ATOM    294  CD1 ILE A 106     -10.127  -8.316   2.675  1.00 10.00      A   
ATOM    295  C   ILE A 106     -11.501 -10.731  -1.517  1.00 10.00      A   
ATOM    296  O   ILE A 106     -12.539 -11.229  -1.080  1.00 10.00      A   
ATOM    297  N   LYS A 107     -10.779 -11.292  -2.476  1.00 10.00      A   
ATOM    298  HN  LYS A 107      -9.963 -10.844  -2.780  1.00 10.00      A   
ATOM    299  CA  LYS A 107     -11.156 -12.556  -3.084  1.00 10.00      A   
ATOM    300  CB  LYS A 107     -10.988 -12.482  -4.601  1.00 10.00      A   
ATOM    301  CG  LYS A 107     -11.952 -11.530  -5.287  1.00 10.00      A   
ATOM    302  CD  LYS A 107     -11.635 -11.403  -6.767  1.00 10.00      A   
ATOM    303  CE  LYS A 107     -10.519 -10.400  -7.012  1.00 10.00      A   
ATOM    304  NZ  LYS A 107      -9.671 -10.793  -8.166  1.00 10.00      A   
ATOM    305  HZ1 LYS A 107     -10.247 -11.280  -8.884  1.00 10.00      A   
ATOM    306  HZ2 LYS A 107      -8.909 -11.437  -7.847  1.00 10.00      A   
ATOM    307  HZ3 LYS A 107      -9.239  -9.954  -8.597  1.00 10.00      A   
ATOM    308  C   LYS A 107     -10.297 -13.679  -2.521  1.00 10.00      A   
ATOM    309  O   LYS A 107      -9.077 -13.542  -2.423  1.00 10.00      A   
ATOM    310  N   ARG A 108     -10.936 -14.784  -2.157  1.00 10.00      A   
ATOM    311  HN  ARG A 108     -11.913 -14.824  -2.265  1.00 10.00      A   
ATOM    312  CA  ARG A 108     -10.239 -15.939  -1.594  1.00 10.00      A   
ATOM    313  CB  ARG A 108     -11.240 -17.047  -1.265  1.00 10.00      A   
ATOM    314  CG  ARG A 108     -10.619 -18.344  -0.769  1.00 10.00      A   
ATOM    315  CD  ARG A 108     -11.688 -19.274  -0.221  1.00 10.00      A   
ATOM    316  NE  ARG A 108     -11.296 -20.679  -0.271  1.00 10.00      A   
ATOM    317  HE  ARG A 108     -10.336 -20.886  -0.202  1.00 10.00      A   
ATOM    318  CZ  ARG A 108     -12.168 -21.682  -0.381  1.00 10.00      A   
ATOM    319  NH1 ARG A 108     -13.463 -21.430  -0.535  1.00 10.00      A   
ATOM    320 HH11 ARG A 108     -13.808 -20.441  -0.584  1.00 10.00      A   
ATOM    321 HH12 ARG A 108     -14.144 -22.214  -0.608  1.00 10.00      A   
ATOM    322  NH2 ARG A 108     -11.743 -22.937  -0.363  1.00 10.00      A   
ATOM    323 HH21 ARG A 108     -10.724 -23.144  -0.269  1.00 10.00      A   
ATOM    324 HH22 ARG A 108     -12.425 -23.723  -0.439  1.00 10.00      A   
ATOM    325  C   ARG A 108      -9.152 -16.459  -2.535  1.00 10.00      A   
ATOM    326  O   ARG A 108      -8.061 -16.832  -2.096  1.00 10.00      A   
ATOM    327  N   ALA A 109      -9.452 -16.465  -3.828  1.00 10.00      A   
ATOM    328  HN  ALA A 109     -10.334 -16.152  -4.112  1.00 10.00      A   
ATOM    329  CA  ALA A 109      -8.507 -16.931  -4.836  1.00 10.00      A   
ATOM    330  CB  ALA A 109      -9.164 -16.947  -6.207  1.00 10.00      A   
ATOM    331  C   ALA A 109      -7.254 -16.060  -4.854  1.00 10.00      A   
ATOM    332  O   ALA A 109      -6.138 -16.564  -4.981  1.00 10.00      A   
ATOM    333  N   ASP A 110      -7.447 -14.755  -4.702  1.00 10.00      A   
ATOM    334  HN  ASP A 110      -8.357 -14.420  -4.581  1.00 10.00      A   
ATOM    335  CA  ASP A 110      -6.340 -13.805  -4.701  1.00 10.00      A   
ATOM    336  CB  ASP A 110      -6.861 -12.365  -4.666  1.00 10.00      A   
ATOM    337  CG  ASP A 110      -7.092 -11.784  -6.047  1.00 10.00      A   
ATOM    338  OD1 ASP A 110      -6.403 -10.808  -6.405  1.00 10.00      A   
ATOM    339  OD2 ASP A 110      -7.967 -12.297  -6.779  1.00 10.00      A   
ATOM    340  C   ASP A 110      -5.420 -14.056  -3.515  1.00 10.00      A   
ATOM    341  O   ASP A 110      -4.201 -14.039  -3.650  1.00 10.00      A   
ATOM    342  N   ILE A 111      -6.017 -14.305  -2.354  1.00 10.00      A   
ATOM    343  HN  ILE A 111      -6.998 -14.299  -2.312  1.00 10.00      A   
ATOM    344  CA  ILE A 111      -5.255 -14.575  -1.138  1.00 10.00      A   
ATOM    345  CB  ILE A 111      -6.191 -14.804   0.071  1.00 10.00      A   
ATOM    346  CG1 ILE A 111      -7.181 -13.646   0.221  1.00 10.00      A   
ATOM    347  CG2 ILE A 111      -5.387 -14.988   1.352  1.00 10.00      A   
ATOM    348  CD1 ILE A 111      -8.317 -13.934   1.181  1.00 10.00      A   
ATOM    349  C   ILE A 111      -4.384 -15.817  -1.319  1.00 10.00      A   
ATOM    350  O   ILE A 111      -3.196 -15.812  -0.989  1.00 10.00      A   
ATOM    351  N   LEU A 112      -4.987 -16.869  -1.862  1.00 10.00      A   
ATOM    352  HN  LEU A 112      -5.932 -16.793  -2.118  1.00 10.00      A   
ATOM    353  CA  LEU A 112      -4.296 -18.135  -2.085  1.00 10.00      A   
ATOM    354  CB  LEU A 112      -5.290 -19.204  -2.552  1.00 10.00      A   
ATOM    355  CG  LEU A 112      -4.763 -20.641  -2.610  1.00 10.00      A   
ATOM    356  CD1 LEU A 112      -4.876 -21.311  -1.248  1.00 10.00      A   
ATOM    357  CD2 LEU A 112      -5.494 -21.444  -3.675  1.00 10.00      A   
ATOM    358  C   LEU A 112      -3.162 -18.004  -3.102  1.00 10.00      A   
ATOM    359  O   LEU A 112      -2.101 -18.604  -2.940  1.00 10.00      A   
ATOM    360  N   LYS A 113      -3.389 -17.215  -4.143  1.00 10.00      A   
ATOM    361  HN  LYS A 113      -4.251 -16.750  -4.210  1.00 10.00      A   
ATOM    362  CA  LYS A 113      -2.393 -17.029  -5.194  1.00 10.00      A   
ATOM    363  CB  LYS A 113      -3.069 -16.588  -6.499  1.00 10.00      A   
ATOM    364  CG  LYS A 113      -2.110 -16.328  -7.651  1.00 10.00      A   
ATOM    365  CD  LYS A 113      -2.843 -15.801  -8.872  1.00 10.00      A   
ATOM    366  CE  LYS A 113      -1.892 -15.557 -10.034  1.00 10.00      A   
ATOM    367  NZ  LYS A 113      -1.214 -16.805 -10.482  1.00 10.00      A   
ATOM    368  HZ1 LYS A 113      -1.888 -17.598 -10.486  1.00 10.00      A   
ATOM    369  HZ2 LYS A 113      -0.425 -17.037  -9.847  1.00 10.00      A   
ATOM    370  HZ3 LYS A 113      -0.842 -16.682 -11.446  1.00 10.00      A   
ATOM    371  C   LYS A 113      -1.298 -16.034  -4.807  1.00 10.00      A   
ATOM    372  O   LYS A 113      -0.138 -16.205  -5.181  1.00 10.00      A   
ATOM    373  N   HIS A 114      -1.661 -15.004  -4.058  1.00 10.00      A   
ATOM    374  HN  HIS A 114      -2.597 -14.928  -3.760  1.00 10.00      A   
ATOM    375  CA  HIS A 114      -0.701 -13.975  -3.672  1.00 10.00      A   
ATOM    376  CB  HIS A 114      -1.384 -12.618  -3.470  1.00 10.00      A   
ATOM    377  CG  HIS A 114      -1.648 -11.871  -4.742  1.00 10.00      A   
ATOM    378  ND1 HIS A 114      -1.041 -10.679  -5.076  1.00 10.00      A   
ATOM    379  HD1 HIS A 114      -0.384 -10.192  -4.533  1.00 10.00      A   
ATOM    380  CD2 HIS A 114      -2.475 -12.168  -5.777  1.00 10.00      A   
ATOM    381  CE1 HIS A 114      -1.507 -10.299  -6.272  1.00 10.00      A   
ATOM    382  NE2 HIS A 114      -2.380 -11.169  -6.742  1.00 10.00      A   
ATOM    383  C   HIS A 114       0.150 -14.334  -2.456  1.00 10.00      A   
ATOM    384  O   HIS A 114       1.315 -14.698  -2.594  1.00 10.00      A   
ATOM    385  N   VAL A 115      -0.436 -14.237  -1.269  1.00 10.00      A   
ATOM    386  HN  VAL A 115      -1.383 -13.995  -1.220  1.00 10.00      A   
ATOM    387  CA  VAL A 115       0.300 -14.496  -0.035  1.00 10.00      A   
ATOM    388  CB  VAL A 115      -0.273 -13.724   1.173  1.00 10.00      A   
ATOM    389  CG1 VAL A 115       0.179 -12.273   1.134  1.00 10.00      A   
ATOM    390  CG2 VAL A 115      -1.791 -13.810   1.207  1.00 10.00      A   
ATOM    391  C   VAL A 115       0.459 -15.974   0.312  1.00 10.00      A   
ATOM    392  O   VAL A 115       1.511 -16.378   0.807  1.00 10.00      A   
ATOM    393  N   ILE A 116      -0.566 -16.777   0.060  1.00 10.00      A   
ATOM    394  HN  ILE A 116      -1.376 -16.408  -0.355  1.00 10.00      A   
ATOM    395  CA  ILE A 116      -0.511 -18.202   0.384  1.00 10.00      A   
ATOM    396  CB  ILE A 116      -1.890 -18.884   0.254  1.00 10.00      A   
ATOM    397  CG1 ILE A 116      -2.887 -18.262   1.238  1.00 10.00      A   
ATOM    398  CG2 ILE A 116      -1.783 -20.383   0.483  1.00 10.00      A   
ATOM    399  CD1 ILE A 116      -2.468 -18.361   2.692  1.00 10.00      A   
ATOM    400  C   ILE A 116       0.553 -18.941  -0.436  1.00 10.00      A   
ATOM    401  O   ILE A 116       1.602 -19.315   0.097  1.00 10.00      A   
ATOM    402  N   GLY A 117       0.275 -19.157  -1.716  1.00 10.00      A   
ATOM    403  HN  GLY A 117      -0.593 -18.858  -2.076  1.00 10.00      A   
ATOM    404  CA  GLY A 117       1.218 -19.833  -2.590  1.00 10.00      A   
ATOM    405  C   GLY A 117       1.508 -21.272  -2.188  1.00 10.00      A   
ATOM    406  O   GLY A 117       0.767 -22.191  -2.544  1.00 10.00      A   
ATOM    407  N   ASP A 118       2.585 -21.462  -1.432  1.00 10.00      A   
ATOM    408  HN  ASP A 118       3.112 -20.682  -1.159  1.00 10.00      A   
ATOM    409  CA  ASP A 118       3.004 -22.792  -0.989  1.00 10.00      A   
ATOM    410  CB  ASP A 118       4.532 -22.855  -0.871  1.00 10.00      A   
ATOM    411  CG  ASP A 118       5.036 -24.141  -0.239  1.00 10.00      A   
ATOM    412  OD1 ASP A 118       4.856 -25.217  -0.844  1.00 10.00      A   
ATOM    413  OD2 ASP A 118       5.614 -24.076   0.868  1.00 10.00      A   
ATOM    414  C   ASP A 118       2.352 -23.183   0.332  1.00 10.00      A   
ATOM    415  O   ASP A 118       2.204 -24.365   0.638  1.00 10.00      A   
ATOM    416  N   TYR A 119       1.917 -22.189   1.094  1.00 10.00      A   
ATOM    417  HN  TYR A 119       2.007 -21.265   0.771  1.00 10.00      A   
ATOM    418  CA  TYR A 119       1.287 -22.433   2.395  1.00 10.00      A   
ATOM    419  CB  TYR A 119       1.438 -21.205   3.299  1.00 10.00      A   
ATOM    420  CG  TYR A 119       2.874 -20.864   3.627  1.00 10.00      A   
ATOM    421  CD1 TYR A 119       3.445 -21.260   4.829  1.00 10.00      A   
ATOM    422  CD2 TYR A 119       3.663 -20.154   2.730  1.00 10.00      A   
ATOM    423  CE1 TYR A 119       4.759 -20.959   5.127  1.00 10.00      A   
ATOM    424  CE2 TYR A 119       4.977 -19.848   3.020  1.00 10.00      A   
ATOM    425  CZ  TYR A 119       5.519 -20.253   4.220  1.00 10.00      A   
ATOM    426  OH  TYR A 119       6.827 -19.956   4.510  1.00 10.00      A   
ATOM    427  HH  TYR A 119       7.299 -20.772   4.718  1.00 10.00      A   
ATOM    428  C   TYR A 119      -0.186 -22.811   2.236  1.00 10.00      A   
ATOM    429  O   TYR A 119      -1.022 -22.502   3.084  1.00 10.00      A   
ATOM    430  N   LYS A 120      -0.485 -23.507   1.148  1.00 10.00      A   
ATOM    431  HN  LYS A 120       0.238 -23.755   0.536  1.00 10.00      A   
ATOM    432  CA  LYS A 120      -1.843 -23.929   0.840  1.00 10.00      A   
ATOM    433  CB  LYS A 120      -1.987 -24.185  -0.665  1.00 10.00      A   
ATOM    434  CG  LYS A 120      -0.775 -24.857  -1.297  1.00 10.00      A   
ATOM    435  CD  LYS A 120      -0.973 -25.082  -2.787  1.00 10.00      A   
ATOM    436  CE  LYS A 120       0.292 -25.620  -3.439  1.00 10.00      A   
ATOM    437  NZ  LYS A 120       1.148 -24.533  -3.993  1.00 10.00      A   
ATOM    438  HZ1 LYS A 120       0.824 -24.268  -4.947  1.00 10.00      A   
ATOM    439  HZ2 LYS A 120       2.135 -24.855  -4.057  1.00 10.00      A   
ATOM    440  HZ3 LYS A 120       1.106 -23.691  -3.378  1.00 10.00      A   
ATOM    441  C   LYS A 120      -2.234 -25.175   1.626  1.00 10.00      A   
ATOM    442  O   LYS A 120      -3.415 -25.455   1.810  1.00 10.00      A   
ATOM    443  N   ASP A 121      -1.237 -25.906   2.108  1.00 10.00      A   
ATOM    444  HN  ASP A 121      -0.314 -25.612   1.960  1.00 10.00      A   
ATOM    445  CA  ASP A 121      -1.479 -27.132   2.869  1.00 10.00      A   
ATOM    446  CB  ASP A 121      -0.221 -28.009   2.909  1.00 10.00      A   
ATOM    447  CG  ASP A 121       0.795 -27.547   3.935  1.00 10.00      A   
ATOM    448  OD1 ASP A 121       1.252 -28.381   4.743  1.00 10.00      A   
ATOM    449  OD2 ASP A 121       1.144 -26.350   3.934  1.00 10.00      A   
ATOM    450  C   ASP A 121      -1.956 -26.822   4.285  1.00 10.00      A   
ATOM    451  O   ASP A 121      -2.483 -27.691   4.980  1.00 10.00      A   
ATOM    452  N   ILE A 122      -1.764 -25.577   4.704  1.00 10.00      A   
ATOM    453  HN  ILE A 122      -1.326 -24.938   4.102  1.00 10.00      A   
ATOM    454  CA  ILE A 122      -2.177 -25.129   6.032  1.00 10.00      A   
ATOM    455  CB  ILE A 122      -0.965 -24.832   6.943  1.00 10.00      A   
ATOM    456  CG1 ILE A 122       0.111 -24.049   6.178  1.00 10.00      A   
ATOM    457  CG2 ILE A 122      -0.399 -26.121   7.520  1.00 10.00      A   
ATOM    458  CD1 ILE A 122       1.293 -23.629   7.025  1.00 10.00      A   
ATOM    459  C   ILE A 122      -3.040 -23.878   5.919  1.00 10.00      A   
ATOM    460  O   ILE A 122      -3.163 -23.101   6.867  1.00 10.00      A   
ATOM    461  N   PHE A 123      -3.651 -23.712   4.751  1.00 10.00      A   
ATOM    462  HN  PHE A 123      -3.531 -24.392   4.056  1.00 10.00      A   
ATOM    463  CA  PHE A 123      -4.502 -22.559   4.466  1.00 10.00      A   
ATOM    464  CB  PHE A 123      -5.054 -22.623   3.034  1.00 10.00      A   
ATOM    465  CG  PHE A 123      -6.053 -21.548   2.696  1.00 10.00      A   
ATOM    466  CD1 PHE A 123      -5.656 -20.228   2.555  1.00 10.00      A   
ATOM    467  CD2 PHE A 123      -7.391 -21.861   2.511  1.00 10.00      A   
ATOM    468  CE1 PHE A 123      -6.571 -19.241   2.239  1.00 10.00      A   
ATOM    469  CE2 PHE A 123      -8.312 -20.879   2.196  1.00 10.00      A   
ATOM    470  CZ  PHE A 123      -7.901 -19.567   2.058  1.00 10.00      A   
ATOM    471  C   PHE A 123      -5.622 -22.360   5.497  1.00 10.00      A   
ATOM    472  O   PHE A 123      -5.698 -21.297   6.110  1.00 10.00      A   
ATOM    473  N   PRO A 124      -6.499 -23.368   5.721  1.00 10.00      A   
ATOM    474  CA  PRO A 124      -7.610 -23.245   6.680  1.00 10.00      A   
ATOM    475  CB  PRO A 124      -8.310 -24.607   6.608  1.00 10.00      A   
ATOM    476  CG  PRO A 124      -7.894 -25.179   5.297  1.00 10.00      A   
ATOM    477  CD  PRO A 124      -6.494 -24.693   5.070  1.00 10.00      A   
ATOM    478  C   PRO A 124      -7.133 -22.973   8.106  1.00 10.00      A   
ATOM    479  O   PRO A 124      -7.845 -22.356   8.904  1.00 10.00      A   
ATOM    480  N   ASP A 125      -5.926 -23.428   8.420  1.00 10.00      A   
ATOM    481  HN  ASP A 125      -5.400 -23.895   7.737  1.00 10.00      A   
ATOM    482  CA  ASP A 125      -5.359 -23.237   9.750  1.00 10.00      A   
ATOM    483  CB  ASP A 125      -4.213 -24.220   9.994  1.00 10.00      A   
ATOM    484  CG  ASP A 125      -3.637 -24.114  11.393  1.00 10.00      A   
ATOM    485  OD1 ASP A 125      -4.257 -24.641  12.344  1.00 10.00      A   
ATOM    486  OD2 ASP A 125      -2.560 -23.507  11.547  1.00 10.00      A   
ATOM    487  C   ASP A 125      -4.874 -21.806   9.931  1.00 10.00      A   
ATOM    488  O   ASP A 125      -5.253 -21.123  10.883  1.00 10.00      A   
ATOM    489  N   LEU A 126      -4.052 -21.345   8.997  1.00 10.00      A   
ATOM    490  HN  LEU A 126      -3.796 -21.934   8.251  1.00 10.00      A   
ATOM    491  CA  LEU A 126      -3.513 -19.992   9.051  1.00 10.00      A   
ATOM    492  CB  LEU A 126      -2.421 -19.799   7.994  1.00 10.00      A   
ATOM    493  CG  LEU A 126      -0.975 -19.825   8.502  1.00 10.00      A   
ATOM    494  CD1 LEU A 126      -0.676 -21.130   9.225  1.00 10.00      A   
ATOM    495  CD2 LEU A 126      -0.001 -19.611   7.354  1.00 10.00      A   
ATOM    496  C   LEU A 126      -4.616 -18.952   8.882  1.00 10.00      A   
ATOM    497  O   LEU A 126      -4.552 -17.865   9.460  1.00 10.00      A   
ATOM    498  N   PHE A 127      -5.635 -19.302   8.103  1.00 10.00      A   
ATOM    499  HN  PHE A 127      -5.622 -20.187   7.674  1.00 10.00      A   
ATOM    500  CA  PHE A 127      -6.764 -18.411   7.856  1.00 10.00      A   
ATOM    501  CB  PHE A 127      -7.722 -19.044   6.840  1.00 10.00      A   
ATOM    502  CG  PHE A 127      -8.570 -18.059   6.083  1.00 10.00      A   
ATOM    503  CD1 PHE A 127      -7.987 -17.061   5.320  1.00 10.00      A   
ATOM    504  CD2 PHE A 127      -9.953 -18.143   6.123  1.00 10.00      A   
ATOM    505  CE1 PHE A 127      -8.766 -16.160   4.618  1.00 10.00      A   
ATOM    506  CE2 PHE A 127     -10.738 -17.245   5.424  1.00 10.00      A   
ATOM    507  CZ  PHE A 127     -10.144 -16.255   4.668  1.00 10.00      A   
ATOM    508  C   PHE A 127      -7.500 -18.118   9.159  1.00 10.00      A   
ATOM    509  O   PHE A 127      -7.914 -16.987   9.413  1.00 10.00      A   
ATOM    510  N   LYS A 128      -7.643 -19.146   9.988  1.00 10.00      A   
ATOM    511  HN  LYS A 128      -7.286 -20.022   9.728  1.00 10.00      A   
ATOM    512  CA  LYS A 128      -8.316 -19.008  11.273  1.00 10.00      A   
ATOM    513  CB  LYS A 128      -8.539 -20.385  11.911  1.00 10.00      A   
ATOM    514  CG  LYS A 128      -9.496 -20.386  13.096  1.00 10.00      A   
ATOM    515  CD  LYS A 128      -8.748 -20.442  14.418  1.00 10.00      A   
ATOM    516  CE  LYS A 128      -9.709 -20.442  15.595  1.00 10.00      A   
ATOM    517  NZ  LYS A 128      -8.993 -20.463  16.895  1.00 10.00      A   
ATOM    518  HZ1 LYS A 128      -8.284 -19.694  16.925  1.00 10.00      A   
ATOM    519  HZ2 LYS A 128      -8.507 -21.373  17.024  1.00 10.00      A   
ATOM    520  HZ3 LYS A 128      -9.667 -20.328  17.676  1.00 10.00      A   
ATOM    521  C   LYS A 128      -7.496 -18.120  12.204  1.00 10.00      A   
ATOM    522  O   LYS A 128      -8.042 -17.292  12.934  1.00 10.00      A   
ATOM    523  N   ARG A 129      -6.178 -18.292  12.157  1.00 10.00      A   
ATOM    524  HN  ARG A 129      -5.807 -18.964  11.545  1.00 10.00      A   
ATOM    525  CA  ARG A 129      -5.269 -17.511  12.988  1.00 10.00      A   
ATOM    526  CB  ARG A 129      -3.833 -18.028  12.855  1.00 10.00      A   
ATOM    527  CG  ARG A 129      -3.660 -19.486  13.244  1.00 10.00      A   
ATOM    528  CD  ARG A 129      -2.209 -19.925  13.141  1.00 10.00      A   
ATOM    529  NE  ARG A 129      -2.085 -21.380  13.156  1.00 10.00      A   
ATOM    530  HE  ARG A 129      -2.393 -21.871  12.351  1.00 10.00      A   
ATOM    531  CZ  ARG A 129      -1.609 -22.086  14.177  1.00 10.00      A   
ATOM    532  NH1 ARG A 129      -1.153 -21.478  15.265  1.00 10.00      A   
ATOM    533 HH11 ARG A 129      -0.789 -22.040  16.067  1.00 10.00      A   
ATOM    534 HH12 ARG A 129      -1.149 -20.437  15.324  1.00 10.00      A   
ATOM    535  NH2 ARG A 129      -1.589 -23.406  14.094  1.00 10.00      A   
ATOM    536 HH21 ARG A 129      -1.955 -23.877  13.229  1.00 10.00      A   
ATOM    537 HH22 ARG A 129      -1.219 -23.982  14.880  1.00 10.00      A   
ATOM    538  C   ARG A 129      -5.335 -16.033  12.621  1.00 10.00      A   
ATOM    539  O   ARG A 129      -5.331 -15.165  13.493  1.00 10.00      A   
ATOM    540  N   ALA A 130      -5.405 -15.753  11.327  1.00 10.00      A   
ATOM    541  HN  ALA A 130      -5.400 -16.489  10.675  1.00 10.00      A   
ATOM    542  CA  ALA A 130      -5.483 -14.381  10.850  1.00 10.00      A   
ATOM    543  CB  ALA A 130      -5.360 -14.336   9.334  1.00 10.00      A   
ATOM    544  C   ALA A 130      -6.786 -13.732  11.303  1.00 10.00      A   
ATOM    545  O   ALA A 130      -6.806 -12.563  11.696  1.00 10.00      A   
ATOM    546  N   ALA A 131      -7.864 -14.509  11.266  1.00 10.00      A   
ATOM    547  HN  ALA A 131      -7.773 -15.435  10.951  1.00 10.00      A   
ATOM    548  CA  ALA A 131      -9.178 -14.026  11.668  1.00 10.00      A   
ATOM    549  CB  ALA A 131     -10.243 -15.077  11.396  1.00 10.00      A   
ATOM    550  C   ALA A 131      -9.197 -13.604  13.131  1.00 10.00      A   
ATOM    551  O   ALA A 131      -9.637 -12.501  13.457  1.00 10.00      A   
ATOM    552  N   GLU A 132      -8.703 -14.473  14.010  1.00 10.00      A   
ATOM    553  HN  GLU A 132      -8.353 -15.334  13.692  1.00 10.00      A   
ATOM    554  CA  GLU A 132      -8.678 -14.174  15.437  1.00 10.00      A   
ATOM    555  CB  GLU A 132      -8.340 -15.408  16.282  1.00 10.00      A   
ATOM    556  CG  GLU A 132      -7.054 -16.116  15.898  1.00 10.00      A   
ATOM    557  CD  GLU A 132      -6.729 -17.275  16.818  1.00 10.00      A   
ATOM    558  OE1 GLU A 132      -7.433 -18.305  16.760  1.00 10.00      A   
ATOM    559  OE2 GLU A 132      -5.761 -17.165  17.597  1.00 10.00      A   
ATOM    560  C   GLU A 132      -7.752 -13.003  15.757  1.00 10.00      A   
ATOM    561  O   GLU A 132      -8.009 -12.239  16.682  1.00 10.00      A   
ATOM    562  N   ARG A 133      -6.680 -12.856  14.984  1.00 10.00      A   
ATOM    563  HN  ARG A 133      -6.521 -13.497  14.256  1.00 10.00      A   
ATOM    564  CA  ARG A 133      -5.740 -11.762  15.193  1.00 10.00      A   
ATOM    565  CB  ARG A 133      -4.465 -11.960  14.366  1.00 10.00      A   
ATOM    566  CG  ARG A 133      -3.545 -13.056  14.871  1.00 10.00      A   
ATOM    567  CD  ARG A 133      -3.067 -12.783  16.287  1.00 10.00      A   
ATOM    568  NE  ARG A 133      -2.329 -13.920  16.831  1.00 10.00      A   
ATOM    569  HE  ARG A 133      -1.348 -13.902  16.746  1.00 10.00      A   
ATOM    570  CZ  ARG A 133      -2.908 -14.969  17.411  1.00 10.00      A   
ATOM    571  NH1 ARG A 133      -4.228 -15.003  17.546  1.00 10.00      A   
ATOM    572 HH11 ARG A 133      -4.806 -14.205  17.218  1.00 10.00      A   
ATOM    573 HH12 ARG A 133      -4.698 -15.848  17.957  1.00 10.00      A   
ATOM    574  NH2 ARG A 133      -2.170 -15.979  17.856  1.00 10.00      A   
ATOM    575 HH21 ARG A 133      -1.133 -15.960  17.744  1.00 10.00      A   
ATOM    576 HH22 ARG A 133      -2.623 -16.794  18.324  1.00 10.00      A   
ATOM    577  C   ARG A 133      -6.384 -10.436  14.816  1.00 10.00      A   
ATOM    578  O   ARG A 133      -6.351  -9.475  15.584  1.00 10.00      A   
ATOM    579  N   LEU A 134      -6.986 -10.410  13.633  1.00 10.00      A   
ATOM    580  HN  LEU A 134      -6.992 -11.230  13.088  1.00 10.00      A   
ATOM    581  CA  LEU A 134      -7.640  -9.217  13.108  1.00 10.00      A   
ATOM    582  CB  LEU A 134      -8.187  -9.515  11.710  1.00 10.00      A   
ATOM    583  CG  LEU A 134      -8.563  -8.314  10.843  1.00 10.00      A   
ATOM    584  CD1 LEU A 134      -7.349  -7.435  10.582  1.00 10.00      A   
ATOM    585  CD2 LEU A 134      -9.174  -8.788   9.534  1.00 10.00      A   
ATOM    586  C   LEU A 134      -8.763  -8.740  14.026  1.00 10.00      A   
ATOM    587  O   LEU A 134      -8.877  -7.546  14.318  1.00 10.00      A   
ATOM    588  N   GLN A 135      -9.574  -9.681  14.491  1.00 10.00      A   
ATOM    589  HN  GLN A 135      -9.422 -10.615  14.222  1.00 10.00      A   
ATOM    590  CA  GLN A 135     -10.694  -9.376  15.373  1.00 10.00      A   
ATOM    591  CB  GLN A 135     -11.623 -10.596  15.470  1.00 10.00      A   
ATOM    592  CG  GLN A 135     -12.814 -10.438  16.409  1.00 10.00      A   
ATOM    593  CD  GLN A 135     -13.761  -9.328  15.991  1.00 10.00      A   
ATOM    594  OE1 GLN A 135     -14.676  -9.542  15.201  1.00 10.00      A   
ATOM    595  NE2 GLN A 135     -13.554  -8.137  16.530  1.00 10.00      A   
ATOM    596 HE21 GLN A 135     -12.808  -8.038  17.166  1.00 10.00      A   
ATOM    597 HE22 GLN A 135     -14.150  -7.404  16.274  1.00 10.00      A   
ATOM    598  C   GLN A 135     -10.213  -8.956  16.765  1.00 10.00      A   
ATOM    599  O   GLN A 135     -10.902  -8.226  17.477  1.00 10.00      A   
ATOM    600  N   TYR A 136      -9.020  -9.392  17.137  1.00 10.00      A   
ATOM    601  HN  TYR A 136      -8.495  -9.942  16.518  1.00 10.00      A   
ATOM    602  CA  TYR A 136      -8.476  -9.078  18.452  1.00 10.00      A   
ATOM    603  CB  TYR A 136      -7.547 -10.200  18.928  1.00 10.00      A   
ATOM    604  CG  TYR A 136      -7.050 -10.039  20.349  1.00 10.00      A   
ATOM    605  CD1 TYR A 136      -5.701  -9.837  20.617  1.00 10.00      A   
ATOM    606  CD2 TYR A 136      -7.929 -10.092  21.422  1.00 10.00      A   
ATOM    607  CE1 TYR A 136      -5.242  -9.692  21.912  1.00 10.00      A   
ATOM    608  CE2 TYR A 136      -7.478  -9.946  22.720  1.00 10.00      A   
ATOM    609  CZ  TYR A 136      -6.135  -9.748  22.960  1.00 10.00      A   
ATOM    610  OH  TYR A 136      -5.686  -9.609  24.253  1.00 10.00      A   
ATOM    611  HH  TYR A 136      -4.964  -8.971  24.279  1.00 10.00      A   
ATOM    612  C   TYR A 136      -7.746  -7.735  18.493  1.00 10.00      A   
ATOM    613  O   TYR A 136      -8.112  -6.846  19.260  1.00 10.00      A   
ATOM    614  N   VAL A 137      -6.726  -7.585  17.662  1.00 10.00      A   
ATOM    615  HN  VAL A 137      -6.507  -8.310  17.037  1.00 10.00      A   
ATOM    616  CA  VAL A 137      -5.923  -6.363  17.656  1.00 10.00      A   
ATOM    617  CB  VAL A 137      -4.520  -6.572  17.030  1.00 10.00      A   
ATOM    618  CG1 VAL A 137      -4.607  -6.918  15.551  1.00 10.00      A   
ATOM    619  CG2 VAL A 137      -3.627  -5.358  17.256  1.00 10.00      A   
ATOM    620  C   VAL A 137      -6.630  -5.147  17.047  1.00 10.00      A   
ATOM    621  O   VAL A 137      -6.551  -4.045  17.595  1.00 10.00      A   
ATOM    622  N   PHE A 138      -7.340  -5.336  15.939  1.00 10.00      A   
ATOM    623  HN  PHE A 138      -7.417  -6.237  15.561  1.00 10.00      A   
ATOM    624  CA  PHE A 138      -8.010  -4.214  15.283  1.00 10.00      A   
ATOM    625  CB  PHE A 138      -7.607  -4.117  13.810  1.00 10.00      A   
ATOM    626  CG  PHE A 138      -6.251  -3.509  13.592  1.00 10.00      A   
ATOM    627  CD1 PHE A 138      -6.064  -2.141  13.714  1.00 10.00      A   
ATOM    628  CD2 PHE A 138      -5.166  -4.301  13.262  1.00 10.00      A   
ATOM    629  CE1 PHE A 138      -4.820  -1.576  13.516  1.00 10.00      A   
ATOM    630  CE2 PHE A 138      -3.918  -3.743  13.062  1.00 10.00      A   
ATOM    631  CZ  PHE A 138      -3.745  -2.378  13.188  1.00 10.00      A   
ATOM    632  C   PHE A 138      -9.526  -4.251  15.423  1.00 10.00      A   
ATOM    633  O   PHE A 138     -10.202  -3.263  15.138  1.00 10.00      A   
ATOM    634  N   GLY A 139     -10.061  -5.386  15.846  1.00 10.00      A   
ATOM    635  HN  GLY A 139      -9.481  -6.149  16.046  1.00 10.00      A   
ATOM    636  CA  GLY A 139     -11.498  -5.507  16.009  1.00 10.00      A   
ATOM    637  C   GLY A 139     -12.222  -5.610  14.680  1.00 10.00      A   
ATOM    638  O   GLY A 139     -13.416  -5.318  14.589  1.00 10.00      A   
ATOM    639  N   TYR A 140     -11.499  -6.025  13.648  1.00 10.00      A   
ATOM    640  HN  TYR A 140     -10.557  -6.262  13.790  1.00 10.00      A   
ATOM    641  CA  TYR A 140     -12.076  -6.165  12.319  1.00 10.00      A   
ATOM    642  CB  TYR A 140     -11.059  -5.787  11.240  1.00 10.00      A   
ATOM    643  CG  TYR A 140     -11.004  -4.308  10.930  1.00 10.00      A   
ATOM    644  CD1 TYR A 140     -11.817  -3.754   9.950  1.00 10.00      A   
ATOM    645  CD2 TYR A 140     -10.137  -3.466  11.612  1.00 10.00      A   
ATOM    646  CE1 TYR A 140     -11.769  -2.406   9.659  1.00 10.00      A   
ATOM    647  CE2 TYR A 140     -10.082  -2.116  11.329  1.00 10.00      A   
ATOM    648  CZ  TYR A 140     -10.901  -1.592  10.351  1.00 10.00      A   
ATOM    649  OH  TYR A 140     -10.853  -0.247  10.066  1.00 10.00      A   
ATOM    650  HH  TYR A 140     -11.748   0.097   9.991  1.00 10.00      A   
ATOM    651  C   TYR A 140     -12.574  -7.585  12.098  1.00 10.00      A   
ATOM    652  O   TYR A 140     -11.797  -8.538  12.125  1.00 10.00      A   
ATOM    653  N   LYS A 141     -13.873  -7.717  11.886  1.00 10.00      A   
ATOM    654  HN  LYS A 141     -14.441  -6.917  11.877  1.00 10.00      A   
ATOM    655  CA  LYS A 141     -14.486  -9.017  11.666  1.00 10.00      A   
ATOM    656  CB  LYS A 141     -15.929  -9.009  12.177  1.00 10.00      A   
ATOM    657  CG  LYS A 141     -16.467 -10.379  12.565  1.00 10.00      A   
ATOM    658  CD  LYS A 141     -17.888 -10.281  13.105  1.00 10.00      A   
ATOM    659  CE  LYS A 141     -17.960  -9.370  14.323  1.00 10.00      A   
ATOM    660  NZ  LYS A 141     -19.352  -8.933  14.615  1.00 10.00      A   
ATOM    661  HZ1 LYS A 141     -19.742  -8.408  13.805  1.00 10.00      A   
ATOM    662  HZ2 LYS A 141     -19.367  -8.315  15.451  1.00 10.00      A   
ATOM    663  HZ3 LYS A 141     -19.955  -9.761  14.798  1.00 10.00      A   
ATOM    664  C   LYS A 141     -14.456  -9.388  10.189  1.00 10.00      A   
ATOM    665  O   LYS A 141     -14.979  -8.661   9.343  1.00 10.00      A   
ATOM    666  N   LEU A 142     -13.827 -10.515   9.888  1.00 10.00      A   
ATOM    667  HN  LEU A 142     -13.422 -11.037  10.607  1.00 10.00      A   
ATOM    668  CA  LEU A 142     -13.731 -11.000   8.521  1.00 10.00      A   
ATOM    669  CB  LEU A 142     -12.518 -11.924   8.374  1.00 10.00      A   
ATOM    670  CG  LEU A 142     -12.264 -12.497   6.978  1.00 10.00      A   
ATOM    671  CD1 LEU A 142     -11.767 -11.414   6.034  1.00 10.00      A   
ATOM    672  CD2 LEU A 142     -11.276 -13.650   7.048  1.00 10.00      A   
ATOM    673  C   LEU A 142     -15.011 -11.743   8.157  1.00 10.00      A   
ATOM    674  O   LEU A 142     -15.188 -12.911   8.512  1.00 10.00      A   
ATOM    675  N   VAL A 143     -15.907 -11.061   7.462  1.00 10.00      A   
ATOM    676  HN  VAL A 143     -15.703 -10.137   7.189  1.00 10.00      A   
ATOM    677  CA  VAL A 143     -17.182 -11.649   7.078  1.00 10.00      A   
ATOM    678  CB  VAL A 143     -18.365 -10.861   7.694  1.00 10.00      A   
ATOM    679  CG1 VAL A 143     -19.692 -11.567   7.448  1.00 10.00      A   
ATOM    680  CG2 VAL A 143     -18.148 -10.635   9.183  1.00 10.00      A   
ATOM    681  C   VAL A 143     -17.338 -11.673   5.562  1.00 10.00      A   
ATOM    682  O   VAL A 143     -16.907 -10.753   4.869  1.00 10.00      A   
ATOM    683  N   GLU A 144     -17.927 -12.744   5.052  1.00 10.00      A   
ATOM    684  HN  GLU A 144     -18.214 -13.465   5.652  1.00 10.00      A   
ATOM    685  CA  GLU A 144     -18.169 -12.872   3.627  1.00 10.00      A   
ATOM    686  CB  GLU A 144     -18.251 -14.353   3.243  1.00 10.00      A   
ATOM    687  CG  GLU A 144     -18.381 -14.607   1.750  1.00 10.00      A   
ATOM    688  CD  GLU A 144     -18.508 -16.078   1.411  1.00 10.00      A   
ATOM    689  OE1 GLU A 144     -18.041 -16.480   0.326  1.00 10.00      A   
ATOM    690  OE2 GLU A 144     -19.086 -16.835   2.219  1.00 10.00      A   
ATOM    691  C   GLU A 144     -19.483 -12.169   3.301  1.00 10.00      A   
ATOM    692  O   GLU A 144     -20.527 -12.527   3.853  1.00 10.00      A   
ATOM    693  N   LEU A 145     -19.421 -11.162   2.428  1.00 10.00      A   
ATOM    694  HN  LEU A 145     -18.556 -10.936   2.028  1.00 10.00      A   
ATOM    695  CA  LEU A 145     -20.606 -10.388   2.043  1.00 10.00      A   
ATOM    696  CB  LEU A 145     -20.278  -9.390   0.926  1.00 10.00      A   
ATOM    697  CG  LEU A 145     -19.443  -9.915  -0.246  1.00 10.00      A   
ATOM    698  CD1 LEU A 145     -20.253  -9.898  -1.532  1.00 10.00      A   
ATOM    699  CD2 LEU A 145     -18.171  -9.094  -0.404  1.00 10.00      A   
ATOM    700  C   LEU A 145     -21.774 -11.290   1.656  1.00 10.00      A   
ATOM    701  O   LEU A 145     -22.889 -11.131   2.151  1.00 10.00      A   
ATOM    702  N   GLU A 146     -21.508 -12.235   0.773  1.00 10.00      A   
ATOM    703  HN  GLU A 146     -20.604 -12.307   0.404  1.00 10.00      A   
ATOM    704  CA  GLU A 146     -22.518 -13.180   0.344  1.00 10.00      A   
ATOM    705  CB  GLU A 146     -22.928 -12.939  -1.109  1.00 10.00      A   
ATOM    706  CG  GLU A 146     -23.770 -11.692  -1.316  1.00 10.00      A   
ATOM    707  CD  GLU A 146     -24.732 -11.824  -2.477  1.00 10.00      A   
ATOM    708  OE1 GLU A 146     -24.833 -12.927  -3.054  1.00 10.00      A   
ATOM    709  OE2 GLU A 146     -25.400 -10.826  -2.815  1.00 10.00      A   
ATOM    710  C   GLU A 146     -21.983 -14.588   0.524  1.00 10.00      A   
ATOM    711  O   GLU A 146     -21.006 -14.967  -0.121  1.00 10.00      A   
ATOM    712  N   PRO A 147     -22.601 -15.364   1.421  1.00 10.00      A   
ATOM    713  CA  PRO A 147     -22.182 -16.737   1.717  1.00 10.00      A   
ATOM    714  CB  PRO A 147     -23.333 -17.280   2.561  1.00 10.00      A   
ATOM    715  CG  PRO A 147     -23.912 -16.075   3.215  1.00 10.00      A   
ATOM    716  CD  PRO A 147     -23.769 -14.958   2.223  1.00 10.00      A   
ATOM    717  C   PRO A 147     -21.987 -17.595   0.469  1.00 10.00      A   
ATOM    718  O   PRO A 147     -22.896 -17.725  -0.359  1.00 10.00      A   
ATOM    719  N   LYS A 148     -20.783 -18.154   0.349  1.00 10.00      A   
ATOM    720  HN  LYS A 148     -20.107 -17.953   1.038  1.00 10.00      A   
ATOM    721  CA  LYS A 148     -20.402 -19.026  -0.764  1.00 10.00      A   
ATOM    722  CB  LYS A 148     -21.428 -20.138  -1.020  1.00 10.00      A   
ATOM    723  CG  LYS A 148     -21.428 -21.247   0.021  1.00 10.00      A   
ATOM    724  CD  LYS A 148     -22.360 -22.379  -0.381  1.00 10.00      A   
ATOM    725  CE  LYS A 148     -22.272 -23.542   0.593  1.00 10.00      A   
ATOM    726  NZ  LYS A 148     -23.046 -24.722   0.119  1.00 10.00      A   
ATOM    727  HZ1 LYS A 148     -24.040 -24.459  -0.041  1.00 10.00      A   
ATOM    728  HZ2 LYS A 148     -23.012 -25.482   0.827  1.00 10.00      A   
ATOM    729  HZ3 LYS A 148     -22.646 -25.077  -0.772  1.00 10.00      A   
ATOM    730  C   LYS A 148     -20.085 -18.260  -2.047  1.00 10.00      A   
ATOM    731  O   LYS A 148     -20.431 -18.699  -3.143  1.00 10.00      A   
ATOM    732  N   SER A 149     -19.412 -17.126  -1.913  1.00 10.00      A   
ATOM    733  HN  SER A 149     -19.157 -16.817  -1.010  1.00 10.00      A   
ATOM    734  CA  SER A 149     -19.039 -16.324  -3.072  1.00 10.00      A   
ATOM    735  CB  SER A 149     -19.752 -14.973  -3.051  1.00 10.00      A   
ATOM    736  OG  SER A 149     -21.123 -15.137  -2.735  1.00 10.00      A   
ATOM    737  HG  SER A 149     -21.209 -15.265  -1.778  1.00 10.00      A   
ATOM    738  C   SER A 149     -17.524 -16.133  -3.136  1.00 10.00      A   
ATOM    739  O   SER A 149     -16.989 -15.646  -4.136  1.00 10.00      A   
ATOM    740  N   ASN A 150     -16.849 -16.504  -2.047  1.00 10.00      A   
ATOM    741  HN  ASN A 150     -17.354 -16.844  -1.270  1.00 10.00      A   
ATOM    742  CA  ASN A 150     -15.395 -16.403  -1.939  1.00 10.00      A   
ATOM    743  CB  ASN A 150     -14.677 -17.219  -3.020  1.00 10.00      A   
ATOM    744  CG  ASN A 150     -14.591 -18.693  -2.672  1.00 10.00      A   
ATOM    745  OD1 ASN A 150     -14.501 -19.065  -1.502  1.00 10.00      A   
ATOM    746  ND2 ASN A 150     -14.625 -19.545  -3.684  1.00 10.00      A   
ATOM    747 HD21 ASN A 150     -14.706 -19.183  -4.595  1.00 10.00      A   
ATOM    748 HD22 ASN A 150     -14.565 -20.502  -3.486  1.00 10.00      A   
ATOM    749  C   ASN A 150     -14.930 -14.955  -1.925  1.00 10.00      A   
ATOM    750  O   ASN A 150     -13.791 -14.646  -2.282  1.00 10.00      A   
ATOM    751  N   THR A 151     -15.820 -14.075  -1.495  1.00 10.00      A   
ATOM    752  HN  THR A 151     -16.706 -14.394  -1.216  1.00 10.00      A   
ATOM    753  CA  THR A 151     -15.526 -12.655  -1.410  1.00 10.00      A   
ATOM    754  CB  THR A 151     -16.449 -11.856  -2.345  1.00 10.00      A   
ATOM    755  OG1 THR A 151     -17.084 -12.756  -3.268  1.00 10.00      A   
ATOM    756  HG1 THR A 151     -16.491 -13.496  -3.455  1.00 10.00      A   
ATOM    757  CG2 THR A 151     -15.642 -10.835  -3.129  1.00 10.00      A   
ATOM    758  C   THR A 151     -15.723 -12.182   0.027  1.00 10.00      A   
ATOM    759  O   THR A 151     -16.852 -12.097   0.513  1.00 10.00      A   
ATOM    760  N   TYR A 152     -14.626 -11.880   0.703  1.00 10.00      A   
ATOM    761  HN  TYR A 152     -13.755 -11.917   0.248  1.00 10.00      A   
ATOM    762  CA  TYR A 152     -14.682 -11.455   2.093  1.00 10.00      A   
ATOM    763  CB  TYR A 152     -13.623 -12.191   2.920  1.00 10.00      A   
ATOM    764  CG  TYR A 152     -13.790 -13.696   2.943  1.00 10.00      A   
ATOM    765  CD1 TYR A 152     -13.151 -14.504   2.009  1.00 10.00      A   
ATOM    766  CD2 TYR A 152     -14.589 -14.310   3.899  1.00 10.00      A   
ATOM    767  CE1 TYR A 152     -13.305 -15.877   2.029  1.00 10.00      A   
ATOM    768  CE2 TYR A 152     -14.748 -15.683   3.928  1.00 10.00      A   
ATOM    769  CZ  TYR A 152     -14.104 -16.461   2.989  1.00 10.00      A   
ATOM    770  OH  TYR A 152     -14.255 -17.829   3.009  1.00 10.00      A   
ATOM    771  HH  TYR A 152     -15.191 -18.049   2.952  1.00 10.00      A   
ATOM    772  C   TYR A 152     -14.500  -9.950   2.232  1.00 10.00      A   
ATOM    773  O   TYR A 152     -13.910  -9.301   1.367  1.00 10.00      A   
ATOM    774  N   ILE A 153     -15.024  -9.408   3.322  1.00 10.00      A   
ATOM    775  HN  ILE A 153     -15.494  -9.985   3.966  1.00 10.00      A   
ATOM    776  CA  ILE A 153     -14.926  -7.986   3.603  1.00 10.00      A   
ATOM    777  CB  ILE A 153     -16.193  -7.230   3.130  1.00 10.00      A   
ATOM    778  CG1 ILE A 153     -15.880  -5.763   2.841  1.00 10.00      A   
ATOM    779  CG2 ILE A 153     -17.338  -7.355   4.127  1.00 10.00      A   
ATOM    780  CD1 ILE A 153     -14.947  -5.562   1.669  1.00 10.00      A   
ATOM    781  C   ILE A 153     -14.700  -7.775   5.101  1.00 10.00      A   
ATOM    782  O   ILE A 153     -15.062  -8.631   5.914  1.00 10.00      A   
ATOM    783  N   LEU A 154     -14.083  -6.660   5.464  1.00 10.00      A   
ATOM    784  HN  LEU A 154     -13.797  -6.014   4.775  1.00 10.00      A   
ATOM    785  CA  LEU A 154     -13.812  -6.371   6.864  1.00 10.00      A   
ATOM    786  CB  LEU A 154     -12.427  -5.739   7.041  1.00 10.00      A   
ATOM    787  CG  LEU A 154     -11.258  -6.684   7.347  1.00 10.00      A   
ATOM    788  CD1 LEU A 154     -11.130  -7.760   6.281  1.00 10.00      A   
ATOM    789  CD2 LEU A 154      -9.963  -5.896   7.464  1.00 10.00      A   
ATOM    790  C   LEU A 154     -14.880  -5.473   7.468  1.00 10.00      A   
ATOM    791  O   LEU A 154     -15.130  -4.364   6.987  1.00 10.00      A   
ATOM    792  N   ILE A 155     -15.521  -5.967   8.514  1.00 10.00      A   
ATOM    793  HN  ILE A 155     -15.296  -6.873   8.829  1.00 10.00      A   
ATOM    794  CA  ILE A 155     -16.552  -5.215   9.207  1.00 10.00      A   
ATOM    795  CB  ILE A 155     -17.893  -5.980   9.249  1.00 10.00      A   
ATOM    796  CG1 ILE A 155     -18.352  -6.322   7.826  1.00 10.00      A   
ATOM    797  CG2 ILE A 155     -18.954  -5.157   9.970  1.00 10.00      A   
ATOM    798  CD1 ILE A 155     -19.592  -7.189   7.762  1.00 10.00      A   
ATOM    799  C   ILE A 155     -16.090  -4.907  10.627  1.00 10.00      A   
ATOM    800  O   ILE A 155     -15.940  -5.806  11.453  1.00 10.00      A   
ATOM    801  N   ASN A 156     -15.837  -3.641  10.903  1.00 10.00      A   
ATOM    802  HN  ASN A 156     -15.965  -2.961  10.208  1.00 10.00      A   
ATOM    803  CA  ASN A 156     -15.387  -3.235  12.224  1.00 10.00      A   
ATOM    804  CB  ASN A 156     -14.437  -2.039  12.139  1.00 10.00      A   
ATOM    805  CG  ASN A 156     -13.871  -1.644  13.493  1.00 10.00      A   
ATOM    806  OD1 ASN A 156     -14.464  -0.850  14.223  1.00 10.00      A   
ATOM    807  ND2 ASN A 156     -12.719  -2.195  13.836  1.00 10.00      A   
ATOM    808 HD21 ASN A 156     -12.299  -2.821  13.212  1.00 10.00      A   
ATOM    809 HD22 ASN A 156     -12.328  -1.953  14.704  1.00 10.00      A   
ATOM    810  C   ASN A 156     -16.575  -2.892  13.105  1.00 10.00      A   
ATOM    811  O   ASN A 156     -17.224  -1.865  12.916  1.00 10.00      A   
ATOM    812  N   THR A 157     -16.863  -3.756  14.057  1.00 10.00      A   
ATOM    813  HN  THR A 157     -16.315  -4.562  14.154  1.00 10.00      A   
ATOM    814  CA  THR A 157     -17.973  -3.541  14.967  1.00 10.00      A   
ATOM    815  CB  THR A 157     -18.622  -4.879  15.362  1.00 10.00      A   
ATOM    816  OG1 THR A 157     -18.301  -5.874  14.377  1.00 10.00      A   
ATOM    817  HG1 THR A 157     -18.467  -5.516  13.500  1.00 10.00      A   
ATOM    818  CG2 THR A 157     -20.132  -4.724  15.442  1.00 10.00      A   
ATOM    819  C   THR A 157     -17.496  -2.815  16.226  1.00 10.00      A   
ATOM    820  O   THR A 157     -17.851  -3.195  17.342  1.00 10.00      A   
ATOM    821  N   LEU A 158     -16.689  -1.772  16.021  1.00 10.00      A   
ATOM    822  HN  LEU A 158     -16.462  -1.532  15.096  1.00 10.00      A   
ATOM    823  CA  LEU A 158     -16.129  -0.966  17.109  1.00 10.00      A   
ATOM    824  CB  LEU A 158     -15.209  -1.792  18.014  1.00 10.00      A   
ATOM    825  CG  LEU A 158     -14.265  -0.997  18.922  1.00 10.00      A   
ATOM    826  CD1 LEU A 158     -13.476  -1.934  19.823  1.00 10.00      A   
ATOM    827  CD2 LEU A 158     -13.328  -0.128  18.096  1.00 10.00      A   
ATOM    828  C   LEU A 158     -17.211  -0.258  17.919  1.00 10.00      A   
ATOM    829  O   LEU A 158     -17.885  -0.863  18.751  1.00 10.00      A   
ATOM    830  N   GLU A 159     -17.378   1.028  17.665  1.00 10.00      A   
ATOM    831  HN  GLU A 159     -16.817   1.455  16.991  1.00 10.00      A   
ATOM    832  CA  GLU A 159     -18.376   1.820  18.373  1.00 10.00      A   
ATOM    833  CB  GLU A 159     -17.754   3.049  19.036  1.00 10.00      A   
ATOM    834  CG  GLU A 159     -18.330   3.363  20.405  1.00 10.00      A   
ATOM    835  CD  GLU A 159     -18.251   2.183  21.354  1.00 10.00      A   
ATOM    836  OE1 GLU A 159     -17.142   1.869  21.828  1.00 10.00      A   
ATOM    837  OE2 GLU A 159     -19.302   1.566  21.628  1.00 10.00      A   
ATOM    838  C   GLU A 159     -19.577   2.194  17.489  1.00 10.00      A   
ATOM    839  O   GLU A 159     -20.723   1.963  17.882  1.00 10.00      A   
ATOM    840  N   PRO A 160     -19.362   2.771  16.284  1.00 10.00      A   
ATOM    841  CA  PRO A 160     -18.053   3.092  15.735  1.00 10.00      A   
ATOM    842  CB  PRO A 160     -18.256   2.734  14.263  1.00 10.00      A   
ATOM    843  CG  PRO A 160     -19.700   3.038  13.986  1.00 10.00      A   
ATOM    844  CD  PRO A 160     -20.412   3.125  15.319  1.00 10.00      A   
ATOM    845  C   PRO A 160     -17.728   4.582  15.870  1.00 10.00      A   
ATOM    846  O   PRO A 160     -18.238   5.266  16.757  1.00 10.00      A   
ATOM    847  N   VAL A 161     -16.880   5.076  14.984  1.00 10.00      A   
ATOM    848  HN  VAL A 161     -16.517   4.489  14.286  1.00 10.00      A   
ATOM    849  CA  VAL A 161     -16.485   6.478  15.000  1.00 10.00      A   
ATOM    850  CB  VAL A 161     -15.126   6.680  15.713  1.00 10.00      A   
ATOM    851  CG1 VAL A 161     -14.016   5.913  15.006  1.00 10.00      A   
ATOM    852  CG2 VAL A 161     -14.782   8.159  15.822  1.00 10.00      A   
ATOM    853  C   VAL A 161     -16.411   7.022  13.577  1.00 10.00      A   
ATOM    854  O   VAL A 161     -16.559   6.266  12.613  1.00 10.00      A   
ATOM    855  N   GLU A 166     -28.565   6.684  11.512  1.00 10.00      A   
ATOM    856  HN  GLU A 166     -29.180   6.963  12.225  1.00 10.00      A   
ATOM    857  CA  GLU A 166     -28.774   7.173  10.152  1.00 10.00      A   
ATOM    858  CB  GLU A 166     -29.753   8.346  10.136  1.00 10.00      A   
ATOM    859  CG  GLU A 166     -30.816   8.230   9.057  1.00 10.00      A   
ATOM    860  CD  GLU A 166     -31.384   6.828   8.957  1.00 10.00      A   
ATOM    861  OE1 GLU A 166     -31.062   6.124   7.978  1.00 10.00      A   
ATOM    862  OE2 GLU A 166     -32.140   6.420   9.869  1.00 10.00      A   
ATOM    863  C   GLU A 166     -27.447   7.559   9.508  1.00 10.00      A   
ATOM    864  O   GLU A 166     -27.394   8.006   8.360  1.00 10.00      A   
ATOM    865  N   MET A 167     -26.373   7.371  10.256  1.00 10.00      A   
ATOM    866  HN  MET A 167     -26.482   7.000  11.159  1.00 10.00      A   
ATOM    867  CA  MET A 167     -25.040   7.688   9.770  1.00 10.00      A   
ATOM    868  CB  MET A 167     -24.181   8.263  10.897  1.00 10.00      A   
ATOM    869  CG  MET A 167     -22.762   8.616  10.485  1.00 10.00      A   
ATOM    870  SD  MET A 167     -21.880   9.521  11.771  1.00 10.00      A   
ATOM    871  CE  MET A 167     -20.240   9.621  11.057  1.00 10.00      A   
ATOM    872  C   MET A 167     -24.386   6.453   9.170  1.00 10.00      A   
ATOM    873  O   MET A 167     -23.981   5.537   9.883  1.00 10.00      A   
ATOM    874  N   ARG A 168     -24.300   6.428   7.853  1.00 10.00      A   
ATOM    875  HN  ARG A 168     -24.641   7.189   7.336  1.00 10.00      A   
ATOM    876  CA  ARG A 168     -23.713   5.300   7.150  1.00 10.00      A   
ATOM    877  CB  ARG A 168     -24.820   4.347   6.687  1.00 10.00      A   
ATOM    878  CG  ARG A 168     -26.102   5.060   6.282  1.00 10.00      A   
ATOM    879  CD  ARG A 168     -27.273   4.101   6.162  1.00 10.00      A   
ATOM    880  NE  ARG A 168     -28.554   4.803   6.270  1.00 10.00      A   
ATOM    881  HE  ARG A 168     -28.955   4.873   7.168  1.00 10.00      A   
ATOM    882  CZ  ARG A 168     -29.200   5.354   5.242  1.00 10.00      A   
ATOM    883  NH1 ARG A 168     -28.696   5.278   4.013  1.00 10.00      A   
ATOM    884 HH11 ARG A 168     -27.799   4.781   3.844  1.00 10.00      A   
ATOM    885 HH12 ARG A 168     -29.198   5.725   3.210  1.00 10.00      A   
ATOM    886  NH2 ARG A 168     -30.354   5.978   5.445  1.00 10.00      A   
ATOM    887 HH21 ARG A 168     -30.865   6.412   4.651  1.00 10.00      A   
ATOM    888 HH22 ARG A 168     -30.758   6.036   6.421  1.00 10.00      A   
ATOM    889  C   ARG A 168     -22.880   5.777   5.965  1.00 10.00      A   
ATOM    890  O   ARG A 168     -23.420   6.211   4.947  1.00 10.00      A   
ATOM    891  N   GLY A 169     -21.562   5.710   6.115  1.00 10.00      A   
ATOM    892  HN  GLY A 169     -21.190   5.364   6.955  1.00 10.00      A   
ATOM    893  CA  GLY A 169     -20.665   6.136   5.055  1.00 10.00      A   
ATOM    894  C   GLY A 169     -19.211   5.865   5.389  1.00 10.00      A   
ATOM    895  O   GLY A 169     -18.883   5.543   6.536  1.00 10.00      A   
ATOM    896  N   GLN A 171     -16.956  16.340   7.821  1.00 10.00      A   
ATOM    897  HN  GLN A 171     -17.318  16.730   8.648  1.00 10.00      A   
ATOM    898  CA  GLN A 171     -15.931  15.304   7.907  1.00 10.00      A   
ATOM    899  CB  GLN A 171     -15.178  15.363   9.244  1.00 10.00      A   
ATOM    900  CG  GLN A 171     -15.632  16.460  10.193  1.00 10.00      A   
ATOM    901  CD  GLN A 171     -14.962  16.361  11.549  1.00 10.00      A   
ATOM    902  OE1 GLN A 171     -15.474  15.714  12.465  1.00 10.00      A   
ATOM    903  NE2 GLN A 171     -13.816  17.006  11.692  1.00 10.00      A   
ATOM    904 HE21 GLN A 171     -13.467  17.510  10.923  1.00 10.00      A   
ATOM    905 HE22 GLN A 171     -13.359  16.958  12.557  1.00 10.00      A   
ATOM    906  C   GLN A 171     -16.544  13.917   7.715  1.00 10.00      A   
ATOM    907  O   GLN A 171     -15.924  12.903   8.035  1.00 10.00      A   
ATOM    908  N   GLY A 172     -17.771  13.883   7.201  1.00 10.00      A   
ATOM    909  HN  GLY A 172     -18.225  14.728   6.984  1.00 10.00      A   
ATOM    910  CA  GLY A 172     -18.450  12.619   6.973  1.00 10.00      A   
ATOM    911  C   GLY A 172     -18.027  11.954   5.670  1.00 10.00      A   
ATOM    912  O   GLY A 172     -16.833  11.834   5.381  1.00 10.00      A   
ATOM    913  N   THR A 173     -19.002  11.515   4.881  1.00 10.00      A   
ATOM    914  HN  THR A 173     -19.935  11.642   5.156  1.00 10.00      A   
ATOM    915  CA  THR A 173     -18.722  10.861   3.607  1.00 10.00      A   
ATOM    916  CB  THR A 173     -18.836   9.327   3.725  1.00 10.00      A   
ATOM    917  OG1 THR A 173     -18.306   8.904   4.989  1.00 10.00      A   
ATOM    918  HG1 THR A 173     -18.294   9.650   5.593  1.00 10.00      A   
ATOM    919  CG2 THR A 173     -18.062   8.648   2.604  1.00 10.00      A   
ATOM    920  C   THR A 173     -19.676  11.361   2.517  1.00 10.00      A   
ATOM    921  O   THR A 173     -20.847  10.978   2.481  1.00 10.00      A   
ATOM    922  N   PRO A 174     -19.185  12.244   1.631  1.00 10.00      A   
ATOM    923  CA  PRO A 174     -19.981  12.814   0.535  1.00 10.00      A   
ATOM    924  CB  PRO A 174     -19.042  13.854  -0.100  1.00 10.00      A   
ATOM    925  CG  PRO A 174     -17.966  14.077   0.908  1.00 10.00      A   
ATOM    926  CD  PRO A 174     -17.816  12.777   1.640  1.00 10.00      A   
ATOM    927  C   PRO A 174     -20.386  11.772  -0.509  1.00 10.00      A   
ATOM    928  O   PRO A 174     -21.466  11.859  -1.096  1.00 10.00      A   
ATOM    929  N   THR A 175     -19.520  10.788  -0.731  1.00 10.00      A   
ATOM    930  HN  THR A 175     -18.678  10.768  -0.224  1.00 10.00      A   
ATOM    931  CA  THR A 175     -19.776   9.735  -1.707  1.00 10.00      A   
ATOM    932  CB  THR A 175     -18.609   8.735  -1.741  1.00 10.00      A   
ATOM    933  OG1 THR A 175     -17.683   9.067  -0.696  1.00 10.00      A   
ATOM    934  HG1 THR A 175     -17.040   9.722  -1.024  1.00 10.00      A   
ATOM    935  CG2 THR A 175     -17.898   8.790  -3.083  1.00 10.00      A   
ATOM    936  C   THR A 175     -21.076   8.990  -1.406  1.00 10.00      A   
ATOM    937  O   THR A 175     -21.925   8.821  -2.284  1.00 10.00      A   
ATOM    938  N   THR A 176     -21.237   8.567  -0.159  1.00 10.00      A   
ATOM    939  HN  THR A 176     -20.531   8.739   0.501  1.00 10.00      A   
ATOM    940  CA  THR A 176     -22.432   7.845   0.257  1.00 10.00      A   
ATOM    941  CB  THR A 176     -22.266   7.269   1.671  1.00 10.00      A   
ATOM    942  OG1 THR A 176     -21.225   7.987   2.346  1.00 10.00      A   
ATOM    943  HG1 THR A 176     -21.564   8.841   2.638  1.00 10.00      A   
ATOM    944  CG2 THR A 176     -21.906   5.792   1.607  1.00 10.00      A   
ATOM    945  C   THR A 176     -23.663   8.744   0.218  1.00 10.00      A   
ATOM    946  O   THR A 176     -24.776   8.271  -0.001  1.00 10.00      A   
ATOM    947  N   GLY A 177     -23.452  10.043   0.425  1.00 10.00      A   
ATOM    948  HN  GLY A 177     -22.539  10.361   0.589  1.00 10.00      A   
ATOM    949  CA  GLY A 177     -24.552  10.989   0.401  1.00 10.00      A   
ATOM    950  C   GLY A 177     -25.219  11.026  -0.957  1.00 10.00      A   
ATOM    951  O   GLY A 177     -26.446  11.037  -1.058  1.00 10.00      A   
ATOM    952  N   LEU A 178     -24.400  11.023  -2.004  1.00 10.00      A   
ATOM    953  HN  LEU A 178     -23.430  11.014  -1.850  1.00 10.00      A   
ATOM    954  CA  LEU A 178     -24.901  11.041  -3.369  1.00 10.00      A   
ATOM    955  CB  LEU A 178     -23.737  11.238  -4.349  1.00 10.00      A   
ATOM    956  CG  LEU A 178     -23.989  12.157  -5.551  1.00 10.00      A   
ATOM    957  CD1 LEU A 178     -24.942  11.512  -6.546  1.00 10.00      A   
ATOM    958  CD2 LEU A 178     -24.510  13.514  -5.100  1.00 10.00      A   
ATOM    959  C   LEU A 178     -25.627   9.731  -3.670  1.00 10.00      A   
ATOM    960  O   LEU A 178     -26.696   9.723  -4.279  1.00 10.00      A   
ATOM    961  N   LEU A 179     -25.042   8.629  -3.213  1.00 10.00      A   
ATOM    962  HN  LEU A 179     -24.196   8.710  -2.720  1.00 10.00      A   
ATOM    963  CA  LEU A 179     -25.616   7.306  -3.424  1.00 10.00      A   
ATOM    964  CB  LEU A 179     -24.647   6.219  -2.949  1.00 10.00      A   
ATOM    965  CG  LEU A 179     -25.061   4.772  -3.231  1.00 10.00      A   
ATOM    966  CD1 LEU A 179     -25.080   4.498  -4.727  1.00 10.00      A   
ATOM    967  CD2 LEU A 179     -24.136   3.799  -2.515  1.00 10.00      A   
ATOM    968  C   LEU A 179     -26.960   7.165  -2.715  1.00 10.00      A   
ATOM    969  O   LEU A 179     -27.886   6.545  -3.242  1.00 10.00      A   
ATOM    970  N   MET A 180     -27.060   7.750  -1.525  1.00 10.00      A   
ATOM    971  HN  MET A 180     -26.281   8.230  -1.163  1.00 10.00      A   
ATOM    972  CA  MET A 180     -28.287   7.696  -0.737  1.00 10.00      A   
ATOM    973  CB  MET A 180     -28.105   8.406   0.610  1.00 10.00      A   
ATOM    974  CG  MET A 180     -29.388   8.552   1.418  1.00 10.00      A   
ATOM    975  SD  MET A 180     -30.081   6.966   1.930  1.00 10.00      A   
ATOM    976  CE  MET A 180     -31.834   7.293   1.759  1.00 10.00      A   
ATOM    977  C   MET A 180     -29.458   8.301  -1.505  1.00 10.00      A   
ATOM    978  O   MET A 180     -30.572   7.775  -1.472  1.00 10.00      A   
ATOM    979  N   ILE A 181     -29.197   9.400  -2.204  1.00 10.00      A   
ATOM    980  HN  ILE A 181     -28.287   9.768  -2.195  1.00 10.00      A   
ATOM    981  CA  ILE A 181     -30.230  10.069  -2.987  1.00 10.00      A   
ATOM    982  CB  ILE A 181     -29.718  11.395  -3.594  1.00 10.00      A   
ATOM    983  CG1 ILE A 181     -29.156  12.301  -2.495  1.00 10.00      A   
ATOM    984  CG2 ILE A 181     -30.834  12.105  -4.354  1.00 10.00      A   
ATOM    985  CD1 ILE A 181     -28.466  13.544  -3.016  1.00 10.00      A   
ATOM    986  C   ILE A 181     -30.715   9.155  -4.110  1.00 10.00      A   
ATOM    987  O   ILE A 181     -31.914   9.056  -4.376  1.00 10.00      A   
ATOM    988  N   VAL A 182     -29.770   8.466  -4.741  1.00 10.00      A   
ATOM    989  HN  VAL A 182     -28.839   8.567  -4.453  1.00 10.00      A   
ATOM    990  CA  VAL A 182     -30.076   7.560  -5.842  1.00 10.00      A   
ATOM    991  CB  VAL A 182     -28.790   7.004  -6.496  1.00 10.00      A   
ATOM    992  CG1 VAL A 182     -29.126   6.104  -7.677  1.00 10.00      A   
ATOM    993  CG2 VAL A 182     -27.879   8.139  -6.937  1.00 10.00      A   
ATOM    994  C   VAL A 182     -30.961   6.399  -5.387  1.00 10.00      A   
ATOM    995  O   VAL A 182     -32.033   6.175  -5.949  1.00 10.00      A   
ATOM    996  N   LEU A 183     -30.525   5.677  -4.359  1.00 10.00      A   
ATOM    997  HN  LEU A 183     -29.672   5.915  -3.929  1.00 10.00      A   
ATOM    998  CA  LEU A 183     -31.291   4.537  -3.855  1.00 10.00      A   
ATOM    999  CB  LEU A 183     -30.490   3.716  -2.834  1.00 10.00      A   
ATOM   1000  CG  LEU A 183     -30.073   4.419  -1.538  1.00 10.00      A   
ATOM   1001  CD1 LEU A 183     -31.046   4.101  -0.410  1.00 10.00      A   
ATOM   1002  CD2 LEU A 183     -28.658   4.019  -1.149  1.00 10.00      A   
ATOM   1003  C   LEU A 183     -32.642   4.970  -3.293  1.00 10.00      A   
ATOM   1004  O   LEU A 183     -33.632   4.244  -3.406  1.00 10.00      A   
ATOM   1005  N   GLY A 184     -32.679   6.161  -2.704  1.00 10.00      A   
ATOM   1006  HN  GLY A 184     -31.855   6.693  -2.644  1.00 10.00      A   
ATOM   1007  CA  GLY A 184     -33.912   6.678  -2.148  1.00 10.00      A   
ATOM   1008  C   GLY A 184     -34.966   6.891  -3.218  1.00 10.00      A   
ATOM   1009  O   GLY A 184     -36.135   6.553  -3.023  1.00 10.00      A   
ATOM   1010  N   LEU A 185     -34.546   7.438  -4.358  1.00 10.00      A   
ATOM   1011  HN  LEU A 185     -33.598   7.680  -4.453  1.00 10.00      A   
ATOM   1012  CA  LEU A 185     -35.455   7.693  -5.471  1.00 10.00      A   
ATOM   1013  CB  LEU A 185     -34.751   8.491  -6.572  1.00 10.00      A   
ATOM   1014  CG  LEU A 185     -34.344   9.922  -6.216  1.00 10.00      A   
ATOM   1015  CD1 LEU A 185     -33.593  10.567  -7.370  1.00 10.00      A   
ATOM   1016  CD2 LEU A 185     -35.561  10.751  -5.831  1.00 10.00      A   
ATOM   1017  C   LEU A 185     -35.999   6.386  -6.036  1.00 10.00      A   
ATOM   1018  O   LEU A 185     -37.168   6.300  -6.417  1.00 10.00      A   
ATOM   1019  N   ILE A 186     -35.146   5.366  -6.075  1.00 10.00      A   
ATOM   1020  HN  ILE A 186     -34.227   5.500  -5.753  1.00 10.00      A   
ATOM   1021  CA  ILE A 186     -35.537   4.055  -6.581  1.00 10.00      A   
ATOM   1022  CB  ILE A 186     -34.340   3.076  -6.603  1.00 10.00      A   
ATOM   1023  CG1 ILE A 186     -33.214   3.625  -7.482  1.00 10.00      A   
ATOM   1024  CG2 ILE A 186     -34.771   1.699  -7.094  1.00 10.00      A   
ATOM   1025  CD1 ILE A 186     -31.910   2.869  -7.345  1.00 10.00      A   
ATOM   1026  C   ILE A 186     -36.652   3.474  -5.718  1.00 10.00      A   
ATOM   1027  O   ILE A 186     -37.684   3.036  -6.229  1.00 10.00      A   
ATOM   1028  N   PHE A 187     -36.448   3.501  -4.407  1.00 10.00      A   
ATOM   1029  HN  PHE A 187     -35.607   3.878  -4.062  1.00 10.00      A   
ATOM   1030  CA  PHE A 187     -37.429   2.982  -3.464  1.00 10.00      A   
ATOM   1031  CB  PHE A 187     -36.842   2.971  -2.051  1.00 10.00      A   
ATOM   1032  CG  PHE A 187     -37.510   2.006  -1.114  1.00 10.00      A   
ATOM   1033  CD1 PHE A 187     -37.944   0.769  -1.562  1.00 10.00      A   
ATOM   1034  CD2 PHE A 187     -37.697   2.335   0.217  1.00 10.00      A   
ATOM   1035  CE1 PHE A 187     -38.552  -0.124  -0.700  1.00 10.00      A   
ATOM   1036  CE2 PHE A 187     -38.304   1.448   1.085  1.00 10.00      A   
ATOM   1037  CZ  PHE A 187     -38.734   0.217   0.626  1.00 10.00      A   
ATOM   1038  C   PHE A 187     -38.711   3.814  -3.504  1.00 10.00      A   
ATOM   1039  O   PHE A 187     -39.815   3.286  -3.348  1.00 10.00      A   
ATOM   1040  N   MET A 188     -38.550   5.114  -3.736  1.00 10.00      A   
ATOM   1041  HN  MET A 188     -37.640   5.465  -3.852  1.00 10.00      A   
ATOM   1042  CA  MET A 188     -39.677   6.042  -3.809  1.00 10.00      A   
ATOM   1043  CB  MET A 188     -39.173   7.479  -3.987  1.00 10.00      A   
ATOM   1044  CG  MET A 188     -40.278   8.511  -4.160  1.00 10.00      A   
ATOM   1045  SD  MET A 188     -39.652  10.144  -4.598  1.00 10.00      A   
ATOM   1046  CE  MET A 188     -41.189  11.034  -4.834  1.00 10.00      A   
ATOM   1047  C   MET A 188     -40.628   5.677  -4.949  1.00 10.00      A   
ATOM   1048  O   MET A 188     -41.846   5.798  -4.820  1.00 10.00      A   
ATOM   1049  N   LYS A 189     -40.066   5.219  -6.061  1.00 10.00      A   
ATOM   1050  HN  LYS A 189     -39.088   5.145  -6.108  1.00 10.00      A   
ATOM   1051  CA  LYS A 189     -40.866   4.843  -7.220  1.00 10.00      A   
ATOM   1052  CB  LYS A 189     -40.071   5.058  -8.508  1.00 10.00      A   
ATOM   1053  CG  LYS A 189     -40.913   5.494  -9.697  1.00 10.00      A   
ATOM   1054  CD  LYS A 189     -40.166   5.286 -11.004  1.00 10.00      A   
ATOM   1055  CE  LYS A 189     -40.935   5.853 -12.184  1.00 10.00      A   
ATOM   1056  NZ  LYS A 189     -40.514   7.240 -12.502  1.00 10.00      A   
ATOM   1057  HZ1 LYS A 189     -41.123   7.638 -13.242  1.00 10.00      A   
ATOM   1058  HZ2 LYS A 189     -39.523   7.249 -12.846  1.00 10.00      A   
ATOM   1059  HZ3 LYS A 189     -40.580   7.840 -11.656  1.00 10.00      A   
ATOM   1060  C   LYS A 189     -41.360   3.396  -7.126  1.00 10.00      A   
ATOM   1061  O   LYS A 189     -41.968   2.875  -8.062  1.00 10.00      A   
ATOM   1062  N   GLY A 190     -41.094   2.748  -5.998  1.00 10.00      A   
ATOM   1063  HN  GLY A 190     -40.599   3.206  -5.285  1.00 10.00      A   
ATOM   1064  CA  GLY A 190     -41.533   1.375  -5.808  1.00 10.00      A   
ATOM   1065  C   GLY A 190     -40.452   0.354  -6.104  1.00 10.00      A   
ATOM   1066  O   GLY A 190     -40.733  -0.714  -6.654  1.00 10.00      A   
ATOM   1067  N   ASN A 191     -39.212   0.692  -5.746  1.00 10.00      A   
ATOM   1068  HN  ASN A 191     -39.062   1.573  -5.340  1.00 10.00      A   
ATOM   1069  CA  ASN A 191     -38.056  -0.194  -5.953  1.00 10.00      A   
ATOM   1070  CB  ASN A 191     -38.221  -1.520  -5.196  1.00 10.00      A   
ATOM   1071  CG  ASN A 191     -36.895  -2.146  -4.801  1.00 10.00      A   
ATOM   1072  OD1 ASN A 191     -36.287  -1.758  -3.805  1.00 10.00      A   
ATOM   1073  ND2 ASN A 191     -36.448  -3.130  -5.565  1.00 10.00      A   
ATOM   1074 HD21 ASN A 191     -36.992  -3.400  -6.339  1.00 10.00      A   
ATOM   1075 HD22 ASN A 191     -35.597  -3.551  -5.327  1.00 10.00      A   
ATOM   1076  C   ASN A 191     -37.778  -0.422  -7.441  1.00 10.00      A   
ATOM   1077  O   ASN A 191     -37.287  -1.474  -7.852  1.00 10.00      A   
ATOM   1078  N   THR A 192     -38.099   0.581  -8.244  1.00 10.00      A   
ATOM   1079  HN  THR A 192     -38.492   1.390  -7.854  1.00 10.00      A   
ATOM   1080  CA  THR A 192     -37.887   0.535  -9.686  1.00 10.00      A   
ATOM   1081  CB  THR A 192     -39.024  -0.229 -10.407  1.00 10.00      A   
ATOM   1082  OG1 THR A 192     -39.199  -1.523  -9.807  1.00 10.00      A   
ATOM   1083  HG1 THR A 192     -38.477  -1.684  -9.183  1.00 10.00      A   
ATOM   1084  CG2 THR A 192     -38.703  -0.406 -11.883  1.00 10.00      A   
ATOM   1085  C   THR A 192     -37.825   1.963 -10.216  1.00 10.00      A   
ATOM   1086  O   THR A 192     -38.759   2.732 -10.016  1.00 10.00      A   
ATOM   1087  N   LEU A 193     -36.722   2.321 -10.862  1.00 10.00      A   
ATOM   1088  HN  LEU A 193     -36.007   1.664 -10.993  1.00 10.00      A   
ATOM   1089  CA  LEU A 193     -36.547   3.672 -11.391  1.00 10.00      A   
ATOM   1090  CB  LEU A 193     -35.839   4.540 -10.343  1.00 10.00      A   
ATOM   1091  CG  LEU A 193     -35.679   6.030 -10.664  1.00 10.00      A   
ATOM   1092  CD1 LEU A 193     -36.934   6.800 -10.289  1.00 10.00      A   
ATOM   1093  CD2 LEU A 193     -34.461   6.603  -9.955  1.00 10.00      A   
ATOM   1094  C   LEU A 193     -35.721   3.635 -12.672  1.00 10.00      A   
ATOM   1095  O   LEU A 193     -34.985   2.677 -12.912  1.00 10.00      A   
ATOM   1096  N   LYS A 194     -35.860   4.666 -13.498  1.00 10.00      A   
ATOM   1097  HN  LYS A 194     -36.485   5.393 -13.265  1.00 10.00      A   
ATOM   1098  CA  LYS A 194     -35.106   4.753 -14.742  1.00 10.00      A   
ATOM   1099  CB  LYS A 194     -35.997   5.230 -15.892  1.00 10.00      A   
ATOM   1100  CG  LYS A 194     -37.085   4.243 -16.281  1.00 10.00      A   
ATOM   1101  CD  LYS A 194     -37.855   4.730 -17.496  1.00 10.00      A   
ATOM   1102  CE  LYS A 194     -38.903   3.717 -17.926  1.00 10.00      A   
ATOM   1103  NZ  LYS A 194     -39.579   4.123 -19.186  1.00 10.00      A   
ATOM   1104  HZ1 LYS A 194     -38.877   4.255 -19.942  1.00 10.00      A   
ATOM   1105  HZ2 LYS A 194     -40.092   5.016 -19.045  1.00 10.00      A   
ATOM   1106  HZ3 LYS A 194     -40.258   3.392 -19.482  1.00 10.00      A   
ATOM   1107  C   LYS A 194     -33.918   5.693 -14.571  1.00 10.00      A   
ATOM   1108  O   LYS A 194     -34.006   6.696 -13.864  1.00 10.00      A   
ATOM   1109  N   GLU A 195     -32.807   5.375 -15.218  1.00 10.00      A   
ATOM   1110  HN  GLU A 195     -32.793   4.573 -15.786  1.00 10.00      A   
ATOM   1111  CA  GLU A 195     -31.608   6.198 -15.106  1.00 10.00      A   
ATOM   1112  CB  GLU A 195     -30.367   5.430 -15.589  1.00 10.00      A   
ATOM   1113  CG  GLU A 195     -29.680   6.011 -16.819  1.00 10.00      A   
ATOM   1114  CD  GLU A 195     -30.095   5.325 -18.105  1.00 10.00      A   
ATOM   1115  OE1 GLU A 195     -31.256   5.499 -18.534  1.00 10.00      A   
ATOM   1116  OE2 GLU A 195     -29.257   4.613 -18.698  1.00 10.00      A   
ATOM   1117  C   GLU A 195     -31.765   7.534 -15.831  1.00 10.00      A   
ATOM   1118  O   GLU A 195     -31.239   8.554 -15.392  1.00 10.00      A   
ATOM   1119  N   THR A 196     -32.514   7.523 -16.923  1.00 10.00      A   
ATOM   1120  HN  THR A 196     -32.926   6.679 -17.209  1.00 10.00      A   
ATOM   1121  CA  THR A 196     -32.734   8.716 -17.728  1.00 10.00      A   
ATOM   1122  CB  THR A 196     -33.610   8.386 -18.946  1.00 10.00      A   
ATOM   1123  OG1 THR A 196     -33.534   6.976 -19.196  1.00 10.00      A   
ATOM   1124  HG1 THR A 196     -32.606   6.693 -19.161  1.00 10.00      A   
ATOM   1125  CG2 THR A 196     -33.119   9.140 -20.172  1.00 10.00      A   
ATOM   1126  C   THR A 196     -33.365   9.857 -16.929  1.00 10.00      A   
ATOM   1127  O   THR A 196     -32.919  11.000 -17.013  1.00 10.00      A   
ATOM   1128  N   GLU A 197     -34.390   9.549 -16.141  1.00 10.00      A   
ATOM   1129  HN  GLU A 197     -34.697   8.621 -16.097  1.00 10.00      A   
ATOM   1130  CA  GLU A 197     -35.067  10.566 -15.343  1.00 10.00      A   
ATOM   1131  CB  GLU A 197     -36.440  10.076 -14.868  1.00 10.00      A   
ATOM   1132  CG  GLU A 197     -36.420   8.745 -14.133  1.00 10.00      A   
ATOM   1133  CD  GLU A 197     -37.808   8.250 -13.779  1.00 10.00      A   
ATOM   1134  OE1 GLU A 197     -38.745   9.075 -13.724  1.00 10.00      A   
ATOM   1135  OE2 GLU A 197     -37.972   7.032 -13.544  1.00 10.00      A   
ATOM   1136  C   GLU A 197     -34.210  11.028 -14.168  1.00 10.00      A   
ATOM   1137  O   GLU A 197     -34.303  12.178 -13.731  1.00 10.00      A   
ATOM   1138  N   ALA A 198     -33.368  10.137 -13.666  1.00 10.00      A   
ATOM   1139  HN  ALA A 198     -33.336   9.239 -14.056  1.00 10.00      A   
ATOM   1140  CA  ALA A 198     -32.499  10.457 -12.545  1.00 10.00      A   
ATOM   1141  CB  ALA A 198     -32.077   9.189 -11.823  1.00 10.00      A   
ATOM   1142  C   ALA A 198     -31.280  11.257 -12.996  1.00 10.00      A   
ATOM   1143  O   ALA A 198     -30.875  12.206 -12.327  1.00 10.00      A   
ATOM   1144  N   TRP A 199     -30.717  10.874 -14.138  1.00 10.00      A   
ATOM   1145  HN  TRP A 199     -31.107  10.114 -14.625  1.00 10.00      A   
ATOM   1146  CA  TRP A 199     -29.535  11.529 -14.700  1.00 10.00      A   
ATOM   1147  CB  TRP A 199     -29.238  10.941 -16.084  1.00 10.00      A   
ATOM   1148  CG  TRP A 199     -27.804  10.560 -16.303  1.00 10.00      A   
ATOM   1149  CD1 TRP A 199     -27.203   9.387 -15.947  1.00 10.00      A   
ATOM   1150  CD2 TRP A 199     -26.795  11.351 -16.937  1.00 10.00      A   
ATOM   1151  NE1 TRP A 199     -25.880   9.397 -16.325  1.00 10.00      A   
ATOM   1152  HE1 TRP A 199     -25.237   8.663 -16.183  1.00 10.00      A   
ATOM   1153  CE2 TRP A 199     -25.606  10.594 -16.936  1.00 10.00      A   
ATOM   1154  CE3 TRP A 199     -26.786  12.625 -17.512  1.00 10.00      A   
ATOM   1155  CZ2 TRP A 199     -24.417  11.077 -17.486  1.00 10.00      A   
ATOM   1156  CZ3 TRP A 199     -25.609  13.099 -18.056  1.00 10.00      A   
ATOM   1157  CH2 TRP A 199     -24.441  12.327 -18.042  1.00 10.00      A   
ATOM   1158  C   TRP A 199     -29.728  13.038 -14.821  1.00 10.00      A   
ATOM   1159  O   TRP A 199     -28.912  13.823 -14.330  1.00 10.00      A   
ATOM   1160  N   ASP A 200     -30.822  13.434 -15.458  1.00 10.00      A   
ATOM   1161  HN  ASP A 200     -31.446  12.759 -15.798  1.00 10.00      A   
ATOM   1162  CA  ASP A 200     -31.126  14.849 -15.669  1.00 10.00      A   
ATOM   1163  CB  ASP A 200     -32.339  14.987 -16.593  1.00 10.00      A   
ATOM   1164  CG  ASP A 200     -32.352  16.293 -17.357  1.00 10.00      A   
ATOM   1165  OD1 ASP A 200     -31.871  16.314 -18.511  1.00 10.00      A   
ATOM   1166  OD2 ASP A 200     -32.859  17.297 -16.818  1.00 10.00      A   
ATOM   1167  C   ASP A 200     -31.394  15.574 -14.353  1.00 10.00      A   
ATOM   1168  O   ASP A 200     -31.002  16.729 -14.177  1.00 10.00      A   
ATOM   1169  N   PHE A 201     -32.046  14.882 -13.426  1.00 10.00      A   
ATOM   1170  HN  PHE A 201     -32.299  13.953 -13.612  1.00 10.00      A   
ATOM   1171  CA  PHE A 201     -32.384  15.469 -12.135  1.00 10.00      A   
ATOM   1172  CB  PHE A 201     -33.441  14.626 -11.412  1.00 10.00      A   
ATOM   1173  CG  PHE A 201     -33.953  15.267 -10.154  1.00 10.00      A   
ATOM   1174  CD1 PHE A 201     -33.574  14.788  -8.911  1.00 10.00      A   
ATOM   1175  CD2 PHE A 201     -34.808  16.356 -10.214  1.00 10.00      A   
ATOM   1176  CE1 PHE A 201     -34.037  15.383  -7.749  1.00 10.00      A   
ATOM   1177  CE2 PHE A 201     -35.277  16.957  -9.058  1.00 10.00      A   
ATOM   1178  CZ  PHE A 201     -34.891  16.470  -7.822  1.00 10.00      A   
ATOM   1179  C   PHE A 201     -31.148  15.656 -11.249  1.00 10.00      A   
ATOM   1180  O   PHE A 201     -30.964  16.712 -10.638  1.00 10.00      A   
ATOM   1181  N   LEU A 202     -30.300  14.632 -11.202  1.00 10.00      A   
ATOM   1182  HN  LEU A 202     -30.487  13.831 -11.745  1.00 10.00      A   
ATOM   1183  CA  LEU A 202     -29.094  14.662 -10.384  1.00 10.00      A   
ATOM   1184  CB  LEU A 202     -28.363  13.313 -10.409  1.00 10.00      A   
ATOM   1185  CG  LEU A 202     -28.597  12.391  -9.207  1.00 10.00      A   
ATOM   1186  CD1 LEU A 202     -28.133  13.042  -7.909  1.00 10.00      A   
ATOM   1187  CD2 LEU A 202     -30.055  11.980  -9.113  1.00 10.00      A   
ATOM   1188  C   LEU A 202     -28.165  15.789 -10.808  1.00 10.00      A   
ATOM   1189  O   LEU A 202     -27.512  16.409  -9.973  1.00 10.00      A   
ATOM   1190  N   ARG A 203     -28.124  16.061 -12.107  1.00 10.00      A   
ATOM   1191  HN  ARG A 203     -28.665  15.525 -12.730  1.00 10.00      A   
ATOM   1192  CA  ARG A 203     -27.275  17.129 -12.626  1.00 10.00      A   
ATOM   1193  CB  ARG A 203     -27.266  17.136 -14.153  1.00 10.00      A   
ATOM   1194  CG  ARG A 203     -26.427  16.040 -14.783  1.00 10.00      A   
ATOM   1195  CD  ARG A 203     -26.144  16.348 -16.242  1.00 10.00      A   
ATOM   1196  NE  ARG A 203     -25.299  17.531 -16.396  1.00 10.00      A   
ATOM   1197  HE  ARG A 203     -25.120  18.062 -15.586  1.00 10.00      A   
ATOM   1198  CZ  ARG A 203     -24.764  17.935 -17.547  1.00 10.00      A   
ATOM   1199  NH1 ARG A 203     -25.012  17.284 -18.672  1.00 10.00      A   
ATOM   1200 HH11 ARG A 203     -24.585  17.610 -19.567  1.00 10.00      A   
ATOM   1201 HH12 ARG A 203     -25.645  16.457 -18.673  1.00 10.00      A   
ATOM   1202  NH2 ARG A 203     -23.995  19.016 -17.573  1.00 10.00      A   
ATOM   1203 HH21 ARG A 203     -23.559  19.336 -18.467  1.00 10.00      A   
ATOM   1204 HH22 ARG A 203     -23.829  19.557 -16.696  1.00 10.00      A   
ATOM   1205  C   ARG A 203     -27.710  18.497 -12.108  1.00 10.00      A   
ATOM   1206  O   ARG A 203     -26.881  19.392 -11.918  1.00 10.00      A   
ATOM   1207  N   ARG A 204     -29.005  18.641 -11.860  1.00 10.00      A   
ATOM   1208  HN  ARG A 204     -29.602  17.876 -11.999  1.00 10.00      A   
ATOM   1209  CA  ARG A 204     -29.569  19.892 -11.368  1.00 10.00      A   
ATOM   1210  CB  ARG A 204     -31.095  19.840 -11.454  1.00 10.00      A   
ATOM   1211  CG  ARG A 204     -31.654  19.988 -12.856  1.00 10.00      A   
ATOM   1212  CD  ARG A 204     -33.061  19.412 -12.948  1.00 10.00      A   
ATOM   1213  NE  ARG A 204     -33.970  19.976 -11.945  1.00 10.00      A   
ATOM   1214  HE  ARG A 204     -33.595  20.603 -11.284  1.00 10.00      A   
ATOM   1215  CZ  ARG A 204     -35.270  19.690 -11.883  1.00 10.00      A   
ATOM   1216  NH1 ARG A 204     -35.816  18.864 -12.767  1.00 10.00      A   
ATOM   1217 HH11 ARG A 204     -35.228  18.416 -13.504  1.00 10.00      A   
ATOM   1218 HH12 ARG A 204     -36.838  18.662 -12.728  1.00 10.00      A   
ATOM   1219  NH2 ARG A 204     -36.025  20.220 -10.924  1.00 10.00      A   
ATOM   1220 HH21 ARG A 204     -35.606  20.853 -10.207  1.00 10.00      A   
ATOM   1221 HH22 ARG A 204     -37.046  20.001 -10.881  1.00 10.00      A   
ATOM   1222  C   ARG A 204     -29.154  20.132  -9.925  1.00 10.00      A   
ATOM   1223  O   ARG A 204     -29.167  21.266  -9.443  1.00 10.00      A   
ATOM   1224  N   LEU A 205     -28.774  19.055  -9.244  1.00 10.00      A   
ATOM   1225  HN  LEU A 205     -28.766  18.177  -9.692  1.00 10.00      A   
ATOM   1226  CA  LEU A 205     -28.360  19.147  -7.847  1.00 10.00      A   
ATOM   1227  CB  LEU A 205     -29.313  18.335  -6.956  1.00 10.00      A   
ATOM   1228  CG  LEU A 205     -29.427  18.790  -5.486  1.00 10.00      A   
ATOM   1229  CD1 LEU A 205     -29.908  20.238  -5.404  1.00 10.00      A   
ATOM   1230  CD2 LEU A 205     -30.362  17.873  -4.699  1.00 10.00      A   
ATOM   1231  C   LEU A 205     -26.918  18.667  -7.672  1.00 10.00      A   
ATOM   1232  O   LEU A 205     -26.041  18.977  -8.484  1.00 10.00      A   
ATOM   1233  N   VAL A 207     -18.347  19.923  -8.919  1.00 10.00      A   
ATOM   1234  HN  VAL A 207     -18.022  20.507  -9.653  1.00 10.00      A   
ATOM   1235  CA  VAL A 207     -17.496  18.854  -8.402  1.00 10.00      A   
ATOM   1236  CB  VAL A 207     -16.755  19.260  -7.102  1.00 10.00      A   
ATOM   1237  CG1 VAL A 207     -15.812  20.418  -7.371  1.00 10.00      A   
ATOM   1238  CG2 VAL A 207     -17.712  19.602  -5.967  1.00 10.00      A   
ATOM   1239  C   VAL A 207     -18.304  17.574  -8.173  1.00 10.00      A   
ATOM   1240  O   VAL A 207     -17.793  16.462  -8.319  1.00 10.00      A   
ATOM   1241  N   TYR A 208     -19.573  17.756  -7.833  1.00 10.00      A   
ATOM   1242  HN  TYR A 208     -19.898  18.670  -7.743  1.00 10.00      A   
ATOM   1243  CA  TYR A 208     -20.492  16.648  -7.575  1.00 10.00      A   
ATOM   1244  CB  TYR A 208     -20.843  15.891  -8.859  1.00 10.00      A   
ATOM   1245  CG  TYR A 208     -21.733  16.676  -9.793  1.00 10.00      A   
ATOM   1246  CD1 TYR A 208     -23.114  16.562  -9.710  1.00 10.00      A   
ATOM   1247  CD2 TYR A 208     -21.197  17.525 -10.754  1.00 10.00      A   
ATOM   1248  CE1 TYR A 208     -23.937  17.271 -10.555  1.00 10.00      A   
ATOM   1249  CE2 TYR A 208     -22.016  18.239 -11.605  1.00 10.00      A   
ATOM   1250  CZ  TYR A 208     -23.386  18.108 -11.501  1.00 10.00      A   
ATOM   1251  OH  TYR A 208     -24.208  18.823 -12.342  1.00 10.00      A   
ATOM   1252  HH  TYR A 208     -24.995  19.104 -11.858  1.00 10.00      A   
ATOM   1253  C   TYR A 208     -19.957  15.692  -6.520  1.00 10.00      A   
ATOM   1254  O   TYR A 208     -19.610  16.110  -5.419  1.00 10.00      A   
ATOM   1255  N   PRO A 219     -14.250  13.280 -22.757  1.00 10.00      A   
ATOM   1256  CA  PRO A 219     -13.563  12.219 -22.002  1.00 10.00      A   
ATOM   1257  CB  PRO A 219     -12.366  12.939 -21.366  1.00 10.00      A   
ATOM   1258  CG  PRO A 219     -12.182  14.170 -22.191  1.00 10.00      A   
ATOM   1259  CD  PRO A 219     -13.552  14.570 -22.658  1.00 10.00      A   
ATOM   1260  C   PRO A 219     -14.469  11.629 -20.921  1.00 10.00      A   
ATOM   1261  O   PRO A 219     -14.168  10.587 -20.340  1.00 10.00      A   
ATOM   1262  N   LYS A 220     -15.595  12.287 -20.681  1.00 10.00      A   
ATOM   1263  HN  LYS A 220     -15.799  13.088 -21.210  1.00 10.00      A   
ATOM   1264  CA  LYS A 220     -16.538  11.842 -19.665  1.00 10.00      A   
ATOM   1265  CB  LYS A 220     -17.632  12.886 -19.428  1.00 10.00      A   
ATOM   1266  CG  LYS A 220     -17.888  13.185 -17.957  1.00 10.00      A   
ATOM   1267  CD  LYS A 220     -16.632  13.712 -17.272  1.00 10.00      A   
ATOM   1268  CE  LYS A 220     -16.863  13.969 -15.789  1.00 10.00      A   
ATOM   1269  NZ  LYS A 220     -15.686  14.615 -15.146  1.00 10.00      A   
ATOM   1270  HZ1 LYS A 220     -15.872  14.774 -14.134  1.00 10.00      A   
ATOM   1271  HZ2 LYS A 220     -15.488  15.529 -15.599  1.00 10.00      A   
ATOM   1272  HZ3 LYS A 220     -14.847  14.008 -15.238  1.00 10.00      A   
ATOM   1273  C   LYS A 220     -17.148  10.494 -20.026  1.00 10.00      A   
ATOM   1274  O   LYS A 220     -17.319   9.633 -19.165  1.00 10.00      A   
ATOM   1275  N   LYS A 221     -17.469  10.306 -21.303  1.00 10.00      A   
ATOM   1276  HN  LYS A 221     -17.311  11.029 -21.952  1.00 10.00      A   
ATOM   1277  CA  LYS A 221     -18.045   9.046 -21.757  1.00 10.00      A   
ATOM   1278  CB  LYS A 221     -18.873   9.235 -23.028  1.00 10.00      A   
ATOM   1279  CG  LYS A 221     -19.822   8.082 -23.304  1.00 10.00      A   
ATOM   1280  CD  LYS A 221     -20.194   8.004 -24.773  1.00 10.00      A   
ATOM   1281  CE  LYS A 221     -21.257   6.942 -25.020  1.00 10.00      A   
ATOM   1282  NZ  LYS A 221     -20.862   5.612 -24.484  1.00 10.00      A   
ATOM   1283  HZ1 LYS A 221     -20.907   5.611 -23.444  1.00 10.00      A   
ATOM   1284  HZ2 LYS A 221     -19.886   5.381 -24.775  1.00 10.00      A   
ATOM   1285  HZ3 LYS A 221     -21.502   4.875 -24.847  1.00 10.00      A   
ATOM   1286  C   LYS A 221     -16.944   8.018 -21.990  1.00 10.00      A   
ATOM   1287  O   LYS A 221     -17.129   6.821 -21.777  1.00 10.00      A   
ATOM   1288  N   LEU A 222     -15.784   8.501 -22.408  1.00 10.00      A   
ATOM   1289  HN  LEU A 222     -15.695   9.468 -22.551  1.00 10.00      A   
ATOM   1290  CA  LEU A 222     -14.642   7.634 -22.667  1.00 10.00      A   
ATOM   1291  CB  LEU A 222     -13.521   8.423 -23.350  1.00 10.00      A   
ATOM   1292  CG  LEU A 222     -13.864   9.033 -24.714  1.00 10.00      A   
ATOM   1293  CD1 LEU A 222     -12.725   9.907 -25.215  1.00 10.00      A   
ATOM   1294  CD2 LEU A 222     -14.193   7.943 -25.724  1.00 10.00      A   
ATOM   1295  C   LEU A 222     -14.138   6.992 -21.376  1.00 10.00      A   
ATOM   1296  O   LEU A 222     -13.682   5.846 -21.376  1.00 10.00      A   
ATOM   1297  N   ILE A 223     -14.243   7.727 -20.273  1.00 10.00      A   
ATOM   1298  HN  ILE A 223     -14.619   8.634 -20.332  1.00 10.00      A   
ATOM   1299  CA  ILE A 223     -13.797   7.221 -18.985  1.00 10.00      A   
ATOM   1300  CB  ILE A 223     -13.385   8.346 -18.001  1.00 10.00      A   
ATOM   1301  CG1 ILE A 223     -12.486   7.785 -16.892  1.00 10.00      A   
ATOM   1302  CG2 ILE A 223     -14.598   9.055 -17.413  1.00 10.00      A   
ATOM   1303  CD1 ILE A 223     -11.790   8.847 -16.065  1.00 10.00      A   
ATOM   1304  C   ILE A 223     -14.827   6.276 -18.358  1.00 10.00      A   
ATOM   1305  O   ILE A 223     -14.461   5.302 -17.702  1.00 10.00      A   
ATOM   1306  N   THR A 224     -16.111   6.533 -18.596  1.00 10.00      A   
ATOM   1307  HN  THR A 224     -16.356   7.297 -19.161  1.00 10.00      A   
ATOM   1308  CA  THR A 224     -17.160   5.689 -18.041  1.00 10.00      A   
ATOM   1309  CB  THR A 224     -18.557   6.315 -18.199  1.00 10.00      A   
ATOM   1310  OG1 THR A 224     -18.541   7.265 -19.271  1.00 10.00      A   
ATOM   1311  HG1 THR A 224     -18.244   8.122 -18.937  1.00 10.00      A   
ATOM   1312  CG2 THR A 224     -18.975   7.011 -16.914  1.00 10.00      A   
ATOM   1313  C   THR A 224     -17.126   4.307 -18.684  1.00 10.00      A   
ATOM   1314  O   THR A 224     -17.291   3.295 -18.007  1.00 10.00      A   
ATOM   1315  N   GLU A 225     -16.883   4.276 -19.994  1.00 10.00      A   
ATOM   1316  HN  GLU A 225     -16.771   5.123 -20.482  1.00 10.00      A   
ATOM   1317  CA  GLU A 225     -16.798   3.019 -20.725  1.00 10.00      A   
ATOM   1318  CB  GLU A 225     -16.632   3.277 -22.223  1.00 10.00      A   
ATOM   1319  CG  GLU A 225     -17.888   3.788 -22.909  1.00 10.00      A   
ATOM   1320  CD  GLU A 225     -17.668   4.080 -24.378  1.00 10.00      A   
ATOM   1321  OE1 GLU A 225     -18.341   4.980 -24.916  1.00 10.00      A   
ATOM   1322  OE2 GLU A 225     -16.818   3.407 -25.002  1.00 10.00      A   
ATOM   1323  C   GLU A 225     -15.627   2.184 -20.211  1.00 10.00      A   
ATOM   1324  O   GLU A 225     -15.664   0.953 -20.239  1.00 10.00      A   
ATOM   1325  N   ASP A 226     -14.593   2.870 -19.739  1.00 10.00      A   
ATOM   1326  HN  ASP A 226     -14.631   3.852 -19.743  1.00 10.00      A   
ATOM   1327  CA  ASP A 226     -13.407   2.212 -19.205  1.00 10.00      A   
ATOM   1328  CB  ASP A 226     -12.291   3.237 -18.988  1.00 10.00      A   
ATOM   1329  CG  ASP A 226     -10.930   2.602 -18.779  1.00 10.00      A   
ATOM   1330  OD1 ASP A 226     -10.197   2.427 -19.779  1.00 10.00      A   
ATOM   1331  OD2 ASP A 226     -10.578   2.294 -17.619  1.00 10.00      A   
ATOM   1332  C   ASP A 226     -13.742   1.535 -17.883  1.00 10.00      A   
ATOM   1333  O   ASP A 226     -13.329   0.404 -17.628  1.00 10.00      A   
ATOM   1334  N   PHE A 227     -14.528   2.232 -17.062  1.00 10.00      A   
ATOM   1335  HN  PHE A 227     -14.845   3.116 -17.348  1.00 10.00      A   
ATOM   1336  CA  PHE A 227     -14.935   1.727 -15.751  1.00 10.00      A   
ATOM   1337  CB  PHE A 227     -15.730   2.784 -14.982  1.00 10.00      A   
ATOM   1338  CG  PHE A 227     -14.880   3.685 -14.132  1.00 10.00      A   
ATOM   1339  CD1 PHE A 227     -14.711   3.424 -12.783  1.00 10.00      A   
ATOM   1340  CD2 PHE A 227     -14.253   4.792 -14.680  1.00 10.00      A   
ATOM   1341  CE1 PHE A 227     -13.932   4.248 -11.996  1.00 10.00      A   
ATOM   1342  CE2 PHE A 227     -13.472   5.621 -13.899  1.00 10.00      A   
ATOM   1343  CZ  PHE A 227     -13.312   5.349 -12.554  1.00 10.00      A   
ATOM   1344  C   PHE A 227     -15.738   0.435 -15.854  1.00 10.00      A   
ATOM   1345  O   PHE A 227     -15.758  -0.371 -14.922  1.00 10.00      A   
ATOM   1346  N   VAL A 228     -16.384   0.233 -16.995  1.00 10.00      A   
ATOM   1347  HN  VAL A 228     -16.323   0.910 -17.703  1.00 10.00      A   
ATOM   1348  CA  VAL A 228     -17.191  -0.965 -17.220  1.00 10.00      A   
ATOM   1349  CB  VAL A 228     -18.092  -0.814 -18.471  1.00 10.00      A   
ATOM   1350  CG1 VAL A 228     -19.131  -1.928 -18.543  1.00 10.00      A   
ATOM   1351  CG2 VAL A 228     -18.771   0.545 -18.486  1.00 10.00      A   
ATOM   1352  C   VAL A 228     -16.304  -2.203 -17.377  1.00 10.00      A   
ATOM   1353  O   VAL A 228     -16.781  -3.333 -17.333  1.00 10.00      A   
ATOM   1354  N   ARG A 229     -15.004  -1.986 -17.537  1.00 10.00      A   
ATOM   1355  HN  ARG A 229     -14.664  -1.065 -17.528  1.00 10.00      A   
ATOM   1356  CA  ARG A 229     -14.069  -3.089 -17.716  1.00 10.00      A   
ATOM   1357  CB  ARG A 229     -13.124  -2.804 -18.887  1.00 10.00      A   
ATOM   1358  CG  ARG A 229     -13.804  -2.404 -20.186  1.00 10.00      A   
ATOM   1359  CD  ARG A 229     -12.768  -2.128 -21.264  1.00 10.00      A   
ATOM   1360  NE  ARG A 229     -13.359  -1.583 -22.484  1.00 10.00      A   
ATOM   1361  HE  ARG A 229     -14.321  -1.734 -22.628  1.00 10.00      A   
ATOM   1362  CZ  ARG A 229     -12.671  -0.904 -23.401  1.00 10.00      A   
ATOM   1363  NH1 ARG A 229     -11.369  -0.693 -23.235  1.00 10.00      A   
ATOM   1364 HH11 ARG A 229     -10.883  -1.056 -22.389  1.00 10.00      A   
ATOM   1365 HH12 ARG A 229     -10.824  -0.170 -23.954  1.00 10.00      A   
ATOM   1366  NH2 ARG A 229     -13.285  -0.438 -24.482  1.00 10.00      A   
ATOM   1367 HH21 ARG A 229     -12.751   0.100 -25.199  1.00 10.00      A   
ATOM   1368 HH22 ARG A 229     -14.304  -0.606 -24.621  1.00 10.00      A   
ATOM   1369  C   ARG A 229     -13.234  -3.339 -16.462  1.00 10.00      A   
ATOM   1370  O   ARG A 229     -12.459  -4.295 -16.411  1.00 10.00      A   
ATOM   1371  N   GLN A 230     -13.379  -2.492 -15.451  1.00 10.00      A   
ATOM   1372  HN  GLN A 230     -14.021  -1.754 -15.523  1.00 10.00      A   
ATOM   1373  CA  GLN A 230     -12.583  -2.654 -14.234  1.00 10.00      A   
ATOM   1374  CB  GLN A 230     -11.344  -1.745 -14.254  1.00 10.00      A   
ATOM   1375  CG  GLN A 230     -11.451  -0.546 -15.187  1.00 10.00      A   
ATOM   1376  CD  GLN A 230     -11.955   0.705 -14.494  1.00 10.00      A   
ATOM   1377  OE1 GLN A 230     -12.654   0.637 -13.486  1.00 10.00      A   
ATOM   1378  NE2 GLN A 230     -11.622   1.860 -15.046  1.00 10.00      A   
ATOM   1379 HE21 GLN A 230     -11.080   1.846 -15.872  1.00 10.00      A   
ATOM   1380 HE22 GLN A 230     -11.929   2.683 -14.616  1.00 10.00      A   
ATOM   1381  C   GLN A 230     -13.364  -2.482 -12.933  1.00 10.00      A   
ATOM   1382  O   GLN A 230     -12.869  -2.838 -11.863  1.00 10.00      A   
ATOM   1383  N   ARG A 231     -14.575  -1.948 -13.002  1.00 10.00      A   
ATOM   1384  HN  ARG A 231     -14.945  -1.679 -13.869  1.00 10.00      A   
ATOM   1385  CA  ARG A 231     -15.352  -1.746 -11.790  1.00 10.00      A   
ATOM   1386  CB  ARG A 231     -15.398  -0.267 -11.398  1.00 10.00      A   
ATOM   1387  CG  ARG A 231     -14.730   0.035 -10.065  1.00 10.00      A   
ATOM   1388  CD  ARG A 231     -15.180  -0.943  -8.990  1.00 10.00      A   
ATOM   1389  NE  ARG A 231     -14.698  -0.570  -7.661  1.00 10.00      A   
ATOM   1390  HE  ARG A 231     -14.557   0.387  -7.488  1.00 10.00      A   
ATOM   1391  CZ  ARG A 231     -14.451  -1.444  -6.681  1.00 10.00      A   
ATOM   1392  NH1 ARG A 231     -14.616  -2.749  -6.885  1.00 10.00      A   
ATOM   1393 HH11 ARG A 231     -14.950  -3.099  -7.806  1.00 10.00      A   
ATOM   1394 HH12 ARG A 231     -14.400  -3.436  -6.122  1.00 10.00      A   
ATOM   1395  NH2 ARG A 231     -14.035  -1.011  -5.498  1.00 10.00      A   
ATOM   1396 HH21 ARG A 231     -13.844  -1.694  -4.724  1.00 10.00      A   
ATOM   1397 HH22 ARG A 231     -13.895   0.006  -5.329  1.00 10.00      A   
ATOM   1398  C   ARG A 231     -16.755  -2.341 -11.855  1.00 10.00      A   
ATOM   1399  O   ARG A 231     -16.996  -3.437 -11.347  1.00 10.00      A   
ATOM   1400  N   TYR A 232     -17.677  -1.622 -12.472  1.00 10.00      A   
ATOM   1401  HN  TYR A 232     -17.425  -0.774 -12.899  1.00 10.00      A   
ATOM   1402  CA  TYR A 232     -19.054  -2.081 -12.554  1.00 10.00      A   
ATOM   1403  CB  TYR A 232     -19.971  -1.166 -11.739  1.00 10.00      A   
ATOM   1404  CG  TYR A 232     -19.852  -1.349 -10.242  1.00 10.00      A   
ATOM   1405  CD1 TYR A 232     -18.979  -0.570  -9.493  1.00 10.00      A   
ATOM   1406  CD2 TYR A 232     -20.614  -2.301  -9.578  1.00 10.00      A   
ATOM   1407  CE1 TYR A 232     -18.867  -0.738  -8.125  1.00 10.00      A   
ATOM   1408  CE2 TYR A 232     -20.510  -2.473  -8.212  1.00 10.00      A   
ATOM   1409  CZ  TYR A 232     -19.636  -1.690  -7.489  1.00 10.00      A   
ATOM   1410  OH  TYR A 232     -19.527  -1.863  -6.127  1.00 10.00      A   
ATOM   1411  HH  TYR A 232     -19.506  -2.806  -5.923  1.00 10.00      A   
ATOM   1412  C   TYR A 232     -19.544  -2.155 -13.989  1.00 10.00      A   
ATOM   1413  O   TYR A 232     -19.298  -1.252 -14.790  1.00 10.00      A   
ATOM   1414  N   LEU A 233     -20.232  -3.241 -14.303  1.00 10.00      A   
ATOM   1415  HN  LEU A 233     -20.377  -3.929 -13.618  1.00 10.00      A   
ATOM   1416  CA  LEU A 233     -20.785  -3.439 -15.633  1.00 10.00      A   
ATOM   1417  CB  LEU A 233     -20.758  -4.921 -16.025  1.00 10.00      A   
ATOM   1418  CG  LEU A 233     -19.418  -5.477 -16.517  1.00 10.00      A   
ATOM   1419  CD1 LEU A 233     -18.463  -5.718 -15.356  1.00 10.00      A   
ATOM   1420  CD2 LEU A 233     -19.629  -6.751 -17.320  1.00 10.00      A   
ATOM   1421  C   LEU A 233     -22.212  -2.911 -15.676  1.00 10.00      A   
ATOM   1422  O   LEU A 233     -22.940  -2.989 -14.685  1.00 10.00      A   
ATOM   1423  N   GLU A 234     -22.606  -2.363 -16.813  1.00 10.00      A   
ATOM   1424  HN  GLU A 234     -21.986  -2.327 -17.571  1.00 10.00      A   
ATOM   1425  CA  GLU A 234     -23.949  -1.824 -16.963  1.00 10.00      A   
ATOM   1426  CB  GLU A 234     -23.980  -0.686 -17.986  1.00 10.00      A   
ATOM   1427  CG  GLU A 234     -22.916  -0.789 -19.061  1.00 10.00      A   
ATOM   1428  CD  GLU A 234     -23.199   0.110 -20.241  1.00 10.00      A   
ATOM   1429  OE1 GLU A 234     -23.832  -0.362 -21.209  1.00 10.00      A   
ATOM   1430  OE2 GLU A 234     -22.791   1.286 -20.211  1.00 10.00      A   
ATOM   1431  C   GLU A 234     -24.943  -2.917 -17.337  1.00 10.00      A   
ATOM   1432  O   GLU A 234     -24.611  -3.849 -18.074  1.00 10.00      A   
ATOM   1433  N   TYR A 235     -26.157  -2.800 -16.822  1.00 10.00      A   
ATOM   1434  HN  TYR A 235     -26.368  -2.023 -16.258  1.00 10.00      A   
ATOM   1435  CA  TYR A 235     -27.205  -3.770 -17.093  1.00 10.00      A   
ATOM   1436  CB  TYR A 235     -27.429  -4.685 -15.886  1.00 10.00      A   
ATOM   1437  CG  TYR A 235     -26.232  -5.502 -15.463  1.00 10.00      A   
ATOM   1438  CD1 TYR A 235     -25.733  -6.516 -16.269  1.00 10.00      A   
ATOM   1439  CD2 TYR A 235     -25.611  -5.268 -14.243  1.00 10.00      A   
ATOM   1440  CE1 TYR A 235     -24.649  -7.274 -15.873  1.00 10.00      A   
ATOM   1441  CE2 TYR A 235     -24.525  -6.018 -13.841  1.00 10.00      A   
ATOM   1442  CZ  TYR A 235     -24.049  -7.020 -14.659  1.00 10.00      A   
ATOM   1443  OH  TYR A 235     -22.974  -7.776 -14.257  1.00 10.00      A   
ATOM   1444  HH  TYR A 235     -23.169  -8.175 -13.404  1.00 10.00      A   
ATOM   1445  C   TYR A 235     -28.501  -3.042 -17.402  1.00 10.00      A   
ATOM   1446  O   TYR A 235     -28.689  -1.896 -16.990  1.00 10.00      A   
ATOM   1447  N   ARG A 236     -29.386  -3.699 -18.128  1.00 10.00      A   
ATOM   1448  HN  ARG A 236     -29.180  -4.613 -18.429  1.00 10.00      A   
ATOM   1449  CA  ARG A 236     -30.668  -3.108 -18.481  1.00 10.00      A   
ATOM   1450  CB  ARG A 236     -30.701  -2.750 -19.969  1.00 10.00      A   
ATOM   1451  CG  ARG A 236     -29.528  -1.905 -20.442  1.00 10.00      A   
ATOM   1452  CD  ARG A 236     -29.498  -1.813 -21.958  1.00 10.00      A   
ATOM   1453  NE  ARG A 236     -29.629  -3.127 -22.588  1.00 10.00      A   
ATOM   1454  HE  ARG A 236     -30.037  -3.842 -22.050  1.00 10.00      A   
ATOM   1455  CZ  ARG A 236     -29.247  -3.407 -23.832  1.00 10.00      A   
ATOM   1456  NH1 ARG A 236     -28.683  -2.475 -24.590  1.00 10.00      A   
ATOM   1457 HH11 ARG A 236     -28.529  -1.513 -24.214  1.00 10.00      A   
ATOM   1458 HH12 ARG A 236     -28.396  -2.699 -25.567  1.00 10.00      A   
ATOM   1459  NH2 ARG A 236     -29.430  -4.628 -24.315  1.00 10.00      A   
ATOM   1460 HH21 ARG A 236     -29.130  -4.863 -25.287  1.00 10.00      A   
ATOM   1461 HH22 ARG A 236     -29.878  -5.362 -23.723  1.00 10.00      A   
ATOM   1462  C   ARG A 236     -31.785  -4.090 -18.166  1.00 10.00      A   
ATOM   1463  O   ARG A 236     -31.895  -5.136 -18.809  1.00 10.00      A   
ATOM   1464  N   TYR A 246     -26.408   0.138 -15.885  1.00 10.00      A   
ATOM   1465  HN  TYR A 246     -25.918   0.672 -16.544  1.00 10.00      A   
ATOM   1466  CA  TYR A 246     -26.037   0.251 -14.481  1.00 10.00      A   
ATOM   1467  CB  TYR A 246     -25.429   1.626 -14.188  1.00 10.00      A   
ATOM   1468  CG  TYR A 246     -24.046   1.841 -14.762  1.00 10.00      A   
ATOM   1469  CD1 TYR A 246     -22.967   1.078 -14.334  1.00 10.00      A   
ATOM   1470  CD2 TYR A 246     -23.818   2.821 -15.721  1.00 10.00      A   
ATOM   1471  CE1 TYR A 246     -21.701   1.283 -14.849  1.00 10.00      A   
ATOM   1472  CE2 TYR A 246     -22.557   3.030 -16.242  1.00 10.00      A   
ATOM   1473  CZ  TYR A 246     -21.501   2.260 -15.800  1.00 10.00      A   
ATOM   1474  OH  TYR A 246     -20.244   2.469 -16.312  1.00 10.00      A   
ATOM   1475  HH  TYR A 246     -19.818   1.623 -16.474  1.00 10.00      A   
ATOM   1476  C   TYR A 246     -27.230   0.001 -13.561  1.00 10.00      A   
ATOM   1477  O   TYR A 246     -27.919   0.935 -13.149  1.00 10.00      A   
ATOM   1478  N   GLU A 247     -27.480  -1.266 -13.258  1.00 10.00      A   
ATOM   1479  HN  GLU A 247     -26.915  -1.968 -13.631  1.00 10.00      A   
ATOM   1480  CA  GLU A 247     -28.575  -1.633 -12.375  1.00 10.00      A   
ATOM   1481  CB  GLU A 247     -28.997  -3.089 -12.603  1.00 10.00      A   
ATOM   1482  CG  GLU A 247     -30.007  -3.282 -13.728  1.00 10.00      A   
ATOM   1483  CD  GLU A 247     -30.389  -4.738 -13.937  1.00 10.00      A   
ATOM   1484  OE1 GLU A 247     -30.543  -5.160 -15.103  1.00 10.00      A   
ATOM   1485  OE2 GLU A 247     -30.537  -5.470 -12.938  1.00 10.00      A   
ATOM   1486  C   GLU A 247     -28.159  -1.422 -10.924  1.00 10.00      A   
ATOM   1487  O   GLU A 247     -27.134  -1.946 -10.481  1.00 10.00      A   
ATOM   1488  N   PHE A 248     -28.949  -0.646 -10.196  1.00 10.00      A   
ATOM   1489  HN  PHE A 248     -29.752  -0.265 -10.606  1.00 10.00      A   
ATOM   1490  CA  PHE A 248     -28.659  -0.354  -8.802  1.00 10.00      A   
ATOM   1491  CB  PHE A 248     -29.005   1.101  -8.478  1.00 10.00      A   
ATOM   1492  CG  PHE A 248     -28.180   2.105  -9.233  1.00 10.00      A   
ATOM   1493  CD1 PHE A 248     -28.721   2.814 -10.294  1.00 10.00      A   
ATOM   1494  CD2 PHE A 248     -26.861   2.337  -8.882  1.00 10.00      A   
ATOM   1495  CE1 PHE A 248     -27.962   3.739 -10.988  1.00 10.00      A   
ATOM   1496  CE2 PHE A 248     -26.096   3.259  -9.570  1.00 10.00      A   
ATOM   1497  CZ  PHE A 248     -26.646   3.958 -10.626  1.00 10.00      A   
ATOM   1498  C   PHE A 248     -29.412  -1.300  -7.874  1.00 10.00      A   
ATOM   1499  O   PHE A 248     -30.535  -1.710  -8.164  1.00 10.00      A   
ATOM   1500  N   GLN A 249     -28.786  -1.644  -6.760  1.00 10.00      A   
ATOM   1501  HN  GLN A 249     -27.899  -1.272  -6.576  1.00 10.00      A   
ATOM   1502  CA  GLN A 249     -29.391  -2.542  -5.789  1.00 10.00      A   
ATOM   1503  CB  GLN A 249     -28.836  -3.958  -5.946  1.00 10.00      A   
ATOM   1504  CG  GLN A 249     -29.896  -5.044  -5.868  1.00 10.00      A   
ATOM   1505  CD  GLN A 249     -29.440  -6.237  -5.056  1.00 10.00      A   
ATOM   1506  OE1 GLN A 249     -29.596  -6.262  -3.835  1.00 10.00      A   
ATOM   1507  NE2 GLN A 249     -28.881  -7.234  -5.720  1.00 10.00      A   
ATOM   1508 HE21 GLN A 249     -28.791  -7.154  -6.695  1.00 10.00      A   
ATOM   1509 HE22 GLN A 249     -28.575  -8.018  -5.211  1.00 10.00      A   
ATOM   1510  C   GLN A 249     -29.150  -2.027  -4.373  1.00 10.00      A   
ATOM   1511  O   GLN A 249     -28.531  -0.980  -4.190  1.00 10.00      A   
ATOM   1512  N   TRP A 250     -29.627  -2.770  -3.380  1.00 10.00      A   
ATOM   1513  HN  TRP A 250     -30.097  -3.603  -3.593  1.00 10.00      A   
ATOM   1514  CA  TRP A 250     -29.480  -2.380  -1.983  1.00 10.00      A   
ATOM   1515  CB  TRP A 250     -30.572  -3.029  -1.132  1.00 10.00      A   
ATOM   1516  CG  TRP A 250     -31.919  -2.418  -1.357  1.00 10.00      A   
ATOM   1517  CD1 TRP A 250     -32.856  -2.801  -2.272  1.00 10.00      A   
ATOM   1518  CD2 TRP A 250     -32.472  -1.299  -0.662  1.00 10.00      A   
ATOM   1519  NE1 TRP A 250     -33.959  -1.988  -2.187  1.00 10.00      A   
ATOM   1520  HE1 TRP A 250     -34.772  -2.061  -2.742  1.00 10.00      A   
ATOM   1521  CE2 TRP A 250     -33.748  -1.058  -1.205  1.00 10.00      A   
ATOM   1522  CE3 TRP A 250     -32.011  -0.477   0.369  1.00 10.00      A   
ATOM   1523  CZ2 TRP A 250     -34.568  -0.028  -0.752  1.00 10.00      A   
ATOM   1524  CZ3 TRP A 250     -32.826   0.545   0.817  1.00 10.00      A   
ATOM   1525  CH2 TRP A 250     -34.090   0.760   0.257  1.00 10.00      A   
ATOM   1526  C   TRP A 250     -28.099  -2.711  -1.427  1.00 10.00      A   
ATOM   1527  O   TRP A 250     -27.430  -1.852  -0.855  1.00 10.00      A   
ATOM   1528  N   GLY A 251     -27.674  -3.956  -1.594  1.00 10.00      A   
ATOM   1529  HN  GLY A 251     -28.246  -4.603  -2.055  1.00 10.00      A   
ATOM   1530  CA  GLY A 251     -26.374  -4.364  -1.097  1.00 10.00      A   
ATOM   1531  C   GLY A 251     -26.454  -5.058   0.252  1.00 10.00      A   
ATOM   1532  O   GLY A 251     -27.216  -4.634   1.127  1.00 10.00      A   
ATOM   1533  N   PRO A 252     -25.668  -6.132   0.448  1.00 10.00      A   
ATOM   1534  CA  PRO A 252     -25.652  -6.900   1.704  1.00 10.00      A   
ATOM   1535  CB  PRO A 252     -24.550  -7.941   1.476  1.00 10.00      A   
ATOM   1536  CG  PRO A 252     -24.453  -8.066  -0.005  1.00 10.00      A   
ATOM   1537  CD  PRO A 252     -24.741  -6.697  -0.549  1.00 10.00      A   
ATOM   1538  C   PRO A 252     -25.321  -6.035   2.919  1.00 10.00      A   
ATOM   1539  O   PRO A 252     -25.954  -6.165   3.967  1.00 10.00      A   
ATOM   1540  N   ARG A 253     -24.338  -5.147   2.770  1.00 10.00      A   
ATOM   1541  HN  ARG A 253     -23.878  -5.089   1.905  1.00 10.00      A   
ATOM   1542  CA  ARG A 253     -23.923  -4.259   3.859  1.00 10.00      A   
ATOM   1543  CB  ARG A 253     -22.816  -3.312   3.387  1.00 10.00      A   
ATOM   1544  CG  ARG A 253     -21.458  -3.559   4.024  1.00 10.00      A   
ATOM   1545  CD  ARG A 253     -21.392  -3.008   5.440  1.00 10.00      A   
ATOM   1546  NE  ARG A 253     -20.007  -2.860   5.892  1.00 10.00      A   
ATOM   1547  HE  ARG A 253     -19.305  -3.174   5.282  1.00 10.00      A   
ATOM   1548  CZ  ARG A 253     -19.645  -2.325   7.060  1.00 10.00      A   
ATOM   1549  NH1 ARG A 253     -20.559  -1.871   7.908  1.00 10.00      A   
ATOM   1550 HH11 ARG A 253     -21.583  -1.921   7.667  1.00 10.00      A   
ATOM   1551 HH12 ARG A 253     -20.272  -1.464   8.823  1.00 10.00      A   
ATOM   1552  NH2 ARG A 253     -18.355  -2.233   7.371  1.00 10.00      A   
ATOM   1553 HH21 ARG A 253     -18.065  -1.814   8.284  1.00 10.00      A   
ATOM   1554 HH22 ARG A 253     -17.630  -2.575   6.704  1.00 10.00      A   
ATOM   1555  C   ARG A 253     -25.101  -3.448   4.389  1.00 10.00      A   
ATOM   1556  O   ARG A 253     -25.397  -3.468   5.585  1.00 10.00      A   
ATOM   1557  N   THR A 254     -25.779  -2.760   3.486  1.00 10.00      A   
ATOM   1558  HN  THR A 254     -25.500  -2.800   2.547  1.00 10.00      A   
ATOM   1559  CA  THR A 254     -26.918  -1.933   3.837  1.00 10.00      A   
ATOM   1560  CB  THR A 254     -27.464  -1.226   2.585  1.00 10.00      A   
ATOM   1561  OG1 THR A 254     -26.417  -1.153   1.606  1.00 10.00      A   
ATOM   1562  HG1 THR A 254     -26.794  -1.259   0.721  1.00 10.00      A   
ATOM   1563  CG2 THR A 254     -27.927   0.181   2.930  1.00 10.00      A   
ATOM   1564  C   THR A 254     -28.037  -2.750   4.480  1.00 10.00      A   
ATOM   1565  O   THR A 254     -28.621  -2.333   5.471  1.00 10.00      A   
ATOM   1566  N   ASN A 255     -28.300  -3.930   3.938  1.00 10.00      A   
ATOM   1567  HN  ASN A 255     -27.760  -4.236   3.174  1.00 10.00      A   
ATOM   1568  CA  ASN A 255     -29.371  -4.788   4.446  1.00 10.00      A   
ATOM   1569  CB  ASN A 255     -29.646  -5.933   3.470  1.00 10.00      A   
ATOM   1570  CG  ASN A 255     -31.069  -6.447   3.560  1.00 10.00      A   
ATOM   1571  OD1 ASN A 255     -31.402  -7.261   4.424  1.00 10.00      A   
ATOM   1572  ND2 ASN A 255     -31.921  -5.976   2.668  1.00 10.00      A   
ATOM   1573 HD21 ASN A 255     -31.593  -5.325   2.012  1.00 10.00      A   
ATOM   1574 HD22 ASN A 255     -32.841  -6.314   2.681  1.00 10.00      A   
ATOM   1575  C   ASN A 255     -29.069  -5.354   5.833  1.00 10.00      A   
ATOM   1576  O   ASN A 255     -29.982  -5.743   6.569  1.00 10.00      A   
ATOM   1577  N   LEU A 256     -27.794  -5.405   6.191  1.00 10.00      A   
ATOM   1578  HN  LEU A 256     -27.106  -5.079   5.569  1.00 10.00      A   
ATOM   1579  CA  LEU A 256     -27.389  -5.944   7.484  1.00 10.00      A   
ATOM   1580  CB  LEU A 256     -26.009  -6.599   7.392  1.00 10.00      A   
ATOM   1581  CG  LEU A 256     -25.946  -7.933   6.648  1.00 10.00      A   
ATOM   1582  CD1 LEU A 256     -24.512  -8.431   6.561  1.00 10.00      A   
ATOM   1583  CD2 LEU A 256     -26.836  -8.965   7.324  1.00 10.00      A   
ATOM   1584  C   LEU A 256     -27.399  -4.892   8.587  1.00 10.00      A   
ATOM   1585  O   LEU A 256     -27.436  -5.228   9.771  1.00 10.00      A   
ATOM   1586  N   GLU A 257     -27.368  -3.625   8.209  1.00 10.00      A   
ATOM   1587  HN  GLU A 257     -27.334  -3.408   7.254  1.00 10.00      A   
ATOM   1588  CA  GLU A 257     -27.359  -2.550   9.191  1.00 10.00      A   
ATOM   1589  CB  GLU A 257     -26.104  -1.693   9.028  1.00 10.00      A   
ATOM   1590  CG  GLU A 257     -24.813  -2.466   9.245  1.00 10.00      A   
ATOM   1591  CD  GLU A 257     -23.580  -1.650   8.927  1.00 10.00      A   
ATOM   1592  OE1 GLU A 257     -23.015  -1.032   9.855  1.00 10.00      A   
ATOM   1593  OE2 GLU A 257     -23.164  -1.633   7.750  1.00 10.00      A   
ATOM   1594  C   GLU A 257     -28.619  -1.692   9.132  1.00 10.00      A   
ATOM   1595  O   GLU A 257     -29.045  -1.136  10.145  1.00 10.00      A   
ATOM   1596  N   LEU A 258     -29.225  -1.606   7.959  1.00 10.00      A   
ATOM   1597  HN  LEU A 258     -28.861  -2.099   7.190  1.00 10.00      A   
ATOM   1598  CA  LEU A 258     -30.421  -0.803   7.772  1.00 10.00      A   
ATOM   1599  CB  LEU A 258     -30.131   0.306   6.758  1.00 10.00      A   
ATOM   1600  CG  LEU A 258     -31.082   1.502   6.757  1.00 10.00      A   
ATOM   1601  CD1 LEU A 258     -30.784   2.423   7.928  1.00 10.00      A   
ATOM   1602  CD2 LEU A 258     -30.979   2.256   5.443  1.00 10.00      A   
ATOM   1603  C   LEU A 258     -31.589  -1.656   7.284  1.00 10.00      A   
ATOM   1604  O   LEU A 258     -31.499  -2.322   6.253  1.00 10.00      A   
ATOM   1605  N   SER A 259     -32.674  -1.651   8.041  1.00 10.00      A   
ATOM   1606  HN  SER A 259     -32.678  -1.135   8.873  1.00 10.00      A   
ATOM   1607  CA  SER A 259     -33.865  -2.402   7.675  1.00 10.00      A   
ATOM   1608  CB  SER A 259     -34.659  -2.724   8.938  1.00 10.00      A   
ATOM   1609  OG  SER A 259     -34.185  -1.948  10.027  1.00 10.00      A   
ATOM   1610  HG  SER A 259     -34.857  -1.929  10.720  1.00 10.00      A   
ATOM   1611  C   SER A 259     -34.712  -1.579   6.706  1.00 10.00      A   
ATOM   1612  O   SER A 259     -34.489  -0.375   6.554  1.00 10.00      A   
ATOM   1613  N   LYS A 260     -35.687  -2.209   6.060  1.00 10.00      A   
ATOM   1614  HN  LYS A 260     -35.848  -3.165   6.239  1.00 10.00      A   
ATOM   1615  CA  LYS A 260     -36.536  -1.501   5.102  1.00 10.00      A   
ATOM   1616  CB  LYS A 260     -37.415  -2.468   4.306  1.00 10.00      A   
ATOM   1617  CG  LYS A 260     -36.631  -3.417   3.413  1.00 10.00      A   
ATOM   1618  CD  LYS A 260     -37.542  -4.124   2.424  1.00 10.00      A   
ATOM   1619  CE  LYS A 260     -36.858  -5.333   1.803  1.00 10.00      A   
ATOM   1620  NZ  LYS A 260     -37.142  -6.583   2.558  1.00 10.00      A   
ATOM   1621  HZ1 LYS A 260     -38.156  -6.836   2.467  1.00 10.00      A   
ATOM   1622  HZ2 LYS A 260     -36.914  -6.453   3.571  1.00 10.00      A   
ATOM   1623  HZ3 LYS A 260     -36.566  -7.363   2.184  1.00 10.00      A   
ATOM   1624  C   LYS A 260     -37.380  -0.423   5.781  1.00 10.00      A   
ATOM   1625  O   LYS A 260     -37.631   0.638   5.206  1.00 10.00      A   
ATOM   1626  N   MET A 261     -37.799  -0.696   7.012  1.00 10.00      A   
ATOM   1627  HN  MET A 261     -37.562  -1.557   7.416  1.00 10.00      A   
ATOM   1628  CA  MET A 261     -38.601   0.254   7.776  1.00 10.00      A   
ATOM   1629  CB  MET A 261     -39.119  -0.391   9.066  1.00 10.00      A   
ATOM   1630  CG  MET A 261     -40.010   0.513   9.905  1.00 10.00      A   
ATOM   1631  SD  MET A 261     -41.640   0.766   9.173  1.00 10.00      A   
ATOM   1632  CE  MET A 261     -42.395  -0.833   9.471  1.00 10.00      A   
ATOM   1633  C   MET A 261     -37.773   1.496   8.098  1.00 10.00      A   
ATOM   1634  O   MET A 261     -38.284   2.615   8.105  1.00 10.00      A   
ATOM   1635  N   LYS A 262     -36.483   1.290   8.342  1.00 10.00      A   
ATOM   1636  HN  LYS A 262     -36.135   0.374   8.317  1.00 10.00      A   
ATOM   1637  CA  LYS A 262     -35.574   2.386   8.650  1.00 10.00      A   
ATOM   1638  CB  LYS A 262     -34.194   1.852   9.033  1.00 10.00      A   
ATOM   1639  CG  LYS A 262     -34.022   1.569  10.515  1.00 10.00      A   
ATOM   1640  CD  LYS A 262     -32.680   0.917  10.797  1.00 10.00      A   
ATOM   1641  CE  LYS A 262     -32.340   0.972  12.275  1.00 10.00      A   
ATOM   1642  NZ  LYS A 262     -31.762   2.284  12.660  1.00 10.00      A   
ATOM   1643  HZ1 LYS A 262     -32.231   3.051  12.141  1.00 10.00      A   
ATOM   1644  HZ2 LYS A 262     -30.746   2.306  12.441  1.00 10.00      A   
ATOM   1645  HZ3 LYS A 262     -31.884   2.444  13.681  1.00 10.00      A   
ATOM   1646  C   LYS A 262     -35.456   3.337   7.466  1.00 10.00      A   
ATOM   1647  O   LYS A 262     -35.451   4.557   7.637  1.00 10.00      A   
ATOM   1648  N   VAL A 263     -35.380   2.768   6.265  1.00 10.00      A   
ATOM   1649  HN  VAL A 263     -35.397   1.788   6.199  1.00 10.00      A   
ATOM   1650  CA  VAL A 263     -35.272   3.561   5.044  1.00 10.00      A   
ATOM   1651  CB  VAL A 263     -35.111   2.673   3.791  1.00 10.00      A   
ATOM   1652  CG1 VAL A 263     -34.707   3.513   2.589  1.00 10.00      A   
ATOM   1653  CG2 VAL A 263     -34.100   1.565   4.032  1.00 10.00      A   
ATOM   1654  C   VAL A 263     -36.517   4.420   4.867  1.00 10.00      A   
ATOM   1655  O   VAL A 263     -36.429   5.613   4.565  1.00 10.00      A   
ATOM   1656  N   LEU A 264     -37.676   3.799   5.070  1.00 10.00      A   
ATOM   1657  HN  LEU A 264     -37.668   2.846   5.311  1.00 10.00      A   
ATOM   1658  CA  LEU A 264     -38.954   4.489   4.943  1.00 10.00      A   
ATOM   1659  CB  LEU A 264     -40.123   3.526   5.153  1.00 10.00      A   
ATOM   1660  CG  LEU A 264     -40.527   2.684   3.941  1.00 10.00      A   
ATOM   1661  CD1 LEU A 264     -41.768   1.866   4.254  1.00 10.00      A   
ATOM   1662  CD2 LEU A 264     -40.763   3.569   2.726  1.00 10.00      A   
ATOM   1663  C   LEU A 264     -39.048   5.655   5.916  1.00 10.00      A   
ATOM   1664  O   LEU A 264     -39.555   6.718   5.571  1.00 10.00      A   
ATOM   1665  N   LYS A 265     -38.547   5.452   7.125  1.00 10.00      A   
ATOM   1666  HN  LYS A 265     -38.161   4.576   7.342  1.00 10.00      A   
ATOM   1667  CA  LYS A 265     -38.565   6.494   8.141  1.00 10.00      A   
ATOM   1668  CB  LYS A 265     -37.975   5.985   9.456  1.00 10.00      A   
ATOM   1669  CG  LYS A 265     -38.842   4.975  10.183  1.00 10.00      A   
ATOM   1670  CD  LYS A 265     -38.239   4.613  11.528  1.00 10.00      A   
ATOM   1671  CE  LYS A 265     -39.002   3.482  12.189  1.00 10.00      A   
ATOM   1672  NZ  LYS A 265     -38.447   3.151  13.525  1.00 10.00      A   
ATOM   1673  HZ1 LYS A 265     -37.428   2.957  13.452  1.00 10.00      A   
ATOM   1674  HZ2 LYS A 265     -38.923   2.311  13.913  1.00 10.00      A   
ATOM   1675  HZ3 LYS A 265     -38.590   3.946  14.179  1.00 10.00      A   
ATOM   1676  C   LYS A 265     -37.793   7.719   7.673  1.00 10.00      A   
ATOM   1677  O   LYS A 265     -38.280   8.841   7.769  1.00 10.00      A   
ATOM   1678  N   PHE A 266     -36.598   7.490   7.143  1.00 10.00      A   
ATOM   1679  HN  PHE A 266     -36.276   6.565   7.069  1.00 10.00      A   
ATOM   1680  CA  PHE A 266     -35.755   8.576   6.669  1.00 10.00      A   
ATOM   1681  CB  PHE A 266     -34.406   8.041   6.184  1.00 10.00      A   
ATOM   1682  CG  PHE A 266     -33.392   9.115   5.921  1.00 10.00      A   
ATOM   1683  CD1 PHE A 266     -32.997   9.976   6.931  1.00 10.00      A   
ATOM   1684  CD2 PHE A 266     -32.832   9.264   4.664  1.00 10.00      A   
ATOM   1685  CE1 PHE A 266     -32.063  10.966   6.692  1.00 10.00      A   
ATOM   1686  CE2 PHE A 266     -31.898  10.252   4.416  1.00 10.00      A   
ATOM   1687  CZ  PHE A 266     -31.512  11.105   5.432  1.00 10.00      A   
ATOM   1688  C   PHE A 266     -36.442   9.385   5.572  1.00 10.00      A   
ATOM   1689  O   PHE A 266     -36.500  10.612   5.641  1.00 10.00      A   
ATOM   1690  N   VAL A 267     -36.987   8.699   4.573  1.00 10.00      A   
ATOM   1691  HN  VAL A 267     -36.937   7.717   4.579  1.00 10.00      A   
ATOM   1692  CA  VAL A 267     -37.660   9.381   3.470  1.00 10.00      A   
ATOM   1693  CB  VAL A 267     -37.875   8.480   2.234  1.00 10.00      A   
ATOM   1694  CG1 VAL A 267     -36.543   8.152   1.576  1.00 10.00      A   
ATOM   1695  CG2 VAL A 267     -38.621   7.207   2.601  1.00 10.00      A   
ATOM   1696  C   VAL A 267     -38.977  10.027   3.908  1.00 10.00      A   
ATOM   1697  O   VAL A 267     -39.374  11.065   3.376  1.00 10.00      A   
ATOM   1698  N   ALA A 268     -39.641   9.423   4.887  1.00 10.00      A   
ATOM   1699  HN  ALA A 268     -39.285   8.590   5.270  1.00 10.00      A   
ATOM   1700  CA  ALA A 268     -40.899   9.956   5.398  1.00 10.00      A   
ATOM   1701  CB  ALA A 268     -41.681   8.887   6.142  1.00 10.00      A   
ATOM   1702  C   ALA A 268     -40.645  11.156   6.302  1.00 10.00      A   
ATOM   1703  O   ALA A 268     -41.548  11.942   6.575  1.00 10.00      A   
ATOM   1704  N   LYS A 269     -39.410  11.285   6.770  1.00 10.00      A   
ATOM   1705  HN  LYS A 269     -38.738  10.604   6.546  1.00 10.00      A   
ATOM   1706  CA  LYS A 269     -39.027  12.395   7.627  1.00 10.00      A   
ATOM   1707  CB  LYS A 269     -37.842  11.998   8.513  1.00 10.00      A   
ATOM   1708  CG  LYS A 269     -38.186  11.799   9.981  1.00 10.00      A   
ATOM   1709  CD  LYS A 269     -39.007  10.540  10.204  1.00 10.00      A   
ATOM   1710  CE  LYS A 269     -39.211  10.275  11.685  1.00 10.00      A   
ATOM   1711  NZ  LYS A 269     -40.015  11.343  12.334  1.00 10.00      A   
ATOM   1712  HZ1 LYS A 269     -40.127  11.141  13.347  1.00 10.00      A   
ATOM   1713  HZ2 LYS A 269     -40.955  11.398  11.898  1.00 10.00      A   
ATOM   1714  HZ3 LYS A 269     -39.545  12.265  12.228  1.00 10.00      A   
ATOM   1715  C   LYS A 269     -38.652  13.606   6.781  1.00 10.00      A   
ATOM   1716  O   LYS A 269     -38.596  14.729   7.277  1.00 10.00      A   
ATOM   1717  N   VAL A 270     -38.402  13.364   5.497  1.00 10.00      A   
ATOM   1718  HN  VAL A 270     -38.477  12.443   5.166  1.00 10.00      A   
ATOM   1719  CA  VAL A 270     -38.019  14.421   4.566  1.00 10.00      A   
ATOM   1720  CB  VAL A 270     -37.521  13.841   3.220  1.00 10.00      A   
ATOM   1721  CG1 VAL A 270     -37.280  14.946   2.200  1.00 10.00      A   
ATOM   1722  CG2 VAL A 270     -36.253  13.026   3.427  1.00 10.00      A   
ATOM   1723  C   VAL A 270     -39.172  15.391   4.312  1.00 10.00      A   
ATOM   1724  O   VAL A 270     -39.080  16.581   4.627  1.00 10.00      A   
ATOM   1725  N   HIS A 271     -40.260  14.885   3.746  1.00 10.00      A   
ATOM   1726  HN  HIS A 271     -40.285  13.930   3.516  1.00 10.00      A   
ATOM   1727  CA  HIS A 271     -41.417  15.723   3.447  1.00 10.00      A   
ATOM   1728  CB  HIS A 271     -41.882  15.543   1.996  1.00 10.00      A   
ATOM   1729  CG  HIS A 271     -42.104  14.120   1.582  1.00 10.00      A   
ATOM   1730  ND1 HIS A 271     -41.168  13.434   0.848  1.00 10.00      A   
ATOM   1731  CD2 HIS A 271     -43.164  13.310   1.817  1.00 10.00      A   
ATOM   1732  CE1 HIS A 271     -41.674  12.230   0.654  1.00 10.00      A   
ATOM   1733  NE2 HIS A 271     -42.880  12.108   1.221  1.00 10.00      A   
ATOM   1734  HE2 HIS A 271     -43.531  11.399   1.032  1.00 10.00      A   
ATOM   1735  C   HIS A 271     -42.558  15.490   4.430  1.00 10.00      A   
ATOM   1736  O   HIS A 271     -43.656  16.026   4.256  1.00 10.00      A   
ATOM   1737  N   ASN A 272     -42.278  14.692   5.459  1.00 10.00      A   
ATOM   1738  HN  ASN A 272     -41.384  14.303   5.516  1.00 10.00      A   
ATOM   1739  CA  ASN A 272     -43.250  14.363   6.506  1.00 10.00      A   
ATOM   1740  CB  ASN A 272     -43.824  15.628   7.159  1.00 10.00      A   
ATOM   1741  CG  ASN A 272     -44.555  15.355   8.461  1.00 10.00      A   
ATOM   1742  OD1 ASN A 272     -44.264  14.386   9.163  1.00 10.00      A   
ATOM   1743  ND2 ASN A 272     -45.507  16.210   8.795  1.00 10.00      A   
ATOM   1744 HD21 ASN A 272     -45.686  16.964   8.193  1.00 10.00      A   
ATOM   1745 HD22 ASN A 272     -45.995  16.053   9.630  1.00 10.00      A   
ATOM   1746  C   ASN A 272     -44.359  13.435   5.996  1.00 10.00      A   
ATOM   1747  O   ASN A 272     -44.551  13.287   4.786  1.00 10.00      A   
ATOM   1748  N   GLN A 273     -45.063  12.800   6.938  1.00 10.00      A   
ATOM   1749  HN  GLN A 273     -44.824  12.949   7.879  1.00 10.00      A   
ATOM   1750  CA  GLN A 273     -46.160  11.880   6.637  1.00 10.00      A   
ATOM   1751  CB  GLN A 273     -47.209  12.503   5.715  1.00 10.00      A   
ATOM   1752  CG  GLN A 273     -48.019  13.607   6.371  1.00 10.00      A   
ATOM   1753  CD  GLN A 273     -48.807  14.422   5.369  1.00 10.00      A   
ATOM   1754  OE1 GLN A 273     -49.070  15.605   5.585  1.00 10.00      A   
ATOM   1755  NE2 GLN A 273     -49.184  13.801   4.261  1.00 10.00      A   
ATOM   1756 HE21 GLN A 273     -48.937  12.860   4.150  1.00 10.00      A   
ATOM   1757 HE22 GLN A 273     -49.688  14.312   3.592  1.00 10.00      A   
ATOM   1758  C   GLN A 273     -45.660  10.543   6.105  1.00 10.00      A   
ATOM   1759  O   GLN A 273     -44.992  10.469   5.073  1.00 10.00      A   
ATOM   1760  N   ASP A 274     -46.001   9.485   6.818  1.00 10.00      A   
ATOM   1761  HN  ASP A 274     -46.548   9.611   7.622  1.00 10.00      A   
ATOM   1762  CA  ASP A 274     -45.583   8.139   6.447  1.00 10.00      A   
ATOM   1763  CB  ASP A 274     -45.208   7.296   7.676  1.00 10.00      A   
ATOM   1764  CG  ASP A 274     -44.851   8.136   8.885  1.00 10.00      A   
ATOM   1765  OD1 ASP A 274     -43.695   8.594   8.978  1.00 10.00      A   
ATOM   1766  OD2 ASP A 274     -45.736   8.356   9.740  1.00 10.00      A   
ATOM   1767  C   ASP A 274     -46.632   7.421   5.594  1.00 10.00      A   
ATOM   1768  O   ASP A 274     -46.334   6.997   4.479  1.00 10.00      A   
ATOM   1769  N   PRO A 275     -47.886   7.280   6.080  1.00 10.00      A   
ATOM   1770  CA  PRO A 275     -48.948   6.590   5.338  1.00 10.00      A   
ATOM   1771  CB  PRO A 275     -50.046   6.353   6.392  1.00 10.00      A   
ATOM   1772  CG  PRO A 275     -49.443   6.746   7.700  1.00 10.00      A   
ATOM   1773  CD  PRO A 275     -48.381   7.751   7.381  1.00 10.00      A   
ATOM   1774  C   PRO A 275     -49.507   7.410   4.170  1.00 10.00      A   
ATOM   1775  O   PRO A 275     -50.720   7.500   3.991  1.00 10.00      A   
ATOM   1776  N   LYS A 276     -48.626   8.001   3.375  1.00 10.00      A   
ATOM   1777  HN  LYS A 276     -47.667   7.899   3.567  1.00 10.00      A   
ATOM   1778  CA  LYS A 276     -49.048   8.788   2.223  1.00 10.00      A   
ATOM   1779  CB  LYS A 276     -48.539  10.234   2.303  1.00 10.00      A   
ATOM   1780  CG  LYS A 276     -48.810  11.084   1.060  1.00 10.00      A   
ATOM   1781  CD  LYS A 276     -50.300  11.292   0.810  1.00 10.00      A   
ATOM   1782  CE  LYS A 276     -50.821  10.398  -0.312  1.00 10.00      A   
ATOM   1783  NZ  LYS A 276     -50.138  10.656  -1.611  1.00 10.00      A   
ATOM   1784  HZ1 LYS A 276     -50.466   9.975  -2.329  1.00 10.00      A   
ATOM   1785  HZ2 LYS A 276     -49.102  10.561  -1.510  1.00 10.00      A   
ATOM   1786  HZ3 LYS A 276     -50.351  11.616  -1.945  1.00 10.00      A   
ATOM   1787  C   LYS A 276     -48.616   8.118   0.924  1.00 10.00      A   
ATOM   1788  O   LYS A 276     -49.423   7.479   0.255  1.00 10.00      A   
ATOM   1789  N   ASP A 277     -47.344   8.245   0.575  1.00 10.00      A   
ATOM   1790  HN  ASP A 277     -46.732   8.759   1.145  1.00 10.00      A   
ATOM   1791  CA  ASP A 277     -46.834   7.638  -0.649  1.00 10.00      A   
ATOM   1792  CB  ASP A 277     -46.079   8.659  -1.502  1.00 10.00      A   
ATOM   1793  CG  ASP A 277     -47.004   9.451  -2.399  1.00 10.00      A   
ATOM   1794  OD1 ASP A 277     -47.271   9.003  -3.533  1.00 10.00      A   
ATOM   1795  OD2 ASP A 277     -47.486  10.518  -1.968  1.00 10.00      A   
ATOM   1796  C   ASP A 277     -45.947   6.453  -0.326  1.00 10.00      A   
ATOM   1797  O   ASP A 277     -45.226   5.942  -1.180  1.00 10.00      A   
ATOM   1798  N   TRP A 278     -46.010   6.021   0.924  1.00 10.00      A   
ATOM   1799  HN  TRP A 278     -46.601   6.475   1.553  1.00 10.00      A   
ATOM   1800  CA  TRP A 278     -45.219   4.892   1.382  1.00 10.00      A   
ATOM   1801  CB  TRP A 278     -44.291   5.310   2.530  1.00 10.00      A   
ATOM   1802  CG  TRP A 278     -43.539   6.587   2.284  1.00 10.00      A   
ATOM   1803  CD1 TRP A 278     -43.625   7.739   3.010  1.00 10.00      A   
ATOM   1804  CD2 TRP A 278     -42.589   6.842   1.241  1.00 10.00      A   
ATOM   1805  NE1 TRP A 278     -42.791   8.695   2.487  1.00 10.00      A   
ATOM   1806  HE1 TRP A 278     -42.678   9.603   2.836  1.00 10.00      A   
ATOM   1807  CE2 TRP A 278     -42.144   8.170   1.399  1.00 10.00      A   
ATOM   1808  CE3 TRP A 278     -42.071   6.079   0.191  1.00 10.00      A   
ATOM   1809  CZ2 TRP A 278     -41.210   8.748   0.546  1.00 10.00      A   
ATOM   1810  CZ3 TRP A 278     -41.144   6.656  -0.653  1.00 10.00      A   
ATOM   1811  CH2 TRP A 278     -40.722   7.977  -0.470  1.00 10.00      A   
ATOM   1812  C   TRP A 278     -46.022   3.626   1.783  1.00 10.00      A   
ATOM   1813  O   TRP A 278     -45.393   2.635   2.135  1.00 10.00      A   
ATOM   1814  N   PRO A 279     -47.395   3.586   1.750  1.00 10.00      A   
ATOM   1815  CA  PRO A 279     -48.145   2.375   2.146  1.00 10.00      A   
ATOM   1816  CB  PRO A 279     -49.611   2.749   1.902  1.00 10.00      A   
ATOM   1817  CG  PRO A 279     -49.622   4.230   1.973  1.00 10.00      A   
ATOM   1818  CD  PRO A 279     -48.326   4.661   1.358  1.00 10.00      A   
ATOM   1819  C   PRO A 279     -47.767   1.143   1.323  1.00 10.00      A   
ATOM   1820  O   PRO A 279     -47.782   0.017   1.831  1.00 10.00      A   
ATOM   1821  N   ALA A 280     -47.419   1.362   0.061  1.00 10.00      A   
ATOM   1822  HN  ALA A 280     -47.424   2.280  -0.283  1.00 10.00      A   
ATOM   1823  CA  ALA A 280     -47.029   0.273  -0.823  1.00 10.00      A   
ATOM   1824  CB  ALA A 280     -46.801   0.795  -2.234  1.00 10.00      A   
ATOM   1825  C   ALA A 280     -45.770  -0.405  -0.293  1.00 10.00      A   
ATOM   1826  O   ALA A 280     -45.721  -1.625  -0.131  1.00 10.00      A   
ATOM   1827  N   GLN A 281     -44.763   0.406  -0.001  1.00 10.00      A   
ATOM   1828  HN  GLN A 281     -44.871   1.373  -0.150  1.00 10.00      A   
ATOM   1829  CA  GLN A 281     -43.499  -0.084   0.522  1.00 10.00      A   
ATOM   1830  CB  GLN A 281     -42.415   0.996   0.400  1.00 10.00      A   
ATOM   1831  CG  GLN A 281     -42.169   1.501  -1.018  1.00 10.00      A   
ATOM   1832  CD  GLN A 281     -43.013   2.713  -1.375  1.00 10.00      A   
ATOM   1833  OE1 GLN A 281     -44.139   2.863  -0.906  1.00 10.00      A   
ATOM   1834  NE2 GLN A 281     -42.471   3.588  -2.205  1.00 10.00      A   
ATOM   1835 HE21 GLN A 281     -41.565   3.411  -2.541  1.00 10.00      A   
ATOM   1836 HE22 GLN A 281     -42.995   4.382  -2.447  1.00 10.00      A   
ATOM   1837  C   GLN A 281     -43.657  -0.496   1.982  1.00 10.00      A   
ATOM   1838  O   GLN A 281     -42.937  -1.362   2.475  1.00 10.00      A   
ATOM   1839  N   TYR A 282     -44.612   0.136   2.661  1.00 10.00      A   
ATOM   1840  HN  TYR A 282     -45.136   0.831   2.201  1.00 10.00      A   
ATOM   1841  CA  TYR A 282     -44.897  -0.141   4.065  1.00 10.00      A   
ATOM   1842  CB  TYR A 282     -46.001   0.788   4.579  1.00 10.00      A   
ATOM   1843  CG  TYR A 282     -46.165   0.791   6.080  1.00 10.00      A   
ATOM   1844  CD1 TYR A 282     -47.315   0.288   6.669  1.00 10.00      A   
ATOM   1845  CD2 TYR A 282     -45.171   1.299   6.907  1.00 10.00      A   
ATOM   1846  CE1 TYR A 282     -47.472   0.288   8.040  1.00 10.00      A   
ATOM   1847  CE2 TYR A 282     -45.319   1.303   8.281  1.00 10.00      A   
ATOM   1848  CZ  TYR A 282     -46.473   0.797   8.840  1.00 10.00      A   
ATOM   1849  OH  TYR A 282     -46.630   0.791  10.204  1.00 10.00      A   
ATOM   1850  HH  TYR A 282     -47.263   0.104  10.447  1.00 10.00      A   
ATOM   1851  C   TYR A 282     -45.298  -1.596   4.260  1.00 10.00      A   
ATOM   1852  O   TYR A 282     -44.945  -2.214   5.262  1.00 10.00      A   
ATOM   1853  N   CYS A 283     -46.034  -2.142   3.297  1.00 10.00      A   
ATOM   1854  HN  CYS A 283     -46.300  -1.595   2.525  1.00 10.00      A   
ATOM   1855  CA  CYS A 283     -46.460  -3.532   3.364  1.00 10.00      A   
ATOM   1856  CB  CYS A 283     -47.369  -3.863   2.183  1.00 10.00      A   
ATOM   1857  SG  CYS A 283     -48.871  -2.860   2.111  1.00 10.00      A   
ATOM   1858  HG  CYS A 283     -48.514  -1.581   2.162  1.00 10.00      A   
ATOM   1859  C   CYS A 283     -45.239  -4.445   3.374  1.00 10.00      A   
ATOM   1860  O   CYS A 283     -45.184  -5.433   4.109  1.00 10.00      A   
ATOM   1861  N   GLU A 284     -44.252  -4.085   2.566  1.00 10.00      A   
ATOM   1862  HN  GLU A 284     -44.359  -3.285   2.011  1.00 10.00      A   
ATOM   1863  CA  GLU A 284     -43.014  -4.839   2.485  1.00 10.00      A   
ATOM   1864  CB  GLU A 284     -42.231  -4.422   1.233  1.00 10.00      A   
ATOM   1865  CG  GLU A 284     -40.783  -4.893   1.189  1.00 10.00      A   
ATOM   1866  CD  GLU A 284     -40.639  -6.402   1.235  1.00 10.00      A   
ATOM   1867  OE1 GLU A 284     -39.731  -6.896   1.933  1.00 10.00      A   
ATOM   1868  OE2 GLU A 284     -41.425  -7.101   0.565  1.00 10.00      A   
ATOM   1869  C   GLU A 284     -42.192  -4.598   3.746  1.00 10.00      A   
ATOM   1870  O   GLU A 284     -41.622  -5.527   4.313  1.00 10.00      A   
ATOM   1871  N   ALA A 285     -42.162  -3.346   4.194  1.00 10.00      A   
ATOM   1872  HN  ALA A 285     -42.648  -2.651   3.696  1.00 10.00      A   
ATOM   1873  CA  ALA A 285     -41.423  -2.971   5.395  1.00 10.00      A   
ATOM   1874  CB  ALA A 285     -41.478  -1.467   5.611  1.00 10.00      A   
ATOM   1875  C   ALA A 285     -41.957  -3.704   6.620  1.00 10.00      A   
ATOM   1876  O   ALA A 285     -41.194  -4.097   7.497  1.00 10.00      A   
ATOM   1877  N   LEU A 286     -43.272  -3.879   6.675  1.00 10.00      A   
ATOM   1878  HN  LEU A 286     -43.836  -3.519   5.953  1.00 10.00      A   
ATOM   1879  CA  LEU A 286     -43.901  -4.579   7.785  1.00 10.00      A   
ATOM   1880  CB  LEU A 286     -45.429  -4.516   7.659  1.00 10.00      A   
ATOM   1881  CG  LEU A 286     -46.214  -4.211   8.942  1.00 10.00      A   
ATOM   1882  CD1 LEU A 286     -46.102  -5.356   9.937  1.00 10.00      A   
ATOM   1883  CD2 LEU A 286     -45.750  -2.904   9.570  1.00 10.00      A   
ATOM   1884  C   LEU A 286     -43.423  -6.026   7.805  1.00 10.00      A   
ATOM   1885  O   LEU A 286     -43.058  -6.558   8.852  1.00 10.00      A   
ATOM   1886  N   ALA A 287     -43.406  -6.646   6.630  1.00 10.00      A   
ATOM   1887  HN  ALA A 287     -43.705  -6.162   5.830  1.00 10.00      A   
ATOM   1888  CA  ALA A 287     -42.954  -8.025   6.498  1.00 10.00      A   
ATOM   1889  CB  ALA A 287     -43.251  -8.544   5.102  1.00 10.00      A   
ATOM   1890  C   ALA A 287     -41.461  -8.108   6.787  1.00 10.00      A   
ATOM   1891  O   ALA A 287     -40.982  -9.071   7.386  1.00 10.00      A   
ATOM   1892  N   ASP A 288     -40.740  -7.078   6.357  1.00 10.00      A   
ATOM   1893  HN  ASP A 288     -41.193  -6.352   5.871  1.00 10.00      A   
ATOM   1894  CA  ASP A 288     -39.299  -6.989   6.570  1.00 10.00      A   
ATOM   1895  CB  ASP A 288     -38.737  -5.736   5.887  1.00 10.00      A   
ATOM   1896  CG  ASP A 288     -37.227  -5.607   5.994  1.00 10.00      A   
ATOM   1897  OD1 ASP A 288     -36.510  -6.202   5.160  1.00 10.00      A   
ATOM   1898  OD2 ASP A 288     -36.746  -4.884   6.888  1.00 10.00      A   
ATOM   1899  C   ASP A 288     -39.014  -6.941   8.063  1.00 10.00      A   
ATOM   1900  O   ASP A 288     -38.135  -7.642   8.558  1.00 10.00      A   
ATOM   1901  N   GLU A 289     -39.788  -6.126   8.776  1.00 10.00      A   
ATOM   1902  HN  GLU A 289     -40.474  -5.593   8.312  1.00 10.00      A   
ATOM   1903  CA  GLU A 289     -39.644  -5.990  10.221  1.00 10.00      A   
ATOM   1904  CB  GLU A 289     -40.580  -4.909  10.759  1.00 10.00      A   
ATOM   1905  CG  GLU A 289     -39.976  -3.517  10.749  1.00 10.00      A   
ATOM   1906  CD  GLU A 289     -38.747  -3.421  11.625  1.00 10.00      A   
ATOM   1907  OE1 GLU A 289     -38.860  -3.686  12.841  1.00 10.00      A   
ATOM   1908  OE2 GLU A 289     -37.666  -3.073  11.107  1.00 10.00      A   
ATOM   1909  C   GLU A 289     -39.921  -7.318  10.908  1.00 10.00      A   
ATOM   1910  O   GLU A 289     -39.182  -7.733  11.801  1.00 10.00      A   
ATOM   1911  N   GLU A 290     -40.980  -7.992  10.472  1.00 10.00      A   
ATOM   1912  HN  GLU A 290     -41.537  -7.603   9.760  1.00 10.00      A   
ATOM   1913  CA  GLU A 290     -41.341  -9.287  11.031  1.00 10.00      A   
ATOM   1914  CB  GLU A 290     -42.675  -9.769  10.462  1.00 10.00      A   
ATOM   1915  CG  GLU A 290     -43.885  -9.081  11.074  1.00 10.00      A   
ATOM   1916  CD  GLU A 290     -44.092  -9.456  12.528  1.00 10.00      A   
ATOM   1917  OE1 GLU A 290     -43.265  -9.060  13.377  1.00 10.00      A   
ATOM   1918  OE2 GLU A 290     -45.081 -10.160  12.829  1.00 10.00      A   
ATOM   1919  C   GLU A 290     -40.235 -10.299  10.757  1.00 10.00      A   
ATOM   1920  O   GLU A 290     -39.997 -11.215  11.548  1.00 10.00      A   
ATOM   1921  N   ASN A 291     -39.545 -10.109   9.640  1.00 10.00      A   
ATOM   1922  HN  ASN A 291     -39.792  -9.362   9.049  1.00 10.00      A   
ATOM   1923  CA  ASN A 291     -38.444 -10.980   9.259  1.00 10.00      A   
ATOM   1924  CB  ASN A 291     -38.152 -10.865   7.760  1.00 10.00      A   
ATOM   1925  CG  ASN A 291     -37.136 -11.886   7.274  1.00 10.00      A   
ATOM   1926  OD1 ASN A 291     -36.296 -11.588   6.424  1.00 10.00      A   
ATOM   1927  ND2 ASN A 291     -37.199 -13.098   7.808  1.00 10.00      A   
ATOM   1928 HD21 ASN A 291     -37.890 -13.274   8.484  1.00 10.00      A   
ATOM   1929 HD22 ASN A 291     -36.551 -13.770   7.511  1.00 10.00      A   
ATOM   1930  C   ASN A 291     -37.195 -10.649  10.076  1.00 10.00      A   
ATOM   1931  O   ASN A 291     -36.319 -11.488  10.249  1.00 10.00      A   
ATOM   1932  N   ARG A 292     -37.119  -9.424  10.581  1.00 10.00      A   
ATOM   1933  HN  ARG A 292     -37.841  -8.782  10.396  1.00 10.00      A   
ATOM   1934  CA  ARG A 292     -35.981  -9.008  11.395  1.00 10.00      A   
ATOM   1935  CB  ARG A 292     -35.991  -7.494  11.640  1.00 10.00      A   
ATOM   1936  CG  ARG A 292     -35.923  -6.644  10.382  1.00 10.00      A   
ATOM   1937  CD  ARG A 292     -34.623  -6.851   9.622  1.00 10.00      A   
ATOM   1938  NE  ARG A 292     -34.743  -6.430   8.226  1.00 10.00      A   
ATOM   1939  HE  ARG A 292     -35.658  -6.313   7.869  1.00 10.00      A   
ATOM   1940  CZ  ARG A 292     -33.712  -6.213   7.411  1.00 10.00      A   
ATOM   1941  NH1 ARG A 292     -32.465  -6.291   7.863  1.00 10.00      A   
ATOM   1942 HH11 ARG A 292     -31.658  -6.116   7.220  1.00 10.00      A   
ATOM   1943 HH12 ARG A 292     -32.285  -6.527   8.862  1.00 10.00      A   
ATOM   1944  NH2 ARG A 292     -33.935  -5.903   6.142  1.00 10.00      A   
ATOM   1945 HH21 ARG A 292     -34.926  -5.836   5.784  1.00 10.00      A   
ATOM   1946 HH22 ARG A 292     -33.139  -5.728   5.495  1.00 10.00      A   
ATOM   1947  C   ARG A 292     -36.001  -9.744  12.729  1.00 10.00      A   
ATOM   1948  O   ARG A 292     -34.956 -10.015  13.318  1.00 10.00      A   
ATOM   1949  N   ALA A 293     -37.204 -10.066  13.191  1.00 10.00      A   
ATOM   1950  HN  ALA A 293     -37.995  -9.812  12.671  1.00 10.00      A   
ATOM   1951  CA  ALA A 293     -37.381 -10.774  14.451  1.00 10.00      A   
ATOM   1952  CB  ALA A 293     -38.757 -10.490  15.028  1.00 10.00      A   
ATOM   1953  C   ALA A 293     -37.178 -12.277  14.275  1.00 10.00      A   
ATOM   1954  O   ALA A 293     -36.797 -12.976  15.215  1.00 10.00      A   
ATOM   1955  N   ARG A 294     -37.426 -12.768  13.069  1.00 10.00      A   
ATOM   1956  HN  ARG A 294     -37.714 -12.162  12.354  1.00 10.00      A   
ATOM   1957  CB  ARG A 294     -38.605 -14.919  12.952  1.00 10.00      A   
ATOM   1958  CG  ARG A 294     -38.477 -16.360  13.428  1.00 10.00      A   
ATOM   1959  CD  ARG A 294     -37.978 -17.281  12.324  1.00 10.00      A   
ATOM   1960  NE  ARG A 294     -37.911 -18.674  12.759  1.00 10.00      A   
ATOM   1961  HE  ARG A 294     -38.307 -18.891  13.633  1.00 10.00      A   
ATOM   1962  CZ  ARG A 294     -37.347 -19.652  12.052  1.00 10.00      A   
ATOM   1963  NH1 ARG A 294     -36.809 -19.395  10.864  1.00 10.00      A   
ATOM   1964 HH11 ARG A 294     -36.828 -18.424  10.476  1.00 10.00      A   
ATOM   1965 HH12 ARG A 294     -36.356 -20.157  10.317  1.00 10.00      A   
ATOM   1966  NH2 ARG A 294     -37.323 -20.888  12.539  1.00 10.00      A   
ATOM   1967 HH21 ARG A 294     -36.893 -21.664  11.989  1.00 10.00      A   
ATOM   1968 HH22 ARG A 294     -37.728 -21.088  13.481  1.00 10.00      A   
ATOM   1969  CA  ARG A 294     -37.271 -14.185  12.778  1.00 10.00      A   
ATOM   1970  C   ARG A 294     -36.728 -14.385  11.368  1.00 10.00      A   
ATOM   1971  O   ARG A 294     -37.541 -14.512  10.426  1.00 10.00      A   
ATOM   1972  OXT ARG A 294     -35.491 -14.420  11.209  1.00 10.00      A   
ATOM   1973  C   GLY B   9     -10.709  10.381  12.538  1.00 10.00      B   
ATOM   1974  O   GLY B   9     -11.483   9.436  12.400  1.00 10.00      B   
ATOM   1975  N   GLY B   9     -10.332  10.272  14.986  1.00 10.00      B   
ATOM   1976  HT1 GLY B   9     -11.030  11.034  15.103  1.00 10.00      B   
ATOM   1977  HT2 GLY B   9      -9.616  10.353  15.735  1.00 10.00      B   
ATOM   1978  HT3 GLY B   9     -10.813   9.357  15.080  1.00 10.00      B   
ATOM   1979  CA  GLY B   9      -9.689  10.376  13.654  1.00 10.00      B   
ATOM   1980  N   VAL B  10     -10.726  11.450  11.754  1.00 10.00      B   
ATOM   1981  HN  VAL B  10     -10.093  12.182  11.921  1.00 10.00      B   
ATOM   1982  CA  VAL B  10     -11.661  11.562  10.646  1.00 10.00      B   
ATOM   1983  CB  VAL B  10     -12.716  12.666  10.878  1.00 10.00      B   
ATOM   1984  CG1 VAL B  10     -13.839  12.152  11.767  1.00 10.00      B   
ATOM   1985  CG2 VAL B  10     -12.073  13.907  11.481  1.00 10.00      B   
ATOM   1986  C   VAL B  10     -10.925  11.827   9.342  1.00 10.00      B   
ATOM   1987  O   VAL B  10      -9.967  12.603   9.302  1.00 10.00      B   
ATOM   1988  N   MET B  11     -11.360  11.160   8.289  1.00 10.00      B   
ATOM   1989  HN  MET B  11     -12.114  10.542   8.396  1.00 10.00      B   
ATOM   1990  CA  MET B  11     -10.755  11.315   6.977  1.00 10.00      B   
ATOM   1991  CB  MET B  11     -10.058  10.022   6.538  1.00 10.00      B   
ATOM   1992  CG  MET B  11      -8.854   9.635   7.382  1.00 10.00      B   
ATOM   1993  SD  MET B  11      -9.303   8.688   8.852  1.00 10.00      B   
ATOM   1994  CE  MET B  11      -7.698   8.472   9.615  1.00 10.00      B   
ATOM   1995  C   MET B  11     -11.816  11.698   5.959  1.00 10.00      B   
ATOM   1996  O   MET B  11     -12.963  11.267   6.058  1.00 10.00      B   
ATOM   1997  N   THR B  12     -11.443  12.511   4.991  1.00 10.00      B   
ATOM   1998  HN  THR B  12     -10.512  12.830   4.954  1.00 10.00      B   
ATOM   1999  CA  THR B  12     -12.379  12.933   3.968  1.00 10.00      B   
ATOM   2000  CB  THR B  12     -12.252  14.442   3.686  1.00 10.00      B   
ATOM   2001  OG1 THR B  12     -11.246  15.000   4.542  1.00 10.00      B   
ATOM   2002  HG1 THR B  12     -11.529  14.924   5.461  1.00 10.00      B   
ATOM   2003  CG2 THR B  12     -13.575  15.145   3.953  1.00 10.00      B   
ATOM   2004  C   THR B  12     -12.152  12.135   2.689  1.00 10.00      B   
ATOM   2005  O   THR B  12     -11.248  11.298   2.627  1.00 10.00      B   
ATOM   2006  N   ASP B  13     -12.960  12.399   1.667  1.00 10.00      B   
ATOM   2007  HN  ASP B  13     -13.658  13.078   1.773  1.00 10.00      B   
ATOM   2008  CA  ASP B  13     -12.845  11.691   0.393  1.00 10.00      B   
ATOM   2009  CB  ASP B  13     -13.960  12.092  -0.573  1.00 10.00      B   
ATOM   2010  CG  ASP B  13     -15.205  11.255  -0.375  1.00 10.00      B   
ATOM   2011  OD1 ASP B  13     -15.891  10.954  -1.372  1.00 10.00      B   
ATOM   2012  OD2 ASP B  13     -15.491  10.888   0.783  1.00 10.00      B   
ATOM   2013  C   ASP B  13     -11.476  11.874  -0.241  1.00 10.00      B   
ATOM   2014  O   ASP B  13     -11.016  11.018  -0.997  1.00 10.00      B   
ATOM   2015  N   VAL B  14     -10.825  12.986   0.079  1.00 10.00      B   
ATOM   2016  HN  VAL B  14     -11.255  13.635   0.669  1.00 10.00      B   
ATOM   2017  CA  VAL B  14      -9.491  13.267  -0.440  1.00 10.00      B   
ATOM   2018  CB  VAL B  14      -9.008  14.687  -0.072  1.00 10.00      B   
ATOM   2019  CG1 VAL B  14      -9.721  15.723  -0.926  1.00 10.00      B   
ATOM   2020  CG2 VAL B  14      -9.227  14.977   1.407  1.00 10.00      B   
ATOM   2021  C   VAL B  14      -8.489  12.225   0.057  1.00 10.00      B   
ATOM   2022  O   VAL B  14      -7.652  11.743  -0.704  1.00 10.00      B   
ATOM   2023  N   HIS B  15      -8.608  11.859   1.329  1.00 10.00      B   
ATOM   2024  HN  HIS B  15      -9.311  12.263   1.878  1.00 10.00      B   
ATOM   2025  CA  HIS B  15      -7.725  10.869   1.931  1.00 10.00      B   
ATOM   2026  CB  HIS B  15      -7.858  10.893   3.458  1.00 10.00      B   
ATOM   2027  CG  HIS B  15      -7.579  12.227   4.083  1.00 10.00      B   
ATOM   2028  ND1 HIS B  15      -8.590  12.999   4.605  1.00 10.00      B   
ATOM   2029  CD2 HIS B  15      -6.397  12.868   4.252  1.00 10.00      B   
ATOM   2030  CE1 HIS B  15      -8.007  14.085   5.080  1.00 10.00      B   
ATOM   2031  NE2 HIS B  15      -6.682  14.051   4.889  1.00 10.00      B   
ATOM   2032  HE2 HIS B  15      -6.026  14.659   5.289  1.00 10.00      B   
ATOM   2033  C   HIS B  15      -8.083   9.486   1.408  1.00 10.00      B   
ATOM   2034  O   HIS B  15      -7.214   8.652   1.159  1.00 10.00      B   
ATOM   2035  N   ARG B  16      -9.380   9.260   1.239  1.00 10.00      B   
ATOM   2036  HN  ARG B  16     -10.018   9.968   1.473  1.00 10.00      B   
ATOM   2037  CA  ARG B  16      -9.884   7.991   0.733  1.00 10.00      B   
ATOM   2038  CB  ARG B  16     -11.415   7.969   0.786  1.00 10.00      B   
ATOM   2039  CG  ARG B  16     -11.969   7.963   2.204  1.00 10.00      B   
ATOM   2040  CD  ARG B  16     -13.446   8.325   2.246  1.00 10.00      B   
ATOM   2041  NE  ARG B  16     -13.942   8.362   3.621  1.00 10.00      B   
ATOM   2042  HE  ARG B  16     -13.637   7.647   4.223  1.00 10.00      B   
ATOM   2043  CZ  ARG B  16     -14.754   9.303   4.110  1.00 10.00      B   
ATOM   2044  NH1 ARG B  16     -15.229  10.268   3.330  1.00 10.00      B   
ATOM   2045 HH11 ARG B  16     -14.993  10.294   2.305  1.00 10.00      B   
ATOM   2046 HH12 ARG B  16     -15.841  11.008   3.733  1.00 10.00      B   
ATOM   2047  NH2 ARG B  16     -15.113   9.263   5.384  1.00 10.00      B   
ATOM   2048 HH21 ARG B  16     -14.768   8.495   6.004  1.00 10.00      B   
ATOM   2049 HH22 ARG B  16     -15.733  10.001   5.776  1.00 10.00      B   
ATOM   2050  C   ARG B  16      -9.380   7.740  -0.686  1.00 10.00      B   
ATOM   2051  O   ARG B  16      -9.040   6.614  -1.045  1.00 10.00      B   
ATOM   2052  N   ARG B  17      -9.317   8.802  -1.483  1.00 10.00      B   
ATOM   2053  HN  ARG B  17      -9.609   9.675  -1.140  1.00 10.00      B   
ATOM   2054  CA  ARG B  17      -8.838   8.703  -2.855  1.00 10.00      B   
ATOM   2055  CB  ARG B  17      -9.182   9.975  -3.640  1.00 10.00      B   
ATOM   2056  CG  ARG B  17      -8.663   9.993  -5.071  1.00 10.00      B   
ATOM   2057  CD  ARG B  17      -9.254   8.864  -5.904  1.00 10.00      B   
ATOM   2058  NE  ARG B  17      -8.699   8.844  -7.259  1.00 10.00      B   
ATOM   2059  HE  ARG B  17      -8.320   9.688  -7.601  1.00 10.00      B   
ATOM   2060  CZ  ARG B  17      -8.664   7.767  -8.044  1.00 10.00      B   
ATOM   2061  NH1 ARG B  17      -9.182   6.611  -7.639  1.00 10.00      B   
ATOM   2062 HH11 ARG B  17      -9.633   6.534  -6.697  1.00 10.00      B   
ATOM   2063 HH12 ARG B  17      -9.136   5.773  -8.259  1.00 10.00      B   
ATOM   2064  NH2 ARG B  17      -8.115   7.848  -9.247  1.00 10.00      B   
ATOM   2065 HH21 ARG B  17      -8.088   7.010  -9.868  1.00 10.00      B   
ATOM   2066 HH22 ARG B  17      -7.703   8.750  -9.576  1.00 10.00      B   
ATOM   2067  C   ARG B  17      -7.335   8.440  -2.876  1.00 10.00      B   
ATOM   2068  O   ARG B  17      -6.843   7.672  -3.706  1.00 10.00      B   
ATOM   2069  N   PHE B  18      -6.615   9.067  -1.949  1.00 10.00      B   
ATOM   2070  HN  PHE B  18      -7.066   9.668  -1.317  1.00 10.00      B   
ATOM   2071  CA  PHE B  18      -5.171   8.892  -1.854  1.00 10.00      B   
ATOM   2072  CB  PHE B  18      -4.582   9.818  -0.783  1.00 10.00      B   
ATOM   2073  CG  PHE B  18      -3.079   9.842  -0.750  1.00 10.00      B   
ATOM   2074  CD1 PHE B  18      -2.379   9.090   0.180  1.00 10.00      B   
ATOM   2075  CD2 PHE B  18      -2.366  10.617  -1.651  1.00 10.00      B   
ATOM   2076  CE1 PHE B  18      -0.998   9.112   0.211  1.00 10.00      B   
ATOM   2077  CE2 PHE B  18      -0.985  10.645  -1.626  1.00 10.00      B   
ATOM   2078  CZ  PHE B  18      -0.300   9.890  -0.694  1.00 10.00      B   
ATOM   2079  C   PHE B  18      -4.836   7.436  -1.542  1.00 10.00      B   
ATOM   2080  O   PHE B  18      -3.886   6.874  -2.089  1.00 10.00      B   
ATOM   2081  N   LEU B  19      -5.635   6.830  -0.667  1.00 10.00      B   
ATOM   2082  HN  LEU B  19      -6.372   7.338  -0.263  1.00 10.00      B   
ATOM   2083  CA  LEU B  19      -5.440   5.436  -0.287  1.00 10.00      B   
ATOM   2084  CB  LEU B  19      -6.439   5.027   0.799  1.00 10.00      B   
ATOM   2085  CG  LEU B  19      -6.332   5.770   2.134  1.00 10.00      B   
ATOM   2086  CD1 LEU B  19      -7.457   5.350   3.069  1.00 10.00      B   
ATOM   2087  CD2 LEU B  19      -4.975   5.528   2.778  1.00 10.00      B   
ATOM   2088  C   LEU B  19      -5.595   4.529  -1.500  1.00 10.00      B   
ATOM   2089  O   LEU B  19      -4.804   3.609  -1.705  1.00 10.00      B   
ATOM   2090  N   GLN B  20      -6.611   4.815  -2.311  1.00 10.00      B   
ATOM   2091  HN  GLN B  20      -7.192   5.573  -2.091  1.00 10.00      B   
ATOM   2092  CA  GLN B  20      -6.884   4.040  -3.517  1.00 10.00      B   
ATOM   2093  CB  GLN B  20      -8.097   4.615  -4.254  1.00 10.00      B   
ATOM   2094  CG  GLN B  20      -9.401   4.551  -3.478  1.00 10.00      B   
ATOM   2095  CD  GLN B  20     -10.447   5.501  -4.028  1.00 10.00      B   
ATOM   2096  OE1 GLN B  20     -10.453   5.821  -5.219  1.00 10.00      B   
ATOM   2097  NE2 GLN B  20     -11.336   5.962  -3.163  1.00 10.00      B   
ATOM   2098 HE21 GLN B  20     -11.268   5.668  -2.229  1.00 10.00      B   
ATOM   2099 HE22 GLN B  20     -12.027   6.578  -3.489  1.00 10.00      B   
ATOM   2100  C   GLN B  20      -5.678   4.068  -4.447  1.00 10.00      B   
ATOM   2101  O   GLN B  20      -5.262   3.036  -4.976  1.00 10.00      B   
ATOM   2102  N   LEU B  21      -5.121   5.258  -4.632  1.00 10.00      B   
ATOM   2103  HN  LEU B  21      -5.502   6.038  -4.174  1.00 10.00      B   
ATOM   2104  CA  LEU B  21      -3.963   5.441  -5.496  1.00 10.00      B   
ATOM   2105  CB  LEU B  21      -3.706   6.927  -5.751  1.00 10.00      B   
ATOM   2106  CG  LEU B  21      -4.770   7.661  -6.571  1.00 10.00      B   
ATOM   2107  CD1 LEU B  21      -4.490   9.155  -6.601  1.00 10.00      B   
ATOM   2108  CD2 LEU B  21      -4.841   7.103  -7.985  1.00 10.00      B   
ATOM   2109  C   LEU B  21      -2.723   4.772  -4.915  1.00 10.00      B   
ATOM   2110  O   LEU B  21      -2.000   4.075  -5.624  1.00 10.00      B   
ATOM   2111  N   LEU B  22      -2.499   4.961  -3.619  1.00 10.00      B   
ATOM   2112  HN  LEU B  22      -3.123   5.517  -3.099  1.00 10.00      B   
ATOM   2113  CA  LEU B  22      -1.347   4.374  -2.947  1.00 10.00      B   
ATOM   2114  CB  LEU B  22      -1.296   4.817  -1.483  1.00 10.00      B   
ATOM   2115  CG  LEU B  22      -0.036   4.435  -0.705  1.00 10.00      B   
ATOM   2116  CD1 LEU B  22       1.182   5.148  -1.271  1.00 10.00      B   
ATOM   2117  CD2 LEU B  22      -0.207   4.747   0.774  1.00 10.00      B   
ATOM   2118  C   LEU B  22      -1.374   2.850  -3.034  1.00 10.00      B   
ATOM   2119  O   LEU B  22      -0.334   2.206  -3.167  1.00 10.00      B   
ATOM   2120  N   MET B  23      -2.572   2.280  -2.988  1.00 10.00      B   
ATOM   2121  HN  MET B  23      -3.369   2.850  -2.897  1.00 10.00      B   
ATOM   2122  CA  MET B  23      -2.741   0.832  -3.061  1.00 10.00      B   
ATOM   2123  CB  MET B  23      -4.021   0.404  -2.345  1.00 10.00      B   
ATOM   2124  CG  MET B  23      -3.949   0.548  -0.836  1.00 10.00      B   
ATOM   2125  SD  MET B  23      -5.569   0.759  -0.076  1.00 10.00      B   
ATOM   2126  CE  MET B  23      -5.093   1.146   1.606  1.00 10.00      B   
ATOM   2127  C   MET B  23      -2.732   0.336  -4.507  1.00 10.00      B   
ATOM   2128  O   MET B  23      -3.413  -0.636  -4.852  1.00 10.00      B   
ATOM   2129  N   THR B  24      -1.974   1.026  -5.346  1.00 10.00      B   
ATOM   2130  HN  THR B  24      -1.494   1.812  -5.008  1.00 10.00      B   
ATOM   2131  CA  THR B  24      -1.833   0.668  -6.751  1.00 10.00      B   
ATOM   2132  CB  THR B  24      -2.542   1.692  -7.664  1.00 10.00      B   
ATOM   2133  OG1 THR B  24      -3.781   2.088  -7.060  1.00 10.00      B   
ATOM   2134  HG1 THR B  24      -3.606   2.778  -6.406  1.00 10.00      B   
ATOM   2135  CG2 THR B  24      -2.827   1.096  -9.034  1.00 10.00      B   
ATOM   2136  C   THR B  24      -0.350   0.615  -7.113  1.00 10.00      B   
ATOM   2137  O   THR B  24       0.050  -0.023  -8.090  1.00 10.00      B   
ATOM   2138  N   HIS B  25       0.464   1.276  -6.296  1.00 10.00      B   
ATOM   2139  HN  HIS B  25       0.091   1.732  -5.516  1.00 10.00      B   
ATOM   2140  CA  HIS B  25       1.900   1.326  -6.512  1.00 10.00      B   
ATOM   2141  CB  HIS B  25       2.382   2.781  -6.545  1.00 10.00      B   
ATOM   2142  CG  HIS B  25       1.932   3.550  -7.750  1.00 10.00      B   
ATOM   2143  ND1 HIS B  25       0.716   4.187  -7.783  1.00 10.00      B   
ATOM   2144  CD2 HIS B  25       2.567   3.743  -8.931  1.00 10.00      B   
ATOM   2145  CE1 HIS B  25       0.635   4.748  -8.975  1.00 10.00      B   
ATOM   2146  NE2 HIS B  25       1.731   4.507  -9.707  1.00 10.00      B   
ATOM   2147  HE2 HIS B  25       1.804   4.619 -10.678  1.00 10.00      B   
ATOM   2148  C   HIS B  25       2.626   0.576  -5.407  1.00 10.00      B   
ATOM   2149  O   HIS B  25       2.066   0.337  -4.337  1.00 10.00      B   
ATOM   2150  N   GLY B  26       3.869   0.206  -5.671  1.00 10.00      B   
ATOM   2151  HN  GLY B  26       4.254   0.414  -6.545  1.00 10.00      B   
ATOM   2152  CA  GLY B  26       4.657  -0.506  -4.682  1.00 10.00      B   
ATOM   2153  C   GLY B  26       5.420   0.444  -3.779  1.00 10.00      B   
ATOM   2154  O   GLY B  26       5.708   0.122  -2.626  1.00 10.00      B   
ATOM   2155  N   VAL B  27       5.749   1.616  -4.311  1.00 10.00      B   
ATOM   2156  HN  VAL B  27       5.490   1.808  -5.236  1.00 10.00      B   
ATOM   2157  CA  VAL B  27       6.481   2.632  -3.564  1.00 10.00      B   
ATOM   2158  CB  VAL B  27       7.918   2.170  -3.216  1.00 10.00      B   
ATOM   2159  CG1 VAL B  27       8.776   2.014  -4.464  1.00 10.00      B   
ATOM   2160  CG2 VAL B  27       8.571   3.108  -2.208  1.00 10.00      B   
ATOM   2161  C   VAL B  27       6.526   3.927  -4.371  1.00 10.00      B   
ATOM   2162  O   VAL B  27       6.568   3.893  -5.602  1.00 10.00      B   
ATOM   2163  N   LEU B  28       6.487   5.059  -3.683  1.00 10.00      B   
ATOM   2164  HN  LEU B  28       6.438   5.024  -2.705  1.00 10.00      B   
ATOM   2165  CA  LEU B  28       6.522   6.356  -4.340  1.00 10.00      B   
ATOM   2166  CB  LEU B  28       5.117   6.959  -4.399  1.00 10.00      B   
ATOM   2167  CG  LEU B  28       4.102   6.227  -5.279  1.00 10.00      B   
ATOM   2168  CD1 LEU B  28       2.693   6.711  -4.983  1.00 10.00      B   
ATOM   2169  CD2 LEU B  28       4.435   6.411  -6.752  1.00 10.00      B   
ATOM   2170  C   LEU B  28       7.459   7.298  -3.593  1.00 10.00      B   
ATOM   2171  O   LEU B  28       7.622   7.180  -2.378  1.00 10.00      B   
ATOM   2172  N   GLU B  29       8.074   8.225  -4.323  1.00 10.00      B   
ATOM   2173  HN  GLU B  29       7.900   8.266  -5.286  1.00 10.00      B   
ATOM   2174  CA  GLU B  29       8.991   9.186  -3.724  1.00 10.00      B   
ATOM   2175  CB  GLU B  29      10.031   9.651  -4.746  1.00 10.00      B   
ATOM   2176  CG  GLU B  29      11.158   8.658  -4.977  1.00 10.00      B   
ATOM   2177  CD  GLU B  29      12.192   9.163  -5.961  1.00 10.00      B   
ATOM   2178  OE1 GLU B  29      12.368   8.527  -7.019  1.00 10.00      B   
ATOM   2179  OE2 GLU B  29      12.830  10.202  -5.680  1.00 10.00      B   
ATOM   2180  C   GLU B  29       8.238  10.383  -3.156  1.00 10.00      B   
ATOM   2181  O   GLU B  29       7.031  10.521  -3.364  1.00 10.00      B   
ATOM   2182  N   GLU B  30       8.962  11.249  -2.452  1.00 10.00      B   
ATOM   2183  HN  GLU B  30       9.920  11.082  -2.337  1.00 10.00      B   
ATOM   2184  CA  GLU B  30       8.377  12.440  -1.841  1.00 10.00      B   
ATOM   2185  CB  GLU B  30       9.464  13.255  -1.131  1.00 10.00      B   
ATOM   2186  CG  GLU B  30       8.954  14.490  -0.404  1.00 10.00      B   
ATOM   2187  CD  GLU B  30       9.472  15.779  -1.010  1.00 10.00      B   
ATOM   2188  OE1 GLU B  30       8.655  16.583  -1.504  1.00 10.00      B   
ATOM   2189  OE2 GLU B  30      10.703  15.992  -1.001  1.00 10.00      B   
ATOM   2190  C   GLU B  30       7.661  13.302  -2.879  1.00 10.00      B   
ATOM   2191  O   GLU B  30       6.481  13.617  -2.733  1.00 10.00      B   
ATOM   2192  N   TRP B  31       8.369  13.652  -3.942  1.00 10.00      B   
ATOM   2193  HN  TRP B  31       9.299  13.357  -4.013  1.00 10.00      B   
ATOM   2194  CA  TRP B  31       7.802  14.479  -5.002  1.00 10.00      B   
ATOM   2195  CB  TRP B  31       8.886  14.939  -5.983  1.00 10.00      B   
ATOM   2196  CG  TRP B  31       9.725  13.829  -6.542  1.00 10.00      B   
ATOM   2197  CD1 TRP B  31      10.746  13.173  -5.916  1.00 10.00      B   
ATOM   2198  CD2 TRP B  31       9.625  13.255  -7.851  1.00 10.00      B   
ATOM   2199  NE1 TRP B  31      11.278  12.221  -6.747  1.00 10.00      B   
ATOM   2200  HE1 TRP B  31      12.024  11.610  -6.520  1.00 10.00      B   
ATOM   2201  CE2 TRP B  31      10.611  12.253  -7.944  1.00 10.00      B   
ATOM   2202  CE3 TRP B  31       8.796  13.488  -8.954  1.00 10.00      B   
ATOM   2203  CZ2 TRP B  31      10.789  11.488  -9.092  1.00 10.00      B   
ATOM   2204  CZ3 TRP B  31       8.976  12.727 -10.093  1.00 10.00      B   
ATOM   2205  CH2 TRP B  31       9.964  11.740 -10.154  1.00 10.00      B   
ATOM   2206  C   TRP B  31       6.658  13.773  -5.735  1.00 10.00      B   
ATOM   2207  O   TRP B  31       5.820  14.419  -6.361  1.00 10.00      B   
ATOM   2208  N   ASP B  32       6.624  12.449  -5.646  1.00 10.00      B   
ATOM   2209  HN  ASP B  32       7.311  11.988  -5.125  1.00 10.00      B   
ATOM   2210  CA  ASP B  32       5.578  11.667  -6.298  1.00 10.00      B   
ATOM   2211  CB  ASP B  32       6.018  10.211  -6.468  1.00 10.00      B   
ATOM   2212  CG  ASP B  32       5.739   9.659  -7.855  1.00 10.00      B   
ATOM   2213  OD1 ASP B  32       4.699  10.009  -8.451  1.00 10.00      B   
ATOM   2214  OD2 ASP B  32       6.566   8.868  -8.353  1.00 10.00      B   
ATOM   2215  C   ASP B  32       4.290  11.734  -5.485  1.00 10.00      B   
ATOM   2216  O   ASP B  32       3.222  12.041  -6.017  1.00 10.00      B   
ATOM   2217  N   VAL B  33       4.399  11.468  -4.183  1.00 10.00      B   
ATOM   2218  HN  VAL B  33       5.278  11.235  -3.811  1.00 10.00      B   
ATOM   2219  CA  VAL B  33       3.238  11.508  -3.301  1.00 10.00      B   
ATOM   2220  CB  VAL B  33       3.498  10.864  -1.920  1.00 10.00      B   
ATOM   2221  CG1 VAL B  33       3.759   9.374  -2.068  1.00 10.00      B   
ATOM   2222  CG2 VAL B  33       4.648  11.546  -1.192  1.00 10.00      B   
ATOM   2223  C   VAL B  33       2.718  12.932  -3.135  1.00 10.00      B   
ATOM   2224  O   VAL B  33       1.520  13.142  -2.958  1.00 10.00      B   
ATOM   2225  N   LYS B  34       3.622  13.908  -3.205  1.00 10.00      B   
ATOM   2226  HN  LYS B  34       4.571  13.678  -3.329  1.00 10.00      B   
ATOM   2227  CA  LYS B  34       3.242  15.310  -3.085  1.00 10.00      B   
ATOM   2228  CB  LYS B  34       4.490  16.204  -3.074  1.00 10.00      B   
ATOM   2229  CG  LYS B  34       4.203  17.692  -2.938  1.00 10.00      B   
ATOM   2230  CD  LYS B  34       3.473  18.001  -1.641  1.00 10.00      B   
ATOM   2231  CE  LYS B  34       3.008  19.446  -1.603  1.00 10.00      B   
ATOM   2232  NZ  LYS B  34       2.124  19.715  -0.439  1.00 10.00      B   
ATOM   2233  HZ1 LYS B  34       2.653  19.595   0.449  1.00 10.00      B   
ATOM   2234  HZ2 LYS B  34       1.319  19.053  -0.438  1.00 10.00      B   
ATOM   2235  HZ3 LYS B  34       1.760  20.688  -0.483  1.00 10.00      B   
ATOM   2236  C   LYS B  34       2.317  15.690  -4.238  1.00 10.00      B   
ATOM   2237  O   LYS B  34       1.334  16.413  -4.056  1.00 10.00      B   
ATOM   2238  N   ARG B  35       2.629  15.172  -5.421  1.00 10.00      B   
ATOM   2239  HN  ARG B  35       3.416  14.591  -5.494  1.00 10.00      B   
ATOM   2240  CA  ARG B  35       1.828  15.435  -6.606  1.00 10.00      B   
ATOM   2241  CB  ARG B  35       2.503  14.859  -7.850  1.00 10.00      B   
ATOM   2242  CG  ARG B  35       3.697  15.665  -8.335  1.00 10.00      B   
ATOM   2243  CD  ARG B  35       4.491  14.901  -9.382  1.00 10.00      B   
ATOM   2244  NE  ARG B  35       3.681  14.556 -10.550  1.00 10.00      B   
ATOM   2245  HE  ARG B  35       2.897  15.124 -10.735  1.00 10.00      B   
ATOM   2246  CZ  ARG B  35       3.947  13.536 -11.368  1.00 10.00      B   
ATOM   2247  NH1 ARG B  35       4.987  12.742 -11.134  1.00 10.00      B   
ATOM   2248 HH11 ARG B  35       5.193  11.944 -11.776  1.00 10.00      B   
ATOM   2249 HH12 ARG B  35       5.601  12.910 -10.311  1.00 10.00      B   
ATOM   2250  NH2 ARG B  35       3.168  13.305 -12.418  1.00 10.00      B   
ATOM   2251 HH21 ARG B  35       2.344  13.919 -12.608  1.00 10.00      B   
ATOM   2252 HH22 ARG B  35       3.380  12.509 -13.062  1.00 10.00      B   
ATOM   2253  C   ARG B  35       0.439  14.833  -6.441  1.00 10.00      B   
ATOM   2254  O   ARG B  35      -0.565  15.488  -6.702  1.00 10.00      B   
ATOM   2255  N   LEU B  36       0.394  13.586  -5.984  1.00 10.00      B   
ATOM   2256  HN  LEU B  36       1.234  13.116  -5.789  1.00 10.00      B   
ATOM   2257  CA  LEU B  36      -0.872  12.892  -5.777  1.00 10.00      B   
ATOM   2258  CB  LEU B  36      -0.638  11.413  -5.469  1.00 10.00      B   
ATOM   2259  CG  LEU B  36      -0.030  10.580  -6.600  1.00 10.00      B   
ATOM   2260  CD1 LEU B  36       0.139   9.133  -6.168  1.00 10.00      B   
ATOM   2261  CD2 LEU B  36      -0.886  10.670  -7.854  1.00 10.00      B   
ATOM   2262  C   LEU B  36      -1.687  13.546  -4.664  1.00 10.00      B   
ATOM   2263  O   LEU B  36      -2.913  13.606  -4.736  1.00 10.00      B   
ATOM   2264  N   GLN B  37      -0.994  14.040  -3.642  1.00 10.00      B   
ATOM   2265  HN  GLN B  37      -0.017  13.945  -3.642  1.00 10.00      B   
ATOM   2266  CA  GLN B  37      -1.641  14.702  -2.514  1.00 10.00      B   
ATOM   2267  CB  GLN B  37      -0.601  15.114  -1.467  1.00 10.00      B   
ATOM   2268  CG  GLN B  37      -1.191  15.738  -0.210  1.00 10.00      B   
ATOM   2269  CD  GLN B  37      -0.350  16.881   0.332  1.00 10.00      B   
ATOM   2270  OE1 GLN B  37       0.299  17.608  -0.423  1.00 10.00      B   
ATOM   2271  NE2 GLN B  37      -0.354  17.046   1.645  1.00 10.00      B   
ATOM   2272 HE21 GLN B  37      -0.889  16.431   2.186  1.00 10.00      B   
ATOM   2273 HE22 GLN B  37       0.178  17.782   2.021  1.00 10.00      B   
ATOM   2274  C   GLN B  37      -2.406  15.933  -2.984  1.00 10.00      B   
ATOM   2275  O   GLN B  37      -3.596  16.084  -2.702  1.00 10.00      B   
ATOM   2276  N   THR B  38      -1.722  16.802  -3.716  1.00 10.00      B   
ATOM   2277  HN  THR B  38      -0.778  16.621  -3.919  1.00 10.00      B   
ATOM   2278  CA  THR B  38      -2.338  18.018  -4.223  1.00 10.00      B   
ATOM   2279  CB  THR B  38      -1.285  19.064  -4.674  1.00 10.00      B   
ATOM   2280  OG1 THR B  38      -1.872  20.376  -4.690  1.00 10.00      B   
ATOM   2281  HG1 THR B  38      -2.734  20.338  -5.121  1.00 10.00      B   
ATOM   2282  CG2 THR B  38      -0.718  18.744  -6.052  1.00 10.00      B   
ATOM   2283  C   THR B  38      -3.328  17.708  -5.348  1.00 10.00      B   
ATOM   2284  O   THR B  38      -4.233  18.496  -5.625  1.00 10.00      B   
ATOM   2285  N   HIS B  39      -3.159  16.549  -5.976  1.00 10.00      B   
ATOM   2286  HN  HIS B  39      -2.419  15.964  -5.709  1.00 10.00      B   
ATOM   2287  CA  HIS B  39      -4.037  16.130  -7.059  1.00 10.00      B   
ATOM   2288  CB  HIS B  39      -3.411  14.975  -7.847  1.00 10.00      B   
ATOM   2289  CG  HIS B  39      -4.012  14.760  -9.203  1.00 10.00      B   
ATOM   2290  ND1 HIS B  39      -4.691  13.606  -9.513  1.00 10.00      B   
ATOM   2291  CD2 HIS B  39      -3.998  15.574 -10.287  1.00 10.00      B   
ATOM   2292  CE1 HIS B  39      -5.072  13.742 -10.769  1.00 10.00      B   
ATOM   2293  NE2 HIS B  39      -4.676  14.916 -11.280  1.00 10.00      B   
ATOM   2294  HE2 HIS B  39      -4.670  15.155 -12.232  1.00 10.00      B   
ATOM   2295  C   HIS B  39      -5.394  15.716  -6.508  1.00 10.00      B   
ATOM   2296  O   HIS B  39      -6.432  16.170  -6.989  1.00 10.00      B   
ATOM   2297  N   CYS B  40      -5.377  14.874  -5.478  1.00 10.00      B   
ATOM   2298  HN  CYS B  40      -4.511  14.563  -5.130  1.00 10.00      B   
ATOM   2299  CA  CYS B  40      -6.606  14.394  -4.852  1.00 10.00      B   
ATOM   2300  CB  CYS B  40      -6.285  13.430  -3.706  1.00 10.00      B   
ATOM   2301  SG  CYS B  40      -5.334  11.972  -4.198  1.00 10.00      B   
ATOM   2302  HG  CYS B  40      -4.108  12.377  -4.515  1.00 10.00      B   
ATOM   2303  C   CYS B  40      -7.463  15.553  -4.347  1.00 10.00      B   
ATOM   2304  O   CYS B  40      -8.694  15.490  -4.383  1.00 10.00      B   
ATOM   2305  N   TYR B  41      -6.807  16.618  -3.905  1.00 10.00      B   
ATOM   2306  HN  TYR B  41      -5.826  16.615  -3.923  1.00 10.00      B   
ATOM   2307  CA  TYR B  41      -7.507  17.793  -3.396  1.00 10.00      B   
ATOM   2308  CB  TYR B  41      -6.561  18.689  -2.593  1.00 10.00      B   
ATOM   2309  CG  TYR B  41      -6.557  18.398  -1.112  1.00 10.00      B   
ATOM   2310  CD1 TYR B  41      -5.520  17.684  -0.527  1.00 10.00      B   
ATOM   2311  CD2 TYR B  41      -7.591  18.841  -0.298  1.00 10.00      B   
ATOM   2312  CE1 TYR B  41      -5.515  17.416   0.829  1.00 10.00      B   
ATOM   2313  CE2 TYR B  41      -7.593  18.578   1.056  1.00 10.00      B   
ATOM   2314  CZ  TYR B  41      -6.553  17.868   1.616  1.00 10.00      B   
ATOM   2315  OH  TYR B  41      -6.553  17.606   2.967  1.00 10.00      B   
ATOM   2316  HH  TYR B  41      -7.384  17.189   3.208  1.00 10.00      B   
ATOM   2317  C   TYR B  41      -8.176  18.584  -4.516  1.00 10.00      B   
ATOM   2318  O   TYR B  41      -9.032  19.431  -4.260  1.00 10.00      B   
ATOM   2319  N   LYS B  42      -7.787  18.310  -5.755  1.00 10.00      B   
ATOM   2320  HN  LYS B  42      -7.090  17.633  -5.904  1.00 10.00      B   
ATOM   2321  CA  LYS B  42      -8.364  18.996  -6.904  1.00 10.00      B   
ATOM   2322  CB  LYS B  42      -7.267  19.513  -7.836  1.00 10.00      B   
ATOM   2323  CG  LYS B  42      -6.757  20.895  -7.470  1.00 10.00      B   
ATOM   2324  CD  LYS B  42      -5.934  21.489  -8.598  1.00 10.00      B   
ATOM   2325  CE  LYS B  42      -5.824  22.997  -8.460  1.00 10.00      B   
ATOM   2326  NZ  LYS B  42      -5.168  23.611  -9.641  1.00 10.00      B   
ATOM   2327  HZ1 LYS B  42      -5.239  24.649  -9.596  1.00 10.00      B   
ATOM   2328  HZ2 LYS B  42      -5.624  23.282 -10.512  1.00 10.00      B   
ATOM   2329  HZ3 LYS B  42      -4.163  23.344  -9.669  1.00 10.00      B   
ATOM   2330  C   LYS B  42      -9.320  18.093  -7.673  1.00 10.00      B   
ATOM   2331  O   LYS B  42     -10.135  18.569  -8.464  1.00 10.00      B   
ATOM   2332  N   VAL B  43      -9.216  16.792  -7.440  1.00 10.00      B   
ATOM   2333  HN  VAL B  43      -8.535  16.475  -6.812  1.00 10.00      B   
ATOM   2334  CA  VAL B  43     -10.077  15.821  -8.106  1.00 10.00      B   
ATOM   2335  CB  VAL B  43      -9.599  14.370  -7.859  1.00 10.00      B   
ATOM   2336  CG1 VAL B  43     -10.609  13.359  -8.385  1.00 10.00      B   
ATOM   2337  CG2 VAL B  43      -8.254  14.143  -8.521  1.00 10.00      B   
ATOM   2338  C   VAL B  43     -11.532  15.974  -7.658  1.00 10.00      B   
ATOM   2339  O   VAL B  43     -12.453  15.925  -8.475  1.00 10.00      B   
ATOM   2340  N   HIS B  44     -11.733  16.184  -6.362  1.00 10.00      B   
ATOM   2341  HN  HIS B  44     -10.962  16.242  -5.759  1.00 10.00      B   
ATOM   2342  CA  HIS B  44     -13.080  16.349  -5.821  1.00 10.00      B   
ATOM   2343  CB  HIS B  44     -13.093  16.158  -4.297  1.00 10.00      B   
ATOM   2344  CG  HIS B  44     -12.717  17.379  -3.508  1.00 10.00      B   
ATOM   2345  ND1 HIS B  44     -13.673  18.205  -2.965  1.00 10.00      B   
ATOM   2346  CD2 HIS B  44     -11.489  17.870  -3.216  1.00 10.00      B   
ATOM   2347  CE1 HIS B  44     -13.009  19.174  -2.361  1.00 10.00      B   
ATOM   2348  NE2 HIS B  44     -11.685  19.014  -2.488  1.00 10.00      B   
ATOM   2349  HE2 HIS B  44     -11.011  19.705  -2.330  1.00 10.00      B   
ATOM   2350  C   HIS B  44     -13.659  17.708  -6.202  1.00 10.00      B   
ATOM   2351  O   HIS B  44     -12.936  18.587  -6.674  1.00 10.00      B   
ATOM   2352  N   ASN B  47     -11.756  17.989   2.166  1.00 10.00      B   
ATOM   2353  HN  ASN B  47     -11.746  17.159   2.690  1.00 10.00      B   
ATOM   2354  CA  ASN B  47     -12.043  19.251   2.840  1.00 10.00      B   
ATOM   2355  CB  ASN B  47     -13.476  19.716   2.544  1.00 10.00      B   
ATOM   2356  CG  ASN B  47     -13.649  20.283   1.148  1.00 10.00      B   
ATOM   2357  OD1 ASN B  47     -12.686  20.716   0.517  1.00 10.00      B   
ATOM   2358  ND2 ASN B  47     -14.883  20.325   0.675  1.00 10.00      B   
ATOM   2359 HD21 ASN B  47     -15.607  19.993   1.249  1.00 10.00      B   
ATOM   2360 HD22 ASN B  47     -15.028  20.696  -0.222  1.00 10.00      B   
ATOM   2361  C   ASN B  47     -11.841  19.121   4.345  1.00 10.00      B   
ATOM   2362  O   ASN B  47     -12.790  18.831   5.081  1.00 10.00      B   
ATOM   2363  N   ALA B  48     -10.604  19.293   4.787  1.00 10.00      B   
ATOM   2364  HN  ALA B  48      -9.894  19.491   4.147  1.00 10.00      B   
ATOM   2365  CA  ALA B  48     -10.275  19.197   6.199  1.00 10.00      B   
ATOM   2366  CB  ALA B  48     -10.299  17.742   6.654  1.00 10.00      B   
ATOM   2367  C   ALA B  48      -8.913  19.811   6.463  1.00 10.00      B   
ATOM   2368  O   ALA B  48      -8.101  19.952   5.545  1.00 10.00      B   
ATOM   2369  N   THR B  49      -8.665  20.177   7.710  1.00 10.00      B   
ATOM   2370  HN  THR B  49      -9.342  20.013   8.406  1.00 10.00      B   
ATOM   2371  CA  THR B  49      -7.394  20.774   8.084  1.00 10.00      B   
ATOM   2372  CB  THR B  49      -7.545  21.731   9.298  1.00 10.00      B   
ATOM   2373  OG1 THR B  49      -6.427  22.635   9.357  1.00 10.00      B   
ATOM   2374  HG1 THR B  49      -5.999  22.558  10.221  1.00 10.00      B   
ATOM   2375  CG2 THR B  49      -7.649  20.956  10.608  1.00 10.00      B   
ATOM   2376  C   THR B  49      -6.382  19.669   8.380  1.00 10.00      B   
ATOM   2377  O   THR B  49      -6.739  18.621   8.932  1.00 10.00      B   
ATOM   2378  N   VAL B  50      -5.135  19.889   8.003  1.00 10.00      B   
ATOM   2379  HN  VAL B  50      -4.902  20.744   7.584  1.00 10.00      B   
ATOM   2380  CA  VAL B  50      -4.098  18.892   8.215  1.00 10.00      B   
ATOM   2381  CB  VAL B  50      -3.373  18.518   6.904  1.00 10.00      B   
ATOM   2382  CG1 VAL B  50      -4.284  17.699   5.994  1.00 10.00      B   
ATOM   2383  CG2 VAL B  50      -2.858  19.759   6.188  1.00 10.00      B   
ATOM   2384  C   VAL B  50      -3.077  19.348   9.246  1.00 10.00      B   
ATOM   2385  O   VAL B  50      -2.691  20.520   9.280  1.00 10.00      B   
ATOM   2386  N   ASP B  51      -2.649  18.415  10.087  1.00 10.00      B   
ATOM   2387  HN  ASP B  51      -3.013  17.512  10.021  1.00 10.00      B   
ATOM   2388  CA  ASP B  51      -1.659  18.699  11.118  1.00 10.00      B   
ATOM   2389  CB  ASP B  51      -1.679  17.605  12.190  1.00 10.00      B   
ATOM   2390  CG  ASP B  51      -2.732  17.832  13.253  1.00 10.00      B   
ATOM   2391  OD1 ASP B  51      -2.557  18.752  14.083  1.00 10.00      B   
ATOM   2392  OD2 ASP B  51      -3.723  17.075  13.287  1.00 10.00      B   
ATOM   2393  C   ASP B  51      -0.278  18.751  10.498  1.00 10.00      B   
ATOM   2394  O   ASP B  51      -0.134  18.588   9.284  1.00 10.00      B   
ATOM   2395  N   LYS B  52       0.735  18.971  11.322  1.00 10.00      B   
ATOM   2396  HN  LYS B  52       0.557  19.088  12.280  1.00 10.00      B   
ATOM   2397  CA  LYS B  52       2.106  19.029  10.843  1.00 10.00      B   
ATOM   2398  CB  LYS B  52       3.048  19.409  11.984  1.00 10.00      B   
ATOM   2399  CG  LYS B  52       2.908  20.853  12.435  1.00 10.00      B   
ATOM   2400  CD  LYS B  52       3.570  21.804  11.453  1.00 10.00      B   
ATOM   2401  CE  LYS B  52       5.073  21.857  11.669  1.00 10.00      B   
ATOM   2402  NZ  LYS B  52       5.830  21.197  10.573  1.00 10.00      B   
ATOM   2403  HZ1 LYS B  52       5.392  21.408   9.653  1.00 10.00      B   
ATOM   2404  HZ2 LYS B  52       5.842  20.158  10.712  1.00 10.00      B   
ATOM   2405  HZ3 LYS B  52       6.809  21.544  10.566  1.00 10.00      B   
ATOM   2406  C   LYS B  52       2.504  17.687  10.248  1.00 10.00      B   
ATOM   2407  O   LYS B  52       2.019  16.642  10.688  1.00 10.00      B   
ATOM   2408  N   LEU B  53       3.372  17.721   9.243  1.00 10.00      B   
ATOM   2409  HN  LEU B  53       3.720  18.587   8.943  1.00 10.00      B   
ATOM   2410  CA  LEU B  53       3.828  16.508   8.575  1.00 10.00      B   
ATOM   2411  CB  LEU B  53       4.842  16.854   7.482  1.00 10.00      B   
ATOM   2412  CG  LEU B  53       5.338  15.687   6.624  1.00 10.00      B   
ATOM   2413  CD1 LEU B  53       4.211  15.123   5.771  1.00 10.00      B   
ATOM   2414  CD2 LEU B  53       6.509  16.120   5.755  1.00 10.00      B   
ATOM   2415  C   LEU B  53       4.439  15.532   9.572  1.00 10.00      B   
ATOM   2416  O   LEU B  53       4.164  14.334   9.529  1.00 10.00      B   
ATOM   2417  N   GLU B  54       5.254  16.054  10.475  1.00 10.00      B   
ATOM   2418  HN  GLU B  54       5.425  17.028  10.463  1.00 10.00      B   
ATOM   2419  CA  GLU B  54       5.908  15.237  11.485  1.00 10.00      B   
ATOM   2420  CB  GLU B  54       6.845  16.095  12.333  1.00 10.00      B   
ATOM   2421  CG  GLU B  54       7.791  16.964  11.521  1.00 10.00      B   
ATOM   2422  CD  GLU B  54       7.280  18.379  11.333  1.00 10.00      B   
ATOM   2423  OE1 GLU B  54       6.163  18.557  10.798  1.00 10.00      B   
ATOM   2424  OE2 GLU B  54       8.001  19.327  11.711  1.00 10.00      B   
ATOM   2425  C   GLU B  54       4.884  14.541  12.373  1.00 10.00      B   
ATOM   2426  O   GLU B  54       4.998  13.346  12.653  1.00 10.00      B   
ATOM   2427  N   ASP B  55       3.878  15.289  12.798  1.00 10.00      B   
ATOM   2428  HN  ASP B  55       3.833  16.228  12.522  1.00 10.00      B   
ATOM   2429  CA  ASP B  55       2.832  14.749  13.655  1.00 10.00      B   
ATOM   2430  CB  ASP B  55       1.957  15.868  14.228  1.00 10.00      B   
ATOM   2431  CG  ASP B  55       2.687  16.717  15.252  1.00 10.00      B   
ATOM   2432  OD1 ASP B  55       3.144  17.823  14.894  1.00 10.00      B   
ATOM   2433  OD2 ASP B  55       2.806  16.288  16.418  1.00 10.00      B   
ATOM   2434  C   ASP B  55       1.975  13.743  12.897  1.00 10.00      B   
ATOM   2435  O   ASP B  55       1.663  12.668  13.409  1.00 10.00      B   
ATOM   2436  N   PHE B  56       1.621  14.090  11.665  1.00 10.00      B   
ATOM   2437  HN  PHE B  56       1.912  14.964  11.313  1.00 10.00      B   
ATOM   2438  CA  PHE B  56       0.806  13.225  10.820  1.00 10.00      B   
ATOM   2439  CB  PHE B  56       0.540  13.901   9.473  1.00 10.00      B   
ATOM   2440  CG  PHE B  56      -0.911  13.942   9.087  1.00 10.00      B   
ATOM   2441  CD1 PHE B  56      -1.471  12.928   8.327  1.00 10.00      B   
ATOM   2442  CD2 PHE B  56      -1.715  14.999   9.481  1.00 10.00      B   
ATOM   2443  CE1 PHE B  56      -2.806  12.967   7.968  1.00 10.00      B   
ATOM   2444  CE2 PHE B  56      -3.049  15.044   9.126  1.00 10.00      B   
ATOM   2445  CZ  PHE B  56      -3.596  14.027   8.367  1.00 10.00      B   
ATOM   2446  C   PHE B  56       1.487  11.878  10.600  1.00 10.00      B   
ATOM   2447  O   PHE B  56       0.877  10.826  10.796  1.00 10.00      B   
ATOM   2448  N   ILE B  57       2.757  11.919  10.207  1.00 10.00      B   
ATOM   2449  HN  ILE B  57       3.186  12.794  10.066  1.00 10.00      B   
ATOM   2450  CA  ILE B  57       3.526  10.703   9.968  1.00 10.00      B   
ATOM   2451  CB  ILE B  57       4.949  11.021   9.455  1.00 10.00      B   
ATOM   2452  CG1 ILE B  57       4.876  11.649   8.059  1.00 10.00      B   
ATOM   2453  CG2 ILE B  57       5.817   9.769   9.429  1.00 10.00      B   
ATOM   2454  CD1 ILE B  57       6.211  12.121   7.526  1.00 10.00      B   
ATOM   2455  C   ILE B  57       3.610   9.852  11.232  1.00 10.00      B   
ATOM   2456  O   ILE B  57       3.418   8.636  11.189  1.00 10.00      B   
ATOM   2457  N   ASN B  58       3.874  10.503  12.358  1.00 10.00      B   
ATOM   2458  HN  ASN B  58       4.001  11.476  12.330  1.00 10.00      B   
ATOM   2459  CA  ASN B  58       3.981   9.808  13.634  1.00 10.00      B   
ATOM   2460  CB  ASN B  58       4.501  10.738  14.733  1.00 10.00      B   
ATOM   2461  CG  ASN B  58       6.019  10.779  14.803  1.00 10.00      B   
ATOM   2462  OD1 ASN B  58       6.649   9.939  15.448  1.00 10.00      B   
ATOM   2463  ND2 ASN B  58       6.620  11.753  14.139  1.00 10.00      B   
ATOM   2464 HD21 ASN B  58       6.060  12.389  13.637  1.00 10.00      B   
ATOM   2465 HD22 ASN B  58       7.597  11.805  14.178  1.00 10.00      B   
ATOM   2466  C   ASN B  58       2.652   9.176  14.037  1.00 10.00      B   
ATOM   2467  O   ASN B  58       2.624   8.054  14.541  1.00 10.00      B   
ATOM   2468  N   ASN B  59       1.557   9.896  13.800  1.00 10.00      B   
ATOM   2469  HN  ASN B  59       1.651  10.791  13.399  1.00 10.00      B   
ATOM   2470  CA  ASN B  59       0.220   9.402  14.132  1.00 10.00      B   
ATOM   2471  CB  ASN B  59      -0.846  10.458  13.804  1.00 10.00      B   
ATOM   2472  CG  ASN B  59      -2.255  10.043  14.204  1.00 10.00      B   
ATOM   2473  OD1 ASN B  59      -2.455   9.322  15.182  1.00 10.00      B   
ATOM   2474  ND2 ASN B  59      -3.244  10.506  13.457  1.00 10.00      B   
ATOM   2475 HD21 ASN B  59      -3.020  11.088  12.698  1.00 10.00      B   
ATOM   2476 HD22 ASN B  59      -4.159  10.249  13.688  1.00 10.00      B   
ATOM   2477  C   ASN B  59      -0.072   8.102  13.386  1.00 10.00      B   
ATOM   2478  O   ASN B  59      -0.575   7.138  13.966  1.00 10.00      B   
ATOM   2479  N   ILE B  60       0.265   8.078  12.101  1.00 10.00      B   
ATOM   2480  HN  ILE B  60       0.672   8.876  11.696  1.00 10.00      B   
ATOM   2481  CA  ILE B  60       0.048   6.895  11.277  1.00 10.00      B   
ATOM   2482  CB  ILE B  60       0.216   7.207   9.771  1.00 10.00      B   
ATOM   2483  CG1 ILE B  60      -0.639   8.415   9.372  1.00 10.00      B   
ATOM   2484  CG2 ILE B  60      -0.152   5.993   8.929  1.00 10.00      B   
ATOM   2485  CD1 ILE B  60      -0.342   8.951   7.987  1.00 10.00      B   
ATOM   2486  C   ILE B  60       1.022   5.787  11.679  1.00 10.00      B   
ATOM   2487  O   ILE B  60       0.657   4.610  11.733  1.00 10.00      B   
ATOM   2488  N   ASN B  61       2.258   6.178  11.983  1.00 10.00      B   
ATOM   2489  HN  ASN B  61       2.485   7.134  11.930  1.00 10.00      B   
ATOM   2490  CA  ASN B  61       3.292   5.226  12.381  1.00 10.00      B   
ATOM   2491  CB  ASN B  61       4.630   5.937  12.608  1.00 10.00      B   
ATOM   2492  CG  ASN B  61       5.809   4.985  12.593  1.00 10.00      B   
ATOM   2493  OD1 ASN B  61       6.230   4.524  11.534  1.00 10.00      B   
ATOM   2494  ND2 ASN B  61       6.363   4.701  13.760  1.00 10.00      B   
ATOM   2495 HD21 ASN B  61       5.987   5.117  14.566  1.00 10.00      B   
ATOM   2496 HD22 ASN B  61       7.126   4.086  13.774  1.00 10.00      B   
ATOM   2497  C   ASN B  61       2.877   4.461  13.630  1.00 10.00      B   
ATOM   2498  O   ASN B  61       3.112   3.260  13.735  1.00 10.00      B   
ATOM   2499  N   SER B  62       2.229   5.161  14.558  1.00 10.00      B   
ATOM   2500  HN  SER B  62       2.061   6.116  14.402  1.00 10.00      B   
ATOM   2501  CA  SER B  62       1.766   4.556  15.804  1.00 10.00      B   
ATOM   2502  CB  SER B  62       1.105   5.612  16.690  1.00 10.00      B   
ATOM   2503  OG  SER B  62       1.957   6.731  16.871  1.00 10.00      B   
ATOM   2504  HG  SER B  62       2.644   6.726  16.193  1.00 10.00      B   
ATOM   2505  C   SER B  62       0.791   3.407  15.537  1.00 10.00      B   
ATOM   2506  O   SER B  62       0.666   2.480  16.335  1.00 10.00      B   
ATOM   2507  N   VAL B  63       0.104   3.472  14.406  1.00 10.00      B   
ATOM   2508  HN  VAL B  63       0.252   4.228  13.799  1.00 10.00      B   
ATOM   2509  CA  VAL B  63      -0.848   2.439  14.035  1.00 10.00      B   
ATOM   2510  CB  VAL B  63      -1.911   2.971  13.047  1.00 10.00      B   
ATOM   2511  CG1 VAL B  63      -2.994   1.928  12.807  1.00 10.00      B   
ATOM   2512  CG2 VAL B  63      -2.524   4.264  13.565  1.00 10.00      B   
ATOM   2513  C   VAL B  63      -0.112   1.265  13.399  1.00 10.00      B   
ATOM   2514  O   VAL B  63      -0.362   0.106  13.731  1.00 10.00      B   
ATOM   2515  N   LEU B  64       0.826   1.586  12.514  1.00 10.00      B   
ATOM   2516  HN  LEU B  64       0.997   2.535  12.326  1.00 10.00      B   
ATOM   2517  CA  LEU B  64       1.607   0.576  11.810  1.00 10.00      B   
ATOM   2518  CB  LEU B  64       2.447   1.223  10.706  1.00 10.00      B   
ATOM   2519  CG  LEU B  64       1.672   1.867   9.553  1.00 10.00      B   
ATOM   2520  CD1 LEU B  64       2.630   2.491   8.550  1.00 10.00      B   
ATOM   2521  CD2 LEU B  64       0.776   0.844   8.871  1.00 10.00      B   
ATOM   2522  C   LEU B  64       2.498  -0.227  12.754  1.00 10.00      B   
ATOM   2523  O   LEU B  64       2.755  -1.410  12.516  1.00 10.00      B   
ATOM   2524  N   GLU B  65       2.957   0.419  13.828  1.00 10.00      B   
ATOM   2525  HN  GLU B  65       2.723   1.367  13.949  1.00 10.00      B   
ATOM   2526  CA  GLU B  65       3.819  -0.228  14.818  1.00 10.00      B   
ATOM   2527  CB  GLU B  65       4.180   0.747  15.940  1.00 10.00      B   
ATOM   2528  CG  GLU B  65       5.154   1.836  15.525  1.00 10.00      B   
ATOM   2529  CD  GLU B  65       5.356   2.879  16.604  1.00 10.00      B   
ATOM   2530  OE1 GLU B  65       6.503   3.048  17.068  1.00 10.00      B   
ATOM   2531  OE2 GLU B  65       4.370   3.540  16.995  1.00 10.00      B   
ATOM   2532  C   GLU B  65       3.163  -1.472  15.404  1.00 10.00      B   
ATOM   2533  O   GLU B  65       3.846  -2.414  15.802  1.00 10.00      B   
ATOM   2534  N   SER B  66       1.833  -1.479  15.426  1.00 10.00      B   
ATOM   2535  HN  SER B  66       1.349  -0.707  15.067  1.00 10.00      B   
ATOM   2536  CA  SER B  66       1.073  -2.606  15.961  1.00 10.00      B   
ATOM   2537  CB  SER B  66      -0.401  -2.219  16.092  1.00 10.00      B   
ATOM   2538  OG  SER B  66      -0.533  -0.860  16.485  1.00 10.00      B   
ATOM   2539  HG  SER B  66      -0.748  -0.326  15.710  1.00 10.00      B   
ATOM   2540  C   SER B  66       1.221  -3.846  15.076  1.00 10.00      B   
ATOM   2541  O   SER B  66       0.947  -4.967  15.504  1.00 10.00      B   
ATOM   2542  N   LEU B  67       1.655  -3.635  13.840  1.00 10.00      B   
ATOM   2543  HN  LEU B  67       1.858  -2.719  13.554  1.00 10.00      B   
ATOM   2544  CA  LEU B  67       1.849  -4.726  12.896  1.00 10.00      B   
ATOM   2545  CB  LEU B  67       1.028  -4.488  11.626  1.00 10.00      B   
ATOM   2546  CG  LEU B  67      -0.493  -4.523  11.776  1.00 10.00      B   
ATOM   2547  CD1 LEU B  67      -1.164  -4.132  10.468  1.00 10.00      B   
ATOM   2548  CD2 LEU B  67      -0.958  -5.900  12.225  1.00 10.00      B   
ATOM   2549  C   LEU B  67       3.325  -4.852  12.537  1.00 10.00      B   
ATOM   2550  O   LEU B  67       3.679  -5.503  11.552  1.00 10.00      B   
ATOM   2551  N   TYR B  68       4.173  -4.215  13.348  1.00 10.00      B   
ATOM   2552  HN  TYR B  68       3.810  -3.723  14.116  1.00 10.00      B   
ATOM   2553  CA  TYR B  68       5.623  -4.225  13.144  1.00 10.00      B   
ATOM   2554  CB  TYR B  68       6.187  -5.655  13.124  1.00 10.00      B   
ATOM   2555  CG  TYR B  68       6.483  -6.232  14.492  1.00 10.00      B   
ATOM   2556  CD1 TYR B  68       7.759  -6.155  15.036  1.00 10.00      B   
ATOM   2557  CD2 TYR B  68       5.492  -6.858  15.239  1.00 10.00      B   
ATOM   2558  CE1 TYR B  68       8.041  -6.680  16.282  1.00 10.00      B   
ATOM   2559  CE2 TYR B  68       5.765  -7.387  16.490  1.00 10.00      B   
ATOM   2560  CZ  TYR B  68       7.043  -7.296  17.006  1.00 10.00      B   
ATOM   2561  OH  TYR B  68       7.325  -7.818  18.251  1.00 10.00      B   
ATOM   2562  HH  TYR B  68       7.914  -7.212  18.719  1.00 10.00      B   
ATOM   2563  C   TYR B  68       6.034  -3.457  11.887  1.00 10.00      B   
ATOM   2564  O   TYR B  68       7.115  -3.674  11.348  1.00 10.00      B   
ATOM   2565  N   ILE B  69       5.179  -2.550  11.429  1.00 10.00      B   
ATOM   2566  HN  ILE B  69       4.336  -2.396  11.910  1.00 10.00      B   
ATOM   2567  CA  ILE B  69       5.473  -1.758  10.236  1.00 10.00      B   
ATOM   2568  CB  ILE B  69       4.277  -1.726   9.254  1.00 10.00      B   
ATOM   2569  CG1 ILE B  69       3.635  -3.112   9.133  1.00 10.00      B   
ATOM   2570  CG2 ILE B  69       4.719  -1.231   7.883  1.00 10.00      B   
ATOM   2571  CD1 ILE B  69       2.361  -3.125   8.314  1.00 10.00      B   
ATOM   2572  C   ILE B  69       5.833  -0.329  10.638  1.00 10.00      B   
ATOM   2573  O   ILE B  69       5.400   0.150  11.687  1.00 10.00      B   
ATOM   2574  N   GLU B  70       6.628   0.344   9.819  1.00 10.00      B   
ATOM   2575  HN  GLU B  70       6.959  -0.087   8.998  1.00 10.00      B   
ATOM   2576  CA  GLU B  70       7.033   1.707  10.111  1.00 10.00      B   
ATOM   2577  CB  GLU B  70       8.356   1.710  10.886  1.00 10.00      B   
ATOM   2578  CG  GLU B  70       9.484   0.947  10.205  1.00 10.00      B   
ATOM   2579  CD  GLU B  70      10.826   1.134  10.883  1.00 10.00      B   
ATOM   2580  OE1 GLU B  70      10.865   1.672  12.011  1.00 10.00      B   
ATOM   2581  OE2 GLU B  70      11.851   0.743  10.291  1.00 10.00      B   
ATOM   2582  C   GLU B  70       7.191   2.527   8.840  1.00 10.00      B   
ATOM   2583  O   GLU B  70       7.468   1.990   7.766  1.00 10.00      B   
ATOM   2584  N   ILE B  71       7.003   3.830   8.970  1.00 10.00      B   
ATOM   2585  HN  ILE B  71       6.752   4.191   9.852  1.00 10.00      B   
ATOM   2586  CA  ILE B  71       7.168   4.744   7.850  1.00 10.00      B   
ATOM   2587  CB  ILE B  71       6.179   5.926   7.916  1.00 10.00      B   
ATOM   2588  CG1 ILE B  71       4.775   5.428   8.273  1.00 10.00      B   
ATOM   2589  CG2 ILE B  71       6.153   6.672   6.587  1.00 10.00      B   
ATOM   2590  CD1 ILE B  71       3.770   6.537   8.493  1.00 10.00      B   
ATOM   2591  C   ILE B  71       8.599   5.265   7.897  1.00 10.00      B   
ATOM   2592  O   ILE B  71       8.854   6.446   8.141  1.00 10.00      B   
ATOM   2593  N   LYS B  72       9.524   4.343   7.694  1.00 10.00      B   
ATOM   2594  HN  LYS B  72       9.233   3.426   7.495  1.00 10.00      B   
ATOM   2595  CA  LYS B  72      10.945   4.628   7.741  1.00 10.00      B   
ATOM   2596  CB  LYS B  72      11.729   3.320   7.604  1.00 10.00      B   
ATOM   2597  CG  LYS B  72      13.198   3.399   7.985  1.00 10.00      B   
ATOM   2598  CD  LYS B  72      13.832   2.016   7.943  1.00 10.00      B   
ATOM   2599  CE  LYS B  72      15.295   2.047   8.350  1.00 10.00      B   
ATOM   2600  NZ  LYS B  72      15.876   0.680   8.426  1.00 10.00      B   
ATOM   2601  HZ1 LYS B  72      16.913   0.738   8.571  1.00 10.00      B   
ATOM   2602  HZ2 LYS B  72      15.689   0.159   7.544  1.00 10.00      B   
ATOM   2603  HZ3 LYS B  72      15.458   0.156   9.221  1.00 10.00      B   
ATOM   2604  C   LYS B  72      11.378   5.621   6.670  1.00 10.00      B   
ATOM   2605  O   LYS B  72      11.205   5.384   5.472  1.00 10.00      B   
ATOM   2606  N   ARG B  73      11.924   6.742   7.115  1.00 10.00      B   
ATOM   2607  HN  ARG B  73      11.998   6.886   8.081  1.00 10.00      B   
ATOM   2608  CA  ARG B  73      12.419   7.764   6.213  1.00 10.00      B   
ATOM   2609  CB  ARG B  73      12.134   9.162   6.775  1.00 10.00      B   
ATOM   2610  CG  ARG B  73      12.675  10.303   5.924  1.00 10.00      B   
ATOM   2611  CD  ARG B  73      12.623  11.629   6.670  1.00 10.00      B   
ATOM   2612  NE  ARG B  73      11.590  12.522   6.143  1.00 10.00      B   
ATOM   2613  HE  ARG B  73      10.934  12.134   5.526  1.00 10.00      B   
ATOM   2614  CZ  ARG B  73      11.488  13.813   6.456  1.00 10.00      B   
ATOM   2615  NH1 ARG B  73      12.369  14.374   7.273  1.00 10.00      B   
ATOM   2616 HH11 ARG B  73      13.151  13.811   7.669  1.00 10.00      B   
ATOM   2617 HH12 ARG B  73      12.280  15.384   7.533  1.00 10.00      B   
ATOM   2618  NH2 ARG B  73      10.508  14.545   5.943  1.00 10.00      B   
ATOM   2619 HH21 ARG B  73      10.425  15.559   6.183  1.00 10.00      B   
ATOM   2620 HH22 ARG B  73       9.807  14.107   5.294  1.00 10.00      B   
ATOM   2621  C   ARG B  73      13.919   7.560   6.036  1.00 10.00      B   
ATOM   2622  O   ARG B  73      14.630   7.280   7.004  1.00 10.00      B   
ATOM   2623  N   GLY B  74      14.396   7.680   4.810  1.00 10.00      B   
ATOM   2624  HN  GLY B  74      13.786   7.913   4.071  1.00 10.00      B   
ATOM   2625  CA  GLY B  74      15.805   7.487   4.554  1.00 10.00      B   
ATOM   2626  C   GLY B  74      16.405   8.591   3.719  1.00 10.00      B   
ATOM   2627  O   GLY B  74      15.803   9.651   3.550  1.00 10.00      B   
ATOM   2628  N   VAL B  75      17.593   8.337   3.199  1.00 10.00      B   
ATOM   2629  HN  VAL B  75      18.011   7.469   3.372  1.00 10.00      B   
ATOM   2630  CA  VAL B  75      18.301   9.300   2.375  1.00 10.00      B   
ATOM   2631  CB  VAL B  75      19.175  10.240   3.246  1.00 10.00      B   
ATOM   2632  CG1 VAL B  75      20.179   9.459   4.087  1.00 10.00      B   
ATOM   2633  CG2 VAL B  75      19.871  11.296   2.401  1.00 10.00      B   
ATOM   2634  C   VAL B  75      19.164   8.566   1.348  1.00 10.00      B   
ATOM   2635  O   VAL B  75      19.809   7.568   1.673  1.00 10.00      B   
ATOM   2636  N   THR B  76      19.138   9.028   0.105  1.00 10.00      B   
ATOM   2637  HN  THR B  76      18.573   9.798  -0.113  1.00 10.00      B   
ATOM   2638  CA  THR B  76      19.929   8.413  -0.948  1.00 10.00      B   
ATOM   2639  CB  THR B  76      19.534   8.959  -2.331  1.00 10.00      B   
ATOM   2640  OG1 THR B  76      18.662  10.084  -2.162  1.00 10.00      B   
ATOM   2641  HG1 THR B  76      18.738  10.665  -2.939  1.00 10.00      B   
ATOM   2642  CG2 THR B  76      18.817   7.886  -3.138  1.00 10.00      B   
ATOM   2643  C   THR B  76      21.420   8.640  -0.706  1.00 10.00      B   
ATOM   2644  O   THR B  76      21.825   9.696  -0.219  1.00 10.00      B   
ATOM   2645  N   GLU B  77      22.227   7.641  -1.041  1.00 10.00      B   
ATOM   2646  HN  GLU B  77      21.845   6.826  -1.427  1.00 10.00      B   
ATOM   2647  CA  GLU B  77      23.670   7.718  -0.842  1.00 10.00      B   
ATOM   2648  CB  GLU B  77      24.287   6.317  -0.830  1.00 10.00      B   
ATOM   2649  CG  GLU B  77      23.349   5.217  -0.360  1.00 10.00      B   
ATOM   2650  CD  GLU B  77      24.084   3.956   0.050  1.00 10.00      B   
ATOM   2651  OE1 GLU B  77      24.913   3.458  -0.739  1.00 10.00      B   
ATOM   2652  OE2 GLU B  77      23.837   3.467   1.173  1.00 10.00      B   
ATOM   2653  C   GLU B  77      24.345   8.567  -1.912  1.00 10.00      B   
ATOM   2654  O   GLU B  77      25.425   9.116  -1.690  1.00 10.00      B   
ATOM   2655  N   ASP B  78      23.705   8.680  -3.067  1.00 10.00      B   
ATOM   2656  HN  ASP B  78      22.837   8.239  -3.183  1.00 10.00      B   
ATOM   2657  CA  ASP B  78      24.266   9.450  -4.171  1.00 10.00      B   
ATOM   2658  CB  ASP B  78      23.913   8.837  -5.533  1.00 10.00      B   
ATOM   2659  CG  ASP B  78      22.434   8.873  -5.860  1.00 10.00      B   
ATOM   2660  OD1 ASP B  78      22.095   9.185  -7.024  1.00 10.00      B   
ATOM   2661  OD2 ASP B  78      21.609   8.575  -4.970  1.00 10.00      B   
ATOM   2662  C   ASP B  78      23.909  10.934  -4.099  1.00 10.00      B   
ATOM   2663  O   ASP B  78      24.765  11.791  -4.316  1.00 10.00      B   
ATOM   2664  N   ASP B  79      22.655  11.243  -3.797  1.00 10.00      B   
ATOM   2665  HN  ASP B  79      22.007  10.525  -3.646  1.00 10.00      B   
ATOM   2666  CA  ASP B  79      22.229  12.638  -3.694  1.00 10.00      B   
ATOM   2667  CB  ASP B  79      21.122  13.020  -4.696  1.00 10.00      B   
ATOM   2668  CG  ASP B  79      19.971  12.034  -4.781  1.00 10.00      B   
ATOM   2669  OD1 ASP B  79      19.132  12.000  -3.857  1.00 10.00      B   
ATOM   2670  OD2 ASP B  79      19.878  11.308  -5.789  1.00 10.00      B   
ATOM   2671  C   ASP B  79      21.882  13.036  -2.260  1.00 10.00      B   
ATOM   2672  O   ASP B  79      22.728  13.559  -1.535  1.00 10.00      B   
ATOM   2673  N   GLY B  80      20.651  12.788  -1.849  1.00 10.00      B   
ATOM   2674  HN  GLY B  80      20.007  12.376  -2.471  1.00 10.00      B   
ATOM   2675  CA  GLY B  80      20.242  13.130  -0.504  1.00 10.00      B   
ATOM   2676  C   GLY B  80      18.751  13.370  -0.393  1.00 10.00      B   
ATOM   2677  O   GLY B  80      18.316  14.322   0.251  1.00 10.00      B   
ATOM   2678  N   ARG B  81      17.967  12.503  -1.017  1.00 10.00      B   
ATOM   2679  HN  ARG B  81      18.374  11.753  -1.504  1.00 10.00      B   
ATOM   2680  CA  ARG B  81      16.517  12.621  -0.990  1.00 10.00      B   
ATOM   2681  CB  ARG B  81      15.907  12.025  -2.262  1.00 10.00      B   
ATOM   2682  CG  ARG B  81      15.786  12.993  -3.428  1.00 10.00      B   
ATOM   2683  CD  ARG B  81      15.556  12.246  -4.732  1.00 10.00      B   
ATOM   2684  NE  ARG B  81      16.727  11.458  -5.110  1.00 10.00      B   
ATOM   2685  HE  ARG B  81      17.615  11.829  -4.873  1.00 10.00      B   
ATOM   2686  CZ  ARG B  81      16.677  10.288  -5.748  1.00 10.00      B   
ATOM   2687  NH1 ARG B  81      15.508   9.730  -6.051  1.00 10.00      B   
ATOM   2688 HH11 ARG B  81      15.479   8.817  -6.554  1.00 10.00      B   
ATOM   2689 HH12 ARG B  81      14.606  10.199  -5.785  1.00 10.00      B   
ATOM   2690  NH2 ARG B  81      17.809   9.675  -6.072  1.00 10.00      B   
ATOM   2691 HH21 ARG B  81      17.792   8.753  -6.561  1.00 10.00      B   
ATOM   2692 HH22 ARG B  81      18.736  10.124  -5.844  1.00 10.00      B   
ATOM   2693  C   ARG B  81      15.932  11.919   0.230  1.00 10.00      B   
ATOM   2694  O   ARG B  81      16.210  10.741   0.467  1.00 10.00      B   
ATOM   2695  N   PRO B  82      15.117  12.636   1.019  1.00 10.00      B   
ATOM   2696  CA  PRO B  82      14.467  12.088   2.211  1.00 10.00      B   
ATOM   2697  CB  PRO B  82      14.007  13.335   2.987  1.00 10.00      B   
ATOM   2698  CG  PRO B  82      14.532  14.512   2.228  1.00 10.00      B   
ATOM   2699  CD  PRO B  82      14.769  14.044   0.823  1.00 10.00      B   
ATOM   2700  C   PRO B  82      13.258  11.238   1.825  1.00 10.00      B   
ATOM   2701  O   PRO B  82      12.111  11.598   2.098  1.00 10.00      B   
ATOM   2702  N   ILE B  83      13.529  10.119   1.173  1.00 10.00      B   
ATOM   2703  HN  ILE B  83      14.469   9.895   0.991  1.00 10.00      B   
ATOM   2704  CA  ILE B  83      12.485   9.210   0.722  1.00 10.00      B   
ATOM   2705  CB  ILE B  83      13.017   8.211  -0.329  1.00 10.00      B   
ATOM   2706  CG1 ILE B  83      14.276   7.502   0.184  1.00 10.00      B   
ATOM   2707  CG2 ILE B  83      13.300   8.924  -1.644  1.00 10.00      B   
ATOM   2708  CD1 ILE B  83      14.763   6.386  -0.717  1.00 10.00      B   
ATOM   2709  C   ILE B  83      11.855   8.441   1.880  1.00 10.00      B   
ATOM   2710  O   ILE B  83      12.462   8.281   2.941  1.00 10.00      B   
ATOM   2711  N   TYR B  84      10.634   7.972   1.665  1.00 10.00      B   
ATOM   2712  HN  TYR B  84      10.207   8.134   0.798  1.00 10.00      B   
ATOM   2713  CA  TYR B  84       9.910   7.211   2.670  1.00 10.00      B   
ATOM   2714  CB  TYR B  84       8.551   7.859   2.954  1.00 10.00      B   
ATOM   2715  CG  TYR B  84       8.607   9.327   3.313  1.00 10.00      B   
ATOM   2716  CD1 TYR B  84       8.485  10.308   2.336  1.00 10.00      B   
ATOM   2717  CD2 TYR B  84       8.762   9.734   4.632  1.00 10.00      B   
ATOM   2718  CE1 TYR B  84       8.518  11.649   2.661  1.00 10.00      B   
ATOM   2719  CE2 TYR B  84       8.798  11.074   4.966  1.00 10.00      B   
ATOM   2720  CZ  TYR B  84       8.674  12.026   3.977  1.00 10.00      B   
ATOM   2721  OH  TYR B  84       8.699  13.361   4.305  1.00 10.00      B   
ATOM   2722  HH  TYR B  84       7.959  13.805   3.872  1.00 10.00      B   
ATOM   2723  C   TYR B  84       9.682   5.793   2.167  1.00 10.00      B   
ATOM   2724  O   TYR B  84       9.491   5.579   0.968  1.00 10.00      B   
ATOM   2725  N   ALA B  85       9.709   4.831   3.073  1.00 10.00      B   
ATOM   2726  HN  ALA B  85       9.892   5.058   4.013  1.00 10.00      B   
ATOM   2727  CA  ALA B  85       9.491   3.440   2.712  1.00 10.00      B   
ATOM   2728  CB  ALA B  85      10.817   2.750   2.421  1.00 10.00      B   
ATOM   2729  C   ALA B  85       8.741   2.710   3.819  1.00 10.00      B   
ATOM   2730  O   ALA B  85       8.993   2.935   5.002  1.00 10.00      B   
ATOM   2731  N   LEU B  86       7.811   1.847   3.430  1.00 10.00      B   
ATOM   2732  HN  LEU B  86       7.646   1.724   2.475  1.00 10.00      B   
ATOM   2733  CA  LEU B  86       7.035   1.074   4.392  1.00 10.00      B   
ATOM   2734  CB  LEU B  86       5.679   0.676   3.804  1.00 10.00      B   
ATOM   2735  CG  LEU B  86       4.694   1.819   3.542  1.00 10.00      B   
ATOM   2736  CD1 LEU B  86       3.421   1.287   2.905  1.00 10.00      B   
ATOM   2737  CD2 LEU B  86       4.379   2.566   4.831  1.00 10.00      B   
ATOM   2738  C   LEU B  86       7.819  -0.159   4.821  1.00 10.00      B   
ATOM   2739  O   LEU B  86       7.496  -1.288   4.443  1.00 10.00      B   
ATOM   2740  N   VAL B  87       8.852   0.078   5.608  1.00 10.00      B   
ATOM   2741  HN  VAL B  87       9.025   1.002   5.891  1.00 10.00      B   
ATOM   2742  CA  VAL B  87       9.726  -0.976   6.089  1.00 10.00      B   
ATOM   2743  CB  VAL B  87      11.101  -0.386   6.486  1.00 10.00      B   
ATOM   2744  CG1 VAL B  87      12.100  -1.474   6.845  1.00 10.00      B   
ATOM   2745  CG2 VAL B  87      11.645   0.490   5.368  1.00 10.00      B   
ATOM   2746  C   VAL B  87       9.109  -1.686   7.289  1.00 10.00      B   
ATOM   2747  O   VAL B  87       8.244  -1.137   7.971  1.00 10.00      B   
ATOM   2748  N   ASN B  88       9.541  -2.916   7.522  1.00 10.00      B   
ATOM   2749  HN  ASN B  88      10.219  -3.301   6.930  1.00 10.00      B   
ATOM   2750  CA  ASN B  88       9.058  -3.701   8.643  1.00 10.00      B   
ATOM   2751  CB  ASN B  88       8.648  -5.104   8.183  1.00 10.00      B   
ATOM   2752  CG  ASN B  88       7.769  -5.814   9.196  1.00 10.00      B   
ATOM   2753  OD1 ASN B  88       8.262  -6.459  10.117  1.00 10.00      B   
ATOM   2754  ND2 ASN B  88       6.458  -5.701   9.033  1.00 10.00      B   
ATOM   2755 HD21 ASN B  88       6.129  -5.174   8.276  1.00 10.00      B   
ATOM   2756 HD22 ASN B  88       5.873  -6.142   9.683  1.00 10.00      B   
ATOM   2757  C   ASN B  88      10.150  -3.784   9.707  1.00 10.00      B   
ATOM   2758  O   ASN B  88      11.339  -3.729   9.391  1.00 10.00      B   
ATOM   2759  N   LEU B  89       9.744  -3.906  10.960  1.00 10.00      B   
ATOM   2760  HN  LEU B  89       8.777  -3.945  11.147  1.00 10.00      B   
ATOM   2761  CA  LEU B  89      10.684  -3.980  12.071  1.00 10.00      B   
ATOM   2762  CB  LEU B  89       9.988  -3.615  13.383  1.00 10.00      B   
ATOM   2763  CG  LEU B  89       9.531  -2.160  13.511  1.00 10.00      B   
ATOM   2764  CD1 LEU B  89       8.522  -2.010  14.635  1.00 10.00      B   
ATOM   2765  CD2 LEU B  89      10.725  -1.248  13.741  1.00 10.00      B   
ATOM   2766  C   LEU B  89      11.348  -5.352  12.174  1.00 10.00      B   
ATOM   2767  O   LEU B  89      12.387  -5.499  12.821  1.00 10.00      B   
ATOM   2768  N   ALA B  90      10.750  -6.354  11.540  1.00 10.00      B   
ATOM   2769  HN  ALA B  90       9.925  -6.182  11.034  1.00 10.00      B   
ATOM   2770  CA  ALA B  90      11.303  -7.702  11.567  1.00 10.00      B   
ATOM   2771  CB  ALA B  90      10.240  -8.731  11.209  1.00 10.00      B   
ATOM   2772  C   ALA B  90      12.487  -7.806  10.615  1.00 10.00      B   
ATOM   2773  O   ALA B  90      12.389  -7.416   9.448  1.00 10.00      B   
ATOM   2774  N   THR B  91      13.603  -8.325  11.122  1.00 10.00      B   
ATOM   2775  HN  THR B  91      13.616  -8.591  12.067  1.00 10.00      B   
ATOM   2776  CA  THR B  91      14.820  -8.488  10.331  1.00 10.00      B   
ATOM   2777  CB  THR B  91      15.985  -9.042  11.186  1.00 10.00      B   
ATOM   2778  OG1 THR B  91      17.158  -9.204  10.380  1.00 10.00      B   
ATOM   2779  HG1 THR B  91      17.924  -9.370  10.956  1.00 10.00      B   
ATOM   2780  CG2 THR B  91      15.615 -10.374  11.826  1.00 10.00      B   
ATOM   2781  C   THR B  91      14.579  -9.382   9.114  1.00 10.00      B   
ATOM   2782  O   THR B  91      15.234  -9.237   8.080  1.00 10.00      B   
ATOM   2783  N   THR B  92      13.618 -10.289   9.235  1.00 10.00      B   
ATOM   2784  HN  THR B  92      13.132 -10.359  10.083  1.00 10.00      B   
ATOM   2785  CA  THR B  92      13.268 -11.197   8.156  1.00 10.00      B   
ATOM   2786  CB  THR B  92      12.497 -12.408   8.713  1.00 10.00      B   
ATOM   2787  OG1 THR B  92      12.270 -12.217  10.119  1.00 10.00      B   
ATOM   2788  HG1 THR B  92      11.328 -12.281  10.299  1.00 10.00      B   
ATOM   2789  CG2 THR B  92      13.288 -13.687   8.499  1.00 10.00      B   
ATOM   2790  C   THR B  92      12.408 -10.483   7.110  1.00 10.00      B   
ATOM   2791  O   THR B  92      11.345 -10.966   6.724  1.00 10.00      B   
ATOM   2792  N   SER B  93      12.894  -9.340   6.641  1.00 10.00      B   
ATOM   2793  HN  SER B  93      13.761  -9.019   6.982  1.00 10.00      B   
ATOM   2794  CA  SER B  93      12.190  -8.535   5.651  1.00 10.00      B   
ATOM   2795  CB  SER B  93      12.679  -7.086   5.741  1.00 10.00      B   
ATOM   2796  OG  SER B  93      13.363  -6.860   6.968  1.00 10.00      B   
ATOM   2797  HG  SER B  93      12.767  -7.043   7.709  1.00 10.00      B   
ATOM   2798  C   SER B  93      12.393  -9.079   4.233  1.00 10.00      B   
ATOM   2799  O   SER B  93      12.239  -8.357   3.248  1.00 10.00      B   
ATOM   2800  N   ILE B  94      12.723 -10.363   4.137  1.00 10.00      B   
ATOM   2801  HN  ILE B  94      12.812 -10.891   4.958  1.00 10.00      B   
ATOM   2802  CA  ILE B  94      12.946 -11.010   2.851  1.00 10.00      B   
ATOM   2803  CB  ILE B  94      13.687 -12.362   3.022  1.00 10.00      B   
ATOM   2804  CG1 ILE B  94      13.989 -13.017   1.671  1.00 10.00      B   
ATOM   2805  CG2 ILE B  94      12.915 -13.313   3.927  1.00 10.00      B   
ATOM   2806  CD1 ILE B  94      14.998 -12.263   0.834  1.00 10.00      B   
ATOM   2807  C   ILE B  94      11.618 -11.216   2.114  1.00 10.00      B   
ATOM   2808  O   ILE B  94      11.577 -11.281   0.883  1.00 10.00      B   
ATOM   2809  N   SER B  95      10.533 -11.274   2.878  1.00 10.00      B   
ATOM   2810  HN  SER B  95      10.630 -11.185   3.853  1.00 10.00      B   
ATOM   2811  CA  SER B  95       9.198 -11.473   2.331  1.00 10.00      B   
ATOM   2812  CB  SER B  95       8.202 -11.556   3.482  1.00 10.00      B   
ATOM   2813  OG  SER B  95       8.898 -11.698   4.710  1.00 10.00      B   
ATOM   2814  HG  SER B  95       8.277 -11.605   5.438  1.00 10.00      B   
ATOM   2815  C   SER B  95       8.803 -10.350   1.374  1.00 10.00      B   
ATOM   2816  O   SER B  95       7.980 -10.546   0.484  1.00 10.00      B   
ATOM   2817  N   LYS B  96       9.422  -9.182   1.540  1.00 10.00      B   
ATOM   2818  HN  LYS B  96      10.092  -9.093   2.250  1.00 10.00      B   
ATOM   2819  CA  LYS B  96       9.128  -8.032   0.692  1.00 10.00      B   
ATOM   2820  CB  LYS B  96       9.852  -6.782   1.193  1.00 10.00      B   
ATOM   2821  CG  LYS B  96       9.207  -6.136   2.409  1.00 10.00      B   
ATOM   2822  CD  LYS B  96       7.727  -5.867   2.176  1.00 10.00      B   
ATOM   2823  CE  LYS B  96       7.181  -4.860   3.175  1.00 10.00      B   
ATOM   2824  NZ  LYS B  96       7.565  -3.469   2.822  1.00 10.00      B   
ATOM   2825  HZ1 LYS B  96       8.601  -3.406   2.668  1.00 10.00      B   
ATOM   2826  HZ2 LYS B  96       7.305  -2.815   3.589  1.00 10.00      B   
ATOM   2827  HZ3 LYS B  96       7.082  -3.172   1.951  1.00 10.00      B   
ATOM   2828  C   LYS B  96       9.475  -8.299  -0.770  1.00 10.00      B   
ATOM   2829  O   LYS B  96       9.028  -7.582  -1.663  1.00 10.00      B   
ATOM   2830  N   MET B  97      10.282  -9.325  -1.002  1.00 10.00      B   
ATOM   2831  HN  MET B  97      10.621  -9.848  -0.244  1.00 10.00      B   
ATOM   2832  CA  MET B  97      10.674  -9.694  -2.349  1.00 10.00      B   
ATOM   2833  CB  MET B  97      12.188  -9.569  -2.519  1.00 10.00      B   
ATOM   2834  CG  MET B  97      12.608  -8.690  -3.682  1.00 10.00      B   
ATOM   2835  SD  MET B  97      14.274  -9.053  -4.260  1.00 10.00      B   
ATOM   2836  CE  MET B  97      13.967 -10.500  -5.269  1.00 10.00      B   
ATOM   2837  C   MET B  97      10.242 -11.122  -2.653  1.00 10.00      B   
ATOM   2838  O   MET B  97       9.932 -11.455  -3.793  1.00 10.00      B   
ATOM   2839  N   ALA B  98      10.209 -11.955  -1.616  1.00 10.00      B   
ATOM   2840  HN  ALA B  98      10.445 -11.618  -0.726  1.00 10.00      B   
ATOM   2841  CA  ALA B  98       9.832 -13.361  -1.759  1.00 10.00      B   
ATOM   2842  CB  ALA B  98      10.151 -14.132  -0.486  1.00 10.00      B   
ATOM   2843  C   ALA B  98       8.362 -13.536  -2.128  1.00 10.00      B   
ATOM   2844  O   ALA B  98       8.002 -14.482  -2.822  1.00 10.00      B   
ATOM   2845  N   THR B  99       7.518 -12.628  -1.660  1.00 10.00      B   
ATOM   2846  HN  THR B  99       7.854 -11.896  -1.103  1.00 10.00      B   
ATOM   2847  CA  THR B  99       6.091 -12.703  -1.942  1.00 10.00      B   
ATOM   2848  CB  THR B  99       5.255 -12.295  -0.704  1.00 10.00      B   
ATOM   2849  OG1 THR B  99       5.951 -12.686   0.492  1.00 10.00      B   
ATOM   2850  HG1 THR B  99       5.491 -12.317   1.269  1.00 10.00      B   
ATOM   2851  CG2 THR B  99       3.898 -12.987  -0.723  1.00 10.00      B   
ATOM   2852  C   THR B  99       5.711 -11.839  -3.152  1.00 10.00      B   
ATOM   2853  O   THR B  99       4.546 -11.487  -3.338  1.00 10.00      B   
ATOM   2854  N   ASP B 100       6.697 -11.510  -3.983  1.00 10.00      B   
ATOM   2855  HN  ASP B 100       7.606 -11.832  -3.803  1.00 10.00      B   
ATOM   2856  CA  ASP B 100       6.445 -10.694  -5.171  1.00 10.00      B   
ATOM   2857  CB  ASP B 100       6.775  -9.216  -4.933  1.00 10.00      B   
ATOM   2858  CG  ASP B 100       6.295  -8.327  -6.070  1.00 10.00      B   
ATOM   2859  OD1 ASP B 100       5.153  -8.525  -6.546  1.00 10.00      B   
ATOM   2860  OD2 ASP B 100       7.052  -7.427  -6.492  1.00 10.00      B   
ATOM   2861  C   ASP B 100       7.192 -11.220  -6.393  1.00 10.00      B   
ATOM   2862  O   ASP B 100       6.625 -11.313  -7.482  1.00 10.00      B   
ATOM   2863  N   PHE B 101       8.457 -11.574  -6.208  1.00 10.00      B   
ATOM   2864  HN  PHE B 101       8.854 -11.501  -5.313  1.00 10.00      B   
ATOM   2865  CA  PHE B 101       9.273 -12.086  -7.302  1.00 10.00      B   
ATOM   2866  CB  PHE B 101      10.657 -11.427  -7.302  1.00 10.00      B   
ATOM   2867  CG  PHE B 101      10.615  -9.940  -7.508  1.00 10.00      B   
ATOM   2868  CD1 PHE B 101      10.622  -9.405  -8.785  1.00 10.00      B   
ATOM   2869  CD2 PHE B 101      10.565  -9.079  -6.426  1.00 10.00      B   
ATOM   2870  CE1 PHE B 101      10.579  -8.038  -8.979  1.00 10.00      B   
ATOM   2871  CE2 PHE B 101      10.523  -7.711  -6.611  1.00 10.00      B   
ATOM   2872  CZ  PHE B 101      10.530  -7.189  -7.890  1.00 10.00      B   
ATOM   2873  C   PHE B 101       9.406 -13.598  -7.208  1.00 10.00      B   
ATOM   2874  O   PHE B 101       9.176 -14.181  -6.148  1.00 10.00      B   
ATOM   2875  N   ALA B 102       9.773 -14.229  -8.315  1.00 10.00      B   
ATOM   2876  HN  ALA B 102       9.940 -13.706  -9.136  1.00 10.00      B   
ATOM   2877  CA  ALA B 102       9.932 -15.677  -8.351  1.00 10.00      B   
ATOM   2878  CB  ALA B 102       9.900 -16.182  -9.783  1.00 10.00      B   
ATOM   2879  C   ALA B 102      11.216 -16.118  -7.652  1.00 10.00      B   
ATOM   2880  O   ALA B 102      12.100 -15.304  -7.379  1.00 10.00      B   
ATOM   2881  N   GLU B 103      11.316 -17.419  -7.385  1.00 10.00      B   
ATOM   2882  HN  GLU B 103      10.579 -18.014  -7.646  1.00 10.00      B   
ATOM   2883  CA  GLU B 103      12.481 -17.989  -6.709  1.00 10.00      B   
ATOM   2884  CB  GLU B 103      12.293 -19.489  -6.476  1.00 10.00      B   
ATOM   2885  CG  GLU B 103      11.134 -19.808  -5.545  1.00 10.00      B   
ATOM   2886  CD  GLU B 103      10.876 -21.293  -5.402  1.00 10.00      B   
ATOM   2887  OE1 GLU B 103       9.985 -21.816  -6.106  1.00 10.00      B   
ATOM   2888  OE2 GLU B 103      11.551 -21.940  -4.575  1.00 10.00      B   
ATOM   2889  C   GLU B 103      13.788 -17.703  -7.449  1.00 10.00      B   
ATOM   2890  O   GLU B 103      14.797 -17.362  -6.829  1.00 10.00      B   
ATOM   2891  N   ASN B 104      13.765 -17.819  -8.774  1.00 10.00      B   
ATOM   2892  HN  ASN B 104      12.931 -18.080  -9.219  1.00 10.00      B   
ATOM   2893  CA  ASN B 104      14.957 -17.559  -9.581  1.00 10.00      B   
ATOM   2894  CB  ASN B 104      14.802 -18.060 -11.026  1.00 10.00      B   
ATOM   2895  CG  ASN B 104      13.622 -17.455 -11.771  1.00 10.00      B   
ATOM   2896  OD1 ASN B 104      12.609 -17.093 -11.174  1.00 10.00      B   
ATOM   2897  ND2 ASN B 104      13.740 -17.354 -13.087  1.00 10.00      B   
ATOM   2898 HD21 ASN B 104      14.568 -17.669 -13.504  1.00 10.00      B   
ATOM   2899 HD22 ASN B 104      12.990 -16.970 -13.590  1.00 10.00      B   
ATOM   2900  C   ASN B 104      15.325 -16.080  -9.548  1.00 10.00      B   
ATOM   2901  O   ASN B 104      16.501 -15.718  -9.590  1.00 10.00      B   
ATOM   2902  N   GLU B 105      14.313 -15.227  -9.460  1.00 10.00      B   
ATOM   2903  HN  GLU B 105      13.396 -15.573  -9.445  1.00 10.00      B   
ATOM   2904  CA  GLU B 105      14.534 -13.789  -9.393  1.00 10.00      B   
ATOM   2905  CB  GLU B 105      13.226 -13.028  -9.612  1.00 10.00      B   
ATOM   2906  CG  GLU B 105      12.560 -13.316 -10.948  1.00 10.00      B   
ATOM   2907  CD  GLU B 105      11.306 -12.496 -11.169  1.00 10.00      B   
ATOM   2908  OE1 GLU B 105      11.415 -11.358 -11.670  1.00 10.00      B   
ATOM   2909  OE2 GLU B 105      10.205 -12.993 -10.855  1.00 10.00      B   
ATOM   2910  C   GLU B 105      15.137 -13.432  -8.040  1.00 10.00      B   
ATOM   2911  O   GLU B 105      15.987 -12.546  -7.934  1.00 10.00      B   
ATOM   2912  N   LEU B 106      14.690 -14.142  -7.010  1.00 10.00      B   
ATOM   2913  HN  LEU B 106      13.998 -14.822  -7.167  1.00 10.00      B   
ATOM   2914  CA  LEU B 106      15.186 -13.938  -5.658  1.00 10.00      B   
ATOM   2915  CB  LEU B 106      14.428 -14.834  -4.677  1.00 10.00      B   
ATOM   2916  CG  LEU B 106      13.087 -14.305  -4.170  1.00 10.00      B   
ATOM   2917  CD1 LEU B 106      12.208 -15.453  -3.703  1.00 10.00      B   
ATOM   2918  CD2 LEU B 106      13.307 -13.316  -3.038  1.00 10.00      B   
ATOM   2919  C   LEU B 106      16.673 -14.253  -5.595  1.00 10.00      B   
ATOM   2920  O   LEU B 106      17.462 -13.485  -5.035  1.00 10.00      B   
ATOM   2921  N   ASP B 107      17.049 -15.382  -6.188  1.00 10.00      B   
ATOM   2922  HN  ASP B 107      16.369 -15.949  -6.619  1.00 10.00      B   
ATOM   2923  CA  ASP B 107      18.441 -15.802  -6.213  1.00 10.00      B   
ATOM   2924  CB  ASP B 107      18.578 -17.215  -6.779  1.00 10.00      B   
ATOM   2925  CG  ASP B 107      20.023 -17.656  -6.897  1.00 10.00      B   
ATOM   2926  OD1 ASP B 107      20.656 -17.935  -5.858  1.00 10.00      B   
ATOM   2927  OD2 ASP B 107      20.533 -17.737  -8.030  1.00 10.00      B   
ATOM   2928  C   ASP B 107      19.279 -14.818  -7.019  1.00 10.00      B   
ATOM   2929  O   ASP B 107      20.381 -14.455  -6.610  1.00 10.00      B   
ATOM   2930  N   LEU B 108      18.741 -14.377  -8.156  1.00 10.00      B   
ATOM   2931  HN  LEU B 108      17.863 -14.722  -8.435  1.00 10.00      B   
ATOM   2932  CA  LEU B 108      19.432 -13.413  -9.012  1.00 10.00      B   
ATOM   2933  CB  LEU B 108      18.597 -13.086 -10.255  1.00 10.00      B   
ATOM   2934  CG  LEU B 108      19.191 -12.051 -11.218  1.00 10.00      B   
ATOM   2935  CD1 LEU B 108      20.465 -12.579 -11.861  1.00 10.00      B   
ATOM   2936  CD2 LEU B 108      18.177 -11.660 -12.280  1.00 10.00      B   
ATOM   2937  C   LEU B 108      19.739 -12.135  -8.239  1.00 10.00      B   
ATOM   2938  O   LEU B 108      20.850 -11.606  -8.305  1.00 10.00      B   
ATOM   2939  N   PHE B 109      18.748 -11.649  -7.497  1.00 10.00      B   
ATOM   2940  HN  PHE B 109      17.880 -12.111  -7.498  1.00 10.00      B   
ATOM   2941  CA  PHE B 109      18.913 -10.444  -6.696  1.00 10.00      B   
ATOM   2942  CB  PHE B 109      17.585 -10.034  -6.051  1.00 10.00      B   
ATOM   2943  CG  PHE B 109      17.603  -8.663  -5.430  1.00 10.00      B   
ATOM   2944  CD1 PHE B 109      17.746  -8.508  -4.062  1.00 10.00      B   
ATOM   2945  CD2 PHE B 109      17.478  -7.531  -6.215  1.00 10.00      B   
ATOM   2946  CE1 PHE B 109      17.763  -7.251  -3.487  1.00 10.00      B   
ATOM   2947  CE2 PHE B 109      17.494  -6.271  -5.648  1.00 10.00      B   
ATOM   2948  CZ  PHE B 109      17.637  -6.130  -4.282  1.00 10.00      B   
ATOM   2949  C   PHE B 109      19.973 -10.669  -5.623  1.00 10.00      B   
ATOM   2950  O   PHE B 109      20.733  -9.764  -5.281  1.00 10.00      B   
ATOM   2951  N   ARG B 110      20.016 -11.884  -5.090  1.00 10.00      B   
ATOM   2952  HN  ARG B 110      19.369 -12.562  -5.390  1.00 10.00      B   
ATOM   2953  CA  ARG B 110      20.998 -12.234  -4.073  1.00 10.00      B   
ATOM   2954  CB  ARG B 110      20.672 -13.579  -3.416  1.00 10.00      B   
ATOM   2955  CG  ARG B 110      19.667 -13.471  -2.282  1.00 10.00      B   
ATOM   2956  CD  ARG B 110      20.189 -12.560  -1.180  1.00 10.00      B   
ATOM   2957  NE  ARG B 110      19.111 -11.897  -0.449  1.00 10.00      B   
ATOM   2958  HE  ARG B 110      18.734 -12.374   0.330  1.00 10.00      B   
ATOM   2959  CZ  ARG B 110      18.628 -10.693  -0.767  1.00 10.00      B   
ATOM   2960  NH1 ARG B 110      19.134 -10.020  -1.793  1.00 10.00      B   
ATOM   2961 HH11 ARG B 110      19.908 -10.428  -2.356  1.00 10.00      B   
ATOM   2962 HH12 ARG B 110      18.761  -9.077  -2.037  1.00 10.00      B   
ATOM   2963  NH2 ARG B 110      17.648 -10.157  -0.055  1.00 10.00      B   
ATOM   2964 HH21 ARG B 110      17.244 -10.675   0.755  1.00 10.00      B   
ATOM   2965 HH22 ARG B 110      17.284  -9.207  -0.291  1.00 10.00      B   
ATOM   2966  C   ARG B 110      22.400 -12.241  -4.670  1.00 10.00      B   
ATOM   2967  O   ARG B 110      23.335 -11.708  -4.076  1.00 10.00      B   
ATOM   2968  N   LYS B 111      22.522 -12.824  -5.859  1.00 10.00      B   
ATOM   2969  HN  LYS B 111      21.726 -13.228  -6.275  1.00 10.00      B   
ATOM   2970  CA  LYS B 111      23.802 -12.889  -6.560  1.00 10.00      B   
ATOM   2971  CB  LYS B 111      23.658 -13.659  -7.879  1.00 10.00      B   
ATOM   2972  CG  LYS B 111      23.247 -15.115  -7.718  1.00 10.00      B   
ATOM   2973  CD  LYS B 111      24.340 -15.930  -7.049  1.00 10.00      B   
ATOM   2974  CE  LYS B 111      23.833 -17.302  -6.630  1.00 10.00      B   
ATOM   2975  NZ  LYS B 111      23.114 -18.000  -7.729  1.00 10.00      B   
ATOM   2976  HZ1 LYS B 111      23.535 -17.759  -8.645  1.00 10.00      B   
ATOM   2977  HZ2 LYS B 111      22.104 -17.722  -7.738  1.00 10.00      B   
ATOM   2978  HZ3 LYS B 111      23.167 -19.033  -7.595  1.00 10.00      B   
ATOM   2979  C   LYS B 111      24.315 -11.480  -6.834  1.00 10.00      B   
ATOM   2980  O   LYS B 111      25.493 -11.180  -6.635  1.00 10.00      B   
ATOM   2981  N   ALA B 112      23.411 -10.620  -7.282  1.00 10.00      B   
ATOM   2982  HN  ALA B 112      22.492 -10.933  -7.436  1.00 10.00      B   
ATOM   2983  CA  ALA B 112      23.746  -9.234  -7.570  1.00 10.00      B   
ATOM   2984  CB  ALA B 112      22.569  -8.527  -8.226  1.00 10.00      B   
ATOM   2985  C   ALA B 112      24.152  -8.510  -6.293  1.00 10.00      B   
ATOM   2986  O   ALA B 112      25.150  -7.791  -6.273  1.00 10.00      B   
ATOM   2987  N   LEU B 113      23.384  -8.725  -5.226  1.00 10.00      B   
ATOM   2988  HN  LEU B 113      22.610  -9.324  -5.309  1.00 10.00      B   
ATOM   2989  CA  LEU B 113      23.655  -8.094  -3.937  1.00 10.00      B   
ATOM   2990  CB  LEU B 113      22.606  -8.503  -2.901  1.00 10.00      B   
ATOM   2991  CG  LEU B 113      22.712  -7.814  -1.539  1.00 10.00      B   
ATOM   2992  CD1 LEU B 113      22.331  -6.347  -1.649  1.00 10.00      B   
ATOM   2993  CD2 LEU B 113      21.853  -8.523  -0.506  1.00 10.00      B   
ATOM   2994  C   LEU B 113      25.048  -8.447  -3.431  1.00 10.00      B   
ATOM   2995  O   LEU B 113      25.747  -7.601  -2.874  1.00 10.00      B   
ATOM   2996  N   GLU B 114      25.447  -9.697  -3.643  1.00 10.00      B   
ATOM   2997  HN  GLU B 114      24.843 -10.319  -4.102  1.00 10.00      B   
ATOM   2998  CA  GLU B 114      26.759 -10.172  -3.217  1.00 10.00      B   
ATOM   2999  CB  GLU B 114      26.955 -11.635  -3.626  1.00 10.00      B   
ATOM   3000  CG  GLU B 114      26.101 -12.626  -2.849  1.00 10.00      B   
ATOM   3001  CD  GLU B 114      26.900 -13.419  -1.836  1.00 10.00      B   
ATOM   3002  OE1 GLU B 114      28.144 -13.303  -1.831  1.00 10.00      B   
ATOM   3003  OE2 GLU B 114      26.292 -14.168  -1.047  1.00 10.00      B   
ATOM   3004  C   GLU B 114      27.857  -9.314  -3.835  1.00 10.00      B   
ATOM   3005  O   GLU B 114      28.860  -9.008  -3.189  1.00 10.00      B   
ATOM   3006  N   LEU B 115      27.644  -8.915  -5.085  1.00 10.00      B   
ATOM   3007  HN  LEU B 115      26.817  -9.188  -5.535  1.00 10.00      B   
ATOM   3008  CA  LEU B 115      28.603  -8.087  -5.804  1.00 10.00      B   
ATOM   3009  CB  LEU B 115      28.352  -8.168  -7.312  1.00 10.00      B   
ATOM   3010  CG  LEU B 115      28.366  -9.568  -7.927  1.00 10.00      B   
ATOM   3011  CD1 LEU B 115      27.981  -9.508  -9.397  1.00 10.00      B   
ATOM   3012  CD2 LEU B 115      29.730 -10.220  -7.752  1.00 10.00      B   
ATOM   3013  C   LEU B 115      28.524  -6.638  -5.334  1.00 10.00      B   
ATOM   3014  O   LEU B 115      29.533  -5.937  -5.288  1.00 10.00      B   
ATOM   3015  N   ILE B 116      27.317  -6.198  -4.990  1.00 10.00      B   
ATOM   3016  HN  ILE B 116      26.548  -6.805  -5.068  1.00 10.00      B   
ATOM   3017  CA  ILE B 116      27.101  -4.833  -4.509  1.00 10.00      B   
ATOM   3018  CB  ILE B 116      25.601  -4.553  -4.242  1.00 10.00      B   
ATOM   3019  CG1 ILE B 116      24.754  -4.840  -5.488  1.00 10.00      B   
ATOM   3020  CG2 ILE B 116      25.384  -3.123  -3.767  1.00 10.00      B   
ATOM   3021  CD1 ILE B 116      25.125  -4.016  -6.702  1.00 10.00      B   
ATOM   3022  C   ILE B 116      27.890  -4.602  -3.222  1.00 10.00      B   
ATOM   3023  O   ILE B 116      28.519  -3.559  -3.040  1.00 10.00      B   
ATOM   3024  N   ILE B 117      27.853  -5.592  -2.339  1.00 10.00      B   
ATOM   3025  HN  ILE B 117      27.322  -6.393  -2.544  1.00 10.00      B   
ATOM   3026  CA  ILE B 117      28.566  -5.519  -1.073  1.00 10.00      B   
ATOM   3027  CB  ILE B 117      28.099  -6.628  -0.105  1.00 10.00      B   
ATOM   3028  CG1 ILE B 117      26.579  -6.571   0.078  1.00 10.00      B   
ATOM   3029  CG2 ILE B 117      28.803  -6.493   1.236  1.00 10.00      B   
ATOM   3030  CD1 ILE B 117      25.993  -7.793   0.754  1.00 10.00      B   
ATOM   3031  C   ILE B 117      30.071  -5.650  -1.299  1.00 10.00      B   
ATOM   3032  O   ILE B 117      30.863  -4.924  -0.698  1.00 10.00      B   
ATOM   3033  N   ASP B 118      30.451  -6.572  -2.181  1.00 10.00      B   
ATOM   3034  HN  ASP B 118      29.765  -7.108  -2.632  1.00 10.00      B   
ATOM   3035  CA  ASP B 118      31.859  -6.814  -2.496  1.00 10.00      B   
ATOM   3036  CB  ASP B 118      31.996  -7.998  -3.456  1.00 10.00      B   
ATOM   3037  CG  ASP B 118      33.436  -8.300  -3.818  1.00 10.00      B   
ATOM   3038  OD1 ASP B 118      34.190  -8.768  -2.937  1.00 10.00      B   
ATOM   3039  OD2 ASP B 118      33.819  -8.086  -4.987  1.00 10.00      B   
ATOM   3040  C   ASP B 118      32.525  -5.576  -3.089  1.00 10.00      B   
ATOM   3041  O   ASP B 118      33.660  -5.244  -2.744  1.00 10.00      B   
ATOM   3042  N   SER B 119      31.818  -4.900  -3.982  1.00 10.00      B   
ATOM   3043  HN  SER B 119      30.920  -5.220  -4.222  1.00 10.00      B   
ATOM   3044  CA  SER B 119      32.334  -3.698  -4.616  1.00 10.00      B   
ATOM   3045  CB  SER B 119      31.411  -3.272  -5.763  1.00 10.00      B   
ATOM   3046  OG  SER B 119      31.776  -2.004  -6.284  1.00 10.00      B   
ATOM   3047  HG  SER B 119      31.871  -2.070  -7.245  1.00 10.00      B   
ATOM   3048  C   SER B 119      32.469  -2.571  -3.596  1.00 10.00      B   
ATOM   3049  O   SER B 119      31.495  -2.191  -2.940  1.00 10.00      B   
ATOM   3050  N   GLU B 120      33.679  -2.039  -3.463  1.00 10.00      B   
ATOM   3051  HN  GLU B 120      34.418  -2.389  -4.009  1.00 10.00      B   
ATOM   3052  CA  GLU B 120      33.939  -0.956  -2.524  1.00 10.00      B   
ATOM   3053  CB  GLU B 120      35.430  -0.618  -2.474  1.00 10.00      B   
ATOM   3054  CG  GLU B 120      35.821   0.271  -1.304  1.00 10.00      B   
ATOM   3055  CD  GLU B 120      35.529  -0.373   0.036  1.00 10.00      B   
ATOM   3056  OE1 GLU B 120      36.148  -1.414   0.344  1.00 10.00      B   
ATOM   3057  OE2 GLU B 120      34.694   0.159   0.795  1.00 10.00      B   
ATOM   3058  C   GLU B 120      33.129   0.281  -2.892  1.00 10.00      B   
ATOM   3059  O   GLU B 120      32.565   0.947  -2.023  1.00 10.00      B   
ATOM   3060  N   THR B 121      33.039   0.555  -4.185  1.00 10.00      B   
ATOM   3061  HN  THR B 121      33.482  -0.033  -4.833  1.00 10.00      B   
ATOM   3062  CA  THR B 121      32.297   1.704  -4.672  1.00 10.00      B   
ATOM   3063  CB  THR B 121      32.744   2.080  -6.093  1.00 10.00      B   
ATOM   3064  OG1 THR B 121      33.749   1.154  -6.527  1.00 10.00      B   
ATOM   3065  HG1 THR B 121      34.422   1.629  -7.031  1.00 10.00      B   
ATOM   3066  CG2 THR B 121      33.327   3.485  -6.103  1.00 10.00      B   
ATOM   3067  C   THR B 121      30.795   1.430  -4.661  1.00 10.00      B   
ATOM   3068  O   THR B 121      29.995   2.328  -4.898  1.00 10.00      B   
ATOM   3069  N   GLY B 122      30.426   0.181  -4.394  1.00 10.00      B   
ATOM   3070  HN  GLY B 122      31.115  -0.498  -4.237  1.00 10.00      B   
ATOM   3071  CA  GLY B 122      29.025  -0.192  -4.339  1.00 10.00      B   
ATOM   3072  C   GLY B 122      28.380  -0.254  -5.708  1.00 10.00      B   
ATOM   3073  O   GLY B 122      27.173  -0.056  -5.840  1.00 10.00      B   
ATOM   3074  N   PHE B 123      29.179  -0.532  -6.725  1.00 10.00      B   
ATOM   3075  HN  PHE B 123      30.133  -0.695  -6.556  1.00 10.00      B   
ATOM   3076  CA  PHE B 123      28.676  -0.618  -8.088  1.00 10.00      B   
ATOM   3077  CB  PHE B 123      29.135   0.584  -8.918  1.00 10.00      B   
ATOM   3078  CG  PHE B 123      28.301   1.819  -8.723  1.00 10.00      B   
ATOM   3079  CD1 PHE B 123      28.742   2.851  -7.911  1.00 10.00      B   
ATOM   3080  CD2 PHE B 123      27.078   1.949  -9.357  1.00 10.00      B   
ATOM   3081  CE1 PHE B 123      27.978   3.990  -7.734  1.00 10.00      B   
ATOM   3082  CE2 PHE B 123      26.308   3.084  -9.185  1.00 10.00      B   
ATOM   3083  CZ  PHE B 123      26.759   4.107  -8.373  1.00 10.00      B   
ATOM   3084  C   PHE B 123      29.125  -1.913  -8.747  1.00 10.00      B   
ATOM   3085  O   PHE B 123      30.311  -2.243  -8.742  1.00 10.00      B   
ATOM   3086  N   ALA B 124      28.174  -2.649  -9.298  1.00 10.00      B   
ATOM   3087  HN  ALA B 124      27.241  -2.332  -9.259  1.00 10.00      B   
ATOM   3088  CA  ALA B 124      28.471  -3.909  -9.959  1.00 10.00      B   
ATOM   3089  CB  ALA B 124      27.808  -5.060  -9.219  1.00 10.00      B   
ATOM   3090  C   ALA B 124      28.002  -3.878 -11.405  1.00 10.00      B   
ATOM   3091  O   ALA B 124      26.811  -3.719 -11.671  1.00 10.00      B   
ATOM   3092  N   SER B 125      28.940  -4.015 -12.333  1.00 10.00      B   
ATOM   3093  HN  SER B 125      29.877  -4.116 -12.057  1.00 10.00      B   
ATOM   3094  CA  SER B 125      28.618  -4.013 -13.753  1.00 10.00      B   
ATOM   3095  CB  SER B 125      29.903  -4.149 -14.570  1.00 10.00      B   
ATOM   3096  OG  SER B 125      30.975  -3.463 -13.939  1.00 10.00      B   
ATOM   3097  HG  SER B 125      30.666  -2.597 -13.616  1.00 10.00      B   
ATOM   3098  C   SER B 125      27.643  -5.146 -14.089  1.00 10.00      B   
ATOM   3099  O   SER B 125      27.806  -6.275 -13.617  1.00 10.00      B   
ATOM   3100  N   SER B 126      26.632  -4.834 -14.901  1.00 10.00      B   
ATOM   3101  HN  SER B 126      26.564  -3.913 -15.247  1.00 10.00      B   
ATOM   3102  CA  SER B 126      25.615  -5.805 -15.296  1.00 10.00      B   
ATOM   3103  CB  SER B 126      24.644  -5.163 -16.291  1.00 10.00      B   
ATOM   3104  OG  SER B 126      25.321  -4.246 -17.136  1.00 10.00      B   
ATOM   3105  HG  SER B 126      24.746  -4.009 -17.874  1.00 10.00      B   
ATOM   3106  C   SER B 126      26.229  -7.066 -15.899  1.00 10.00      B   
ATOM   3107  O   SER B 126      25.728  -8.169 -15.694  1.00 10.00      B   
ATOM   3108  N   THR B 127      27.323  -6.888 -16.622  1.00 10.00      B   
ATOM   3109  HN  THR B 127      27.677  -5.981 -16.733  1.00 10.00      B   
ATOM   3110  CA  THR B 127      28.020  -7.987 -17.269  1.00 10.00      B   
ATOM   3111  CB  THR B 127      29.248  -7.448 -18.015  1.00 10.00      B   
ATOM   3112  OG1 THR B 127      29.417  -6.057 -17.683  1.00 10.00      B   
ATOM   3113  HG1 THR B 127      30.209  -5.723 -18.117  1.00 10.00      B   
ATOM   3114  CG2 THR B 127      29.060  -7.590 -19.516  1.00 10.00      B   
ATOM   3115  C   THR B 127      28.462  -9.062 -16.272  1.00 10.00      B   
ATOM   3116  O   THR B 127      28.338 -10.256 -16.542  1.00 10.00      B   
ATOM   3117  N   ASN B 128      28.953  -8.630 -15.113  1.00 10.00      B   
ATOM   3118  HN  ASN B 128      28.999  -7.664 -14.945  1.00 10.00      B   
ATOM   3119  CA  ASN B 128      29.419  -9.558 -14.082  1.00 10.00      B   
ATOM   3120  CB  ASN B 128      30.197  -8.813 -12.991  1.00 10.00      B   
ATOM   3121  CG  ASN B 128      31.007  -9.741 -12.103  1.00 10.00      B   
ATOM   3122  OD1 ASN B 128      31.397 -10.833 -12.515  1.00 10.00      B   
ATOM   3123  ND2 ASN B 128      31.269  -9.310 -10.881  1.00 10.00      B   
ATOM   3124 HD21 ASN B 128      30.927  -8.428 -10.616  1.00 10.00      B   
ATOM   3125 HD22 ASN B 128      31.806  -9.882 -10.291  1.00 10.00      B   
ATOM   3126  C   ASN B 128      28.251 -10.324 -13.474  1.00 10.00      B   
ATOM   3127  O   ASN B 128      28.377 -11.496 -13.121  1.00 10.00      B   
ATOM   3128  N   ILE B 129      27.107  -9.660 -13.374  1.00 10.00      B   
ATOM   3129  HN  ILE B 129      27.066  -8.729 -13.686  1.00 10.00      B   
ATOM   3130  CA  ILE B 129      25.910 -10.277 -12.816  1.00 10.00      B   
ATOM   3131  CB  ILE B 129      24.815  -9.226 -12.528  1.00 10.00      B   
ATOM   3132  CG1 ILE B 129      25.400  -8.052 -11.737  1.00 10.00      B   
ATOM   3133  CG2 ILE B 129      23.653  -9.855 -11.770  1.00 10.00      B   
ATOM   3134  CD1 ILE B 129      24.449  -6.889 -11.568  1.00 10.00      B   
ATOM   3135  C   ILE B 129      25.361 -11.334 -13.775  1.00 10.00      B   
ATOM   3136  O   ILE B 129      24.837 -12.367 -13.351  1.00 10.00      B   
ATOM   3137  N   LEU B 130      25.516 -11.076 -15.070  1.00 10.00      B   
ATOM   3138  HN  LEU B 130      25.960 -10.242 -15.338  1.00 10.00      B   
ATOM   3139  CA  LEU B 130      25.040 -11.987 -16.107  1.00 10.00      B   
ATOM   3140  CB  LEU B 130      25.215 -11.363 -17.495  1.00 10.00      B   
ATOM   3141  CG  LEU B 130      24.382 -10.113 -17.789  1.00 10.00      B   
ATOM   3142  CD1 LEU B 130      24.712  -9.560 -19.166  1.00 10.00      B   
ATOM   3143  CD2 LEU B 130      22.896 -10.414 -17.672  1.00 10.00      B   
ATOM   3144  C   LEU B 130      25.753 -13.335 -16.047  1.00 10.00      B   
ATOM   3145  O   LEU B 130      25.196 -14.357 -16.446  1.00 10.00      B   
ATOM   3146  N   ASN B 131      26.978 -13.337 -15.544  1.00 10.00      B   
ATOM   3147  HN  ASN B 131      27.374 -12.490 -15.243  1.00 10.00      B   
ATOM   3148  CA  ASN B 131      27.754 -14.566 -15.439  1.00 10.00      B   
ATOM   3149  CB  ASN B 131      29.236 -14.256 -15.223  1.00 10.00      B   
ATOM   3150  CG  ASN B 131      29.989 -14.012 -16.517  1.00 10.00      B   
ATOM   3151  OD1 ASN B 131      30.039 -12.891 -17.019  1.00 10.00      B   
ATOM   3152  ND2 ASN B 131      30.594 -15.057 -17.059  1.00 10.00      B   
ATOM   3153 HD21 ASN B 131      30.525 -15.922 -16.601  1.00 10.00      B   
ATOM   3154 HD22 ASN B 131      31.094 -14.923 -17.894  1.00 10.00      B   
ATOM   3155  C   ASN B 131      27.239 -15.459 -14.313  1.00 10.00      B   
ATOM   3156  O   ASN B 131      27.280 -16.686 -14.412  1.00 10.00      B   
ATOM   3157  N   LEU B 132      26.723 -14.839 -13.258  1.00 10.00      B   
ATOM   3158  HN  LEU B 132      26.678 -13.859 -13.254  1.00 10.00      B   
ATOM   3159  CA  LEU B 132      26.214 -15.578 -12.106  1.00 10.00      B   
ATOM   3160  CB  LEU B 132      26.175 -14.677 -10.869  1.00 10.00      B   
ATOM   3161  CG  LEU B 132      27.522 -14.134 -10.387  1.00 10.00      B   
ATOM   3162  CD1 LEU B 132      27.330 -13.244  -9.171  1.00 10.00      B   
ATOM   3163  CD2 LEU B 132      28.485 -15.269 -10.074  1.00 10.00      B   
ATOM   3164  C   LEU B 132      24.831 -16.167 -12.366  1.00 10.00      B   
ATOM   3165  O   LEU B 132      24.321 -16.953 -11.565  1.00 10.00      B   
ATOM   3166  N   VAL B 133      24.236 -15.797 -13.495  1.00 10.00      B   
ATOM   3167  HN  VAL B 133      24.705 -15.178 -14.095  1.00 10.00      B   
ATOM   3168  CA  VAL B 133      22.905 -16.278 -13.865  1.00 10.00      B   
ATOM   3169  CB  VAL B 133      22.353 -15.533 -15.103  1.00 10.00      B   
ATOM   3170  CG1 VAL B 133      20.958 -16.026 -15.466  1.00 10.00      B   
ATOM   3171  CG2 VAL B 133      22.332 -14.035 -14.852  1.00 10.00      B   
ATOM   3172  C   VAL B 133      22.904 -17.786 -14.121  1.00 10.00      B   
ATOM   3173  O   VAL B 133      21.886 -18.457 -13.951  1.00 10.00      B   
ATOM   3174  N   ASP B 134      24.054 -18.324 -14.502  1.00 10.00      B   
ATOM   3175  HN  ASP B 134      24.844 -17.751 -14.601  1.00 10.00      B   
ATOM   3176  CA  ASP B 134      24.165 -19.755 -14.774  1.00 10.00      B   
ATOM   3177  CB  ASP B 134      25.411 -20.074 -15.599  1.00 10.00      B   
ATOM   3178  CG  ASP B 134      25.252 -19.684 -17.054  1.00 10.00      B   
ATOM   3179  OD1 ASP B 134      26.178 -19.053 -17.607  1.00 10.00      B   
ATOM   3180  OD2 ASP B 134      24.197 -19.996 -17.650  1.00 10.00      B   
ATOM   3181  C   ASP B 134      24.142 -20.573 -13.489  1.00 10.00      B   
ATOM   3182  O   ASP B 134      23.972 -21.793 -13.514  1.00 10.00      B   
ATOM   3183  N   GLN B 135      24.305 -19.893 -12.364  1.00 10.00      B   
ATOM   3184  HN  GLN B 135      24.432 -18.920 -12.407  1.00 10.00      B   
ATOM   3185  CA  GLN B 135      24.297 -20.546 -11.065  1.00 10.00      B   
ATOM   3186  CB  GLN B 135      25.496 -20.086 -10.233  1.00 10.00      B   
ATOM   3187  CG  GLN B 135      26.844 -20.506 -10.797  1.00 10.00      B   
ATOM   3188  CD  GLN B 135      26.989 -22.011 -10.909  1.00 10.00      B   
ATOM   3189  OE1 GLN B 135      26.391 -22.769 -10.141  1.00 10.00      B   
ATOM   3190  NE2 GLN B 135      27.791 -22.455 -11.862  1.00 10.00      B   
ATOM   3191 HE21 GLN B 135      28.241 -21.797 -12.436  1.00 10.00      B   
ATOM   3192 HE22 GLN B 135      27.910 -23.424 -11.953  1.00 10.00      B   
ATOM   3193  C   GLN B 135      23.004 -20.227 -10.328  1.00 10.00      B   
ATOM   3194  O   GLN B 135      22.918 -20.372  -9.110  1.00 10.00      B   
ATOM   3195  N   LEU B 136      22.004 -19.785 -11.082  1.00 10.00      B   
ATOM   3196  HN  LEU B 136      22.138 -19.700 -12.049  1.00 10.00      B   
ATOM   3197  CA  LEU B 136      20.709 -19.428 -10.514  1.00 10.00      B   
ATOM   3198  CB  LEU B 136      19.821 -18.755 -11.562  1.00 10.00      B   
ATOM   3199  CG  LEU B 136      19.399 -17.314 -11.263  1.00 10.00      B   
ATOM   3200  CD1 LEU B 136      20.617 -16.417 -11.100  1.00 10.00      B   
ATOM   3201  CD2 LEU B 136      18.487 -16.789 -12.360  1.00 10.00      B   
ATOM   3202  C   LEU B 136      19.996 -20.639  -9.926  1.00 10.00      B   
ATOM   3203  O   LEU B 136      20.133 -21.764 -10.423  1.00 10.00      B   
ATOM   3204  N   LYS B 137      19.249 -20.404  -8.861  1.00 10.00      B   
ATOM   3205  HN  LYS B 137      19.196 -19.486  -8.509  1.00 10.00      B   
ATOM   3206  CA  LYS B 137      18.502 -21.460  -8.198  1.00 10.00      B   
ATOM   3207  CB  LYS B 137      18.816 -21.478  -6.700  1.00 10.00      B   
ATOM   3208  CG  LYS B 137      20.300 -21.593  -6.383  1.00 10.00      B   
ATOM   3209  CD  LYS B 137      20.540 -21.930  -4.921  1.00 10.00      B   
ATOM   3210  CE  LYS B 137      20.300 -20.733  -4.012  1.00 10.00      B   
ATOM   3211  NZ  LYS B 137      21.387 -19.724  -4.120  1.00 10.00      B   
ATOM   3212  HZ1 LYS B 137      21.150 -19.018  -4.858  1.00 10.00      B   
ATOM   3213  HZ2 LYS B 137      22.282 -20.187  -4.374  1.00 10.00      B   
ATOM   3214  HZ3 LYS B 137      21.510 -19.231  -3.215  1.00 10.00      B   
ATOM   3215  C   LYS B 137      17.007 -21.268  -8.423  1.00 10.00      B   
ATOM   3216  O   LYS B 137      16.455 -20.219  -8.101  1.00 10.00      B   
ATOM   3217  N   GLY B 138      16.363 -22.281  -8.983  1.00 10.00      B   
ATOM   3218  HN  GLY B 138      16.859 -23.092  -9.225  1.00 10.00      B   
ATOM   3219  CA  GLY B 138      14.943 -22.199  -9.252  1.00 10.00      B   
ATOM   3220  C   GLY B 138      14.673 -22.018 -10.730  1.00 10.00      B   
ATOM   3221  O   GLY B 138      14.007 -21.062 -11.128  1.00 10.00      B   
ATOM   3222  N   LYS B 139      15.203 -22.944 -11.531  1.00 10.00      B   
ATOM   3223  HN  LYS B 139      15.729 -23.666 -11.124  1.00 10.00      B   
ATOM   3224  CA  LYS B 139      15.055 -22.921 -12.987  1.00 10.00      B   
ATOM   3225  CB  LYS B 139      13.592 -22.724 -13.416  1.00 10.00      B   
ATOM   3226  CG  LYS B 139      13.380 -22.652 -14.918  1.00 10.00      B   
ATOM   3227  CD  LYS B 139      12.032 -22.033 -15.257  1.00 10.00      B   
ATOM   3228  CE  LYS B 139      11.959 -20.578 -14.818  1.00 10.00      B   
ATOM   3229  NZ  LYS B 139      10.655 -19.962 -15.172  1.00 10.00      B   
ATOM   3230  HZ1 LYS B 139      10.692 -18.933 -15.031  1.00 10.00      B   
ATOM   3231  HZ2 LYS B 139       9.899 -20.354 -14.575  1.00 10.00      B   
ATOM   3232  HZ3 LYS B 139      10.428 -20.156 -16.167  1.00 10.00      B   
ATOM   3233  C   LYS B 139      15.971 -21.865 -13.609  1.00 10.00      B   
ATOM   3234  O   LYS B 139      15.658 -20.675 -13.611  1.00 10.00      B   
ATOM   3235  N   LYS B 140      17.111 -22.309 -14.123  1.00 10.00      B   
ATOM   3236  HN  LYS B 140      17.309 -23.269 -14.087  1.00 10.00      B   
ATOM   3237  CA  LYS B 140      18.074 -21.409 -14.741  1.00 10.00      B   
ATOM   3238  CB  LYS B 140      19.387 -22.141 -15.014  1.00 10.00      B   
ATOM   3239  CG  LYS B 140      20.560 -21.221 -15.307  1.00 10.00      B   
ATOM   3240  CD  LYS B 140      21.666 -21.956 -16.047  1.00 10.00      B   
ATOM   3241  CE  LYS B 140      21.419 -21.963 -17.547  1.00 10.00      B   
ATOM   3242  NZ  LYS B 140      21.620 -20.614 -18.147  1.00 10.00      B   
ATOM   3243  HZ1 LYS B 140      20.915 -19.943 -17.780  1.00 10.00      B   
ATOM   3244  HZ2 LYS B 140      21.528 -20.664 -19.183  1.00 10.00      B   
ATOM   3245  HZ3 LYS B 140      22.576 -20.259 -17.914  1.00 10.00      B   
ATOM   3246  C   LYS B 140      17.524 -20.840 -16.044  1.00 10.00      B   
ATOM   3247  O   LYS B 140      17.059 -21.581 -16.910  1.00 10.00      B   
ATOM   3248  N   MET B 141      17.582 -19.527 -16.172  1.00 10.00      B   
ATOM   3249  HN  MET B 141      17.960 -18.997 -15.443  1.00 10.00      B   
ATOM   3250  CA  MET B 141      17.097 -18.850 -17.367  1.00 10.00      B   
ATOM   3251  CB  MET B 141      16.133 -17.711 -17.005  1.00 10.00      B   
ATOM   3252  CG  MET B 141      16.725 -16.620 -16.123  1.00 10.00      B   
ATOM   3253  SD  MET B 141      15.509 -15.369 -15.655  1.00 10.00      B   
ATOM   3254  CE  MET B 141      16.481 -14.343 -14.555  1.00 10.00      B   
ATOM   3255  C   MET B 141      18.263 -18.326 -18.200  1.00 10.00      B   
ATOM   3256  O   MET B 141      19.430 -18.608 -17.898  1.00 10.00      B   
ATOM   3257  N   ARG B 142      17.945 -17.570 -19.243  1.00 10.00      B   
ATOM   3258  HN  ARG B 142      16.990 -17.382 -19.429  1.00 10.00      B   
ATOM   3259  CA  ARG B 142      18.960 -17.007 -20.126  1.00 10.00      B   
ATOM   3260  CB  ARG B 142      18.468 -17.027 -21.573  1.00 10.00      B   
ATOM   3261  CG  ARG B 142      18.360 -18.426 -22.156  1.00 10.00      B   
ATOM   3262  CD  ARG B 142      17.371 -18.474 -23.311  1.00 10.00      B   
ATOM   3263  NE  ARG B 142      17.422 -19.752 -24.018  1.00 10.00      B   
ATOM   3264  HE  ARG B 142      18.030 -19.814 -24.789  1.00 10.00      B   
ATOM   3265  CZ  ARG B 142      16.710 -20.830 -23.673  1.00 10.00      B   
ATOM   3266  NH1 ARG B 142      15.861 -20.782 -22.653  1.00 10.00      B   
ATOM   3267 HH11 ARG B 142      15.739 -19.896 -22.111  1.00 10.00      B   
ATOM   3268 HH12 ARG B 142      15.312 -21.629 -22.388  1.00 10.00      B   
ATOM   3269  NH2 ARG B 142      16.836 -21.954 -24.363  1.00 10.00      B   
ATOM   3270 HH21 ARG B 142      16.284 -22.796 -24.095  1.00 10.00      B   
ATOM   3271 HH22 ARG B 142      17.487 -22.002 -25.179  1.00 10.00      B   
ATOM   3272  C   ARG B 142      19.341 -15.591 -19.706  1.00 10.00      B   
ATOM   3273  O   ARG B 142      18.628 -14.949 -18.933  1.00 10.00      B   
ATOM   3274  N   LYS B 143      20.464 -15.105 -20.232  1.00 10.00      B   
ATOM   3275  HN  LYS B 143      20.984 -15.667 -20.845  1.00 10.00      B   
ATOM   3276  CA  LYS B 143      20.951 -13.761 -19.911  1.00 10.00      B   
ATOM   3277  CB  LYS B 143      22.365 -13.539 -20.449  1.00 10.00      B   
ATOM   3278  CG  LYS B 143      23.459 -14.115 -19.562  1.00 10.00      B   
ATOM   3279  CD  LYS B 143      23.874 -15.509 -20.012  1.00 10.00      B   
ATOM   3280  CE  LYS B 143      24.713 -16.203 -18.951  1.00 10.00      B   
ATOM   3281  NZ  LYS B 143      25.485 -17.345 -19.505  1.00 10.00      B   
ATOM   3282  HZ1 LYS B 143      26.309 -17.001 -20.038  1.00 10.00      B   
ATOM   3283  HZ2 LYS B 143      24.889 -17.906 -20.144  1.00 10.00      B   
ATOM   3284  HZ3 LYS B 143      25.823 -17.961 -18.728  1.00 10.00      B   
ATOM   3285  C   LYS B 143      20.007 -12.674 -20.415  1.00 10.00      B   
ATOM   3286  O   LYS B 143      19.885 -11.612 -19.803  1.00 10.00      B   
ATOM   3287  N   LYS B 144      19.325 -12.951 -21.521  1.00 10.00      B   
ATOM   3288  HN  LYS B 144      19.463 -13.814 -21.960  1.00 10.00      B   
ATOM   3289  CA  LYS B 144      18.380 -11.997 -22.097  1.00 10.00      B   
ATOM   3290  CB  LYS B 144      17.834 -12.512 -23.434  1.00 10.00      B   
ATOM   3291  CG  LYS B 144      18.891 -12.707 -24.508  1.00 10.00      B   
ATOM   3292  CD  LYS B 144      18.260 -13.077 -25.839  1.00 10.00      B   
ATOM   3293  CE  LYS B 144      19.315 -13.383 -26.889  1.00 10.00      B   
ATOM   3294  NZ  LYS B 144      20.199 -12.216 -27.149  1.00 10.00      B   
ATOM   3295  HZ1 LYS B 144      20.710 -11.952 -26.284  1.00 10.00      B   
ATOM   3296  HZ2 LYS B 144      19.635 -11.401 -27.466  1.00 10.00      B   
ATOM   3297  HZ3 LYS B 144      20.892 -12.449 -27.888  1.00 10.00      B   
ATOM   3298  C   LYS B 144      17.232 -11.748 -21.127  1.00 10.00      B   
ATOM   3299  O   LYS B 144      16.678 -10.652 -21.058  1.00 10.00      B   
ATOM   3300  N   GLU B 145      16.886 -12.783 -20.376  1.00 10.00      B   
ATOM   3301  HN  GLU B 145      17.365 -13.630 -20.481  1.00 10.00      B   
ATOM   3302  CA  GLU B 145      15.823 -12.693 -19.394  1.00 10.00      B   
ATOM   3303  CB  GLU B 145      15.315 -14.090 -19.052  1.00 10.00      B   
ATOM   3304  CG  GLU B 145      14.777 -14.868 -20.238  1.00 10.00      B   
ATOM   3305  CD  GLU B 145      14.474 -16.306 -19.881  1.00 10.00      B   
ATOM   3306  OE1 GLU B 145      15.333 -17.175 -20.140  1.00 10.00      B   
ATOM   3307  OE2 GLU B 145      13.379 -16.569 -19.331  1.00 10.00      B   
ATOM   3308  C   GLU B 145      16.354 -12.022 -18.135  1.00 10.00      B   
ATOM   3309  O   GLU B 145      15.652 -11.251 -17.485  1.00 10.00      B   
ATOM   3310  N   ALA B 146      17.613 -12.312 -17.818  1.00 10.00      B   
ATOM   3311  HN  ALA B 146      18.116 -12.926 -18.395  1.00 10.00      B   
ATOM   3312  CA  ALA B 146      18.268 -11.750 -16.641  1.00 10.00      B   
ATOM   3313  CB  ALA B 146      19.687 -12.281 -16.509  1.00 10.00      B   
ATOM   3314  C   ALA B 146      18.264 -10.227 -16.679  1.00 10.00      B   
ATOM   3315  O   ALA B 146      17.901  -9.581 -15.696  1.00 10.00      B   
ATOM   3316  N   GLU B 147      18.658  -9.660 -17.819  1.00 10.00      B   
ATOM   3317  HN  GLU B 147      18.947 -10.230 -18.566  1.00 10.00      B   
ATOM   3318  CA  GLU B 147      18.684  -8.209 -17.979  1.00 10.00      B   
ATOM   3319  CB  GLU B 147      19.267  -7.806 -19.335  1.00 10.00      B   
ATOM   3320  CG  GLU B 147      20.788  -7.805 -19.366  1.00 10.00      B   
ATOM   3321  CD  GLU B 147      21.360  -6.727 -20.264  1.00 10.00      B   
ATOM   3322  OE1 GLU B 147      20.919  -5.563 -20.160  1.00 10.00      B   
ATOM   3323  OE2 GLU B 147      22.263  -7.036 -21.071  1.00 10.00      B   
ATOM   3324  C   GLU B 147      17.293  -7.615 -17.788  1.00 10.00      B   
ATOM   3325  O   GLU B 147      17.136  -6.551 -17.186  1.00 10.00      B   
ATOM   3326  N   GLN B 148      16.285  -8.328 -18.276  1.00 10.00      B   
ATOM   3327  HN  GLN B 148      16.476  -9.176 -18.727  1.00 10.00      B   
ATOM   3328  CA  GLN B 148      14.905  -7.887 -18.152  1.00 10.00      B   
ATOM   3329  CB  GLN B 148      13.981  -8.776 -18.986  1.00 10.00      B   
ATOM   3330  CG  GLN B 148      14.020  -8.494 -20.480  1.00 10.00      B   
ATOM   3331  CD  GLN B 148      13.187  -9.478 -21.276  1.00 10.00      B   
ATOM   3332  OE1 GLN B 148      11.978  -9.311 -21.422  1.00 10.00      B   
ATOM   3333  NE2 GLN B 148      13.826 -10.509 -21.800  1.00 10.00      B   
ATOM   3334 HE21 GLN B 148      14.795 -10.580 -21.647  1.00 10.00      B   
ATOM   3335 HE22 GLN B 148      13.309 -11.157 -22.328  1.00 10.00      B   
ATOM   3336  C   GLN B 148      14.477  -7.893 -16.687  1.00 10.00      B   
ATOM   3337  O   GLN B 148      13.795  -6.980 -16.223  1.00 10.00      B   
ATOM   3338  N   VAL B 149      14.888  -8.929 -15.962  1.00 10.00      B   
ATOM   3339  HN  VAL B 149      15.419  -9.634 -16.394  1.00 10.00      B   
ATOM   3340  CA  VAL B 149      14.569  -9.046 -14.546  1.00 10.00      B   
ATOM   3341  CB  VAL B 149      14.896 -10.452 -13.993  1.00 10.00      B   
ATOM   3342  CG1 VAL B 149      14.632 -10.521 -12.497  1.00 10.00      B   
ATOM   3343  CG2 VAL B 149      14.079 -11.508 -14.721  1.00 10.00      B   
ATOM   3344  C   VAL B 149      15.317  -7.975 -13.753  1.00 10.00      B   
ATOM   3345  O   VAL B 149      14.772  -7.382 -12.824  1.00 10.00      B   
ATOM   3346  N   LEU B 150      16.564  -7.720 -14.141  1.00 10.00      B   
ATOM   3347  HN  LEU B 150      16.951  -8.237 -14.883  1.00 10.00      B   
ATOM   3348  CA  LEU B 150      17.378  -6.705 -13.483  1.00 10.00      B   
ATOM   3349  CB  LEU B 150      18.806  -6.710 -14.036  1.00 10.00      B   
ATOM   3350  CG  LEU B 150      19.691  -7.891 -13.623  1.00 10.00      B   
ATOM   3351  CD1 LEU B 150      21.005  -7.870 -14.390  1.00 10.00      B   
ATOM   3352  CD2 LEU B 150      19.945  -7.870 -12.122  1.00 10.00      B   
ATOM   3353  C   LEU B 150      16.744  -5.334 -13.669  1.00 10.00      B   
ATOM   3354  O   LEU B 150      16.684  -4.530 -12.738  1.00 10.00      B   
ATOM   3355  N   GLN B 151      16.257  -5.083 -14.878  1.00 10.00      B   
ATOM   3356  HN  GLN B 151      16.356  -5.764 -15.582  1.00 10.00      B   
ATOM   3357  CA  GLN B 151      15.598  -3.823 -15.195  1.00 10.00      B   
ATOM   3358  CB  GLN B 151      15.281  -3.755 -16.690  1.00 10.00      B   
ATOM   3359  CG  GLN B 151      15.083  -2.347 -17.230  1.00 10.00      B   
ATOM   3360  CD  GLN B 151      16.302  -1.471 -17.027  1.00 10.00      B   
ATOM   3361  OE1 GLN B 151      16.409  -0.759 -16.027  1.00 10.00      B   
ATOM   3362  NE2 GLN B 151      17.234  -1.525 -17.966  1.00 10.00      B   
ATOM   3363 HE21 GLN B 151      17.087  -2.122 -18.732  1.00 10.00      B   
ATOM   3364 HE22 GLN B 151      18.034  -0.968 -17.860  1.00 10.00      B   
ATOM   3365  C   GLN B 151      14.315  -3.694 -14.379  1.00 10.00      B   
ATOM   3366  O   GLN B 151      13.920  -2.597 -13.979  1.00 10.00      B   
ATOM   3367  N   LYS B 152      13.676  -4.833 -14.132  1.00 10.00      B   
ATOM   3368  HN  LYS B 152      14.037  -5.667 -14.501  1.00 10.00      B   
ATOM   3369  CA  LYS B 152      12.451  -4.878 -13.343  1.00 10.00      B   
ATOM   3370  CB  LYS B 152      11.881  -6.302 -13.326  1.00 10.00      B   
ATOM   3371  CG  LYS B 152      10.478  -6.416 -12.746  1.00 10.00      B   
ATOM   3372  CD  LYS B 152      10.141  -7.854 -12.377  1.00 10.00      B   
ATOM   3373  CE  LYS B 152      10.199  -8.776 -13.585  1.00 10.00      B   
ATOM   3374  NZ  LYS B 152       9.778 -10.160 -13.246  1.00 10.00      B   
ATOM   3375  HZ1 LYS B 152       9.804 -10.761 -14.092  1.00 10.00      B   
ATOM   3376  HZ2 LYS B 152       8.811 -10.160 -12.867  1.00 10.00      B   
ATOM   3377  HZ3 LYS B 152      10.421 -10.569 -12.525  1.00 10.00      B   
ATOM   3378  C   LYS B 152      12.747  -4.419 -11.919  1.00 10.00      B   
ATOM   3379  O   LYS B 152      11.950  -3.708 -11.305  1.00 10.00      B   
ATOM   3380  N   PHE B 153      13.911  -4.817 -11.409  1.00 10.00      B   
ATOM   3381  HN  PHE B 153      14.503  -5.382 -11.953  1.00 10.00      B   
ATOM   3382  CA  PHE B 153      14.330  -4.441 -10.065  1.00 10.00      B   
ATOM   3383  CB  PHE B 153      15.622  -5.162  -9.669  1.00 10.00      B   
ATOM   3384  CG  PHE B 153      15.443  -6.624  -9.368  1.00 10.00      B   
ATOM   3385  CD1 PHE B 153      14.430  -7.055  -8.528  1.00 10.00      B   
ATOM   3386  CD2 PHE B 153      16.298  -7.566  -9.918  1.00 10.00      B   
ATOM   3387  CE1 PHE B 153      14.268  -8.397  -8.246  1.00 10.00      B   
ATOM   3388  CE2 PHE B 153      16.141  -8.911  -9.641  1.00 10.00      B   
ATOM   3389  CZ  PHE B 153      15.125  -9.327  -8.802  1.00 10.00      B   
ATOM   3390  C   PHE B 153      14.525  -2.932  -9.964  1.00 10.00      B   
ATOM   3391  O   PHE B 153      14.258  -2.332  -8.925  1.00 10.00      B   
ATOM   3392  N   VAL B 154      14.986  -2.324 -11.052  1.00 10.00      B   
ATOM   3393  HN  VAL B 154      15.183  -2.859 -11.852  1.00 10.00      B   
ATOM   3394  CA  VAL B 154      15.204  -0.882 -11.088  1.00 10.00      B   
ATOM   3395  CB  VAL B 154      15.977  -0.449 -12.354  1.00 10.00      B   
ATOM   3396  CG1 VAL B 154      16.341   1.027 -12.287  1.00 10.00      B   
ATOM   3397  CG2 VAL B 154      17.227  -1.295 -12.538  1.00 10.00      B   
ATOM   3398  C   VAL B 154      13.866  -0.152 -11.036  1.00 10.00      B   
ATOM   3399  O   VAL B 154      13.709   0.842 -10.327  1.00 10.00      B   
ATOM   3400  N   GLN B 155      12.896  -0.679 -11.773  1.00 10.00      B   
ATOM   3401  HN  GLN B 155      13.086  -1.483 -12.305  1.00 10.00      B   
ATOM   3402  CA  GLN B 155      11.560  -0.097 -11.823  1.00 10.00      B   
ATOM   3403  CB  GLN B 155      10.737  -0.754 -12.932  1.00 10.00      B   
ATOM   3404  CG  GLN B 155      11.075  -0.250 -14.324  1.00 10.00      B   
ATOM   3405  CD  GLN B 155      10.382   1.057 -14.658  1.00 10.00      B   
ATOM   3406  OE1 GLN B 155      10.944   1.917 -15.331  1.00 10.00      B   
ATOM   3407  NE2 GLN B 155       9.152   1.213 -14.197  1.00 10.00      B   
ATOM   3408 HE21 GLN B 155       8.759   0.485 -13.667  1.00 10.00      B   
ATOM   3409 HE22 GLN B 155       8.677   2.045 -14.414  1.00 10.00      B   
ATOM   3410  C   GLN B 155      10.849  -0.242 -10.482  1.00 10.00      B   
ATOM   3411  O   GLN B 155      10.038   0.602 -10.100  1.00 10.00      B   
ATOM   3412  N   ASN B 156      11.165  -1.317  -9.770  1.00 10.00      B   
ATOM   3413  HN  ASN B 156      11.819  -1.954 -10.135  1.00 10.00      B   
ATOM   3414  CA  ASN B 156      10.561  -1.583  -8.467  1.00 10.00      B   
ATOM   3415  CB  ASN B 156      10.540  -3.092  -8.183  1.00 10.00      B   
ATOM   3416  CG  ASN B 156       9.366  -3.538  -7.320  1.00 10.00      B   
ATOM   3417  OD1 ASN B 156       9.413  -3.466  -6.091  1.00 10.00      B   
ATOM   3418  ND2 ASN B 156       8.309  -4.023  -7.956  1.00 10.00      B   
ATOM   3419 HD21 ASN B 156       8.335  -4.068  -8.935  1.00 10.00      B   
ATOM   3420 HD22 ASN B 156       7.547  -4.331  -7.420  1.00 10.00      B   
ATOM   3421  C   ASN B 156      11.310  -0.838  -7.360  1.00 10.00      B   
ATOM   3422  O   ASN B 156      10.943  -0.913  -6.191  1.00 10.00      B   
ATOM   3423  N   LYS B 157      12.358  -0.112  -7.747  1.00 10.00      B   
ATOM   3424  HN  LYS B 157      12.591  -0.092  -8.700  1.00 10.00      B   
ATOM   3425  CA  LYS B 157      13.170   0.662  -6.807  1.00 10.00      B   
ATOM   3426  CB  LYS B 157      12.335   1.688  -6.028  1.00 10.00      B   
ATOM   3427  CG  LYS B 157      12.229   3.052  -6.696  1.00 10.00      B   
ATOM   3428  CD  LYS B 157      11.294   3.030  -7.896  1.00 10.00      B   
ATOM   3429  CE  LYS B 157      11.289   4.374  -8.606  1.00 10.00      B   
ATOM   3430  NZ  LYS B 157      10.306   4.421  -9.721  1.00 10.00      B   
ATOM   3431  HZ1 LYS B 157      10.373   3.560 -10.299  1.00 10.00      B   
ATOM   3432  HZ2 LYS B 157      10.496   5.243 -10.329  1.00 10.00      B   
ATOM   3433  HZ3 LYS B 157       9.339   4.501  -9.345  1.00 10.00      B   
ATOM   3434  C   LYS B 157      13.993  -0.223  -5.865  1.00 10.00      B   
ATOM   3435  O   LYS B 157      14.126   0.070  -4.676  1.00 10.00      B   
ATOM   3436  N   TRP B 158      14.535  -1.308  -6.407  1.00 10.00      B   
ATOM   3437  HN  TRP B 158      14.364  -1.503  -7.356  1.00 10.00      B   
ATOM   3438  CA  TRP B 158      15.373  -2.222  -5.635  1.00 10.00      B   
ATOM   3439  CB  TRP B 158      15.023  -3.685  -5.940  1.00 10.00      B   
ATOM   3440  CG  TRP B 158      13.799  -4.191  -5.239  1.00 10.00      B   
ATOM   3441  CD1 TRP B 158      12.574  -4.407  -5.792  1.00 10.00      B   
ATOM   3442  CD2 TRP B 158      13.683  -4.555  -3.856  1.00 10.00      B   
ATOM   3443  NE1 TRP B 158      11.697  -4.873  -4.845  1.00 10.00      B   
ATOM   3444  HE1 TRP B 158      10.754  -5.098  -5.004  1.00 10.00      B   
ATOM   3445  CE2 TRP B 158      12.354  -4.975  -3.646  1.00 10.00      B   
ATOM   3446  CE3 TRP B 158      14.569  -4.565  -2.775  1.00 10.00      B   
ATOM   3447  CZ2 TRP B 158      11.893  -5.400  -2.401  1.00 10.00      B   
ATOM   3448  CZ3 TRP B 158      14.110  -4.987  -1.541  1.00 10.00      B   
ATOM   3449  CH2 TRP B 158      12.785  -5.400  -1.364  1.00 10.00      B   
ATOM   3450  C   TRP B 158      16.839  -1.976  -5.974  1.00 10.00      B   
ATOM   3451  O   TRP B 158      17.690  -1.855  -5.092  1.00 10.00      B   
ATOM   3452  N   LEU B 159      17.119  -1.884  -7.266  1.00 10.00      B   
ATOM   3453  HN  LEU B 159      16.391  -1.954  -7.917  1.00 10.00      B   
ATOM   3454  CA  LEU B 159      18.470  -1.652  -7.746  1.00 10.00      B   
ATOM   3455  CB  LEU B 159      18.973  -2.863  -8.540  1.00 10.00      B   
ATOM   3456  CG  LEU B 159      19.227  -4.152  -7.755  1.00 10.00      B   
ATOM   3457  CD1 LEU B 159      19.505  -5.306  -8.708  1.00 10.00      B   
ATOM   3458  CD2 LEU B 159      20.385  -3.974  -6.786  1.00 10.00      B   
ATOM   3459  C   LEU B 159      18.491  -0.427  -8.645  1.00 10.00      B   
ATOM   3460  O   LEU B 159      17.483  -0.085  -9.256  1.00 10.00      B   
ATOM   3461  N   ILE B 160      19.631   0.238  -8.708  1.00 10.00      B   
ATOM   3462  HN  ILE B 160      20.398  -0.071  -8.170  1.00 10.00      B   
ATOM   3463  CA  ILE B 160      19.783   1.412  -9.553  1.00 10.00      B   
ATOM   3464  CB  ILE B 160      20.259   2.647  -8.756  1.00 10.00      B   
ATOM   3465  CG1 ILE B 160      19.466   2.799  -7.456  1.00 10.00      B   
ATOM   3466  CG2 ILE B 160      20.139   3.907  -9.604  1.00 10.00      B   
ATOM   3467  CD1 ILE B 160      19.974   3.905  -6.555  1.00 10.00      B   
ATOM   3468  C   ILE B 160      20.801   1.111 -10.642  1.00 10.00      B   
ATOM   3469  O   ILE B 160      21.842   0.512 -10.371  1.00 10.00      B   
ATOM   3470  N   GLU B 161      20.498   1.514 -11.863  1.00 10.00      B   
ATOM   3471  HN  GLU B 161      19.655   1.989 -12.016  1.00 10.00      B   
ATOM   3472  CA  GLU B 161      21.392   1.285 -12.985  1.00 10.00      B   
ATOM   3473  CB  GLU B 161      20.607   0.711 -14.170  1.00 10.00      B   
ATOM   3474  CG  GLU B 161      21.447  -0.092 -15.149  1.00 10.00      B   
ATOM   3475  CD  GLU B 161      21.848   0.709 -16.363  1.00 10.00      B   
ATOM   3476  OE1 GLU B 161      21.100   0.699 -17.365  1.00 10.00      B   
ATOM   3477  OE2 GLU B 161      22.904   1.366 -16.321  1.00 10.00      B   
ATOM   3478  C   GLU B 161      22.083   2.589 -13.370  1.00 10.00      B   
ATOM   3479  O   GLU B 161      21.431   3.544 -13.798  1.00 10.00      B   
ATOM   3480  N   LYS B 162      23.393   2.641 -13.177  1.00 10.00      B   
ATOM   3481  HN  LYS B 162      23.859   1.855 -12.807  1.00 10.00      B   
ATOM   3482  CA  LYS B 162      24.163   3.830 -13.506  1.00 10.00      B   
ATOM   3483  CB  LYS B 162      24.755   4.484 -12.250  1.00 10.00      B   
ATOM   3484  CG  LYS B 162      23.720   5.027 -11.271  1.00 10.00      B   
ATOM   3485  CD  LYS B 162      24.246   6.246 -10.523  1.00 10.00      B   
ATOM   3486  CE  LYS B 162      23.277   6.700  -9.438  1.00 10.00      B   
ATOM   3487  NZ  LYS B 162      23.440   8.145  -9.116  1.00 10.00      B   
ATOM   3488  HZ1 LYS B 162      22.846   8.408  -8.296  1.00 10.00      B   
ATOM   3489  HZ2 LYS B 162      23.155   8.726  -9.930  1.00 10.00      B   
ATOM   3490  HZ3 LYS B 162      24.433   8.355  -8.891  1.00 10.00      B   
ATOM   3491  C   LYS B 162      25.264   3.513 -14.511  1.00 10.00      B   
ATOM   3492  O   LYS B 162      26.335   3.030 -14.143  1.00 10.00      B   
ATOM   3493  N   GLU B 163      24.966   3.757 -15.782  1.00 10.00      B   
ATOM   3494  HN  GLU B 163      24.067   4.085 -15.999  1.00 10.00      B   
ATOM   3495  CA  GLU B 163      25.913   3.539 -16.875  1.00 10.00      B   
ATOM   3496  CB  GLU B 163      27.083   4.524 -16.792  1.00 10.00      B   
ATOM   3497  CG  GLU B 163      26.675   5.986 -16.895  1.00 10.00      B   
ATOM   3498  CD  GLU B 163      25.980   6.311 -18.201  1.00 10.00      B   
ATOM   3499  OE1 GLU B 163      26.546   6.010 -19.276  1.00 10.00      B   
ATOM   3500  OE2 GLU B 163      24.870   6.882 -18.163  1.00 10.00      B   
ATOM   3501  C   GLU B 163      26.423   2.099 -16.950  1.00 10.00      B   
ATOM   3502  O   GLU B 163      27.618   1.861 -17.151  1.00 10.00      B   
ATOM   3503  N   GLY B 164      25.518   1.144 -16.789  1.00 10.00      B   
ATOM   3504  HN  GLY B 164      24.576   1.392 -16.616  1.00 10.00      B   
ATOM   3505  CA  GLY B 164      25.893  -0.256 -16.861  1.00 10.00      B   
ATOM   3506  C   GLY B 164      26.303  -0.833 -15.520  1.00 10.00      B   
ATOM   3507  O   GLY B 164      26.548  -2.035 -15.404  1.00 10.00      B   
ATOM   3508  N   GLU B 165      26.388   0.018 -14.511  1.00 10.00      B   
ATOM   3509  HN  GLU B 165      26.193   0.968 -14.666  1.00 10.00      B   
ATOM   3510  CA  GLU B 165      26.765  -0.417 -13.177  1.00 10.00      B   
ATOM   3511  CB  GLU B 165      27.885   0.462 -12.622  1.00 10.00      B   
ATOM   3512  CG  GLU B 165      29.105   0.540 -13.524  1.00 10.00      B   
ATOM   3513  CD  GLU B 165      30.379   0.126 -12.822  1.00 10.00      B   
ATOM   3514  OE1 GLU B 165      31.095   1.012 -12.312  1.00 10.00      B   
ATOM   3515  OE2 GLU B 165      30.678  -1.086 -12.784  1.00 10.00      B   
ATOM   3516  C   GLU B 165      25.556  -0.390 -12.254  1.00 10.00      B   
ATOM   3517  O   GLU B 165      24.891   0.636 -12.117  1.00 10.00      B   
ATOM   3518  N   PHE B 166      25.265  -1.520 -11.638  1.00 10.00      B   
ATOM   3519  HN  PHE B 166      25.835  -2.310 -11.787  1.00 10.00      B   
ATOM   3520  CA  PHE B 166      24.129  -1.628 -10.740  1.00 10.00      B   
ATOM   3521  CB  PHE B 166      23.505  -3.021 -10.832  1.00 10.00      B   
ATOM   3522  CG  PHE B 166      22.517  -3.190 -11.951  1.00 10.00      B   
ATOM   3523  CD1 PHE B 166      21.170  -2.946 -11.744  1.00 10.00      B   
ATOM   3524  CD2 PHE B 166      22.931  -3.602 -13.207  1.00 10.00      B   
ATOM   3525  CE1 PHE B 166      20.255  -3.112 -12.765  1.00 10.00      B   
ATOM   3526  CE2 PHE B 166      22.020  -3.768 -14.235  1.00 10.00      B   
ATOM   3527  CZ  PHE B 166      20.680  -3.522 -14.012  1.00 10.00      B   
ATOM   3528  C   PHE B 166      24.527  -1.342  -9.300  1.00 10.00      B   
ATOM   3529  O   PHE B 166      25.660  -1.599  -8.894  1.00 10.00      B   
ATOM   3530  N   THR B 167      23.588  -0.801  -8.546  1.00 10.00      B   
ATOM   3531  HN  THR B 167      22.720  -0.589  -8.951  1.00 10.00      B   
ATOM   3532  CA  THR B 167      23.798  -0.497  -7.141  1.00 10.00      B   
ATOM   3533  CB  THR B 167      24.346   0.931  -6.930  1.00 10.00      B   
ATOM   3534  OG1 THR B 167      24.755   1.095  -5.568  1.00 10.00      B   
ATOM   3535  HG1 THR B 167      25.712   0.965  -5.507  1.00 10.00      B   
ATOM   3536  CG2 THR B 167      23.307   1.984  -7.280  1.00 10.00      B   
ATOM   3537  C   THR B 167      22.482  -0.686  -6.389  1.00 10.00      B   
ATOM   3538  O   THR B 167      21.435  -0.873  -7.011  1.00 10.00      B   
ATOM   3539  N   LEU B 168      22.526  -0.633  -5.070  1.00 10.00      B   
ATOM   3540  HN  LEU B 168      23.377  -0.431  -4.626  1.00 10.00      B   
ATOM   3541  CA  LEU B 168      21.331  -0.826  -4.267  1.00 10.00      B   
ATOM   3542  CB  LEU B 168      21.689  -1.452  -2.917  1.00 10.00      B   
ATOM   3543  CG  LEU B 168      20.582  -2.259  -2.237  1.00 10.00      B   
ATOM   3544  CD1 LEU B 168      20.185  -3.451  -3.093  1.00 10.00      B   
ATOM   3545  CD2 LEU B 168      21.026  -2.717  -0.857  1.00 10.00      B   
ATOM   3546  C   LEU B 168      20.586   0.489  -4.069  1.00 10.00      B   
ATOM   3547  O   LEU B 168      21.188   1.503  -3.717  1.00 10.00      B   
ATOM   3548  N   HIS B 169      19.278   0.467  -4.306  1.00 10.00      B   
ATOM   3549  HN  HIS B 169      18.854  -0.375  -4.588  1.00 10.00      B   
ATOM   3550  CA  HIS B 169      18.451   1.659  -4.151  1.00 10.00      B   
ATOM   3551  CB  HIS B 169      17.119   1.487  -4.893  1.00 10.00      B   
ATOM   3552  CG  HIS B 169      16.338   2.758  -5.075  1.00 10.00      B   
ATOM   3553  ND1 HIS B 169      15.599   3.305  -4.050  1.00 10.00      B   
ATOM   3554  CD2 HIS B 169      16.218   3.542  -6.174  1.00 10.00      B   
ATOM   3555  CE1 HIS B 169      15.052   4.402  -4.544  1.00 10.00      B   
ATOM   3556  NE2 HIS B 169      15.397   4.587  -5.824  1.00 10.00      B   
ATOM   3557  HE2 HIS B 169      15.254   5.407  -6.351  1.00 10.00      B   
ATOM   3558  C   HIS B 169      18.188   1.929  -2.676  1.00 10.00      B   
ATOM   3559  O   HIS B 169      18.144   0.999  -1.869  1.00 10.00      B   
ATOM   3560  N   GLY B 170      18.003   3.204  -2.339  1.00 10.00      B   
ATOM   3561  HN  GLY B 170      18.047   3.889  -3.036  1.00 10.00      B   
ATOM   3562  CA  GLY B 170      17.740   3.595  -0.965  1.00 10.00      B   
ATOM   3563  C   GLY B 170      16.566   2.851  -0.354  1.00 10.00      B   
ATOM   3564  O   GLY B 170      16.590   2.516   0.827  1.00 10.00      B   
ATOM   3565  N   ARG B 171      15.544   2.582  -1.164  1.00 10.00      B   
ATOM   3566  HN  ARG B 171      15.590   2.867  -2.104  1.00 10.00      B   
ATOM   3567  CA  ARG B 171      14.365   1.864  -0.693  1.00 10.00      B   
ATOM   3568  CB  ARG B 171      13.305   1.766  -1.797  1.00 10.00      B   
ATOM   3569  CG  ARG B 171      12.063   0.983  -1.392  1.00 10.00      B   
ATOM   3570  CD  ARG B 171      11.678  -0.053  -2.440  1.00 10.00      B   
ATOM   3571  NE  ARG B 171      10.902  -1.149  -1.856  1.00 10.00      B   
ATOM   3572  HE  ARG B 171      10.862  -1.198  -0.866  1.00 10.00      B   
ATOM   3573  CZ  ARG B 171      10.271  -2.088  -2.558  1.00 10.00      B   
ATOM   3574  NH1 ARG B 171      10.268  -2.051  -3.883  1.00 10.00      B   
ATOM   3575 HH11 ARG B 171      10.764  -1.284  -4.390  1.00 10.00      B   
ATOM   3576 HH12 ARG B 171       9.772  -2.788  -4.435  1.00 10.00      B   
ATOM   3577  NH2 ARG B 171       9.637  -3.062  -1.921  1.00 10.00      B   
ATOM   3578 HH21 ARG B 171       9.137  -3.802  -2.454  1.00 10.00      B   
ATOM   3579 HH22 ARG B 171       9.645  -3.090  -0.874  1.00 10.00      B   
ATOM   3580  C   ARG B 171      14.758   0.467  -0.231  1.00 10.00      B   
ATOM   3581  O   ARG B 171      14.374   0.026   0.851  1.00 10.00      B   
ATOM   3582  N   ALA B 172      15.551  -0.209  -1.053  1.00 10.00      B   
ATOM   3583  HN  ALA B 172      15.843   0.215  -1.887  1.00 10.00      B   
ATOM   3584  CA  ALA B 172      16.009  -1.555  -0.748  1.00 10.00      B   
ATOM   3585  CB  ALA B 172      16.790  -2.118  -1.922  1.00 10.00      B   
ATOM   3586  C   ALA B 172      16.870  -1.560   0.508  1.00 10.00      B   
ATOM   3587  O   ALA B 172      16.725  -2.432   1.366  1.00 10.00      B   
ATOM   3588  N   ILE B 173      17.762  -0.578   0.605  1.00 10.00      B   
ATOM   3589  HN  ILE B 173      17.828   0.078  -0.125  1.00 10.00      B   
ATOM   3590  CA  ILE B 173      18.651  -0.451   1.756  1.00 10.00      B   
ATOM   3591  CB  ILE B 173      19.626   0.737   1.592  1.00 10.00      B   
ATOM   3592  CG1 ILE B 173      20.429   0.594   0.298  1.00 10.00      B   
ATOM   3593  CG2 ILE B 173      20.563   0.836   2.790  1.00 10.00      B   
ATOM   3594  CD1 ILE B 173      21.176   1.845  -0.102  1.00 10.00      B   
ATOM   3595  C   ILE B 173      17.846  -0.259   3.037  1.00 10.00      B   
ATOM   3596  O   ILE B 173      18.115  -0.896   4.049  1.00 10.00      B   
ATOM   3597  N   LEU B 174      16.848   0.612   2.976  1.00 10.00      B   
ATOM   3598  HN  LEU B 174      16.681   1.088   2.130  1.00 10.00      B   
ATOM   3599  CA  LEU B 174      16.002   0.894   4.127  1.00 10.00      B   
ATOM   3600  CB  LEU B 174      15.032   2.037   3.812  1.00 10.00      B   
ATOM   3601  CG  LEU B 174      15.648   3.424   3.641  1.00 10.00      B   
ATOM   3602  CD1 LEU B 174      14.602   4.417   3.160  1.00 10.00      B   
ATOM   3603  CD2 LEU B 174      16.278   3.894   4.942  1.00 10.00      B   
ATOM   3604  C   LEU B 174      15.212  -0.331   4.568  1.00 10.00      B   
ATOM   3605  O   LEU B 174      15.142  -0.633   5.762  1.00 10.00      B   
ATOM   3606  N   GLU B 175      14.630  -1.031   3.601  1.00 10.00      B   
ATOM   3607  HN  GLU B 175      14.750  -0.747   2.666  1.00 10.00      B   
ATOM   3608  CA  GLU B 175      13.813  -2.205   3.882  1.00 10.00      B   
ATOM   3609  CB  GLU B 175      12.989  -2.612   2.659  1.00 10.00      B   
ATOM   3610  CG  GLU B 175      11.941  -1.586   2.254  1.00 10.00      B   
ATOM   3611  CD  GLU B 175      10.661  -2.225   1.765  1.00 10.00      B   
ATOM   3612  OE1 GLU B 175      10.089  -3.046   2.503  1.00 10.00      B   
ATOM   3613  OE2 GLU B 175      10.212  -1.898   0.644  1.00 10.00      B   
ATOM   3614  C   GLU B 175      14.604  -3.395   4.420  1.00 10.00      B   
ATOM   3615  O   GLU B 175      14.288  -3.921   5.487  1.00 10.00      B   
ATOM   3616  N   MET B 176      15.640  -3.809   3.702  1.00 10.00      B   
ATOM   3617  HN  MET B 176      15.886  -3.321   2.884  1.00 10.00      B   
ATOM   3618  CA  MET B 176      16.433  -4.965   4.114  1.00 10.00      B   
ATOM   3619  CB  MET B 176      16.730  -5.874   2.915  1.00 10.00      B   
ATOM   3620  CG  MET B 176      15.503  -6.548   2.323  1.00 10.00      B   
ATOM   3621  SD  MET B 176      15.913  -7.793   1.082  1.00 10.00      B   
ATOM   3622  CE  MET B 176      14.274  -8.268   0.536  1.00 10.00      B   
ATOM   3623  C   MET B 176      17.732  -4.570   4.811  1.00 10.00      B   
ATOM   3624  O   MET B 176      18.723  -5.294   4.735  1.00 10.00      B   
ATOM   3625  N   GLU B 177      17.714  -3.440   5.511  1.00 10.00      B   
ATOM   3626  HN  GLU B 177      16.887  -2.916   5.542  1.00 10.00      B   
ATOM   3627  CA  GLU B 177      18.898  -2.945   6.220  1.00 10.00      B   
ATOM   3628  CB  GLU B 177      18.568  -1.653   6.972  1.00 10.00      B   
ATOM   3629  CG  GLU B 177      19.787  -0.911   7.497  1.00 10.00      B   
ATOM   3630  CD  GLU B 177      19.478  -0.077   8.721  1.00 10.00      B   
ATOM   3631  OE1 GLU B 177      18.465   0.649   8.710  1.00 10.00      B   
ATOM   3632  OE2 GLU B 177      20.248  -0.154   9.704  1.00 10.00      B   
ATOM   3633  C   GLU B 177      19.449  -3.978   7.200  1.00 10.00      B   
ATOM   3634  O   GLU B 177      20.573  -4.464   7.046  1.00 10.00      B   
ATOM   3635  N   GLN B 178      18.649  -4.301   8.210  1.00 10.00      B   
ATOM   3636  HN  GLN B 178      17.771  -3.870   8.276  1.00 10.00      B   
ATOM   3637  CA  GLN B 178      19.040  -5.264   9.231  1.00 10.00      B   
ATOM   3638  CB  GLN B 178      17.988  -5.346  10.351  1.00 10.00      B   
ATOM   3639  CG  GLN B 178      16.556  -5.605   9.887  1.00 10.00      B   
ATOM   3640  CD  GLN B 178      15.857  -4.365   9.355  1.00 10.00      B   
ATOM   3641  OE1 GLN B 178      16.167  -3.242   9.752  1.00 10.00      B   
ATOM   3642  NE2 GLN B 178      14.907  -4.561   8.453  1.00 10.00      B   
ATOM   3643 HE21 GLN B 178      14.706  -5.484   8.178  1.00 10.00      B   
ATOM   3644 HE22 GLN B 178      14.440  -3.778   8.093  1.00 10.00      B   
ATOM   3645  C   GLN B 178      19.314  -6.641   8.634  1.00 10.00      B   
ATOM   3646  O   GLN B 178      20.251  -7.324   9.041  1.00 10.00      B   
ATOM   3647  N   TYR B 179      18.509  -7.022   7.649  1.00 10.00      B   
ATOM   3648  HN  TYR B 179      17.801  -6.413   7.356  1.00 10.00      B   
ATOM   3649  CA  TYR B 179      18.649  -8.314   6.988  1.00 10.00      B   
ATOM   3650  CB  TYR B 179      17.576  -8.464   5.903  1.00 10.00      B   
ATOM   3651  CG  TYR B 179      17.773  -9.638   4.968  1.00 10.00      B   
ATOM   3652  CD1 TYR B 179      18.334  -9.456   3.712  1.00 10.00      B   
ATOM   3653  CD2 TYR B 179      17.394 -10.923   5.336  1.00 10.00      B   
ATOM   3654  CE1 TYR B 179      18.512 -10.517   2.850  1.00 10.00      B   
ATOM   3655  CE2 TYR B 179      17.571 -11.994   4.477  1.00 10.00      B   
ATOM   3656  CZ  TYR B 179      18.130 -11.783   3.232  1.00 10.00      B   
ATOM   3657  OH  TYR B 179      18.304 -12.838   2.362  1.00 10.00      B   
ATOM   3658  HH  TYR B 179      17.807 -13.602   2.684  1.00 10.00      B   
ATOM   3659  C   TYR B 179      20.047  -8.481   6.396  1.00 10.00      B   
ATOM   3660  O   TYR B 179      20.757  -9.436   6.715  1.00 10.00      B   
ATOM   3661  N   ILE B 180      20.444  -7.539   5.550  1.00 10.00      B   
ATOM   3662  HN  ILE B 180      19.839  -6.791   5.347  1.00 10.00      B   
ATOM   3663  CA  ILE B 180      21.752  -7.583   4.912  1.00 10.00      B   
ATOM   3664  CB  ILE B 180      21.907  -6.454   3.870  1.00 10.00      B   
ATOM   3665  CG1 ILE B 180      20.812  -6.564   2.804  1.00 10.00      B   
ATOM   3666  CG2 ILE B 180      23.284  -6.504   3.222  1.00 10.00      B   
ATOM   3667  CD1 ILE B 180      20.726  -5.365   1.885  1.00 10.00      B   
ATOM   3668  C   ILE B 180      22.870  -7.485   5.950  1.00 10.00      B   
ATOM   3669  O   ILE B 180      23.878  -8.193   5.860  1.00 10.00      B   
ATOM   3670  N   ARG B 181      22.668  -6.627   6.949  1.00 10.00      B   
ATOM   3671  HN  ARG B 181      21.829  -6.116   6.973  1.00 10.00      B   
ATOM   3672  CA  ARG B 181      23.652  -6.422   8.008  1.00 10.00      B   
ATOM   3673  CB  ARG B 181      23.185  -5.323   8.973  1.00 10.00      B   
ATOM   3674  CG  ARG B 181      24.295  -4.721   9.824  1.00 10.00      B   
ATOM   3675  CD  ARG B 181      23.748  -4.010  11.056  1.00 10.00      B   
ATOM   3676  NE  ARG B 181      23.007  -2.788  10.730  1.00 10.00      B   
ATOM   3677  HE  ARG B 181      22.125  -2.896  10.312  1.00 10.00      B   
ATOM   3678  CZ  ARG B 181      23.444  -1.555  10.999  1.00 10.00      B   
ATOM   3679  NH1 ARG B 181      24.643  -1.370  11.544  1.00 10.00      B   
ATOM   3680 HH11 ARG B 181      25.252  -2.189  11.769  1.00 10.00      B   
ATOM   3681 HH12 ARG B 181      24.985  -0.404  11.749  1.00 10.00      B   
ATOM   3682  NH2 ARG B 181      22.684  -0.502  10.720  1.00 10.00      B   
ATOM   3683 HH21 ARG B 181      21.733  -0.630  10.287  1.00 10.00      B   
ATOM   3684 HH22 ARG B 181      23.021   0.461  10.941  1.00 10.00      B   
ATOM   3685  C   ARG B 181      23.924  -7.714   8.776  1.00 10.00      B   
ATOM   3686  O   ARG B 181      25.051  -7.966   9.193  1.00 10.00      B   
ATOM   3687  N   GLU B 182      22.893  -8.529   8.960  1.00 10.00      B   
ATOM   3688  HN  GLU B 182      22.009  -8.275   8.615  1.00 10.00      B   
ATOM   3689  CA  GLU B 182      23.042  -9.784   9.682  1.00 10.00      B   
ATOM   3690  CB  GLU B 182      21.738 -10.179  10.378  1.00 10.00      B   
ATOM   3691  CG  GLU B 182      21.287  -9.207  11.457  1.00 10.00      B   
ATOM   3692  CD  GLU B 182      20.262  -9.817  12.389  1.00 10.00      B   
ATOM   3693  OE1 GLU B 182      20.653 -10.301  13.471  1.00 10.00      B   
ATOM   3694  OE2 GLU B 182      19.062  -9.822  12.048  1.00 10.00      B   
ATOM   3695  C   GLU B 182      23.535 -10.913   8.778  1.00 10.00      B   
ATOM   3696  O   GLU B 182      24.181 -11.848   9.249  1.00 10.00      B   
ATOM   3697  N   THR B 183      23.234 -10.824   7.485  1.00 10.00      B   
ATOM   3698  HN  THR B 183      22.721 -10.052   7.164  1.00 10.00      B   
ATOM   3699  CA  THR B 183      23.653 -11.851   6.533  1.00 10.00      B   
ATOM   3700  CB  THR B 183      22.969 -11.687   5.157  1.00 10.00      B   
ATOM   3701  OG1 THR B 183      21.549 -11.592   5.337  1.00 10.00      B   
ATOM   3702  HG1 THR B 183      21.349 -10.914   5.994  1.00 10.00      B   
ATOM   3703  CG2 THR B 183      23.266 -12.883   4.263  1.00 10.00      B   
ATOM   3704  C   THR B 183      25.174 -11.864   6.369  1.00 10.00      B   
ATOM   3705  O   THR B 183      25.807 -12.918   6.460  1.00 10.00      B   
ATOM   3706  N   TYR B 184      25.757 -10.692   6.141  1.00 10.00      B   
ATOM   3707  HN  TYR B 184      25.201  -9.882   6.086  1.00 10.00      B   
ATOM   3708  CA  TYR B 184      27.204 -10.571   5.980  1.00 10.00      B   
ATOM   3709  CB  TYR B 184      27.573 -10.377   4.504  1.00 10.00      B   
ATOM   3710  CG  TYR B 184      27.416 -11.615   3.648  1.00 10.00      B   
ATOM   3711  CD1 TYR B 184      26.348 -11.747   2.769  1.00 10.00      B   
ATOM   3712  CD2 TYR B 184      28.340 -12.649   3.716  1.00 10.00      B   
ATOM   3713  CE1 TYR B 184      26.204 -12.875   1.983  1.00 10.00      B   
ATOM   3714  CE2 TYR B 184      28.204 -13.781   2.933  1.00 10.00      B   
ATOM   3715  CZ  TYR B 184      27.134 -13.889   2.069  1.00 10.00      B   
ATOM   3716  OH  TYR B 184      26.996 -15.012   1.282  1.00 10.00      B   
ATOM   3717  HH  TYR B 184      26.667 -14.747   0.395  1.00 10.00      B   
ATOM   3718  C   TYR B 184      27.735  -9.399   6.803  1.00 10.00      B   
ATOM   3719  O   TYR B 184      28.114  -8.368   6.252  1.00 10.00      B   
ATOM   3720  N   PRO B 185      27.797  -9.554   8.134  1.00 10.00      B   
ATOM   3721  CA  PRO B 185      28.253  -8.489   9.043  1.00 10.00      B   
ATOM   3722  CB  PRO B 185      27.979  -9.065  10.435  1.00 10.00      B   
ATOM   3723  CG  PRO B 185      27.986 -10.542  10.239  1.00 10.00      B   
ATOM   3724  CD  PRO B 185      27.438 -10.783   8.864  1.00 10.00      B   
ATOM   3725  C   PRO B 185      29.733  -8.145   8.893  1.00 10.00      B   
ATOM   3726  O   PRO B 185      30.179  -7.083   9.328  1.00 10.00      B   
ATOM   3727  N   ASP B 186      30.498  -9.036   8.281  1.00 10.00      B   
ATOM   3728  HN  ASP B 186      30.099  -9.870   7.945  1.00 10.00      B   
ATOM   3729  CA  ASP B 186      31.923  -8.796   8.097  1.00 10.00      B   
ATOM   3730  CB  ASP B 186      32.734 -10.059   8.380  1.00 10.00      B   
ATOM   3731  CG  ASP B 186      33.919  -9.787   9.282  1.00 10.00      B   
ATOM   3732  OD1 ASP B 186      34.071 -10.494  10.296  1.00 10.00      B   
ATOM   3733  OD2 ASP B 186      34.698  -8.856   8.988  1.00 10.00      B   
ATOM   3734  C   ASP B 186      32.217  -8.282   6.697  1.00 10.00      B   
ATOM   3735  O   ASP B 186      33.312  -7.793   6.419  1.00 10.00      B   
ATOM   3736  N   ALA B 187      31.230  -8.390   5.820  1.00 10.00      B   
ATOM   3737  HN  ALA B 187      30.379  -8.779   6.106  1.00 10.00      B   
ATOM   3738  CA  ALA B 187      31.383  -7.939   4.445  1.00 10.00      B   
ATOM   3739  CB  ALA B 187      30.781  -8.950   3.480  1.00 10.00      B   
ATOM   3740  C   ALA B 187      30.767  -6.559   4.246  1.00 10.00      B   
ATOM   3741  O   ALA B 187      31.273  -5.753   3.467  1.00 10.00      B   
ATOM   3742  N   VAL B 188      29.671  -6.291   4.950  1.00 10.00      B   
ATOM   3743  HN  VAL B 188      29.306  -6.974   5.552  1.00 10.00      B   
ATOM   3744  CA  VAL B 188      28.999  -5.001   4.841  1.00 10.00      B   
ATOM   3745  CB  VAL B 188      27.558  -5.020   5.404  1.00 10.00      B   
ATOM   3746  CG1 VAL B 188      26.685  -5.997   4.629  1.00 10.00      B   
ATOM   3747  CG2 VAL B 188      27.544  -5.335   6.894  1.00 10.00      B   
ATOM   3748  C   VAL B 188      29.805  -3.892   5.510  1.00 10.00      B   
ATOM   3749  O   VAL B 188      30.461  -4.108   6.532  1.00 10.00      B   
ATOM   3750  N   LYS B 189      29.758  -2.711   4.919  1.00 10.00      B   
ATOM   3751  HN  LYS B 189      29.220  -2.605   4.110  1.00 10.00      B   
ATOM   3752  CA  LYS B 189      30.476  -1.565   5.443  1.00 10.00      B   
ATOM   3753  CB  LYS B 189      31.183  -0.814   4.309  1.00 10.00      B   
ATOM   3754  CG  LYS B 189      31.498  -1.660   3.084  1.00 10.00      B   
ATOM   3755  CD  LYS B 189      31.491  -0.810   1.823  1.00 10.00      B   
ATOM   3756  CE  LYS B 189      31.363  -1.666   0.575  1.00 10.00      B   
ATOM   3757  NZ  LYS B 189      31.032  -0.854  -0.624  1.00 10.00      B   
ATOM   3758  HZ1 LYS B 189      30.121  -0.365  -0.494  1.00 10.00      B   
ATOM   3759  HZ2 LYS B 189      30.966  -1.467  -1.466  1.00 10.00      B   
ATOM   3760  HZ3 LYS B 189      31.775  -0.140  -0.791  1.00 10.00      B   
ATOM   3761  C   LYS B 189      29.502  -0.625   6.133  1.00 10.00      B   
ATOM   3762  O   LYS B 189      28.319  -0.588   5.792  1.00 10.00      B   
ATOM   3763  N   ILE B 190      29.993   0.121   7.106  1.00 10.00      B   
ATOM   3764  HN  ILE B 190      30.938   0.034   7.349  1.00 10.00      B   
ATOM   3765  CA  ILE B 190      29.163   1.072   7.823  1.00 10.00      B   
ATOM   3766  CB  ILE B 190      29.003   0.710   9.315  1.00 10.00      B   
ATOM   3767  CG1 ILE B 190      30.368   0.575   9.994  1.00 10.00      B   
ATOM   3768  CG2 ILE B 190      28.188  -0.565   9.476  1.00 10.00      B   
ATOM   3769  CD1 ILE B 190      30.299   0.635  11.504  1.00 10.00      B   
ATOM   3770  C   ILE B 190      29.744   2.473   7.694  1.00 10.00      B   
ATOM   3771  O   ILE B 190      30.961   2.643   7.608  1.00 10.00      B   
ATOM   3772  N   CYS B 191      28.875   3.467   7.655  1.00 10.00      B   
ATOM   3773  HN  CYS B 191      27.913   3.268   7.707  1.00 10.00      B   
ATOM   3774  CA  CYS B 191      29.312   4.848   7.537  1.00 10.00      B   
ATOM   3775  CB  CYS B 191      28.213   5.703   6.898  1.00 10.00      B   
ATOM   3776  SG  CYS B 191      28.583   7.474   6.837  1.00 10.00      B   
ATOM   3777  HG  CYS B 191      29.032   7.839   8.033  1.00 10.00      B   
ATOM   3778  C   CYS B 191      29.678   5.411   8.901  1.00 10.00      B   
ATOM   3779  O   CYS B 191      28.911   5.288   9.855  1.00 10.00      B   
ATOM   3780  N   ASN B 192      30.855   6.016   8.993  1.00 10.00      B   
ATOM   3781  HN  ASN B 192      31.437   6.055   8.201  1.00 10.00      B   
ATOM   3782  CA  ASN B 192      31.311   6.615  10.242  1.00 10.00      B   
ATOM   3783  CB  ASN B 192      32.716   7.209  10.069  1.00 10.00      B   
ATOM   3784  CG  ASN B 192      33.408   7.513  11.388  1.00 10.00      B   
ATOM   3785  OD1 ASN B 192      33.910   6.613  12.062  1.00 10.00      B   
ATOM   3786  ND2 ASN B 192      33.463   8.786  11.754  1.00 10.00      B   
ATOM   3787 HD21 ASN B 192      33.060   9.456  11.164  1.00 10.00      B   
ATOM   3788 HD22 ASN B 192      33.909   9.007  12.604  1.00 10.00      B   
ATOM   3789  C   ASN B 192      30.327   7.696  10.685  1.00 10.00      B   
ATOM   3790  O   ASN B 192      29.683   8.336   9.846  1.00 10.00      B   
ATOM   3791  N   ILE B 193      30.192   7.865  12.000  1.00 10.00      B   
ATOM   3792  HN  ILE B 193      30.717   7.296  12.602  1.00 10.00      B   
ATOM   3793  CA  ILE B 193      29.287   8.858  12.590  1.00 10.00      B   
ATOM   3794  CB  ILE B 193      29.371  10.248  11.904  1.00 10.00      B   
ATOM   3795  CG1 ILE B 193      30.778  10.841  12.046  1.00 10.00      B   
ATOM   3796  CG2 ILE B 193      28.326  11.208  12.459  1.00 10.00      B   
ATOM   3797  CD1 ILE B 193      31.253  10.973  13.477  1.00 10.00      B   
ATOM   3798  C   ILE B 193      27.840   8.361  12.627  1.00 10.00      B   
ATOM   3799  O   ILE B 193      27.205   8.362  13.679  1.00 10.00      B   
ATOM   3800  N   CYS B 194      27.330   7.926  11.484  1.00 10.00      B   
ATOM   3801  HN  CYS B 194      27.888   7.936  10.676  1.00 10.00      B   
ATOM   3802  CA  CYS B 194      25.957   7.442  11.396  1.00 10.00      B   
ATOM   3803  CB  CYS B 194      25.442   7.593   9.965  1.00 10.00      B   
ATOM   3804  SG  CYS B 194      25.946   9.136   9.167  1.00 10.00      B   
ATOM   3805  HG  CYS B 194      25.435  10.143   9.865  1.00 10.00      B   
ATOM   3806  C   CYS B 194      25.836   5.989  11.857  1.00 10.00      B   
ATOM   3807  O   CYS B 194      24.841   5.606  12.474  1.00 10.00      B   
ATOM   3808  N   HIS B 195      26.852   5.188  11.542  1.00 10.00      B   
ATOM   3809  HN  HIS B 195      27.610   5.560  11.040  1.00 10.00      B   
ATOM   3810  CA  HIS B 195      26.890   3.770  11.908  1.00 10.00      B   
ATOM   3811  CB  HIS B 195      26.812   3.563  13.426  1.00 10.00      B   
ATOM   3812  CG  HIS B 195      28.090   3.890  14.143  1.00 10.00      B   
ATOM   3813  ND1 HIS B 195      28.108   4.714  15.243  1.00 10.00      B   
ATOM   3814  CD2 HIS B 195      29.356   3.480  13.873  1.00 10.00      B   
ATOM   3815  CE1 HIS B 195      29.375   4.788  15.616  1.00 10.00      B   
ATOM   3816  NE2 HIS B 195      30.166   4.059  14.817  1.00 10.00      B   
ATOM   3817  HE2 HIS B 195      31.096   3.803  15.008  1.00 10.00      B   
ATOM   3818  C   HIS B 195      25.830   2.960  11.166  1.00 10.00      B   
ATOM   3819  O   HIS B 195      25.480   1.848  11.566  1.00 10.00      B   
ATOM   3820  N   SER B 196      25.339   3.523  10.071  1.00 10.00      B   
ATOM   3821  HN  SER B 196      25.667   4.405   9.803  1.00 10.00      B   
ATOM   3822  CA  SER B 196      24.330   2.873   9.253  1.00 10.00      B   
ATOM   3823  CB  SER B 196      23.384   3.928   8.672  1.00 10.00      B   
ATOM   3824  OG  SER B 196      22.964   4.837   9.680  1.00 10.00      B   
ATOM   3825  HG  SER B 196      22.214   4.460  10.154  1.00 10.00      B   
ATOM   3826  C   SER B 196      25.001   2.081   8.132  1.00 10.00      B   
ATOM   3827  O   SER B 196      26.222   2.142   7.972  1.00 10.00      B   
ATOM   3828  N   LEU B 197      24.208   1.340   7.367  1.00 10.00      B   
ATOM   3829  HN  LEU B 197      23.246   1.338   7.540  1.00 10.00      B   
ATOM   3830  CA  LEU B 197      24.733   0.540   6.266  1.00 10.00      B   
ATOM   3831  CB  LEU B 197      23.641  -0.377   5.708  1.00 10.00      B   
ATOM   3832  CG  LEU B 197      24.087  -1.433   4.691  1.00 10.00      B   
ATOM   3833  CD1 LEU B 197      25.060  -2.416   5.325  1.00 10.00      B   
ATOM   3834  CD2 LEU B 197      22.883  -2.166   4.120  1.00 10.00      B   
ATOM   3835  C   LEU B 197      25.285   1.439   5.164  1.00 10.00      B   
ATOM   3836  O   LEU B 197      24.637   2.403   4.758  1.00 10.00      B   
ATOM   3837  N   LEU B 198      26.487   1.129   4.700  1.00 10.00      B   
ATOM   3838  HN  LEU B 198      26.962   0.352   5.072  1.00 10.00      B   
ATOM   3839  CA  LEU B 198      27.130   1.911   3.657  1.00 10.00      B   
ATOM   3840  CB  LEU B 198      28.464   2.478   4.165  1.00 10.00      B   
ATOM   3841  CG  LEU B 198      29.257   3.362   3.192  1.00 10.00      B   
ATOM   3842  CD1 LEU B 198      29.891   4.527   3.929  1.00 10.00      B   
ATOM   3843  CD2 LEU B 198      30.324   2.559   2.464  1.00 10.00      B   
ATOM   3844  C   LEU B 198      27.366   1.076   2.406  1.00 10.00      B   
ATOM   3845  O   LEU B 198      28.133   0.109   2.427  1.00 10.00      B   
ATOM   3846  N   ILE B 199      26.698   1.441   1.323  1.00 10.00      B   
ATOM   3847  HN  ILE B 199      26.067   2.195   1.373  1.00 10.00      B   
ATOM   3848  CA  ILE B 199      26.868   0.744   0.062  1.00 10.00      B   
ATOM   3849  CB  ILE B 199      25.531   0.573  -0.694  1.00 10.00      B   
ATOM   3850  CG1 ILE B 199      24.549  -0.277   0.124  1.00 10.00      B   
ATOM   3851  CG2 ILE B 199      25.755  -0.034  -2.072  1.00 10.00      B   
ATOM   3852  CD1 ILE B 199      25.055  -1.667   0.454  1.00 10.00      B   
ATOM   3853  C   ILE B 199      27.880   1.493  -0.804  1.00 10.00      B   
ATOM   3854  O   ILE B 199      28.961   0.973  -1.101  1.00 10.00      B   
ATOM   3855  N   GLN B 200      27.539   2.719  -1.182  1.00 10.00      B   
ATOM   3856  HN  GLN B 200      26.661   3.082  -0.907  1.00 10.00      B   
ATOM   3857  CA  GLN B 200      28.422   3.545  -1.997  1.00 10.00      B   
ATOM   3858  CB  GLN B 200      27.796   3.853  -3.365  1.00 10.00      B   
ATOM   3859  CG  GLN B 200      26.538   4.705  -3.320  1.00 10.00      B   
ATOM   3860  CD  GLN B 200      25.403   4.097  -4.113  1.00 10.00      B   
ATOM   3861  OE1 GLN B 200      25.277   4.329  -5.315  1.00 10.00      B   
ATOM   3862  NE2 GLN B 200      24.560   3.330  -3.441  1.00 10.00      B   
ATOM   3863 HE21 GLN B 200      24.713   3.205  -2.471  1.00 10.00      B   
ATOM   3864 HE22 GLN B 200      23.828   2.906  -3.934  1.00 10.00      B   
ATOM   3865  C   GLN B 200      28.810   4.828  -1.259  1.00 10.00      B   
ATOM   3866  O   GLN B 200      27.953   5.621  -0.876  1.00 10.00      B   
ATOM   3867  N   GLY B 201      30.105   5.022  -1.047  1.00 10.00      B   
ATOM   3868  HN  GLY B 201      30.754   4.364  -1.372  1.00 10.00      B   
ATOM   3869  CA  GLY B 201      30.562   6.206  -0.347  1.00 10.00      B   
ATOM   3870  C   GLY B 201      32.046   6.453  -0.524  1.00 10.00      B   
ATOM   3871  O   GLY B 201      32.704   5.779  -1.319  1.00 10.00      B   
ATOM   3872  N   GLN B 202      32.571   7.416   0.220  1.00 10.00      B   
ATOM   3873  HN  GLN B 202      31.994   7.896   0.858  1.00 10.00      B   
ATOM   3874  CA  GLN B 202      33.984   7.758   0.150  1.00 10.00      B   
ATOM   3875  CB  GLN B 202      34.184   9.264   0.345  1.00 10.00      B   
ATOM   3876  CG  GLN B 202      33.421  10.130  -0.646  1.00 10.00      B   
ATOM   3877  CD  GLN B 202      33.672  11.611  -0.444  1.00 10.00      B   
ATOM   3878  OE1 GLN B 202      33.946  12.062   0.665  1.00 10.00      B   
ATOM   3879  NE2 GLN B 202      33.589  12.377  -1.519  1.00 10.00      B   
ATOM   3880 HE21 GLN B 202      33.377  11.951  -2.376  1.00 10.00      B   
ATOM   3881 HE22 GLN B 202      33.739  13.345  -1.412  1.00 10.00      B   
ATOM   3882  C   GLN B 202      34.754   6.985   1.212  1.00 10.00      B   
ATOM   3883  O   GLN B 202      34.189   6.592   2.235  1.00 10.00      B   
ATOM   3884  N   SER B 203      36.035   6.760   0.969  1.00 10.00      B   
ATOM   3885  HN  SER B 203      36.437   7.109   0.144  1.00 10.00      B   
ATOM   3886  CA  SER B 203      36.868   6.021   1.906  1.00 10.00      B   
ATOM   3887  CB  SER B 203      37.035   4.574   1.438  1.00 10.00      B   
ATOM   3888  OG  SER B 203      35.775   3.969   1.201  1.00 10.00      B   
ATOM   3889  HG  SER B 203      35.147   4.643   0.925  1.00 10.00      B   
ATOM   3890  C   SER B 203      38.232   6.680   2.069  1.00 10.00      B   
ATOM   3891  O   SER B 203      38.937   6.905   1.090  1.00 10.00      B   
ATOM   3892  N   CYS B 204      38.587   6.988   3.311  1.00 10.00      B   
ATOM   3893  HN  CYS B 204      37.967   6.782   4.044  1.00 10.00      B   
ATOM   3894  CA  CYS B 204      39.866   7.618   3.623  1.00 10.00      B   
ATOM   3895  CB  CYS B 204      39.905   8.006   5.107  1.00 10.00      B   
ATOM   3896  SG  CYS B 204      41.556   8.316   5.781  1.00 10.00      B   
ATOM   3897  HG  CYS B 204      42.036   9.416   5.213  1.00 10.00      B   
ATOM   3898  C   CYS B 204      41.026   6.682   3.287  1.00 10.00      B   
ATOM   3899  O   CYS B 204      41.218   5.659   3.948  1.00 10.00      B   
ATOM   3900  N   GLU B 205      41.782   7.036   2.249  1.00 10.00      B   
ATOM   3901  HN  GLU B 205      41.545   7.848   1.740  1.00 10.00      B   
ATOM   3902  CA  GLU B 205      42.925   6.243   1.804  1.00 10.00      B   
ATOM   3903  CB  GLU B 205      43.497   6.801   0.499  1.00 10.00      B   
ATOM   3904  CG  GLU B 205      42.664   6.497  -0.738  1.00 10.00      B   
ATOM   3905  CD  GLU B 205      41.496   7.446  -0.930  1.00 10.00      B   
ATOM   3906  OE1 GLU B 205      41.332   8.374  -0.114  1.00 10.00      B   
ATOM   3907  OE2 GLU B 205      40.741   7.267  -1.913  1.00 10.00      B   
ATOM   3908  C   GLU B 205      44.027   6.150   2.859  1.00 10.00      B   
ATOM   3909  O   GLU B 205      44.871   5.254   2.801  1.00 10.00      B   
ATOM   3910  N   THR B 206      44.032   7.082   3.804  1.00 10.00      B   
ATOM   3911  HN  THR B 206      43.357   7.791   3.783  1.00 10.00      B   
ATOM   3912  CA  THR B 206      45.032   7.087   4.863  1.00 10.00      B   
ATOM   3913  CB  THR B 206      44.918   8.356   5.727  1.00 10.00      B   
ATOM   3914  OG1 THR B 206      44.507   9.459   4.900  1.00 10.00      B   
ATOM   3915  HG1 THR B 206      45.044  10.244   5.113  1.00 10.00      B   
ATOM   3916  CG2 THR B 206      46.253   8.679   6.376  1.00 10.00      B   
ATOM   3917  C   THR B 206      44.894   5.846   5.749  1.00 10.00      B   
ATOM   3918  O   THR B 206      45.887   5.302   6.236  1.00 10.00      B   
ATOM   3919  N   CYS B 207      43.659   5.398   5.944  1.00 10.00      B   
ATOM   3920  HN  CYS B 207      42.910   5.866   5.519  1.00 10.00      B   
ATOM   3921  CA  CYS B 207      43.389   4.224   6.760  1.00 10.00      B   
ATOM   3922  CB  CYS B 207      42.921   4.634   8.159  1.00 10.00      B   
ATOM   3923  SG  CYS B 207      43.995   5.830   8.984  1.00 10.00      B   
ATOM   3924  HG  CYS B 207      45.200   5.284   9.091  1.00 10.00      B   
ATOM   3925  C   CYS B 207      42.355   3.319   6.085  1.00 10.00      B   
ATOM   3926  O   CYS B 207      42.701   2.490   5.242  1.00 10.00      B   
ATOM   3927  N   GLY B 208      41.087   3.486   6.451  1.00 10.00      B   
ATOM   3928  HN  GLY B 208      40.868   4.153   7.131  1.00 10.00      B   
ATOM   3929  CA  GLY B 208      40.030   2.678   5.867  1.00 10.00      B   
ATOM   3930  C   GLY B 208      38.662   3.077   6.381  1.00 10.00      B   
ATOM   3931  O   GLY B 208      37.773   2.237   6.529  1.00 10.00      B   
ATOM   3932  N   ILE B 209      38.490   4.364   6.647  1.00 10.00      B   
ATOM   3933  HN  ILE B 209      39.228   4.987   6.482  1.00 10.00      B   
ATOM   3934  CA  ILE B 209      37.224   4.881   7.158  1.00 10.00      B   
ATOM   3935  CB  ILE B 209      37.431   6.164   7.998  1.00 10.00      B   
ATOM   3936  CG1 ILE B 209      38.454   5.923   9.113  1.00 10.00      B   
ATOM   3937  CG2 ILE B 209      36.113   6.642   8.589  1.00 10.00      B   
ATOM   3938  CD1 ILE B 209      39.854   6.390   8.774  1.00 10.00      B   
ATOM   3939  C   ILE B 209      36.266   5.178   6.008  1.00 10.00      B   
ATOM   3940  O   ILE B 209      36.622   5.886   5.067  1.00 10.00      B   
ATOM   3941  N   ARG B 210      35.063   4.621   6.084  1.00 10.00      B   
ATOM   3942  HN  ARG B 210      34.841   4.067   6.861  1.00 10.00      B   
ATOM   3943  CA  ARG B 210      34.055   4.822   5.052  1.00 10.00      B   
ATOM   3944  CB  ARG B 210      33.361   3.498   4.715  1.00 10.00      B   
ATOM   3945  CG  ARG B 210      34.028   2.682   3.616  1.00 10.00      B   
ATOM   3946  CD  ARG B 210      35.310   2.026   4.100  1.00 10.00      B   
ATOM   3947  NE  ARG B 210      35.660   0.855   3.299  1.00 10.00      B   
ATOM   3948  HE  ARG B 210      35.277   0.796   2.384  1.00 10.00      B   
ATOM   3949  CZ  ARG B 210      36.448  -0.131   3.724  1.00 10.00      B   
ATOM   3950  NH1 ARG B 210      37.003  -0.077   4.929  1.00 10.00      B   
ATOM   3951 HH11 ARG B 210      36.841   0.747   5.547  1.00 10.00      B   
ATOM   3952 HH12 ARG B 210      37.595  -0.866   5.267  1.00 10.00      B   
ATOM   3953  NH2 ARG B 210      36.697  -1.161   2.931  1.00 10.00      B   
ATOM   3954 HH21 ARG B 210      36.278  -1.196   1.964  1.00 10.00      B   
ATOM   3955 HH22 ARG B 210      37.308  -1.941   3.255  1.00 10.00      B   
ATOM   3956  C   ARG B 210      33.015   5.840   5.511  1.00 10.00      B   
ATOM   3957  O   ARG B 210      32.594   5.829   6.671  1.00 10.00      B   
ATOM   3958  N   MET B 211      32.610   6.721   4.608  1.00 10.00      B   
ATOM   3959  HN  MET B 211      32.992   6.693   3.702  1.00 10.00      B   
ATOM   3960  CA  MET B 211      31.612   7.734   4.925  1.00 10.00      B   
ATOM   3961  CB  MET B 211      32.269   8.978   5.524  1.00 10.00      B   
ATOM   3962  CG  MET B 211      31.343   9.794   6.412  1.00 10.00      B   
ATOM   3963  SD  MET B 211      32.233  10.782   7.632  1.00 10.00      B   
ATOM   3964  CE  MET B 211      30.878  11.671   8.393  1.00 10.00      B   
ATOM   3965  C   MET B 211      30.788   8.086   3.690  1.00 10.00      B   
ATOM   3966  O   MET B 211      31.326   8.221   2.591  1.00 10.00      B   
ATOM   3967  N   HIS B 212      29.480   8.220   3.876  1.00 10.00      B   
ATOM   3968  HN  HIS B 212      29.113   8.102   4.778  1.00 10.00      B   
ATOM   3969  CA  HIS B 212      28.569   8.530   2.777  1.00 10.00      B   
ATOM   3970  CB  HIS B 212      27.119   8.274   3.184  1.00 10.00      B   
ATOM   3971  CG  HIS B 212      26.631   6.908   2.840  1.00 10.00      B   
ATOM   3972  ND1 HIS B 212      27.400   6.047   2.108  1.00 10.00      B   
ATOM   3973  CD2 HIS B 212      25.455   6.311   3.145  1.00 10.00      B   
ATOM   3974  CE1 HIS B 212      26.686   4.950   1.981  1.00 10.00      B   
ATOM   3975  NE2 HIS B 212      25.500   5.058   2.591  1.00 10.00      B   
ATOM   3976  HE2 HIS B 212      24.713   4.488   2.404  1.00 10.00      B   
ATOM   3977  C   HIS B 212      28.708   9.961   2.282  1.00 10.00      B   
ATOM   3978  O   HIS B 212      29.175  10.840   3.008  1.00 10.00      B   
ATOM   3979  N   LEU B 213      28.270  10.185   1.046  1.00 10.00      B   
ATOM   3980  HN  LEU B 213      27.901   9.435   0.529  1.00 10.00      B   
ATOM   3981  CA  LEU B 213      28.322  11.505   0.425  1.00 10.00      B   
ATOM   3982  CB  LEU B 213      27.871  11.462  -1.041  1.00 10.00      B   
ATOM   3983  CG  LEU B 213      28.866  10.864  -2.042  1.00 10.00      B   
ATOM   3984  CD1 LEU B 213      28.917   9.346  -1.928  1.00 10.00      B   
ATOM   3985  CD2 LEU B 213      28.517  11.288  -3.460  1.00 10.00      B   
ATOM   3986  C   LEU B 213      27.537  12.552   1.225  1.00 10.00      B   
ATOM   3987  O   LEU B 213      28.095  13.585   1.595  1.00 10.00      B   
ATOM   3988  N   PRO B 214      26.237  12.315   1.519  1.00 10.00      B   
ATOM   3989  CA  PRO B 214      25.431  13.266   2.299  1.00 10.00      B   
ATOM   3990  CB  PRO B 214      24.046  12.611   2.359  1.00 10.00      B   
ATOM   3991  CG  PRO B 214      24.030  11.636   1.235  1.00 10.00      B   
ATOM   3992  CD  PRO B 214      25.439  11.144   1.102  1.00 10.00      B   
ATOM   3993  C   PRO B 214      25.982  13.448   3.713  1.00 10.00      B   
ATOM   3994  O   PRO B 214      25.710  14.450   4.376  1.00 10.00      B   
ATOM   3995  N   CYS B 215      26.763  12.474   4.166  1.00 10.00      B   
ATOM   3996  HN  CYS B 215      26.943  11.702   3.590  1.00 10.00      B   
ATOM   3997  CA  CYS B 215      27.356  12.521   5.493  1.00 10.00      B   
ATOM   3998  CB  CYS B 215      27.685  11.114   5.987  1.00 10.00      B   
ATOM   3999  SG  CYS B 215      26.273   9.987   5.959  1.00 10.00      B   
ATOM   4000  HG  CYS B 215      26.177   9.422   7.157  1.00 10.00      B   
ATOM   4001  C   CYS B 215      28.593  13.415   5.514  1.00 10.00      B   
ATOM   4002  O   CYS B 215      28.719  14.285   6.376  1.00 10.00      B   
ATOM   4003  N   VAL B 216      29.504  13.212   4.561  1.00 10.00      B   
ATOM   4004  HN  VAL B 216      29.361  12.499   3.897  1.00 10.00      B   
ATOM   4005  CA  VAL B 216      30.714  14.030   4.492  1.00 10.00      B   
ATOM   4006  CB  VAL B 216      31.764  13.503   3.485  1.00 10.00      B   
ATOM   4007  CG1 VAL B 216      32.409  12.227   3.996  1.00 10.00      B   
ATOM   4008  CG2 VAL B 216      31.159  13.284   2.108  1.00 10.00      B   
ATOM   4009  C   VAL B 216      30.359  15.476   4.166  1.00 10.00      B   
ATOM   4010  O   VAL B 216      31.009  16.406   4.639  1.00 10.00      B   
ATOM   4011  N   ALA B 217      29.302  15.650   3.379  1.00 10.00      B   
ATOM   4012  HN  ALA B 217      28.828  14.861   3.037  1.00 10.00      B   
ATOM   4013  CA  ALA B 217      28.837  16.973   2.995  1.00 10.00      B   
ATOM   4014  CB  ALA B 217      27.702  16.858   1.989  1.00 10.00      B   
ATOM   4015  C   ALA B 217      28.372  17.753   4.217  1.00 10.00      B   
ATOM   4016  O   ALA B 217      28.507  18.970   4.271  1.00 10.00      B   
ATOM   4017  N   LYS B 218      27.832  17.038   5.198  1.00 10.00      B   
ATOM   4018  HN  LYS B 218      27.760  16.066   5.095  1.00 10.00      B   
ATOM   4019  CA  LYS B 218      27.342  17.659   6.421  1.00 10.00      B   
ATOM   4020  CB  LYS B 218      26.177  16.843   6.991  1.00 10.00      B   
ATOM   4021  CG  LYS B 218      25.464  17.498   8.161  1.00 10.00      B   
ATOM   4022  CD  LYS B 218      24.175  16.769   8.506  1.00 10.00      B   
ATOM   4023  CE  LYS B 218      23.467  17.435   9.674  1.00 10.00      B   
ATOM   4024  NZ  LYS B 218      22.072  16.952   9.833  1.00 10.00      B   
ATOM   4025  HZ1 LYS B 218      22.062  15.923   9.986  1.00 10.00      B   
ATOM   4026  HZ2 LYS B 218      21.517  17.170   8.983  1.00 10.00      B   
ATOM   4027  HZ3 LYS B 218      21.622  17.416  10.651  1.00 10.00      B   
ATOM   4028  C   LYS B 218      28.458  17.786   7.457  1.00 10.00      B   
ATOM   4029  O   LYS B 218      28.419  18.654   8.330  1.00 10.00      B   
ATOM   4030  N   TYR B 219      29.454  16.920   7.352  1.00 10.00      B   
ATOM   4031  HN  TYR B 219      29.431  16.254   6.634  1.00 10.00      B   
ATOM   4032  CA  TYR B 219      30.577  16.929   8.279  1.00 10.00      B   
ATOM   4033  CB  TYR B 219      31.255  15.557   8.310  1.00 10.00      B   
ATOM   4034  CG  TYR B 219      32.065  15.295   9.563  1.00 10.00      B   
ATOM   4035  CD1 TYR B 219      31.478  14.713  10.679  1.00 10.00      B   
ATOM   4036  CD2 TYR B 219      33.413  15.627   9.630  1.00 10.00      B   
ATOM   4037  CE1 TYR B 219      32.208  14.471  11.827  1.00 10.00      B   
ATOM   4038  CE2 TYR B 219      34.151  15.388  10.775  1.00 10.00      B   
ATOM   4039  CZ  TYR B 219      33.543  14.809  11.870  1.00 10.00      B   
ATOM   4040  OH  TYR B 219      34.271  14.573  13.012  1.00 10.00      B   
ATOM   4041  HH  TYR B 219      34.529  15.418  13.402  1.00 10.00      B   
ATOM   4042  C   TYR B 219      31.589  18.010   7.909  1.00 10.00      B   
ATOM   4043  O   TYR B 219      32.118  18.699   8.776  1.00 10.00      B   
ATOM   4044  N   PHE B 220      31.845  18.162   6.618  1.00 10.00      B   
ATOM   4045  HN  PHE B 220      31.381  17.593   5.964  1.00 10.00      B   
ATOM   4046  CA  PHE B 220      32.800  19.156   6.144  1.00 10.00      B   
ATOM   4047  CB  PHE B 220      33.663  18.577   5.019  1.00 10.00      B   
ATOM   4048  CG  PHE B 220      34.387  17.320   5.404  1.00 10.00      B   
ATOM   4049  CD1 PHE B 220      35.231  17.302   6.500  1.00 10.00      B   
ATOM   4050  CD2 PHE B 220      34.223  16.156   4.672  1.00 10.00      B   
ATOM   4051  CE1 PHE B 220      35.894  16.148   6.861  1.00 10.00      B   
ATOM   4052  CE2 PHE B 220      34.884  14.997   5.026  1.00 10.00      B   
ATOM   4053  CZ  PHE B 220      35.722  14.994   6.122  1.00 10.00      B   
ATOM   4054  C   PHE B 220      32.092  20.422   5.675  1.00 10.00      B   
ATOM   4055  O   PHE B 220      32.697  21.284   5.037  1.00 10.00      B   
ATOM   4056  N   GLN B 221      30.811  20.531   6.002  1.00 10.00      B   
ATOM   4057  HN  GLN B 221      30.387  19.813   6.516  1.00 10.00      B   
ATOM   4058  CA  GLN B 221      30.019  21.690   5.618  1.00 10.00      B   
ATOM   4059  CB  GLN B 221      28.550  21.478   5.970  1.00 10.00      B   
ATOM   4060  CG  GLN B 221      27.644  22.608   5.519  1.00 10.00      B   
ATOM   4061  CD  GLN B 221      26.324  22.620   6.256  1.00 10.00      B   
ATOM   4062  OE1 GLN B 221      26.242  22.204   7.412  1.00 10.00      B   
ATOM   4063  NE2 GLN B 221      25.283  23.099   5.596  1.00 10.00      B   
ATOM   4064 HE21 GLN B 221      25.425  23.417   4.676  1.00 10.00      B   
ATOM   4065 HE22 GLN B 221      24.416  23.123   6.052  1.00 10.00      B   
ATOM   4066  C   GLN B 221      30.529  22.947   6.309  1.00 10.00      B   
ATOM   4067  O   GLN B 221      30.624  22.991   7.537  1.00 10.00      B   
ATOM   4068  N   SER B 222      30.860  23.955   5.506  1.00 10.00      B   
ATOM   4069  HN  SER B 222      30.772  23.832   4.534  1.00 10.00      B   
ATOM   4070  CA  SER B 222      31.361  25.234   6.005  1.00 10.00      B   
ATOM   4071  CB  SER B 222      30.402  25.854   7.030  1.00 10.00      B   
ATOM   4072  OG  SER B 222      29.115  26.053   6.464  1.00 10.00      B   
ATOM   4073  HG  SER B 222      28.455  25.623   7.013  1.00 10.00      B   
ATOM   4074  C   SER B 222      32.778  25.116   6.565  1.00 10.00      B   
ATOM   4075  O   SER B 222      33.275  26.027   7.231  1.00 10.00      B   
ATOM   4076  N   ASN B 223      33.435  24.002   6.272  1.00 10.00      B   
ATOM   4077  HN  ASN B 223      32.997  23.319   5.719  1.00 10.00      B   
ATOM   4078  CA  ASN B 223      34.793  23.767   6.743  1.00 10.00      B   
ATOM   4079  CB  ASN B 223      34.950  22.312   7.189  1.00 10.00      B   
ATOM   4080  CG  ASN B 223      36.101  22.100   8.153  1.00 10.00      B   
ATOM   4081  OD1 ASN B 223      37.115  22.794   8.100  1.00 10.00      B   
ATOM   4082  ND2 ASN B 223      35.951  21.131   9.045  1.00 10.00      B   
ATOM   4083 HD21 ASN B 223      35.118  20.615   9.032  1.00 10.00      B   
ATOM   4084 HD22 ASN B 223      36.677  20.972   9.686  1.00 10.00      B   
ATOM   4085  C   ASN B 223      35.790  24.089   5.638  1.00 10.00      B   
ATOM   4086  O   ASN B 223      35.615  23.672   4.493  1.00 10.00      B   
ATOM   4087  N   ALA B 224      36.825  24.842   5.982  1.00 10.00      B   
ATOM   4088  HN  ALA B 224      36.906  25.145   6.912  1.00 10.00      B   
ATOM   4089  CA  ALA B 224      37.845  25.231   5.019  1.00 10.00      B   
ATOM   4090  CB  ALA B 224      38.578  26.469   5.503  1.00 10.00      B   
ATOM   4091  C   ALA B 224      38.830  24.099   4.769  1.00 10.00      B   
ATOM   4092  O   ALA B 224      39.288  23.901   3.644  1.00 10.00      B   
ATOM   4093  N   GLU B 225      39.149  23.358   5.818  1.00 10.00      B   
ATOM   4094  HN  GLU B 225      38.739  23.556   6.688  1.00 10.00      B   
ATOM   4095  CA  GLU B 225      40.083  22.249   5.712  1.00 10.00      B   
ATOM   4096  CB  GLU B 225      41.315  22.504   6.581  1.00 10.00      B   
ATOM   4097  CG  GLU B 225      42.418  21.472   6.421  1.00 10.00      B   
ATOM   4098  CD  GLU B 225      43.649  21.825   7.222  1.00 10.00      B   
ATOM   4099  OE1 GLU B 225      43.675  21.545   8.438  1.00 10.00      B   
ATOM   4100  OE2 GLU B 225      44.593  22.397   6.644  1.00 10.00      B   
ATOM   4101  C   GLU B 225      39.407  20.945   6.114  1.00 10.00      B   
ATOM   4102  O   GLU B 225      39.181  20.693   7.295  1.00 10.00      B   
ATOM   4103  N   PRO B 226      39.059  20.109   5.130  1.00 10.00      B   
ATOM   4104  CA  PRO B 226      38.404  18.825   5.373  1.00 10.00      B   
ATOM   4105  CB  PRO B 226      37.956  18.368   3.974  1.00 10.00      B   
ATOM   4106  CG  PRO B 226      38.165  19.545   3.079  1.00 10.00      B   
ATOM   4107  CD  PRO B 226      39.268  20.347   3.699  1.00 10.00      B   
ATOM   4108  C   PRO B 226      39.369  17.803   5.968  1.00 10.00      B   
ATOM   4109  O   PRO B 226      40.262  17.305   5.283  1.00 10.00      B   
ATOM   4110  N   ARG B 227      39.195  17.506   7.246  1.00 10.00      B   
ATOM   4111  HN  ARG B 227      38.477  17.944   7.747  1.00 10.00      B   
ATOM   4112  CA  ARG B 227      40.040  16.536   7.924  1.00 10.00      B   
ATOM   4113  CB  ARG B 227      40.730  17.158   9.139  1.00 10.00      B   
ATOM   4114  CG  ARG B 227      41.901  18.059   8.789  1.00 10.00      B   
ATOM   4115  CD  ARG B 227      42.735  18.377  10.019  1.00 10.00      B   
ATOM   4116  NE  ARG B 227      43.890  19.213   9.702  1.00 10.00      B   
ATOM   4117  HE  ARG B 227      43.713  20.066   9.228  1.00 10.00      B   
ATOM   4118  CZ  ARG B 227      45.147  18.899  10.004  1.00 10.00      B   
ATOM   4119  NH1 ARG B 227      45.423  17.771  10.650  1.00 10.00      B   
ATOM   4120 HH11 ARG B 227      44.652  17.119  10.929  1.00 10.00      B   
ATOM   4121 HH12 ARG B 227      46.411  17.528  10.884  1.00 10.00      B   
ATOM   4122  NH2 ARG B 227      46.130  19.718   9.652  1.00 10.00      B   
ATOM   4123 HH21 ARG B 227      47.120  19.479   9.877  1.00 10.00      B   
ATOM   4124 HH22 ARG B 227      45.915  20.605   9.145  1.00 10.00      B   
ATOM   4125  C   ARG B 227      39.224  15.321   8.343  1.00 10.00      B   
ATOM   4126  O   ARG B 227      38.117  15.457   8.862  1.00 10.00      B   
ATOM   4127  N   CYS B 228      39.780  14.143   8.110  1.00 10.00      B   
ATOM   4128  HN  CYS B 228      40.678  14.114   7.704  1.00 10.00      B   
ATOM   4129  CA  CYS B 228      39.121  12.888   8.444  1.00 10.00      B   
ATOM   4130  CB  CYS B 228      39.983  11.713   7.966  1.00 10.00      B   
ATOM   4131  SG  CYS B 228      39.299  10.075   8.305  1.00 10.00      B   
ATOM   4132  HG  CYS B 228      40.094   9.486   9.191  1.00 10.00      B   
ATOM   4133  C   CYS B 228      38.863  12.781   9.948  1.00 10.00      B   
ATOM   4134  O   CYS B 228      39.743  13.087  10.758  1.00 10.00      B   
ATOM   4135  N   PRO B 229      37.643  12.353  10.335  1.00 10.00      B   
ATOM   4136  CA  PRO B 229      37.264  12.197  11.746  1.00 10.00      B   
ATOM   4137  CB  PRO B 229      35.896  11.514  11.670  1.00 10.00      B   
ATOM   4138  CG  PRO B 229      35.352  11.909  10.342  1.00 10.00      B   
ATOM   4139  CD  PRO B 229      36.536  12.005   9.423  1.00 10.00      B   
ATOM   4140  C   PRO B 229      38.253  11.304  12.491  1.00 10.00      B   
ATOM   4141  O   PRO B 229      38.614  11.569  13.638  1.00 10.00      B   
ATOM   4142  N   HIS B 230      38.690  10.248  11.822  1.00 10.00      B   
ATOM   4143  HN  HIS B 230      38.366  10.098  10.909  1.00 10.00      B   
ATOM   4144  CA  HIS B 230      39.649   9.317  12.394  1.00 10.00      B   
ATOM   4145  CB  HIS B 230      39.232   7.876  12.081  1.00 10.00      B   
ATOM   4146  CG  HIS B 230      39.932   6.833  12.903  1.00 10.00      B   
ATOM   4147  ND1 HIS B 230      39.285   5.965  13.753  1.00 10.00      B   
ATOM   4148  HD1 HIS B 230      38.314   5.931  13.917  1.00 10.00      B   
ATOM   4149  CD2 HIS B 230      41.251   6.516  12.982  1.00 10.00      B   
ATOM   4150  CE1 HIS B 230      40.207   5.172  14.315  1.00 10.00      B   
ATOM   4151  NE2 HIS B 230      41.419   5.465  13.878  1.00 10.00      B   
ATOM   4152  C   HIS B 230      41.024   9.608  11.807  1.00 10.00      B   
ATOM   4153  O   HIS B 230      41.152   9.774  10.596  1.00 10.00      B   
ATOM   4154  N   CYS B 231      42.027   9.700  12.680  1.00 10.00      B   
ATOM   4155  HN  CYS B 231      41.828   9.577  13.632  1.00 10.00      B   
ATOM   4156  CA  CYS B 231      43.418   9.980  12.300  1.00 10.00      B   
ATOM   4157  CB  CYS B 231      43.963   9.059  11.193  1.00 10.00      B   
ATOM   4158  SG  CYS B 231      43.739   9.655   9.500  1.00 10.00      B   
ATOM   4159  HG  CYS B 231      42.435   9.681   9.253  1.00 10.00      B   
ATOM   4160  C   CYS B 231      43.677  11.469  12.038  1.00 10.00      B   
ATOM   4161  O   CYS B 231      44.822  11.915  12.062  1.00 10.00      B   
ATOM   4162  N   ASN B 232      42.602  12.224  11.800  1.00 10.00      B   
ATOM   4163  HN  ASN B 232      41.724  11.792  11.776  1.00 10.00      B   
ATOM   4164  CA  ASN B 232      42.678  13.673  11.568  1.00 10.00      B   
ATOM   4165  CB  ASN B 232      43.140  14.408  12.836  1.00 10.00      B   
ATOM   4166  CG  ASN B 232      42.778  15.884  12.838  1.00 10.00      B   
ATOM   4167  OD1 ASN B 232      43.623  16.748  12.596  1.00 10.00      B   
ATOM   4168  ND2 ASN B 232      41.518  16.185  13.106  1.00 10.00      B   
ATOM   4169 HD21 ASN B 232      40.895  15.451  13.284  1.00 10.00      B   
ATOM   4170 HD22 ASN B 232      41.260  17.133  13.118  1.00 10.00      B   
ATOM   4171  C   ASN B 232      43.541  14.056  10.358  1.00 10.00      B   
ATOM   4172  O   ASN B 232      44.136  15.133  10.317  1.00 10.00      B   
ATOM   4173  N   ASP B 233      43.599  13.178   9.366  1.00 10.00      B   
ATOM   4174  HN  ASP B 233      43.113  12.335   9.445  1.00 10.00      B   
ATOM   4175  CA  ASP B 233      44.379  13.442   8.159  1.00 10.00      B   
ATOM   4176  CB  ASP B 233      44.890  12.137   7.545  1.00 10.00      B   
ATOM   4177  CG  ASP B 233      45.951  12.363   6.487  1.00 10.00      B   
ATOM   4178  OD1 ASP B 233      46.858  13.190   6.719  1.00 10.00      B   
ATOM   4179  OD2 ASP B 233      45.885  11.715   5.424  1.00 10.00      B   
ATOM   4180  C   ASP B 233      43.546  14.227   7.146  1.00 10.00      B   
ATOM   4181  O   ASP B 233      42.330  14.351   7.298  1.00 10.00      B   
ATOM   4182  N   TYR B 234      44.195  14.752   6.119  1.00 10.00      B   
ATOM   4183  HN  TYR B 234      45.160  14.598   6.038  1.00 10.00      B   
ATOM   4184  CA  TYR B 234      43.510  15.529   5.094  1.00 10.00      B   
ATOM   4185  CB  TYR B 234      44.517  16.264   4.206  1.00 10.00      B   
ATOM   4186  CG  TYR B 234      45.425  17.216   4.945  1.00 10.00      B   
ATOM   4187  CD1 TYR B 234      46.802  17.038   4.932  1.00 10.00      B   
ATOM   4188  CD2 TYR B 234      44.910  18.292   5.654  1.00 10.00      B   
ATOM   4189  CE1 TYR B 234      47.641  17.907   5.602  1.00 10.00      B   
ATOM   4190  CE2 TYR B 234      45.741  19.165   6.327  1.00 10.00      B   
ATOM   4191  CZ  TYR B 234      47.106  18.967   6.297  1.00 10.00      B   
ATOM   4192  OH  TYR B 234      47.941  19.834   6.964  1.00 10.00      B   
ATOM   4193  HH  TYR B 234      48.337  20.445   6.327  1.00 10.00      B   
ATOM   4194  C   TYR B 234      42.622  14.645   4.229  1.00 10.00      B   
ATOM   4195  O   TYR B 234      43.027  13.562   3.807  1.00 10.00      B   
ATOM   4196  N   TRP B 235      41.412  15.119   3.970  1.00 10.00      B   
ATOM   4197  HN  TRP B 235      41.153  15.989   4.349  1.00 10.00      B   
ATOM   4198  CA  TRP B 235      40.452  14.398   3.145  1.00 10.00      B   
ATOM   4199  CB  TRP B 235      39.037  14.890   3.462  1.00 10.00      B   
ATOM   4200  CG  TRP B 235      37.946  13.940   3.075  1.00 10.00      B   
ATOM   4201  CD1 TRP B 235      37.061  14.082   2.046  1.00 10.00      B   
ATOM   4202  CD2 TRP B 235      37.613  12.705   3.721  1.00 10.00      B   
ATOM   4203  NE1 TRP B 235      36.202  13.010   2.010  1.00 10.00      B   
ATOM   4204  HE1 TRP B 235      35.472  12.880   1.358  1.00 10.00      B   
ATOM   4205  CE2 TRP B 235      36.520  12.151   3.027  1.00 10.00      B   
ATOM   4206  CE3 TRP B 235      38.134  12.012   4.817  1.00 10.00      B   
ATOM   4207  CZ2 TRP B 235      35.938  10.938   3.393  1.00 10.00      B   
ATOM   4208  CZ3 TRP B 235      37.555  10.811   5.178  1.00 10.00      B   
ATOM   4209  CH2 TRP B 235      36.470  10.285   4.469  1.00 10.00      B   
ATOM   4210  C   TRP B 235      40.771  14.626   1.668  1.00 10.00      B   
ATOM   4211  O   TRP B 235      40.606  15.733   1.157  1.00 10.00      B   
ATOM   4212  N   PRO B 236      41.228  13.579   0.962  1.00 10.00      B   
ATOM   4213  CA  PRO B 236      41.597  13.668  -0.449  1.00 10.00      B   
ATOM   4214  CB  PRO B 236      42.681  12.598  -0.552  1.00 10.00      B   
ATOM   4215  CG  PRO B 236      42.277  11.545   0.432  1.00 10.00      B   
ATOM   4216  CD  PRO B 236      41.429  12.217   1.486  1.00 10.00      B   
ATOM   4217  C   PRO B 236      40.443  13.330  -1.392  1.00 10.00      B   
ATOM   4218  O   PRO B 236      40.660  12.866  -2.515  1.00 10.00      B   
ATOM   4219  N   HIS B 237      39.221  13.572  -0.946  1.00 10.00      B   
ATOM   4220  HN  HIS B 237      39.105  13.969  -0.060  1.00 10.00      B   
ATOM   4221  CA  HIS B 237      38.048  13.285  -1.759  1.00 10.00      B   
ATOM   4222  CB  HIS B 237      37.114  12.299  -1.054  1.00 10.00      B   
ATOM   4223  CG  HIS B 237      37.589  10.882  -1.092  1.00 10.00      B   
ATOM   4224  ND1 HIS B 237      36.967   9.934  -1.869  1.00 10.00      B   
ATOM   4225  CD2 HIS B 237      38.633  10.313  -0.448  1.00 10.00      B   
ATOM   4226  CE1 HIS B 237      37.645   8.817  -1.683  1.00 10.00      B   
ATOM   4227  NE2 HIS B 237      38.660   8.999  -0.832  1.00 10.00      B   
ATOM   4228  HE2 HIS B 237      39.421   8.379  -0.698  1.00 10.00      B   
ATOM   4229  C   HIS B 237      37.294  14.556  -2.112  1.00 10.00      B   
ATOM   4230  O   HIS B 237      37.678  15.654  -1.705  1.00 10.00      B   
ATOM   4231  N   GLU B 238      36.223  14.397  -2.875  1.00 10.00      B   
ATOM   4232  HN  GLU B 238      35.978  13.494  -3.170  1.00 10.00      B   
ATOM   4233  CA  GLU B 238      35.400  15.522  -3.286  1.00 10.00      B   
ATOM   4234  CB  GLU B 238      34.520  15.123  -4.476  1.00 10.00      B   
ATOM   4235  CG  GLU B 238      33.581  16.217  -4.964  1.00 10.00      B   
ATOM   4236  CD  GLU B 238      34.317  17.438  -5.479  1.00 10.00      B   
ATOM   4237  OE1 GLU B 238      34.849  18.211  -4.654  1.00 10.00      B   
ATOM   4238  OE2 GLU B 238      34.363  17.636  -6.712  1.00 10.00      B   
ATOM   4239  C   GLU B 238      34.535  15.999  -2.125  1.00 10.00      B   
ATOM   4240  O   GLU B 238      34.098  15.197  -1.297  1.00 10.00      B   
ATOM   4241  N   ILE B 239      34.298  17.303  -2.071  1.00 10.00      B   
ATOM   4242  HN  ILE B 239      34.670  17.884  -2.774  1.00 10.00      B   
ATOM   4243  CA  ILE B 239      33.483  17.898  -1.022  1.00 10.00      B   
ATOM   4244  CB  ILE B 239      34.084  19.226  -0.516  1.00 10.00      B   
ATOM   4245  CG1 ILE B 239      35.583  19.068  -0.239  1.00 10.00      B   
ATOM   4246  CG2 ILE B 239      33.357  19.693   0.739  1.00 10.00      B   
ATOM   4247  CD1 ILE B 239      36.314  20.380  -0.048  1.00 10.00      B   
ATOM   4248  C   ILE B 239      32.077  18.164  -1.554  1.00 10.00      B   
ATOM   4249  O   ILE B 239      31.848  19.147  -2.264  1.00 10.00      B   
ATOM   4250  N   PRO B 240      31.120  17.283  -1.229  1.00 10.00      B   
ATOM   4251  CA  PRO B 240      29.736  17.411  -1.679  1.00 10.00      B   
ATOM   4252  CB  PRO B 240      29.107  16.052  -1.329  1.00 10.00      B   
ATOM   4253  CG  PRO B 240      30.241  15.176  -0.911  1.00 10.00      B   
ATOM   4254  CD  PRO B 240      31.302  16.096  -0.390  1.00 10.00      B   
ATOM   4255  C   PRO B 240      29.000  18.533  -0.954  1.00 10.00      B   
ATOM   4256  O   PRO B 240      29.498  19.096   0.023  1.00 10.00      B   
ATOM   4257  N   LYS B 241      27.814  18.851  -1.438  1.00 10.00      B   
ATOM   4258  HN  LYS B 241      27.468  18.359  -2.215  1.00 10.00      B   
ATOM   4259  CA  LYS B 241      27.003  19.900  -0.847  1.00 10.00      B   
ATOM   4260  CB  LYS B 241      26.598  20.929  -1.911  1.00 10.00      B   
ATOM   4261  CG  LYS B 241      27.702  21.907  -2.300  1.00 10.00      B   
ATOM   4262  CD  LYS B 241      28.787  21.248  -3.145  1.00 10.00      B   
ATOM   4263  CE  LYS B 241      29.979  22.176  -3.333  1.00 10.00      B   
ATOM   4264  NZ  LYS B 241      31.198  21.450  -3.786  1.00 10.00      B   
ATOM   4265  HZ1 LYS B 241      31.361  20.610  -3.191  1.00 10.00      B   
ATOM   4266  HZ2 LYS B 241      32.033  22.069  -3.718  1.00 10.00      B   
ATOM   4267  HZ3 LYS B 241      31.089  21.143  -4.774  1.00 10.00      B   
ATOM   4268  C   LYS B 241      25.769  19.296  -0.189  1.00 10.00      B   
ATOM   4269  O   LYS B 241      25.281  18.251  -0.620  1.00 10.00      B   
ATOM   4270  N   VAL B 242      25.277  19.941   0.861  1.00 10.00      B   
ATOM   4271  HN  VAL B 242      25.706  20.771   1.159  1.00 10.00      B   
ATOM   4272  CA  VAL B 242      24.104  19.453   1.573  1.00 10.00      B   
ATOM   4273  CB  VAL B 242      23.902  20.190   2.914  1.00 10.00      B   
ATOM   4274  CG1 VAL B 242      22.677  19.659   3.646  1.00 10.00      B   
ATOM   4275  CG2 VAL B 242      25.142  20.056   3.785  1.00 10.00      B   
ATOM   4276  C   VAL B 242      22.856  19.600   0.709  1.00 10.00      B   
ATOM   4277  O   VAL B 242      22.490  20.711   0.317  1.00 10.00      B   
ATOM   4278  N   PHE B 243      22.227  18.471   0.403  1.00 10.00      B   
ATOM   4279  HN  PHE B 243      22.587  17.623   0.733  1.00 10.00      B   
ATOM   4280  CA  PHE B 243      21.023  18.455  -0.417  1.00 10.00      B   
ATOM   4281  CB  PHE B 243      20.559  17.016  -0.657  1.00 10.00      B   
ATOM   4282  CG  PHE B 243      19.695  16.847  -1.875  1.00 10.00      B   
ATOM   4283  CD1 PHE B 243      18.315  16.809  -1.766  1.00 10.00      B   
ATOM   4284  CD2 PHE B 243      20.267  16.724  -3.130  1.00 10.00      B   
ATOM   4285  CE1 PHE B 243      17.521  16.648  -2.885  1.00 10.00      B   
ATOM   4286  CE2 PHE B 243      19.480  16.564  -4.254  1.00 10.00      B   
ATOM   4287  CZ  PHE B 243      18.105  16.526  -4.131  1.00 10.00      B   
ATOM   4288  C   PHE B 243      19.910  19.273   0.229  1.00 10.00      B   
ATOM   4289  O   PHE B 243      19.504  19.010   1.361  1.00 10.00      B   
ATOM   4290  N   ASP B 244      19.427  20.264  -0.500  1.00 10.00      B   
ATOM   4291  HN  ASP B 244      19.788  20.413  -1.399  1.00 10.00      B   
ATOM   4292  CA  ASP B 244      18.368  21.138  -0.015  1.00 10.00      B   
ATOM   4293  CB  ASP B 244      18.942  22.531   0.277  1.00 10.00      B   
ATOM   4294  CG  ASP B 244      18.112  23.331   1.263  1.00 10.00      B   
ATOM   4295  OD1 ASP B 244      17.613  24.408   0.888  1.00 10.00      B   
ATOM   4296  OD2 ASP B 244      17.969  22.891   2.427  1.00 10.00      B   
ATOM   4297  C   ASP B 244      17.264  21.230  -1.063  1.00 10.00      B   
ATOM   4298  O   ASP B 244      17.546  21.173  -2.262  1.00 10.00      B   
ATOM   4299  N   PRO B 245      15.992  21.321  -0.631  1.00 10.00      B   
ATOM   4300  CA  PRO B 245      14.847  21.423  -1.544  1.00 10.00      B   
ATOM   4301  CB  PRO B 245      13.653  21.624  -0.606  1.00 10.00      B   
ATOM   4302  CG  PRO B 245      14.093  21.035   0.687  1.00 10.00      B   
ATOM   4303  CD  PRO B 245      15.566  21.310   0.780  1.00 10.00      B   
ATOM   4304  C   PRO B 245      14.971  22.607  -2.497  1.00 10.00      B   
ATOM   4305  O   PRO B 245      14.965  23.765  -2.075  1.00 10.00      B   
ATOM   4306  N   GLU B 246      15.081  22.304  -3.779  1.00 10.00      B   
ATOM   4307  HN  GLU B 246      15.068  21.360  -4.049  1.00 10.00      B   
ATOM   4308  CB  GLU B 246      16.672  23.720  -5.005  1.00 10.00      B   
ATOM   4309  CG  GLU B 246      17.074  25.004  -4.294  1.00 10.00      B   
ATOM   4310  CD  GLU B 246      16.325  26.218  -4.810  1.00 10.00      B   
ATOM   4311  OE1 GLU B 246      15.296  26.586  -4.214  1.00 10.00      B   
ATOM   4312  OE2 GLU B 246      16.766  26.815  -5.818  1.00 10.00      B   
ATOM   4313  CA  GLU B 246      15.204  23.319  -4.810  1.00 10.00      B   
ATOM   4314  C   GLU B 246      14.636  22.777  -6.110  1.00 10.00      B   
ATOM   4315  O   GLU B 246      14.249  21.588  -6.129  1.00 10.00      B   
ATOM   4316  OXT GLU B 246      14.583  23.530  -7.102  1.00 10.00      B   
END
