# Supplementary material for: COZOID: contact zone identifier for visual analysis of protein-protein interactions
Source: BMC Bioinformatics. 2018 Apr 6;19:125. doi: 10.1186/s12859-018-2113-6 (PMC5889581; doi:10.1186/s12859-018-2113-6)
Supplement: Supplementary file 3 — Example data. Testing dataset used in the manuscript. (ZIP 2662 kb) [file 12859_2018_2113_MOESM3_ESM.zip › Test_data_COZOID/cluster12_4.pdb]

REMARK FILENAME="/data/home/enm009/home_crm01_451324518/CREAM451324518/DIRAC_"
REMARK ===============================================================
REMARK HADDOCK run for complex
REMARK final NOE weights: unambig 50 amb: 50
REMARK ===============================================================
REMARK            total,bonds,angles,improper,dihe,vdw,elec,air,cdih,coup,sani,vean,dani
REMARK energies: -207.021, 0, 0, 0, 0, -45.5142, -162.864, 1.35677, 0, 0, 0, 0, 0
REMARK ===============================================================
REMARK            bonds,angles,impropers,dihe,air,cdih,coup,sani,vean,dani
REMARK rms-dev.: 0,0,0,0,4.568746E-02,0,0, 0, 0, 0
REMARK ===============================================================
REMARK               air,cdih,coup,sani,vean,dani
REMARK               >0.3,>5,>1,>0,>5,>0.2
REMARK violations.: 0, 0, 0, 0, 0, 0
REMARK ===============================================================
REMARK                        CVpartition#,violations,rms
REMARK AIRs cross-validation: 1, 1, 2.17114
REMARK ===============================================================
REMARK NCS energy: 0
REMARK ===============================================================
REMARK Symmetry energy: 0
REMARK ===============================================================
REMARK Desolvation energy: 38.1052
REMARK Internal energy free molecules: 8533.49
REMARK Internal energy complex: -17348.6
REMARK Binding energy: -26052.4
REMARK ===============================================================
REMARK buried surface area: 1731.32
REMARK ===============================================================
REMARK water - chain1: 0 0 0
REMARK water - chain2: 0 0 0
REMARK water - chain3: 0 0 0
REMARK water - chain4: 0 0 0
REMARK water - chain5: 0 0 0
REMARK water - chain6: 0 0 0
REMARK ===============================================================
REMARK water - water: 0 0 0
REMARK ===============================================================
REMARK DATE:08-Dec-2015  19:52:36       created by user: enm009
REMARK VERSION:1.2
ATOM      1  C   GLY A  78       7.602  27.759  -6.977  1.00 10.00      A   
ATOM      2  O   GLY A  78       6.671  27.471  -7.729  1.00 10.00      A   
ATOM      3  N   GLY A  78       6.178  27.238  -5.010  1.00 10.00      A   
ATOM      4  HT1 GLY A  78       6.434  26.231  -4.965  1.00 10.00      A   
ATOM      5  HT2 GLY A  78       5.367  27.351  -5.648  1.00 10.00      A   
ATOM      6  HT3 GLY A  78       5.905  27.561  -4.063  1.00 10.00      A   
ATOM      7  CA  GLY A  78       7.329  28.031  -5.512  1.00 10.00      A   
ATOM      8  N   PRO A  79       8.871  27.843  -7.411  1.00 10.00      A   
ATOM      9  CA  PRO A  79       9.260  27.600  -8.808  1.00 10.00      A   
ATOM     10  CB  PRO A  79      10.786  27.754  -8.793  1.00 10.00      A   
ATOM     11  CG  PRO A  79      11.177  27.624  -7.360  1.00 10.00      A   
ATOM     12  CD  PRO A  79      10.031  28.180  -6.572  1.00 10.00      A   
ATOM     13  C   PRO A  79       8.869  26.196  -9.277  1.00 10.00      A   
ATOM     14  O   PRO A  79       9.382  25.192  -8.778  1.00 10.00      A   
ATOM     15  N   ARG A  80       7.950  26.136 -10.232  1.00 10.00      A   
ATOM     16  HN  ARG A  80       7.580  26.971 -10.585  1.00 10.00      A   
ATOM     17  CA  ARG A  80       7.476  24.865 -10.769  1.00 10.00      A   
ATOM     18  CB  ARG A  80       5.949  24.878 -10.914  1.00 10.00      A   
ATOM     19  CG  ARG A  80       5.196  25.497  -9.747  1.00 10.00      A   
ATOM     20  CD  ARG A  80       5.027  24.523  -8.593  1.00 10.00      A   
ATOM     21  NE  ARG A  80       4.159  25.075  -7.552  1.00 10.00      A   
ATOM     22  HE  ARG A  80       3.453  25.698  -7.843  1.00 10.00      A   
ATOM     23  CZ  ARG A  80       4.277  24.800  -6.254  1.00 10.00      A   
ATOM     24  NH1 ARG A  80       5.214  23.957  -5.834  1.00 10.00      A   
ATOM     25 HH11 ARG A  80       5.297  23.727  -4.807  1.00 10.00      A   
ATOM     26 HH12 ARG A  80       5.869  23.520  -6.512  1.00 10.00      A   
ATOM     27  NH2 ARG A  80       3.463  25.372  -5.373  1.00 10.00      A   
ATOM     28 HH21 ARG A  80       3.569  25.168  -4.347  1.00 10.00      A   
ATOM     29 HH22 ARG A  80       2.706  26.031  -5.694  1.00 10.00      A   
ATOM     30  C   ARG A  80       8.091  24.581 -12.136  1.00 10.00      A   
ATOM     31  O   ARG A  80       8.912  25.353 -12.641  1.00 10.00      A   
ATOM     32  N   SER A  81       7.689  23.460 -12.718  1.00 10.00      A   
ATOM     33  HN  SER A  81       7.050  22.886 -12.244  1.00 10.00      A   
ATOM     34  CA  SER A  81       8.152  23.038 -14.032  1.00 10.00      A   
ATOM     35  CB  SER A  81       9.525  22.361 -13.925  1.00 10.00      A   
ATOM     36  OG  SER A  81      10.482  23.226 -13.331  1.00 10.00      A   
ATOM     37  HG  SER A  81      10.081  24.096 -13.191  1.00 10.00      A   
ATOM     38  C   SER A  81       7.125  22.071 -14.623  1.00 10.00      A   
ATOM     39  O   SER A  81       6.371  21.447 -13.871  1.00 10.00      A   
ATOM     40  N   GLN A  82       7.081  21.956 -15.948  1.00 10.00      A   
ATOM     41  HN  GLN A  82       7.699  22.488 -16.497  1.00 10.00      A   
ATOM     42  CA  GLN A  82       6.129  21.058 -16.607  1.00 10.00      A   
ATOM     43  CB  GLN A  82       6.297  21.084 -18.127  1.00 10.00      A   
ATOM     44  CG  GLN A  82       5.269  20.240 -18.865  1.00 10.00      A   
ATOM     45  CD  GLN A  82       5.550  20.125 -20.351  1.00 10.00      A   
ATOM     46  OE1 GLN A  82       6.112  21.034 -20.966  1.00 10.00      A   
ATOM     47  NE2 GLN A  82       5.149  19.008 -20.941  1.00 10.00      A   
ATOM     48 HE21 GLN A  82       4.694  18.326 -20.385  1.00 10.00      A   
ATOM     49 HE22 GLN A  82       5.317  18.901 -21.902  1.00 10.00      A   
ATOM     50  C   GLN A  82       6.285  19.631 -16.097  1.00 10.00      A   
ATOM     51  O   GLN A  82       5.304  18.979 -15.735  1.00 10.00      A   
ATOM     52  N   LYS A  83       7.526  19.167 -16.056  1.00 10.00      A   
ATOM     53  HN  LYS A  83       8.259  19.745 -16.361  1.00 10.00      A   
ATOM     54  CA  LYS A  83       7.835  17.823 -15.590  1.00 10.00      A   
ATOM     55  CB  LYS A  83       9.345  17.581 -15.671  1.00 10.00      A   
ATOM     56  CG  LYS A  83       9.773  16.162 -15.335  1.00 10.00      A   
ATOM     57  CD  LYS A  83       9.380  15.190 -16.434  1.00 10.00      A   
ATOM     58  CE  LYS A  83       9.846  13.782 -16.111  1.00 10.00      A   
ATOM     59  NZ  LYS A  83       9.595  12.842 -17.233  1.00 10.00      A   
ATOM     60  HZ1 LYS A  83       9.942  11.892 -16.987  1.00 10.00      A   
ATOM     61  HZ2 LYS A  83      10.083  13.166 -18.090  1.00 10.00      A   
ATOM     62  HZ3 LYS A  83       8.576  12.786 -17.430  1.00 10.00      A   
ATOM     63  C   LYS A  83       7.355  17.620 -14.157  1.00 10.00      A   
ATOM     64  O   LYS A  83       6.813  16.569 -13.815  1.00 10.00      A   
ATOM     65  N   GLN A  84       7.539  18.645 -13.333  1.00 10.00      A   
ATOM     66  HN  GLN A  84       7.950  19.463 -13.680  1.00 10.00      A   
ATOM     67  CA  GLN A  84       7.139  18.593 -11.932  1.00 10.00      A   
ATOM     68  CB  GLN A  84       7.601  19.859 -11.206  1.00 10.00      A   
ATOM     69  CG  GLN A  84       8.287  19.599  -9.877  1.00 10.00      A   
ATOM     70  CD  GLN A  84       8.391  20.844  -9.016  1.00 10.00      A   
ATOM     71  OE1 GLN A  84       7.503  21.698  -9.022  1.00 10.00      A   
ATOM     72  NE2 GLN A  84       9.476  20.955  -8.269  1.00 10.00      A   
ATOM     73 HE21 GLN A  84      10.144  20.236  -8.310  1.00 10.00      A   
ATOM     74 HE22 GLN A  84       9.574  21.755  -7.712  1.00 10.00      A   
ATOM     75  C   GLN A  84       5.626  18.445 -11.795  1.00 10.00      A   
ATOM     76  O   GLN A  84       5.137  17.671 -10.971  1.00 10.00      A   
ATOM     77  N   LEU A  85       4.892  19.184 -12.615  1.00 10.00      A   
ATOM     78  HN  LEU A  85       5.342  19.774 -13.261  1.00 10.00      A   
ATOM     79  CA  LEU A  85       3.437  19.142 -12.583  1.00 10.00      A   
ATOM     80  CB  LEU A  85       2.840  20.281 -13.414  1.00 10.00      A   
ATOM     81  CG  LEU A  85       3.299  21.694 -13.041  1.00 10.00      A   
ATOM     82  CD1 LEU A  85       2.555  22.736 -13.859  1.00 10.00      A   
ATOM     83  CD2 LEU A  85       3.125  21.949 -11.552  1.00 10.00      A   
ATOM     84  C   LEU A  85       2.917  17.792 -13.061  1.00 10.00      A   
ATOM     85  O   LEU A  85       1.998  17.224 -12.467  1.00 10.00      A   
ATOM     86  N   GLU A  86       3.520  17.277 -14.127  1.00 10.00      A   
ATOM     87  HN  GLU A  86       4.249  17.780 -14.556  1.00 10.00      A   
ATOM     88  CA  GLU A  86       3.126  15.988 -14.678  1.00 10.00      A   
ATOM     89  CB  GLU A  86       3.812  15.741 -16.020  1.00 10.00      A   
ATOM     90  CG  GLU A  86       3.406  16.730 -17.102  1.00 10.00      A   
ATOM     91  CD  GLU A  86       4.143  16.515 -18.407  1.00 10.00      A   
ATOM     92  OE1 GLU A  86       5.046  15.654 -18.455  1.00 10.00      A   
ATOM     93  OE2 GLU A  86       3.823  17.207 -19.396  1.00 10.00      A   
ATOM     94  C   GLU A  86       3.439  14.867 -13.693  1.00 10.00      A   
ATOM     95  O   GLU A  86       2.744  13.853 -13.639  1.00 10.00      A   
ATOM     96  N   LEU A  87       4.491  15.060 -12.909  1.00 10.00      A   
ATOM     97  HN  LEU A  87       5.021  15.878 -13.011  1.00 10.00      A   
ATOM     98  CA  LEU A  87       4.878  14.083 -11.906  1.00 10.00      A   
ATOM     99  CB  LEU A  87       6.277  14.393 -11.369  1.00 10.00      A   
ATOM    100  CG  LEU A  87       6.811  13.461 -10.278  1.00 10.00      A   
ATOM    101  CD1 LEU A  87       7.052  12.063 -10.829  1.00 10.00      A   
ATOM    102  CD2 LEU A  87       8.083  14.026  -9.668  1.00 10.00      A   
ATOM    103  C   LEU A  87       3.868  14.094 -10.765  1.00 10.00      A   
ATOM    104  O   LEU A  87       3.452  13.044 -10.278  1.00 10.00      A   
ATOM    105  N   LYS A  88       3.451  15.292 -10.371  1.00 10.00      A   
ATOM    106  HN  LYS A  88       3.800  16.091 -10.825  1.00 10.00      A   
ATOM    107  CA  LYS A  88       2.496  15.452  -9.284  1.00 10.00      A   
ATOM    108  CB  LYS A  88       2.298  16.926  -8.926  1.00 10.00      A   
ATOM    109  CG  LYS A  88       2.498  17.220  -7.447  1.00 10.00      A   
ATOM    110  CD  LYS A  88       3.864  16.741  -6.981  1.00 10.00      A   
ATOM    111  CE  LYS A  88       3.877  16.436  -5.492  1.00 10.00      A   
ATOM    112  NZ  LYS A  88       5.045  15.595  -5.117  1.00 10.00      A   
ATOM    113  HZ1 LYS A  88       5.015  14.689  -5.647  1.00 10.00      A   
ATOM    114  HZ2 LYS A  88       5.028  15.388  -4.102  1.00 10.00      A   
ATOM    115  HZ3 LYS A  88       5.931  16.088  -5.348  1.00 10.00      A   
ATOM    116  C   LYS A  88       1.162  14.779  -9.582  1.00 10.00      A   
ATOM    117  O   LYS A  88       0.620  14.073  -8.732  1.00 10.00      A   
ATOM    118  N   VAL A  89       0.634  14.983 -10.790  1.00 10.00      A   
ATOM    119  HN  VAL A  89       1.107  15.553 -11.435  1.00 10.00      A   
ATOM    120  CA  VAL A  89      -0.640  14.370 -11.161  1.00 10.00      A   
ATOM    121  CB  VAL A  89      -1.215  14.893 -12.499  1.00 10.00      A   
ATOM    122  CG1 VAL A  89      -1.537  16.376 -12.409  1.00 10.00      A   
ATOM    123  CG2 VAL A  89      -0.276  14.614 -13.661  1.00 10.00      A   
ATOM    124  C   VAL A  89      -0.527  12.848 -11.185  1.00 10.00      A   
ATOM    125  O   VAL A  89      -1.498  12.139 -10.922  1.00 10.00      A   
ATOM    126  N   SER A  90       0.672  12.355 -11.478  1.00 10.00      A   
ATOM    127  HN  SER A  90       1.408  12.971 -11.673  1.00 10.00      A   
ATOM    128  CA  SER A  90       0.920  10.922 -11.519  1.00 10.00      A   
ATOM    129  CB  SER A  90       2.252  10.634 -12.214  1.00 10.00      A   
ATOM    130  OG  SER A  90       2.264  11.168 -13.530  1.00 10.00      A   
ATOM    131  HG  SER A  90       2.474  12.111 -13.497  1.00 10.00      A   
ATOM    132  C   SER A  90       0.914  10.349 -10.104  1.00 10.00      A   
ATOM    133  O   SER A  90       0.434   9.240  -9.871  1.00 10.00      A   
ATOM    134  N   GLU A  91       1.442  11.118  -9.158  1.00 10.00      A   
ATOM    135  HN  GLU A  91       1.828  11.987  -9.404  1.00 10.00      A   
ATOM    136  CA  GLU A  91       1.472  10.694  -7.765  1.00 10.00      A   
ATOM    137  CB  GLU A  91       2.475  11.534  -6.964  1.00 10.00      A   
ATOM    138  CG  GLU A  91       3.911  11.429  -7.462  1.00 10.00      A   
ATOM    139  CD  GLU A  91       4.880  12.275  -6.658  1.00 10.00      A   
ATOM    140  OE1 GLU A  91       4.684  13.505  -6.593  1.00 10.00      A   
ATOM    141  OE2 GLU A  91       5.843  11.712  -6.091  1.00 10.00      A   
ATOM    142  C   GLU A  91       0.071  10.801  -7.161  1.00 10.00      A   
ATOM    143  O   GLU A  91      -0.317  10.002  -6.306  1.00 10.00      A   
ATOM    144  N   LEU A  92      -0.685  11.790  -7.631  1.00 10.00      A   
ATOM    145  HN  LEU A  92      -0.309  12.397  -8.304  1.00 10.00      A   
ATOM    146  CA  LEU A  92      -2.047  12.017  -7.162  1.00 10.00      A   
ATOM    147  CB  LEU A  92      -2.627  13.293  -7.780  1.00 10.00      A   
ATOM    148  CG  LEU A  92      -2.878  14.462  -6.821  1.00 10.00      A   
ATOM    149  CD1 LEU A  92      -1.571  15.128  -6.422  1.00 10.00      A   
ATOM    150  CD2 LEU A  92      -3.829  15.474  -7.442  1.00 10.00      A   
ATOM    151  C   LEU A  92      -2.946  10.827  -7.482  1.00 10.00      A   
ATOM    152  O   LEU A  92      -3.645  10.317  -6.606  1.00 10.00      A   
ATOM    153  N   VAL A  93      -2.914  10.372  -8.734  1.00 10.00      A   
ATOM    154  HN  VAL A  93      -2.328  10.809  -9.389  1.00 10.00      A   
ATOM    155  CA  VAL A  93      -3.739   9.239  -9.151  1.00 10.00      A   
ATOM    156  CB  VAL A  93      -3.749   9.017 -10.681  1.00 10.00      A   
ATOM    157  CG1 VAL A  93      -4.417  10.186 -11.388  1.00 10.00      A   
ATOM    158  CG2 VAL A  93      -2.345   8.794 -11.221  1.00 10.00      A   
ATOM    159  C   VAL A  93      -3.346   7.954  -8.423  1.00 10.00      A   
ATOM    160  O   VAL A  93      -4.196   7.106  -8.149  1.00 10.00      A   
ATOM    161  N   GLN A  94      -2.060   7.819  -8.104  1.00 10.00      A   
ATOM    162  HN  GLN A  94      -1.428   8.524  -8.358  1.00 10.00      A   
ATOM    163  CA  GLN A  94      -1.570   6.647  -7.387  1.00 10.00      A   
ATOM    164  CB  GLN A  94      -0.047   6.706  -7.231  1.00 10.00      A   
ATOM    165  CG  GLN A  94       0.736   6.294  -8.467  1.00 10.00      A   
ATOM    166  CD  GLN A  94       2.235   6.294  -8.233  1.00 10.00      A   
ATOM    167  OE1 GLN A  94       2.702   6.076  -7.117  1.00 10.00      A   
ATOM    168  NE2 GLN A  94       2.997   6.536  -9.285  1.00 10.00      A   
ATOM    169 HE21 GLN A  94       2.560   6.699 -10.146  1.00 10.00      A   
ATOM    170 HE22 GLN A  94       3.968   6.538  -9.164  1.00 10.00      A   
ATOM    171  C   GLN A  94      -2.217   6.581  -6.011  1.00 10.00      A   
ATOM    172  O   GLN A  94      -2.697   5.531  -5.583  1.00 10.00      A   
ATOM    173  N   PHE A  95      -2.236   7.725  -5.338  1.00 10.00      A   
ATOM    174  HN  PHE A  95      -1.838   8.522  -5.752  1.00 10.00      A   
ATOM    175  CA  PHE A  95      -2.820   7.841  -4.010  1.00 10.00      A   
ATOM    176  CB  PHE A  95      -2.635   9.274  -3.498  1.00 10.00      A   
ATOM    177  CG  PHE A  95      -2.897   9.459  -2.030  1.00 10.00      A   
ATOM    178  CD1 PHE A  95      -1.990   9.004  -1.088  1.00 10.00      A   
ATOM    179  CD2 PHE A  95      -4.044  10.101  -1.594  1.00 10.00      A   
ATOM    180  CE1 PHE A  95      -2.222   9.185   0.262  1.00 10.00      A   
ATOM    181  CE2 PHE A  95      -4.284  10.285  -0.245  1.00 10.00      A   
ATOM    182  CZ  PHE A  95      -3.371   9.826   0.685  1.00 10.00      A   
ATOM    183  C   PHE A  95      -4.303   7.481  -4.047  1.00 10.00      A   
ATOM    184  O   PHE A  95      -4.811   6.786  -3.163  1.00 10.00      A   
ATOM    185  N   LEU A  96      -4.982   7.947  -5.090  1.00 10.00      A   
ATOM    186  HN  LEU A  96      -4.509   8.483  -5.762  1.00 10.00      A   
ATOM    187  CA  LEU A  96      -6.404   7.687  -5.266  1.00 10.00      A   
ATOM    188  CB  LEU A  96      -6.943   8.456  -6.478  1.00 10.00      A   
ATOM    189  CG  LEU A  96      -6.777   9.977  -6.454  1.00 10.00      A   
ATOM    190  CD1 LEU A  96      -7.088  10.570  -7.820  1.00 10.00      A   
ATOM    191  CD2 LEU A  96      -7.666  10.599  -5.389  1.00 10.00      A   
ATOM    192  C   LEU A  96      -6.674   6.196  -5.442  1.00 10.00      A   
ATOM    193  O   LEU A  96      -7.519   5.625  -4.754  1.00 10.00      A   
ATOM    194  N   LEU A  97      -5.937   5.572  -6.354  1.00 10.00      A   
ATOM    195  HN  LEU A  97      -5.261   6.084  -6.853  1.00 10.00      A   
ATOM    196  CA  LEU A  97      -6.104   4.150  -6.641  1.00 10.00      A   
ATOM    197  CB  LEU A  97      -5.180   3.720  -7.783  1.00 10.00      A   
ATOM    198  CG  LEU A  97      -5.527   4.263  -9.172  1.00 10.00      A   
ATOM    199  CD1 LEU A  97      -4.372   4.041 -10.134  1.00 10.00      A   
ATOM    200  CD2 LEU A  97      -6.795   3.610  -9.698  1.00 10.00      A   
ATOM    201  C   LEU A  97      -5.862   3.273  -5.414  1.00 10.00      A   
ATOM    202  O   LEU A  97      -6.695   2.433  -5.072  1.00 10.00      A   
ATOM    203  N   ILE A  98      -4.730   3.482  -4.751  1.00 10.00      A   
ATOM    204  HN  ILE A  98      -4.119   4.186  -5.062  1.00 10.00      A   
ATOM    205  CA  ILE A  98      -4.363   2.694  -3.575  1.00 10.00      A   
ATOM    206  CB  ILE A  98      -2.962   3.076  -3.043  1.00 10.00      A   
ATOM    207  CG1 ILE A  98      -1.891   2.843  -4.117  1.00 10.00      A   
ATOM    208  CG2 ILE A  98      -2.624   2.304  -1.773  1.00 10.00      A   
ATOM    209  CD1 ILE A  98      -1.818   1.418  -4.626  1.00 10.00      A   
ATOM    210  C   ILE A  98      -5.394   2.816  -2.451  1.00 10.00      A   
ATOM    211  O   ILE A  98      -5.744   1.825  -1.805  1.00 10.00      A   
ATOM    212  N   LYS A  99      -5.896   4.023  -2.230  1.00 10.00      A   
ATOM    213  HN  LYS A  99      -5.609   4.777  -2.792  1.00 10.00      A   
ATOM    214  CA  LYS A  99      -6.871   4.246  -1.173  1.00 10.00      A   
ATOM    215  CB  LYS A  99      -6.924   5.719  -0.764  1.00 10.00      A   
ATOM    216  CG  LYS A  99      -5.720   6.173   0.044  1.00 10.00      A   
ATOM    217  CD  LYS A  99      -6.126   7.136   1.146  1.00 10.00      A   
ATOM    218  CE  LYS A  99      -5.111   7.132   2.277  1.00 10.00      A   
ATOM    219  NZ  LYS A  99      -5.546   7.977   3.414  1.00 10.00      A   
ATOM    220  HZ1 LYS A  99      -5.443   8.990   3.174  1.00 10.00      A   
ATOM    221  HZ2 LYS A  99      -4.966   7.778   4.253  1.00 10.00      A   
ATOM    222  HZ3 LYS A  99      -6.542   7.790   3.642  1.00 10.00      A   
ATOM    223  C   LYS A  99      -8.255   3.724  -1.540  1.00 10.00      A   
ATOM    224  O   LYS A  99      -9.014   3.295  -0.667  1.00 10.00      A   
ATOM    225  N   ASP A 100      -8.583   3.745  -2.825  1.00 10.00      A   
ATOM    226  HN  ASP A 100      -7.938   4.092  -3.484  1.00 10.00      A   
ATOM    227  CA  ASP A 100      -9.884   3.270  -3.281  1.00 10.00      A   
ATOM    228  CB  ASP A 100     -10.192   3.739  -4.702  1.00 10.00      A   
ATOM    229  CG  ASP A 100     -11.607   3.395  -5.123  1.00 10.00      A   
ATOM    230  OD1 ASP A 100     -12.555   4.040  -4.627  1.00 10.00      A   
ATOM    231  OD2 ASP A 100     -11.782   2.465  -5.938  1.00 10.00      A   
ATOM    232  C   ASP A 100      -9.982   1.751  -3.186  1.00 10.00      A   
ATOM    233  O   ASP A 100     -11.072   1.201  -3.024  1.00 10.00      A   
ATOM    234  N   GLN A 101      -8.840   1.078  -3.265  1.00 10.00      A   
ATOM    235  HN  GLN A 101      -8.001   1.574  -3.397  1.00 10.00      A   
ATOM    236  CA  GLN A 101      -8.801  -0.382  -3.176  1.00 10.00      A   
ATOM    237  CB  GLN A 101      -7.383  -0.909  -3.411  1.00 10.00      A   
ATOM    238  CG  GLN A 101      -6.859  -0.666  -4.817  1.00 10.00      A   
ATOM    239  CD  GLN A 101      -5.469  -1.233  -5.036  1.00 10.00      A   
ATOM    240  OE1 GLN A 101      -4.676  -1.352  -4.103  1.00 10.00      A   
ATOM    241  NE2 GLN A 101      -5.161  -1.577  -6.278  1.00 10.00      A   
ATOM    242 HE21 GLN A 101      -5.839  -1.447  -6.977  1.00 10.00      A   
ATOM    243 HE22 GLN A 101      -4.271  -1.944  -6.448  1.00 10.00      A   
ATOM    244  C   GLN A 101      -9.330  -0.865  -1.826  1.00 10.00      A   
ATOM    245  O   GLN A 101      -9.915  -1.944  -1.725  1.00 10.00      A   
ATOM    246  N   LYS A 102      -9.133  -0.049  -0.798  1.00 10.00      A   
ATOM    247  HN  LYS A 102      -8.670   0.800  -0.947  1.00 10.00      A   
ATOM    248  CA  LYS A 102      -9.590  -0.383   0.543  1.00 10.00      A   
ATOM    249  CB  LYS A 102      -8.553   0.051   1.585  1.00 10.00      A   
ATOM    250  CG  LYS A 102      -8.564  -0.777   2.861  1.00 10.00      A   
ATOM    251  CD  LYS A 102      -7.647  -0.173   3.911  1.00 10.00      A   
ATOM    252  CE  LYS A 102      -7.162  -1.217   4.901  1.00 10.00      A   
ATOM    253  NZ  LYS A 102      -6.105  -0.672   5.794  1.00 10.00      A   
ATOM    254  HZ1 LYS A 102      -5.472  -1.438   6.112  1.00 10.00      A   
ATOM    255  HZ2 LYS A 102      -6.537  -0.229   6.631  1.00 10.00      A   
ATOM    256  HZ3 LYS A 102      -5.543   0.042   5.290  1.00 10.00      A   
ATOM    257  C   LYS A 102     -10.936   0.277   0.835  1.00 10.00      A   
ATOM    258  O   LYS A 102     -11.638  -0.121   1.762  1.00 10.00      A   
ATOM    259  N   LYS A 103     -11.283   1.284   0.026  1.00 10.00      A   
ATOM    260  HN  LYS A 103     -10.676   1.536  -0.698  1.00 10.00      A   
ATOM    261  CA  LYS A 103     -12.540   2.019   0.180  1.00 10.00      A   
ATOM    262  CB  LYS A 103     -13.750   1.117  -0.091  1.00 10.00      A   
ATOM    263  CG  LYS A 103     -13.882   0.646  -1.532  1.00 10.00      A   
ATOM    264  CD  LYS A 103     -14.338   1.772  -2.448  1.00 10.00      A   
ATOM    265  CE  LYS A 103     -14.563   1.277  -3.870  1.00 10.00      A   
ATOM    266  NZ  LYS A 103     -13.290   0.905  -4.539  1.00 10.00      A   
ATOM    267  HZ1 LYS A 103     -13.417   0.058  -5.122  1.00 10.00      A   
ATOM    268  HZ2 LYS A 103     -12.551   0.719  -3.828  1.00 10.00      A   
ATOM    269  HZ3 LYS A 103     -12.962   1.691  -5.155  1.00 10.00      A   
ATOM    270  C   LYS A 103     -12.641   2.664   1.563  1.00 10.00      A   
ATOM    271  O   LYS A 103     -13.483   2.288   2.379  1.00 10.00      A   
ATOM    272  N   ILE A 104     -11.777   3.644   1.809  1.00 10.00      A   
ATOM    273  HN  ILE A 104     -11.144   3.900   1.109  1.00 10.00      A   
ATOM    274  CA  ILE A 104     -11.739   4.340   3.096  1.00 10.00      A   
ATOM    275  CB  ILE A 104     -10.501   5.258   3.240  1.00 10.00      A   
ATOM    276  CG1 ILE A 104      -9.225   4.543   2.772  1.00 10.00      A   
ATOM    277  CG2 ILE A 104     -10.351   5.746   4.676  1.00 10.00      A   
ATOM    278  CD1 ILE A 104      -8.856   3.323   3.590  1.00 10.00      A   
ATOM    279  C   ILE A 104     -13.034   5.116   3.421  1.00 10.00      A   
ATOM    280  O   ILE A 104     -13.613   4.920   4.495  1.00 10.00      A   
ATOM    281  N   PRO A 105     -13.518   6.015   2.526  1.00 10.00      A   
ATOM    282  CA  PRO A 105     -12.890   6.333   1.246  1.00 10.00      A   
ATOM    283  CB  PRO A 105     -14.097   6.696   0.380  1.00 10.00      A   
ATOM    284  CG  PRO A 105     -15.063   7.325   1.329  1.00 10.00      A   
ATOM    285  CD  PRO A 105     -14.754   6.792   2.710  1.00 10.00      A   
ATOM    286  C   PRO A 105     -11.923   7.516   1.342  1.00 10.00      A   
ATOM    287  O   PRO A 105     -11.527   7.927   2.437  1.00 10.00      A   
ATOM    288  N   ILE A 106     -11.567   8.075   0.196  1.00 10.00      A   
ATOM    289  HN  ILE A 106     -11.966   7.749  -0.638  1.00 10.00      A   
ATOM    290  CA  ILE A 106     -10.626   9.182   0.141  1.00 10.00      A   
ATOM    291  CB  ILE A 106     -10.012   9.332  -1.264  1.00 10.00      A   
ATOM    292  CG1 ILE A 106      -9.717   7.953  -1.857  1.00 10.00      A   
ATOM    293  CG2 ILE A 106      -8.739  10.164  -1.200  1.00 10.00      A   
ATOM    294  CD1 ILE A 106      -9.383   7.978  -3.330  1.00 10.00      A   
ATOM    295  C   ILE A 106     -11.264  10.502   0.559  1.00 10.00      A   
ATOM    296  O   ILE A 106     -12.378  10.833   0.151  1.00 10.00      A   
ATOM    297  N   LYS A 107     -10.545  11.248   1.381  1.00 10.00      A   
ATOM    298  HN  LYS A 107      -9.667  10.923   1.671  1.00 10.00      A   
ATOM    299  CA  LYS A 107     -11.011  12.540   1.855  1.00 10.00      A   
ATOM    300  CB  LYS A 107     -10.918  12.609   3.382  1.00 10.00      A   
ATOM    301  CG  LYS A 107     -11.639  11.479   4.099  1.00 10.00      A   
ATOM    302  CD  LYS A 107     -11.276  11.446   5.574  1.00 10.00      A   
ATOM    303  CE  LYS A 107     -11.842  10.208   6.250  1.00 10.00      A   
ATOM    304  NZ  LYS A 107     -11.377  10.076   7.654  1.00 10.00      A   
ATOM    305  HZ1 LYS A 107     -11.503  10.973   8.158  1.00 10.00      A   
ATOM    306  HZ2 LYS A 107     -10.369   9.818   7.677  1.00 10.00      A   
ATOM    307  HZ3 LYS A 107     -11.920   9.337   8.145  1.00 10.00      A   
ATOM    308  C   LYS A 107     -10.165  13.644   1.230  1.00 10.00      A   
ATOM    309  O   LYS A 107      -8.974  13.453   0.990  1.00 10.00      A   
ATOM    310  N   ARG A 108     -10.778  14.791   0.968  1.00 10.00      A   
ATOM    311  HN  ARG A 108     -11.738  14.878   1.175  1.00 10.00      A   
ATOM    312  CA  ARG A 108     -10.073  15.921   0.362  1.00 10.00      A   
ATOM    313  CB  ARG A 108     -11.046  17.075   0.113  1.00 10.00      A   
ATOM    314  CG  ARG A 108     -10.447  18.273  -0.604  1.00 10.00      A   
ATOM    315  CD  ARG A 108     -11.541  19.231  -1.047  1.00 10.00      A   
ATOM    316  NE  ARG A 108     -11.030  20.565  -1.358  1.00 10.00      A   
ATOM    317  HE  ARG A 108     -10.097  20.633  -1.650  1.00 10.00      A   
ATOM    318  CZ  ARG A 108     -11.762  21.678  -1.274  1.00 10.00      A   
ATOM    319  NH1 ARG A 108     -13.026  21.619  -0.863  1.00 10.00      A   
ATOM    320 HH11 ARG A 108     -13.452  20.699  -0.598  1.00 10.00      A   
ATOM    321 HH12 ARG A 108     -13.596  22.488  -0.800  1.00 10.00      A   
ATOM    322  NH2 ARG A 108     -11.228  22.852  -1.590  1.00 10.00      A   
ATOM    323 HH21 ARG A 108     -10.232  22.913  -1.900  1.00 10.00      A   
ATOM    324 HH22 ARG A 108     -11.801  23.723  -1.536  1.00 10.00      A   
ATOM    325  C   ARG A 108      -8.900  16.387   1.228  1.00 10.00      A   
ATOM    326  O   ARG A 108      -7.825  16.709   0.719  1.00 10.00      A   
ATOM    327  N   ALA A 109      -9.112  16.401   2.536  1.00 10.00      A   
ATOM    328  HN  ALA A 109      -9.984  16.119   2.878  1.00 10.00      A   
ATOM    329  CA  ALA A 109      -8.084  16.829   3.479  1.00 10.00      A   
ATOM    330  CB  ALA A 109      -8.684  17.000   4.860  1.00 10.00      A   
ATOM    331  C   ALA A 109      -6.928  15.836   3.534  1.00 10.00      A   
ATOM    332  O   ALA A 109      -5.785  16.210   3.803  1.00 10.00      A   
ATOM    333  N   ASP A 110      -7.236  14.573   3.263  1.00 10.00      A   
ATOM    334  HN  ASP A 110      -8.159  14.352   3.030  1.00 10.00      A   
ATOM    335  CA  ASP A 110      -6.244  13.505   3.286  1.00 10.00      A   
ATOM    336  CB  ASP A 110      -6.938  12.170   3.012  1.00 10.00      A   
ATOM    337  CG  ASP A 110      -6.301  10.996   3.723  1.00 10.00      A   
ATOM    338  OD1 ASP A 110      -5.174  10.608   3.358  1.00 10.00      A   
ATOM    339  OD2 ASP A 110      -6.948  10.429   4.632  1.00 10.00      A   
ATOM    340  C   ASP A 110      -5.171  13.755   2.232  1.00 10.00      A   
ATOM    341  O   ASP A 110      -3.978  13.789   2.534  1.00 10.00      A   
ATOM    342  N   ILE A 111      -5.617  13.965   0.999  1.00 10.00      A   
ATOM    343  HN  ILE A 111      -6.584  13.943   0.836  1.00 10.00      A   
ATOM    344  CA  ILE A 111      -4.716  14.220  -0.121  1.00 10.00      A   
ATOM    345  CB  ILE A 111      -5.492  14.294  -1.455  1.00 10.00      A   
ATOM    346  CG1 ILE A 111      -6.527  13.170  -1.539  1.00 10.00      A   
ATOM    347  CG2 ILE A 111      -4.532  14.223  -2.634  1.00 10.00      A   
ATOM    348  CD1 ILE A 111      -7.554  13.368  -2.632  1.00 10.00      A   
ATOM    349  C   ILE A 111      -3.963  15.534   0.073  1.00 10.00      A   
ATOM    350  O   ILE A 111      -2.771  15.633  -0.230  1.00 10.00      A   
ATOM    351  N   LEU A 112      -4.664  16.533   0.598  1.00 10.00      A   
ATOM    352  HN  LEU A 112      -5.602  16.375   0.841  1.00 10.00      A   
ATOM    353  CA  LEU A 112      -4.088  17.855   0.827  1.00 10.00      A   
ATOM    354  CB  LEU A 112      -5.146  18.798   1.409  1.00 10.00      A   
ATOM    355  CG  LEU A 112      -4.756  20.276   1.513  1.00 10.00      A   
ATOM    356  CD1 LEU A 112      -4.860  20.962   0.158  1.00 10.00      A   
ATOM    357  CD2 LEU A 112      -5.617  20.987   2.545  1.00 10.00      A   
ATOM    358  C   LEU A 112      -2.870  17.805   1.750  1.00 10.00      A   
ATOM    359  O   LEU A 112      -1.903  18.545   1.555  1.00 10.00      A   
ATOM    360  N   LYS A 113      -2.910  16.925   2.740  1.00 10.00      A   
ATOM    361  HN  LYS A 113      -3.698  16.343   2.834  1.00 10.00      A   
ATOM    362  CA  LYS A 113      -1.814  16.801   3.694  1.00 10.00      A   
ATOM    363  CB  LYS A 113      -2.373  16.603   5.109  1.00 10.00      A   
ATOM    364  CG  LYS A 113      -1.359  16.817   6.225  1.00 10.00      A   
ATOM    365  CD  LYS A 113      -1.656  15.939   7.434  1.00 10.00      A   
ATOM    366  CE  LYS A 113      -1.586  14.455   7.094  1.00 10.00      A   
ATOM    367  NZ  LYS A 113      -0.229  14.037   6.641  1.00 10.00      A   
ATOM    368  HZ1 LYS A 113       0.463  14.171   7.406  1.00 10.00      A   
ATOM    369  HZ2 LYS A 113       0.066  14.601   5.816  1.00 10.00      A   
ATOM    370  HZ3 LYS A 113      -0.239  13.031   6.370  1.00 10.00      A   
ATOM    371  C   LYS A 113      -0.877  15.647   3.342  1.00 10.00      A   
ATOM    372  O   LYS A 113      -0.010  15.278   4.136  1.00 10.00      A   
ATOM    373  N   HIS A 114      -1.034  15.071   2.161  1.00 10.00      A   
ATOM    374  HN  HIS A 114      -1.729  15.395   1.550  1.00 10.00      A   
ATOM    375  CA  HIS A 114      -0.183  13.954   1.773  1.00 10.00      A   
ATOM    376  CB  HIS A 114      -0.925  12.620   1.859  1.00 10.00      A   
ATOM    377  CG  HIS A 114      -0.858  11.991   3.218  1.00 10.00      A   
ATOM    378  ND1 HIS A 114       0.138  11.126   3.619  1.00 10.00      A   
ATOM    379  HD1 HIS A 114       0.894  10.822   3.072  1.00 10.00      A   
ATOM    380  CD2 HIS A 114      -1.684  12.127   4.286  1.00 10.00      A   
ATOM    381  CE1 HIS A 114      -0.107  10.771   4.887  1.00 10.00      A   
ATOM    382  NE2 HIS A 114      -1.204  11.354   5.341  1.00 10.00      A   
ATOM    383  C   HIS A 114       0.486  14.121   0.415  1.00 10.00      A   
ATOM    384  O   HIS A 114       1.644  13.756   0.252  1.00 10.00      A   
ATOM    385  N   VAL A 115      -0.230  14.657  -0.563  1.00 10.00      A   
ATOM    386  HN  VAL A 115      -1.160  14.925  -0.396  1.00 10.00      A   
ATOM    387  CA  VAL A 115       0.348  14.829  -1.894  1.00 10.00      A   
ATOM    388  CB  VAL A 115      -0.369  13.976  -2.963  1.00 10.00      A   
ATOM    389  CG1 VAL A 115       0.605  13.563  -4.056  1.00 10.00      A   
ATOM    390  CG2 VAL A 115      -1.028  12.753  -2.342  1.00 10.00      A   
ATOM    391  C   VAL A 115       0.362  16.288  -2.342  1.00 10.00      A   
ATOM    392  O   VAL A 115       1.105  16.654  -3.253  1.00 10.00      A   
ATOM    393  N   ILE A 116      -0.445  17.121  -1.701  1.00 10.00      A   
ATOM    394  HN  ILE A 116      -1.002  16.786  -0.968  1.00 10.00      A   
ATOM    395  CA  ILE A 116      -0.515  18.533  -2.065  1.00 10.00      A   
ATOM    396  CB  ILE A 116      -1.925  19.120  -1.828  1.00 10.00      A   
ATOM    397  CG1 ILE A 116      -2.982  18.283  -2.560  1.00 10.00      A   
ATOM    398  CG2 ILE A 116      -1.994  20.575  -2.276  1.00 10.00      A   
ATOM    399  CD1 ILE A 116      -2.748  18.155  -4.053  1.00 10.00      A   
ATOM    400  C   ILE A 116       0.541  19.363  -1.330  1.00 10.00      A   
ATOM    401  O   ILE A 116       1.578  19.703  -1.900  1.00 10.00      A   
ATOM    402  N   GLY A 117       0.273  19.682  -0.066  1.00 10.00      A   
ATOM    403  HN  GLY A 117      -0.567  19.371   0.338  1.00 10.00      A   
ATOM    404  CA  GLY A 117       1.207  20.466   0.728  1.00 10.00      A   
ATOM    405  C   GLY A 117       1.413  21.880   0.210  1.00 10.00      A   
ATOM    406  O   GLY A 117       0.642  22.789   0.525  1.00 10.00      A   
ATOM    407  N   ASP A 118       2.452  22.064  -0.592  1.00 10.00      A   
ATOM    408  HN  ASP A 118       3.014  21.296  -0.826  1.00 10.00      A   
ATOM    409  CA  ASP A 118       2.775  23.374  -1.146  1.00 10.00      A   
ATOM    410  CB  ASP A 118       4.299  23.563  -1.241  1.00 10.00      A   
ATOM    411  CG  ASP A 118       4.803  23.931  -2.627  1.00 10.00      A   
ATOM    412  OD1 ASP A 118       4.755  25.125  -2.991  1.00 10.00      A   
ATOM    413  OD2 ASP A 118       5.262  23.027  -3.353  1.00 10.00      A   
ATOM    414  C   ASP A 118       2.081  23.618  -2.487  1.00 10.00      A   
ATOM    415  O   ASP A 118       1.882  24.764  -2.891  1.00 10.00      A   
ATOM    416  N   TYR A 119       1.663  22.543  -3.147  1.00 10.00      A   
ATOM    417  HN  TYR A 119       1.805  21.654  -2.753  1.00 10.00      A   
ATOM    418  CA  TYR A 119       0.989  22.644  -4.447  1.00 10.00      A   
ATOM    419  CB  TYR A 119       1.109  21.324  -5.213  1.00 10.00      A   
ATOM    420  CG  TYR A 119       2.521  20.963  -5.616  1.00 10.00      A   
ATOM    421  CD1 TYR A 119       2.971  21.183  -6.912  1.00 10.00      A   
ATOM    422  CD2 TYR A 119       3.399  20.393  -4.706  1.00 10.00      A   
ATOM    423  CE1 TYR A 119       4.257  20.845  -7.288  1.00 10.00      A   
ATOM    424  CE2 TYR A 119       4.686  20.055  -5.071  1.00 10.00      A   
ATOM    425  CZ  TYR A 119       5.110  20.281  -6.363  1.00 10.00      A   
ATOM    426  OH  TYR A 119       6.391  19.935  -6.731  1.00 10.00      A   
ATOM    427  HH  TYR A 119       6.768  20.633  -7.281  1.00 10.00      A   
ATOM    428  C   TYR A 119      -0.487  23.014  -4.276  1.00 10.00      A   
ATOM    429  O   TYR A 119      -1.346  22.577  -5.042  1.00 10.00      A   
ATOM    430  N   LYS A 120      -0.764  23.836  -3.277  1.00 10.00      A   
ATOM    431  HN  LYS A 120      -0.025  24.174  -2.729  1.00 10.00      A   
ATOM    432  CA  LYS A 120      -2.123  24.264  -2.974  1.00 10.00      A   
ATOM    433  CB  LYS A 120      -2.227  24.666  -1.500  1.00 10.00      A   
ATOM    434  CG  LYS A 120      -1.043  25.481  -1.002  1.00 10.00      A   
ATOM    435  CD  LYS A 120      -1.224  25.914   0.442  1.00 10.00      A   
ATOM    436  CE  LYS A 120       0.052  26.532   0.988  1.00 10.00      A   
ATOM    437  NZ  LYS A 120       1.015  25.499   1.455  1.00 10.00      A   
ATOM    438  HZ1 LYS A 120       1.989  25.826   1.300  1.00 10.00      A   
ATOM    439  HZ2 LYS A 120       0.870  24.606   0.939  1.00 10.00      A   
ATOM    440  HZ3 LYS A 120       0.881  25.324   2.472  1.00 10.00      A   
ATOM    441  C   LYS A 120      -2.555  25.423  -3.865  1.00 10.00      A   
ATOM    442  O   LYS A 120      -3.743  25.733  -3.963  1.00 10.00      A   
ATOM    443  N   ASP A 121      -1.587  26.053  -4.518  1.00 10.00      A   
ATOM    444  HN  ASP A 121      -0.663  25.741  -4.417  1.00 10.00      A   
ATOM    445  CA  ASP A 121      -1.864  27.185  -5.396  1.00 10.00      A   
ATOM    446  CB  ASP A 121      -0.582  27.940  -5.778  1.00 10.00      A   
ATOM    447  CG  ASP A 121       0.601  27.046  -6.114  1.00 10.00      A   
ATOM    448  OD1 ASP A 121       0.410  25.985  -6.737  1.00 10.00      A   
ATOM    449  OD2 ASP A 121       1.742  27.418  -5.764  1.00 10.00      A   
ATOM    450  C   ASP A 121      -2.643  26.764  -6.638  1.00 10.00      A   
ATOM    451  O   ASP A 121      -3.599  27.431  -7.042  1.00 10.00      A   
ATOM    452  N   ILE A 122      -2.237  25.660  -7.239  1.00 10.00      A   
ATOM    453  HN  ILE A 122      -1.449  25.186  -6.886  1.00 10.00      A   
ATOM    454  CA  ILE A 122      -2.902  25.149  -8.430  1.00 10.00      A   
ATOM    455  CB  ILE A 122      -1.901  24.855  -9.567  1.00 10.00      A   
ATOM    456  CG1 ILE A 122      -0.795  23.911  -9.085  1.00 10.00      A   
ATOM    457  CG2 ILE A 122      -1.313  26.151 -10.108  1.00 10.00      A   
ATOM    458  CD1 ILE A 122       0.084  23.384 -10.196  1.00 10.00      A   
ATOM    459  C   ILE A 122      -3.691  23.886  -8.112  1.00 10.00      A   
ATOM    460  O   ILE A 122      -3.931  23.061  -8.990  1.00 10.00      A   
ATOM    461  N   PHE A 123      -4.102  23.757  -6.852  1.00 10.00      A   
ATOM    462  HN  PHE A 123      -3.878  24.462  -6.209  1.00 10.00      A   
ATOM    463  CA  PHE A 123      -4.868  22.595  -6.392  1.00 10.00      A   
ATOM    464  CB  PHE A 123      -5.307  22.751  -4.928  1.00 10.00      A   
ATOM    465  CG  PHE A 123      -6.171  21.626  -4.425  1.00 10.00      A   
ATOM    466  CD1 PHE A 123      -5.632  20.374  -4.180  1.00 10.00      A   
ATOM    467  CD2 PHE A 123      -7.524  21.823  -4.196  1.00 10.00      A   
ATOM    468  CE1 PHE A 123      -6.426  19.338  -3.721  1.00 10.00      A   
ATOM    469  CE2 PHE A 123      -8.323  20.793  -3.738  1.00 10.00      A   
ATOM    470  CZ  PHE A 123      -7.773  19.549  -3.498  1.00 10.00      A   
ATOM    471  C   PHE A 123      -6.061  22.252  -7.299  1.00 10.00      A   
ATOM    472  O   PHE A 123      -6.167  21.117  -7.762  1.00 10.00      A   
ATOM    473  N   PRO A 124      -6.976  23.210  -7.573  1.00 10.00      A   
ATOM    474  CA  PRO A 124      -8.146  22.957  -8.433  1.00 10.00      A   
ATOM    475  CB  PRO A 124      -8.812  24.331  -8.543  1.00 10.00      A   
ATOM    476  CG  PRO A 124      -8.377  25.051  -7.317  1.00 10.00      A   
ATOM    477  CD  PRO A 124      -6.971  24.598  -7.066  1.00 10.00      A   
ATOM    478  C   PRO A 124      -7.754  22.447  -9.821  1.00 10.00      A   
ATOM    479  O   PRO A 124      -8.439  21.603 -10.400  1.00 10.00      A   
ATOM    480  N   ASP A 125      -6.650  22.960 -10.344  1.00 10.00      A   
ATOM    481  HN  ASP A 125      -6.139  23.616  -9.826  1.00 10.00      A   
ATOM    482  CA  ASP A 125      -6.166  22.561 -11.663  1.00 10.00      A   
ATOM    483  CB  ASP A 125      -5.174  23.605 -12.189  1.00 10.00      A   
ATOM    484  CG  ASP A 125      -4.422  23.169 -13.434  1.00 10.00      A   
ATOM    485  OD1 ASP A 125      -5.021  22.511 -14.311  1.00 10.00      A   
ATOM    486  OD2 ASP A 125      -3.226  23.509 -13.552  1.00 10.00      A   
ATOM    487  C   ASP A 125      -5.512  21.186 -11.601  1.00 10.00      A   
ATOM    488  O   ASP A 125      -5.835  20.294 -12.385  1.00 10.00      A   
ATOM    489  N   LEU A 126      -4.617  21.020 -10.637  1.00 10.00      A   
ATOM    490  HN  LEU A 126      -4.431  21.771 -10.026  1.00 10.00      A   
ATOM    491  CA  LEU A 126      -3.898  19.766 -10.448  1.00 10.00      A   
ATOM    492  CB  LEU A 126      -2.900  19.905  -9.295  1.00 10.00      A   
ATOM    493  CG  LEU A 126      -1.735  18.913  -9.274  1.00 10.00      A   
ATOM    494  CD1 LEU A 126      -0.713  19.261 -10.345  1.00 10.00      A   
ATOM    495  CD2 LEU A 126      -1.084  18.884  -7.900  1.00 10.00      A   
ATOM    496  C   LEU A 126      -4.862  18.617 -10.165  1.00 10.00      A   
ATOM    497  O   LEU A 126      -4.726  17.528 -10.723  1.00 10.00      A   
ATOM    498  N   PHE A 127      -5.849  18.877  -9.315  1.00 10.00      A   
ATOM    499  HN  PHE A 127      -5.919  19.776  -8.923  1.00 10.00      A   
ATOM    500  CA  PHE A 127      -6.835  17.869  -8.948  1.00 10.00      A   
ATOM    501  CB  PHE A 127      -7.719  18.378  -7.806  1.00 10.00      A   
ATOM    502  CG  PHE A 127      -8.512  17.308  -7.113  1.00 10.00      A   
ATOM    503  CD1 PHE A 127      -7.891  16.412  -6.259  1.00 10.00      A   
ATOM    504  CD2 PHE A 127      -9.881  17.205  -7.308  1.00 10.00      A   
ATOM    505  CE1 PHE A 127      -8.619  15.434  -5.612  1.00 10.00      A   
ATOM    506  CE2 PHE A 127     -10.615  16.227  -6.665  1.00 10.00      A   
ATOM    507  CZ  PHE A 127      -9.984  15.340  -5.815  1.00 10.00      A   
ATOM    508  C   PHE A 127      -7.691  17.479 -10.148  1.00 10.00      A   
ATOM    509  O   PHE A 127      -7.980  16.299 -10.358  1.00 10.00      A   
ATOM    510  N   LYS A 128      -8.080  18.471 -10.943  1.00 10.00      A   
ATOM    511  HN  LYS A 128      -7.806  19.389 -10.736  1.00 10.00      A   
ATOM    512  CA  LYS A 128      -8.900  18.221 -12.120  1.00 10.00      A   
ATOM    513  CB  LYS A 128      -9.415  19.528 -12.727  1.00 10.00      A   
ATOM    514  CG  LYS A 128     -10.487  19.325 -13.784  1.00 10.00      A   
ATOM    515  CD  LYS A 128     -11.046  20.646 -14.278  1.00 10.00      A   
ATOM    516  CE  LYS A 128     -12.067  20.420 -15.379  1.00 10.00      A   
ATOM    517  NZ  LYS A 128     -12.566  21.696 -15.953  1.00 10.00      A   
ATOM    518  HZ1 LYS A 128     -13.258  22.132 -15.311  1.00 10.00      A   
ATOM    519  HZ2 LYS A 128     -13.025  21.518 -16.872  1.00 10.00      A   
ATOM    520  HZ3 LYS A 128     -11.776  22.356 -16.099  1.00 10.00      A   
ATOM    521  C   LYS A 128      -8.124  17.417 -13.157  1.00 10.00      A   
ATOM    522  O   LYS A 128      -8.661  16.485 -13.759  1.00 10.00      A   
ATOM    523  N   ARG A 129      -6.856  17.771 -13.348  1.00 10.00      A   
ATOM    524  HN  ARG A 129      -6.486  18.528 -12.838  1.00 10.00      A   
ATOM    525  CA  ARG A 129      -6.003  17.072 -14.304  1.00 10.00      A   
ATOM    526  CB  ARG A 129      -4.642  17.755 -14.437  1.00 10.00      A   
ATOM    527  CG  ARG A 129      -4.692  19.093 -15.155  1.00 10.00      A   
ATOM    528  CD  ARG A 129      -3.338  19.457 -15.735  1.00 10.00      A   
ATOM    529  NE  ARG A 129      -2.879  20.770 -15.285  1.00 10.00      A   
ATOM    530  HE  ARG A 129      -3.538  21.344 -14.816  1.00 10.00      A   
ATOM    531  CZ  ARG A 129      -1.642  21.226 -15.463  1.00 10.00      A   
ATOM    532  NH1 ARG A 129      -0.744  20.486 -16.107  1.00 10.00      A   
ATOM    533 HH11 ARG A 129       0.230  20.838 -16.244  1.00 10.00      A   
ATOM    534 HH12 ARG A 129      -1.010  19.551 -16.482  1.00 10.00      A   
ATOM    535  NH2 ARG A 129      -1.310  22.421 -15.000  1.00 10.00      A   
ATOM    536 HH21 ARG A 129      -2.022  22.996 -14.478  1.00 10.00      A   
ATOM    537 HH22 ARG A 129      -0.351  22.802 -15.159  1.00 10.00      A   
ATOM    538  C   ARG A 129      -5.832  15.611 -13.904  1.00 10.00      A   
ATOM    539  O   ARG A 129      -5.767  14.724 -14.754  1.00 10.00      A   
ATOM    540  N   ALA A 130      -5.758  15.366 -12.606  1.00 10.00      A   
ATOM    541  HN  ALA A 130      -5.789  16.116 -11.972  1.00 10.00      A   
ATOM    542  CA  ALA A 130      -5.624  14.010 -12.098  1.00 10.00      A   
ATOM    543  CB  ALA A 130      -5.276  14.032 -10.618  1.00 10.00      A   
ATOM    544  C   ALA A 130      -6.921  13.245 -12.332  1.00 10.00      A   
ATOM    545  O   ALA A 130      -6.908  12.077 -12.721  1.00 10.00      A   
ATOM    546  N   ALA A 131      -8.039  13.927 -12.115  1.00 10.00      A   
ATOM    547  HN  ALA A 131      -7.976  14.861 -11.815  1.00 10.00      A   
ATOM    548  CA  ALA A 131      -9.356  13.332 -12.299  1.00 10.00      A   
ATOM    549  CB  ALA A 131     -10.444  14.295 -11.849  1.00 10.00      A   
ATOM    550  C   ALA A 131      -9.579  12.911 -13.750  1.00 10.00      A   
ATOM    551  O   ALA A 131     -10.051  11.801 -14.015  1.00 10.00      A   
ATOM    552  N   GLU A 132      -9.237  13.791 -14.688  1.00 10.00      A   
ATOM    553  HN  GLU A 132      -8.870  14.664 -14.421  1.00 10.00      A   
ATOM    554  CA  GLU A 132      -9.406  13.488 -16.107  1.00 10.00      A   
ATOM    555  CB  GLU A 132      -9.227  14.735 -16.984  1.00 10.00      A   
ATOM    556  CG  GLU A 132      -7.872  15.406 -16.854  1.00 10.00      A   
ATOM    557  CD  GLU A 132      -7.517  16.275 -18.041  1.00 10.00      A   
ATOM    558  OE1 GLU A 132      -7.046  17.411 -17.831  1.00 10.00      A   
ATOM    559  OE2 GLU A 132      -7.688  15.816 -19.194  1.00 10.00      A   
ATOM    560  C   GLU A 132      -8.462  12.369 -16.545  1.00 10.00      A   
ATOM    561  O   GLU A 132      -8.833  11.511 -17.345  1.00 10.00      A   
ATOM    562  N   ARG A 133      -7.246  12.372 -16.005  1.00 10.00      A   
ATOM    563  HN  ARG A 133      -7.006  13.083 -15.367  1.00 10.00      A   
ATOM    564  CA  ARG A 133      -6.262  11.349 -16.338  1.00 10.00      A   
ATOM    565  CB  ARG A 133      -4.876  11.712 -15.796  1.00 10.00      A   
ATOM    566  CG  ARG A 133      -4.100  12.678 -16.676  1.00 10.00      A   
ATOM    567  CD  ARG A 133      -3.914  12.115 -18.078  1.00 10.00      A   
ATOM    568  NE  ARG A 133      -3.592  13.155 -19.054  1.00 10.00      A   
ATOM    569  HE  ARG A 133      -2.652  13.218 -19.351  1.00 10.00      A   
ATOM    570  CZ  ARG A 133      -4.488  14.008 -19.560  1.00 10.00      A   
ATOM    571  NH1 ARG A 133      -5.761  13.937 -19.190  1.00 10.00      A   
ATOM    572 HH11 ARG A 133      -6.070  13.205 -18.521  1.00 10.00      A   
ATOM    573 HH12 ARG A 133      -6.459  14.635 -19.552  1.00 10.00      A   
ATOM    574  NH2 ARG A 133      -4.111  14.919 -20.446  1.00 10.00      A   
ATOM    575 HH21 ARG A 133      -3.116  14.973 -20.755  1.00 10.00      A   
ATOM    576 HH22 ARG A 133      -4.807  15.586 -20.844  1.00 10.00      A   
ATOM    577  C   ARG A 133      -6.696   9.990 -15.803  1.00 10.00      A   
ATOM    578  O   ARG A 133      -6.554   8.971 -16.480  1.00 10.00      A   
ATOM    579  N   LEU A 134      -7.242   9.992 -14.594  1.00 10.00      A   
ATOM    580  HN  LEU A 134      -7.332  10.847 -14.114  1.00 10.00      A   
ATOM    581  CA  LEU A 134      -7.711   8.771 -13.948  1.00 10.00      A   
ATOM    582  CB  LEU A 134      -8.203   9.094 -12.534  1.00 10.00      A   
ATOM    583  CG  LEU A 134      -8.540   7.908 -11.634  1.00 10.00      A   
ATOM    584  CD1 LEU A 134      -7.287   7.109 -11.310  1.00 10.00      A   
ATOM    585  CD2 LEU A 134      -9.212   8.392 -10.360  1.00 10.00      A   
ATOM    586  C   LEU A 134      -8.836   8.133 -14.760  1.00 10.00      A   
ATOM    587  O   LEU A 134      -8.880   6.915 -14.936  1.00 10.00      A   
ATOM    588  N   GLN A 135      -9.727   8.973 -15.270  1.00 10.00      A   
ATOM    589  HN  GLN A 135      -9.628   9.934 -15.093  1.00 10.00      A   
ATOM    590  CA  GLN A 135     -10.855   8.517 -16.072  1.00 10.00      A   
ATOM    591  CB  GLN A 135     -11.916   9.627 -16.125  1.00 10.00      A   
ATOM    592  CG  GLN A 135     -13.126   9.334 -17.001  1.00 10.00      A   
ATOM    593  CD  GLN A 135     -13.980   8.197 -16.478  1.00 10.00      A   
ATOM    594  OE1 GLN A 135     -14.864   8.402 -15.648  1.00 10.00      A   
ATOM    595  NE2 GLN A 135     -13.731   6.995 -16.970  1.00 10.00      A   
ATOM    596 HE21 GLN A 135     -13.014   6.906 -17.635  1.00 10.00      A   
ATOM    597 HE22 GLN A 135     -14.279   6.240 -16.652  1.00 10.00      A   
ATOM    598  C   GLN A 135     -10.401   8.140 -17.485  1.00 10.00      A   
ATOM    599  O   GLN A 135     -11.102   7.433 -18.210  1.00 10.00      A   
ATOM    600  N   TYR A 136      -9.212   8.592 -17.854  1.00 10.00      A   
ATOM    601  HN  TYR A 136      -8.688   9.124 -17.220  1.00 10.00      A   
ATOM    602  CA  TYR A 136      -8.668   8.330 -19.178  1.00 10.00      A   
ATOM    603  CB  TYR A 136      -7.772   9.493 -19.611  1.00 10.00      A   
ATOM    604  CG  TYR A 136      -8.129  10.087 -20.952  1.00 10.00      A   
ATOM    605  CD1 TYR A 136      -7.665   9.520 -22.132  1.00 10.00      A   
ATOM    606  CD2 TYR A 136      -8.930  11.218 -21.040  1.00 10.00      A   
ATOM    607  CE1 TYR A 136      -7.989  10.062 -23.360  1.00 10.00      A   
ATOM    608  CE2 TYR A 136      -9.258  11.766 -22.263  1.00 10.00      A   
ATOM    609  CZ  TYR A 136      -8.785  11.185 -23.420  1.00 10.00      A   
ATOM    610  OH  TYR A 136      -9.112  11.726 -24.641  1.00 10.00      A   
ATOM    611  HH  TYR A 136      -9.319  11.008 -25.257  1.00 10.00      A   
ATOM    612  C   TYR A 136      -7.875   7.027 -19.246  1.00 10.00      A   
ATOM    613  O   TYR A 136      -8.160   6.162 -20.070  1.00 10.00      A   
ATOM    614  N   VAL A 137      -6.883   6.888 -18.378  1.00 10.00      A   
ATOM    615  HN  VAL A 137      -6.717   7.598 -17.718  1.00 10.00      A   
ATOM    616  CA  VAL A 137      -6.028   5.706 -18.390  1.00 10.00      A   
ATOM    617  CB  VAL A 137      -4.577   6.027 -17.955  1.00 10.00      A   
ATOM    618  CG1 VAL A 137      -4.515   6.497 -16.508  1.00 10.00      A   
ATOM    619  CG2 VAL A 137      -3.655   4.839 -18.190  1.00 10.00      A   
ATOM    620  C   VAL A 137      -6.590   4.511 -17.608  1.00 10.00      A   
ATOM    621  O   VAL A 137      -6.451   3.367 -18.042  1.00 10.00      A   
ATOM    622  N   PHE A 138      -7.233   4.764 -16.475  1.00 10.00      A   
ATOM    623  HN  PHE A 138      -7.352   5.690 -16.179  1.00 10.00      A   
ATOM    624  CA  PHE A 138      -7.770   3.673 -15.664  1.00 10.00      A   
ATOM    625  CB  PHE A 138      -7.289   3.776 -14.214  1.00 10.00      A   
ATOM    626  CG  PHE A 138      -5.964   3.107 -13.972  1.00 10.00      A   
ATOM    627  CD1 PHE A 138      -5.906   1.784 -13.563  1.00 10.00      A   
ATOM    628  CD2 PHE A 138      -4.778   3.798 -14.158  1.00 10.00      A   
ATOM    629  CE1 PHE A 138      -4.690   1.162 -13.343  1.00 10.00      A   
ATOM    630  CE2 PHE A 138      -3.560   3.182 -13.940  1.00 10.00      A   
ATOM    631  CZ  PHE A 138      -3.515   1.862 -13.532  1.00 10.00      A   
ATOM    632  C   PHE A 138      -9.290   3.564 -15.737  1.00 10.00      A   
ATOM    633  O   PHE A 138      -9.871   2.573 -15.293  1.00 10.00      A   
ATOM    634  N   GLY A 139      -9.931   4.583 -16.294  1.00 10.00      A   
ATOM    635  HN  GLY A 139      -9.420   5.349 -16.623  1.00 10.00      A   
ATOM    636  CA  GLY A 139     -11.377   4.570 -16.417  1.00 10.00      A   
ATOM    637  C   GLY A 139     -12.080   4.662 -15.076  1.00 10.00      A   
ATOM    638  O   GLY A 139     -13.145   4.073 -14.879  1.00 10.00      A   
ATOM    639  N   TYR A 140     -11.487   5.393 -14.149  1.00 10.00      A   
ATOM    640  HN  TYR A 140     -10.638   5.838 -14.359  1.00 10.00      A   
ATOM    641  CA  TYR A 140     -12.070   5.559 -12.828  1.00 10.00      A   
ATOM    642  CB  TYR A 140     -11.025   5.329 -11.733  1.00 10.00      A   
ATOM    643  CG  TYR A 140     -10.781   3.876 -11.385  1.00 10.00      A   
ATOM    644  CD1 TYR A 140     -11.558   3.227 -10.437  1.00 10.00      A   
ATOM    645  CD2 TYR A 140      -9.764   3.159 -11.998  1.00 10.00      A   
ATOM    646  CE1 TYR A 140     -11.330   1.904 -10.109  1.00 10.00      A   
ATOM    647  CE2 TYR A 140      -9.528   1.834 -11.680  1.00 10.00      A   
ATOM    648  CZ  TYR A 140     -10.312   1.212 -10.735  1.00 10.00      A   
ATOM    649  OH  TYR A 140     -10.080  -0.107 -10.413  1.00 10.00      A   
ATOM    650  HH  TYR A 140     -10.912  -0.584 -10.403  1.00 10.00      A   
ATOM    651  C   TYR A 140     -12.674   6.948 -12.687  1.00 10.00      A   
ATOM    652  O   TYR A 140     -11.982   7.953 -12.838  1.00 10.00      A   
ATOM    653  N   LYS A 141     -13.967   6.996 -12.417  1.00 10.00      A   
ATOM    654  HN  LYS A 141     -14.470   6.156 -12.326  1.00 10.00      A   
ATOM    655  CA  LYS A 141     -14.665   8.259 -12.250  1.00 10.00      A   
ATOM    656  CB  LYS A 141     -16.151   8.091 -12.582  1.00 10.00      A   
ATOM    657  CG  LYS A 141     -16.950   9.383 -12.547  1.00 10.00      A   
ATOM    658  CD  LYS A 141     -18.421   9.141 -12.858  1.00 10.00      A   
ATOM    659  CE  LYS A 141     -18.627   8.772 -14.320  1.00 10.00      A   
ATOM    660  NZ  LYS A 141     -20.058   8.535 -14.645  1.00 10.00      A   
ATOM    661  HZ1 LYS A 141     -20.426   7.740 -14.086  1.00 10.00      A   
ATOM    662  HZ2 LYS A 141     -20.159   8.308 -15.653  1.00 10.00      A   
ATOM    663  HZ3 LYS A 141     -20.621   9.383 -14.436  1.00 10.00      A   
ATOM    664  C   LYS A 141     -14.497   8.763 -10.823  1.00 10.00      A   
ATOM    665  O   LYS A 141     -15.070   8.203  -9.887  1.00 10.00      A   
ATOM    666  N   LEU A 142     -13.694   9.804 -10.665  1.00 10.00      A   
ATOM    667  HN  LEU A 142     -13.263  10.198 -11.454  1.00 10.00      A   
ATOM    668  CA  LEU A 142     -13.443  10.388  -9.356  1.00 10.00      A   
ATOM    669  CB  LEU A 142     -12.040  10.998  -9.306  1.00 10.00      A   
ATOM    670  CG  LEU A 142     -11.646  11.709  -8.008  1.00 10.00      A   
ATOM    671  CD1 LEU A 142     -11.523  10.716  -6.863  1.00 10.00      A   
ATOM    672  CD2 LEU A 142     -10.348  12.479  -8.196  1.00 10.00      A   
ATOM    673  C   LEU A 142     -14.487  11.451  -9.050  1.00 10.00      A   
ATOM    674  O   LEU A 142     -14.355  12.606  -9.463  1.00 10.00      A   
ATOM    675  N   VAL A 143     -15.532  11.058  -8.338  1.00 10.00      A   
ATOM    676  HN  VAL A 143     -15.582  10.125  -8.030  1.00 10.00      A   
ATOM    677  CA  VAL A 143     -16.604  11.979  -7.988  1.00 10.00      A   
ATOM    678  CB  VAL A 143     -17.923  11.640  -8.717  1.00 10.00      A   
ATOM    679  CG1 VAL A 143     -17.859  12.069 -10.174  1.00 10.00      A   
ATOM    680  CG2 VAL A 143     -18.244  10.155  -8.605  1.00 10.00      A   
ATOM    681  C   VAL A 143     -16.854  12.002  -6.486  1.00 10.00      A   
ATOM    682  O   VAL A 143     -16.306  11.187  -5.738  1.00 10.00      A   
ATOM    683  N   GLU A 144     -17.674  12.951  -6.057  1.00 10.00      A   
ATOM    684  HN  GLU A 144     -18.065  13.574  -6.706  1.00 10.00      A   
ATOM    685  CA  GLU A 144     -18.021  13.094  -4.654  1.00 10.00      A   
ATOM    686  CB  GLU A 144     -18.249  14.574  -4.329  1.00 10.00      A   
ATOM    687  CG  GLU A 144     -18.410  14.876  -2.850  1.00 10.00      A   
ATOM    688  CD  GLU A 144     -18.374  16.361  -2.552  1.00 10.00      A   
ATOM    689  OE1 GLU A 144     -17.838  16.744  -1.493  1.00 10.00      A   
ATOM    690  OE2 GLU A 144     -18.883  17.154  -3.377  1.00 10.00      A   
ATOM    691  C   GLU A 144     -19.279  12.284  -4.363  1.00 10.00      A   
ATOM    692  O   GLU A 144     -20.259  12.369  -5.104  1.00 10.00      A   
ATOM    693  N   LEU A 145     -19.241  11.486  -3.305  1.00 10.00      A   
ATOM    694  HN  LEU A 145     -18.428  11.452  -2.758  1.00 10.00      A   
ATOM    695  CA  LEU A 145     -20.385  10.658  -2.939  1.00 10.00      A   
ATOM    696  CB  LEU A 145     -19.994   9.602  -1.900  1.00 10.00      A   
ATOM    697  CG  LEU A 145     -19.021  10.050  -0.809  1.00 10.00      A   
ATOM    698  CD1 LEU A 145     -19.699  10.043   0.553  1.00 10.00      A   
ATOM    699  CD2 LEU A 145     -17.785   9.165  -0.801  1.00 10.00      A   
ATOM    700  C   LEU A 145     -21.554  11.512  -2.453  1.00 10.00      A   
ATOM    701  O   LEU A 145     -22.698  11.301  -2.855  1.00 10.00      A   
ATOM    702  N   GLU A 146     -21.256  12.472  -1.593  1.00 10.00      A   
ATOM    703  HN  GLU A 146     -20.325  12.590  -1.316  1.00 10.00      A   
ATOM    704  CA  GLU A 146     -22.265  13.374  -1.059  1.00 10.00      A   
ATOM    705  CB  GLU A 146     -22.442  13.160   0.448  1.00 10.00      A   
ATOM    706  CG  GLU A 146     -23.080  11.826   0.812  1.00 10.00      A   
ATOM    707  CD  GLU A 146     -24.584  11.813   0.610  1.00 10.00      A   
ATOM    708  OE1 GLU A 146     -25.078  12.499  -0.310  1.00 10.00      A   
ATOM    709  OE2 GLU A 146     -25.284  11.118   1.375  1.00 10.00      A   
ATOM    710  C   GLU A 146     -21.854  14.810  -1.356  1.00 10.00      A   
ATOM    711  O   GLU A 146     -20.843  15.283  -0.840  1.00 10.00      A   
ATOM    712  N   PRO A 147     -22.627  15.504  -2.207  1.00 10.00      A   
ATOM    713  CA  PRO A 147     -22.348  16.887  -2.625  1.00 10.00      A   
ATOM    714  CB  PRO A 147     -23.684  17.343  -3.214  1.00 10.00      A   
ATOM    715  CG  PRO A 147     -24.281  16.093  -3.762  1.00 10.00      A   
ATOM    716  CD  PRO A 147     -23.857  14.984  -2.836  1.00 10.00      A   
ATOM    717  C   PRO A 147     -21.922  17.815  -1.487  1.00 10.00      A   
ATOM    718  O   PRO A 147     -22.657  18.009  -0.516  1.00 10.00      A   
ATOM    719  N   LYS A 148     -20.712  18.358  -1.620  1.00 10.00      A   
ATOM    720  HN  LYS A 148     -20.163  18.099  -2.399  1.00 10.00      A   
ATOM    721  CA  LYS A 148     -20.144  19.291  -0.652  1.00 10.00      A   
ATOM    722  CB  LYS A 148     -20.996  20.553  -0.508  1.00 10.00      A   
ATOM    723  CG  LYS A 148     -20.723  21.607  -1.566  1.00 10.00      A   
ATOM    724  CD  LYS A 148     -20.600  22.982  -0.937  1.00 10.00      A   
ATOM    725  CE  LYS A 148     -20.241  24.034  -1.969  1.00 10.00      A   
ATOM    726  NZ  LYS A 148     -20.008  25.357  -1.339  1.00 10.00      A   
ATOM    727  HZ1 LYS A 148     -19.185  25.313  -0.706  1.00 10.00      A   
ATOM    728  HZ2 LYS A 148     -20.843  25.642  -0.786  1.00 10.00      A   
ATOM    729  HZ3 LYS A 148     -19.830  26.075  -2.069  1.00 10.00      A   
ATOM    730  C   LYS A 148     -19.862  18.655   0.706  1.00 10.00      A   
ATOM    731  O   LYS A 148     -20.298  19.161   1.742  1.00 10.00      A   
ATOM    732  N   SER A 149     -19.126  17.557   0.696  1.00 10.00      A   
ATOM    733  HN  SER A 149     -18.814  17.195  -0.168  1.00 10.00      A   
ATOM    734  CA  SER A 149     -18.771  16.866   1.928  1.00 10.00      A   
ATOM    735  CB  SER A 149     -19.583  15.583   2.086  1.00 10.00      A   
ATOM    736  OG  SER A 149     -20.957  15.831   1.834  1.00 10.00      A   
ATOM    737  HG  SER A 149     -21.096  15.885   0.878  1.00 10.00      A   
ATOM    738  C   SER A 149     -17.268  16.581   1.985  1.00 10.00      A   
ATOM    739  O   SER A 149     -16.750  16.137   3.009  1.00 10.00      A   
ATOM    740  N   ASN A 150     -16.584  16.830   0.867  1.00 10.00      A   
ATOM    741  HN  ASN A 150     -17.076  17.142   0.070  1.00 10.00      A   
ATOM    742  CA  ASN A 150     -15.135  16.634   0.759  1.00 10.00      A   
ATOM    743  CB  ASN A 150     -14.368  17.442   1.816  1.00 10.00      A   
ATOM    744  CG  ASN A 150     -14.352  18.935   1.533  1.00 10.00      A   
ATOM    745  OD1 ASN A 150     -14.314  19.369   0.380  1.00 10.00      A   
ATOM    746  ND2 ASN A 150     -14.380  19.733   2.588  1.00 10.00      A   
ATOM    747 HD21 ASN A 150     -14.409  19.320   3.480  1.00 10.00      A   
ATOM    748 HD22 ASN A 150     -14.374  20.702   2.438  1.00 10.00      A   
ATOM    749  C   ASN A 150     -14.742  15.160   0.806  1.00 10.00      A   
ATOM    750  O   ASN A 150     -13.617  14.815   1.181  1.00 10.00      A   
ATOM    751  N   THR A 151     -15.671  14.296   0.417  1.00 10.00      A   
ATOM    752  HN  THR A 151     -16.544  14.635   0.123  1.00 10.00      A   
ATOM    753  CA  THR A 151     -15.430  12.859   0.398  1.00 10.00      A   
ATOM    754  CB  THR A 151     -16.410  12.120   1.330  1.00 10.00      A   
ATOM    755  OG1 THR A 151     -16.893  13.032   2.325  1.00 10.00      A   
ATOM    756  HG1 THR A 151     -16.358  13.833   2.311  1.00 10.00      A   
ATOM    757  CG2 THR A 151     -15.714  10.954   2.019  1.00 10.00      A   
ATOM    758  C   THR A 151     -15.586  12.334  -1.027  1.00 10.00      A   
ATOM    759  O   THR A 151     -16.663  12.435  -1.622  1.00 10.00      A   
ATOM    760  N   TYR A 152     -14.515  11.772  -1.572  1.00 10.00      A   
ATOM    761  HN  TYR A 152     -13.697  11.673  -1.036  1.00 10.00      A   
ATOM    762  CA  TYR A 152     -14.533  11.270  -2.938  1.00 10.00      A   
ATOM    763  CB  TYR A 152     -13.443  11.952  -3.772  1.00 10.00      A   
ATOM    764  CG  TYR A 152     -13.527  13.463  -3.770  1.00 10.00      A   
ATOM    765  CD1 TYR A 152     -12.835  14.217  -2.828  1.00 10.00      A   
ATOM    766  CD2 TYR A 152     -14.300  14.135  -4.706  1.00 10.00      A   
ATOM    767  CE1 TYR A 152     -12.915  15.597  -2.819  1.00 10.00      A   
ATOM    768  CE2 TYR A 152     -14.383  15.515  -4.706  1.00 10.00      A   
ATOM    769  CZ  TYR A 152     -13.690  16.240  -3.761  1.00 10.00      A   
ATOM    770  OH  TYR A 152     -13.776  17.613  -3.757  1.00 10.00      A   
ATOM    771  HH  TYR A 152     -14.680  17.877  -3.975  1.00 10.00      A   
ATOM    772  C   TYR A 152     -14.362   9.759  -2.988  1.00 10.00      A   
ATOM    773  O   TYR A 152     -13.886   9.141  -2.033  1.00 10.00      A   
ATOM    774  N   ILE A 153     -14.762   9.177  -4.108  1.00 10.00      A   
ATOM    775  HN  ILE A 153     -15.139   9.736  -4.826  1.00 10.00      A   
ATOM    776  CA  ILE A 153     -14.661   7.742  -4.321  1.00 10.00      A   
ATOM    777  CB  ILE A 153     -15.916   6.999  -3.798  1.00 10.00      A   
ATOM    778  CG1 ILE A 153     -15.675   5.487  -3.740  1.00 10.00      A   
ATOM    779  CG2 ILE A 153     -17.145   7.326  -4.638  1.00 10.00      A   
ATOM    780  CD1 ILE A 153     -16.674   4.743  -2.886  1.00 10.00      A   
ATOM    781  C   ILE A 153     -14.452   7.460  -5.810  1.00 10.00      A   
ATOM    782  O   ILE A 153     -14.853   8.261  -6.657  1.00 10.00      A   
ATOM    783  N   LEU A 154     -13.814   6.342  -6.126  1.00 10.00      A   
ATOM    784  HN  LEU A 154     -13.515   5.734  -5.410  1.00 10.00      A   
ATOM    785  CA  LEU A 154     -13.548   5.988  -7.513  1.00 10.00      A   
ATOM    786  CB  LEU A 154     -12.147   5.384  -7.665  1.00 10.00      A   
ATOM    787  CG  LEU A 154     -10.972   6.361  -7.793  1.00 10.00      A   
ATOM    788  CD1 LEU A 154     -10.796   7.181  -6.525  1.00 10.00      A   
ATOM    789  CD2 LEU A 154      -9.694   5.607  -8.117  1.00 10.00      A   
ATOM    790  C   LEU A 154     -14.592   5.019  -8.053  1.00 10.00      A   
ATOM    791  O   LEU A 154     -14.750   3.905  -7.548  1.00 10.00      A   
ATOM    792  N   ILE A 155     -15.318   5.454  -9.068  1.00 10.00      A   
ATOM    793  HN  ILE A 155     -15.176   6.368  -9.403  1.00 10.00      A   
ATOM    794  CA  ILE A 155     -16.325   4.618  -9.691  1.00 10.00      A   
ATOM    795  CB  ILE A 155     -17.680   5.348  -9.828  1.00 10.00      A   
ATOM    796  CG1 ILE A 155     -18.175   5.806  -8.451  1.00 10.00      A   
ATOM    797  CG2 ILE A 155     -18.713   4.446 -10.497  1.00 10.00      A   
ATOM    798  CD1 ILE A 155     -19.477   6.579  -8.488  1.00 10.00      A   
ATOM    799  C   ILE A 155     -15.839   4.167 -11.064  1.00 10.00      A   
ATOM    800  O   ILE A 155     -15.777   4.963 -12.000  1.00 10.00      A   
ATOM    801  N   ASN A 156     -15.461   2.900 -11.169  1.00 10.00      A   
ATOM    802  HN  ASN A 156     -15.505   2.320 -10.382  1.00 10.00      A   
ATOM    803  CA  ASN A 156     -14.983   2.352 -12.434  1.00 10.00      A   
ATOM    804  CB  ASN A 156     -14.401   0.948 -12.240  1.00 10.00      A   
ATOM    805  CG  ASN A 156     -14.047   0.267 -13.552  1.00 10.00      A   
ATOM    806  OD1 ASN A 156     -14.840  -0.493 -14.098  1.00 10.00      A   
ATOM    807  ND2 ASN A 156     -12.856   0.540 -14.067  1.00 10.00      A   
ATOM    808 HD21 ASN A 156     -12.271   1.161 -13.586  1.00 10.00      A   
ATOM    809 HD22 ASN A 156     -12.614   0.111 -14.915  1.00 10.00      A   
ATOM    810  C   ASN A 156     -16.100   2.342 -13.469  1.00 10.00      A   
ATOM    811  O   ASN A 156     -17.156   1.750 -13.248  1.00 10.00      A   
ATOM    812  N   THR A 157     -15.867   3.016 -14.585  1.00 10.00      A   
ATOM    813  HN  THR A 157     -15.003   3.471 -14.701  1.00 10.00      A   
ATOM    814  CA  THR A 157     -16.856   3.102 -15.646  1.00 10.00      A   
ATOM    815  CB  THR A 157     -16.982   4.548 -16.158  1.00 10.00      A   
ATOM    816  OG1 THR A 157     -15.748   5.245 -15.923  1.00 10.00      A   
ATOM    817  HG1 THR A 157     -15.844   5.809 -15.148  1.00 10.00      A   
ATOM    818  CG2 THR A 157     -18.102   5.265 -15.426  1.00 10.00      A   
ATOM    819  C   THR A 157     -16.525   2.167 -16.805  1.00 10.00      A   
ATOM    820  O   THR A 157     -16.330   2.609 -17.941  1.00 10.00      A   
ATOM    821  N   LEU A 158     -16.456   0.876 -16.512  1.00 10.00      A   
ATOM    822  HN  LEU A 158     -16.608   0.586 -15.587  1.00 10.00      A   
ATOM    823  CA  LEU A 158     -16.154  -0.127 -17.522  1.00 10.00      A   
ATOM    824  CB  LEU A 158     -14.638  -0.286 -17.679  1.00 10.00      A   
ATOM    825  CG  LEU A 158     -14.147  -1.022 -18.932  1.00 10.00      A   
ATOM    826  CD1 LEU A 158     -12.949  -0.304 -19.531  1.00 10.00      A   
ATOM    827  CD2 LEU A 158     -13.788  -2.464 -18.604  1.00 10.00      A   
ATOM    828  C   LEU A 158     -16.793  -1.460 -17.148  1.00 10.00      A   
ATOM    829  O   LEU A 158     -16.819  -1.846 -15.979  1.00 10.00      A   
ATOM    830  N   GLU A 159     -17.321  -2.154 -18.141  1.00 10.00      A   
ATOM    831  HN  GLU A 159     -17.291  -1.785 -19.055  1.00 10.00      A   
ATOM    832  CA  GLU A 159     -17.947  -3.445 -17.916  1.00 10.00      A   
ATOM    833  CB  GLU A 159     -17.588  -4.450 -19.024  1.00 10.00      A   
ATOM    834  CG  GLU A 159     -17.915  -4.006 -20.445  1.00 10.00      A   
ATOM    835  CD  GLU A 159     -16.927  -2.998 -20.991  1.00 10.00      A   
ATOM    836  OE1 GLU A 159     -17.173  -1.779 -20.847  1.00 10.00      A   
ATOM    837  OE2 GLU A 159     -15.904  -3.416 -21.571  1.00 10.00      A   
ATOM    838  C   GLU A 159     -19.459  -3.319 -17.737  1.00 10.00      A   
ATOM    839  O   GLU A 159     -20.177  -2.966 -18.674  1.00 10.00      A   
ATOM    840  N   PRO A 160     -19.966  -3.578 -16.516  1.00 10.00      A   
ATOM    841  CA  PRO A 160     -19.143  -3.965 -15.359  1.00 10.00      A   
ATOM    842  CB  PRO A 160     -20.109  -3.861 -14.165  1.00 10.00      A   
ATOM    843  CG  PRO A 160     -21.332  -3.188 -14.696  1.00 10.00      A   
ATOM    844  CD  PRO A 160     -21.385  -3.509 -16.160  1.00 10.00      A   
ATOM    845  C   PRO A 160     -18.615  -5.393 -15.478  1.00 10.00      A   
ATOM    846  O   PRO A 160     -19.369  -6.326 -15.765  1.00 10.00      A   
ATOM    847  N   VAL A 161     -17.323  -5.561 -15.257  1.00 10.00      A   
ATOM    848  HN  VAL A 161     -16.769  -4.788 -15.012  1.00 10.00      A   
ATOM    849  CA  VAL A 161     -16.706  -6.876 -15.348  1.00 10.00      A   
ATOM    850  CB  VAL A 161     -15.368  -6.821 -16.115  1.00 10.00      A   
ATOM    851  CG1 VAL A 161     -14.350  -5.967 -15.372  1.00 10.00      A   
ATOM    852  CG2 VAL A 161     -14.831  -8.223 -16.369  1.00 10.00      A   
ATOM    853  C   VAL A 161     -16.488  -7.478 -13.965  1.00 10.00      A   
ATOM    854  O   VAL A 161     -16.903  -6.902 -12.957  1.00 10.00      A   
ATOM    855  N   GLU A 166     -28.874  -6.702  -9.816  1.00 10.00      A   
ATOM    856  HN  GLU A 166     -29.604  -6.867 -10.462  1.00 10.00      A   
ATOM    857  CA  GLU A 166     -28.997  -7.233  -8.462  1.00 10.00      A   
ATOM    858  CB  GLU A 166     -30.131  -8.270  -8.375  1.00 10.00      A   
ATOM    859  CG  GLU A 166     -30.335  -9.111  -9.632  1.00 10.00      A   
ATOM    860  CD  GLU A 166     -31.240  -8.443 -10.652  1.00 10.00      A   
ATOM    861  OE1 GLU A 166     -30.721  -7.732 -11.540  1.00 10.00      A   
ATOM    862  OE2 GLU A 166     -32.471  -8.625 -10.579  1.00 10.00      A   
ATOM    863  C   GLU A 166     -27.675  -7.819  -7.986  1.00 10.00      A   
ATOM    864  O   GLU A 166     -27.589  -8.430  -6.923  1.00 10.00      A   
ATOM    865  N   MET A 167     -26.648  -7.612  -8.786  1.00 10.00      A   
ATOM    866  HN  MET A 167     -26.790  -7.113  -9.617  1.00 10.00      A   
ATOM    867  CA  MET A 167     -25.318  -8.096  -8.467  1.00 10.00      A   
ATOM    868  CB  MET A 167     -24.771  -8.962  -9.603  1.00 10.00      A   
ATOM    869  CG  MET A 167     -23.423  -9.598  -9.299  1.00 10.00      A   
ATOM    870  SD  MET A 167     -22.788 -10.571 -10.678  1.00 10.00      A   
ATOM    871  CE  MET A 167     -21.249 -11.166  -9.981  1.00 10.00      A   
ATOM    872  C   MET A 167     -24.386  -6.924  -8.205  1.00 10.00      A   
ATOM    873  O   MET A 167     -23.928  -6.267  -9.135  1.00 10.00      A   
ATOM    874  N   ARG A 168     -24.115  -6.666  -6.937  1.00 10.00      A   
ATOM    875  HN  ARG A 168     -24.493  -7.240  -6.239  1.00 10.00      A   
ATOM    876  CA  ARG A 168     -23.248  -5.563  -6.554  1.00 10.00      A   
ATOM    877  CB  ARG A 168     -24.063  -4.446  -5.894  1.00 10.00      A   
ATOM    878  CG  ARG A 168     -25.128  -4.940  -4.925  1.00 10.00      A   
ATOM    879  CD  ARG A 168     -25.563  -3.845  -3.966  1.00 10.00      A   
ATOM    880  NE  ARG A 168     -25.794  -2.570  -4.645  1.00 10.00      A   
ATOM    881  HE  ARG A 168     -25.035  -2.184  -5.160  1.00 10.00      A   
ATOM    882  CZ  ARG A 168     -26.930  -1.886  -4.590  1.00 10.00      A   
ATOM    883  NH1 ARG A 168     -27.982  -2.373  -3.938  1.00 10.00      A   
ATOM    884 HH11 ARG A 168     -27.920  -3.298  -3.464  1.00 10.00      A   
ATOM    885 HH12 ARG A 168     -28.870  -1.830  -3.892  1.00 10.00      A   
ATOM    886  NH2 ARG A 168     -27.009  -0.713  -5.200  1.00 10.00      A   
ATOM    887 HH21 ARG A 168     -27.892  -0.154  -5.170  1.00 10.00      A   
ATOM    888 HH22 ARG A 168     -26.172  -0.340  -5.712  1.00 10.00      A   
ATOM    889  C   ARG A 168     -22.143  -6.038  -5.620  1.00 10.00      A   
ATOM    890  O   ARG A 168     -22.175  -7.171  -5.134  1.00 10.00      A   
ATOM    891  N   GLY A 169     -21.168  -5.170  -5.380  1.00 10.00      A   
ATOM    892  HN  GLY A 169     -21.200  -4.283  -5.801  1.00 10.00      A   
ATOM    893  CA  GLY A 169     -20.059  -5.503  -4.507  1.00 10.00      A   
ATOM    894  C   GLY A 169     -19.158  -4.307  -4.283  1.00 10.00      A   
ATOM    895  O   GLY A 169     -19.483  -3.198  -4.720  1.00 10.00      A   
ATOM    896  N   GLN A 171     -16.723 -16.287  -7.644  1.00 10.00      A   
ATOM    897  HN  GLN A 171     -16.955 -16.587  -8.552  1.00 10.00      A   
ATOM    898  CA  GLN A 171     -15.721 -15.242  -7.476  1.00 10.00      A   
ATOM    899  CB  GLN A 171     -14.918 -15.058  -8.765  1.00 10.00      A   
ATOM    900  CG  GLN A 171     -14.256 -16.324  -9.283  1.00 10.00      A   
ATOM    901  CD  GLN A 171     -13.539 -16.095 -10.599  1.00 10.00      A   
ATOM    902  OE1 GLN A 171     -13.028 -15.005 -10.855  1.00 10.00      A   
ATOM    903  NE2 GLN A 171     -13.498 -17.117 -11.441  1.00 10.00      A   
ATOM    904 HE21 GLN A 171     -13.925 -17.957 -11.172  1.00 10.00      A   
ATOM    905 HE22 GLN A 171     -13.051 -16.989 -12.306  1.00 10.00      A   
ATOM    906  C   GLN A 171     -16.391 -13.922  -7.095  1.00 10.00      A   
ATOM    907  O   GLN A 171     -15.775 -12.855  -7.150  1.00 10.00      A   
ATOM    908  N   GLY A 172     -17.657 -14.011  -6.704  1.00 10.00      A   
ATOM    909  HN  GLY A 172     -18.084 -14.893  -6.682  1.00 10.00      A   
ATOM    910  CA  GLY A 172     -18.416 -12.832  -6.315  1.00 10.00      A   
ATOM    911  C   GLY A 172     -17.922 -12.218  -5.014  1.00 10.00      A   
ATOM    912  O   GLY A 172     -16.839 -12.553  -4.526  1.00 10.00      A   
ATOM    913  N   THR A 173     -18.708 -11.313  -4.454  1.00 10.00      A   
ATOM    914  HN  THR A 173     -19.555 -11.079  -4.888  1.00 10.00      A   
ATOM    915  CA  THR A 173     -18.346 -10.648  -3.213  1.00 10.00      A   
ATOM    916  CB  THR A 173     -18.427  -9.118  -3.378  1.00 10.00      A   
ATOM    917  OG1 THR A 173     -18.121  -8.776  -4.741  1.00 10.00      A   
ATOM    918  HG1 THR A 173     -17.185  -8.931  -4.904  1.00 10.00      A   
ATOM    919  CG2 THR A 173     -17.429  -8.430  -2.461  1.00 10.00      A   
ATOM    920  C   THR A 173     -19.253 -11.095  -2.062  1.00 10.00      A   
ATOM    921  O   THR A 173     -20.346 -10.556  -1.869  1.00 10.00      A   
ATOM    922  N   PRO A 174     -18.808 -12.096  -1.283  1.00 10.00      A   
ATOM    923  CA  PRO A 174     -19.572 -12.626  -0.147  1.00 10.00      A   
ATOM    924  CB  PRO A 174     -18.724 -13.803   0.356  1.00 10.00      A   
ATOM    925  CG  PRO A 174     -17.770 -14.099  -0.750  1.00 10.00      A   
ATOM    926  CD  PRO A 174     -17.525 -12.794  -1.445  1.00 10.00      A   
ATOM    927  C   PRO A 174     -19.725 -11.588   0.961  1.00 10.00      A   
ATOM    928  O   PRO A 174     -20.702 -11.604   1.711  1.00 10.00      A   
ATOM    929  N   THR A 175     -18.760 -10.679   1.039  1.00 10.00      A   
ATOM    930  HN  THR A 175     -18.014 -10.718   0.400  1.00 10.00      A   
ATOM    931  CA  THR A 175     -18.762  -9.625   2.040  1.00 10.00      A   
ATOM    932  CB  THR A 175     -17.473  -8.793   1.925  1.00 10.00      A   
ATOM    933  OG1 THR A 175     -16.887  -9.028   0.634  1.00 10.00      A   
ATOM    934  HG1 THR A 175     -16.155  -9.669   0.716  1.00 10.00      A   
ATOM    935  CG2 THR A 175     -16.484  -9.192   3.009  1.00 10.00      A   
ATOM    936  C   THR A 175     -19.980  -8.713   1.878  1.00 10.00      A   
ATOM    937  O   THR A 175     -20.548  -8.229   2.857  1.00 10.00      A   
ATOM    938  N   THR A 176     -20.390  -8.500   0.634  1.00 10.00      A   
ATOM    939  HN  THR A 176     -19.909  -8.927  -0.107  1.00 10.00      A   
ATOM    940  CA  THR A 176     -21.538  -7.653   0.342  1.00 10.00      A   
ATOM    941  CB  THR A 176     -21.402  -6.997  -1.045  1.00 10.00      A   
ATOM    942  OG1 THR A 176     -20.029  -6.644  -1.262  1.00 10.00      A   
ATOM    943  HG1 THR A 176     -19.538  -6.755  -0.442  1.00 10.00      A   
ATOM    944  CG2 THR A 176     -22.259  -5.741  -1.133  1.00 10.00      A   
ATOM    945  C   THR A 176     -22.837  -8.458   0.405  1.00 10.00      A   
ATOM    946  O   THR A 176     -23.919  -7.899   0.605  1.00 10.00      A   
ATOM    947  N   GLY A 177     -22.717  -9.775   0.255  1.00 10.00      A   
ATOM    948  HN  GLY A 177     -21.827 -10.161   0.115  1.00 10.00      A   
ATOM    949  CA  GLY A 177     -23.879 -10.642   0.295  1.00 10.00      A   
ATOM    950  C   GLY A 177     -24.605 -10.565   1.622  1.00 10.00      A   
ATOM    951  O   GLY A 177     -25.830 -10.466   1.663  1.00 10.00      A   
ATOM    952  N   LEU A 178     -23.843 -10.593   2.709  1.00 10.00      A   
ATOM    953  HN  LEU A 178     -22.869 -10.674   2.611  1.00 10.00      A   
ATOM    954  CA  LEU A 178     -24.420 -10.517   4.045  1.00 10.00      A   
ATOM    955  CB  LEU A 178     -23.355 -10.771   5.118  1.00 10.00      A   
ATOM    956  CG  LEU A 178     -23.097 -12.233   5.503  1.00 10.00      A   
ATOM    957  CD1 LEU A 178     -24.386 -12.928   5.914  1.00 10.00      A   
ATOM    958  CD2 LEU A 178     -22.402 -12.988   4.381  1.00 10.00      A   
ATOM    959  C   LEU A 178     -25.079  -9.161   4.272  1.00 10.00      A   
ATOM    960  O   LEU A 178     -26.163  -9.075   4.848  1.00 10.00      A   
ATOM    961  N   LEU A 179     -24.424  -8.108   3.794  1.00 10.00      A   
ATOM    962  HN  LEU A 179     -23.575  -8.248   3.328  1.00 10.00      A   
ATOM    963  CA  LEU A 179     -24.935  -6.750   3.940  1.00 10.00      A   
ATOM    964  CB  LEU A 179     -23.936  -5.742   3.367  1.00 10.00      A   
ATOM    965  CG  LEU A 179     -24.318  -4.265   3.487  1.00 10.00      A   
ATOM    966  CD1 LEU A 179     -24.343  -3.832   4.945  1.00 10.00      A   
ATOM    967  CD2 LEU A 179     -23.363  -3.399   2.679  1.00 10.00      A   
ATOM    968  C   LEU A 179     -26.287  -6.600   3.251  1.00 10.00      A   
ATOM    969  O   LEU A 179     -27.188  -5.938   3.768  1.00 10.00      A   
ATOM    970  N   MET A 180     -26.422  -7.232   2.087  1.00 10.00      A   
ATOM    971  HN  MET A 180     -25.662  -7.746   1.732  1.00 10.00      A   
ATOM    972  CA  MET A 180     -27.663  -7.182   1.318  1.00 10.00      A   
ATOM    973  CB  MET A 180     -27.500  -7.931  -0.008  1.00 10.00      A   
ATOM    974  CG  MET A 180     -28.640  -7.719  -0.995  1.00 10.00      A   
ATOM    975  SD  MET A 180     -28.572  -6.113  -1.818  1.00 10.00      A   
ATOM    976  CE  MET A 180     -30.050  -6.195  -2.827  1.00 10.00      A   
ATOM    977  C   MET A 180     -28.816  -7.776   2.126  1.00 10.00      A   
ATOM    978  O   MET A 180     -29.945  -7.287   2.076  1.00 10.00      A   
ATOM    979  N   ILE A 181     -28.514  -8.825   2.881  1.00 10.00      A   
ATOM    980  HN  ILE A 181     -27.594  -9.167   2.874  1.00 10.00      A   
ATOM    981  CA  ILE A 181     -29.511  -9.483   3.714  1.00 10.00      A   
ATOM    982  CB  ILE A 181     -28.995 -10.835   4.258  1.00 10.00      A   
ATOM    983  CG1 ILE A 181     -28.547 -11.737   3.103  1.00 10.00      A   
ATOM    984  CG2 ILE A 181     -30.071 -11.526   5.087  1.00 10.00      A   
ATOM    985  CD1 ILE A 181     -27.802 -12.980   3.543  1.00 10.00      A   
ATOM    986  C   ILE A 181     -29.902  -8.578   4.882  1.00 10.00      A   
ATOM    987  O   ILE A 181     -31.079  -8.472   5.232  1.00 10.00      A   
ATOM    988  N   VAL A 182     -28.905  -7.914   5.460  1.00 10.00      A   
ATOM    989  HN  VAL A 182     -27.994  -8.035   5.118  1.00 10.00      A   
ATOM    990  CA  VAL A 182     -29.125  -7.010   6.586  1.00 10.00      A   
ATOM    991  CB  VAL A 182     -27.803  -6.403   7.103  1.00 10.00      A   
ATOM    992  CG1 VAL A 182     -28.061  -5.452   8.263  1.00 10.00      A   
ATOM    993  CG2 VAL A 182     -26.833  -7.496   7.518  1.00 10.00      A   
ATOM    994  C   VAL A 182     -30.082  -5.884   6.206  1.00 10.00      A   
ATOM    995  O   VAL A 182     -31.102  -5.676   6.867  1.00 10.00      A   
ATOM    996  N   LEU A 183     -29.763  -5.167   5.127  1.00 10.00      A   
ATOM    997  HN  LEU A 183     -28.942  -5.383   4.629  1.00 10.00      A   
ATOM    998  CA  LEU A 183     -30.614  -4.070   4.673  1.00 10.00      A   
ATOM    999  CB  LEU A 183     -29.955  -3.250   3.552  1.00 10.00      A   
ATOM   1000  CG  LEU A 183     -29.675  -3.966   2.225  1.00 10.00      A   
ATOM   1001  CD1 LEU A 183     -30.789  -3.708   1.220  1.00 10.00      A   
ATOM   1002  CD2 LEU A 183     -28.334  -3.525   1.658  1.00 10.00      A   
ATOM   1003  C   LEU A 183     -31.987  -4.586   4.257  1.00 10.00      A   
ATOM   1004  O   LEU A 183     -33.002  -3.912   4.453  1.00 10.00      A   
ATOM   1005  N   GLY A 184     -32.008  -5.790   3.691  1.00 10.00      A   
ATOM   1006  HN  GLY A 184     -31.160  -6.270   3.553  1.00 10.00      A   
ATOM   1007  CA  GLY A 184     -33.252  -6.395   3.267  1.00 10.00      A   
ATOM   1008  C   GLY A 184     -34.194  -6.626   4.431  1.00 10.00      A   
ATOM   1009  O   GLY A 184     -35.372  -6.292   4.351  1.00 10.00      A   
ATOM   1010  N   LEU A 185     -33.666  -7.179   5.519  1.00 10.00      A   
ATOM   1011  HN  LEU A 185     -32.710  -7.408   5.521  1.00 10.00      A   
ATOM   1012  CA  LEU A 185     -34.464  -7.455   6.710  1.00 10.00      A   
ATOM   1013  CB  LEU A 185     -33.606  -8.117   7.789  1.00 10.00      A   
ATOM   1014  CG  LEU A 185     -33.172  -9.561   7.525  1.00 10.00      A   
ATOM   1015  CD1 LEU A 185     -32.098  -9.981   8.515  1.00 10.00      A   
ATOM   1016  CD2 LEU A 185     -34.363 -10.504   7.603  1.00 10.00      A   
ATOM   1017  C   LEU A 185     -35.090  -6.178   7.259  1.00 10.00      A   
ATOM   1018  O   LEU A 185     -36.265  -6.156   7.632  1.00 10.00      A   
ATOM   1019  N   ILE A 186     -34.297  -5.113   7.296  1.00 10.00      A   
ATOM   1020  HN  ILE A 186     -33.370  -5.197   6.981  1.00 10.00      A   
ATOM   1021  CA  ILE A 186     -34.765  -3.826   7.793  1.00 10.00      A   
ATOM   1022  CB  ILE A 186     -33.605  -2.814   7.914  1.00 10.00      A   
ATOM   1023  CG1 ILE A 186     -32.471  -3.404   8.760  1.00 10.00      A   
ATOM   1024  CG2 ILE A 186     -34.097  -1.504   8.518  1.00 10.00      A   
ATOM   1025  CD1 ILE A 186     -31.207  -2.573   8.764  1.00 10.00      A   
ATOM   1026  C   ILE A 186     -35.837  -3.256   6.868  1.00 10.00      A   
ATOM   1027  O   ILE A 186     -36.891  -2.807   7.323  1.00 10.00      A   
ATOM   1028  N   PHE A 187     -35.562  -3.294   5.569  1.00 10.00      A   
ATOM   1029  HN  PHE A 187     -34.707  -3.679   5.274  1.00 10.00      A   
ATOM   1030  CA  PHE A 187     -36.487  -2.779   4.567  1.00 10.00      A   
ATOM   1031  CB  PHE A 187     -35.840  -2.813   3.178  1.00 10.00      A   
ATOM   1032  CG  PHE A 187     -36.469  -1.880   2.182  1.00 10.00      A   
ATOM   1033  CD1 PHE A 187     -36.479  -0.511   2.406  1.00 10.00      A   
ATOM   1034  CD2 PHE A 187     -37.035  -2.369   1.015  1.00 10.00      A   
ATOM   1035  CE1 PHE A 187     -37.047   0.352   1.489  1.00 10.00      A   
ATOM   1036  CE2 PHE A 187     -37.606  -1.510   0.095  1.00 10.00      A   
ATOM   1037  CZ  PHE A 187     -37.609  -0.147   0.331  1.00 10.00      A   
ATOM   1038  C   PHE A 187     -37.793  -3.567   4.563  1.00 10.00      A   
ATOM   1039  O   PHE A 187     -38.873  -2.987   4.465  1.00 10.00      A   
ATOM   1040  N   MET A 188     -37.692  -4.887   4.691  1.00 10.00      A   
ATOM   1041  HN  MET A 188     -36.798  -5.294   4.777  1.00 10.00      A   
ATOM   1042  CA  MET A 188     -38.869  -5.754   4.695  1.00 10.00      A   
ATOM   1043  CB  MET A 188     -38.470  -7.233   4.687  1.00 10.00      A   
ATOM   1044  CG  MET A 188     -37.914  -7.726   3.361  1.00 10.00      A   
ATOM   1045  SD  MET A 188     -37.687  -9.515   3.312  1.00 10.00      A   
ATOM   1046  CE  MET A 188     -36.479  -9.742   4.612  1.00 10.00      A   
ATOM   1047  C   MET A 188     -39.789  -5.466   5.877  1.00 10.00      A   
ATOM   1048  O   MET A 188     -41.006  -5.610   5.770  1.00 10.00      A   
ATOM   1049  N   LYS A 189     -39.211  -5.031   6.992  1.00 10.00      A   
ATOM   1050  HN  LYS A 189     -38.238  -4.911   7.012  1.00 10.00      A   
ATOM   1051  CA  LYS A 189     -39.993  -4.734   8.190  1.00 10.00      A   
ATOM   1052  CB  LYS A 189     -39.177  -5.002   9.459  1.00 10.00      A   
ATOM   1053  CG  LYS A 189     -39.985  -5.612  10.595  1.00 10.00      A   
ATOM   1054  CD  LYS A 189     -39.259  -5.500  11.926  1.00 10.00      A   
ATOM   1055  CE  LYS A 189     -40.037  -6.186  13.039  1.00 10.00      A   
ATOM   1056  NZ  LYS A 189     -39.481  -5.879  14.383  1.00 10.00      A   
ATOM   1057  HZ1 LYS A 189     -39.584  -4.867  14.592  1.00 10.00      A   
ATOM   1058  HZ2 LYS A 189     -38.466  -6.124  14.424  1.00 10.00      A   
ATOM   1059  HZ3 LYS A 189     -39.985  -6.427  15.112  1.00 10.00      A   
ATOM   1060  C   LYS A 189     -40.512  -3.294   8.182  1.00 10.00      A   
ATOM   1061  O   LYS A 189     -40.896  -2.754   9.221  1.00 10.00      A   
ATOM   1062  N   GLY A 190     -40.519  -2.674   7.010  1.00 10.00      A   
ATOM   1063  HN  GLY A 190     -40.198  -3.149   6.214  1.00 10.00      A   
ATOM   1064  CA  GLY A 190     -41.003  -1.313   6.896  1.00 10.00      A   
ATOM   1065  C   GLY A 190     -39.922  -0.284   7.158  1.00 10.00      A   
ATOM   1066  O   GLY A 190     -40.192   0.772   7.732  1.00 10.00      A   
ATOM   1067  N   ASN A 191     -38.698  -0.605   6.747  1.00 10.00      A   
ATOM   1068  HN  ASN A 191     -38.561  -1.473   6.317  1.00 10.00      A   
ATOM   1069  CA  ASN A 191     -37.550   0.290   6.917  1.00 10.00      A   
ATOM   1070  CB  ASN A 191     -37.745   1.596   6.131  1.00 10.00      A   
ATOM   1071  CG  ASN A 191     -36.434   2.249   5.724  1.00 10.00      A   
ATOM   1072  OD1 ASN A 191     -35.833   1.887   4.711  1.00 10.00      A   
ATOM   1073  ND2 ASN A 191     -35.987   3.226   6.500  1.00 10.00      A   
ATOM   1074 HD21 ASN A 191     -36.520   3.473   7.288  1.00 10.00      A   
ATOM   1075 HD22 ASN A 191     -35.140   3.658   6.260  1.00 10.00      A   
ATOM   1076  C   ASN A 191     -37.256   0.568   8.394  1.00 10.00      A   
ATOM   1077  O   ASN A 191     -36.786   1.647   8.757  1.00 10.00      A   
ATOM   1078  N   THR A 192     -37.538  -0.412   9.247  1.00 10.00      A   
ATOM   1079  HN  THR A 192     -37.914  -1.250   8.902  1.00 10.00      A   
ATOM   1080  CA  THR A 192     -37.298  -0.281  10.682  1.00 10.00      A   
ATOM   1081  CB  THR A 192     -38.433   0.491  11.390  1.00 10.00      A   
ATOM   1082  OG1 THR A 192     -38.673   1.733  10.712  1.00 10.00      A   
ATOM   1083  HG1 THR A 192     -37.996   1.860  10.031  1.00 10.00      A   
ATOM   1084  CG2 THR A 192     -38.059   0.783  12.836  1.00 10.00      A   
ATOM   1085  C   THR A 192     -37.150  -1.658  11.328  1.00 10.00      A   
ATOM   1086  O   THR A 192     -38.094  -2.444  11.347  1.00 10.00      A   
ATOM   1087  N   LEU A 193     -35.963  -1.940  11.847  1.00 10.00      A   
ATOM   1088  HN  LEU A 193     -35.251  -1.266  11.806  1.00 10.00      A   
ATOM   1089  CA  LEU A 193     -35.681  -3.220  12.487  1.00 10.00      A   
ATOM   1090  CB  LEU A 193     -35.042  -4.174  11.471  1.00 10.00      A   
ATOM   1091  CG  LEU A 193     -34.621  -5.553  11.989  1.00 10.00      A   
ATOM   1092  CD1 LEU A 193     -35.821  -6.479  12.103  1.00 10.00      A   
ATOM   1093  CD2 LEU A 193     -33.550  -6.161  11.098  1.00 10.00      A   
ATOM   1094  C   LEU A 193     -34.734  -3.008  13.665  1.00 10.00      A   
ATOM   1095  O   LEU A 193     -33.906  -2.099  13.636  1.00 10.00      A   
ATOM   1096  N   LYS A 194     -34.864  -3.833  14.697  1.00 10.00      A   
ATOM   1097  HN  LYS A 194     -35.550  -4.541  14.669  1.00 10.00      A   
ATOM   1098  CA  LYS A 194     -34.004  -3.726  15.869  1.00 10.00      A   
ATOM   1099  CB  LYS A 194     -34.776  -4.072  17.145  1.00 10.00      A   
ATOM   1100  CG  LYS A 194     -36.021  -3.230  17.373  1.00 10.00      A   
ATOM   1101  CD  LYS A 194     -36.749  -3.653  18.638  1.00 10.00      A   
ATOM   1102  CE  LYS A 194     -38.024  -2.851  18.833  1.00 10.00      A   
ATOM   1103  NZ  LYS A 194     -38.698  -3.183  20.115  1.00 10.00      A   
ATOM   1104  HZ1 LYS A 194     -39.618  -2.700  20.171  1.00 10.00      A   
ATOM   1105  HZ2 LYS A 194     -38.111  -2.882  20.918  1.00 10.00      A   
ATOM   1106  HZ3 LYS A 194     -38.857  -4.208  20.183  1.00 10.00      A   
ATOM   1107  C   LYS A 194     -32.799  -4.647  15.724  1.00 10.00      A   
ATOM   1108  O   LYS A 194     -32.900  -5.725  15.132  1.00 10.00      A   
ATOM   1109  N   GLU A 195     -31.666  -4.236  16.279  1.00 10.00      A   
ATOM   1110  HN  GLU A 195     -31.653  -3.385  16.764  1.00 10.00      A   
ATOM   1111  CA  GLU A 195     -30.444  -5.025  16.193  1.00 10.00      A   
ATOM   1112  CB  GLU A 195     -29.219  -4.210  16.643  1.00 10.00      A   
ATOM   1113  CG  GLU A 195     -28.837  -4.357  18.113  1.00 10.00      A   
ATOM   1114  CD  GLU A 195     -29.686  -3.518  19.049  1.00 10.00      A   
ATOM   1115  OE1 GLU A 195     -30.868  -3.862  19.263  1.00 10.00      A   
ATOM   1116  OE2 GLU A 195     -29.170  -2.517  19.584  1.00 10.00      A   
ATOM   1117  C   GLU A 195     -30.564  -6.326  16.984  1.00 10.00      A   
ATOM   1118  O   GLU A 195     -30.019  -7.354  16.591  1.00 10.00      A   
ATOM   1119  N   THR A 196     -31.306  -6.274  18.079  1.00 10.00      A   
ATOM   1120  HN  THR A 196     -31.726  -5.421  18.328  1.00 10.00      A   
ATOM   1121  CA  THR A 196     -31.501  -7.429  18.937  1.00 10.00      A   
ATOM   1122  CB  THR A 196     -32.279  -7.033  20.200  1.00 10.00      A   
ATOM   1123  OG1 THR A 196     -32.665  -5.652  20.107  1.00 10.00      A   
ATOM   1124  HG1 THR A 196     -31.875  -5.094  19.995  1.00 10.00      A   
ATOM   1125  CG2 THR A 196     -31.416  -7.235  21.435  1.00 10.00      A   
ATOM   1126  C   THR A 196     -32.233  -8.551  18.209  1.00 10.00      A   
ATOM   1127  O   THR A 196     -32.095  -9.727  18.552  1.00 10.00      A   
ATOM   1128  N   GLU A 197     -33.007  -8.183  17.199  1.00 10.00      A   
ATOM   1129  HN  GLU A 197     -33.077  -7.231  16.971  1.00 10.00      A   
ATOM   1130  CA  GLU A 197     -33.752  -9.156  16.419  1.00 10.00      A   
ATOM   1131  CB  GLU A 197     -34.947  -8.491  15.733  1.00 10.00      A   
ATOM   1132  CG  GLU A 197     -35.760  -7.580  16.636  1.00 10.00      A   
ATOM   1133  CD  GLU A 197     -36.985  -7.020  15.942  1.00 10.00      A   
ATOM   1134  OE1 GLU A 197     -38.087  -7.575  16.138  1.00 10.00      A   
ATOM   1135  OE2 GLU A 197     -36.858  -6.026  15.196  1.00 10.00      A   
ATOM   1136  C   GLU A 197     -32.845  -9.786  15.368  1.00 10.00      A   
ATOM   1137  O   GLU A 197     -32.676 -11.005  15.323  1.00 10.00      A   
ATOM   1138  N   ALA A 198     -32.248  -8.932  14.548  1.00 10.00      A   
ATOM   1139  HN  ALA A 198     -32.407  -7.970  14.668  1.00 10.00      A   
ATOM   1140  CA  ALA A 198     -31.367  -9.370  13.473  1.00 10.00      A   
ATOM   1141  CB  ALA A 198     -30.936  -8.182  12.627  1.00 10.00      A   
ATOM   1142  C   ALA A 198     -30.150 -10.135  13.980  1.00 10.00      A   
ATOM   1143  O   ALA A 198     -29.759 -11.138  13.388  1.00 10.00      A   
ATOM   1144  N   TRP A 199     -29.562  -9.666  15.079  1.00 10.00      A   
ATOM   1145  HN  TRP A 199     -29.934  -8.866  15.516  1.00 10.00      A   
ATOM   1146  CA  TRP A 199     -28.379 -10.303  15.654  1.00 10.00      A   
ATOM   1147  CB  TRP A 199     -27.950  -9.581  16.935  1.00 10.00      A   
ATOM   1148  CG  TRP A 199     -26.586  -9.957  17.422  1.00 10.00      A   
ATOM   1149  CD1 TRP A 199     -25.391  -9.558  16.898  1.00 10.00      A   
ATOM   1150  CD2 TRP A 199     -26.273 -10.804  18.535  1.00 10.00      A   
ATOM   1151  NE1 TRP A 199     -24.353 -10.104  17.611  1.00 10.00      A   
ATOM   1152  HE1 TRP A 199     -23.398  -9.966  17.424  1.00 10.00      A   
ATOM   1153  CE2 TRP A 199     -24.867 -10.873  18.624  1.00 10.00      A   
ATOM   1154  CE3 TRP A 199     -27.043 -11.507  19.466  1.00 10.00      A   
ATOM   1155  CZ2 TRP A 199     -24.216 -11.623  19.602  1.00 10.00      A   
ATOM   1156  CZ3 TRP A 199     -26.395 -12.248  20.435  1.00 10.00      A   
ATOM   1157  CH2 TRP A 199     -24.997 -12.300  20.498  1.00 10.00      A   
ATOM   1158  C   TRP A 199     -28.624 -11.782  15.942  1.00 10.00      A   
ATOM   1159  O   TRP A 199     -27.865 -12.643  15.498  1.00 10.00      A   
ATOM   1160  N   ASP A 200     -29.705 -12.064  16.659  1.00 10.00      A   
ATOM   1161  HN  ASP A 200     -30.284 -11.328  16.956  1.00 10.00      A   
ATOM   1162  CA  ASP A 200     -30.059 -13.434  17.019  1.00 10.00      A   
ATOM   1163  CB  ASP A 200     -31.301 -13.445  17.915  1.00 10.00      A   
ATOM   1164  CG  ASP A 200     -31.824 -14.844  18.180  1.00 10.00      A   
ATOM   1165  OD1 ASP A 200     -32.909 -15.181  17.661  1.00 10.00      A   
ATOM   1166  OD2 ASP A 200     -31.153 -15.605  18.905  1.00 10.00      A   
ATOM   1167  C   ASP A 200     -30.283 -14.309  15.789  1.00 10.00      A   
ATOM   1168  O   ASP A 200     -29.950 -15.498  15.790  1.00 10.00      A   
ATOM   1169  N   PHE A 201     -30.834 -13.718  14.733  1.00 10.00      A   
ATOM   1170  HN  PHE A 201     -31.066 -12.765  14.785  1.00 10.00      A   
ATOM   1171  CA  PHE A 201     -31.103 -14.449  13.500  1.00 10.00      A   
ATOM   1172  CB  PHE A 201     -32.098 -13.685  12.614  1.00 10.00      A   
ATOM   1173  CG  PHE A 201     -33.477 -13.548  13.194  1.00 10.00      A   
ATOM   1174  CD1 PHE A 201     -34.031 -14.563  13.958  1.00 10.00      A   
ATOM   1175  CD2 PHE A 201     -34.222 -12.401  12.972  1.00 10.00      A   
ATOM   1176  CE1 PHE A 201     -35.302 -14.437  14.485  1.00 10.00      A   
ATOM   1177  CE2 PHE A 201     -35.493 -12.270  13.495  1.00 10.00      A   
ATOM   1178  CZ  PHE A 201     -36.034 -13.287  14.255  1.00 10.00      A   
ATOM   1179  C   PHE A 201     -29.816 -14.725  12.721  1.00 10.00      A   
ATOM   1180  O   PHE A 201     -29.529 -15.869  12.357  1.00 10.00      A   
ATOM   1181  N   LEU A 202     -29.031 -13.675  12.494  1.00 10.00      A   
ATOM   1182  HN  LEU A 202     -29.299 -12.794  12.842  1.00 10.00      A   
ATOM   1183  CA  LEU A 202     -27.783 -13.790  11.740  1.00 10.00      A   
ATOM   1184  CB  LEU A 202     -27.196 -12.411  11.414  1.00 10.00      A   
ATOM   1185  CG  LEU A 202     -27.623 -11.789  10.079  1.00 10.00      A   
ATOM   1186  CD1 LEU A 202     -28.962 -11.076  10.219  1.00 10.00      A   
ATOM   1187  CD2 LEU A 202     -26.553 -10.843   9.552  1.00 10.00      A   
ATOM   1188  C   LEU A 202     -26.750 -14.653  12.453  1.00 10.00      A   
ATOM   1189  O   LEU A 202     -25.892 -15.259  11.810  1.00 10.00      A   
ATOM   1190  N   ARG A 203     -26.835 -14.719  13.777  1.00 10.00      A   
ATOM   1191  HN  ARG A 203     -27.532 -14.204  14.244  1.00 10.00      A   
ATOM   1192  CA  ARG A 203     -25.901 -15.523  14.554  1.00 10.00      A   
ATOM   1193  CB  ARG A 203     -26.055 -15.276  16.054  1.00 10.00      A   
ATOM   1194  CG  ARG A 203     -25.349 -14.026  16.557  1.00 10.00      A   
ATOM   1195  CD  ARG A 203     -23.860 -14.071  16.258  1.00 10.00      A   
ATOM   1196  NE  ARG A 203     -23.220 -15.240  16.858  1.00 10.00      A   
ATOM   1197  HE  ARG A 203     -23.751 -15.758  17.505  1.00 10.00      A   
ATOM   1198  CZ  ARG A 203     -21.983 -15.646  16.576  1.00 10.00      A   
ATOM   1199  NH1 ARG A 203     -21.234 -14.964  15.724  1.00 10.00      A   
ATOM   1200 HH11 ARG A 203     -20.265 -15.294  15.500  1.00 10.00      A   
ATOM   1201 HH12 ARG A 203     -21.600 -14.100  15.277  1.00 10.00      A   
ATOM   1202  NH2 ARG A 203     -21.490 -16.729  17.151  1.00 10.00      A   
ATOM   1203 HH21 ARG A 203     -20.524 -17.044  16.928  1.00 10.00      A   
ATOM   1204 HH22 ARG A 203     -22.068 -17.275  17.829  1.00 10.00      A   
ATOM   1205  C   ARG A 203     -26.033 -17.010  14.230  1.00 10.00      A   
ATOM   1206  O   ARG A 203     -25.089 -17.774  14.409  1.00 10.00      A   
ATOM   1207  N   ARG A 204     -27.212 -17.407  13.756  1.00 10.00      A   
ATOM   1208  HN  ARG A 204     -27.927 -16.748  13.650  1.00 10.00      A   
ATOM   1209  CA  ARG A 204     -27.460 -18.798  13.384  1.00 10.00      A   
ATOM   1210  CB  ARG A 204     -28.942 -19.152  13.537  1.00 10.00      A   
ATOM   1211  CG  ARG A 204     -29.638 -18.531  14.736  1.00 10.00      A   
ATOM   1212  CD  ARG A 204     -31.111 -18.903  14.747  1.00 10.00      A   
ATOM   1213  NE  ARG A 204     -31.933 -17.944  15.487  1.00 10.00      A   
ATOM   1214  HE  ARG A 204     -31.463 -17.280  16.046  1.00 10.00      A   
ATOM   1215  CZ  ARG A 204     -33.265 -17.922  15.449  1.00 10.00      A   
ATOM   1216  NH1 ARG A 204     -33.925 -18.769  14.670  1.00 10.00      A   
ATOM   1217 HH11 ARG A 204     -33.404 -19.456  14.080  1.00 10.00      A   
ATOM   1218 HH12 ARG A 204     -34.966 -18.749  14.639  1.00 10.00      A   
ATOM   1219  NH2 ARG A 204     -33.936 -17.042  16.177  1.00 10.00      A   
ATOM   1220 HH21 ARG A 204     -33.421 -16.348  16.779  1.00 10.00      A   
ATOM   1221 HH22 ARG A 204     -34.981 -17.029  16.163  1.00 10.00      A   
ATOM   1222  C   ARG A 204     -27.055 -19.018  11.931  1.00 10.00      A   
ATOM   1223  O   ARG A 204     -26.436 -20.022  11.581  1.00 10.00      A   
ATOM   1224  N   LEU A 205     -27.428 -18.063  11.094  1.00 10.00      A   
ATOM   1225  HN  LEU A 205     -27.921 -17.292  11.446  1.00 10.00      A   
ATOM   1226  CA  LEU A 205     -27.128 -18.118   9.671  1.00 10.00      A   
ATOM   1227  CB  LEU A 205     -27.989 -17.102   8.913  1.00 10.00      A   
ATOM   1228  CG  LEU A 205     -29.505 -17.211   9.123  1.00 10.00      A   
ATOM   1229  CD1 LEU A 205     -30.239 -16.064   8.440  1.00 10.00      A   
ATOM   1230  CD2 LEU A 205     -30.033 -18.562   8.648  1.00 10.00      A   
ATOM   1231  C   LEU A 205     -25.645 -17.880   9.400  1.00 10.00      A   
ATOM   1232  O   LEU A 205     -25.118 -18.284   8.365  1.00 10.00      A   
ATOM   1233  N   VAL A 207     -16.383 -19.365   9.958  1.00 10.00      A   
ATOM   1234  HN  VAL A 207     -15.995 -19.665  10.807  1.00 10.00      A   
ATOM   1235  CA  VAL A 207     -15.662 -18.378   9.156  1.00 10.00      A   
ATOM   1236  CB  VAL A 207     -14.989 -19.024   7.930  1.00 10.00      A   
ATOM   1237  CG1 VAL A 207     -13.798 -19.855   8.375  1.00 10.00      A   
ATOM   1238  CG2 VAL A 207     -15.983 -19.879   7.155  1.00 10.00      A   
ATOM   1239  C   VAL A 207     -16.590 -17.263   8.689  1.00 10.00      A   
ATOM   1240  O   VAL A 207     -16.141 -16.201   8.259  1.00 10.00      A   
ATOM   1241  N   TYR A 208     -17.889 -17.525   8.798  1.00 10.00      A   
ATOM   1242  HN  TYR A 208     -18.159 -18.396   9.154  1.00 10.00      A   
ATOM   1243  CA  TYR A 208     -18.924 -16.568   8.403  1.00 10.00      A   
ATOM   1244  CB  TYR A 208     -18.901 -15.318   9.290  1.00 10.00      A   
ATOM   1245  CG  TYR A 208     -18.921 -15.604  10.774  1.00 10.00      A   
ATOM   1246  CD1 TYR A 208     -19.945 -16.346  11.349  1.00 10.00      A   
ATOM   1247  CD2 TYR A 208     -17.913 -15.128  11.603  1.00 10.00      A   
ATOM   1248  CE1 TYR A 208     -19.965 -16.602  12.704  1.00 10.00      A   
ATOM   1249  CE2 TYR A 208     -17.925 -15.381  12.959  1.00 10.00      A   
ATOM   1250  CZ  TYR A 208     -18.953 -16.119  13.504  1.00 10.00      A   
ATOM   1251  OH  TYR A 208     -18.971 -16.374  14.853  1.00 10.00      A   
ATOM   1252  HH  TYR A 208     -18.729 -17.296  14.995  1.00 10.00      A   
ATOM   1253  C   TYR A 208     -18.805 -16.183   6.932  1.00 10.00      A   
ATOM   1254  O   TYR A 208     -18.933 -17.030   6.047  1.00 10.00      A   
ATOM   1255  N   PRO A 219     -13.287 -10.188  24.056  1.00 10.00      A   
ATOM   1256  CA  PRO A 219     -12.731  -9.207  23.118  1.00 10.00      A   
ATOM   1257  CB  PRO A 219     -11.497  -9.918  22.560  1.00 10.00      A   
ATOM   1258  CG  PRO A 219     -11.068 -10.817  23.667  1.00 10.00      A   
ATOM   1259  CD  PRO A 219     -12.332 -11.275  24.340  1.00 10.00      A   
ATOM   1260  C   PRO A 219     -13.710  -8.911  21.992  1.00 10.00      A   
ATOM   1261  O   PRO A 219     -13.544  -7.949  21.248  1.00 10.00      A   
ATOM   1262  N   LYS A 220     -14.744  -9.736  21.893  1.00 10.00      A   
ATOM   1263  HN  LYS A 220     -14.821 -10.474  22.534  1.00 10.00      A   
ATOM   1264  CA  LYS A 220     -15.759  -9.585  20.856  1.00 10.00      A   
ATOM   1265  CB  LYS A 220     -16.825 -10.675  20.998  1.00 10.00      A   
ATOM   1266  CG  LYS A 220     -17.728 -10.837  19.783  1.00 10.00      A   
ATOM   1267  CD  LYS A 220     -17.590 -12.226  19.179  1.00 10.00      A   
ATOM   1268  CE  LYS A 220     -16.210 -12.431  18.573  1.00 10.00      A   
ATOM   1269  NZ  LYS A 220     -15.631 -13.747  18.941  1.00 10.00      A   
ATOM   1270  HZ1 LYS A 220     -15.537 -13.824  19.975  1.00 10.00      A   
ATOM   1271  HZ2 LYS A 220     -14.690 -13.853  18.515  1.00 10.00      A   
ATOM   1272  HZ3 LYS A 220     -16.243 -14.516  18.601  1.00 10.00      A   
ATOM   1273  C   LYS A 220     -16.405  -8.201  20.903  1.00 10.00      A   
ATOM   1274  O   LYS A 220     -16.617  -7.568  19.869  1.00 10.00      A   
ATOM   1275  N   LYS A 221     -16.701  -7.733  22.108  1.00 10.00      A   
ATOM   1276  HN  LYS A 221     -16.509  -8.285  22.892  1.00 10.00      A   
ATOM   1277  CA  LYS A 221     -17.321  -6.428  22.293  1.00 10.00      A   
ATOM   1278  CB  LYS A 221     -18.191  -6.432  23.553  1.00 10.00      A   
ATOM   1279  CG  LYS A 221     -19.177  -5.277  23.643  1.00 10.00      A   
ATOM   1280  CD  LYS A 221     -19.334  -4.804  25.080  1.00 10.00      A   
ATOM   1281  CE  LYS A 221     -20.470  -3.803  25.220  1.00 10.00      A   
ATOM   1282  NZ  LYS A 221     -20.295  -2.616  24.339  1.00 10.00      A   
ATOM   1283  HZ1 LYS A 221     -20.573  -2.846  23.366  1.00 10.00      A   
ATOM   1284  HZ2 LYS A 221     -19.297  -2.301  24.335  1.00 10.00      A   
ATOM   1285  HZ3 LYS A 221     -20.882  -1.827  24.677  1.00 10.00      A   
ATOM   1286  C   LYS A 221     -16.266  -5.328  22.392  1.00 10.00      A   
ATOM   1287  O   LYS A 221     -16.559  -4.152  22.182  1.00 10.00      A   
ATOM   1288  N   LEU A 222     -15.036  -5.714  22.701  1.00 10.00      A   
ATOM   1289  HN  LEU A 222     -14.851  -6.665  22.835  1.00 10.00      A   
ATOM   1290  CA  LEU A 222     -13.952  -4.749  22.834  1.00 10.00      A   
ATOM   1291  CB  LEU A 222     -12.832  -5.301  23.719  1.00 10.00      A   
ATOM   1292  CG  LEU A 222     -13.243  -5.727  25.131  1.00 10.00      A   
ATOM   1293  CD1 LEU A 222     -12.034  -6.179  25.933  1.00 10.00      A   
ATOM   1294  CD2 LEU A 222     -13.976  -4.600  25.847  1.00 10.00      A   
ATOM   1295  C   LEU A 222     -13.418  -4.318  21.471  1.00 10.00      A   
ATOM   1296  O   LEU A 222     -13.087  -3.150  21.266  1.00 10.00      A   
ATOM   1297  N   ILE A 223     -13.343  -5.264  20.544  1.00 10.00      A   
ATOM   1298  HN  ILE A 223     -13.600  -6.185  20.774  1.00 10.00      A   
ATOM   1299  CA  ILE A 223     -12.872  -4.976  19.196  1.00 10.00      A   
ATOM   1300  CB  ILE A 223     -12.653  -6.274  18.385  1.00 10.00      A   
ATOM   1301  CG1 ILE A 223     -11.498  -7.082  18.987  1.00 10.00      A   
ATOM   1302  CG2 ILE A 223     -12.382  -5.968  16.916  1.00 10.00      A   
ATOM   1303  CD1 ILE A 223     -11.350  -8.471  18.400  1.00 10.00      A   
ATOM   1304  C   ILE A 223     -13.877  -4.075  18.484  1.00 10.00      A   
ATOM   1305  O   ILE A 223     -13.498  -3.135  17.779  1.00 10.00      A   
ATOM   1306  N   THR A 224     -15.158  -4.352  18.702  1.00 10.00      A   
ATOM   1307  HN  THR A 224     -15.393  -5.098  19.292  1.00 10.00      A   
ATOM   1308  CA  THR A 224     -16.225  -3.576  18.096  1.00 10.00      A   
ATOM   1309  CB  THR A 224     -17.590  -4.246  18.324  1.00 10.00      A   
ATOM   1310  OG1 THR A 224     -17.515  -5.067  19.497  1.00 10.00      A   
ATOM   1311  HG1 THR A 224     -17.423  -5.994  19.240  1.00 10.00      A   
ATOM   1312  CG2 THR A 224     -17.963  -5.110  17.131  1.00 10.00      A   
ATOM   1313  C   THR A 224     -16.248  -2.164  18.668  1.00 10.00      A   
ATOM   1314  O   THR A 224     -16.458  -1.197  17.939  1.00 10.00      A   
ATOM   1315  N   GLU A 225     -16.006  -2.057  19.973  1.00 10.00      A   
ATOM   1316  HN  GLU A 225     -15.856  -2.873  20.497  1.00 10.00      A   
ATOM   1317  CA  GLU A 225     -15.981  -0.766  20.650  1.00 10.00      A   
ATOM   1318  CB  GLU A 225     -15.655  -0.955  22.133  1.00 10.00      A   
ATOM   1319  CG  GLU A 225     -16.311   0.061  23.052  1.00 10.00      A   
ATOM   1320  CD  GLU A 225     -17.819  -0.075  23.092  1.00 10.00      A   
ATOM   1321  OE1 GLU A 225     -18.515   0.832  22.588  1.00 10.00      A   
ATOM   1322  OE2 GLU A 225     -18.315  -1.087  23.631  1.00 10.00      A   
ATOM   1323  C   GLU A 225     -14.943   0.147  19.999  1.00 10.00      A   
ATOM   1324  O   GLU A 225     -15.228   1.299  19.671  1.00 10.00      A   
ATOM   1325  N   ASP A 226     -13.741  -0.388  19.797  1.00 10.00      A   
ATOM   1326  HN  ASP A 226     -13.577  -1.313  20.087  1.00 10.00      A   
ATOM   1327  CA  ASP A 226     -12.660   0.366  19.167  1.00 10.00      A   
ATOM   1328  CB  ASP A 226     -11.342  -0.419  19.231  1.00 10.00      A   
ATOM   1329  CG  ASP A 226     -10.253   0.164  18.346  1.00 10.00      A   
ATOM   1330  OD1 ASP A 226      -9.722  -0.572  17.485  1.00 10.00      A   
ATOM   1331  OD2 ASP A 226      -9.921   1.357  18.504  1.00 10.00      A   
ATOM   1332  C   ASP A 226     -13.010   0.690  17.719  1.00 10.00      A   
ATOM   1333  O   ASP A 226     -12.654   1.750  17.202  1.00 10.00      A   
ATOM   1334  N   PHE A 227     -13.733  -0.218  17.079  1.00 10.00      A   
ATOM   1335  HN  PHE A 227     -14.001  -1.035  17.554  1.00 10.00      A   
ATOM   1336  CA  PHE A 227     -14.141  -0.041  15.691  1.00 10.00      A   
ATOM   1337  CB  PHE A 227     -14.778  -1.324  15.153  1.00 10.00      A   
ATOM   1338  CG  PHE A 227     -14.280  -1.723  13.795  1.00 10.00      A   
ATOM   1339  CD1 PHE A 227     -15.136  -1.742  12.707  1.00 10.00      A   
ATOM   1340  CD2 PHE A 227     -12.955  -2.084  13.606  1.00 10.00      A   
ATOM   1341  CE1 PHE A 227     -14.680  -2.110  11.454  1.00 10.00      A   
ATOM   1342  CE2 PHE A 227     -12.492  -2.452  12.357  1.00 10.00      A   
ATOM   1343  CZ  PHE A 227     -13.356  -2.466  11.279  1.00 10.00      A   
ATOM   1344  C   PHE A 227     -15.104   1.135  15.544  1.00 10.00      A   
ATOM   1345  O   PHE A 227     -15.151   1.785  14.500  1.00 10.00      A   
ATOM   1346  N   VAL A 228     -15.865   1.406  16.596  1.00 10.00      A   
ATOM   1347  HN  VAL A 228     -15.790   0.843  17.398  1.00 10.00      A   
ATOM   1348  CA  VAL A 228     -16.821   2.510  16.590  1.00 10.00      A   
ATOM   1349  CB  VAL A 228     -17.881   2.350  17.710  1.00 10.00      A   
ATOM   1350  CG1 VAL A 228     -18.902   3.480  17.671  1.00 10.00      A   
ATOM   1351  CG2 VAL A 228     -18.586   1.012  17.593  1.00 10.00      A   
ATOM   1352  C   VAL A 228     -16.095   3.843  16.763  1.00 10.00      A   
ATOM   1353  O   VAL A 228     -16.585   4.900  16.364  1.00 10.00      A   
ATOM   1354  N   ARG A 229     -14.900   3.781  17.324  1.00 10.00      A   
ATOM   1355  HN  ARG A 229     -14.534   2.906  17.575  1.00 10.00      A   
ATOM   1356  CA  ARG A 229     -14.120   4.981  17.575  1.00 10.00      A   
ATOM   1357  CB  ARG A 229     -13.128   4.751  18.717  1.00 10.00      A   
ATOM   1358  CG  ARG A 229     -13.760   4.195  19.982  1.00 10.00      A   
ATOM   1359  CD  ARG A 229     -12.720   3.957  21.064  1.00 10.00      A   
ATOM   1360  NE  ARG A 229     -12.677   5.049  22.036  1.00 10.00      A   
ATOM   1361  HE  ARG A 229     -13.521   5.275  22.495  1.00 10.00      A   
ATOM   1362  CZ  ARG A 229     -11.576   5.733  22.348  1.00 10.00      A   
ATOM   1363  NH1 ARG A 229     -10.431   5.475  21.725  1.00 10.00      A   
ATOM   1364 HH11 ARG A 229     -10.387   4.737  20.989  1.00 10.00      A   
ATOM   1365 HH12 ARG A 229      -9.569   6.013  21.965  1.00 10.00      A   
ATOM   1366  NH2 ARG A 229     -11.626   6.682  23.275  1.00 10.00      A   
ATOM   1367 HH21 ARG A 229     -10.764   7.219  23.527  1.00 10.00      A   
ATOM   1368 HH22 ARG A 229     -12.523   6.892  23.762  1.00 10.00      A   
ATOM   1369  C   ARG A 229     -13.388   5.493  16.339  1.00 10.00      A   
ATOM   1370  O   ARG A 229     -12.940   6.638  16.323  1.00 10.00      A   
ATOM   1371  N   GLN A 230     -13.263   4.671  15.300  1.00 10.00      A   
ATOM   1372  HN  GLN A 230     -13.647   3.772  15.341  1.00 10.00      A   
ATOM   1373  CA  GLN A 230     -12.546   5.110  14.104  1.00 10.00      A   
ATOM   1374  CB  GLN A 230     -11.039   4.827  14.217  1.00 10.00      A   
ATOM   1375  CG  GLN A 230     -10.675   3.555  14.977  1.00 10.00      A   
ATOM   1376  CD  GLN A 230     -10.836   2.291  14.153  1.00 10.00      A   
ATOM   1377  OE1 GLN A 230     -10.668   2.297  12.936  1.00 10.00      A   
ATOM   1378  NE2 GLN A 230     -11.165   1.194  14.814  1.00 10.00      A   
ATOM   1379 HE21 GLN A 230     -11.287   1.258  15.790  1.00 10.00      A   
ATOM   1380 HE22 GLN A 230     -11.272   0.363  14.308  1.00 10.00      A   
ATOM   1381  C   GLN A 230     -13.108   4.578  12.784  1.00 10.00      A   
ATOM   1382  O   GLN A 230     -12.538   4.840  11.723  1.00 10.00      A   
ATOM   1383  N   ARG A 231     -14.217   3.853  12.823  1.00 10.00      A   
ATOM   1384  HN  ARG A 231     -14.659   3.683  13.681  1.00 10.00      A   
ATOM   1385  CA  ARG A 231     -14.793   3.315  11.594  1.00 10.00      A   
ATOM   1386  CB  ARG A 231     -14.377   1.858  11.362  1.00 10.00      A   
ATOM   1387  CG  ARG A 231     -13.006   1.681  10.717  1.00 10.00      A   
ATOM   1388  CD  ARG A 231     -12.969   2.230   9.296  1.00 10.00      A   
ATOM   1389  NE  ARG A 231     -12.963   3.693   9.268  1.00 10.00      A   
ATOM   1390  HE  ARG A 231     -12.745   4.160  10.114  1.00 10.00      A   
ATOM   1391  CZ  ARG A 231     -13.242   4.424   8.190  1.00 10.00      A   
ATOM   1392  NH1 ARG A 231     -13.522   3.832   7.032  1.00 10.00      A   
ATOM   1393 HH11 ARG A 231     -13.531   2.795   6.963  1.00 10.00      A   
ATOM   1394 HH12 ARG A 231     -13.732   4.408   6.178  1.00 10.00      A   
ATOM   1395  NH2 ARG A 231     -13.240   5.748   8.277  1.00 10.00      A   
ATOM   1396 HH21 ARG A 231     -13.456   6.331   7.438  1.00 10.00      A   
ATOM   1397 HH22 ARG A 231     -13.025   6.214   9.186  1.00 10.00      A   
ATOM   1398  C   ARG A 231     -16.308   3.470  11.518  1.00 10.00      A   
ATOM   1399  O   ARG A 231     -16.814   4.306  10.771  1.00 10.00      A   
ATOM   1400  N   TYR A 232     -17.025   2.674  12.292  1.00 10.00      A   
ATOM   1401  HN  TYR A 232     -16.568   2.055  12.902  1.00 10.00      A   
ATOM   1402  CA  TYR A 232     -18.480   2.718  12.284  1.00 10.00      A   
ATOM   1403  CB  TYR A 232     -19.057   1.305  12.391  1.00 10.00      A   
ATOM   1404  CG  TYR A 232     -18.993   0.517  11.100  1.00 10.00      A   
ATOM   1405  CD1 TYR A 232     -17.901  -0.292  10.807  1.00 10.00      A   
ATOM   1406  CD2 TYR A 232     -20.024   0.583  10.173  1.00 10.00      A   
ATOM   1407  CE1 TYR A 232     -17.840  -1.010   9.629  1.00 10.00      A   
ATOM   1408  CE2 TYR A 232     -19.972  -0.131   8.993  1.00 10.00      A   
ATOM   1409  CZ  TYR A 232     -18.877  -0.925   8.727  1.00 10.00      A   
ATOM   1410  OH  TYR A 232     -18.822  -1.638   7.552  1.00 10.00      A   
ATOM   1411  HH  TYR A 232     -19.090  -1.068   6.818  1.00 10.00      A   
ATOM   1412  C   TYR A 232     -19.012   3.587  13.409  1.00 10.00      A   
ATOM   1413  O   TYR A 232     -18.436   3.627  14.486  1.00 10.00      A   
ATOM   1414  N   LEU A 233     -20.105   4.287  13.151  1.00 10.00      A   
ATOM   1415  HN  LEU A 233     -20.520   4.223  12.268  1.00 10.00      A   
ATOM   1416  CA  LEU A 233     -20.710   5.146  14.155  1.00 10.00      A   
ATOM   1417  CB  LEU A 233     -20.932   6.557  13.604  1.00 10.00      A   
ATOM   1418  CG  LEU A 233     -19.730   7.506  13.663  1.00 10.00      A   
ATOM   1419  CD1 LEU A 233     -18.731   7.197  12.558  1.00 10.00      A   
ATOM   1420  CD2 LEU A 233     -20.185   8.957  13.592  1.00 10.00      A   
ATOM   1421  C   LEU A 233     -22.029   4.552  14.625  1.00 10.00      A   
ATOM   1422  O   LEU A 233     -22.810   4.039  13.822  1.00 10.00      A   
ATOM   1423  N   GLU A 234     -22.275   4.619  15.923  1.00 10.00      A   
ATOM   1424  HN  GLU A 234     -21.627   5.063  16.516  1.00 10.00      A   
ATOM   1425  CA  GLU A 234     -23.501   4.079  16.487  1.00 10.00      A   
ATOM   1426  CB  GLU A 234     -23.254   3.473  17.871  1.00 10.00      A   
ATOM   1427  CG  GLU A 234     -22.545   4.399  18.844  1.00 10.00      A   
ATOM   1428  CD  GLU A 234     -22.403   3.786  20.220  1.00 10.00      A   
ATOM   1429  OE1 GLU A 234     -21.452   3.006  20.434  1.00 10.00      A   
ATOM   1430  OE2 GLU A 234     -23.240   4.083  21.096  1.00 10.00      A   
ATOM   1431  C   GLU A 234     -24.590   5.145  16.542  1.00 10.00      A   
ATOM   1432  O   GLU A 234     -24.312   6.321  16.789  1.00 10.00      A   
ATOM   1433  N   TYR A 235     -25.822   4.732  16.279  1.00 10.00      A   
ATOM   1434  HN  TYR A 235     -25.973   3.788  16.071  1.00 10.00      A   
ATOM   1435  CA  TYR A 235     -26.961   5.640  16.293  1.00 10.00      A   
ATOM   1436  CB  TYR A 235     -27.285   6.129  14.878  1.00 10.00      A   
ATOM   1437  CG  TYR A 235     -26.339   7.177  14.341  1.00 10.00      A   
ATOM   1438  CD1 TYR A 235     -26.420   8.493  14.773  1.00 10.00      A   
ATOM   1439  CD2 TYR A 235     -25.374   6.853  13.399  1.00 10.00      A   
ATOM   1440  CE1 TYR A 235     -25.565   9.459  14.280  1.00 10.00      A   
ATOM   1441  CE2 TYR A 235     -24.513   7.811  12.901  1.00 10.00      A   
ATOM   1442  CZ  TYR A 235     -24.613   9.113  13.344  1.00 10.00      A   
ATOM   1443  OH  TYR A 235     -23.762  10.073  12.844  1.00 10.00      A   
ATOM   1444  HH  TYR A 235     -23.361  10.556  13.576  1.00 10.00      A   
ATOM   1445  C   TYR A 235     -28.182   4.947  16.883  1.00 10.00      A   
ATOM   1446  O   TYR A 235     -28.741   4.033  16.273  1.00 10.00      A   
ATOM   1447  N   ARG A 236     -28.571   5.377  18.072  1.00 10.00      A   
ATOM   1448  HN  ARG A 236     -28.078   6.100  18.511  1.00 10.00      A   
ATOM   1449  CA  ARG A 236     -29.723   4.805  18.748  1.00 10.00      A   
ATOM   1450  CB  ARG A 236     -29.323   4.217  20.100  1.00 10.00      A   
ATOM   1451  CG  ARG A 236     -28.289   3.106  20.028  1.00 10.00      A   
ATOM   1452  CD  ARG A 236     -28.249   2.313  21.322  1.00 10.00      A   
ATOM   1453  NE  ARG A 236     -27.614   3.047  22.416  1.00 10.00      A   
ATOM   1454  HE  ARG A 236     -27.418   4.000  22.268  1.00 10.00      A   
ATOM   1455  CZ  ARG A 236     -27.272   2.498  23.580  1.00 10.00      A   
ATOM   1456  NH1 ARG A 236     -27.548   1.220  23.824  1.00 10.00      A   
ATOM   1457 HH11 ARG A 236     -28.036   0.641  23.104  1.00 10.00      A   
ATOM   1458 HH12 ARG A 236     -27.276   0.786  24.735  1.00 10.00      A   
ATOM   1459  NH2 ARG A 236     -26.667   3.233  24.504  1.00 10.00      A   
ATOM   1460 HH21 ARG A 236     -26.394   2.808  25.416  1.00 10.00      A   
ATOM   1461 HH22 ARG A 236     -26.461   4.243  24.319  1.00 10.00      A   
ATOM   1462  C   ARG A 236     -30.800   5.861  18.928  1.00 10.00      A   
ATOM   1463  O   ARG A 236     -30.511   7.059  18.872  1.00 10.00      A   
ATOM   1464  N   TYR A 246     -25.366   0.719  16.121  1.00 10.00      A   
ATOM   1465  HN  TYR A 246     -24.836   0.187  16.758  1.00 10.00      A   
ATOM   1466  CA  TYR A 246     -25.118   0.569  14.690  1.00 10.00      A   
ATOM   1467  CB  TYR A 246     -24.528  -0.814  14.377  1.00 10.00      A   
ATOM   1468  CG  TYR A 246     -23.214  -1.122  15.056  1.00 10.00      A   
ATOM   1469  CD1 TYR A 246     -22.021  -0.608  14.568  1.00 10.00      A   
ATOM   1470  CD2 TYR A 246     -23.167  -1.947  16.170  1.00 10.00      A   
ATOM   1471  CE1 TYR A 246     -20.816  -0.909  15.169  1.00 10.00      A   
ATOM   1472  CE2 TYR A 246     -21.970  -2.249  16.781  1.00 10.00      A   
ATOM   1473  CZ  TYR A 246     -20.798  -1.729  16.278  1.00 10.00      A   
ATOM   1474  OH  TYR A 246     -19.602  -2.046  16.881  1.00 10.00      A   
ATOM   1475  HH  TYR A 246     -19.169  -1.241  17.184  1.00 10.00      A   
ATOM   1476  C   TYR A 246     -26.406   0.760  13.889  1.00 10.00      A   
ATOM   1477  O   TYR A 246     -27.267  -0.125  13.844  1.00 10.00      A   
ATOM   1478  N   GLU A 247     -26.540   1.919  13.269  1.00 10.00      A   
ATOM   1479  HN  GLU A 247     -25.830   2.585  13.342  1.00 10.00      A   
ATOM   1480  CA  GLU A 247     -27.712   2.224  12.465  1.00 10.00      A   
ATOM   1481  CB  GLU A 247     -28.224   3.630  12.760  1.00 10.00      A   
ATOM   1482  CG  GLU A 247     -29.430   4.030  11.932  1.00 10.00      A   
ATOM   1483  CD  GLU A 247     -29.871   5.450  12.194  1.00 10.00      A   
ATOM   1484  OE1 GLU A 247     -30.891   5.636  12.892  1.00 10.00      A   
ATOM   1485  OE2 GLU A 247     -29.202   6.381  11.703  1.00 10.00      A   
ATOM   1486  C   GLU A 247     -27.394   2.078  10.985  1.00 10.00      A   
ATOM   1487  O   GLU A 247     -26.528   2.774  10.459  1.00 10.00      A   
ATOM   1488  N   PHE A 248     -28.091   1.170  10.325  1.00 10.00      A   
ATOM   1489  HN  PHE A 248     -28.769   0.652  10.803  1.00 10.00      A   
ATOM   1490  CA  PHE A 248     -27.879   0.925   8.910  1.00 10.00      A   
ATOM   1491  CB  PHE A 248     -28.072  -0.558   8.594  1.00 10.00      A   
ATOM   1492  CG  PHE A 248     -27.162  -1.465   9.376  1.00 10.00      A   
ATOM   1493  CD1 PHE A 248     -27.617  -2.124  10.507  1.00 10.00      A   
ATOM   1494  CD2 PHE A 248     -25.849  -1.656   8.981  1.00 10.00      A   
ATOM   1495  CE1 PHE A 248     -26.778  -2.953  11.229  1.00 10.00      A   
ATOM   1496  CE2 PHE A 248     -25.005  -2.485   9.696  1.00 10.00      A   
ATOM   1497  CZ  PHE A 248     -25.471  -3.134  10.822  1.00 10.00      A   
ATOM   1498  C   PHE A 248     -28.804   1.780   8.052  1.00 10.00      A   
ATOM   1499  O   PHE A 248     -29.967   1.993   8.393  1.00 10.00      A   
ATOM   1500  N   GLN A 249     -28.271   2.274   6.945  1.00 10.00      A   
ATOM   1501  HN  GLN A 249     -27.340   2.061   6.730  1.00 10.00      A   
ATOM   1502  CA  GLN A 249     -29.029   3.103   6.021  1.00 10.00      A   
ATOM   1503  CB  GLN A 249     -28.558   4.560   6.101  1.00 10.00      A   
ATOM   1504  CG  GLN A 249     -29.594   5.522   6.665  1.00 10.00      A   
ATOM   1505  CD  GLN A 249     -30.513   6.095   5.600  1.00 10.00      A   
ATOM   1506  OE1 GLN A 249     -30.768   5.464   4.574  1.00 10.00      A   
ATOM   1507  NE2 GLN A 249     -31.011   7.298   5.834  1.00 10.00      A   
ATOM   1508 HE21 GLN A 249     -30.762   7.751   6.670  1.00 10.00      A   
ATOM   1509 HE22 GLN A 249     -31.615   7.687   5.166  1.00 10.00      A   
ATOM   1510  C   GLN A 249     -28.848   2.566   4.608  1.00 10.00      A   
ATOM   1511  O   GLN A 249     -28.140   1.580   4.407  1.00 10.00      A   
ATOM   1512  N   TRP A 250     -29.478   3.212   3.639  1.00 10.00      A   
ATOM   1513  HN  TRP A 250     -30.021   4.001   3.864  1.00 10.00      A   
ATOM   1514  CA  TRP A 250     -29.378   2.787   2.251  1.00 10.00      A   
ATOM   1515  CB  TRP A 250     -30.454   3.460   1.397  1.00 10.00      A   
ATOM   1516  CG  TRP A 250     -31.612   2.565   1.080  1.00 10.00      A   
ATOM   1517  CD1 TRP A 250     -32.621   2.201   1.924  1.00 10.00      A   
ATOM   1518  CD2 TRP A 250     -31.884   1.919  -0.170  1.00 10.00      A   
ATOM   1519  NE1 TRP A 250     -33.501   1.367   1.279  1.00 10.00      A   
ATOM   1520  HE1 TRP A 250     -34.308   0.971   1.675  1.00 10.00      A   
ATOM   1521  CE2 TRP A 250     -33.071   1.179  -0.006  1.00 10.00      A   
ATOM   1522  CE3 TRP A 250     -31.240   1.892  -1.411  1.00 10.00      A   
ATOM   1523  CZ2 TRP A 250     -33.627   0.423  -1.036  1.00 10.00      A   
ATOM   1524  CZ3 TRP A 250     -31.793   1.143  -2.431  1.00 10.00      A   
ATOM   1525  CH2 TRP A 250     -32.975   0.418  -2.237  1.00 10.00      A   
ATOM   1526  C   TRP A 250     -27.990   3.073   1.685  1.00 10.00      A   
ATOM   1527  O   TRP A 250     -27.198   2.158   1.471  1.00 10.00      A   
ATOM   1528  N   GLY A 251     -27.695   4.345   1.459  1.00 10.00      A   
ATOM   1529  HN  GLY A 251     -28.357   5.037   1.660  1.00 10.00      A   
ATOM   1530  CA  GLY A 251     -26.405   4.721   0.918  1.00 10.00      A   
ATOM   1531  C   GLY A 251     -26.522   5.336  -0.465  1.00 10.00      A   
ATOM   1532  O   GLY A 251     -27.386   4.933  -1.251  1.00 10.00      A   
ATOM   1533  N   PRO A 252     -25.666   6.320  -0.787  1.00 10.00      A   
ATOM   1534  CA  PRO A 252     -25.678   6.999  -2.091  1.00 10.00      A   
ATOM   1535  CB  PRO A 252     -24.469   7.936  -2.020  1.00 10.00      A   
ATOM   1536  CG  PRO A 252     -24.245   8.152  -0.565  1.00 10.00      A   
ATOM   1537  CD  PRO A 252     -24.624   6.864   0.105  1.00 10.00      A   
ATOM   1538  C   PRO A 252     -25.516   6.021  -3.252  1.00 10.00      A   
ATOM   1539  O   PRO A 252     -26.357   5.963  -4.150  1.00 10.00      A   
ATOM   1540  N   ARG A 253     -24.441   5.240  -3.218  1.00 10.00      A   
ATOM   1541  HN  ARG A 253     -23.813   5.322  -2.465  1.00 10.00      A   
ATOM   1542  CA  ARG A 253     -24.167   4.269  -4.271  1.00 10.00      A   
ATOM   1543  CB  ARG A 253     -22.815   3.596  -4.038  1.00 10.00      A   
ATOM   1544  CG  ARG A 253     -22.529   2.449  -4.990  1.00 10.00      A   
ATOM   1545  CD  ARG A 253     -21.285   1.680  -4.585  1.00 10.00      A   
ATOM   1546  NE  ARG A 253     -20.058   2.351  -5.011  1.00 10.00      A   
ATOM   1547  HE  ARG A 253     -19.677   3.017  -4.395  1.00 10.00      A   
ATOM   1548  CZ  ARG A 253     -19.432   2.093  -6.160  1.00 10.00      A   
ATOM   1549  NH1 ARG A 253     -19.951   1.227  -7.026  1.00 10.00      A   
ATOM   1550 HH11 ARG A 253     -20.865   0.747  -6.815  1.00 10.00      A   
ATOM   1551 HH12 ARG A 253     -19.458   1.015  -7.918  1.00 10.00      A   
ATOM   1552  NH2 ARG A 253     -18.290   2.713  -6.453  1.00 10.00      A   
ATOM   1553 HH21 ARG A 253     -17.797   2.508  -7.350  1.00 10.00      A   
ATOM   1554 HH22 ARG A 253     -17.885   3.406  -5.789  1.00 10.00      A   
ATOM   1555  C   ARG A 253     -25.270   3.217  -4.364  1.00 10.00      A   
ATOM   1556  O   ARG A 253     -25.657   2.801  -5.461  1.00 10.00      A   
ATOM   1557  N   THR A 254     -25.782   2.810  -3.209  1.00 10.00      A   
ATOM   1558  HN  THR A 254     -25.438   3.191  -2.373  1.00 10.00      A   
ATOM   1559  CA  THR A 254     -26.836   1.807  -3.140  1.00 10.00      A   
ATOM   1560  CB  THR A 254     -27.237   1.546  -1.678  1.00 10.00      A   
ATOM   1561  OG1 THR A 254     -26.081   1.681  -0.838  1.00 10.00      A   
ATOM   1562  HG1 THR A 254     -26.366   1.717   0.092  1.00 10.00      A   
ATOM   1563  CG2 THR A 254     -27.806   0.143  -1.519  1.00 10.00      A   
ATOM   1564  C   THR A 254     -28.068   2.233  -3.941  1.00 10.00      A   
ATOM   1565  O   THR A 254     -28.744   1.399  -4.548  1.00 10.00      A   
ATOM   1566  N   ASN A 255     -28.328   3.535  -3.970  1.00 10.00      A   
ATOM   1567  HN  ASN A 255     -27.727   4.153  -3.499  1.00 10.00      A   
ATOM   1568  CA  ASN A 255     -29.480   4.074  -4.686  1.00 10.00      A   
ATOM   1569  CB  ASN A 255     -29.957   5.373  -4.032  1.00 10.00      A   
ATOM   1570  CG  ASN A 255     -30.843   5.134  -2.831  1.00 10.00      A   
ATOM   1571  OD1 ASN A 255     -32.053   4.959  -2.964  1.00 10.00      A   
ATOM   1572  ND2 ASN A 255     -30.253   5.132  -1.645  1.00 10.00      A   
ATOM   1573 HD21 ASN A 255     -29.280   5.283  -1.605  1.00 10.00      A   
ATOM   1574 HD22 ASN A 255     -30.810   4.981  -0.853  1.00 10.00      A   
ATOM   1575  C   ASN A 255     -29.172   4.331  -6.155  1.00 10.00      A   
ATOM   1576  O   ASN A 255     -30.081   4.509  -6.964  1.00 10.00      A   
ATOM   1577  N   LEU A 256     -27.894   4.350  -6.499  1.00 10.00      A   
ATOM   1578  HN  LEU A 256     -27.208   4.189  -5.815  1.00 10.00      A   
ATOM   1579  CA  LEU A 256     -27.484   4.601  -7.875  1.00 10.00      A   
ATOM   1580  CB  LEU A 256     -26.119   5.292  -7.916  1.00 10.00      A   
ATOM   1581  CG  LEU A 256     -26.042   6.684  -7.283  1.00 10.00      A   
ATOM   1582  CD1 LEU A 256     -24.608   7.191  -7.283  1.00 10.00      A   
ATOM   1583  CD2 LEU A 256     -26.955   7.661  -8.012  1.00 10.00      A   
ATOM   1584  C   LEU A 256     -27.449   3.319  -8.698  1.00 10.00      A   
ATOM   1585  O   LEU A 256     -27.874   3.301  -9.855  1.00 10.00      A   
ATOM   1586  N   GLU A 257     -26.939   2.249  -8.100  1.00 10.00      A   
ATOM   1587  HN  GLU A 257     -26.610   2.328  -7.178  1.00 10.00      A   
ATOM   1588  CA  GLU A 257     -26.840   0.967  -8.788  1.00 10.00      A   
ATOM   1589  CB  GLU A 257     -25.841   0.045  -8.082  1.00 10.00      A   
ATOM   1590  CG  GLU A 257     -24.458   0.639  -7.865  1.00 10.00      A   
ATOM   1591  CD  GLU A 257     -23.631  -0.173  -6.886  1.00 10.00      A   
ATOM   1592  OE1 GLU A 257     -24.231  -0.823  -5.999  1.00 10.00      A   
ATOM   1593  OE2 GLU A 257     -22.382  -0.151  -6.988  1.00 10.00      A   
ATOM   1594  C   GLU A 257     -28.192   0.265  -8.884  1.00 10.00      A   
ATOM   1595  O   GLU A 257     -28.444  -0.481  -9.829  1.00 10.00      A   
ATOM   1596  N   LEU A 258     -29.066   0.506  -7.915  1.00 10.00      A   
ATOM   1597  HN  LEU A 258     -28.842   1.143  -7.206  1.00 10.00      A   
ATOM   1598  CA  LEU A 258     -30.368  -0.144  -7.906  1.00 10.00      A   
ATOM   1599  CB  LEU A 258     -30.286  -1.451  -7.111  1.00 10.00      A   
ATOM   1600  CG  LEU A 258     -31.045  -2.648  -7.687  1.00 10.00      A   
ATOM   1601  CD1 LEU A 258     -30.365  -3.154  -8.949  1.00 10.00      A   
ATOM   1602  CD2 LEU A 258     -31.154  -3.759  -6.653  1.00 10.00      A   
ATOM   1603  C   LEU A 258     -31.437   0.751  -7.300  1.00 10.00      A   
ATOM   1604  O   LEU A 258     -31.150   1.586  -6.442  1.00 10.00      A   
ATOM   1605  N   SER A 259     -32.666   0.573  -7.759  1.00 10.00      A   
ATOM   1606  HN  SER A 259     -32.820  -0.086  -8.467  1.00 10.00      A   
ATOM   1607  CA  SER A 259     -33.797   1.334  -7.259  1.00 10.00      A   
ATOM   1608  CB  SER A 259     -34.690   1.739  -8.430  1.00 10.00      A   
ATOM   1609  OG  SER A 259     -34.456   0.904  -9.554  1.00 10.00      A   
ATOM   1610  HG  SER A 259     -34.080   1.433 -10.270  1.00 10.00      A   
ATOM   1611  C   SER A 259     -34.583   0.491  -6.257  1.00 10.00      A   
ATOM   1612  O   SER A 259     -34.356  -0.717  -6.143  1.00 10.00      A   
ATOM   1613  N   LYS A 260     -35.516   1.117  -5.550  1.00 10.00      A   
ATOM   1614  HN  LYS A 260     -35.689   2.076  -5.718  1.00 10.00      A   
ATOM   1615  CA  LYS A 260     -36.317   0.416  -4.555  1.00 10.00      A   
ATOM   1616  CB  LYS A 260     -37.124   1.404  -3.712  1.00 10.00      A   
ATOM   1617  CG  LYS A 260     -36.278   2.304  -2.829  1.00 10.00      A   
ATOM   1618  CD  LYS A 260     -37.111   3.417  -2.222  1.00 10.00      A   
ATOM   1619  CE  LYS A 260     -36.273   4.300  -1.315  1.00 10.00      A   
ATOM   1620  NZ  LYS A 260     -37.000   5.534  -0.918  1.00 10.00      A   
ATOM   1621  HZ1 LYS A 260     -37.875   5.289  -0.396  1.00 10.00      A   
ATOM   1622  HZ2 LYS A 260     -37.258   6.085  -1.763  1.00 10.00      A   
ATOM   1623  HZ3 LYS A 260     -36.401   6.119  -0.306  1.00 10.00      A   
ATOM   1624  C   LYS A 260     -37.245  -0.592  -5.215  1.00 10.00      A   
ATOM   1625  O   LYS A 260     -37.528  -1.652  -4.653  1.00 10.00      A   
ATOM   1626  N   MET A 261     -37.701  -0.259  -6.419  1.00 10.00      A   
ATOM   1627  HN  MET A 261     -37.432   0.603  -6.805  1.00 10.00      A   
ATOM   1628  CA  MET A 261     -38.595  -1.129  -7.173  1.00 10.00      A   
ATOM   1629  CB  MET A 261     -38.996  -0.468  -8.496  1.00 10.00      A   
ATOM   1630  CG  MET A 261     -39.896  -1.325  -9.375  1.00 10.00      A   
ATOM   1631  SD  MET A 261     -41.493  -1.682  -8.614  1.00 10.00      A   
ATOM   1632  CE  MET A 261     -42.396  -0.180  -8.982  1.00 10.00      A   
ATOM   1633  C   MET A 261     -37.949  -2.488  -7.435  1.00 10.00      A   
ATOM   1634  O   MET A 261     -38.584  -3.528  -7.275  1.00 10.00      A   
ATOM   1635  N   LYS A 262     -36.677  -2.475  -7.815  1.00 10.00      A   
ATOM   1636  HN  LYS A 262     -36.210  -1.618  -7.903  1.00 10.00      A   
ATOM   1637  CA  LYS A 262     -35.963  -3.714  -8.094  1.00 10.00      A   
ATOM   1638  CB  LYS A 262     -34.668  -3.456  -8.869  1.00 10.00      A   
ATOM   1639  CG  LYS A 262     -34.634  -4.118 -10.239  1.00 10.00      A   
ATOM   1640  CD  LYS A 262     -33.208  -4.397 -10.691  1.00 10.00      A   
ATOM   1641  CE  LYS A 262     -33.182  -5.003 -12.087  1.00 10.00      A   
ATOM   1642  NZ  LYS A 262     -31.816  -5.430 -12.494  1.00 10.00      A   
ATOM   1643  HZ1 LYS A 262     -31.561  -6.328 -12.023  1.00 10.00      A   
ATOM   1644  HZ2 LYS A 262     -31.121  -4.703 -12.234  1.00 10.00      A   
ATOM   1645  HZ3 LYS A 262     -31.777  -5.570 -13.521  1.00 10.00      A   
ATOM   1646  C   LYS A 262     -35.676  -4.491  -6.814  1.00 10.00      A   
ATOM   1647  O   LYS A 262     -35.661  -5.719  -6.817  1.00 10.00      A   
ATOM   1648  N   VAL A 263     -35.458  -3.770  -5.721  1.00 10.00      A   
ATOM   1649  HN  VAL A 263     -35.490  -2.792  -5.779  1.00 10.00      A   
ATOM   1650  CA  VAL A 263     -35.178  -4.396  -4.436  1.00 10.00      A   
ATOM   1651  CB  VAL A 263     -34.747  -3.362  -3.374  1.00 10.00      A   
ATOM   1652  CG1 VAL A 263     -34.598  -4.011  -2.005  1.00 10.00      A   
ATOM   1653  CG2 VAL A 263     -33.441  -2.704  -3.788  1.00 10.00      A   
ATOM   1654  C   VAL A 263     -36.393  -5.178  -3.942  1.00 10.00      A   
ATOM   1655  O   VAL A 263     -36.272  -6.339  -3.546  1.00 10.00      A   
ATOM   1656  N   LEU A 264     -37.563  -4.548  -3.990  1.00 10.00      A   
ATOM   1657  HN  LEU A 264     -37.599  -3.623  -4.319  1.00 10.00      A   
ATOM   1658  CA  LEU A 264     -38.793  -5.199  -3.548  1.00 10.00      A   
ATOM   1659  CB  LEU A 264     -39.964  -4.218  -3.515  1.00 10.00      A   
ATOM   1660  CG  LEU A 264     -40.037  -3.304  -2.290  1.00 10.00      A   
ATOM   1661  CD1 LEU A 264     -41.297  -2.457  -2.331  1.00 10.00      A   
ATOM   1662  CD2 LEU A 264     -39.976  -4.114  -1.002  1.00 10.00      A   
ATOM   1663  C   LEU A 264     -39.131  -6.410  -4.412  1.00 10.00      A   
ATOM   1664  O   LEU A 264     -39.697  -7.390  -3.932  1.00 10.00      A   
ATOM   1665  N   LYS A 265     -38.781  -6.340  -5.687  1.00 10.00      A   
ATOM   1666  HN  LYS A 265     -38.348  -5.526  -6.021  1.00 10.00      A   
ATOM   1667  CA  LYS A 265     -39.036  -7.441  -6.602  1.00 10.00      A   
ATOM   1668  CB  LYS A 265     -39.080  -6.948  -8.048  1.00 10.00      A   
ATOM   1669  CG  LYS A 265     -40.283  -6.064  -8.335  1.00 10.00      A   
ATOM   1670  CD  LYS A 265     -40.329  -5.619  -9.785  1.00 10.00      A   
ATOM   1671  CE  LYS A 265     -41.564  -4.775 -10.049  1.00 10.00      A   
ATOM   1672  NZ  LYS A 265     -41.776  -4.529 -11.498  1.00 10.00      A   
ATOM   1673  HZ1 LYS A 265     -41.065  -3.859 -11.859  1.00 10.00      A   
ATOM   1674  HZ2 LYS A 265     -42.721  -4.130 -11.659  1.00 10.00      A   
ATOM   1675  HZ3 LYS A 265     -41.695  -5.421 -12.029  1.00 10.00      A   
ATOM   1676  C   LYS A 265     -38.005  -8.550  -6.416  1.00 10.00      A   
ATOM   1677  O   LYS A 265     -38.280  -9.720  -6.685  1.00 10.00      A   
ATOM   1678  N   PHE A 266     -36.823  -8.173  -5.937  1.00 10.00      A   
ATOM   1679  HN  PHE A 266     -36.665  -7.223  -5.749  1.00 10.00      A   
ATOM   1680  CA  PHE A 266     -35.757  -9.131  -5.688  1.00 10.00      A   
ATOM   1681  CB  PHE A 266     -34.428  -8.409  -5.421  1.00 10.00      A   
ATOM   1682  CG  PHE A 266     -33.261  -9.331  -5.190  1.00 10.00      A   
ATOM   1683  CD1 PHE A 266     -32.750 -10.099  -6.225  1.00 10.00      A   
ATOM   1684  CD2 PHE A 266     -32.672  -9.426  -3.938  1.00 10.00      A   
ATOM   1685  CE1 PHE A 266     -31.679 -10.945  -6.016  1.00 10.00      A   
ATOM   1686  CE2 PHE A 266     -31.600 -10.272  -3.722  1.00 10.00      A   
ATOM   1687  CZ  PHE A 266     -31.102 -11.031  -4.764  1.00 10.00      A   
ATOM   1688  C   PHE A 266     -36.134 -10.016  -4.507  1.00 10.00      A   
ATOM   1689  O   PHE A 266     -36.056 -11.242  -4.584  1.00 10.00      A   
ATOM   1690  N   VAL A 267     -36.579  -9.387  -3.423  1.00 10.00      A   
ATOM   1691  HN  VAL A 267     -36.633  -8.406  -3.424  1.00 10.00      A   
ATOM   1692  CA  VAL A 267     -36.987 -10.123  -2.232  1.00 10.00      A   
ATOM   1693  CB  VAL A 267     -37.115  -9.222  -0.984  1.00 10.00      A   
ATOM   1694  CG1 VAL A 267     -35.739  -8.785  -0.503  1.00 10.00      A   
ATOM   1695  CG2 VAL A 267     -37.990  -8.010  -1.267  1.00 10.00      A   
ATOM   1696  C   VAL A 267     -38.290 -10.878  -2.481  1.00 10.00      A   
ATOM   1697  O   VAL A 267     -38.592 -11.856  -1.800  1.00 10.00      A   
ATOM   1698  N   ALA A 268     -39.046 -10.428  -3.479  1.00 10.00      A   
ATOM   1699  HN  ALA A 268     -38.754  -9.638  -3.982  1.00 10.00      A   
ATOM   1700  CA  ALA A 268     -40.305 -11.071  -3.837  1.00 10.00      A   
ATOM   1701  CB  ALA A 268     -41.068 -10.227  -4.848  1.00 10.00      A   
ATOM   1702  C   ALA A 268     -40.047 -12.460  -4.403  1.00 10.00      A   
ATOM   1703  O   ALA A 268     -40.908 -13.332  -4.359  1.00 10.00      A   
ATOM   1704  N   LYS A 269     -38.848 -12.659  -4.930  1.00 10.00      A   
ATOM   1705  HN  LYS A 269     -38.199 -11.923  -4.932  1.00 10.00      A   
ATOM   1706  CA  LYS A 269     -38.473 -13.940  -5.504  1.00 10.00      A   
ATOM   1707  CB  LYS A 269     -37.465 -13.747  -6.640  1.00 10.00      A   
ATOM   1708  CG  LYS A 269     -37.453 -14.878  -7.657  1.00 10.00      A   
ATOM   1709  CD  LYS A 269     -36.561 -14.547  -8.840  1.00 10.00      A   
ATOM   1710  CE  LYS A 269     -36.643 -15.620  -9.916  1.00 10.00      A   
ATOM   1711  NZ  LYS A 269     -38.028 -15.790 -10.435  1.00 10.00      A   
ATOM   1712  HZ1 LYS A 269     -38.599 -16.347  -9.764  1.00 10.00      A   
ATOM   1713  HZ2 LYS A 269     -38.009 -16.282 -11.349  1.00 10.00      A   
ATOM   1714  HZ3 LYS A 269     -38.477 -14.863 -10.566  1.00 10.00      A   
ATOM   1715  C   LYS A 269     -37.905 -14.872  -4.435  1.00 10.00      A   
ATOM   1716  O   LYS A 269     -37.591 -16.030  -4.710  1.00 10.00      A   
ATOM   1717  N   VAL A 270     -37.778 -14.366  -3.213  1.00 10.00      A   
ATOM   1718  HN  VAL A 270     -38.047 -13.436  -3.045  1.00 10.00      A   
ATOM   1719  CA  VAL A 270     -37.253 -15.166  -2.115  1.00 10.00      A   
ATOM   1720  CB  VAL A 270     -36.766 -14.292  -0.939  1.00 10.00      A   
ATOM   1721  CG1 VAL A 270     -36.334 -15.154   0.241  1.00 10.00      A   
ATOM   1722  CG2 VAL A 270     -35.619 -13.397  -1.387  1.00 10.00      A   
ATOM   1723  C   VAL A 270     -38.306 -16.157  -1.630  1.00 10.00      A   
ATOM   1724  O   VAL A 270     -38.042 -17.355  -1.523  1.00 10.00      A   
ATOM   1725  N   HIS A 271     -39.505 -15.658  -1.356  1.00 10.00      A   
ATOM   1726  HN  HIS A 271     -39.665 -14.694  -1.465  1.00 10.00      A   
ATOM   1727  CA  HIS A 271     -40.595 -16.511  -0.892  1.00 10.00      A   
ATOM   1728  CB  HIS A 271     -41.185 -16.015   0.438  1.00 10.00      A   
ATOM   1729  CG  HIS A 271     -41.859 -14.674   0.382  1.00 10.00      A   
ATOM   1730  ND1 HIS A 271     -41.629 -13.791  -0.644  1.00 10.00      A   
ATOM   1731  CD2 HIS A 271     -42.739 -14.121   1.254  1.00 10.00      A   
ATOM   1732  CE1 HIS A 271     -42.368 -12.731  -0.379  1.00 10.00      A   
ATOM   1733  NE2 HIS A 271     -43.057 -12.882   0.761  1.00 10.00      A   
ATOM   1734  HE2 HIS A 271     -43.482 -12.158   1.275  1.00 10.00      A   
ATOM   1735  C   HIS A 271     -41.674 -16.671  -1.962  1.00 10.00      A   
ATOM   1736  O   HIS A 271     -42.639 -17.417  -1.774  1.00 10.00      A   
ATOM   1737  N   ASN A 272     -41.485 -15.964  -3.078  1.00 10.00      A   
ATOM   1738  HN  ASN A 272     -40.705 -15.376  -3.128  1.00 10.00      A   
ATOM   1739  CA  ASN A 272     -42.405 -15.996  -4.222  1.00 10.00      A   
ATOM   1740  CB  ASN A 272     -42.815 -17.426  -4.627  1.00 10.00      A   
ATOM   1741  CG  ASN A 272     -44.253 -17.530  -5.119  1.00 10.00      A   
ATOM   1742  OD1 ASN A 272     -45.177 -17.720  -4.326  1.00 10.00      A   
ATOM   1743  ND2 ASN A 272     -44.450 -17.426  -6.425  1.00 10.00      A   
ATOM   1744 HD21 ASN A 272     -43.669 -17.290  -7.003  1.00 10.00      A   
ATOM   1745 HD22 ASN A 272     -45.370 -17.492  -6.763  1.00 10.00      A   
ATOM   1746  C   ASN A 272     -43.615 -15.081  -4.043  1.00 10.00      A   
ATOM   1747  O   ASN A 272     -44.193 -14.999  -2.956  1.00 10.00      A   
ATOM   1748  N   GLN A 273     -43.965 -14.395  -5.134  1.00 10.00      A   
ATOM   1749  HN  GLN A 273     -43.420 -14.503  -5.943  1.00 10.00      A   
ATOM   1750  CA  GLN A 273     -45.109 -13.477  -5.190  1.00 10.00      A   
ATOM   1751  CB  GLN A 273     -46.388 -14.060  -4.562  1.00 10.00      A   
ATOM   1752  CG  GLN A 273     -46.858 -13.353  -3.298  1.00 10.00      A   
ATOM   1753  CD  GLN A 273     -47.800 -14.200  -2.471  1.00 10.00      A   
ATOM   1754  OE1 GLN A 273     -49.019 -14.112  -2.611  1.00 10.00      A   
ATOM   1755  NE2 GLN A 273     -47.241 -15.028  -1.606  1.00 10.00      A   
ATOM   1756 HE21 GLN A 273     -46.259 -15.047  -1.550  1.00 10.00      A   
ATOM   1757 HE22 GLN A 273     -47.826 -15.590  -1.053  1.00 10.00      A   
ATOM   1758  C   GLN A 273     -44.797 -12.073  -4.674  1.00 10.00      A   
ATOM   1759  O   GLN A 273     -44.133 -11.893  -3.649  1.00 10.00      A   
ATOM   1760  N   ASP A 274     -45.282 -11.083  -5.411  1.00 10.00      A   
ATOM   1761  HN  ASP A 274     -45.778 -11.301  -6.230  1.00 10.00      A   
ATOM   1762  CA  ASP A 274     -45.094  -9.681  -5.061  1.00 10.00      A   
ATOM   1763  CB  ASP A 274     -44.766  -8.811  -6.286  1.00 10.00      A   
ATOM   1764  CG  ASP A 274     -45.829  -8.848  -7.367  1.00 10.00      A   
ATOM   1765  OD1 ASP A 274     -46.443  -7.795  -7.641  1.00 10.00      A   
ATOM   1766  OD2 ASP A 274     -46.047  -9.930  -7.957  1.00 10.00      A   
ATOM   1767  C   ASP A 274     -46.247  -9.088  -4.222  1.00 10.00      A   
ATOM   1768  O   ASP A 274     -45.989  -8.279  -3.334  1.00 10.00      A   
ATOM   1769  N   PRO A 275     -47.535  -9.463  -4.453  1.00 10.00      A   
ATOM   1770  CA  PRO A 275     -48.658  -8.925  -3.671  1.00 10.00      A   
ATOM   1771  CB  PRO A 275     -49.898  -9.265  -4.515  1.00 10.00      A   
ATOM   1772  CG  PRO A 275     -49.375  -9.819  -5.797  1.00 10.00      A   
ATOM   1773  CD  PRO A 275     -48.026 -10.388  -5.482  1.00 10.00      A   
ATOM   1774  C   PRO A 275     -48.769  -9.567  -2.284  1.00 10.00      A   
ATOM   1775  O   PRO A 275     -49.865  -9.872  -1.814  1.00 10.00      A   
ATOM   1776  N   LYS A 276     -47.630  -9.762  -1.632  1.00 10.00      A   
ATOM   1777  HN  LYS A 276     -46.787  -9.490  -2.057  1.00 10.00      A   
ATOM   1778  CA  LYS A 276     -47.601 -10.359  -0.305  1.00 10.00      A   
ATOM   1779  CB  LYS A 276     -46.483 -11.406  -0.213  1.00 10.00      A   
ATOM   1780  CG  LYS A 276     -46.379 -12.129   1.125  1.00 10.00      A   
ATOM   1781  CD  LYS A 276     -47.620 -12.947   1.433  1.00 10.00      A   
ATOM   1782  CE  LYS A 276     -47.543 -13.557   2.826  1.00 10.00      A   
ATOM   1783  NZ  LYS A 276     -47.577 -12.523   3.899  1.00 10.00      A   
ATOM   1784  HZ1 LYS A 276     -48.493 -12.029   3.891  1.00 10.00      A   
ATOM   1785  HZ2 LYS A 276     -46.816 -11.822   3.758  1.00 10.00      A   
ATOM   1786  HZ3 LYS A 276     -47.448 -12.967   4.829  1.00 10.00      A   
ATOM   1787  C   LYS A 276     -47.449  -9.282   0.774  1.00 10.00      A   
ATOM   1788  O   LYS A 276     -48.434  -8.693   1.218  1.00 10.00      A   
ATOM   1789  N   ASP A 277     -46.212  -9.004   1.171  1.00 10.00      A   
ATOM   1790  HN  ASP A 277     -45.458  -9.490   0.771  1.00 10.00      A   
ATOM   1791  CA  ASP A 277     -45.946  -8.002   2.202  1.00 10.00      A   
ATOM   1792  CB  ASP A 277     -44.862  -8.501   3.165  1.00 10.00      A   
ATOM   1793  CG  ASP A 277     -44.881 -10.002   3.363  1.00 10.00      A   
ATOM   1794  OD1 ASP A 277     -45.741 -10.493   4.125  1.00 10.00      A   
ATOM   1795  OD2 ASP A 277     -44.045 -10.698   2.747  1.00 10.00      A   
ATOM   1796  C   ASP A 277     -45.474  -6.710   1.560  1.00 10.00      A   
ATOM   1797  O   ASP A 277     -45.532  -5.636   2.159  1.00 10.00      A   
ATOM   1798  N   TRP A 278     -45.017  -6.833   0.328  1.00 10.00      A   
ATOM   1799  HN  TRP A 278     -45.021  -7.718  -0.087  1.00 10.00      A   
ATOM   1800  CA  TRP A 278     -44.502  -5.704  -0.437  1.00 10.00      A   
ATOM   1801  CB  TRP A 278     -43.832  -6.178  -1.727  1.00 10.00      A   
ATOM   1802  CG  TRP A 278     -43.105  -7.477  -1.544  1.00 10.00      A   
ATOM   1803  CD1 TRP A 278     -43.188  -8.579  -2.338  1.00 10.00      A   
ATOM   1804  CD2 TRP A 278     -42.199  -7.817  -0.484  1.00 10.00      A   
ATOM   1805  NE1 TRP A 278     -42.400  -9.584  -1.843  1.00 10.00      A   
ATOM   1806  HE1 TRP A 278     -42.295 -10.475  -2.244  1.00 10.00      A   
ATOM   1807  CE2 TRP A 278     -41.777  -9.139  -0.707  1.00 10.00      A   
ATOM   1808  CE3 TRP A 278     -41.703  -7.129   0.630  1.00 10.00      A   
ATOM   1809  CZ2 TRP A 278     -40.886  -9.790   0.141  1.00 10.00      A   
ATOM   1810  CZ3 TRP A 278     -40.820  -7.776   1.468  1.00 10.00      A   
ATOM   1811  CH2 TRP A 278     -40.421  -9.093   1.220  1.00 10.00      A   
ATOM   1812  C   TRP A 278     -45.524  -4.582  -0.685  1.00 10.00      A   
ATOM   1813  O   TRP A 278     -45.152  -3.415  -0.605  1.00 10.00      A   
ATOM   1814  N   PRO A 279     -46.814  -4.895  -0.992  1.00 10.00      A   
ATOM   1815  CA  PRO A 279     -47.851  -3.869  -1.225  1.00 10.00      A   
ATOM   1816  CB  PRO A 279     -49.149  -4.671  -1.199  1.00 10.00      A   
ATOM   1817  CG  PRO A 279     -48.753  -6.011  -1.702  1.00 10.00      A   
ATOM   1818  CD  PRO A 279     -47.364  -6.253  -1.185  1.00 10.00      A   
ATOM   1819  C   PRO A 279     -47.887  -2.793  -0.139  1.00 10.00      A   
ATOM   1820  O   PRO A 279     -48.244  -1.643  -0.408  1.00 10.00      A   
ATOM   1821  N   ALA A 280     -47.508  -3.168   1.082  1.00 10.00      A   
ATOM   1822  HN  ALA A 280     -47.227  -4.096   1.229  1.00 10.00      A   
ATOM   1823  CA  ALA A 280     -47.489  -2.235   2.204  1.00 10.00      A   
ATOM   1824  CB  ALA A 280     -47.009  -2.936   3.465  1.00 10.00      A   
ATOM   1825  C   ALA A 280     -46.606  -1.029   1.892  1.00 10.00      A   
ATOM   1826  O   ALA A 280     -46.962   0.108   2.190  1.00 10.00      A   
ATOM   1827  N   GLN A 281     -45.466  -1.285   1.265  1.00 10.00      A   
ATOM   1828  HN  GLN A 281     -45.244  -2.213   1.030  1.00 10.00      A   
ATOM   1829  CA  GLN A 281     -44.536  -0.227   0.906  1.00 10.00      A   
ATOM   1830  CB  GLN A 281     -43.169  -0.461   1.554  1.00 10.00      A   
ATOM   1831  CG  GLN A 281     -42.654  -1.890   1.450  1.00 10.00      A   
ATOM   1832  CD  GLN A 281     -41.316  -2.072   2.137  1.00 10.00      A   
ATOM   1833  OE1 GLN A 281     -40.490  -1.163   2.165  1.00 10.00      A   
ATOM   1834  NE2 GLN A 281     -41.094  -3.246   2.711  1.00 10.00      A   
ATOM   1835 HE21 GLN A 281     -41.796  -3.928   2.662  1.00 10.00      A   
ATOM   1836 HE22 GLN A 281     -40.235  -3.380   3.167  1.00 10.00      A   
ATOM   1837  C   GLN A 281     -44.409  -0.117  -0.609  1.00 10.00      A   
ATOM   1838  O   GLN A 281     -43.479   0.499  -1.127  1.00 10.00      A   
ATOM   1839  N   TYR A 282     -45.365  -0.702  -1.321  1.00 10.00      A   
ATOM   1840  HN  TYR A 282     -46.092  -1.171  -0.856  1.00 10.00      A   
ATOM   1841  CA  TYR A 282     -45.354  -0.667  -2.778  1.00 10.00      A   
ATOM   1842  CB  TYR A 282     -46.377  -1.632  -3.377  1.00 10.00      A   
ATOM   1843  CG  TYR A 282     -46.089  -1.998  -4.818  1.00 10.00      A   
ATOM   1844  CD1 TYR A 282     -47.053  -1.839  -5.805  1.00 10.00      A   
ATOM   1845  CD2 TYR A 282     -44.844  -2.492  -5.192  1.00 10.00      A   
ATOM   1846  CE1 TYR A 282     -46.786  -2.161  -7.122  1.00 10.00      A   
ATOM   1847  CE2 TYR A 282     -44.569  -2.818  -6.507  1.00 10.00      A   
ATOM   1848  CZ  TYR A 282     -45.544  -2.650  -7.467  1.00 10.00      A   
ATOM   1849  OH  TYR A 282     -45.274  -2.961  -8.781  1.00 10.00      A   
ATOM   1850  HH  TYR A 282     -45.717  -2.323  -9.355  1.00 10.00      A   
ATOM   1851  C   TYR A 282     -45.586   0.751  -3.279  1.00 10.00      A   
ATOM   1852  O   TYR A 282     -45.160   1.110  -4.374  1.00 10.00      A   
ATOM   1853  N   CYS A 283     -46.257   1.558  -2.464  1.00 10.00      A   
ATOM   1854  HN  CYS A 283     -46.596   1.207  -1.614  1.00 10.00      A   
ATOM   1855  CA  CYS A 283     -46.511   2.950  -2.811  1.00 10.00      A   
ATOM   1856  CB  CYS A 283     -47.352   3.622  -1.720  1.00 10.00      A   
ATOM   1857  SG  CYS A 283     -48.175   5.149  -2.233  1.00 10.00      A   
ATOM   1858  HG  CYS A 283     -49.480   4.909  -2.291  1.00 10.00      A   
ATOM   1859  C   CYS A 283     -45.171   3.666  -2.961  1.00 10.00      A   
ATOM   1860  O   CYS A 283     -44.990   4.503  -3.848  1.00 10.00      A   
ATOM   1861  N   GLU A 284     -44.228   3.293  -2.100  1.00 10.00      A   
ATOM   1862  HN  GLU A 284     -44.442   2.611  -1.431  1.00 10.00      A   
ATOM   1863  CA  GLU A 284     -42.889   3.853  -2.117  1.00 10.00      A   
ATOM   1864  CB  GLU A 284     -42.129   3.395  -0.864  1.00 10.00      A   
ATOM   1865  CG  GLU A 284     -40.616   3.515  -0.949  1.00 10.00      A   
ATOM   1866  CD  GLU A 284     -40.113   4.908  -0.639  1.00 10.00      A   
ATOM   1867  OE1 GLU A 284     -40.477   5.854  -1.362  1.00 10.00      A   
ATOM   1868  OE2 GLU A 284     -39.325   5.059   0.316  1.00 10.00      A   
ATOM   1869  C   GLU A 284     -42.164   3.397  -3.379  1.00 10.00      A   
ATOM   1870  O   GLU A 284     -41.531   4.193  -4.066  1.00 10.00      A   
ATOM   1871  N   ALA A 285     -42.284   2.107  -3.686  1.00 10.00      A   
ATOM   1872  HN  ALA A 285     -42.809   1.524  -3.096  1.00 10.00      A   
ATOM   1873  CA  ALA A 285     -41.645   1.537  -4.870  1.00 10.00      A   
ATOM   1874  CB  ALA A 285     -41.871   0.035  -4.930  1.00 10.00      A   
ATOM   1875  C   ALA A 285     -42.161   2.203  -6.141  1.00 10.00      A   
ATOM   1876  O   ALA A 285     -41.388   2.527  -7.043  1.00 10.00      A   
ATOM   1877  N   LEU A 286     -43.473   2.402  -6.203  1.00 10.00      A   
ATOM   1878  HN  LEU A 286     -44.037   2.102  -5.455  1.00 10.00      A   
ATOM   1879  CA  LEU A 286     -44.097   3.041  -7.354  1.00 10.00      A   
ATOM   1880  CB  LEU A 286     -45.622   3.021  -7.226  1.00 10.00      A   
ATOM   1881  CG  LEU A 286     -46.307   1.675  -7.473  1.00 10.00      A   
ATOM   1882  CD1 LEU A 286     -47.790   1.767  -7.151  1.00 10.00      A   
ATOM   1883  CD2 LEU A 286     -46.100   1.226  -8.910  1.00 10.00      A   
ATOM   1884  C   LEU A 286     -43.605   4.474  -7.498  1.00 10.00      A   
ATOM   1885  O   LEU A 286     -43.226   4.905  -8.586  1.00 10.00      A   
ATOM   1886  N   ALA A 287     -43.594   5.197  -6.383  1.00 10.00      A   
ATOM   1887  HN  ALA A 287     -43.891   4.786  -5.543  1.00 10.00      A   
ATOM   1888  CA  ALA A 287     -43.148   6.582  -6.370  1.00 10.00      A   
ATOM   1889  CB  ALA A 287     -43.389   7.200  -5.003  1.00 10.00      A   
ATOM   1890  C   ALA A 287     -41.676   6.677  -6.752  1.00 10.00      A   
ATOM   1891  O   ALA A 287     -41.267   7.598  -7.460  1.00 10.00      A   
ATOM   1892  N   ASP A 288     -40.885   5.720  -6.280  1.00 10.00      A   
ATOM   1893  HN  ASP A 288     -41.270   5.020  -5.706  1.00 10.00      A   
ATOM   1894  CA  ASP A 288     -39.460   5.685  -6.585  1.00 10.00      A   
ATOM   1895  CB  ASP A 288     -38.754   4.584  -5.784  1.00 10.00      A   
ATOM   1896  CG  ASP A 288     -37.259   4.513  -6.053  1.00 10.00      A   
ATOM   1897  OD1 ASP A 288     -36.573   5.551  -5.929  1.00 10.00      A   
ATOM   1898  OD2 ASP A 288     -36.758   3.414  -6.371  1.00 10.00      A   
ATOM   1899  C   ASP A 288     -39.257   5.470  -8.076  1.00 10.00      A   
ATOM   1900  O   ASP A 288     -38.518   6.211  -8.719  1.00 10.00      A   
ATOM   1901  N   GLU A 289     -39.956   4.478  -8.625  1.00 10.00      A   
ATOM   1902  HN  GLU A 289     -40.549   3.940  -8.052  1.00 10.00      A   
ATOM   1903  CA  GLU A 289     -39.864   4.156 -10.045  1.00 10.00      A   
ATOM   1904  CB  GLU A 289     -40.754   2.961 -10.386  1.00 10.00      A   
ATOM   1905  CG  GLU A 289     -40.065   1.903 -11.235  1.00 10.00      A   
ATOM   1906  CD  GLU A 289     -40.579   1.858 -12.658  1.00 10.00      A   
ATOM   1907  OE1 GLU A 289     -40.430   2.865 -13.381  1.00 10.00      A   
ATOM   1908  OE2 GLU A 289     -41.129   0.811 -13.063  1.00 10.00      A   
ATOM   1909  C   GLU A 289     -40.238   5.359 -10.902  1.00 10.00      A   
ATOM   1910  O   GLU A 289     -39.541   5.685 -11.867  1.00 10.00      A   
ATOM   1911  N   GLU A 290     -41.328   6.029 -10.538  1.00 10.00      A   
ATOM   1912  HN  GLU A 290     -41.844   5.723  -9.757  1.00 10.00      A   
ATOM   1913  CA  GLU A 290     -41.777   7.203 -11.275  1.00 10.00      A   
ATOM   1914  CB  GLU A 290     -43.140   7.684 -10.778  1.00 10.00      A   
ATOM   1915  CG  GLU A 290     -44.268   6.700 -11.031  1.00 10.00      A   
ATOM   1916  CD  GLU A 290     -45.639   7.310 -10.836  1.00 10.00      A   
ATOM   1917  OE1 GLU A 290     -45.772   8.253 -10.024  1.00 10.00      A   
ATOM   1918  OE2 GLU A 290     -46.593   6.841 -11.494  1.00 10.00      A   
ATOM   1919  C   GLU A 290     -40.754   8.324 -11.169  1.00 10.00      A   
ATOM   1920  O   GLU A 290     -40.465   9.008 -12.151  1.00 10.00      A   
ATOM   1921  N   ASN A 291     -40.197   8.492  -9.975  1.00 10.00      A   
ATOM   1922  HN  ASN A 291     -40.475   7.912  -9.231  1.00 10.00      A   
ATOM   1923  CA  ASN A 291     -39.196   9.526  -9.738  1.00 10.00      A   
ATOM   1924  CB  ASN A 291     -38.861   9.643  -8.247  1.00 10.00      A   
ATOM   1925  CG  ASN A 291     -38.145  10.938  -7.908  1.00 10.00      A   
ATOM   1926  OD1 ASN A 291     -38.776  11.986  -7.757  1.00 10.00      A   
ATOM   1927  ND2 ASN A 291     -36.829  10.876  -7.771  1.00 10.00      A   
ATOM   1928 HD21 ASN A 291     -36.389  10.009  -7.893  1.00 10.00      A   
ATOM   1929 HD22 ASN A 291     -36.345  11.703  -7.552  1.00 10.00      A   
ATOM   1930  C   ASN A 291     -37.936   9.251 -10.549  1.00 10.00      A   
ATOM   1931  O   ASN A 291     -37.262  10.176 -10.991  1.00 10.00      A   
ATOM   1932  N   ARG A 292     -37.623   7.971 -10.746  1.00 10.00      A   
ATOM   1933  HN  ARG A 292     -38.188   7.273 -10.343  1.00 10.00      A   
ATOM   1934  CA  ARG A 292     -36.452   7.584 -11.530  1.00 10.00      A   
ATOM   1935  CB  ARG A 292     -36.241   6.065 -11.501  1.00 10.00      A   
ATOM   1936  CG  ARG A 292     -36.041   5.466 -10.120  1.00 10.00      A   
ATOM   1937  CD  ARG A 292     -34.793   6.002  -9.440  1.00 10.00      A   
ATOM   1938  NE  ARG A 292     -34.748   5.621  -8.030  1.00 10.00      A   
ATOM   1939  HE  ARG A 292     -35.597   5.670  -7.518  1.00 10.00      A   
ATOM   1940  CZ  ARG A 292     -33.652   5.216  -7.395  1.00 10.00      A   
ATOM   1941  NH1 ARG A 292     -32.493   5.121  -8.041  1.00 10.00      A   
ATOM   1942 HH11 ARG A 292     -31.629   4.803  -7.537  1.00 10.00      A   
ATOM   1943 HH12 ARG A 292     -32.435   5.360  -9.055  1.00 10.00      A   
ATOM   1944  NH2 ARG A 292     -33.728   4.895  -6.110  1.00 10.00      A   
ATOM   1945 HH21 ARG A 292     -34.649   4.964  -5.611  1.00 10.00      A   
ATOM   1946 HH22 ARG A 292     -32.881   4.579  -5.592  1.00 10.00      A   
ATOM   1947  C   ARG A 292     -36.626   8.033 -12.975  1.00 10.00      A   
ATOM   1948  O   ARG A 292     -35.656   8.347 -13.663  1.00 10.00      A   
ATOM   1949  N   ALA A 293     -37.875   8.074 -13.420  1.00 10.00      A   
ATOM   1950  HN  ALA A 293     -38.606   7.829 -12.813  1.00 10.00      A   
ATOM   1951  CA  ALA A 293     -38.196   8.479 -14.781  1.00 10.00      A   
ATOM   1952  CB  ALA A 293     -39.481   7.808 -15.237  1.00 10.00      A   
ATOM   1953  C   ALA A 293     -38.314   9.997 -14.895  1.00 10.00      A   
ATOM   1954  O   ALA A 293     -38.558  10.534 -15.977  1.00 10.00      A   
ATOM   1955  N   ARG A 294     -38.145  10.683 -13.777  1.00 10.00      A   
ATOM   1956  HN  ARG A 294     -37.955  10.202 -12.944  1.00 10.00      A   
ATOM   1957  CB  ARG A 294     -39.461  12.585 -12.961  1.00 10.00      A   
ATOM   1958  CG  ARG A 294     -39.982  13.963 -13.345  1.00 10.00      A   
ATOM   1959  CD  ARG A 294     -39.399  15.053 -12.459  1.00 10.00      A   
ATOM   1960  NE  ARG A 294     -39.644  16.387 -13.002  1.00 10.00      A   
ATOM   1961  HE  ARG A 294     -40.307  16.463 -13.728  1.00 10.00      A   
ATOM   1962  CZ  ARG A 294     -39.022  17.489 -12.581  1.00 10.00      A   
ATOM   1963  NH1 ARG A 294     -38.143  17.422 -11.589  1.00 10.00      A   
ATOM   1964 HH11 ARG A 294     -37.935  16.509 -11.132  1.00 10.00      A   
ATOM   1965 HH12 ARG A 294     -37.654  18.288 -11.263  1.00 10.00      A   
ATOM   1966  NH2 ARG A 294     -39.282  18.658 -13.150  1.00 10.00      A   
ATOM   1967 HH21 ARG A 294     -38.796  19.522 -12.819  1.00 10.00      A   
ATOM   1968 HH22 ARG A 294     -39.967  18.722 -13.935  1.00 10.00      A   
ATOM   1969  CA  ARG A 294     -38.225  12.131 -13.750  1.00 10.00      A   
ATOM   1970  C   ARG A 294     -36.951  12.704 -13.137  1.00 10.00      A   
ATOM   1971  O   ARG A 294     -37.000  13.183 -11.989  1.00 10.00      A   
ATOM   1972  OXT ARG A 294     -35.896  12.648 -13.803  1.00 10.00      A   
ATOM   1973  C   GLY B   9      -9.742 -11.184 -14.082  1.00 10.00      B   
ATOM   1974  O   GLY B   9     -10.564 -10.380 -13.636  1.00 10.00      B   
ATOM   1975  N   GLY B   9      -9.359  -9.732 -16.066  1.00 10.00      B   
ATOM   1976  HT1 GLY B   9     -10.282 -10.037 -16.429  1.00 10.00      B   
ATOM   1977  HT2 GLY B   9      -8.726  -9.556 -16.870  1.00 10.00      B   
ATOM   1978  HT3 GLY B   9      -9.484  -8.846 -15.538  1.00 10.00      B   
ATOM   1979  CA  GLY B   9      -8.786 -10.777 -15.184  1.00 10.00      B   
ATOM   1980  N   VAL B  10      -9.643 -12.432 -13.649  1.00 10.00      B   
ATOM   1981  HN  VAL B  10      -8.978 -13.029 -14.057  1.00 10.00      B   
ATOM   1982  CA  VAL B  10     -10.500 -12.947 -12.590  1.00 10.00      B   
ATOM   1983  CB  VAL B  10     -10.525 -14.490 -12.575  1.00 10.00      B   
ATOM   1984  CG1 VAL B  10     -11.210 -15.020 -13.826  1.00 10.00      B   
ATOM   1985  CG2 VAL B  10      -9.116 -15.055 -12.461  1.00 10.00      B   
ATOM   1986  C   VAL B  10     -10.055 -12.424 -11.227  1.00 10.00      B   
ATOM   1987  O   VAL B  10      -8.879 -12.108 -11.029  1.00 10.00      B   
ATOM   1988  N   MET B  11     -10.996 -12.333 -10.293  1.00 10.00      B   
ATOM   1989  HN  MET B  11     -11.913 -12.619 -10.505  1.00 10.00      B   
ATOM   1990  CA  MET B  11     -10.699 -11.833  -8.958  1.00 10.00      B   
ATOM   1991  CB  MET B  11     -10.737 -10.300  -8.948  1.00 10.00      B   
ATOM   1992  CG  MET B  11     -10.474  -9.676  -7.585  1.00 10.00      B   
ATOM   1993  SD  MET B  11     -11.361  -8.123  -7.338  1.00 10.00      B   
ATOM   1994  CE  MET B  11     -10.602  -7.096  -8.596  1.00 10.00      B   
ATOM   1995  C   MET B  11     -11.691 -12.376  -7.937  1.00 10.00      B   
ATOM   1996  O   MET B  11     -12.898 -12.372  -8.168  1.00 10.00      B   
ATOM   1997  N   THR B  12     -11.173 -12.850  -6.813  1.00 10.00      B   
ATOM   1998  HN  THR B  12     -10.195 -12.844  -6.696  1.00 10.00      B   
ATOM   1999  CA  THR B  12     -12.001 -13.382  -5.743  1.00 10.00      B   
ATOM   2000  CB  THR B  12     -11.603 -14.836  -5.429  1.00 10.00      B   
ATOM   2001  OG1 THR B  12     -11.030 -15.425  -6.603  1.00 10.00      B   
ATOM   2002  HG1 THR B  12     -11.274 -14.903  -7.374  1.00 10.00      B   
ATOM   2003  CG2 THR B  12     -12.822 -15.646  -5.020  1.00 10.00      B   
ATOM   2004  C   THR B  12     -11.836 -12.518  -4.490  1.00 10.00      B   
ATOM   2005  O   THR B  12     -10.993 -11.617  -4.465  1.00 10.00      B   
ATOM   2006  N   ASP B  13     -12.629 -12.790  -3.455  1.00 10.00      B   
ATOM   2007  HN  ASP B  13     -13.275 -13.522  -3.527  1.00 10.00      B   
ATOM   2008  CA  ASP B  13     -12.559 -12.014  -2.211  1.00 10.00      B   
ATOM   2009  CB  ASP B  13     -13.698 -12.367  -1.249  1.00 10.00      B   
ATOM   2010  CG  ASP B  13     -14.527 -11.150  -0.867  1.00 10.00      B   
ATOM   2011  OD1 ASP B  13     -15.092 -11.127   0.247  1.00 10.00      B   
ATOM   2012  OD2 ASP B  13     -14.625 -10.219  -1.694  1.00 10.00      B   
ATOM   2013  C   ASP B  13     -11.205 -12.159  -1.532  1.00 10.00      B   
ATOM   2014  O   ASP B  13     -10.767 -11.268  -0.807  1.00 10.00      B   
ATOM   2015  N   VAL B  14     -10.540 -13.281  -1.784  1.00 10.00      B   
ATOM   2016  HN  VAL B  14     -10.951 -13.956  -2.358  1.00 10.00      B   
ATOM   2017  CA  VAL B  14      -9.221 -13.536  -1.216  1.00 10.00      B   
ATOM   2018  CB  VAL B  14      -8.696 -14.951  -1.554  1.00 10.00      B   
ATOM   2019  CG1 VAL B  14      -9.384 -15.993  -0.689  1.00 10.00      B   
ATOM   2020  CG2 VAL B  14      -8.886 -15.273  -3.030  1.00 10.00      B   
ATOM   2021  C   VAL B  14      -8.220 -12.484  -1.692  1.00 10.00      B   
ATOM   2022  O   VAL B  14      -7.376 -12.022  -0.925  1.00 10.00      B   
ATOM   2023  N   HIS B  15      -8.339 -12.096  -2.958  1.00 10.00      B   
ATOM   2024  HN  HIS B  15      -9.034 -12.500  -3.519  1.00 10.00      B   
ATOM   2025  CA  HIS B  15      -7.460 -11.089  -3.537  1.00 10.00      B   
ATOM   2026  CB  HIS B  15      -7.637 -11.032  -5.057  1.00 10.00      B   
ATOM   2027  CG  HIS B  15      -7.359 -12.325  -5.758  1.00 10.00      B   
ATOM   2028  ND1 HIS B  15      -8.379 -13.107  -6.244  1.00 10.00      B   
ATOM   2029  CD2 HIS B  15      -6.172 -12.917  -6.035  1.00 10.00      B   
ATOM   2030  CE1 HIS B  15      -7.796 -14.152  -6.805  1.00 10.00      B   
ATOM   2031  NE2 HIS B  15      -6.464 -14.079  -6.702  1.00 10.00      B   
ATOM   2032  HE2 HIS B  15      -5.819 -14.658  -7.157  1.00 10.00      B   
ATOM   2033  C   HIS B  15      -7.773  -9.729  -2.932  1.00 10.00      B   
ATOM   2034  O   HIS B  15      -6.875  -8.941  -2.636  1.00 10.00      B   
ATOM   2035  N   ARG B  16      -9.061  -9.478  -2.731  1.00 10.00      B   
ATOM   2036  HN  ARG B  16      -9.721 -10.161  -2.975  1.00 10.00      B   
ATOM   2037  CA  ARG B  16      -9.523  -8.225  -2.153  1.00 10.00      B   
ATOM   2038  CB  ARG B  16     -11.049  -8.139  -2.239  1.00 10.00      B   
ATOM   2039  CG  ARG B  16     -11.569  -8.156  -3.668  1.00 10.00      B   
ATOM   2040  CD  ARG B  16     -13.035  -8.545  -3.734  1.00 10.00      B   
ATOM   2041  NE  ARG B  16     -13.393  -9.058  -5.058  1.00 10.00      B   
ATOM   2042  HE  ARG B  16     -12.944  -8.646  -5.834  1.00 10.00      B   
ATOM   2043  CZ  ARG B  16     -14.256 -10.053  -5.267  1.00 10.00      B   
ATOM   2044  NH1 ARG B  16     -14.893 -10.617  -4.250  1.00 10.00      B   
ATOM   2045 HH11 ARG B  16     -14.719 -10.286  -3.260  1.00 10.00      B   
ATOM   2046 HH12 ARG B  16     -15.573 -11.396  -4.417  1.00 10.00      B   
ATOM   2047  NH2 ARG B  16     -14.483 -10.482  -6.501  1.00 10.00      B   
ATOM   2048 HH21 ARG B  16     -13.996 -10.040  -7.308  1.00 10.00      B   
ATOM   2049 HH22 ARG B  16     -15.138 -11.283  -6.670  1.00 10.00      B   
ATOM   2050  C   ARG B  16      -9.051  -8.109  -0.708  1.00 10.00      B   
ATOM   2051  O   ARG B  16      -8.667  -7.031  -0.249  1.00 10.00      B   
ATOM   2052  N   ARG B  17      -9.073  -9.233   0.000  1.00 10.00      B   
ATOM   2053  HN  ARG B  17      -9.413 -10.056  -0.419  1.00 10.00      B   
ATOM   2054  CA  ARG B  17      -8.630  -9.272   1.386  1.00 10.00      B   
ATOM   2055  CB  ARG B  17      -8.991 -10.608   2.042  1.00 10.00      B   
ATOM   2056  CG  ARG B  17      -8.790 -10.630   3.550  1.00 10.00      B   
ATOM   2057  CD  ARG B  17      -9.455  -9.431   4.203  1.00 10.00      B   
ATOM   2058  NE  ARG B  17      -9.415  -9.498   5.661  1.00 10.00      B   
ATOM   2059  HE  ARG B  17      -8.935 -10.259   6.065  1.00 10.00      B   
ATOM   2060  CZ  ARG B  17     -10.005  -8.608   6.459  1.00 10.00      B   
ATOM   2061  NH1 ARG B  17     -10.620  -7.549   5.941  1.00 10.00      B   
ATOM   2062 HH11 ARG B  17     -10.642  -7.404   4.903  1.00 10.00      B   
ATOM   2063 HH12 ARG B  17     -11.083  -6.853   6.565  1.00 10.00      B   
ATOM   2064  NH2 ARG B  17      -9.967  -8.771   7.778  1.00 10.00      B   
ATOM   2065 HH21 ARG B  17     -10.430  -8.078   8.409  1.00 10.00      B   
ATOM   2066 HH22 ARG B  17      -9.478  -9.593   8.189  1.00 10.00      B   
ATOM   2067  C   ARG B  17      -7.127  -9.025   1.472  1.00 10.00      B   
ATOM   2068  O   ARG B  17      -6.654  -8.324   2.369  1.00 10.00      B   
ATOM   2069  N   PHE B  18      -6.386  -9.604   0.531  1.00 10.00      B   
ATOM   2070  HN  PHE B  18      -6.824 -10.168  -0.143  1.00 10.00      B   
ATOM   2071  CA  PHE B  18      -4.938  -9.437   0.480  1.00 10.00      B   
ATOM   2072  CB  PHE B  18      -4.343 -10.261  -0.668  1.00 10.00      B   
ATOM   2073  CG  PHE B  18      -2.842 -10.220  -0.743  1.00 10.00      B   
ATOM   2074  CD1 PHE B  18      -2.204  -9.512  -1.749  1.00 10.00      B   
ATOM   2075  CD2 PHE B  18      -2.068 -10.889   0.192  1.00 10.00      B   
ATOM   2076  CE1 PHE B  18      -0.824  -9.474  -1.821  1.00 10.00      B   
ATOM   2077  CE2 PHE B  18      -0.688 -10.855   0.126  1.00 10.00      B   
ATOM   2078  CZ  PHE B  18      -0.065 -10.146  -0.881  1.00 10.00      B   
ATOM   2079  C   PHE B  18      -4.588  -7.959   0.314  1.00 10.00      B   
ATOM   2080  O   PHE B  18      -3.695  -7.444   0.987  1.00 10.00      B   
ATOM   2081  N   LEU B  19      -5.315  -7.282  -0.572  1.00 10.00      B   
ATOM   2082  HN  LEU B  19      -6.012  -7.754  -1.078  1.00 10.00      B   
ATOM   2083  CA  LEU B  19      -5.098  -5.860  -0.820  1.00 10.00      B   
ATOM   2084  CB  LEU B  19      -5.969  -5.372  -1.983  1.00 10.00      B   
ATOM   2085  CG  LEU B  19      -5.677  -5.991  -3.353  1.00 10.00      B   
ATOM   2086  CD1 LEU B  19      -6.714  -5.546  -4.372  1.00 10.00      B   
ATOM   2087  CD2 LEU B  19      -4.274  -5.628  -3.819  1.00 10.00      B   
ATOM   2088  C   LEU B  19      -5.391  -5.045   0.435  1.00 10.00      B   
ATOM   2089  O   LEU B  19      -4.659  -4.115   0.767  1.00 10.00      B   
ATOM   2090  N   GLN B  20      -6.464  -5.415   1.133  1.00 10.00      B   
ATOM   2091  HN  GLN B  20      -7.004  -6.169   0.810  1.00 10.00      B   
ATOM   2092  CA  GLN B  20      -6.860  -4.732   2.360  1.00 10.00      B   
ATOM   2093  CB  GLN B  20      -8.157  -5.329   2.912  1.00 10.00      B   
ATOM   2094  CG  GLN B  20      -9.414  -4.865   2.196  1.00 10.00      B   
ATOM   2095  CD  GLN B  20     -10.571  -5.832   2.365  1.00 10.00      B   
ATOM   2096  OE1 GLN B  20     -10.656  -6.554   3.360  1.00 10.00      B   
ATOM   2097  NE2 GLN B  20     -11.470  -5.854   1.395  1.00 10.00      B   
ATOM   2098 HE21 GLN B  20     -11.344  -5.250   0.632  1.00 10.00      B   
ATOM   2099 HE22 GLN B  20     -12.222  -6.474   1.475  1.00 10.00      B   
ATOM   2100  C   GLN B  20      -5.759  -4.823   3.409  1.00 10.00      B   
ATOM   2101  O   GLN B  20      -5.464  -3.851   4.106  1.00 10.00      B   
ATOM   2102  N   LEU B  21      -5.145  -5.995   3.506  1.00 10.00      B   
ATOM   2103  HN  LEU B  21      -5.417  -6.730   2.913  1.00 10.00      B   
ATOM   2104  CA  LEU B  21      -4.076  -6.217   4.466  1.00 10.00      B   
ATOM   2105  CB  LEU B  21      -3.822  -7.714   4.650  1.00 10.00      B   
ATOM   2106  CG  LEU B  21      -4.994  -8.542   5.185  1.00 10.00      B   
ATOM   2107  CD1 LEU B  21      -4.653 -10.024   5.169  1.00 10.00      B   
ATOM   2108  CD2 LEU B  21      -5.379  -8.094   6.588  1.00 10.00      B   
ATOM   2109  C   LEU B  21      -2.796  -5.515   4.026  1.00 10.00      B   
ATOM   2110  O   LEU B  21      -2.162  -4.818   4.818  1.00 10.00      B   
ATOM   2111  N   LEU B  22      -2.443  -5.678   2.752  1.00 10.00      B   
ATOM   2112  HN  LEU B  22      -3.013  -6.224   2.165  1.00 10.00      B   
ATOM   2113  CA  LEU B  22      -1.235  -5.077   2.198  1.00 10.00      B   
ATOM   2114  CB  LEU B  22      -1.014  -5.548   0.758  1.00 10.00      B   
ATOM   2115  CG  LEU B  22       0.367  -5.267   0.160  1.00 10.00      B   
ATOM   2116  CD1 LEU B  22       1.449  -6.007   0.933  1.00 10.00      B   
ATOM   2117  CD2 LEU B  22       0.397  -5.647  -1.311  1.00 10.00      B   
ATOM   2118  C   LEU B  22      -1.282  -3.553   2.258  1.00 10.00      B   
ATOM   2119  O   LEU B  22      -0.256  -2.902   2.426  1.00 10.00      B   
ATOM   2120  N   MET B  23      -2.475  -2.990   2.125  1.00 10.00      B   
ATOM   2121  HN  MET B  23      -3.259  -3.561   1.973  1.00 10.00      B   
ATOM   2122  CA  MET B  23      -2.646  -1.539   2.175  1.00 10.00      B   
ATOM   2123  CB  MET B  23      -4.075  -1.149   1.777  1.00 10.00      B   
ATOM   2124  CG  MET B  23      -4.267   0.334   1.490  1.00 10.00      B   
ATOM   2125  SD  MET B  23      -4.805   1.272   2.936  1.00 10.00      B   
ATOM   2126  CE  MET B  23      -4.782   2.938   2.276  1.00 10.00      B   
ATOM   2127  C   MET B  23      -2.314  -1.002   3.565  1.00 10.00      B   
ATOM   2128  O   MET B  23      -1.916   0.151   3.723  1.00 10.00      B   
ATOM   2129  N   THR B  24      -2.475  -1.852   4.569  1.00 10.00      B   
ATOM   2130  HN  THR B  24      -2.780  -2.762   4.378  1.00 10.00      B   
ATOM   2131  CA  THR B  24      -2.194  -1.473   5.946  1.00 10.00      B   
ATOM   2132  CB  THR B  24      -2.958  -2.383   6.926  1.00 10.00      B   
ATOM   2133  OG1 THR B  24      -4.281  -2.621   6.419  1.00 10.00      B   
ATOM   2134  HG1 THR B  24      -4.296  -3.472   5.965  1.00 10.00      B   
ATOM   2135  CG2 THR B  24      -3.052  -1.735   8.299  1.00 10.00      B   
ATOM   2136  C   THR B  24      -0.697  -1.560   6.236  1.00 10.00      B   
ATOM   2137  O   THR B  24      -0.146  -0.737   6.970  1.00 10.00      B   
ATOM   2138  N   HIS B  25      -0.049  -2.561   5.652  1.00 10.00      B   
ATOM   2139  HN  HIS B  25      -0.546  -3.180   5.077  1.00 10.00      B   
ATOM   2140  CA  HIS B  25       1.383  -2.767   5.837  1.00 10.00      B   
ATOM   2141  CB  HIS B  25       1.650  -4.060   6.619  1.00 10.00      B   
ATOM   2142  CG  HIS B  25       1.116  -4.057   8.020  1.00 10.00      B   
ATOM   2143  ND1 HIS B  25      -0.001  -4.782   8.362  1.00 10.00      B   
ATOM   2144  CD2 HIS B  25       1.577  -3.408   9.117  1.00 10.00      B   
ATOM   2145  CE1 HIS B  25      -0.197  -4.560   9.647  1.00 10.00      B   
ATOM   2146  NE2 HIS B  25       0.733  -3.735  10.148  1.00 10.00      B   
ATOM   2147  HE2 HIS B  25       0.717  -3.315  11.035  1.00 10.00      B   
ATOM   2148  C   HIS B  25       2.089  -2.819   4.486  1.00 10.00      B   
ATOM   2149  O   HIS B  25       2.483  -3.889   4.018  1.00 10.00      B   
ATOM   2150  N   GLY B  26       2.253  -1.654   3.868  1.00 10.00      B   
ATOM   2151  HN  GLY B  26       1.930  -0.838   4.300  1.00 10.00      B   
ATOM   2152  CA  GLY B  26       2.896  -1.572   2.564  1.00 10.00      B   
ATOM   2153  C   GLY B  26       4.411  -1.669   2.633  1.00 10.00      B   
ATOM   2154  O   GLY B  26       5.120  -0.828   2.079  1.00 10.00      B   
ATOM   2155  N   VAL B  27       4.899  -2.699   3.308  1.00 10.00      B   
ATOM   2156  HN  VAL B  27       4.269  -3.334   3.718  1.00 10.00      B   
ATOM   2157  CA  VAL B  27       6.331  -2.931   3.456  1.00 10.00      B   
ATOM   2158  CB  VAL B  27       7.046  -1.778   4.215  1.00 10.00      B   
ATOM   2159  CG1 VAL B  27       6.471  -1.548   5.610  1.00 10.00      B   
ATOM   2160  CG2 VAL B  27       8.554  -1.977   4.251  1.00 10.00      B   
ATOM   2161  C   VAL B  27       6.581  -4.299   4.104  1.00 10.00      B   
ATOM   2162  O   VAL B  27       6.909  -4.414   5.288  1.00 10.00      B   
ATOM   2163  N   LEU B  28       6.402  -5.346   3.312  1.00 10.00      B   
ATOM   2164  HN  LEU B  28       6.165  -5.201   2.373  1.00 10.00      B   
ATOM   2165  CA  LEU B  28       6.572  -6.710   3.791  1.00 10.00      B   
ATOM   2166  CB  LEU B  28       5.201  -7.387   3.884  1.00 10.00      B   
ATOM   2167  CG  LEU B  28       4.162  -6.704   4.781  1.00 10.00      B   
ATOM   2168  CD1 LEU B  28       2.800  -7.363   4.625  1.00 10.00      B   
ATOM   2169  CD2 LEU B  28       4.604  -6.721   6.236  1.00 10.00      B   
ATOM   2170  C   LEU B  28       7.469  -7.503   2.849  1.00 10.00      B   
ATOM   2171  O   LEU B  28       7.599  -7.158   1.675  1.00 10.00      B   
ATOM   2172  N   GLU B  29       8.084  -8.562   3.364  1.00 10.00      B   
ATOM   2173  HN  GLU B  29       7.938  -8.791   4.316  1.00 10.00      B   
ATOM   2174  CA  GLU B  29       8.959  -9.402   2.553  1.00 10.00      B   
ATOM   2175  CB  GLU B  29      10.170  -9.888   3.357  1.00 10.00      B   
ATOM   2176  CG  GLU B  29      11.190  -8.815   3.696  1.00 10.00      B   
ATOM   2177  CD  GLU B  29      10.964  -8.216   5.066  1.00 10.00      B   
ATOM   2178  OE1 GLU B  29      10.497  -7.065   5.140  1.00 10.00      B   
ATOM   2179  OE2 GLU B  29      11.250  -8.897   6.075  1.00 10.00      B   
ATOM   2180  C   GLU B  29       8.192 -10.602   2.005  1.00 10.00      B   
ATOM   2181  O   GLU B  29       6.968 -10.684   2.136  1.00 10.00      B   
ATOM   2182  N   GLU B  30       8.919 -11.540   1.406  1.00 10.00      B   
ATOM   2183  HN  GLU B  30       9.889 -11.420   1.337  1.00 10.00      B   
ATOM   2184  CA  GLU B  30       8.311 -12.738   0.837  1.00 10.00      B   
ATOM   2185  CB  GLU B  30       9.345 -13.558   0.065  1.00 10.00      B   
ATOM   2186  CG  GLU B  30       8.759 -14.758  -0.661  1.00 10.00      B   
ATOM   2187  CD  GLU B  30       9.762 -15.449  -1.562  1.00 10.00      B   
ATOM   2188  OE1 GLU B  30      10.706 -16.076  -1.040  1.00 10.00      B   
ATOM   2189  OE2 GLU B  30       9.602 -15.376  -2.800  1.00 10.00      B   
ATOM   2190  C   GLU B  30       7.653 -13.593   1.915  1.00 10.00      B   
ATOM   2191  O   GLU B  30       6.561 -14.127   1.717  1.00 10.00      B   
ATOM   2192  N   TRP B  31       8.312 -13.704   3.063  1.00 10.00      B   
ATOM   2193  HN  TRP B  31       9.169 -13.245   3.169  1.00 10.00      B   
ATOM   2194  CA  TRP B  31       7.782 -14.497   4.164  1.00 10.00      B   
ATOM   2195  CB  TRP B  31       8.814 -14.654   5.291  1.00 10.00      B   
ATOM   2196  CG  TRP B  31       9.176 -13.378   5.994  1.00 10.00      B   
ATOM   2197  CD1 TRP B  31      10.048 -12.421   5.564  1.00 10.00      B   
ATOM   2198  CD2 TRP B  31       8.684 -12.928   7.262  1.00 10.00      B   
ATOM   2199  NE1 TRP B  31      10.119 -11.399   6.476  1.00 10.00      B   
ATOM   2200  HE1 TRP B  31      10.674 -10.581   6.388  1.00 10.00      B   
ATOM   2201  CE2 TRP B  31       9.294 -11.687   7.529  1.00 10.00      B   
ATOM   2202  CE3 TRP B  31       7.782 -13.452   8.194  1.00 10.00      B   
ATOM   2203  CZ2 TRP B  31       9.033 -10.961   8.688  1.00 10.00      B   
ATOM   2204  CZ3 TRP B  31       7.527 -12.729   9.344  1.00 10.00      B   
ATOM   2205  CH2 TRP B  31       8.149 -11.499   9.581  1.00 10.00      B   
ATOM   2206  C   TRP B  31       6.471 -13.913   4.685  1.00 10.00      B   
ATOM   2207  O   TRP B  31       5.588 -14.645   5.131  1.00 10.00      B   
ATOM   2208  N   ASP B  32       6.347 -12.592   4.599  1.00 10.00      B   
ATOM   2209  HN  ASP B  32       7.083 -12.068   4.218  1.00 10.00      B   
ATOM   2210  CA  ASP B  32       5.149 -11.899   5.054  1.00 10.00      B   
ATOM   2211  CB  ASP B  32       5.387 -10.391   5.125  1.00 10.00      B   
ATOM   2212  CG  ASP B  32       6.279  -9.947   6.264  1.00 10.00      B   
ATOM   2213  OD1 ASP B  32       5.910 -10.168   7.437  1.00 10.00      B   
ATOM   2214  OD2 ASP B  32       7.336  -9.340   5.985  1.00 10.00      B   
ATOM   2215  C   ASP B  32       3.992 -12.151   4.100  1.00 10.00      B   
ATOM   2216  O   ASP B  32       2.924 -12.610   4.509  1.00 10.00      B   
ATOM   2217  N   VAL B  33       4.212 -11.852   2.820  1.00 10.00      B   
ATOM   2218  HN  VAL B  33       5.092 -11.500   2.553  1.00 10.00      B   
ATOM   2219  CA  VAL B  33       3.177 -12.030   1.808  1.00 10.00      B   
ATOM   2220  CB  VAL B  33       3.586 -11.491   0.417  1.00 10.00      B   
ATOM   2221  CG1 VAL B  33       3.848  -9.992   0.477  1.00 10.00      B   
ATOM   2222  CG2 VAL B  33       4.799 -12.225  -0.128  1.00 10.00      B   
ATOM   2223  C   VAL B  33       2.711 -13.483   1.715  1.00 10.00      B   
ATOM   2224  O   VAL B  33       1.532 -13.744   1.481  1.00 10.00      B   
ATOM   2225  N   LYS B  34       3.628 -14.424   1.917  1.00 10.00      B   
ATOM   2226  HN  LYS B  34       4.560 -14.160   2.088  1.00 10.00      B   
ATOM   2227  CA  LYS B  34       3.284 -15.839   1.871  1.00 10.00      B   
ATOM   2228  CB  LYS B  34       4.541 -16.707   1.971  1.00 10.00      B   
ATOM   2229  CG  LYS B  34       4.293 -18.192   1.756  1.00 10.00      B   
ATOM   2230  CD  LYS B  34       3.682 -18.462   0.390  1.00 10.00      B   
ATOM   2231  CE  LYS B  34       3.280 -19.919   0.245  1.00 10.00      B   
ATOM   2232  NZ  LYS B  34       2.467 -20.152  -0.976  1.00 10.00      B   
ATOM   2233  HZ1 LYS B  34       3.038 -19.976  -1.828  1.00 10.00      B   
ATOM   2234  HZ2 LYS B  34       1.644 -19.512  -0.990  1.00 10.00      B   
ATOM   2235  HZ3 LYS B  34       2.125 -21.135  -0.996  1.00 10.00      B   
ATOM   2236  C   LYS B  34       2.315 -16.174   3.001  1.00 10.00      B   
ATOM   2237  O   LYS B  34       1.354 -16.925   2.815  1.00 10.00      B   
ATOM   2238  N   ARG B  35       2.563 -15.587   4.166  1.00 10.00      B   
ATOM   2239  HN  ARG B  35       3.336 -14.985   4.244  1.00 10.00      B   
ATOM   2240  CA  ARG B  35       1.715 -15.806   5.329  1.00 10.00      B   
ATOM   2241  CB  ARG B  35       2.364 -15.229   6.587  1.00 10.00      B   
ATOM   2242  CG  ARG B  35       3.559 -16.019   7.097  1.00 10.00      B   
ATOM   2243  CD  ARG B  35       4.039 -15.483   8.437  1.00 10.00      B   
ATOM   2244  NE  ARG B  35       2.960 -15.458   9.426  1.00 10.00      B   
ATOM   2245  HE  ARG B  35       2.079 -15.142   9.119  1.00 10.00      B   
ATOM   2246  CZ  ARG B  35       3.093 -15.843  10.696  1.00 10.00      B   
ATOM   2247  NH1 ARG B  35       4.269 -16.249  11.158  1.00 10.00      B   
ATOM   2248 HH11 ARG B  35       4.363 -16.561  12.151  1.00 10.00      B   
ATOM   2249 HH12 ARG B  35       5.109 -16.247  10.539  1.00 10.00      B   
ATOM   2250  NH2 ARG B  35       2.044 -15.810  11.510  1.00 10.00      B   
ATOM   2251 HH21 ARG B  35       1.117 -15.487  11.157  1.00 10.00      B   
ATOM   2252 HH22 ARG B  35       2.144 -16.102  12.508  1.00 10.00      B   
ATOM   2253  C   ARG B  35       0.345 -15.173   5.112  1.00 10.00      B   
ATOM   2254  O   ARG B  35      -0.684 -15.770   5.429  1.00 10.00      B   
ATOM   2255  N   LEU B  36       0.340 -13.966   4.561  1.00 10.00      B   
ATOM   2256  HN  LEU B  36       1.198 -13.541   4.336  1.00 10.00      B   
ATOM   2257  CA  LEU B  36      -0.899 -13.250   4.291  1.00 10.00      B   
ATOM   2258  CB  LEU B  36      -0.606 -11.823   3.822  1.00 10.00      B   
ATOM   2259  CG  LEU B  36      -0.682 -10.723   4.886  1.00 10.00      B   
ATOM   2260  CD1 LEU B  36       0.355 -10.940   5.976  1.00 10.00      B   
ATOM   2261  CD2 LEU B  36      -0.512  -9.353   4.249  1.00 10.00      B   
ATOM   2262  C   LEU B  36      -1.729 -13.987   3.245  1.00 10.00      B   
ATOM   2263  O   LEU B  36      -2.953 -14.079   3.361  1.00 10.00      B   
ATOM   2264  N   GLN B  37      -1.049 -14.515   2.232  1.00 10.00      B   
ATOM   2265  HN  GLN B  37      -0.072 -14.398   2.201  1.00 10.00      B   
ATOM   2266  CA  GLN B  37      -1.704 -15.257   1.160  1.00 10.00      B   
ATOM   2267  CB  GLN B  37      -0.678 -15.664   0.096  1.00 10.00      B   
ATOM   2268  CG  GLN B  37      -1.250 -16.484  -1.052  1.00 10.00      B   
ATOM   2269  CD  GLN B  37      -0.241 -17.458  -1.633  1.00 10.00      B   
ATOM   2270  OE1 GLN B  37       0.620 -17.978  -0.922  1.00 10.00      B   
ATOM   2271  NE2 GLN B  37      -0.337 -17.710  -2.930  1.00 10.00      B   
ATOM   2272 HE21 GLN B  37      -1.045 -17.263  -3.437  1.00 10.00      B   
ATOM   2273 HE22 GLN B  37       0.309 -18.334  -3.332  1.00 10.00      B   
ATOM   2274  C   GLN B  37      -2.389 -16.501   1.713  1.00 10.00      B   
ATOM   2275  O   GLN B  37      -3.578 -16.728   1.477  1.00 10.00      B   
ATOM   2276  N   THR B  38      -1.639 -17.295   2.469  1.00 10.00      B   
ATOM   2277  HN  THR B  38      -0.701 -17.053   2.639  1.00 10.00      B   
ATOM   2278  CA  THR B  38      -2.178 -18.514   3.047  1.00 10.00      B   
ATOM   2279  CB  THR B  38      -1.073 -19.447   3.605  1.00 10.00      B   
ATOM   2280  OG1 THR B  38      -1.573 -20.785   3.711  1.00 10.00      B   
ATOM   2281  HG1 THR B  38      -1.583 -21.193   2.833  1.00 10.00      B   
ATOM   2282  CG2 THR B  38      -0.575 -18.985   4.968  1.00 10.00      B   
ATOM   2283  C   THR B  38      -3.251 -18.218   4.099  1.00 10.00      B   
ATOM   2284  O   THR B  38      -4.181 -18.998   4.275  1.00 10.00      B   
ATOM   2285  N   HIS B  39      -3.133 -17.077   4.774  1.00 10.00      B   
ATOM   2286  HN  HIS B  39      -2.373 -16.482   4.583  1.00 10.00      B   
ATOM   2287  CA  HIS B  39      -4.102 -16.692   5.794  1.00 10.00      B   
ATOM   2288  CB  HIS B  39      -3.636 -15.442   6.550  1.00 10.00      B   
ATOM   2289  CG  HIS B  39      -4.387 -15.181   7.821  1.00 10.00      B   
ATOM   2290  ND1 HIS B  39      -5.050 -13.995   8.033  1.00 10.00      B   
ATOM   2291  CD2 HIS B  39      -4.540 -15.976   8.911  1.00 10.00      B   
ATOM   2292  CE1 HIS B  39      -5.587 -14.091   9.235  1.00 10.00      B   
ATOM   2293  NE2 HIS B  39      -5.305 -15.270   9.803  1.00 10.00      B   
ATOM   2294  HE2 HIS B  39      -5.479 -15.519  10.737  1.00 10.00      B   
ATOM   2295  C   HIS B  39      -5.470 -16.450   5.166  1.00 10.00      B   
ATOM   2296  O   HIS B  39      -6.480 -16.964   5.645  1.00 10.00      B   
ATOM   2297  N   CYS B  40      -5.487 -15.686   4.078  1.00 10.00      B   
ATOM   2298  HN  CYS B  40      -4.643 -15.314   3.742  1.00 10.00      B   
ATOM   2299  CA  CYS B  40      -6.727 -15.378   3.375  1.00 10.00      B   
ATOM   2300  CB  CYS B  40      -6.483 -14.337   2.280  1.00 10.00      B   
ATOM   2301  SG  CYS B  40      -5.643 -12.840   2.848  1.00 10.00      B   
ATOM   2302  HG  CYS B  40      -4.355 -13.134   3.009  1.00 10.00      B   
ATOM   2303  C   CYS B  40      -7.345 -16.641   2.778  1.00 10.00      B   
ATOM   2304  O   CYS B  40      -8.568 -16.783   2.733  1.00 10.00      B   
ATOM   2305  N   TYR B  41      -6.492 -17.566   2.341  1.00 10.00      B   
ATOM   2306  HN  TYR B  41      -5.527 -17.397   2.410  1.00 10.00      B   
ATOM   2307  CA  TYR B  41      -6.951 -18.821   1.750  1.00 10.00      B   
ATOM   2308  CB  TYR B  41      -5.811 -19.532   1.018  1.00 10.00      B   
ATOM   2309  CG  TYR B  41      -5.780 -19.272  -0.474  1.00 10.00      B   
ATOM   2310  CD1 TYR B  41      -5.998 -17.998  -0.985  1.00 10.00      B   
ATOM   2311  CD2 TYR B  41      -5.533 -20.303  -1.373  1.00 10.00      B   
ATOM   2312  CE1 TYR B  41      -5.972 -17.760  -2.347  1.00 10.00      B   
ATOM   2313  CE2 TYR B  41      -5.504 -20.072  -2.736  1.00 10.00      B   
ATOM   2314  CZ  TYR B  41      -5.725 -18.800  -3.217  1.00 10.00      B   
ATOM   2315  OH  TYR B  41      -5.698 -18.564  -4.573  1.00 10.00      B   
ATOM   2316  HH  TYR B  41      -5.816 -19.399  -5.051  1.00 10.00      B   
ATOM   2317  C   TYR B  41      -7.570 -19.740   2.801  1.00 10.00      B   
ATOM   2318  O   TYR B  41      -8.247 -20.715   2.465  1.00 10.00      B   
ATOM   2319  N   LYS B  42      -7.328 -19.433   4.071  1.00 10.00      B   
ATOM   2320  HN  LYS B  42      -6.759 -18.661   4.277  1.00 10.00      B   
ATOM   2321  CA  LYS B  42      -7.882 -20.219   5.168  1.00 10.00      B   
ATOM   2322  CB  LYS B  42      -6.885 -20.343   6.325  1.00 10.00      B   
ATOM   2323  CG  LYS B  42      -5.614 -21.089   5.966  1.00 10.00      B   
ATOM   2324  CD  LYS B  42      -4.678 -21.209   7.154  1.00 10.00      B   
ATOM   2325  CE  LYS B  42      -3.224 -21.131   6.714  1.00 10.00      B   
ATOM   2326  NZ  LYS B  42      -2.890 -22.152   5.685  1.00 10.00      B   
ATOM   2327  HZ1 LYS B  42      -3.750 -22.460   5.188  1.00 10.00      B   
ATOM   2328  HZ2 LYS B  42      -2.445 -22.980   6.130  1.00 10.00      B   
ATOM   2329  HZ3 LYS B  42      -2.224 -21.753   4.984  1.00 10.00      B   
ATOM   2330  C   LYS B  42      -9.177 -19.587   5.658  1.00 10.00      B   
ATOM   2331  O   LYS B  42      -9.825 -20.092   6.572  1.00 10.00      B   
ATOM   2332  N   VAL B  43      -9.533 -18.464   5.050  1.00 10.00      B   
ATOM   2333  HN  VAL B  43      -8.958 -18.107   4.339  1.00 10.00      B   
ATOM   2334  CA  VAL B  43     -10.754 -17.752   5.402  1.00 10.00      B   
ATOM   2335  CB  VAL B  43     -10.490 -16.251   5.663  1.00 10.00      B   
ATOM   2336  CG1 VAL B  43     -11.774 -15.534   6.057  1.00 10.00      B   
ATOM   2337  CG2 VAL B  43      -9.426 -16.067   6.736  1.00 10.00      B   
ATOM   2338  C   VAL B  43     -11.770 -17.890   4.276  1.00 10.00      B   
ATOM   2339  O   VAL B  43     -12.923 -18.251   4.505  1.00 10.00      B   
ATOM   2340  N   HIS B  44     -11.323 -17.615   3.057  1.00 10.00      B   
ATOM   2341  HN  HIS B  44     -10.384 -17.352   2.939  1.00 10.00      B   
ATOM   2342  CA  HIS B  44     -12.182 -17.707   1.885  1.00 10.00      B   
ATOM   2343  CB  HIS B  44     -12.595 -16.309   1.408  1.00 10.00      B   
ATOM   2344  CG  HIS B  44     -13.596 -16.326   0.293  1.00 10.00      B   
ATOM   2345  ND1 HIS B  44     -13.230 -16.066  -1.005  1.00 10.00      B   
ATOM   2346  CD2 HIS B  44     -14.921 -16.604   0.334  1.00 10.00      B   
ATOM   2347  CE1 HIS B  44     -14.330 -16.195  -1.722  1.00 10.00      B   
ATOM   2348  NE2 HIS B  44     -15.381 -16.520  -0.958  1.00 10.00      B   
ATOM   2349  HE2 HIS B  44     -16.229 -16.894  -1.284  1.00 10.00      B   
ATOM   2350  C   HIS B  44     -11.471 -18.457   0.763  1.00 10.00      B   
ATOM   2351  O   HIS B  44     -10.400 -19.034   0.976  1.00 10.00      B   
ATOM   2352  N   ASN B  47     -11.083 -19.229  -2.768  1.00 10.00      B   
ATOM   2353  HN  ASN B  47     -11.674 -18.814  -3.431  1.00 10.00      B   
ATOM   2354  CA  ASN B  47     -10.059 -20.166  -3.203  1.00 10.00      B   
ATOM   2355  CB  ASN B  47     -10.304 -21.545  -2.584  1.00 10.00      B   
ATOM   2356  CG  ASN B  47      -9.056 -22.409  -2.531  1.00 10.00      B   
ATOM   2357  OD1 ASN B  47      -8.218 -22.381  -3.434  1.00 10.00      B   
ATOM   2358  ND2 ASN B  47      -8.919 -23.182  -1.464  1.00 10.00      B   
ATOM   2359 HD21 ASN B  47      -9.621 -23.154  -0.778  1.00 10.00      B   
ATOM   2360 HD22 ASN B  47      -8.120 -23.748  -1.402  1.00 10.00      B   
ATOM   2361  C   ASN B  47     -10.017 -20.261  -4.723  1.00 10.00      B   
ATOM   2362  O   ASN B  47     -11.051 -20.421  -5.377  1.00 10.00      B   
ATOM   2363  N   ALA B  48      -8.819 -20.140  -5.273  1.00 10.00      B   
ATOM   2364  HN  ALA B  48      -8.043 -19.997  -4.691  1.00 10.00      B   
ATOM   2365  CA  ALA B  48      -8.609 -20.219  -6.709  1.00 10.00      B   
ATOM   2366  CB  ALA B  48      -8.769 -18.845  -7.344  1.00 10.00      B   
ATOM   2367  C   ALA B  48      -7.217 -20.774  -6.981  1.00 10.00      B   
ATOM   2368  O   ALA B  48      -6.343 -20.707  -6.114  1.00 10.00      B   
ATOM   2369  N   THR B  49      -7.012 -21.326  -8.168  1.00 10.00      B   
ATOM   2370  HN  THR B  49      -7.740 -21.347  -8.823  1.00 10.00      B   
ATOM   2371  CA  THR B  49      -5.719 -21.887  -8.522  1.00 10.00      B   
ATOM   2372  CB  THR B  49      -5.821 -22.927  -9.666  1.00 10.00      B   
ATOM   2373  OG1 THR B  49      -4.605 -23.687  -9.756  1.00 10.00      B   
ATOM   2374  HG1 THR B  49      -4.211 -23.562 -10.630  1.00 10.00      B   
ATOM   2375  CG2 THR B  49      -6.102 -22.260 -11.005  1.00 10.00      B   
ATOM   2376  C   THR B  49      -4.734 -20.776  -8.882  1.00 10.00      B   
ATOM   2377  O   THR B  49      -5.116 -19.744  -9.444  1.00 10.00      B   
ATOM   2378  N   VAL B  50      -3.476 -20.980  -8.531  1.00 10.00      B   
ATOM   2379  HN  VAL B  50      -3.236 -21.817  -8.077  1.00 10.00      B   
ATOM   2380  CA  VAL B  50      -2.439 -20.001  -8.812  1.00 10.00      B   
ATOM   2381  CB  VAL B  50      -1.587 -19.681  -7.564  1.00 10.00      B   
ATOM   2382  CG1 VAL B  50      -2.380 -18.831  -6.583  1.00 10.00      B   
ATOM   2383  CG2 VAL B  50      -1.098 -20.957  -6.894  1.00 10.00      B   
ATOM   2384  C   VAL B  50      -1.537 -20.472  -9.944  1.00 10.00      B   
ATOM   2385  O   VAL B  50      -1.274 -21.668 -10.085  1.00 10.00      B   
ATOM   2386  N   ASP B  51      -1.083 -19.530 -10.757  1.00 10.00      B   
ATOM   2387  HN  ASP B  51      -1.345 -18.596 -10.603  1.00 10.00      B   
ATOM   2388  CA  ASP B  51      -0.203 -19.844 -11.875  1.00 10.00      B   
ATOM   2389  CB  ASP B  51      -0.394 -18.865 -13.043  1.00 10.00      B   
ATOM   2390  CG  ASP B  51      -0.883 -17.497 -12.610  1.00 10.00      B   
ATOM   2391  OD1 ASP B  51      -2.108 -17.244 -12.699  1.00 10.00      B   
ATOM   2392  OD2 ASP B  51      -0.053 -16.676 -12.172  1.00 10.00      B   
ATOM   2393  C   ASP B  51       1.253 -19.888 -11.424  1.00 10.00      B   
ATOM   2394  O   ASP B  51       1.806 -20.968 -11.199  1.00 10.00      B   
ATOM   2395  N   LYS B  52       1.873 -18.723 -11.279  1.00 10.00      B   
ATOM   2396  HN  LYS B  52       1.385 -17.887 -11.469  1.00 10.00      B   
ATOM   2397  CA  LYS B  52       3.261 -18.653 -10.847  1.00 10.00      B   
ATOM   2398  CB  LYS B  52       4.213 -18.979 -11.998  1.00 10.00      B   
ATOM   2399  CG  LYS B  52       5.445 -19.752 -11.561  1.00 10.00      B   
ATOM   2400  CD  LYS B  52       6.611 -19.519 -12.501  1.00 10.00      B   
ATOM   2401  CE  LYS B  52       7.847 -20.266 -12.031  1.00 10.00      B   
ATOM   2402  NZ  LYS B  52       9.072 -19.790 -12.720  1.00 10.00      B   
ATOM   2403  HZ1 LYS B  52       9.844 -20.476 -12.593  1.00 10.00      B   
ATOM   2404  HZ2 LYS B  52       9.374 -18.870 -12.324  1.00 10.00      B   
ATOM   2405  HZ3 LYS B  52       8.888 -19.675 -13.736  1.00 10.00      B   
ATOM   2406  C   LYS B  52       3.588 -17.283 -10.266  1.00 10.00      B   
ATOM   2407  O   LYS B  52       2.876 -16.312 -10.516  1.00 10.00      B   
ATOM   2408  N   LEU B  53       4.673 -17.216  -9.503  1.00 10.00      B   
ATOM   2409  HN  LEU B  53       5.200 -18.030  -9.354  1.00 10.00      B   
ATOM   2410  CA  LEU B  53       5.106 -15.975  -8.877  1.00 10.00      B   
ATOM   2411  CB  LEU B  53       6.335 -16.228  -8.001  1.00 10.00      B   
ATOM   2412  CG  LEU B  53       6.886 -15.020  -7.241  1.00 10.00      B   
ATOM   2413  CD1 LEU B  53       5.962 -14.633  -6.096  1.00 10.00      B   
ATOM   2414  CD2 LEU B  53       8.292 -15.298  -6.735  1.00 10.00      B   
ATOM   2415  C   LEU B  53       5.414 -14.904  -9.918  1.00 10.00      B   
ATOM   2416  O   LEU B  53       4.769 -13.855  -9.949  1.00 10.00      B   
ATOM   2417  N   GLU B  54       6.385 -15.183 -10.784  1.00 10.00      B   
ATOM   2418  HN  GLU B  54       6.854 -16.052 -10.719  1.00 10.00      B   
ATOM   2419  CA  GLU B  54       6.787 -14.239 -11.823  1.00 10.00      B   
ATOM   2420  CB  GLU B  54       7.988 -14.762 -12.616  1.00 10.00      B   
ATOM   2421  CG  GLU B  54       9.148 -15.236 -11.758  1.00 10.00      B   
ATOM   2422  CD  GLU B  54       9.099 -16.725 -11.499  1.00 10.00      B   
ATOM   2423  OE1 GLU B  54       8.074 -17.206 -10.981  1.00 10.00      B   
ATOM   2424  OE2 GLU B  54      10.081 -17.423 -11.831  1.00 10.00      B   
ATOM   2425  C   GLU B  54       5.637 -13.927 -12.769  1.00 10.00      B   
ATOM   2426  O   GLU B  54       5.523 -12.804 -13.261  1.00 10.00      B   
ATOM   2427  N   ASP B  55       4.788 -14.919 -13.014  1.00 10.00      B   
ATOM   2428  HN  ASP B  55       4.933 -15.787 -12.584  1.00 10.00      B   
ATOM   2429  CA  ASP B  55       3.643 -14.742 -13.902  1.00 10.00      B   
ATOM   2430  CB  ASP B  55       2.940 -16.077 -14.165  1.00 10.00      B   
ATOM   2431  CG  ASP B  55       2.410 -16.179 -15.582  1.00 10.00      B   
ATOM   2432  OD1 ASP B  55       1.505 -15.398 -15.949  1.00 10.00      B   
ATOM   2433  OD2 ASP B  55       2.912 -17.034 -16.343  1.00 10.00      B   
ATOM   2434  C   ASP B  55       2.665 -13.743 -13.302  1.00 10.00      B   
ATOM   2435  O   ASP B  55       2.185 -12.837 -13.984  1.00 10.00      B   
ATOM   2436  N   PHE B  56       2.385 -13.906 -12.015  1.00 10.00      B   
ATOM   2437  HN  PHE B  56       2.793 -14.658 -11.528  1.00 10.00      B   
ATOM   2438  CA  PHE B  56       1.477 -13.015 -11.307  1.00 10.00      B   
ATOM   2439  CB  PHE B  56       1.181 -13.562  -9.907  1.00 10.00      B   
ATOM   2440  CG  PHE B  56      -0.078 -13.023  -9.289  1.00 10.00      B   
ATOM   2441  CD1 PHE B  56      -0.032 -12.310  -8.102  1.00 10.00      B   
ATOM   2442  CD2 PHE B  56      -1.308 -13.230  -9.894  1.00 10.00      B   
ATOM   2443  CE1 PHE B  56      -1.188 -11.814  -7.528  1.00 10.00      B   
ATOM   2444  CE2 PHE B  56      -2.467 -12.737  -9.325  1.00 10.00      B   
ATOM   2445  CZ  PHE B  56      -2.407 -12.028  -8.141  1.00 10.00      B   
ATOM   2446  C   PHE B  56       2.076 -11.614 -11.215  1.00 10.00      B   
ATOM   2447  O   PHE B  56       1.384 -10.615 -11.420  1.00 10.00      B   
ATOM   2448  N   ILE B  57       3.374 -11.554 -10.927  1.00 10.00      B   
ATOM   2449  HN  ILE B  57       3.869 -12.390 -10.782  1.00 10.00      B   
ATOM   2450  CA  ILE B  57       4.080 -10.283 -10.816  1.00 10.00      B   
ATOM   2451  CB  ILE B  57       5.546 -10.473 -10.355  1.00 10.00      B   
ATOM   2452  CG1 ILE B  57       5.592 -11.022  -8.925  1.00 10.00      B   
ATOM   2453  CG2 ILE B  57       6.321  -9.165 -10.447  1.00 10.00      B   
ATOM   2454  CD1 ILE B  57       6.980 -11.408  -8.460  1.00 10.00      B   
ATOM   2455  C   ILE B  57       4.048  -9.536 -12.148  1.00 10.00      B   
ATOM   2456  O   ILE B  57       3.706  -8.358 -12.191  1.00 10.00      B   
ATOM   2457  N   ASN B  58       4.378 -10.236 -13.234  1.00 10.00      B   
ATOM   2458  HN  ASN B  58       4.623 -11.183 -13.136  1.00 10.00      B   
ATOM   2459  CA  ASN B  58       4.383  -9.632 -14.567  1.00 10.00      B   
ATOM   2460  CB  ASN B  58       4.875 -10.621 -15.628  1.00 10.00      B   
ATOM   2461  CG  ASN B  58       6.374 -10.545 -15.847  1.00 10.00      B   
ATOM   2462  OD1 ASN B  58       6.859  -9.743 -16.645  1.00 10.00      B   
ATOM   2463  ND2 ASN B  58       7.118 -11.382 -15.143  1.00 10.00      B   
ATOM   2464 HD21 ASN B  58       6.665 -12.001 -14.528  1.00 10.00      B   
ATOM   2465 HD22 ASN B  58       8.093 -11.349 -15.263  1.00 10.00      B   
ATOM   2466  C   ASN B  58       3.001  -9.113 -14.938  1.00 10.00      B   
ATOM   2467  O   ASN B  58       2.870  -8.061 -15.565  1.00 10.00      B   
ATOM   2468  N   ASN B  59       1.976  -9.856 -14.536  1.00 10.00      B   
ATOM   2469  HN  ASN B  59       2.153 -10.687 -14.047  1.00 10.00      B   
ATOM   2470  CA  ASN B  59       0.594  -9.478 -14.806  1.00 10.00      B   
ATOM   2471  CB  ASN B  59      -0.359 -10.544 -14.253  1.00 10.00      B   
ATOM   2472  CG  ASN B  59      -1.822 -10.209 -14.484  1.00 10.00      B   
ATOM   2473  OD1 ASN B  59      -2.244  -9.941 -15.610  1.00 10.00      B   
ATOM   2474  ND2 ASN B  59      -2.609 -10.228 -13.420  1.00 10.00      B   
ATOM   2475 HD21 ASN B  59      -2.212 -10.453 -12.552  1.00 10.00      B   
ATOM   2476 HD22 ASN B  59      -3.561 -10.021 -13.543  1.00 10.00      B   
ATOM   2477  C   ASN B  59       0.278  -8.123 -14.177  1.00 10.00      B   
ATOM   2478  O   ASN B  59      -0.279  -7.236 -14.826  1.00 10.00      B   
ATOM   2479  N   ILE B  60       0.655  -7.965 -12.914  1.00 10.00      B   
ATOM   2480  HN  ILE B  60       1.108  -8.705 -12.454  1.00 10.00      B   
ATOM   2481  CA  ILE B  60       0.416  -6.721 -12.193  1.00 10.00      B   
ATOM   2482  CB  ILE B  60       0.582  -6.909 -10.668  1.00 10.00      B   
ATOM   2483  CG1 ILE B  60      -0.276  -8.078 -10.175  1.00 10.00      B   
ATOM   2484  CG2 ILE B  60       0.211  -5.630  -9.929  1.00 10.00      B   
ATOM   2485  CD1 ILE B  60      -0.040  -8.439  -8.724  1.00 10.00      B   
ATOM   2486  C   ILE B  60       1.371  -5.628 -12.676  1.00 10.00      B   
ATOM   2487  O   ILE B  60       0.974  -4.481 -12.865  1.00 10.00      B   
ATOM   2488  N   ASN B  61       2.625  -6.002 -12.892  1.00 10.00      B   
ATOM   2489  HN  ASN B  61       2.877  -6.939 -12.725  1.00 10.00      B   
ATOM   2490  CA  ASN B  61       3.652  -5.068 -13.351  1.00 10.00      B   
ATOM   2491  CB  ASN B  61       4.982  -5.801 -13.556  1.00 10.00      B   
ATOM   2492  CG  ASN B  61       6.102  -5.245 -12.698  1.00 10.00      B   
ATOM   2493  OD1 ASN B  61       5.866  -4.724 -11.608  1.00 10.00      B   
ATOM   2494  ND2 ASN B  61       7.332  -5.363 -13.181  1.00 10.00      B   
ATOM   2495 HD21 ASN B  61       7.446  -5.799 -14.056  1.00 10.00      B   
ATOM   2496 HD22 ASN B  61       8.079  -5.012 -12.649  1.00 10.00      B   
ATOM   2497  C   ASN B  61       3.247  -4.382 -14.652  1.00 10.00      B   
ATOM   2498  O   ASN B  61       3.457  -3.182 -14.824  1.00 10.00      B   
ATOM   2499  N   SER B  62       2.646  -5.147 -15.553  1.00 10.00      B   
ATOM   2500  HN  SER B  62       2.489  -6.094 -15.346  1.00 10.00      B   
ATOM   2501  CA  SER B  62       2.219  -4.629 -16.847  1.00 10.00      B   
ATOM   2502  CB  SER B  62       1.725  -5.767 -17.738  1.00 10.00      B   
ATOM   2503  OG  SER B  62       2.740  -6.744 -17.909  1.00 10.00      B   
ATOM   2504  HG  SER B  62       2.799  -7.290 -17.110  1.00 10.00      B   
ATOM   2505  C   SER B  62       1.163  -3.528 -16.732  1.00 10.00      B   
ATOM   2506  O   SER B  62       1.116  -2.622 -17.562  1.00 10.00      B   
ATOM   2507  N   VAL B  63       0.327  -3.588 -15.701  1.00 10.00      B   
ATOM   2508  HN  VAL B  63       0.413  -4.313 -15.047  1.00 10.00      B   
ATOM   2509  CA  VAL B  63      -0.710  -2.576 -15.525  1.00 10.00      B   
ATOM   2510  CB  VAL B  63      -2.032  -3.154 -14.963  1.00 10.00      B   
ATOM   2511  CG1 VAL B  63      -2.544  -4.283 -15.844  1.00 10.00      B   
ATOM   2512  CG2 VAL B  63      -1.874  -3.619 -13.525  1.00 10.00      B   
ATOM   2513  C   VAL B  63      -0.221  -1.417 -14.658  1.00 10.00      B   
ATOM   2514  O   VAL B  63      -0.914  -0.412 -14.501  1.00 10.00      B   
ATOM   2515  N   LEU B  64       0.982  -1.558 -14.111  1.00 10.00      B   
ATOM   2516  HN  LEU B  64       1.494  -2.379 -14.280  1.00 10.00      B   
ATOM   2517  CA  LEU B  64       1.560  -0.525 -13.260  1.00 10.00      B   
ATOM   2518  CB  LEU B  64       2.293  -1.150 -12.070  1.00 10.00      B   
ATOM   2519  CG  LEU B  64       1.429  -1.878 -11.041  1.00 10.00      B   
ATOM   2520  CD1 LEU B  64       2.300  -2.478  -9.949  1.00 10.00      B   
ATOM   2521  CD2 LEU B  64       0.388  -0.941 -10.448  1.00 10.00      B   
ATOM   2522  C   LEU B  64       2.514   0.370 -14.040  1.00 10.00      B   
ATOM   2523  O   LEU B  64       2.943   1.416 -13.545  1.00 10.00      B   
ATOM   2524  N   GLU B  65       2.834  -0.039 -15.265  1.00 10.00      B   
ATOM   2525  HN  GLU B  65       2.451  -0.877 -15.600  1.00 10.00      B   
ATOM   2526  CA  GLU B  65       3.746   0.717 -16.119  1.00 10.00      B   
ATOM   2527  CB  GLU B  65       3.924   0.030 -17.474  1.00 10.00      B   
ATOM   2528  CG  GLU B  65       4.488  -1.379 -17.400  1.00 10.00      B   
ATOM   2529  CD  GLU B  65       4.818  -1.937 -18.769  1.00 10.00      B   
ATOM   2530  OE1 GLU B  65       5.989  -2.288 -19.005  1.00 10.00      B   
ATOM   2531  OE2 GLU B  65       3.910  -2.012 -19.622  1.00 10.00      B   
ATOM   2532  C   GLU B  65       3.268   2.150 -16.327  1.00 10.00      B   
ATOM   2533  O   GLU B  65       4.073   3.084 -16.349  1.00 10.00      B   
ATOM   2534  N   SER B  66       1.957   2.321 -16.456  1.00 10.00      B   
ATOM   2535  HN  SER B  66       1.366   1.537 -16.422  1.00 10.00      B   
ATOM   2536  CA  SER B  66       1.362   3.633 -16.662  1.00 10.00      B   
ATOM   2537  CB  SER B  66      -0.125   3.461 -16.970  1.00 10.00      B   
ATOM   2538  OG  SER B  66      -0.445   2.082 -17.075  1.00 10.00      B   
ATOM   2539  HG  SER B  66      -1.402   1.972 -17.088  1.00 10.00      B   
ATOM   2540  C   SER B  66       1.552   4.539 -15.444  1.00 10.00      B   
ATOM   2541  O   SER B  66       1.428   5.757 -15.540  1.00 10.00      B   
ATOM   2542  N   LEU B  67       1.857   3.939 -14.300  1.00 10.00      B   
ATOM   2543  HN  LEU B  67       1.952   2.963 -14.282  1.00 10.00      B   
ATOM   2544  CA  LEU B  67       2.062   4.696 -13.072  1.00 10.00      B   
ATOM   2545  CB  LEU B  67       1.378   4.001 -11.892  1.00 10.00      B   
ATOM   2546  CG  LEU B  67      -0.139   3.836 -11.993  1.00 10.00      B   
ATOM   2547  CD1 LEU B  67      -0.666   3.011 -10.829  1.00 10.00      B   
ATOM   2548  CD2 LEU B  67      -0.824   5.195 -12.041  1.00 10.00      B   
ATOM   2549  C   LEU B  67       3.549   4.886 -12.786  1.00 10.00      B   
ATOM   2550  O   LEU B  67       3.922   5.493 -11.784  1.00 10.00      B   
ATOM   2551  N   TYR B  68       4.386   4.356 -13.678  1.00 10.00      B   
ATOM   2552  HN  TYR B  68       4.011   3.880 -14.448  1.00 10.00      B   
ATOM   2553  CA  TYR B  68       5.844   4.458 -13.555  1.00 10.00      B   
ATOM   2554  CB  TYR B  68       6.315   5.919 -13.566  1.00 10.00      B   
ATOM   2555  CG  TYR B  68       6.598   6.474 -14.946  1.00 10.00      B   
ATOM   2556  CD1 TYR B  68       7.901   6.723 -15.360  1.00 10.00      B   
ATOM   2557  CD2 TYR B  68       5.565   6.757 -15.835  1.00 10.00      B   
ATOM   2558  CE1 TYR B  68       8.169   7.237 -16.613  1.00 10.00      B   
ATOM   2559  CE2 TYR B  68       5.825   7.270 -17.093  1.00 10.00      B   
ATOM   2560  CZ  TYR B  68       7.129   7.509 -17.477  1.00 10.00      B   
ATOM   2561  OH  TYR B  68       7.395   8.023 -18.727  1.00 10.00      B   
ATOM   2562  HH  TYR B  68       8.160   7.568 -19.105  1.00 10.00      B   
ATOM   2563  C   TYR B  68       6.382   3.726 -12.325  1.00 10.00      B   
ATOM   2564  O   TYR B  68       7.418   4.100 -11.775  1.00 10.00      B   
ATOM   2565  N   ILE B  69       5.685   2.678 -11.906  1.00 10.00      B   
ATOM   2566  HN  ILE B  69       4.875   2.416 -12.394  1.00 10.00      B   
ATOM   2567  CA  ILE B  69       6.101   1.895 -10.747  1.00 10.00      B   
ATOM   2568  CB  ILE B  69       5.207   2.150  -9.513  1.00 10.00      B   
ATOM   2569  CG1 ILE B  69       3.725   2.016  -9.875  1.00 10.00      B   
ATOM   2570  CG2 ILE B  69       5.501   3.513  -8.905  1.00 10.00      B   
ATOM   2571  CD1 ILE B  69       2.794   2.075  -8.682  1.00 10.00      B   
ATOM   2572  C   ILE B  69       6.092   0.408 -11.078  1.00 10.00      B   
ATOM   2573  O   ILE B  69       5.364  -0.027 -11.970  1.00 10.00      B   
ATOM   2574  N   GLU B  70       6.904  -0.368 -10.374  1.00 10.00      B   
ATOM   2575  HN  GLU B  70       7.471   0.029  -9.675  1.00 10.00      B   
ATOM   2576  CA  GLU B  70       6.969  -1.800 -10.613  1.00 10.00      B   
ATOM   2577  CB  GLU B  70       7.967  -2.115 -11.735  1.00 10.00      B   
ATOM   2578  CG  GLU B  70       9.429  -1.977 -11.331  1.00 10.00      B   
ATOM   2579  CD  GLU B  70      10.348  -2.868 -12.140  1.00 10.00      B   
ATOM   2580  OE1 GLU B  70      10.338  -4.097 -11.918  1.00 10.00      B   
ATOM   2581  OE2 GLU B  70      11.087  -2.345 -13.001  1.00 10.00      B   
ATOM   2582  C   GLU B  70       7.367  -2.547  -9.348  1.00 10.00      B   
ATOM   2583  O   GLU B  70       7.872  -1.951  -8.393  1.00 10.00      B   
ATOM   2584  N   ILE B  71       7.127  -3.848  -9.347  1.00 10.00      B   
ATOM   2585  HN  ILE B  71       6.694  -4.254 -10.134  1.00 10.00      B   
ATOM   2586  CA  ILE B  71       7.483  -4.696  -8.220  1.00 10.00      B   
ATOM   2587  CB  ILE B  71       6.552  -5.925  -8.110  1.00 10.00      B   
ATOM   2588  CG1 ILE B  71       5.088  -5.507  -8.288  1.00 10.00      B   
ATOM   2589  CG2 ILE B  71       6.745  -6.621  -6.769  1.00 10.00      B   
ATOM   2590  CD1 ILE B  71       4.130  -6.669  -8.444  1.00 10.00      B   
ATOM   2591  C   ILE B  71       8.927  -5.159  -8.397  1.00 10.00      B   
ATOM   2592  O   ILE B  71       9.188  -6.291  -8.812  1.00 10.00      B   
ATOM   2593  N   LYS B  72       9.852  -4.256  -8.109  1.00 10.00      B   
ATOM   2594  HN  LYS B  72       9.565  -3.378  -7.782  1.00 10.00      B   
ATOM   2595  CA  LYS B  72      11.277  -4.524  -8.245  1.00 10.00      B   
ATOM   2596  CB  LYS B  72      12.075  -3.222  -8.093  1.00 10.00      B   
ATOM   2597  CG  LYS B  72      13.583  -3.363  -8.268  1.00 10.00      B   
ATOM   2598  CD  LYS B  72      14.272  -2.007  -8.185  1.00 10.00      B   
ATOM   2599  CE  LYS B  72      15.788  -2.135  -8.241  1.00 10.00      B   
ATOM   2600  NZ  LYS B  72      16.455  -0.804  -8.226  1.00 10.00      B   
ATOM   2601  HZ1 LYS B  72      17.495  -0.919  -8.169  1.00 10.00      B   
ATOM   2602  HZ2 LYS B  72      16.134  -0.246  -7.409  1.00 10.00      B   
ATOM   2603  HZ3 LYS B  72      16.228  -0.284  -9.097  1.00 10.00      B   
ATOM   2604  C   LYS B  72      11.748  -5.559  -7.232  1.00 10.00      B   
ATOM   2605  O   LYS B  72      11.477  -5.445  -6.035  1.00 10.00      B   
ATOM   2606  N   ARG B  73      12.443  -6.572  -7.728  1.00 10.00      B   
ATOM   2607  HN  ARG B  73      12.606  -6.608  -8.692  1.00 10.00      B   
ATOM   2608  CA  ARG B  73      12.977  -7.628  -6.886  1.00 10.00      B   
ATOM   2609  CB  ARG B  73      12.907  -8.969  -7.622  1.00 10.00      B   
ATOM   2610  CG  ARG B  73      12.911 -10.189  -6.715  1.00 10.00      B   
ATOM   2611  CD  ARG B  73      12.851 -11.476  -7.525  1.00 10.00      B   
ATOM   2612  NE  ARG B  73      12.453 -12.629  -6.713  1.00 10.00      B   
ATOM   2613  HE  ARG B  73      11.710 -12.500  -6.079  1.00 10.00      B   
ATOM   2614  CZ  ARG B  73      13.019 -13.834  -6.793  1.00 10.00      B   
ATOM   2615  NH1 ARG B  73      14.038 -14.045  -7.619  1.00 10.00      B   
ATOM   2616 HH11 ARG B  73      14.409 -13.266  -8.209  1.00 10.00      B   
ATOM   2617 HH12 ARG B  73      14.471 -14.993  -7.685  1.00 10.00      B   
ATOM   2618  NH2 ARG B  73      12.565 -14.823  -6.036  1.00 10.00      B   
ATOM   2619 HH21 ARG B  73      13.001 -15.770  -6.090  1.00 10.00      B   
ATOM   2620 HH22 ARG B  73      11.764 -14.659  -5.376  1.00 10.00      B   
ATOM   2621  C   ARG B  73      14.422  -7.297  -6.542  1.00 10.00      B   
ATOM   2622  O   ARG B  73      15.161  -6.789  -7.385  1.00 10.00      B   
ATOM   2623  N   GLY B  74      14.820  -7.565  -5.311  1.00 10.00      B   
ATOM   2624  HN  GLY B  74      14.190  -7.969  -4.674  1.00 10.00      B   
ATOM   2625  CA  GLY B  74      16.177  -7.271  -4.903  1.00 10.00      B   
ATOM   2626  C   GLY B  74      16.772  -8.349  -4.030  1.00 10.00      B   
ATOM   2627  O   GLY B  74      16.140  -9.378  -3.788  1.00 10.00      B   
ATOM   2628  N   VAL B  75      17.979  -8.100  -3.545  1.00 10.00      B   
ATOM   2629  HN  VAL B  75      18.412  -7.249  -3.763  1.00 10.00      B   
ATOM   2630  CA  VAL B  75      18.684  -9.042  -2.692  1.00 10.00      B   
ATOM   2631  CB  VAL B  75      19.752  -9.822  -3.504  1.00 10.00      B   
ATOM   2632  CG1 VAL B  75      20.757  -8.881  -4.155  1.00 10.00      B   
ATOM   2633  CG2 VAL B  75      20.454 -10.864  -2.650  1.00 10.00      B   
ATOM   2634  C   VAL B  75      19.339  -8.303  -1.521  1.00 10.00      B   
ATOM   2635  O   VAL B  75      19.811  -7.176  -1.677  1.00 10.00      B   
ATOM   2636  N   THR B  76      19.328  -8.920  -0.348  1.00 10.00      B   
ATOM   2637  HN  THR B  76      18.898  -9.800  -0.269  1.00 10.00      B   
ATOM   2638  CA  THR B  76      19.924  -8.324   0.837  1.00 10.00      B   
ATOM   2639  CB  THR B  76      19.301  -8.928   2.111  1.00 10.00      B   
ATOM   2640  OG1 THR B  76      18.795 -10.237   1.813  1.00 10.00      B   
ATOM   2641  HG1 THR B  76      19.084 -10.863   2.497  1.00 10.00      B   
ATOM   2642  CG2 THR B  76      18.162  -8.053   2.609  1.00 10.00      B   
ATOM   2643  C   THR B  76      21.437  -8.541   0.865  1.00 10.00      B   
ATOM   2644  O   THR B  76      21.915  -9.652   0.639  1.00 10.00      B   
ATOM   2645  N   GLU B  77      22.187  -7.475   1.136  1.00 10.00      B   
ATOM   2646  HN  GLU B  77      21.754  -6.608   1.279  1.00 10.00      B   
ATOM   2647  CA  GLU B  77      23.647  -7.555   1.203  1.00 10.00      B   
ATOM   2648  CB  GLU B  77      24.262  -6.156   1.336  1.00 10.00      B   
ATOM   2649  CG  GLU B  77      23.789  -5.144   0.304  1.00 10.00      B   
ATOM   2650  CD  GLU B  77      24.592  -3.853   0.345  1.00 10.00      B   
ATOM   2651  OE1 GLU B  77      24.960  -3.414   1.454  1.00 10.00      B   
ATOM   2652  OE2 GLU B  77      24.862  -3.276  -0.731  1.00 10.00      B   
ATOM   2653  C   GLU B  77      24.091  -8.415   2.386  1.00 10.00      B   
ATOM   2654  O   GLU B  77      25.179  -8.988   2.378  1.00 10.00      B   
ATOM   2655  N   ASP B  78      23.228  -8.498   3.394  1.00 10.00      B   
ATOM   2656  HN  ASP B  78      22.382  -8.016   3.326  1.00 10.00      B   
ATOM   2657  CA  ASP B  78      23.506  -9.268   4.607  1.00 10.00      B   
ATOM   2658  CB  ASP B  78      22.476  -8.934   5.691  1.00 10.00      B   
ATOM   2659  CG  ASP B  78      22.991  -7.951   6.721  1.00 10.00      B   
ATOM   2660  OD1 ASP B  78      23.533  -8.392   7.756  1.00 10.00      B   
ATOM   2661  OD2 ASP B  78      22.839  -6.731   6.512  1.00 10.00      B   
ATOM   2662  C   ASP B  78      23.499 -10.773   4.361  1.00 10.00      B   
ATOM   2663  O   ASP B  78      24.156 -11.530   5.080  1.00 10.00      B   
ATOM   2664  N   ASP B  79      22.758 -11.210   3.355  1.00 10.00      B   
ATOM   2665  HN  ASP B  79      22.284 -10.566   2.791  1.00 10.00      B   
ATOM   2666  CA  ASP B  79      22.662 -12.632   3.053  1.00 10.00      B   
ATOM   2667  CB  ASP B  79      21.576 -13.317   3.902  1.00 10.00      B   
ATOM   2668  CG  ASP B  79      20.313 -12.487   4.070  1.00 10.00      B   
ATOM   2669  OD1 ASP B  79      19.510 -12.412   3.118  1.00 10.00      B   
ATOM   2670  OD2 ASP B  79      20.107 -11.917   5.160  1.00 10.00      B   
ATOM   2671  C   ASP B  79      22.445 -12.891   1.566  1.00 10.00      B   
ATOM   2672  O   ASP B  79      23.402 -13.010   0.805  1.00 10.00      B   
ATOM   2673  N   GLY B  80      21.190 -12.971   1.159  1.00 10.00      B   
ATOM   2674  HN  GLY B  80      20.464 -12.858   1.816  1.00 10.00      B   
ATOM   2675  CA  GLY B  80      20.871 -13.222  -0.228  1.00 10.00      B   
ATOM   2676  C   GLY B  80      19.398 -13.507  -0.421  1.00 10.00      B   
ATOM   2677  O   GLY B  80      19.010 -14.218  -1.347  1.00 10.00      B   
ATOM   2678  N   ARG B  81      18.577 -12.946   0.456  1.00 10.00      B   
ATOM   2679  HN  ARG B  81      18.948 -12.375   1.163  1.00 10.00      B   
ATOM   2680  CA  ARG B  81      17.137 -13.137   0.393  1.00 10.00      B   
ATOM   2681  CB  ARG B  81      16.498 -12.857   1.755  1.00 10.00      B   
ATOM   2682  CG  ARG B  81      16.604 -14.002   2.745  1.00 10.00      B   
ATOM   2683  CD  ARG B  81      16.147 -13.572   4.128  1.00 10.00      B   
ATOM   2684  NE  ARG B  81      17.126 -12.710   4.784  1.00 10.00      B   
ATOM   2685  HE  ARG B  81      18.015 -12.625   4.353  1.00 10.00      B   
ATOM   2686  CZ  ARG B  81      16.903 -12.052   5.919  1.00 10.00      B   
ATOM   2687  NH1 ARG B  81      15.722 -12.124   6.522  1.00 10.00      B   
ATOM   2688 HH11 ARG B  81      15.555 -11.602   7.409  1.00 10.00      B   
ATOM   2689 HH12 ARG B  81      14.957 -12.708   6.115  1.00 10.00      B   
ATOM   2690  NH2 ARG B  81      17.869 -11.322   6.453  1.00 10.00      B   
ATOM   2691 HH21 ARG B  81      17.704 -10.799   7.338  1.00 10.00      B   
ATOM   2692 HH22 ARG B  81      18.814 -11.280   5.987  1.00 10.00      B   
ATOM   2693  C   ARG B  81      16.512 -12.237  -0.663  1.00 10.00      B   
ATOM   2694  O   ARG B  81      16.843 -11.053  -0.759  1.00 10.00      B   
ATOM   2695  N   PRO B  82      15.608 -12.796  -1.478  1.00 10.00      B   
ATOM   2696  CA  PRO B  82      14.918 -12.052  -2.527  1.00 10.00      B   
ATOM   2697  CB  PRO B  82      14.337 -13.152  -3.435  1.00 10.00      B   
ATOM   2698  CG  PRO B  82      14.849 -14.450  -2.890  1.00 10.00      B   
ATOM   2699  CD  PRO B  82      15.188 -14.199  -1.451  1.00 10.00      B   
ATOM   2700  C   PRO B  82      13.792 -11.203  -1.945  1.00 10.00      B   
ATOM   2701  O   PRO B  82      12.807 -11.728  -1.423  1.00 10.00      B   
ATOM   2702  N   ILE B  83      13.950  -9.892  -2.019  1.00 10.00      B   
ATOM   2703  HN  ILE B  83      14.761  -9.530  -2.442  1.00 10.00      B   
ATOM   2704  CA  ILE B  83      12.946  -8.975  -1.500  1.00 10.00      B   
ATOM   2705  CB  ILE B  83      13.567  -7.847  -0.649  1.00 10.00      B   
ATOM   2706  CG1 ILE B  83      14.812  -7.276  -1.336  1.00 10.00      B   
ATOM   2707  CG2 ILE B  83      13.903  -8.361   0.744  1.00 10.00      B   
ATOM   2708  CD1 ILE B  83      15.489  -6.161  -0.571  1.00 10.00      B   
ATOM   2709  C   ILE B  83      12.111  -8.384  -2.631  1.00 10.00      B   
ATOM   2710  O   ILE B  83      12.544  -8.358  -3.785  1.00 10.00      B   
ATOM   2711  N   TYR B  84      10.915  -7.922  -2.295  1.00 10.00      B   
ATOM   2712  HN  TYR B  84      10.638  -7.956  -1.357  1.00 10.00      B   
ATOM   2713  CA  TYR B  84      10.005  -7.341  -3.275  1.00 10.00      B   
ATOM   2714  CB  TYR B  84       8.830  -8.294  -3.543  1.00 10.00      B   
ATOM   2715  CG  TYR B  84       9.234  -9.725  -3.835  1.00 10.00      B   
ATOM   2716  CD1 TYR B  84       9.479 -10.625  -2.803  1.00 10.00      B   
ATOM   2717  CD2 TYR B  84       9.375 -10.176  -5.140  1.00 10.00      B   
ATOM   2718  CE1 TYR B  84       9.857 -11.927  -3.065  1.00 10.00      B   
ATOM   2719  CE2 TYR B  84       9.748 -11.479  -5.410  1.00 10.00      B   
ATOM   2720  CZ  TYR B  84       9.990 -12.349  -4.369  1.00 10.00      B   
ATOM   2721  OH  TYR B  84      10.378 -13.642  -4.635  1.00 10.00      B   
ATOM   2722  HH  TYR B  84       9.995 -14.239  -3.964  1.00 10.00      B   
ATOM   2723  C   TYR B  84       9.468  -6.013  -2.755  1.00 10.00      B   
ATOM   2724  O   TYR B  84       9.091  -5.913  -1.587  1.00 10.00      B   
ATOM   2725  N   ALA B  85       9.438  -4.999  -3.611  1.00 10.00      B   
ATOM   2726  HN  ALA B  85       9.762  -5.131  -4.530  1.00 10.00      B   
ATOM   2727  CA  ALA B  85       8.939  -3.688  -3.217  1.00 10.00      B   
ATOM   2728  CB  ALA B  85      10.018  -2.909  -2.479  1.00 10.00      B   
ATOM   2729  C   ALA B  85       8.451  -2.896  -4.425  1.00 10.00      B   
ATOM   2730  O   ALA B  85       8.933  -3.089  -5.541  1.00 10.00      B   
ATOM   2731  N   LEU B  86       7.485  -2.012  -4.192  1.00 10.00      B   
ATOM   2732  HN  LEU B  86       7.140  -1.917  -3.281  1.00 10.00      B   
ATOM   2733  CA  LEU B  86       6.936  -1.171  -5.253  1.00 10.00      B   
ATOM   2734  CB  LEU B  86       5.509  -0.726  -4.915  1.00 10.00      B   
ATOM   2735  CG  LEU B  86       4.428  -1.808  -4.981  1.00 10.00      B   
ATOM   2736  CD1 LEU B  86       3.115  -1.287  -4.417  1.00 10.00      B   
ATOM   2737  CD2 LEU B  86       4.239  -2.293  -6.410  1.00 10.00      B   
ATOM   2738  C   LEU B  86       7.837   0.040  -5.458  1.00 10.00      B   
ATOM   2739  O   LEU B  86       7.583   1.123  -4.928  1.00 10.00      B   
ATOM   2740  N   VAL B  87       8.893  -0.162  -6.225  1.00 10.00      B   
ATOM   2741  HN  VAL B  87       9.010  -1.041  -6.647  1.00 10.00      B   
ATOM   2742  CA  VAL B  87       9.868   0.882  -6.488  1.00 10.00      B   
ATOM   2743  CB  VAL B  87      11.258   0.280  -6.793  1.00 10.00      B   
ATOM   2744  CG1 VAL B  87      12.286   1.371  -7.052  1.00 10.00      B   
ATOM   2745  CG2 VAL B  87      11.710  -0.614  -5.647  1.00 10.00      B   
ATOM   2746  C   VAL B  87       9.431   1.781  -7.640  1.00 10.00      B   
ATOM   2747  O   VAL B  87       8.864   1.313  -8.629  1.00 10.00      B   
ATOM   2748  N   ASN B  88       9.691   3.073  -7.486  1.00 10.00      B   
ATOM   2749  HN  ASN B  88      10.135   3.370  -6.665  1.00 10.00      B   
ATOM   2750  CA  ASN B  88       9.358   4.062  -8.503  1.00 10.00      B   
ATOM   2751  CB  ASN B  88       9.244   5.452  -7.850  1.00 10.00      B   
ATOM   2752  CG  ASN B  88       8.990   6.582  -8.835  1.00 10.00      B   
ATOM   2753  OD1 ASN B  88       8.482   6.371  -9.934  1.00 10.00      B   
ATOM   2754  ND2 ASN B  88       9.340   7.799  -8.443  1.00 10.00      B   
ATOM   2755 HD21 ASN B  88       9.742   7.906  -7.556  1.00 10.00      B   
ATOM   2756 HD22 ASN B  88       9.169   8.545  -9.053  1.00 10.00      B   
ATOM   2757  C   ASN B  88      10.446   4.057  -9.575  1.00 10.00      B   
ATOM   2758  O   ASN B  88      11.630   3.977  -9.255  1.00 10.00      B   
ATOM   2759  N   LEU B  89      10.043   4.123 -10.838  1.00 10.00      B   
ATOM   2760  HN  LEU B  89       9.078   4.185 -11.032  1.00 10.00      B   
ATOM   2761  CA  LEU B  89      10.992   4.108 -11.947  1.00 10.00      B   
ATOM   2762  CB  LEU B  89      10.314   3.656 -13.246  1.00 10.00      B   
ATOM   2763  CG  LEU B  89      10.316   2.148 -13.527  1.00 10.00      B   
ATOM   2764  CD1 LEU B  89       9.565   1.389 -12.448  1.00 10.00      B   
ATOM   2765  CD2 LEU B  89       9.722   1.857 -14.896  1.00 10.00      B   
ATOM   2766  C   LEU B  89      11.653   5.468 -12.142  1.00 10.00      B   
ATOM   2767  O   LEU B  89      12.689   5.577 -12.799  1.00 10.00      B   
ATOM   2768  N   ALA B  90      11.050   6.501 -11.574  1.00 10.00      B   
ATOM   2769  HN  ALA B  90      10.226   6.351 -11.059  1.00 10.00      B   
ATOM   2770  CA  ALA B  90      11.590   7.849 -11.684  1.00 10.00      B   
ATOM   2771  CB  ALA B  90      10.501   8.888 -11.462  1.00 10.00      B   
ATOM   2772  C   ALA B  90      12.740   8.052 -10.703  1.00 10.00      B   
ATOM   2773  O   ALA B  90      12.848   7.341  -9.703  1.00 10.00      B   
ATOM   2774  N   THR B  91      13.592   9.028 -10.990  1.00 10.00      B   
ATOM   2775  HN  THR B  91      13.447   9.564 -11.796  1.00 10.00      B   
ATOM   2776  CA  THR B  91      14.741   9.325 -10.139  1.00 10.00      B   
ATOM   2777  CB  THR B  91      15.771  10.221 -10.876  1.00 10.00      B   
ATOM   2778  OG1 THR B  91      16.961  10.385 -10.092  1.00 10.00      B   
ATOM   2779  HG1 THR B  91      17.741  10.166 -10.635  1.00 10.00      B   
ATOM   2780  CG2 THR B  91      15.184  11.587 -11.201  1.00 10.00      B   
ATOM   2781  C   THR B  91      14.297   9.978  -8.824  1.00 10.00      B   
ATOM   2782  O   THR B  91      15.016   9.955  -7.824  1.00 10.00      B   
ATOM   2783  N   THR B  92      13.093  10.537  -8.829  1.00 10.00      B   
ATOM   2784  HN  THR B  92      12.558  10.516  -9.647  1.00 10.00      B   
ATOM   2785  CA  THR B  92      12.546  11.193  -7.656  1.00 10.00      B   
ATOM   2786  CB  THR B  92      11.411  12.148  -8.063  1.00 10.00      B   
ATOM   2787  OG1 THR B  92      11.457  12.346  -9.486  1.00 10.00      B   
ATOM   2788  HG1 THR B  92      10.931  13.118  -9.716  1.00 10.00      B   
ATOM   2789  CG2 THR B  92      11.568  13.491  -7.364  1.00 10.00      B   
ATOM   2790  C   THR B  92      12.017  10.177  -6.641  1.00 10.00      B   
ATOM   2791  O   THR B  92      10.813  10.091  -6.400  1.00 10.00      B   
ATOM   2792  N   SER B  93      12.921   9.401  -6.056  1.00 10.00      B   
ATOM   2793  HN  SER B  93      13.866   9.478  -6.324  1.00 10.00      B   
ATOM   2794  CA  SER B  93      12.544   8.404  -5.061  1.00 10.00      B   
ATOM   2795  CB  SER B  93      13.618   7.321  -4.974  1.00 10.00      B   
ATOM   2796  OG  SER B  93      14.021   6.896  -6.264  1.00 10.00      B   
ATOM   2797  HG  SER B  93      14.066   5.930  -6.282  1.00 10.00      B   
ATOM   2798  C   SER B  93      12.355   9.053  -3.692  1.00 10.00      B   
ATOM   2799  O   SER B  93      11.947   8.402  -2.732  1.00 10.00      B   
ATOM   2800  N   ILE B  94      12.646  10.345  -3.619  1.00 10.00      B   
ATOM   2801  HN  ILE B  94      12.953  10.806  -4.427  1.00 10.00      B   
ATOM   2802  CA  ILE B  94      12.527  11.097  -2.377  1.00 10.00      B   
ATOM   2803  CB  ILE B  94      13.081  12.532  -2.530  1.00 10.00      B   
ATOM   2804  CG1 ILE B  94      13.074  13.268  -1.187  1.00 10.00      B   
ATOM   2805  CG2 ILE B  94      12.307  13.313  -3.587  1.00 10.00      B   
ATOM   2806  CD1 ILE B  94      13.589  14.688  -1.258  1.00 10.00      B   
ATOM   2807  C   ILE B  94      11.085  11.132  -1.858  1.00 10.00      B   
ATOM   2808  O   ILE B  94      10.859  11.198  -0.649  1.00 10.00      B   
ATOM   2809  N   SER B  95      10.116  11.049  -2.769  1.00 10.00      B   
ATOM   2810  HN  SER B  95      10.356  10.971  -3.718  1.00 10.00      B   
ATOM   2811  CA  SER B  95       8.700  11.084  -2.406  1.00 10.00      B   
ATOM   2812  CB  SER B  95       7.835  11.068  -3.665  1.00 10.00      B   
ATOM   2813  OG  SER B  95       8.303  12.004  -4.621  1.00 10.00      B   
ATOM   2814  HG  SER B  95       7.620  12.128  -5.299  1.00 10.00      B   
ATOM   2815  C   SER B  95       8.307   9.926  -1.486  1.00 10.00      B   
ATOM   2816  O   SER B  95       7.296   9.994  -0.789  1.00 10.00      B   
ATOM   2817  N   LYS B  96       9.117   8.874  -1.471  1.00 10.00      B   
ATOM   2818  HN  LYS B  96       9.920   8.878  -2.035  1.00 10.00      B   
ATOM   2819  CA  LYS B  96       8.837   7.711  -0.637  1.00 10.00      B   
ATOM   2820  CB  LYS B  96       9.594   6.483  -1.155  1.00 10.00      B   
ATOM   2821  CG  LYS B  96       9.206   6.049  -2.559  1.00 10.00      B   
ATOM   2822  CD  LYS B  96       7.710   5.802  -2.671  1.00 10.00      B   
ATOM   2823  CE  LYS B  96       7.374   4.986  -3.908  1.00 10.00      B   
ATOM   2824  NZ  LYS B  96       7.338   3.528  -3.618  1.00 10.00      B   
ATOM   2825  HZ1 LYS B  96       8.263   3.211  -3.241  1.00 10.00      B   
ATOM   2826  HZ2 LYS B  96       7.134   2.992  -4.487  1.00 10.00      B   
ATOM   2827  HZ3 LYS B  96       6.601   3.318  -2.919  1.00 10.00      B   
ATOM   2828  C   LYS B  96       9.195   7.963   0.825  1.00 10.00      B   
ATOM   2829  O   LYS B  96       8.931   7.128   1.686  1.00 10.00      B   
ATOM   2830  N   MET B  97       9.786   9.118   1.103  1.00 10.00      B   
ATOM   2831  HN  MET B  97       9.950   9.758   0.380  1.00 10.00      B   
ATOM   2832  CA  MET B  97      10.188   9.451   2.462  1.00 10.00      B   
ATOM   2833  CB  MET B  97      11.698   9.243   2.620  1.00 10.00      B   
ATOM   2834  CG  MET B  97      12.234   9.542   4.009  1.00 10.00      B   
ATOM   2835  SD  MET B  97      14.034   9.541   4.079  1.00 10.00      B   
ATOM   2836  CE  MET B  97      14.423  10.951   3.046  1.00 10.00      B   
ATOM   2837  C   MET B  97       9.821  10.885   2.832  1.00 10.00      B   
ATOM   2838  O   MET B  97       9.338  11.142   3.932  1.00 10.00      B   
ATOM   2839  N   ALA B  98      10.031  11.806   1.896  1.00 10.00      B   
ATOM   2840  HN  ALA B  98      10.376  11.521   1.020  1.00 10.00      B   
ATOM   2841  CA  ALA B  98       9.770  13.231   2.116  1.00 10.00      B   
ATOM   2842  CB  ALA B  98      10.096  14.031   0.866  1.00 10.00      B   
ATOM   2843  C   ALA B  98       8.351  13.543   2.590  1.00 10.00      B   
ATOM   2844  O   ALA B  98       8.150  14.442   3.402  1.00 10.00      B   
ATOM   2845  N   THR B  99       7.374  12.813   2.084  1.00 10.00      B   
ATOM   2846  HN  THR B  99       7.581  12.109   1.437  1.00 10.00      B   
ATOM   2847  CA  THR B  99       5.986  13.052   2.454  1.00 10.00      B   
ATOM   2848  CB  THR B  99       5.075  12.885   1.231  1.00 10.00      B   
ATOM   2849  OG1 THR B  99       5.812  12.210   0.200  1.00 10.00      B   
ATOM   2850  HG1 THR B  99       5.511  11.298   0.130  1.00 10.00      B   
ATOM   2851  CG2 THR B  99       4.648  14.249   0.717  1.00 10.00      B   
ATOM   2852  C   THR B  99       5.516  12.152   3.596  1.00 10.00      B   
ATOM   2853  O   THR B  99       4.348  12.198   3.997  1.00 10.00      B   
ATOM   2854  N   ASP B 100       6.427  11.346   4.125  1.00 10.00      B   
ATOM   2855  HN  ASP B 100       7.345  11.369   3.779  1.00 10.00      B   
ATOM   2856  CA  ASP B 100       6.099  10.443   5.223  1.00 10.00      B   
ATOM   2857  CB  ASP B 100       6.610   9.026   4.942  1.00 10.00      B   
ATOM   2858  CG  ASP B 100       6.110   8.023   5.963  1.00 10.00      B   
ATOM   2859  OD1 ASP B 100       4.947   7.583   5.847  1.00 10.00      B   
ATOM   2860  OD2 ASP B 100       6.871   7.673   6.886  1.00 10.00      B   
ATOM   2861  C   ASP B 100       6.684  10.959   6.531  1.00 10.00      B   
ATOM   2862  O   ASP B 100       6.009  10.999   7.562  1.00 10.00      B   
ATOM   2863  N   PHE B 101       7.937  11.373   6.477  1.00 10.00      B   
ATOM   2864  HN  PHE B 101       8.417  11.339   5.622  1.00 10.00      B   
ATOM   2865  CA  PHE B 101       8.622  11.887   7.650  1.00 10.00      B   
ATOM   2866  CB  PHE B 101      10.030  11.291   7.745  1.00 10.00      B   
ATOM   2867  CG  PHE B 101      10.067   9.788   7.776  1.00 10.00      B   
ATOM   2868  CD1 PHE B 101       9.998   9.103   8.977  1.00 10.00      B   
ATOM   2869  CD2 PHE B 101      10.172   9.062   6.603  1.00 10.00      B   
ATOM   2870  CE1 PHE B 101      10.036   7.722   9.008  1.00 10.00      B   
ATOM   2871  CE2 PHE B 101      10.210   7.681   6.626  1.00 10.00      B   
ATOM   2872  CZ  PHE B 101      10.140   7.010   7.830  1.00 10.00      B   
ATOM   2873  C   PHE B 101       8.703  13.406   7.585  1.00 10.00      B   
ATOM   2874  O   PHE B 101       8.611  13.991   6.506  1.00 10.00      B   
ATOM   2875  N   ALA B 102       8.853  14.044   8.738  1.00 10.00      B   
ATOM   2876  HN  ALA B 102       8.890  13.524   9.577  1.00 10.00      B   
ATOM   2877  CA  ALA B 102       8.957  15.495   8.796  1.00 10.00      B   
ATOM   2878  CB  ALA B 102       8.604  16.001  10.185  1.00 10.00      B   
ATOM   2879  C   ALA B 102      10.356  15.950   8.388  1.00 10.00      B   
ATOM   2880  O   ALA B 102      11.263  15.133   8.250  1.00 10.00      B   
ATOM   2881  N   GLU B 103      10.525  17.258   8.215  1.00 10.00      B   
ATOM   2882  HN  GLU B 103       9.765  17.857   8.369  1.00 10.00      B   
ATOM   2883  CA  GLU B 103      11.805  17.835   7.800  1.00 10.00      B   
ATOM   2884  CB  GLU B 103      11.721  19.360   7.783  1.00 10.00      B   
ATOM   2885  CG  GLU B 103      12.661  20.026   6.791  1.00 10.00      B   
ATOM   2886  CD  GLU B 103      12.195  21.413   6.399  1.00 10.00      B   
ATOM   2887  OE1 GLU B 103      11.284  21.518   5.549  1.00 10.00      B   
ATOM   2888  OE2 GLU B 103      12.727  22.402   6.942  1.00 10.00      B   
ATOM   2889  C   GLU B 103      12.972  17.367   8.670  1.00 10.00      B   
ATOM   2890  O   GLU B 103      14.019  16.971   8.152  1.00 10.00      B   
ATOM   2891  N   ASN B 104      12.779  17.391   9.986  1.00 10.00      B   
ATOM   2892  HN  ASN B 104      11.919  17.701  10.339  1.00 10.00      B   
ATOM   2893  CA  ASN B 104      13.814  16.967  10.927  1.00 10.00      B   
ATOM   2894  CB  ASN B 104      13.415  17.281  12.379  1.00 10.00      B   
ATOM   2895  CG  ASN B 104      12.083  16.674  12.798  1.00 10.00      B   
ATOM   2896  OD1 ASN B 104      11.134  16.614  12.017  1.00 10.00      B   
ATOM   2897  ND2 ASN B 104      12.003  16.218  14.040  1.00 10.00      B   
ATOM   2898 HD21 ASN B 104      12.795  16.293  14.616  1.00 10.00      B   
ATOM   2899 HD22 ASN B 104      11.157  15.822  14.333  1.00 10.00      B   
ATOM   2900  C   ASN B 104      14.138  15.485  10.770  1.00 10.00      B   
ATOM   2901  O   ASN B 104      15.287  15.067  10.925  1.00 10.00      B   
ATOM   2902  N   GLU B 105      13.124  14.695  10.452  1.00 10.00      B   
ATOM   2903  HN  GLU B 105      12.233  15.088  10.335  1.00 10.00      B   
ATOM   2904  CA  GLU B 105      13.298  13.262  10.265  1.00 10.00      B   
ATOM   2905  CB  GLU B 105      11.941  12.551  10.316  1.00 10.00      B   
ATOM   2906  CG  GLU B 105      11.115  12.864  11.557  1.00 10.00      B   
ATOM   2907  CD  GLU B 105       9.778  12.143  11.574  1.00 10.00      B   
ATOM   2908  OE1 GLU B 105       9.719  11.005  12.081  1.00 10.00      B   
ATOM   2909  OE2 GLU B 105       8.777  12.712  11.081  1.00 10.00      B   
ATOM   2910  C   GLU B 105      14.000  12.986   8.934  1.00 10.00      B   
ATOM   2911  O   GLU B 105      14.837  12.088   8.833  1.00 10.00      B   
ATOM   2912  N   LEU B 106      13.666  13.783   7.924  1.00 10.00      B   
ATOM   2913  HN  LEU B 106      12.995  14.486   8.078  1.00 10.00      B   
ATOM   2914  CA  LEU B 106      14.250  13.642   6.592  1.00 10.00      B   
ATOM   2915  CB  LEU B 106      13.577  14.601   5.605  1.00 10.00      B   
ATOM   2916  CG  LEU B 106      12.071  14.438   5.419  1.00 10.00      B   
ATOM   2917  CD1 LEU B 106      11.539  15.454   4.419  1.00 10.00      B   
ATOM   2918  CD2 LEU B 106      11.739  13.025   4.983  1.00 10.00      B   
ATOM   2919  C   LEU B 106      15.750  13.910   6.606  1.00 10.00      B   
ATOM   2920  O   LEU B 106      16.536  13.136   6.052  1.00 10.00      B   
ATOM   2921  N   ASP B 107      16.143  15.006   7.244  1.00 10.00      B   
ATOM   2922  HN  ASP B 107      15.470  15.578   7.676  1.00 10.00      B   
ATOM   2923  CA  ASP B 107      17.551  15.376   7.317  1.00 10.00      B   
ATOM   2924  CB  ASP B 107      17.730  16.760   7.935  1.00 10.00      B   
ATOM   2925  CG  ASP B 107      19.043  17.415   7.544  1.00 10.00      B   
ATOM   2926  OD1 ASP B 107      19.818  16.820   6.762  1.00 10.00      B   
ATOM   2927  OD2 ASP B 107      19.294  18.550   8.000  1.00 10.00      B   
ATOM   2928  C   ASP B 107      18.343  14.342   8.098  1.00 10.00      B   
ATOM   2929  O   ASP B 107      19.494  14.057   7.771  1.00 10.00      B   
ATOM   2930  N   LEU B 108      17.719  13.772   9.123  1.00 10.00      B   
ATOM   2931  HN  LEU B 108      16.800  14.043   9.339  1.00 10.00      B   
ATOM   2932  CA  LEU B 108      18.373  12.756   9.935  1.00 10.00      B   
ATOM   2933  CB  LEU B 108      17.463  12.294  11.074  1.00 10.00      B   
ATOM   2934  CG  LEU B 108      18.090  11.327  12.082  1.00 10.00      B   
ATOM   2935  CD1 LEU B 108      19.265  11.976  12.797  1.00 10.00      B   
ATOM   2936  CD2 LEU B 108      17.053  10.847  13.082  1.00 10.00      B   
ATOM   2937  C   LEU B 108      18.780  11.573   9.062  1.00 10.00      B   
ATOM   2938  O   LEU B 108      19.902  11.072   9.160  1.00 10.00      B   
ATOM   2939  N   PHE B 109      17.865  11.145   8.197  1.00 10.00      B   
ATOM   2940  HN  PHE B 109      16.985  11.581   8.173  1.00 10.00      B   
ATOM   2941  CA  PHE B 109      18.135  10.042   7.290  1.00 10.00      B   
ATOM   2942  CB  PHE B 109      16.876   9.656   6.508  1.00 10.00      B   
ATOM   2943  CG  PHE B 109      17.046   8.433   5.650  1.00 10.00      B   
ATOM   2944  CD1 PHE B 109      17.348   8.551   4.302  1.00 10.00      B   
ATOM   2945  CD2 PHE B 109      16.909   7.165   6.191  1.00 10.00      B   
ATOM   2946  CE1 PHE B 109      17.510   7.429   3.512  1.00 10.00      B   
ATOM   2947  CE2 PHE B 109      17.068   6.039   5.406  1.00 10.00      B   
ATOM   2948  CZ  PHE B 109      17.370   6.171   4.065  1.00 10.00      B   
ATOM   2949  C   PHE B 109      19.241  10.435   6.325  1.00 10.00      B   
ATOM   2950  O   PHE B 109      20.132   9.642   6.039  1.00 10.00      B   
ATOM   2951  N   ARG B 110      19.181  11.672   5.835  1.00 10.00      B   
ATOM   2952  HN  ARG B 110      18.437  12.256   6.103  1.00 10.00      B   
ATOM   2953  CA  ARG B 110      20.189  12.177   4.912  1.00 10.00      B   
ATOM   2954  CB  ARG B 110      19.872  13.606   4.464  1.00 10.00      B   
ATOM   2955  CG  ARG B 110      18.796  13.709   3.401  1.00 10.00      B   
ATOM   2956  CD  ARG B 110      19.003  14.941   2.538  1.00 10.00      B   
ATOM   2957  NE  ARG B 110      17.867  15.191   1.654  1.00 10.00      B   
ATOM   2958  HE  ARG B 110      17.064  15.592   2.062  1.00 10.00      B   
ATOM   2959  CZ  ARG B 110      17.854  14.905   0.352  1.00 10.00      B   
ATOM   2960  NH1 ARG B 110      18.926  14.398  -0.241  1.00 10.00      B   
ATOM   2961 HH11 ARG B 110      19.799  14.229   0.305  1.00 10.00      B   
ATOM   2962 HH12 ARG B 110      18.897  14.162  -1.258  1.00 10.00      B   
ATOM   2963  NH2 ARG B 110      16.776  15.161  -0.372  1.00 10.00      B   
ATOM   2964 HH21 ARG B 110      15.939  15.601   0.071  1.00 10.00      B   
ATOM   2965 HH22 ARG B 110      16.758  14.916  -1.391  1.00 10.00      B   
ATOM   2966  C   ARG B 110      21.566  12.139   5.554  1.00 10.00      B   
ATOM   2967  O   ARG B 110      22.509  11.606   4.975  1.00 10.00      B   
ATOM   2968  N   LYS B 111      21.665  12.693   6.763  1.00 10.00      B   
ATOM   2969  HN  LYS B 111      20.861  13.089   7.176  1.00 10.00      B   
ATOM   2970  CA  LYS B 111      22.924  12.729   7.498  1.00 10.00      B   
ATOM   2971  CB  LYS B 111      22.740  13.433   8.846  1.00 10.00      B   
ATOM   2972  CG  LYS B 111      22.410  14.913   8.731  1.00 10.00      B   
ATOM   2973  CD  LYS B 111      23.593  15.708   8.206  1.00 10.00      B   
ATOM   2974  CE  LYS B 111      23.141  16.801   7.256  1.00 10.00      B   
ATOM   2975  NZ  LYS B 111      22.493  16.239   6.046  1.00 10.00      B   
ATOM   2976  HZ1 LYS B 111      21.508  15.966   6.262  1.00 10.00      B   
ATOM   2977  HZ2 LYS B 111      23.019  15.400   5.716  1.00 10.00      B   
ATOM   2978  HZ3 LYS B 111      22.486  16.946   5.286  1.00 10.00      B   
ATOM   2979  C   LYS B 111      23.480  11.325   7.702  1.00 10.00      B   
ATOM   2980  O   LYS B 111      24.679  11.092   7.536  1.00 10.00      B   
ATOM   2981  N   ALA B 112      22.599  10.396   8.056  1.00 10.00      B   
ATOM   2982  HN  ALA B 112      21.659  10.650   8.180  1.00 10.00      B   
ATOM   2983  CA  ALA B 112      22.991   9.013   8.268  1.00 10.00      B   
ATOM   2984  CB  ALA B 112      21.833   8.221   8.859  1.00 10.00      B   
ATOM   2985  C   ALA B 112      23.454   8.386   6.957  1.00 10.00      B   
ATOM   2986  O   ALA B 112      24.521   7.779   6.898  1.00 10.00      B   
ATOM   2987  N   LEU B 113      22.650   8.566   5.908  1.00 10.00      B   
ATOM   2988  HN  LEU B 113      21.817   9.078   6.033  1.00 10.00      B   
ATOM   2989  CA  LEU B 113      22.950   8.027   4.582  1.00 10.00      B   
ATOM   2990  CB  LEU B 113      21.860   8.424   3.578  1.00 10.00      B   
ATOM   2991  CG  LEU B 113      22.059   7.957   2.132  1.00 10.00      B   
ATOM   2992  CD1 LEU B 113      21.989   6.442   2.037  1.00 10.00      B   
ATOM   2993  CD2 LEU B 113      21.035   8.606   1.211  1.00 10.00      B   
ATOM   2994  C   LEU B 113      24.313   8.499   4.085  1.00 10.00      B   
ATOM   2995  O   LEU B 113      25.072   7.722   3.504  1.00 10.00      B   
ATOM   2996  N   GLU B 114      24.618   9.769   4.322  1.00 10.00      B   
ATOM   2997  HN  GLU B 114      23.963  10.341   4.785  1.00 10.00      B   
ATOM   2998  CA  GLU B 114      25.891  10.342   3.903  1.00 10.00      B   
ATOM   2999  CB  GLU B 114      25.931  11.847   4.185  1.00 10.00      B   
ATOM   3000  CG  GLU B 114      24.897  12.641   3.398  1.00 10.00      B   
ATOM   3001  CD  GLU B 114      24.829  14.101   3.795  1.00 10.00      B   
ATOM   3002  OE1 GLU B 114      24.291  14.407   4.883  1.00 10.00      B   
ATOM   3003  OE2 GLU B 114      25.299  14.955   3.012  1.00 10.00      B   
ATOM   3004  C   GLU B 114      27.060   9.626   4.573  1.00 10.00      B   
ATOM   3005  O   GLU B 114      28.126   9.468   3.978  1.00 10.00      B   
ATOM   3006  N   LEU B 115      26.846   9.173   5.801  1.00 10.00      B   
ATOM   3007  HN  LEU B 115      25.969   9.322   6.219  1.00 10.00      B   
ATOM   3008  CA  LEU B 115      27.876   8.462   6.548  1.00 10.00      B   
ATOM   3009  CB  LEU B 115      27.616   8.566   8.054  1.00 10.00      B   
ATOM   3010  CG  LEU B 115      27.601   9.975   8.647  1.00 10.00      B   
ATOM   3011  CD1 LEU B 115      27.189   9.927  10.108  1.00 10.00      B   
ATOM   3012  CD2 LEU B 115      28.961  10.638   8.495  1.00 10.00      B   
ATOM   3013  C   LEU B 115      27.917   6.991   6.137  1.00 10.00      B   
ATOM   3014  O   LEU B 115      28.963   6.345   6.213  1.00 10.00      B   
ATOM   3015  N   ILE B 116      26.771   6.478   5.701  1.00 10.00      B   
ATOM   3016  HN  ILE B 116      25.977   7.056   5.665  1.00 10.00      B   
ATOM   3017  CA  ILE B 116      26.647   5.085   5.280  1.00 10.00      B   
ATOM   3018  CB  ILE B 116      25.194   4.748   4.861  1.00 10.00      B   
ATOM   3019  CG1 ILE B 116      24.232   4.890   6.044  1.00 10.00      B   
ATOM   3020  CG2 ILE B 116      25.099   3.356   4.262  1.00 10.00      B   
ATOM   3021  CD1 ILE B 116      24.646   4.113   7.272  1.00 10.00      B   
ATOM   3022  C   ILE B 116      27.590   4.771   4.123  1.00 10.00      B   
ATOM   3023  O   ILE B 116      28.366   3.818   4.186  1.00 10.00      B   
ATOM   3024  N   ILE B 117      27.528   5.588   3.079  1.00 10.00      B   
ATOM   3025  HN  ILE B 117      26.897   6.340   3.097  1.00 10.00      B   
ATOM   3026  CA  ILE B 117      28.370   5.392   1.904  1.00 10.00      B   
ATOM   3027  CB  ILE B 117      27.835   6.155   0.674  1.00 10.00      B   
ATOM   3028  CG1 ILE B 117      27.399   7.573   1.064  1.00 10.00      B   
ATOM   3029  CG2 ILE B 117      26.688   5.386   0.033  1.00 10.00      B   
ATOM   3030  CD1 ILE B 117      26.862   8.395  -0.088  1.00 10.00      B   
ATOM   3031  C   ILE B 117      29.815   5.791   2.175  1.00 10.00      B   
ATOM   3032  O   ILE B 117      30.741   5.250   1.574  1.00 10.00      B   
ATOM   3033  N   ASP B 118      29.998   6.732   3.094  1.00 10.00      B   
ATOM   3034  HN  ASP B 118      29.216   7.116   3.542  1.00 10.00      B   
ATOM   3035  CA  ASP B 118      31.331   7.206   3.450  1.00 10.00      B   
ATOM   3036  CB  ASP B 118      31.236   8.440   4.353  1.00 10.00      B   
ATOM   3037  CG  ASP B 118      32.563   8.811   4.991  1.00 10.00      B   
ATOM   3038  OD1 ASP B 118      33.390   9.460   4.321  1.00 10.00      B   
ATOM   3039  OD2 ASP B 118      32.783   8.458   6.168  1.00 10.00      B   
ATOM   3040  C   ASP B 118      32.131   6.113   4.150  1.00 10.00      B   
ATOM   3041  O   ASP B 118      33.333   5.963   3.926  1.00 10.00      B   
ATOM   3042  N   SER B 119      31.452   5.349   4.991  1.00 10.00      B   
ATOM   3043  HN  SER B 119      30.493   5.510   5.111  1.00 10.00      B   
ATOM   3044  CA  SER B 119      32.086   4.273   5.735  1.00 10.00      B   
ATOM   3045  CB  SER B 119      31.267   3.955   6.987  1.00 10.00      B   
ATOM   3046  OG  SER B 119      30.932   5.148   7.682  1.00 10.00      B   
ATOM   3047  HG  SER B 119      30.144   5.543   7.282  1.00 10.00      B   
ATOM   3048  C   SER B 119      32.258   3.023   4.874  1.00 10.00      B   
ATOM   3049  O   SER B 119      31.363   2.649   4.111  1.00 10.00      B   
ATOM   3050  N   GLU B 120      33.406   2.374   5.000  1.00 10.00      B   
ATOM   3051  HN  GLU B 120      34.080   2.705   5.633  1.00 10.00      B   
ATOM   3052  CA  GLU B 120      33.684   1.171   4.232  1.00 10.00      B   
ATOM   3053  CB  GLU B 120      35.179   0.853   4.239  1.00 10.00      B   
ATOM   3054  CG  GLU B 120      35.606  -0.106   3.140  1.00 10.00      B   
ATOM   3055  CD  GLU B 120      35.367   0.461   1.756  1.00 10.00      B   
ATOM   3056  OE1 GLU B 120      34.274   0.231   1.191  1.00 10.00      B   
ATOM   3057  OE2 GLU B 120      36.270   1.146   1.232  1.00 10.00      B   
ATOM   3058  C   GLU B 120      32.883  -0.003   4.779  1.00 10.00      B   
ATOM   3059  O   GLU B 120      32.480  -0.894   4.034  1.00 10.00      B   
ATOM   3060  N   THR B 121      32.630   0.032   6.079  1.00 10.00      B   
ATOM   3061  HN  THR B 121      32.967   0.787   6.609  1.00 10.00      B   
ATOM   3062  CA  THR B 121      31.877  -1.011   6.754  1.00 10.00      B   
ATOM   3063  CB  THR B 121      31.826  -0.723   8.263  1.00 10.00      B   
ATOM   3064  OG1 THR B 121      31.851   0.698   8.464  1.00 10.00      B   
ATOM   3065  HG1 THR B 121      31.930   0.887   9.406  1.00 10.00      B   
ATOM   3066  CG2 THR B 121      33.020  -1.350   8.965  1.00 10.00      B   
ATOM   3067  C   THR B 121      30.448  -1.104   6.220  1.00 10.00      B   
ATOM   3068  O   THR B 121      29.849  -2.176   6.203  1.00 10.00      B   
ATOM   3069  N   GLY B 122      29.910   0.030   5.788  1.00 10.00      B   
ATOM   3070  HN  GLY B 122      30.436   0.855   5.823  1.00 10.00      B   
ATOM   3071  CA  GLY B 122      28.559   0.059   5.263  1.00 10.00      B   
ATOM   3072  C   GLY B 122      27.553   0.460   6.320  1.00 10.00      B   
ATOM   3073  O   GLY B 122      26.381   0.684   6.025  1.00 10.00      B   
ATOM   3074  N   PHE B 123      28.014   0.542   7.559  1.00 10.00      B   
ATOM   3075  HN  PHE B 123      28.957   0.343   7.732  1.00 10.00      B   
ATOM   3076  CA  PHE B 123      27.159   0.924   8.672  1.00 10.00      B   
ATOM   3077  CB  PHE B 123      26.678  -0.299   9.466  1.00 10.00      B   
ATOM   3078  CG  PHE B 123      27.583  -1.498   9.404  1.00 10.00      B   
ATOM   3079  CD1 PHE B 123      28.737  -1.555  10.166  1.00 10.00      B   
ATOM   3080  CD2 PHE B 123      27.270  -2.574   8.590  1.00 10.00      B   
ATOM   3081  CE1 PHE B 123      29.562  -2.663  10.120  1.00 10.00      B   
ATOM   3082  CE2 PHE B 123      28.091  -3.684   8.536  1.00 10.00      B   
ATOM   3083  CZ  PHE B 123      29.239  -3.728   9.303  1.00 10.00      B   
ATOM   3084  C   PHE B 123      27.865   1.917   9.583  1.00 10.00      B   
ATOM   3085  O   PHE B 123      29.064   1.795   9.842  1.00 10.00      B   
ATOM   3086  N   ALA B 124      27.122   2.903  10.055  1.00 10.00      B   
ATOM   3087  HN  ALA B 124      26.169   2.940   9.816  1.00 10.00      B   
ATOM   3088  CA  ALA B 124      27.674   3.922  10.929  1.00 10.00      B   
ATOM   3089  CB  ALA B 124      27.384   5.309  10.377  1.00 10.00      B   
ATOM   3090  C   ALA B 124      27.118   3.783  12.338  1.00 10.00      B   
ATOM   3091  O   ALA B 124      25.936   3.485  12.522  1.00 10.00      B   
ATOM   3092  N   SER B 125      27.975   3.983  13.327  1.00 10.00      B   
ATOM   3093  HN  SER B 125      28.907   4.202  13.118  1.00 10.00      B   
ATOM   3094  CA  SER B 125      27.571   3.886  14.716  1.00 10.00      B   
ATOM   3095  CB  SER B 125      28.805   3.964  15.614  1.00 10.00      B   
ATOM   3096  OG  SER B 125      29.915   3.325  14.997  1.00 10.00      B   
ATOM   3097  HG  SER B 125      29.633   2.477  14.620  1.00 10.00      B   
ATOM   3098  C   SER B 125      26.578   4.996  15.060  1.00 10.00      B   
ATOM   3099  O   SER B 125      26.706   6.127  14.581  1.00 10.00      B   
ATOM   3100  N   SER B 126      25.591   4.663  15.882  1.00 10.00      B   
ATOM   3101  HN  SER B 126      25.548   3.744  16.227  1.00 10.00      B   
ATOM   3102  CA  SER B 126      24.561   5.613  16.291  1.00 10.00      B   
ATOM   3103  CB  SER B 126      23.585   4.933  17.248  1.00 10.00      B   
ATOM   3104  OG  SER B 126      24.215   3.848  17.911  1.00 10.00      B   
ATOM   3105  HG  SER B 126      24.115   3.045  17.383  1.00 10.00      B   
ATOM   3106  C   SER B 126      25.164   6.861  16.933  1.00 10.00      B   
ATOM   3107  O   SER B 126      24.640   7.964  16.776  1.00 10.00      B   
ATOM   3108  N   THR B 127      26.274   6.677  17.637  1.00 10.00      B   
ATOM   3109  HN  THR B 127      26.637   5.769  17.723  1.00 10.00      B   
ATOM   3110  CA  THR B 127      26.966   7.768  18.304  1.00 10.00      B   
ATOM   3111  CB  THR B 127      28.218   7.234  19.020  1.00 10.00      B   
ATOM   3112  OG1 THR B 127      28.112   5.807  19.144  1.00 10.00      B   
ATOM   3113  HG1 THR B 127      28.353   5.545  20.043  1.00 10.00      B   
ATOM   3114  CG2 THR B 127      28.338   7.846  20.403  1.00 10.00      B   
ATOM   3115  C   THR B 127      27.381   8.859  17.311  1.00 10.00      B   
ATOM   3116  O   THR B 127      27.371  10.047  17.635  1.00 10.00      B   
ATOM   3117  N   ASN B 128      27.725   8.447  16.098  1.00 10.00      B   
ATOM   3118  HN  ASN B 128      27.687   7.490  15.891  1.00 10.00      B   
ATOM   3119  CA  ASN B 128      28.145   9.381  15.060  1.00 10.00      B   
ATOM   3120  CB  ASN B 128      28.934   8.649  13.970  1.00 10.00      B   
ATOM   3121  CG  ASN B 128      30.239   8.069  14.478  1.00 10.00      B   
ATOM   3122  OD1 ASN B 128      30.275   6.966  15.021  1.00 10.00      B   
ATOM   3123  ND2 ASN B 128      31.321   8.807  14.312  1.00 10.00      B   
ATOM   3124 HD21 ASN B 128      31.228   9.683  13.881  1.00 10.00      B   
ATOM   3125 HD22 ASN B 128      32.177   8.445  14.623  1.00 10.00      B   
ATOM   3126  C   ASN B 128      26.942  10.084  14.452  1.00 10.00      B   
ATOM   3127  O   ASN B 128      26.991  11.277  14.153  1.00 10.00      B   
ATOM   3128  N   ILE B 129      25.857   9.336  14.284  1.00 10.00      B   
ATOM   3129  HN  ILE B 129      25.887   8.390  14.545  1.00 10.00      B   
ATOM   3130  CA  ILE B 129      24.629   9.877  13.717  1.00 10.00      B   
ATOM   3131  CB  ILE B 129      23.597   8.762  13.430  1.00 10.00      B   
ATOM   3132  CG1 ILE B 129      24.226   7.666  12.561  1.00 10.00      B   
ATOM   3133  CG2 ILE B 129      22.361   9.336  12.750  1.00 10.00      B   
ATOM   3134  CD1 ILE B 129      23.361   6.433  12.399  1.00 10.00      B   
ATOM   3135  C   ILE B 129      24.014  10.917  14.652  1.00 10.00      B   
ATOM   3136  O   ILE B 129      23.628  12.004  14.221  1.00 10.00      B   
ATOM   3137  N   LEU B 130      23.958  10.591  15.941  1.00 10.00      B   
ATOM   3138  HN  LEU B 130      24.302   9.715  16.228  1.00 10.00      B   
ATOM   3139  CA  LEU B 130      23.390  11.491  16.940  1.00 10.00      B   
ATOM   3140  CB  LEU B 130      23.291  10.792  18.298  1.00 10.00      B   
ATOM   3141  CG  LEU B 130      22.386   9.559  18.360  1.00 10.00      B   
ATOM   3142  CD1 LEU B 130      22.456   8.917  19.738  1.00 10.00      B   
ATOM   3143  CD2 LEU B 130      20.953   9.928  18.011  1.00 10.00      B   
ATOM   3144  C   LEU B 130      24.212  12.772  17.069  1.00 10.00      B   
ATOM   3145  O   LEU B 130      23.717  13.801  17.529  1.00 10.00      B   
ATOM   3146  N   ASN B 131      25.463  12.705  16.644  1.00 10.00      B   
ATOM   3147  HN  ASN B 131      25.792  11.861  16.267  1.00 10.00      B   
ATOM   3148  CA  ASN B 131      26.363  13.846  16.713  1.00 10.00      B   
ATOM   3149  CB  ASN B 131      27.811  13.371  16.549  1.00 10.00      B   
ATOM   3150  CG  ASN B 131      28.840  14.432  16.889  1.00 10.00      B   
ATOM   3151  OD1 ASN B 131      29.210  14.604  18.050  1.00 10.00      B   
ATOM   3152  ND2 ASN B 131      29.329  15.134  15.880  1.00 10.00      B   
ATOM   3153 HD21 ASN B 131      29.006  14.938  14.978  1.00 10.00      B   
ATOM   3154 HD22 ASN B 131      30.001  15.821  16.080  1.00 10.00      B   
ATOM   3155  C   ASN B 131      26.022  14.878  15.639  1.00 10.00      B   
ATOM   3156  O   ASN B 131      26.266  16.070  15.807  1.00 10.00      B   
ATOM   3157  N   LEU B 132      25.426  14.417  14.547  1.00 10.00      B   
ATOM   3158  HN  LEU B 132      25.213  13.461  14.481  1.00 10.00      B   
ATOM   3159  CA  LEU B 132      25.073  15.303  13.443  1.00 10.00      B   
ATOM   3160  CB  LEU B 132      25.224  14.587  12.101  1.00 10.00      B   
ATOM   3161  CG  LEU B 132      26.656  14.271  11.662  1.00 10.00      B   
ATOM   3162  CD1 LEU B 132      26.655  13.593  10.302  1.00 10.00      B   
ATOM   3163  CD2 LEU B 132      27.502  15.535  11.629  1.00 10.00      B   
ATOM   3164  C   LEU B 132      23.664  15.871  13.584  1.00 10.00      B   
ATOM   3165  O   LEU B 132      23.246  16.707  12.783  1.00 10.00      B   
ATOM   3166  N   VAL B 133      22.944  15.433  14.612  1.00 10.00      B   
ATOM   3167  HN  VAL B 133      23.340  14.775  15.223  1.00 10.00      B   
ATOM   3168  CA  VAL B 133      21.575  15.898  14.855  1.00 10.00      B   
ATOM   3169  CB  VAL B 133      20.925  15.145  16.042  1.00 10.00      B   
ATOM   3170  CG1 VAL B 133      19.516  15.653  16.322  1.00 10.00      B   
ATOM   3171  CG2 VAL B 133      20.896  13.652  15.764  1.00 10.00      B   
ATOM   3172  C   VAL B 133      21.539  17.407  15.112  1.00 10.00      B   
ATOM   3173  O   VAL B 133      20.538  18.078  14.857  1.00 10.00      B   
ATOM   3174  N   ASP B 134      22.656  17.941  15.582  1.00 10.00      B   
ATOM   3175  HN  ASP B 134      23.430  17.361  15.738  1.00 10.00      B   
ATOM   3176  CA  ASP B 134      22.763  19.363  15.875  1.00 10.00      B   
ATOM   3177  CB  ASP B 134      24.025  19.654  16.687  1.00 10.00      B   
ATOM   3178  CG  ASP B 134      23.735  19.875  18.158  1.00 10.00      B   
ATOM   3179  OD1 ASP B 134      24.050  18.981  18.971  1.00 10.00      B   
ATOM   3180  OD2 ASP B 134      23.197  20.947  18.512  1.00 10.00      B   
ATOM   3181  C   ASP B 134      22.750  20.213  14.609  1.00 10.00      B   
ATOM   3182  O   ASP B 134      22.543  21.424  14.676  1.00 10.00      B   
ATOM   3183  N   GLN B 135      22.969  19.579  13.461  1.00 10.00      B   
ATOM   3184  HN  GLN B 135      23.116  18.606  13.469  1.00 10.00      B   
ATOM   3185  CA  GLN B 135      22.987  20.286  12.186  1.00 10.00      B   
ATOM   3186  CB  GLN B 135      24.263  19.952  11.406  1.00 10.00      B   
ATOM   3187  CG  GLN B 135      25.555  20.202  12.170  1.00 10.00      B   
ATOM   3188  CD  GLN B 135      25.717  21.646  12.605  1.00 10.00      B   
ATOM   3189  OE1 GLN B 135      25.249  22.570  11.937  1.00 10.00      B   
ATOM   3190  NE2 GLN B 135      26.399  21.851  13.718  1.00 10.00      B   
ATOM   3191 HE21 GLN B 135      26.763  21.070  14.189  1.00 10.00      B   
ATOM   3192 HE22 GLN B 135      26.506  22.772  14.036  1.00 10.00      B   
ATOM   3193  C   GLN B 135      21.764  19.919  11.354  1.00 10.00      B   
ATOM   3194  O   GLN B 135      21.741  20.120  10.138  1.00 10.00      B   
ATOM   3195  N   LEU B 136      20.752  19.374  12.015  1.00 10.00      B   
ATOM   3196  HN  LEU B 136      20.833  19.238  12.984  1.00 10.00      B   
ATOM   3197  CA  LEU B 136      19.523  18.968  11.343  1.00 10.00      B   
ATOM   3198  CB  LEU B 136      18.746  17.975  12.211  1.00 10.00      B   
ATOM   3199  CG  LEU B 136      18.713  16.524  11.726  1.00 10.00      B   
ATOM   3200  CD1 LEU B 136      20.121  15.989  11.517  1.00 10.00      B   
ATOM   3201  CD2 LEU B 136      17.955  15.652  12.713  1.00 10.00      B   
ATOM   3202  C   LEU B 136      18.641  20.165  11.012  1.00 10.00      B   
ATOM   3203  O   LEU B 136      18.645  21.170  11.728  1.00 10.00      B   
ATOM   3204  N   LYS B 137      17.909  20.062   9.913  1.00 10.00      B   
ATOM   3205  HN  LYS B 137      17.989  19.249   9.362  1.00 10.00      B   
ATOM   3206  CA  LYS B 137      17.002  21.115   9.485  1.00 10.00      B   
ATOM   3207  CB  LYS B 137      17.068  21.293   7.965  1.00 10.00      B   
ATOM   3208  CG  LYS B 137      18.381  21.864   7.457  1.00 10.00      B   
ATOM   3209  CD  LYS B 137      18.416  21.920   5.936  1.00 10.00      B   
ATOM   3210  CE  LYS B 137      18.585  20.536   5.322  1.00 10.00      B   
ATOM   3211  NZ  LYS B 137      19.831  19.866   5.784  1.00 10.00      B   
ATOM   3212  HZ1 LYS B 137      20.113  19.128   5.108  1.00 10.00      B   
ATOM   3213  HZ2 LYS B 137      19.676  19.418   6.718  1.00 10.00      B   
ATOM   3214  HZ3 LYS B 137      20.602  20.556   5.871  1.00 10.00      B   
ATOM   3215  C   LYS B 137      15.577  20.774   9.898  1.00 10.00      B   
ATOM   3216  O   LYS B 137      15.268  19.620  10.185  1.00 10.00      B   
ATOM   3217  N   GLY B 138      14.715  21.778   9.927  1.00 10.00      B   
ATOM   3218  HN  GLY B 138      15.015  22.677   9.682  1.00 10.00      B   
ATOM   3219  CA  GLY B 138      13.333  21.556  10.300  1.00 10.00      B   
ATOM   3220  C   GLY B 138      13.145  21.388  11.794  1.00 10.00      B   
ATOM   3221  O   GLY B 138      12.585  20.385  12.240  1.00 10.00      B   
ATOM   3222  N   LYS B 139      13.612  22.378  12.561  1.00 10.00      B   
ATOM   3223  HN  LYS B 139      14.051  23.139  12.129  1.00 10.00      B   
ATOM   3224  CA  LYS B 139      13.505  22.369  14.020  1.00 10.00      B   
ATOM   3225  CB  LYS B 139      12.071  22.089  14.496  1.00 10.00      B   
ATOM   3226  CG  LYS B 139      11.926  21.950  16.005  1.00 10.00      B   
ATOM   3227  CD  LYS B 139      10.595  21.320  16.379  1.00 10.00      B   
ATOM   3228  CE  LYS B 139      10.501  19.889  15.874  1.00 10.00      B   
ATOM   3229  NZ  LYS B 139       9.169  19.291  16.143  1.00 10.00      B   
ATOM   3230  HZ1 LYS B 139       8.816  19.603  17.068  1.00 10.00      B   
ATOM   3231  HZ2 LYS B 139       9.240  18.254  16.148  1.00 10.00      B   
ATOM   3232  HZ3 LYS B 139       8.490  19.577  15.408  1.00 10.00      B   
ATOM   3233  C   LYS B 139      14.506  21.410  14.666  1.00 10.00      B   
ATOM   3234  O   LYS B 139      14.512  20.209  14.392  1.00 10.00      B   
ATOM   3235  N   LYS B 140      15.354  21.952  15.526  1.00 10.00      B   
ATOM   3236  HN  LYS B 140      15.305  22.915  15.704  1.00 10.00      B   
ATOM   3237  CA  LYS B 140      16.353  21.152  16.215  1.00 10.00      B   
ATOM   3238  CB  LYS B 140      17.495  22.024  16.744  1.00 10.00      B   
ATOM   3239  CG  LYS B 140      18.474  21.282  17.646  1.00 10.00      B   
ATOM   3240  CD  LYS B 140      19.907  21.401  17.150  1.00 10.00      B   
ATOM   3241  CE  LYS B 140      20.482  22.784  17.415  1.00 10.00      B   
ATOM   3242  NZ  LYS B 140      21.931  22.852  17.092  1.00 10.00      B   
ATOM   3243  HZ1 LYS B 140      22.082  22.680  16.075  1.00 10.00      B   
ATOM   3244  HZ2 LYS B 140      22.452  22.126  17.635  1.00 10.00      B   
ATOM   3245  HZ3 LYS B 140      22.310  23.789  17.334  1.00 10.00      B   
ATOM   3246  C   LYS B 140      15.725  20.369  17.356  1.00 10.00      B   
ATOM   3247  O   LYS B 140      15.106  20.945  18.253  1.00 10.00      B   
ATOM   3248  N   MET B 141      15.872  19.059  17.303  1.00 10.00      B   
ATOM   3249  HN  MET B 141      16.358  18.663  16.549  1.00 10.00      B   
ATOM   3250  CA  MET B 141      15.347  18.189  18.340  1.00 10.00      B   
ATOM   3251  CB  MET B 141      14.493  17.068  17.739  1.00 10.00      B   
ATOM   3252  CG  MET B 141      15.238  16.130  16.805  1.00 10.00      B   
ATOM   3253  SD  MET B 141      14.152  14.896  16.066  1.00 10.00      B   
ATOM   3254  CE  MET B 141      15.269  14.130  14.897  1.00 10.00      B   
ATOM   3255  C   MET B 141      16.500  17.614  19.150  1.00 10.00      B   
ATOM   3256  O   MET B 141      17.663  17.767  18.774  1.00 10.00      B   
ATOM   3257  N   ARG B 142      16.187  16.954  20.249  1.00 10.00      B   
ATOM   3258  HN  ARG B 142      15.237  16.845  20.498  1.00 10.00      B   
ATOM   3259  CA  ARG B 142      17.217  16.373  21.094  1.00 10.00      B   
ATOM   3260  CB  ARG B 142      16.722  16.223  22.529  1.00 10.00      B   
ATOM   3261  CG  ARG B 142      16.719  17.530  23.303  1.00 10.00      B   
ATOM   3262  CD  ARG B 142      15.615  17.557  24.344  1.00 10.00      B   
ATOM   3263  NE  ARG B 142      14.284  17.454  23.741  1.00 10.00      B   
ATOM   3264  HE  ARG B 142      14.177  16.825  22.990  1.00 10.00      B   
ATOM   3265  CZ  ARG B 142      13.221  18.130  24.166  1.00 10.00      B   
ATOM   3266  NH1 ARG B 142      13.345  19.034  25.128  1.00 10.00      B   
ATOM   3267 HH11 ARG B 142      14.277  19.218  25.555  1.00 10.00      B   
ATOM   3268 HH12 ARG B 142      12.513  19.565  25.464  1.00 10.00      B   
ATOM   3269  NH2 ARG B 142      12.032  17.914  23.612  1.00 10.00      B   
ATOM   3270 HH21 ARG B 142      11.193  18.445  23.936  1.00 10.00      B   
ATOM   3271 HH22 ARG B 142      11.928  17.196  22.854  1.00 10.00      B   
ATOM   3272  C   ARG B 142      17.708  15.045  20.536  1.00 10.00      B   
ATOM   3273  O   ARG B 142      17.004  14.374  19.780  1.00 10.00      B   
ATOM   3274  N   LYS B 143      18.917  14.669  20.923  1.00 10.00      B   
ATOM   3275  HN  LYS B 143      19.414  15.238  21.550  1.00 10.00      B   
ATOM   3276  CA  LYS B 143      19.524  13.432  20.456  1.00 10.00      B   
ATOM   3277  CB  LYS B 143      20.993  13.365  20.874  1.00 10.00      B   
ATOM   3278  CG  LYS B 143      21.817  14.525  20.333  1.00 10.00      B   
ATOM   3279  CD  LYS B 143      23.241  14.510  20.862  1.00 10.00      B   
ATOM   3280  CE  LYS B 143      24.067  15.631  20.242  1.00 10.00      B   
ATOM   3281  NZ  LYS B 143      23.604  16.977  20.675  1.00 10.00      B   
ATOM   3282  HZ1 LYS B 143      24.024  17.223  21.594  1.00 10.00      B   
ATOM   3283  HZ2 LYS B 143      22.569  16.990  20.771  1.00 10.00      B   
ATOM   3284  HZ3 LYS B 143      23.884  17.702  19.973  1.00 10.00      B   
ATOM   3285  C   LYS B 143      18.742  12.209  20.930  1.00 10.00      B   
ATOM   3286  O   LYS B 143      18.669  11.197  20.233  1.00 10.00      B   
ATOM   3287  N   LYS B 144      18.128  12.319  22.101  1.00 10.00      B   
ATOM   3288  HN  LYS B 144      18.210  13.153  22.609  1.00 10.00      B   
ATOM   3289  CA  LYS B 144      17.336  11.226  22.648  1.00 10.00      B   
ATOM   3290  CB  LYS B 144      17.004  11.477  24.117  1.00 10.00      B   
ATOM   3291  CG  LYS B 144      18.153  11.180  25.063  1.00 10.00      B   
ATOM   3292  CD  LYS B 144      17.675  11.122  26.504  1.00 10.00      B   
ATOM   3293  CE  LYS B 144      18.773  10.617  27.430  1.00 10.00      B   
ATOM   3294  NZ  LYS B 144      18.253  10.306  28.789  1.00 10.00      B   
ATOM   3295  HZ1 LYS B 144      17.549   9.543  28.736  1.00 10.00      B   
ATOM   3296  HZ2 LYS B 144      17.805  11.148  29.202  1.00 10.00      B   
ATOM   3297  HZ3 LYS B 144      19.030  10.002  29.410  1.00 10.00      B   
ATOM   3298  C   LYS B 144      16.057  11.049  21.840  1.00 10.00      B   
ATOM   3299  O   LYS B 144      15.487   9.957  21.771  1.00 10.00      B   
ATOM   3300  N   GLU B 145      15.611  12.135  21.225  1.00 10.00      B   
ATOM   3301  HN  GLU B 145      16.103  12.977  21.326  1.00 10.00      B   
ATOM   3302  CA  GLU B 145      14.412  12.108  20.402  1.00 10.00      B   
ATOM   3303  CB  GLU B 145      13.783  13.499  20.309  1.00 10.00      B   
ATOM   3304  CG  GLU B 145      13.331  14.054  21.649  1.00 10.00      B   
ATOM   3305  CD  GLU B 145      12.859  15.490  21.566  1.00 10.00      B   
ATOM   3306  OE1 GLU B 145      11.681  15.755  21.884  1.00 10.00      B   
ATOM   3307  OE2 GLU B 145      13.666  16.369  21.203  1.00 10.00      B   
ATOM   3308  C   GLU B 145      14.756  11.578  19.017  1.00 10.00      B   
ATOM   3309  O   GLU B 145      13.920  10.982  18.336  1.00 10.00      B   
ATOM   3310  N   ALA B 146      16.007  11.785  18.618  1.00 10.00      B   
ATOM   3311  HN  ALA B 146      16.620  12.270  19.211  1.00 10.00      B   
ATOM   3312  CA  ALA B 146      16.491  11.323  17.327  1.00 10.00      B   
ATOM   3313  CB  ALA B 146      17.855  11.921  17.029  1.00 10.00      B   
ATOM   3314  C   ALA B 146      16.558   9.802  17.300  1.00 10.00      B   
ATOM   3315  O   ALA B 146      16.366   9.183  16.252  1.00 10.00      B   
ATOM   3316  N   GLU B 147      16.828   9.205  18.462  1.00 10.00      B   
ATOM   3317  HN  GLU B 147      16.995   9.760  19.255  1.00 10.00      B   
ATOM   3318  CA  GLU B 147      16.900   7.753  18.582  1.00 10.00      B   
ATOM   3319  CB  GLU B 147      17.219   7.343  20.023  1.00 10.00      B   
ATOM   3320  CG  GLU B 147      18.479   7.963  20.603  1.00 10.00      B   
ATOM   3321  CD  GLU B 147      18.637   7.654  22.078  1.00 10.00      B   
ATOM   3322  OE1 GLU B 147      17.622   7.688  22.805  1.00 10.00      B   
ATOM   3323  OE2 GLU B 147      19.769   7.365  22.516  1.00 10.00      B   
ATOM   3324  C   GLU B 147      15.568   7.138  18.169  1.00 10.00      B   
ATOM   3325  O   GLU B 147      15.523   6.090  17.528  1.00 10.00      B   
ATOM   3326  N   GLN B 148      14.488   7.817  18.531  1.00 10.00      B   
ATOM   3327  HN  GLN B 148      14.597   8.653  19.030  1.00 10.00      B   
ATOM   3328  CA  GLN B 148      13.146   7.360  18.203  1.00 10.00      B   
ATOM   3329  CB  GLN B 148      12.107   8.252  18.880  1.00 10.00      B   
ATOM   3330  CG  GLN B 148      11.948   7.993  20.368  1.00 10.00      B   
ATOM   3331  CD  GLN B 148      11.480   9.220  21.122  1.00 10.00      B   
ATOM   3332  OE1 GLN B 148      10.291   9.529  21.145  1.00 10.00      B   
ATOM   3333  NE2 GLN B 148      12.410   9.923  21.753  1.00 10.00      B   
ATOM   3334 HE21 GLN B 148      13.342   9.617  21.700  1.00 10.00      B   
ATOM   3335 HE22 GLN B 148      12.128  10.718  22.254  1.00 10.00      B   
ATOM   3336  C   GLN B 148      12.936   7.359  16.693  1.00 10.00      B   
ATOM   3337  O   GLN B 148      12.364   6.421  16.138  1.00 10.00      B   
ATOM   3338  N   VAL B 149      13.413   8.410  16.035  1.00 10.00      B   
ATOM   3339  HN  VAL B 149      13.855   9.127  16.536  1.00 10.00      B   
ATOM   3340  CA  VAL B 149      13.291   8.525  14.586  1.00 10.00      B   
ATOM   3341  CB  VAL B 149      13.752   9.907  14.076  1.00 10.00      B   
ATOM   3342  CG1 VAL B 149      13.453  10.057  12.593  1.00 10.00      B   
ATOM   3343  CG2 VAL B 149      13.079  11.017  14.869  1.00 10.00      B   
ATOM   3344  C   VAL B 149      14.104   7.424  13.913  1.00 10.00      B   
ATOM   3345  O   VAL B 149      13.656   6.805  12.946  1.00 10.00      B   
ATOM   3346  N   LEU B 150      15.292   7.169  14.452  1.00 10.00      B   
ATOM   3347  HN  LEU B 150      15.596   7.709  15.215  1.00 10.00      B   
ATOM   3348  CA  LEU B 150      16.161   6.120  13.933  1.00 10.00      B   
ATOM   3349  CB  LEU B 150      17.493   6.101  14.688  1.00 10.00      B   
ATOM   3350  CG  LEU B 150      18.429   7.285  14.439  1.00 10.00      B   
ATOM   3351  CD1 LEU B 150      19.634   7.217  15.364  1.00 10.00      B   
ATOM   3352  CD2 LEU B 150      18.872   7.323  12.984  1.00 10.00      B   
ATOM   3353  C   LEU B 150      15.466   4.768  14.060  1.00 10.00      B   
ATOM   3354  O   LEU B 150      15.540   3.928  13.167  1.00 10.00      B   
ATOM   3355  N   GLN B 151      14.784   4.574  15.182  1.00 10.00      B   
ATOM   3356  HN  GLN B 151      14.786   5.277  15.868  1.00 10.00      B   
ATOM   3357  CA  GLN B 151      14.048   3.342  15.431  1.00 10.00      B   
ATOM   3358  CB  GLN B 151      13.534   3.310  16.869  1.00 10.00      B   
ATOM   3359  CG  GLN B 151      14.617   3.069  17.906  1.00 10.00      B   
ATOM   3360  CD  GLN B 151      14.773   1.605  18.251  1.00 10.00      B   
ATOM   3361  OE1 GLN B 151      14.145   1.109  19.186  1.00 10.00      B   
ATOM   3362  NE2 GLN B 151      15.610   0.901  17.508  1.00 10.00      B   
ATOM   3363 HE21 GLN B 151      16.086   1.358  16.784  1.00 10.00      B   
ATOM   3364 HE22 GLN B 151      15.711  -0.057  17.704  1.00 10.00      B   
ATOM   3365  C   GLN B 151      12.884   3.226  14.455  1.00 10.00      B   
ATOM   3366  O   GLN B 151      12.563   2.137  13.980  1.00 10.00      B   
ATOM   3367  N   LYS B 152      12.257   4.357  14.157  1.00 10.00      B   
ATOM   3368  HN  LYS B 152      12.555   5.194  14.581  1.00 10.00      B   
ATOM   3369  CA  LYS B 152      11.138   4.390  13.226  1.00 10.00      B   
ATOM   3370  CB  LYS B 152      10.511   5.787  13.180  1.00 10.00      B   
ATOM   3371  CG  LYS B 152       9.161   5.832  12.479  1.00 10.00      B   
ATOM   3372  CD  LYS B 152       8.764   7.252  12.106  1.00 10.00      B   
ATOM   3373  CE  LYS B 152       8.373   8.073  13.324  1.00 10.00      B   
ATOM   3374  NZ  LYS B 152       7.824   9.401  12.944  1.00 10.00      B   
ATOM   3375  HZ1 LYS B 152       7.425   9.875  13.776  1.00 10.00      B   
ATOM   3376  HZ2 LYS B 152       7.072   9.291  12.231  1.00 10.00      B   
ATOM   3377  HZ3 LYS B 152       8.583  10.007  12.543  1.00 10.00      B   
ATOM   3378  C   LYS B 152      11.611   3.977  11.837  1.00 10.00      B   
ATOM   3379  O   LYS B 152      10.888   3.319  11.090  1.00 10.00      B   
ATOM   3380  N   PHE B 153      12.839   4.362  11.503  1.00 10.00      B   
ATOM   3381  HN  PHE B 153      13.363   4.898  12.141  1.00 10.00      B   
ATOM   3382  CA  PHE B 153      13.424   4.015  10.215  1.00 10.00      B   
ATOM   3383  CB  PHE B 153      14.754   4.738   9.998  1.00 10.00      B   
ATOM   3384  CG  PHE B 153      14.607   6.165   9.558  1.00 10.00      B   
ATOM   3385  CD1 PHE B 153      13.769   6.496   8.506  1.00 10.00      B   
ATOM   3386  CD2 PHE B 153      15.309   7.176  10.192  1.00 10.00      B   
ATOM   3387  CE1 PHE B 153      13.631   7.807   8.098  1.00 10.00      B   
ATOM   3388  CE2 PHE B 153      15.176   8.491   9.788  1.00 10.00      B   
ATOM   3389  CZ  PHE B 153      14.336   8.807   8.739  1.00 10.00      B   
ATOM   3390  C   PHE B 153      13.617   2.508  10.103  1.00 10.00      B   
ATOM   3391  O   PHE B 153      13.552   1.947   9.014  1.00 10.00      B   
ATOM   3392  N   VAL B 154      13.852   1.858  11.235  1.00 10.00      B   
ATOM   3393  HN  VAL B 154      13.907   2.362  12.076  1.00 10.00      B   
ATOM   3394  CA  VAL B 154      14.029   0.412  11.256  1.00 10.00      B   
ATOM   3395  CB  VAL B 154      14.651  -0.075  12.587  1.00 10.00      B   
ATOM   3396  CG1 VAL B 154      14.888  -1.578  12.558  1.00 10.00      B   
ATOM   3397  CG2 VAL B 154      15.950   0.661  12.873  1.00 10.00      B   
ATOM   3398  C   VAL B 154      12.680  -0.271  11.040  1.00 10.00      B   
ATOM   3399  O   VAL B 154      12.569  -1.228  10.273  1.00 10.00      B   
ATOM   3400  N   GLN B 155      11.649   0.256  11.699  1.00 10.00      B   
ATOM   3401  HN  GLN B 155      11.804   1.027  12.287  1.00 10.00      B   
ATOM   3402  CA  GLN B 155      10.299  -0.293  11.585  1.00 10.00      B   
ATOM   3403  CB  GLN B 155       9.352   0.356  12.599  1.00 10.00      B   
ATOM   3404  CG  GLN B 155       9.845   0.333  14.038  1.00 10.00      B   
ATOM   3405  CD  GLN B 155      10.359  -1.026  14.477  1.00 10.00      B   
ATOM   3406  OE1 GLN B 155      11.554  -1.298  14.412  1.00 10.00      B   
ATOM   3407  NE2 GLN B 155       9.457  -1.891  14.922  1.00 10.00      B   
ATOM   3408 HE21 GLN B 155       8.514  -1.615  14.943  1.00 10.00      B   
ATOM   3409 HE22 GLN B 155       9.769  -2.774  15.212  1.00 10.00      B   
ATOM   3410  C   GLN B 155       9.752  -0.114  10.173  1.00 10.00      B   
ATOM   3411  O   GLN B 155       9.061  -0.987   9.649  1.00 10.00      B   
ATOM   3412  N   ASN B 156      10.068   1.024   9.559  1.00 10.00      B   
ATOM   3413  HN  ASN B 156      10.611   1.689  10.036  1.00 10.00      B   
ATOM   3414  CA  ASN B 156       9.619   1.314   8.198  1.00 10.00      B   
ATOM   3415  CB  ASN B 156       9.622   2.827   7.948  1.00 10.00      B   
ATOM   3416  CG  ASN B 156       8.557   3.284   6.961  1.00 10.00      B   
ATOM   3417  OD1 ASN B 156       8.165   2.554   6.052  1.00 10.00      B   
ATOM   3418  ND2 ASN B 156       8.091   4.515   7.126  1.00 10.00      B   
ATOM   3419 HD21 ASN B 156       8.454   5.054   7.859  1.00 10.00      B   
ATOM   3420 HD22 ASN B 156       7.398   4.839   6.509  1.00 10.00      B   
ATOM   3421  C   ASN B 156      10.516   0.597   7.189  1.00 10.00      B   
ATOM   3422  O   ASN B 156      10.317   0.684   5.976  1.00 10.00      B   
ATOM   3423  N   LYS B 157      11.506  -0.117   7.718  1.00 10.00      B   
ATOM   3424  HN  LYS B 157      11.602  -0.133   8.695  1.00 10.00      B   
ATOM   3425  CA  LYS B 157      12.450  -0.885   6.915  1.00 10.00      B   
ATOM   3426  CB  LYS B 157      11.758  -2.053   6.203  1.00 10.00      B   
ATOM   3427  CG  LYS B 157      11.115  -3.045   7.167  1.00 10.00      B   
ATOM   3428  CD  LYS B 157      10.310  -4.111   6.440  1.00 10.00      B   
ATOM   3429  CE  LYS B 157       9.531  -4.979   7.418  1.00 10.00      B   
ATOM   3430  NZ  LYS B 157       8.741  -6.031   6.723  1.00 10.00      B   
ATOM   3431  HZ1 LYS B 157       9.370  -6.597   6.101  1.00 10.00      B   
ATOM   3432  HZ2 LYS B 157       7.998  -5.595   6.139  1.00 10.00      B   
ATOM   3433  HZ3 LYS B 157       8.297  -6.666   7.415  1.00 10.00      B   
ATOM   3434  C   LYS B 157      13.286  -0.020   5.969  1.00 10.00      B   
ATOM   3435  O   LYS B 157      13.387  -0.290   4.772  1.00 10.00      B   
ATOM   3436  N   TRP B 158      13.878   1.027   6.527  1.00 10.00      B   
ATOM   3437  HN  TRP B 158      13.725   1.206   7.482  1.00 10.00      B   
ATOM   3438  CA  TRP B 158      14.739   1.930   5.770  1.00 10.00      B   
ATOM   3439  CB  TRP B 158      14.326   3.390   5.993  1.00 10.00      B   
ATOM   3440  CG  TRP B 158      13.147   3.825   5.176  1.00 10.00      B   
ATOM   3441  CD1 TRP B 158      11.833   3.760   5.533  1.00 10.00      B   
ATOM   3442  CD2 TRP B 158      13.176   4.399   3.862  1.00 10.00      B   
ATOM   3443  NE1 TRP B 158      11.041   4.252   4.526  1.00 10.00      B   
ATOM   3444  HE1 TRP B 158      10.062   4.310   4.547  1.00 10.00      B   
ATOM   3445  CE2 TRP B 158      11.842   4.652   3.488  1.00 10.00      B   
ATOM   3446  CE3 TRP B 158      14.199   4.723   2.968  1.00 10.00      B   
ATOM   3447  CZ2 TRP B 158      11.505   5.211   2.259  1.00 10.00      B   
ATOM   3448  CZ3 TRP B 158      13.863   5.277   1.749  1.00 10.00      B   
ATOM   3449  CH2 TRP B 158      12.528   5.517   1.405  1.00 10.00      B   
ATOM   3450  C   TRP B 158      16.185   1.740   6.209  1.00 10.00      B   
ATOM   3451  O   TRP B 158      17.112   1.802   5.400  1.00 10.00      B   
ATOM   3452  N   LEU B 159      16.365   1.487   7.499  1.00 10.00      B   
ATOM   3453  HN  LEU B 159      15.582   1.427   8.086  1.00 10.00      B   
ATOM   3454  CA  LEU B 159      17.686   1.282   8.069  1.00 10.00      B   
ATOM   3455  CB  LEU B 159      18.081   2.476   8.945  1.00 10.00      B   
ATOM   3456  CG  LEU B 159      18.271   3.818   8.231  1.00 10.00      B   
ATOM   3457  CD1 LEU B 159      18.463   4.935   9.245  1.00 10.00      B   
ATOM   3458  CD2 LEU B 159      19.452   3.758   7.274  1.00 10.00      B   
ATOM   3459  C   LEU B 159      17.711   0.009   8.904  1.00 10.00      B   
ATOM   3460  O   LEU B 159      16.711  -0.355   9.522  1.00 10.00      B   
ATOM   3461  N   ILE B 160      18.851  -0.665   8.907  1.00 10.00      B   
ATOM   3462  HN  ILE B 160      19.606  -0.324   8.378  1.00 10.00      B   
ATOM   3463  CA  ILE B 160      19.019  -1.892   9.675  1.00 10.00      B   
ATOM   3464  CB  ILE B 160      19.603  -3.035   8.813  1.00 10.00      B   
ATOM   3465  CG1 ILE B 160      18.811  -3.193   7.513  1.00 10.00      B   
ATOM   3466  CG2 ILE B 160      19.614  -4.345   9.595  1.00 10.00      B   
ATOM   3467  CD1 ILE B 160      19.423  -4.175   6.534  1.00 10.00      B   
ATOM   3468  C   ILE B 160      19.958  -1.640  10.849  1.00 10.00      B   
ATOM   3469  O   ILE B 160      21.040  -1.079  10.673  1.00 10.00      B   
ATOM   3470  N   GLU B 161      19.540  -2.049  12.037  1.00 10.00      B   
ATOM   3471  HN  GLU B 161      18.670  -2.499  12.110  1.00 10.00      B   
ATOM   3472  CA  GLU B 161      20.345  -1.869  13.237  1.00 10.00      B   
ATOM   3473  CB  GLU B 161      19.443  -1.545  14.435  1.00 10.00      B   
ATOM   3474  CG  GLU B 161      20.172  -0.993  15.654  1.00 10.00      B   
ATOM   3475  CD  GLU B 161      20.650  -2.078  16.599  1.00 10.00      B   
ATOM   3476  OE1 GLU B 161      19.847  -2.552  17.427  1.00 10.00      B   
ATOM   3477  OE2 GLU B 161      21.837  -2.454  16.529  1.00 10.00      B   
ATOM   3478  C   GLU B 161      21.163  -3.129  13.503  1.00 10.00      B   
ATOM   3479  O   GLU B 161      20.608  -4.192  13.792  1.00 10.00      B   
ATOM   3480  N   LYS B 162      22.476  -3.015  13.376  1.00 10.00      B   
ATOM   3481  HN  LYS B 162      22.862  -2.144  13.125  1.00 10.00      B   
ATOM   3482  CA  LYS B 162      23.363  -4.142  13.602  1.00 10.00      B   
ATOM   3483  CB  LYS B 162      23.975  -4.632  12.285  1.00 10.00      B   
ATOM   3484  CG  LYS B 162      22.981  -5.317  11.359  1.00 10.00      B   
ATOM   3485  CD  LYS B 162      23.673  -5.962  10.167  1.00 10.00      B   
ATOM   3486  CE  LYS B 162      24.204  -4.918   9.199  1.00 10.00      B   
ATOM   3487  NZ  LYS B 162      24.699  -5.527   7.935  1.00 10.00      B   
ATOM   3488  HZ1 LYS B 162      23.932  -6.065   7.468  1.00 10.00      B   
ATOM   3489  HZ2 LYS B 162      25.485  -6.176   8.132  1.00 10.00      B   
ATOM   3490  HZ3 LYS B 162      25.031  -4.786   7.281  1.00 10.00      B   
ATOM   3491  C   LYS B 162      24.456  -3.789  14.603  1.00 10.00      B   
ATOM   3492  O   LYS B 162      25.457  -3.161  14.247  1.00 10.00      B   
ATOM   3493  N   GLU B 163      24.239  -4.177  15.859  1.00 10.00      B   
ATOM   3494  HN  GLU B 163      23.396  -4.633  16.072  1.00 10.00      B   
ATOM   3495  CA  GLU B 163      25.196  -3.933  16.937  1.00 10.00      B   
ATOM   3496  CB  GLU B 163      26.532  -4.639  16.672  1.00 10.00      B   
ATOM   3497  CG  GLU B 163      26.447  -6.158  16.702  1.00 10.00      B   
ATOM   3498  CD  GLU B 163      25.970  -6.689  18.038  1.00 10.00      B   
ATOM   3499  OE1 GLU B 163      26.777  -6.723  18.989  1.00 10.00      B   
ATOM   3500  OE2 GLU B 163      24.785  -7.079  18.143  1.00 10.00      B   
ATOM   3501  C   GLU B 163      25.397  -2.441  17.216  1.00 10.00      B   
ATOM   3502  O   GLU B 163      26.513  -1.989  17.489  1.00 10.00      B   
ATOM   3503  N   GLY B 164      24.308  -1.680  17.149  1.00 10.00      B   
ATOM   3504  HN  GLY B 164      23.439  -2.093  16.913  1.00 10.00      B   
ATOM   3505  CA  GLY B 164      24.375  -0.253  17.411  1.00 10.00      B   
ATOM   3506  C   GLY B 164      24.743   0.547  16.182  1.00 10.00      B   
ATOM   3507  O   GLY B 164      24.773   1.781  16.217  1.00 10.00      B   
ATOM   3508  N   GLU B 165      25.025  -0.148  15.095  1.00 10.00      B   
ATOM   3509  HN  GLU B 165      24.978  -1.128  15.127  1.00 10.00      B   
ATOM   3510  CA  GLU B 165      25.395   0.501  13.853  1.00 10.00      B   
ATOM   3511  CB  GLU B 165      26.682  -0.102  13.291  1.00 10.00      B   
ATOM   3512  CG  GLU B 165      27.723  -0.395  14.356  1.00 10.00      B   
ATOM   3513  CD  GLU B 165      29.126  -0.469  13.805  1.00 10.00      B   
ATOM   3514  OE1 GLU B 165      29.507  -1.530  13.274  1.00 10.00      B   
ATOM   3515  OE2 GLU B 165      29.865   0.533  13.926  1.00 10.00      B   
ATOM   3516  C   GLU B 165      24.262   0.386  12.852  1.00 10.00      B   
ATOM   3517  O   GLU B 165      23.768  -0.710  12.578  1.00 10.00      B   
ATOM   3518  N   PHE B 166      23.844   1.518  12.320  1.00 10.00      B   
ATOM   3519  HN  PHE B 166      24.297   2.357  12.561  1.00 10.00      B   
ATOM   3520  CA  PHE B 166      22.754   1.549  11.363  1.00 10.00      B   
ATOM   3521  CB  PHE B 166      21.898   2.806  11.553  1.00 10.00      B   
ATOM   3522  CG  PHE B 166      21.101   2.816  12.828  1.00 10.00      B   
ATOM   3523  CD1 PHE B 166      19.803   2.332  12.852  1.00 10.00      B   
ATOM   3524  CD2 PHE B 166      21.648   3.310  14.002  1.00 10.00      B   
ATOM   3525  CE1 PHE B 166      19.068   2.337  14.022  1.00 10.00      B   
ATOM   3526  CE2 PHE B 166      20.919   3.318  15.175  1.00 10.00      B   
ATOM   3527  CZ  PHE B 166      19.626   2.832  15.185  1.00 10.00      B   
ATOM   3528  C   PHE B 166      23.278   1.481   9.938  1.00 10.00      B   
ATOM   3529  O   PHE B 166      24.252   2.147   9.593  1.00 10.00      B   
ATOM   3530  N   THR B 167      22.647   0.647   9.131  1.00 10.00      B   
ATOM   3531  HN  THR B 167      21.907   0.107   9.490  1.00 10.00      B   
ATOM   3532  CA  THR B 167      23.015   0.495   7.734  1.00 10.00      B   
ATOM   3533  CB  THR B 167      23.699  -0.863   7.459  1.00 10.00      B   
ATOM   3534  OG1 THR B 167      24.203  -0.894   6.117  1.00 10.00      B   
ATOM   3535  HG1 THR B 167      25.057  -0.439   6.081  1.00 10.00      B   
ATOM   3536  CG2 THR B 167      22.728  -2.016   7.660  1.00 10.00      B   
ATOM   3537  C   THR B 167      21.768   0.650   6.865  1.00 10.00      B   
ATOM   3538  O   THR B 167      20.657   0.732   7.388  1.00 10.00      B   
ATOM   3539  N   LEU B 168      21.944   0.675   5.556  1.00 10.00      B   
ATOM   3540  HN  LEU B 168      22.848   0.554   5.191  1.00 10.00      B   
ATOM   3541  CA  LEU B 168      20.821   0.839   4.644  1.00 10.00      B   
ATOM   3542  CB  LEU B 168      21.302   1.406   3.308  1.00 10.00      B   
ATOM   3543  CG  LEU B 168      20.275   2.211   2.512  1.00 10.00      B   
ATOM   3544  CD1 LEU B 168      19.777   3.397   3.323  1.00 10.00      B   
ATOM   3545  CD2 LEU B 168      20.870   2.675   1.192  1.00 10.00      B   
ATOM   3546  C   LEU B 168      20.086  -0.481   4.427  1.00 10.00      B   
ATOM   3547  O   LEU B 168      20.705  -1.518   4.192  1.00 10.00      B   
ATOM   3548  N   HIS B 169      18.762  -0.436   4.526  1.00 10.00      B   
ATOM   3549  HN  HIS B 169      18.325   0.419   4.734  1.00 10.00      B   
ATOM   3550  CA  HIS B 169      17.942  -1.623   4.331  1.00 10.00      B   
ATOM   3551  CB  HIS B 169      16.573  -1.444   5.000  1.00 10.00      B   
ATOM   3552  CG  HIS B 169      15.764  -2.703   5.125  1.00 10.00      B   
ATOM   3553  ND1 HIS B 169      15.068  -3.219   4.057  1.00 10.00      B   
ATOM   3554  CD2 HIS B 169      15.560  -3.491   6.211  1.00 10.00      B   
ATOM   3555  CE1 HIS B 169      14.462  -4.300   4.510  1.00 10.00      B   
ATOM   3556  NE2 HIS B 169      14.729  -4.506   5.808  1.00 10.00      B   
ATOM   3557  HE2 HIS B 169      14.233  -5.107   6.405  1.00 10.00      B   
ATOM   3558  C   HIS B 169      17.765  -1.893   2.841  1.00 10.00      B   
ATOM   3559  O   HIS B 169      17.801  -0.966   2.028  1.00 10.00      B   
ATOM   3560  N   GLY B 170      17.561  -3.159   2.494  1.00 10.00      B   
ATOM   3561  HN  GLY B 170      17.526  -3.843   3.192  1.00 10.00      B   
ATOM   3562  CA  GLY B 170      17.381  -3.543   1.107  1.00 10.00      B   
ATOM   3563  C   GLY B 170      16.260  -2.776   0.434  1.00 10.00      B   
ATOM   3564  O   GLY B 170      16.348  -2.456  -0.750  1.00 10.00      B   
ATOM   3565  N   ARG B 171      15.211  -2.473   1.193  1.00 10.00      B   
ATOM   3566  HN  ARG B 171      15.204  -2.753   2.136  1.00 10.00      B   
ATOM   3567  CA  ARG B 171      14.076  -1.729   0.662  1.00 10.00      B   
ATOM   3568  CB  ARG B 171      12.968  -1.613   1.712  1.00 10.00      B   
ATOM   3569  CG  ARG B 171      11.746  -0.847   1.233  1.00 10.00      B   
ATOM   3570  CD  ARG B 171      11.307   0.194   2.251  1.00 10.00      B   
ATOM   3571  NE  ARG B 171      10.423   1.189   1.651  1.00 10.00      B   
ATOM   3572  HE  ARG B 171      10.551   1.384   0.684  1.00 10.00      B   
ATOM   3573  CZ  ARG B 171       9.464   1.842   2.303  1.00 10.00      B   
ATOM   3574  NH1 ARG B 171       9.270   1.638   3.605  1.00 10.00      B   
ATOM   3575 HH11 ARG B 171       9.878   0.970   4.130  1.00 10.00      B   
ATOM   3576 HH12 ARG B 171       8.511   2.144   4.115  1.00 10.00      B   
ATOM   3577  NH2 ARG B 171       8.713   2.715   1.644  1.00 10.00      B   
ATOM   3578 HH21 ARG B 171       7.954   3.233   2.131  1.00 10.00      B   
ATOM   3579 HH22 ARG B 171       8.894   2.889   0.625  1.00 10.00      B   
ATOM   3580  C   ARG B 171      14.523  -0.340   0.223  1.00 10.00      B   
ATOM   3581  O   ARG B 171      14.202   0.113  -0.877  1.00 10.00      B   
ATOM   3582  N   ALA B 172      15.291   0.317   1.084  1.00 10.00      B   
ATOM   3583  HN  ALA B 172      15.531  -0.114   1.931  1.00 10.00      B   
ATOM   3584  CA  ALA B 172      15.795   1.653   0.803  1.00 10.00      B   
ATOM   3585  CB  ALA B 172      16.476   2.230   2.033  1.00 10.00      B   
ATOM   3586  C   ALA B 172      16.757   1.623  -0.378  1.00 10.00      B   
ATOM   3587  O   ALA B 172      16.735   2.510  -1.230  1.00 10.00      B   
ATOM   3588  N   ILE B 173      17.590   0.589  -0.422  1.00 10.00      B   
ATOM   3589  HN  ILE B 173      17.558  -0.079   0.296  1.00 10.00      B   
ATOM   3590  CA  ILE B 173      18.557   0.423  -1.499  1.00 10.00      B   
ATOM   3591  CB  ILE B 173      19.471  -0.804  -1.265  1.00 10.00      B   
ATOM   3592  CG1 ILE B 173      20.233  -0.669   0.057  1.00 10.00      B   
ATOM   3593  CG2 ILE B 173      20.445  -0.982  -2.423  1.00 10.00      B   
ATOM   3594  CD1 ILE B 173      21.018  -1.904   0.447  1.00 10.00      B   
ATOM   3595  C   ILE B 173      17.843   0.265  -2.839  1.00 10.00      B   
ATOM   3596  O   ILE B 173      18.244   0.853  -3.836  1.00 10.00      B   
ATOM   3597  N   LEU B 174      16.769  -0.511  -2.848  1.00 10.00      B   
ATOM   3598  HN  LEU B 174      16.480  -0.939  -2.012  1.00 10.00      B   
ATOM   3599  CA  LEU B 174      16.013  -0.751  -4.069  1.00 10.00      B   
ATOM   3600  CB  LEU B 174      15.006  -1.886  -3.875  1.00 10.00      B   
ATOM   3601  CG  LEU B 174      15.578  -3.296  -3.740  1.00 10.00      B   
ATOM   3602  CD1 LEU B 174      14.449  -4.311  -3.666  1.00 10.00      B   
ATOM   3603  CD2 LEU B 174      16.511  -3.614  -4.900  1.00 10.00      B   
ATOM   3604  C   LEU B 174      15.278   0.494  -4.552  1.00 10.00      B   
ATOM   3605  O   LEU B 174      15.334   0.828  -5.738  1.00 10.00      B   
ATOM   3606  N   GLU B 175      14.596   1.169  -3.632  1.00 10.00      B   
ATOM   3607  HN  GLU B 175      14.617   0.859  -2.700  1.00 10.00      B   
ATOM   3608  CA  GLU B 175      13.812   2.355  -3.963  1.00 10.00      B   
ATOM   3609  CB  GLU B 175      12.833   2.699  -2.839  1.00 10.00      B   
ATOM   3610  CG  GLU B 175      11.762   1.647  -2.604  1.00 10.00      B   
ATOM   3611  CD  GLU B 175      10.483   2.236  -2.046  1.00 10.00      B   
ATOM   3612  OE1 GLU B 175       9.688   2.784  -2.837  1.00 10.00      B   
ATOM   3613  OE2 GLU B 175      10.267   2.153  -0.820  1.00 10.00      B   
ATOM   3614  C   GLU B 175      14.654   3.576  -4.322  1.00 10.00      B   
ATOM   3615  O   GLU B 175      14.422   4.216  -5.351  1.00 10.00      B   
ATOM   3616  N   MET B 176      15.635   3.897  -3.492  1.00 10.00      B   
ATOM   3617  HN  MET B 176      15.816   3.329  -2.708  1.00 10.00      B   
ATOM   3618  CA  MET B 176      16.463   5.073  -3.729  1.00 10.00      B   
ATOM   3619  CB  MET B 176      16.762   5.808  -2.420  1.00 10.00      B   
ATOM   3620  CG  MET B 176      15.571   6.549  -1.832  1.00 10.00      B   
ATOM   3621  SD  MET B 176      16.069   7.874  -0.713  1.00 10.00      B   
ATOM   3622  CE  MET B 176      14.475   8.466  -0.154  1.00 10.00      B   
ATOM   3623  C   MET B 176      17.758   4.757  -4.467  1.00 10.00      B   
ATOM   3624  O   MET B 176      18.686   5.565  -4.454  1.00 10.00      B   
ATOM   3625  N   GLU B 177      17.811   3.603  -5.124  1.00 10.00      B   
ATOM   3626  HN  GLU B 177      17.033   3.006  -5.102  1.00 10.00      B   
ATOM   3627  CA  GLU B 177      19.005   3.194  -5.866  1.00 10.00      B   
ATOM   3628  CB  GLU B 177      18.753   1.891  -6.632  1.00 10.00      B   
ATOM   3629  CG  GLU B 177      19.990   1.016  -6.782  1.00 10.00      B   
ATOM   3630  CD  GLU B 177      20.014   0.247  -8.087  1.00 10.00      B   
ATOM   3631  OE1 GLU B 177      19.111  -0.589  -8.313  1.00 10.00      B   
ATOM   3632  OE2 GLU B 177      20.940   0.478  -8.896  1.00 10.00      B   
ATOM   3633  C   GLU B 177      19.450   4.279  -6.844  1.00 10.00      B   
ATOM   3634  O   GLU B 177      20.602   4.714  -6.826  1.00 10.00      B   
ATOM   3635  N   GLN B 178      18.523   4.716  -7.685  1.00 10.00      B   
ATOM   3636  HN  GLN B 178      17.618   4.330  -7.642  1.00 10.00      B   
ATOM   3637  CA  GLN B 178      18.810   5.743  -8.680  1.00 10.00      B   
ATOM   3638  CB  GLN B 178      17.668   5.854  -9.697  1.00 10.00      B   
ATOM   3639  CG  GLN B 178      16.298   6.137  -9.095  1.00 10.00      B   
ATOM   3640  CD  GLN B 178      15.484   4.881  -8.846  1.00 10.00      B   
ATOM   3641  OE1 GLN B 178      16.032   3.803  -8.606  1.00 10.00      B   
ATOM   3642  NE2 GLN B 178      14.172   5.014  -8.897  1.00 10.00      B   
ATOM   3643 HE21 GLN B 178      13.800   5.907  -9.090  1.00 10.00      B   
ATOM   3644 HE22 GLN B 178      13.616   4.219  -8.748  1.00 10.00      B   
ATOM   3645  C   GLN B 178      19.097   7.100  -8.039  1.00 10.00      B   
ATOM   3646  O   GLN B 178      19.999   7.820  -8.473  1.00 10.00      B   
ATOM   3647  N   TYR B 179      18.346   7.431  -6.994  1.00 10.00      B   
ATOM   3648  HN  TYR B 179      17.666   6.803  -6.679  1.00 10.00      B   
ATOM   3649  CA  TYR B 179      18.511   8.705  -6.306  1.00 10.00      B   
ATOM   3650  CB  TYR B 179      17.419   8.909  -5.249  1.00 10.00      B   
ATOM   3651  CG  TYR B 179      17.442  10.279  -4.604  1.00 10.00      B   
ATOM   3652  CD1 TYR B 179      17.474  10.423  -3.223  1.00 10.00      B   
ATOM   3653  CD2 TYR B 179      17.436  11.431  -5.381  1.00 10.00      B   
ATOM   3654  CE1 TYR B 179      17.501  11.674  -2.634  1.00 10.00      B   
ATOM   3655  CE2 TYR B 179      17.463  12.684  -4.802  1.00 10.00      B   
ATOM   3656  CZ  TYR B 179      17.494  12.802  -3.429  1.00 10.00      B   
ATOM   3657  OH  TYR B 179      17.524  14.050  -2.848  1.00 10.00      B   
ATOM   3658  HH  TYR B 179      17.418  14.722  -3.536  1.00 10.00      B   
ATOM   3659  C   TYR B 179      19.897   8.836  -5.680  1.00 10.00      B   
ATOM   3660  O   TYR B 179      20.612   9.803  -5.946  1.00 10.00      B   
ATOM   3661  N   ILE B 180      20.281   7.859  -4.864  1.00 10.00      B   
ATOM   3662  HN  ILE B 180      19.674   7.100  -4.703  1.00 10.00      B   
ATOM   3663  CA  ILE B 180      21.582   7.879  -4.202  1.00 10.00      B   
ATOM   3664  CB  ILE B 180      21.756   6.677  -3.246  1.00 10.00      B   
ATOM   3665  CG1 ILE B 180      20.581   6.602  -2.264  1.00 10.00      B   
ATOM   3666  CG2 ILE B 180      23.067   6.785  -2.480  1.00 10.00      B   
ATOM   3667  CD1 ILE B 180      20.545   5.327  -1.449  1.00 10.00      B   
ATOM   3668  C   ILE B 180      22.719   7.907  -5.227  1.00 10.00      B   
ATOM   3669  O   ILE B 180      23.715   8.614  -5.045  1.00 10.00      B   
ATOM   3670  N   ARG B 181      22.543   7.160  -6.320  1.00 10.00      B   
ATOM   3671  HN  ARG B 181      21.715   6.637  -6.410  1.00 10.00      B   
ATOM   3672  CA  ARG B 181      23.543   7.093  -7.386  1.00 10.00      B   
ATOM   3673  CB  ARG B 181      23.082   6.160  -8.515  1.00 10.00      B   
ATOM   3674  CG  ARG B 181      23.412   4.688  -8.319  1.00 10.00      B   
ATOM   3675  CD  ARG B 181      23.532   3.987  -9.665  1.00 10.00      B   
ATOM   3676  NE  ARG B 181      23.117   2.585  -9.616  1.00 10.00      B   
ATOM   3677  HE  ARG B 181      22.315   2.370  -9.090  1.00 10.00      B   
ATOM   3678  CZ  ARG B 181      23.735   1.601 -10.268  1.00 10.00      B   
ATOM   3679  NH1 ARG B 181      24.841   1.845 -10.960  1.00 10.00      B   
ATOM   3680 HH11 ARG B 181      25.230   2.812 -11.003  1.00 10.00      B   
ATOM   3681 HH12 ARG B 181      25.327   1.069 -11.464  1.00 10.00      B   
ATOM   3682  NH2 ARG B 181      23.245   0.372 -10.221  1.00 10.00      B   
ATOM   3683 HH21 ARG B 181      22.371   0.178  -9.670  1.00 10.00      B   
ATOM   3684 HH22 ARG B 181      23.712  -0.402 -10.747  1.00 10.00      B   
ATOM   3685  C   ARG B 181      23.830   8.477  -7.968  1.00 10.00      B   
ATOM   3686  O   ARG B 181      24.980   8.816  -8.242  1.00 10.00      B   
ATOM   3687  N   GLU B 182      22.779   9.269  -8.154  1.00 10.00      B   
ATOM   3688  HN  GLU B 182      21.884   8.941  -7.911  1.00 10.00      B   
ATOM   3689  CA  GLU B 182      22.919  10.607  -8.718  1.00 10.00      B   
ATOM   3690  CB  GLU B 182      21.627  11.031  -9.420  1.00 10.00      B   
ATOM   3691  CG  GLU B 182      21.351  10.293 -10.719  1.00 10.00      B   
ATOM   3692  CD  GLU B 182      20.080  10.763 -11.394  1.00 10.00      B   
ATOM   3693  OE1 GLU B 182      20.017  11.939 -11.803  1.00 10.00      B   
ATOM   3694  OE2 GLU B 182      19.137   9.959 -11.523  1.00 10.00      B   
ATOM   3695  C   GLU B 182      23.298  11.643  -7.664  1.00 10.00      B   
ATOM   3696  O   GLU B 182      23.958  12.636  -7.970  1.00 10.00      B   
ATOM   3697  N   THR B 183      22.877  11.414  -6.429  1.00 10.00      B   
ATOM   3698  HN  THR B 183      22.358  10.603  -6.243  1.00 10.00      B   
ATOM   3699  CA  THR B 183      23.162  12.345  -5.345  1.00 10.00      B   
ATOM   3700  CB  THR B 183      22.319  12.054  -4.085  1.00 10.00      B   
ATOM   3701  OG1 THR B 183      20.941  11.929  -4.456  1.00 10.00      B   
ATOM   3702  HG1 THR B 183      20.837  11.189  -5.068  1.00 10.00      B   
ATOM   3703  CG2 THR B 183      22.451  13.188  -3.079  1.00 10.00      B   
ATOM   3704  C   THR B 183      24.652  12.399  -4.994  1.00 10.00      B   
ATOM   3705  O   THR B 183      25.254  13.472  -5.001  1.00 10.00      B   
ATOM   3706  N   TYR B 184      25.252  11.251  -4.701  1.00 10.00      B   
ATOM   3707  HN  TYR B 184      24.740  10.410  -4.740  1.00 10.00      B   
ATOM   3708  CA  TYR B 184      26.669  11.213  -4.340  1.00 10.00      B   
ATOM   3709  CB  TYR B 184      26.842  10.973  -2.836  1.00 10.00      B   
ATOM   3710  CG  TYR B 184      26.192  12.017  -1.952  1.00 10.00      B   
ATOM   3711  CD1 TYR B 184      25.167  11.676  -1.079  1.00 10.00      B   
ATOM   3712  CD2 TYR B 184      26.601  13.344  -1.994  1.00 10.00      B   
ATOM   3713  CE1 TYR B 184      24.568  12.627  -0.272  1.00 10.00      B   
ATOM   3714  CE2 TYR B 184      26.010  14.301  -1.192  1.00 10.00      B   
ATOM   3715  CZ  TYR B 184      24.994  13.939  -0.332  1.00 10.00      B   
ATOM   3716  OH  TYR B 184      24.394  14.896   0.465  1.00 10.00      B   
ATOM   3717  HH  TYR B 184      24.712  14.802   1.382  1.00 10.00      B   
ATOM   3718  C   TYR B 184      27.428  10.148  -5.131  1.00 10.00      B   
ATOM   3719  O   TYR B 184      27.833   9.130  -4.574  1.00 10.00      B   
ATOM   3720  N   PRO B 185      27.657  10.376  -6.437  1.00 10.00      B   
ATOM   3721  CA  PRO B 185      28.363   9.415  -7.300  1.00 10.00      B   
ATOM   3722  CB  PRO B 185      28.277  10.038  -8.699  1.00 10.00      B   
ATOM   3723  CG  PRO B 185      27.228  11.094  -8.601  1.00 10.00      B   
ATOM   3724  CD  PRO B 185      27.253  11.577  -7.182  1.00 10.00      B   
ATOM   3725  C   PRO B 185      29.827   9.233  -6.901  1.00 10.00      B   
ATOM   3726  O   PRO B 185      30.430   8.190  -7.156  1.00 10.00      B   
ATOM   3727  N   ASP B 186      30.391  10.249  -6.265  1.00 10.00      B   
ATOM   3728  HN  ASP B 186      29.863  11.056  -6.090  1.00 10.00      B   
ATOM   3729  CA  ASP B 186      31.784  10.200  -5.835  1.00 10.00      B   
ATOM   3730  CB  ASP B 186      32.400  11.599  -5.823  1.00 10.00      B   
ATOM   3731  CG  ASP B 186      32.701  12.113  -7.214  1.00 10.00      B   
ATOM   3732  OD1 ASP B 186      31.987  13.028  -7.681  1.00 10.00      B   
ATOM   3733  OD2 ASP B 186      33.638  11.596  -7.854  1.00 10.00      B   
ATOM   3734  C   ASP B 186      31.930   9.563  -4.462  1.00 10.00      B   
ATOM   3735  O   ASP B 186      33.039   9.436  -3.944  1.00 10.00      B   
ATOM   3736  N   ALA B 187      30.811   9.168  -3.870  1.00 10.00      B   
ATOM   3737  HN  ALA B 187      29.955   9.303  -4.325  1.00 10.00      B   
ATOM   3738  CA  ALA B 187      30.832   8.548  -2.550  1.00 10.00      B   
ATOM   3739  CB  ALA B 187      30.098   9.417  -1.542  1.00 10.00      B   
ATOM   3740  C   ALA B 187      30.252   7.137  -2.579  1.00 10.00      B   
ATOM   3741  O   ALA B 187      30.674   6.269  -1.819  1.00 10.00      B   
ATOM   3742  N   VAL B 188      29.290   6.909  -3.466  1.00 10.00      B   
ATOM   3743  HN  VAL B 188      28.998   7.635  -4.054  1.00 10.00      B   
ATOM   3744  CA  VAL B 188      28.660   5.597  -3.583  1.00 10.00      B   
ATOM   3745  CB  VAL B 188      27.359   5.636  -4.415  1.00 10.00      B   
ATOM   3746  CG1 VAL B 188      26.319   6.522  -3.749  1.00 10.00      B   
ATOM   3747  CG2 VAL B 188      27.629   6.095  -5.841  1.00 10.00      B   
ATOM   3748  C   VAL B 188      29.616   4.569  -4.180  1.00 10.00      B   
ATOM   3749  O   VAL B 188      30.480   4.902  -4.996  1.00 10.00      B   
ATOM   3750  N   LYS B 189      29.458   3.322  -3.763  1.00 10.00      B   
ATOM   3751  HN  LYS B 189      28.750   3.118  -3.118  1.00 10.00      B   
ATOM   3752  CA  LYS B 189      30.301   2.246  -4.249  1.00 10.00      B   
ATOM   3753  CB  LYS B 189      30.821   1.399  -3.085  1.00 10.00      B   
ATOM   3754  CG  LYS B 189      31.137   2.179  -1.820  1.00 10.00      B   
ATOM   3755  CD  LYS B 189      31.432   1.233  -0.671  1.00 10.00      B   
ATOM   3756  CE  LYS B 189      31.444   1.958   0.661  1.00 10.00      B   
ATOM   3757  NZ  LYS B 189      31.694   1.020   1.784  1.00 10.00      B   
ATOM   3758  HZ1 LYS B 189      30.974   0.268   1.790  1.00 10.00      B   
ATOM   3759  HZ2 LYS B 189      31.654   1.531   2.691  1.00 10.00      B   
ATOM   3760  HZ3 LYS B 189      32.642   0.583   1.681  1.00 10.00      B   
ATOM   3761  C   LYS B 189      29.513   1.357  -5.196  1.00 10.00      B   
ATOM   3762  O   LYS B 189      28.293   1.237  -5.077  1.00 10.00      B   
ATOM   3763  N   ILE B 190      30.209   0.739  -6.132  1.00 10.00      B   
ATOM   3764  HN  ILE B 190      31.176   0.881  -6.183  1.00 10.00      B   
ATOM   3765  CA  ILE B 190      29.577  -0.154  -7.086  1.00 10.00      B   
ATOM   3766  CB  ILE B 190      29.639   0.385  -8.530  1.00 10.00      B   
ATOM   3767  CG1 ILE B 190      31.027   0.960  -8.839  1.00 10.00      B   
ATOM   3768  CG2 ILE B 190      28.553   1.426  -8.757  1.00 10.00      B   
ATOM   3769  CD1 ILE B 190      31.252   1.271 -10.303  1.00 10.00      B   
ATOM   3770  C   ILE B 190      30.227  -1.528  -7.026  1.00 10.00      B   
ATOM   3771  O   ILE B 190      31.455  -1.647  -7.068  1.00 10.00      B   
ATOM   3772  N   CYS B 191      29.407  -2.555  -6.894  1.00 10.00      B   
ATOM   3773  HN  CYS B 191      28.437  -2.393  -6.847  1.00 10.00      B   
ATOM   3774  CA  CYS B 191      29.906  -3.916  -6.836  1.00 10.00      B   
ATOM   3775  CB  CYS B 191      28.843  -4.856  -6.259  1.00 10.00      B   
ATOM   3776  SG  CYS B 191      29.224  -6.616  -6.446  1.00 10.00      B   
ATOM   3777  HG  CYS B 191      29.437  -6.850  -7.737  1.00 10.00      B   
ATOM   3778  C   CYS B 191      30.302  -4.373  -8.229  1.00 10.00      B   
ATOM   3779  O   CYS B 191      29.556  -4.178  -9.183  1.00 10.00      B   
ATOM   3780  N   ASN B 192      31.477  -4.969  -8.345  1.00 10.00      B   
ATOM   3781  HN  ASN B 192      32.039  -5.087  -7.544  1.00 10.00      B   
ATOM   3782  CA  ASN B 192      31.955  -5.453  -9.634  1.00 10.00      B   
ATOM   3783  CB  ASN B 192      33.399  -5.941  -9.526  1.00 10.00      B   
ATOM   3784  CG  ASN B 192      34.361  -5.054 -10.291  1.00 10.00      B   
ATOM   3785  OD1 ASN B 192      34.651  -5.301 -11.462  1.00 10.00      B   
ATOM   3786  ND2 ASN B 192      34.861  -4.012  -9.638  1.00 10.00      B   
ATOM   3787 HD21 ASN B 192      34.587  -3.872  -8.706  1.00 10.00      B   
ATOM   3788 HD22 ASN B 192      35.476  -3.416 -10.116  1.00 10.00      B   
ATOM   3789  C   ASN B 192      31.047  -6.555 -10.174  1.00 10.00      B   
ATOM   3790  O   ASN B 192      30.282  -7.164  -9.417  1.00 10.00      B   
ATOM   3791  N   ILE B 193      31.121  -6.784 -11.486  1.00 10.00      B   
ATOM   3792  HN  ILE B 193      31.741  -6.245 -12.021  1.00 10.00      B   
ATOM   3793  CA  ILE B 193      30.312  -7.804 -12.165  1.00 10.00      B   
ATOM   3794  CB  ILE B 193      30.316  -9.173 -11.438  1.00 10.00      B   
ATOM   3795  CG1 ILE B 193      31.735  -9.754 -11.380  1.00 10.00      B   
ATOM   3796  CG2 ILE B 193      29.355 -10.158 -12.097  1.00 10.00      B   
ATOM   3797  CD1 ILE B 193      32.360 -10.009 -12.738  1.00 10.00      B   
ATOM   3798  C   ILE B 193      28.875  -7.328 -12.422  1.00 10.00      B   
ATOM   3799  O   ILE B 193      28.424  -7.291 -13.566  1.00 10.00      B   
ATOM   3800  N   CYS B 194      28.166  -6.955 -11.366  1.00 10.00      B   
ATOM   3801  HN  CYS B 194      28.575  -6.996 -10.474  1.00 10.00      B   
ATOM   3802  CA  CYS B 194      26.788  -6.491 -11.500  1.00 10.00      B   
ATOM   3803  CB  CYS B 194      25.962  -6.895 -10.275  1.00 10.00      B   
ATOM   3804  SG  CYS B 194      26.709  -6.438  -8.693  1.00 10.00      B   
ATOM   3805  HG  CYS B 194      25.755  -6.453  -7.772  1.00 10.00      B   
ATOM   3806  C   CYS B 194      26.719  -4.980 -11.717  1.00 10.00      B   
ATOM   3807  O   CYS B 194      25.810  -4.481 -12.381  1.00 10.00      B   
ATOM   3808  N   HIS B 195      27.684  -4.263 -11.146  1.00 10.00      B   
ATOM   3809  HN  HIS B 195      28.368  -4.726 -10.618  1.00 10.00      B   
ATOM   3810  CA  HIS B 195      27.759  -2.804 -11.259  1.00 10.00      B   
ATOM   3811  CB  HIS B 195      27.944  -2.345 -12.708  1.00 10.00      B   
ATOM   3812  CG  HIS B 195      29.360  -2.455 -13.189  1.00 10.00      B   
ATOM   3813  ND1 HIS B 195      29.844  -3.621 -13.735  1.00 10.00      B   
ATOM   3814  CD2 HIS B 195      30.350  -1.528 -13.174  1.00 10.00      B   
ATOM   3815  CE1 HIS B 195      31.108  -3.381 -14.038  1.00 10.00      B   
ATOM   3816  NE2 HIS B 195      31.461  -2.130 -13.716  1.00 10.00      B   
ATOM   3817  HE2 HIS B 195      32.382  -1.788 -13.658  1.00 10.00      B   
ATOM   3818  C   HIS B 195      26.570  -2.122 -10.589  1.00 10.00      B   
ATOM   3819  O   HIS B 195      26.153  -1.028 -10.976  1.00 10.00      B   
ATOM   3820  N   SER B 196      26.033  -2.782  -9.575  1.00 10.00      B   
ATOM   3821  HN  SER B 196      26.404  -3.655  -9.327  1.00 10.00      B   
ATOM   3822  CA  SER B 196      24.908  -2.256  -8.823  1.00 10.00      B   
ATOM   3823  CB  SER B 196      24.006  -3.410  -8.383  1.00 10.00      B   
ATOM   3824  OG  SER B 196      23.869  -4.367  -9.424  1.00 10.00      B   
ATOM   3825  HG  SER B 196      23.427  -3.958 -10.178  1.00 10.00      B   
ATOM   3826  C   SER B 196      25.413  -1.485  -7.603  1.00 10.00      B   
ATOM   3827  O   SER B 196      26.602  -1.544  -7.274  1.00 10.00      B   
ATOM   3828  N   LEU B 197      24.517  -0.760  -6.943  1.00 10.00      B   
ATOM   3829  HN  LEU B 197      23.588  -0.746  -7.254  1.00 10.00      B   
ATOM   3830  CA  LEU B 197      24.879   0.009  -5.761  1.00 10.00      B   
ATOM   3831  CB  LEU B 197      23.703   0.883  -5.316  1.00 10.00      B   
ATOM   3832  CG  LEU B 197      23.946   1.781  -4.099  1.00 10.00      B   
ATOM   3833  CD1 LEU B 197      25.019   2.817  -4.401  1.00 10.00      B   
ATOM   3834  CD2 LEU B 197      22.651   2.453  -3.666  1.00 10.00      B   
ATOM   3835  C   LEU B 197      25.304  -0.928  -4.634  1.00 10.00      B   
ATOM   3836  O   LEU B 197      24.573  -1.850  -4.276  1.00 10.00      B   
ATOM   3837  N   LEU B 198      26.489  -0.694  -4.094  1.00 10.00      B   
ATOM   3838  HN  LEU B 198      27.028   0.061  -4.421  1.00 10.00      B   
ATOM   3839  CA  LEU B 198      27.016  -1.521  -3.023  1.00 10.00      B   
ATOM   3840  CB  LEU B 198      28.328  -2.170  -3.473  1.00 10.00      B   
ATOM   3841  CG  LEU B 198      29.231  -2.723  -2.371  1.00 10.00      B   
ATOM   3842  CD1 LEU B 198      28.659  -4.005  -1.792  1.00 10.00      B   
ATOM   3843  CD2 LEU B 198      30.632  -2.956  -2.902  1.00 10.00      B   
ATOM   3844  C   LEU B 198      27.247  -0.700  -1.764  1.00 10.00      B   
ATOM   3845  O   LEU B 198      27.978   0.293  -1.785  1.00 10.00      B   
ATOM   3846  N   ILE B 199      26.612  -1.115  -0.676  1.00 10.00      B   
ATOM   3847  HN  ILE B 199      26.017  -1.906  -0.737  1.00 10.00      B   
ATOM   3848  CA  ILE B 199      26.759  -0.438   0.604  1.00 10.00      B   
ATOM   3849  CB  ILE B 199      25.424  -0.397   1.382  1.00 10.00      B   
ATOM   3850  CG1 ILE B 199      24.343   0.329   0.572  1.00 10.00      B   
ATOM   3851  CG2 ILE B 199      25.601   0.250   2.748  1.00 10.00      B   
ATOM   3852  CD1 ILE B 199      24.685   1.764   0.224  1.00 10.00      B   
ATOM   3853  C   ILE B 199      27.827  -1.143   1.441  1.00 10.00      B   
ATOM   3854  O   ILE B 199      28.880  -0.569   1.740  1.00 10.00      B   
ATOM   3855  N   GLN B 200      27.561  -2.395   1.800  1.00 10.00      B   
ATOM   3856  HN  GLN B 200      26.703  -2.806   1.524  1.00 10.00      B   
ATOM   3857  CA  GLN B 200      28.502  -3.178   2.588  1.00 10.00      B   
ATOM   3858  CB  GLN B 200      27.952  -3.464   3.990  1.00 10.00      B   
ATOM   3859  CG  GLN B 200      26.728  -4.365   4.036  1.00 10.00      B   
ATOM   3860  CD  GLN B 200      25.582  -3.737   4.801  1.00 10.00      B   
ATOM   3861  OE1 GLN B 200      25.513  -3.831   6.028  1.00 10.00      B   
ATOM   3862  NE2 GLN B 200      24.667  -3.108   4.085  1.00 10.00      B   
ATOM   3863 HE21 GLN B 200      24.779  -3.086   3.098  1.00 10.00      B   
ATOM   3864 HE22 GLN B 200      23.921  -2.684   4.555  1.00 10.00      B   
ATOM   3865  C   GLN B 200      28.870  -4.472   1.868  1.00 10.00      B   
ATOM   3866  O   GLN B 200      28.008  -5.168   1.328  1.00 10.00      B   
ATOM   3867  N   GLY B 201      30.155  -4.784   1.850  1.00 10.00      B   
ATOM   3868  HN  GLY B 201      30.801  -4.195   2.295  1.00 10.00      B   
ATOM   3869  CA  GLY B 201      30.614  -5.985   1.190  1.00 10.00      B   
ATOM   3870  C   GLY B 201      32.095  -6.201   1.390  1.00 10.00      B   
ATOM   3871  O   GLY B 201      32.707  -5.572   2.255  1.00 10.00      B   
ATOM   3872  N   GLN B 202      32.675  -7.074   0.581  1.00 10.00      B   
ATOM   3873  HN  GLN B 202      32.139  -7.511  -0.115  1.00 10.00      B   
ATOM   3874  CA  GLN B 202      34.095  -7.380   0.676  1.00 10.00      B   
ATOM   3875  CB  GLN B 202      34.326  -8.883   0.516  1.00 10.00      B   
ATOM   3876  CG  GLN B 202      33.565  -9.734   1.519  1.00 10.00      B   
ATOM   3877  CD  GLN B 202      33.743 -11.217   1.277  1.00 10.00      B   
ATOM   3878  OE1 GLN B 202      33.940 -11.656   0.147  1.00 10.00      B   
ATOM   3879  NE2 GLN B 202      33.681 -11.999   2.340  1.00 10.00      B   
ATOM   3880 HE21 GLN B 202      33.527 -11.584   3.213  1.00 10.00      B   
ATOM   3881 HE22 GLN B 202      33.796 -12.971   2.210  1.00 10.00      B   
ATOM   3882  C   GLN B 202      34.872  -6.617  -0.386  1.00 10.00      B   
ATOM   3883  O   GLN B 202      34.329  -6.278  -1.440  1.00 10.00      B   
ATOM   3884  N   SER B 203      36.137  -6.349  -0.107  1.00 10.00      B   
ATOM   3885  HN  SER B 203      36.516  -6.644   0.749  1.00 10.00      B   
ATOM   3886  CA  SER B 203      36.978  -5.621  -1.040  1.00 10.00      B   
ATOM   3887  CB  SER B 203      37.034  -4.145  -0.642  1.00 10.00      B   
ATOM   3888  OG  SER B 203      37.093  -4.001   0.769  1.00 10.00      B   
ATOM   3889  HG  SER B 203      38.003  -4.126   1.067  1.00 10.00      B   
ATOM   3890  C   SER B 203      38.382  -6.203  -1.075  1.00 10.00      B   
ATOM   3891  O   SER B 203      38.993  -6.413  -0.033  1.00 10.00      B   
ATOM   3892  N   CYS B 204      38.884  -6.473  -2.272  1.00 10.00      B   
ATOM   3893  HN  CYS B 204      38.337  -6.302  -3.071  1.00 10.00      B   
ATOM   3894  CA  CYS B 204      40.225  -7.011  -2.426  1.00 10.00      B   
ATOM   3895  CB  CYS B 204      40.440  -7.523  -3.853  1.00 10.00      B   
ATOM   3896  SG  CYS B 204      41.600  -8.906  -3.986  1.00 10.00      B   
ATOM   3897  HG  CYS B 204      42.838  -8.425  -3.901  1.00 10.00      B   
ATOM   3898  C   CYS B 204      41.247  -5.932  -2.098  1.00 10.00      B   
ATOM   3899  O   CYS B 204      41.397  -4.959  -2.843  1.00 10.00      B   
ATOM   3900  N   GLU B 205      41.933  -6.109  -0.975  1.00 10.00      B   
ATOM   3901  HN  GLU B 205      41.730  -6.895  -0.419  1.00 10.00      B   
ATOM   3902  CA  GLU B 205      42.947  -5.162  -0.508  1.00 10.00      B   
ATOM   3903  CB  GLU B 205      43.487  -5.585   0.860  1.00 10.00      B   
ATOM   3904  CG  GLU B 205      42.617  -5.162   2.037  1.00 10.00      B   
ATOM   3905  CD  GLU B 205      41.331  -5.958   2.157  1.00 10.00      B   
ATOM   3906  OE1 GLU B 205      41.318  -7.145   1.764  1.00 10.00      B   
ATOM   3907  OE2 GLU B 205      40.334  -5.403   2.668  1.00 10.00      B   
ATOM   3908  C   GLU B 205      44.099  -4.979  -1.499  1.00 10.00      B   
ATOM   3909  O   GLU B 205      44.911  -4.067  -1.352  1.00 10.00      B   
ATOM   3910  N   THR B 206      44.170  -5.850  -2.500  1.00 10.00      B   
ATOM   3911  HN  THR B 206      43.513  -6.572  -2.550  1.00 10.00      B   
ATOM   3912  CA  THR B 206      45.208  -5.773  -3.517  1.00 10.00      B   
ATOM   3913  CB  THR B 206      45.103  -6.962  -4.487  1.00 10.00      B   
ATOM   3914  OG1 THR B 206      44.542  -8.089  -3.792  1.00 10.00      B   
ATOM   3915  HG1 THR B 206      45.153  -8.846  -3.857  1.00 10.00      B   
ATOM   3916  CG2 THR B 206      46.479  -7.327  -5.023  1.00 10.00      B   
ATOM   3917  C   THR B 206      45.098  -4.467  -4.305  1.00 10.00      B   
ATOM   3918  O   THR B 206      46.093  -3.942  -4.808  1.00 10.00      B   
ATOM   3919  N   CYS B 207      43.880  -3.948  -4.406  1.00 10.00      B   
ATOM   3920  HN  CYS B 207      43.127  -4.408  -3.971  1.00 10.00      B   
ATOM   3921  CA  CYS B 207      43.631  -2.701  -5.115  1.00 10.00      B   
ATOM   3922  CB  CYS B 207      43.382  -2.945  -6.610  1.00 10.00      B   
ATOM   3923  SG  CYS B 207      44.730  -3.770  -7.489  1.00 10.00      B   
ATOM   3924  HG  CYS B 207      45.694  -4.023  -6.612  1.00 10.00      B   
ATOM   3925  C   CYS B 207      42.445  -1.975  -4.490  1.00 10.00      B   
ATOM   3926  O   CYS B 207      42.597  -1.276  -3.489  1.00 10.00      B   
ATOM   3927  N   GLY B 208      41.265  -2.161  -5.073  1.00 10.00      B   
ATOM   3928  HN  GLY B 208      41.208  -2.726  -5.869  1.00 10.00      B   
ATOM   3929  CA  GLY B 208      40.066  -1.527  -4.563  1.00 10.00      B   
ATOM   3930  C   GLY B 208      38.821  -2.144  -5.162  1.00 10.00      B   
ATOM   3931  O   GLY B 208      37.825  -1.460  -5.395  1.00 10.00      B   
ATOM   3932  N   ILE B 209      38.881  -3.446  -5.413  1.00 10.00      B   
ATOM   3933  HN  ILE B 209      39.695  -3.937  -5.178  1.00 10.00      B   
ATOM   3934  CA  ILE B 209      37.761  -4.170  -6.001  1.00 10.00      B   
ATOM   3935  CB  ILE B 209      38.239  -5.434  -6.752  1.00 10.00      B   
ATOM   3936  CG1 ILE B 209      39.422  -5.103  -7.667  1.00 10.00      B   
ATOM   3937  CG2 ILE B 209      37.101  -6.051  -7.552  1.00 10.00      B   
ATOM   3938  CD1 ILE B 209      40.769  -5.494  -7.094  1.00 10.00      B   
ATOM   3939  C   ILE B 209      36.772  -4.578  -4.919  1.00 10.00      B   
ATOM   3940  O   ILE B 209      37.092  -5.391  -4.051  1.00 10.00      B   
ATOM   3941  N   ARG B 210      35.580  -4.008  -4.971  1.00 10.00      B   
ATOM   3942  HN  ARG B 210      35.383  -3.374  -5.695  1.00 10.00      B   
ATOM   3943  CA  ARG B 210      34.545  -4.303  -3.991  1.00 10.00      B   
ATOM   3944  CB  ARG B 210      33.966  -3.002  -3.433  1.00 10.00      B   
ATOM   3945  CG  ARG B 210      34.970  -2.141  -2.685  1.00 10.00      B   
ATOM   3946  CD  ARG B 210      34.418  -0.747  -2.430  1.00 10.00      B   
ATOM   3947  NE  ARG B 210      35.310   0.059  -1.594  1.00 10.00      B   
ATOM   3948  HE  ARG B 210      35.153   0.040  -0.614  1.00 10.00      B   
ATOM   3949  CZ  ARG B 210      36.308   0.808  -2.068  1.00 10.00      B   
ATOM   3950  NH1 ARG B 210      36.541   0.873  -3.376  1.00 10.00      B   
ATOM   3951 HH11 ARG B 210      35.949   0.336  -4.044  1.00 10.00      B   
ATOM   3952 HH12 ARG B 210      37.320   1.467  -3.743  1.00 10.00      B   
ATOM   3953  NH2 ARG B 210      37.069   1.497  -1.231  1.00 10.00      B   
ATOM   3954 HH21 ARG B 210      36.882   1.454  -0.191  1.00 10.00      B   
ATOM   3955 HH22 ARG B 210      37.856   2.080  -1.591  1.00 10.00      B   
ATOM   3956  C   ARG B 210      33.437  -5.153  -4.609  1.00 10.00      B   
ATOM   3957  O   ARG B 210      33.047  -4.942  -5.759  1.00 10.00      B   
ATOM   3958  N   MET B 211      32.937  -6.114  -3.844  1.00 10.00      B   
ATOM   3959  HN  MET B 211      33.286  -6.231  -2.929  1.00 10.00      B   
ATOM   3960  CA  MET B 211      31.875  -6.997  -4.314  1.00 10.00      B   
ATOM   3961  CB  MET B 211      32.450  -8.283  -4.919  1.00 10.00      B   
ATOM   3962  CG  MET B 211      32.894  -8.144  -6.367  1.00 10.00      B   
ATOM   3963  SD  MET B 211      33.498  -9.690  -7.075  1.00 10.00      B   
ATOM   3964  CE  MET B 211      31.993 -10.660  -7.104  1.00 10.00      B   
ATOM   3965  C   MET B 211      30.889  -7.332  -3.202  1.00 10.00      B   
ATOM   3966  O   MET B 211      31.248  -7.357  -2.024  1.00 10.00      B   
ATOM   3967  N   HIS B 212      29.643  -7.573  -3.590  1.00 10.00      B   
ATOM   3968  HN  HIS B 212      29.426  -7.510  -4.543  1.00 10.00      B   
ATOM   3969  CA  HIS B 212      28.582  -7.917  -2.651  1.00 10.00      B   
ATOM   3970  CB  HIS B 212      27.237  -7.923  -3.379  1.00 10.00      B   
ATOM   3971  CG  HIS B 212      26.495  -6.630  -3.360  1.00 10.00      B   
ATOM   3972  ND1 HIS B 212      26.289  -5.904  -4.507  1.00 10.00      B   
ATOM   3973  CD2 HIS B 212      25.914  -5.994  -2.318  1.00 10.00      B   
ATOM   3974  CE1 HIS B 212      25.590  -4.846  -4.140  1.00 10.00      B   
ATOM   3975  NE2 HIS B 212      25.340  -4.858  -2.825  1.00 10.00      B   
ATOM   3976  HE2 HIS B 212      25.031  -4.085  -2.285  1.00 10.00      B   
ATOM   3977  C   HIS B 212      28.797  -9.307  -2.074  1.00 10.00      B   
ATOM   3978  O   HIS B 212      29.435 -10.158  -2.698  1.00 10.00      B   
ATOM   3979  N   LEU B 213      28.235  -9.541  -0.893  1.00 10.00      B   
ATOM   3980  HN  LEU B 213      27.743  -8.822  -0.446  1.00 10.00      B   
ATOM   3981  CA  LEU B 213      28.335 -10.840  -0.238  1.00 10.00      B   
ATOM   3982  CB  LEU B 213      27.717 -10.805   1.162  1.00 10.00      B   
ATOM   3983  CG  LEU B 213      28.108 -11.946   2.104  1.00 10.00      B   
ATOM   3984  CD1 LEU B 213      29.596 -11.892   2.424  1.00 10.00      B   
ATOM   3985  CD2 LEU B 213      27.282 -11.892   3.379  1.00 10.00      B   
ATOM   3986  C   LEU B 213      27.701 -11.942  -1.101  1.00 10.00      B   
ATOM   3987  O   LEU B 213      28.336 -12.965  -1.353  1.00 10.00      B   
ATOM   3988  N   PRO B 214      26.447 -11.762  -1.582  1.00 10.00      B   
ATOM   3989  CA  PRO B 214      25.800 -12.766  -2.437  1.00 10.00      B   
ATOM   3990  CB  PRO B 214      24.402 -12.192  -2.696  1.00 10.00      B   
ATOM   3991  CG  PRO B 214      24.195 -11.177  -1.627  1.00 10.00      B   
ATOM   3992  CD  PRO B 214      25.551 -10.620  -1.314  1.00 10.00      B   
ATOM   3993  C   PRO B 214      26.545 -12.926  -3.761  1.00 10.00      B   
ATOM   3994  O   PRO B 214      26.557 -14.003  -4.357  1.00 10.00      B   
ATOM   3995  N   CYS B 215      27.181 -11.848  -4.210  1.00 10.00      B   
ATOM   3996  HN  CYS B 215      27.143 -11.021  -3.688  1.00 10.00      B   
ATOM   3997  CA  CYS B 215      27.930 -11.865  -5.458  1.00 10.00      B   
ATOM   3998  CB  CYS B 215      28.281 -10.448  -5.912  1.00 10.00      B   
ATOM   3999  SG  CYS B 215      26.844  -9.429  -6.320  1.00 10.00      B   
ATOM   4000  HG  CYS B 215      27.226  -8.158  -6.316  1.00 10.00      B   
ATOM   4001  C   CYS B 215      29.179 -12.730  -5.350  1.00 10.00      B   
ATOM   4002  O   CYS B 215      29.456 -13.537  -6.236  1.00 10.00      B   
ATOM   4003  N   VAL B 216      29.932 -12.574  -4.261  1.00 10.00      B   
ATOM   4004  HN  VAL B 216      29.674 -11.911  -3.582  1.00 10.00      B   
ATOM   4005  CA  VAL B 216      31.141 -13.371  -4.067  1.00 10.00      B   
ATOM   4006  CB  VAL B 216      32.064 -12.839  -2.943  1.00 10.00      B   
ATOM   4007  CG1 VAL B 216      32.580 -11.450  -3.281  1.00 10.00      B   
ATOM   4008  CG2 VAL B 216      31.371 -12.843  -1.590  1.00 10.00      B   
ATOM   4009  C   VAL B 216      30.786 -14.834  -3.826  1.00 10.00      B   
ATOM   4010  O   VAL B 216      31.524 -15.736  -4.220  1.00 10.00      B   
ATOM   4011  N   ALA B 217      29.630 -15.054  -3.207  1.00 10.00      B   
ATOM   4012  HN  ALA B 217      29.087 -14.286  -2.926  1.00 10.00      B   
ATOM   4013  CA  ALA B 217      29.150 -16.399  -2.926  1.00 10.00      B   
ATOM   4014  CB  ALA B 217      27.901 -16.339  -2.060  1.00 10.00      B   
ATOM   4015  C   ALA B 217      28.853 -17.133  -4.229  1.00 10.00      B   
ATOM   4016  O   ALA B 217      28.997 -18.348  -4.316  1.00 10.00      B   
ATOM   4017  N   LYS B 218      28.441 -16.376  -5.242  1.00 10.00      B   
ATOM   4018  HN  LYS B 218      28.340 -15.410  -5.102  1.00 10.00      B   
ATOM   4019  CA  LYS B 218      28.129 -16.943  -6.547  1.00 10.00      B   
ATOM   4020  CB  LYS B 218      27.036 -16.128  -7.247  1.00 10.00      B   
ATOM   4021  CG  LYS B 218      25.627 -16.433  -6.765  1.00 10.00      B   
ATOM   4022  CD  LYS B 218      24.601 -15.541  -7.445  1.00 10.00      B   
ATOM   4023  CE  LYS B 218      23.183 -15.973  -7.107  1.00 10.00      B   
ATOM   4024  NZ  LYS B 218      22.736 -17.117  -7.943  1.00 10.00      B   
ATOM   4025  HZ1 LYS B 218      23.418 -17.898  -7.884  1.00 10.00      B   
ATOM   4026  HZ2 LYS B 218      22.651 -16.822  -8.935  1.00 10.00      B   
ATOM   4027  HZ3 LYS B 218      21.807 -17.458  -7.618  1.00 10.00      B   
ATOM   4028  C   LYS B 218      29.373 -17.017  -7.430  1.00 10.00      B   
ATOM   4029  O   LYS B 218      29.550 -17.975  -8.181  1.00 10.00      B   
ATOM   4030  N   TYR B 219      30.230 -16.007  -7.334  1.00 10.00      B   
ATOM   4031  HN  TYR B 219      30.031 -15.268  -6.718  1.00 10.00      B   
ATOM   4032  CA  TYR B 219      31.452 -15.960  -8.130  1.00 10.00      B   
ATOM   4033  CB  TYR B 219      32.095 -14.570  -8.056  1.00 10.00      B   
ATOM   4034  CG  TYR B 219      33.124 -14.315  -9.135  1.00 10.00      B   
ATOM   4035  CD1 TYR B 219      32.739 -13.904 -10.405  1.00 10.00      B   
ATOM   4036  CD2 TYR B 219      34.478 -14.490  -8.888  1.00 10.00      B   
ATOM   4037  CE1 TYR B 219      33.675 -13.676 -11.396  1.00 10.00      B   
ATOM   4038  CE2 TYR B 219      35.422 -14.263  -9.872  1.00 10.00      B   
ATOM   4039  CZ  TYR B 219      35.016 -13.857 -11.125  1.00 10.00      B   
ATOM   4040  OH  TYR B 219      35.953 -13.630 -12.112  1.00 10.00      B   
ATOM   4041  HH  TYR B 219      36.729 -14.176 -11.945  1.00 10.00      B   
ATOM   4042  C   TYR B 219      32.448 -17.029  -7.688  1.00 10.00      B   
ATOM   4043  O   TYR B 219      33.075 -17.688  -8.514  1.00 10.00      B   
ATOM   4044  N   PHE B 220      32.583 -17.205  -6.384  1.00 10.00      B   
ATOM   4045  HN  PHE B 220      32.048 -16.658  -5.764  1.00 10.00      B   
ATOM   4046  CA  PHE B 220      33.505 -18.190  -5.845  1.00 10.00      B   
ATOM   4047  CB  PHE B 220      34.301 -17.602  -4.676  1.00 10.00      B   
ATOM   4048  CG  PHE B 220      35.031 -16.332  -5.010  1.00 10.00      B   
ATOM   4049  CD1 PHE B 220      36.108 -16.343  -5.879  1.00 10.00      B   
ATOM   4050  CD2 PHE B 220      34.638 -15.126  -4.454  1.00 10.00      B   
ATOM   4051  CE1 PHE B 220      36.779 -15.175  -6.187  1.00 10.00      B   
ATOM   4052  CE2 PHE B 220      35.303 -13.954  -4.757  1.00 10.00      B   
ATOM   4053  CZ  PHE B 220      36.377 -13.978  -5.625  1.00 10.00      B   
ATOM   4054  C   PHE B 220      32.763 -19.449  -5.410  1.00 10.00      B   
ATOM   4055  O   PHE B 220      33.276 -20.240  -4.616  1.00 10.00      B   
ATOM   4056  N   GLN B 221      31.561 -19.633  -5.941  1.00 10.00      B   
ATOM   4057  HN  GLN B 221      31.212 -18.970  -6.574  1.00 10.00      B   
ATOM   4058  CA  GLN B 221      30.748 -20.796  -5.612  1.00 10.00      B   
ATOM   4059  CB  GLN B 221      29.351 -20.675  -6.226  1.00 10.00      B   
ATOM   4060  CG  GLN B 221      28.422 -21.833  -5.899  1.00 10.00      B   
ATOM   4061  CD  GLN B 221      27.057 -21.679  -6.537  1.00 10.00      B   
ATOM   4062  OE1 GLN B 221      26.913 -21.063  -7.596  1.00 10.00      B   
ATOM   4063  NE2 GLN B 221      26.044 -22.242  -5.901  1.00 10.00      B   
ATOM   4064 HE21 GLN B 221      26.230 -22.719  -5.066  1.00 10.00      B   
ATOM   4065 HE22 GLN B 221      25.145 -22.156  -6.291  1.00 10.00      B   
ATOM   4066  C   GLN B 221      31.419 -22.073  -6.095  1.00 10.00      B   
ATOM   4067  O   GLN B 221      31.574 -22.282  -7.302  1.00 10.00      B   
ATOM   4068  N   SER B 222      31.835 -22.904  -5.141  1.00 10.00      B   
ATOM   4069  HN  SER B 222      31.709 -22.644  -4.202  1.00 10.00      B   
ATOM   4070  CA  SER B 222      32.485 -24.177  -5.438  1.00 10.00      B   
ATOM   4071  CB  SER B 222      31.546 -25.085  -6.237  1.00 10.00      B   
ATOM   4072  OG  SER B 222      30.219 -25.008  -5.730  1.00 10.00      B   
ATOM   4073  HG  SER B 222      30.226 -24.502  -4.906  1.00 10.00      B   
ATOM   4074  C   SER B 222      33.811 -23.969  -6.171  1.00 10.00      B   
ATOM   4075  O   SER B 222      34.209 -24.777  -7.008  1.00 10.00      B   
ATOM   4076  N   ASN B 223      34.488 -22.875  -5.847  1.00 10.00      B   
ATOM   4077  HN  ASN B 223      34.114 -22.263  -5.177  1.00 10.00      B   
ATOM   4078  CA  ASN B 223      35.770 -22.559  -6.461  1.00 10.00      B   
ATOM   4079  CB  ASN B 223      35.909 -21.045  -6.654  1.00 10.00      B   
ATOM   4080  CG  ASN B 223      36.905 -20.674  -7.737  1.00 10.00      B   
ATOM   4081  OD1 ASN B 223      37.861 -21.402  -8.000  1.00 10.00      B   
ATOM   4082  ND2 ASN B 223      36.682 -19.537  -8.380  1.00 10.00      B   
ATOM   4083 HD21 ASN B 223      35.898 -19.006  -8.126  1.00 10.00      B   
ATOM   4084 HD22 ASN B 223      37.314 -19.272  -9.086  1.00 10.00      B   
ATOM   4085  C   ASN B 223      36.910 -23.086  -5.594  1.00 10.00      B   
ATOM   4086  O   ASN B 223      36.893 -22.923  -4.372  1.00 10.00      B   
ATOM   4087  N   ALA B 224      37.893 -23.717  -6.227  1.00 10.00      B   
ATOM   4088  HN  ALA B 224      37.848 -23.813  -7.204  1.00 10.00      B   
ATOM   4089  CA  ALA B 224      39.038 -24.273  -5.515  1.00 10.00      B   
ATOM   4090  CB  ALA B 224      39.690 -25.373  -6.336  1.00 10.00      B   
ATOM   4091  C   ALA B 224      40.052 -23.187  -5.165  1.00 10.00      B   
ATOM   4092  O   ALA B 224      40.809 -23.312  -4.198  1.00 10.00      B   
ATOM   4093  N   GLU B 225      40.072 -22.127  -5.958  1.00 10.00      B   
ATOM   4094  HN  GLU B 225      39.452 -22.084  -6.720  1.00 10.00      B   
ATOM   4095  CA  GLU B 225      40.980 -21.018  -5.722  1.00 10.00      B   
ATOM   4096  CB  GLU B 225      42.234 -21.133  -6.590  1.00 10.00      B   
ATOM   4097  CG  GLU B 225      43.369 -20.222  -6.148  1.00 10.00      B   
ATOM   4098  CD  GLU B 225      44.688 -20.581  -6.791  1.00 10.00      B   
ATOM   4099  OE1 GLU B 225      45.060 -19.935  -7.788  1.00 10.00      B   
ATOM   4100  OE2 GLU B 225      45.359 -21.513  -6.299  1.00 10.00      B   
ATOM   4101  C   GLU B 225      40.272 -19.693  -5.968  1.00 10.00      B   
ATOM   4102  O   GLU B 225      39.935 -19.358  -7.105  1.00 10.00      B   
ATOM   4103  N   PRO B 226      40.023 -18.933  -4.898  1.00 10.00      B   
ATOM   4104  CA  PRO B 226      39.341 -17.643  -4.980  1.00 10.00      B   
ATOM   4105  CB  PRO B 226      39.079 -17.268  -3.513  1.00 10.00      B   
ATOM   4106  CG  PRO B 226      39.372 -18.502  -2.727  1.00 10.00      B   
ATOM   4107  CD  PRO B 226      40.388 -19.265  -3.517  1.00 10.00      B   
ATOM   4108  C   PRO B 226      40.203 -16.578  -5.653  1.00 10.00      B   
ATOM   4109  O   PRO B 226      41.085 -15.987  -5.027  1.00 10.00      B   
ATOM   4110  N   ARG B 227      39.956 -16.357  -6.934  1.00 10.00      B   
ATOM   4111  HN  ARG B 227      39.258 -16.879  -7.384  1.00 10.00      B   
ATOM   4112  CA  ARG B 227      40.691 -15.360  -7.694  1.00 10.00      B   
ATOM   4113  CB  ARG B 227      41.200 -15.947  -9.013  1.00 10.00      B   
ATOM   4114  CG  ARG B 227      42.306 -16.977  -8.853  1.00 10.00      B   
ATOM   4115  CD  ARG B 227      43.603 -16.334  -8.393  1.00 10.00      B   
ATOM   4116  NE  ARG B 227      44.702 -17.294  -8.370  1.00 10.00      B   
ATOM   4117  HE  ARG B 227      44.502 -18.200  -8.030  1.00 10.00      B   
ATOM   4118  CZ  ARG B 227      45.944 -17.033  -8.776  1.00 10.00      B   
ATOM   4119  NH1 ARG B 227      46.264 -15.837  -9.263  1.00 10.00      B   
ATOM   4120 HH11 ARG B 227      45.540 -15.083  -9.336  1.00 10.00      B   
ATOM   4121 HH12 ARG B 227      47.240 -15.644  -9.581  1.00 10.00      B   
ATOM   4122  NH2 ARG B 227      46.862 -17.986  -8.701  1.00 10.00      B   
ATOM   4123 HH21 ARG B 227      47.843 -17.803  -9.006  1.00 10.00      B   
ATOM   4124 HH22 ARG B 227      46.600 -18.935  -8.338  1.00 10.00      B   
ATOM   4125  C   ARG B 227      39.810 -14.152  -7.969  1.00 10.00      B   
ATOM   4126  O   ARG B 227      38.747 -14.276  -8.577  1.00 10.00      B   
ATOM   4127  N   CYS B 228      40.248 -12.995  -7.498  1.00 10.00      B   
ATOM   4128  HN  CYS B 228      41.098 -12.976  -7.001  1.00 10.00      B   
ATOM   4129  CA  CYS B 228      39.514 -11.751  -7.685  1.00 10.00      B   
ATOM   4130  CB  CYS B 228      40.262 -10.606  -6.992  1.00 10.00      B   
ATOM   4131  SG  CYS B 228      39.628  -8.949  -7.338  1.00 10.00      B   
ATOM   4132  HG  CYS B 228      40.492  -8.353  -8.150  1.00 10.00      B   
ATOM   4133  C   CYS B 228      39.316 -11.444  -9.173  1.00 10.00      B   
ATOM   4134  O   CYS B 228      40.236 -11.626  -9.974  1.00 10.00      B   
ATOM   4135  N   PRO B 229      38.107 -10.974  -9.554  1.00 10.00      B   
ATOM   4136  CA  PRO B 229      37.777 -10.637 -10.949  1.00 10.00      B   
ATOM   4137  CB  PRO B 229      36.408  -9.959 -10.834  1.00 10.00      B   
ATOM   4138  CG  PRO B 229      35.816 -10.528  -9.593  1.00 10.00      B   
ATOM   4139  CD  PRO B 229      36.964 -10.747  -8.650  1.00 10.00      B   
ATOM   4140  C   PRO B 229      38.785  -9.670 -11.562  1.00 10.00      B   
ATOM   4141  O   PRO B 229      39.075  -9.726 -12.755  1.00 10.00      B   
ATOM   4142  N   HIS B 230      39.314  -8.781 -10.738  1.00 10.00      B   
ATOM   4143  HN  HIS B 230      39.045  -8.786  -9.797  1.00 10.00      B   
ATOM   4144  CA  HIS B 230      40.300  -7.818 -11.191  1.00 10.00      B   
ATOM   4145  CB  HIS B 230      39.875  -6.390 -10.830  1.00 10.00      B   
ATOM   4146  CG  HIS B 230      40.786  -5.322 -11.365  1.00 10.00      B   
ATOM   4147  ND1 HIS B 230      40.756  -4.865 -12.664  1.00 10.00      B   
ATOM   4148  HD1 HIS B 230      40.151  -5.178 -13.375  1.00 10.00      B   
ATOM   4149  CD2 HIS B 230      41.765  -4.617 -10.745  1.00 10.00      B   
ATOM   4150  CE1 HIS B 230      41.699  -3.921 -12.790  1.00 10.00      B   
ATOM   4151  NE2 HIS B 230      42.341  -3.732 -11.650  1.00 10.00      B   
ATOM   4152  C   HIS B 230      41.645  -8.155 -10.570  1.00 10.00      B   
ATOM   4153  O   HIS B 230      41.707  -8.502  -9.393  1.00 10.00      B   
ATOM   4154  N   CYS B 231      42.695  -8.097 -11.385  1.00 10.00      B   
ATOM   4155  HN  CYS B 231      42.539  -7.850 -12.323  1.00 10.00      B   
ATOM   4156  CA  CYS B 231      44.076  -8.392 -10.966  1.00 10.00      B   
ATOM   4157  CB  CYS B 231      44.595  -7.483  -9.834  1.00 10.00      B   
ATOM   4158  SG  CYS B 231      44.116  -7.954  -8.154  1.00 10.00      B   
ATOM   4159  HG  CYS B 231      42.828  -8.272  -8.178  1.00 10.00      B   
ATOM   4160  C   CYS B 231      44.329  -9.882 -10.710  1.00 10.00      B   
ATOM   4161  O   CYS B 231      45.479 -10.316 -10.617  1.00 10.00      B   
ATOM   4162  N   ASN B 232      43.246 -10.654 -10.611  1.00 10.00      B   
ATOM   4163  HN  ASN B 232      42.364 -10.236 -10.683  1.00 10.00      B   
ATOM   4164  CA  ASN B 232      43.315 -12.099 -10.394  1.00 10.00      B   
ATOM   4165  CB  ASN B 232      43.832 -12.814 -11.646  1.00 10.00      B   
ATOM   4166  CG  ASN B 232      43.339 -14.244 -11.758  1.00 10.00      B   
ATOM   4167  OD1 ASN B 232      43.975 -15.171 -11.260  1.00 10.00      B   
ATOM   4168  ND2 ASN B 232      42.204 -14.433 -12.416  1.00 10.00      B   
ATOM   4169 HD21 ASN B 232      41.746 -13.648 -12.788  1.00 10.00      B   
ATOM   4170 HD22 ASN B 232      41.873 -15.351 -12.518  1.00 10.00      B   
ATOM   4171  C   ASN B 232      44.148 -12.465  -9.166  1.00 10.00      B   
ATOM   4172  O   ASN B 232      44.942 -13.408  -9.186  1.00 10.00      B   
ATOM   4173  N   ASP B 233      43.965 -11.713  -8.096  1.00 10.00      B   
ATOM   4174  HN  ASP B 233      43.332 -10.968  -8.136  1.00 10.00      B   
ATOM   4175  CA  ASP B 233      44.691 -11.970  -6.864  1.00 10.00      B   
ATOM   4176  CB  ASP B 233      45.040 -10.663  -6.150  1.00 10.00      B   
ATOM   4177  CG  ASP B 233      46.159 -10.832  -5.142  1.00 10.00      B   
ATOM   4178  OD1 ASP B 233      47.209 -11.403  -5.505  1.00 10.00      B   
ATOM   4179  OD2 ASP B 233      45.999 -10.390  -3.986  1.00 10.00      B   
ATOM   4180  C   ASP B 233      43.883 -12.882  -5.950  1.00 10.00      B   
ATOM   4181  O   ASP B 233      42.692 -13.105  -6.181  1.00 10.00      B   
ATOM   4182  N   TYR B 234      44.534 -13.422  -4.933  1.00 10.00      B   
ATOM   4183  HN  TYR B 234      45.481 -13.208  -4.805  1.00 10.00      B   
ATOM   4184  CA  TYR B 234      43.873 -14.310  -3.989  1.00 10.00      B   
ATOM   4185  CB  TYR B 234      44.905 -15.015  -3.106  1.00 10.00      B   
ATOM   4186  CG  TYR B 234      45.965 -15.786  -3.861  1.00 10.00      B   
ATOM   4187  CD1 TYR B 234      47.256 -15.286  -3.986  1.00 10.00      B   
ATOM   4188  CD2 TYR B 234      45.681 -17.016  -4.442  1.00 10.00      B   
ATOM   4189  CE1 TYR B 234      48.232 -15.988  -4.666  1.00 10.00      B   
ATOM   4190  CE2 TYR B 234      46.653 -17.724  -5.127  1.00 10.00      B   
ATOM   4191  CZ  TYR B 234      47.927 -17.205  -5.235  1.00 10.00      B   
ATOM   4192  OH  TYR B 234      48.900 -17.907  -5.909  1.00 10.00      B   
ATOM   4193  HH  TYR B 234      49.560 -18.215  -5.278  1.00 10.00      B   
ATOM   4194  C   TYR B 234      42.906 -13.525  -3.111  1.00 10.00      B   
ATOM   4195  O   TYR B 234      43.265 -12.479  -2.568  1.00 10.00      B   
ATOM   4196  N   TRP B 235      41.682 -14.023  -2.988  1.00 10.00      B   
ATOM   4197  HN  TRP B 235      41.451 -14.848  -3.467  1.00 10.00      B   
ATOM   4198  CA  TRP B 235      40.670 -13.370  -2.166  1.00 10.00      B   
ATOM   4199  CB  TRP B 235      39.303 -14.029  -2.376  1.00 10.00      B   
ATOM   4200  CG  TRP B 235      38.136 -13.125  -2.102  1.00 10.00      B   
ATOM   4201  CD1 TRP B 235      37.153 -13.316  -1.174  1.00 10.00      B   
ATOM   4202  CD2 TRP B 235      37.825 -11.893  -2.766  1.00 10.00      B   
ATOM   4203  NE1 TRP B 235      36.254 -12.280  -1.218  1.00 10.00      B   
ATOM   4204  HE1 TRP B 235      35.453 -12.189  -0.645  1.00 10.00      B   
ATOM   4205  CE2 TRP B 235      36.643 -11.393  -2.184  1.00 10.00      B   
ATOM   4206  CE3 TRP B 235      38.433 -11.160  -3.791  1.00 10.00      B   
ATOM   4207  CZ2 TRP B 235      36.053 -10.203  -2.597  1.00 10.00      B   
ATOM   4208  CZ3 TRP B 235      37.843  -9.978  -4.198  1.00 10.00      B   
ATOM   4209  CH2 TRP B 235      36.669  -9.509  -3.600  1.00 10.00      B   
ATOM   4210  C   TRP B 235      41.075 -13.420  -0.692  1.00 10.00      B   
ATOM   4211  O   TRP B 235      41.211 -14.497  -0.109  1.00 10.00      B   
ATOM   4212  N   PRO B 236      41.284 -12.247  -0.077  1.00 10.00      B   
ATOM   4213  CA  PRO B 236      41.694 -12.133   1.322  1.00 10.00      B   
ATOM   4214  CB  PRO B 236      42.344 -10.740   1.390  1.00 10.00      B   
ATOM   4215  CG  PRO B 236      42.193 -10.131   0.028  1.00 10.00      B   
ATOM   4216  CD  PRO B 236      41.149 -10.928  -0.696  1.00 10.00      B   
ATOM   4217  C   PRO B 236      40.514 -12.200   2.289  1.00 10.00      B   
ATOM   4218  O   PRO B 236      40.668 -11.990   3.492  1.00 10.00      B   
ATOM   4219  N   HIS B 237      39.338 -12.497   1.762  1.00 10.00      B   
ATOM   4220  HN  HIS B 237      39.277 -12.682   0.801  1.00 10.00      B   
ATOM   4221  CA  HIS B 237      38.139 -12.579   2.582  1.00 10.00      B   
ATOM   4222  CB  HIS B 237      37.121 -11.514   2.164  1.00 10.00      B   
ATOM   4223  CG  HIS B 237      37.625 -10.109   2.312  1.00 10.00      B   
ATOM   4224  ND1 HIS B 237      37.336  -9.357   3.424  1.00 10.00      B   
ATOM   4225  CD2 HIS B 237      38.409  -9.382   1.478  1.00 10.00      B   
ATOM   4226  CE1 HIS B 237      37.949  -8.199   3.247  1.00 10.00      B   
ATOM   4227  NE2 HIS B 237      38.611  -8.168   2.084  1.00 10.00      B   
ATOM   4228  HE2 HIS B 237      39.299  -7.502   1.827  1.00 10.00      B   
ATOM   4229  C   HIS B 237      37.535 -13.975   2.506  1.00 10.00      B   
ATOM   4230  O   HIS B 237      37.945 -14.788   1.675  1.00 10.00      B   
ATOM   4231  N   GLU B 238      36.572 -14.255   3.376  1.00 10.00      B   
ATOM   4232  HN  GLU B 238      36.279 -13.564   4.008  1.00 10.00      B   
ATOM   4233  CA  GLU B 238      35.925 -15.561   3.409  1.00 10.00      B   
ATOM   4234  CB  GLU B 238      35.361 -15.842   4.803  1.00 10.00      B   
ATOM   4235  CG  GLU B 238      34.951 -17.288   5.036  1.00 10.00      B   
ATOM   4236  CD  GLU B 238      34.440 -17.525   6.440  1.00 10.00      B   
ATOM   4237  OE1 GLU B 238      33.233 -17.803   6.601  1.00 10.00      B   
ATOM   4238  OE2 GLU B 238      35.242 -17.434   7.392  1.00 10.00      B   
ATOM   4239  C   GLU B 238      34.819 -15.652   2.364  1.00 10.00      B   
ATOM   4240  O   GLU B 238      34.090 -14.688   2.131  1.00 10.00      B   
ATOM   4241  N   ILE B 239      34.701 -16.814   1.742  1.00 10.00      B   
ATOM   4242  HN  ILE B 239      35.310 -17.546   1.980  1.00 10.00      B   
ATOM   4243  CA  ILE B 239      33.689 -17.038   0.720  1.00 10.00      B   
ATOM   4244  CB  ILE B 239      34.233 -17.895  -0.451  1.00 10.00      B   
ATOM   4245  CG1 ILE B 239      35.354 -17.153  -1.193  1.00 10.00      B   
ATOM   4246  CG2 ILE B 239      33.116 -18.267  -1.418  1.00 10.00      B   
ATOM   4247  CD1 ILE B 239      36.730 -17.324  -0.585  1.00 10.00      B   
ATOM   4248  C   ILE B 239      32.457 -17.710   1.325  1.00 10.00      B   
ATOM   4249  O   ILE B 239      32.537 -18.824   1.846  1.00 10.00      B   
ATOM   4250  N   PRO B 240      31.308 -17.027   1.289  1.00 10.00      B   
ATOM   4251  CA  PRO B 240      30.059 -17.557   1.827  1.00 10.00      B   
ATOM   4252  CB  PRO B 240      29.255 -16.286   2.096  1.00 10.00      B   
ATOM   4253  CG  PRO B 240      29.694 -15.342   1.029  1.00 10.00      B   
ATOM   4254  CD  PRO B 240      31.132 -15.678   0.721  1.00 10.00      B   
ATOM   4255  C   PRO B 240      29.331 -18.440   0.813  1.00 10.00      B   
ATOM   4256  O   PRO B 240      29.788 -18.620  -0.318  1.00 10.00      B   
ATOM   4257  N   LYS B 241      28.202 -18.989   1.227  1.00 10.00      B   
ATOM   4258  HN  LYS B 241      27.885 -18.806   2.136  1.00 10.00      B   
ATOM   4259  CA  LYS B 241      27.408 -19.845   0.367  1.00 10.00      B   
ATOM   4260  CB  LYS B 241      26.917 -21.060   1.149  1.00 10.00      B   
ATOM   4261  CG  LYS B 241      28.030 -21.894   1.759  1.00 10.00      B   
ATOM   4262  CD  LYS B 241      27.502 -22.775   2.875  1.00 10.00      B   
ATOM   4263  CE  LYS B 241      27.069 -21.948   4.073  1.00 10.00      B   
ATOM   4264  NZ  LYS B 241      26.318 -22.764   5.060  1.00 10.00      B   
ATOM   4265  HZ1 LYS B 241      26.921 -23.529   5.430  1.00 10.00      B   
ATOM   4266  HZ2 LYS B 241      25.481 -23.183   4.611  1.00 10.00      B   
ATOM   4267  HZ3 LYS B 241      26.006 -22.169   5.853  1.00 10.00      B   
ATOM   4268  C   LYS B 241      26.219 -19.072  -0.189  1.00 10.00      B   
ATOM   4269  O   LYS B 241      25.820 -18.046   0.365  1.00 10.00      B   
ATOM   4270  N   VAL B 242      25.651 -19.576  -1.276  1.00 10.00      B   
ATOM   4271  HN  VAL B 242      26.003 -20.406  -1.655  1.00 10.00      B   
ATOM   4272  CA  VAL B 242      24.509 -18.934  -1.914  1.00 10.00      B   
ATOM   4273  CB  VAL B 242      24.288 -19.457  -3.347  1.00 10.00      B   
ATOM   4274  CG1 VAL B 242      25.463 -19.090  -4.236  1.00 10.00      B   
ATOM   4275  CG2 VAL B 242      24.067 -20.963  -3.344  1.00 10.00      B   
ATOM   4276  C   VAL B 242      23.233 -19.142  -1.104  1.00 10.00      B   
ATOM   4277  O   VAL B 242      23.205 -19.945  -0.166  1.00 10.00      B   
ATOM   4278  N   PHE B 243      22.182 -18.421  -1.478  1.00 10.00      B   
ATOM   4279  HN  PHE B 243      22.268 -17.814  -2.246  1.00 10.00      B   
ATOM   4280  CA  PHE B 243      20.899 -18.516  -0.792  1.00 10.00      B   
ATOM   4281  CB  PHE B 243      19.902 -17.501  -1.362  1.00 10.00      B   
ATOM   4282  CG  PHE B 243      18.523 -17.587  -0.763  1.00 10.00      B   
ATOM   4283  CD1 PHE B 243      17.452 -18.041  -1.516  1.00 10.00      B   
ATOM   4284  CD2 PHE B 243      18.299 -17.215   0.554  1.00 10.00      B   
ATOM   4285  CE1 PHE B 243      16.184 -18.122  -0.971  1.00 10.00      B   
ATOM   4286  CE2 PHE B 243      17.034 -17.293   1.106  1.00 10.00      B   
ATOM   4287  CZ  PHE B 243      15.976 -17.747   0.343  1.00 10.00      B   
ATOM   4288  C   PHE B 243      20.335 -19.928  -0.895  1.00 10.00      B   
ATOM   4289  O   PHE B 243      20.112 -20.442  -1.993  1.00 10.00      B   
ATOM   4290  N   ASP B 244      20.111 -20.546   0.252  1.00 10.00      B   
ATOM   4291  HN  ASP B 244      20.297 -20.077   1.090  1.00 10.00      B   
ATOM   4292  CA  ASP B 244      19.580 -21.898   0.299  1.00 10.00      B   
ATOM   4293  CB  ASP B 244      20.382 -22.749   1.285  1.00 10.00      B   
ATOM   4294  CG  ASP B 244      20.744 -24.107   0.720  1.00 10.00      B   
ATOM   4295  OD1 ASP B 244      20.147 -25.114   1.147  1.00 10.00      B   
ATOM   4296  OD2 ASP B 244      21.637 -24.171  -0.152  1.00 10.00      B   
ATOM   4297  C   ASP B 244      18.112 -21.870   0.704  1.00 10.00      B   
ATOM   4298  O   ASP B 244      17.735 -21.145   1.627  1.00 10.00      B   
ATOM   4299  N   PRO B 245      17.262 -22.639   0.009  1.00 10.00      B   
ATOM   4300  CA  PRO B 245      15.828 -22.701   0.295  1.00 10.00      B   
ATOM   4301  CB  PRO B 245      15.236 -23.444  -0.913  1.00 10.00      B   
ATOM   4302  CG  PRO B 245      16.344 -23.538  -1.911  1.00 10.00      B   
ATOM   4303  CD  PRO B 245      17.620 -23.501  -1.123  1.00 10.00      B   
ATOM   4304  C   PRO B 245      15.523 -23.455   1.588  1.00 10.00      B   
ATOM   4305  O   PRO B 245      15.200 -24.647   1.574  1.00 10.00      B   
ATOM   4306  N   GLU B 246      15.650 -22.754   2.704  1.00 10.00      B   
ATOM   4307  HN  GLU B 246      15.941 -21.820   2.647  1.00 10.00      B   
ATOM   4308  CB  GLU B 246      16.500 -22.975   4.991  1.00 10.00      B   
ATOM   4309  CG  GLU B 246      17.876 -23.457   4.558  1.00 10.00      B   
ATOM   4310  CD  GLU B 246      18.229 -24.819   5.121  1.00 10.00      B   
ATOM   4311  OE1 GLU B 246      17.778 -25.839   4.563  1.00 10.00      B   
ATOM   4312  OE2 GLU B 246      18.977 -24.874   6.121  1.00 10.00      B   
ATOM   4313  CA  GLU B 246      15.379 -23.331   4.010  1.00 10.00      B   
ATOM   4314  C   GLU B 246      14.035 -22.827   4.524  1.00 10.00      B   
ATOM   4315  O   GLU B 246      13.986 -22.240   5.622  1.00 10.00      B   
ATOM   4316  OXT GLU B 246      13.032 -22.990   3.799  1.00 10.00      B   
END
