# Supplementary material for: COZOID: contact zone identifier for visual analysis of protein-protein interactions
Source: BMC Bioinformatics. 2018 Apr 6;19:125. doi: 10.1186/s12859-018-2113-6 (PMC5889581; doi:10.1186/s12859-018-2113-6)
Supplement: Supplementary file 3 — Example data. Testing dataset used in the manuscript. (ZIP 2662 kb) [file 12859_2018_2113_MOESM3_ESM.zip › Test_data_COZOID/cluster1_1.pdb]

REMARK FILENAME="/data/home/enm009/home_crm02_213276703/CREAM213276703/DIRAC_"
REMARK ===============================================================
REMARK HADDOCK run for complex
REMARK final NOE weights: unambig 50 amb: 50
REMARK ===============================================================
REMARK            total,bonds,angles,improper,dihe,vdw,elec,air,cdih,coup,sani,vean,dani
REMARK energies: -378.018, 0, 0, 0, 0, -62.4635, -318.103, 2.54803, 0, 0, 0, 0, 0
REMARK ===============================================================
REMARK            bonds,angles,impropers,dihe,air,cdih,coup,sani,vean,dani
REMARK rms-dev.: 0,0,0,0,6.26103E-02,0,0, 0, 0, 0
REMARK ===============================================================
REMARK               air,cdih,coup,sani,vean,dani
REMARK               >0.3,>5,>1,>0,>5,>0.2
REMARK violations.: 0, 0, 0, 0, 0, 0
REMARK ===============================================================
REMARK                        CVpartition#,violations,rms
REMARK AIRs cross-validation: 1, 1, 0.638931
REMARK ===============================================================
REMARK NCS energy: 0
REMARK ===============================================================
REMARK Symmetry energy: 0
REMARK ===============================================================
REMARK Desolvation energy: 14.4007
REMARK Internal energy free molecules: 2125.66
REMARK Internal energy complex: -17473.8
REMARK Binding energy: -19965.6
REMARK ===============================================================
REMARK buried surface area: 2272.29
REMARK ===============================================================
REMARK water - chain1: 0 0 0
REMARK water - chain2: 0 0 0
REMARK water - chain3: 0 0 0
REMARK water - chain4: 0 0 0
REMARK water - chain5: 0 0 0
REMARK water - chain6: 0 0 0
REMARK ===============================================================
REMARK water - water: 0 0 0
REMARK ===============================================================
REMARK DATE:08-Dec-2015  20:02:47       created by user: enm009
REMARK VERSION:1.2
ATOM      1  C   GLY A  78       4.341 -11.700 -30.099  1.00 10.00      A   
ATOM      2  O   GLY A  78       3.338 -12.219 -29.610  1.00 10.00      A   
ATOM      3  N   GLY A  78       2.870  -9.851 -30.848  1.00 10.00      A   
ATOM      4  HT1 GLY A  78       2.333  -9.986 -29.969  1.00 10.00      A   
ATOM      5  HT2 GLY A  78       2.418 -10.403 -31.603  1.00 10.00      A   
ATOM      6  HT3 GLY A  78       2.846  -8.845 -31.107  1.00 10.00      A   
ATOM      7  CA  GLY A  78       4.272 -10.297 -30.662  1.00 10.00      A   
ATOM      8  N   PRO A  79       5.516 -12.343 -30.157  1.00 10.00      A   
ATOM      9  CA  PRO A  79       5.704 -13.704 -29.646  1.00 10.00      A   
ATOM     10  CB  PRO A  79       7.122 -14.077 -30.103  1.00 10.00      A   
ATOM     11  CG  PRO A  79       7.505 -13.038 -31.103  1.00 10.00      A   
ATOM     12  CD  PRO A  79       6.756 -11.799 -30.722  1.00 10.00      A   
ATOM     13  C   PRO A  79       5.622 -13.749 -28.123  1.00 10.00      A   
ATOM     14  O   PRO A  79       6.494 -13.224 -27.430  1.00 10.00      A   
ATOM     15  N   ARG A  80       4.565 -14.363 -27.612  1.00 10.00      A   
ATOM     16  HN  ARG A  80       3.900 -14.751 -28.219  1.00 10.00      A   
ATOM     17  CA  ARG A  80       4.365 -14.481 -26.174  1.00 10.00      A   
ATOM     18  CB  ARG A  80       2.870 -14.473 -25.834  1.00 10.00      A   
ATOM     19  CG  ARG A  80       2.048 -13.428 -26.571  1.00 10.00      A   
ATOM     20  CD  ARG A  80       2.470 -12.015 -26.206  1.00 10.00      A   
ATOM     21  NE  ARG A  80       1.462 -11.032 -26.603  1.00 10.00      A   
ATOM     22  HE  ARG A  80       0.526 -11.337 -26.642  1.00 10.00      A   
ATOM     23  CZ  ARG A  80       1.730  -9.763 -26.899  1.00 10.00      A   
ATOM     24  NH1 ARG A  80       2.982  -9.315 -26.890  1.00 10.00      A   
ATOM     25 HH11 ARG A  80       3.177  -8.313 -27.112  1.00 10.00      A   
ATOM     26 HH12 ARG A  80       3.776  -9.960 -26.673  1.00 10.00      A   
ATOM     27  NH2 ARG A  80       0.745  -8.940 -27.219  1.00 10.00      A   
ATOM     28 HH21 ARG A  80       0.952  -7.939 -27.461  1.00 10.00      A   
ATOM     29 HH22 ARG A  80      -0.254  -9.282 -27.229  1.00 10.00      A   
ATOM     30  C   ARG A  80       4.985 -15.774 -25.660  1.00 10.00      A   
ATOM     31  O   ARG A  80       4.982 -16.791 -26.355  1.00 10.00      A   
ATOM     32  N   SER A  81       5.512 -15.733 -24.449  1.00 10.00      A   
ATOM     33  HN  SER A  81       5.495 -14.893 -23.947  1.00 10.00      A   
ATOM     34  CA  SER A  81       6.122 -16.903 -23.840  1.00 10.00      A   
ATOM     35  CB  SER A  81       7.642 -16.732 -23.789  1.00 10.00      A   
ATOM     36  OG  SER A  81       7.987 -15.485 -23.209  1.00 10.00      A   
ATOM     37  HG  SER A  81       8.809 -15.168 -23.600  1.00 10.00      A   
ATOM     38  C   SER A  81       5.568 -17.105 -22.434  1.00 10.00      A   
ATOM     39  O   SER A  81       4.849 -16.243 -21.920  1.00 10.00      A   
ATOM     40  N   GLN A  82       5.903 -18.237 -21.820  1.00 10.00      A   
ATOM     41  HN  GLN A  82       6.473 -18.883 -22.290  1.00 10.00      A   
ATOM     42  CA  GLN A  82       5.449 -18.549 -20.469  1.00 10.00      A   
ATOM     43  CB  GLN A  82       6.008 -19.906 -20.027  1.00 10.00      A   
ATOM     44  CG  GLN A  82       5.664 -20.310 -18.599  1.00 10.00      A   
ATOM     45  CD  GLN A  82       4.181 -20.558 -18.384  1.00 10.00      A   
ATOM     46  OE1 GLN A  82       3.450 -20.903 -19.315  1.00 10.00      A   
ATOM     47  NE2 GLN A  82       3.730 -20.404 -17.149  1.00 10.00      A   
ATOM     48 HE21 GLN A  82       4.374 -20.138 -16.446  1.00 10.00      A   
ATOM     49 HE22 GLN A  82       2.780 -20.567 -16.978  1.00 10.00      A   
ATOM     50  C   GLN A  82       5.886 -17.453 -19.504  1.00 10.00      A   
ATOM     51  O   GLN A  82       5.097 -16.986 -18.686  1.00 10.00      A   
ATOM     52  N   LYS A  83       7.141 -17.031 -19.634  1.00 10.00      A   
ATOM     53  HN  LYS A  83       7.712 -17.445 -20.313  1.00 10.00      A   
ATOM     54  CA  LYS A  83       7.694 -15.979 -18.785  1.00 10.00      A   
ATOM     55  CB  LYS A  83       9.171 -15.739 -19.115  1.00 10.00      A   
ATOM     56  CG  LYS A  83       9.804 -14.596 -18.334  1.00 10.00      A   
ATOM     57  CD  LYS A  83      11.302 -14.520 -18.569  1.00 10.00      A   
ATOM     58  CE  LYS A  83      11.911 -13.317 -17.867  1.00 10.00      A   
ATOM     59  NZ  LYS A  83      13.384 -13.263 -18.048  1.00 10.00      A   
ATOM     60  HZ1 LYS A  83      13.831 -14.070 -17.564  1.00 10.00      A   
ATOM     61  HZ2 LYS A  83      13.766 -12.381 -17.651  1.00 10.00      A   
ATOM     62  HZ3 LYS A  83      13.621 -13.304 -19.058  1.00 10.00      A   
ATOM     63  C   LYS A  83       6.904 -14.682 -18.934  1.00 10.00      A   
ATOM     64  O   LYS A  83       6.611 -14.007 -17.948  1.00 10.00      A   
ATOM     65  N   GLN A  84       6.557 -14.345 -20.173  1.00 10.00      A   
ATOM     66  HN  GLN A  84       6.818 -14.928 -20.917  1.00 10.00      A   
ATOM     67  CA  GLN A  84       5.795 -13.133 -20.452  1.00 10.00      A   
ATOM     68  CB  GLN A  84       5.645 -12.920 -21.958  1.00 10.00      A   
ATOM     69  CG  GLN A  84       6.907 -12.456 -22.663  1.00 10.00      A   
ATOM     70  CD  GLN A  84       6.669 -12.221 -24.141  1.00 10.00      A   
ATOM     71  OE1 GLN A  84       5.575 -11.829 -24.550  1.00 10.00      A   
ATOM     72  NE2 GLN A  84       7.682 -12.466 -24.950  1.00 10.00      A   
ATOM     73 HE21 GLN A  84       8.524 -12.782 -24.558  1.00 10.00      A   
ATOM     74 HE22 GLN A  84       7.544 -12.340 -25.915  1.00 10.00      A   
ATOM     75  C   GLN A  84       4.416 -13.210 -19.811  1.00 10.00      A   
ATOM     76  O   GLN A  84       3.921 -12.229 -19.262  1.00 10.00      A   
ATOM     77  N   LEU A  85       3.802 -14.382 -19.888  1.00 10.00      A   
ATOM     78  HN  LEU A  85       4.250 -15.128 -20.345  1.00 10.00      A   
ATOM     79  CA  LEU A  85       2.482 -14.593 -19.313  1.00 10.00      A   
ATOM     80  CB  LEU A  85       1.904 -15.933 -19.770  1.00 10.00      A   
ATOM     81  CG  LEU A  85       1.598 -16.048 -21.266  1.00 10.00      A   
ATOM     82  CD1 LEU A  85       1.308 -17.490 -21.648  1.00 10.00      A   
ATOM     83  CD2 LEU A  85       0.430 -15.150 -21.642  1.00 10.00      A   
ATOM     84  C   LEU A  85       2.534 -14.515 -17.791  1.00 10.00      A   
ATOM     85  O   LEU A  85       1.675 -13.894 -17.163  1.00 10.00      A   
ATOM     86  N   GLU A  86       3.554 -15.136 -17.209  1.00 10.00      A   
ATOM     87  HN  GLU A  86       4.203 -15.619 -17.769  1.00 10.00      A   
ATOM     88  CA  GLU A  86       3.733 -15.133 -15.760  1.00 10.00      A   
ATOM     89  CB  GLU A  86       4.862 -16.086 -15.357  1.00 10.00      A   
ATOM     90  CG  GLU A  86       4.550 -17.552 -15.621  1.00 10.00      A   
ATOM     91  CD  GLU A  86       5.697 -18.484 -15.277  1.00 10.00      A   
ATOM     92  OE1 GLU A  86       6.869 -18.052 -15.339  1.00 10.00      A   
ATOM     93  OE2 GLU A  86       5.430 -19.663 -14.953  1.00 10.00      A   
ATOM     94  C   GLU A  86       4.006 -13.721 -15.250  1.00 10.00      A   
ATOM     95  O   GLU A  86       3.480 -13.306 -14.216  1.00 10.00      A   
ATOM     96  N   LEU A  87       4.821 -12.977 -15.986  1.00 10.00      A   
ATOM     97  HN  LEU A  87       5.222 -13.362 -16.797  1.00 10.00      A   
ATOM     98  CA  LEU A  87       5.147 -11.609 -15.612  1.00 10.00      A   
ATOM     99  CB  LEU A  87       6.302 -11.083 -16.469  1.00 10.00      A   
ATOM    100  CG  LEU A  87       6.775  -9.659 -16.167  1.00 10.00      A   
ATOM    101  CD1 LEU A  87       7.447  -9.590 -14.803  1.00 10.00      A   
ATOM    102  CD2 LEU A  87       7.707  -9.159 -17.258  1.00 10.00      A   
ATOM    103  C   LEU A  87       3.929 -10.707 -15.774  1.00 10.00      A   
ATOM    104  O   LEU A  87       3.645  -9.868 -14.919  1.00 10.00      A   
ATOM    105  N   LYS A  88       3.198 -10.907 -16.864  1.00 10.00      A   
ATOM    106  HN  LYS A  88       3.465 -11.611 -17.495  1.00 10.00      A   
ATOM    107  CA  LYS A  88       2.018 -10.107 -17.155  1.00 10.00      A   
ATOM    108  CB  LYS A  88       1.462 -10.418 -18.545  1.00 10.00      A   
ATOM    109  CG  LYS A  88       1.195  -9.177 -19.382  1.00 10.00      A   
ATOM    110  CD  LYS A  88       2.429  -8.294 -19.464  1.00 10.00      A   
ATOM    111  CE  LYS A  88       2.051  -6.831 -19.615  1.00 10.00      A   
ATOM    112  NZ  LYS A  88       3.173  -5.927 -19.248  1.00 10.00      A   
ATOM    113  HZ1 LYS A  88       2.814  -4.970 -19.059  1.00 10.00      A   
ATOM    114  HZ2 LYS A  88       3.865  -5.880 -20.017  1.00 10.00      A   
ATOM    115  HZ3 LYS A  88       3.651  -6.281 -18.383  1.00 10.00      A   
ATOM    116  C   LYS A  88       0.941 -10.258 -16.087  1.00 10.00      A   
ATOM    117  O   LYS A  88       0.381  -9.263 -15.624  1.00 10.00      A   
ATOM    118  N   VAL A  89       0.651 -11.493 -15.683  1.00 10.00      A   
ATOM    119  HN  VAL A  89       1.125 -12.260 -16.081  1.00 10.00      A   
ATOM    120  CA  VAL A  89      -0.360 -11.722 -14.656  1.00 10.00      A   
ATOM    121  CB  VAL A  89      -0.771 -13.206 -14.509  1.00 10.00      A   
ATOM    122  CG1 VAL A  89      -1.414 -13.716 -15.791  1.00 10.00      A   
ATOM    123  CG2 VAL A  89       0.408 -14.079 -14.110  1.00 10.00      A   
ATOM    124  C   VAL A  89       0.098 -11.153 -13.316  1.00 10.00      A   
ATOM    125  O   VAL A  89      -0.720 -10.749 -12.487  1.00 10.00      A   
ATOM    126  N   SER A  90       1.413 -11.098 -13.128  1.00 10.00      A   
ATOM    127  HN  SER A  90       2.011 -11.430 -13.833  1.00 10.00      A   
ATOM    128  CA  SER A  90       1.992 -10.562 -11.908  1.00 10.00      A   
ATOM    129  CB  SER A  90       3.487 -10.879 -11.846  1.00 10.00      A   
ATOM    130  OG  SER A  90       4.052 -10.440 -10.624  1.00 10.00      A   
ATOM    131  HG  SER A  90       4.823 -10.987 -10.416  1.00 10.00      A   
ATOM    132  C   SER A  90       1.766  -9.056 -11.855  1.00 10.00      A   
ATOM    133  O   SER A  90       1.428  -8.500 -10.806  1.00 10.00      A   
ATOM    134  N   GLU A  91       1.952  -8.401 -12.996  1.00 10.00      A   
ATOM    135  HN  GLU A  91       2.249  -8.898 -13.791  1.00 10.00      A   
ATOM    136  CA  GLU A  91       1.745  -6.965 -13.095  1.00 10.00      A   
ATOM    137  CB  GLU A  91       2.101  -6.473 -14.499  1.00 10.00      A   
ATOM    138  CG  GLU A  91       3.577  -6.539 -14.847  1.00 10.00      A   
ATOM    139  CD  GLU A  91       3.831  -6.179 -16.296  1.00 10.00      A   
ATOM    140  OE1 GLU A  91       3.613  -5.009 -16.674  1.00 10.00      A   
ATOM    141  OE2 GLU A  91       4.225  -7.069 -17.076  1.00 10.00      A   
ATOM    142  C   GLU A  91       0.285  -6.643 -12.809  1.00 10.00      A   
ATOM    143  O   GLU A  91      -0.027  -5.684 -12.107  1.00 10.00      A   
ATOM    144  N   LEU A  92      -0.599  -7.476 -13.348  1.00 10.00      A   
ATOM    145  HN  LEU A  92      -0.272  -8.230 -13.887  1.00 10.00      A   
ATOM    146  CA  LEU A  92      -2.033  -7.302 -13.174  1.00 10.00      A   
ATOM    147  CB  LEU A  92      -2.809  -8.329 -14.002  1.00 10.00      A   
ATOM    148  CG  LEU A  92      -2.607  -8.273 -15.518  1.00 10.00      A   
ATOM    149  CD1 LEU A  92      -3.396  -9.376 -16.202  1.00 10.00      A   
ATOM    150  CD2 LEU A  92      -3.003  -6.912 -16.066  1.00 10.00      A   
ATOM    151  C   LEU A  92      -2.446  -7.377 -11.707  1.00 10.00      A   
ATOM    152  O   LEU A  92      -3.109  -6.472 -11.204  1.00 10.00      A   
ATOM    153  N   VAL A  93      -2.042  -8.442 -11.015  1.00 10.00      A   
ATOM    154  HN  VAL A  93      -1.502  -9.131 -11.460  1.00 10.00      A   
ATOM    155  CA  VAL A  93      -2.397  -8.604  -9.606  1.00 10.00      A   
ATOM    156  CB  VAL A  93      -2.018  -9.989  -9.028  1.00 10.00      A   
ATOM    157  CG1 VAL A  93      -2.787 -11.094  -9.738  1.00 10.00      A   
ATOM    158  CG2 VAL A  93      -0.521 -10.242  -9.104  1.00 10.00      A   
ATOM    159  C   VAL A  93      -1.841  -7.472  -8.738  1.00 10.00      A   
ATOM    160  O   VAL A  93      -2.514  -6.997  -7.825  1.00 10.00      A   
ATOM    161  N   GLN A  94      -0.625  -7.027  -9.045  1.00 10.00      A   
ATOM    162  HN  GLN A  94      -0.140  -7.435  -9.794  1.00 10.00      A   
ATOM    163  CA  GLN A  94       0.001  -5.943  -8.296  1.00 10.00      A   
ATOM    164  CB  GLN A  94       1.486  -5.824  -8.649  1.00 10.00      A   
ATOM    165  CG  GLN A  94       2.374  -6.840  -7.949  1.00 10.00      A   
ATOM    166  CD  GLN A  94       3.775  -6.889  -8.528  1.00 10.00      A   
ATOM    167  OE1 GLN A  94       4.666  -6.154  -8.101  1.00 10.00      A   
ATOM    168  NE2 GLN A  94       3.980  -7.758  -9.501  1.00 10.00      A   
ATOM    169 HE21 GLN A  94       3.224  -8.317  -9.791  1.00 10.00      A   
ATOM    170 HE22 GLN A  94       4.873  -7.815  -9.894  1.00 10.00      A   
ATOM    171  C   GLN A  94      -0.719  -4.626  -8.567  1.00 10.00      A   
ATOM    172  O   GLN A  94      -0.912  -3.811  -7.662  1.00 10.00      A   
ATOM    173  N   PHE A  95      -1.126  -4.441  -9.819  1.00 10.00      A   
ATOM    174  HN  PHE A  95      -0.931  -5.135 -10.487  1.00 10.00      A   
ATOM    175  CA  PHE A  95      -1.839  -3.242 -10.244  1.00 10.00      A   
ATOM    176  CB  PHE A  95      -2.074  -3.306 -11.760  1.00 10.00      A   
ATOM    177  CG  PHE A  95      -2.553  -2.026 -12.388  1.00 10.00      A   
ATOM    178  CD1 PHE A  95      -1.646  -1.086 -12.850  1.00 10.00      A   
ATOM    179  CD2 PHE A  95      -3.906  -1.769 -12.529  1.00 10.00      A   
ATOM    180  CE1 PHE A  95      -2.080   0.086 -13.437  1.00 10.00      A   
ATOM    181  CE2 PHE A  95      -4.346  -0.598 -13.114  1.00 10.00      A   
ATOM    182  CZ  PHE A  95      -3.432   0.331 -13.569  1.00 10.00      A   
ATOM    183  C   PHE A  95      -3.176  -3.134  -9.514  1.00 10.00      A   
ATOM    184  O   PHE A  95      -3.534  -2.070  -9.002  1.00 10.00      A   
ATOM    185  N   LEU A  96      -3.895  -4.251  -9.457  1.00 10.00      A   
ATOM    186  HN  LEU A  96      -3.540  -5.065  -9.875  1.00 10.00      A   
ATOM    187  CA  LEU A  96      -5.196  -4.302  -8.799  1.00 10.00      A   
ATOM    188  CB  LEU A  96      -5.820  -5.695  -8.943  1.00 10.00      A   
ATOM    189  CG  LEU A  96      -6.012  -6.217 -10.370  1.00 10.00      A   
ATOM    190  CD1 LEU A  96      -6.460  -7.670 -10.351  1.00 10.00      A   
ATOM    191  CD2 LEU A  96      -7.005  -5.357 -11.135  1.00 10.00      A   
ATOM    192  C   LEU A  96      -5.087  -3.939  -7.322  1.00 10.00      A   
ATOM    193  O   LEU A  96      -5.902  -3.176  -6.803  1.00 10.00      A   
ATOM    194  N   LEU A  97      -4.069  -4.481  -6.660  1.00 10.00      A   
ATOM    195  HN  LEU A  97      -3.447  -5.068  -7.142  1.00 10.00      A   
ATOM    196  CA  LEU A  97      -3.850  -4.231  -5.239  1.00 10.00      A   
ATOM    197  CB  LEU A  97      -2.599  -4.962  -4.748  1.00 10.00      A   
ATOM    198  CG  LEU A  97      -2.629  -6.490  -4.812  1.00 10.00      A   
ATOM    199  CD1 LEU A  97      -1.272  -7.060  -4.430  1.00 10.00      A   
ATOM    200  CD2 LEU A  97      -3.719  -7.046  -3.908  1.00 10.00      A   
ATOM    201  C   LEU A  97      -3.721  -2.744  -4.935  1.00 10.00      A   
ATOM    202  O   LEU A  97      -4.472  -2.201  -4.127  1.00 10.00      A   
ATOM    203  N   ILE A  98      -2.775  -2.091  -5.600  1.00 10.00      A   
ATOM    204  HN  ILE A  98      -2.221  -2.582  -6.247  1.00 10.00      A   
ATOM    205  CA  ILE A  98      -2.527  -0.668  -5.389  1.00 10.00      A   
ATOM    206  CB  ILE A  98      -1.331  -0.167  -6.229  1.00 10.00      A   
ATOM    207  CG1 ILE A  98      -0.102  -1.064  -6.022  1.00 10.00      A   
ATOM    208  CG2 ILE A  98      -1.002   1.279  -5.885  1.00 10.00      A   
ATOM    209  CD1 ILE A  98       0.402  -1.113  -4.594  1.00 10.00      A   
ATOM    210  C   ILE A  98      -3.759   0.182  -5.704  1.00 10.00      A   
ATOM    211  O   ILE A  98      -4.104   1.096  -4.951  1.00 10.00      A   
ATOM    212  N   LYS A  99      -4.427  -0.134  -6.807  1.00 10.00      A   
ATOM    213  HN  LYS A  99      -4.118  -0.889  -7.353  1.00 10.00      A   
ATOM    214  CA  LYS A  99      -5.612   0.608  -7.220  1.00 10.00      A   
ATOM    215  CB  LYS A  99      -6.079   0.173  -8.612  1.00 10.00      A   
ATOM    216  CG  LYS A  99      -5.159   0.616  -9.741  1.00 10.00      A   
ATOM    217  CD  LYS A  99      -5.266   2.112 -10.000  1.00 10.00      A   
ATOM    218  CE  LYS A  99      -4.172   2.583 -10.945  1.00 10.00      A   
ATOM    219  NZ  LYS A  99      -4.393   3.976 -11.421  1.00 10.00      A   
ATOM    220  HZ1 LYS A  99      -5.155   3.997 -12.141  1.00 10.00      A   
ATOM    221  HZ2 LYS A  99      -3.522   4.349 -11.850  1.00 10.00      A   
ATOM    222  HZ3 LYS A  99      -4.660   4.589 -10.628  1.00 10.00      A   
ATOM    223  C   LYS A  99      -6.742   0.489  -6.200  1.00 10.00      A   
ATOM    224  O   LYS A  99      -7.431   1.471  -5.911  1.00 10.00      A   
ATOM    225  N   ASP A 100      -6.930  -0.705  -5.645  1.00 10.00      A   
ATOM    226  HN  ASP A 100      -6.358  -1.461  -5.907  1.00 10.00      A   
ATOM    227  CA  ASP A 100      -7.981  -0.908  -4.655  1.00 10.00      A   
ATOM    228  CB  ASP A 100      -8.321  -2.383  -4.451  1.00 10.00      A   
ATOM    229  CG  ASP A 100      -9.579  -2.561  -3.617  1.00 10.00      A   
ATOM    230  OD1 ASP A 100     -10.683  -2.594  -4.200  1.00 10.00      A   
ATOM    231  OD2 ASP A 100      -9.468  -2.659  -2.375  1.00 10.00      A   
ATOM    232  C   ASP A 100      -7.614  -0.252  -3.332  1.00 10.00      A   
ATOM    233  O   ASP A 100      -8.475   0.283  -2.641  1.00 10.00      A   
ATOM    234  N   GLN A 101      -6.330  -0.274  -2.988  1.00 10.00      A   
ATOM    235  HN  GLN A 101      -5.683  -0.729  -3.573  1.00 10.00      A   
ATOM    236  CA  GLN A 101      -5.863   0.350  -1.750  1.00 10.00      A   
ATOM    237  CB  GLN A 101      -4.362   0.131  -1.554  1.00 10.00      A   
ATOM    238  CG  GLN A 101      -3.976  -1.289  -1.173  1.00 10.00      A   
ATOM    239  CD  GLN A 101      -2.523  -1.403  -0.754  1.00 10.00      A   
ATOM    240  OE1 GLN A 101      -1.675  -0.619  -1.179  1.00 10.00      A   
ATOM    241  NE2 GLN A 101      -2.223  -2.387   0.078  1.00 10.00      A   
ATOM    242 HE21 GLN A 101      -2.945  -2.980   0.373  1.00 10.00      A   
ATOM    243 HE22 GLN A 101      -1.288  -2.484   0.365  1.00 10.00      A   
ATOM    244  C   GLN A 101      -6.166   1.844  -1.769  1.00 10.00      A   
ATOM    245  O   GLN A 101      -6.391   2.465  -0.729  1.00 10.00      A   
ATOM    246  N   LYS A 102      -6.173   2.410  -2.969  1.00 10.00      A   
ATOM    247  HN  LYS A 102      -5.967   1.857  -3.756  1.00 10.00      A   
ATOM    248  CA  LYS A 102      -6.457   3.821  -3.153  1.00 10.00      A   
ATOM    249  CB  LYS A 102      -5.802   4.308  -4.443  1.00 10.00      A   
ATOM    250  CG  LYS A 102      -5.502   5.795  -4.470  1.00 10.00      A   
ATOM    251  CD  LYS A 102      -4.749   6.173  -5.733  1.00 10.00      A   
ATOM    252  CE  LYS A 102      -4.256   7.605  -5.667  1.00 10.00      A   
ATOM    253  NZ  LYS A 102      -2.808   7.700  -5.976  1.00 10.00      A   
ATOM    254  HZ1 LYS A 102      -2.262   7.058  -5.351  1.00 10.00      A   
ATOM    255  HZ2 LYS A 102      -2.473   8.669  -5.831  1.00 10.00      A   
ATOM    256  HZ3 LYS A 102      -2.627   7.429  -6.966  1.00 10.00      A   
ATOM    257  C   LYS A 102      -7.965   4.060  -3.204  1.00 10.00      A   
ATOM    258  O   LYS A 102      -8.433   5.186  -3.025  1.00 10.00      A   
ATOM    259  N   LYS A 103      -8.711   2.982  -3.439  1.00 10.00      A   
ATOM    260  HN  LYS A 103      -8.259   2.118  -3.554  1.00 10.00      A   
ATOM    261  CA  LYS A 103     -10.172   3.024  -3.519  1.00 10.00      A   
ATOM    262  CB  LYS A 103     -10.806   3.312  -2.153  1.00 10.00      A   
ATOM    263  CG  LYS A 103     -10.705   2.159  -1.165  1.00 10.00      A   
ATOM    264  CD  LYS A 103     -11.452   0.929  -1.665  1.00 10.00      A   
ATOM    265  CE  LYS A 103     -11.315  -0.240  -0.700  1.00 10.00      A   
ATOM    266  NZ  LYS A 103      -9.926  -0.765  -0.653  1.00 10.00      A   
ATOM    267  HZ1 LYS A 103      -9.675  -1.029   0.318  1.00 10.00      A   
ATOM    268  HZ2 LYS A 103      -9.256  -0.043  -0.990  1.00 10.00      A   
ATOM    269  HZ3 LYS A 103      -9.840  -1.612  -1.267  1.00 10.00      A   
ATOM    270  C   LYS A 103     -10.664   4.008  -4.577  1.00 10.00      A   
ATOM    271  O   LYS A 103     -11.452   4.913  -4.291  1.00 10.00      A   
ATOM    272  N   ILE A 104     -10.185   3.828  -5.799  1.00 10.00      A   
ATOM    273  HN  ILE A 104      -9.551   3.098  -5.958  1.00 10.00      A   
ATOM    274  CA  ILE A 104     -10.574   4.690  -6.910  1.00 10.00      A   
ATOM    275  CB  ILE A 104      -9.454   4.843  -7.968  1.00 10.00      A   
ATOM    276  CG1 ILE A 104      -8.203   5.457  -7.331  1.00 10.00      A   
ATOM    277  CG2 ILE A 104      -9.920   5.680  -9.154  1.00 10.00      A   
ATOM    278  CD1 ILE A 104      -8.430   6.824  -6.716  1.00 10.00      A   
ATOM    279  C   ILE A 104     -11.900   4.258  -7.562  1.00 10.00      A   
ATOM    280  O   ILE A 104     -12.754   5.105  -7.823  1.00 10.00      A   
ATOM    281  N   PRO A 105     -12.121   2.944  -7.822  1.00 10.00      A   
ATOM    282  CA  PRO A 105     -11.180   1.864  -7.546  1.00 10.00      A   
ATOM    283  CB  PRO A 105     -12.111   0.706  -7.160  1.00 10.00      A   
ATOM    284  CG  PRO A 105     -13.476   1.074  -7.677  1.00 10.00      A   
ATOM    285  CD  PRO A 105     -13.355   2.402  -8.384  1.00 10.00      A   
ATOM    286  C   PRO A 105     -10.327   1.490  -8.761  1.00 10.00      A   
ATOM    287  O   PRO A 105      -9.246   2.042  -8.962  1.00 10.00      A   
ATOM    288  N   ILE A 106     -10.811   0.555  -9.569  1.00 10.00      A   
ATOM    289  HN  ILE A 106     -11.681   0.145  -9.369  1.00 10.00      A   
ATOM    290  CA  ILE A 106     -10.077   0.117 -10.745  1.00 10.00      A   
ATOM    291  CB  ILE A 106      -9.595  -1.342 -10.601  1.00 10.00      A   
ATOM    292  CG1 ILE A 106      -9.110  -1.612  -9.173  1.00 10.00      A   
ATOM    293  CG2 ILE A 106      -8.485  -1.632 -11.600  1.00 10.00      A   
ATOM    294  CD1 ILE A 106      -8.906  -3.076  -8.861  1.00 10.00      A   
ATOM    295  C   ILE A 106     -10.940   0.235 -11.995  1.00 10.00      A   
ATOM    296  O   ILE A 106     -12.090  -0.210 -12.014  1.00 10.00      A   
ATOM    297  N   LYS A 107     -10.383   0.842 -13.034  1.00 10.00      A   
ATOM    298  HN  LYS A 107      -9.465   1.175 -12.957  1.00 10.00      A   
ATOM    299  CA  LYS A 107     -11.094   1.014 -14.291  1.00 10.00      A   
ATOM    300  CB  LYS A 107     -11.108   2.489 -14.708  1.00 10.00      A   
ATOM    301  CG  LYS A 107     -11.775   3.426 -13.712  1.00 10.00      A   
ATOM    302  CD  LYS A 107     -11.770   4.859 -14.222  1.00 10.00      A   
ATOM    303  CE  LYS A 107     -12.346   5.821 -13.195  1.00 10.00      A   
ATOM    304  NZ  LYS A 107     -12.369   7.220 -13.697  1.00 10.00      A   
ATOM    305  HZ1 LYS A 107     -12.850   7.262 -14.618  1.00 10.00      A   
ATOM    306  HZ2 LYS A 107     -11.401   7.579 -13.812  1.00 10.00      A   
ATOM    307  HZ3 LYS A 107     -12.876   7.835 -13.028  1.00 10.00      A   
ATOM    308  C   LYS A 107     -10.438   0.182 -15.386  1.00 10.00      A   
ATOM    309  O   LYS A 107      -9.227  -0.046 -15.359  1.00 10.00      A   
ATOM    310  N   ARG A 108     -11.244  -0.274 -16.340  1.00 10.00      A   
ATOM    311  HN  ARG A 108     -12.206  -0.080 -16.281  1.00 10.00      A   
ATOM    312  CA  ARG A 108     -10.747  -1.075 -17.458  1.00 10.00      A   
ATOM    313  CB  ARG A 108     -11.906  -1.449 -18.389  1.00 10.00      A   
ATOM    314  CG  ARG A 108     -11.546  -2.426 -19.500  1.00 10.00      A   
ATOM    315  CD  ARG A 108     -12.661  -2.507 -20.531  1.00 10.00      A   
ATOM    316  NE  ARG A 108     -12.563  -3.695 -21.379  1.00 10.00      A   
ATOM    317  HE  ARG A 108     -11.671  -3.927 -21.730  1.00 10.00      A   
ATOM    318  CZ  ARG A 108     -13.605  -4.461 -21.708  1.00 10.00      A   
ATOM    319  NH1 ARG A 108     -14.821  -4.173 -21.255  1.00 10.00      A   
ATOM    320 HH11 ARG A 108     -14.974  -3.343 -20.635  1.00 10.00      A   
ATOM    321 HH12 ARG A 108     -15.631  -4.773 -21.520  1.00 10.00      A   
ATOM    322  NH2 ARG A 108     -13.434  -5.518 -22.493  1.00 10.00      A   
ATOM    323 HH21 ARG A 108     -12.486  -5.756 -22.858  1.00 10.00      A   
ATOM    324 HH22 ARG A 108     -14.247  -6.119 -22.750  1.00 10.00      A   
ATOM    325  C   ARG A 108      -9.681  -0.306 -18.237  1.00 10.00      A   
ATOM    326  O   ARG A 108      -8.675  -0.875 -18.661  1.00 10.00      A   
ATOM    327  N   ALA A 109      -9.907   0.993 -18.401  1.00 10.00      A   
ATOM    328  HN  ALA A 109     -10.722   1.382 -18.027  1.00 10.00      A   
ATOM    329  CA  ALA A 109      -8.982   1.857 -19.126  1.00 10.00      A   
ATOM    330  CB  ALA A 109      -9.561   3.258 -19.243  1.00 10.00      A   
ATOM    331  C   ALA A 109      -7.610   1.904 -18.458  1.00 10.00      A   
ATOM    332  O   ALA A 109      -6.584   1.827 -19.133  1.00 10.00      A   
ATOM    333  N   ASP A 110      -7.602   2.015 -17.133  1.00 10.00      A   
ATOM    334  HN  ASP A 110      -8.455   2.060 -16.656  1.00 10.00      A   
ATOM    335  CA  ASP A 110      -6.361   2.077 -16.364  1.00 10.00      A   
ATOM    336  CB  ASP A 110      -6.664   2.153 -14.864  1.00 10.00      A   
ATOM    337  CG  ASP A 110      -6.737   3.572 -14.342  1.00 10.00      A   
ATOM    338  OD1 ASP A 110      -7.754   4.249 -14.597  1.00 10.00      A   
ATOM    339  OD2 ASP A 110      -5.782   4.007 -13.661  1.00 10.00      A   
ATOM    340  C   ASP A 110      -5.478   0.867 -16.641  1.00 10.00      A   
ATOM    341  O   ASP A 110      -4.304   1.002 -16.993  1.00 10.00      A   
ATOM    342  N   ILE A 111      -6.060  -0.314 -16.498  1.00 10.00      A   
ATOM    343  HN  ILE A 111      -7.006  -0.345 -16.239  1.00 10.00      A   
ATOM    344  CA  ILE A 111      -5.342  -1.565 -16.713  1.00 10.00      A   
ATOM    345  CB  ILE A 111      -6.230  -2.774 -16.346  1.00 10.00      A   
ATOM    346  CG1 ILE A 111      -6.888  -2.564 -14.980  1.00 10.00      A   
ATOM    347  CG2 ILE A 111      -5.422  -4.065 -16.357  1.00 10.00      A   
ATOM    348  CD1 ILE A 111      -7.982  -3.562 -14.670  1.00 10.00      A   
ATOM    349  C   ILE A 111      -4.906  -1.710 -18.170  1.00 10.00      A   
ATOM    350  O   ILE A 111      -3.741  -1.994 -18.460  1.00 10.00      A   
ATOM    351  N   LEU A 112      -5.849  -1.490 -19.074  1.00 10.00      A   
ATOM    352  HN  LEU A 112      -6.745  -1.231 -18.768  1.00 10.00      A   
ATOM    353  CA  LEU A 112      -5.614  -1.619 -20.509  1.00 10.00      A   
ATOM    354  CB  LEU A 112      -6.931  -1.398 -21.262  1.00 10.00      A   
ATOM    355  CG  LEU A 112      -6.931  -1.696 -22.761  1.00 10.00      A   
ATOM    356  CD1 LEU A 112      -6.796  -3.188 -23.014  1.00 10.00      A   
ATOM    357  CD2 LEU A 112      -8.194  -1.152 -23.408  1.00 10.00      A   
ATOM    358  C   LEU A 112      -4.542  -0.661 -21.030  1.00 10.00      A   
ATOM    359  O   LEU A 112      -3.838  -0.970 -21.994  1.00 10.00      A   
ATOM    360  N   LYS A 113      -4.411   0.493 -20.401  1.00 10.00      A   
ATOM    361  HN  LYS A 113      -4.988   0.689 -19.628  1.00 10.00      A   
ATOM    362  CA  LYS A 113      -3.443   1.487 -20.839  1.00 10.00      A   
ATOM    363  CB  LYS A 113      -3.998   2.897 -20.625  1.00 10.00      A   
ATOM    364  CG  LYS A 113      -3.005   4.008 -20.924  1.00 10.00      A   
ATOM    365  CD  LYS A 113      -3.470   5.335 -20.354  1.00 10.00      A   
ATOM    366  CE  LYS A 113      -2.401   6.405 -20.507  1.00 10.00      A   
ATOM    367  NZ  LYS A 113      -2.175   6.769 -21.931  1.00 10.00      A   
ATOM    368  HZ1 LYS A 113      -3.067   7.068 -22.370  1.00 10.00      A   
ATOM    369  HZ2 LYS A 113      -1.797   5.954 -22.458  1.00 10.00      A   
ATOM    370  HZ3 LYS A 113      -1.493   7.552 -21.991  1.00 10.00      A   
ATOM    371  C   LYS A 113      -2.085   1.357 -20.152  1.00 10.00      A   
ATOM    372  O   LYS A 113      -1.046   1.409 -20.809  1.00 10.00      A   
ATOM    373  N   HIS A 114      -2.091   1.178 -18.840  1.00 10.00      A   
ATOM    374  HN  HIS A 114      -2.948   1.090 -18.368  1.00 10.00      A   
ATOM    375  CA  HIS A 114      -0.845   1.108 -18.081  1.00 10.00      A   
ATOM    376  CB  HIS A 114      -1.059   1.487 -16.615  1.00 10.00      A   
ATOM    377  CG  HIS A 114      -1.097   2.966 -16.375  1.00 10.00      A   
ATOM    378  ND1 HIS A 114      -0.051   3.686 -15.842  1.00 10.00      A   
ATOM    379  HD1 HIS A 114       0.820   3.323 -15.561  1.00 10.00      A   
ATOM    380  CD2 HIS A 114      -2.085   3.865 -16.614  1.00 10.00      A   
ATOM    381  CE1 HIS A 114      -0.428   4.970 -15.770  1.00 10.00      A   
ATOM    382  NE2 HIS A 114      -1.655   5.133 -16.228  1.00 10.00      A   
ATOM    383  C   HIS A 114      -0.086  -0.210 -18.200  1.00 10.00      A   
ATOM    384  O   HIS A 114       1.066  -0.226 -18.633  1.00 10.00      A   
ATOM    385  N   VAL A 115      -0.713  -1.314 -17.819  1.00 10.00      A   
ATOM    386  HN  VAL A 115      -1.644  -1.262 -17.518  1.00 10.00      A   
ATOM    387  CA  VAL A 115      -0.031  -2.607 -17.846  1.00 10.00      A   
ATOM    388  CB  VAL A 115      -0.306  -3.461 -16.589  1.00 10.00      A   
ATOM    389  CG1 VAL A 115       0.565  -2.997 -15.432  1.00 10.00      A   
ATOM    390  CG2 VAL A 115      -1.775  -3.406 -16.201  1.00 10.00      A   
ATOM    391  C   VAL A 115      -0.262  -3.428 -19.114  1.00 10.00      A   
ATOM    392  O   VAL A 115       0.678  -4.030 -19.634  1.00 10.00      A   
ATOM    393  N   ILE A 116      -1.494  -3.448 -19.615  1.00 10.00      A   
ATOM    394  HN  ILE A 116      -2.201  -2.926 -19.177  1.00 10.00      A   
ATOM    395  CA  ILE A 116      -1.817  -4.231 -20.811  1.00 10.00      A   
ATOM    396  CB  ILE A 116      -3.325  -4.213 -21.139  1.00 10.00      A   
ATOM    397  CG1 ILE A 116      -4.123  -4.864 -20.003  1.00 10.00      A   
ATOM    398  CG2 ILE A 116      -3.611  -4.916 -22.459  1.00 10.00      A   
ATOM    399  CD1 ILE A 116      -3.738  -6.302 -19.719  1.00 10.00      A   
ATOM    400  C   ILE A 116      -0.992  -3.808 -22.028  1.00 10.00      A   
ATOM    401  O   ILE A 116      -0.185  -4.589 -22.538  1.00 10.00      A   
ATOM    402  N   GLY A 117      -1.201  -2.585 -22.494  1.00 10.00      A   
ATOM    403  HN  GLY A 117      -1.872  -2.012 -22.066  1.00 10.00      A   
ATOM    404  CA  GLY A 117      -0.460  -2.093 -23.640  1.00 10.00      A   
ATOM    405  C   GLY A 117      -0.824  -2.815 -24.924  1.00 10.00      A   
ATOM    406  O   GLY A 117      -1.909  -2.615 -25.468  1.00 10.00      A   
ATOM    407  N   ASP A 118       0.075  -3.670 -25.401  1.00 10.00      A   
ATOM    408  HN  ASP A 118       0.914  -3.805 -24.911  1.00 10.00      A   
ATOM    409  CA  ASP A 118      -0.158  -4.414 -26.637  1.00 10.00      A   
ATOM    410  CB  ASP A 118       1.096  -4.439 -27.525  1.00 10.00      A   
ATOM    411  CG  ASP A 118       1.971  -5.666 -27.322  1.00 10.00      A   
ATOM    412  OD1 ASP A 118       1.848  -6.628 -28.114  1.00 10.00      A   
ATOM    413  OD2 ASP A 118       2.795  -5.666 -26.387  1.00 10.00      A   
ATOM    414  C   ASP A 118      -0.664  -5.827 -26.366  1.00 10.00      A   
ATOM    415  O   ASP A 118      -1.022  -6.553 -27.293  1.00 10.00      A   
ATOM    416  N   TYR A 119      -0.731  -6.199 -25.091  1.00 10.00      A   
ATOM    417  HN  TYR A 119      -0.458  -5.563 -24.395  1.00 10.00      A   
ATOM    418  CA  TYR A 119      -1.195  -7.530 -24.694  1.00 10.00      A   
ATOM    419  CB  TYR A 119      -0.673  -7.894 -23.300  1.00 10.00      A   
ATOM    420  CG  TYR A 119       0.766  -8.359 -23.265  1.00 10.00      A   
ATOM    421  CD1 TYR A 119       1.076  -9.704 -23.105  1.00 10.00      A   
ATOM    422  CD2 TYR A 119       1.815  -7.457 -23.376  1.00 10.00      A   
ATOM    423  CE1 TYR A 119       2.388 -10.138 -23.058  1.00 10.00      A   
ATOM    424  CE2 TYR A 119       3.128  -7.881 -23.335  1.00 10.00      A   
ATOM    425  CZ  TYR A 119       3.411  -9.220 -23.173  1.00 10.00      A   
ATOM    426  OH  TYR A 119       4.723  -9.642 -23.120  1.00 10.00      A   
ATOM    427  HH  TYR A 119       4.848 -10.399 -23.713  1.00 10.00      A   
ATOM    428  C   TYR A 119      -2.721  -7.627 -24.715  1.00 10.00      A   
ATOM    429  O   TYR A 119      -3.309  -8.486 -24.057  1.00 10.00      A   
ATOM    430  N   LYS A 120      -3.356  -6.755 -25.485  1.00 10.00      A   
ATOM    431  HN  LYS A 120      -2.831  -6.113 -26.006  1.00 10.00      A   
ATOM    432  CA  LYS A 120      -4.811  -6.736 -25.589  1.00 10.00      A   
ATOM    433  CB  LYS A 120      -5.311  -5.387 -26.116  1.00 10.00      A   
ATOM    434  CG  LYS A 120      -4.420  -4.751 -27.170  1.00 10.00      A   
ATOM    435  CD  LYS A 120      -4.839  -3.316 -27.440  1.00 10.00      A   
ATOM    436  CE  LYS A 120      -3.706  -2.516 -28.060  1.00 10.00      A   
ATOM    437  NZ  LYS A 120      -4.004  -1.060 -28.076  1.00 10.00      A   
ATOM    438  HZ1 LYS A 120      -4.628  -0.831 -28.875  1.00 10.00      A   
ATOM    439  HZ2 LYS A 120      -3.126  -0.515 -28.172  1.00 10.00      A   
ATOM    440  HZ3 LYS A 120      -4.478  -0.781 -27.194  1.00 10.00      A   
ATOM    441  C   LYS A 120      -5.319  -7.884 -26.455  1.00 10.00      A   
ATOM    442  O   LYS A 120      -6.520  -8.148 -26.520  1.00 10.00      A   
ATOM    443  N   ASP A 121      -4.392  -8.575 -27.102  1.00 10.00      A   
ATOM    444  HN  ASP A 121      -3.445  -8.326 -26.993  1.00 10.00      A   
ATOM    445  CA  ASP A 121      -4.730  -9.706 -27.958  1.00 10.00      A   
ATOM    446  CB  ASP A 121      -3.547 -10.084 -28.862  1.00 10.00      A   
ATOM    447  CG  ASP A 121      -2.283 -10.441 -28.098  1.00 10.00      A   
ATOM    448  OD1 ASP A 121      -1.724 -11.533 -28.340  1.00 10.00      A   
ATOM    449  OD2 ASP A 121      -1.831  -9.623 -27.270  1.00 10.00      A   
ATOM    450  C   ASP A 121      -5.166 -10.896 -27.111  1.00 10.00      A   
ATOM    451  O   ASP A 121      -5.918 -11.758 -27.565  1.00 10.00      A   
ATOM    452  N   ILE A 122      -4.704 -10.920 -25.869  1.00 10.00      A   
ATOM    453  HN  ILE A 122      -4.109 -10.197 -25.571  1.00 10.00      A   
ATOM    454  CA  ILE A 122      -5.041 -11.984 -24.934  1.00 10.00      A   
ATOM    455  CB  ILE A 122      -3.800 -12.831 -24.574  1.00 10.00      A   
ATOM    456  CG1 ILE A 122      -2.603 -11.925 -24.253  1.00 10.00      A   
ATOM    457  CG2 ILE A 122      -3.465 -13.796 -25.703  1.00 10.00      A   
ATOM    458  CD1 ILE A 122      -1.376 -12.669 -23.772  1.00 10.00      A   
ATOM    459  C   ILE A 122      -5.626 -11.390 -23.657  1.00 10.00      A   
ATOM    460  O   ILE A 122      -5.607 -12.021 -22.601  1.00 10.00      A   
ATOM    461  N   PHE A 123      -6.170 -10.178 -23.783  1.00 10.00      A   
ATOM    462  HN  PHE A 123      -6.179  -9.759 -24.669  1.00 10.00      A   
ATOM    463  CA  PHE A 123      -6.753  -9.448 -22.654  1.00 10.00      A   
ATOM    464  CB  PHE A 123      -7.365  -8.111 -23.101  1.00 10.00      A   
ATOM    465  CG  PHE A 123      -7.979  -7.310 -21.983  1.00 10.00      A   
ATOM    466  CD1 PHE A 123      -7.179  -6.618 -21.090  1.00 10.00      A   
ATOM    467  CD2 PHE A 123      -9.355  -7.249 -21.829  1.00 10.00      A   
ATOM    468  CE1 PHE A 123      -7.738  -5.880 -20.063  1.00 10.00      A   
ATOM    469  CE2 PHE A 123      -9.921  -6.514 -20.805  1.00 10.00      A   
ATOM    470  CZ  PHE A 123      -9.111  -5.828 -19.921  1.00 10.00      A   
ATOM    471  C   PHE A 123      -7.746 -10.266 -21.813  1.00 10.00      A   
ATOM    472  O   PHE A 123      -7.543 -10.407 -20.612  1.00 10.00      A   
ATOM    473  N   PRO A 124      -8.826 -10.817 -22.413  1.00 10.00      A   
ATOM    474  CA  PRO A 124      -9.828 -11.599 -21.668  1.00 10.00      A   
ATOM    475  CB  PRO A 124     -10.711 -12.185 -22.770  1.00 10.00      A   
ATOM    476  CG  PRO A 124     -10.593 -11.208 -23.884  1.00 10.00      A   
ATOM    477  CD  PRO A 124      -9.173 -10.722 -23.846  1.00 10.00      A   
ATOM    478  C   PRO A 124      -9.220 -12.720 -20.824  1.00 10.00      A   
ATOM    479  O   PRO A 124      -9.513 -12.838 -19.634  1.00 10.00      A   
ATOM    480  N   ASP A 125      -8.364 -13.526 -21.436  1.00 10.00      A   
ATOM    481  HN  ASP A 125      -8.147 -13.365 -22.377  1.00 10.00      A   
ATOM    482  CA  ASP A 125      -7.731 -14.640 -20.738  1.00 10.00      A   
ATOM    483  CB  ASP A 125      -7.010 -15.550 -21.736  1.00 10.00      A   
ATOM    484  CG  ASP A 125      -6.273 -16.693 -21.070  1.00 10.00      A   
ATOM    485  OD1 ASP A 125      -6.833 -17.323 -20.149  1.00 10.00      A   
ATOM    486  OD2 ASP A 125      -5.129 -16.982 -21.475  1.00 10.00      A   
ATOM    487  C   ASP A 125      -6.763 -14.147 -19.665  1.00 10.00      A   
ATOM    488  O   ASP A 125      -6.738 -14.663 -18.546  1.00 10.00      A   
ATOM    489  N   LEU A 126      -5.977 -13.138 -20.012  1.00 10.00      A   
ATOM    490  HN  LEU A 126      -6.046 -12.768 -20.921  1.00 10.00      A   
ATOM    491  CA  LEU A 126      -5.009 -12.563 -19.088  1.00 10.00      A   
ATOM    492  CB  LEU A 126      -4.185 -11.492 -19.808  1.00 10.00      A   
ATOM    493  CG  LEU A 126      -2.802 -11.188 -19.233  1.00 10.00      A   
ATOM    494  CD1 LEU A 126      -1.873 -12.379 -19.411  1.00 10.00      A   
ATOM    495  CD2 LEU A 126      -2.219  -9.951 -19.894  1.00 10.00      A   
ATOM    496  C   LEU A 126      -5.717 -11.954 -17.881  1.00 10.00      A   
ATOM    497  O   LEU A 126      -5.328 -12.180 -16.734  1.00 10.00      A   
ATOM    498  N   PHE A 127      -6.770 -11.197 -18.156  1.00 10.00      A   
ATOM    499  HN  PHE A 127      -7.031 -11.070 -19.098  1.00 10.00      A   
ATOM    500  CA  PHE A 127      -7.552 -10.542 -17.117  1.00 10.00      A   
ATOM    501  CB  PHE A 127      -8.623  -9.652 -17.755  1.00 10.00      A   
ATOM    502  CG  PHE A 127      -9.346  -8.761 -16.788  1.00 10.00      A   
ATOM    503  CD1 PHE A 127      -8.716  -7.658 -16.238  1.00 10.00      A   
ATOM    504  CD2 PHE A 127     -10.661  -9.022 -16.436  1.00 10.00      A   
ATOM    505  CE1 PHE A 127      -9.381  -6.832 -15.354  1.00 10.00      A   
ATOM    506  CE2 PHE A 127     -11.331  -8.200 -15.551  1.00 10.00      A   
ATOM    507  CZ  PHE A 127     -10.690  -7.103 -15.010  1.00 10.00      A   
ATOM    508  C   PHE A 127      -8.198 -11.568 -16.192  1.00 10.00      A   
ATOM    509  O   PHE A 127      -8.184 -11.412 -14.970  1.00 10.00      A   
ATOM    510  N   LYS A 128      -8.752 -12.622 -16.781  1.00 10.00      A   
ATOM    511  HN  LYS A 128      -8.737 -12.687 -17.763  1.00 10.00      A   
ATOM    512  CA  LYS A 128      -9.396 -13.677 -16.008  1.00 10.00      A   
ATOM    513  CB  LYS A 128     -10.048 -14.704 -16.934  1.00 10.00      A   
ATOM    514  CG  LYS A 128     -10.891 -15.740 -16.209  1.00 10.00      A   
ATOM    515  CD  LYS A 128     -11.192 -16.929 -17.103  1.00 10.00      A   
ATOM    516  CE  LYS A 128     -12.005 -17.980 -16.368  1.00 10.00      A   
ATOM    517  NZ  LYS A 128     -12.149 -19.225 -17.168  1.00 10.00      A   
ATOM    518  HZ1 LYS A 128     -12.757 -19.050 -17.992  1.00 10.00      A   
ATOM    519  HZ2 LYS A 128     -12.570 -19.980 -16.590  1.00 10.00      A   
ATOM    520  HZ3 LYS A 128     -11.219 -19.545 -17.501  1.00 10.00      A   
ATOM    521  C   LYS A 128      -8.391 -14.369 -15.092  1.00 10.00      A   
ATOM    522  O   LYS A 128      -8.684 -14.643 -13.925  1.00 10.00      A   
ATOM    523  N   ARG A 129      -7.202 -14.638 -15.624  1.00 10.00      A   
ATOM    524  HN  ARG A 129      -7.026 -14.385 -16.560  1.00 10.00      A   
ATOM    525  CA  ARG A 129      -6.155 -15.298 -14.855  1.00 10.00      A   
ATOM    526  CB  ARG A 129      -4.957 -15.658 -15.735  1.00 10.00      A   
ATOM    527  CG  ARG A 129      -5.139 -16.945 -16.521  1.00 10.00      A   
ATOM    528  CD  ARG A 129      -3.819 -17.429 -17.094  1.00 10.00      A   
ATOM    529  NE  ARG A 129      -3.766 -17.295 -18.550  1.00 10.00      A   
ATOM    530  HE  ARG A 129      -4.607 -17.073 -19.015  1.00 10.00      A   
ATOM    531  CZ  ARG A 129      -2.658 -17.468 -19.270  1.00 10.00      A   
ATOM    532  NH1 ARG A 129      -1.507 -17.751 -18.671  1.00 10.00      A   
ATOM    533 HH11 ARG A 129      -0.640 -17.900 -19.232  1.00 10.00      A   
ATOM    534 HH12 ARG A 129      -1.463 -17.822 -17.630  1.00 10.00      A   
ATOM    535  NH2 ARG A 129      -2.703 -17.357 -20.589  1.00 10.00      A   
ATOM    536 HH21 ARG A 129      -3.619 -17.133 -21.069  1.00 10.00      A   
ATOM    537 HH22 ARG A 129      -1.845 -17.489 -21.157  1.00 10.00      A   
ATOM    538  C   ARG A 129      -5.718 -14.445 -13.671  1.00 10.00      A   
ATOM    539  O   ARG A 129      -5.392 -14.966 -12.606  1.00 10.00      A   
ATOM    540  N   ALA A 130      -5.721 -13.133 -13.858  1.00 10.00      A   
ATOM    541  HN  ALA A 130      -5.978 -12.774 -14.739  1.00 10.00      A   
ATOM    542  CA  ALA A 130      -5.342 -12.215 -12.794  1.00 10.00      A   
ATOM    543  CB  ALA A 130      -5.241 -10.799 -13.330  1.00 10.00      A   
ATOM    544  C   ALA A 130      -6.354 -12.278 -11.655  1.00 10.00      A   
ATOM    545  O   ALA A 130      -5.984 -12.329 -10.481  1.00 10.00      A   
ATOM    546  N   ALA A 131      -7.632 -12.299 -12.016  1.00 10.00      A   
ATOM    547  HN  ALA A 131      -7.857 -12.269 -12.972  1.00 10.00      A   
ATOM    548  CA  ALA A 131      -8.710 -12.355 -11.037  1.00 10.00      A   
ATOM    549  CB  ALA A 131     -10.062 -12.240 -11.727  1.00 10.00      A   
ATOM    550  C   ALA A 131      -8.642 -13.625 -10.190  1.00 10.00      A   
ATOM    551  O   ALA A 131      -8.768 -13.570  -8.966  1.00 10.00      A   
ATOM    552  N   GLU A 132      -8.432 -14.765 -10.842  1.00 10.00      A   
ATOM    553  HN  GLU A 132      -8.334 -14.749 -11.819  1.00 10.00      A   
ATOM    554  CA  GLU A 132      -8.354 -16.038 -10.132  1.00 10.00      A   
ATOM    555  CB  GLU A 132      -8.437 -17.233 -11.086  1.00 10.00      A   
ATOM    556  CG  GLU A 132      -7.357 -17.271 -12.152  1.00 10.00      A   
ATOM    557  CD  GLU A 132      -7.128 -18.658 -12.704  1.00 10.00      A   
ATOM    558  OE1 GLU A 132      -5.967 -19.115 -12.711  1.00 10.00      A   
ATOM    559  OE2 GLU A 132      -8.110 -19.304 -13.124  1.00 10.00      A   
ATOM    560  C   GLU A 132      -7.106 -16.123  -9.253  1.00 10.00      A   
ATOM    561  O   GLU A 132      -7.167 -16.621  -8.129  1.00 10.00      A   
ATOM    562  N   ARG A 133      -5.980 -15.625  -9.760  1.00 10.00      A   
ATOM    563  HN  ARG A 133      -5.990 -15.233 -10.662  1.00 10.00      A   
ATOM    564  CA  ARG A 133      -4.734 -15.648  -9.002  1.00 10.00      A   
ATOM    565  CB  ARG A 133      -3.545 -15.212  -9.865  1.00 10.00      A   
ATOM    566  CG  ARG A 133      -3.167 -16.202 -10.956  1.00 10.00      A   
ATOM    567  CD  ARG A 133      -2.927 -17.590 -10.389  1.00 10.00      A   
ATOM    568  NE  ARG A 133      -3.639 -18.616 -11.146  1.00 10.00      A   
ATOM    569  HE  ARG A 133      -4.431 -18.330 -11.668  1.00 10.00      A   
ATOM    570  CZ  ARG A 133      -3.297 -19.900 -11.174  1.00 10.00      A   
ATOM    571  NH1 ARG A 133      -2.241 -20.332 -10.494  1.00 10.00      A   
ATOM    572 HH11 ARG A 133      -1.669 -19.668  -9.937  1.00 10.00      A   
ATOM    573 HH12 ARG A 133      -1.988 -21.345 -10.510  1.00 10.00      A   
ATOM    574  NH2 ARG A 133      -4.023 -20.749 -11.885  1.00 10.00      A   
ATOM    575 HH21 ARG A 133      -4.866 -20.398 -12.411  1.00 10.00      A   
ATOM    576 HH22 ARG A 133      -3.760 -21.757 -11.937  1.00 10.00      A   
ATOM    577  C   ARG A 133      -4.846 -14.762  -7.770  1.00 10.00      A   
ATOM    578  O   ARG A 133      -4.373 -15.120  -6.691  1.00 10.00      A   
ATOM    579  N   LEU A 134      -5.493 -13.614  -7.940  1.00 10.00      A   
ATOM    580  HN  LEU A 134      -5.839 -13.389  -8.834  1.00 10.00      A   
ATOM    581  CA  LEU A 134      -5.694 -12.665  -6.851  1.00 10.00      A   
ATOM    582  CB  LEU A 134      -6.450 -11.439  -7.372  1.00 10.00      A   
ATOM    583  CG  LEU A 134      -6.535 -10.232  -6.437  1.00 10.00      A   
ATOM    584  CD1 LEU A 134      -5.170  -9.583  -6.271  1.00 10.00      A   
ATOM    585  CD2 LEU A 134      -7.546  -9.226  -6.963  1.00 10.00      A   
ATOM    586  C   LEU A 134      -6.475 -13.314  -5.711  1.00 10.00      A   
ATOM    587  O   LEU A 134      -6.153 -13.133  -4.536  1.00 10.00      A   
ATOM    588  N   GLN A 135      -7.492 -14.083  -6.071  1.00 10.00      A   
ATOM    589  HN  GLN A 135      -7.695 -14.184  -7.026  1.00 10.00      A   
ATOM    590  CA  GLN A 135      -8.328 -14.767  -5.096  1.00 10.00      A   
ATOM    591  CB  GLN A 135      -9.627 -15.236  -5.764  1.00 10.00      A   
ATOM    592  CG  GLN A 135     -10.540 -16.069  -4.877  1.00 10.00      A   
ATOM    593  CD  GLN A 135     -11.102 -15.287  -3.705  1.00 10.00      A   
ATOM    594  OE1 GLN A 135     -12.156 -14.668  -3.807  1.00 10.00      A   
ATOM    595  NE2 GLN A 135     -10.406 -15.318  -2.582  1.00 10.00      A   
ATOM    596 HE21 GLN A 135      -9.574 -15.841  -2.565  1.00 10.00      A   
ATOM    597 HE22 GLN A 135     -10.749 -14.816  -1.813  1.00 10.00      A   
ATOM    598  C   GLN A 135      -7.595 -15.956  -4.469  1.00 10.00      A   
ATOM    599  O   GLN A 135      -7.813 -16.290  -3.302  1.00 10.00      A   
ATOM    600  N   TYR A 136      -6.716 -16.577  -5.244  1.00 10.00      A   
ATOM    601  HN  TYR A 136      -6.572 -16.249  -6.159  1.00 10.00      A   
ATOM    602  CA  TYR A 136      -5.971 -17.741  -4.782  1.00 10.00      A   
ATOM    603  CB  TYR A 136      -5.460 -18.552  -5.979  1.00 10.00      A   
ATOM    604  CG  TYR A 136      -4.636 -19.768  -5.611  1.00 10.00      A   
ATOM    605  CD1 TYR A 136      -3.347 -19.927  -6.103  1.00 10.00      A   
ATOM    606  CD2 TYR A 136      -5.144 -20.755  -4.775  1.00 10.00      A   
ATOM    607  CE1 TYR A 136      -2.588 -21.036  -5.776  1.00 10.00      A   
ATOM    608  CE2 TYR A 136      -4.392 -21.866  -4.442  1.00 10.00      A   
ATOM    609  CZ  TYR A 136      -3.114 -22.001  -4.944  1.00 10.00      A   
ATOM    610  OH  TYR A 136      -2.361 -23.108  -4.616  1.00 10.00      A   
ATOM    611  HH  TYR A 136      -1.424 -22.878  -4.645  1.00 10.00      A   
ATOM    612  C   TYR A 136      -4.818 -17.394  -3.838  1.00 10.00      A   
ATOM    613  O   TYR A 136      -4.730 -17.937  -2.737  1.00 10.00      A   
ATOM    614  N   VAL A 137      -3.942 -16.491  -4.258  1.00 10.00      A   
ATOM    615  HN  VAL A 137      -4.078 -16.052  -5.128  1.00 10.00      A   
ATOM    616  CA  VAL A 137      -2.784 -16.133  -3.443  1.00 10.00      A   
ATOM    617  CB  VAL A 137      -1.530 -15.802  -4.293  1.00 10.00      A   
ATOM    618  CG1 VAL A 137      -1.734 -14.558  -5.144  1.00 10.00      A   
ATOM    619  CG2 VAL A 137      -0.289 -15.673  -3.421  1.00 10.00      A   
ATOM    620  C   VAL A 137      -3.070 -15.035  -2.415  1.00 10.00      A   
ATOM    621  O   VAL A 137      -2.638 -15.132  -1.268  1.00 10.00      A   
ATOM    622  N   PHE A 138      -3.809 -14.006  -2.804  1.00 10.00      A   
ATOM    623  HN  PHE A 138      -4.168 -13.985  -3.716  1.00 10.00      A   
ATOM    624  CA  PHE A 138      -4.100 -12.912  -1.884  1.00 10.00      A   
ATOM    625  CB  PHE A 138      -4.085 -11.561  -2.604  1.00 10.00      A   
ATOM    626  CG  PHE A 138      -2.723 -11.169  -3.101  1.00 10.00      A   
ATOM    627  CD1 PHE A 138      -1.712 -10.852  -2.208  1.00 10.00      A   
ATOM    628  CD2 PHE A 138      -2.449 -11.128  -4.458  1.00 10.00      A   
ATOM    629  CE1 PHE A 138      -0.454 -10.502  -2.658  1.00 10.00      A   
ATOM    630  CE2 PHE A 138      -1.194 -10.776  -4.916  1.00 10.00      A   
ATOM    631  CZ  PHE A 138      -0.194 -10.464  -4.015  1.00 10.00      A   
ATOM    632  C   PHE A 138      -5.409 -13.121  -1.134  1.00 10.00      A   
ATOM    633  O   PHE A 138      -5.497 -12.861   0.063  1.00 10.00      A   
ATOM    634  N   GLY A 139      -6.423 -13.593  -1.839  1.00 10.00      A   
ATOM    635  HN  GLY A 139      -6.298 -13.784  -2.794  1.00 10.00      A   
ATOM    636  CA  GLY A 139      -7.708 -13.826  -1.213  1.00 10.00      A   
ATOM    637  C   GLY A 139      -8.707 -12.732  -1.526  1.00 10.00      A   
ATOM    638  O   GLY A 139      -9.734 -12.607  -0.856  1.00 10.00      A   
ATOM    639  N   TYR A 140      -8.411 -11.943  -2.546  1.00 10.00      A   
ATOM    640  HN  TYR A 140      -7.587 -12.103  -3.053  1.00 10.00      A   
ATOM    641  CA  TYR A 140      -9.291 -10.858  -2.946  1.00 10.00      A   
ATOM    642  CB  TYR A 140      -8.509  -9.550  -3.071  1.00 10.00      A   
ATOM    643  CG  TYR A 140      -8.141  -8.922  -1.746  1.00 10.00      A   
ATOM    644  CD1 TYR A 140      -8.973  -7.985  -1.147  1.00 10.00      A   
ATOM    645  CD2 TYR A 140      -6.963  -9.263  -1.096  1.00 10.00      A   
ATOM    646  CE1 TYR A 140      -8.640  -7.402   0.061  1.00 10.00      A   
ATOM    647  CE2 TYR A 140      -6.624  -8.687   0.112  1.00 10.00      A   
ATOM    648  CZ  TYR A 140      -7.465  -7.758   0.686  1.00 10.00      A   
ATOM    649  OH  TYR A 140      -7.125  -7.182   1.888  1.00 10.00      A   
ATOM    650  HH  TYR A 140      -6.364  -6.607   1.765  1.00 10.00      A   
ATOM    651  C   TYR A 140      -9.968 -11.188  -4.265  1.00 10.00      A   
ATOM    652  O   TYR A 140      -9.309 -11.578  -5.226  1.00 10.00      A   
ATOM    653  N   LYS A 141     -11.280 -11.038  -4.305  1.00 10.00      A   
ATOM    654  HN  LYS A 141     -11.757 -10.726  -3.503  1.00 10.00      A   
ATOM    655  CA  LYS A 141     -12.036 -11.323  -5.511  1.00 10.00      A   
ATOM    656  CB  LYS A 141     -13.339 -12.054  -5.175  1.00 10.00      A   
ATOM    657  CG  LYS A 141     -14.125 -12.517  -6.392  1.00 10.00      A   
ATOM    658  CD  LYS A 141     -15.114 -13.615  -6.036  1.00 10.00      A   
ATOM    659  CE  LYS A 141     -14.429 -14.969  -5.952  1.00 10.00      A   
ATOM    660  NZ  LYS A 141     -15.406 -16.080  -5.806  1.00 10.00      A   
ATOM    661  HZ1 LYS A 141     -15.812 -16.075  -4.850  1.00 10.00      A   
ATOM    662  HZ2 LYS A 141     -14.936 -16.993  -5.965  1.00 10.00      A   
ATOM    663  HZ3 LYS A 141     -16.176 -15.974  -6.497  1.00 10.00      A   
ATOM    664  C   LYS A 141     -12.324 -10.042  -6.283  1.00 10.00      A   
ATOM    665  O   LYS A 141     -12.867  -9.082  -5.733  1.00 10.00      A   
ATOM    666  N   LEU A 142     -11.939 -10.035  -7.549  1.00 10.00      A   
ATOM    667  HN  LEU A 142     -11.498 -10.828  -7.913  1.00 10.00      A   
ATOM    668  CA  LEU A 142     -12.155  -8.889  -8.416  1.00 10.00      A   
ATOM    669  CB  LEU A 142     -11.054  -8.829  -9.479  1.00 10.00      A   
ATOM    670  CG  LEU A 142     -11.056  -7.602 -10.390  1.00 10.00      A   
ATOM    671  CD1 LEU A 142     -10.692  -6.354  -9.604  1.00 10.00      A   
ATOM    672  CD2 LEU A 142     -10.102  -7.804 -11.555  1.00 10.00      A   
ATOM    673  C   LEU A 142     -13.519  -9.001  -9.086  1.00 10.00      A   
ATOM    674  O   LEU A 142     -13.713  -9.826  -9.978  1.00 10.00      A   
ATOM    675  N   VAL A 143     -14.464  -8.186  -8.641  1.00 10.00      A   
ATOM    676  HN  VAL A 143     -14.248  -7.548  -7.924  1.00 10.00      A   
ATOM    677  CA  VAL A 143     -15.814  -8.209  -9.193  1.00 10.00      A   
ATOM    678  CB  VAL A 143     -16.843  -8.706  -8.146  1.00 10.00      A   
ATOM    679  CG1 VAL A 143     -18.196  -8.981  -8.788  1.00 10.00      A   
ATOM    680  CG2 VAL A 143     -16.334  -9.946  -7.429  1.00 10.00      A   
ATOM    681  C   VAL A 143     -16.230  -6.818  -9.667  1.00 10.00      A   
ATOM    682  O   VAL A 143     -15.769  -5.807  -9.131  1.00 10.00      A   
ATOM    683  N   GLU A 144     -17.087  -6.774 -10.680  1.00 10.00      A   
ATOM    684  HN  GLU A 144     -17.402  -7.612 -11.076  1.00 10.00      A   
ATOM    685  CA  GLU A 144     -17.583  -5.514 -11.207  1.00 10.00      A   
ATOM    686  CB  GLU A 144     -18.015  -5.675 -12.669  1.00 10.00      A   
ATOM    687  CG  GLU A 144     -18.154  -4.361 -13.425  1.00 10.00      A   
ATOM    688  CD  GLU A 144     -18.551  -4.544 -14.876  1.00 10.00      A   
ATOM    689  OE1 GLU A 144     -18.206  -3.672 -15.707  1.00 10.00      A   
ATOM    690  OE2 GLU A 144     -19.214  -5.553 -15.195  1.00 10.00      A   
ATOM    691  C   GLU A 144     -18.755  -5.046 -10.349  1.00 10.00      A   
ATOM    692  O   GLU A 144     -19.855  -5.594 -10.438  1.00 10.00      A   
ATOM    693  N   LEU A 145     -18.499  -4.050  -9.506  1.00 10.00      A   
ATOM    694  HN  LEU A 145     -17.598  -3.668  -9.488  1.00 10.00      A   
ATOM    695  CA  LEU A 145     -19.516  -3.508  -8.605  1.00 10.00      A   
ATOM    696  CB  LEU A 145     -18.923  -2.447  -7.666  1.00 10.00      A   
ATOM    697  CG  LEU A 145     -18.347  -1.186  -8.321  1.00 10.00      A   
ATOM    698  CD1 LEU A 145     -18.550   0.023  -7.419  1.00 10.00      A   
ATOM    699  CD2 LEU A 145     -16.870  -1.371  -8.633  1.00 10.00      A   
ATOM    700  C   LEU A 145     -20.713  -2.944  -9.363  1.00 10.00      A   
ATOM    701  O   LEU A 145     -21.844  -2.990  -8.881  1.00 10.00      A   
ATOM    702  N   GLU A 146     -20.457  -2.403 -10.541  1.00 10.00      A   
ATOM    703  HN  GLU A 146     -19.534  -2.384 -10.868  1.00 10.00      A   
ATOM    704  CA  GLU A 146     -21.514  -1.844 -11.363  1.00 10.00      A   
ATOM    705  CB  GLU A 146     -21.231  -0.375 -11.672  1.00 10.00      A   
ATOM    706  CG  GLU A 146     -21.300   0.544 -10.466  1.00 10.00      A   
ATOM    707  CD  GLU A 146     -20.965   1.973 -10.822  1.00 10.00      A   
ATOM    708  OE1 GLU A 146     -19.780   2.344 -10.755  1.00 10.00      A   
ATOM    709  OE2 GLU A 146     -21.887   2.731 -11.187  1.00 10.00      A   
ATOM    710  C   GLU A 146     -21.631  -2.642 -12.654  1.00 10.00      A   
ATOM    711  O   GLU A 146     -20.711  -2.633 -13.471  1.00 10.00      A   
ATOM    712  N   PRO A 147     -22.763  -3.344 -12.845  1.00 10.00      A   
ATOM    713  CA  PRO A 147     -23.009  -4.174 -14.032  1.00 10.00      A   
ATOM    714  CB  PRO A 147     -24.513  -4.434 -13.967  1.00 10.00      A   
ATOM    715  CG  PRO A 147     -24.830  -4.398 -12.514  1.00 10.00      A   
ATOM    716  CD  PRO A 147     -23.900  -3.384 -11.905  1.00 10.00      A   
ATOM    717  C   PRO A 147     -22.649  -3.477 -15.342  1.00 10.00      A   
ATOM    718  O   PRO A 147     -23.241  -2.450 -15.694  1.00 10.00      A   
ATOM    719  N   LYS A 148     -21.656  -4.036 -16.034  1.00 10.00      A   
ATOM    720  HN  LYS A 148     -21.206  -4.825 -15.657  1.00 10.00      A   
ATOM    721  CA  LYS A 148     -21.189  -3.518 -17.318  1.00 10.00      A   
ATOM    722  CB  LYS A 148     -22.179  -3.849 -18.438  1.00 10.00      A   
ATOM    723  CG  LYS A 148     -22.327  -5.339 -18.698  1.00 10.00      A   
ATOM    724  CD  LYS A 148     -23.404  -5.625 -19.730  1.00 10.00      A   
ATOM    725  CE  LYS A 148     -23.481  -7.111 -20.043  1.00 10.00      A   
ATOM    726  NZ  LYS A 148     -24.523  -7.416 -21.059  1.00 10.00      A   
ATOM    727  HZ1 LYS A 148     -25.471  -7.280 -20.655  1.00 10.00      A   
ATOM    728  HZ2 LYS A 148     -24.435  -8.403 -21.379  1.00 10.00      A   
ATOM    729  HZ3 LYS A 148     -24.414  -6.787 -21.882  1.00 10.00      A   
ATOM    730  C   LYS A 148     -20.881  -2.026 -17.269  1.00 10.00      A   
ATOM    731  O   LYS A 148     -21.513  -1.219 -17.953  1.00 10.00      A   
ATOM    732  N   SER A 149     -19.904  -1.665 -16.453  1.00 10.00      A   
ATOM    733  HN  SER A 149     -19.429  -2.361 -15.935  1.00 10.00      A   
ATOM    734  CA  SER A 149     -19.506  -0.273 -16.308  1.00 10.00      A   
ATOM    735  CB  SER A 149     -20.062   0.317 -15.009  1.00 10.00      A   
ATOM    736  OG  SER A 149     -21.464   0.094 -14.908  1.00 10.00      A   
ATOM    737  HG  SER A 149     -21.684  -0.733 -15.356  1.00 10.00      A   
ATOM    738  C   SER A 149     -17.987  -0.115 -16.379  1.00 10.00      A   
ATOM    739  O   SER A 149     -17.465   0.995 -16.251  1.00 10.00      A   
ATOM    740  N   ASN A 150     -17.284  -1.235 -16.572  1.00 10.00      A   
ATOM    741  HN  ASN A 150     -17.764  -2.095 -16.630  1.00 10.00      A   
ATOM    742  CA  ASN A 150     -15.820  -1.241 -16.680  1.00 10.00      A   
ATOM    743  CB  ASN A 150     -15.341  -0.374 -17.853  1.00 10.00      A   
ATOM    744  CG  ASN A 150     -15.656  -0.976 -19.209  1.00 10.00      A   
ATOM    745  OD1 ASN A 150     -15.693  -2.196 -19.373  1.00 10.00      A   
ATOM    746  ND2 ASN A 150     -15.875  -0.120 -20.193  1.00 10.00      A   
ATOM    747 HD21 ASN A 150     -15.821   0.838 -19.994  1.00 10.00      A   
ATOM    748 HD22 ASN A 150     -16.083  -0.480 -21.085  1.00 10.00      A   
ATOM    749  C   ASN A 150     -15.153  -0.799 -15.382  1.00 10.00      A   
ATOM    750  O   ASN A 150     -14.027  -0.295 -15.389  1.00 10.00      A   
ATOM    751  N   THR A 151     -15.844  -1.001 -14.272  1.00 10.00      A   
ATOM    752  HN  THR A 151     -16.723  -1.432 -14.328  1.00 10.00      A   
ATOM    753  CA  THR A 151     -15.327  -0.629 -12.966  1.00 10.00      A   
ATOM    754  CB  THR A 151     -16.207   0.459 -12.319  1.00 10.00      A   
ATOM    755  OG1 THR A 151     -16.541   1.442 -13.312  1.00 10.00      A   
ATOM    756  HG1 THR A 151     -16.375   1.078 -14.188  1.00 10.00      A   
ATOM    757  CG2 THR A 151     -15.463   1.140 -11.180  1.00 10.00      A   
ATOM    758  C   THR A 151     -15.274  -1.856 -12.063  1.00 10.00      A   
ATOM    759  O   THR A 151     -16.302  -2.468 -11.773  1.00 10.00      A   
ATOM    760  N   TYR A 152     -14.076  -2.217 -11.634  1.00 10.00      A   
ATOM    761  HN  TYR A 152     -13.293  -1.675 -11.881  1.00 10.00      A   
ATOM    762  CA  TYR A 152     -13.888  -3.386 -10.789  1.00 10.00      A   
ATOM    763  CB  TYR A 152     -12.928  -4.368 -11.461  1.00 10.00      A   
ATOM    764  CG  TYR A 152     -13.383  -4.806 -12.836  1.00 10.00      A   
ATOM    765  CD1 TYR A 152     -12.951  -4.140 -13.978  1.00 10.00      A   
ATOM    766  CD2 TYR A 152     -14.252  -5.877 -12.992  1.00 10.00      A   
ATOM    767  CE1 TYR A 152     -13.371  -4.530 -15.234  1.00 10.00      A   
ATOM    768  CE2 TYR A 152     -14.676  -6.274 -14.246  1.00 10.00      A   
ATOM    769  CZ  TYR A 152     -14.233  -5.597 -15.364  1.00 10.00      A   
ATOM    770  OH  TYR A 152     -14.654  -5.988 -16.614  1.00 10.00      A   
ATOM    771  HH  TYR A 152     -15.616  -6.053 -16.621  1.00 10.00      A   
ATOM    772  C   TYR A 152     -13.374  -2.988  -9.414  1.00 10.00      A   
ATOM    773  O   TYR A 152     -12.790  -1.914  -9.250  1.00 10.00      A   
ATOM    774  N   ILE A 153     -13.601  -3.847  -8.431  1.00 10.00      A   
ATOM    775  HN  ILE A 153     -14.072  -4.688  -8.626  1.00 10.00      A   
ATOM    776  CA  ILE A 153     -13.169  -3.585  -7.068  1.00 10.00      A   
ATOM    777  CB  ILE A 153     -14.288  -2.862  -6.275  1.00 10.00      A   
ATOM    778  CG1 ILE A 153     -13.716  -2.107  -5.076  1.00 10.00      A   
ATOM    779  CG2 ILE A 153     -15.386  -3.831  -5.845  1.00 10.00      A   
ATOM    780  CD1 ILE A 153     -14.646  -1.051  -4.518  1.00 10.00      A   
ATOM    781  C   ILE A 153     -12.777  -4.895  -6.379  1.00 10.00      A   
ATOM    782  O   ILE A 153     -13.228  -5.969  -6.790  1.00 10.00      A   
ATOM    783  N   LEU A 154     -11.926  -4.810  -5.361  1.00 10.00      A   
ATOM    784  HN  LEU A 154     -11.583  -3.924  -5.088  1.00 10.00      A   
ATOM    785  CA  LEU A 154     -11.480  -5.991  -4.638  1.00 10.00      A   
ATOM    786  CB  LEU A 154     -10.023  -5.844  -4.185  1.00 10.00      A   
ATOM    787  CG  LEU A 154      -8.941  -6.388  -5.125  1.00 10.00      A   
ATOM    788  CD1 LEU A 154      -8.985  -5.687  -6.473  1.00 10.00      A   
ATOM    789  CD2 LEU A 154      -7.563  -6.238  -4.495  1.00 10.00      A   
ATOM    790  C   LEU A 154     -12.367  -6.274  -3.430  1.00 10.00      A   
ATOM    791  O   LEU A 154     -12.504  -5.442  -2.523  1.00 10.00      A   
ATOM    792  N   ILE A 155     -12.974  -7.450  -3.425  1.00 10.00      A   
ATOM    793  HN  ILE A 155     -12.840  -8.062  -4.184  1.00 10.00      A   
ATOM    794  CA  ILE A 155     -13.834  -7.859  -2.329  1.00 10.00      A   
ATOM    795  CB  ILE A 155     -15.213  -8.328  -2.833  1.00 10.00      A   
ATOM    796  CG1 ILE A 155     -15.844  -7.256  -3.724  1.00 10.00      A   
ATOM    797  CG2 ILE A 155     -16.128  -8.642  -1.662  1.00 10.00      A   
ATOM    798  CD1 ILE A 155     -17.123  -7.689  -4.406  1.00 10.00      A   
ATOM    799  C   ILE A 155     -13.168  -8.974  -1.533  1.00 10.00      A   
ATOM    800  O   ILE A 155     -12.662  -9.940  -2.108  1.00 10.00      A   
ATOM    801  N   ASN A 156     -13.156  -8.826  -0.218  1.00 10.00      A   
ATOM    802  HN  ASN A 156     -13.579  -8.033   0.178  1.00 10.00      A   
ATOM    803  CA  ASN A 156     -12.551  -9.811   0.664  1.00 10.00      A   
ATOM    804  CB  ASN A 156     -11.477  -9.149   1.535  1.00 10.00      A   
ATOM    805  CG  ASN A 156     -10.643 -10.144   2.320  1.00 10.00      A   
ATOM    806  OD1 ASN A 156     -10.350  -9.927   3.491  1.00 10.00      A   
ATOM    807  ND2 ASN A 156     -10.232 -11.232   1.684  1.00 10.00      A   
ATOM    808 HD21 ASN A 156     -10.482 -11.351   0.740  1.00 10.00      A   
ATOM    809 HD22 ASN A 156      -9.675 -11.869   2.179  1.00 10.00      A   
ATOM    810  C   ASN A 156     -13.614 -10.450   1.543  1.00 10.00      A   
ATOM    811  O   ASN A 156     -14.373  -9.755   2.213  1.00 10.00      A   
ATOM    812  N   THR A 157     -13.683 -11.770   1.516  1.00 10.00      A   
ATOM    813  HN  THR A 157     -13.080 -12.272   0.933  1.00 10.00      A   
ATOM    814  CA  THR A 157     -14.655 -12.503   2.304  1.00 10.00      A   
ATOM    815  CB  THR A 157     -15.024 -13.815   1.579  1.00 10.00      A   
ATOM    816  OG1 THR A 157     -13.942 -14.191   0.704  1.00 10.00      A   
ATOM    817  HG1 THR A 157     -14.061 -15.108   0.421  1.00 10.00      A   
ATOM    818  CG2 THR A 157     -16.289 -13.622   0.757  1.00 10.00      A   
ATOM    819  C   THR A 157     -14.119 -12.831   3.697  1.00 10.00      A   
ATOM    820  O   THR A 157     -14.782 -12.579   4.708  1.00 10.00      A   
ATOM    821  N   LEU A 158     -12.917 -13.397   3.735  1.00 10.00      A   
ATOM    822  HN  LEU A 158     -12.445 -13.553   2.893  1.00 10.00      A   
ATOM    823  CA  LEU A 158     -12.267 -13.790   4.983  1.00 10.00      A   
ATOM    824  CB  LEU A 158     -13.013 -14.938   5.664  1.00 10.00      A   
ATOM    825  CG  LEU A 158     -12.885 -16.314   4.993  1.00 10.00      A   
ATOM    826  CD1 LEU A 158     -12.697 -17.395   6.049  1.00 10.00      A   
ATOM    827  CD2 LEU A 158     -14.108 -16.610   4.136  1.00 10.00      A   
ATOM    828  C   LEU A 158     -12.070 -12.608   5.931  1.00 10.00      A   
ATOM    829  O   LEU A 158     -11.393 -11.640   5.600  1.00 10.00      A   
ATOM    830  N   GLU A 159     -12.672 -12.682   7.109  1.00 10.00      A   
ATOM    831  HN  GLU A 159     -13.217 -13.466   7.319  1.00 10.00      A   
ATOM    832  CA  GLU A 159     -12.543 -11.615   8.089  1.00 10.00      A   
ATOM    833  CB  GLU A 159     -12.331 -12.170   9.507  1.00 10.00      A   
ATOM    834  CG  GLU A 159     -12.272 -13.690   9.603  1.00 10.00      A   
ATOM    835  CD  GLU A 159     -11.018 -14.267   8.979  1.00 10.00      A   
ATOM    836  OE1 GLU A 159      -9.953 -13.622   9.060  1.00 10.00      A   
ATOM    837  OE2 GLU A 159     -11.097 -15.367   8.396  1.00 10.00      A   
ATOM    838  C   GLU A 159     -13.763 -10.710   8.052  1.00 10.00      A   
ATOM    839  O   GLU A 159     -14.872 -11.140   8.371  1.00 10.00      A   
ATOM    840  N   PRO A 160     -13.575  -9.445   7.659  1.00 10.00      A   
ATOM    841  CA  PRO A 160     -12.271  -8.920   7.289  1.00 10.00      A   
ATOM    842  CB  PRO A 160     -12.609  -7.808   6.288  1.00 10.00      A   
ATOM    843  CG  PRO A 160     -14.030  -7.412   6.575  1.00 10.00      A   
ATOM    844  CD  PRO A 160     -14.625  -8.427   7.523  1.00 10.00      A   
ATOM    845  C   PRO A 160     -11.520  -8.347   8.487  1.00 10.00      A   
ATOM    846  O   PRO A 160     -12.059  -7.547   9.253  1.00 10.00      A   
ATOM    847  N   VAL A 161     -10.281  -8.778   8.663  1.00 10.00      A   
ATOM    848  HN  VAL A 161      -9.910  -9.432   8.024  1.00 10.00      A   
ATOM    849  CA  VAL A 161      -9.451  -8.312   9.769  1.00 10.00      A   
ATOM    850  CB  VAL A 161      -9.207  -9.407  10.825  1.00 10.00      A   
ATOM    851  CG1 VAL A 161      -8.711 -10.688  10.178  1.00 10.00      A   
ATOM    852  CG2 VAL A 161     -10.464  -9.660  11.646  1.00 10.00      A   
ATOM    853  C   VAL A 161      -8.111  -7.788   9.262  1.00 10.00      A   
ATOM    854  O   VAL A 161      -7.774  -7.940   8.083  1.00 10.00      A   
ATOM    855  N   GLU A 166     -23.365  -6.652  12.858  1.00 10.00      A   
ATOM    856  HN  GLU A 166     -24.006  -7.257  12.415  1.00 10.00      A   
ATOM    857  CA  GLU A 166     -23.305  -5.263  12.423  1.00 10.00      A   
ATOM    858  CB  GLU A 166     -24.575  -4.896  11.636  1.00 10.00      A   
ATOM    859  CG  GLU A 166     -24.626  -5.391  10.189  1.00 10.00      A   
ATOM    860  CD  GLU A 166     -24.267  -6.859  10.030  1.00 10.00      A   
ATOM    861  OE1 GLU A 166     -23.364  -7.164   9.222  1.00 10.00      A   
ATOM    862  OE2 GLU A 166     -24.866  -7.710  10.720  1.00 10.00      A   
ATOM    863  C   GLU A 166     -22.060  -5.007  11.584  1.00 10.00      A   
ATOM    864  O   GLU A 166     -21.383  -5.950  11.164  1.00 10.00      A   
ATOM    865  N   MET A 167     -21.761  -3.736  11.350  1.00 10.00      A   
ATOM    866  HN  MET A 167     -22.330  -3.032  11.719  1.00 10.00      A   
ATOM    867  CA  MET A 167     -20.601  -3.364  10.562  1.00 10.00      A   
ATOM    868  CB  MET A 167     -20.607  -1.863  10.241  1.00 10.00      A   
ATOM    869  CG  MET A 167     -19.484  -1.433   9.308  1.00 10.00      A   
ATOM    870  SD  MET A 167     -19.548   0.316   8.888  1.00 10.00      A   
ATOM    871  CE  MET A 167     -20.048   0.227   7.170  1.00 10.00      A   
ATOM    872  C   MET A 167     -19.309  -3.759  11.271  1.00 10.00      A   
ATOM    873  O   MET A 167     -19.094  -3.408  12.430  1.00 10.00      A   
ATOM    874  N   ARG A 168     -18.475  -4.516  10.572  1.00 10.00      A   
ATOM    875  HN  ARG A 168     -18.721  -4.776   9.660  1.00 10.00      A   
ATOM    876  CA  ARG A 168     -17.198  -4.971  11.113  1.00 10.00      A   
ATOM    877  CB  ARG A 168     -17.314  -6.412  11.622  1.00 10.00      A   
ATOM    878  CG  ARG A 168     -17.614  -7.439  10.542  1.00 10.00      A   
ATOM    879  CD  ARG A 168     -18.407  -8.613  11.097  1.00 10.00      A   
ATOM    880  NE  ARG A 168     -19.851  -8.401  10.975  1.00 10.00      A   
ATOM    881  HE  ARG A 168     -20.164  -7.468  10.880  1.00 10.00      A   
ATOM    882  CZ  ARG A 168     -20.752  -9.386  10.952  1.00 10.00      A   
ATOM    883  NH1 ARG A 168     -20.375 -10.645  11.120  1.00 10.00      A   
ATOM    884 HH11 ARG A 168     -19.372 -10.880  11.280  1.00 10.00      A   
ATOM    885 HH12 ARG A 168     -21.087 -11.412  11.088  1.00 10.00      A   
ATOM    886  NH2 ARG A 168     -22.037  -9.111  10.776  1.00 10.00      A   
ATOM    887 HH21 ARG A 168     -22.740  -9.880  10.773  1.00 10.00      A   
ATOM    888 HH22 ARG A 168     -22.354  -8.123  10.628  1.00 10.00      A   
ATOM    889  C   ARG A 168     -16.118  -4.862  10.042  1.00 10.00      A   
ATOM    890  O   ARG A 168     -16.434  -4.702   8.859  1.00 10.00      A   
ATOM    891  N   GLY A 169     -14.855  -4.964  10.441  1.00 10.00      A   
ATOM    892  HN  GLY A 169     -14.653  -5.112  11.391  1.00 10.00      A   
ATOM    893  CA  GLY A 169     -13.775  -4.847   9.482  1.00 10.00      A   
ATOM    894  C   GLY A 169     -13.664  -3.422   8.987  1.00 10.00      A   
ATOM    895  O   GLY A 169     -13.697  -2.482   9.788  1.00 10.00      A   
ATOM    896  N   GLN A 171     -10.411  -3.313  15.507  1.00 10.00      A   
ATOM    897  HN  GLN A 171     -10.349  -4.117  16.074  1.00 10.00      A   
ATOM    898  CA  GLN A 171      -9.914  -2.018  15.952  1.00 10.00      A   
ATOM    899  CB  GLN A 171      -8.516  -1.755  15.400  1.00 10.00      A   
ATOM    900  CG  GLN A 171      -7.449  -2.650  16.005  1.00 10.00      A   
ATOM    901  CD  GLN A 171      -6.044  -2.234  15.628  1.00 10.00      A   
ATOM    902  OE1 GLN A 171      -5.802  -1.711  14.539  1.00 10.00      A   
ATOM    903  NE2 GLN A 171      -5.102  -2.455  16.530  1.00 10.00      A   
ATOM    904 HE21 GLN A 171      -5.362  -2.871  17.384  1.00 10.00      A   
ATOM    905 HE22 GLN A 171      -4.182  -2.195  16.316  1.00 10.00      A   
ATOM    906  C   GLN A 171     -10.898  -0.960  15.462  1.00 10.00      A   
ATOM    907  O   GLN A 171     -11.187   0.020  16.150  1.00 10.00      A   
ATOM    908  N   GLY A 172     -11.433  -1.214  14.270  1.00 10.00      A   
ATOM    909  HN  GLY A 172     -11.154  -2.024  13.800  1.00 10.00      A   
ATOM    910  CA  GLY A 172     -12.416  -0.340  13.660  1.00 10.00      A   
ATOM    911  C   GLY A 172     -11.872   0.985  13.165  1.00 10.00      A   
ATOM    912  O   GLY A 172     -11.216   1.715  13.901  1.00 10.00      A   
ATOM    913  N   THR A 173     -12.140   1.295  11.907  1.00 10.00      A   
ATOM    914  HN  THR A 173     -12.640   0.662  11.351  1.00 10.00      A   
ATOM    915  CA  THR A 173     -11.697   2.548  11.324  1.00 10.00      A   
ATOM    916  CB  THR A 173     -11.547   2.409   9.801  1.00 10.00      A   
ATOM    917  OG1 THR A 173     -11.946   1.083   9.407  1.00 10.00      A   
ATOM    918  HG1 THR A 173     -11.188   0.616   9.036  1.00 10.00      A   
ATOM    919  CG2 THR A 173     -10.102   2.649   9.388  1.00 10.00      A   
ATOM    920  C   THR A 173     -12.700   3.656  11.648  1.00 10.00      A   
ATOM    921  O   THR A 173     -13.897   3.505  11.402  1.00 10.00      A   
ATOM    922  N   PRO A 174     -12.218   4.783  12.205  1.00 10.00      A   
ATOM    923  CA  PRO A 174     -13.072   5.920  12.588  1.00 10.00      A   
ATOM    924  CB  PRO A 174     -12.070   6.999  13.034  1.00 10.00      A   
ATOM    925  CG  PRO A 174     -10.743   6.537  12.535  1.00 10.00      A   
ATOM    926  CD  PRO A 174     -10.805   5.039  12.515  1.00 10.00      A   
ATOM    927  C   PRO A 174     -13.939   6.437  11.441  1.00 10.00      A   
ATOM    928  O   PRO A 174     -15.113   6.754  11.633  1.00 10.00      A   
ATOM    929  N   THR A 175     -13.359   6.511  10.253  1.00 10.00      A   
ATOM    930  HN  THR A 175     -12.421   6.240  10.158  1.00 10.00      A   
ATOM    931  CA  THR A 175     -14.069   6.994   9.079  1.00 10.00      A   
ATOM    932  CB  THR A 175     -13.107   7.077   7.882  1.00 10.00      A   
ATOM    933  OG1 THR A 175     -11.757   7.013   8.371  1.00 10.00      A   
ATOM    934  HG1 THR A 175     -11.302   7.843   8.174  1.00 10.00      A   
ATOM    935  CG2 THR A 175     -13.306   8.382   7.128  1.00 10.00      A   
ATOM    936  C   THR A 175     -15.249   6.084   8.732  1.00 10.00      A   
ATOM    937  O   THR A 175     -16.308   6.555   8.317  1.00 10.00      A   
ATOM    938  N   THR A 176     -15.064   4.786   8.928  1.00 10.00      A   
ATOM    939  HN  THR A 176     -14.203   4.471   9.274  1.00 10.00      A   
ATOM    940  CA  THR A 176     -16.101   3.809   8.640  1.00 10.00      A   
ATOM    941  CB  THR A 176     -15.509   2.389   8.642  1.00 10.00      A   
ATOM    942  OG1 THR A 176     -14.131   2.470   8.248  1.00 10.00      A   
ATOM    943  HG1 THR A 176     -13.648   1.716   8.612  1.00 10.00      A   
ATOM    944  CG2 THR A 176     -16.254   1.499   7.659  1.00 10.00      A   
ATOM    945  C   THR A 176     -17.240   3.898   9.656  1.00 10.00      A   
ATOM    946  O   THR A 176     -18.414   3.753   9.301  1.00 10.00      A   
ATOM    947  N   GLY A 177     -16.889   4.157  10.914  1.00 10.00      A   
ATOM    948  HN  GLY A 177     -15.938   4.266  11.135  1.00 10.00      A   
ATOM    949  CA  GLY A 177     -17.891   4.271  11.960  1.00 10.00      A   
ATOM    950  C   GLY A 177     -18.882   5.381  11.674  1.00 10.00      A   
ATOM    951  O   GLY A 177     -20.091   5.205  11.831  1.00 10.00      A   
ATOM    952  N   LEU A 178     -18.366   6.525  11.239  1.00 10.00      A   
ATOM    953  HN  LEU A 178     -17.393   6.602  11.140  1.00 10.00      A   
ATOM    954  CA  LEU A 178     -19.206   7.670  10.913  1.00 10.00      A   
ATOM    955  CB  LEU A 178     -18.350   8.925  10.690  1.00 10.00      A   
ATOM    956  CG  LEU A 178     -18.058   9.791  11.922  1.00 10.00      A   
ATOM    957  CD1 LEU A 178     -19.348  10.216  12.607  1.00 10.00      A   
ATOM    958  CD2 LEU A 178     -17.135   9.075  12.897  1.00 10.00      A   
ATOM    959  C   LEU A 178     -20.047   7.379   9.674  1.00 10.00      A   
ATOM    960  O   LEU A 178     -21.211   7.771   9.595  1.00 10.00      A   
ATOM    961  N   LEU A 179     -19.449   6.672   8.719  1.00 10.00      A   
ATOM    962  HN  LEU A 179     -18.523   6.381   8.855  1.00 10.00      A   
ATOM    963  CA  LEU A 179     -20.124   6.317   7.475  1.00 10.00      A   
ATOM    964  CB  LEU A 179     -19.171   5.546   6.557  1.00 10.00      A   
ATOM    965  CG  LEU A 179     -19.720   5.140   5.186  1.00 10.00      A   
ATOM    966  CD1 LEU A 179     -20.016   6.367   4.337  1.00 10.00      A   
ATOM    967  CD2 LEU A 179     -18.741   4.218   4.473  1.00 10.00      A   
ATOM    968  C   LEU A 179     -21.380   5.491   7.743  1.00 10.00      A   
ATOM    969  O   LEU A 179     -22.427   5.726   7.134  1.00 10.00      A   
ATOM    970  N   MET A 180     -21.272   4.536   8.664  1.00 10.00      A   
ATOM    971  HN  MET A 180     -20.409   4.403   9.116  1.00 10.00      A   
ATOM    972  CA  MET A 180     -22.399   3.675   9.016  1.00 10.00      A   
ATOM    973  CB  MET A 180     -21.980   2.613  10.035  1.00 10.00      A   
ATOM    974  CG  MET A 180     -23.025   1.530  10.266  1.00 10.00      A   
ATOM    975  SD  MET A 180     -23.378   0.571   8.780  1.00 10.00      A   
ATOM    976  CE  MET A 180     -24.679  -0.512   9.369  1.00 10.00      A   
ATOM    977  C   MET A 180     -23.563   4.498   9.560  1.00 10.00      A   
ATOM    978  O   MET A 180     -24.725   4.232   9.247  1.00 10.00      A   
ATOM    979  N   ILE A 181     -23.243   5.502  10.366  1.00 10.00      A   
ATOM    980  HN  ILE A 181     -22.298   5.664  10.575  1.00 10.00      A   
ATOM    981  CA  ILE A 181     -24.261   6.370  10.945  1.00 10.00      A   
ATOM    982  CB  ILE A 181     -23.648   7.360  11.960  1.00 10.00      A   
ATOM    983  CG1 ILE A 181     -22.856   6.602  13.030  1.00 10.00      A   
ATOM    984  CG2 ILE A 181     -24.735   8.209  12.606  1.00 10.00      A   
ATOM    985  CD1 ILE A 181     -22.033   7.497  13.933  1.00 10.00      A   
ATOM    986  C   ILE A 181     -24.976   7.151   9.846  1.00 10.00      A   
ATOM    987  O   ILE A 181     -26.201   7.260   9.844  1.00 10.00      A   
ATOM    988  N   VAL A 182     -24.199   7.665   8.899  1.00 10.00      A   
ATOM    989  HN  VAL A 182     -23.228   7.520   8.948  1.00 10.00      A   
ATOM    990  CA  VAL A 182     -24.745   8.437   7.790  1.00 10.00      A   
ATOM    991  CB  VAL A 182     -23.632   9.009   6.885  1.00 10.00      A   
ATOM    992  CG1 VAL A 182     -24.228   9.778   5.715  1.00 10.00      A   
ATOM    993  CG2 VAL A 182     -22.696   9.900   7.686  1.00 10.00      A   
ATOM    994  C   VAL A 182     -25.713   7.604   6.952  1.00 10.00      A   
ATOM    995  O   VAL A 182     -26.849   8.017   6.714  1.00 10.00      A   
ATOM    996  N   LEU A 183     -25.272   6.422   6.526  1.00 10.00      A   
ATOM    997  HN  LEU A 183     -24.365   6.130   6.769  1.00 10.00      A   
ATOM    998  CA  LEU A 183     -26.113   5.551   5.711  1.00 10.00      A   
ATOM    999  CB  LEU A 183     -25.321   4.378   5.113  1.00 10.00      A   
ATOM   1000  CG  LEU A 183     -24.733   3.351   6.087  1.00 10.00      A   
ATOM   1001  CD1 LEU A 183     -25.691   2.185   6.290  1.00 10.00      A   
ATOM   1002  CD2 LEU A 183     -23.388   2.852   5.583  1.00 10.00      A   
ATOM   1003  C   LEU A 183     -27.337   5.071   6.483  1.00 10.00      A   
ATOM   1004  O   LEU A 183     -28.405   4.851   5.902  1.00 10.00      A   
ATOM   1005  N   GLY A 184     -27.178   4.921   7.794  1.00 10.00      A   
ATOM   1006  HN  GLY A 184     -26.299   5.104   8.196  1.00 10.00      A   
ATOM   1007  CA  GLY A 184     -28.274   4.482   8.631  1.00 10.00      A   
ATOM   1008  C   GLY A 184     -29.367   5.526   8.718  1.00 10.00      A   
ATOM   1009  O   GLY A 184     -30.553   5.194   8.719  1.00 10.00      A   
ATOM   1010  N   LEU A 185     -28.966   6.793   8.777  1.00 10.00      A   
ATOM   1011  HN  LEU A 185     -28.002   6.987   8.775  1.00 10.00      A   
ATOM   1012  CA  LEU A 185     -29.911   7.902   8.858  1.00 10.00      A   
ATOM   1013  CB  LEU A 185     -29.173   9.231   9.034  1.00 10.00      A   
ATOM   1014  CG  LEU A 185     -28.443   9.437  10.363  1.00 10.00      A   
ATOM   1015  CD1 LEU A 185     -27.669  10.747  10.348  1.00 10.00      A   
ATOM   1016  CD2 LEU A 185     -29.426   9.409  11.524  1.00 10.00      A   
ATOM   1017  C   LEU A 185     -30.798   7.959   7.618  1.00 10.00      A   
ATOM   1018  O   LEU A 185     -31.993   8.243   7.711  1.00 10.00      A   
ATOM   1019  N   ILE A 186     -30.205   7.675   6.461  1.00 10.00      A   
ATOM   1020  HN  ILE A 186     -29.249   7.456   6.459  1.00 10.00      A   
ATOM   1021  CA  ILE A 186     -30.936   7.684   5.197  1.00 10.00      A   
ATOM   1022  CB  ILE A 186     -30.016   7.328   4.010  1.00 10.00      A   
ATOM   1023  CG1 ILE A 186     -28.718   8.138   4.069  1.00 10.00      A   
ATOM   1024  CG2 ILE A 186     -30.735   7.564   2.687  1.00 10.00      A   
ATOM   1025  CD1 ILE A 186     -27.625   7.601   3.169  1.00 10.00      A   
ATOM   1026  C   ILE A 186     -32.076   6.673   5.244  1.00 10.00      A   
ATOM   1027  O   ILE A 186     -33.226   6.993   4.933  1.00 10.00      A   
ATOM   1028  N   PHE A 187     -31.747   5.456   5.656  1.00 10.00      A   
ATOM   1029  HN  PHE A 187     -30.815   5.274   5.907  1.00 10.00      A   
ATOM   1030  CA  PHE A 187     -32.729   4.388   5.751  1.00 10.00      A   
ATOM   1031  CB  PHE A 187     -32.028   3.052   6.007  1.00 10.00      A   
ATOM   1032  CG  PHE A 187     -32.777   1.857   5.489  1.00 10.00      A   
ATOM   1033  CD1 PHE A 187     -33.250   1.827   4.187  1.00 10.00      A   
ATOM   1034  CD2 PHE A 187     -32.997   0.757   6.301  1.00 10.00      A   
ATOM   1035  CE1 PHE A 187     -33.930   0.726   3.706  1.00 10.00      A   
ATOM   1036  CE2 PHE A 187     -33.678  -0.348   5.826  1.00 10.00      A   
ATOM   1037  CZ  PHE A 187     -34.144  -0.364   4.526  1.00 10.00      A   
ATOM   1038  C   PHE A 187     -33.731   4.683   6.862  1.00 10.00      A   
ATOM   1039  O   PHE A 187     -34.926   4.435   6.711  1.00 10.00      A   
ATOM   1040  N   MET A 188     -33.229   5.235   7.964  1.00 10.00      A   
ATOM   1041  HN  MET A 188     -32.262   5.411   8.007  1.00 10.00      A   
ATOM   1042  CA  MET A 188     -34.057   5.577   9.118  1.00 10.00      A   
ATOM   1043  CB  MET A 188     -33.193   6.143  10.251  1.00 10.00      A   
ATOM   1044  CG  MET A 188     -33.980   6.679  11.439  1.00 10.00      A   
ATOM   1045  SD  MET A 188     -32.918   7.271  12.774  1.00 10.00      A   
ATOM   1046  CE  MET A 188     -32.140   5.743  13.298  1.00 10.00      A   
ATOM   1047  C   MET A 188     -35.164   6.564   8.759  1.00 10.00      A   
ATOM   1048  O   MET A 188     -36.315   6.383   9.154  1.00 10.00      A   
ATOM   1049  N   LYS A 189     -34.811   7.604   8.011  1.00 10.00      A   
ATOM   1050  HN  LYS A 189     -33.873   7.698   7.729  1.00 10.00      A   
ATOM   1051  CA  LYS A 189     -35.781   8.617   7.610  1.00 10.00      A   
ATOM   1052  CB  LYS A 189     -35.083   9.866   7.064  1.00 10.00      A   
ATOM   1053  CG  LYS A 189     -36.034  10.975   6.641  1.00 10.00      A   
ATOM   1054  CD  LYS A 189     -35.329  12.318   6.569  1.00 10.00      A   
ATOM   1055  CE  LYS A 189     -36.222  13.375   5.941  1.00 10.00      A   
ATOM   1056  NZ  LYS A 189     -35.889  14.742   6.416  1.00 10.00      A   
ATOM   1057  HZ1 LYS A 189     -36.427  15.448   5.876  1.00 10.00      A   
ATOM   1058  HZ2 LYS A 189     -34.868  14.930   6.287  1.00 10.00      A   
ATOM   1059  HZ3 LYS A 189     -36.123  14.840   7.423  1.00 10.00      A   
ATOM   1060  C   LYS A 189     -36.783   8.062   6.601  1.00 10.00      A   
ATOM   1061  O   LYS A 189     -37.958   8.432   6.611  1.00 10.00      A   
ATOM   1062  N   GLY A 190     -36.319   7.167   5.735  1.00 10.00      A   
ATOM   1063  HN  GLY A 190     -35.376   6.904   5.773  1.00 10.00      A   
ATOM   1064  CA  GLY A 190     -37.202   6.578   4.747  1.00 10.00      A   
ATOM   1065  C   GLY A 190     -36.619   6.576   3.348  1.00 10.00      A   
ATOM   1066  O   GLY A 190     -37.297   6.950   2.389  1.00 10.00      A   
ATOM   1067  N   ASN A 191     -35.353   6.172   3.239  1.00 10.00      A   
ATOM   1068  HN  ASN A 191     -34.868   5.921   4.051  1.00 10.00      A   
ATOM   1069  CA  ASN A 191     -34.652   6.097   1.951  1.00 10.00      A   
ATOM   1070  CB  ASN A 191     -35.378   5.165   0.968  1.00 10.00      A   
ATOM   1071  CG  ASN A 191     -35.010   3.703   1.150  1.00 10.00      A   
ATOM   1072  OD1 ASN A 191     -33.836   3.353   1.251  1.00 10.00      A   
ATOM   1073  ND2 ASN A 191     -36.015   2.838   1.198  1.00 10.00      A   
ATOM   1074 HD21 ASN A 191     -36.929   3.185   1.121  1.00 10.00      A   
ATOM   1075 HD22 ASN A 191     -35.805   1.886   1.310  1.00 10.00      A   
ATOM   1076  C   ASN A 191     -34.435   7.478   1.334  1.00 10.00      A   
ATOM   1077  O   ASN A 191     -34.261   7.613   0.122  1.00 10.00      A   
ATOM   1078  N   THR A 192     -34.452   8.503   2.175  1.00 10.00      A   
ATOM   1079  HN  THR A 192     -34.600   8.332   3.129  1.00 10.00      A   
ATOM   1080  CA  THR A 192     -34.255   9.878   1.733  1.00 10.00      A   
ATOM   1081  CB  THR A 192     -35.577  10.496   1.223  1.00 10.00      A   
ATOM   1082  OG1 THR A 192     -36.244   9.566   0.360  1.00 10.00      A   
ATOM   1083  HG1 THR A 192     -35.628   8.861   0.115  1.00 10.00      A   
ATOM   1084  CG2 THR A 192     -35.309  11.782   0.455  1.00 10.00      A   
ATOM   1085  C   THR A 192     -33.733  10.715   2.897  1.00 10.00      A   
ATOM   1086  O   THR A 192     -34.158  10.521   4.034  1.00 10.00      A   
ATOM   1087  N   LEU A 193     -32.804  11.624   2.620  1.00 10.00      A   
ATOM   1088  HN  LEU A 193     -32.490  11.726   1.695  1.00 10.00      A   
ATOM   1089  CA  LEU A 193     -32.233  12.477   3.658  1.00 10.00      A   
ATOM   1090  CB  LEU A 193     -31.199  11.684   4.467  1.00 10.00      A   
ATOM   1091  CG  LEU A 193     -30.629  12.367   5.712  1.00 10.00      A   
ATOM   1092  CD1 LEU A 193     -31.653  12.386   6.835  1.00 10.00      A   
ATOM   1093  CD2 LEU A 193     -29.350  11.677   6.161  1.00 10.00      A   
ATOM   1094  C   LEU A 193     -31.567  13.699   3.031  1.00 10.00      A   
ATOM   1095  O   LEU A 193     -31.044  13.618   1.919  1.00 10.00      A   
ATOM   1096  N   LYS A 194     -31.611  14.830   3.730  1.00 10.00      A   
ATOM   1097  HN  LYS A 194     -32.074  14.842   4.602  1.00 10.00      A   
ATOM   1098  CA  LYS A 194     -30.984  16.055   3.240  1.00 10.00      A   
ATOM   1099  CB  LYS A 194     -31.827  17.290   3.571  1.00 10.00      A   
ATOM   1100  CG  LYS A 194     -33.160  17.361   2.845  1.00 10.00      A   
ATOM   1101  CD  LYS A 194     -33.908  18.631   3.214  1.00 10.00      A   
ATOM   1102  CE  LYS A 194     -35.255  18.707   2.518  1.00 10.00      A   
ATOM   1103  NZ  LYS A 194     -36.039  19.889   2.966  1.00 10.00      A   
ATOM   1104  HZ1 LYS A 194     -35.487  20.760   2.822  1.00 10.00      A   
ATOM   1105  HZ2 LYS A 194     -36.272  19.800   3.976  1.00 10.00      A   
ATOM   1106  HZ3 LYS A 194     -36.921  19.959   2.420  1.00 10.00      A   
ATOM   1107  C   LYS A 194     -29.593  16.204   3.842  1.00 10.00      A   
ATOM   1108  O   LYS A 194     -29.268  15.555   4.837  1.00 10.00      A   
ATOM   1109  N   GLU A 195     -28.783  17.073   3.258  1.00 10.00      A   
ATOM   1110  HN  GLU A 195     -29.106  17.591   2.490  1.00 10.00      A   
ATOM   1111  CA  GLU A 195     -27.425  17.280   3.736  1.00 10.00      A   
ATOM   1112  CB  GLU A 195     -26.503  17.767   2.599  1.00 10.00      A   
ATOM   1113  CG  GLU A 195     -26.535  19.268   2.310  1.00 10.00      A   
ATOM   1114  CD  GLU A 195     -27.827  19.741   1.670  1.00 10.00      A   
ATOM   1115  OE1 GLU A 195     -28.861  19.787   2.369  1.00 10.00      A   
ATOM   1116  OE2 GLU A 195     -27.811  20.094   0.474  1.00 10.00      A   
ATOM   1117  C   GLU A 195     -27.375  18.218   4.941  1.00 10.00      A   
ATOM   1118  O   GLU A 195     -26.633  17.984   5.892  1.00 10.00      A   
ATOM   1119  N   THR A 196     -28.195  19.256   4.909  1.00 10.00      A   
ATOM   1120  HN  THR A 196     -28.794  19.360   4.136  1.00 10.00      A   
ATOM   1121  CA  THR A 196     -28.231  20.252   5.972  1.00 10.00      A   
ATOM   1122  CB  THR A 196     -29.095  21.460   5.569  1.00 10.00      A   
ATOM   1123  OG1 THR A 196     -29.879  21.123   4.411  1.00 10.00      A   
ATOM   1124  HG1 THR A 196     -29.299  20.793   3.703  1.00 10.00      A   
ATOM   1125  CG2 THR A 196     -28.212  22.655   5.245  1.00 10.00      A   
ATOM   1126  C   THR A 196     -28.711  19.681   7.305  1.00 10.00      A   
ATOM   1127  O   THR A 196     -28.089  19.910   8.345  1.00 10.00      A   
ATOM   1128  N   GLU A 197     -29.801  18.924   7.270  1.00 10.00      A   
ATOM   1129  HN  GLU A 197     -30.242  18.760   6.409  1.00 10.00      A   
ATOM   1130  CA  GLU A 197     -30.363  18.334   8.480  1.00 10.00      A   
ATOM   1131  CB  GLU A 197     -31.734  17.719   8.195  1.00 10.00      A   
ATOM   1132  CG  GLU A 197     -31.754  16.756   7.020  1.00 10.00      A   
ATOM   1133  CD  GLU A 197     -33.152  16.308   6.654  1.00 10.00      A   
ATOM   1134  OE1 GLU A 197     -34.119  17.033   6.969  1.00 10.00      A   
ATOM   1135  OE2 GLU A 197     -33.292  15.232   6.040  1.00 10.00      A   
ATOM   1136  C   GLU A 197     -29.421  17.303   9.102  1.00 10.00      A   
ATOM   1137  O   GLU A 197     -29.465  17.055  10.307  1.00 10.00      A   
ATOM   1138  N   ALA A 198     -28.567  16.709   8.279  1.00 10.00      A   
ATOM   1139  HN  ALA A 198     -28.580  16.942   7.327  1.00 10.00      A   
ATOM   1140  CA  ALA A 198     -27.620  15.710   8.755  1.00 10.00      A   
ATOM   1141  CB  ALA A 198     -27.348  14.675   7.674  1.00 10.00      A   
ATOM   1142  C   ALA A 198     -26.317  16.360   9.213  1.00 10.00      A   
ATOM   1143  O   ALA A 198     -25.801  16.044  10.284  1.00 10.00      A   
ATOM   1144  N   TRP A 199     -25.803  17.280   8.404  1.00 10.00      A   
ATOM   1145  HN  TRP A 199     -26.279  17.501   7.571  1.00 10.00      A   
ATOM   1146  CA  TRP A 199     -24.552  17.973   8.703  1.00 10.00      A   
ATOM   1147  CB  TRP A 199     -24.218  18.961   7.581  1.00 10.00      A   
ATOM   1148  CG  TRP A 199     -22.860  19.585   7.694  1.00 10.00      A   
ATOM   1149  CD1 TRP A 199     -21.656  18.962   7.540  1.00 10.00      A   
ATOM   1150  CD2 TRP A 199     -22.567  20.961   7.971  1.00 10.00      A   
ATOM   1151  NE1 TRP A 199     -20.632  19.861   7.709  1.00 10.00      A   
ATOM   1152  HE1 TRP A 199     -19.676  19.653   7.648  1.00 10.00      A   
ATOM   1153  CE2 TRP A 199     -21.165  21.096   7.975  1.00 10.00      A   
ATOM   1154  CE3 TRP A 199     -23.353  22.090   8.220  1.00 10.00      A   
ATOM   1155  CZ2 TRP A 199     -20.533  22.314   8.214  1.00 10.00      A   
ATOM   1156  CZ3 TRP A 199     -22.723  23.297   8.458  1.00 10.00      A   
ATOM   1157  CH2 TRP A 199     -21.328  23.400   8.453  1.00 10.00      A   
ATOM   1158  C   TRP A 199     -24.613  18.697  10.043  1.00 10.00      A   
ATOM   1159  O   TRP A 199     -23.674  18.633  10.834  1.00 10.00      A   
ATOM   1160  N   ASP A 200     -25.729  19.369  10.296  1.00 10.00      A   
ATOM   1161  HN  ASP A 200     -26.447  19.366   9.626  1.00 10.00      A   
ATOM   1162  CA  ASP A 200     -25.921  20.118  11.536  1.00 10.00      A   
ATOM   1163  CB  ASP A 200     -27.299  20.780  11.544  1.00 10.00      A   
ATOM   1164  CG  ASP A 200     -27.533  21.637  12.771  1.00 10.00      A   
ATOM   1165  OD1 ASP A 200     -28.371  21.256  13.617  1.00 10.00      A   
ATOM   1166  OD2 ASP A 200     -26.887  22.700  12.888  1.00 10.00      A   
ATOM   1167  C   ASP A 200     -25.764  19.226  12.764  1.00 10.00      A   
ATOM   1168  O   ASP A 200     -25.159  19.621  13.761  1.00 10.00      A   
ATOM   1169  N   PHE A 201     -26.294  18.014  12.675  1.00 10.00      A   
ATOM   1170  HN  PHE A 201     -26.739  17.749  11.842  1.00 10.00      A   
ATOM   1171  CA  PHE A 201     -26.229  17.066  13.778  1.00 10.00      A   
ATOM   1172  CB  PHE A 201     -27.332  16.010  13.635  1.00 10.00      A   
ATOM   1173  CG  PHE A 201     -27.468  15.093  14.819  1.00 10.00      A   
ATOM   1174  CD1 PHE A 201     -27.264  13.728  14.683  1.00 10.00      A   
ATOM   1175  CD2 PHE A 201     -27.802  15.595  16.066  1.00 10.00      A   
ATOM   1176  CE1 PHE A 201     -27.393  12.884  15.769  1.00 10.00      A   
ATOM   1177  CE2 PHE A 201     -27.931  14.756  17.157  1.00 10.00      A   
ATOM   1178  CZ  PHE A 201     -27.725  13.398  17.007  1.00 10.00      A   
ATOM   1179  C   PHE A 201     -24.855  16.396  13.856  1.00 10.00      A   
ATOM   1180  O   PHE A 201     -24.310  16.205  14.943  1.00 10.00      A   
ATOM   1181  N   LEU A 202     -24.293  16.065  12.698  1.00 10.00      A   
ATOM   1182  HN  LEU A 202     -24.768  16.267  11.861  1.00 10.00      A   
ATOM   1183  CA  LEU A 202     -22.991  15.403  12.631  1.00 10.00      A   
ATOM   1184  CB  LEU A 202     -22.720  14.876  11.219  1.00 10.00      A   
ATOM   1185  CG  LEU A 202     -23.025  13.393  10.975  1.00 10.00      A   
ATOM   1186  CD1 LEU A 202     -22.229  12.512  11.926  1.00 10.00      A   
ATOM   1187  CD2 LEU A 202     -24.515  13.109  11.096  1.00 10.00      A   
ATOM   1188  C   LEU A 202     -21.850  16.308  13.091  1.00 10.00      A   
ATOM   1189  O   LEU A 202     -20.773  15.829  13.447  1.00 10.00      A   
ATOM   1190  N   ARG A 203     -22.081  17.613  13.086  1.00 10.00      A   
ATOM   1191  HN  ARG A 203     -22.952  17.944  12.776  1.00 10.00      A   
ATOM   1192  CA  ARG A 203     -21.061  18.564  13.511  1.00 10.00      A   
ATOM   1193  CB  ARG A 203     -21.376  19.975  13.010  1.00 10.00      A   
ATOM   1194  CG  ARG A 203     -21.050  20.188  11.542  1.00 10.00      A   
ATOM   1195  CD  ARG A 203     -19.583  19.918  11.254  1.00 10.00      A   
ATOM   1196  NE  ARG A 203     -18.714  20.960  11.805  1.00 10.00      A   
ATOM   1197  HE  ARG A 203     -19.154  21.740  12.215  1.00 10.00      A   
ATOM   1198  CZ  ARG A 203     -17.380  20.920  11.766  1.00 10.00      A   
ATOM   1199  NH1 ARG A 203     -16.757  19.867  11.248  1.00 10.00      A   
ATOM   1200 HH11 ARG A 203     -15.711  19.845  11.194  1.00 10.00      A   
ATOM   1201 HH12 ARG A 203     -17.304  19.052  10.906  1.00 10.00      A   
ATOM   1202  NH2 ARG A 203     -16.669  21.930  12.259  1.00 10.00      A   
ATOM   1203 HH21 ARG A 203     -15.625  21.898  12.237  1.00 10.00      A   
ATOM   1204 HH22 ARG A 203     -17.151  22.761  12.669  1.00 10.00      A   
ATOM   1205  C   ARG A 203     -20.882  18.562  15.026  1.00 10.00      A   
ATOM   1206  O   ARG A 203     -19.889  19.073  15.541  1.00 10.00      A   
ATOM   1207  N   ARG A 204     -21.838  17.976  15.732  1.00 10.00      A   
ATOM   1208  HN  ARG A 204     -22.600  17.569  15.265  1.00 10.00      A   
ATOM   1209  CA  ARG A 204     -21.778  17.914  17.186  1.00 10.00      A   
ATOM   1210  CB  ARG A 204     -22.883  18.776  17.808  1.00 10.00      A   
ATOM   1211  CG  ARG A 204     -24.295  18.350  17.445  1.00 10.00      A   
ATOM   1212  CD  ARG A 204     -25.304  19.436  17.773  1.00 10.00      A   
ATOM   1213  NE  ARG A 204     -26.678  18.946  17.687  1.00 10.00      A   
ATOM   1214  HE  ARG A 204     -26.964  18.290  18.362  1.00 10.00      A   
ATOM   1215  CZ  ARG A 204     -27.557  19.339  16.764  1.00 10.00      A   
ATOM   1216  NH1 ARG A 204     -27.193  20.214  15.832  1.00 10.00      A   
ATOM   1217 HH11 ARG A 204     -26.224  20.594  15.823  1.00 10.00      A   
ATOM   1218 HH12 ARG A 204     -27.876  20.526  15.095  1.00 10.00      A   
ATOM   1219  NH2 ARG A 204     -28.792  18.854  16.772  1.00 10.00      A   
ATOM   1220 HH21 ARG A 204     -29.086  18.163  17.502  1.00 10.00      A   
ATOM   1221 HH22 ARG A 204     -29.480  19.156  16.048  1.00 10.00      A   
ATOM   1222  C   ARG A 204     -21.878  16.471  17.669  1.00 10.00      A   
ATOM   1223  O   ARG A 204     -22.275  16.207  18.808  1.00 10.00      A   
ATOM   1224  N   LEU A 205     -21.510  15.549  16.790  1.00 10.00      A   
ATOM   1225  HN  LEU A 205     -21.181  15.835  15.912  1.00 10.00      A   
ATOM   1226  CA  LEU A 205     -21.552  14.124  17.095  1.00 10.00      A   
ATOM   1227  CB  LEU A 205     -22.875  13.518  16.617  1.00 10.00      A   
ATOM   1228  CG  LEU A 205     -23.148  12.069  17.028  1.00 10.00      A   
ATOM   1229  CD1 LEU A 205     -24.373  11.996  17.924  1.00 10.00      A   
ATOM   1230  CD2 LEU A 205     -23.327  11.186  15.802  1.00 10.00      A   
ATOM   1231  C   LEU A 205     -20.384  13.408  16.427  1.00 10.00      A   
ATOM   1232  O   LEU A 205     -19.564  14.036  15.751  1.00 10.00      A   
ATOM   1233  N   VAL A 207     -10.703  17.111  14.998  1.00 10.00      A   
ATOM   1234  HN  VAL A 207     -10.579  18.056  14.763  1.00 10.00      A   
ATOM   1235  CA  VAL A 207      -9.911  16.095  14.315  1.00 10.00      A   
ATOM   1236  CB  VAL A 207      -8.819  15.495  15.229  1.00 10.00      A   
ATOM   1237  CG1 VAL A 207      -7.704  16.502  15.468  1.00 10.00      A   
ATOM   1238  CG2 VAL A 207      -9.406  15.022  16.553  1.00 10.00      A   
ATOM   1239  C   VAL A 207     -10.805  14.977  13.776  1.00 10.00      A   
ATOM   1240  O   VAL A 207     -10.433  14.264  12.843  1.00 10.00      A   
ATOM   1241  N   TYR A 208     -11.987  14.848  14.374  1.00 10.00      A   
ATOM   1242  HN  TYR A 208     -12.204  15.455  15.113  1.00 10.00      A   
ATOM   1243  CA  TYR A 208     -12.970  13.833  13.975  1.00 10.00      A   
ATOM   1244  CB  TYR A 208     -13.493  14.089  12.556  1.00 10.00      A   
ATOM   1245  CG  TYR A 208     -14.784  14.876  12.503  1.00 10.00      A   
ATOM   1246  CD1 TYR A 208     -15.992  14.243  12.229  1.00 10.00      A   
ATOM   1247  CD2 TYR A 208     -14.800  16.246  12.729  1.00 10.00      A   
ATOM   1248  CE1 TYR A 208     -17.177  14.952  12.180  1.00 10.00      A   
ATOM   1249  CE2 TYR A 208     -15.983  16.964  12.683  1.00 10.00      A   
ATOM   1250  CZ  TYR A 208     -17.168  16.312  12.407  1.00 10.00      A   
ATOM   1251  OH  TYR A 208     -18.346  17.020  12.353  1.00 10.00      A   
ATOM   1252  HH  TYR A 208     -19.032  16.535  12.832  1.00 10.00      A   
ATOM   1253  C   TYR A 208     -12.430  12.414  14.091  1.00 10.00      A   
ATOM   1254  O   TYR A 208     -12.160  11.939  15.193  1.00 10.00      A   
ATOM   1255  N   PRO A 219     -12.244  26.373   3.705  1.00 10.00      A   
ATOM   1256  CA  PRO A 219     -11.394  25.733   2.693  1.00 10.00      A   
ATOM   1257  CB  PRO A 219     -10.008  25.676   3.352  1.00 10.00      A   
ATOM   1258  CG  PRO A 219     -10.255  25.917   4.803  1.00 10.00      A   
ATOM   1259  CD  PRO A 219     -11.462  26.805   4.872  1.00 10.00      A   
ATOM   1260  C   PRO A 219     -11.882  24.325   2.393  1.00 10.00      A   
ATOM   1261  O   PRO A 219     -11.545  23.735   1.368  1.00 10.00      A   
ATOM   1262  N   LYS A 220     -12.698  23.801   3.297  1.00 10.00      A   
ATOM   1263  HN  LYS A 220     -12.940  24.337   4.081  1.00 10.00      A   
ATOM   1264  CA  LYS A 220     -13.244  22.461   3.154  1.00 10.00      A   
ATOM   1265  CB  LYS A 220     -13.956  22.032   4.439  1.00 10.00      A   
ATOM   1266  CG  LYS A 220     -13.672  20.600   4.864  1.00 10.00      A   
ATOM   1267  CD  LYS A 220     -12.233  20.439   5.336  1.00 10.00      A   
ATOM   1268  CE  LYS A 220     -11.933  19.004   5.738  1.00 10.00      A   
ATOM   1269  NZ  LYS A 220     -11.741  18.125   4.554  1.00 10.00      A   
ATOM   1270  HZ1 LYS A 220     -10.803  18.285   4.134  1.00 10.00      A   
ATOM   1271  HZ2 LYS A 220     -12.466  18.325   3.837  1.00 10.00      A   
ATOM   1272  HZ3 LYS A 220     -11.815  17.127   4.833  1.00 10.00      A   
ATOM   1273  C   LYS A 220     -14.206  22.397   1.975  1.00 10.00      A   
ATOM   1274  O   LYS A 220     -14.162  21.458   1.182  1.00 10.00      A   
ATOM   1275  N   LYS A 221     -15.056  23.416   1.859  1.00 10.00      A   
ATOM   1276  HN  LYS A 221     -15.024  24.137   2.521  1.00 10.00      A   
ATOM   1277  CA  LYS A 221     -16.036  23.490   0.778  1.00 10.00      A   
ATOM   1278  CB  LYS A 221     -16.945  24.709   0.954  1.00 10.00      A   
ATOM   1279  CG  LYS A 221     -18.433  24.390   0.943  1.00 10.00      A   
ATOM   1280  CD  LYS A 221     -18.910  23.983  -0.443  1.00 10.00      A   
ATOM   1281  CE  LYS A 221     -20.412  23.747  -0.466  1.00 10.00      A   
ATOM   1282  NZ  LYS A 221     -20.947  23.641  -1.851  1.00 10.00      A   
ATOM   1283  HZ1 LYS A 221     -20.861  22.660  -2.198  1.00 10.00      A   
ATOM   1284  HZ2 LYS A 221     -20.416  24.272  -2.494  1.00 10.00      A   
ATOM   1285  HZ3 LYS A 221     -21.950  23.916  -1.868  1.00 10.00      A   
ATOM   1286  C   LYS A 221     -15.349  23.537  -0.581  1.00 10.00      A   
ATOM   1287  O   LYS A 221     -15.854  22.988  -1.559  1.00 10.00      A   
ATOM   1288  N   LEU A 222     -14.191  24.187  -0.627  1.00 10.00      A   
ATOM   1289  HN  LEU A 222     -13.844  24.603   0.188  1.00 10.00      A   
ATOM   1290  CA  LEU A 222     -13.420  24.293  -1.861  1.00 10.00      A   
ATOM   1291  CB  LEU A 222     -12.156  25.120  -1.618  1.00 10.00      A   
ATOM   1292  CG  LEU A 222     -12.051  26.443  -2.376  1.00 10.00      A   
ATOM   1293  CD1 LEU A 222     -10.924  27.285  -1.805  1.00 10.00      A   
ATOM   1294  CD2 LEU A 222     -11.831  26.196  -3.860  1.00 10.00      A   
ATOM   1295  C   LEU A 222     -13.039  22.904  -2.348  1.00 10.00      A   
ATOM   1296  O   LEU A 222     -13.120  22.601  -3.537  1.00 10.00      A   
ATOM   1297  N   ILE A 223     -12.648  22.059  -1.405  1.00 10.00      A   
ATOM   1298  HN  ILE A 223     -12.628  22.363  -0.473  1.00 10.00      A   
ATOM   1299  CA  ILE A 223     -12.257  20.693  -1.712  1.00 10.00      A   
ATOM   1300  CB  ILE A 223     -11.560  20.029  -0.506  1.00 10.00      A   
ATOM   1301  CG1 ILE A 223     -10.445  20.932   0.029  1.00 10.00      A   
ATOM   1302  CG2 ILE A 223     -11.000  18.668  -0.894  1.00 10.00      A   
ATOM   1303  CD1 ILE A 223      -9.883  20.490   1.364  1.00 10.00      A   
ATOM   1304  C   ILE A 223     -13.485  19.873  -2.094  1.00 10.00      A   
ATOM   1305  O   ILE A 223     -13.449  19.091  -3.040  1.00 10.00      A   
ATOM   1306  N   THR A 224     -14.578  20.075  -1.362  1.00 10.00      A   
ATOM   1307  HN  THR A 224     -14.547  20.725  -0.625  1.00 10.00      A   
ATOM   1308  CA  THR A 224     -15.821  19.356  -1.617  1.00 10.00      A   
ATOM   1309  CB  THR A 224     -16.903  19.734  -0.584  1.00 10.00      A   
ATOM   1310  OG1 THR A 224     -16.342  19.679   0.734  1.00 10.00      A   
ATOM   1311  HG1 THR A 224     -15.883  18.838   0.848  1.00 10.00      A   
ATOM   1312  CG2 THR A 224     -18.081  18.774  -0.661  1.00 10.00      A   
ATOM   1313  C   THR A 224     -16.346  19.627  -3.029  1.00 10.00      A   
ATOM   1314  O   THR A 224     -16.744  18.703  -3.739  1.00 10.00      A   
ATOM   1315  N   GLU A 225     -16.323  20.892  -3.438  1.00 10.00      A   
ATOM   1316  HN  GLU A 225     -15.974  21.586  -2.835  1.00 10.00      A   
ATOM   1317  CA  GLU A 225     -16.802  21.274  -4.761  1.00 10.00      A   
ATOM   1318  CB  GLU A 225     -17.048  22.782  -4.841  1.00 10.00      A   
ATOM   1319  CG  GLU A 225     -18.202  23.247  -3.963  1.00 10.00      A   
ATOM   1320  CD  GLU A 225     -18.437  24.745  -4.010  1.00 10.00      A   
ATOM   1321  OE1 GLU A 225     -19.530  25.186  -3.585  1.00 10.00      A   
ATOM   1322  OE2 GLU A 225     -17.535  25.485  -4.449  1.00 10.00      A   
ATOM   1323  C   GLU A 225     -15.857  20.797  -5.861  1.00 10.00      A   
ATOM   1324  O   GLU A 225     -16.283  20.508  -6.981  1.00 10.00      A   
ATOM   1325  N   ASP A 226     -14.574  20.702  -5.540  1.00 10.00      A   
ATOM   1326  HN  ASP A 226     -14.284  20.957  -4.639  1.00 10.00      A   
ATOM   1327  CA  ASP A 226     -13.587  20.232  -6.505  1.00 10.00      A   
ATOM   1328  CB  ASP A 226     -12.172  20.634  -6.086  1.00 10.00      A   
ATOM   1329  CG  ASP A 226     -11.157  20.435  -7.196  1.00 10.00      A   
ATOM   1330  OD1 ASP A 226     -10.152  19.732  -6.972  1.00 10.00      A   
ATOM   1331  OD2 ASP A 226     -11.353  20.994  -8.297  1.00 10.00      A   
ATOM   1332  C   ASP A 226     -13.689  18.717  -6.652  1.00 10.00      A   
ATOM   1333  O   ASP A 226     -13.469  18.166  -7.733  1.00 10.00      A   
ATOM   1334  N   PHE A 227     -14.059  18.058  -5.555  1.00 10.00      A   
ATOM   1335  HN  PHE A 227     -14.225  18.570  -4.731  1.00 10.00      A   
ATOM   1336  CA  PHE A 227     -14.214  16.605  -5.524  1.00 10.00      A   
ATOM   1337  CB  PHE A 227     -14.482  16.125  -4.095  1.00 10.00      A   
ATOM   1338  CG  PHE A 227     -13.368  15.310  -3.506  1.00 10.00      A   
ATOM   1339  CD1 PHE A 227     -13.356  13.931  -3.638  1.00 10.00      A   
ATOM   1340  CD2 PHE A 227     -12.334  15.921  -2.818  1.00 10.00      A   
ATOM   1341  CE1 PHE A 227     -12.335  13.176  -3.094  1.00 10.00      A   
ATOM   1342  CE2 PHE A 227     -11.307  15.173  -2.272  1.00 10.00      A   
ATOM   1343  CZ  PHE A 227     -11.308  13.798  -2.410  1.00 10.00      A   
ATOM   1344  C   PHE A 227     -15.345  16.150  -6.440  1.00 10.00      A   
ATOM   1345  O   PHE A 227     -15.398  14.988  -6.852  1.00 10.00      A   
ATOM   1346  N   VAL A 228     -16.243  17.078  -6.756  1.00 10.00      A   
ATOM   1347  HN  VAL A 228     -16.150  17.977  -6.378  1.00 10.00      A   
ATOM   1348  CA  VAL A 228     -17.371  16.794  -7.636  1.00 10.00      A   
ATOM   1349  CB  VAL A 228     -18.341  17.996  -7.725  1.00 10.00      A   
ATOM   1350  CG1 VAL A 228     -19.513  17.684  -8.641  1.00 10.00      A   
ATOM   1351  CG2 VAL A 228     -18.844  18.379  -6.341  1.00 10.00      A   
ATOM   1352  C   VAL A 228     -16.869  16.424  -9.030  1.00 10.00      A   
ATOM   1353  O   VAL A 228     -17.449  15.582  -9.717  1.00 10.00      A   
ATOM   1354  N   ARG A 229     -15.762  17.033  -9.426  1.00 10.00      A   
ATOM   1355  HN  ARG A 229     -15.325  17.673  -8.825  1.00 10.00      A   
ATOM   1356  CA  ARG A 229     -15.166  16.765 -10.724  1.00 10.00      A   
ATOM   1357  CB  ARG A 229     -14.531  18.033 -11.297  1.00 10.00      A   
ATOM   1358  CG  ARG A 229     -15.534  19.123 -11.631  1.00 10.00      A   
ATOM   1359  CD  ARG A 229     -14.872  20.275 -12.367  1.00 10.00      A   
ATOM   1360  NE  ARG A 229     -15.841  21.298 -12.752  1.00 10.00      A   
ATOM   1361  HE  ARG A 229     -16.200  21.868 -12.036  1.00 10.00      A   
ATOM   1362  CZ  ARG A 229     -16.264  21.490 -14.000  1.00 10.00      A   
ATOM   1363  NH1 ARG A 229     -15.780  20.749 -14.991  1.00 10.00      A   
ATOM   1364 HH11 ARG A 229     -15.056  20.019 -14.799  1.00 10.00      A   
ATOM   1365 HH12 ARG A 229     -16.126  20.884 -15.966  1.00 10.00      A   
ATOM   1366  NH2 ARG A 229     -17.169  22.425 -14.256  1.00 10.00      A   
ATOM   1367 HH21 ARG A 229     -17.501  22.583 -15.233  1.00 10.00      A   
ATOM   1368 HH22 ARG A 229     -17.561  23.003 -13.481  1.00 10.00      A   
ATOM   1369  C   ARG A 229     -14.128  15.657 -10.596  1.00 10.00      A   
ATOM   1370  O   ARG A 229     -13.383  15.368 -11.532  1.00 10.00      A   
ATOM   1371  N   GLN A 230     -14.085  15.043  -9.422  1.00 10.00      A   
ATOM   1372  HN  GLN A 230     -14.706  15.324  -8.715  1.00 10.00      A   
ATOM   1373  CA  GLN A 230     -13.150  13.965  -9.156  1.00 10.00      A   
ATOM   1374  CB  GLN A 230     -12.374  14.222  -7.860  1.00 10.00      A   
ATOM   1375  CG  GLN A 230     -11.440  15.425  -7.907  1.00 10.00      A   
ATOM   1376  CD  GLN A 230     -10.703  15.638  -6.597  1.00 10.00      A   
ATOM   1377  OE1 GLN A 230     -10.459  14.690  -5.849  1.00 10.00      A   
ATOM   1378  NE2 GLN A 230     -10.340  16.878  -6.307  1.00 10.00      A   
ATOM   1379 HE21 GLN A 230     -10.559  17.592  -6.946  1.00 10.00      A   
ATOM   1380 HE22 GLN A 230      -9.867  17.037  -5.465  1.00 10.00      A   
ATOM   1381  C   GLN A 230     -13.874  12.622  -9.088  1.00 10.00      A   
ATOM   1382  O   GLN A 230     -13.713  11.781  -9.971  1.00 10.00      A   
ATOM   1383  N   ARG A 231     -14.689  12.431  -8.050  1.00 10.00      A   
ATOM   1384  HN  ARG A 231     -14.808  13.150  -7.390  1.00 10.00      A   
ATOM   1385  CA  ARG A 231     -15.416  11.174  -7.880  1.00 10.00      A   
ATOM   1386  CB  ARG A 231     -14.479  10.074  -7.362  1.00 10.00      A   
ATOM   1387  CG  ARG A 231     -13.640  10.478  -6.158  1.00 10.00      A   
ATOM   1388  CD  ARG A 231     -12.650   9.387  -5.782  1.00 10.00      A   
ATOM   1389  NE  ARG A 231     -11.618   9.882  -4.870  1.00 10.00      A   
ATOM   1390  HE  ARG A 231     -11.413  10.845  -4.904  1.00 10.00      A   
ATOM   1391  CZ  ARG A 231     -10.943   9.118  -4.014  1.00 10.00      A   
ATOM   1392  NH1 ARG A 231     -11.178   7.811  -3.949  1.00 10.00      A   
ATOM   1393 HH11 ARG A 231     -11.896   7.376  -4.568  1.00 10.00      A   
ATOM   1394 HH12 ARG A 231     -10.642   7.212  -3.286  1.00 10.00      A   
ATOM   1395  NH2 ARG A 231     -10.028   9.667  -3.228  1.00 10.00      A   
ATOM   1396 HH21 ARG A 231      -9.492   9.080  -2.552  1.00 10.00      A   
ATOM   1397 HH22 ARG A 231      -9.836  10.691  -3.287  1.00 10.00      A   
ATOM   1398  C   ARG A 231     -16.624  11.325  -6.955  1.00 10.00      A   
ATOM   1399  O   ARG A 231     -17.025  10.373  -6.290  1.00 10.00      A   
ATOM   1400  N   TYR A 232     -17.205  12.516  -6.918  1.00 10.00      A   
ATOM   1401  HN  TYR A 232     -16.855  13.242  -7.476  1.00 10.00      A   
ATOM   1402  CA  TYR A 232     -18.368  12.765  -6.070  1.00 10.00      A   
ATOM   1403  CB  TYR A 232     -17.962  13.417  -4.743  1.00 10.00      A   
ATOM   1404  CG  TYR A 232     -17.623  12.424  -3.651  1.00 10.00      A   
ATOM   1405  CD1 TYR A 232     -16.303  12.131  -3.337  1.00 10.00      A   
ATOM   1406  CD2 TYR A 232     -18.625  11.777  -2.938  1.00 10.00      A   
ATOM   1407  CE1 TYR A 232     -15.990  11.220  -2.346  1.00 10.00      A   
ATOM   1408  CE2 TYR A 232     -18.322  10.867  -1.943  1.00 10.00      A   
ATOM   1409  CZ  TYR A 232     -17.003  10.590  -1.652  1.00 10.00      A   
ATOM   1410  OH  TYR A 232     -16.696   9.682  -0.665  1.00 10.00      A   
ATOM   1411  HH  TYR A 232     -17.318   8.951  -0.699  1.00 10.00      A   
ATOM   1412  C   TYR A 232     -19.410  13.615  -6.786  1.00 10.00      A   
ATOM   1413  O   TYR A 232     -19.334  14.839  -6.779  1.00 10.00      A   
ATOM   1414  N   LEU A 233     -20.383  12.961  -7.400  1.00 10.00      A   
ATOM   1415  HN  LEU A 233     -20.404  11.984  -7.357  1.00 10.00      A   
ATOM   1416  CA  LEU A 233     -21.435  13.664  -8.124  1.00 10.00      A   
ATOM   1417  CB  LEU A 233     -22.142  12.715  -9.098  1.00 10.00      A   
ATOM   1418  CG  LEU A 233     -23.257  13.327  -9.950  1.00 10.00      A   
ATOM   1419  CD1 LEU A 233     -22.706  14.423 -10.850  1.00 10.00      A   
ATOM   1420  CD2 LEU A 233     -23.958  12.254 -10.772  1.00 10.00      A   
ATOM   1421  C   LEU A 233     -22.446  14.275  -7.157  1.00 10.00      A   
ATOM   1422  O   LEU A 233     -23.046  13.570  -6.347  1.00 10.00      A   
ATOM   1423  N   GLU A 234     -22.626  15.587  -7.241  1.00 10.00      A   
ATOM   1424  HN  GLU A 234     -22.115  16.102  -7.898  1.00 10.00      A   
ATOM   1425  CA  GLU A 234     -23.566  16.278  -6.376  1.00 10.00      A   
ATOM   1426  CB  GLU A 234     -23.019  17.645  -5.943  1.00 10.00      A   
ATOM   1427  CG  GLU A 234     -22.748  18.614  -7.086  1.00 10.00      A   
ATOM   1428  CD  GLU A 234     -22.590  20.049  -6.615  1.00 10.00      A   
ATOM   1429  OE1 GLU A 234     -22.887  20.972  -7.407  1.00 10.00      A   
ATOM   1430  OE2 GLU A 234     -22.173  20.263  -5.458  1.00 10.00      A   
ATOM   1431  C   GLU A 234     -24.924  16.435  -7.051  1.00 10.00      A   
ATOM   1432  O   GLU A 234     -25.020  16.456  -8.280  1.00 10.00      A   
ATOM   1433  N   TYR A 235     -25.965  16.540  -6.237  1.00 10.00      A   
ATOM   1434  HN  TYR A 235     -25.811  16.522  -5.267  1.00 10.00      A   
ATOM   1435  CA  TYR A 235     -27.326  16.704  -6.720  1.00 10.00      A   
ATOM   1436  CB  TYR A 235     -28.162  15.466  -6.393  1.00 10.00      A   
ATOM   1437  CG  TYR A 235     -28.136  14.394  -7.457  1.00 10.00      A   
ATOM   1438  CD1 TYR A 235     -29.087  14.373  -8.467  1.00 10.00      A   
ATOM   1439  CD2 TYR A 235     -27.171  13.394  -7.445  1.00 10.00      A   
ATOM   1440  CE1 TYR A 235     -29.080  13.388  -9.435  1.00 10.00      A   
ATOM   1441  CE2 TYR A 235     -27.153  12.406  -8.412  1.00 10.00      A   
ATOM   1442  CZ  TYR A 235     -28.112  12.408  -9.403  1.00 10.00      A   
ATOM   1443  OH  TYR A 235     -28.107  11.421 -10.364  1.00 10.00      A   
ATOM   1444  HH  TYR A 235     -28.305  11.810 -11.223  1.00 10.00      A   
ATOM   1445  C   TYR A 235     -27.954  17.925  -6.063  1.00 10.00      A   
ATOM   1446  O   TYR A 235     -27.359  18.529  -5.171  1.00 10.00      A   
ATOM   1447  N   ARG A 236     -29.148  18.287  -6.497  1.00 10.00      A   
ATOM   1448  HN  ARG A 236     -29.576  17.773  -7.217  1.00 10.00      A   
ATOM   1449  CA  ARG A 236     -29.839  19.438  -5.936  1.00 10.00      A   
ATOM   1450  CB  ARG A 236     -29.975  20.544  -6.986  1.00 10.00      A   
ATOM   1451  CG  ARG A 236     -28.646  21.097  -7.482  1.00 10.00      A   
ATOM   1452  CD  ARG A 236     -27.939  21.904  -6.402  1.00 10.00      A   
ATOM   1453  NE  ARG A 236     -28.687  23.110  -6.058  1.00 10.00      A   
ATOM   1454  HE  ARG A 236     -29.643  22.999  -5.850  1.00 10.00      A   
ATOM   1455  CZ  ARG A 236     -28.165  24.335  -6.027  1.00 10.00      A   
ATOM   1456  NH1 ARG A 236     -26.868  24.523  -6.258  1.00 10.00      A   
ATOM   1457 HH11 ARG A 236     -26.245  23.708  -6.458  1.00 10.00      A   
ATOM   1458 HH12 ARG A 236     -26.465  25.485  -6.242  1.00 10.00      A   
ATOM   1459  NH2 ARG A 236     -28.944  25.370  -5.747  1.00 10.00      A   
ATOM   1460 HH21 ARG A 236     -28.551  26.337  -5.721  1.00 10.00      A   
ATOM   1461 HH22 ARG A 236     -29.957  25.225  -5.549  1.00 10.00      A   
ATOM   1462  C   ARG A 236     -31.206  19.043  -5.388  1.00 10.00      A   
ATOM   1463  O   ARG A 236     -31.762  18.016  -5.784  1.00 10.00      A   
ATOM   1464  N   TYR A 246     -25.209  16.856  -3.514  1.00 10.00      A   
ATOM   1465  HN  TYR A 246     -24.422  17.232  -3.964  1.00 10.00      A   
ATOM   1466  CA  TYR A 246     -24.980  15.880  -2.455  1.00 10.00      A   
ATOM   1467  CB  TYR A 246     -24.467  16.587  -1.197  1.00 10.00      A   
ATOM   1468  CG  TYR A 246     -23.538  17.740  -1.512  1.00 10.00      A   
ATOM   1469  CD1 TYR A 246     -22.267  17.514  -2.026  1.00 10.00      A   
ATOM   1470  CD2 TYR A 246     -23.939  19.055  -1.309  1.00 10.00      A   
ATOM   1471  CE1 TYR A 246     -21.424  18.564  -2.332  1.00 10.00      A   
ATOM   1472  CE2 TYR A 246     -23.100  20.111  -1.608  1.00 10.00      A   
ATOM   1473  CZ  TYR A 246     -21.845  19.861  -2.121  1.00 10.00      A   
ATOM   1474  OH  TYR A 246     -21.009  20.909  -2.431  1.00 10.00      A   
ATOM   1475  HH  TYR A 246     -20.758  20.842  -3.363  1.00 10.00      A   
ATOM   1476  C   TYR A 246     -26.225  15.045  -2.152  1.00 10.00      A   
ATOM   1477  O   TYR A 246     -27.028  15.393  -1.286  1.00 10.00      A   
ATOM   1478  N   GLU A 247     -26.384  13.951  -2.884  1.00 10.00      A   
ATOM   1479  HN  GLU A 247     -25.721  13.733  -3.567  1.00 10.00      A   
ATOM   1480  CA  GLU A 247     -27.514  13.055  -2.688  1.00 10.00      A   
ATOM   1481  CB  GLU A 247     -28.029  12.523  -4.030  1.00 10.00      A   
ATOM   1482  CG  GLU A 247     -29.272  11.652  -3.918  1.00 10.00      A   
ATOM   1483  CD  GLU A 247     -29.787  11.176  -5.262  1.00 10.00      A   
ATOM   1484  OE1 GLU A 247     -30.905  11.579  -5.649  1.00 10.00      A   
ATOM   1485  OE2 GLU A 247     -29.083  10.393  -5.933  1.00 10.00      A   
ATOM   1486  C   GLU A 247     -27.103  11.898  -1.786  1.00 10.00      A   
ATOM   1487  O   GLU A 247     -25.966  11.426  -1.847  1.00 10.00      A   
ATOM   1488  N   PHE A 248     -28.023  11.449  -0.950  1.00 10.00      A   
ATOM   1489  HN  PHE A 248     -28.912  11.857  -0.954  1.00 10.00      A   
ATOM   1490  CA  PHE A 248     -27.749  10.357  -0.034  1.00 10.00      A   
ATOM   1491  CB  PHE A 248     -28.341  10.649   1.346  1.00 10.00      A   
ATOM   1492  CG  PHE A 248     -27.595  11.707   2.105  1.00 10.00      A   
ATOM   1493  CD1 PHE A 248     -27.884  13.048   1.920  1.00 10.00      A   
ATOM   1494  CD2 PHE A 248     -26.598  11.358   3.000  1.00 10.00      A   
ATOM   1495  CE1 PHE A 248     -27.195  14.021   2.614  1.00 10.00      A   
ATOM   1496  CE2 PHE A 248     -25.905  12.328   3.698  1.00 10.00      A   
ATOM   1497  CZ  PHE A 248     -26.204  13.662   3.505  1.00 10.00      A   
ATOM   1498  C   PHE A 248     -28.267   9.030  -0.576  1.00 10.00      A   
ATOM   1499  O   PHE A 248     -29.468   8.762  -0.552  1.00 10.00      A   
ATOM   1500  N   GLN A 249     -27.353   8.212  -1.075  1.00 10.00      A   
ATOM   1501  HN  GLN A 249     -26.411   8.488  -1.068  1.00 10.00      A   
ATOM   1502  CA  GLN A 249     -27.699   6.908  -1.622  1.00 10.00      A   
ATOM   1503  CB  GLN A 249     -27.657   6.935  -3.153  1.00 10.00      A   
ATOM   1504  CG  GLN A 249     -29.016   7.088  -3.818  1.00 10.00      A   
ATOM   1505  CD  GLN A 249     -28.984   6.696  -5.282  1.00 10.00      A   
ATOM   1506  OE1 GLN A 249     -29.135   5.524  -5.625  1.00 10.00      A   
ATOM   1507  NE2 GLN A 249     -28.793   7.669  -6.159  1.00 10.00      A   
ATOM   1508 HE21 GLN A 249     -28.688   8.593  -5.821  1.00 10.00      A   
ATOM   1509 HE22 GLN A 249     -28.759   7.436  -7.110  1.00 10.00      A   
ATOM   1510  C   GLN A 249     -26.739   5.849  -1.094  1.00 10.00      A   
ATOM   1511  O   GLN A 249     -25.722   6.177  -0.481  1.00 10.00      A   
ATOM   1512  N   TRP A 250     -27.068   4.586  -1.323  1.00 10.00      A   
ATOM   1513  HN  TRP A 250     -27.892   4.386  -1.811  1.00 10.00      A   
ATOM   1514  CA  TRP A 250     -26.226   3.489  -0.876  1.00 10.00      A   
ATOM   1515  CB  TRP A 250     -27.078   2.306  -0.408  1.00 10.00      A   
ATOM   1516  CG  TRP A 250     -27.655   2.465   0.969  1.00 10.00      A   
ATOM   1517  CD1 TRP A 250     -27.577   3.563   1.780  1.00 10.00      A   
ATOM   1518  CD2 TRP A 250     -28.396   1.482   1.700  1.00 10.00      A   
ATOM   1519  NE1 TRP A 250     -28.226   3.322   2.968  1.00 10.00      A   
ATOM   1520  HE1 TRP A 250     -28.310   3.956   3.713  1.00 10.00      A   
ATOM   1521  CE2 TRP A 250     -28.737   2.051   2.943  1.00 10.00      A   
ATOM   1522  CE3 TRP A 250     -28.805   0.174   1.423  1.00 10.00      A   
ATOM   1523  CZ2 TRP A 250     -29.468   1.358   3.904  1.00 10.00      A   
ATOM   1524  CZ3 TRP A 250     -29.530  -0.512   2.378  1.00 10.00      A   
ATOM   1525  CH2 TRP A 250     -29.855   0.080   3.604  1.00 10.00      A   
ATOM   1526  C   TRP A 250     -25.290   3.052  -1.995  1.00 10.00      A   
ATOM   1527  O   TRP A 250     -25.625   3.166  -3.177  1.00 10.00      A   
ATOM   1528  N   GLY A 251     -24.122   2.552  -1.622  1.00 10.00      A   
ATOM   1529  HN  GLY A 251     -23.916   2.470  -0.668  1.00 10.00      A   
ATOM   1530  CA  GLY A 251     -23.159   2.112  -2.606  1.00 10.00      A   
ATOM   1531  C   GLY A 251     -23.363   0.660  -2.990  1.00 10.00      A   
ATOM   1532  O   GLY A 251     -23.911  -0.115  -2.208  1.00 10.00      A   
ATOM   1533  N   PRO A 252     -22.931   0.263  -4.199  1.00 10.00      A   
ATOM   1534  CA  PRO A 252     -23.068  -1.121  -4.678  1.00 10.00      A   
ATOM   1535  CB  PRO A 252     -22.334  -1.105  -6.024  1.00 10.00      A   
ATOM   1536  CG  PRO A 252     -22.382   0.319  -6.460  1.00 10.00      A   
ATOM   1537  CD  PRO A 252     -22.294   1.135  -5.203  1.00 10.00      A   
ATOM   1538  C   PRO A 252     -22.401  -2.114  -3.730  1.00 10.00      A   
ATOM   1539  O   PRO A 252     -22.937  -3.186  -3.459  1.00 10.00      A   
ATOM   1540  N   ARG A 253     -21.235  -1.731  -3.215  1.00 10.00      A   
ATOM   1541  HN  ARG A 253     -20.869  -0.858  -3.466  1.00 10.00      A   
ATOM   1542  CA  ARG A 253     -20.488  -2.577  -2.289  1.00 10.00      A   
ATOM   1543  CB  ARG A 253     -19.126  -1.951  -1.968  1.00 10.00      A   
ATOM   1544  CG  ARG A 253     -18.190  -2.883  -1.216  1.00 10.00      A   
ATOM   1545  CD  ARG A 253     -17.109  -2.118  -0.463  1.00 10.00      A   
ATOM   1546  NE  ARG A 253     -15.824  -2.130  -1.168  1.00 10.00      A   
ATOM   1547  HE  ARG A 253     -15.579  -1.316  -1.668  1.00 10.00      A   
ATOM   1548  CZ  ARG A 253     -14.980  -3.166  -1.166  1.00 10.00      A   
ATOM   1549  NH1 ARG A 253     -15.264  -4.266  -0.474  1.00 10.00      A   
ATOM   1550 HH11 ARG A 253     -16.162  -4.330   0.086  1.00 10.00      A   
ATOM   1551 HH12 ARG A 253     -14.608  -5.069  -0.473  1.00 10.00      A   
ATOM   1552  NH2 ARG A 253     -13.837  -3.091  -1.845  1.00 10.00      A   
ATOM   1553 HH21 ARG A 253     -13.175  -3.904  -1.861  1.00 10.00      A   
ATOM   1554 HH22 ARG A 253     -13.592  -2.222  -2.365  1.00 10.00      A   
ATOM   1555  C   ARG A 253     -21.280  -2.792  -1.001  1.00 10.00      A   
ATOM   1556  O   ARG A 253     -21.275  -3.881  -0.429  1.00 10.00      A   
ATOM   1557  N   THR A 254     -21.991  -1.753  -0.577  1.00 10.00      A   
ATOM   1558  HN  THR A 254     -21.984  -0.924  -1.097  1.00 10.00      A   
ATOM   1559  CA  THR A 254     -22.789  -1.809   0.639  1.00 10.00      A   
ATOM   1560  CB  THR A 254     -23.422  -0.434   0.929  1.00 10.00      A   
ATOM   1561  OG1 THR A 254     -22.471   0.595   0.609  1.00 10.00      A   
ATOM   1562  HG1 THR A 254     -21.765   0.592   1.264  1.00 10.00      A   
ATOM   1563  CG2 THR A 254     -23.813  -0.314   2.396  1.00 10.00      A   
ATOM   1564  C   THR A 254     -23.886  -2.872   0.539  1.00 10.00      A   
ATOM   1565  O   THR A 254     -24.268  -3.478   1.537  1.00 10.00      A   
ATOM   1566  N   ASN A 255     -24.366  -3.122  -0.674  1.00 10.00      A   
ATOM   1567  HN  ASN A 255     -24.005  -2.634  -1.447  1.00 10.00      A   
ATOM   1568  CA  ASN A 255     -25.415  -4.114  -0.881  1.00 10.00      A   
ATOM   1569  CB  ASN A 255     -26.291  -3.751  -2.085  1.00 10.00      A   
ATOM   1570  CG  ASN A 255     -27.751  -4.147  -1.900  1.00 10.00      A   
ATOM   1571  OD1 ASN A 255     -28.659  -3.412  -2.291  1.00 10.00      A   
ATOM   1572  ND2 ASN A 255     -27.992  -5.311  -1.316  1.00 10.00      A   
ATOM   1573 HD21 ASN A 255     -27.223  -5.860  -1.037  1.00 10.00      A   
ATOM   1574 HD22 ASN A 255     -28.925  -5.580  -1.187  1.00 10.00      A   
ATOM   1575  C   ASN A 255     -24.821  -5.514  -1.040  1.00 10.00      A   
ATOM   1576  O   ASN A 255     -25.535  -6.480  -1.310  1.00 10.00      A   
ATOM   1577  N   LEU A 256     -23.510  -5.614  -0.884  1.00 10.00      A   
ATOM   1578  HN  LEU A 256     -22.985  -4.804  -0.697  1.00 10.00      A   
ATOM   1579  CA  LEU A 256     -22.823  -6.892  -0.987  1.00 10.00      A   
ATOM   1580  CB  LEU A 256     -21.581  -6.768  -1.874  1.00 10.00      A   
ATOM   1581  CG  LEU A 256     -21.828  -6.361  -3.329  1.00 10.00      A   
ATOM   1582  CD1 LEU A 256     -20.515  -6.019  -4.016  1.00 10.00      A   
ATOM   1583  CD2 LEU A 256     -22.553  -7.469  -4.077  1.00 10.00      A   
ATOM   1584  C   LEU A 256     -22.435  -7.391   0.401  1.00 10.00      A   
ATOM   1585  O   LEU A 256     -22.675  -8.549   0.751  1.00 10.00      A   
ATOM   1586  N   GLU A 257     -21.838  -6.508   1.190  1.00 10.00      A   
ATOM   1587  HN  GLU A 257     -21.660  -5.603   0.850  1.00 10.00      A   
ATOM   1588  CA  GLU A 257     -21.419  -6.848   2.543  1.00 10.00      A   
ATOM   1589  CB  GLU A 257     -20.282  -5.925   2.994  1.00 10.00      A   
ATOM   1590  CG  GLU A 257     -18.989  -6.113   2.214  1.00 10.00      A   
ATOM   1591  CD  GLU A 257     -18.415  -4.810   1.685  1.00 10.00      A   
ATOM   1592  OE1 GLU A 257     -19.071  -3.755   1.840  1.00 10.00      A   
ATOM   1593  OE2 GLU A 257     -17.310  -4.842   1.097  1.00 10.00      A   
ATOM   1594  C   GLU A 257     -22.595  -6.767   3.515  1.00 10.00      A   
ATOM   1595  O   GLU A 257     -22.641  -7.481   4.525  1.00 10.00      A   
ATOM   1596  N   LEU A 258     -23.552  -5.903   3.199  1.00 10.00      A   
ATOM   1597  HN  LEU A 258     -23.469  -5.377   2.375  1.00 10.00      A   
ATOM   1598  CA  LEU A 258     -24.726  -5.722   4.037  1.00 10.00      A   
ATOM   1599  CB  LEU A 258     -24.741  -4.312   4.642  1.00 10.00      A   
ATOM   1600  CG  LEU A 258     -23.504  -3.903   5.447  1.00 10.00      A   
ATOM   1601  CD1 LEU A 258     -23.561  -2.424   5.799  1.00 10.00      A   
ATOM   1602  CD2 LEU A 258     -23.375  -4.745   6.705  1.00 10.00      A   
ATOM   1603  C   LEU A 258     -26.006  -5.959   3.238  1.00 10.00      A   
ATOM   1604  O   LEU A 258     -25.963  -6.425   2.098  1.00 10.00      A   
ATOM   1605  N   SER A 259     -27.137  -5.649   3.854  1.00 10.00      A   
ATOM   1606  HN  SER A 259     -27.098  -5.300   4.767  1.00 10.00      A   
ATOM   1607  CA  SER A 259     -28.442  -5.800   3.230  1.00 10.00      A   
ATOM   1608  CB  SER A 259     -28.901  -7.261   3.297  1.00 10.00      A   
ATOM   1609  OG  SER A 259     -28.880  -7.743   4.633  1.00 10.00      A   
ATOM   1610  HG  SER A 259     -28.711  -8.693   4.624  1.00 10.00      A   
ATOM   1611  C   SER A 259     -29.432  -4.911   3.968  1.00 10.00      A   
ATOM   1612  O   SER A 259     -29.076  -4.307   4.984  1.00 10.00      A   
ATOM   1613  N   LYS A 260     -30.666  -4.837   3.488  1.00 10.00      A   
ATOM   1614  HN  LYS A 260     -30.913  -5.366   2.689  1.00 10.00      A   
ATOM   1615  CA  LYS A 260     -31.672  -4.009   4.138  1.00 10.00      A   
ATOM   1616  CB  LYS A 260     -32.910  -3.851   3.258  1.00 10.00      A   
ATOM   1617  CG  LYS A 260     -32.670  -2.994   2.028  1.00 10.00      A   
ATOM   1618  CD  LYS A 260     -33.958  -2.725   1.271  1.00 10.00      A   
ATOM   1619  CE  LYS A 260     -33.713  -1.790   0.100  1.00 10.00      A   
ATOM   1620  NZ  LYS A 260     -34.937  -1.581  -0.712  1.00 10.00      A   
ATOM   1621  HZ1 LYS A 260     -35.656  -1.060  -0.156  1.00 10.00      A   
ATOM   1622  HZ2 LYS A 260     -35.335  -2.496  -1.004  1.00 10.00      A   
ATOM   1623  HZ3 LYS A 260     -34.712  -1.029  -1.563  1.00 10.00      A   
ATOM   1624  C   LYS A 260     -32.031  -4.593   5.495  1.00 10.00      A   
ATOM   1625  O   LYS A 260     -32.284  -3.862   6.451  1.00 10.00      A   
ATOM   1626  N   MET A 261     -32.024  -5.918   5.573  1.00 10.00      A   
ATOM   1627  HN  MET A 261     -31.809  -6.442   4.773  1.00 10.00      A   
ATOM   1628  CA  MET A 261     -32.327  -6.610   6.816  1.00 10.00      A   
ATOM   1629  CB  MET A 261     -32.490  -8.114   6.574  1.00 10.00      A   
ATOM   1630  CG  MET A 261     -32.876  -8.909   7.814  1.00 10.00      A   
ATOM   1631  SD  MET A 261     -34.448  -8.382   8.528  1.00 10.00      A   
ATOM   1632  CE  MET A 261     -35.591  -8.889   7.244  1.00 10.00      A   
ATOM   1633  C   MET A 261     -31.222  -6.350   7.834  1.00 10.00      A   
ATOM   1634  O   MET A 261     -31.493  -6.076   9.003  1.00 10.00      A   
ATOM   1635  N   LYS A 262     -29.975  -6.414   7.368  1.00 10.00      A   
ATOM   1636  HN  LYS A 262     -29.830  -6.630   6.420  1.00 10.00      A   
ATOM   1637  CA  LYS A 262     -28.818  -6.181   8.224  1.00 10.00      A   
ATOM   1638  CB  LYS A 262     -27.523  -6.369   7.433  1.00 10.00      A   
ATOM   1639  CG  LYS A 262     -26.974  -7.785   7.430  1.00 10.00      A   
ATOM   1640  CD  LYS A 262     -25.659  -7.844   6.674  1.00 10.00      A   
ATOM   1641  CE  LYS A 262     -24.835  -9.054   7.069  1.00 10.00      A   
ATOM   1642  NZ  LYS A 262     -23.387  -8.725   7.125  1.00 10.00      A   
ATOM   1643  HZ1 LYS A 262     -23.203  -8.076   7.927  1.00 10.00      A   
ATOM   1644  HZ2 LYS A 262     -23.088  -8.260   6.243  1.00 10.00      A   
ATOM   1645  HZ3 LYS A 262     -22.824  -9.588   7.259  1.00 10.00      A   
ATOM   1646  C   LYS A 262     -28.851  -4.775   8.812  1.00 10.00      A   
ATOM   1647  O   LYS A 262     -28.661  -4.589  10.013  1.00 10.00      A   
ATOM   1648  N   VAL A 263     -29.097  -3.789   7.954  1.00 10.00      A   
ATOM   1649  HN  VAL A 263     -29.239  -4.006   7.005  1.00 10.00      A   
ATOM   1650  CA  VAL A 263     -29.158  -2.397   8.384  1.00 10.00      A   
ATOM   1651  CB  VAL A 263     -29.306  -1.424   7.191  1.00 10.00      A   
ATOM   1652  CG1 VAL A 263     -29.483   0.011   7.674  1.00 10.00      A   
ATOM   1653  CG2 VAL A 263     -28.092  -1.524   6.279  1.00 10.00      A   
ATOM   1654  C   VAL A 263     -30.291  -2.185   9.387  1.00 10.00      A   
ATOM   1655  O   VAL A 263     -30.102  -1.525  10.410  1.00 10.00      A   
ATOM   1656  N   LEU A 264     -31.456  -2.766   9.102  1.00 10.00      A   
ATOM   1657  HN  LEU A 264     -31.541  -3.291   8.276  1.00 10.00      A   
ATOM   1658  CA  LEU A 264     -32.610  -2.641   9.986  1.00 10.00      A   
ATOM   1659  CB  LEU A 264     -33.836  -3.351   9.407  1.00 10.00      A   
ATOM   1660  CG  LEU A 264     -34.715  -2.525   8.465  1.00 10.00      A   
ATOM   1661  CD1 LEU A 264     -36.004  -3.267   8.156  1.00 10.00      A   
ATOM   1662  CD2 LEU A 264     -35.015  -1.160   9.066  1.00 10.00      A   
ATOM   1663  C   LEU A 264     -32.300  -3.179  11.374  1.00 10.00      A   
ATOM   1664  O   LEU A 264     -32.638  -2.556  12.376  1.00 10.00      A   
ATOM   1665  N   LYS A 265     -31.647  -4.332  11.426  1.00 10.00      A   
ATOM   1666  HN  LYS A 265     -31.406  -4.788  10.588  1.00 10.00      A   
ATOM   1667  CA  LYS A 265     -31.287  -4.941  12.700  1.00 10.00      A   
ATOM   1668  CB  LYS A 265     -30.682  -6.330  12.489  1.00 10.00      A   
ATOM   1669  CG  LYS A 265     -31.650  -7.356  11.918  1.00 10.00      A   
ATOM   1670  CD  LYS A 265     -32.787  -7.649  12.882  1.00 10.00      A   
ATOM   1671  CE  LYS A 265     -33.679  -8.767  12.366  1.00 10.00      A   
ATOM   1672  NZ  LYS A 265     -34.709  -9.155  13.365  1.00 10.00      A   
ATOM   1673  HZ1 LYS A 265     -35.441  -8.417  13.432  1.00 10.00      A   
ATOM   1674  HZ2 LYS A 265     -34.271  -9.276  14.300  1.00 10.00      A   
ATOM   1675  HZ3 LYS A 265     -35.159 -10.051  13.089  1.00 10.00      A   
ATOM   1676  C   LYS A 265     -30.315  -4.051  13.468  1.00 10.00      A   
ATOM   1677  O   LYS A 265     -30.435  -3.887  14.683  1.00 10.00      A   
ATOM   1678  N   PHE A 266     -29.367  -3.462  12.745  1.00 10.00      A   
ATOM   1679  HN  PHE A 266     -29.336  -3.628  11.777  1.00 10.00      A   
ATOM   1680  CA  PHE A 266     -28.372  -2.585  13.347  1.00 10.00      A   
ATOM   1681  CB  PHE A 266     -27.316  -2.174  12.315  1.00 10.00      A   
ATOM   1682  CG  PHE A 266     -26.219  -1.310  12.875  1.00 10.00      A   
ATOM   1683  CD1 PHE A 266     -25.176  -1.872  13.594  1.00 10.00      A   
ATOM   1684  CD2 PHE A 266     -26.229   0.062  12.680  1.00 10.00      A   
ATOM   1685  CE1 PHE A 266     -24.166  -1.082  14.110  1.00 10.00      A   
ATOM   1686  CE2 PHE A 266     -25.224   0.858  13.195  1.00 10.00      A   
ATOM   1687  CZ  PHE A 266     -24.190   0.285  13.912  1.00 10.00      A   
ATOM   1688  C   PHE A 266     -29.024  -1.347  13.960  1.00 10.00      A   
ATOM   1689  O   PHE A 266     -28.797  -1.031  15.128  1.00 10.00      A   
ATOM   1690  N   VAL A 267     -29.850  -0.662  13.175  1.00 10.00      A   
ATOM   1691  HN  VAL A 267     -30.016  -0.976  12.258  1.00 10.00      A   
ATOM   1692  CA  VAL A 267     -30.520   0.543  13.655  1.00 10.00      A   
ATOM   1693  CB  VAL A 267     -31.144   1.386  12.519  1.00 10.00      A   
ATOM   1694  CG1 VAL A 267     -30.055   2.013  11.661  1.00 10.00      A   
ATOM   1695  CG2 VAL A 267     -32.087   0.553  11.665  1.00 10.00      A   
ATOM   1696  C   VAL A 267     -31.561   0.224  14.725  1.00 10.00      A   
ATOM   1697  O   VAL A 267     -31.903   1.077  15.541  1.00 10.00      A   
ATOM   1698  N   ALA A 268     -32.050  -1.010  14.726  1.00 10.00      A   
ATOM   1699  HN  ALA A 268     -31.750  -1.644  14.036  1.00 10.00      A   
ATOM   1700  CA  ALA A 268     -33.037  -1.443  15.709  1.00 10.00      A   
ATOM   1701  CB  ALA A 268     -33.647  -2.778  15.310  1.00 10.00      A   
ATOM   1702  C   ALA A 268     -32.414  -1.541  17.097  1.00 10.00      A   
ATOM   1703  O   ALA A 268     -33.086  -1.342  18.104  1.00 10.00      A   
ATOM   1704  N   LYS A 269     -31.121  -1.837  17.141  1.00 10.00      A   
ATOM   1705  HN  LYS A 269     -30.635  -1.980  16.300  1.00 10.00      A   
ATOM   1706  CA  LYS A 269     -30.408  -1.961  18.404  1.00 10.00      A   
ATOM   1707  CB  LYS A 269     -29.159  -2.836  18.239  1.00 10.00      A   
ATOM   1708  CG  LYS A 269     -29.446  -4.244  17.737  1.00 10.00      A   
ATOM   1709  CD  LYS A 269     -28.211  -5.129  17.815  1.00 10.00      A   
ATOM   1710  CE  LYS A 269     -28.426  -6.444  17.080  1.00 10.00      A   
ATOM   1711  NZ  LYS A 269     -27.303  -7.397  17.295  1.00 10.00      A   
ATOM   1712  HZ1 LYS A 269     -26.401  -6.884  17.355  1.00 10.00      A   
ATOM   1713  HZ2 LYS A 269     -27.248  -8.072  16.505  1.00 10.00      A   
ATOM   1714  HZ3 LYS A 269     -27.445  -7.928  18.176  1.00 10.00      A   
ATOM   1715  C   LYS A 269     -30.023  -0.592  18.956  1.00 10.00      A   
ATOM   1716  O   LYS A 269     -29.610  -0.470  20.108  1.00 10.00      A   
ATOM   1717  N   VAL A 270     -30.183   0.438  18.136  1.00 10.00      A   
ATOM   1718  HN  VAL A 270     -30.542   0.281  17.237  1.00 10.00      A   
ATOM   1719  CA  VAL A 270     -29.844   1.798  18.535  1.00 10.00      A   
ATOM   1720  CB  VAL A 270     -29.740   2.737  17.312  1.00 10.00      A   
ATOM   1721  CG1 VAL A 270     -29.422   4.161  17.742  1.00 10.00      A   
ATOM   1722  CG2 VAL A 270     -28.686   2.228  16.339  1.00 10.00      A   
ATOM   1723  C   VAL A 270     -30.852   2.359  19.540  1.00 10.00      A   
ATOM   1724  O   VAL A 270     -30.467   2.919  20.570  1.00 10.00      A   
ATOM   1725  N   HIS A 271     -32.136   2.208  19.244  1.00 10.00      A   
ATOM   1726  HN  HIS A 271     -32.389   1.763  18.404  1.00 10.00      A   
ATOM   1727  CA  HIS A 271     -33.187   2.710  20.126  1.00 10.00      A   
ATOM   1728  CB  HIS A 271     -34.141   3.628  19.348  1.00 10.00      A   
ATOM   1729  CG  HIS A 271     -34.962   2.913  18.316  1.00 10.00      A   
ATOM   1730  ND1 HIS A 271     -34.398   2.430  17.163  1.00 10.00      A   
ATOM   1731  CD2 HIS A 271     -36.281   2.598  18.332  1.00 10.00      A   
ATOM   1732  CE1 HIS A 271     -35.375   1.833  16.510  1.00 10.00      A   
ATOM   1733  NE2 HIS A 271     -36.536   1.904  17.176  1.00 10.00      A   
ATOM   1734  HE2 HIS A 271     -37.300   1.305  17.039  1.00 10.00      A   
ATOM   1735  C   HIS A 271     -33.970   1.568  20.770  1.00 10.00      A   
ATOM   1736  O   HIS A 271     -34.815   1.802  21.638  1.00 10.00      A   
ATOM   1737  N   ASN A 272     -33.684   0.341  20.327  1.00 10.00      A   
ATOM   1738  HN  ASN A 272     -33.007   0.244  19.626  1.00 10.00      A   
ATOM   1739  CA  ASN A 272     -34.349  -0.868  20.825  1.00 10.00      A   
ATOM   1740  CB  ASN A 272     -34.376  -0.941  22.361  1.00 10.00      A   
ATOM   1741  CG  ASN A 272     -35.223  -2.087  22.890  1.00 10.00      A   
ATOM   1742  OD1 ASN A 272     -34.795  -3.241  22.893  1.00 10.00      A   
ATOM   1743  ND2 ASN A 272     -36.425  -1.775  23.352  1.00 10.00      A   
ATOM   1744 HD21 ASN A 272     -36.701  -0.834  23.332  1.00 10.00      A   
ATOM   1745 HD22 ASN A 272     -36.992  -2.500  23.694  1.00 10.00      A   
ATOM   1746  C   ASN A 272     -35.747  -1.029  20.223  1.00 10.00      A   
ATOM   1747  O   ASN A 272     -36.469  -0.051  20.044  1.00 10.00      A   
ATOM   1748  N   GLN A 273     -36.101  -2.272  19.891  1.00 10.00      A   
ATOM   1749  HN  GLN A 273     -35.457  -2.995  20.039  1.00 10.00      A   
ATOM   1750  CA  GLN A 273     -37.404  -2.609  19.309  1.00 10.00      A   
ATOM   1751  CB  GLN A 273     -38.578  -2.040  20.114  1.00 10.00      A   
ATOM   1752  CG  GLN A 273     -39.939  -2.449  19.575  1.00 10.00      A   
ATOM   1753  CD  GLN A 273     -41.054  -1.509  19.985  1.00 10.00      A   
ATOM   1754  OE1 GLN A 273     -42.198  -1.928  20.158  1.00 10.00      A   
ATOM   1755  NE2 GLN A 273     -40.734  -0.234  20.150  1.00 10.00      A   
ATOM   1756 HE21 GLN A 273     -39.800   0.033  20.006  1.00 10.00      A   
ATOM   1757 HE22 GLN A 273     -41.446   0.391  20.407  1.00 10.00      A   
ATOM   1758  C   GLN A 273     -37.514  -2.226  17.833  1.00 10.00      A   
ATOM   1759  O   GLN A 273     -37.620  -1.048  17.484  1.00 10.00      A   
ATOM   1760  N   ASP A 274     -37.504  -3.236  16.974  1.00 10.00      A   
ATOM   1761  HN  ASP A 274     -37.419  -4.155  17.314  1.00 10.00      A   
ATOM   1762  CA  ASP A 274     -37.612  -3.023  15.534  1.00 10.00      A   
ATOM   1763  CB  ASP A 274     -36.956  -4.140  14.707  1.00 10.00      A   
ATOM   1764  CG  ASP A 274     -37.466  -5.529  15.027  1.00 10.00      A   
ATOM   1765  OD1 ASP A 274     -38.195  -6.106  14.195  1.00 10.00      A   
ATOM   1766  OD2 ASP A 274     -37.130  -6.055  16.107  1.00 10.00      A   
ATOM   1767  C   ASP A 274     -39.037  -2.697  15.049  1.00 10.00      A   
ATOM   1768  O   ASP A 274     -39.196  -1.805  14.213  1.00 10.00      A   
ATOM   1769  N   PRO A 275     -40.106  -3.376  15.555  1.00 10.00      A   
ATOM   1770  CA  PRO A 275     -41.489  -3.097  15.123  1.00 10.00      A   
ATOM   1771  CB  PRO A 275     -42.287  -4.268  15.702  1.00 10.00      A   
ATOM   1772  CG  PRO A 275     -41.512  -4.686  16.899  1.00 10.00      A   
ATOM   1773  CD  PRO A 275     -40.069  -4.468  16.552  1.00 10.00      A   
ATOM   1774  C   PRO A 275     -42.023  -1.764  15.665  1.00 10.00      A   
ATOM   1775  O   PRO A 275     -43.138  -1.684  16.182  1.00 10.00      A   
ATOM   1776  N   LYS A 276     -41.219  -0.722  15.527  1.00 10.00      A   
ATOM   1777  HN  LYS A 276     -40.346  -0.859  15.097  1.00 10.00      A   
ATOM   1778  CA  LYS A 276     -41.585   0.610  15.982  1.00 10.00      A   
ATOM   1779  CB  LYS A 276     -40.506   1.159  16.928  1.00 10.00      A   
ATOM   1780  CG  LYS A 276     -40.636   2.640  17.259  1.00 10.00      A   
ATOM   1781  CD  LYS A 276     -41.947   2.957  17.963  1.00 10.00      A   
ATOM   1782  CE  LYS A 276     -42.569   4.242  17.430  1.00 10.00      A   
ATOM   1783  NZ  LYS A 276     -41.615   5.383  17.456  1.00 10.00      A   
ATOM   1784  HZ1 LYS A 276     -40.855   5.230  16.755  1.00 10.00      A   
ATOM   1785  HZ2 LYS A 276     -41.190   5.475  18.400  1.00 10.00      A   
ATOM   1786  HZ3 LYS A 276     -42.107   6.268  17.224  1.00 10.00      A   
ATOM   1787  C   LYS A 276     -41.789   1.537  14.784  1.00 10.00      A   
ATOM   1788  O   LYS A 276     -42.909   1.955  14.495  1.00 10.00      A   
ATOM   1789  N   ASP A 277     -40.704   1.848  14.087  1.00 10.00      A   
ATOM   1790  HN  ASP A 277     -39.835   1.500  14.375  1.00 10.00      A   
ATOM   1791  CA  ASP A 277     -40.770   2.719  12.913  1.00 10.00      A   
ATOM   1792  CB  ASP A 277     -39.906   3.970  13.117  1.00 10.00      A   
ATOM   1793  CG  ASP A 277     -40.486   4.951  14.116  1.00 10.00      A   
ATOM   1794  OD1 ASP A 277     -41.371   5.745  13.739  1.00 10.00      A   
ATOM   1795  OD2 ASP A 277     -40.052   4.941  15.286  1.00 10.00      A   
ATOM   1796  C   ASP A 277     -40.286   1.973  11.676  1.00 10.00      A   
ATOM   1797  O   ASP A 277     -40.514   2.401  10.546  1.00 10.00      A   
ATOM   1798  N   TRP A 278     -39.643   0.836  11.910  1.00 10.00      A   
ATOM   1799  HN  TRP A 278     -39.537   0.533  12.832  1.00 10.00      A   
ATOM   1800  CA  TRP A 278     -39.088   0.016  10.839  1.00 10.00      A   
ATOM   1801  CB  TRP A 278     -38.019  -0.944  11.362  1.00 10.00      A   
ATOM   1802  CG  TRP A 278     -36.947  -0.264  12.163  1.00 10.00      A   
ATOM   1803  CD1 TRP A 278     -36.308  -0.764  13.258  1.00 10.00      A   
ATOM   1804  CD2 TRP A 278     -36.391   1.040  11.939  1.00 10.00      A   
ATOM   1805  NE1 TRP A 278     -35.395   0.142  13.732  1.00 10.00      A   
ATOM   1806  HE1 TRP A 278     -34.813   0.009  14.510  1.00 10.00      A   
ATOM   1807  CE2 TRP A 278     -35.424   1.257  12.938  1.00 10.00      A   
ATOM   1808  CE3 TRP A 278     -36.613   2.046  10.990  1.00 10.00      A   
ATOM   1809  CZ2 TRP A 278     -34.685   2.435  13.018  1.00 10.00      A   
ATOM   1810  CZ3 TRP A 278     -35.876   3.212  11.070  1.00 10.00      A   
ATOM   1811  CH2 TRP A 278     -34.925   3.397  12.078  1.00 10.00      A   
ATOM   1812  C   TRP A 278     -40.107  -0.708   9.943  1.00 10.00      A   
ATOM   1813  O   TRP A 278     -39.778  -0.977   8.793  1.00 10.00      A   
ATOM   1814  N   PRO A 279     -41.332  -1.075  10.428  1.00 10.00      A   
ATOM   1815  CA  PRO A 279     -42.353  -1.756   9.609  1.00 10.00      A   
ATOM   1816  CB  PRO A 279     -43.662  -1.550  10.393  1.00 10.00      A   
ATOM   1817  CG  PRO A 279     -43.296  -0.745  11.600  1.00 10.00      A   
ATOM   1818  CD  PRO A 279     -41.821  -0.929  11.803  1.00 10.00      A   
ATOM   1819  C   PRO A 279     -42.488  -1.206   8.181  1.00 10.00      A   
ATOM   1820  O   PRO A 279     -42.835  -1.945   7.257  1.00 10.00      A   
ATOM   1821  N   ALA A 280     -42.217   0.085   8.004  1.00 10.00      A   
ATOM   1822  HN  ALA A 280     -41.951   0.627   8.776  1.00 10.00      A   
ATOM   1823  CA  ALA A 280     -42.292   0.708   6.687  1.00 10.00      A   
ATOM   1824  CB  ALA A 280     -42.123   2.215   6.811  1.00 10.00      A   
ATOM   1825  C   ALA A 280     -41.216   0.127   5.770  1.00 10.00      A   
ATOM   1826  O   ALA A 280     -41.513  -0.431   4.712  1.00 10.00      A   
ATOM   1827  N   GLN A 281     -39.965   0.237   6.204  1.00 10.00      A   
ATOM   1828  HN  GLN A 281     -39.797   0.678   7.069  1.00 10.00      A   
ATOM   1829  CA  GLN A 281     -38.830  -0.274   5.447  1.00 10.00      A   
ATOM   1830  CB  GLN A 281     -37.511   0.270   6.013  1.00 10.00      A   
ATOM   1831  CG  GLN A 281     -37.399   1.790   6.032  1.00 10.00      A   
ATOM   1832  CD  GLN A 281     -37.891   2.406   7.330  1.00 10.00      A   
ATOM   1833  OE1 GLN A 281     -38.803   1.891   7.971  1.00 10.00      A   
ATOM   1834  NE2 GLN A 281     -37.285   3.512   7.730  1.00 10.00      A   
ATOM   1835 HE21 GLN A 281     -36.558   3.873   7.173  1.00 10.00      A   
ATOM   1836 HE22 GLN A 281     -37.581   3.924   8.568  1.00 10.00      A   
ATOM   1837  C   GLN A 281     -38.814  -1.798   5.482  1.00 10.00      A   
ATOM   1838  O   GLN A 281     -38.326  -2.449   4.560  1.00 10.00      A   
ATOM   1839  N   TYR A 282     -39.362  -2.355   6.556  1.00 10.00      A   
ATOM   1840  HN  TYR A 282     -39.723  -1.766   7.260  1.00 10.00      A   
ATOM   1841  CA  TYR A 282     -39.433  -3.800   6.749  1.00 10.00      A   
ATOM   1842  CB  TYR A 282     -40.105  -4.106   8.093  1.00 10.00      A   
ATOM   1843  CG  TYR A 282     -40.029  -5.551   8.537  1.00 10.00      A   
ATOM   1844  CD1 TYR A 282     -41.183  -6.309   8.685  1.00 10.00      A   
ATOM   1845  CD2 TYR A 282     -38.808  -6.152   8.822  1.00 10.00      A   
ATOM   1846  CE1 TYR A 282     -41.125  -7.623   9.104  1.00 10.00      A   
ATOM   1847  CE2 TYR A 282     -38.742  -7.469   9.239  1.00 10.00      A   
ATOM   1848  CZ  TYR A 282     -39.903  -8.200   9.378  1.00 10.00      A   
ATOM   1849  OH  TYR A 282     -39.847  -9.510   9.797  1.00 10.00      A   
ATOM   1850  HH  TYR A 282     -39.367  -9.556  10.635  1.00 10.00      A   
ATOM   1851  C   TYR A 282     -40.198  -4.463   5.608  1.00 10.00      A   
ATOM   1852  O   TYR A 282     -39.917  -5.605   5.240  1.00 10.00      A   
ATOM   1853  N   CYS A 283     -41.149  -3.728   5.040  1.00 10.00      A   
ATOM   1854  HN  CYS A 283     -41.313  -2.819   5.376  1.00 10.00      A   
ATOM   1855  CA  CYS A 283     -41.953  -4.232   3.937  1.00 10.00      A   
ATOM   1856  CB  CYS A 283     -42.993  -3.188   3.521  1.00 10.00      A   
ATOM   1857  SG  CYS A 283     -44.306  -3.820   2.452  1.00 10.00      A   
ATOM   1858  HG  CYS A 283     -43.737  -4.321   1.361  1.00 10.00      A   
ATOM   1859  C   CYS A 283     -41.065  -4.598   2.750  1.00 10.00      A   
ATOM   1860  O   CYS A 283     -41.222  -5.660   2.147  1.00 10.00      A   
ATOM   1861  N   GLU A 284     -40.114  -3.726   2.433  1.00 10.00      A   
ATOM   1862  HN  GLU A 284     -40.023  -2.904   2.958  1.00 10.00      A   
ATOM   1863  CA  GLU A 284     -39.200  -3.972   1.326  1.00 10.00      A   
ATOM   1864  CB  GLU A 284     -38.797  -2.672   0.623  1.00 10.00      A   
ATOM   1865  CG  GLU A 284     -38.228  -1.602   1.537  1.00 10.00      A   
ATOM   1866  CD  GLU A 284     -37.907  -0.325   0.791  1.00 10.00      A   
ATOM   1867  OE1 GLU A 284     -36.721  -0.098   0.480  1.00 10.00      A   
ATOM   1868  OE2 GLU A 284     -38.841   0.449   0.503  1.00 10.00      A   
ATOM   1869  C   GLU A 284     -37.976  -4.752   1.788  1.00 10.00      A   
ATOM   1870  O   GLU A 284     -37.279  -5.362   0.982  1.00 10.00      A   
ATOM   1871  N   ALA A 285     -37.719  -4.724   3.092  1.00 10.00      A   
ATOM   1872  HN  ALA A 285     -38.294  -4.187   3.681  1.00 10.00      A   
ATOM   1873  CA  ALA A 285     -36.592  -5.449   3.663  1.00 10.00      A   
ATOM   1874  CB  ALA A 285     -36.353  -5.029   5.103  1.00 10.00      A   
ATOM   1875  C   ALA A 285     -36.846  -6.946   3.577  1.00 10.00      A   
ATOM   1876  O   ALA A 285     -35.927  -7.731   3.350  1.00 10.00      A   
ATOM   1877  N   LEU A 286     -38.105  -7.332   3.763  1.00 10.00      A   
ATOM   1878  HN  LEU A 286     -38.786  -6.657   3.977  1.00 10.00      A   
ATOM   1879  CA  LEU A 286     -38.496  -8.731   3.673  1.00 10.00      A   
ATOM   1880  CB  LEU A 286     -39.966  -8.900   4.083  1.00 10.00      A   
ATOM   1881  CG  LEU A 286     -40.324 -10.169   4.869  1.00 10.00      A   
ATOM   1882  CD1 LEU A 286     -40.338 -11.391   3.962  1.00 10.00      A   
ATOM   1883  CD2 LEU A 286     -39.365 -10.373   6.032  1.00 10.00      A   
ATOM   1884  C   LEU A 286     -38.278  -9.207   2.241  1.00 10.00      A   
ATOM   1885  O   LEU A 286     -37.781 -10.309   2.002  1.00 10.00      A   
ATOM   1886  N   ALA A 287     -38.631  -8.346   1.291  1.00 10.00      A   
ATOM   1887  HN  ALA A 287     -39.023  -7.487   1.550  1.00 10.00      A   
ATOM   1888  CA  ALA A 287     -38.458  -8.649  -0.120  1.00 10.00      A   
ATOM   1889  CB  ALA A 287     -39.121  -7.582  -0.979  1.00 10.00      A   
ATOM   1890  C   ALA A 287     -36.972  -8.754  -0.445  1.00 10.00      A   
ATOM   1891  O   ALA A 287     -36.559  -9.605  -1.232  1.00 10.00      A   
ATOM   1892  N   ASP A 288     -36.177  -7.881   0.174  1.00 10.00      A   
ATOM   1893  HN  ASP A 288     -36.579  -7.218   0.775  1.00 10.00      A   
ATOM   1894  CA  ASP A 288     -34.727  -7.874  -0.020  1.00 10.00      A   
ATOM   1895  CB  ASP A 288     -34.094  -6.666   0.685  1.00 10.00      A   
ATOM   1896  CG  ASP A 288     -32.576  -6.649   0.605  1.00 10.00      A   
ATOM   1897  OD1 ASP A 288     -32.036  -6.637  -0.522  1.00 10.00      A   
ATOM   1898  OD2 ASP A 288     -31.919  -6.628   1.670  1.00 10.00      A   
ATOM   1899  C   ASP A 288     -34.130  -9.167   0.515  1.00 10.00      A   
ATOM   1900  O   ASP A 288     -33.290  -9.794  -0.131  1.00 10.00      A   
ATOM   1901  N   GLU A 289     -34.591  -9.573   1.693  1.00 10.00      A   
ATOM   1902  HN  GLU A 289     -35.262  -9.023   2.156  1.00 10.00      A   
ATOM   1903  CA  GLU A 289     -34.127 -10.802   2.322  1.00 10.00      A   
ATOM   1904  CB  GLU A 289     -34.816 -11.003   3.676  1.00 10.00      A   
ATOM   1905  CG  GLU A 289     -34.407 -12.280   4.395  1.00 10.00      A   
ATOM   1906  CD  GLU A 289     -35.322 -12.625   5.550  1.00 10.00      A   
ATOM   1907  OE1 GLU A 289     -36.389 -13.232   5.313  1.00 10.00      A   
ATOM   1908  OE2 GLU A 289     -34.975 -12.305   6.704  1.00 10.00      A   
ATOM   1909  C   GLU A 289     -34.409 -11.997   1.417  1.00 10.00      A   
ATOM   1910  O   GLU A 289     -33.518 -12.798   1.129  1.00 10.00      A   
ATOM   1911  N   GLU A 290     -35.654 -12.099   0.958  1.00 10.00      A   
ATOM   1912  HN  GLU A 290     -36.318 -11.424   1.226  1.00 10.00      A   
ATOM   1913  CA  GLU A 290     -36.063 -13.188   0.080  1.00 10.00      A   
ATOM   1914  CB  GLU A 290     -37.573 -13.161  -0.153  1.00 10.00      A   
ATOM   1915  CG  GLU A 290     -38.393 -13.482   1.086  1.00 10.00      A   
ATOM   1916  CD  GLU A 290     -39.816 -13.872   0.755  1.00 10.00      A   
ATOM   1917  OE1 GLU A 290     -40.032 -15.020   0.310  1.00 10.00      A   
ATOM   1918  OE2 GLU A 290     -40.725 -13.034   0.926  1.00 10.00      A   
ATOM   1919  C   GLU A 290     -35.320 -13.128  -1.250  1.00 10.00      A   
ATOM   1920  O   GLU A 290     -35.018 -14.158  -1.854  1.00 10.00      A   
ATOM   1921  N   ASN A 291     -35.012 -11.915  -1.689  1.00 10.00      A   
ATOM   1922  HN  ASN A 291     -35.281 -11.133  -1.157  1.00 10.00      A   
ATOM   1923  CA  ASN A 291     -34.296 -11.707  -2.942  1.00 10.00      A   
ATOM   1924  CB  ASN A 291     -34.287 -10.224  -3.324  1.00 10.00      A   
ATOM   1925  CG  ASN A 291     -33.650  -9.966  -4.677  1.00 10.00      A   
ATOM   1926  OD1 ASN A 291     -32.672  -9.227  -4.785  1.00 10.00      A   
ATOM   1927  ND2 ASN A 291     -34.206 -10.562  -5.722  1.00 10.00      A   
ATOM   1928 HD21 ASN A 291     -34.994 -11.133  -5.569  1.00 10.00      A   
ATOM   1929 HD22 ASN A 291     -33.810 -10.412  -6.607  1.00 10.00      A   
ATOM   1930  C   ASN A 291     -32.868 -12.231  -2.845  1.00 10.00      A   
ATOM   1931  O   ASN A 291     -32.280 -12.643  -3.842  1.00 10.00      A   
ATOM   1932  N   ARG A 292     -32.318 -12.230  -1.635  1.00 10.00      A   
ATOM   1933  HN  ARG A 292     -32.839 -11.892  -0.870  1.00 10.00      A   
ATOM   1934  CA  ARG A 292     -30.960 -12.714  -1.417  1.00 10.00      A   
ATOM   1935  CB  ARG A 292     -30.403 -12.222  -0.078  1.00 10.00      A   
ATOM   1936  CG  ARG A 292     -30.354 -10.708   0.060  1.00 10.00      A   
ATOM   1937  CD  ARG A 292     -29.668 -10.055  -1.130  1.00 10.00      A   
ATOM   1938  NE  ARG A 292     -30.221  -8.734  -1.413  1.00 10.00      A   
ATOM   1939  HE  ARG A 292     -30.894  -8.380  -0.780  1.00 10.00      A   
ATOM   1940  CZ  ARG A 292     -29.886  -7.985  -2.462  1.00 10.00      A   
ATOM   1941  NH1 ARG A 292     -28.987  -8.416  -3.344  1.00 10.00      A   
ATOM   1942 HH11 ARG A 292     -28.727  -7.822  -4.161  1.00 10.00      A   
ATOM   1943 HH12 ARG A 292     -28.536  -9.346  -3.221  1.00 10.00      A   
ATOM   1944  NH2 ARG A 292     -30.462  -6.803  -2.623  1.00 10.00      A   
ATOM   1945 HH21 ARG A 292     -31.178  -6.473  -1.920  1.00 10.00      A   
ATOM   1946 HH22 ARG A 292     -30.217  -6.197  -3.435  1.00 10.00      A   
ATOM   1947  C   ARG A 292     -30.909 -14.236  -1.489  1.00 10.00      A   
ATOM   1948  O   ARG A 292     -29.842 -14.827  -1.651  1.00 10.00      A   
ATOM   1949  N   ALA A 293     -32.075 -14.861  -1.384  1.00 10.00      A   
ATOM   1950  HN  ALA A 293     -32.891 -14.327  -1.269  1.00 10.00      A   
ATOM   1951  CA  ALA A 293     -32.186 -16.313  -1.446  1.00 10.00      A   
ATOM   1952  CB  ALA A 293     -33.217 -16.802  -0.440  1.00 10.00      A   
ATOM   1953  C   ALA A 293     -32.574 -16.739  -2.858  1.00 10.00      A   
ATOM   1954  O   ALA A 293     -33.211 -17.776  -3.064  1.00 10.00      A   
ATOM   1955  N   ARG A 294     -32.196 -15.916  -3.822  1.00 10.00      A   
ATOM   1956  HN  ARG A 294     -31.693 -15.108  -3.585  1.00 10.00      A   
ATOM   1957  CB  ARG A 294     -33.802 -15.487  -5.613  1.00 10.00      A   
ATOM   1958  CG  ARG A 294     -34.490 -16.095  -6.826  1.00 10.00      A   
ATOM   1959  CD  ARG A 294     -34.294 -15.237  -8.065  1.00 10.00      A   
ATOM   1960  NE  ARG A 294     -34.858 -15.860  -9.259  1.00 10.00      A   
ATOM   1961  HE  ARG A 294     -35.331 -16.717  -9.136  1.00 10.00      A   
ATOM   1962  CZ  ARG A 294     -34.780 -15.339 -10.482  1.00 10.00      A   
ATOM   1963  NH1 ARG A 294     -34.115 -14.207 -10.687  1.00 10.00      A   
ATOM   1964 HH11 ARG A 294     -33.639 -13.727  -9.894  1.00 10.00      A   
ATOM   1965 HH12 ARG A 294     -34.069 -13.791 -11.643  1.00 10.00      A   
ATOM   1966  NH2 ARG A 294     -35.351 -15.961 -11.504  1.00 10.00      A   
ATOM   1967 HH21 ARG A 294     -35.290 -15.557 -12.464  1.00 10.00      A   
ATOM   1968 HH22 ARG A 294     -35.866 -16.858 -11.352  1.00 10.00      A   
ATOM   1969  CA  ARG A 294     -32.484 -16.167  -5.221  1.00 10.00      A   
ATOM   1970  C   ARG A 294     -31.337 -15.619  -6.058  1.00 10.00      A   
ATOM   1971  O   ARG A 294     -30.455 -14.954  -5.476  1.00 10.00      A   
ATOM   1972  OXT ARG A 294     -31.310 -15.852  -7.279  1.00 10.00      A   
ATOM   1973  C   GLY B   9       0.824 -25.832  -0.998  1.00 10.00      B   
ATOM   1974  O   GLY B   9      -0.149 -25.542  -1.698  1.00 10.00      B   
ATOM   1975  N   GLY B   9       1.990 -26.586  -3.041  1.00 10.00      B   
ATOM   1976  HT1 GLY B   9       1.416 -27.451  -3.075  1.00 10.00      B   
ATOM   1977  HT2 GLY B   9       2.917 -26.784  -3.465  1.00 10.00      B   
ATOM   1978  HT3 GLY B   9       1.518 -25.849  -3.597  1.00 10.00      B   
ATOM   1979  CA  GLY B   9       2.156 -26.141  -1.638  1.00 10.00      B   
ATOM   1980  N   VAL B  10       0.770 -25.905   0.323  1.00 10.00      B   
ATOM   1981  HN  VAL B  10       1.583 -26.137   0.823  1.00 10.00      B   
ATOM   1982  CA  VAL B  10      -0.458 -25.628   1.054  1.00 10.00      B   
ATOM   1983  CB  VAL B  10      -0.422 -26.199   2.489  1.00 10.00      B   
ATOM   1984  CG1 VAL B  10      -0.239 -27.708   2.461  1.00 10.00      B   
ATOM   1985  CG2 VAL B  10       0.675 -25.540   3.314  1.00 10.00      B   
ATOM   1986  C   VAL B  10      -0.719 -24.129   1.106  1.00 10.00      B   
ATOM   1987  O   VAL B  10       0.215 -23.327   1.054  1.00 10.00      B   
ATOM   1988  N   MET B  11      -1.985 -23.756   1.200  1.00 10.00      B   
ATOM   1989  HN  MET B  11      -2.687 -24.441   1.234  1.00 10.00      B   
ATOM   1990  CA  MET B  11      -2.360 -22.353   1.255  1.00 10.00      B   
ATOM   1991  CB  MET B  11      -2.561 -21.791  -0.157  1.00 10.00      B   
ATOM   1992  CG  MET B  11      -2.602 -20.272  -0.223  1.00 10.00      B   
ATOM   1993  SD  MET B  11      -1.133 -19.509   0.489  1.00 10.00      B   
ATOM   1994  CE  MET B  11      -1.455 -17.779   0.163  1.00 10.00      B   
ATOM   1995  C   MET B  11      -3.621 -22.168   2.089  1.00 10.00      B   
ATOM   1996  O   MET B  11      -4.710 -21.945   1.555  1.00 10.00      B   
ATOM   1997  N   THR B  12      -3.474 -22.280   3.401  1.00 10.00      B   
ATOM   1998  HN  THR B  12      -2.584 -22.471   3.770  1.00 10.00      B   
ATOM   1999  CA  THR B  12      -4.593 -22.117   4.314  1.00 10.00      B   
ATOM   2000  CB  THR B  12      -4.191 -22.534   5.742  1.00 10.00      B   
ATOM   2001  OG1 THR B  12      -3.237 -23.602   5.668  1.00 10.00      B   
ATOM   2002  HG1 THR B  12      -3.602 -24.324   5.141  1.00 10.00      B   
ATOM   2003  CG2 THR B  12      -5.399 -23.007   6.533  1.00 10.00      B   
ATOM   2004  C   THR B  12      -5.059 -20.658   4.315  1.00 10.00      B   
ATOM   2005  O   THR B  12      -4.340 -19.769   3.850  1.00 10.00      B   
ATOM   2006  N   ASP B  13      -6.263 -20.413   4.816  1.00 10.00      B   
ATOM   2007  HN  ASP B  13      -6.805 -21.163   5.151  1.00 10.00      B   
ATOM   2008  CA  ASP B  13      -6.810 -19.061   4.864  1.00 10.00      B   
ATOM   2009  CB  ASP B  13      -8.247 -19.067   5.385  1.00 10.00      B   
ATOM   2010  CG  ASP B  13      -9.210 -18.426   4.408  1.00 10.00      B   
ATOM   2011  OD1 ASP B  13      -9.188 -17.188   4.264  1.00 10.00      B   
ATOM   2012  OD2 ASP B  13      -9.991 -19.162   3.772  1.00 10.00      B   
ATOM   2013  C   ASP B  13      -5.942 -18.136   5.706  1.00 10.00      B   
ATOM   2014  O   ASP B  13      -5.866 -16.934   5.449  1.00 10.00      B   
ATOM   2015  N   VAL B  14      -5.270 -18.709   6.700  1.00 10.00      B   
ATOM   2016  HN  VAL B  14      -5.370 -19.672   6.851  1.00 10.00      B   
ATOM   2017  CA  VAL B  14      -4.394 -17.937   7.575  1.00 10.00      B   
ATOM   2018  CB  VAL B  14      -3.884 -18.761   8.779  1.00 10.00      B   
ATOM   2019  CG1 VAL B  14      -5.019 -19.044   9.751  1.00 10.00      B   
ATOM   2020  CG2 VAL B  14      -3.243 -20.062   8.323  1.00 10.00      B   
ATOM   2021  C   VAL B  14      -3.217 -17.349   6.794  1.00 10.00      B   
ATOM   2022  O   VAL B  14      -2.788 -16.225   7.057  1.00 10.00      B   
ATOM   2023  N   HIS B  15      -2.719 -18.107   5.818  1.00 10.00      B   
ATOM   2024  HN  HIS B  15      -3.109 -18.992   5.655  1.00 10.00      B   
ATOM   2025  CA  HIS B  15      -1.605 -17.662   4.986  1.00 10.00      B   
ATOM   2026  CB  HIS B  15      -1.134 -18.794   4.063  1.00 10.00      B   
ATOM   2027  CG  HIS B  15      -0.624 -20.009   4.776  1.00 10.00      B   
ATOM   2028  ND1 HIS B  15      -1.475 -20.857   5.437  1.00 10.00      B   
ATOM   2029  CD2 HIS B  15       0.646 -20.467   4.902  1.00 10.00      B   
ATOM   2030  CE1 HIS B  15      -0.714 -21.805   5.950  1.00 10.00      B   
ATOM   2031  NE2 HIS B  15       0.575 -21.613   5.655  1.00 10.00      B   
ATOM   2032  HE2 HIS B  15       1.334 -22.062   6.091  1.00 10.00      B   
ATOM   2033  C   HIS B  15      -2.045 -16.477   4.141  1.00 10.00      B   
ATOM   2034  O   HIS B  15      -1.312 -15.502   3.979  1.00 10.00      B   
ATOM   2035  N   ARG B  16      -3.261 -16.570   3.618  1.00 10.00      B   
ATOM   2036  HN  ARG B  16      -3.792 -17.373   3.794  1.00 10.00      B   
ATOM   2037  CA  ARG B  16      -3.825 -15.513   2.794  1.00 10.00      B   
ATOM   2038  CB  ARG B  16      -5.157 -15.956   2.186  1.00 10.00      B   
ATOM   2039  CG  ARG B  16      -5.032 -16.517   0.779  1.00 10.00      B   
ATOM   2040  CD  ARG B  16      -6.268 -17.309   0.383  1.00 10.00      B   
ATOM   2041  NE  ARG B  16      -6.201 -18.698   0.843  1.00 10.00      B   
ATOM   2042  HE  ARG B  16      -5.313 -19.117   0.873  1.00 10.00      B   
ATOM   2043  CZ  ARG B  16      -7.264 -19.418   1.204  1.00 10.00      B   
ATOM   2044  NH1 ARG B  16      -8.480 -18.880   1.176  1.00 10.00      B   
ATOM   2045 HH11 ARG B  16      -8.612 -17.897   0.864  1.00 10.00      B   
ATOM   2046 HH12 ARG B  16      -9.310 -19.438   1.477  1.00 10.00      B   
ATOM   2047  NH2 ARG B  16      -7.113 -20.681   1.582  1.00 10.00      B   
ATOM   2048 HH21 ARG B  16      -6.161 -21.121   1.590  1.00 10.00      B   
ATOM   2049 HH22 ARG B  16      -7.942 -21.246   1.873  1.00 10.00      B   
ATOM   2050  C   ARG B  16      -4.001 -14.230   3.598  1.00 10.00      B   
ATOM   2051  O   ARG B  16      -3.626 -13.151   3.144  1.00 10.00      B   
ATOM   2052  N   ARG B  17      -4.546 -14.358   4.806  1.00 10.00      B   
ATOM   2053  HN  ARG B  17      -4.799 -15.252   5.124  1.00 10.00      B   
ATOM   2054  CA  ARG B  17      -4.768 -13.203   5.670  1.00 10.00      B   
ATOM   2055  CB  ARG B  17      -5.485 -13.604   6.960  1.00 10.00      B   
ATOM   2056  CG  ARG B  17      -6.415 -12.528   7.499  1.00 10.00      B   
ATOM   2057  CD  ARG B  17      -7.651 -12.379   6.622  1.00 10.00      B   
ATOM   2058  NE  ARG B  17      -8.587 -13.486   6.812  1.00 10.00      B   
ATOM   2059  HE  ARG B  17      -9.097 -13.505   7.668  1.00 10.00      B   
ATOM   2060  CZ  ARG B  17      -8.781 -14.467   5.932  1.00 10.00      B   
ATOM   2061  NH1 ARG B  17      -8.178 -14.451   4.749  1.00 10.00      B   
ATOM   2062 HH11 ARG B  17      -7.557 -13.654   4.480  1.00 10.00      B   
ATOM   2063 HH12 ARG B  17      -8.320 -15.245   4.084  1.00 10.00      B   
ATOM   2064  NH2 ARG B  17      -9.611 -15.456   6.218  1.00 10.00      B   
ATOM   2065 HH21 ARG B  17      -9.752 -16.233   5.526  1.00 10.00      B   
ATOM   2066 HH22 ARG B  17     -10.135 -15.467   7.136  1.00 10.00      B   
ATOM   2067  C   ARG B  17      -3.449 -12.510   5.991  1.00 10.00      B   
ATOM   2068  O   ARG B  17      -3.380 -11.281   6.048  1.00 10.00      B   
ATOM   2069  N   PHE B  18      -2.404 -13.311   6.184  1.00 10.00      B   
ATOM   2070  HN  PHE B  18      -2.532 -14.283   6.129  1.00 10.00      B   
ATOM   2071  CA  PHE B  18      -1.076 -12.788   6.481  1.00 10.00      B   
ATOM   2072  CB  PHE B  18      -0.097 -13.943   6.728  1.00 10.00      B   
ATOM   2073  CG  PHE B  18       1.327 -13.512   6.953  1.00 10.00      B   
ATOM   2074  CD1 PHE B  18       2.263 -13.610   5.935  1.00 10.00      B   
ATOM   2075  CD2 PHE B  18       1.730 -13.012   8.180  1.00 10.00      B   
ATOM   2076  CE1 PHE B  18       3.572 -13.215   6.135  1.00 10.00      B   
ATOM   2077  CE2 PHE B  18       3.038 -12.615   8.386  1.00 10.00      B   
ATOM   2078  CZ  PHE B  18       3.961 -12.716   7.362  1.00 10.00      B   
ATOM   2079  C   PHE B  18      -0.591 -11.913   5.330  1.00 10.00      B   
ATOM   2080  O   PHE B  18      -0.094 -10.805   5.544  1.00 10.00      B   
ATOM   2081  N   LEU B  19      -0.761 -12.409   4.109  1.00 10.00      B   
ATOM   2082  HN  LEU B  19      -1.174 -13.294   4.005  1.00 10.00      B   
ATOM   2083  CA  LEU B  19      -0.349 -11.673   2.923  1.00 10.00      B   
ATOM   2084  CB  LEU B  19      -0.444 -12.548   1.673  1.00 10.00      B   
ATOM   2085  CG  LEU B  19       0.524 -13.732   1.605  1.00 10.00      B   
ATOM   2086  CD1 LEU B  19       0.357 -14.483   0.296  1.00 10.00      B   
ATOM   2087  CD2 LEU B  19       1.963 -13.265   1.775  1.00 10.00      B   
ATOM   2088  C   LEU B  19      -1.169 -10.399   2.757  1.00 10.00      B   
ATOM   2089  O   LEU B  19      -0.642  -9.366   2.343  1.00 10.00      B   
ATOM   2090  N   GLN B  20      -2.457 -10.475   3.090  1.00 10.00      B   
ATOM   2091  HN  GLN B  20      -2.821 -11.334   3.399  1.00 10.00      B   
ATOM   2092  CA  GLN B  20      -3.341  -9.318   2.994  1.00 10.00      B   
ATOM   2093  CB  GLN B  20      -4.763  -9.671   3.439  1.00 10.00      B   
ATOM   2094  CG  GLN B  20      -5.425 -10.792   2.658  1.00 10.00      B   
ATOM   2095  CD  GLN B  20      -6.851 -11.044   3.108  1.00 10.00      B   
ATOM   2096  OE1 GLN B  20      -7.303 -12.190   3.174  1.00 10.00      B   
ATOM   2097  NE2 GLN B  20      -7.576  -9.977   3.410  1.00 10.00      B   
ATOM   2098 HE21 GLN B  20      -7.160  -9.089   3.327  1.00 10.00      B   
ATOM   2099 HE22 GLN B  20      -8.507 -10.113   3.699  1.00 10.00      B   
ATOM   2100  C   GLN B  20      -2.820  -8.184   3.868  1.00 10.00      B   
ATOM   2101  O   GLN B  20      -2.628  -7.062   3.399  1.00 10.00      B   
ATOM   2102  N   LEU B  21      -2.577  -8.496   5.136  1.00 10.00      B   
ATOM   2103  HN  LEU B  21      -2.734  -9.419   5.438  1.00 10.00      B   
ATOM   2104  CA  LEU B  21      -2.082  -7.514   6.093  1.00 10.00      B   
ATOM   2105  CB  LEU B  21      -1.999  -8.125   7.494  1.00 10.00      B   
ATOM   2106  CG  LEU B  21      -3.328  -8.550   8.126  1.00 10.00      B   
ATOM   2107  CD1 LEU B  21      -3.083  -9.305   9.425  1.00 10.00      B   
ATOM   2108  CD2 LEU B  21      -4.218  -7.340   8.367  1.00 10.00      B   
ATOM   2109  C   LEU B  21      -0.726  -6.962   5.666  1.00 10.00      B   
ATOM   2110  O   LEU B  21      -0.517  -5.748   5.661  1.00 10.00      B   
ATOM   2111  N   LEU B  22       0.181  -7.859   5.285  1.00 10.00      B   
ATOM   2112  HN  LEU B  22      -0.054  -8.814   5.304  1.00 10.00      B   
ATOM   2113  CA  LEU B  22       1.518  -7.466   4.847  1.00 10.00      B   
ATOM   2114  CB  LEU B  22       2.343  -8.703   4.478  1.00 10.00      B   
ATOM   2115  CG  LEU B  22       3.786  -8.454   4.027  1.00 10.00      B   
ATOM   2116  CD1 LEU B  22       4.619  -7.893   5.170  1.00 10.00      B   
ATOM   2117  CD2 LEU B  22       4.405  -9.734   3.483  1.00 10.00      B   
ATOM   2118  C   LEU B  22       1.442  -6.505   3.662  1.00 10.00      B   
ATOM   2119  O   LEU B  22       2.158  -5.506   3.610  1.00 10.00      B   
ATOM   2120  N   MET B  23       0.558  -6.811   2.721  1.00 10.00      B   
ATOM   2121  HN  MET B  23       0.014  -7.624   2.823  1.00 10.00      B   
ATOM   2122  CA  MET B  23       0.374  -5.981   1.535  1.00 10.00      B   
ATOM   2123  CB  MET B  23      -0.458  -6.731   0.485  1.00 10.00      B   
ATOM   2124  CG  MET B  23      -1.141  -5.850  -0.552  1.00 10.00      B   
ATOM   2125  SD  MET B  23      -2.898  -5.623  -0.213  1.00 10.00      B   
ATOM   2126  CE  MET B  23      -3.465  -7.322  -0.242  1.00 10.00      B   
ATOM   2127  C   MET B  23      -0.261  -4.637   1.889  1.00 10.00      B   
ATOM   2128  O   MET B  23       0.043  -3.617   1.269  1.00 10.00      B   
ATOM   2129  N   THR B  24      -1.129  -4.641   2.895  1.00 10.00      B   
ATOM   2130  HN  THR B  24      -1.321  -5.483   3.357  1.00 10.00      B   
ATOM   2131  CA  THR B  24      -1.802  -3.424   3.332  1.00 10.00      B   
ATOM   2132  CB  THR B  24      -2.934  -3.737   4.332  1.00 10.00      B   
ATOM   2133  OG1 THR B  24      -3.817  -4.715   3.759  1.00 10.00      B   
ATOM   2134  HG1 THR B  24      -3.337  -5.543   3.626  1.00 10.00      B   
ATOM   2135  CG2 THR B  24      -3.730  -2.483   4.663  1.00 10.00      B   
ATOM   2136  C   THR B  24      -0.806  -2.438   3.949  1.00 10.00      B   
ATOM   2137  O   THR B  24      -0.940  -1.221   3.794  1.00 10.00      B   
ATOM   2138  N   HIS B  25       0.192  -2.971   4.645  1.00 10.00      B   
ATOM   2139  HN  HIS B  25       0.237  -3.946   4.751  1.00 10.00      B   
ATOM   2140  CA  HIS B  25       1.217  -2.143   5.267  1.00 10.00      B   
ATOM   2141  CB  HIS B  25       1.825  -2.852   6.480  1.00 10.00      B   
ATOM   2142  CG  HIS B  25       1.018  -2.704   7.734  1.00 10.00      B   
ATOM   2143  ND1 HIS B  25       0.344  -3.767   8.286  1.00 10.00      B   
ATOM   2144  CD2 HIS B  25       0.815  -1.602   8.497  1.00 10.00      B   
ATOM   2145  CE1 HIS B  25      -0.251  -3.295   9.365  1.00 10.00      B   
ATOM   2146  NE2 HIS B  25       0.003  -1.990   9.534  1.00 10.00      B   
ATOM   2147  HE2 HIS B  25      -0.465  -1.386  10.151  1.00 10.00      B   
ATOM   2148  C   HIS B  25       2.307  -1.793   4.260  1.00 10.00      B   
ATOM   2149  O   HIS B  25       2.795  -0.662   4.220  1.00 10.00      B   
ATOM   2150  N   GLY B  26       2.688  -2.772   3.451  1.00 10.00      B   
ATOM   2151  HN  GLY B  26       2.271  -3.660   3.539  1.00 10.00      B   
ATOM   2152  CA  GLY B  26       3.714  -2.557   2.450  1.00 10.00      B   
ATOM   2153  C   GLY B  26       5.041  -3.162   2.858  1.00 10.00      B   
ATOM   2154  O   GLY B  26       5.685  -3.858   2.070  1.00 10.00      B   
ATOM   2155  N   VAL B  27       5.445  -2.892   4.091  1.00 10.00      B   
ATOM   2156  HN  VAL B  27       4.882  -2.330   4.664  1.00 10.00      B   
ATOM   2157  CA  VAL B  27       6.696  -3.406   4.626  1.00 10.00      B   
ATOM   2158  CB  VAL B  27       7.904  -2.543   4.178  1.00 10.00      B   
ATOM   2159  CG1 VAL B  27       7.750  -1.096   4.623  1.00 10.00      B   
ATOM   2160  CG2 VAL B  27       9.218  -3.129   4.674  1.00 10.00      B   
ATOM   2161  C   VAL B  27       6.629  -3.472   6.151  1.00 10.00      B   
ATOM   2162  O   VAL B  27       6.142  -2.546   6.801  1.00 10.00      B   
ATOM   2163  N   LEU B  28       7.094  -4.577   6.714  1.00 10.00      B   
ATOM   2164  HN  LEU B  28       7.458  -5.290   6.142  1.00 10.00      B   
ATOM   2165  CA  LEU B  28       7.086  -4.760   8.160  1.00 10.00      B   
ATOM   2166  CB  LEU B  28       5.905  -5.635   8.588  1.00 10.00      B   
ATOM   2167  CG  LEU B  28       4.525  -4.974   8.559  1.00 10.00      B   
ATOM   2168  CD1 LEU B  28       3.438  -5.999   8.832  1.00 10.00      B   
ATOM   2169  CD2 LEU B  28       4.453  -3.837   9.568  1.00 10.00      B   
ATOM   2170  C   LEU B  28       8.396  -5.375   8.631  1.00 10.00      B   
ATOM   2171  O   LEU B  28       9.158  -5.913   7.827  1.00 10.00      B   
ATOM   2172  N   GLU B  29       8.653  -5.291   9.930  1.00 10.00      B   
ATOM   2173  HN  GLU B  29       8.002  -4.854  10.519  1.00 10.00      B   
ATOM   2174  CA  GLU B  29       9.875  -5.838  10.507  1.00 10.00      B   
ATOM   2175  CB  GLU B  29      10.247  -5.080  11.777  1.00 10.00      B   
ATOM   2176  CG  GLU B  29      10.724  -3.658  11.546  1.00 10.00      B   
ATOM   2177  CD  GLU B  29      11.264  -3.033  12.812  1.00 10.00      B   
ATOM   2178  OE1 GLU B  29      10.719  -2.001  13.250  1.00 10.00      B   
ATOM   2179  OE2 GLU B  29      12.226  -3.587  13.385  1.00 10.00      B   
ATOM   2180  C   GLU B  29       9.721  -7.322  10.824  1.00 10.00      B   
ATOM   2181  O   GLU B  29       8.618  -7.869  10.756  1.00 10.00      B   
ATOM   2182  N   GLU B  30      10.832  -7.963  11.181  1.00 10.00      B   
ATOM   2183  HN  GLU B  30      11.681  -7.466  11.200  1.00 10.00      B   
ATOM   2184  CA  GLU B  30      10.838  -9.386  11.517  1.00 10.00      B   
ATOM   2185  CB  GLU B  30      12.259  -9.865  11.831  1.00 10.00      B   
ATOM   2186  CG  GLU B  30      12.349 -11.340  12.189  1.00 10.00      B   
ATOM   2187  CD  GLU B  30      13.701 -11.941  11.871  1.00 10.00      B   
ATOM   2188  OE1 GLU B  30      14.349 -12.476  12.793  1.00 10.00      B   
ATOM   2189  OE2 GLU B  30      14.115 -11.887  10.696  1.00 10.00      B   
ATOM   2190  C   GLU B  30       9.897  -9.698  12.678  1.00 10.00      B   
ATOM   2191  O   GLU B  30       9.068 -10.604  12.592  1.00 10.00      B   
ATOM   2192  N   TRP B  31      10.013  -8.939  13.759  1.00 10.00      B   
ATOM   2193  HN  TRP B  31      10.685  -8.227  13.777  1.00 10.00      B   
ATOM   2194  CA  TRP B  31       9.161  -9.148  14.922  1.00 10.00      B   
ATOM   2195  CB  TRP B  31       9.651  -8.350  16.139  1.00 10.00      B   
ATOM   2196  CG  TRP B  31       9.818  -6.877  15.897  1.00 10.00      B   
ATOM   2197  CD1 TRP B  31      10.815  -6.270  15.192  1.00 10.00      B   
ATOM   2198  CD2 TRP B  31       8.971  -5.825  16.377  1.00 10.00      B   
ATOM   2199  NE1 TRP B  31      10.637  -4.911  15.193  1.00 10.00      B   
ATOM   2200  HE1 TRP B  31      11.226  -4.252  14.743  1.00 10.00      B   
ATOM   2201  CE2 TRP B  31       9.512  -4.611  15.912  1.00 10.00      B   
ATOM   2202  CE3 TRP B  31       7.806  -5.792  17.147  1.00 10.00      B   
ATOM   2203  CZ2 TRP B  31       8.929  -3.378  16.195  1.00 10.00      B   
ATOM   2204  CZ3 TRP B  31       7.230  -4.567  17.426  1.00 10.00      B   
ATOM   2205  CH2 TRP B  31       7.791  -3.377  16.951  1.00 10.00      B   
ATOM   2206  C   TRP B  31       7.705  -8.826  14.593  1.00 10.00      B   
ATOM   2207  O   TRP B  31       6.787  -9.438  15.134  1.00 10.00      B   
ATOM   2208  N   ASP B  32       7.509  -7.882  13.678  1.00 10.00      B   
ATOM   2209  HN  ASP B  32       8.284  -7.447  13.271  1.00 10.00      B   
ATOM   2210  CA  ASP B  32       6.170  -7.477  13.262  1.00 10.00      B   
ATOM   2211  CB  ASP B  32       6.221  -6.208  12.404  1.00 10.00      B   
ATOM   2212  CG  ASP B  32       5.871  -4.951  13.174  1.00 10.00      B   
ATOM   2213  OD1 ASP B  32       4.827  -4.935  13.861  1.00 10.00      B   
ATOM   2214  OD2 ASP B  32       6.635  -3.966  13.087  1.00 10.00      B   
ATOM   2215  C   ASP B  32       5.487  -8.597  12.485  1.00 10.00      B   
ATOM   2216  O   ASP B  32       4.352  -8.969  12.785  1.00 10.00      B   
ATOM   2217  N   VAL B  33       6.187  -9.150  11.497  1.00 10.00      B   
ATOM   2218  HN  VAL B  33       7.093  -8.819  11.303  1.00 10.00      B   
ATOM   2219  CA  VAL B  33       5.627 -10.230  10.689  1.00 10.00      B   
ATOM   2220  CB  VAL B  33       6.444 -10.540   9.415  1.00 10.00      B   
ATOM   2221  CG1 VAL B  33       6.430  -9.352   8.465  1.00 10.00      B   
ATOM   2222  CG2 VAL B  33       7.869 -10.946   9.748  1.00 10.00      B   
ATOM   2223  C   VAL B  33       5.416 -11.493  11.520  1.00 10.00      B   
ATOM   2224  O   VAL B  33       4.485 -12.259  11.272  1.00 10.00      B   
ATOM   2225  N   LYS B  34       6.274 -11.703  12.516  1.00 10.00      B   
ATOM   2226  HN  LYS B  34       7.014 -11.070  12.658  1.00 10.00      B   
ATOM   2227  CA  LYS B  34       6.142 -12.863  13.387  1.00 10.00      B   
ATOM   2228  CB  LYS B  34       7.361 -13.014  14.302  1.00 10.00      B   
ATOM   2229  CG  LYS B  34       7.480 -14.392  14.938  1.00 10.00      B   
ATOM   2230  CD  LYS B  34       7.572 -15.478  13.875  1.00 10.00      B   
ATOM   2231  CE  LYS B  34       7.453 -16.871  14.474  1.00 10.00      B   
ATOM   2232  NZ  LYS B  34       7.485 -17.924  13.423  1.00 10.00      B   
ATOM   2233  HZ1 LYS B  34       8.386 -17.884  12.905  1.00 10.00      B   
ATOM   2234  HZ2 LYS B  34       6.701 -17.788  12.749  1.00 10.00      B   
ATOM   2235  HZ3 LYS B  34       7.393 -18.867  13.853  1.00 10.00      B   
ATOM   2236  C   LYS B  34       4.863 -12.733  14.209  1.00 10.00      B   
ATOM   2237  O   LYS B  34       4.149 -13.714  14.436  1.00 10.00      B   
ATOM   2238  N   ARG B  35       4.576 -11.507  14.634  1.00 10.00      B   
ATOM   2239  HN  ARG B  35       5.191 -10.772  14.423  1.00 10.00      B   
ATOM   2240  CA  ARG B  35       3.372 -11.225  15.400  1.00 10.00      B   
ATOM   2241  CB  ARG B  35       3.376  -9.775  15.891  1.00 10.00      B   
ATOM   2242  CG  ARG B  35       4.279  -9.507  17.084  1.00 10.00      B   
ATOM   2243  CD  ARG B  35       4.450  -8.014  17.306  1.00 10.00      B   
ATOM   2244  NE  ARG B  35       5.067  -7.708  18.597  1.00 10.00      B   
ATOM   2245  HE  ARG B  35       5.714  -8.360  18.953  1.00 10.00      B   
ATOM   2246  CZ  ARG B  35       4.803  -6.607  19.302  1.00 10.00      B   
ATOM   2247  NH1 ARG B  35       3.936  -5.712  18.843  1.00 10.00      B   
ATOM   2248 HH11 ARG B  35       3.723  -4.855  19.397  1.00 10.00      B   
ATOM   2249 HH12 ARG B  35       3.470  -5.858  17.920  1.00 10.00      B   
ATOM   2250  NH2 ARG B  35       5.412  -6.396  20.461  1.00 10.00      B   
ATOM   2251 HH21 ARG B  35       6.105  -7.086  20.826  1.00 10.00      B   
ATOM   2252 HH22 ARG B  35       5.199  -5.539  21.017  1.00 10.00      B   
ATOM   2253  C   ARG B  35       2.159 -11.453  14.512  1.00 10.00      B   
ATOM   2254  O   ARG B  35       1.171 -12.049  14.935  1.00 10.00      B   
ATOM   2255  N   LEU B  36       2.263 -10.989  13.267  1.00 10.00      B   
ATOM   2256  HN  LEU B  36       3.088 -10.524  13.002  1.00 10.00      B   
ATOM   2257  CA  LEU B  36       1.192 -11.135  12.286  1.00 10.00      B   
ATOM   2258  CB  LEU B  36       1.578 -10.464  10.965  1.00 10.00      B   
ATOM   2259  CG  LEU B  36       0.764  -9.230  10.569  1.00 10.00      B   
ATOM   2260  CD1 LEU B  36       1.011  -8.086  11.539  1.00 10.00      B   
ATOM   2261  CD2 LEU B  36       1.094  -8.813   9.146  1.00 10.00      B   
ATOM   2262  C   LEU B  36       0.865 -12.606  12.044  1.00 10.00      B   
ATOM   2263  O   LEU B  36      -0.306 -12.988  12.002  1.00 10.00      B   
ATOM   2264  N   GLN B  37       1.902 -13.426  11.880  1.00 10.00      B   
ATOM   2265  HN  GLN B  37       2.812 -13.056  11.899  1.00 10.00      B   
ATOM   2266  CA  GLN B  37       1.714 -14.858  11.659  1.00 10.00      B   
ATOM   2267  CB  GLN B  37       3.062 -15.569  11.470  1.00 10.00      B   
ATOM   2268  CG  GLN B  37       2.938 -17.064  11.195  1.00 10.00      B   
ATOM   2269  CD  GLN B  37       4.261 -17.807  11.275  1.00 10.00      B   
ATOM   2270  OE1 GLN B  37       5.168 -17.417  12.016  1.00 10.00      B   
ATOM   2271  NE2 GLN B  37       4.375 -18.892  10.519  1.00 10.00      B   
ATOM   2272 HE21 GLN B  37       3.611 -19.151   9.963  1.00 10.00      B   
ATOM   2273 HE22 GLN B  37       5.223 -19.394  10.539  1.00 10.00      B   
ATOM   2274  C   GLN B  37       0.966 -15.468  12.836  1.00 10.00      B   
ATOM   2275  O   GLN B  37       0.019 -16.235  12.659  1.00 10.00      B   
ATOM   2276  N   THR B  38       1.392 -15.102  14.037  1.00 10.00      B   
ATOM   2277  HN  THR B  38       2.146 -14.478  14.106  1.00 10.00      B   
ATOM   2278  CA  THR B  38       0.773 -15.599  15.255  1.00 10.00      B   
ATOM   2279  CB  THR B  38       1.566 -15.149  16.498  1.00 10.00      B   
ATOM   2280  OG1 THR B  38       2.961 -15.403  16.279  1.00 10.00      B   
ATOM   2281  HG1 THR B  38       3.356 -14.653  15.819  1.00 10.00      B   
ATOM   2282  CG2 THR B  38       1.110 -15.912  17.733  1.00 10.00      B   
ATOM   2283  C   THR B  38      -0.673 -15.118  15.363  1.00 10.00      B   
ATOM   2284  O   THR B  38      -1.555 -15.868  15.776  1.00 10.00      B   
ATOM   2285  N   HIS B  39      -0.908 -13.871  14.967  1.00 10.00      B   
ATOM   2286  HN  HIS B  39      -0.159 -13.326  14.637  1.00 10.00      B   
ATOM   2287  CA  HIS B  39      -2.241 -13.284  15.014  1.00 10.00      B   
ATOM   2288  CB  HIS B  39      -2.193 -11.796  14.645  1.00 10.00      B   
ATOM   2289  CG  HIS B  39      -3.494 -11.083  14.848  1.00 10.00      B   
ATOM   2290  ND1 HIS B  39      -4.117 -10.420  13.817  1.00 10.00      B   
ATOM   2291  CD2 HIS B  39      -4.245 -10.966  15.971  1.00 10.00      B   
ATOM   2292  CE1 HIS B  39      -5.227  -9.921  14.328  1.00 10.00      B   
ATOM   2293  NE2 HIS B  39      -5.346 -10.225  15.626  1.00 10.00      B   
ATOM   2294  HE2 HIS B  39      -6.028  -9.879  16.242  1.00 10.00      B   
ATOM   2295  C   HIS B  39      -3.201 -14.032  14.092  1.00 10.00      B   
ATOM   2296  O   HIS B  39      -4.334 -14.325  14.471  1.00 10.00      B   
ATOM   2297  N   CYS B  40      -2.731 -14.362  12.892  1.00 10.00      B   
ATOM   2298  HN  CYS B  40      -1.812 -14.109  12.652  1.00 10.00      B   
ATOM   2299  CA  CYS B  40      -3.549 -15.083  11.921  1.00 10.00      B   
ATOM   2300  CB  CYS B  40      -2.786 -15.270  10.606  1.00 10.00      B   
ATOM   2301  SG  CYS B  40      -2.208 -13.733   9.846  1.00 10.00      B   
ATOM   2302  HG  CYS B  40      -1.426 -13.116  10.727  1.00 10.00      B   
ATOM   2303  C   CYS B  40      -3.984 -16.436  12.476  1.00 10.00      B   
ATOM   2304  O   CYS B  40      -5.137 -16.844  12.321  1.00 10.00      B   
ATOM   2305  N   TYR B  41      -3.062 -17.119  13.151  1.00 10.00      B   
ATOM   2306  HN  TYR B  41      -2.164 -16.734  13.257  1.00 10.00      B   
ATOM   2307  CA  TYR B  41      -3.352 -18.421  13.738  1.00 10.00      B   
ATOM   2308  CB  TYR B  41      -2.062 -19.157  14.104  1.00 10.00      B   
ATOM   2309  CG  TYR B  41      -1.392 -19.865  12.943  1.00 10.00      B   
ATOM   2310  CD1 TYR B  41      -0.600 -19.167  12.041  1.00 10.00      B   
ATOM   2311  CD2 TYR B  41      -1.540 -21.234  12.760  1.00 10.00      B   
ATOM   2312  CE1 TYR B  41       0.027 -19.809  10.991  1.00 10.00      B   
ATOM   2313  CE2 TYR B  41      -0.918 -21.885  11.710  1.00 10.00      B   
ATOM   2314  CZ  TYR B  41      -0.136 -21.168  10.829  1.00 10.00      B   
ATOM   2315  OH  TYR B  41       0.496 -21.816   9.790  1.00 10.00      B   
ATOM   2316  HH  TYR B  41      -0.148 -22.315   9.278  1.00 10.00      B   
ATOM   2317  C   TYR B  41      -4.249 -18.282  14.968  1.00 10.00      B   
ATOM   2318  O   TYR B  41      -4.846 -19.255  15.423  1.00 10.00      B   
ATOM   2319  N   LYS B  42      -4.329 -17.068  15.505  1.00 10.00      B   
ATOM   2320  HN  LYS B  42      -3.807 -16.336  15.112  1.00 10.00      B   
ATOM   2321  CA  LYS B  42      -5.167 -16.801  16.666  1.00 10.00      B   
ATOM   2322  CB  LYS B  42      -4.686 -15.550  17.405  1.00 10.00      B   
ATOM   2323  CG  LYS B  42      -3.510 -15.767  18.337  1.00 10.00      B   
ATOM   2324  CD  LYS B  42      -3.054 -14.450  18.942  1.00 10.00      B   
ATOM   2325  CE  LYS B  42      -1.953 -14.659  19.966  1.00 10.00      B   
ATOM   2326  NZ  LYS B  42      -2.466 -15.242  21.234  1.00 10.00      B   
ATOM   2327  HZ1 LYS B  42      -2.769 -16.226  21.084  1.00 10.00      B   
ATOM   2328  HZ2 LYS B  42      -3.276 -14.692  21.581  1.00 10.00      B   
ATOM   2329  HZ3 LYS B  42      -1.721 -15.228  21.961  1.00 10.00      B   
ATOM   2330  C   LYS B  42      -6.609 -16.587  16.227  1.00 10.00      B   
ATOM   2331  O   LYS B  42      -7.544 -17.090  16.854  1.00 10.00      B   
ATOM   2332  N   VAL B  43      -6.776 -15.821  15.152  1.00 10.00      B   
ATOM   2333  HN  VAL B  43      -5.985 -15.434  14.716  1.00 10.00      B   
ATOM   2334  CA  VAL B  43      -8.097 -15.524  14.610  1.00 10.00      B   
ATOM   2335  CB  VAL B  43      -8.044 -14.366  13.586  1.00 10.00      B   
ATOM   2336  CG1 VAL B  43      -9.437 -14.012  13.085  1.00 10.00      B   
ATOM   2337  CG2 VAL B  43      -7.377 -13.143  14.200  1.00 10.00      B   
ATOM   2338  C   VAL B  43      -8.711 -16.760  13.960  1.00 10.00      B   
ATOM   2339  O   VAL B  43      -9.915 -17.002  14.081  1.00 10.00      B   
ATOM   2340  N   HIS B  44      -7.867 -17.536  13.278  1.00 10.00      B   
ATOM   2341  HN  HIS B  44      -6.923 -17.277  13.227  1.00 10.00      B   
ATOM   2342  CA  HIS B  44      -8.296 -18.760  12.601  1.00 10.00      B   
ATOM   2343  CB  HIS B  44      -9.289 -18.457  11.471  1.00 10.00      B   
ATOM   2344  CG  HIS B  44      -8.722 -17.622  10.361  1.00 10.00      B   
ATOM   2345  ND1 HIS B  44      -8.552 -18.129   9.097  1.00 10.00      B   
ATOM   2346  CD2 HIS B  44      -8.321 -16.325  10.377  1.00 10.00      B   
ATOM   2347  CE1 HIS B  44      -8.056 -17.138   8.379  1.00 10.00      B   
ATOM   2348  NE2 HIS B  44      -7.900 -16.026   9.108  1.00 10.00      B   
ATOM   2349  HE2 HIS B  44      -7.824 -15.118   8.742  1.00 10.00      B   
ATOM   2350  C   HIS B  44      -8.896 -19.751  13.594  1.00 10.00      B   
ATOM   2351  O   HIS B  44      -8.400 -19.902  14.715  1.00 10.00      B   
ATOM   2352  N   ASN B  47      -4.661 -22.493  14.548  1.00 10.00      B   
ATOM   2353  HN  ASN B  47      -3.814 -22.272  14.106  1.00 10.00      B   
ATOM   2354  CA  ASN B  47      -4.731 -23.595  15.499  1.00 10.00      B   
ATOM   2355  CB  ASN B  47      -5.012 -23.047  16.901  1.00 10.00      B   
ATOM   2356  CG  ASN B  47      -6.383 -22.411  17.021  1.00 10.00      B   
ATOM   2357  OD1 ASN B  47      -7.338 -23.041  17.471  1.00 10.00      B   
ATOM   2358  ND2 ASN B  47      -6.493 -21.157  16.615  1.00 10.00      B   
ATOM   2359 HD21 ASN B  47      -5.688 -20.712  16.258  1.00 10.00      B   
ATOM   2360 HD22 ASN B  47      -7.368 -20.719  16.679  1.00 10.00      B   
ATOM   2361  C   ASN B  47      -3.447 -24.417  15.506  1.00 10.00      B   
ATOM   2362  O   ASN B  47      -3.016 -24.913  16.550  1.00 10.00      B   
ATOM   2363  N   ALA B  48      -2.847 -24.573  14.334  1.00 10.00      B   
ATOM   2364  HN  ALA B  48      -3.249 -24.173  13.535  1.00 10.00      B   
ATOM   2365  CA  ALA B  48      -1.614 -25.335  14.202  1.00 10.00      B   
ATOM   2366  CB  ALA B  48      -1.366 -25.696  12.747  1.00 10.00      B   
ATOM   2367  C   ALA B  48      -0.433 -24.553  14.761  1.00 10.00      B   
ATOM   2368  O   ALA B  48      -0.499 -23.331  14.910  1.00 10.00      B   
ATOM   2369  N   THR B  49       0.638 -25.260  15.076  1.00 10.00      B   
ATOM   2370  HN  THR B  49       0.626 -26.232  14.947  1.00 10.00      B   
ATOM   2371  CA  THR B  49       1.836 -24.635  15.609  1.00 10.00      B   
ATOM   2372  CB  THR B  49       2.809 -25.705  16.140  1.00 10.00      B   
ATOM   2373  OG1 THR B  49       2.058 -26.808  16.670  1.00 10.00      B   
ATOM   2374  HG1 THR B  49       1.626 -26.535  17.490  1.00 10.00      B   
ATOM   2375  CG2 THR B  49       3.688 -25.127  17.238  1.00 10.00      B   
ATOM   2376  C   THR B  49       2.535 -23.824  14.521  1.00 10.00      B   
ATOM   2377  O   THR B  49       2.683 -24.290  13.389  1.00 10.00      B   
ATOM   2378  N   VAL B  50       2.931 -22.602  14.852  1.00 10.00      B   
ATOM   2379  HN  VAL B  50       2.757 -22.267  15.758  1.00 10.00      B   
ATOM   2380  CA  VAL B  50       3.622 -21.750  13.894  1.00 10.00      B   
ATOM   2381  CB  VAL B  50       3.640 -20.263  14.319  1.00 10.00      B   
ATOM   2382  CG1 VAL B  50       2.236 -19.678  14.283  1.00 10.00      B   
ATOM   2383  CG2 VAL B  50       4.252 -20.097  15.702  1.00 10.00      B   
ATOM   2384  C   VAL B  50       5.044 -22.253  13.658  1.00 10.00      B   
ATOM   2385  O   VAL B  50       5.740 -22.644  14.599  1.00 10.00      B   
ATOM   2386  N   ASP B  51       5.461 -22.249  12.404  1.00 10.00      B   
ATOM   2387  HN  ASP B  51       4.863 -21.916  11.701  1.00 10.00      B   
ATOM   2388  CA  ASP B  51       6.789 -22.713  12.027  1.00 10.00      B   
ATOM   2389  CB  ASP B  51       6.749 -23.340  10.626  1.00 10.00      B   
ATOM   2390  CG  ASP B  51       6.425 -22.338   9.527  1.00 10.00      B   
ATOM   2391  OD1 ASP B  51       6.863 -22.558   8.377  1.00 10.00      B   
ATOM   2392  OD2 ASP B  51       5.724 -21.338   9.810  1.00 10.00      B   
ATOM   2393  C   ASP B  51       7.801 -21.572  12.058  1.00 10.00      B   
ATOM   2394  O   ASP B  51       7.493 -20.469  12.521  1.00 10.00      B   
ATOM   2395  N   LYS B  52       9.013 -21.853  11.592  1.00 10.00      B   
ATOM   2396  HN  LYS B  52       9.197 -22.760  11.269  1.00 10.00      B   
ATOM   2397  CA  LYS B  52      10.075 -20.855  11.539  1.00 10.00      B   
ATOM   2398  CB  LYS B  52      11.400 -21.514  11.143  1.00 10.00      B   
ATOM   2399  CG  LYS B  52      12.369 -21.739  12.292  1.00 10.00      B   
ATOM   2400  CD  LYS B  52      12.820 -20.424  12.903  1.00 10.00      B   
ATOM   2401  CE  LYS B  52      14.216 -20.533  13.490  1.00 10.00      B   
ATOM   2402  NZ  LYS B  52      15.255 -20.655  12.433  1.00 10.00      B   
ATOM   2403  HZ1 LYS B  52      16.203 -20.655  12.862  1.00 10.00      B   
ATOM   2404  HZ2 LYS B  52      15.190 -19.852  11.764  1.00 10.00      B   
ATOM   2405  HZ3 LYS B  52      15.128 -21.539  11.904  1.00 10.00      B   
ATOM   2406  C   LYS B  52       9.718 -19.791  10.512  1.00 10.00      B   
ATOM   2407  O   LYS B  52       9.112 -20.095   9.487  1.00 10.00      B   
ATOM   2408  N   LEU B  53      10.097 -18.551  10.779  1.00 10.00      B   
ATOM   2409  HN  LEU B  53      10.598 -18.369  11.605  1.00 10.00      B   
ATOM   2410  CA  LEU B  53       9.802 -17.457   9.863  1.00 10.00      B   
ATOM   2411  CB  LEU B  53      10.266 -16.118  10.438  1.00 10.00      B   
ATOM   2412  CG  LEU B  53       9.754 -14.867   9.719  1.00 10.00      B   
ATOM   2413  CD1 LEU B  53       8.238 -14.775   9.810  1.00 10.00      B   
ATOM   2414  CD2 LEU B  53      10.404 -13.618  10.287  1.00 10.00      B   
ATOM   2415  C   LEU B  53      10.448 -17.707   8.505  1.00 10.00      B   
ATOM   2416  O   LEU B  53       9.829 -17.498   7.464  1.00 10.00      B   
ATOM   2417  N   GLU B  54      11.688 -18.174   8.531  1.00 10.00      B   
ATOM   2418  HN  GLU B  54      12.129 -18.316   9.406  1.00 10.00      B   
ATOM   2419  CA  GLU B  54      12.427 -18.471   7.314  1.00 10.00      B   
ATOM   2420  CB  GLU B  54      13.863 -18.878   7.650  1.00 10.00      B   
ATOM   2421  CG  GLU B  54      14.564 -17.948   8.629  1.00 10.00      B   
ATOM   2422  CD  GLU B  54      14.431 -18.401  10.071  1.00 10.00      B   
ATOM   2423  OE1 GLU B  54      13.293 -18.480  10.574  1.00 10.00      B   
ATOM   2424  OE2 GLU B  54      15.467 -18.677  10.708  1.00 10.00      B   
ATOM   2425  C   GLU B  54      11.738 -19.582   6.528  1.00 10.00      B   
ATOM   2426  O   GLU B  54      11.622 -19.510   5.303  1.00 10.00      B   
ATOM   2427  N   ASP B  55      11.268 -20.598   7.243  1.00 10.00      B   
ATOM   2428  HN  ASP B  55      11.380 -20.585   8.216  1.00 10.00      B   
ATOM   2429  CA  ASP B  55      10.582 -21.726   6.622  1.00 10.00      B   
ATOM   2430  CB  ASP B  55      10.300 -22.815   7.659  1.00 10.00      B   
ATOM   2431  CG  ASP B  55      11.175 -24.037   7.483  1.00 10.00      B   
ATOM   2432  OD1 ASP B  55      10.885 -24.857   6.584  1.00 10.00      B   
ATOM   2433  OD2 ASP B  55      12.154 -24.188   8.246  1.00 10.00      B   
ATOM   2434  C   ASP B  55       9.271 -21.262   6.006  1.00 10.00      B   
ATOM   2435  O   ASP B  55       8.929 -21.631   4.880  1.00 10.00      B   
ATOM   2436  N   PHE B  56       8.547 -20.443   6.758  1.00 10.00      B   
ATOM   2437  HN  PHE B  56       8.872 -20.215   7.660  1.00 10.00      B   
ATOM   2438  CA  PHE B  56       7.274 -19.893   6.315  1.00 10.00      B   
ATOM   2439  CB  PHE B  56       6.685 -19.020   7.428  1.00 10.00      B   
ATOM   2440  CG  PHE B  56       5.247 -18.634   7.234  1.00 10.00      B   
ATOM   2441  CD1 PHE B  56       4.890 -17.304   7.081  1.00 10.00      B   
ATOM   2442  CD2 PHE B  56       4.253 -19.598   7.216  1.00 10.00      B   
ATOM   2443  CE1 PHE B  56       3.566 -16.944   6.911  1.00 10.00      B   
ATOM   2444  CE2 PHE B  56       2.929 -19.245   7.046  1.00 10.00      B   
ATOM   2445  CZ  PHE B  56       2.585 -17.915   6.894  1.00 10.00      B   
ATOM   2446  C   PHE B  56       7.471 -19.062   5.050  1.00 10.00      B   
ATOM   2447  O   PHE B  56       6.750 -19.226   4.063  1.00 10.00      B   
ATOM   2448  N   ILE B  57       8.468 -18.185   5.084  1.00 10.00      B   
ATOM   2449  HN  ILE B  57       9.013 -18.112   5.903  1.00 10.00      B   
ATOM   2450  CA  ILE B  57       8.774 -17.324   3.951  1.00 10.00      B   
ATOM   2451  CB  ILE B  57       9.853 -16.278   4.306  1.00 10.00      B   
ATOM   2452  CG1 ILE B  57       9.290 -15.263   5.305  1.00 10.00      B   
ATOM   2453  CG2 ILE B  57      10.364 -15.570   3.056  1.00 10.00      B   
ATOM   2454  CD1 ILE B  57      10.347 -14.420   5.979  1.00 10.00      B   
ATOM   2455  C   ILE B  57       9.209 -18.142   2.736  1.00 10.00      B   
ATOM   2456  O   ILE B  57       8.727 -17.911   1.629  1.00 10.00      B   
ATOM   2457  N   ASN B  58      10.100 -19.109   2.950  1.00 10.00      B   
ATOM   2458  HN  ASN B  58      10.437 -19.259   3.862  1.00 10.00      B   
ATOM   2459  CA  ASN B  58      10.584 -19.956   1.860  1.00 10.00      B   
ATOM   2460  CB  ASN B  58      11.657 -20.938   2.342  1.00 10.00      B   
ATOM   2461  CG  ASN B  58      13.062 -20.368   2.257  1.00 10.00      B   
ATOM   2462  OD1 ASN B  58      13.708 -20.421   1.211  1.00 10.00      B   
ATOM   2463  ND2 ASN B  58      13.553 -19.833   3.363  1.00 10.00      B   
ATOM   2464 HD21 ASN B  58      12.988 -19.835   4.171  1.00 10.00      B   
ATOM   2465 HD22 ASN B  58      14.459 -19.457   3.336  1.00 10.00      B   
ATOM   2466  C   ASN B  58       9.429 -20.706   1.207  1.00 10.00      B   
ATOM   2467  O   ASN B  58       9.370 -20.829  -0.016  1.00 10.00      B   
ATOM   2468  N   ASN B  59       8.509 -21.191   2.035  1.00 10.00      B   
ATOM   2469  HN  ASN B  59       8.626 -21.068   3.006  1.00 10.00      B   
ATOM   2470  CA  ASN B  59       7.337 -21.915   1.550  1.00 10.00      B   
ATOM   2471  CB  ASN B  59       6.483 -22.393   2.730  1.00 10.00      B   
ATOM   2472  CG  ASN B  59       5.208 -23.097   2.303  1.00 10.00      B   
ATOM   2473  OD1 ASN B  59       5.168 -23.791   1.285  1.00 10.00      B   
ATOM   2474  ND2 ASN B  59       4.153 -22.922   3.083  1.00 10.00      B   
ATOM   2475 HD21 ASN B  59       4.254 -22.359   3.880  1.00 10.00      B   
ATOM   2476 HD22 ASN B  59       3.314 -23.362   2.834  1.00 10.00      B   
ATOM   2477  C   ASN B  59       6.509 -21.030   0.621  1.00 10.00      B   
ATOM   2478  O   ASN B  59       6.122 -21.448  -0.473  1.00 10.00      B   
ATOM   2479  N   ILE B  60       6.258 -19.799   1.055  1.00 10.00      B   
ATOM   2480  HN  ILE B  60       6.596 -19.524   1.937  1.00 10.00      B   
ATOM   2481  CA  ILE B  60       5.488 -18.847   0.258  1.00 10.00      B   
ATOM   2482  CB  ILE B  60       5.117 -17.585   1.070  1.00 10.00      B   
ATOM   2483  CG1 ILE B  60       4.303 -17.975   2.309  1.00 10.00      B   
ATOM   2484  CG2 ILE B  60       4.335 -16.601   0.208  1.00 10.00      B   
ATOM   2485  CD1 ILE B  60       4.028 -16.824   3.252  1.00 10.00      B   
ATOM   2486  C   ILE B  60       6.275 -18.448  -0.988  1.00 10.00      B   
ATOM   2487  O   ILE B  60       5.723 -18.361  -2.083  1.00 10.00      B   
ATOM   2488  N   ASN B  61       7.573 -18.235  -0.813  1.00 10.00      B   
ATOM   2489  HN  ASN B  61       7.952 -18.320   0.091  1.00 10.00      B   
ATOM   2490  CA  ASN B  61       8.455 -17.858  -1.917  1.00 10.00      B   
ATOM   2491  CB  ASN B  61       9.892 -17.655  -1.412  1.00 10.00      B   
ATOM   2492  CG  ASN B  61      10.325 -16.198  -1.368  1.00 10.00      B   
ATOM   2493  OD1 ASN B  61       9.515 -15.295  -1.157  1.00 10.00      B   
ATOM   2494  ND2 ASN B  61      11.617 -15.962  -1.561  1.00 10.00      B   
ATOM   2495 HD21 ASN B  61      12.210 -16.724  -1.717  1.00 10.00      B   
ATOM   2496 HD22 ASN B  61      11.930 -15.026  -1.547  1.00 10.00      B   
ATOM   2497  C   ASN B  61       8.436 -18.923  -3.012  1.00 10.00      B   
ATOM   2498  O   ASN B  61       8.653 -18.628  -4.185  1.00 10.00      B   
ATOM   2499  N   SER B  62       8.142 -20.161  -2.622  1.00 10.00      B   
ATOM   2500  HN  SER B  62       7.950 -20.328  -1.676  1.00 10.00      B   
ATOM   2501  CA  SER B  62       8.097 -21.274  -3.561  1.00 10.00      B   
ATOM   2502  CB  SER B  62       8.125 -22.611  -2.817  1.00 10.00      B   
ATOM   2503  OG  SER B  62       9.237 -22.679  -1.936  1.00 10.00      B   
ATOM   2504  HG  SER B  62       9.283 -21.869  -1.410  1.00 10.00      B   
ATOM   2505  C   SER B  62       6.884 -21.200  -4.491  1.00 10.00      B   
ATOM   2506  O   SER B  62       6.886 -21.797  -5.560  1.00 10.00      B   
ATOM   2507  N   VAL B  63       5.847 -20.469  -4.094  1.00 10.00      B   
ATOM   2508  HN  VAL B  63       5.885 -19.997  -3.231  1.00 10.00      B   
ATOM   2509  CA  VAL B  63       4.655 -20.345  -4.932  1.00 10.00      B   
ATOM   2510  CB  VAL B  63       3.332 -20.538  -4.151  1.00 10.00      B   
ATOM   2511  CG1 VAL B  63       3.299 -21.894  -3.462  1.00 10.00      B   
ATOM   2512  CG2 VAL B  63       3.096 -19.416  -3.151  1.00 10.00      B   
ATOM   2513  C   VAL B  63       4.643 -19.015  -5.681  1.00 10.00      B   
ATOM   2514  O   VAL B  63       3.723 -18.725  -6.446  1.00 10.00      B   
ATOM   2515  N   LEU B  64       5.683 -18.217  -5.468  1.00 10.00      B   
ATOM   2516  HN  LEU B  64       6.387 -18.505  -4.851  1.00 10.00      B   
ATOM   2517  CA  LEU B  64       5.799 -16.919  -6.118  1.00 10.00      B   
ATOM   2518  CB  LEU B  64       6.317 -15.876  -5.126  1.00 10.00      B   
ATOM   2519  CG  LEU B  64       5.499 -15.685  -3.846  1.00 10.00      B   
ATOM   2520  CD1 LEU B  64       6.202 -14.722  -2.901  1.00 10.00      B   
ATOM   2521  CD2 LEU B  64       4.097 -15.193  -4.166  1.00 10.00      B   
ATOM   2522  C   LEU B  64       6.731 -16.999  -7.324  1.00 10.00      B   
ATOM   2523  O   LEU B  64       7.085 -15.980  -7.923  1.00 10.00      B   
ATOM   2524  N   GLU B  65       7.110 -18.220  -7.687  1.00 10.00      B   
ATOM   2525  HN  GLU B  65       6.774 -18.989  -7.181  1.00 10.00      B   
ATOM   2526  CA  GLU B  65       8.008 -18.450  -8.815  1.00 10.00      B   
ATOM   2527  CB  GLU B  65       8.337 -19.935  -8.949  1.00 10.00      B   
ATOM   2528  CG  GLU B  65       8.975 -20.540  -7.713  1.00 10.00      B   
ATOM   2529  CD  GLU B  65       9.449 -21.957  -7.942  1.00 10.00      B   
ATOM   2530  OE1 GLU B  65      10.665 -22.204  -7.848  1.00 10.00      B   
ATOM   2531  OE2 GLU B  65       8.610 -22.835  -8.227  1.00 10.00      B   
ATOM   2532  C   GLU B  65       7.414 -17.925 -10.116  1.00 10.00      B   
ATOM   2533  O   GLU B  65       8.093 -17.248 -10.890  1.00 10.00      B   
ATOM   2534  N   SER B  66       6.143 -18.226 -10.343  1.00 10.00      B   
ATOM   2535  HN  SER B  66       5.653 -18.765  -9.684  1.00 10.00      B   
ATOM   2536  CA  SER B  66       5.454 -17.783 -11.548  1.00 10.00      B   
ATOM   2537  CB  SER B  66       4.289 -18.720 -11.881  1.00 10.00      B   
ATOM   2538  OG  SER B  66       4.755 -20.018 -12.221  1.00 10.00      B   
ATOM   2539  HG  SER B  66       5.134 -19.995 -13.117  1.00 10.00      B   
ATOM   2540  C   SER B  66       4.963 -16.342 -11.412  1.00 10.00      B   
ATOM   2541  O   SER B  66       4.249 -15.836 -12.272  1.00 10.00      B   
ATOM   2542  N   LEU B  67       5.343 -15.689 -10.320  1.00 10.00      B   
ATOM   2543  HN  LEU B  67       5.897 -16.149  -9.652  1.00 10.00      B   
ATOM   2544  CA  LEU B  67       4.949 -14.306 -10.089  1.00 10.00      B   
ATOM   2545  CB  LEU B  67       4.226 -14.159  -8.748  1.00 10.00      B   
ATOM   2546  CG  LEU B  67       2.841 -14.808  -8.660  1.00 10.00      B   
ATOM   2547  CD1 LEU B  67       2.248 -14.617  -7.275  1.00 10.00      B   
ATOM   2548  CD2 LEU B  67       1.912 -14.238  -9.723  1.00 10.00      B   
ATOM   2549  C   LEU B  67       6.158 -13.378 -10.159  1.00 10.00      B   
ATOM   2550  O   LEU B  67       6.015 -12.162 -10.283  1.00 10.00      B   
ATOM   2551  N   TYR B  68       7.349 -13.969 -10.070  1.00 10.00      B   
ATOM   2552  HN  TYR B  68       7.382 -14.940  -9.953  1.00 10.00      B   
ATOM   2553  CA  TYR B  68       8.611 -13.227 -10.137  1.00 10.00      B   
ATOM   2554  CB  TYR B  68       8.812 -12.583 -11.511  1.00 10.00      B   
ATOM   2555  CG  TYR B  68       8.830 -13.589 -12.638  1.00 10.00      B   
ATOM   2556  CD1 TYR B  68       9.667 -14.696 -12.589  1.00 10.00      B   
ATOM   2557  CD2 TYR B  68       8.006 -13.437 -13.745  1.00 10.00      B   
ATOM   2558  CE1 TYR B  68       9.684 -15.624 -13.610  1.00 10.00      B   
ATOM   2559  CE2 TYR B  68       8.017 -14.361 -14.772  1.00 10.00      B   
ATOM   2560  CZ  TYR B  68       8.858 -15.452 -14.698  1.00 10.00      B   
ATOM   2561  OH  TYR B  68       8.872 -16.375 -15.718  1.00 10.00      B   
ATOM   2562  HH  TYR B  68       8.135 -17.001 -15.596  1.00 10.00      B   
ATOM   2563  C   TYR B  68       8.756 -12.205  -9.014  1.00 10.00      B   
ATOM   2564  O   TYR B  68       9.372 -11.153  -9.191  1.00 10.00      B   
ATOM   2565  N   ILE B  69       8.195 -12.528  -7.861  1.00 10.00      B   
ATOM   2566  HN  ILE B  69       7.721 -13.383  -7.784  1.00 10.00      B   
ATOM   2567  CA  ILE B  69       8.274 -11.662  -6.692  1.00 10.00      B   
ATOM   2568  CB  ILE B  69       6.932 -10.948  -6.398  1.00 10.00      B   
ATOM   2569  CG1 ILE B  69       5.788 -11.961  -6.280  1.00 10.00      B   
ATOM   2570  CG2 ILE B  69       6.627  -9.902  -7.463  1.00 10.00      B   
ATOM   2571  CD1 ILE B  69       4.488 -11.367  -5.779  1.00 10.00      B   
ATOM   2572  C   ILE B  69       8.672 -12.504  -5.489  1.00 10.00      B   
ATOM   2573  O   ILE B  69       8.505 -13.722  -5.510  1.00 10.00      B   
ATOM   2574  N   GLU B  70       9.210 -11.877  -4.455  1.00 10.00      B   
ATOM   2575  HN  GLU B  70       9.335 -10.903  -4.488  1.00 10.00      B   
ATOM   2576  CA  GLU B  70       9.623 -12.615  -3.271  1.00 10.00      B   
ATOM   2577  CB  GLU B  70      10.993 -13.266  -3.496  1.00 10.00      B   
ATOM   2578  CG  GLU B  70      12.156 -12.287  -3.538  1.00 10.00      B   
ATOM   2579  CD  GLU B  70      13.480 -12.947  -3.216  1.00 10.00      B   
ATOM   2580  OE1 GLU B  70      13.529 -13.756  -2.266  1.00 10.00      B   
ATOM   2581  OE2 GLU B  70      14.482 -12.661  -3.903  1.00 10.00      B   
ATOM   2582  C   GLU B  70       9.668 -11.728  -2.036  1.00 10.00      B   
ATOM   2583  O   GLU B  70       9.699 -10.496  -2.139  1.00 10.00      B   
ATOM   2584  N   ILE B  71       9.659 -12.360  -0.869  1.00 10.00      B   
ATOM   2585  HN  ILE B  71       9.608 -13.343  -0.857  1.00 10.00      B   
ATOM   2586  CA  ILE B  71       9.730 -11.641   0.392  1.00 10.00      B   
ATOM   2587  CB  ILE B  71       9.008 -12.397   1.532  1.00 10.00      B   
ATOM   2588  CG1 ILE B  71       7.675 -12.968   1.034  1.00 10.00      B   
ATOM   2589  CG2 ILE B  71       8.777 -11.472   2.720  1.00 10.00      B   
ATOM   2590  CD1 ILE B  71       6.994 -13.895   2.019  1.00 10.00      B   
ATOM   2591  C   ILE B  71      11.200 -11.445   0.751  1.00 10.00      B   
ATOM   2592  O   ILE B  71      11.747 -12.135   1.612  1.00 10.00      B   
ATOM   2593  N   LYS B  72      11.833 -10.519   0.046  1.00 10.00      B   
ATOM   2594  HN  LYS B  72      11.330 -10.016  -0.627  1.00 10.00      B   
ATOM   2595  CA  LYS B  72      13.248 -10.223   0.238  1.00 10.00      B   
ATOM   2596  CB  LYS B  72      13.728  -9.213  -0.810  1.00 10.00      B   
ATOM   2597  CG  LYS B  72      14.845  -9.729  -1.707  1.00 10.00      B   
ATOM   2598  CD  LYS B  72      14.999  -8.881  -2.963  1.00 10.00      B   
ATOM   2599  CE  LYS B  72      15.644  -7.532  -2.670  1.00 10.00      B   
ATOM   2600  NZ  LYS B  72      17.092  -7.656  -2.354  1.00 10.00      B   
ATOM   2601  HZ1 LYS B  72      17.534  -8.365  -2.969  1.00 10.00      B   
ATOM   2602  HZ2 LYS B  72      17.223  -7.940  -1.364  1.00 10.00      B   
ATOM   2603  HZ3 LYS B  72      17.575  -6.736  -2.505  1.00 10.00      B   
ATOM   2604  C   LYS B  72      13.544  -9.708   1.642  1.00 10.00      B   
ATOM   2605  O   LYS B  72      12.941  -8.735   2.100  1.00 10.00      B   
ATOM   2606  N   ARG B  73      14.472 -10.377   2.317  1.00 10.00      B   
ATOM   2607  HN  ARG B  73      14.902 -11.150   1.896  1.00 10.00      B   
ATOM   2608  CA  ARG B  73      14.873  -9.992   3.661  1.00 10.00      B   
ATOM   2609  CB  ARG B  73      15.592 -11.155   4.351  1.00 10.00      B   
ATOM   2610  CG  ARG B  73      15.865 -10.928   5.830  1.00 10.00      B   
ATOM   2611  CD  ARG B  73      16.550 -12.132   6.453  1.00 10.00      B   
ATOM   2612  NE  ARG B  73      16.116 -12.356   7.833  1.00 10.00      B   
ATOM   2613  HE  ARG B  73      15.240 -11.977   8.095  1.00 10.00      B   
ATOM   2614  CZ  ARG B  73      16.813 -13.039   8.737  1.00 10.00      B   
ATOM   2615  NH1 ARG B  73      17.983 -13.576   8.415  1.00 10.00      B   
ATOM   2616 HH11 ARG B  73      18.368 -13.460   7.449  1.00 10.00      B   
ATOM   2617 HH12 ARG B  73      18.522 -14.119   9.120  1.00 10.00      B   
ATOM   2618  NH2 ARG B  73      16.339 -13.184   9.970  1.00 10.00      B   
ATOM   2619 HH21 ARG B  73      16.873 -13.728  10.676  1.00 10.00      B   
ATOM   2620 HH22 ARG B  73      15.421 -12.737  10.242  1.00 10.00      B   
ATOM   2621  C   ARG B  73      15.800  -8.789   3.577  1.00 10.00      B   
ATOM   2622  O   ARG B  73      16.937  -8.904   3.123  1.00 10.00      B   
ATOM   2623  N   GLY B  74      15.309  -7.639   3.995  1.00 10.00      B   
ATOM   2624  HN  GLY B  74      14.396  -7.604   4.364  1.00 10.00      B   
ATOM   2625  CA  GLY B  74      16.106  -6.437   3.935  1.00 10.00      B   
ATOM   2626  C   GLY B  74      16.567  -5.975   5.296  1.00 10.00      B   
ATOM   2627  O   GLY B  74      16.050  -6.416   6.323  1.00 10.00      B   
ATOM   2628  N   VAL B  75      17.548  -5.092   5.300  1.00 10.00      B   
ATOM   2629  HN  VAL B  75      17.923  -4.790   4.446  1.00 10.00      B   
ATOM   2630  CA  VAL B  75      18.093  -4.550   6.529  1.00 10.00      B   
ATOM   2631  CB  VAL B  75      19.371  -5.312   6.964  1.00 10.00      B   
ATOM   2632  CG1 VAL B  75      20.392  -5.379   5.836  1.00 10.00      B   
ATOM   2633  CG2 VAL B  75      19.984  -4.702   8.215  1.00 10.00      B   
ATOM   2634  C   VAL B  75      18.395  -3.069   6.334  1.00 10.00      B   
ATOM   2635  O   VAL B  75      18.988  -2.680   5.328  1.00 10.00      B   
ATOM   2636  N   THR B  76      17.952  -2.242   7.267  1.00 10.00      B   
ATOM   2637  HN  THR B  76      17.459  -2.598   8.037  1.00 10.00      B   
ATOM   2638  CA  THR B  76      18.188  -0.814   7.176  1.00 10.00      B   
ATOM   2639  CB  THR B  76      17.326  -0.038   8.181  1.00 10.00      B   
ATOM   2640  OG1 THR B  76      17.152  -0.830   9.360  1.00 10.00      B   
ATOM   2641  HG1 THR B  76      16.908  -0.249  10.105  1.00 10.00      B   
ATOM   2642  CG2 THR B  76      15.962   0.262   7.577  1.00 10.00      B   
ATOM   2643  C   THR B  76      19.666  -0.495   7.373  1.00 10.00      B   
ATOM   2644  O   THR B  76      20.313  -1.017   8.280  1.00 10.00      B   
ATOM   2645  N   GLU B  77      20.193   0.357   6.511  1.00 10.00      B   
ATOM   2646  HN  GLU B  77      19.623   0.740   5.812  1.00 10.00      B   
ATOM   2647  CA  GLU B  77      21.595   0.738   6.559  1.00 10.00      B   
ATOM   2648  CB  GLU B  77      22.008   1.398   5.245  1.00 10.00      B   
ATOM   2649  CG  GLU B  77      20.908   2.199   4.564  1.00 10.00      B   
ATOM   2650  CD  GLU B  77      21.405   2.941   3.340  1.00 10.00      B   
ATOM   2651  OE1 GLU B  77      21.587   4.169   3.427  1.00 10.00      B   
ATOM   2652  OE2 GLU B  77      21.632   2.295   2.294  1.00 10.00      B   
ATOM   2653  C   GLU B  77      21.918   1.652   7.740  1.00 10.00      B   
ATOM   2654  O   GLU B  77      23.085   1.876   8.055  1.00 10.00      B   
ATOM   2655  N   ASP B  78      20.889   2.168   8.396  1.00 10.00      B   
ATOM   2656  HN  ASP B  78      19.976   1.948   8.113  1.00 10.00      B   
ATOM   2657  CA  ASP B  78      21.086   3.059   9.530  1.00 10.00      B   
ATOM   2658  CB  ASP B  78      20.176   4.295   9.460  1.00 10.00      B   
ATOM   2659  CG  ASP B  78      18.698   3.987   9.284  1.00 10.00      B   
ATOM   2660  OD1 ASP B  78      17.884   4.929   9.407  1.00 10.00      B   
ATOM   2661  OD2 ASP B  78      18.343   2.820   9.018  1.00 10.00      B   
ATOM   2662  C   ASP B  78      20.976   2.349  10.878  1.00 10.00      B   
ATOM   2663  O   ASP B  78      21.940   2.311  11.641  1.00 10.00      B   
ATOM   2664  N   ASP B  79      19.812   1.784  11.178  1.00 10.00      B   
ATOM   2665  HN  ASP B  79      19.068   1.842  10.536  1.00 10.00      B   
ATOM   2666  CA  ASP B  79      19.621   1.090  12.452  1.00 10.00      B   
ATOM   2667  CB  ASP B  79      18.278   1.395  13.128  1.00 10.00      B   
ATOM   2668  CG  ASP B  79      17.105   1.463  12.178  1.00 10.00      B   
ATOM   2669  OD1 ASP B  79      16.775   0.439  11.552  1.00 10.00      B   
ATOM   2670  OD2 ASP B  79      16.495   2.544  12.062  1.00 10.00      B   
ATOM   2671  C   ASP B  79      19.904  -0.408  12.376  1.00 10.00      B   
ATOM   2672  O   ASP B  79      20.261  -1.026  13.377  1.00 10.00      B   
ATOM   2673  N   GLY B  80      19.743  -0.991  11.197  1.00 10.00      B   
ATOM   2674  HN  GLY B  80      19.429  -0.461  10.435  1.00 10.00      B   
ATOM   2675  CA  GLY B  80      20.021  -2.408  11.031  1.00 10.00      B   
ATOM   2676  C   GLY B  80      18.854  -3.310  11.386  1.00 10.00      B   
ATOM   2677  O   GLY B  80      19.051  -4.437  11.843  1.00 10.00      B   
ATOM   2678  N   ARG B  81      17.643  -2.830  11.161  1.00 10.00      B   
ATOM   2679  HN  ARG B  81      17.546  -1.932  10.769  1.00 10.00      B   
ATOM   2680  CA  ARG B  81      16.448  -3.607  11.457  1.00 10.00      B   
ATOM   2681  CB  ARG B  81      15.276  -2.690  11.812  1.00 10.00      B   
ATOM   2682  CG  ARG B  81      15.354  -2.082  13.202  1.00 10.00      B   
ATOM   2683  CD  ARG B  81      14.212  -1.108  13.434  1.00 10.00      B   
ATOM   2684  NE  ARG B  81      14.242  -0.005  12.477  1.00 10.00      B   
ATOM   2685  HE  ARG B  81      15.134   0.290  12.160  1.00 10.00      B   
ATOM   2686  CZ  ARG B  81      13.161   0.626  12.024  1.00 10.00      B   
ATOM   2687  NH1 ARG B  81      11.945   0.231  12.385  1.00 10.00      B   
ATOM   2688 HH11 ARG B  81      11.107   0.739  12.034  1.00 10.00      B   
ATOM   2689 HH12 ARG B  81      11.817  -0.607  13.007  1.00 10.00      B   
ATOM   2690  NH2 ARG B  81      13.291   1.642  11.182  1.00 10.00      B   
ATOM   2691 HH21 ARG B  81      12.446   2.144  10.834  1.00 10.00      B   
ATOM   2692 HH22 ARG B  81      14.238   1.939  10.860  1.00 10.00      B   
ATOM   2693  C   ARG B  81      16.070  -4.489  10.273  1.00 10.00      B   
ATOM   2694  O   ARG B  81      16.060  -4.034   9.129  1.00 10.00      B   
ATOM   2695  N   PRO B  82      15.778  -5.771  10.534  1.00 10.00      B   
ATOM   2696  CA  PRO B  82      15.382  -6.724   9.498  1.00 10.00      B   
ATOM   2697  CB  PRO B  82      15.509  -8.095  10.186  1.00 10.00      B   
ATOM   2698  CG  PRO B  82      16.146  -7.827  11.513  1.00 10.00      B   
ATOM   2699  CD  PRO B  82      15.821  -6.403  11.855  1.00 10.00      B   
ATOM   2700  C   PRO B  82      13.938  -6.486   9.062  1.00 10.00      B   
ATOM   2701  O   PRO B  82      13.001  -6.689   9.838  1.00 10.00      B   
ATOM   2702  N   ILE B  83      13.768  -6.042   7.827  1.00 10.00      B   
ATOM   2703  HN  ILE B  83      14.556  -5.913   7.254  1.00 10.00      B   
ATOM   2704  CA  ILE B  83      12.446  -5.765   7.287  1.00 10.00      B   
ATOM   2705  CB  ILE B  83      12.317  -4.306   6.800  1.00 10.00      B   
ATOM   2706  CG1 ILE B  83      13.478  -3.936   5.869  1.00 10.00      B   
ATOM   2707  CG2 ILE B  83      12.250  -3.355   7.986  1.00 10.00      B   
ATOM   2708  CD1 ILE B  83      13.345  -2.569   5.230  1.00 10.00      B   
ATOM   2709  C   ILE B  83      12.111  -6.716   6.143  1.00 10.00      B   
ATOM   2710  O   ILE B  83      13.003  -7.276   5.503  1.00 10.00      B   
ATOM   2711  N   TYR B  84      10.824  -6.904   5.902  1.00 10.00      B   
ATOM   2712  HN  TYR B  84      10.160  -6.438   6.459  1.00 10.00      B   
ATOM   2713  CA  TYR B  84      10.362  -7.786   4.844  1.00 10.00      B   
ATOM   2714  CB  TYR B  84       9.724  -9.041   5.440  1.00 10.00      B   
ATOM   2715  CG  TYR B  84      10.704  -9.907   6.188  1.00 10.00      B   
ATOM   2716  CD1 TYR B  84      10.867  -9.779   7.562  1.00 10.00      B   
ATOM   2717  CD2 TYR B  84      11.479 -10.840   5.518  1.00 10.00      B   
ATOM   2718  CE1 TYR B  84      11.777 -10.559   8.245  1.00 10.00      B   
ATOM   2719  CE2 TYR B  84      12.387 -11.626   6.195  1.00 10.00      B   
ATOM   2720  CZ  TYR B  84      12.534 -11.481   7.556  1.00 10.00      B   
ATOM   2721  OH  TYR B  84      13.445 -12.261   8.226  1.00 10.00      B   
ATOM   2722  HH  TYR B  84      13.318 -12.161   9.186  1.00 10.00      B   
ATOM   2723  C   TYR B  84       9.366  -7.071   3.948  1.00 10.00      B   
ATOM   2724  O   TYR B  84       8.433  -6.424   4.434  1.00 10.00      B   
ATOM   2725  N   ALA B  85       9.571  -7.184   2.643  1.00 10.00      B   
ATOM   2726  HN  ALA B  85      10.334  -7.713   2.321  1.00 10.00      B   
ATOM   2727  CA  ALA B  85       8.695  -6.550   1.671  1.00 10.00      B   
ATOM   2728  CB  ALA B  85       9.200  -5.152   1.338  1.00 10.00      B   
ATOM   2729  C   ALA B  85       8.605  -7.393   0.407  1.00 10.00      B   
ATOM   2730  O   ALA B  85       9.517  -8.161   0.097  1.00 10.00      B   
ATOM   2731  N   LEU B  86       7.502  -7.248  -0.315  1.00 10.00      B   
ATOM   2732  HN  LEU B  86       6.817  -6.618  -0.014  1.00 10.00      B   
ATOM   2733  CA  LEU B  86       7.288  -7.989  -1.549  1.00 10.00      B   
ATOM   2734  CB  LEU B  86       5.791  -8.168  -1.815  1.00 10.00      B   
ATOM   2735  CG  LEU B  86       5.021  -9.006  -0.792  1.00 10.00      B   
ATOM   2736  CD1 LEU B  86       3.531  -8.982  -1.093  1.00 10.00      B   
ATOM   2737  CD2 LEU B  86       5.541 -10.436  -0.771  1.00 10.00      B   
ATOM   2738  C   LEU B  86       7.949  -7.268  -2.716  1.00 10.00      B   
ATOM   2739  O   LEU B  86       7.340  -6.410  -3.358  1.00 10.00      B   
ATOM   2740  N   VAL B  87       9.199  -7.617  -2.978  1.00 10.00      B   
ATOM   2741  HN  VAL B  87       9.617  -8.327  -2.443  1.00 10.00      B   
ATOM   2742  CA  VAL B  87       9.963  -6.994  -4.050  1.00 10.00      B   
ATOM   2743  CB  VAL B  87      11.461  -6.887  -3.679  1.00 10.00      B   
ATOM   2744  CG1 VAL B  87      12.214  -6.026  -4.685  1.00 10.00      B   
ATOM   2745  CG2 VAL B  87      11.628  -6.331  -2.272  1.00 10.00      B   
ATOM   2746  C   VAL B  87       9.818  -7.775  -5.353  1.00 10.00      B   
ATOM   2747  O   VAL B  87       9.650  -8.996  -5.340  1.00 10.00      B   
ATOM   2748  N   ASN B  88       9.873  -7.061  -6.469  1.00 10.00      B   
ATOM   2749  HN  ASN B  88      10.014  -6.093  -6.408  1.00 10.00      B   
ATOM   2750  CA  ASN B  88       9.760  -7.675  -7.785  1.00 10.00      B   
ATOM   2751  CB  ASN B  88       9.013  -6.738  -8.742  1.00 10.00      B   
ATOM   2752  CG  ASN B  88       8.460  -7.445  -9.969  1.00 10.00      B   
ATOM   2753  OD1 ASN B  88       9.172  -8.162 -10.668  1.00 10.00      B   
ATOM   2754  ND2 ASN B  88       7.177  -7.247 -10.236  1.00 10.00      B   
ATOM   2755 HD21 ASN B  88       6.662  -6.666  -9.636  1.00 10.00      B   
ATOM   2756 HD22 ASN B  88       6.797  -7.688 -11.026  1.00 10.00      B   
ATOM   2757  C   ASN B  88      11.157  -7.989  -8.319  1.00 10.00      B   
ATOM   2758  O   ASN B  88      12.100  -7.230  -8.088  1.00 10.00      B   
ATOM   2759  N   LEU B  89      11.288  -9.105  -9.021  1.00 10.00      B   
ATOM   2760  HN  LEU B  89      10.495  -9.670  -9.178  1.00 10.00      B   
ATOM   2761  CA  LEU B  89      12.577  -9.523  -9.564  1.00 10.00      B   
ATOM   2762  CB  LEU B  89      12.643 -11.051  -9.685  1.00 10.00      B   
ATOM   2763  CG  LEU B  89      13.133 -11.820  -8.449  1.00 10.00      B   
ATOM   2764  CD1 LEU B  89      12.272 -11.521  -7.229  1.00 10.00      B   
ATOM   2765  CD2 LEU B  89      13.160 -13.314  -8.726  1.00 10.00      B   
ATOM   2766  C   LEU B  89      12.878  -8.866 -10.912  1.00 10.00      B   
ATOM   2767  O   LEU B  89      13.988  -8.980 -11.432  1.00 10.00      B   
ATOM   2768  N   ALA B  90      11.894  -8.179 -11.474  1.00 10.00      B   
ATOM   2769  HN  ALA B  90      11.027  -8.116 -11.015  1.00 10.00      B   
ATOM   2770  CA  ALA B  90      12.071  -7.512 -12.757  1.00 10.00      B   
ATOM   2771  CB  ALA B  90      10.728  -7.295 -13.438  1.00 10.00      B   
ATOM   2772  C   ALA B  90      12.805  -6.188 -12.590  1.00 10.00      B   
ATOM   2773  O   ALA B  90      12.798  -5.593 -11.511  1.00 10.00      B   
ATOM   2774  N   THR B  91      13.434  -5.729 -13.664  1.00 10.00      B   
ATOM   2775  HN  THR B  91      13.416  -6.255 -14.492  1.00 10.00      B   
ATOM   2776  CA  THR B  91      14.178  -4.477 -13.649  1.00 10.00      B   
ATOM   2777  CB  THR B  91      15.045  -4.354 -14.914  1.00 10.00      B   
ATOM   2778  OG1 THR B  91      15.085  -5.630 -15.574  1.00 10.00      B   
ATOM   2779  HG1 THR B  91      15.988  -5.969 -15.565  1.00 10.00      B   
ATOM   2780  CG2 THR B  91      16.460  -3.931 -14.551  1.00 10.00      B   
ATOM   2781  C   THR B  91      13.239  -3.273 -13.557  1.00 10.00      B   
ATOM   2782  O   THR B  91      13.619  -2.213 -13.060  1.00 10.00      B   
ATOM   2783  N   THR B  92      12.016  -3.440 -14.043  1.00 10.00      B   
ATOM   2784  HN  THR B  92      11.774  -4.302 -14.440  1.00 10.00      B   
ATOM   2785  CA  THR B  92      11.025  -2.375 -14.006  1.00 10.00      B   
ATOM   2786  CB  THR B  92       9.981  -2.554 -15.126  1.00 10.00      B   
ATOM   2787  OG1 THR B  92      10.661  -2.817 -16.361  1.00 10.00      B   
ATOM   2788  HG1 THR B  92      11.037  -1.993 -16.697  1.00 10.00      B   
ATOM   2789  CG2 THR B  92       9.138  -1.297 -15.286  1.00 10.00      B   
ATOM   2790  C   THR B  92      10.333  -2.337 -12.640  1.00 10.00      B   
ATOM   2791  O   THR B  92       9.183  -2.749 -12.494  1.00 10.00      B   
ATOM   2792  N   SER B  93      11.059  -1.864 -11.639  1.00 10.00      B   
ATOM   2793  HN  SER B  93      11.991  -1.601 -11.806  1.00 10.00      B   
ATOM   2794  CA  SER B  93      10.534  -1.767 -10.286  1.00 10.00      B   
ATOM   2795  CB  SER B  93      11.690  -1.862  -9.290  1.00 10.00      B   
ATOM   2796  OG  SER B  93      12.781  -2.578  -9.851  1.00 10.00      B   
ATOM   2797  HG  SER B  93      12.775  -3.483  -9.518  1.00 10.00      B   
ATOM   2798  C   SER B  93       9.767  -0.461 -10.080  1.00 10.00      B   
ATOM   2799  O   SER B  93       9.046  -0.298  -9.095  1.00 10.00      B   
ATOM   2800  N   ILE B  94       9.905   0.459 -11.033  1.00 10.00      B   
ATOM   2801  HN  ILE B  94      10.468   0.257 -11.808  1.00 10.00      B   
ATOM   2802  CA  ILE B  94       9.244   1.762 -10.958  1.00 10.00      B   
ATOM   2803  CB  ILE B  94       9.710   2.699 -12.097  1.00 10.00      B   
ATOM   2804  CG1 ILE B  94       9.168   4.120 -11.899  1.00 10.00      B   
ATOM   2805  CG2 ILE B  94       9.312   2.147 -13.461  1.00 10.00      B   
ATOM   2806  CD1 ILE B  94       9.734   5.137 -12.869  1.00 10.00      B   
ATOM   2807  C   ILE B  94       7.714   1.635 -10.961  1.00 10.00      B   
ATOM   2808  O   ILE B  94       7.003   2.519 -10.475  1.00 10.00      B   
ATOM   2809  N   SER B  95       7.218   0.517 -11.478  1.00 10.00      B   
ATOM   2810  HN  SER B  95       7.835  -0.161 -11.830  1.00 10.00      B   
ATOM   2811  CA  SER B  95       5.785   0.260 -11.553  1.00 10.00      B   
ATOM   2812  CB  SER B  95       5.547  -1.079 -12.245  1.00 10.00      B   
ATOM   2813  OG  SER B  95       6.602  -1.349 -13.152  1.00 10.00      B   
ATOM   2814  HG  SER B  95       6.559  -2.271 -13.427  1.00 10.00      B   
ATOM   2815  C   SER B  95       5.129   0.273 -10.171  1.00 10.00      B   
ATOM   2816  O   SER B  95       3.930   0.523 -10.046  1.00 10.00      B   
ATOM   2817  N   LYS B  96       5.925   0.033  -9.133  1.00 10.00      B   
ATOM   2818  HN  LYS B  96       6.880  -0.139  -9.289  1.00 10.00      B   
ATOM   2819  CA  LYS B  96       5.414   0.023  -7.766  1.00 10.00      B   
ATOM   2820  CB  LYS B  96       6.487  -0.465  -6.791  1.00 10.00      B   
ATOM   2821  CG  LYS B  96       6.680  -1.972  -6.776  1.00 10.00      B   
ATOM   2822  CD  LYS B  96       5.432  -2.685  -6.281  1.00 10.00      B   
ATOM   2823  CE  LYS B  96       5.740  -4.112  -5.856  1.00 10.00      B   
ATOM   2824  NZ  LYS B  96       6.557  -4.159  -4.615  1.00 10.00      B   
ATOM   2825  HZ1 LYS B  96       6.060  -3.686  -3.836  1.00 10.00      B   
ATOM   2826  HZ2 LYS B  96       7.474  -3.671  -4.763  1.00 10.00      B   
ATOM   2827  HZ3 LYS B  96       6.749  -5.146  -4.342  1.00 10.00      B   
ATOM   2828  C   LYS B  96       4.918   1.406  -7.346  1.00 10.00      B   
ATOM   2829  O   LYS B  96       4.091   1.531  -6.444  1.00 10.00      B   
ATOM   2830  N   MET B  97       5.422   2.440  -8.010  1.00 10.00      B   
ATOM   2831  HN  MET B  97       6.067   2.277  -8.732  1.00 10.00      B   
ATOM   2832  CA  MET B  97       5.033   3.808  -7.698  1.00 10.00      B   
ATOM   2833  CB  MET B  97       6.265   4.697  -7.510  1.00 10.00      B   
ATOM   2834  CG  MET B  97       7.009   4.468  -6.206  1.00 10.00      B   
ATOM   2835  SD  MET B  97       8.343   5.653  -5.948  1.00 10.00      B   
ATOM   2836  CE  MET B  97       7.424   7.187  -5.853  1.00 10.00      B   
ATOM   2837  C   MET B  97       4.123   4.395  -8.770  1.00 10.00      B   
ATOM   2838  O   MET B  97       3.214   5.162  -8.463  1.00 10.00      B   
ATOM   2839  N   ALA B  98       4.360   4.014 -10.024  1.00 10.00      B   
ATOM   2840  HN  ALA B  98       5.094   3.388 -10.200  1.00 10.00      B   
ATOM   2841  CA  ALA B  98       3.569   4.515 -11.152  1.00 10.00      B   
ATOM   2842  CB  ALA B  98       4.187   4.071 -12.470  1.00 10.00      B   
ATOM   2843  C   ALA B  98       2.100   4.090 -11.073  1.00 10.00      B   
ATOM   2844  O   ALA B  98       1.241   4.653 -11.753  1.00 10.00      B   
ATOM   2845  N   THR B  99       1.815   3.102 -10.242  1.00 10.00      B   
ATOM   2846  HN  THR B  99       2.535   2.691  -9.723  1.00 10.00      B   
ATOM   2847  CA  THR B  99       0.456   2.612 -10.083  1.00 10.00      B   
ATOM   2848  CB  THR B  99       0.456   1.110  -9.717  1.00 10.00      B   
ATOM   2849  OG1 THR B  99       1.308   0.407 -10.633  1.00 10.00      B   
ATOM   2850  HG1 THR B  99       2.215   0.416 -10.301  1.00 10.00      B   
ATOM   2851  CG2 THR B  99      -0.946   0.524  -9.803  1.00 10.00      B   
ATOM   2852  C   THR B  99      -0.303   3.424  -9.025  1.00 10.00      B   
ATOM   2853  O   THR B  99      -1.523   3.306  -8.884  1.00 10.00      B   
ATOM   2854  N   ASP B 100       0.412   4.278  -8.303  1.00 10.00      B   
ATOM   2855  HN  ASP B 100       1.373   4.378  -8.482  1.00 10.00      B   
ATOM   2856  CA  ASP B 100      -0.213   5.088  -7.262  1.00 10.00      B   
ATOM   2857  CB  ASP B 100       0.272   4.661  -5.871  1.00 10.00      B   
ATOM   2858  CG  ASP B 100      -0.152   5.631  -4.784  1.00 10.00      B   
ATOM   2859  OD1 ASP B 100      -1.357   5.955  -4.708  1.00 10.00      B   
ATOM   2860  OD2 ASP B 100       0.719   6.089  -4.014  1.00 10.00      B   
ATOM   2861  C   ASP B 100       0.029   6.581  -7.465  1.00 10.00      B   
ATOM   2862  O   ASP B 100      -0.896   7.332  -7.783  1.00 10.00      B   
ATOM   2863  N   PHE B 101       1.274   6.997  -7.283  1.00 10.00      B   
ATOM   2864  HN  PHE B 101       1.968   6.338  -7.073  1.00 10.00      B   
ATOM   2865  CA  PHE B 101       1.650   8.400  -7.408  1.00 10.00      B   
ATOM   2866  CB  PHE B 101       3.110   8.598  -6.996  1.00 10.00      B   
ATOM   2867  CG  PHE B 101       3.403   8.184  -5.584  1.00 10.00      B   
ATOM   2868  CD1 PHE B 101       3.225   9.073  -4.537  1.00 10.00      B   
ATOM   2869  CD2 PHE B 101       3.853   6.905  -5.303  1.00 10.00      B   
ATOM   2870  CE1 PHE B 101       3.492   8.692  -3.236  1.00 10.00      B   
ATOM   2871  CE2 PHE B 101       4.122   6.517  -4.004  1.00 10.00      B   
ATOM   2872  CZ  PHE B 101       3.941   7.414  -2.969  1.00 10.00      B   
ATOM   2873  C   PHE B 101       1.432   8.929  -8.817  1.00 10.00      B   
ATOM   2874  O   PHE B 101       1.669   8.227  -9.802  1.00 10.00      B   
ATOM   2875  N   ALA B 102       0.971  10.167  -8.904  1.00 10.00      B   
ATOM   2876  HN  ALA B 102       0.779  10.668  -8.074  1.00 10.00      B   
ATOM   2877  CA  ALA B 102       0.739  10.808 -10.188  1.00 10.00      B   
ATOM   2878  CB  ALA B 102      -0.202  11.990 -10.029  1.00 10.00      B   
ATOM   2879  C   ALA B 102       2.066  11.249 -10.802  1.00 10.00      B   
ATOM   2880  O   ALA B 102       3.108  11.167 -10.152  1.00 10.00      B   
ATOM   2881  N   GLU B 103       2.018  11.737 -12.038  1.00 10.00      B   
ATOM   2882  HN  GLU B 103       1.147  11.816 -12.484  1.00 10.00      B   
ATOM   2883  CA  GLU B 103       3.221  12.171 -12.746  1.00 10.00      B   
ATOM   2884  CB  GLU B 103       2.857  12.734 -14.124  1.00 10.00      B   
ATOM   2885  CG  GLU B 103       4.046  13.049 -15.019  1.00 10.00      B   
ATOM   2886  CD  GLU B 103       4.886  11.835 -15.359  1.00 10.00      B   
ATOM   2887  OE1 GLU B 103       4.361  10.896 -16.000  1.00 10.00      B   
ATOM   2888  OE2 GLU B 103       6.085  11.826 -15.013  1.00 10.00      B   
ATOM   2889  C   GLU B 103       4.023  13.192 -11.934  1.00 10.00      B   
ATOM   2890  O   GLU B 103       5.241  13.066 -11.798  1.00 10.00      B   
ATOM   2891  N   ASN B 104       3.332  14.180 -11.374  1.00 10.00      B   
ATOM   2892  HN  ASN B 104       2.359  14.217 -11.501  1.00 10.00      B   
ATOM   2893  CA  ASN B 104       3.992  15.214 -10.575  1.00 10.00      B   
ATOM   2894  CB  ASN B 104       3.045  16.382 -10.249  1.00 10.00      B   
ATOM   2895  CG  ASN B 104       1.869  15.997  -9.365  1.00 10.00      B   
ATOM   2896  OD1 ASN B 104       1.324  14.899  -9.467  1.00 10.00      B   
ATOM   2897  ND2 ASN B 104       1.463  16.906  -8.488  1.00 10.00      B   
ATOM   2898 HD21 ASN B 104       1.934  17.763  -8.459  1.00 10.00      B   
ATOM   2899 HD22 ASN B 104       0.714  16.679  -7.898  1.00 10.00      B   
ATOM   2900  C   ASN B 104       4.603  14.633  -9.300  1.00 10.00      B   
ATOM   2901  O   ASN B 104       5.736  14.955  -8.943  1.00 10.00      B   
ATOM   2902  N   GLU B 105       3.859  13.759  -8.629  1.00 10.00      B   
ATOM   2903  HN  GLU B 105       2.968  13.527  -8.972  1.00 10.00      B   
ATOM   2904  CA  GLU B 105       4.335  13.132  -7.404  1.00 10.00      B   
ATOM   2905  CB  GLU B 105       3.218  12.320  -6.748  1.00 10.00      B   
ATOM   2906  CG  GLU B 105       1.999  13.139  -6.360  1.00 10.00      B   
ATOM   2907  CD  GLU B 105       0.905  12.283  -5.760  1.00 10.00      B   
ATOM   2908  OE1 GLU B 105       0.618  12.429  -4.550  1.00 10.00      B   
ATOM   2909  OE2 GLU B 105       0.329  11.457  -6.495  1.00 10.00      B   
ATOM   2910  C   GLU B 105       5.528  12.234  -7.705  1.00 10.00      B   
ATOM   2911  O   GLU B 105       6.505  12.204  -6.955  1.00 10.00      B   
ATOM   2912  N   LEU B 106       5.441  11.513  -8.820  1.00 10.00      B   
ATOM   2913  HN  LEU B 106       4.624  11.579  -9.369  1.00 10.00      B   
ATOM   2914  CA  LEU B 106       6.510  10.620  -9.249  1.00 10.00      B   
ATOM   2915  CB  LEU B 106       6.091   9.859 -10.513  1.00 10.00      B   
ATOM   2916  CG  LEU B 106       5.166   8.656 -10.309  1.00 10.00      B   
ATOM   2917  CD1 LEU B 106       4.641   8.146 -11.645  1.00 10.00      B   
ATOM   2918  CD2 LEU B 106       5.893   7.548  -9.566  1.00 10.00      B   
ATOM   2919  C   LEU B 106       7.781  11.408  -9.536  1.00 10.00      B   
ATOM   2920  O   LEU B 106       8.878  11.012  -9.137  1.00 10.00      B   
ATOM   2921  N   ASP B 107       7.620  12.531 -10.224  1.00 10.00      B   
ATOM   2922  HN  ASP B 107       6.718  12.791 -10.512  1.00 10.00      B   
ATOM   2923  CA  ASP B 107       8.747  13.380 -10.573  1.00 10.00      B   
ATOM   2924  CB  ASP B 107       8.348  14.486 -11.550  1.00 10.00      B   
ATOM   2925  CG  ASP B 107       9.466  14.787 -12.523  1.00 10.00      B   
ATOM   2926  OD1 ASP B 107       9.845  13.875 -13.289  1.00 10.00      B   
ATOM   2927  OD2 ASP B 107       9.974  15.924 -12.523  1.00 10.00      B   
ATOM   2928  C   ASP B 107       9.422  13.953  -9.339  1.00 10.00      B   
ATOM   2929  O   ASP B 107      10.649  14.070  -9.294  1.00 10.00      B   
ATOM   2930  N   LEU B 108       8.618  14.281  -8.331  1.00 10.00      B   
ATOM   2931  HN  LEU B 108       7.648  14.159  -8.432  1.00 10.00      B   
ATOM   2932  CA  LEU B 108       9.139  14.818  -7.084  1.00 10.00      B   
ATOM   2933  CB  LEU B 108       7.997  15.136  -6.115  1.00 10.00      B   
ATOM   2934  CG  LEU B 108       8.390  15.874  -4.836  1.00 10.00      B   
ATOM   2935  CD1 LEU B 108       8.966  17.240  -5.165  1.00 10.00      B   
ATOM   2936  CD2 LEU B 108       7.204  15.997  -3.896  1.00 10.00      B   
ATOM   2937  C   LEU B 108      10.094  13.807  -6.458  1.00 10.00      B   
ATOM   2938  O   LEU B 108      11.157  14.168  -5.954  1.00 10.00      B   
ATOM   2939  N   PHE B 109       9.712  12.532  -6.516  1.00 10.00      B   
ATOM   2940  HN  PHE B 109       8.851  12.309  -6.932  1.00 10.00      B   
ATOM   2941  CA  PHE B 109      10.536  11.459  -5.977  1.00 10.00      B   
ATOM   2942  CB  PHE B 109       9.766  10.135  -5.946  1.00 10.00      B   
ATOM   2943  CG  PHE B 109      10.483   9.030  -5.219  1.00 10.00      B   
ATOM   2944  CD1 PHE B 109      11.182   8.057  -5.919  1.00 10.00      B   
ATOM   2945  CD2 PHE B 109      10.452   8.961  -3.836  1.00 10.00      B   
ATOM   2946  CE1 PHE B 109      11.833   7.036  -5.254  1.00 10.00      B   
ATOM   2947  CE2 PHE B 109      11.100   7.947  -3.164  1.00 10.00      B   
ATOM   2948  CZ  PHE B 109      11.791   6.982  -3.872  1.00 10.00      B   
ATOM   2949  C   PHE B 109      11.795  11.299  -6.819  1.00 10.00      B   
ATOM   2950  O   PHE B 109      12.877  11.063  -6.290  1.00 10.00      B   
ATOM   2951  N   ARG B 110      11.637  11.415  -8.136  1.00 10.00      B   
ATOM   2952  HN  ARG B 110      10.735  11.579  -8.496  1.00 10.00      B   
ATOM   2953  CA  ARG B 110      12.766  11.297  -9.057  1.00 10.00      B   
ATOM   2954  CB  ARG B 110      12.298  11.474 -10.507  1.00 10.00      B   
ATOM   2955  CG  ARG B 110      11.299  10.439 -11.004  1.00 10.00      B   
ATOM   2956  CD  ARG B 110      10.691  10.877 -12.328  1.00 10.00      B   
ATOM   2957  NE  ARG B 110       9.628   9.976 -12.780  1.00 10.00      B   
ATOM   2958  HE  ARG B 110       9.787   9.012 -12.686  1.00 10.00      B   
ATOM   2959  CZ  ARG B 110       8.474  10.389 -13.315  1.00 10.00      B   
ATOM   2960  NH1 ARG B 110       8.232  11.686 -13.468  1.00 10.00      B   
ATOM   2961 HH11 ARG B 110       8.944  12.404 -13.181  1.00 10.00      B   
ATOM   2962 HH12 ARG B 110       7.315  11.997 -13.872  1.00 10.00      B   
ATOM   2963  NH2 ARG B 110       7.558   9.501 -13.714  1.00 10.00      B   
ATOM   2964 HH21 ARG B 110       6.655   9.832 -14.128  1.00 10.00      B   
ATOM   2965 HH22 ARG B 110       7.738   8.475 -13.626  1.00 10.00      B   
ATOM   2966  C   ARG B 110      13.810  12.369  -8.744  1.00 10.00      B   
ATOM   2967  O   ARG B 110      15.007  12.086  -8.654  1.00 10.00      B   
ATOM   2968  N   LYS B 111      13.338  13.604  -8.577  1.00 10.00      B   
ATOM   2969  HN  LYS B 111      12.372  13.763  -8.677  1.00 10.00      B   
ATOM   2970  CA  LYS B 111      14.207  14.730  -8.266  1.00 10.00      B   
ATOM   2971  CB  LYS B 111      13.418  16.042  -8.282  1.00 10.00      B   
ATOM   2972  CG  LYS B 111      12.777  16.390  -9.621  1.00 10.00      B   
ATOM   2973  CD  LYS B 111      13.819  16.764 -10.663  1.00 10.00      B   
ATOM   2974  CE  LYS B 111      13.176  17.297 -11.937  1.00 10.00      B   
ATOM   2975  NZ  LYS B 111      12.604  16.218 -12.782  1.00 10.00      B   
ATOM   2976  HZ1 LYS B 111      12.698  16.469 -13.789  1.00 10.00      B   
ATOM   2977  HZ2 LYS B 111      11.587  16.086 -12.565  1.00 10.00      B   
ATOM   2978  HZ3 LYS B 111      13.101  15.327 -12.610  1.00 10.00      B   
ATOM   2979  C   LYS B 111      14.874  14.539  -6.907  1.00 10.00      B   
ATOM   2980  O   LYS B 111      16.070  14.802  -6.754  1.00 10.00      B   
ATOM   2981  N   ALA B 112      14.097  14.074  -5.926  1.00 10.00      B   
ATOM   2982  HN  ALA B 112      13.149  13.891  -6.109  1.00 10.00      B   
ATOM   2983  CA  ALA B 112      14.615  13.842  -4.585  1.00 10.00      B   
ATOM   2984  CB  ALA B 112      13.481  13.505  -3.632  1.00 10.00      B   
ATOM   2985  C   ALA B 112      15.660  12.728  -4.588  1.00 10.00      B   
ATOM   2986  O   ALA B 112      16.714  12.858  -3.962  1.00 10.00      B   
ATOM   2987  N   LEU B 113      15.367  11.652  -5.311  1.00 10.00      B   
ATOM   2988  HN  LEU B 113      14.514  11.626  -5.795  1.00 10.00      B   
ATOM   2989  CA  LEU B 113      16.264  10.502  -5.409  1.00 10.00      B   
ATOM   2990  CB  LEU B 113      15.637   9.401  -6.270  1.00 10.00      B   
ATOM   2991  CG  LEU B 113      16.458   8.120  -6.446  1.00 10.00      B   
ATOM   2992  CD1 LEU B 113      16.656   7.414  -5.112  1.00 10.00      B   
ATOM   2993  CD2 LEU B 113      15.794   7.187  -7.446  1.00 10.00      B   
ATOM   2994  C   LEU B 113      17.610  10.916  -5.988  1.00 10.00      B   
ATOM   2995  O   LEU B 113      18.659  10.429  -5.561  1.00 10.00      B   
ATOM   2996  N   GLU B 114      17.567  11.824  -6.956  1.00 10.00      B   
ATOM   2997  HN  GLU B 114      16.695  12.153  -7.259  1.00 10.00      B   
ATOM   2998  CA  GLU B 114      18.774  12.329  -7.595  1.00 10.00      B   
ATOM   2999  CB  GLU B 114      18.428  13.322  -8.706  1.00 10.00      B   
ATOM   3000  CG  GLU B 114      17.985  12.680 -10.010  1.00 10.00      B   
ATOM   3001  CD  GLU B 114      18.075  13.645 -11.173  1.00 10.00      B   
ATOM   3002  OE1 GLU B 114      17.022  14.060 -11.696  1.00 10.00      B   
ATOM   3003  OE2 GLU B 114      19.207  14.002 -11.564  1.00 10.00      B   
ATOM   3004  C   GLU B 114      19.688  12.991  -6.572  1.00 10.00      B   
ATOM   3005  O   GLU B 114      20.911  12.885  -6.656  1.00 10.00      B   
ATOM   3006  N   LEU B 115      19.078  13.656  -5.601  1.00 10.00      B   
ATOM   3007  HN  LEU B 115      18.098  13.683  -5.588  1.00 10.00      B   
ATOM   3008  CA  LEU B 115      19.816  14.341  -4.548  1.00 10.00      B   
ATOM   3009  CB  LEU B 115      18.923  15.381  -3.862  1.00 10.00      B   
ATOM   3010  CG  LEU B 115      18.341  16.472  -4.768  1.00 10.00      B   
ATOM   3011  CD1 LEU B 115      17.293  17.288  -4.027  1.00 10.00      B   
ATOM   3012  CD2 LEU B 115      19.443  17.375  -5.298  1.00 10.00      B   
ATOM   3013  C   LEU B 115      20.357  13.342  -3.526  1.00 10.00      B   
ATOM   3014  O   LEU B 115      21.423  13.549  -2.942  1.00 10.00      B   
ATOM   3015  N   ILE B 116      19.620  12.255  -3.329  1.00 10.00      B   
ATOM   3016  HN  ILE B 116      18.785  12.154  -3.831  1.00 10.00      B   
ATOM   3017  CA  ILE B 116      20.009  11.208  -2.387  1.00 10.00      B   
ATOM   3018  CB  ILE B 116      18.940  10.086  -2.323  1.00 10.00      B   
ATOM   3019  CG1 ILE B 116      17.588  10.646  -1.860  1.00 10.00      B   
ATOM   3020  CG2 ILE B 116      19.386   8.946  -1.420  1.00 10.00      B   
ATOM   3021  CD1 ILE B 116      17.625  11.321  -0.505  1.00 10.00      B   
ATOM   3022  C   ILE B 116      21.360  10.607  -2.783  1.00 10.00      B   
ATOM   3023  O   ILE B 116      22.221  10.359  -1.937  1.00 10.00      B   
ATOM   3024  N   ILE B 117      21.545  10.398  -4.079  1.00 10.00      B   
ATOM   3025  HN  ILE B 117      20.832  10.638  -4.710  1.00 10.00      B   
ATOM   3026  CA  ILE B 117      22.788   9.834  -4.591  1.00 10.00      B   
ATOM   3027  CB  ILE B 117      22.538   8.847  -5.751  1.00 10.00      B   
ATOM   3028  CG1 ILE B 117      21.556   9.441  -6.767  1.00 10.00      B   
ATOM   3029  CG2 ILE B 117      22.022   7.518  -5.211  1.00 10.00      B   
ATOM   3030  CD1 ILE B 117      21.270   8.541  -7.949  1.00 10.00      B   
ATOM   3031  C   ILE B 117      23.733  10.939  -5.043  1.00 10.00      B   
ATOM   3032  O   ILE B 117      24.771  10.684  -5.649  1.00 10.00      B   
ATOM   3033  N   ASP B 118      23.360  12.172  -4.735  1.00 10.00      B   
ATOM   3034  HN  ASP B 118      22.523  12.309  -4.241  1.00 10.00      B   
ATOM   3035  CA  ASP B 118      24.160  13.333  -5.096  1.00 10.00      B   
ATOM   3036  CB  ASP B 118      23.254  14.494  -5.510  1.00 10.00      B   
ATOM   3037  CG  ASP B 118      24.014  15.701  -6.014  1.00 10.00      B   
ATOM   3038  OD1 ASP B 118      24.218  15.809  -7.244  1.00 10.00      B   
ATOM   3039  OD2 ASP B 118      24.398  16.555  -5.191  1.00 10.00      B   
ATOM   3040  C   ASP B 118      25.029  13.749  -3.918  1.00 10.00      B   
ATOM   3041  O   ASP B 118      26.201  14.078  -4.082  1.00 10.00      B   
ATOM   3042  N   SER B 119      24.448  13.722  -2.726  1.00 10.00      B   
ATOM   3043  HN  SER B 119      23.507  13.444  -2.654  1.00 10.00      B   
ATOM   3044  CA  SER B 119      25.169  14.093  -1.520  1.00 10.00      B   
ATOM   3045  CB  SER B 119      24.208  14.676  -0.478  1.00 10.00      B   
ATOM   3046  OG  SER B 119      23.171  13.760  -0.165  1.00 10.00      B   
ATOM   3047  HG  SER B 119      22.333  14.242  -0.082  1.00 10.00      B   
ATOM   3048  C   SER B 119      25.901  12.891  -0.937  1.00 10.00      B   
ATOM   3049  O   SER B 119      25.424  11.756  -1.027  1.00 10.00      B   
ATOM   3050  N   GLU B 120      27.063  13.144  -0.345  1.00 10.00      B   
ATOM   3051  HN  GLU B 120      27.392  14.070  -0.322  1.00 10.00      B   
ATOM   3052  CA  GLU B 120      27.866  12.093   0.266  1.00 10.00      B   
ATOM   3053  CB  GLU B 120      29.180  12.681   0.786  1.00 10.00      B   
ATOM   3054  CG  GLU B 120      30.158  11.652   1.330  1.00 10.00      B   
ATOM   3055  CD  GLU B 120      30.577  10.645   0.282  1.00 10.00      B   
ATOM   3056  OE1 GLU B 120      30.945  11.065  -0.837  1.00 10.00      B   
ATOM   3057  OE2 GLU B 120      30.550   9.434   0.568  1.00 10.00      B   
ATOM   3058  C   GLU B 120      27.095  11.443   1.411  1.00 10.00      B   
ATOM   3059  O   GLU B 120      27.067  10.220   1.541  1.00 10.00      B   
ATOM   3060  N   THR B 121      26.446  12.277   2.215  1.00 10.00      B   
ATOM   3061  HN  THR B 121      26.495  13.242   2.044  1.00 10.00      B   
ATOM   3062  CA  THR B 121      25.664  11.813   3.351  1.00 10.00      B   
ATOM   3063  CB  THR B 121      25.128  13.018   4.141  1.00 10.00      B   
ATOM   3064  OG1 THR B 121      25.016  14.143   3.252  1.00 10.00      B   
ATOM   3065  HG1 THR B 121      24.468  14.824   3.663  1.00 10.00      B   
ATOM   3066  CG2 THR B 121      26.070  13.368   5.284  1.00 10.00      B   
ATOM   3067  C   THR B 121      24.487  10.954   2.899  1.00 10.00      B   
ATOM   3068  O   THR B 121      24.115   9.992   3.567  1.00 10.00      B   
ATOM   3069  N   GLY B 122      23.912  11.303   1.753  1.00 10.00      B   
ATOM   3070  HN  GLY B 122      24.259  12.074   1.257  1.00 10.00      B   
ATOM   3071  CA  GLY B 122      22.777  10.562   1.240  1.00 10.00      B   
ATOM   3072  C   GLY B 122      21.472  11.157   1.719  1.00 10.00      B   
ATOM   3073  O   GLY B 122      20.465  10.460   1.847  1.00 10.00      B   
ATOM   3074  N   PHE B 123      21.496  12.452   1.989  1.00 10.00      B   
ATOM   3075  HN  PHE B 123      22.328  12.953   1.851  1.00 10.00      B   
ATOM   3076  CA  PHE B 123      20.320  13.156   2.464  1.00 10.00      B   
ATOM   3077  CB  PHE B 123      20.555  13.702   3.877  1.00 10.00      B   
ATOM   3078  CG  PHE B 123      20.627  12.647   4.942  1.00 10.00      B   
ATOM   3079  CD1 PHE B 123      21.834  12.053   5.271  1.00 10.00      B   
ATOM   3080  CD2 PHE B 123      19.485  12.249   5.616  1.00 10.00      B   
ATOM   3081  CE1 PHE B 123      21.903  11.083   6.251  1.00 10.00      B   
ATOM   3082  CE2 PHE B 123      19.546  11.280   6.597  1.00 10.00      B   
ATOM   3083  CZ  PHE B 123      20.756  10.695   6.916  1.00 10.00      B   
ATOM   3084  C   PHE B 123      19.968  14.301   1.528  1.00 10.00      B   
ATOM   3085  O   PHE B 123      20.828  14.821   0.815  1.00 10.00      B   
ATOM   3086  N   ALA B 124      18.702  14.673   1.526  1.00 10.00      B   
ATOM   3087  HN  ALA B 124      18.060  14.189   2.095  1.00 10.00      B   
ATOM   3088  CA  ALA B 124      18.225  15.761   0.697  1.00 10.00      B   
ATOM   3089  CB  ALA B 124      17.377  15.222  -0.446  1.00 10.00      B   
ATOM   3090  C   ALA B 124      17.423  16.743   1.534  1.00 10.00      B   
ATOM   3091  O   ALA B 124      16.388  16.386   2.103  1.00 10.00      B   
ATOM   3092  N   SER B 125      17.914  17.970   1.628  1.00 10.00      B   
ATOM   3093  HN  SER B 125      18.758  18.185   1.175  1.00 10.00      B   
ATOM   3094  CA  SER B 125      17.235  19.003   2.394  1.00 10.00      B   
ATOM   3095  CB  SER B 125      18.098  20.264   2.462  1.00 10.00      B   
ATOM   3096  OG  SER B 125      19.400  19.957   2.930  1.00 10.00      B   
ATOM   3097  HG  SER B 125      19.353  19.184   3.522  1.00 10.00      B   
ATOM   3098  C   SER B 125      15.876  19.320   1.780  1.00 10.00      B   
ATOM   3099  O   SER B 125      15.757  19.462   0.562  1.00 10.00      B   
ATOM   3100  N   SER B 126      14.862  19.431   2.631  1.00 10.00      B   
ATOM   3101  HN  SER B 126      15.032  19.316   3.591  1.00 10.00      B   
ATOM   3102  CA  SER B 126      13.504  19.723   2.196  1.00 10.00      B   
ATOM   3103  CB  SER B 126      12.607  19.843   3.427  1.00 10.00      B   
ATOM   3104  OG  SER B 126      13.398  19.849   4.607  1.00 10.00      B   
ATOM   3105  HG  SER B 126      13.482  18.946   4.945  1.00 10.00      B   
ATOM   3106  C   SER B 126      13.450  21.009   1.373  1.00 10.00      B   
ATOM   3107  O   SER B 126      12.793  21.066   0.334  1.00 10.00      B   
ATOM   3108  N   THR B 127      14.165  22.026   1.833  1.00 10.00      B   
ATOM   3109  HN  THR B 127      14.681  21.915   2.663  1.00 10.00      B   
ATOM   3110  CA  THR B 127      14.208  23.312   1.157  1.00 10.00      B   
ATOM   3111  CB  THR B 127      15.055  24.296   1.974  1.00 10.00      B   
ATOM   3112  OG1 THR B 127      15.483  23.638   3.180  1.00 10.00      B   
ATOM   3113  HG1 THR B 127      15.003  24.003   3.933  1.00 10.00      B   
ATOM   3114  CG2 THR B 127      14.238  25.529   2.334  1.00 10.00      B   
ATOM   3115  C   THR B 127      14.800  23.184  -0.244  1.00 10.00      B   
ATOM   3116  O   THR B 127      14.347  23.842  -1.183  1.00 10.00      B   
ATOM   3117  N   ASN B 128      15.796  22.313  -0.378  1.00 10.00      B   
ATOM   3118  HN  ASN B 128      16.090  21.802   0.403  1.00 10.00      B   
ATOM   3119  CA  ASN B 128      16.455  22.094  -1.660  1.00 10.00      B   
ATOM   3120  CB  ASN B 128      17.729  21.266  -1.483  1.00 10.00      B   
ATOM   3121  CG  ASN B 128      18.597  21.270  -2.725  1.00 10.00      B   
ATOM   3122  OD1 ASN B 128      18.653  22.259  -3.454  1.00 10.00      B   
ATOM   3123  ND2 ASN B 128      19.280  20.165  -2.977  1.00 10.00      B   
ATOM   3124 HD21 ASN B 128      19.191  19.410  -2.354  1.00 10.00      B   
ATOM   3125 HD22 ASN B 128      19.851  20.146  -3.773  1.00 10.00      B   
ATOM   3126  C   ASN B 128      15.511  21.401  -2.634  1.00 10.00      B   
ATOM   3127  O   ASN B 128      15.463  21.737  -3.818  1.00 10.00      B   
ATOM   3128  N   ILE B 129      14.749  20.437  -2.123  1.00 10.00      B   
ATOM   3129  HN  ILE B 129      14.837  20.208  -1.170  1.00 10.00      B   
ATOM   3130  CA  ILE B 129      13.790  19.706  -2.948  1.00 10.00      B   
ATOM   3131  CB  ILE B 129      13.143  18.537  -2.171  1.00 10.00      B   
ATOM   3132  CG1 ILE B 129      14.220  17.622  -1.583  1.00 10.00      B   
ATOM   3133  CG2 ILE B 129      12.211  17.741  -3.076  1.00 10.00      B   
ATOM   3134  CD1 ILE B 129      13.687  16.593  -0.609  1.00 10.00      B   
ATOM   3135  C   ILE B 129      12.698  20.651  -3.451  1.00 10.00      B   
ATOM   3136  O   ILE B 129      12.228  20.535  -4.585  1.00 10.00      B   
ATOM   3137  N   LEU B 130      12.324  21.606  -2.606  1.00 10.00      B   
ATOM   3138  HN  LEU B 130      12.752  21.653  -1.724  1.00 10.00      B   
ATOM   3139  CA  LEU B 130      11.294  22.582  -2.945  1.00 10.00      B   
ATOM   3140  CB  LEU B 130      10.937  23.435  -1.724  1.00 10.00      B   
ATOM   3141  CG  LEU B 130      10.260  22.705  -0.561  1.00 10.00      B   
ATOM   3142  CD1 LEU B 130      10.092  23.637   0.630  1.00 10.00      B   
ATOM   3143  CD2 LEU B 130       8.917  22.137  -0.992  1.00 10.00      B   
ATOM   3144  C   LEU B 130      11.729  23.473  -4.106  1.00 10.00      B   
ATOM   3145  O   LEU B 130      10.899  24.072  -4.790  1.00 10.00      B   
ATOM   3146  N   ASN B 131      13.032  23.540  -4.339  1.00 10.00      B   
ATOM   3147  HN  ASN B 131      13.648  23.025  -3.771  1.00 10.00      B   
ATOM   3148  CA  ASN B 131      13.575  24.356  -5.416  1.00 10.00      B   
ATOM   3149  CB  ASN B 131      15.059  24.653  -5.176  1.00 10.00      B   
ATOM   3150  CG  ASN B 131      15.332  25.510  -3.950  1.00 10.00      B   
ATOM   3151  OD1 ASN B 131      16.365  25.360  -3.298  1.00 10.00      B   
ATOM   3152  ND2 ASN B 131      14.420  26.418  -3.630  1.00 10.00      B   
ATOM   3153 HD21 ASN B 131      13.618  26.494  -4.189  1.00 10.00      B   
ATOM   3154 HD22 ASN B 131      14.587  26.984  -2.846  1.00 10.00      B   
ATOM   3155  C   ASN B 131      13.406  23.665  -6.767  1.00 10.00      B   
ATOM   3156  O   ASN B 131      13.493  24.303  -7.816  1.00 10.00      B   
ATOM   3157  N   LEU B 132      13.156  22.360  -6.734  1.00 10.00      B   
ATOM   3158  HN  LEU B 132      13.082  21.908  -5.864  1.00 10.00      B   
ATOM   3159  CA  LEU B 132      12.990  21.580  -7.957  1.00 10.00      B   
ATOM   3160  CB  LEU B 132      13.755  20.257  -7.846  1.00 10.00      B   
ATOM   3161  CG  LEU B 132      15.278  20.343  -7.947  1.00 10.00      B   
ATOM   3162  CD1 LEU B 132      15.914  19.029  -7.516  1.00 10.00      B   
ATOM   3163  CD2 LEU B 132      15.696  20.698  -9.366  1.00 10.00      B   
ATOM   3164  C   LEU B 132      11.520  21.299  -8.253  1.00 10.00      B   
ATOM   3165  O   LEU B 132      11.194  20.667  -9.256  1.00 10.00      B   
ATOM   3166  N   VAL B 133      10.643  21.795  -7.387  1.00 10.00      B   
ATOM   3167  HN  VAL B 133      10.975  22.317  -6.626  1.00 10.00      B   
ATOM   3168  CA  VAL B 133       9.197  21.590  -7.527  1.00 10.00      B   
ATOM   3169  CB  VAL B 133       8.427  22.248  -6.356  1.00 10.00      B   
ATOM   3170  CG1 VAL B 133       6.926  22.237  -6.597  1.00 10.00      B   
ATOM   3171  CG2 VAL B 133       8.758  21.546  -5.050  1.00 10.00      B   
ATOM   3172  C   VAL B 133       8.661  22.110  -8.866  1.00 10.00      B   
ATOM   3173  O   VAL B 133       7.782  21.501  -9.476  1.00 10.00      B   
ATOM   3174  N   ASP B 134       9.212  23.221  -9.335  1.00 10.00      B   
ATOM   3175  HN  ASP B 134       9.931  23.650  -8.826  1.00 10.00      B   
ATOM   3176  CA  ASP B 134       8.767  23.820 -10.592  1.00 10.00      B   
ATOM   3177  CB  ASP B 134       9.115  25.307 -10.640  1.00 10.00      B   
ATOM   3178  CG  ASP B 134       8.359  26.106  -9.597  1.00 10.00      B   
ATOM   3179  OD1 ASP B 134       8.915  26.346  -8.505  1.00 10.00      B   
ATOM   3180  OD2 ASP B 134       7.199  26.491  -9.857  1.00 10.00      B   
ATOM   3181  C   ASP B 134       9.324  23.089 -11.810  1.00 10.00      B   
ATOM   3182  O   ASP B 134       8.952  23.378 -12.948  1.00 10.00      B   
ATOM   3183  N   GLN B 135      10.200  22.126 -11.565  1.00 10.00      B   
ATOM   3184  HN  GLN B 135      10.443  21.923 -10.638  1.00 10.00      B   
ATOM   3185  CA  GLN B 135      10.800  21.352 -12.640  1.00 10.00      B   
ATOM   3186  CB  GLN B 135      12.288  21.107 -12.365  1.00 10.00      B   
ATOM   3187  CG  GLN B 135      13.120  22.374 -12.222  1.00 10.00      B   
ATOM   3188  CD  GLN B 135      12.973  23.310 -13.406  1.00 10.00      B   
ATOM   3189  OE1 GLN B 135      12.701  22.879 -14.527  1.00 10.00      B   
ATOM   3190  NE2 GLN B 135      13.162  24.595 -13.170  1.00 10.00      B   
ATOM   3191 HE21 GLN B 135      13.389  24.875 -12.257  1.00 10.00      B   
ATOM   3192 HE22 GLN B 135      13.065  25.221 -13.920  1.00 10.00      B   
ATOM   3193  C   GLN B 135      10.068  20.026 -12.801  1.00 10.00      B   
ATOM   3194  O   GLN B 135      10.454  19.182 -13.608  1.00 10.00      B   
ATOM   3195  N   LEU B 136       9.008  19.859 -12.020  1.00 10.00      B   
ATOM   3196  HN  LEU B 136       8.754  20.578 -11.405  1.00 10.00      B   
ATOM   3197  CA  LEU B 136       8.202  18.646 -12.055  1.00 10.00      B   
ATOM   3198  CB  LEU B 136       7.340  18.547 -10.791  1.00 10.00      B   
ATOM   3199  CG  LEU B 136       7.885  17.688  -9.646  1.00 10.00      B   
ATOM   3200  CD1 LEU B 136       9.336  18.025  -9.342  1.00 10.00      B   
ATOM   3201  CD2 LEU B 136       7.030  17.865  -8.403  1.00 10.00      B   
ATOM   3202  C   LEU B 136       7.307  18.625 -13.288  1.00 10.00      B   
ATOM   3203  O   LEU B 136       6.615  19.603 -13.583  1.00 10.00      B   
ATOM   3204  N   LYS B 137       7.333  17.518 -14.014  1.00 10.00      B   
ATOM   3205  HN  LYS B 137       7.916  16.777 -13.739  1.00 10.00      B   
ATOM   3206  CA  LYS B 137       6.510  17.372 -15.204  1.00 10.00      B   
ATOM   3207  CB  LYS B 137       7.254  16.594 -16.294  1.00 10.00      B   
ATOM   3208  CG  LYS B 137       7.788  15.241 -15.852  1.00 10.00      B   
ATOM   3209  CD  LYS B 137       8.683  14.633 -16.918  1.00 10.00      B   
ATOM   3210  CE  LYS B 137       8.044  13.410 -17.555  1.00 10.00      B   
ATOM   3211  NZ  LYS B 137       8.141  12.209 -16.682  1.00 10.00      B   
ATOM   3212  HZ1 LYS B 137       9.063  12.187 -16.206  1.00 10.00      B   
ATOM   3213  HZ2 LYS B 137       8.041  11.346 -17.252  1.00 10.00      B   
ATOM   3214  HZ3 LYS B 137       7.385  12.222 -15.958  1.00 10.00      B   
ATOM   3215  C   LYS B 137       5.194  16.685 -14.855  1.00 10.00      B   
ATOM   3216  O   LYS B 137       5.136  15.878 -13.929  1.00 10.00      B   
ATOM   3217  N   GLY B 138       4.143  17.012 -15.594  1.00 10.00      B   
ATOM   3218  HN  GLY B 138       4.247  17.672 -16.312  1.00 10.00      B   
ATOM   3219  CA  GLY B 138       2.844  16.418 -15.341  1.00 10.00      B   
ATOM   3220  C   GLY B 138       2.068  17.193 -14.299  1.00 10.00      B   
ATOM   3221  O   GLY B 138       1.855  16.702 -13.189  1.00 10.00      B   
ATOM   3222  N   LYS B 139       1.641  18.397 -14.673  1.00 10.00      B   
ATOM   3223  HN  LYS B 139       1.836  18.699 -15.584  1.00 10.00      B   
ATOM   3224  CA  LYS B 139       0.894  19.290 -13.784  1.00 10.00      B   
ATOM   3225  CB  LYS B 139      -0.307  18.595 -13.123  1.00 10.00      B   
ATOM   3226  CG  LYS B 139      -1.237  19.544 -12.375  1.00 10.00      B   
ATOM   3227  CD  LYS B 139      -1.843  18.891 -11.142  1.00 10.00      B   
ATOM   3228  CE  LYS B 139      -0.904  18.980  -9.947  1.00 10.00      B   
ATOM   3229  NZ  LYS B 139      -1.531  18.446  -8.709  1.00 10.00      B   
ATOM   3230  HZ1 LYS B 139      -1.732  17.432  -8.819  1.00 10.00      B   
ATOM   3231  HZ2 LYS B 139      -2.421  18.943  -8.516  1.00 10.00      B   
ATOM   3232  HZ3 LYS B 139      -0.889  18.576  -7.891  1.00 10.00      B   
ATOM   3233  C   LYS B 139       1.813  19.903 -12.731  1.00 10.00      B   
ATOM   3234  O   LYS B 139       2.042  19.315 -11.671  1.00 10.00      B   
ATOM   3235  N   LYS B 140       2.352  21.079 -13.039  1.00 10.00      B   
ATOM   3236  HN  LYS B 140       2.151  21.484 -13.910  1.00 10.00      B   
ATOM   3237  CA  LYS B 140       3.243  21.776 -12.122  1.00 10.00      B   
ATOM   3238  CB  LYS B 140       3.729  23.096 -12.721  1.00 10.00      B   
ATOM   3239  CG  LYS B 140       4.929  23.696 -12.001  1.00 10.00      B   
ATOM   3240  CD  LYS B 140       5.044  25.188 -12.262  1.00 10.00      B   
ATOM   3241  CE  LYS B 140       4.145  25.987 -11.333  1.00 10.00      B   
ATOM   3242  NZ  LYS B 140       4.596  25.904  -9.918  1.00 10.00      B   
ATOM   3243  HZ1 LYS B 140       4.407  24.954  -9.533  1.00 10.00      B   
ATOM   3244  HZ2 LYS B 140       4.092  26.607  -9.342  1.00 10.00      B   
ATOM   3245  HZ3 LYS B 140       5.622  26.095  -9.859  1.00 10.00      B   
ATOM   3246  C   LYS B 140       2.545  22.040 -10.796  1.00 10.00      B   
ATOM   3247  O   LYS B 140       1.523  22.721 -10.743  1.00 10.00      B   
ATOM   3248  N   MET B 141       3.101  21.490  -9.733  1.00 10.00      B   
ATOM   3249  HN  MET B 141       3.914  20.959  -9.844  1.00 10.00      B   
ATOM   3250  CA  MET B 141       2.534  21.657  -8.407  1.00 10.00      B   
ATOM   3251  CB  MET B 141       2.775  20.403  -7.559  1.00 10.00      B   
ATOM   3252  CG  MET B 141       4.241  20.061  -7.349  1.00 10.00      B   
ATOM   3253  SD  MET B 141       4.536  19.134  -5.831  1.00 10.00      B   
ATOM   3254  CE  MET B 141       3.697  17.593  -6.186  1.00 10.00      B   
ATOM   3255  C   MET B 141       3.118  22.879  -7.709  1.00 10.00      B   
ATOM   3256  O   MET B 141       3.920  23.621  -8.289  1.00 10.00      B   
ATOM   3257  N   ARG B 142       2.698  23.089  -6.472  1.00 10.00      B   
ATOM   3258  HN  ARG B 142       2.045  22.470  -6.081  1.00 10.00      B   
ATOM   3259  CA  ARG B 142       3.179  24.204  -5.673  1.00 10.00      B   
ATOM   3260  CB  ARG B 142       2.002  24.993  -5.095  1.00 10.00      B   
ATOM   3261  CG  ARG B 142       1.029  25.524  -6.130  1.00 10.00      B   
ATOM   3262  CD  ARG B 142      -0.038  26.385  -5.477  1.00 10.00      B   
ATOM   3263  NE  ARG B 142      -1.162  26.646  -6.372  1.00 10.00      B   
ATOM   3264  HE  ARG B 142      -1.270  26.045  -7.144  1.00 10.00      B   
ATOM   3265  CZ  ARG B 142      -2.040  27.629  -6.198  1.00 10.00      B   
ATOM   3266  NH1 ARG B 142      -1.906  28.470  -5.177  1.00 10.00      B   
ATOM   3267 HH11 ARG B 142      -1.107  28.368  -4.513  1.00 10.00      B   
ATOM   3268 HH12 ARG B 142      -2.602  29.232  -5.031  1.00 10.00      B   
ATOM   3269  NH2 ARG B 142      -3.044  27.781  -7.051  1.00 10.00      B   
ATOM   3270 HH21 ARG B 142      -3.735  28.551  -6.921  1.00 10.00      B   
ATOM   3271 HH22 ARG B 142      -3.145  27.131  -7.863  1.00 10.00      B   
ATOM   3272  C   ARG B 142       4.032  23.668  -4.533  1.00 10.00      B   
ATOM   3273  O   ARG B 142       4.050  22.461  -4.285  1.00 10.00      B   
ATOM   3274  N   LYS B 143       4.724  24.556  -3.834  1.00 10.00      B   
ATOM   3275  HN  LYS B 143       4.665  25.508  -4.072  1.00 10.00      B   
ATOM   3276  CA  LYS B 143       5.569  24.151  -2.714  1.00 10.00      B   
ATOM   3277  CB  LYS B 143       6.363  25.337  -2.161  1.00 10.00      B   
ATOM   3278  CG  LYS B 143       7.696  25.578  -2.856  1.00 10.00      B   
ATOM   3279  CD  LYS B 143       7.515  26.191  -4.236  1.00 10.00      B   
ATOM   3280  CE  LYS B 143       8.858  26.508  -4.875  1.00 10.00      B   
ATOM   3281  NZ  LYS B 143       8.714  27.369  -6.078  1.00 10.00      B   
ATOM   3282  HZ1 LYS B 143       9.525  28.015  -6.155  1.00 10.00      B   
ATOM   3283  HZ2 LYS B 143       7.843  27.933  -6.019  1.00 10.00      B   
ATOM   3284  HZ3 LYS B 143       8.674  26.782  -6.943  1.00 10.00      B   
ATOM   3285  C   LYS B 143       4.727  23.505  -1.618  1.00 10.00      B   
ATOM   3286  O   LYS B 143       5.136  22.519  -1.007  1.00 10.00      B   
ATOM   3287  N   LYS B 144       3.536  24.059  -1.397  1.00 10.00      B   
ATOM   3288  HN  LYS B 144       3.278  24.852  -1.916  1.00 10.00      B   
ATOM   3289  CA  LYS B 144       2.614  23.537  -0.391  1.00 10.00      B   
ATOM   3290  CB  LYS B 144       1.346  24.389  -0.340  1.00 10.00      B   
ATOM   3291  CG  LYS B 144       1.551  25.819   0.127  1.00 10.00      B   
ATOM   3292  CD  LYS B 144       0.213  26.525   0.281  1.00 10.00      B   
ATOM   3293  CE  LYS B 144       0.381  27.958   0.748  1.00 10.00      B   
ATOM   3294  NZ  LYS B 144      -0.905  28.534   1.219  1.00 10.00      B   
ATOM   3295  HZ1 LYS B 144      -0.809  29.559   1.363  1.00 10.00      B   
ATOM   3296  HZ2 LYS B 144      -1.184  28.097   2.120  1.00 10.00      B   
ATOM   3297  HZ3 LYS B 144      -1.654  28.363   0.518  1.00 10.00      B   
ATOM   3298  C   LYS B 144       2.226  22.099  -0.710  1.00 10.00      B   
ATOM   3299  O   LYS B 144       2.066  21.266   0.185  1.00 10.00      B   
ATOM   3300  N   GLU B 145       2.073  21.813  -1.995  1.00 10.00      B   
ATOM   3301  HN  GLU B 145       2.233  22.512  -2.662  1.00 10.00      B   
ATOM   3302  CA  GLU B 145       1.699  20.481  -2.440  1.00 10.00      B   
ATOM   3303  CB  GLU B 145       1.302  20.514  -3.918  1.00 10.00      B   
ATOM   3304  CG  GLU B 145       0.401  19.369  -4.356  1.00 10.00      B   
ATOM   3305  CD  GLU B 145      -0.130  19.563  -5.761  1.00 10.00      B   
ATOM   3306  OE1 GLU B 145      -0.692  20.642  -6.041  1.00 10.00      B   
ATOM   3307  OE2 GLU B 145       0.014  18.642  -6.592  1.00 10.00      B   
ATOM   3308  C   GLU B 145       2.854  19.512  -2.212  1.00 10.00      B   
ATOM   3309  O   GLU B 145       2.659  18.408  -1.703  1.00 10.00      B   
ATOM   3310  N   ALA B 146       4.059  19.953  -2.556  1.00 10.00      B   
ATOM   3311  HN  ALA B 146       4.143  20.854  -2.937  1.00 10.00      B   
ATOM   3312  CA  ALA B 146       5.259  19.140  -2.396  1.00 10.00      B   
ATOM   3313  CB  ALA B 146       6.480  19.894  -2.892  1.00 10.00      B   
ATOM   3314  C   ALA B 146       5.451  18.714  -0.947  1.00 10.00      B   
ATOM   3315  O   ALA B 146       5.790  17.565  -0.675  1.00 10.00      B   
ATOM   3316  N   GLU B 147       5.222  19.643  -0.023  1.00 10.00      B   
ATOM   3317  HN  GLU B 147       4.962  20.547  -0.310  1.00 10.00      B   
ATOM   3318  CA  GLU B 147       5.361  19.363   1.404  1.00 10.00      B   
ATOM   3319  CB  GLU B 147       4.961  20.589   2.230  1.00 10.00      B   
ATOM   3320  CG  GLU B 147       5.859  21.799   2.041  1.00 10.00      B   
ATOM   3321  CD  GLU B 147       5.380  22.998   2.833  1.00 10.00      B   
ATOM   3322  OE1 GLU B 147       5.879  23.215   3.956  1.00 10.00      B   
ATOM   3323  OE2 GLU B 147       4.494  23.726   2.342  1.00 10.00      B   
ATOM   3324  C   GLU B 147       4.495  18.177   1.812  1.00 10.00      B   
ATOM   3325  O   GLU B 147       4.946  17.281   2.530  1.00 10.00      B   
ATOM   3326  N   GLN B 148       3.257  18.177   1.335  1.00 10.00      B   
ATOM   3327  HN  GLN B 148       2.976  18.910   0.747  1.00 10.00      B   
ATOM   3328  CA  GLN B 148       2.307  17.119   1.648  1.00 10.00      B   
ATOM   3329  CB  GLN B 148       0.891  17.545   1.264  1.00 10.00      B   
ATOM   3330  CG  GLN B 148       0.380  18.738   2.057  1.00 10.00      B   
ATOM   3331  CD  GLN B 148      -0.826  19.394   1.418  1.00 10.00      B   
ATOM   3332  OE1 GLN B 148      -1.967  19.034   1.698  1.00 10.00      B   
ATOM   3333  NE2 GLN B 148      -0.582  20.371   0.560  1.00 10.00      B   
ATOM   3334 HE21 GLN B 148       0.357  20.619   0.389  1.00 10.00      B   
ATOM   3335 HE22 GLN B 148      -1.344  20.800   0.122  1.00 10.00      B   
ATOM   3336  C   GLN B 148       2.688  15.807   0.967  1.00 10.00      B   
ATOM   3337  O   GLN B 148       2.590  14.736   1.566  1.00 10.00      B   
ATOM   3338  N   VAL B 149       3.131  15.892  -0.281  1.00 10.00      B   
ATOM   3339  HN  VAL B 149       3.178  16.772  -0.716  1.00 10.00      B   
ATOM   3340  CA  VAL B 149       3.537  14.705  -1.023  1.00 10.00      B   
ATOM   3341  CB  VAL B 149       3.784  15.008  -2.516  1.00 10.00      B   
ATOM   3342  CG1 VAL B 149       4.216  13.750  -3.256  1.00 10.00      B   
ATOM   3343  CG2 VAL B 149       2.527  15.583  -3.152  1.00 10.00      B   
ATOM   3344  C   VAL B 149       4.782  14.082  -0.389  1.00 10.00      B   
ATOM   3345  O   VAL B 149       4.898  12.859  -0.297  1.00 10.00      B   
ATOM   3346  N   LEU B 150       5.694  14.934   0.073  1.00 10.00      B   
ATOM   3347  HN  LEU B 150       5.543  15.899  -0.034  1.00 10.00      B   
ATOM   3348  CA  LEU B 150       6.919  14.475   0.719  1.00 10.00      B   
ATOM   3349  CB  LEU B 150       7.848  15.653   1.031  1.00 10.00      B   
ATOM   3350  CG  LEU B 150       8.620  16.240  -0.155  1.00 10.00      B   
ATOM   3351  CD1 LEU B 150       9.340  17.517   0.251  1.00 10.00      B   
ATOM   3352  CD2 LEU B 150       9.607  15.221  -0.709  1.00 10.00      B   
ATOM   3353  C   LEU B 150       6.592  13.705   1.994  1.00 10.00      B   
ATOM   3354  O   LEU B 150       7.225  12.696   2.303  1.00 10.00      B   
ATOM   3355  N   GLN B 151       5.586  14.178   2.723  1.00 10.00      B   
ATOM   3356  HN  GLN B 151       5.118  14.987   2.426  1.00 10.00      B   
ATOM   3357  CA  GLN B 151       5.165  13.521   3.954  1.00 10.00      B   
ATOM   3358  CB  GLN B 151       4.156  14.379   4.727  1.00 10.00      B   
ATOM   3359  CG  GLN B 151       4.720  15.657   5.342  1.00 10.00      B   
ATOM   3360  CD  GLN B 151       6.224  15.623   5.548  1.00 10.00      B   
ATOM   3361  OE1 GLN B 151       6.717  15.087   6.540  1.00 10.00      B   
ATOM   3362  NE2 GLN B 151       6.960  16.215   4.620  1.00 10.00      B   
ATOM   3363 HE21 GLN B 151       6.499  16.635   3.861  1.00 10.00      B   
ATOM   3364 HE22 GLN B 151       7.933  16.216   4.734  1.00 10.00      B   
ATOM   3365  C   GLN B 151       4.556  12.161   3.630  1.00 10.00      B   
ATOM   3366  O   GLN B 151       4.700  11.200   4.389  1.00 10.00      B   
ATOM   3367  N   LYS B 152       3.893  12.085   2.480  1.00 10.00      B   
ATOM   3368  HN  LYS B 152       3.824  12.887   1.917  1.00 10.00      B   
ATOM   3369  CA  LYS B 152       3.268  10.848   2.033  1.00 10.00      B   
ATOM   3370  CB  LYS B 152       2.418  11.092   0.785  1.00 10.00      B   
ATOM   3371  CG  LYS B 152       1.620   9.881   0.328  1.00 10.00      B   
ATOM   3372  CD  LYS B 152       1.109  10.056  -1.092  1.00 10.00      B   
ATOM   3373  CE  LYS B 152       0.033  11.125  -1.179  1.00 10.00      B   
ATOM   3374  NZ  LYS B 152      -0.558  11.194  -2.538  1.00 10.00      B   
ATOM   3375  HZ1 LYS B 152      -1.397  11.806  -2.537  1.00 10.00      B   
ATOM   3376  HZ2 LYS B 152      -0.837  10.243  -2.856  1.00 10.00      B   
ATOM   3377  HZ3 LYS B 152       0.138  11.583  -3.218  1.00 10.00      B   
ATOM   3378  C   LYS B 152       4.332   9.796   1.745  1.00 10.00      B   
ATOM   3379  O   LYS B 152       4.113   8.606   1.959  1.00 10.00      B   
ATOM   3380  N   PHE B 153       5.488  10.246   1.264  1.00 10.00      B   
ATOM   3381  HN  PHE B 153       5.597  11.210   1.104  1.00 10.00      B   
ATOM   3382  CA  PHE B 153       6.594   9.344   0.964  1.00 10.00      B   
ATOM   3383  CB  PHE B 153       7.764  10.098   0.325  1.00 10.00      B   
ATOM   3384  CG  PHE B 153       7.516  10.548  -1.087  1.00 10.00      B   
ATOM   3385  CD1 PHE B 153       6.986   9.679  -2.028  1.00 10.00      B   
ATOM   3386  CD2 PHE B 153       7.821  11.843  -1.476  1.00 10.00      B   
ATOM   3387  CE1 PHE B 153       6.765  10.093  -3.326  1.00 10.00      B   
ATOM   3388  CE2 PHE B 153       7.601  12.263  -2.773  1.00 10.00      B   
ATOM   3389  CZ  PHE B 153       7.072  11.387  -3.699  1.00 10.00      B   
ATOM   3390  C   PHE B 153       7.060   8.637   2.230  1.00 10.00      B   
ATOM   3391  O   PHE B 153       7.410   7.460   2.202  1.00 10.00      B   
ATOM   3392  N   VAL B 154       7.056   9.364   3.339  1.00 10.00      B   
ATOM   3393  HN  VAL B 154       6.774  10.302   3.293  1.00 10.00      B   
ATOM   3394  CA  VAL B 154       7.463   8.804   4.622  1.00 10.00      B   
ATOM   3395  CB  VAL B 154       7.659   9.904   5.689  1.00 10.00      B   
ATOM   3396  CG1 VAL B 154       8.297   9.325   6.944  1.00 10.00      B   
ATOM   3397  CG2 VAL B 154       8.502  11.045   5.138  1.00 10.00      B   
ATOM   3398  C   VAL B 154       6.411   7.810   5.105  1.00 10.00      B   
ATOM   3399  O   VAL B 154       6.734   6.741   5.630  1.00 10.00      B   
ATOM   3400  N   GLN B 155       5.148   8.164   4.899  1.00 10.00      B   
ATOM   3401  HN  GLN B 155       4.961   9.027   4.470  1.00 10.00      B   
ATOM   3402  CA  GLN B 155       4.030   7.316   5.296  1.00 10.00      B   
ATOM   3403  CB  GLN B 155       2.702   8.055   5.107  1.00 10.00      B   
ATOM   3404  CG  GLN B 155       2.416   9.111   6.163  1.00 10.00      B   
ATOM   3405  CD  GLN B 155       2.227   8.512   7.542  1.00 10.00      B   
ATOM   3406  OE1 GLN B 155       3.182   8.365   8.301  1.00 10.00      B   
ATOM   3407  NE2 GLN B 155       0.995   8.159   7.872  1.00 10.00      B   
ATOM   3408 HE21 GLN B 155       0.279   8.304   7.214  1.00 10.00      B   
ATOM   3409 HE22 GLN B 155       0.848   7.761   8.758  1.00 10.00      B   
ATOM   3410  C   GLN B 155       4.024   6.017   4.498  1.00 10.00      B   
ATOM   3411  O   GLN B 155       3.940   4.927   5.068  1.00 10.00      B   
ATOM   3412  N   ASN B 156       4.156   6.147   3.179  1.00 10.00      B   
ATOM   3413  HN  ASN B 156       4.250   7.051   2.798  1.00 10.00      B   
ATOM   3414  CA  ASN B 156       4.155   4.996   2.273  1.00 10.00      B   
ATOM   3415  CB  ASN B 156       3.923   5.439   0.821  1.00 10.00      B   
ATOM   3416  CG  ASN B 156       2.463   5.718   0.500  1.00 10.00      B   
ATOM   3417  OD1 ASN B 156       1.677   6.073   1.377  1.00 10.00      B   
ATOM   3418  ND2 ASN B 156       2.090   5.569  -0.767  1.00 10.00      B   
ATOM   3419 HD21 ASN B 156       2.763   5.293  -1.421  1.00 10.00      B   
ATOM   3420 HD22 ASN B 156       1.152   5.743  -0.997  1.00 10.00      B   
ATOM   3421  C   ASN B 156       5.440   4.175   2.383  1.00 10.00      B   
ATOM   3422  O   ASN B 156       5.563   3.120   1.757  1.00 10.00      B   
ATOM   3423  N   LYS B 157       6.392   4.674   3.173  1.00 10.00      B   
ATOM   3424  HN  LYS B 157       6.231   5.534   3.613  1.00 10.00      B   
ATOM   3425  CA  LYS B 157       7.670   3.997   3.408  1.00 10.00      B   
ATOM   3426  CB  LYS B 157       7.467   2.566   3.921  1.00 10.00      B   
ATOM   3427  CG  LYS B 157       6.670   2.480   5.214  1.00 10.00      B   
ATOM   3428  CD  LYS B 157       7.470   3.008   6.392  1.00 10.00      B   
ATOM   3429  CE  LYS B 157       6.568   3.360   7.563  1.00 10.00      B   
ATOM   3430  NZ  LYS B 157       5.802   4.610   7.317  1.00 10.00      B   
ATOM   3431  HZ1 LYS B 157       6.453   5.399   7.119  1.00 10.00      B   
ATOM   3432  HZ2 LYS B 157       5.234   4.850   8.152  1.00 10.00      B   
ATOM   3433  HZ3 LYS B 157       5.164   4.488   6.503  1.00 10.00      B   
ATOM   3434  C   LYS B 157       8.602   4.033   2.196  1.00 10.00      B   
ATOM   3435  O   LYS B 157       9.222   3.030   1.843  1.00 10.00      B   
ATOM   3436  N   TRP B 158       8.700   5.194   1.566  1.00 10.00      B   
ATOM   3437  HN  TRP B 158       8.164   5.957   1.880  1.00 10.00      B   
ATOM   3438  CA  TRP B 158       9.578   5.366   0.416  1.00 10.00      B   
ATOM   3439  CB  TRP B 158       8.824   5.974  -0.771  1.00 10.00      B   
ATOM   3440  CG  TRP B 158       7.865   5.028  -1.425  1.00 10.00      B   
ATOM   3441  CD1 TRP B 158       6.504   5.060  -1.350  1.00 10.00      B   
ATOM   3442  CD2 TRP B 158       8.193   3.904  -2.253  1.00 10.00      B   
ATOM   3443  NE1 TRP B 158       5.963   4.029  -2.078  1.00 10.00      B   
ATOM   3444  HE1 TRP B 158       5.006   3.843  -2.178  1.00 10.00      B   
ATOM   3445  CE2 TRP B 158       6.980   3.304  -2.642  1.00 10.00      B   
ATOM   3446  CE3 TRP B 158       9.394   3.348  -2.702  1.00 10.00      B   
ATOM   3447  CZ2 TRP B 158       6.933   2.176  -3.459  1.00 10.00      B   
ATOM   3448  CZ3 TRP B 158       9.346   2.228  -3.512  1.00 10.00      B   
ATOM   3449  CH2 TRP B 158       8.124   1.654  -3.882  1.00 10.00      B   
ATOM   3450  C   TRP B 158      10.767   6.243   0.797  1.00 10.00      B   
ATOM   3451  O   TRP B 158      11.883   6.047   0.316  1.00 10.00      B   
ATOM   3452  N   LEU B 159      10.520   7.198   1.686  1.00 10.00      B   
ATOM   3453  HN  LEU B 159       9.614   7.290   2.047  1.00 10.00      B   
ATOM   3454  CA  LEU B 159      11.560   8.105   2.150  1.00 10.00      B   
ATOM   3455  CB  LEU B 159      11.397   9.493   1.519  1.00 10.00      B   
ATOM   3456  CG  LEU B 159      11.669   9.605   0.014  1.00 10.00      B   
ATOM   3457  CD1 LEU B 159      11.372  11.016  -0.471  1.00 10.00      B   
ATOM   3458  CD2 LEU B 159      13.106   9.226  -0.307  1.00 10.00      B   
ATOM   3459  C   LEU B 159      11.519   8.228   3.670  1.00 10.00      B   
ATOM   3460  O   LEU B 159      10.476   8.017   4.290  1.00 10.00      B   
ATOM   3461  N   ILE B 160      12.657   8.560   4.262  1.00 10.00      B   
ATOM   3462  HN  ILE B 160      13.459   8.705   3.710  1.00 10.00      B   
ATOM   3463  CA  ILE B 160      12.755   8.724   5.705  1.00 10.00      B   
ATOM   3464  CB  ILE B 160      13.881   7.859   6.312  1.00 10.00      B   
ATOM   3465  CG1 ILE B 160      13.756   6.406   5.859  1.00 10.00      B   
ATOM   3466  CG2 ILE B 160      13.857   7.946   7.832  1.00 10.00      B   
ATOM   3467  CD1 ILE B 160      14.923   5.532   6.271  1.00 10.00      B   
ATOM   3468  C   ILE B 160      13.042  10.179   6.041  1.00 10.00      B   
ATOM   3469  O   ILE B 160      13.927  10.798   5.446  1.00 10.00      B   
ATOM   3470  N   GLU B 161      12.293  10.719   6.984  1.00 10.00      B   
ATOM   3471  HN  GLU B 161      11.598  10.177   7.413  1.00 10.00      B   
ATOM   3472  CA  GLU B 161      12.477  12.094   7.408  1.00 10.00      B   
ATOM   3473  CB  GLU B 161      11.116  12.747   7.673  1.00 10.00      B   
ATOM   3474  CG  GLU B 161      11.168  14.248   7.920  1.00 10.00      B   
ATOM   3475  CD  GLU B 161      11.353  14.591   9.383  1.00 10.00      B   
ATOM   3476  OE1 GLU B 161      10.456  14.266  10.192  1.00 10.00      B   
ATOM   3477  OE2 GLU B 161      12.390  15.186   9.732  1.00 10.00      B   
ATOM   3478  C   GLU B 161      13.346  12.128   8.659  1.00 10.00      B   
ATOM   3479  O   GLU B 161      12.959  11.612   9.709  1.00 10.00      B   
ATOM   3480  N   LYS B 162      14.532  12.702   8.534  1.00 10.00      B   
ATOM   3481  HN  LYS B 162      14.800  13.070   7.660  1.00 10.00      B   
ATOM   3482  CA  LYS B 162      15.455  12.801   9.653  1.00 10.00      B   
ATOM   3483  CB  LYS B 162      16.694  11.935   9.415  1.00 10.00      B   
ATOM   3484  CG  LYS B 162      16.420  10.440   9.394  1.00 10.00      B   
ATOM   3485  CD  LYS B 162      17.689   9.651   9.118  1.00 10.00      B   
ATOM   3486  CE  LYS B 162      17.411   8.159   9.046  1.00 10.00      B   
ATOM   3487  NZ  LYS B 162      18.629   7.383   8.691  1.00 10.00      B   
ATOM   3488  HZ1 LYS B 162      18.456   6.362   8.836  1.00 10.00      B   
ATOM   3489  HZ2 LYS B 162      19.427   7.675   9.289  1.00 10.00      B   
ATOM   3490  HZ3 LYS B 162      18.885   7.542   7.692  1.00 10.00      B   
ATOM   3491  C   LYS B 162      15.870  14.248   9.881  1.00 10.00      B   
ATOM   3492  O   LYS B 162      16.779  14.750   9.220  1.00 10.00      B   
ATOM   3493  N   GLU B 163      15.182  14.914  10.804  1.00 10.00      B   
ATOM   3494  HN  GLU B 163      14.447  14.456  11.268  1.00 10.00      B   
ATOM   3495  CA  GLU B 163      15.468  16.307  11.140  1.00 10.00      B   
ATOM   3496  CB  GLU B 163      16.863  16.448  11.764  1.00 10.00      B   
ATOM   3497  CG  GLU B 163      17.116  15.528  12.951  1.00 10.00      B   
ATOM   3498  CD  GLU B 163      16.322  15.916  14.180  1.00 10.00      B   
ATOM   3499  OE1 GLU B 163      16.935  16.337  15.180  1.00 10.00      B   
ATOM   3500  OE2 GLU B 163      15.082  15.799  14.160  1.00 10.00      B   
ATOM   3501  C   GLU B 163      15.330  17.214   9.917  1.00 10.00      B   
ATOM   3502  O   GLU B 163      16.151  18.108   9.690  1.00 10.00      B   
ATOM   3503  N   GLY B 164      14.296  16.969   9.125  1.00 10.00      B   
ATOM   3504  HN  GLY B 164      13.678  16.229   9.351  1.00 10.00      B   
ATOM   3505  CA  GLY B 164      14.060  17.767   7.937  1.00 10.00      B   
ATOM   3506  C   GLY B 164      14.781  17.215   6.722  1.00 10.00      B   
ATOM   3507  O   GLY B 164      14.381  17.467   5.583  1.00 10.00      B   
ATOM   3508  N   GLU B 165      15.845  16.462   6.966  1.00 10.00      B   
ATOM   3509  HN  GLU B 165      16.105  16.293   7.897  1.00 10.00      B   
ATOM   3510  CA  GLU B 165      16.627  15.864   5.896  1.00 10.00      B   
ATOM   3511  CB  GLU B 165      18.049  15.576   6.378  1.00 10.00      B   
ATOM   3512  CG  GLU B 165      18.842  16.816   6.750  1.00 10.00      B   
ATOM   3513  CD  GLU B 165      19.733  17.294   5.624  1.00 10.00      B   
ATOM   3514  OE1 GLU B 165      20.944  16.990   5.650  1.00 10.00      B   
ATOM   3515  OE2 GLU B 165      19.234  17.983   4.711  1.00 10.00      B   
ATOM   3516  C   GLU B 165      15.967  14.573   5.432  1.00 10.00      B   
ATOM   3517  O   GLU B 165      15.777  13.644   6.220  1.00 10.00      B   
ATOM   3518  N   PHE B 166      15.601  14.526   4.164  1.00 10.00      B   
ATOM   3519  HN  PHE B 166      15.774  15.301   3.584  1.00 10.00      B   
ATOM   3520  CA  PHE B 166      14.961  13.351   3.605  1.00 10.00      B   
ATOM   3521  CB  PHE B 166      13.960  13.745   2.517  1.00 10.00      B   
ATOM   3522  CG  PHE B 166      12.689  14.346   3.044  1.00 10.00      B   
ATOM   3523  CD1 PHE B 166      11.643  13.535   3.454  1.00 10.00      B   
ATOM   3524  CD2 PHE B 166      12.539  15.720   3.128  1.00 10.00      B   
ATOM   3525  CE1 PHE B 166      10.470  14.083   3.939  1.00 10.00      B   
ATOM   3526  CE2 PHE B 166      11.369  16.275   3.612  1.00 10.00      B   
ATOM   3527  CZ  PHE B 166      10.333  15.456   4.018  1.00 10.00      B   
ATOM   3528  C   PHE B 166      15.995  12.391   3.041  1.00 10.00      B   
ATOM   3529  O   PHE B 166      16.950  12.807   2.389  1.00 10.00      B   
ATOM   3530  N   THR B 167      15.814  11.114   3.314  1.00 10.00      B   
ATOM   3531  HN  THR B 167      15.046  10.848   3.867  1.00 10.00      B   
ATOM   3532  CA  THR B 167      16.717  10.091   2.819  1.00 10.00      B   
ATOM   3533  CB  THR B 167      17.727   9.635   3.899  1.00 10.00      B   
ATOM   3534  OG1 THR B 167      18.766   8.851   3.300  1.00 10.00      B   
ATOM   3535  HG1 THR B 167      19.428   9.438   2.905  1.00 10.00      B   
ATOM   3536  CG2 THR B 167      17.043   8.825   4.990  1.00 10.00      B   
ATOM   3537  C   THR B 167      15.907   8.909   2.293  1.00 10.00      B   
ATOM   3538  O   THR B 167      14.693   8.854   2.493  1.00 10.00      B   
ATOM   3539  N   LEU B 168      16.567   7.975   1.629  1.00 10.00      B   
ATOM   3540  HN  LEU B 168      17.540   8.055   1.532  1.00 10.00      B   
ATOM   3541  CA  LEU B 168      15.889   6.815   1.066  1.00 10.00      B   
ATOM   3542  CB  LEU B 168      16.757   6.166  -0.016  1.00 10.00      B   
ATOM   3543  CG  LEU B 168      16.015   5.364  -1.088  1.00 10.00      B   
ATOM   3544  CD1 LEU B 168      15.028   6.248  -1.834  1.00 10.00      B   
ATOM   3545  CD2 LEU B 168      16.999   4.726  -2.056  1.00 10.00      B   
ATOM   3546  C   LEU B 168      15.535   5.801   2.150  1.00 10.00      B   
ATOM   3547  O   LEU B 168      16.353   5.496   3.020  1.00 10.00      B   
ATOM   3548  N   HIS B 169      14.308   5.292   2.100  1.00 10.00      B   
ATOM   3549  HN  HIS B 169      13.698   5.582   1.385  1.00 10.00      B   
ATOM   3550  CA  HIS B 169      13.847   4.310   3.073  1.00 10.00      B   
ATOM   3551  CB  HIS B 169      12.314   4.308   3.144  1.00 10.00      B   
ATOM   3552  CG  HIS B 169      11.744   3.575   4.324  1.00 10.00      B   
ATOM   3553  ND1 HIS B 169      11.639   2.203   4.338  1.00 10.00      B   
ATOM   3554  CD2 HIS B 169      11.268   4.068   5.495  1.00 10.00      B   
ATOM   3555  CE1 HIS B 169      11.108   1.893   5.507  1.00 10.00      B   
ATOM   3556  NE2 HIS B 169      10.866   2.987   6.239  1.00 10.00      B   
ATOM   3557  HE2 HIS B 169      10.644   3.004   7.198  1.00 10.00      B   
ATOM   3558  C   HIS B 169      14.350   2.926   2.691  1.00 10.00      B   
ATOM   3559  O   HIS B 169      14.546   2.640   1.510  1.00 10.00      B   
ATOM   3560  N   GLY B 170      14.544   2.070   3.693  1.00 10.00      B   
ATOM   3561  HN  GLY B 170      14.362   2.362   4.609  1.00 10.00      B   
ATOM   3562  CA  GLY B 170      15.018   0.720   3.450  1.00 10.00      B   
ATOM   3563  C   GLY B 170      14.135  -0.036   2.476  1.00 10.00      B   
ATOM   3564  O   GLY B 170      14.622  -0.853   1.695  1.00 10.00      B   
ATOM   3565  N   ARG B 171      12.837   0.244   2.515  1.00 10.00      B   
ATOM   3566  HN  ARG B 171      12.508   0.911   3.160  1.00 10.00      B   
ATOM   3567  CA  ARG B 171      11.893  -0.405   1.620  1.00 10.00      B   
ATOM   3568  CB  ARG B 171      10.451  -0.057   1.995  1.00 10.00      B   
ATOM   3569  CG  ARG B 171       9.413  -0.746   1.124  1.00 10.00      B   
ATOM   3570  CD  ARG B 171       8.301   0.206   0.714  1.00 10.00      B   
ATOM   3571  NE  ARG B 171       7.540  -0.315  -0.421  1.00 10.00      B   
ATOM   3572  HE  ARG B 171       8.022  -0.893  -1.058  1.00 10.00      B   
ATOM   3573  CZ  ARG B 171       6.252  -0.065  -0.642  1.00 10.00      B   
ATOM   3574  NH1 ARG B 171       5.570   0.728   0.177  1.00 10.00      B   
ATOM   3575 HH11 ARG B 171       6.046   1.173   0.993  1.00 10.00      B   
ATOM   3576 HH12 ARG B 171       4.559   0.906   0.016  1.00 10.00      B   
ATOM   3577  NH2 ARG B 171       5.656  -0.597  -1.700  1.00 10.00      B   
ATOM   3578 HH21 ARG B 171       4.649  -0.416  -1.886  1.00 10.00      B   
ATOM   3579 HH22 ARG B 171       6.211  -1.202  -2.363  1.00 10.00      B   
ATOM   3580  C   ARG B 171      12.171   0.010   0.180  1.00 10.00      B   
ATOM   3581  O   ARG B 171      12.213  -0.827  -0.714  1.00 10.00      B   
ATOM   3582  N   ALA B 172      12.389   1.306  -0.025  1.00 10.00      B   
ATOM   3583  HN  ALA B 172      12.368   1.918   0.739  1.00 10.00      B   
ATOM   3584  CA  ALA B 172      12.666   1.840  -1.352  1.00 10.00      B   
ATOM   3585  CB  ALA B 172      12.694   3.359  -1.319  1.00 10.00      B   
ATOM   3586  C   ALA B 172      13.982   1.296  -1.893  1.00 10.00      B   
ATOM   3587  O   ALA B 172      14.100   1.011  -3.085  1.00 10.00      B   
ATOM   3588  N   ILE B 173      14.963   1.151  -1.005  1.00 10.00      B   
ATOM   3589  HN  ILE B 173      14.803   1.413  -0.072  1.00 10.00      B   
ATOM   3590  CA  ILE B 173      16.273   0.628  -1.381  1.00 10.00      B   
ATOM   3591  CB  ILE B 173      17.246   0.624  -0.178  1.00 10.00      B   
ATOM   3592  CG1 ILE B 173      17.424   2.043   0.368  1.00 10.00      B   
ATOM   3593  CG2 ILE B 173      18.595   0.035  -0.571  1.00 10.00      B   
ATOM   3594  CD1 ILE B 173      18.157   2.106   1.691  1.00 10.00      B   
ATOM   3595  C   ILE B 173      16.138  -0.793  -1.925  1.00 10.00      B   
ATOM   3596  O   ILE B 173      16.814  -1.170  -2.877  1.00 10.00      B   
ATOM   3597  N   LEU B 174      15.242  -1.565  -1.322  1.00 10.00      B   
ATOM   3598  HN  LEU B 174      14.725  -1.201  -0.571  1.00 10.00      B   
ATOM   3599  CA  LEU B 174      15.011  -2.941  -1.743  1.00 10.00      B   
ATOM   3600  CB  LEU B 174      14.375  -3.749  -0.610  1.00 10.00      B   
ATOM   3601  CG  LEU B 174      15.177  -3.858   0.684  1.00 10.00      B   
ATOM   3602  CD1 LEU B 174      14.298  -4.393   1.803  1.00 10.00      B   
ATOM   3603  CD2 LEU B 174      16.398  -4.745   0.487  1.00 10.00      B   
ATOM   3604  C   LEU B 174      14.109  -2.999  -2.972  1.00 10.00      B   
ATOM   3605  O   LEU B 174      14.410  -3.702  -3.937  1.00 10.00      B   
ATOM   3606  N   GLU B 175      13.006  -2.252  -2.921  1.00 10.00      B   
ATOM   3607  HN  GLU B 175      12.839  -1.708  -2.119  1.00 10.00      B   
ATOM   3608  CA  GLU B 175      12.029  -2.213  -4.011  1.00 10.00      B   
ATOM   3609  CB  GLU B 175      10.936  -1.180  -3.720  1.00 10.00      B   
ATOM   3610  CG  GLU B 175       9.879  -1.646  -2.730  1.00 10.00      B   
ATOM   3611  CD  GLU B 175       8.680  -2.280  -3.406  1.00 10.00      B   
ATOM   3612  OE1 GLU B 175       8.870  -3.043  -4.375  1.00 10.00      B   
ATOM   3613  OE2 GLU B 175       7.534  -2.021  -2.969  1.00 10.00      B   
ATOM   3614  C   GLU B 175      12.676  -1.916  -5.359  1.00 10.00      B   
ATOM   3615  O   GLU B 175      12.417  -2.604  -6.344  1.00 10.00      B   
ATOM   3616  N   MET B 176      13.525  -0.900  -5.400  1.00 10.00      B   
ATOM   3617  HN  MET B 176      13.726  -0.402  -4.575  1.00 10.00      B   
ATOM   3618  CA  MET B 176      14.182  -0.519  -6.643  1.00 10.00      B   
ATOM   3619  CB  MET B 176      13.866   0.937  -7.001  1.00 10.00      B   
ATOM   3620  CG  MET B 176      12.382   1.241  -7.130  1.00 10.00      B   
ATOM   3621  SD  MET B 176      12.058   2.764  -8.039  1.00 10.00      B   
ATOM   3622  CE  MET B 176      10.327   3.017  -7.656  1.00 10.00      B   
ATOM   3623  C   MET B 176      15.688  -0.733  -6.563  1.00 10.00      B   
ATOM   3624  O   MET B 176      16.458   0.031  -7.148  1.00 10.00      B   
ATOM   3625  N   GLU B 177      16.095  -1.786  -5.854  1.00 10.00      B   
ATOM   3626  HN  GLU B 177      15.421  -2.358  -5.426  1.00 10.00      B   
ATOM   3627  CA  GLU B 177      17.510  -2.119  -5.686  1.00 10.00      B   
ATOM   3628  CB  GLU B 177      17.649  -3.465  -4.963  1.00 10.00      B   
ATOM   3629  CG  GLU B 177      19.007  -3.702  -4.318  1.00 10.00      B   
ATOM   3630  CD  GLU B 177      19.146  -5.099  -3.747  1.00 10.00      B   
ATOM   3631  OE1 GLU B 177      20.016  -5.855  -4.227  1.00 10.00      B   
ATOM   3632  OE2 GLU B 177      18.384  -5.453  -2.824  1.00 10.00      B   
ATOM   3633  C   GLU B 177      18.217  -2.183  -7.036  1.00 10.00      B   
ATOM   3634  O   GLU B 177      19.205  -1.483  -7.274  1.00 10.00      B   
ATOM   3635  N   GLN B 178      17.691  -3.014  -7.921  1.00 10.00      B   
ATOM   3636  HN  GLN B 178      16.904  -3.547  -7.668  1.00 10.00      B   
ATOM   3637  CA  GLN B 178      18.260  -3.178  -9.247  1.00 10.00      B   
ATOM   3638  CB  GLN B 178      17.732  -4.457  -9.916  1.00 10.00      B   
ATOM   3639  CG  GLN B 178      16.218  -4.509 -10.106  1.00 10.00      B   
ATOM   3640  CD  GLN B 178      15.488  -5.172  -8.950  1.00 10.00      B   
ATOM   3641  OE1 GLN B 178      15.953  -5.156  -7.814  1.00 10.00      B   
ATOM   3642  NE2 GLN B 178      14.330  -5.749  -9.229  1.00 10.00      B   
ATOM   3643 HE21 GLN B 178      14.003  -5.719 -10.159  1.00 10.00      B   
ATOM   3644 HE22 GLN B 178      13.840  -6.186  -8.497  1.00 10.00      B   
ATOM   3645  C   GLN B 178      17.990  -1.960 -10.129  1.00 10.00      B   
ATOM   3646  O   GLN B 178      18.862  -1.521 -10.875  1.00 10.00      B   
ATOM   3647  N   TYR B 179      16.791  -1.398 -10.009  1.00 10.00      B   
ATOM   3648  HN  TYR B 179      16.162  -1.764  -9.354  1.00 10.00      B   
ATOM   3649  CA  TYR B 179      16.390  -0.250 -10.816  1.00 10.00      B   
ATOM   3650  CB  TYR B 179      14.936   0.147 -10.535  1.00 10.00      B   
ATOM   3651  CG  TYR B 179      14.439   1.279 -11.408  1.00 10.00      B   
ATOM   3652  CD1 TYR B 179      14.300   2.566 -10.903  1.00 10.00      B   
ATOM   3653  CD2 TYR B 179      14.123   1.064 -12.743  1.00 10.00      B   
ATOM   3654  CE1 TYR B 179      13.861   3.604 -11.702  1.00 10.00      B   
ATOM   3655  CE2 TYR B 179      13.681   2.094 -13.549  1.00 10.00      B   
ATOM   3656  CZ  TYR B 179      13.553   3.362 -13.024  1.00 10.00      B   
ATOM   3657  OH  TYR B 179      13.120   4.393 -13.827  1.00 10.00      B   
ATOM   3658  HH  TYR B 179      13.782   5.095 -13.828  1.00 10.00      B   
ATOM   3659  C   TYR B 179      17.314   0.958 -10.652  1.00 10.00      B   
ATOM   3660  O   TYR B 179      17.843   1.472 -11.637  1.00 10.00      B   
ATOM   3661  N   ILE B 180      17.514   1.399  -9.416  1.00 10.00      B   
ATOM   3662  HN  ILE B 180      17.094   0.926  -8.660  1.00 10.00      B   
ATOM   3663  CA  ILE B 180      18.355   2.565  -9.145  1.00 10.00      B   
ATOM   3664  CB  ILE B 180      18.396   2.910  -7.639  1.00 10.00      B   
ATOM   3665  CG1 ILE B 180      16.977   3.147  -7.112  1.00 10.00      B   
ATOM   3666  CG2 ILE B 180      19.257   4.142  -7.395  1.00 10.00      B   
ATOM   3667  CD1 ILE B 180      16.890   3.243  -5.604  1.00 10.00      B   
ATOM   3668  C   ILE B 180      19.774   2.389  -9.686  1.00 10.00      B   
ATOM   3669  O   ILE B 180      20.325   3.295 -10.317  1.00 10.00      B   
ATOM   3670  N   ARG B 181      20.344   1.208  -9.476  1.00 10.00      B   
ATOM   3671  HN  ARG B 181      19.836   0.512  -9.009  1.00 10.00      B   
ATOM   3672  CA  ARG B 181      21.702   0.919  -9.933  1.00 10.00      B   
ATOM   3673  CB  ARG B 181      22.209  -0.400  -9.346  1.00 10.00      B   
ATOM   3674  CG  ARG B 181      22.307  -0.409  -7.827  1.00 10.00      B   
ATOM   3675  CD  ARG B 181      23.717  -0.736  -7.355  1.00 10.00      B   
ATOM   3676  NE  ARG B 181      24.171  -2.037  -7.844  1.00 10.00      B   
ATOM   3677  HE  ARG B 181      23.840  -2.323  -8.728  1.00 10.00      B   
ATOM   3678  CZ  ARG B 181      25.002  -2.845  -7.184  1.00 10.00      B   
ATOM   3679  NH1 ARG B 181      25.480  -2.494  -5.995  1.00 10.00      B   
ATOM   3680 HH11 ARG B 181      25.216  -1.582  -5.573  1.00 10.00      B   
ATOM   3681 HH12 ARG B 181      26.126  -3.138  -5.474  1.00 10.00      B   
ATOM   3682  NH2 ARG B 181      25.361  -4.002  -7.724  1.00 10.00      B   
ATOM   3683 HH21 ARG B 181      24.997  -4.276  -8.665  1.00 10.00      B   
ATOM   3684 HH22 ARG B 181      26.013  -4.641  -7.218  1.00 10.00      B   
ATOM   3685  C   ARG B 181      21.800   0.904 -11.459  1.00 10.00      B   
ATOM   3686  O   ARG B 181      22.834   1.257 -12.024  1.00 10.00      B   
ATOM   3687  N   GLU B 182      20.726   0.490 -12.121  1.00 10.00      B   
ATOM   3688  HN  GLU B 182      19.937   0.194 -11.616  1.00 10.00      B   
ATOM   3689  CA  GLU B 182      20.700   0.439 -13.581  1.00 10.00      B   
ATOM   3690  CB  GLU B 182      19.650  -0.565 -14.066  1.00 10.00      B   
ATOM   3691  CG  GLU B 182      19.934  -2.005 -13.676  1.00 10.00      B   
ATOM   3692  CD  GLU B 182      21.025  -2.636 -14.510  1.00 10.00      B   
ATOM   3693  OE1 GLU B 182      22.173  -2.139 -14.479  1.00 10.00      B   
ATOM   3694  OE2 GLU B 182      20.742  -3.636 -15.202  1.00 10.00      B   
ATOM   3695  C   GLU B 182      20.416   1.814 -14.182  1.00 10.00      B   
ATOM   3696  O   GLU B 182      20.825   2.110 -15.309  1.00 10.00      B   
ATOM   3697  N   THR B 183      19.713   2.650 -13.430  1.00 10.00      B   
ATOM   3698  HN  THR B 183      19.421   2.358 -12.540  1.00 10.00      B   
ATOM   3699  CA  THR B 183      19.368   3.988 -13.891  1.00 10.00      B   
ATOM   3700  CB  THR B 183      18.188   4.577 -13.091  1.00 10.00      B   
ATOM   3701  OG1 THR B 183      17.120   3.622 -13.050  1.00 10.00      B   
ATOM   3702  HG1 THR B 183      17.439   2.796 -12.662  1.00 10.00      B   
ATOM   3703  CG2 THR B 183      17.681   5.856 -13.740  1.00 10.00      B   
ATOM   3704  C   THR B 183      20.569   4.927 -13.816  1.00 10.00      B   
ATOM   3705  O   THR B 183      20.923   5.572 -14.804  1.00 10.00      B   
ATOM   3706  N   TYR B 184      21.201   4.986 -12.648  1.00 10.00      B   
ATOM   3707  HN  TYR B 184      20.883   4.430 -11.900  1.00 10.00      B   
ATOM   3708  CA  TYR B 184      22.365   5.844 -12.449  1.00 10.00      B   
ATOM   3709  CB  TYR B 184      22.029   7.006 -11.510  1.00 10.00      B   
ATOM   3710  CG  TYR B 184      20.967   7.949 -12.035  1.00 10.00      B   
ATOM   3711  CD1 TYR B 184      19.772   8.128 -11.349  1.00 10.00      B   
ATOM   3712  CD2 TYR B 184      21.158   8.659 -13.213  1.00 10.00      B   
ATOM   3713  CE1 TYR B 184      18.797   8.985 -11.823  1.00 10.00      B   
ATOM   3714  CE2 TYR B 184      20.188   9.519 -13.694  1.00 10.00      B   
ATOM   3715  CZ  TYR B 184      19.010   9.679 -12.995  1.00 10.00      B   
ATOM   3716  OH  TYR B 184      18.037  10.528 -13.475  1.00 10.00      B   
ATOM   3717  HH  TYR B 184      17.914  11.255 -12.856  1.00 10.00      B   
ATOM   3718  C   TYR B 184      23.536   5.036 -11.891  1.00 10.00      B   
ATOM   3719  O   TYR B 184      23.836   5.102 -10.700  1.00 10.00      B   
ATOM   3720  N   PRO B 185      24.215   4.264 -12.754  1.00 10.00      B   
ATOM   3721  CA  PRO B 185      25.346   3.416 -12.351  1.00 10.00      B   
ATOM   3722  CB  PRO B 185      25.739   2.692 -13.646  1.00 10.00      B   
ATOM   3723  CG  PRO B 185      24.556   2.829 -14.540  1.00 10.00      B   
ATOM   3724  CD  PRO B 185      23.936   4.148 -14.193  1.00 10.00      B   
ATOM   3725  C   PRO B 185      26.534   4.212 -11.809  1.00 10.00      B   
ATOM   3726  O   PRO B 185      27.198   3.783 -10.866  1.00 10.00      B   
ATOM   3727  N   ASP B 186      26.795   5.371 -12.398  1.00 10.00      B   
ATOM   3728  HN  ASP B 186      26.231   5.671 -13.143  1.00 10.00      B   
ATOM   3729  CA  ASP B 186      27.916   6.204 -11.965  1.00 10.00      B   
ATOM   3730  CB  ASP B 186      28.538   6.950 -13.147  1.00 10.00      B   
ATOM   3731  CG  ASP B 186      29.324   6.042 -14.067  1.00 10.00      B   
ATOM   3732  OD1 ASP B 186      28.992   5.978 -15.271  1.00 10.00      B   
ATOM   3733  OD2 ASP B 186      30.279   5.392 -13.598  1.00 10.00      B   
ATOM   3734  C   ASP B 186      27.511   7.194 -10.881  1.00 10.00      B   
ATOM   3735  O   ASP B 186      28.330   7.993 -10.422  1.00 10.00      B   
ATOM   3736  N   ALA B 187      26.256   7.141 -10.464  1.00 10.00      B   
ATOM   3737  HN  ALA B 187      25.650   6.475 -10.850  1.00 10.00      B   
ATOM   3738  CA  ALA B 187      25.767   8.050  -9.438  1.00 10.00      B   
ATOM   3739  CB  ALA B 187      24.500   8.751  -9.898  1.00 10.00      B   
ATOM   3740  C   ALA B 187      25.544   7.330  -8.113  1.00 10.00      B   
ATOM   3741  O   ALA B 187      25.629   7.937  -7.045  1.00 10.00      B   
ATOM   3742  N   VAL B 188      25.258   6.038  -8.184  1.00 10.00      B   
ATOM   3743  HN  VAL B 188      25.201   5.603  -9.062  1.00 10.00      B   
ATOM   3744  CA  VAL B 188      25.029   5.250  -6.981  1.00 10.00      B   
ATOM   3745  CB  VAL B 188      24.259   3.943  -7.273  1.00 10.00      B   
ATOM   3746  CG1 VAL B 188      22.851   4.249  -7.756  1.00 10.00      B   
ATOM   3747  CG2 VAL B 188      25.000   3.078  -8.284  1.00 10.00      B   
ATOM   3748  C   VAL B 188      26.343   4.925  -6.276  1.00 10.00      B   
ATOM   3749  O   VAL B 188      27.394   4.826  -6.910  1.00 10.00      B   
ATOM   3750  N   LYS B 189      26.281   4.780  -4.962  1.00 10.00      B   
ATOM   3751  HN  LYS B 189      25.420   4.885  -4.509  1.00 10.00      B   
ATOM   3752  CA  LYS B 189      27.461   4.458  -4.175  1.00 10.00      B   
ATOM   3753  CB  LYS B 189      27.467   5.255  -2.867  1.00 10.00      B   
ATOM   3754  CG  LYS B 189      27.013   6.700  -3.000  1.00 10.00      B   
ATOM   3755  CD  LYS B 189      26.757   7.319  -1.634  1.00 10.00      B   
ATOM   3756  CE  LYS B 189      25.906   8.573  -1.743  1.00 10.00      B   
ATOM   3757  NZ  LYS B 189      25.491   9.088  -0.410  1.00 10.00      B   
ATOM   3758  HZ1 LYS B 189      24.863   8.402   0.064  1.00 10.00      B   
ATOM   3759  HZ2 LYS B 189      24.982   9.992  -0.519  1.00 10.00      B   
ATOM   3760  HZ3 LYS B 189      26.325   9.249   0.193  1.00 10.00      B   
ATOM   3761  C   LYS B 189      27.465   2.967  -3.860  1.00 10.00      B   
ATOM   3762  O   LYS B 189      26.401   2.359  -3.715  1.00 10.00      B   
ATOM   3763  N   ILE B 190      28.648   2.380  -3.758  1.00 10.00      B   
ATOM   3764  HN  ILE B 190      29.464   2.912  -3.881  1.00 10.00      B   
ATOM   3765  CA  ILE B 190      28.762   0.960  -3.457  1.00 10.00      B   
ATOM   3766  CB  ILE B 190      29.716   0.225  -4.426  1.00 10.00      B   
ATOM   3767  CG1 ILE B 190      31.136   0.801  -4.348  1.00 10.00      B   
ATOM   3768  CG2 ILE B 190      29.184   0.287  -5.851  1.00 10.00      B   
ATOM   3769  CD1 ILE B 190      32.191  -0.092  -4.967  1.00 10.00      B   
ATOM   3770  C   ILE B 190      29.228   0.738  -2.024  1.00 10.00      B   
ATOM   3771  O   ILE B 190      29.997   1.531  -1.478  1.00 10.00      B   
ATOM   3772  N   CYS B 191      28.745  -0.332  -1.418  1.00 10.00      B   
ATOM   3773  HN  CYS B 191      28.113  -0.908  -1.897  1.00 10.00      B   
ATOM   3774  CA  CYS B 191      29.117  -0.671  -0.058  1.00 10.00      B   
ATOM   3775  CB  CYS B 191      27.893  -1.177   0.708  1.00 10.00      B   
ATOM   3776  SG  CYS B 191      28.104  -1.246   2.500  1.00 10.00      B   
ATOM   3777  HG  CYS B 191      27.014  -0.734   3.056  1.00 10.00      B   
ATOM   3778  C   CYS B 191      30.201  -1.741  -0.075  1.00 10.00      B   
ATOM   3779  O   CYS B 191      30.104  -2.711  -0.818  1.00 10.00      B   
ATOM   3780  N   ASN B 192      31.237  -1.555   0.726  1.00 10.00      B   
ATOM   3781  HN  ASN B 192      31.271  -0.746   1.280  1.00 10.00      B   
ATOM   3782  CA  ASN B 192      32.332  -2.516   0.796  1.00 10.00      B   
ATOM   3783  CB  ASN B 192      33.457  -1.967   1.678  1.00 10.00      B   
ATOM   3784  CG  ASN B 192      34.660  -2.888   1.763  1.00 10.00      B   
ATOM   3785  OD1 ASN B 192      35.064  -3.500   0.777  1.00 10.00      B   
ATOM   3786  ND2 ASN B 192      35.237  -2.996   2.951  1.00 10.00      B   
ATOM   3787 HD21 ASN B 192      34.860  -2.482   3.700  1.00 10.00      B   
ATOM   3788 HD22 ASN B 192      36.012  -3.588   3.033  1.00 10.00      B   
ATOM   3789  C   ASN B 192      31.846  -3.860   1.339  1.00 10.00      B   
ATOM   3790  O   ASN B 192      30.960  -3.904   2.196  1.00 10.00      B   
ATOM   3791  N   ILE B 193      32.420  -4.946   0.818  1.00 10.00      B   
ATOM   3792  HN  ILE B 193      33.103  -4.827   0.124  1.00 10.00      B   
ATOM   3793  CA  ILE B 193      32.078  -6.312   1.232  1.00 10.00      B   
ATOM   3794  CB  ILE B 193      32.116  -6.509   2.770  1.00 10.00      B   
ATOM   3795  CG1 ILE B 193      33.507  -6.180   3.331  1.00 10.00      B   
ATOM   3796  CG2 ILE B 193      31.705  -7.926   3.153  1.00 10.00      B   
ATOM   3797  CD1 ILE B 193      34.624  -7.042   2.776  1.00 10.00      B   
ATOM   3798  C   ILE B 193      30.729  -6.768   0.667  1.00 10.00      B   
ATOM   3799  O   ILE B 193      30.663  -7.715  -0.120  1.00 10.00      B   
ATOM   3800  N   CYS B 194      29.664  -6.088   1.066  1.00 10.00      B   
ATOM   3801  HN  CYS B 194      29.785  -5.335   1.687  1.00 10.00      B   
ATOM   3802  CA  CYS B 194      28.320  -6.426   0.614  1.00 10.00      B   
ATOM   3803  CB  CYS B 194      27.290  -5.676   1.459  1.00 10.00      B   
ATOM   3804  SG  CYS B 194      27.708  -5.573   3.216  1.00 10.00      B   
ATOM   3805  HG  CYS B 194      27.527  -6.775   3.750  1.00 10.00      B   
ATOM   3806  C   CYS B 194      28.133  -6.089  -0.864  1.00 10.00      B   
ATOM   3807  O   CYS B 194      27.472  -6.821  -1.601  1.00 10.00      B   
ATOM   3808  N   HIS B 195      28.727  -4.974  -1.280  1.00 10.00      B   
ATOM   3809  HN  HIS B 195      29.249  -4.450  -0.632  1.00 10.00      B   
ATOM   3810  CA  HIS B 195      28.654  -4.495  -2.661  1.00 10.00      B   
ATOM   3811  CB  HIS B 195      29.331  -5.449  -3.646  1.00 10.00      B   
ATOM   3812  CG  HIS B 195      30.801  -5.195  -3.788  1.00 10.00      B   
ATOM   3813  ND1 HIS B 195      31.656  -6.157  -4.270  1.00 10.00      B   
ATOM   3814  CD2 HIS B 195      31.509  -4.070  -3.509  1.00 10.00      B   
ATOM   3815  CE1 HIS B 195      32.856  -5.601  -4.272  1.00 10.00      B   
ATOM   3816  NE2 HIS B 195      32.817  -4.341  -3.821  1.00 10.00      B   
ATOM   3817  HE2 HIS B 195      33.532  -3.675  -3.917  1.00 10.00      B   
ATOM   3818  C   HIS B 195      27.238  -4.123  -3.090  1.00 10.00      B   
ATOM   3819  O   HIS B 195      26.923  -4.067  -4.280  1.00 10.00      B   
ATOM   3820  N   SER B 196      26.394  -3.843  -2.109  1.00 10.00      B   
ATOM   3821  HN  SER B 196      26.702  -3.905  -1.182  1.00 10.00      B   
ATOM   3822  CA  SER B 196      25.018  -3.456  -2.364  1.00 10.00      B   
ATOM   3823  CB  SER B 196      24.154  -3.892  -1.181  1.00 10.00      B   
ATOM   3824  OG  SER B 196      24.939  -3.986  -0.003  1.00 10.00      B   
ATOM   3825  HG  SER B 196      24.366  -3.938   0.768  1.00 10.00      B   
ATOM   3826  C   SER B 196      24.931  -1.940  -2.553  1.00 10.00      B   
ATOM   3827  O   SER B 196      25.956  -1.267  -2.689  1.00 10.00      B   
ATOM   3828  N   LEU B 197      23.715  -1.412  -2.576  1.00 10.00      B   
ATOM   3829  HN  LEU B 197      22.935  -1.995  -2.474  1.00 10.00      B   
ATOM   3830  CA  LEU B 197      23.507   0.019  -2.737  1.00 10.00      B   
ATOM   3831  CB  LEU B 197      22.069   0.294  -3.193  1.00 10.00      B   
ATOM   3832  CG  LEU B 197      21.688   1.760  -3.415  1.00 10.00      B   
ATOM   3833  CD1 LEU B 197      22.551   2.383  -4.502  1.00 10.00      B   
ATOM   3834  CD2 LEU B 197      20.213   1.879  -3.764  1.00 10.00      B   
ATOM   3835  C   LEU B 197      23.796   0.737  -1.423  1.00 10.00      B   
ATOM   3836  O   LEU B 197      23.327   0.317  -0.368  1.00 10.00      B   
ATOM   3837  N   LEU B 198      24.582   1.800  -1.491  1.00 10.00      B   
ATOM   3838  HN  LEU B 198      24.943   2.078  -2.361  1.00 10.00      B   
ATOM   3839  CA  LEU B 198      24.932   2.562  -0.303  1.00 10.00      B   
ATOM   3840  CB  LEU B 198      26.457   2.613  -0.140  1.00 10.00      B   
ATOM   3841  CG  LEU B 198      26.988   3.261   1.142  1.00 10.00      B   
ATOM   3842  CD1 LEU B 198      28.150   2.459   1.701  1.00 10.00      B   
ATOM   3843  CD2 LEU B 198      27.408   4.703   0.894  1.00 10.00      B   
ATOM   3844  C   LEU B 198      24.360   3.973  -0.365  1.00 10.00      B   
ATOM   3845  O   LEU B 198      24.700   4.752  -1.260  1.00 10.00      B   
ATOM   3846  N   ILE B 199      23.476   4.293   0.569  1.00 10.00      B   
ATOM   3847  HN  ILE B 199      23.201   3.614   1.228  1.00 10.00      B   
ATOM   3848  CA  ILE B 199      22.882   5.620   0.630  1.00 10.00      B   
ATOM   3849  CB  ILE B 199      21.359   5.566   0.884  1.00 10.00      B   
ATOM   3850  CG1 ILE B 199      20.643   4.811  -0.244  1.00 10.00      B   
ATOM   3851  CG2 ILE B 199      20.781   6.964   1.056  1.00 10.00      B   
ATOM   3852  CD1 ILE B 199      20.864   5.397  -1.625  1.00 10.00      B   
ATOM   3853  C   ILE B 199      23.575   6.459   1.706  1.00 10.00      B   
ATOM   3854  O   ILE B 199      24.273   7.428   1.388  1.00 10.00      B   
ATOM   3855  N   GLN B 200      23.397   6.073   2.967  1.00 10.00      B   
ATOM   3856  HN  GLN B 200      22.830   5.281   3.155  1.00 10.00      B   
ATOM   3857  CA  GLN B 200      24.015   6.778   4.083  1.00 10.00      B   
ATOM   3858  CB  GLN B 200      22.958   7.374   5.030  1.00 10.00      B   
ATOM   3859  CG  GLN B 200      22.055   6.360   5.724  1.00 10.00      B   
ATOM   3860  CD  GLN B 200      20.580   6.646   5.518  1.00 10.00      B   
ATOM   3861  OE1 GLN B 200      19.957   7.383   6.289  1.00 10.00      B   
ATOM   3862  NE2 GLN B 200      20.005   6.046   4.490  1.00 10.00      B   
ATOM   3863 HE21 GLN B 200      20.564   5.445   3.930  1.00 10.00      B   
ATOM   3864 HE22 GLN B 200      19.061   6.224   4.315  1.00 10.00      B   
ATOM   3865  C   GLN B 200      24.987   5.865   4.833  1.00 10.00      B   
ATOM   3866  O   GLN B 200      24.586   4.876   5.446  1.00 10.00      B   
ATOM   3867  N   GLY B 201      26.268   6.194   4.773  1.00 10.00      B   
ATOM   3868  HN  GLY B 201      26.540   6.999   4.284  1.00 10.00      B   
ATOM   3869  CA  GLY B 201      27.264   5.382   5.442  1.00 10.00      B   
ATOM   3870  C   GLY B 201      28.511   6.163   5.794  1.00 10.00      B   
ATOM   3871  O   GLY B 201      28.494   7.393   5.810  1.00 10.00      B   
ATOM   3872  N   GLN B 202      29.591   5.446   6.077  1.00 10.00      B   
ATOM   3873  HN  GLN B 202      29.541   4.464   6.029  1.00 10.00      B   
ATOM   3874  CA  GLN B 202      30.855   6.068   6.431  1.00 10.00      B   
ATOM   3875  CB  GLN B 202      31.438   5.428   7.694  1.00 10.00      B   
ATOM   3876  CG  GLN B 202      30.518   5.478   8.902  1.00 10.00      B   
ATOM   3877  CD  GLN B 202      31.130   4.831  10.128  1.00 10.00      B   
ATOM   3878  OE1 GLN B 202      31.950   3.919  10.024  1.00 10.00      B   
ATOM   3879  NE2 GLN B 202      30.735   5.298  11.299  1.00 10.00      B   
ATOM   3880 HE21 GLN B 202      30.082   6.027  11.312  1.00 10.00      B   
ATOM   3881 HE22 GLN B 202      31.111   4.886  12.114  1.00 10.00      B   
ATOM   3882  C   GLN B 202      31.842   5.936   5.282  1.00 10.00      B   
ATOM   3883  O   GLN B 202      32.032   4.846   4.736  1.00 10.00      B   
ATOM   3884  N   SER B 203      32.454   7.045   4.910  1.00 10.00      B   
ATOM   3885  HN  SER B 203      32.248   7.882   5.372  1.00 10.00      B   
ATOM   3886  CA  SER B 203      33.415   7.061   3.824  1.00 10.00      B   
ATOM   3887  CB  SER B 203      32.958   8.056   2.756  1.00 10.00      B   
ATOM   3888  OG  SER B 203      31.564   7.927   2.523  1.00 10.00      B   
ATOM   3889  HG  SER B 203      31.286   8.575   1.856  1.00 10.00      B   
ATOM   3890  C   SER B 203      34.800   7.439   4.339  1.00 10.00      B   
ATOM   3891  O   SER B 203      34.969   8.477   4.980  1.00 10.00      B   
ATOM   3892  N   CYS B 204      35.784   6.590   4.060  1.00 10.00      B   
ATOM   3893  HN  CYS B 204      35.579   5.780   3.543  1.00 10.00      B   
ATOM   3894  CA  CYS B 204      37.157   6.832   4.487  1.00 10.00      B   
ATOM   3895  CB  CYS B 204      38.036   5.620   4.154  1.00 10.00      B   
ATOM   3896  SG  CYS B 204      39.815   5.880   4.359  1.00 10.00      B   
ATOM   3897  HG  CYS B 204      40.144   5.601   5.619  1.00 10.00      B   
ATOM   3898  C   CYS B 204      37.709   8.101   3.836  1.00 10.00      B   
ATOM   3899  O   CYS B 204      37.393   8.412   2.687  1.00 10.00      B   
ATOM   3900  N   GLU B 205      38.506   8.845   4.583  1.00 10.00      B   
ATOM   3901  HN  GLU B 205      38.691   8.569   5.513  1.00 10.00      B   
ATOM   3902  CA  GLU B 205      39.088  10.082   4.082  1.00 10.00      B   
ATOM   3903  CB  GLU B 205      39.298  11.081   5.224  1.00 10.00      B   
ATOM   3904  CG  GLU B 205      38.217  11.056   6.293  1.00 10.00      B   
ATOM   3905  CD  GLU B 205      38.572  10.146   7.452  1.00 10.00      B   
ATOM   3906  OE1 GLU B 205      39.008  10.664   8.501  1.00 10.00      B   
ATOM   3907  OE2 GLU B 205      38.430   8.910   7.309  1.00 10.00      B   
ATOM   3908  C   GLU B 205      40.409   9.826   3.357  1.00 10.00      B   
ATOM   3909  O   GLU B 205      40.880  10.665   2.591  1.00 10.00      B   
ATOM   3910  N   THR B 206      41.003   8.669   3.606  1.00 10.00      B   
ATOM   3911  HN  THR B 206      40.585   8.041   4.232  1.00 10.00      B   
ATOM   3912  CA  THR B 206      42.268   8.307   2.982  1.00 10.00      B   
ATOM   3913  CB  THR B 206      43.098   7.430   3.935  1.00 10.00      B   
ATOM   3914  OG1 THR B 206      43.060   8.004   5.251  1.00 10.00      B   
ATOM   3915  HG1 THR B 206      42.702   7.347   5.875  1.00 10.00      B   
ATOM   3916  CG2 THR B 206      44.543   7.333   3.467  1.00 10.00      B   
ATOM   3917  C   THR B 206      42.039   7.563   1.664  1.00 10.00      B   
ATOM   3918  O   THR B 206      42.813   7.696   0.711  1.00 10.00      B   
ATOM   3919  N   CYS B 207      40.971   6.786   1.616  1.00 10.00      B   
ATOM   3920  HN  CYS B 207      40.386   6.726   2.403  1.00 10.00      B   
ATOM   3921  CA  CYS B 207      40.635   6.020   0.428  1.00 10.00      B   
ATOM   3922  CB  CYS B 207      41.000   4.549   0.637  1.00 10.00      B   
ATOM   3923  SG  CYS B 207      42.646   4.275   1.332  1.00 10.00      B   
ATOM   3924  HG  CYS B 207      43.539   4.575   0.397  1.00 10.00      B   
ATOM   3925  C   CYS B 207      39.147   6.143   0.140  1.00 10.00      B   
ATOM   3926  O   CYS B 207      38.348   6.290   1.063  1.00 10.00      B   
ATOM   3927  N   GLY B 208      38.778   6.071  -1.131  1.00 10.00      B   
ATOM   3928  HN  GLY B 208      39.460   5.945  -1.825  1.00 10.00      B   
ATOM   3929  CA  GLY B 208      37.381   6.182  -1.511  1.00 10.00      B   
ATOM   3930  C   GLY B 208      36.590   4.916  -1.237  1.00 10.00      B   
ATOM   3931  O   GLY B 208      36.023   4.320  -2.151  1.00 10.00      B   
ATOM   3932  N   ILE B 209      36.565   4.502   0.021  1.00 10.00      B   
ATOM   3933  HN  ILE B 209      37.050   5.021   0.703  1.00 10.00      B   
ATOM   3934  CA  ILE B 209      35.839   3.309   0.423  1.00 10.00      B   
ATOM   3935  CB  ILE B 209      36.760   2.264   1.111  1.00 10.00      B   
ATOM   3936  CG1 ILE B 209      37.516   1.438   0.064  1.00 10.00      B   
ATOM   3937  CG2 ILE B 209      35.975   1.340   2.038  1.00 10.00      B   
ATOM   3938  CD1 ILE B 209      38.662   2.170  -0.599  1.00 10.00      B   
ATOM   3939  C   ILE B 209      34.681   3.688   1.337  1.00 10.00      B   
ATOM   3940  O   ILE B 209      34.876   4.333   2.372  1.00 10.00      B   
ATOM   3941  N   ARG B 210      33.481   3.305   0.931  1.00 10.00      B   
ATOM   3942  HN  ARG B 210      33.399   2.809   0.090  1.00 10.00      B   
ATOM   3943  CA  ARG B 210      32.282   3.588   1.698  1.00 10.00      B   
ATOM   3944  CB  ARG B 210      31.218   4.222   0.799  1.00 10.00      B   
ATOM   3945  CG  ARG B 210      31.608   5.580   0.240  1.00 10.00      B   
ATOM   3946  CD  ARG B 210      30.616   6.057  -0.804  1.00 10.00      B   
ATOM   3947  NE  ARG B 210      30.833   7.455  -1.168  1.00 10.00      B   
ATOM   3948  HE  ARG B 210      30.725   8.135  -0.446  1.00 10.00      B   
ATOM   3949  CZ  ARG B 210      31.167   7.868  -2.389  1.00 10.00      B   
ATOM   3950  NH1 ARG B 210      31.316   6.992  -3.375  1.00 10.00      B   
ATOM   3951 HH11 ARG B 210      31.173   5.973  -3.200  1.00 10.00      B   
ATOM   3952 HH12 ARG B 210      31.582   7.317  -4.330  1.00 10.00      B   
ATOM   3953  NH2 ARG B 210      31.346   9.159  -2.624  1.00 10.00      B   
ATOM   3954 HH21 ARG B 210      31.217   9.861  -1.847  1.00 10.00      B   
ATOM   3955 HH22 ARG B 210      31.622   9.491  -3.574  1.00 10.00      B   
ATOM   3956  C   ARG B 210      31.746   2.308   2.326  1.00 10.00      B   
ATOM   3957  O   ARG B 210      31.628   1.279   1.657  1.00 10.00      B   
ATOM   3958  N   MET B 211      31.445   2.364   3.613  1.00 10.00      B   
ATOM   3959  HN  MET B 211      31.574   3.211   4.103  1.00 10.00      B   
ATOM   3960  CA  MET B 211      30.918   1.207   4.323  1.00 10.00      B   
ATOM   3961  CB  MET B 211      31.989   0.573   5.218  1.00 10.00      B   
ATOM   3962  CG  MET B 211      33.169  -0.005   4.452  1.00 10.00      B   
ATOM   3963  SD  MET B 211      34.129  -1.202   5.406  1.00 10.00      B   
ATOM   3964  CE  MET B 211      34.959  -0.129   6.576  1.00 10.00      B   
ATOM   3965  C   MET B 211      29.696   1.594   5.139  1.00 10.00      B   
ATOM   3966  O   MET B 211      29.644   2.681   5.715  1.00 10.00      B   
ATOM   3967  N   HIS B 212      28.712   0.709   5.173  1.00 10.00      B   
ATOM   3968  HN  HIS B 212      28.812  -0.137   4.688  1.00 10.00      B   
ATOM   3969  CA  HIS B 212      27.485   0.965   5.912  1.00 10.00      B   
ATOM   3970  CB  HIS B 212      26.341   0.106   5.379  1.00 10.00      B   
ATOM   3971  CG  HIS B 212      25.520   0.798   4.345  1.00 10.00      B   
ATOM   3972  ND1 HIS B 212      25.528   2.159   4.240  1.00 10.00      B   
ATOM   3973  CD2 HIS B 212      24.679   0.282   3.417  1.00 10.00      B   
ATOM   3974  CE1 HIS B 212      24.697   2.448   3.263  1.00 10.00      B   
ATOM   3975  NE2 HIS B 212      24.153   1.346   2.729  1.00 10.00      B   
ATOM   3976  HE2 HIS B 212      23.302   1.329   2.223  1.00 10.00      B   
ATOM   3977  C   HIS B 212      27.660   0.734   7.406  1.00 10.00      B   
ATOM   3978  O   HIS B 212      28.584   0.038   7.833  1.00 10.00      B   
ATOM   3979  N   LEU B 213      26.755   1.314   8.189  1.00 10.00      B   
ATOM   3980  HN  LEU B 213      26.044   1.849   7.774  1.00 10.00      B   
ATOM   3981  CA  LEU B 213      26.785   1.184   9.645  1.00 10.00      B   
ATOM   3982  CB  LEU B 213      25.667   1.994  10.320  1.00 10.00      B   
ATOM   3983  CG  LEU B 213      25.856   3.515  10.362  1.00 10.00      B   
ATOM   3984  CD1 LEU B 213      25.509   4.145   9.022  1.00 10.00      B   
ATOM   3985  CD2 LEU B 213      25.029   4.133  11.479  1.00 10.00      B   
ATOM   3986  C   LEU B 213      26.774  -0.281  10.104  1.00 10.00      B   
ATOM   3987  O   LEU B 213      27.649  -0.689  10.865  1.00 10.00      B   
ATOM   3988  N   PRO B 214      25.798  -1.104   9.656  1.00 10.00      B   
ATOM   3989  CA  PRO B 214      25.741  -2.519  10.041  1.00 10.00      B   
ATOM   3990  CB  PRO B 214      24.502  -3.051   9.309  1.00 10.00      B   
ATOM   3991  CG  PRO B 214      23.686  -1.841   9.016  1.00 10.00      B   
ATOM   3992  CD  PRO B 214      24.670  -0.736   8.779  1.00 10.00      B   
ATOM   3993  C   PRO B 214      26.987  -3.269   9.576  1.00 10.00      B   
ATOM   3994  O   PRO B 214      27.424  -4.227  10.212  1.00 10.00      B   
ATOM   3995  N   CYS B 215      27.567  -2.808   8.475  1.00 10.00      B   
ATOM   3996  HN  CYS B 215      27.182  -2.028   8.024  1.00 10.00      B   
ATOM   3997  CA  CYS B 215      28.760  -3.426   7.923  1.00 10.00      B   
ATOM   3998  CB  CYS B 215      29.010  -2.937   6.499  1.00 10.00      B   
ATOM   3999  SG  CYS B 215      27.556  -3.019   5.431  1.00 10.00      B   
ATOM   4000  HG  CYS B 215      27.743  -4.007   4.565  1.00 10.00      B   
ATOM   4001  C   CYS B 215      29.976  -3.157   8.803  1.00 10.00      B   
ATOM   4002  O   CYS B 215      30.680  -4.088   9.186  1.00 10.00      B   
ATOM   4003  N   VAL B 216      30.217  -1.889   9.136  1.00 10.00      B   
ATOM   4004  HN  VAL B 216      29.623  -1.176   8.804  1.00 10.00      B   
ATOM   4005  CA  VAL B 216      31.355  -1.539   9.983  1.00 10.00      B   
ATOM   4006  CB  VAL B 216      31.625  -0.017  10.062  1.00 10.00      B   
ATOM   4007  CG1 VAL B 216      32.099   0.517   8.723  1.00 10.00      B   
ATOM   4008  CG2 VAL B 216      30.400   0.744  10.539  1.00 10.00      B   
ATOM   4009  C   VAL B 216      31.190  -2.123  11.383  1.00 10.00      B   
ATOM   4010  O   VAL B 216      32.166  -2.525  12.014  1.00 10.00      B   
ATOM   4011  N   ALA B 217      29.947  -2.187  11.849  1.00 10.00      B   
ATOM   4012  HN  ALA B 217      29.212  -1.848  11.295  1.00 10.00      B   
ATOM   4013  CA  ALA B 217      29.646  -2.732  13.167  1.00 10.00      B   
ATOM   4014  CB  ALA B 217      28.184  -2.489  13.506  1.00 10.00      B   
ATOM   4015  C   ALA B 217      29.955  -4.223  13.219  1.00 10.00      B   
ATOM   4016  O   ALA B 217      30.464  -4.729  14.216  1.00 10.00      B   
ATOM   4017  N   LYS B 218      29.648  -4.922  12.133  1.00 10.00      B   
ATOM   4018  HN  LYS B 218      29.240  -4.461  11.368  1.00 10.00      B   
ATOM   4019  CA  LYS B 218      29.890  -6.356  12.053  1.00 10.00      B   
ATOM   4020  CB  LYS B 218      29.002  -6.987  10.973  1.00 10.00      B   
ATOM   4021  CG  LYS B 218      28.902  -8.503  11.048  1.00 10.00      B   
ATOM   4022  CD  LYS B 218      27.986  -9.053   9.966  1.00 10.00      B   
ATOM   4023  CE  LYS B 218      27.825 -10.559  10.094  1.00 10.00      B   
ATOM   4024  NZ  LYS B 218      26.975 -11.128   9.015  1.00 10.00      B   
ATOM   4025  HZ1 LYS B 218      27.466 -11.058   8.099  1.00 10.00      B   
ATOM   4026  HZ2 LYS B 218      26.076 -10.611   8.952  1.00 10.00      B   
ATOM   4027  HZ3 LYS B 218      26.772 -12.128   9.208  1.00 10.00      B   
ATOM   4028  C   LYS B 218      31.359  -6.645  11.761  1.00 10.00      B   
ATOM   4029  O   LYS B 218      31.928  -7.613  12.266  1.00 10.00      B   
ATOM   4030  N   TYR B 219      31.972  -5.796  10.949  1.00 10.00      B   
ATOM   4031  HN  TYR B 219      31.465  -5.038  10.579  1.00 10.00      B   
ATOM   4032  CA  TYR B 219      33.370  -5.963  10.581  1.00 10.00      B   
ATOM   4033  CB  TYR B 219      33.725  -5.073   9.388  1.00 10.00      B   
ATOM   4034  CG  TYR B 219      34.931  -5.543   8.605  1.00 10.00      B   
ATOM   4035  CD1 TYR B 219      34.804  -6.503   7.609  1.00 10.00      B   
ATOM   4036  CD2 TYR B 219      36.196  -5.024   8.856  1.00 10.00      B   
ATOM   4037  CE1 TYR B 219      35.900  -6.932   6.885  1.00 10.00      B   
ATOM   4038  CE2 TYR B 219      37.298  -5.448   8.138  1.00 10.00      B   
ATOM   4039  CZ  TYR B 219      37.144  -6.402   7.154  1.00 10.00      B   
ATOM   4040  OH  TYR B 219      38.238  -6.822   6.428  1.00 10.00      B   
ATOM   4041  HH  TYR B 219      38.984  -6.964   7.023  1.00 10.00      B   
ATOM   4042  C   TYR B 219      34.297  -5.670  11.757  1.00 10.00      B   
ATOM   4043  O   TYR B 219      35.193  -6.456  12.064  1.00 10.00      B   
ATOM   4044  N   PHE B 220      34.067  -4.550  12.429  1.00 10.00      B   
ATOM   4045  HN  PHE B 220      33.313  -3.974  12.163  1.00 10.00      B   
ATOM   4046  CA  PHE B 220      34.897  -4.157  13.562  1.00 10.00      B   
ATOM   4047  CB  PHE B 220      35.129  -2.643  13.561  1.00 10.00      B   
ATOM   4048  CG  PHE B 220      35.775  -2.126  12.307  1.00 10.00      B   
ATOM   4049  CD1 PHE B 220      37.027  -2.573  11.922  1.00 10.00      B   
ATOM   4050  CD2 PHE B 220      35.129  -1.192  11.513  1.00 10.00      B   
ATOM   4051  CE1 PHE B 220      37.623  -2.100  10.770  1.00 10.00      B   
ATOM   4052  CE2 PHE B 220      35.719  -0.713  10.360  1.00 10.00      B   
ATOM   4053  CZ  PHE B 220      36.968  -1.168   9.987  1.00 10.00      B   
ATOM   4054  C   PHE B 220      34.276  -4.596  14.883  1.00 10.00      B   
ATOM   4055  O   PHE B 220      34.570  -4.027  15.936  1.00 10.00      B   
ATOM   4056  N   GLN B 221      33.427  -5.618  14.816  1.00 10.00      B   
ATOM   4057  HN  GLN B 221      33.246  -6.025  13.945  1.00 10.00      B   
ATOM   4058  CA  GLN B 221      32.753  -6.148  15.997  1.00 10.00      B   
ATOM   4059  CB  GLN B 221      31.826  -7.309  15.623  1.00 10.00      B   
ATOM   4060  CG  GLN B 221      31.016  -7.850  16.793  1.00 10.00      B   
ATOM   4061  CD  GLN B 221      30.119  -9.010  16.411  1.00 10.00      B   
ATOM   4062  OE1 GLN B 221      30.417  -9.770  15.489  1.00 10.00      B   
ATOM   4063  NE2 GLN B 221      29.014  -9.164  17.123  1.00 10.00      B   
ATOM   4064 HE21 GLN B 221      28.839  -8.527  17.849  1.00 10.00      B   
ATOM   4065 HE22 GLN B 221      28.415  -9.906  16.897  1.00 10.00      B   
ATOM   4066  C   GLN B 221      33.753  -6.600  17.057  1.00 10.00      B   
ATOM   4067  O   GLN B 221      34.468  -7.591  16.875  1.00 10.00      B   
ATOM   4068  N   SER B 222      33.803  -5.848  18.155  1.00 10.00      B   
ATOM   4069  HN  SER B 222      33.218  -5.064  18.214  1.00 10.00      B   
ATOM   4070  CA  SER B 222      34.694  -6.143  19.275  1.00 10.00      B   
ATOM   4071  CB  SER B 222      34.335  -7.494  19.893  1.00 10.00      B   
ATOM   4072  OG  SER B 222      32.925  -7.668  19.919  1.00 10.00      B   
ATOM   4073  HG  SER B 222      32.498  -6.801  19.897  1.00 10.00      B   
ATOM   4074  C   SER B 222      36.166  -6.105  18.863  1.00 10.00      B   
ATOM   4075  O   SER B 222      37.026  -6.697  19.516  1.00 10.00      B   
ATOM   4076  N   ASN B 223      36.450  -5.401  17.779  1.00 10.00      B   
ATOM   4077  HN  ASN B 223      35.724  -4.939  17.302  1.00 10.00      B   
ATOM   4078  CA  ASN B 223      37.811  -5.285  17.284  1.00 10.00      B   
ATOM   4079  CB  ASN B 223      37.845  -5.449  15.760  1.00 10.00      B   
ATOM   4080  CG  ASN B 223      39.239  -5.305  15.177  1.00 10.00      B   
ATOM   4081  OD1 ASN B 223      40.243  -5.515  15.861  1.00 10.00      B   
ATOM   4082  ND2 ASN B 223      39.308  -4.964  13.900  1.00 10.00      B   
ATOM   4083 HD21 ASN B 223      38.470  -4.828  13.410  1.00 10.00      B   
ATOM   4084 HD22 ASN B 223      40.197  -4.842  13.502  1.00 10.00      B   
ATOM   4085  C   ASN B 223      38.403  -3.948  17.701  1.00 10.00      B   
ATOM   4086  O   ASN B 223      37.927  -2.892  17.285  1.00 10.00      B   
ATOM   4087  N   ALA B 224      39.442  -4.004  18.523  1.00 10.00      B   
ATOM   4088  HN  ALA B 224      39.780  -4.880  18.805  1.00 10.00      B   
ATOM   4089  CA  ALA B 224      40.095  -2.802  19.023  1.00 10.00      B   
ATOM   4090  CB  ALA B 224      40.835  -3.107  20.314  1.00 10.00      B   
ATOM   4091  C   ALA B 224      41.035  -2.184  17.993  1.00 10.00      B   
ATOM   4092  O   ALA B 224      41.645  -1.145  18.242  1.00 10.00      B   
ATOM   4093  N   GLU B 225      41.150  -2.821  16.837  1.00 10.00      B   
ATOM   4094  HN  GLU B 225      40.641  -3.647  16.692  1.00 10.00      B   
ATOM   4095  CA  GLU B 225      42.010  -2.322  15.775  1.00 10.00      B   
ATOM   4096  CB  GLU B 225      43.103  -3.344  15.457  1.00 10.00      B   
ATOM   4097  CG  GLU B 225      44.326  -2.769  14.763  1.00 10.00      B   
ATOM   4098  CD  GLU B 225      45.064  -1.755  15.613  1.00 10.00      B   
ATOM   4099  OE1 GLU B 225      45.255  -2.010  16.822  1.00 10.00      B   
ATOM   4100  OE2 GLU B 225      45.456  -0.699  15.074  1.00 10.00      B   
ATOM   4101  C   GLU B 225      41.185  -2.017  14.526  1.00 10.00      B   
ATOM   4102  O   GLU B 225      41.137  -2.818  13.589  1.00 10.00      B   
ATOM   4103  N   PRO B 226      40.511  -0.858  14.499  1.00 10.00      B   
ATOM   4104  CA  PRO B 226      39.680  -0.451  13.370  1.00 10.00      B   
ATOM   4105  CB  PRO B 226      38.850   0.722  13.922  1.00 10.00      B   
ATOM   4106  CG  PRO B 226      39.153   0.781  15.385  1.00 10.00      B   
ATOM   4107  CD  PRO B 226      40.506   0.158  15.555  1.00 10.00      B   
ATOM   4108  C   PRO B 226      40.528   0.011  12.192  1.00 10.00      B   
ATOM   4109  O   PRO B 226      40.985   1.154  12.150  1.00 10.00      B   
ATOM   4110  N   ARG B 227      40.758  -0.889  11.249  1.00 10.00      B   
ATOM   4111  HN  ARG B 227      40.388  -1.791  11.348  1.00 10.00      B   
ATOM   4112  CA  ARG B 227      41.547  -0.572  10.073  1.00 10.00      B   
ATOM   4113  CB  ARG B 227      42.902  -1.282  10.119  1.00 10.00      B   
ATOM   4114  CG  ARG B 227      43.799  -0.827  11.259  1.00 10.00      B   
ATOM   4115  CD  ARG B 227      45.159  -1.498  11.195  1.00 10.00      B   
ATOM   4116  NE  ARG B 227      45.970  -1.207  12.373  1.00 10.00      B   
ATOM   4117  HE  ARG B 227      45.493  -1.046  13.225  1.00 10.00      B   
ATOM   4118  CZ  ARG B 227      47.299  -1.160  12.375  1.00 10.00      B   
ATOM   4119  NH1 ARG B 227      47.983  -1.348  11.249  1.00 10.00      B   
ATOM   4120 HH11 ARG B 227      47.479  -1.541  10.353  1.00 10.00      B   
ATOM   4121 HH12 ARG B 227      49.027  -1.297  11.254  1.00 10.00      B   
ATOM   4122  NH2 ARG B 227      47.940  -0.914  13.508  1.00 10.00      B   
ATOM   4123 HH21 ARG B 227      48.984  -0.873  13.528  1.00 10.00      B   
ATOM   4124 HH22 ARG B 227      47.398  -0.759  14.391  1.00 10.00      B   
ATOM   4125  C   ARG B 227      40.791  -0.943   8.807  1.00 10.00      B   
ATOM   4126  O   ARG B 227      40.210  -2.025   8.714  1.00 10.00      B   
ATOM   4127  N   CYS B 228      40.794  -0.032   7.846  1.00 10.00      B   
ATOM   4128  HN  CYS B 228      41.280   0.812   7.995  1.00 10.00      B   
ATOM   4129  CA  CYS B 228      40.118  -0.236   6.576  1.00 10.00      B   
ATOM   4130  CB  CYS B 228      40.197   1.047   5.738  1.00 10.00      B   
ATOM   4131  SG  CYS B 228      39.514   0.919   4.068  1.00 10.00      B   
ATOM   4132  HG  CYS B 228      40.438   1.359   3.221  1.00 10.00      B   
ATOM   4133  C   CYS B 228      40.739  -1.409   5.819  1.00 10.00      B   
ATOM   4134  O   CYS B 228      41.963  -1.536   5.756  1.00 10.00      B   
ATOM   4135  N   PRO B 229      39.896  -2.291   5.253  1.00 10.00      B   
ATOM   4136  CA  PRO B 229      40.355  -3.465   4.494  1.00 10.00      B   
ATOM   4137  CB  PRO B 229      39.055  -4.083   3.968  1.00 10.00      B   
ATOM   4138  CG  PRO B 229      38.005  -3.601   4.907  1.00 10.00      B   
ATOM   4139  CD  PRO B 229      38.428  -2.224   5.326  1.00 10.00      B   
ATOM   4140  C   PRO B 229      41.250  -3.068   3.322  1.00 10.00      B   
ATOM   4141  O   PRO B 229      42.087  -3.849   2.869  1.00 10.00      B   
ATOM   4142  N   HIS B 230      41.070  -1.849   2.839  1.00 10.00      B   
ATOM   4143  HN  HIS B 230      40.396  -1.267   3.251  1.00 10.00      B   
ATOM   4144  CA  HIS B 230      41.857  -1.344   1.731  1.00 10.00      B   
ATOM   4145  CB  HIS B 230      40.942  -0.719   0.674  1.00 10.00      B   
ATOM   4146  CG  HIS B 230      41.650  -0.261  -0.564  1.00 10.00      B   
ATOM   4147  ND1 HIS B 230      42.089  -1.109  -1.556  1.00 10.00      B   
ATOM   4148  HD1 HIS B 230      41.981  -2.088  -1.571  1.00 10.00      B   
ATOM   4149  CD2 HIS B 230      42.005   0.986  -0.957  1.00 10.00      B   
ATOM   4150  CE1 HIS B 230      42.676  -0.370  -2.502  1.00 10.00      B   
ATOM   4151  NE2 HIS B 230      42.652   0.912  -2.187  1.00 10.00      B   
ATOM   4152  C   HIS B 230      42.868  -0.321   2.238  1.00 10.00      B   
ATOM   4153  O   HIS B 230      42.501   0.622   2.940  1.00 10.00      B   
ATOM   4154  N   CYS B 231      44.139  -0.550   1.909  1.00 10.00      B   
ATOM   4155  HN  CYS B 231      44.345  -1.349   1.376  1.00 10.00      B   
ATOM   4156  CA  CYS B 231      45.246   0.330   2.302  1.00 10.00      B   
ATOM   4157  CB  CYS B 231      44.987   1.794   1.918  1.00 10.00      B   
ATOM   4158  SG  CYS B 231      46.441   2.866   1.993  1.00 10.00      B   
ATOM   4159  HG  CYS B 231      47.216   2.428   2.976  1.00 10.00      B   
ATOM   4160  C   CYS B 231      45.597   0.198   3.784  1.00 10.00      B   
ATOM   4161  O   CYS B 231      46.667   0.637   4.216  1.00 10.00      B   
ATOM   4162  N   ASN B 232      44.702  -0.423   4.550  1.00 10.00      B   
ATOM   4163  HN  ASN B 232      43.877  -0.755   4.137  1.00 10.00      B   
ATOM   4164  CA  ASN B 232      44.897  -0.620   5.985  1.00 10.00      B   
ATOM   4165  CB  ASN B 232      46.130  -1.486   6.276  1.00 10.00      B   
ATOM   4166  CG  ASN B 232      46.093  -2.135   7.650  1.00 10.00      B   
ATOM   4167  OD1 ASN B 232      46.815  -1.731   8.564  1.00 10.00      B   
ATOM   4168  ND2 ASN B 232      45.256  -3.151   7.803  1.00 10.00      B   
ATOM   4169 HD21 ASN B 232      44.716  -3.426   7.033  1.00 10.00      B   
ATOM   4170 HD22 ASN B 232      45.213  -3.590   8.679  1.00 10.00      B   
ATOM   4171  C   ASN B 232      44.960   0.719   6.715  1.00 10.00      B   
ATOM   4172  O   ASN B 232      45.807   0.939   7.582  1.00 10.00      B   
ATOM   4173  N   ASP B 233      44.063   1.617   6.333  1.00 10.00      B   
ATOM   4174  HN  ASP B 233      43.434   1.386   5.620  1.00 10.00      B   
ATOM   4175  CA  ASP B 233      43.983   2.938   6.948  1.00 10.00      B   
ATOM   4176  CB  ASP B 233      43.233   3.917   6.033  1.00 10.00      B   
ATOM   4177  CG  ASP B 233      43.030   5.285   6.666  1.00 10.00      B   
ATOM   4178  OD1 ASP B 233      43.988   5.808   7.273  1.00 10.00      B   
ATOM   4179  OD2 ASP B 233      41.919   5.851   6.543  1.00 10.00      B   
ATOM   4180  C   ASP B 233      43.265   2.832   8.283  1.00 10.00      B   
ATOM   4181  O   ASP B 233      42.405   1.972   8.459  1.00 10.00      B   
ATOM   4182  N   TYR B 234      43.615   3.693   9.216  1.00 10.00      B   
ATOM   4183  HN  TYR B 234      44.284   4.380   9.009  1.00 10.00      B   
ATOM   4184  CA  TYR B 234      42.989   3.673  10.526  1.00 10.00      B   
ATOM   4185  CB  TYR B 234      43.841   4.418  11.553  1.00 10.00      B   
ATOM   4186  CG  TYR B 234      45.281   3.972  11.599  1.00 10.00      B   
ATOM   4187  CD1 TYR B 234      46.311   4.890  11.459  1.00 10.00      B   
ATOM   4188  CD2 TYR B 234      45.611   2.636  11.777  1.00 10.00      B   
ATOM   4189  CE1 TYR B 234      47.631   4.491  11.497  1.00 10.00      B   
ATOM   4190  CE2 TYR B 234      46.929   2.228  11.817  1.00 10.00      B   
ATOM   4191  CZ  TYR B 234      47.933   3.159  11.676  1.00 10.00      B   
ATOM   4192  OH  TYR B 234      49.248   2.757  11.713  1.00 10.00      B   
ATOM   4193  HH  TYR B 234      49.697   3.209  12.439  1.00 10.00      B   
ATOM   4194  C   TYR B 234      41.603   4.289  10.446  1.00 10.00      B   
ATOM   4195  O   TYR B 234      41.446   5.407   9.964  1.00 10.00      B   
ATOM   4196  N   TRP B 235      40.608   3.549  10.908  1.00 10.00      B   
ATOM   4197  HN  TRP B 235      40.808   2.663  11.288  1.00 10.00      B   
ATOM   4198  CA  TRP B 235      39.230   4.012  10.888  1.00 10.00      B   
ATOM   4199  CB  TRP B 235      38.274   2.815  10.897  1.00 10.00      B   
ATOM   4200  CG  TRP B 235      36.937   3.091  10.278  1.00 10.00      B   
ATOM   4201  CD1 TRP B 235      35.747   3.248  10.928  1.00 10.00      B   
ATOM   4202  CD2 TRP B 235      36.653   3.232   8.883  1.00 10.00      B   
ATOM   4203  NE1 TRP B 235      34.741   3.482  10.022  1.00 10.00      B   
ATOM   4204  HE1 TRP B 235      33.789   3.629  10.244  1.00 10.00      B   
ATOM   4205  CE2 TRP B 235      35.272   3.478   8.760  1.00 10.00      B   
ATOM   4206  CE3 TRP B 235      37.433   3.179   7.724  1.00 10.00      B   
ATOM   4207  CZ2 TRP B 235      34.653   3.669   7.527  1.00 10.00      B   
ATOM   4208  CZ3 TRP B 235      36.817   3.367   6.501  1.00 10.00      B   
ATOM   4209  CH2 TRP B 235      35.441   3.611   6.412  1.00 10.00      B   
ATOM   4210  C   TRP B 235      38.967   4.910  12.094  1.00 10.00      B   
ATOM   4211  O   TRP B 235      38.899   4.435  13.230  1.00 10.00      B   
ATOM   4212  N   PRO B 236      38.845   6.225  11.866  1.00 10.00      B   
ATOM   4213  CA  PRO B 236      38.601   7.192  12.925  1.00 10.00      B   
ATOM   4214  CB  PRO B 236      39.309   8.431  12.384  1.00 10.00      B   
ATOM   4215  CG  PRO B 236      39.151   8.343  10.899  1.00 10.00      B   
ATOM   4216  CD  PRO B 236      38.958   6.886  10.553  1.00 10.00      B   
ATOM   4217  C   PRO B 236      37.115   7.480  13.110  1.00 10.00      B   
ATOM   4218  O   PRO B 236      36.731   8.281  13.964  1.00 10.00      B   
ATOM   4219  N   HIS B 237      36.289   6.828  12.308  1.00 10.00      B   
ATOM   4220  HN  HIS B 237      36.659   6.196  11.657  1.00 10.00      B   
ATOM   4221  CA  HIS B 237      34.848   7.017  12.377  1.00 10.00      B   
ATOM   4222  CB  HIS B 237      34.180   6.646  11.047  1.00 10.00      B   
ATOM   4223  CG  HIS B 237      34.705   7.403   9.861  1.00 10.00      B   
ATOM   4224  ND1 HIS B 237      34.051   8.502   9.362  1.00 10.00      B   
ATOM   4225  CD2 HIS B 237      35.823   7.182   9.128  1.00 10.00      B   
ATOM   4226  CE1 HIS B 237      34.782   8.924   8.344  1.00 10.00      B   
ATOM   4227  NE2 HIS B 237      35.867   8.156   8.163  1.00 10.00      B   
ATOM   4228  HE2 HIS B 237      36.679   8.422   7.661  1.00 10.00      B   
ATOM   4229  C   HIS B 237      34.258   6.198  13.515  1.00 10.00      B   
ATOM   4230  O   HIS B 237      34.887   5.258  13.999  1.00 10.00      B   
ATOM   4231  N   GLU B 238      33.062   6.573  13.947  1.00 10.00      B   
ATOM   4232  HN  GLU B 238      32.625   7.342  13.526  1.00 10.00      B   
ATOM   4233  CA  GLU B 238      32.377   5.882  15.032  1.00 10.00      B   
ATOM   4234  CB  GLU B 238      31.034   6.565  15.311  1.00 10.00      B   
ATOM   4235  CG  GLU B 238      30.064   5.742  16.145  1.00 10.00      B   
ATOM   4236  CD  GLU B 238      28.726   6.423  16.310  1.00 10.00      B   
ATOM   4237  OE1 GLU B 238      27.880   6.318  15.398  1.00 10.00      B   
ATOM   4238  OE2 GLU B 238      28.519   7.080  17.349  1.00 10.00      B   
ATOM   4239  C   GLU B 238      32.151   4.409  14.697  1.00 10.00      B   
ATOM   4240  O   GLU B 238      31.656   4.079  13.619  1.00 10.00      B   
ATOM   4241  N   ILE B 239      32.527   3.534  15.622  1.00 10.00      B   
ATOM   4242  HN  ILE B 239      32.932   3.861  16.451  1.00 10.00      B   
ATOM   4243  CA  ILE B 239      32.347   2.101  15.443  1.00 10.00      B   
ATOM   4244  CB  ILE B 239      33.581   1.294  15.912  1.00 10.00      B   
ATOM   4245  CG1 ILE B 239      34.842   1.735  15.163  1.00 10.00      B   
ATOM   4246  CG2 ILE B 239      33.351  -0.201  15.727  1.00 10.00      B   
ATOM   4247  CD1 ILE B 239      35.729   2.674  15.953  1.00 10.00      B   
ATOM   4248  C   ILE B 239      31.119   1.648  16.228  1.00 10.00      B   
ATOM   4249  O   ILE B 239      31.151   1.570  17.457  1.00 10.00      B   
ATOM   4250  N   PRO B 240      30.009   1.381  15.529  1.00 10.00      B   
ATOM   4251  CA  PRO B 240      28.764   0.946  16.153  1.00 10.00      B   
ATOM   4252  CB  PRO B 240      27.698   1.213  15.072  1.00 10.00      B   
ATOM   4253  CG  PRO B 240      28.423   1.830  13.916  1.00 10.00      B   
ATOM   4254  CD  PRO B 240      29.872   1.474  14.077  1.00 10.00      B   
ATOM   4255  C   PRO B 240      28.795  -0.538  16.501  1.00 10.00      B   
ATOM   4256  O   PRO B 240      29.746  -1.245  16.168  1.00 10.00      B   
ATOM   4257  N   LYS B 241      27.752  -1.003  17.170  1.00 10.00      B   
ATOM   4258  HN  LYS B 241      27.023  -0.392  17.406  1.00 10.00      B   
ATOM   4259  CA  LYS B 241      27.654  -2.403  17.552  1.00 10.00      B   
ATOM   4260  CB  LYS B 241      27.379  -2.537  19.054  1.00 10.00      B   
ATOM   4261  CG  LYS B 241      28.305  -1.714  19.937  1.00 10.00      B   
ATOM   4262  CD  LYS B 241      27.607  -0.465  20.449  1.00 10.00      B   
ATOM   4263  CE  LYS B 241      28.569   0.451  21.187  1.00 10.00      B   
ATOM   4264  NZ  LYS B 241      27.847   1.477  21.988  1.00 10.00      B   
ATOM   4265  HZ1 LYS B 241      28.511   2.206  22.319  1.00 10.00      B   
ATOM   4266  HZ2 LYS B 241      27.399   1.033  22.817  1.00 10.00      B   
ATOM   4267  HZ3 LYS B 241      27.109   1.929  21.412  1.00 10.00      B   
ATOM   4268  C   LYS B 241      26.539  -3.068  16.758  1.00 10.00      B   
ATOM   4269  O   LYS B 241      25.636  -2.387  16.266  1.00 10.00      B   
ATOM   4270  N   VAL B 242      26.605  -4.387  16.628  1.00 10.00      B   
ATOM   4271  HN  VAL B 242      27.352  -4.874  17.042  1.00 10.00      B   
ATOM   4272  CA  VAL B 242      25.589  -5.126  15.890  1.00 10.00      B   
ATOM   4273  CB  VAL B 242      25.913  -6.633  15.784  1.00 10.00      B   
ATOM   4274  CG1 VAL B 242      27.197  -6.852  14.997  1.00 10.00      B   
ATOM   4275  CG2 VAL B 242      26.008  -7.276  17.161  1.00 10.00      B   
ATOM   4276  C   VAL B 242      24.207  -4.928  16.513  1.00 10.00      B   
ATOM   4277  O   VAL B 242      24.081  -4.758  17.730  1.00 10.00      B   
ATOM   4278  N   PHE B 243      23.183  -4.930  15.668  1.00 10.00      B   
ATOM   4279  HN  PHE B 243      23.356  -5.064  14.714  1.00 10.00      B   
ATOM   4280  CA  PHE B 243      21.809  -4.746  16.117  1.00 10.00      B   
ATOM   4281  CB  PHE B 243      20.871  -4.562  14.913  1.00 10.00      B   
ATOM   4282  CG  PHE B 243      19.410  -4.505  15.272  1.00 10.00      B   
ATOM   4283  CD1 PHE B 243      18.586  -5.598  15.050  1.00 10.00      B   
ATOM   4284  CD2 PHE B 243      18.862  -3.363  15.834  1.00 10.00      B   
ATOM   4285  CE1 PHE B 243      17.246  -5.554  15.384  1.00 10.00      B   
ATOM   4286  CE2 PHE B 243      17.522  -3.312  16.170  1.00 10.00      B   
ATOM   4287  CZ  PHE B 243      16.714  -4.410  15.944  1.00 10.00      B   
ATOM   4288  C   PHE B 243      21.347  -5.920  16.973  1.00 10.00      B   
ATOM   4289  O   PHE B 243      21.269  -7.054  16.498  1.00 10.00      B   
ATOM   4290  N   ASP B 244      21.063  -5.645  18.237  1.00 10.00      B   
ATOM   4291  HN  ASP B 244      21.172  -4.726  18.564  1.00 10.00      B   
ATOM   4292  CA  ASP B 244      20.598  -6.672  19.156  1.00 10.00      B   
ATOM   4293  CB  ASP B 244      21.578  -6.861  20.314  1.00 10.00      B   
ATOM   4294  CG  ASP B 244      21.241  -8.070  21.160  1.00 10.00      B   
ATOM   4295  OD1 ASP B 244      21.133  -7.930  22.395  1.00 10.00      B   
ATOM   4296  OD2 ASP B 244      21.089  -9.173  20.594  1.00 10.00      B   
ATOM   4297  C   ASP B 244      19.216  -6.317  19.687  1.00 10.00      B   
ATOM   4298  O   ASP B 244      19.037  -5.288  20.341  1.00 10.00      B   
ATOM   4299  N   PRO B 245      18.217  -7.156  19.383  1.00 10.00      B   
ATOM   4300  CA  PRO B 245      16.831  -6.945  19.817  1.00 10.00      B   
ATOM   4301  CB  PRO B 245      16.087  -8.163  19.259  1.00 10.00      B   
ATOM   4302  CG  PRO B 245      16.948  -8.662  18.152  1.00 10.00      B   
ATOM   4303  CD  PRO B 245      18.358  -8.381  18.578  1.00 10.00      B   
ATOM   4304  C   PRO B 245      16.691  -6.901  21.336  1.00 10.00      B   
ATOM   4305  O   PRO B 245      16.993  -7.876  22.030  1.00 10.00      B   
ATOM   4306  N   GLU B 246      16.246  -5.759  21.842  1.00 10.00      B   
ATOM   4307  HN  GLU B 246      16.043  -5.017  21.237  1.00 10.00      B   
ATOM   4308  CB  GLU B 246      17.055  -4.576  23.836  1.00 10.00      B   
ATOM   4309  CG  GLU B 246      18.400  -5.180  24.192  1.00 10.00      B   
ATOM   4310  CD  GLU B 246      19.271  -4.210  24.956  1.00 10.00      B   
ATOM   4311  OE1 GLU B 246      19.175  -4.171  26.203  1.00 10.00      B   
ATOM   4312  OE2 GLU B 246      20.055  -3.482  24.316  1.00 10.00      B   
ATOM   4313  CA  GLU B 246      16.045  -5.572  23.271  1.00 10.00      B   
ATOM   4314  C   GLU B 246      14.636  -5.069  23.536  1.00 10.00      B   
ATOM   4315  O   GLU B 246      14.071  -4.402  22.644  1.00 10.00      B   
ATOM   4316  OXT GLU B 246      14.103  -5.333  24.631  1.00 10.00      B   
END
