# Supplementary material for: COZOID: contact zone identifier for visual analysis of protein-protein interactions
Source: BMC Bioinformatics. 2018 Apr 6;19:125. doi: 10.1186/s12859-018-2113-6 (PMC5889581; doi:10.1186/s12859-018-2113-6)
Supplement: Supplementary file 3 — Example data. Testing dataset used in the manuscript. (ZIP 2662 kb) [file 12859_2018_2113_MOESM3_ESM.zip › Test_data_COZOID/cluster1_2.pdb]

REMARK FILENAME="/data/home/enm009/home_crm03_476795202/CREAM476795202/DIRAC_"
REMARK ===============================================================
REMARK HADDOCK run for complex
REMARK final NOE weights: unambig 50 amb: 50
REMARK ===============================================================
REMARK            total,bonds,angles,improper,dihe,vdw,elec,air,cdih,coup,sani,vean,dani
REMARK energies: -205.548, 0, 0, 0, 0, -46.3798, -163.492, 4.32372, 0, 0, 0, 0, 0
REMARK ===============================================================
REMARK            bonds,angles,impropers,dihe,air,cdih,coup,sani,vean,dani
REMARK rms-dev.: 0,0,0,0,8.155904E-02,0,0, 0, 0, 0
REMARK ===============================================================
REMARK               air,cdih,coup,sani,vean,dani
REMARK               >0.3,>5,>1,>0,>5,>0.2
REMARK violations.: 0, 0, 0, 0, 0, 0
REMARK ===============================================================
REMARK                        CVpartition#,violations,rms
REMARK AIRs cross-validation: 1, 1, 0.774419
REMARK ===============================================================
REMARK NCS energy: 0
REMARK ===============================================================
REMARK Symmetry energy: 0
REMARK ===============================================================
REMARK Desolvation energy: -22.7456
REMARK Internal energy free molecules: 8423.47
REMARK Internal energy complex: -17163.4
REMARK Binding energy: -25819.5
REMARK ===============================================================
REMARK buried surface area: 1845.35
REMARK ===============================================================
REMARK water - chain1: 0 0 0
REMARK water - chain2: 0 0 0
REMARK water - chain3: 0 0 0
REMARK water - chain4: 0 0 0
REMARK water - chain5: 0 0 0
REMARK water - chain6: 0 0 0
REMARK ===============================================================
REMARK water - water: 0 0 0
REMARK ===============================================================
REMARK DATE:08-Dec-2015  19:54:09       created by user: enm009
REMARK VERSION:1.2
ATOM      1  C   GLY A  78       7.274  -2.642  28.877  1.00 10.00      A   
ATOM      2  O   GLY A  78       6.249  -2.056  29.239  1.00 10.00      A   
ATOM      3  N   GLY A  78       5.955  -4.577  28.015  1.00 10.00      A   
ATOM      4  HT1 GLY A  78       5.905  -5.613  27.994  1.00 10.00      A   
ATOM      5  HT2 GLY A  78       5.862  -4.221  27.042  1.00 10.00      A   
ATOM      6  HT3 GLY A  78       5.163  -4.217  28.580  1.00 10.00      A   
ATOM      7  CA  GLY A  78       7.244  -4.135  28.607  1.00 10.00      A   
ATOM      8  N   PRO A  79       8.443  -1.997  28.712  1.00 10.00      A   
ATOM      9  CA  PRO A  79       8.592  -0.555  28.940  1.00 10.00      A   
ATOM     10  CB  PRO A  79      10.063  -0.277  28.600  1.00 10.00      A   
ATOM     11  CG  PRO A  79      10.508  -1.452  27.796  1.00 10.00      A   
ATOM     12  CD  PRO A  79       9.707  -2.620  28.288  1.00 10.00      A   
ATOM     13  C   PRO A  79       7.668   0.250  28.020  1.00 10.00      A   
ATOM     14  O   PRO A  79       7.338  -0.192  26.917  1.00 10.00      A   
ATOM     15  N   ARG A  80       7.239   1.417  28.480  1.00 10.00      A   
ATOM     16  HN  ARG A  80       7.532   1.719  29.366  1.00 10.00      A   
ATOM     17  CA  ARG A  80       6.343   2.264  27.701  1.00 10.00      A   
ATOM     18  CB  ARG A  80       4.945   2.299  28.331  1.00 10.00      A   
ATOM     19  CG  ARG A  80       4.235   0.957  28.394  1.00 10.00      A   
ATOM     20  CD  ARG A  80       4.050   0.369  27.009  1.00 10.00      A   
ATOM     21  NE  ARG A  80       3.264  -0.862  27.039  1.00 10.00      A   
ATOM     22  HE  ARG A  80       2.394  -0.832  27.505  1.00 10.00      A   
ATOM     23  CZ  ARG A  80       3.639  -2.003  26.465  1.00 10.00      A   
ATOM     24  NH1 ARG A  80       4.818  -2.107  25.860  1.00 10.00      A   
ATOM     25 HH11 ARG A  80       5.087  -3.015  25.400  1.00 10.00      A   
ATOM     26 HH12 ARG A  80       5.479  -1.300  25.846  1.00 10.00      A   
ATOM     27  NH2 ARG A  80       2.838  -3.051  26.503  1.00 10.00      A   
ATOM     28 HH21 ARG A  80       3.130  -3.953  26.058  1.00 10.00      A   
ATOM     29 HH22 ARG A  80       1.897  -2.982  26.974  1.00 10.00      A   
ATOM     30  C   ARG A  80       6.881   3.687  27.577  1.00 10.00      A   
ATOM     31  O   ARG A  80       6.441   4.591  28.291  1.00 10.00      A   
ATOM     32  N   SER A  81       7.839   3.881  26.683  1.00 10.00      A   
ATOM     33  HN  SER A  81       8.174   3.118  26.164  1.00 10.00      A   
ATOM     34  CA  SER A  81       8.423   5.197  26.459  1.00 10.00      A   
ATOM     35  CB  SER A  81       9.793   5.040  25.798  1.00 10.00      A   
ATOM     36  OG  SER A  81      10.309   3.737  26.020  1.00 10.00      A   
ATOM     37  HG  SER A  81      11.108   3.797  26.557  1.00 10.00      A   
ATOM     38  C   SER A  81       7.509   6.039  25.567  1.00 10.00      A   
ATOM     39  O   SER A  81       6.710   5.491  24.805  1.00 10.00      A   
ATOM     40  N   GLN A  82       7.628   7.364  25.663  1.00 10.00      A   
ATOM     41  HN  GLN A  82       8.279   7.741  26.293  1.00 10.00      A   
ATOM     42  CA  GLN A  82       6.812   8.274  24.858  1.00 10.00      A   
ATOM     43  CB  GLN A  82       7.164   9.728  25.185  1.00 10.00      A   
ATOM     44  CG  GLN A  82       6.295  10.758  24.478  1.00 10.00      A   
ATOM     45  CD  GLN A  82       6.902  12.147  24.484  1.00 10.00      A   
ATOM     46  OE1 GLN A  82       7.654  12.508  25.389  1.00 10.00      A   
ATOM     47  NE2 GLN A  82       6.573  12.940  23.477  1.00 10.00      A   
ATOM     48 HE21 GLN A  82       5.961  12.587  22.784  1.00 10.00      A   
ATOM     49 HE22 GLN A  82       6.951  13.846  23.455  1.00 10.00      A   
ATOM     50  C   GLN A  82       7.025   8.013  23.370  1.00 10.00      A   
ATOM     51  O   GLN A  82       6.074   7.969  22.588  1.00 10.00      A   
ATOM     52  N   LYS A  83       8.286   7.815  23.001  1.00 10.00      A   
ATOM     53  HN  LYS A  83       8.988   7.860  23.682  1.00 10.00      A   
ATOM     54  CA  LYS A  83       8.664   7.549  21.620  1.00 10.00      A   
ATOM     55  CB  LYS A  83      10.184   7.402  21.522  1.00 10.00      A   
ATOM     56  CG  LYS A  83      10.770   7.804  20.180  1.00 10.00      A   
ATOM     57  CD  LYS A  83      12.035   8.623  20.365  1.00 10.00      A   
ATOM     58  CE  LYS A  83      12.448   9.308  19.074  1.00 10.00      A   
ATOM     59  NZ  LYS A  83      13.323  10.481  19.333  1.00 10.00      A   
ATOM     60  HZ1 LYS A  83      13.490  11.006  18.452  1.00 10.00      A   
ATOM     61  HZ2 LYS A  83      14.238  10.170  19.716  1.00 10.00      A   
ATOM     62  HZ3 LYS A  83      12.872  11.117  20.022  1.00 10.00      A   
ATOM     63  C   LYS A  83       7.980   6.286  21.102  1.00 10.00      A   
ATOM     64  O   LYS A  83       7.632   6.193  19.929  1.00 10.00      A   
ATOM     65  N   GLN A  84       7.778   5.321  21.992  1.00 10.00      A   
ATOM     66  HN  GLN A  84       8.059   5.463  22.917  1.00 10.00      A   
ATOM     67  CA  GLN A  84       7.133   4.065  21.629  1.00 10.00      A   
ATOM     68  CB  GLN A  84       7.309   3.027  22.739  1.00 10.00      A   
ATOM     69  CG  GLN A  84       8.721   2.487  22.879  1.00 10.00      A   
ATOM     70  CD  GLN A  84       8.811   1.366  23.896  1.00 10.00      A   
ATOM     71  OE1 GLN A  84       7.842   0.640  24.126  1.00 10.00      A   
ATOM     72  NE2 GLN A  84       9.971   1.216  24.513  1.00 10.00      A   
ATOM     73 HE21 GLN A  84      10.702   1.830  24.285  1.00 10.00      A   
ATOM     74 HE22 GLN A  84      10.053   0.498  25.172  1.00 10.00      A   
ATOM     75  C   GLN A  84       5.649   4.274  21.356  1.00 10.00      A   
ATOM     76  O   GLN A  84       5.099   3.724  20.405  1.00 10.00      A   
ATOM     77  N   LEU A  85       5.012   5.080  22.194  1.00 10.00      A   
ATOM     78  HN  LEU A  85       5.514   5.498  22.924  1.00 10.00      A   
ATOM     79  CA  LEU A  85       3.589   5.362  22.057  1.00 10.00      A   
ATOM     80  CB  LEU A  85       3.093   6.208  23.235  1.00 10.00      A   
ATOM     81  CG  LEU A  85       3.437   5.688  24.635  1.00 10.00      A   
ATOM     82  CD1 LEU A  85       2.911   6.634  25.701  1.00 10.00      A   
ATOM     83  CD2 LEU A  85       2.888   4.286  24.846  1.00 10.00      A   
ATOM     84  C   LEU A  85       3.294   6.067  20.738  1.00 10.00      A   
ATOM     85  O   LEU A  85       2.366   5.697  20.018  1.00 10.00      A   
ATOM     86  N   GLU A  86       4.102   7.073  20.423  1.00 10.00      A   
ATOM     87  HN  GLU A  86       4.828   7.314  21.042  1.00 10.00      A   
ATOM     88  CA  GLU A  86       3.936   7.835  19.190  1.00 10.00      A   
ATOM     89  CB  GLU A  86       4.782   9.112  19.222  1.00 10.00      A   
ATOM     90  CG  GLU A  86       4.207  10.191  20.127  1.00 10.00      A   
ATOM     91  CD  GLU A  86       5.180  11.311  20.439  1.00 10.00      A   
ATOM     92  OE1 GLU A  86       6.180  11.472  19.706  1.00 10.00      A   
ATOM     93  OE2 GLU A  86       4.939  12.048  21.422  1.00 10.00      A   
ATOM     94  C   GLU A  86       4.253   6.992  17.957  1.00 10.00      A   
ATOM     95  O   GLU A  86       3.721   7.229  16.874  1.00 10.00      A   
ATOM     96  N   LEU A  87       5.118   6.005  18.130  1.00 10.00      A   
ATOM     97  HN  LEU A  87       5.520   5.871  19.014  1.00 10.00      A   
ATOM     98  CA  LEU A  87       5.496   5.126  17.034  1.00 10.00      A   
ATOM     99  CB  LEU A  87       6.847   4.467  17.323  1.00 10.00      A   
ATOM    100  CG  LEU A  87       7.405   3.557  16.229  1.00 10.00      A   
ATOM    101  CD1 LEU A  87       7.749   4.362  14.985  1.00 10.00      A   
ATOM    102  CD2 LEU A  87       8.620   2.793  16.734  1.00 10.00      A   
ATOM    103  C   LEU A  87       4.433   4.054  16.815  1.00 10.00      A   
ATOM    104  O   LEU A  87       4.117   3.697  15.680  1.00 10.00      A   
ATOM    105  N   LYS A  88       3.868   3.559  17.910  1.00 10.00      A   
ATOM    106  HN  LYS A  88       4.148   3.900  18.788  1.00 10.00      A   
ATOM    107  CA  LYS A  88       2.855   2.517  17.844  1.00 10.00      A   
ATOM    108  CB  LYS A  88       2.545   1.953  19.230  1.00 10.00      A   
ATOM    109  CG  LYS A  88       2.465   0.435  19.260  1.00 10.00      A   
ATOM    110  CD  LYS A  88       3.793  -0.190  18.860  1.00 10.00      A   
ATOM    111  CE  LYS A  88       3.630  -1.649  18.466  1.00 10.00      A   
ATOM    112  NZ  LYS A  88       2.943  -1.794  17.157  1.00 10.00      A   
ATOM    113  HZ1 LYS A  88       3.568  -1.453  16.387  1.00 10.00      A   
ATOM    114  HZ2 LYS A  88       2.070  -1.236  17.148  1.00 10.00      A   
ATOM    115  HZ3 LYS A  88       2.707  -2.792  16.983  1.00 10.00      A   
ATOM    116  C   LYS A  88       1.583   2.990  17.152  1.00 10.00      A   
ATOM    117  O   LYS A  88       0.978   2.239  16.384  1.00 10.00      A   
ATOM    118  N   VAL A  89       1.180   4.229  17.411  1.00 10.00      A   
ATOM    119  HN  VAL A  89       1.698   4.787  18.032  1.00 10.00      A   
ATOM    120  CA  VAL A  89      -0.022   4.772  16.785  1.00 10.00      A   
ATOM    121  CB  VAL A  89      -0.498   6.097  17.424  1.00 10.00      A   
ATOM    122  CG1 VAL A  89      -0.953   5.874  18.858  1.00 10.00      A   
ATOM    123  CG2 VAL A  89       0.580   7.167  17.360  1.00 10.00      A   
ATOM    124  C   VAL A  89       0.189   4.953  15.284  1.00 10.00      A   
ATOM    125  O   VAL A  89      -0.765   4.927  14.506  1.00 10.00      A   
ATOM    126  N   SER A  90       1.448   5.113  14.887  1.00 10.00      A   
ATOM    127  HN  SER A  90       2.162   5.118  15.558  1.00 10.00      A   
ATOM    128  CA  SER A  90       1.797   5.279  13.487  1.00 10.00      A   
ATOM    129  CB  SER A  90       3.272   5.676  13.363  1.00 10.00      A   
ATOM    130  OG  SER A  90       3.581   6.151  12.065  1.00 10.00      A   
ATOM    131  HG  SER A  90       4.413   6.643  12.097  1.00 10.00      A   
ATOM    132  C   SER A  90       1.529   3.976  12.735  1.00 10.00      A   
ATOM    133  O   SER A  90       0.856   3.967  11.702  1.00 10.00      A   
ATOM    134  N   GLU A  91       2.034   2.872  13.279  1.00 10.00      A   
ATOM    135  HN  GLU A  91       2.556   2.942  14.106  1.00 10.00      A   
ATOM    136  CA  GLU A  91       1.841   1.560  12.669  1.00 10.00      A   
ATOM    137  CB  GLU A  91       2.645   0.495  13.422  1.00 10.00      A   
ATOM    138  CG  GLU A  91       4.147   0.739  13.457  1.00 10.00      A   
ATOM    139  CD  GLU A  91       4.882  -0.300  14.285  1.00 10.00      A   
ATOM    140  OE1 GLU A  91       4.382  -0.650  15.376  1.00 10.00      A   
ATOM    141  OE2 GLU A  91       5.953  -0.770  13.848  1.00 10.00      A   
ATOM    142  C   GLU A  91       0.360   1.187  12.672  1.00 10.00      A   
ATOM    143  O   GLU A  91      -0.130   0.522  11.759  1.00 10.00      A   
ATOM    144  N   LEU A  92      -0.347   1.641  13.701  1.00 10.00      A   
ATOM    145  HN  LEU A  92       0.104   2.183  14.384  1.00 10.00      A   
ATOM    146  CA  LEU A  92      -1.768   1.361  13.848  1.00 10.00      A   
ATOM    147  CB  LEU A  92      -2.263   1.844  15.214  1.00 10.00      A   
ATOM    148  CG  LEU A  92      -3.052   0.829  16.048  1.00 10.00      A   
ATOM    149  CD1 LEU A  92      -3.154   1.293  17.492  1.00 10.00      A   
ATOM    150  CD2 LEU A  92      -4.439   0.606  15.460  1.00 10.00      A   
ATOM    151  C   LEU A  92      -2.590   1.996  12.727  1.00 10.00      A   
ATOM    152  O   LEU A  92      -3.367   1.314  12.058  1.00 10.00      A   
ATOM    153  N   VAL A  93      -2.401   3.295  12.505  1.00 10.00      A   
ATOM    154  HN  VAL A  93      -1.743   3.786  13.046  1.00 10.00      A   
ATOM    155  CA  VAL A  93      -3.152   4.003  11.471  1.00 10.00      A   
ATOM    156  CB  VAL A  93      -3.010   5.541  11.552  1.00 10.00      A   
ATOM    157  CG1 VAL A  93      -3.643   6.071  12.830  1.00 10.00      A   
ATOM    158  CG2 VAL A  93      -1.556   5.973  11.454  1.00 10.00      A   
ATOM    159  C   VAL A  93      -2.829   3.501  10.063  1.00 10.00      A   
ATOM    160  O   VAL A  93      -3.722   3.393   9.219  1.00 10.00      A   
ATOM    161  N   GLN A  94      -1.563   3.178   9.816  1.00 10.00      A   
ATOM    162  HN  GLN A  94      -0.893   3.273  10.530  1.00 10.00      A   
ATOM    163  CA  GLN A  94      -1.150   2.684   8.505  1.00 10.00      A   
ATOM    164  CB  GLN A  94       0.374   2.595   8.392  1.00 10.00      A   
ATOM    165  CG  GLN A  94       1.085   3.928   8.560  1.00 10.00      A   
ATOM    166  CD  GLN A  94       2.405   3.998   7.815  1.00 10.00      A   
ATOM    167  OE1 GLN A  94       3.061   2.986   7.576  1.00 10.00      A   
ATOM    168  NE2 GLN A  94       2.807   5.204   7.444  1.00 10.00      A   
ATOM    169 HE21 GLN A  94       2.238   5.968   7.668  1.00 10.00      A   
ATOM    170 HE22 GLN A  94       3.656   5.281   6.965  1.00 10.00      A   
ATOM    171  C   GLN A  94      -1.790   1.329   8.219  1.00 10.00      A   
ATOM    172  O   GLN A  94      -2.223   1.059   7.099  1.00 10.00      A   
ATOM    173  N   PHE A  95      -1.859   0.492   9.250  1.00 10.00      A   
ATOM    174  HN  PHE A  95      -1.489   0.773  10.115  1.00 10.00      A   
ATOM    175  CA  PHE A  95      -2.456  -0.833   9.138  1.00 10.00      A   
ATOM    176  CB  PHE A  95      -2.355  -1.555  10.486  1.00 10.00      A   
ATOM    177  CG  PHE A  95      -2.883  -2.963  10.495  1.00 10.00      A   
ATOM    178  CD1 PHE A  95      -2.140  -4.000   9.958  1.00 10.00      A   
ATOM    179  CD2 PHE A  95      -4.116  -3.248  11.059  1.00 10.00      A   
ATOM    180  CE1 PHE A  95      -2.617  -5.297   9.982  1.00 10.00      A   
ATOM    181  CE2 PHE A  95      -4.601  -4.541  11.085  1.00 10.00      A   
ATOM    182  CZ  PHE A  95      -3.849  -5.567  10.546  1.00 10.00      A   
ATOM    183  C   PHE A  95      -3.918  -0.717   8.714  1.00 10.00      A   
ATOM    184  O   PHE A  95      -4.380  -1.434   7.822  1.00 10.00      A   
ATOM    185  N   LEU A  96      -4.629   0.210   9.347  1.00 10.00      A   
ATOM    186  HN  LEU A  96      -4.191   0.752  10.040  1.00 10.00      A   
ATOM    187  CA  LEU A  96      -6.036   0.443   9.052  1.00 10.00      A   
ATOM    188  CB  LEU A  96      -6.605   1.507   9.995  1.00 10.00      A   
ATOM    189  CG  LEU A  96      -6.411   1.261  11.493  1.00 10.00      A   
ATOM    190  CD1 LEU A  96      -6.843   2.480  12.293  1.00 10.00      A   
ATOM    191  CD2 LEU A  96      -7.177   0.024  11.941  1.00 10.00      A   
ATOM    192  C   LEU A  96      -6.221   0.889   7.606  1.00 10.00      A   
ATOM    193  O   LEU A  96      -7.087   0.380   6.897  1.00 10.00      A   
ATOM    194  N   LEU A  97      -5.382   1.827   7.174  1.00 10.00      A   
ATOM    195  HN  LEU A  97      -4.702   2.177   7.790  1.00 10.00      A   
ATOM    196  CA  LEU A  97      -5.443   2.359   5.815  1.00 10.00      A   
ATOM    197  CB  LEU A  97      -4.375   3.436   5.613  1.00 10.00      A   
ATOM    198  CG  LEU A  97      -4.557   4.735   6.401  1.00 10.00      A   
ATOM    199  CD1 LEU A  97      -3.307   5.594   6.305  1.00 10.00      A   
ATOM    200  CD2 LEU A  97      -5.772   5.502   5.902  1.00 10.00      A   
ATOM    201  C   LEU A  97      -5.274   1.265   4.765  1.00 10.00      A   
ATOM    202  O   LEU A  97      -5.896   1.310   3.707  1.00 10.00      A   
ATOM    203  N   ILE A  98      -4.434   0.283   5.064  1.00 10.00      A   
ATOM    204  HN  ILE A  98      -3.969   0.298   5.929  1.00 10.00      A   
ATOM    205  CA  ILE A  98      -4.182  -0.812   4.135  1.00 10.00      A   
ATOM    206  CB  ILE A  98      -2.829  -1.506   4.428  1.00 10.00      A   
ATOM    207  CG1 ILE A  98      -1.674  -0.500   4.358  1.00 10.00      A   
ATOM    208  CG2 ILE A  98      -2.585  -2.669   3.475  1.00 10.00      A   
ATOM    209  CD1 ILE A  98      -1.522   0.184   3.015  1.00 10.00      A   
ATOM    210  C   ILE A  98      -5.311  -1.846   4.159  1.00 10.00      A   
ATOM    211  O   ILE A  98      -5.779  -2.293   3.111  1.00 10.00      A   
ATOM    212  N   LYS A  99      -5.759  -2.209   5.353  1.00 10.00      A   
ATOM    213  HN  LYS A  99      -5.374  -1.793   6.157  1.00 10.00      A   
ATOM    214  CA  LYS A  99      -6.818  -3.205   5.504  1.00 10.00      A   
ATOM    215  CB  LYS A  99      -6.921  -3.668   6.958  1.00 10.00      A   
ATOM    216  CG  LYS A  99      -5.730  -4.486   7.434  1.00 10.00      A   
ATOM    217  CD  LYS A  99      -5.910  -5.967   7.135  1.00 10.00      A   
ATOM    218  CE  LYS A  99      -4.604  -6.726   7.313  1.00 10.00      A   
ATOM    219  NZ  LYS A  99      -4.822  -8.138   7.729  1.00 10.00      A   
ATOM    220  HZ1 LYS A  99      -5.259  -8.169   8.682  1.00 10.00      A   
ATOM    221  HZ2 LYS A  99      -3.914  -8.646   7.761  1.00 10.00      A   
ATOM    222  HZ3 LYS A  99      -5.450  -8.619   7.058  1.00 10.00      A   
ATOM    223  C   LYS A  99      -8.175  -2.706   5.005  1.00 10.00      A   
ATOM    224  O   LYS A  99      -8.963  -3.480   4.455  1.00 10.00      A   
ATOM    225  N   ASP A 100      -8.441  -1.419   5.184  1.00 10.00      A   
ATOM    226  HN  ASP A 100      -7.770  -0.844   5.617  1.00 10.00      A   
ATOM    227  CA  ASP A 100      -9.713  -0.832   4.760  1.00 10.00      A   
ATOM    228  CB  ASP A 100      -9.876   0.586   5.314  1.00 10.00      A   
ATOM    229  CG  ASP A 100     -11.178   1.235   4.888  1.00 10.00      A   
ATOM    230  OD1 ASP A 100     -12.256   0.808   5.369  1.00 10.00      A   
ATOM    231  OD2 ASP A 100     -11.140   2.153   4.047  1.00 10.00      A   
ATOM    232  C   ASP A 100      -9.867  -0.834   3.239  1.00 10.00      A   
ATOM    233  O   ASP A 100     -10.986  -0.844   2.717  1.00 10.00      A   
ATOM    234  N   GLN A 101      -8.741  -0.856   2.533  1.00 10.00      A   
ATOM    235  HN  GLN A 101      -7.882  -0.869   3.008  1.00 10.00      A   
ATOM    236  CA  GLN A 101      -8.742  -0.856   1.071  1.00 10.00      A   
ATOM    237  CB  GLN A 101      -7.315  -0.768   0.534  1.00 10.00      A   
ATOM    238  CG  GLN A 101      -6.635   0.562   0.788  1.00 10.00      A   
ATOM    239  CD  GLN A 101      -5.160   0.540   0.440  1.00 10.00      A   
ATOM    240  OE1 GLN A 101      -4.726  -0.197  -0.447  1.00 10.00      A   
ATOM    241  NE2 GLN A 101      -4.381   1.339   1.149  1.00 10.00      A   
ATOM    242 HE21 GLN A 101      -4.797   1.883   1.852  1.00 10.00      A   
ATOM    243 HE22 GLN A 101      -3.424   1.371   0.933  1.00 10.00      A   
ATOM    244  C   GLN A 101      -9.424  -2.096   0.499  1.00 10.00      A   
ATOM    245  O   GLN A 101     -10.030  -2.042  -0.572  1.00 10.00      A   
ATOM    246  N   LYS A 102      -9.323  -3.208   1.212  1.00 10.00      A   
ATOM    247  HN  LYS A 102      -8.833  -3.190   2.062  1.00 10.00      A   
ATOM    248  CA  LYS A 102      -9.923  -4.455   0.759  1.00 10.00      A   
ATOM    249  CB  LYS A 102      -9.077  -5.653   1.187  1.00 10.00      A   
ATOM    250  CG  LYS A 102      -7.997  -6.031   0.188  1.00 10.00      A   
ATOM    251  CD  LYS A 102      -7.092  -7.119   0.739  1.00 10.00      A   
ATOM    252  CE  LYS A 102      -6.157  -7.654  -0.332  1.00 10.00      A   
ATOM    253  NZ  LYS A 102      -4.946  -8.283   0.253  1.00 10.00      A   
ATOM    254  HZ1 LYS A 102      -4.455  -8.845  -0.468  1.00 10.00      A   
ATOM    255  HZ2 LYS A 102      -5.206  -8.904   1.045  1.00 10.00      A   
ATOM    256  HZ3 LYS A 102      -4.296  -7.547   0.602  1.00 10.00      A   
ATOM    257  C   LYS A 102     -11.359  -4.610   1.247  1.00 10.00      A   
ATOM    258  O   LYS A 102     -12.106  -5.439   0.727  1.00 10.00      A   
ATOM    259  N   LYS A 103     -11.738  -3.802   2.238  1.00 10.00      A   
ATOM    260  HN  LYS A 103     -11.093  -3.154   2.591  1.00 10.00      A   
ATOM    261  CA  LYS A 103     -13.089  -3.840   2.805  1.00 10.00      A   
ATOM    262  CB  LYS A 103     -14.121  -3.311   1.804  1.00 10.00      A   
ATOM    263  CG  LYS A 103     -14.066  -1.806   1.586  1.00 10.00      A   
ATOM    264  CD  LYS A 103     -14.669  -1.053   2.761  1.00 10.00      A   
ATOM    265  CE  LYS A 103     -14.549   0.451   2.575  1.00 10.00      A   
ATOM    266  NZ  LYS A 103     -13.160   0.925   2.792  1.00 10.00      A   
ATOM    267  HZ1 LYS A 103     -13.054   1.908   2.470  1.00 10.00      A   
ATOM    268  HZ2 LYS A 103     -12.484   0.328   2.274  1.00 10.00      A   
ATOM    269  HZ3 LYS A 103     -12.918   0.885   3.813  1.00 10.00      A   
ATOM    270  C   LYS A 103     -13.458  -5.245   3.276  1.00 10.00      A   
ATOM    271  O   LYS A 103     -14.433  -5.837   2.812  1.00 10.00      A   
ATOM    272  N   ILE A 104     -12.661  -5.764   4.198  1.00 10.00      A   
ATOM    273  HN  ILE A 104     -11.903  -5.236   4.519  1.00 10.00      A   
ATOM    274  CA  ILE A 104     -12.875  -7.104   4.741  1.00 10.00      A   
ATOM    275  CB  ILE A 104     -11.646  -7.628   5.518  1.00 10.00      A   
ATOM    276  CG1 ILE A 104     -10.368  -7.491   4.680  1.00 10.00      A   
ATOM    277  CG2 ILE A 104     -11.854  -9.075   5.950  1.00 10.00      A   
ATOM    278  CD1 ILE A 104     -10.369  -8.311   3.406  1.00 10.00      A   
ATOM    279  C   ILE A 104     -14.148  -7.216   5.603  1.00 10.00      A   
ATOM    280  O   ILE A 104     -14.954  -8.118   5.386  1.00 10.00      A   
ATOM    281  N   PRO A 105     -14.367  -6.314   6.591  1.00 10.00      A   
ATOM    282  CA  PRO A 105     -13.477  -5.206   6.920  1.00 10.00      A   
ATOM    283  CB  PRO A 105     -14.466  -4.145   7.400  1.00 10.00      A   
ATOM    284  CG  PRO A 105     -15.562  -4.920   8.059  1.00 10.00      A   
ATOM    285  CD  PRO A 105     -15.546  -6.314   7.472  1.00 10.00      A   
ATOM    286  C   PRO A 105     -12.491  -5.557   8.036  1.00 10.00      A   
ATOM    287  O   PRO A 105     -12.236  -6.729   8.313  1.00 10.00      A   
ATOM    288  N   ILE A 106     -11.954  -4.532   8.684  1.00 10.00      A   
ATOM    289  HN  ILE A 106     -12.237  -3.621   8.457  1.00 10.00      A   
ATOM    290  CA  ILE A 106     -10.982  -4.722   9.750  1.00 10.00      A   
ATOM    291  CB  ILE A 106     -10.284  -3.397  10.117  1.00 10.00      A   
ATOM    292  CG1 ILE A 106      -9.986  -2.586   8.852  1.00 10.00      A   
ATOM    293  CG2 ILE A 106      -8.999  -3.668  10.885  1.00 10.00      A   
ATOM    294  CD1 ILE A 106      -9.493  -1.183   9.127  1.00 10.00      A   
ATOM    295  C   ILE A 106     -11.642  -5.310  10.993  1.00 10.00      A   
ATOM    296  O   ILE A 106     -12.695  -4.846  11.430  1.00 10.00      A   
ATOM    297  N   LYS A 107     -11.018  -6.338  11.549  1.00 10.00      A   
ATOM    298  HN  LYS A 107     -10.183  -6.657  11.153  1.00 10.00      A   
ATOM    299  CA  LYS A 107     -11.533  -6.997  12.739  1.00 10.00      A   
ATOM    300  CB  LYS A 107     -11.695  -8.508  12.498  1.00 10.00      A   
ATOM    301  CG  LYS A 107     -10.877  -9.062  11.336  1.00 10.00      A   
ATOM    302  CD  LYS A 107     -11.367 -10.444  10.927  1.00 10.00      A   
ATOM    303  CE  LYS A 107     -10.761 -10.895   9.602  1.00 10.00      A   
ATOM    304  NZ  LYS A 107      -9.385 -11.439   9.758  1.00 10.00      A   
ATOM    305  HZ1 LYS A 107      -9.359 -12.140  10.525  1.00 10.00      A   
ATOM    306  HZ2 LYS A 107      -8.712 -10.669   9.983  1.00 10.00      A   
ATOM    307  HZ3 LYS A 107      -9.080 -11.898   8.874  1.00 10.00      A   
ATOM    308  C   LYS A 107     -10.626  -6.730  13.937  1.00 10.00      A   
ATOM    309  O   LYS A 107      -9.432  -6.488  13.773  1.00 10.00      A   
ATOM    310  N   ARG A 108     -11.202  -6.772  15.134  1.00 10.00      A   
ATOM    311  HN  ARG A 108     -12.163  -6.967  15.192  1.00 10.00      A   
ATOM    312  CA  ARG A 108     -10.456  -6.527  16.367  1.00 10.00      A   
ATOM    313  CB  ARG A 108     -11.389  -6.658  17.574  1.00 10.00      A   
ATOM    314  CG  ARG A 108     -10.764  -6.273  18.905  1.00 10.00      A   
ATOM    315  CD  ARG A 108     -11.669  -6.663  20.059  1.00 10.00      A   
ATOM    316  NE  ARG A 108     -11.149  -6.224  21.351  1.00 10.00      A   
ATOM    317  HE  ARG A 108     -10.265  -6.562  21.619  1.00 10.00      A   
ATOM    318  CZ  ARG A 108     -11.811  -5.418  22.183  1.00 10.00      A   
ATOM    319  NH1 ARG A 108     -12.998  -4.927  21.842  1.00 10.00      A   
ATOM    320 HH11 ARG A 108     -13.425  -5.166  20.916  1.00 10.00      A   
ATOM    321 HH12 ARG A 108     -13.513  -4.301  22.500  1.00 10.00      A   
ATOM    322  NH2 ARG A 108     -11.281  -5.102  23.357  1.00 10.00      A   
ATOM    323 HH21 ARG A 108     -10.349  -5.480  23.632  1.00 10.00      A   
ATOM    324 HH22 ARG A 108     -11.798  -4.475  24.012  1.00 10.00      A   
ATOM    325  C   ARG A 108      -9.278  -7.488  16.513  1.00 10.00      A   
ATOM    326  O   ARG A 108      -8.162  -7.073  16.835  1.00 10.00      A   
ATOM    327  N   ALA A 109      -9.530  -8.765  16.245  1.00 10.00      A   
ATOM    328  HN  ALA A 109     -10.437  -9.024  15.972  1.00 10.00      A   
ATOM    329  CA  ALA A 109      -8.502  -9.795  16.352  1.00 10.00      A   
ATOM    330  CB  ALA A 109      -9.124 -11.179  16.248  1.00 10.00      A   
ATOM    331  C   ALA A 109      -7.405  -9.618  15.305  1.00 10.00      A   
ATOM    332  O   ALA A 109      -6.306 -10.152  15.447  1.00 10.00      A   
ATOM    333  N   ASP A 110      -7.704  -8.866  14.255  1.00 10.00      A   
ATOM    334  HN  ASP A 110      -8.590  -8.453  14.197  1.00 10.00      A   
ATOM    335  CA  ASP A 110      -6.734  -8.626  13.194  1.00 10.00      A   
ATOM    336  CB  ASP A 110      -7.433  -8.063  11.955  1.00 10.00      A   
ATOM    337  CG  ASP A 110      -6.928  -8.668  10.663  1.00 10.00      A   
ATOM    338  OD1 ASP A 110      -6.007  -8.097  10.050  1.00 10.00      A   
ATOM    339  OD2 ASP A 110      -7.463  -9.716  10.249  1.00 10.00      A   
ATOM    340  C   ASP A 110      -5.676  -7.645  13.677  1.00 10.00      A   
ATOM    341  O   ASP A 110      -4.479  -7.875  13.526  1.00 10.00      A   
ATOM    342  N   ILE A 111      -6.135  -6.566  14.295  1.00 10.00      A   
ATOM    343  HN  ILE A 111      -7.104  -6.459  14.408  1.00 10.00      A   
ATOM    344  CA  ILE A 111      -5.244  -5.532  14.807  1.00 10.00      A   
ATOM    345  CB  ILE A 111      -6.031  -4.263  15.193  1.00 10.00      A   
ATOM    346  CG1 ILE A 111      -7.038  -3.904  14.098  1.00 10.00      A   
ATOM    347  CG2 ILE A 111      -5.079  -3.102  15.447  1.00 10.00      A   
ATOM    348  CD1 ILE A 111      -8.086  -2.906  14.538  1.00 10.00      A   
ATOM    349  C   ILE A 111      -4.474  -6.020  16.034  1.00 10.00      A   
ATOM    350  O   ILE A 111      -3.275  -5.761  16.177  1.00 10.00      A   
ATOM    351  N   LEU A 112      -5.167  -6.735  16.912  1.00 10.00      A   
ATOM    352  HN  LEU A 112      -6.117  -6.918  16.732  1.00 10.00      A   
ATOM    353  CA  LEU A 112      -4.564  -7.249  18.140  1.00 10.00      A   
ATOM    354  CB  LEU A 112      -5.627  -7.901  19.030  1.00 10.00      A   
ATOM    355  CG  LEU A 112      -6.575  -6.956  19.767  1.00 10.00      A   
ATOM    356  CD1 LEU A 112      -7.756  -7.727  20.331  1.00 10.00      A   
ATOM    357  CD2 LEU A 112      -5.839  -6.227  20.881  1.00 10.00      A   
ATOM    358  C   LEU A 112      -3.441  -8.247  17.869  1.00 10.00      A   
ATOM    359  O   LEU A 112      -2.442  -8.275  18.589  1.00 10.00      A   
ATOM    360  N   LYS A 113      -3.594  -9.044  16.822  1.00 10.00      A   
ATOM    361  HN  LYS A 113      -4.389  -8.947  16.255  1.00 10.00      A   
ATOM    362  CA  LYS A 113      -2.608 -10.065  16.490  1.00 10.00      A   
ATOM    363  CB  LYS A 113      -3.320 -11.311  15.957  1.00 10.00      A   
ATOM    364  CG  LYS A 113      -2.546 -12.605  16.140  1.00 10.00      A   
ATOM    365  CD  LYS A 113      -2.945 -13.636  15.097  1.00 10.00      A   
ATOM    366  CE  LYS A 113      -2.420 -13.262  13.719  1.00 10.00      A   
ATOM    367  NZ  LYS A 113      -0.936 -13.201  13.695  1.00 10.00      A   
ATOM    368  HZ1 LYS A 113      -0.536 -14.099  14.034  1.00 10.00      A   
ATOM    369  HZ2 LYS A 113      -0.597 -12.434  14.309  1.00 10.00      A   
ATOM    370  HZ3 LYS A 113      -0.596 -13.029  12.727  1.00 10.00      A   
ATOM    371  C   LYS A 113      -1.577  -9.582  15.467  1.00 10.00      A   
ATOM    372  O   LYS A 113      -0.748 -10.368  15.002  1.00 10.00      A   
ATOM    373  N   HIS A 114      -1.615  -8.302  15.118  1.00 10.00      A   
ATOM    374  HN  HIS A 114      -2.285  -7.710  15.520  1.00 10.00      A   
ATOM    375  CA  HIS A 114      -0.673  -7.771  14.135  1.00 10.00      A   
ATOM    376  CB  HIS A 114      -1.350  -7.539  12.779  1.00 10.00      A   
ATOM    377  CG  HIS A 114      -1.310  -8.723  11.860  1.00 10.00      A   
ATOM    378  ND1 HIS A 114      -0.154  -9.234  11.310  1.00 10.00      A   
ATOM    379  HD1 HIS A 114       0.759  -8.899  11.466  1.00 10.00      A   
ATOM    380  CD2 HIS A 114      -2.319  -9.500  11.387  1.00 10.00      A   
ATOM    381  CE1 HIS A 114      -0.487 -10.277  10.541  1.00 10.00      A   
ATOM    382  NE2 HIS A 114      -1.792 -10.483  10.552  1.00 10.00      A   
ATOM    383  C   HIS A 114       0.035  -6.498  14.594  1.00 10.00      A   
ATOM    384  O   HIS A 114       1.249  -6.370  14.442  1.00 10.00      A   
ATOM    385  N   VAL A 115      -0.712  -5.560  15.157  1.00 10.00      A   
ATOM    386  HN  VAL A 115      -1.674  -5.717  15.282  1.00 10.00      A   
ATOM    387  CA  VAL A 115      -0.128  -4.295  15.592  1.00 10.00      A   
ATOM    388  CB  VAL A 115      -0.928  -3.088  15.056  1.00 10.00      A   
ATOM    389  CG1 VAL A 115      -0.217  -1.781  15.379  1.00 10.00      A   
ATOM    390  CG2 VAL A 115      -1.154  -3.217  13.560  1.00 10.00      A   
ATOM    391  C   VAL A 115      -0.018  -4.183  17.110  1.00 10.00      A   
ATOM    392  O   VAL A 115       0.979  -3.677  17.626  1.00 10.00      A   
ATOM    393  N   ILE A 116      -1.039  -4.646  17.817  1.00 10.00      A   
ATOM    394  HN  ILE A 116      -1.798  -5.058  17.350  1.00 10.00      A   
ATOM    395  CA  ILE A 116      -1.059  -4.562  19.277  1.00 10.00      A   
ATOM    396  CB  ILE A 116      -2.471  -4.824  19.848  1.00 10.00      A   
ATOM    397  CG1 ILE A 116      -3.499  -3.909  19.169  1.00 10.00      A   
ATOM    398  CG2 ILE A 116      -2.495  -4.627  21.357  1.00 10.00      A   
ATOM    399  CD1 ILE A 116      -3.211  -2.427  19.319  1.00 10.00      A   
ATOM    400  C   ILE A 116      -0.030  -5.493  19.924  1.00 10.00      A   
ATOM    401  O   ILE A 116       1.056  -5.050  20.313  1.00 10.00      A   
ATOM    402  N   GLY A 117      -0.370  -6.774  20.034  1.00 10.00      A   
ATOM    403  HN  GLY A 117      -1.248  -7.069  19.705  1.00 10.00      A   
ATOM    404  CA  GLY A 117       0.535  -7.742  20.630  1.00 10.00      A   
ATOM    405  C   GLY A 117       0.876  -7.438  22.081  1.00 10.00      A   
ATOM    406  O   GLY A 117       0.042  -7.607  22.971  1.00 10.00      A   
ATOM    407  N   ASP A 118       2.101  -6.973  22.307  1.00 10.00      A   
ATOM    408  HN  ASP A 118       2.700  -6.838  21.543  1.00 10.00      A   
ATOM    409  CA  ASP A 118       2.590  -6.650  23.649  1.00 10.00      A   
ATOM    410  CB  ASP A 118       4.097  -6.366  23.597  1.00 10.00      A   
ATOM    411  CG  ASP A 118       4.681  -5.935  24.933  1.00 10.00      A   
ATOM    412  OD1 ASP A 118       5.164  -6.809  25.683  1.00 10.00      A   
ATOM    413  OD2 ASP A 118       4.687  -4.721  25.230  1.00 10.00      A   
ATOM    414  C   ASP A 118       1.872  -5.445  24.246  1.00 10.00      A   
ATOM    415  O   ASP A 118       1.611  -5.399  25.448  1.00 10.00      A   
ATOM    416  N   TYR A 119       1.519  -4.489  23.397  1.00 10.00      A   
ATOM    417  HN  TYR A 119       1.690  -4.617  22.440  1.00 10.00      A   
ATOM    418  CA  TYR A 119       0.861  -3.259  23.841  1.00 10.00      A   
ATOM    419  CB  TYR A 119       1.070  -2.141  22.813  1.00 10.00      A   
ATOM    420  CG  TYR A 119       2.516  -1.718  22.641  1.00 10.00      A   
ATOM    421  CD1 TYR A 119       2.960  -0.485  23.104  1.00 10.00      A   
ATOM    422  CD2 TYR A 119       3.434  -2.547  22.012  1.00 10.00      A   
ATOM    423  CE1 TYR A 119       4.277  -0.093  22.946  1.00 10.00      A   
ATOM    424  CE2 TYR A 119       4.752  -2.165  21.851  1.00 10.00      A   
ATOM    425  CZ  TYR A 119       5.168  -0.938  22.318  1.00 10.00      A   
ATOM    426  OH  TYR A 119       6.479  -0.555  22.151  1.00 10.00      A   
ATOM    427  HH  TYR A 119       6.807  -0.149  22.966  1.00 10.00      A   
ATOM    428  C   TYR A 119      -0.629  -3.462  24.121  1.00 10.00      A   
ATOM    429  O   TYR A 119      -1.435  -2.550  23.945  1.00 10.00      A   
ATOM    430  N   LYS A 120      -0.981  -4.655  24.580  1.00 10.00      A   
ATOM    431  HN  LYS A 120      -0.287  -5.334  24.716  1.00 10.00      A   
ATOM    432  CA  LYS A 120      -2.368  -4.990  24.888  1.00 10.00      A   
ATOM    433  CB  LYS A 120      -2.549  -6.510  24.928  1.00 10.00      A   
ATOM    434  CG  LYS A 120      -1.514  -7.233  25.775  1.00 10.00      A   
ATOM    435  CD  LYS A 120      -1.668  -8.741  25.681  1.00 10.00      A   
ATOM    436  CE  LYS A 120      -0.423  -9.449  26.192  1.00 10.00      A   
ATOM    437  NZ  LYS A 120      -0.649 -10.904  26.392  1.00 10.00      A   
ATOM    438  HZ1 LYS A 120      -1.413 -11.056  27.083  1.00 10.00      A   
ATOM    439  HZ2 LYS A 120       0.217 -11.354  26.747  1.00 10.00      A   
ATOM    440  HZ3 LYS A 120      -0.915 -11.354  25.494  1.00 10.00      A   
ATOM    441  C   LYS A 120      -2.803  -4.378  26.215  1.00 10.00      A   
ATOM    442  O   LYS A 120      -3.997  -4.277  26.504  1.00 10.00      A   
ATOM    443  N   ASP A 121      -1.833  -3.959  27.013  1.00 10.00      A   
ATOM    444  HN  ASP A 121      -0.898  -4.040  26.718  1.00 10.00      A   
ATOM    445  CA  ASP A 121      -2.114  -3.363  28.310  1.00 10.00      A   
ATOM    446  CB  ASP A 121      -0.912  -3.467  29.259  1.00 10.00      A   
ATOM    447  CG  ASP A 121       0.348  -2.787  28.749  1.00 10.00      A   
ATOM    448  OD1 ASP A 121       1.241  -2.494  29.571  1.00 10.00      A   
ATOM    449  OD2 ASP A 121       0.463  -2.564  27.525  1.00 10.00      A   
ATOM    450  C   ASP A 121      -2.581  -1.919  28.168  1.00 10.00      A   
ATOM    451  O   ASP A 121      -3.375  -1.433  28.970  1.00 10.00      A   
ATOM    452  N   ILE A 122      -2.099  -1.240  27.139  1.00 10.00      A   
ATOM    453  HN  ILE A 122      -1.458  -1.677  26.535  1.00 10.00      A   
ATOM    454  CA  ILE A 122      -2.483   0.145  26.894  1.00 10.00      A   
ATOM    455  CB  ILE A 122      -1.258   1.049  26.643  1.00 10.00      A   
ATOM    456  CG1 ILE A 122      -0.401   0.486  25.504  1.00 10.00      A   
ATOM    457  CG2 ILE A 122      -0.435   1.202  27.916  1.00 10.00      A   
ATOM    458  CD1 ILE A 122       0.624   1.460  24.967  1.00 10.00      A   
ATOM    459  C   ILE A 122      -3.435   0.241  25.703  1.00 10.00      A   
ATOM    460  O   ILE A 122      -3.677   1.326  25.176  1.00 10.00      A   
ATOM    461  N   PHE A 123      -3.981  -0.909  25.309  1.00 10.00      A   
ATOM    462  HN  PHE A 123      -3.753  -1.727  25.795  1.00 10.00      A   
ATOM    463  CA  PHE A 123      -4.905  -1.001  24.176  1.00 10.00      A   
ATOM    464  CB  PHE A 123      -5.496  -2.412  24.051  1.00 10.00      A   
ATOM    465  CG  PHE A 123      -6.509  -2.561  22.951  1.00 10.00      A   
ATOM    466  CD1 PHE A 123      -6.127  -2.479  21.623  1.00 10.00      A   
ATOM    467  CD2 PHE A 123      -7.845  -2.783  23.247  1.00 10.00      A   
ATOM    468  CE1 PHE A 123      -7.056  -2.614  20.609  1.00 10.00      A   
ATOM    469  CE2 PHE A 123      -8.779  -2.919  22.238  1.00 10.00      A   
ATOM    470  CZ  PHE A 123      -8.384  -2.835  20.916  1.00 10.00      A   
ATOM    471  C   PHE A 123      -6.009   0.071  24.181  1.00 10.00      A   
ATOM    472  O   PHE A 123      -6.176   0.768  23.184  1.00 10.00      A   
ATOM    473  N   PRO A 124      -6.779   0.220  25.286  1.00 10.00      A   
ATOM    474  CA  PRO A 124      -7.857   1.221  25.364  1.00 10.00      A   
ATOM    475  CB  PRO A 124      -8.230   1.221  26.848  1.00 10.00      A   
ATOM    476  CG  PRO A 124      -7.900  -0.153  27.312  1.00 10.00      A   
ATOM    477  CD  PRO A 124      -6.689  -0.576  26.529  1.00 10.00      A   
ATOM    478  C   PRO A 124      -7.413   2.620  24.928  1.00 10.00      A   
ATOM    479  O   PRO A 124      -8.089   3.271  24.129  1.00 10.00      A   
ATOM    480  N   ASP A 125      -6.269   3.069  25.439  1.00 10.00      A   
ATOM    481  HN  ASP A 125      -5.757   2.497  26.048  1.00 10.00      A   
ATOM    482  CA  ASP A 125      -5.753   4.397  25.101  1.00 10.00      A   
ATOM    483  CB  ASP A 125      -4.736   4.874  26.142  1.00 10.00      A   
ATOM    484  CG  ASP A 125      -4.101   6.204  25.772  1.00 10.00      A   
ATOM    485  OD1 ASP A 125      -4.819   7.225  25.749  1.00 10.00      A   
ATOM    486  OD2 ASP A 125      -2.878   6.235  25.518  1.00 10.00      A   
ATOM    487  C   ASP A 125      -5.123   4.412  23.713  1.00 10.00      A   
ATOM    488  O   ASP A 125      -5.365   5.325  22.922  1.00 10.00      A   
ATOM    489  N   LEU A 126      -4.334   3.385  23.419  1.00 10.00      A   
ATOM    490  HN  LEU A 126      -4.201   2.678  24.090  1.00 10.00      A   
ATOM    491  CA  LEU A 126      -3.654   3.272  22.132  1.00 10.00      A   
ATOM    492  CB  LEU A 126      -2.805   1.998  22.089  1.00 10.00      A   
ATOM    493  CG  LEU A 126      -1.726   1.938  21.003  1.00 10.00      A   
ATOM    494  CD1 LEU A 126      -0.637   2.965  21.272  1.00 10.00      A   
ATOM    495  CD2 LEU A 126      -1.136   0.539  20.912  1.00 10.00      A   
ATOM    496  C   LEU A 126      -4.653   3.276  20.978  1.00 10.00      A   
ATOM    497  O   LEU A 126      -4.458   3.964  19.975  1.00 10.00      A   
ATOM    498  N   PHE A 127      -5.731   2.517  21.133  1.00 10.00      A   
ATOM    499  HN  PHE A 127      -5.836   1.995  21.961  1.00 10.00      A   
ATOM    500  CA  PHE A 127      -6.758   2.435  20.104  1.00 10.00      A   
ATOM    501  CB  PHE A 127      -7.736   1.295  20.398  1.00 10.00      A   
ATOM    502  CG  PHE A 127      -8.576   0.899  19.216  1.00 10.00      A   
ATOM    503  CD1 PHE A 127      -8.032   0.152  18.183  1.00 10.00      A   
ATOM    504  CD2 PHE A 127      -9.907   1.273  19.137  1.00 10.00      A   
ATOM    505  CE1 PHE A 127      -8.799  -0.215  17.093  1.00 10.00      A   
ATOM    506  CE2 PHE A 127     -10.680   0.909  18.050  1.00 10.00      A   
ATOM    507  CZ  PHE A 127     -10.126   0.165  17.026  1.00 10.00      A   
ATOM    508  C   PHE A 127      -7.504   3.758  19.972  1.00 10.00      A   
ATOM    509  O   PHE A 127      -7.840   4.184  18.866  1.00 10.00      A   
ATOM    510  N   LYS A 128      -7.753   4.410  21.103  1.00 10.00      A   
ATOM    511  HN  LYS A 128      -7.457   4.024  21.955  1.00 10.00      A   
ATOM    512  CA  LYS A 128      -8.452   5.686  21.102  1.00 10.00      A   
ATOM    513  CB  LYS A 128      -8.757   6.152  22.529  1.00 10.00      A   
ATOM    514  CG  LYS A 128      -9.594   7.421  22.588  1.00 10.00      A   
ATOM    515  CD  LYS A 128      -9.860   7.864  24.017  1.00 10.00      A   
ATOM    516  CE  LYS A 128     -10.817   9.044  24.048  1.00 10.00      A   
ATOM    517  NZ  LYS A 128     -11.085   9.511  25.430  1.00 10.00      A   
ATOM    518  HZ1 LYS A 128     -11.055   8.710  26.092  1.00 10.00      A   
ATOM    519  HZ2 LYS A 128     -12.026   9.947  25.483  1.00 10.00      A   
ATOM    520  HZ3 LYS A 128     -10.373  10.212  25.716  1.00 10.00      A   
ATOM    521  C   LYS A 128      -7.631   6.739  20.367  1.00 10.00      A   
ATOM    522  O   LYS A 128      -8.149   7.458  19.512  1.00 10.00      A   
ATOM    523  N   ARG A 129      -6.345   6.808  20.693  1.00 10.00      A   
ATOM    524  HN  ARG A 129      -5.992   6.198  21.381  1.00 10.00      A   
ATOM    525  CA  ARG A 129      -5.446   7.768  20.064  1.00 10.00      A   
ATOM    526  CB  ARG A 129      -4.057   7.722  20.700  1.00 10.00      A   
ATOM    527  CG  ARG A 129      -4.019   8.176  22.148  1.00 10.00      A   
ATOM    528  CD  ARG A 129      -2.662   8.759  22.499  1.00 10.00      A   
ATOM    529  NE  ARG A 129      -2.198   8.326  23.815  1.00 10.00      A   
ATOM    530  HE  ARG A 129      -2.704   7.598  24.261  1.00 10.00      A   
ATOM    531  CZ  ARG A 129      -1.134   8.834  24.432  1.00 10.00      A   
ATOM    532  NH1 ARG A 129      -0.453   9.839  23.887  1.00 10.00      A   
ATOM    533 HH11 ARG A 129       0.386  10.229  24.371  1.00 10.00      A   
ATOM    534 HH12 ARG A 129      -0.760  10.254  22.979  1.00 10.00      A   
ATOM    535  NH2 ARG A 129      -0.763   8.342  25.606  1.00 10.00      A   
ATOM    536 HH21 ARG A 129      -1.310   7.562  26.039  1.00 10.00      A   
ATOM    537 HH22 ARG A 129       0.074   8.726  26.097  1.00 10.00      A   
ATOM    538  C   ARG A 129      -5.352   7.527  18.565  1.00 10.00      A   
ATOM    539  O   ARG A 129      -5.317   8.469  17.776  1.00 10.00      A   
ATOM    540  N   ALA A 130      -5.324   6.260  18.175  1.00 10.00      A   
ATOM    541  HN  ALA A 130      -5.344   5.549  18.852  1.00 10.00      A   
ATOM    542  CA  ALA A 130      -5.250   5.900  16.766  1.00 10.00      A   
ATOM    543  CB  ALA A 130      -5.135   4.393  16.607  1.00 10.00      A   
ATOM    544  C   ALA A 130      -6.470   6.427  16.020  1.00 10.00      A   
ATOM    545  O   ALA A 130      -6.349   7.003  14.938  1.00 10.00      A   
ATOM    546  N   ALA A 131      -7.641   6.251  16.624  1.00 10.00      A   
ATOM    547  HN  ALA A 131      -7.665   5.802  17.498  1.00 10.00      A   
ATOM    548  CA  ALA A 131      -8.891   6.702  16.028  1.00 10.00      A   
ATOM    549  CB  ALA A 131     -10.077   6.217  16.846  1.00 10.00      A   
ATOM    550  C   ALA A 131      -8.924   8.223  15.887  1.00 10.00      A   
ATOM    551  O   ALA A 131      -9.262   8.748  14.823  1.00 10.00      A   
ATOM    552  N   GLU A 132      -8.558   8.932  16.953  1.00 10.00      A   
ATOM    553  HN  GLU A 132      -8.283   8.465  17.774  1.00 10.00      A   
ATOM    554  CA  GLU A 132      -8.563  10.390  16.921  1.00 10.00      A   
ATOM    555  CB  GLU A 132      -8.498  11.020  18.319  1.00 10.00      A   
ATOM    556  CG  GLU A 132      -7.376  10.518  19.212  1.00 10.00      A   
ATOM    557  CD  GLU A 132      -6.262  11.529  19.381  1.00 10.00      A   
ATOM    558  OE1 GLU A 132      -6.555  12.700  19.701  1.00 10.00      A   
ATOM    559  OE2 GLU A 132      -5.088  11.161  19.191  1.00 10.00      A   
ATOM    560  C   GLU A 132      -7.503  10.950  15.974  1.00 10.00      A   
ATOM    561  O   GLU A 132      -7.699  12.003  15.371  1.00 10.00      A   
ATOM    562  N   ARG A 133      -6.385  10.242  15.837  1.00 10.00      A   
ATOM    563  HN  ARG A 133      -6.268   9.419  16.364  1.00 10.00      A   
ATOM    564  CA  ARG A 133      -5.324  10.673  14.931  1.00 10.00      A   
ATOM    565  CB  ARG A 133      -4.033   9.876  15.160  1.00 10.00      A   
ATOM    566  CG  ARG A 133      -3.212  10.313  16.363  1.00 10.00      A   
ATOM    567  CD  ARG A 133      -2.959  11.812  16.359  1.00 10.00      A   
ATOM    568  NE  ARG A 133      -3.710  12.480  17.415  1.00 10.00      A   
ATOM    569  HE  ARG A 133      -4.329  11.917  17.953  1.00 10.00      A   
ATOM    570  CZ  ARG A 133      -3.614  13.774  17.710  1.00 10.00      A   
ATOM    571  NH1 ARG A 133      -2.788  14.563  17.032  1.00 10.00      A   
ATOM    572 HH11 ARG A 133      -2.207  14.179  16.259  1.00 10.00      A   
ATOM    573 HH12 ARG A 133      -2.712  15.576  17.277  1.00 10.00      A   
ATOM    574  NH2 ARG A 133      -4.345  14.283  18.695  1.00 10.00      A   
ATOM    575 HH21 ARG A 133      -5.007  13.667  19.234  1.00 10.00      A   
ATOM    576 HH22 ARG A 133      -4.260  15.294  18.943  1.00 10.00      A   
ATOM    577  C   ARG A 133      -5.776  10.496  13.488  1.00 10.00      A   
ATOM    578  O   ARG A 133      -5.591  11.382  12.650  1.00 10.00      A   
ATOM    579  N   LEU A 134      -6.388   9.347  13.218  1.00 10.00      A   
ATOM    580  HN  LEU A 134      -6.511   8.693  13.944  1.00 10.00      A   
ATOM    581  CA  LEU A 134      -6.880   9.015  11.886  1.00 10.00      A   
ATOM    582  CB  LEU A 134      -7.476   7.602  11.890  1.00 10.00      A   
ATOM    583  CG  LEU A 134      -7.916   7.036  10.538  1.00 10.00      A   
ATOM    584  CD1 LEU A 134      -6.711   6.631   9.704  1.00 10.00      A   
ATOM    585  CD2 LEU A 134      -8.854   5.857  10.736  1.00 10.00      A   
ATOM    586  C   LEU A 134      -7.928  10.021  11.425  1.00 10.00      A   
ATOM    587  O   LEU A 134      -7.924  10.457  10.276  1.00 10.00      A   
ATOM    588  N   GLN A 135      -8.817  10.395  12.330  1.00 10.00      A   
ATOM    589  HN  GLN A 135      -8.772  10.009  13.234  1.00 10.00      A   
ATOM    590  CA  GLN A 135      -9.871  11.347  12.016  1.00 10.00      A   
ATOM    591  CB  GLN A 135     -10.962  11.280  13.092  1.00 10.00      A   
ATOM    592  CG  GLN A 135     -12.089  12.287  12.927  1.00 10.00      A   
ATOM    593  CD  GLN A 135     -12.912  12.052  11.677  1.00 10.00      A   
ATOM    594  OE1 GLN A 135     -13.890  11.303  11.696  1.00 10.00      A   
ATOM    595  NE2 GLN A 135     -12.535  12.702  10.588  1.00 10.00      A   
ATOM    596 HE21 GLN A 135     -11.749  13.293  10.649  1.00 10.00      A   
ATOM    597 HE22 GLN A 135     -13.050  12.566   9.764  1.00 10.00      A   
ATOM    598  C   GLN A 135      -9.326  12.773  11.896  1.00 10.00      A   
ATOM    599  O   GLN A 135      -9.868  13.595  11.156  1.00 10.00      A   
ATOM    600  N   TYR A 136      -8.244  13.050  12.607  1.00 10.00      A   
ATOM    601  HN  TYR A 136      -7.838  12.343  13.152  1.00 10.00      A   
ATOM    602  CA  TYR A 136      -7.645  14.380  12.607  1.00 10.00      A   
ATOM    603  CB  TYR A 136      -6.802  14.582  13.872  1.00 10.00      A   
ATOM    604  CG  TYR A 136      -6.370  16.010  14.120  1.00 10.00      A   
ATOM    605  CD1 TYR A 136      -5.122  16.465  13.708  1.00 10.00      A   
ATOM    606  CD2 TYR A 136      -7.207  16.903  14.775  1.00 10.00      A   
ATOM    607  CE1 TYR A 136      -4.723  17.767  13.941  1.00 10.00      A   
ATOM    608  CE2 TYR A 136      -6.817  18.207  15.009  1.00 10.00      A   
ATOM    609  CZ  TYR A 136      -5.575  18.633  14.592  1.00 10.00      A   
ATOM    610  OH  TYR A 136      -5.182  19.931  14.832  1.00 10.00      A   
ATOM    611  HH  TYR A 136      -4.977  20.365  13.996  1.00 10.00      A   
ATOM    612  C   TYR A 136      -6.802  14.664  11.363  1.00 10.00      A   
ATOM    613  O   TYR A 136      -7.120  15.558  10.578  1.00 10.00      A   
ATOM    614  N   VAL A 137      -5.733  13.901  11.179  1.00 10.00      A   
ATOM    615  HN  VAL A 137      -5.549  13.168  11.807  1.00 10.00      A   
ATOM    616  CA  VAL A 137      -4.831  14.124  10.052  1.00 10.00      A   
ATOM    617  CB  VAL A 137      -3.375  13.691  10.356  1.00 10.00      A   
ATOM    618  CG1 VAL A 137      -3.272  12.201  10.645  1.00 10.00      A   
ATOM    619  CG2 VAL A 137      -2.431  14.096   9.234  1.00 10.00      A   
ATOM    620  C   VAL A 137      -5.328  13.534   8.729  1.00 10.00      A   
ATOM    621  O   VAL A 137      -5.268  14.194   7.692  1.00 10.00      A   
ATOM    622  N   PHE A 138      -5.836  12.311   8.762  1.00 10.00      A   
ATOM    623  HN  PHE A 138      -5.896  11.837   9.616  1.00 10.00      A   
ATOM    624  CA  PHE A 138      -6.310  11.663   7.545  1.00 10.00      A   
ATOM    625  CB  PHE A 138      -6.180  10.142   7.651  1.00 10.00      A   
ATOM    626  CG  PHE A 138      -4.764   9.665   7.818  1.00 10.00      A   
ATOM    627  CD1 PHE A 138      -3.865   9.736   6.765  1.00 10.00      A   
ATOM    628  CD2 PHE A 138      -4.331   9.143   9.026  1.00 10.00      A   
ATOM    629  CE1 PHE A 138      -2.562   9.297   6.915  1.00 10.00      A   
ATOM    630  CE2 PHE A 138      -3.030   8.703   9.182  1.00 10.00      A   
ATOM    631  CZ  PHE A 138      -2.145   8.779   8.124  1.00 10.00      A   
ATOM    632  C   PHE A 138      -7.739  12.071   7.201  1.00 10.00      A   
ATOM    633  O   PHE A 138      -8.053  12.352   6.047  1.00 10.00      A   
ATOM    634  N   GLY A 139      -8.599  12.107   8.206  1.00 10.00      A   
ATOM    635  HN  GLY A 139      -8.298  11.862   9.108  1.00 10.00      A   
ATOM    636  CA  GLY A 139      -9.978  12.488   7.980  1.00 10.00      A   
ATOM    637  C   GLY A 139     -10.881  11.288   7.790  1.00 10.00      A   
ATOM    638  O   GLY A 139     -11.948  11.392   7.188  1.00 10.00      A   
ATOM    639  N   TYR A 140     -10.452  10.144   8.303  1.00 10.00      A   
ATOM    640  HN  TYR A 140      -9.598  10.124   8.783  1.00 10.00      A   
ATOM    641  CA  TYR A 140     -11.232   8.920   8.186  1.00 10.00      A   
ATOM    642  CB  TYR A 140     -10.364   7.761   7.694  1.00 10.00      A   
ATOM    643  CG  TYR A 140      -9.925   7.887   6.252  1.00 10.00      A   
ATOM    644  CD1 TYR A 140     -10.696   7.364   5.222  1.00 10.00      A   
ATOM    645  CD2 TYR A 140      -8.741   8.530   5.921  1.00 10.00      A   
ATOM    646  CE1 TYR A 140     -10.300   7.479   3.904  1.00 10.00      A   
ATOM    647  CE2 TYR A 140      -8.336   8.650   4.606  1.00 10.00      A   
ATOM    648  CZ  TYR A 140      -9.119   8.123   3.602  1.00 10.00      A   
ATOM    649  OH  TYR A 140      -8.723   8.245   2.290  1.00 10.00      A   
ATOM    650  HH  TYR A 140      -7.825   7.903   2.193  1.00 10.00      A   
ATOM    651  C   TYR A 140     -11.877   8.566   9.516  1.00 10.00      A   
ATOM    652  O   TYR A 140     -11.208   8.511  10.546  1.00 10.00      A   
ATOM    653  N   LYS A 141     -13.178   8.334   9.486  1.00 10.00      A   
ATOM    654  HN  LYS A 141     -13.657   8.396   8.628  1.00 10.00      A   
ATOM    655  CA  LYS A 141     -13.923   7.993  10.685  1.00 10.00      A   
ATOM    656  CB  LYS A 141     -15.363   8.496  10.568  1.00 10.00      A   
ATOM    657  CG  LYS A 141     -16.179   8.393  11.846  1.00 10.00      A   
ATOM    658  CD  LYS A 141     -17.551   9.020  11.661  1.00 10.00      A   
ATOM    659  CE  LYS A 141     -18.388   8.920  12.923  1.00 10.00      A   
ATOM    660  NZ  LYS A 141     -19.672   9.656  12.789  1.00 10.00      A   
ATOM    661  HZ1 LYS A 141     -20.213   9.290  11.980  1.00 10.00      A   
ATOM    662  HZ2 LYS A 141     -19.491  10.670  12.639  1.00 10.00      A   
ATOM    663  HZ3 LYS A 141     -20.242   9.542  13.652  1.00 10.00      A   
ATOM    664  C   LYS A 141     -13.908   6.488  10.936  1.00 10.00      A   
ATOM    665  O   LYS A 141     -14.618   5.729  10.275  1.00 10.00      A   
ATOM    666  N   LEU A 142     -13.083   6.067  11.882  1.00 10.00      A   
ATOM    667  HN  LEU A 142     -12.530   6.722  12.355  1.00 10.00      A   
ATOM    668  CA  LEU A 142     -12.975   4.661  12.240  1.00 10.00      A   
ATOM    669  CB  LEU A 142     -11.570   4.360  12.770  1.00 10.00      A   
ATOM    670  CG  LEU A 142     -11.328   2.939  13.285  1.00 10.00      A   
ATOM    671  CD1 LEU A 142     -11.235   1.953  12.132  1.00 10.00      A   
ATOM    672  CD2 LEU A 142     -10.077   2.886  14.148  1.00 10.00      A   
ATOM    673  C   LEU A 142     -14.015   4.315  13.300  1.00 10.00      A   
ATOM    674  O   LEU A 142     -13.838   4.622  14.479  1.00 10.00      A   
ATOM    675  N   VAL A 143     -15.105   3.692  12.878  1.00 10.00      A   
ATOM    676  HN  VAL A 143     -15.194   3.468  11.925  1.00 10.00      A   
ATOM    677  CA  VAL A 143     -16.171   3.325  13.802  1.00 10.00      A   
ATOM    678  CB  VAL A 143     -17.371   4.292  13.712  1.00 10.00      A   
ATOM    679  CG1 VAL A 143     -17.042   5.628  14.363  1.00 10.00      A   
ATOM    680  CG2 VAL A 143     -17.805   4.486  12.264  1.00 10.00      A   
ATOM    681  C   VAL A 143     -16.661   1.904  13.559  1.00 10.00      A   
ATOM    682  O   VAL A 143     -16.292   1.265  12.569  1.00 10.00      A   
ATOM    683  N   GLU A 144     -17.492   1.418  14.471  1.00 10.00      A   
ATOM    684  HN  GLU A 144     -17.743   1.981  15.233  1.00 10.00      A   
ATOM    685  CA  GLU A 144     -18.052   0.081  14.370  1.00 10.00      A   
ATOM    686  CB  GLU A 144     -18.338  -0.476  15.770  1.00 10.00      A   
ATOM    687  CG  GLU A 144     -18.788  -1.929  15.790  1.00 10.00      A   
ATOM    688  CD  GLU A 144     -19.051  -2.450  17.190  1.00 10.00      A   
ATOM    689  OE1 GLU A 144     -18.526  -3.528  17.536  1.00 10.00      A   
ATOM    690  OE2 GLU A 144     -19.793  -1.792  17.953  1.00 10.00      A   
ATOM    691  C   GLU A 144     -19.332   0.126  13.537  1.00 10.00      A   
ATOM    692  O   GLU A 144     -20.306   0.783  13.916  1.00 10.00      A   
ATOM    693  N   LEU A 145     -19.316  -0.558  12.398  1.00 10.00      A   
ATOM    694  HN  LEU A 145     -18.506  -1.053  12.154  1.00 10.00      A   
ATOM    695  CA  LEU A 145     -20.466  -0.586  11.497  1.00 10.00      A   
ATOM    696  CB  LEU A 145     -20.146  -1.343  10.201  1.00 10.00      A   
ATOM    697  CG  LEU A 145     -19.496  -2.724  10.349  1.00 10.00      A   
ATOM    698  CD1 LEU A 145     -20.019  -3.674   9.282  1.00 10.00      A   
ATOM    699  CD2 LEU A 145     -17.981  -2.616  10.265  1.00 10.00      A   
ATOM    700  C   LEU A 145     -21.713  -1.155  12.168  1.00 10.00      A   
ATOM    701  O   LEU A 145     -22.780  -0.542  12.132  1.00 10.00      A   
ATOM    702  N   GLU A 146     -21.575  -2.322  12.775  1.00 10.00      A   
ATOM    703  HN  GLU A 146     -20.702  -2.764  12.771  1.00 10.00      A   
ATOM    704  CA  GLU A 146     -22.690  -2.962  13.455  1.00 10.00      A   
ATOM    705  CB  GLU A 146     -22.938  -4.361  12.891  1.00 10.00      A   
ATOM    706  CG  GLU A 146     -23.208  -4.383  11.396  1.00 10.00      A   
ATOM    707  CD  GLU A 146     -23.684  -5.736  10.918  1.00 10.00      A   
ATOM    708  OE1 GLU A 146     -24.854  -5.839  10.485  1.00 10.00      A   
ATOM    709  OE2 GLU A 146     -22.898  -6.705  10.981  1.00 10.00      A   
ATOM    710  C   GLU A 146     -22.424  -3.020  14.955  1.00 10.00      A   
ATOM    711  O   GLU A 146     -21.414  -3.569  15.386  1.00 10.00      A   
ATOM    712  N   PRO A 147     -23.332  -2.446  15.757  1.00 10.00      A   
ATOM    713  CA  PRO A 147     -23.208  -2.392  17.221  1.00 10.00      A   
ATOM    714  CB  PRO A 147     -24.589  -1.915  17.675  1.00 10.00      A   
ATOM    715  CG  PRO A 147     -25.095  -1.120  16.523  1.00 10.00      A   
ATOM    716  CD  PRO A 147     -24.571  -1.799  15.289  1.00 10.00      A   
ATOM    717  C   PRO A 147     -22.871  -3.735  17.868  1.00 10.00      A   
ATOM    718  O   PRO A 147     -23.627  -4.705  17.751  1.00 10.00      A   
ATOM    719  N   LYS A 148     -21.713  -3.773  18.531  1.00 10.00      A   
ATOM    720  HN  LYS A 148     -21.139  -2.972  18.517  1.00 10.00      A   
ATOM    721  CA  LYS A 148     -21.238  -4.958  19.244  1.00 10.00      A   
ATOM    722  CB  LYS A 148     -22.233  -5.414  20.315  1.00 10.00      A   
ATOM    723  CG  LYS A 148     -22.407  -4.433  21.462  1.00 10.00      A   
ATOM    724  CD  LYS A 148     -21.181  -4.402  22.359  1.00 10.00      A   
ATOM    725  CE  LYS A 148     -21.426  -3.543  23.588  1.00 10.00      A   
ATOM    726  NZ  LYS A 148     -20.282  -3.588  24.535  1.00 10.00      A   
ATOM    727  HZ1 LYS A 148     -20.091  -4.569  24.820  1.00 10.00      A   
ATOM    728  HZ2 LYS A 148     -20.499  -3.028  25.384  1.00 10.00      A   
ATOM    729  HZ3 LYS A 148     -19.431  -3.193  24.087  1.00 10.00      A   
ATOM    730  C   LYS A 148     -20.863  -6.103  18.309  1.00 10.00      A   
ATOM    731  O   LYS A 148     -21.365  -7.221  18.441  1.00 10.00      A   
ATOM    732  N   SER A 149     -19.974  -5.818  17.371  1.00 10.00      A   
ATOM    733  HN  SER A 149     -19.616  -4.900  17.315  1.00 10.00      A   
ATOM    734  CA  SER A 149     -19.510  -6.821  16.424  1.00 10.00      A   
ATOM    735  CB  SER A 149     -20.013  -6.511  15.013  1.00 10.00      A   
ATOM    736  OG  SER A 149     -21.423  -6.360  15.002  1.00 10.00      A   
ATOM    737  HG  SER A 149     -21.656  -5.530  15.436  1.00 10.00      A   
ATOM    738  C   SER A 149     -17.985  -6.914  16.443  1.00 10.00      A   
ATOM    739  O   SER A 149     -17.414  -7.958  16.117  1.00 10.00      A   
ATOM    740  N   ASN A 150     -17.340  -5.818  16.857  1.00 10.00      A   
ATOM    741  HN  ASN A 150     -17.872  -5.025  17.117  1.00 10.00      A   
ATOM    742  CA  ASN A 150     -15.879  -5.732  16.938  1.00 10.00      A   
ATOM    743  CB  ASN A 150     -15.263  -6.888  17.738  1.00 10.00      A   
ATOM    744  CG  ASN A 150     -15.050  -6.539  19.201  1.00 10.00      A   
ATOM    745  OD1 ASN A 150     -14.631  -5.430  19.537  1.00 10.00      A   
ATOM    746  ND2 ASN A 150     -15.340  -7.485  20.082  1.00 10.00      A   
ATOM    747 HD21 ASN A 150     -15.671  -8.344  19.745  1.00 10.00      A   
ATOM    748 HD22 ASN A 150     -15.218  -7.286  21.038  1.00 10.00      A   
ATOM    749  C   ASN A 150     -15.236  -5.582  15.562  1.00 10.00      A   
ATOM    750  O   ASN A 150     -14.053  -5.880  15.373  1.00 10.00      A   
ATOM    751  N   THR A 151     -16.032  -5.119  14.607  1.00 10.00      A   
ATOM    752  HN  THR A 151     -16.968  -4.927  14.819  1.00 10.00      A   
ATOM    753  CA  THR A 151     -15.567  -4.891  13.250  1.00 10.00      A   
ATOM    754  CB  THR A 151     -16.520  -5.539  12.229  1.00 10.00      A   
ATOM    755  OG1 THR A 151     -17.815  -5.710  12.830  1.00 10.00      A   
ATOM    756  HG1 THR A 151     -18.418  -6.109  12.189  1.00 10.00      A   
ATOM    757  CG2 THR A 151     -15.985  -6.891  11.785  1.00 10.00      A   
ATOM    758  C   THR A 151     -15.492  -3.388  12.999  1.00 10.00      A   
ATOM    759  O   THR A 151     -16.417  -2.650  13.344  1.00 10.00      A   
ATOM    760  N   TYR A 152     -14.400  -2.932  12.406  1.00 10.00      A   
ATOM    761  HN  TYR A 152     -13.705  -3.568  12.116  1.00 10.00      A   
ATOM    762  CA  TYR A 152     -14.216  -1.511  12.155  1.00 10.00      A   
ATOM    763  CB  TYR A 152     -13.017  -0.985  12.949  1.00 10.00      A   
ATOM    764  CG  TYR A 152     -13.114  -1.262  14.434  1.00 10.00      A   
ATOM    765  CD1 TYR A 152     -12.359  -2.269  15.025  1.00 10.00      A   
ATOM    766  CD2 TYR A 152     -13.969  -0.524  15.244  1.00 10.00      A   
ATOM    767  CE1 TYR A 152     -12.453  -2.533  16.379  1.00 10.00      A   
ATOM    768  CE2 TYR A 152     -14.069  -0.780  16.599  1.00 10.00      A   
ATOM    769  CZ  TYR A 152     -13.309  -1.784  17.163  1.00 10.00      A   
ATOM    770  OH  TYR A 152     -13.409  -2.042  18.513  1.00 10.00      A   
ATOM    771  HH  TYR A 152     -14.299  -2.357  18.712  1.00 10.00      A   
ATOM    772  C   TYR A 152     -14.061  -1.198  10.669  1.00 10.00      A   
ATOM    773  O   TYR A 152     -13.526  -2.002   9.904  1.00 10.00      A   
ATOM    774  N   ILE A 153     -14.540  -0.023  10.278  1.00 10.00      A   
ATOM    775  HN  ILE A 153     -14.952   0.570  10.947  1.00 10.00      A   
ATOM    776  CA  ILE A 153     -14.468   0.428   8.893  1.00 10.00      A   
ATOM    777  CB  ILE A 153     -15.813   0.188   8.163  1.00 10.00      A   
ATOM    778  CG1 ILE A 153     -15.702   0.499   6.666  1.00 10.00      A   
ATOM    779  CG2 ILE A 153     -16.940   0.988   8.808  1.00 10.00      A   
ATOM    780  CD1 ILE A 153     -16.931   0.119   5.864  1.00 10.00      A   
ATOM    781  C   ILE A 153     -14.106   1.914   8.857  1.00 10.00      A   
ATOM    782  O   ILE A 153     -14.422   2.654   9.795  1.00 10.00      A   
ATOM    783  N   LEU A 154     -13.425   2.341   7.799  1.00 10.00      A   
ATOM    784  HN  LEU A 154     -13.182   1.703   7.087  1.00 10.00      A   
ATOM    785  CA  LEU A 154     -13.025   3.734   7.662  1.00 10.00      A   
ATOM    786  CB  LEU A 154     -11.616   3.845   7.066  1.00 10.00      A   
ATOM    787  CG  LEU A 154     -10.434   3.739   8.037  1.00 10.00      A   
ATOM    788  CD1 LEU A 154     -10.329   2.341   8.626  1.00 10.00      A   
ATOM    789  CD2 LEU A 154      -9.138   4.118   7.340  1.00 10.00      A   
ATOM    790  C   LEU A 154     -14.016   4.514   6.803  1.00 10.00      A   
ATOM    791  O   LEU A 154     -14.094   4.324   5.588  1.00 10.00      A   
ATOM    792  N   ILE A 155     -14.787   5.377   7.443  1.00 10.00      A   
ATOM    793  HN  ILE A 155     -14.707   5.461   8.421  1.00 10.00      A   
ATOM    794  CA  ILE A 155     -15.752   6.198   6.734  1.00 10.00      A   
ATOM    795  CB  ILE A 155     -17.057   6.374   7.543  1.00 10.00      A   
ATOM    796  CG1 ILE A 155     -17.673   5.009   7.864  1.00 10.00      A   
ATOM    797  CG2 ILE A 155     -18.048   7.240   6.778  1.00 10.00      A   
ATOM    798  CD1 ILE A 155     -18.920   5.079   8.720  1.00 10.00      A   
ATOM    799  C   ILE A 155     -15.147   7.566   6.435  1.00 10.00      A   
ATOM    800  O   ILE A 155     -14.864   8.342   7.345  1.00 10.00      A   
ATOM    801  N   ASN A 156     -14.922   7.847   5.164  1.00 10.00      A   
ATOM    802  HN  ASN A 156     -15.145   7.182   4.479  1.00 10.00      A   
ATOM    803  CA  ASN A 156     -14.352   9.128   4.761  1.00 10.00      A   
ATOM    804  CB  ASN A 156     -13.693   9.021   3.386  1.00 10.00      A   
ATOM    805  CG  ASN A 156     -13.122  10.342   2.906  1.00 10.00      A   
ATOM    806  OD1 ASN A 156     -13.809  11.134   2.267  1.00 10.00      A   
ATOM    807  ND2 ASN A 156     -11.858  10.590   3.213  1.00 10.00      A   
ATOM    808 HD21 ASN A 156     -11.365   9.916   3.725  1.00 10.00      A   
ATOM    809 HD22 ASN A 156     -11.467  11.435   2.909  1.00 10.00      A   
ATOM    810  C   ASN A 156     -15.423  10.211   4.744  1.00 10.00      A   
ATOM    811  O   ASN A 156     -16.466  10.050   4.112  1.00 10.00      A   
ATOM    812  N   THR A 157     -15.169  11.299   5.450  1.00 10.00      A   
ATOM    813  HN  THR A 157     -14.332  11.360   5.959  1.00 10.00      A   
ATOM    814  CA  THR A 157     -16.112  12.403   5.512  1.00 10.00      A   
ATOM    815  CB  THR A 157     -16.445  12.754   6.971  1.00 10.00      A   
ATOM    816  OG1 THR A 157     -15.347  12.381   7.816  1.00 10.00      A   
ATOM    817  HG1 THR A 157     -15.570  12.589   8.728  1.00 10.00      A   
ATOM    818  CG2 THR A 157     -17.699  12.018   7.421  1.00 10.00      A   
ATOM    819  C   THR A 157     -15.565  13.636   4.795  1.00 10.00      A   
ATOM    820  O   THR A 157     -15.833  14.769   5.190  1.00 10.00      A   
ATOM    821  N   LEU A 158     -14.807  13.406   3.731  1.00 10.00      A   
ATOM    822  HN  LEU A 158     -14.650  12.479   3.442  1.00 10.00      A   
ATOM    823  CA  LEU A 158     -14.221  14.492   2.965  1.00 10.00      A   
ATOM    824  CB  LEU A 158     -12.698  14.368   2.942  1.00 10.00      A   
ATOM    825  CG  LEU A 158     -11.996  14.383   4.300  1.00 10.00      A   
ATOM    826  CD1 LEU A 158     -10.530  14.013   4.140  1.00 10.00      A   
ATOM    827  CD2 LEU A 158     -12.135  15.746   4.964  1.00 10.00      A   
ATOM    828  C   LEU A 158     -14.768  14.505   1.543  1.00 10.00      A   
ATOM    829  O   LEU A 158     -14.288  13.778   0.672  1.00 10.00      A   
ATOM    830  N   GLU A 159     -15.771  15.334   1.313  1.00 10.00      A   
ATOM    831  HN  GLU A 159     -16.109  15.897   2.049  1.00 10.00      A   
ATOM    832  CA  GLU A 159     -16.387  15.445   0.005  1.00 10.00      A   
ATOM    833  CB  GLU A 159     -16.581  16.915  -0.395  1.00 10.00      A   
ATOM    834  CG  GLU A 159     -17.275  17.784   0.644  1.00 10.00      A   
ATOM    835  CD  GLU A 159     -16.351  18.194   1.767  1.00 10.00      A   
ATOM    836  OE1 GLU A 159     -15.613  19.185   1.602  1.00 10.00      A   
ATOM    837  OE2 GLU A 159     -16.343  17.512   2.808  1.00 10.00      A   
ATOM    838  C   GLU A 159     -17.715  14.694  -0.037  1.00 10.00      A   
ATOM    839  O   GLU A 159     -18.574  14.883   0.827  1.00 10.00      A   
ATOM    840  N   PRO A 160     -17.896  13.819  -1.036  1.00 10.00      A   
ATOM    841  CA  PRO A 160     -16.888  13.563  -2.066  1.00 10.00      A   
ATOM    842  CB  PRO A 160     -17.257  12.156  -2.537  1.00 10.00      A   
ATOM    843  CG  PRO A 160     -18.742  12.100  -2.394  1.00 10.00      A   
ATOM    844  CD  PRO A 160     -19.104  13.004  -1.240  1.00 10.00      A   
ATOM    845  C   PRO A 160     -16.990  14.555  -3.228  1.00 10.00      A   
ATOM    846  O   PRO A 160     -17.654  15.590  -3.121  1.00 10.00      A   
ATOM    847  N   VAL A 161     -16.327  14.237  -4.333  1.00 10.00      A   
ATOM    848  HN  VAL A 161     -15.817  13.399  -4.362  1.00 10.00      A   
ATOM    849  CA  VAL A 161     -16.347  15.094  -5.514  1.00 10.00      A   
ATOM    850  CB  VAL A 161     -15.119  16.028  -5.570  1.00 10.00      A   
ATOM    851  CG1 VAL A 161     -13.826  15.228  -5.678  1.00 10.00      A   
ATOM    852  CG2 VAL A 161     -15.246  17.017  -6.720  1.00 10.00      A   
ATOM    853  C   VAL A 161     -16.407  14.252  -6.782  1.00 10.00      A   
ATOM    854  O   VAL A 161     -16.188  13.040  -6.727  1.00 10.00      A   
ATOM    855  N   GLU A 166     -26.440  10.699  -6.144  1.00 10.00      A   
ATOM    856  HN  GLU A 166     -27.149  11.331  -5.876  1.00 10.00      A   
ATOM    857  CA  GLU A 166     -26.677   9.855  -7.309  1.00 10.00      A   
ATOM    858  CB  GLU A 166     -27.199  10.694  -8.480  1.00 10.00      A   
ATOM    859  CG  GLU A 166     -28.696  10.993  -8.421  1.00 10.00      A   
ATOM    860  CD  GLU A 166     -29.160  11.492  -7.064  1.00 10.00      A   
ATOM    861  OE1 GLU A 166     -30.129  10.928  -6.515  1.00 10.00      A   
ATOM    862  OE2 GLU A 166     -28.550  12.443  -6.531  1.00 10.00      A   
ATOM    863  C   GLU A 166     -25.409   9.116  -7.699  1.00 10.00      A   
ATOM    864  O   GLU A 166     -25.434   8.179  -8.498  1.00 10.00      A   
ATOM    865  N   MET A 167     -24.303   9.534  -7.112  1.00 10.00      A   
ATOM    866  HN  MET A 167     -24.355  10.276  -6.467  1.00 10.00      A   
ATOM    867  CA  MET A 167     -23.016   8.925  -7.395  1.00 10.00      A   
ATOM    868  CB  MET A 167     -22.254   9.752  -8.438  1.00 10.00      A   
ATOM    869  CG  MET A 167     -21.058   9.037  -9.039  1.00 10.00      A   
ATOM    870  SD  MET A 167     -20.048  10.108 -10.077  1.00 10.00      A   
ATOM    871  CE  MET A 167     -18.886   8.924 -10.747  1.00 10.00      A   
ATOM    872  C   MET A 167     -22.191   8.790  -6.123  1.00 10.00      A   
ATOM    873  O   MET A 167     -22.225   9.659  -5.252  1.00 10.00      A   
ATOM    874  N   ARG A 168     -21.474   7.680  -6.017  1.00 10.00      A   
ATOM    875  HN  ARG A 168     -21.512   7.022  -6.740  1.00 10.00      A   
ATOM    876  CA  ARG A 168     -20.623   7.404  -4.870  1.00 10.00      A   
ATOM    877  CB  ARG A 168     -21.438   6.931  -3.661  1.00 10.00      A   
ATOM    878  CG  ARG A 168     -22.514   5.911  -3.990  1.00 10.00      A   
ATOM    879  CD  ARG A 168     -23.896   6.543  -3.953  1.00 10.00      A   
ATOM    880  NE  ARG A 168     -24.785   5.972  -4.961  1.00 10.00      A   
ATOM    881  HE  ARG A 168     -24.700   6.311  -5.875  1.00 10.00      A   
ATOM    882  CZ  ARG A 168     -25.693   5.034  -4.700  1.00 10.00      A   
ATOM    883  NH1 ARG A 168     -25.840   4.565  -3.467  1.00 10.00      A   
ATOM    884 HH11 ARG A 168     -25.236   4.929  -2.678  1.00 10.00      A   
ATOM    885 HH12 ARG A 168     -26.555   3.836  -3.266  1.00 10.00      A   
ATOM    886  NH2 ARG A 168     -26.456   4.565  -5.679  1.00 10.00      A   
ATOM    887 HH21 ARG A 168     -27.165   3.824  -5.479  1.00 10.00      A   
ATOM    888 HH22 ARG A 168     -26.353   4.928  -6.648  1.00 10.00      A   
ATOM    889  C   ARG A 168     -19.577   6.363  -5.242  1.00 10.00      A   
ATOM    890  O   ARG A 168     -19.765   5.602  -6.194  1.00 10.00      A   
ATOM    891  N   GLY A 169     -18.476   6.339  -4.506  1.00 10.00      A   
ATOM    892  HN  GLY A 169     -18.376   6.977  -3.772  1.00 10.00      A   
ATOM    893  CA  GLY A 169     -17.417   5.383  -4.777  1.00 10.00      A   
ATOM    894  C   GLY A 169     -16.544   5.139  -3.563  1.00 10.00      A   
ATOM    895  O   GLY A 169     -17.031   5.175  -2.428  1.00 10.00      A   
ATOM    896  N   GLN A 171     -14.321   9.472 -15.484  1.00 10.00      A   
ATOM    897  HN  GLN A 171     -14.624  10.373 -15.729  1.00 10.00      A   
ATOM    898  CA  GLN A 171     -13.322   9.312 -14.435  1.00 10.00      A   
ATOM    899  CB  GLN A 171     -12.879  10.679 -13.903  1.00 10.00      A   
ATOM    900  CG  GLN A 171     -11.802  11.355 -14.738  1.00 10.00      A   
ATOM    901  CD  GLN A 171     -10.414  10.828 -14.428  1.00 10.00      A   
ATOM    902  OE1 GLN A 171      -9.967   9.836 -15.007  1.00 10.00      A   
ATOM    903  NE2 GLN A 171      -9.716  11.497 -13.520  1.00 10.00      A   
ATOM    904 HE21 GLN A 171     -10.129  12.284 -13.107  1.00 10.00      A   
ATOM    905 HE22 GLN A 171      -8.815  11.179 -13.299  1.00 10.00      A   
ATOM    906  C   GLN A 171     -13.867   8.448 -13.292  1.00 10.00      A   
ATOM    907  O   GLN A 171     -13.126   8.052 -12.390  1.00 10.00      A   
ATOM    908  N   GLY A 172     -15.165   8.157 -13.350  1.00 10.00      A   
ATOM    909  HN  GLY A 172     -15.692   8.489 -14.108  1.00 10.00      A   
ATOM    910  CA  GLY A 172     -15.805   7.343 -12.328  1.00 10.00      A   
ATOM    911  C   GLY A 172     -15.529   5.861 -12.531  1.00 10.00      A   
ATOM    912  O   GLY A 172     -15.248   5.424 -13.649  1.00 10.00      A   
ATOM    913  N   THR A 173     -15.611   5.086 -11.460  1.00 10.00      A   
ATOM    914  HN  THR A 173     -15.842   5.482 -10.594  1.00 10.00      A   
ATOM    915  CA  THR A 173     -15.357   3.655 -11.528  1.00 10.00      A   
ATOM    916  CB  THR A 173     -15.035   3.105 -10.130  1.00 10.00      A   
ATOM    917  OG1 THR A 173     -15.716   3.902  -9.155  1.00 10.00      A   
ATOM    918  HG1 THR A 173     -16.532   3.454  -8.889  1.00 10.00      A   
ATOM    919  CG2 THR A 173     -13.539   3.166  -9.869  1.00 10.00      A   
ATOM    920  C   THR A 173     -16.540   2.885 -12.122  1.00 10.00      A   
ATOM    921  O   THR A 173     -17.647   2.907 -11.579  1.00 10.00      A   
ATOM    922  N   PRO A 174     -16.313   2.176 -13.240  1.00 10.00      A   
ATOM    923  CA  PRO A 174     -17.354   1.389 -13.915  1.00 10.00      A   
ATOM    924  CB  PRO A 174     -16.656   0.864 -15.179  1.00 10.00      A   
ATOM    925  CG  PRO A 174     -15.438   1.711 -15.332  1.00 10.00      A   
ATOM    926  CD  PRO A 174     -15.023   2.093 -13.944  1.00 10.00      A   
ATOM    927  C   PRO A 174     -17.826   0.216 -13.062  1.00 10.00      A   
ATOM    928  O   PRO A 174     -18.968  -0.231 -13.180  1.00 10.00      A   
ATOM    929  N   THR A 175     -16.942  -0.269 -12.198  1.00 10.00      A   
ATOM    930  HN  THR A 175     -16.051   0.139 -12.149  1.00 10.00      A   
ATOM    931  CA  THR A 175     -17.247  -1.390 -11.319  1.00 10.00      A   
ATOM    932  CB  THR A 175     -15.999  -1.771 -10.499  1.00 10.00      A   
ATOM    933  OG1 THR A 175     -15.046  -0.694 -10.571  1.00 10.00      A   
ATOM    934  HG1 THR A 175     -14.162  -1.038 -10.398  1.00 10.00      A   
ATOM    935  CG2 THR A 175     -15.363  -3.043 -11.043  1.00 10.00      A   
ATOM    936  C   THR A 175     -18.395  -1.039 -10.370  1.00 10.00      A   
ATOM    937  O   THR A 175     -19.221  -1.885 -10.023  1.00 10.00      A   
ATOM    938  N   THR A 176     -18.445   0.223  -9.968  1.00 10.00      A   
ATOM    939  HN  THR A 176     -17.765   0.854 -10.283  1.00 10.00      A   
ATOM    940  CA  THR A 176     -19.478   0.698  -9.070  1.00 10.00      A   
ATOM    941  CB  THR A 176     -19.059   2.031  -8.424  1.00 10.00      A   
ATOM    942  OG1 THR A 176     -17.629   2.053  -8.278  1.00 10.00      A   
ATOM    943  HG1 THR A 176     -17.344   1.253  -7.827  1.00 10.00      A   
ATOM    944  CG2 THR A 176     -19.700   2.176  -7.053  1.00 10.00      A   
ATOM    945  C   THR A 176     -20.796   0.882  -9.819  1.00 10.00      A   
ATOM    946  O   THR A 176     -21.873   0.653  -9.265  1.00 10.00      A   
ATOM    947  N   GLY A 177     -20.697   1.276 -11.088  1.00 10.00      A   
ATOM    948  HN  GLY A 177     -19.810   1.423 -11.475  1.00 10.00      A   
ATOM    949  CA  GLY A 177     -21.881   1.484 -11.904  1.00 10.00      A   
ATOM    950  C   GLY A 177     -22.650   0.198 -12.126  1.00 10.00      A   
ATOM    951  O   GLY A 177     -23.863   0.145 -11.914  1.00 10.00      A   
ATOM    952  N   LEU A 178     -21.939  -0.846 -12.537  1.00 10.00      A   
ATOM    953  HN  LEU A 178     -20.976  -0.737 -12.692  1.00 10.00      A   
ATOM    954  CA  LEU A 178     -22.553  -2.146 -12.778  1.00 10.00      A   
ATOM    955  CB  LEU A 178     -21.530  -3.132 -13.348  1.00 10.00      A   
ATOM    956  CG  LEU A 178     -21.779  -3.621 -14.779  1.00 10.00      A   
ATOM    957  CD1 LEU A 178     -23.085  -4.394 -14.869  1.00 10.00      A   
ATOM    958  CD2 LEU A 178     -21.765  -2.460 -15.761  1.00 10.00      A   
ATOM    959  C   LEU A 178     -23.162  -2.698 -11.494  1.00 10.00      A   
ATOM    960  O   LEU A 178     -24.220  -3.325 -11.517  1.00 10.00      A   
ATOM    961  N   LEU A 179     -22.490  -2.446 -10.373  1.00 10.00      A   
ATOM    962  HN  LEU A 179     -21.650  -1.942 -10.424  1.00 10.00      A   
ATOM    963  CA  LEU A 179     -22.964  -2.904  -9.072  1.00 10.00      A   
ATOM    964  CB  LEU A 179     -21.941  -2.572  -7.980  1.00 10.00      A   
ATOM    965  CG  LEU A 179     -22.280  -3.051  -6.566  1.00 10.00      A   
ATOM    966  CD1 LEU A 179     -22.289  -4.571  -6.497  1.00 10.00      A   
ATOM    967  CD2 LEU A 179     -21.308  -2.469  -5.554  1.00 10.00      A   
ATOM    968  C   LEU A 179     -24.313  -2.270  -8.745  1.00 10.00      A   
ATOM    969  O   LEU A 179     -25.221  -2.940  -8.248  1.00 10.00      A   
ATOM    970  N   MET A 180     -24.438  -0.976  -9.042  1.00 10.00      A   
ATOM    971  HN  MET A 180     -23.672  -0.502  -9.434  1.00 10.00      A   
ATOM    972  CA  MET A 180     -25.676  -0.243  -8.798  1.00 10.00      A   
ATOM    973  CB  MET A 180     -25.515   1.235  -9.176  1.00 10.00      A   
ATOM    974  CG  MET A 180     -26.815   2.029  -9.169  1.00 10.00      A   
ATOM    975  SD  MET A 180     -27.517   2.214  -7.516  1.00 10.00      A   
ATOM    976  CE  MET A 180     -29.204   2.664  -7.916  1.00 10.00      A   
ATOM    977  C   MET A 180     -26.830  -0.866  -9.579  1.00 10.00      A   
ATOM    978  O   MET A 180     -27.953  -0.950  -9.086  1.00 10.00      A   
ATOM    979  N   ILE A 181     -26.539  -1.311 -10.796  1.00 10.00      A   
ATOM    980  HN  ILE A 181     -25.622  -1.215 -11.132  1.00 10.00      A   
ATOM    981  CA  ILE A 181     -27.545  -1.938 -11.644  1.00 10.00      A   
ATOM    982  CB  ILE A 181     -26.982  -2.248 -13.050  1.00 10.00      A   
ATOM    983  CG1 ILE A 181     -26.444  -0.969 -13.703  1.00 10.00      A   
ATOM    984  CG2 ILE A 181     -28.052  -2.883 -13.928  1.00 10.00      A   
ATOM    985  CD1 ILE A 181     -25.695  -1.204 -14.999  1.00 10.00      A   
ATOM    986  C   ILE A 181     -28.048  -3.229 -11.002  1.00 10.00      A   
ATOM    987  O   ILE A 181     -29.252  -3.492 -10.968  1.00 10.00      A   
ATOM    988  N   VAL A 182     -27.116  -4.017 -10.474  1.00 10.00      A   
ATOM    989  HN  VAL A 182     -26.178  -3.737 -10.519  1.00 10.00      A   
ATOM    990  CA  VAL A 182     -27.448  -5.283  -9.829  1.00 10.00      A   
ATOM    991  CB  VAL A 182     -26.184  -6.043  -9.362  1.00 10.00      A   
ATOM    992  CG1 VAL A 182     -26.558  -7.373  -8.717  1.00 10.00      A   
ATOM    993  CG2 VAL A 182     -25.232  -6.268 -10.526  1.00 10.00      A   
ATOM    994  C   VAL A 182     -28.386  -5.069  -8.641  1.00 10.00      A   
ATOM    995  O   VAL A 182     -29.473  -5.647  -8.589  1.00 10.00      A   
ATOM    996  N   LEU A 183     -27.976  -4.221  -7.702  1.00 10.00      A   
ATOM    997  HN  LEU A 183     -27.111  -3.767  -7.808  1.00 10.00      A   
ATOM    998  CA  LEU A 183     -28.789  -3.947  -6.520  1.00 10.00      A   
ATOM    999  CB  LEU A 183     -27.994  -3.184  -5.449  1.00 10.00      A   
ATOM   1000  CG  LEU A 183     -27.464  -1.798  -5.829  1.00 10.00      A   
ATOM   1001  CD1 LEU A 183     -28.417  -0.710  -5.356  1.00 10.00      A   
ATOM   1002  CD2 LEU A 183     -26.074  -1.582  -5.253  1.00 10.00      A   
ATOM   1003  C   LEU A 183     -30.082  -3.223  -6.886  1.00 10.00      A   
ATOM   1004  O   LEU A 183     -31.114  -3.399  -6.231  1.00 10.00      A   
ATOM   1005  N   GLY A 184     -30.020  -2.412  -7.937  1.00 10.00      A   
ATOM   1006  HN  GLY A 184     -29.164  -2.297  -8.406  1.00 10.00      A   
ATOM   1007  CA  GLY A 184     -31.187  -1.685  -8.391  1.00 10.00      A   
ATOM   1008  C   GLY A 184     -32.270  -2.623  -8.878  1.00 10.00      A   
ATOM   1009  O   GLY A 184     -33.445  -2.438  -8.568  1.00 10.00      A   
ATOM   1010  N   LEU A 185     -31.868  -3.641  -9.633  1.00 10.00      A   
ATOM   1011  HN  LEU A 185     -30.912  -3.730  -9.847  1.00 10.00      A   
ATOM   1012  CA  LEU A 185     -32.806  -4.625 -10.155  1.00 10.00      A   
ATOM   1013  CB  LEU A 185     -32.113  -5.569 -11.142  1.00 10.00      A   
ATOM   1014  CG  LEU A 185     -31.727  -4.964 -12.494  1.00 10.00      A   
ATOM   1015  CD1 LEU A 185     -30.939  -5.967 -13.322  1.00 10.00      A   
ATOM   1016  CD2 LEU A 185     -32.964  -4.500 -13.250  1.00 10.00      A   
ATOM   1017  C   LEU A 185     -33.433  -5.417  -9.015  1.00 10.00      A   
ATOM   1018  O   LEU A 185     -34.616  -5.757  -9.060  1.00 10.00      A   
ATOM   1019  N   ILE A 186     -32.634  -5.696  -7.988  1.00 10.00      A   
ATOM   1020  HN  ILE A 186     -31.698  -5.398  -8.017  1.00 10.00      A   
ATOM   1021  CA  ILE A 186     -33.112  -6.431  -6.823  1.00 10.00      A   
ATOM   1022  CB  ILE A 186     -31.987  -6.653  -5.784  1.00 10.00      A   
ATOM   1023  CG1 ILE A 186     -30.835  -7.452  -6.397  1.00 10.00      A   
ATOM   1024  CG2 ILE A 186     -32.527  -7.359  -4.546  1.00 10.00      A   
ATOM   1025  CD1 ILE A 186     -29.621  -7.574  -5.500  1.00 10.00      A   
ATOM   1026  C   ILE A 186     -34.249  -5.662  -6.162  1.00 10.00      A   
ATOM   1027  O   ILE A 186     -35.348  -6.187  -5.987  1.00 10.00      A   
ATOM   1028  N   PHE A 187     -33.980  -4.405  -5.824  1.00 10.00      A   
ATOM   1029  HN  PHE A 187     -33.085  -4.043  -6.013  1.00 10.00      A   
ATOM   1030  CA  PHE A 187     -34.970  -3.550  -5.183  1.00 10.00      A   
ATOM   1031  CB  PHE A 187     -34.348  -2.209  -4.785  1.00 10.00      A   
ATOM   1032  CG  PHE A 187     -35.175  -1.414  -3.812  1.00 10.00      A   
ATOM   1033  CD1 PHE A 187     -35.421  -1.894  -2.536  1.00 10.00      A   
ATOM   1034  CD2 PHE A 187     -35.705  -0.186  -4.174  1.00 10.00      A   
ATOM   1035  CE1 PHE A 187     -36.176  -1.164  -1.637  1.00 10.00      A   
ATOM   1036  CE2 PHE A 187     -36.462   0.549  -3.281  1.00 10.00      A   
ATOM   1037  CZ  PHE A 187     -36.700   0.058  -2.011  1.00 10.00      A   
ATOM   1038  C   PHE A 187     -36.179  -3.332  -6.089  1.00 10.00      A   
ATOM   1039  O   PHE A 187     -37.319  -3.310  -5.621  1.00 10.00      A   
ATOM   1040  N   MET A 188     -35.920  -3.181  -7.385  1.00 10.00      A   
ATOM   1041  HN  MET A 188     -34.983  -3.200  -7.690  1.00 10.00      A   
ATOM   1042  CA  MET A 188     -36.979  -2.976  -8.370  1.00 10.00      A   
ATOM   1043  CB  MET A 188     -36.375  -2.813  -9.768  1.00 10.00      A   
ATOM   1044  CG  MET A 188     -37.396  -2.802 -10.894  1.00 10.00      A   
ATOM   1045  SD  MET A 188     -36.635  -2.903 -12.524  1.00 10.00      A   
ATOM   1046  CE  MET A 188     -35.760  -1.340 -12.593  1.00 10.00      A   
ATOM   1047  C   MET A 188     -37.964  -4.142  -8.366  1.00 10.00      A   
ATOM   1048  O   MET A 188     -39.176  -3.947  -8.457  1.00 10.00      A   
ATOM   1049  N   LYS A 189     -37.437  -5.350  -8.238  1.00 10.00      A   
ATOM   1050  HN  LYS A 189     -36.462  -5.440  -8.146  1.00 10.00      A   
ATOM   1051  CA  LYS A 189     -38.260  -6.550  -8.230  1.00 10.00      A   
ATOM   1052  CB  LYS A 189     -37.497  -7.711  -8.861  1.00 10.00      A   
ATOM   1053  CG  LYS A 189     -37.449  -7.675 -10.379  1.00 10.00      A   
ATOM   1054  CD  LYS A 189     -36.463  -8.697 -10.923  1.00 10.00      A   
ATOM   1055  CE  LYS A 189     -36.707 -10.077 -10.333  1.00 10.00      A   
ATOM   1056  NZ  LYS A 189     -37.994 -10.661 -10.786  1.00 10.00      A   
ATOM   1057  HZ1 LYS A 189     -37.822 -11.367 -11.530  1.00 10.00      A   
ATOM   1058  HZ2 LYS A 189     -38.613  -9.920 -11.167  1.00 10.00      A   
ATOM   1059  HZ3 LYS A 189     -38.477 -11.124  -9.989  1.00 10.00      A   
ATOM   1060  C   LYS A 189     -38.712  -6.919  -6.818  1.00 10.00      A   
ATOM   1061  O   LYS A 189     -38.690  -8.091  -6.433  1.00 10.00      A   
ATOM   1062  N   GLY A 190     -39.113  -5.912  -6.052  1.00 10.00      A   
ATOM   1063  HN  GLY A 190     -39.095  -5.003  -6.415  1.00 10.00      A   
ATOM   1064  CA  GLY A 190     -39.581  -6.137  -4.694  1.00 10.00      A   
ATOM   1065  C   GLY A 190     -38.510  -6.689  -3.773  1.00 10.00      A   
ATOM   1066  O   GLY A 190     -38.782  -7.566  -2.953  1.00 10.00      A   
ATOM   1067  N   ASN A 191     -37.289  -6.178  -3.921  1.00 10.00      A   
ATOM   1068  HN  ASN A 191     -37.147  -5.495  -4.609  1.00 10.00      A   
ATOM   1069  CA  ASN A 191     -36.149  -6.605  -3.103  1.00 10.00      A   
ATOM   1070  CB  ASN A 191     -36.336  -6.194  -1.638  1.00 10.00      A   
ATOM   1071  CG  ASN A 191     -35.022  -5.919  -0.928  1.00 10.00      A   
ATOM   1072  OD1 ASN A 191     -34.476  -4.822  -1.015  1.00 10.00      A   
ATOM   1073  ND2 ASN A 191     -34.512  -6.912  -0.218  1.00 10.00      A   
ATOM   1074 HD21 ASN A 191     -35.001  -7.762  -0.192  1.00 10.00      A   
ATOM   1075 HD22 ASN A 191     -33.672  -6.753   0.262  1.00 10.00      A   
ATOM   1076  C   ASN A 191     -35.907  -8.110  -3.234  1.00 10.00      A   
ATOM   1077  O   ASN A 191     -35.558  -8.791  -2.267  1.00 10.00      A   
ATOM   1078  N   THR A 192     -36.100  -8.622  -4.444  1.00 10.00      A   
ATOM   1079  HN  THR A 192     -36.367  -8.024  -5.176  1.00 10.00      A   
ATOM   1080  CA  THR A 192     -35.912 -10.037  -4.726  1.00 10.00      A   
ATOM   1081  CB  THR A 192     -37.255 -10.797  -4.643  1.00 10.00      A   
ATOM   1082  OG1 THR A 192     -38.052 -10.257  -3.576  1.00 10.00      A   
ATOM   1083  HG1 THR A 192     -38.072  -9.290  -3.647  1.00 10.00      A   
ATOM   1084  CG2 THR A 192     -37.020 -12.279  -4.392  1.00 10.00      A   
ATOM   1085  C   THR A 192     -35.329 -10.212  -6.127  1.00 10.00      A   
ATOM   1086  O   THR A 192     -35.684  -9.473  -7.044  1.00 10.00      A   
ATOM   1087  N   LEU A 193     -34.425 -11.171  -6.287  1.00 10.00      A   
ATOM   1088  HN  LEU A 193     -34.159 -11.718  -5.515  1.00 10.00      A   
ATOM   1089  CA  LEU A 193     -33.809 -11.427  -7.581  1.00 10.00      A   
ATOM   1090  CB  LEU A 193     -32.770 -10.345  -7.904  1.00 10.00      A   
ATOM   1091  CG  LEU A 193     -32.063 -10.454  -9.258  1.00 10.00      A   
ATOM   1092  CD1 LEU A 193     -33.046 -10.263 -10.404  1.00 10.00      A   
ATOM   1093  CD2 LEU A 193     -30.925  -9.448  -9.352  1.00 10.00      A   
ATOM   1094  C   LEU A 193     -33.153 -12.801  -7.603  1.00 10.00      A   
ATOM   1095  O   LEU A 193     -32.583 -13.244  -6.605  1.00 10.00      A   
ATOM   1096  N   LYS A 194     -33.255 -13.476  -8.738  1.00 10.00      A   
ATOM   1097  HN  LYS A 194     -33.744 -13.080  -9.488  1.00 10.00      A   
ATOM   1098  CA  LYS A 194     -32.652 -14.790  -8.901  1.00 10.00      A   
ATOM   1099  CB  LYS A 194     -33.599 -15.739  -9.635  1.00 10.00      A   
ATOM   1100  CG  LYS A 194     -34.522 -16.531  -8.722  1.00 10.00      A   
ATOM   1101  CD  LYS A 194     -35.220 -17.648  -9.480  1.00 10.00      A   
ATOM   1102  CE  LYS A 194     -36.016 -18.537  -8.539  1.00 10.00      A   
ATOM   1103  NZ  LYS A 194     -36.624 -19.695  -9.246  1.00 10.00      A   
ATOM   1104  HZ1 LYS A 194     -37.335 -19.368  -9.930  1.00 10.00      A   
ATOM   1105  HZ2 LYS A 194     -37.084 -20.330  -8.564  1.00 10.00      A   
ATOM   1106  HZ3 LYS A 194     -35.890 -20.230  -9.756  1.00 10.00      A   
ATOM   1107  C   LYS A 194     -31.339 -14.667  -9.666  1.00 10.00      A   
ATOM   1108  O   LYS A 194     -31.282 -14.008 -10.706  1.00 10.00      A   
ATOM   1109  N   GLU A 195     -30.293 -15.300  -9.146  1.00 10.00      A   
ATOM   1110  HN  GLU A 195     -30.409 -15.796  -8.310  1.00 10.00      A   
ATOM   1111  CA  GLU A 195     -28.971 -15.269  -9.771  1.00 10.00      A   
ATOM   1112  CB  GLU A 195     -27.997 -16.142  -8.969  1.00 10.00      A   
ATOM   1113  CG  GLU A 195     -26.596 -16.238  -9.555  1.00 10.00      A   
ATOM   1114  CD  GLU A 195     -25.923 -17.557  -9.230  1.00 10.00      A   
ATOM   1115  OE1 GLU A 195     -26.483 -18.616  -9.585  1.00 10.00      A   
ATOM   1116  OE2 GLU A 195     -24.834 -17.549  -8.617  1.00 10.00      A   
ATOM   1117  C   GLU A 195     -29.031 -15.745 -11.219  1.00 10.00      A   
ATOM   1118  O   GLU A 195     -28.407 -15.155 -12.101  1.00 10.00      A   
ATOM   1119  N   THR A 196     -29.808 -16.794 -11.457  1.00 10.00      A   
ATOM   1120  HN  THR A 196     -30.306 -17.197 -10.715  1.00 10.00      A   
ATOM   1121  CA  THR A 196     -29.949 -17.372 -12.782  1.00 10.00      A   
ATOM   1122  CB  THR A 196     -30.900 -18.579 -12.745  1.00 10.00      A   
ATOM   1123  OG1 THR A 196     -31.605 -18.581 -11.492  1.00 10.00      A   
ATOM   1124  HG1 THR A 196     -32.016 -19.443 -11.362  1.00 10.00      A   
ATOM   1125  CG2 THR A 196     -30.104 -19.868 -12.867  1.00 10.00      A   
ATOM   1126  C   THR A 196     -30.429 -16.362 -13.828  1.00 10.00      A   
ATOM   1127  O   THR A 196     -29.795 -16.190 -14.872  1.00 10.00      A   
ATOM   1128  N   GLU A 197     -31.535 -15.684 -13.545  1.00 10.00      A   
ATOM   1129  HN  GLU A 197     -31.991 -15.841 -12.694  1.00 10.00      A   
ATOM   1130  CA  GLU A 197     -32.085 -14.711 -14.481  1.00 10.00      A   
ATOM   1131  CB  GLU A 197     -33.538 -14.357 -14.145  1.00 10.00      A   
ATOM   1132  CG  GLU A 197     -33.710 -13.427 -12.955  1.00 10.00      A   
ATOM   1133  CD  GLU A 197     -35.098 -12.822 -12.882  1.00 10.00      A   
ATOM   1134  OE1 GLU A 197     -35.680 -12.515 -13.948  1.00 10.00      A   
ATOM   1135  OE2 GLU A 197     -35.612 -12.648 -11.762  1.00 10.00      A   
ATOM   1136  C   GLU A 197     -31.219 -13.453 -14.572  1.00 10.00      A   
ATOM   1137  O   GLU A 197     -31.100 -12.844 -15.636  1.00 10.00      A   
ATOM   1138  N   ALA A 198     -30.607 -13.078 -13.451  1.00 10.00      A   
ATOM   1139  HN  ALA A 198     -30.737 -13.605 -12.637  1.00 10.00      A   
ATOM   1140  CA  ALA A 198     -29.756 -11.896 -13.409  1.00 10.00      A   
ATOM   1141  CB  ALA A 198     -29.394 -11.555 -11.971  1.00 10.00      A   
ATOM   1142  C   ALA A 198     -28.498 -12.101 -14.237  1.00 10.00      A   
ATOM   1143  O   ALA A 198     -28.127 -11.250 -15.049  1.00 10.00      A   
ATOM   1144  N   TRP A 199     -27.858 -13.243 -14.042  1.00 10.00      A   
ATOM   1145  HN  TRP A 199     -28.213 -13.884 -13.386  1.00 10.00      A   
ATOM   1146  CA  TRP A 199     -26.634 -13.580 -14.758  1.00 10.00      A   
ATOM   1147  CB  TRP A 199     -26.125 -14.952 -14.315  1.00 10.00      A   
ATOM   1148  CG  TRP A 199     -24.741 -14.924 -13.752  1.00 10.00      A   
ATOM   1149  CD1 TRP A 199     -24.355 -14.418 -12.545  1.00 10.00      A   
ATOM   1150  CD2 TRP A 199     -23.556 -15.428 -14.374  1.00 10.00      A   
ATOM   1151  NE1 TRP A 199     -23.002 -14.575 -12.379  1.00 10.00      A   
ATOM   1152  HE1 TRP A 199     -22.489 -14.290 -11.592  1.00 10.00      A   
ATOM   1153  CE2 TRP A 199     -22.489 -15.196 -13.485  1.00 10.00      A   
ATOM   1154  CE3 TRP A 199     -23.294 -16.057 -15.594  1.00 10.00      A   
ATOM   1155  CZ2 TRP A 199     -21.181 -15.567 -13.779  1.00 10.00      A   
ATOM   1156  CZ3 TRP A 199     -21.993 -16.426 -15.885  1.00 10.00      A   
ATOM   1157  CH2 TRP A 199     -20.953 -16.180 -14.982  1.00 10.00      A   
ATOM   1158  C   TRP A 199     -26.850 -13.574 -16.266  1.00 10.00      A   
ATOM   1159  O   TRP A 199     -26.064 -12.992 -17.011  1.00 10.00      A   
ATOM   1160  N   ASP A 200     -27.937 -14.201 -16.705  1.00 10.00      A   
ATOM   1161  HN  ASP A 200     -28.544 -14.616 -16.056  1.00 10.00      A   
ATOM   1162  CA  ASP A 200     -28.253 -14.284 -18.130  1.00 10.00      A   
ATOM   1163  CB  ASP A 200     -29.391 -15.275 -18.378  1.00 10.00      A   
ATOM   1164  CG  ASP A 200     -28.945 -16.474 -19.194  1.00 10.00      A   
ATOM   1165  OD1 ASP A 200     -29.449 -16.659 -20.322  1.00 10.00      A   
ATOM   1166  OD2 ASP A 200     -28.090 -17.242 -18.707  1.00 10.00      A   
ATOM   1167  C   ASP A 200     -28.596 -12.922 -18.717  1.00 10.00      A   
ATOM   1168  O   ASP A 200     -28.473 -12.709 -19.920  1.00 10.00      A   
ATOM   1169  N   PHE A 201     -29.023 -12.002 -17.866  1.00 10.00      A   
ATOM   1170  HN  PHE A 201     -29.104 -12.228 -16.912  1.00 10.00      A   
ATOM   1171  CA  PHE A 201     -29.377 -10.663 -18.312  1.00 10.00      A   
ATOM   1172  CB  PHE A 201     -30.439 -10.053 -17.387  1.00 10.00      A   
ATOM   1173  CG  PHE A 201     -30.981  -8.733 -17.856  1.00 10.00      A   
ATOM   1174  CD1 PHE A 201     -30.511  -7.545 -17.320  1.00 10.00      A   
ATOM   1175  CD2 PHE A 201     -31.961  -8.680 -18.833  1.00 10.00      A   
ATOM   1176  CE1 PHE A 201     -31.007  -6.330 -17.749  1.00 10.00      A   
ATOM   1177  CE2 PHE A 201     -32.463  -7.468 -19.267  1.00 10.00      A   
ATOM   1178  CZ  PHE A 201     -31.984  -6.290 -18.724  1.00 10.00      A   
ATOM   1179  C   PHE A 201     -28.146  -9.765 -18.375  1.00 10.00      A   
ATOM   1180  O   PHE A 201     -27.880  -9.130 -19.397  1.00 10.00      A   
ATOM   1181  N   LEU A 202     -27.384  -9.726 -17.284  1.00 10.00      A   
ATOM   1182  HN  LEU A 202     -27.635 -10.272 -16.505  1.00 10.00      A   
ATOM   1183  CA  LEU A 202     -26.188  -8.894 -17.211  1.00 10.00      A   
ATOM   1184  CB  LEU A 202     -25.646  -8.823 -15.777  1.00 10.00      A   
ATOM   1185  CG  LEU A 202     -26.251  -7.743 -14.870  1.00 10.00      A   
ATOM   1186  CD1 LEU A 202     -26.288  -6.392 -15.575  1.00 10.00      A   
ATOM   1187  CD2 LEU A 202     -27.637  -8.145 -14.394  1.00 10.00      A   
ATOM   1188  C   LEU A 202     -25.096  -9.361 -18.168  1.00 10.00      A   
ATOM   1189  O   LEU A 202     -24.283  -8.560 -18.621  1.00 10.00      A   
ATOM   1190  N   ARG A 203     -25.088 -10.652 -18.487  1.00 10.00      A   
ATOM   1191  HN  ARG A 203     -25.763 -11.246 -18.101  1.00 10.00      A   
ATOM   1192  CA  ARG A 203     -24.091 -11.199 -19.396  1.00 10.00      A   
ATOM   1193  CB  ARG A 203     -24.084 -12.730 -19.358  1.00 10.00      A   
ATOM   1194  CG  ARG A 203     -22.919 -13.334 -18.581  1.00 10.00      A   
ATOM   1195  CD  ARG A 203     -21.629 -13.254 -19.377  1.00 10.00      A   
ATOM   1196  NE  ARG A 203     -21.744 -13.963 -20.647  1.00 10.00      A   
ATOM   1197  HE  ARG A 203     -22.487 -14.601 -20.734  1.00 10.00      A   
ATOM   1198  CZ  ARG A 203     -20.926 -13.787 -21.684  1.00 10.00      A   
ATOM   1199  NH1 ARG A 203     -19.897 -12.944 -21.592  1.00 10.00      A   
ATOM   1200 HH11 ARG A 203     -19.269 -12.790 -22.412  1.00 10.00      A   
ATOM   1201 HH12 ARG A 203     -19.712 -12.437 -20.701  1.00 10.00      A   
ATOM   1202  NH2 ARG A 203     -21.136 -14.462 -22.811  1.00 10.00      A   
ATOM   1203 HH21 ARG A 203     -20.494 -14.341 -23.626  1.00 10.00      A   
ATOM   1204 HH22 ARG A 203     -21.950 -15.112 -22.891  1.00 10.00      A   
ATOM   1205  C   ARG A 203     -24.303 -10.703 -20.821  1.00 10.00      A   
ATOM   1206  O   ARG A 203     -23.383 -10.735 -21.641  1.00 10.00      A   
ATOM   1207  N   ARG A 204     -25.518 -10.255 -21.127  1.00 10.00      A   
ATOM   1208  HN  ARG A 204     -26.230 -10.269 -20.445  1.00 10.00      A   
ATOM   1209  CA  ARG A 204     -25.811  -9.745 -22.461  1.00 10.00      A   
ATOM   1210  CB  ARG A 204     -27.290  -9.915 -22.815  1.00 10.00      A   
ATOM   1211  CG  ARG A 204     -27.825 -11.333 -22.667  1.00 10.00      A   
ATOM   1212  CD  ARG A 204     -29.271 -11.438 -23.132  1.00 10.00      A   
ATOM   1213  NE  ARG A 204     -30.063 -10.271 -22.739  1.00 10.00      A   
ATOM   1214  HE  ARG A 204     -29.576  -9.436 -22.557  1.00 10.00      A   
ATOM   1215  CZ  ARG A 204     -31.388 -10.269 -22.634  1.00 10.00      A   
ATOM   1216  NH1 ARG A 204     -32.079 -11.385 -22.833  1.00 10.00      A   
ATOM   1217 HH11 ARG A 204     -31.587 -12.271 -23.079  1.00 10.00      A   
ATOM   1218 HH12 ARG A 204     -33.119 -11.380 -22.748  1.00 10.00      A   
ATOM   1219  NH2 ARG A 204     -32.019  -9.148 -22.329  1.00 10.00      A   
ATOM   1220 HH21 ARG A 204     -31.476  -8.272 -22.176  1.00 10.00      A   
ATOM   1221 HH22 ARG A 204     -33.059  -9.128 -22.253  1.00 10.00      A   
ATOM   1222  C   ARG A 204     -25.432  -8.277 -22.551  1.00 10.00      A   
ATOM   1223  O   ARG A 204     -25.018  -7.790 -23.597  1.00 10.00      A   
ATOM   1224  N   LEU A 205     -25.560  -7.583 -21.439  1.00 10.00      A   
ATOM   1225  HN  LEU A 205     -25.865  -8.039 -20.628  1.00 10.00      A   
ATOM   1226  CA  LEU A 205     -25.227  -6.169 -21.380  1.00 10.00      A   
ATOM   1227  CB  LEU A 205     -26.165  -5.448 -20.409  1.00 10.00      A   
ATOM   1228  CG  LEU A 205     -26.048  -3.922 -20.353  1.00 10.00      A   
ATOM   1229  CD1 LEU A 205     -27.411  -3.273 -20.510  1.00 10.00      A   
ATOM   1230  CD2 LEU A 205     -25.390  -3.473 -19.057  1.00 10.00      A   
ATOM   1231  C   LEU A 205     -23.776  -5.994 -20.947  1.00 10.00      A   
ATOM   1232  O   LEU A 205     -22.854  -6.247 -21.727  1.00 10.00      A   
ATOM   1233  N   VAL A 207     -15.168  -7.251 -22.138  1.00 10.00      A   
ATOM   1234  HN  VAL A 207     -14.827  -7.362 -23.056  1.00 10.00      A   
ATOM   1235  CA  VAL A 207     -14.266  -6.705 -21.139  1.00 10.00      A   
ATOM   1236  CB  VAL A 207     -13.388  -5.574 -21.713  1.00 10.00      A   
ATOM   1237  CG1 VAL A 207     -14.245  -4.527 -22.416  1.00 10.00      A   
ATOM   1238  CG2 VAL A 207     -12.339  -6.140 -22.654  1.00 10.00      A   
ATOM   1239  C   VAL A 207     -15.034  -6.193 -19.925  1.00 10.00      A   
ATOM   1240  O   VAL A 207     -14.435  -5.772 -18.932  1.00 10.00      A   
ATOM   1241  N   TYR A 208     -16.370  -6.240 -20.011  1.00 10.00      A   
ATOM   1242  HN  TYR A 208     -16.782  -6.590 -20.832  1.00 10.00      A   
ATOM   1243  CA  TYR A 208     -17.233  -5.784 -18.917  1.00 10.00      A   
ATOM   1244  CB  TYR A 208     -17.050  -6.707 -17.693  1.00 10.00      A   
ATOM   1245  CG  TYR A 208     -17.373  -6.080 -16.356  1.00 10.00      A   
ATOM   1246  CD1 TYR A 208     -16.365  -5.597 -15.533  1.00 10.00      A   
ATOM   1247  CD2 TYR A 208     -18.686  -5.984 -15.920  1.00 10.00      A   
ATOM   1248  CE1 TYR A 208     -16.655  -5.040 -14.307  1.00 10.00      A   
ATOM   1249  CE2 TYR A 208     -18.982  -5.424 -14.697  1.00 10.00      A   
ATOM   1250  CZ  TYR A 208     -17.966  -4.950 -13.894  1.00 10.00      A   
ATOM   1251  OH  TYR A 208     -18.257  -4.392 -12.673  1.00 10.00      A   
ATOM   1252  HH  TYR A 208     -18.987  -4.867 -12.270  1.00 10.00      A   
ATOM   1253  C   TYR A 208     -16.935  -4.330 -18.547  1.00 10.00      A   
ATOM   1254  O   TYR A 208     -17.054  -3.428 -19.376  1.00 10.00      A   
ATOM   1255  N   PRO A 219     -16.320 -22.271 -17.379  1.00 10.00      A   
ATOM   1256  CA  PRO A 219     -15.430 -22.418 -16.219  1.00 10.00      A   
ATOM   1257  CB  PRO A 219     -14.065 -22.746 -16.840  1.00 10.00      A   
ATOM   1258  CG  PRO A 219     -14.364 -23.171 -18.233  1.00 10.00      A   
ATOM   1259  CD  PRO A 219     -15.587 -22.405 -18.642  1.00 10.00      A   
ATOM   1260  C   PRO A 219     -15.343 -21.126 -15.423  1.00 10.00      A   
ATOM   1261  O   PRO A 219     -14.633 -21.046 -14.421  1.00 10.00      A   
ATOM   1262  N   LYS A 220     -16.094 -20.122 -15.864  1.00 10.00      A   
ATOM   1263  HN  LYS A 220     -16.653 -20.260 -16.658  1.00 10.00      A   
ATOM   1264  CA  LYS A 220     -16.113 -18.823 -15.203  1.00 10.00      A   
ATOM   1265  CB  LYS A 220     -16.974 -17.828 -15.985  1.00 10.00      A   
ATOM   1266  CG  LYS A 220     -16.912 -16.399 -15.465  1.00 10.00      A   
ATOM   1267  CD  LYS A 220     -15.534 -15.793 -15.689  1.00 10.00      A   
ATOM   1268  CE  LYS A 220     -15.411 -14.423 -15.045  1.00 10.00      A   
ATOM   1269  NZ  LYS A 220     -14.125 -13.776 -15.394  1.00 10.00      A   
ATOM   1270  HZ1 LYS A 220     -13.336 -14.414 -15.169  1.00 10.00      A   
ATOM   1271  HZ2 LYS A 220     -14.011 -12.893 -14.858  1.00 10.00      A   
ATOM   1272  HZ3 LYS A 220     -14.098 -13.557 -16.410  1.00 10.00      A   
ATOM   1273  C   LYS A 220     -16.624 -18.949 -13.772  1.00 10.00      A   
ATOM   1274  O   LYS A 220     -16.029 -18.407 -12.841  1.00 10.00      A   
ATOM   1275  N   LYS A 221     -17.717 -19.683 -13.600  1.00 10.00      A   
ATOM   1276  HN  LYS A 221     -18.140 -20.113 -14.377  1.00 10.00      A   
ATOM   1277  CA  LYS A 221     -18.302 -19.874 -12.282  1.00 10.00      A   
ATOM   1278  CB  LYS A 221     -19.732 -20.403 -12.382  1.00 10.00      A   
ATOM   1279  CG  LYS A 221     -20.714 -19.630 -11.522  1.00 10.00      A   
ATOM   1280  CD  LYS A 221     -22.096 -20.261 -11.538  1.00 10.00      A   
ATOM   1281  CE  LYS A 221     -23.114 -19.368 -10.849  1.00 10.00      A   
ATOM   1282  NZ  LYS A 221     -22.941 -19.347  -9.372  1.00 10.00      A   
ATOM   1283  HZ1 LYS A 221     -23.533 -18.590  -8.951  1.00 10.00      A   
ATOM   1284  HZ2 LYS A 221     -21.941 -19.176  -9.116  1.00 10.00      A   
ATOM   1285  HZ3 LYS A 221     -23.229 -20.260  -8.971  1.00 10.00      A   
ATOM   1286  C   LYS A 221     -17.435 -20.802 -11.432  1.00 10.00      A   
ATOM   1287  O   LYS A 221     -17.404 -20.691 -10.207  1.00 10.00      A   
ATOM   1288  N   LEU A 222     -16.715 -21.702 -12.094  1.00 10.00      A   
ATOM   1289  HN  LEU A 222     -16.770 -21.735 -13.068  1.00 10.00      A   
ATOM   1290  CA  LEU A 222     -15.835 -22.631 -11.398  1.00 10.00      A   
ATOM   1291  CB  LEU A 222     -15.250 -23.660 -12.371  1.00 10.00      A   
ATOM   1292  CG  LEU A 222     -16.183 -24.802 -12.781  1.00 10.00      A   
ATOM   1293  CD1 LEU A 222     -15.544 -25.649 -13.871  1.00 10.00      A   
ATOM   1294  CD2 LEU A 222     -16.535 -25.665 -11.577  1.00 10.00      A   
ATOM   1295  C   LEU A 222     -14.715 -21.868 -10.705  1.00 10.00      A   
ATOM   1296  O   LEU A 222     -14.207 -22.284  -9.665  1.00 10.00      A   
ATOM   1297  N   ILE A 223     -14.335 -20.747 -11.299  1.00 10.00      A   
ATOM   1298  HN  ILE A 223     -14.762 -20.489 -12.141  1.00 10.00      A   
ATOM   1299  CA  ILE A 223     -13.292 -19.898 -10.741  1.00 10.00      A   
ATOM   1300  CB  ILE A 223     -12.575 -19.092 -11.848  1.00 10.00      A   
ATOM   1301  CG1 ILE A 223     -11.972 -20.040 -12.886  1.00 10.00      A   
ATOM   1302  CG2 ILE A 223     -11.494 -18.201 -11.252  1.00 10.00      A   
ATOM   1303  CD1 ILE A 223     -11.441 -19.343 -14.119  1.00 10.00      A   
ATOM   1304  C   ILE A 223     -13.905 -18.928  -9.729  1.00 10.00      A   
ATOM   1305  O   ILE A 223     -13.352 -18.699  -8.651  1.00 10.00      A   
ATOM   1306  N   THR A 224     -15.071 -18.391 -10.075  1.00 10.00      A   
ATOM   1307  HN  THR A 224     -15.472 -18.645 -10.931  1.00 10.00      A   
ATOM   1308  CA  THR A 224     -15.768 -17.440  -9.221  1.00 10.00      A   
ATOM   1309  CB  THR A 224     -16.995 -16.840  -9.939  1.00 10.00      A   
ATOM   1310  OG1 THR A 224     -16.608 -16.333 -11.227  1.00 10.00      A   
ATOM   1311  HG1 THR A 224     -16.399 -17.069 -11.816  1.00 10.00      A   
ATOM   1312  CG2 THR A 224     -17.587 -15.707  -9.116  1.00 10.00      A   
ATOM   1313  C   THR A 224     -16.207 -18.070  -7.896  1.00 10.00      A   
ATOM   1314  O   THR A 224     -16.035 -17.472  -6.834  1.00 10.00      A   
ATOM   1315  N   GLU A 225     -16.765 -19.274  -7.958  1.00 10.00      A   
ATOM   1316  HN  GLU A 225     -16.883 -19.710  -8.832  1.00 10.00      A   
ATOM   1317  CA  GLU A 225     -17.222 -19.963  -6.754  1.00 10.00      A   
ATOM   1318  CB  GLU A 225     -18.221 -21.072  -7.087  1.00 10.00      A   
ATOM   1319  CG  GLU A 225     -19.585 -20.880  -6.435  1.00 10.00      A   
ATOM   1320  CD  GLU A 225     -20.678 -20.491  -7.416  1.00 10.00      A   
ATOM   1321  OE1 GLU A 225     -20.452 -19.595  -8.255  1.00 10.00      A   
ATOM   1322  OE2 GLU A 225     -21.783 -21.077  -7.340  1.00 10.00      A   
ATOM   1323  C   GLU A 225     -16.049 -20.497  -5.937  1.00 10.00      A   
ATOM   1324  O   GLU A 225     -16.194 -20.829  -4.761  1.00 10.00      A   
ATOM   1325  N   ASP A 226     -14.885 -20.569  -6.567  1.00 10.00      A   
ATOM   1326  HN  ASP A 226     -14.839 -20.306  -7.509  1.00 10.00      A   
ATOM   1327  CA  ASP A 226     -13.671 -21.037  -5.900  1.00 10.00      A   
ATOM   1328  CB  ASP A 226     -12.703 -21.655  -6.915  1.00 10.00      A   
ATOM   1329  CG  ASP A 226     -11.351 -21.987  -6.319  1.00 10.00      A   
ATOM   1330  OD1 ASP A 226     -10.409 -21.179  -6.478  1.00 10.00      A   
ATOM   1331  OD2 ASP A 226     -11.216 -23.063  -5.696  1.00 10.00      A   
ATOM   1332  C   ASP A 226     -13.000 -19.869  -5.188  1.00 10.00      A   
ATOM   1333  O   ASP A 226     -12.281 -20.044  -4.202  1.00 10.00      A   
ATOM   1334  N   PHE A 227     -13.282 -18.668  -5.683  1.00 10.00      A   
ATOM   1335  HN  PHE A 227     -13.884 -18.605  -6.454  1.00 10.00      A   
ATOM   1336  CA  PHE A 227     -12.724 -17.438  -5.129  1.00 10.00      A   
ATOM   1337  CB  PHE A 227     -13.033 -16.252  -6.041  1.00 10.00      A   
ATOM   1338  CG  PHE A 227     -11.833 -15.705  -6.762  1.00 10.00      A   
ATOM   1339  CD1 PHE A 227     -11.422 -16.249  -7.965  1.00 10.00      A   
ATOM   1340  CD2 PHE A 227     -11.118 -14.641  -6.235  1.00 10.00      A   
ATOM   1341  CE1 PHE A 227     -10.321 -15.746  -8.631  1.00 10.00      A   
ATOM   1342  CE2 PHE A 227     -10.017 -14.132  -6.894  1.00 10.00      A   
ATOM   1343  CZ  PHE A 227      -9.617 -14.686  -8.094  1.00 10.00      A   
ATOM   1344  C   PHE A 227     -13.232 -17.168  -3.715  1.00 10.00      A   
ATOM   1345  O   PHE A 227     -12.747 -16.258  -3.038  1.00 10.00      A   
ATOM   1346  N   VAL A 228     -14.206 -17.957  -3.274  1.00 10.00      A   
ATOM   1347  HN  VAL A 228     -14.560 -18.651  -3.870  1.00 10.00      A   
ATOM   1348  CA  VAL A 228     -14.767 -17.818  -1.934  1.00 10.00      A   
ATOM   1349  CB  VAL A 228     -15.970 -18.768  -1.725  1.00 10.00      A   
ATOM   1350  CG1 VAL A 228     -16.555 -18.619  -0.327  1.00 10.00      A   
ATOM   1351  CG2 VAL A 228     -17.037 -18.507  -2.774  1.00 10.00      A   
ATOM   1352  C   VAL A 228     -13.692 -18.113  -0.888  1.00 10.00      A   
ATOM   1353  O   VAL A 228     -13.665 -17.518   0.187  1.00 10.00      A   
ATOM   1354  N   ARG A 229     -12.784 -19.018  -1.227  1.00 10.00      A   
ATOM   1355  HN  ARG A 229     -12.846 -19.456  -2.104  1.00 10.00      A   
ATOM   1356  CA  ARG A 229     -11.697 -19.376  -0.329  1.00 10.00      A   
ATOM   1357  CB  ARG A 229     -11.195 -20.790  -0.628  1.00 10.00      A   
ATOM   1358  CG  ARG A 229     -12.113 -21.896  -0.144  1.00 10.00      A   
ATOM   1359  CD  ARG A 229     -11.462 -23.258  -0.320  1.00 10.00      A   
ATOM   1360  NE  ARG A 229     -12.241 -24.316   0.318  1.00 10.00      A   
ATOM   1361  HE  ARG A 229     -13.196 -24.375   0.084  1.00 10.00      A   
ATOM   1362  CZ  ARG A 229     -11.741 -25.187   1.190  1.00 10.00      A   
ATOM   1363  NH1 ARG A 229     -10.457 -25.142   1.521  1.00 10.00      A   
ATOM   1364 HH11 ARG A 229      -9.829 -24.423   1.098  1.00 10.00      A   
ATOM   1365 HH12 ARG A 229     -10.071 -25.822   2.213  1.00 10.00      A   
ATOM   1366  NH2 ARG A 229     -12.529 -26.103   1.736  1.00 10.00      A   
ATOM   1367 HH21 ARG A 229     -12.140 -26.790   2.418  1.00 10.00      A   
ATOM   1368 HH22 ARG A 229     -13.543 -26.139   1.488  1.00 10.00      A   
ATOM   1369  C   ARG A 229     -10.544 -18.393  -0.475  1.00 10.00      A   
ATOM   1370  O   ARG A 229      -9.496 -18.553   0.147  1.00 10.00      A   
ATOM   1371  N   GLN A 230     -10.744 -17.377  -1.306  1.00 10.00      A   
ATOM   1372  HN  GLN A 230     -11.608 -17.296  -1.762  1.00 10.00      A   
ATOM   1373  CA  GLN A 230      -9.715 -16.379  -1.551  1.00 10.00      A   
ATOM   1374  CB  GLN A 230      -9.351 -16.343  -3.039  1.00 10.00      A   
ATOM   1375  CG  GLN A 230      -9.096 -17.714  -3.650  1.00 10.00      A   
ATOM   1376  CD  GLN A 230      -8.691 -17.642  -5.109  1.00 10.00      A   
ATOM   1377  OE1 GLN A 230      -8.032 -16.694  -5.540  1.00 10.00      A   
ATOM   1378  NE2 GLN A 230      -9.081 -18.643  -5.882  1.00 10.00      A   
ATOM   1379 HE21 GLN A 230      -9.603 -19.372  -5.476  1.00 10.00      A   
ATOM   1380 HE22 GLN A 230      -8.842 -18.616  -6.835  1.00 10.00      A   
ATOM   1381  C   GLN A 230     -10.128 -14.988  -1.070  1.00 10.00      A   
ATOM   1382  O   GLN A 230      -9.484 -14.421  -0.185  1.00 10.00      A   
ATOM   1383  N   ARG A 231     -11.201 -14.438  -1.641  1.00 10.00      A   
ATOM   1384  HN  ARG A 231     -11.700 -14.943  -2.323  1.00 10.00      A   
ATOM   1385  CA  ARG A 231     -11.647 -13.098  -1.264  1.00 10.00      A   
ATOM   1386  CB  ARG A 231     -10.797 -12.043  -1.985  1.00 10.00      A   
ATOM   1387  CG  ARG A 231     -10.949 -12.052  -3.500  1.00 10.00      A   
ATOM   1388  CD  ARG A 231     -10.076 -10.999  -4.159  1.00 10.00      A   
ATOM   1389  NE  ARG A 231      -8.710 -11.473  -4.383  1.00 10.00      A   
ATOM   1390  HE  ARG A 231      -8.565 -12.447  -4.395  1.00 10.00      A   
ATOM   1391  CZ  ARG A 231      -7.665 -10.670  -4.584  1.00 10.00      A   
ATOM   1392  NH1 ARG A 231      -7.820  -9.351  -4.567  1.00 10.00      A   
ATOM   1393 HH11 ARG A 231      -8.764  -8.932  -4.396  1.00 10.00      A   
ATOM   1394 HH12 ARG A 231      -7.001  -8.725  -4.722  1.00 10.00      A   
ATOM   1395  NH2 ARG A 231      -6.463 -11.188  -4.798  1.00 10.00      A   
ATOM   1396 HH21 ARG A 231      -5.641 -10.563  -4.954  1.00 10.00      A   
ATOM   1397 HH22 ARG A 231      -6.334 -12.225  -4.813  1.00 10.00      A   
ATOM   1398  C   ARG A 231     -13.130 -12.861  -1.564  1.00 10.00      A   
ATOM   1399  O   ARG A 231     -13.574 -11.716  -1.649  1.00 10.00      A   
ATOM   1400  N   TYR A 232     -13.901 -13.929  -1.714  1.00 10.00      A   
ATOM   1401  HN  TYR A 232     -13.513 -14.826  -1.609  1.00 10.00      A   
ATOM   1402  CA  TYR A 232     -15.328 -13.797  -2.007  1.00 10.00      A   
ATOM   1403  CB  TYR A 232     -15.641 -14.259  -3.434  1.00 10.00      A   
ATOM   1404  CG  TYR A 232     -15.345 -13.236  -4.508  1.00 10.00      A   
ATOM   1405  CD1 TYR A 232     -14.089 -13.155  -5.091  1.00 10.00      A   
ATOM   1406  CD2 TYR A 232     -16.327 -12.354  -4.944  1.00 10.00      A   
ATOM   1407  CE1 TYR A 232     -13.818 -12.231  -6.082  1.00 10.00      A   
ATOM   1408  CE2 TYR A 232     -16.064 -11.423  -5.934  1.00 10.00      A   
ATOM   1409  CZ  TYR A 232     -14.806 -11.365  -6.498  1.00 10.00      A   
ATOM   1410  OH  TYR A 232     -14.538 -10.445  -7.489  1.00 10.00      A   
ATOM   1411  HH  TYR A 232     -14.891  -9.582  -7.225  1.00 10.00      A   
ATOM   1412  C   TYR A 232     -16.177 -14.573  -1.009  1.00 10.00      A   
ATOM   1413  O   TYR A 232     -15.651 -15.302  -0.172  1.00 10.00      A   
ATOM   1414  N   LEU A 233     -17.490 -14.407  -1.103  1.00 10.00      A   
ATOM   1415  HN  LEU A 233     -17.846 -13.801  -1.785  1.00 10.00      A   
ATOM   1416  CA  LEU A 233     -18.426 -15.095  -0.222  1.00 10.00      A   
ATOM   1417  CB  LEU A 233     -18.506 -14.390   1.136  1.00 10.00      A   
ATOM   1418  CG  LEU A 233     -19.177 -15.175   2.267  1.00 10.00      A   
ATOM   1419  CD1 LEU A 233     -18.469 -16.501   2.493  1.00 10.00      A   
ATOM   1420  CD2 LEU A 233     -19.202 -14.354   3.548  1.00 10.00      A   
ATOM   1421  C   LEU A 233     -19.801 -15.144  -0.881  1.00 10.00      A   
ATOM   1422  O   LEU A 233     -20.317 -14.118  -1.323  1.00 10.00      A   
ATOM   1423  N   GLU A 234     -20.386 -16.332  -0.956  1.00 10.00      A   
ATOM   1424  HN  GLU A 234     -19.932 -17.118  -0.579  1.00 10.00      A   
ATOM   1425  CA  GLU A 234     -21.693 -16.498  -1.581  1.00 10.00      A   
ATOM   1426  CB  GLU A 234     -21.688 -17.652  -2.593  1.00 10.00      A   
ATOM   1427  CG  GLU A 234     -20.542 -18.642  -2.432  1.00 10.00      A   
ATOM   1428  CD  GLU A 234     -20.755 -19.617  -1.292  1.00 10.00      A   
ATOM   1429  OE1 GLU A 234     -21.470 -20.623  -1.494  1.00 10.00      A   
ATOM   1430  OE2 GLU A 234     -20.207 -19.387  -0.191  1.00 10.00      A   
ATOM   1431  C   GLU A 234     -22.804 -16.684  -0.551  1.00 10.00      A   
ATOM   1432  O   GLU A 234     -22.614 -17.340   0.472  1.00 10.00      A   
ATOM   1433  N   TYR A 235     -23.958 -16.087  -0.823  1.00 10.00      A   
ATOM   1434  HN  TYR A 235     -24.044 -15.564  -1.649  1.00 10.00      A   
ATOM   1435  CA  TYR A 235     -25.111 -16.190   0.063  1.00 10.00      A   
ATOM   1436  CB  TYR A 235     -25.226 -14.980   1.004  1.00 10.00      A   
ATOM   1437  CG  TYR A 235     -24.122 -13.952   0.873  1.00 10.00      A   
ATOM   1438  CD1 TYR A 235     -23.022 -13.976   1.721  1.00 10.00      A   
ATOM   1439  CD2 TYR A 235     -24.183 -12.957  -0.092  1.00 10.00      A   
ATOM   1440  CE1 TYR A 235     -22.013 -13.040   1.606  1.00 10.00      A   
ATOM   1441  CE2 TYR A 235     -23.178 -12.016  -0.214  1.00 10.00      A   
ATOM   1442  CZ  TYR A 235     -22.095 -12.062   0.637  1.00 10.00      A   
ATOM   1443  OH  TYR A 235     -21.088 -11.128   0.518  1.00 10.00      A   
ATOM   1444  HH  TYR A 235     -20.305 -11.551   0.143  1.00 10.00      A   
ATOM   1445  C   TYR A 235     -26.387 -16.336  -0.753  1.00 10.00      A   
ATOM   1446  O   TYR A 235     -26.602 -15.611  -1.718  1.00 10.00      A   
ATOM   1447  N   ARG A 236     -27.210 -17.294  -0.375  1.00 10.00      A   
ATOM   1448  HN  ARG A 236     -26.964 -17.855   0.393  1.00 10.00      A   
ATOM   1449  CA  ARG A 236     -28.478 -17.546  -1.058  1.00 10.00      A   
ATOM   1450  CB  ARG A 236     -28.401 -18.869  -1.830  1.00 10.00      A   
ATOM   1451  CG  ARG A 236     -27.238 -18.946  -2.814  1.00 10.00      A   
ATOM   1452  CD  ARG A 236     -26.747 -20.376  -2.999  1.00 10.00      A   
ATOM   1453  NE  ARG A 236     -26.292 -20.971  -1.743  1.00 10.00      A   
ATOM   1454  HE  ARG A 236     -26.988 -21.278  -1.117  1.00 10.00      A   
ATOM   1455  CZ  ARG A 236     -25.011 -21.127  -1.401  1.00 10.00      A   
ATOM   1456  NH1 ARG A 236     -24.042 -20.726  -2.218  1.00 10.00      A   
ATOM   1457 HH11 ARG A 236     -24.273 -20.306  -3.144  1.00 10.00      A   
ATOM   1458 HH12 ARG A 236     -23.033 -20.816  -1.928  1.00 10.00      A   
ATOM   1459  NH2 ARG A 236     -24.705 -21.699  -0.243  1.00 10.00      A   
ATOM   1460 HH21 ARG A 236     -23.707 -21.828   0.033  1.00 10.00      A   
ATOM   1461 HH22 ARG A 236     -25.462 -22.019   0.398  1.00 10.00      A   
ATOM   1462  C   ARG A 236     -29.586 -17.607  -0.014  1.00 10.00      A   
ATOM   1463  O   ARG A 236     -29.435 -17.065   1.085  1.00 10.00      A   
ATOM   1464  N   TYR A 246     -24.642 -15.831  -4.248  1.00 10.00      A   
ATOM   1465  HN  TYR A 246     -24.267 -16.529  -4.828  1.00 10.00      A   
ATOM   1466  CA  TYR A 246     -24.106 -14.477  -4.378  1.00 10.00      A   
ATOM   1467  CB  TYR A 246     -23.252 -14.363  -5.646  1.00 10.00      A   
ATOM   1468  CG  TYR A 246     -21.829 -14.855  -5.486  1.00 10.00      A   
ATOM   1469  CD1 TYR A 246     -20.894 -14.108  -4.781  1.00 10.00      A   
ATOM   1470  CD2 TYR A 246     -21.417 -16.058  -6.047  1.00 10.00      A   
ATOM   1471  CE1 TYR A 246     -19.590 -14.544  -4.636  1.00 10.00      A   
ATOM   1472  CE2 TYR A 246     -20.113 -16.504  -5.905  1.00 10.00      A   
ATOM   1473  CZ  TYR A 246     -19.204 -15.742  -5.200  1.00 10.00      A   
ATOM   1474  OH  TYR A 246     -17.904 -16.177  -5.057  1.00 10.00      A   
ATOM   1475  HH  TYR A 246     -17.611 -16.605  -5.870  1.00 10.00      A   
ATOM   1476  C   TYR A 246     -25.190 -13.394  -4.374  1.00 10.00      A   
ATOM   1477  O   TYR A 246     -25.114 -12.430  -5.138  1.00 10.00      A   
ATOM   1478  N   GLU A 247     -26.194 -13.551  -3.518  1.00 10.00      A   
ATOM   1479  HN  GLU A 247     -26.219 -14.351  -2.946  1.00 10.00      A   
ATOM   1480  CA  GLU A 247     -27.267 -12.566  -3.412  1.00 10.00      A   
ATOM   1481  CB  GLU A 247     -28.431 -13.130  -2.596  1.00 10.00      A   
ATOM   1482  CG  GLU A 247     -29.650 -12.226  -2.539  1.00 10.00      A   
ATOM   1483  CD  GLU A 247     -30.752 -12.796  -1.673  1.00 10.00      A   
ATOM   1484  OE1 GLU A 247     -31.546 -13.617  -2.181  1.00 10.00      A   
ATOM   1485  OE2 GLU A 247     -30.827 -12.430  -0.481  1.00 10.00      A   
ATOM   1486  C   GLU A 247     -26.733 -11.291  -2.761  1.00 10.00      A   
ATOM   1487  O   GLU A 247     -26.300 -11.306  -1.610  1.00 10.00      A   
ATOM   1488  N   PHE A 248     -26.751 -10.198  -3.507  1.00 10.00      A   
ATOM   1489  HN  PHE A 248     -27.115 -10.246  -4.414  1.00 10.00      A   
ATOM   1490  CA  PHE A 248     -26.248  -8.925  -3.010  1.00 10.00      A   
ATOM   1491  CB  PHE A 248     -25.803  -8.029  -4.168  1.00 10.00      A   
ATOM   1492  CG  PHE A 248     -24.480  -8.417  -4.763  1.00 10.00      A   
ATOM   1493  CD1 PHE A 248     -24.420  -9.148  -5.938  1.00 10.00      A   
ATOM   1494  CD2 PHE A 248     -23.295  -8.050  -4.147  1.00 10.00      A   
ATOM   1495  CE1 PHE A 248     -23.203  -9.506  -6.488  1.00 10.00      A   
ATOM   1496  CE2 PHE A 248     -22.075  -8.403  -4.691  1.00 10.00      A   
ATOM   1497  CZ  PHE A 248     -22.029  -9.133  -5.863  1.00 10.00      A   
ATOM   1498  C   PHE A 248     -27.262  -8.192  -2.135  1.00 10.00      A   
ATOM   1499  O   PHE A 248     -28.451  -8.513  -2.123  1.00 10.00      A   
ATOM   1500  N   GLN A 249     -26.773  -7.202  -1.402  1.00 10.00      A   
ATOM   1501  HN  GLN A 249     -25.817  -6.995  -1.466  1.00 10.00      A   
ATOM   1502  CA  GLN A 249     -27.606  -6.398  -0.522  1.00 10.00      A   
ATOM   1503  CB  GLN A 249     -27.423  -6.850   0.932  1.00 10.00      A   
ATOM   1504  CG  GLN A 249     -28.648  -6.648   1.814  1.00 10.00      A   
ATOM   1505  CD  GLN A 249     -29.534  -7.879   1.907  1.00 10.00      A   
ATOM   1506  OE1 GLN A 249     -30.198  -8.100   2.919  1.00 10.00      A   
ATOM   1507  NE2 GLN A 249     -29.556  -8.685   0.856  1.00 10.00      A   
ATOM   1508 HE21 GLN A 249     -29.007  -8.453   0.076  1.00 10.00      A   
ATOM   1509 HE22 GLN A 249     -30.124  -9.485   0.899  1.00 10.00      A   
ATOM   1510  C   GLN A 249     -27.216  -4.929  -0.678  1.00 10.00      A   
ATOM   1511  O   GLN A 249     -26.380  -4.598  -1.519  1.00 10.00      A   
ATOM   1512  N   TRP A 250     -27.812  -4.055   0.121  1.00 10.00      A   
ATOM   1513  HN  TRP A 250     -28.466  -4.374   0.776  1.00 10.00      A   
ATOM   1514  CA  TRP A 250     -27.510  -2.630   0.048  1.00 10.00      A   
ATOM   1515  CB  TRP A 250     -28.694  -1.792   0.541  1.00 10.00      A   
ATOM   1516  CG  TRP A 250     -29.747  -1.574  -0.504  1.00 10.00      A   
ATOM   1517  CD1 TRP A 250     -30.052  -2.400  -1.547  1.00 10.00      A   
ATOM   1518  CD2 TRP A 250     -30.635  -0.455  -0.609  1.00 10.00      A   
ATOM   1519  NE1 TRP A 250     -31.070  -1.864  -2.296  1.00 10.00      A   
ATOM   1520  HE1 TRP A 250     -31.464  -2.270  -3.095  1.00 10.00      A   
ATOM   1521  CE2 TRP A 250     -31.447  -0.671  -1.739  1.00 10.00      A   
ATOM   1522  CE3 TRP A 250     -30.821   0.710   0.143  1.00 10.00      A   
ATOM   1523  CZ2 TRP A 250     -32.431   0.230  -2.133  1.00 10.00      A   
ATOM   1524  CZ3 TRP A 250     -31.798   1.603  -0.251  1.00 10.00      A   
ATOM   1525  CH2 TRP A 250     -32.590   1.359  -1.378  1.00 10.00      A   
ATOM   1526  C   TRP A 250     -26.244  -2.290   0.826  1.00 10.00      A   
ATOM   1527  O   TRP A 250     -25.242  -1.878   0.246  1.00 10.00      A   
ATOM   1528  N   GLY A 251     -26.296  -2.463   2.140  1.00 10.00      A   
ATOM   1529  HN  GLY A 251     -27.126  -2.772   2.552  1.00 10.00      A   
ATOM   1530  CA  GLY A 251     -25.141  -2.176   2.970  1.00 10.00      A   
ATOM   1531  C   GLY A 251     -25.447  -1.163   4.058  1.00 10.00      A   
ATOM   1532  O   GLY A 251     -26.391  -0.382   3.930  1.00 10.00      A   
ATOM   1533  N   PRO A 252     -24.657  -1.154   5.146  1.00 10.00      A   
ATOM   1534  CA  PRO A 252     -24.857  -0.229   6.269  1.00 10.00      A   
ATOM   1535  CB  PRO A 252     -23.927  -0.783   7.355  1.00 10.00      A   
ATOM   1536  CG  PRO A 252     -22.862  -1.511   6.610  1.00 10.00      A   
ATOM   1537  CD  PRO A 252     -23.513  -2.062   5.371  1.00 10.00      A   
ATOM   1538  C   PRO A 252     -24.480   1.216   5.930  1.00 10.00      A   
ATOM   1539  O   PRO A 252     -24.986   2.159   6.541  1.00 10.00      A   
ATOM   1540  N   ARG A 253     -23.602   1.391   4.948  1.00 10.00      A   
ATOM   1541  HN  ARG A 253     -23.252   0.608   4.472  1.00 10.00      A   
ATOM   1542  CA  ARG A 253     -23.164   2.726   4.553  1.00 10.00      A   
ATOM   1543  CB  ARG A 253     -21.823   2.671   3.811  1.00 10.00      A   
ATOM   1544  CG  ARG A 253     -21.238   4.037   3.481  1.00 10.00      A   
ATOM   1545  CD  ARG A 253     -21.134   4.254   1.979  1.00 10.00      A   
ATOM   1546  NE  ARG A 253     -19.767   4.071   1.490  1.00 10.00      A   
ATOM   1547  HE  ARG A 253     -19.126   3.658   2.103  1.00 10.00      A   
ATOM   1548  CZ  ARG A 253     -19.352   4.441   0.277  1.00 10.00      A   
ATOM   1549  NH1 ARG A 253     -20.197   4.997  -0.584  1.00 10.00      A   
ATOM   1550 HH11 ARG A 253     -21.210   5.156  -0.314  1.00 10.00      A   
ATOM   1551 HH12 ARG A 253     -19.874   5.276  -1.529  1.00 10.00      A   
ATOM   1552  NH2 ARG A 253     -18.083   4.249  -0.072  1.00 10.00      A   
ATOM   1553 HH21 ARG A 253     -17.746   4.543  -1.021  1.00 10.00      A   
ATOM   1554 HH22 ARG A 253     -17.419   3.804   0.593  1.00 10.00      A   
ATOM   1555  C   ARG A 253     -24.221   3.411   3.695  1.00 10.00      A   
ATOM   1556  O   ARG A 253     -24.424   4.623   3.792  1.00 10.00      A   
ATOM   1557  N   THR A 254     -24.905   2.618   2.881  1.00 10.00      A   
ATOM   1558  HN  THR A 254     -24.703   1.659   2.872  1.00 10.00      A   
ATOM   1559  CA  THR A 254     -25.945   3.118   1.989  1.00 10.00      A   
ATOM   1560  CB  THR A 254     -26.467   1.985   1.085  1.00 10.00      A   
ATOM   1561  OG1 THR A 254     -25.422   1.017   0.895  1.00 10.00      A   
ATOM   1562  HG1 THR A 254     -25.415   0.730  -0.025  1.00 10.00      A   
ATOM   1563  CG2 THR A 254     -26.894   2.531  -0.270  1.00 10.00      A   
ATOM   1564  C   THR A 254     -27.109   3.724   2.775  1.00 10.00      A   
ATOM   1565  O   THR A 254     -27.864   4.543   2.253  1.00 10.00      A   
ATOM   1566  N   ASN A 255     -27.232   3.329   4.037  1.00 10.00      A   
ATOM   1567  HN  ASN A 255     -26.591   2.680   4.395  1.00 10.00      A   
ATOM   1568  CA  ASN A 255     -28.296   3.828   4.904  1.00 10.00      A   
ATOM   1569  CB  ASN A 255     -28.445   2.922   6.132  1.00 10.00      A   
ATOM   1570  CG  ASN A 255     -29.673   3.250   6.964  1.00 10.00      A   
ATOM   1571  OD1 ASN A 255     -30.753   3.504   6.424  1.00 10.00      A   
ATOM   1572  ND2 ASN A 255     -29.519   3.254   8.280  1.00 10.00      A   
ATOM   1573 HD21 ASN A 255     -28.630   3.043   8.648  1.00 10.00      A   
ATOM   1574 HD22 ASN A 255     -30.295   3.473   8.836  1.00 10.00      A   
ATOM   1575  C   ASN A 255     -28.009   5.258   5.358  1.00 10.00      A   
ATOM   1576  O   ASN A 255     -28.918   5.991   5.750  1.00 10.00      A   
ATOM   1577  N   LEU A 256     -26.743   5.649   5.301  1.00 10.00      A   
ATOM   1578  HN  LEU A 256     -26.065   5.025   4.963  1.00 10.00      A   
ATOM   1579  CA  LEU A 256     -26.333   6.983   5.720  1.00 10.00      A   
ATOM   1580  CB  LEU A 256     -25.046   6.912   6.549  1.00 10.00      A   
ATOM   1581  CG  LEU A 256     -25.112   6.090   7.840  1.00 10.00      A   
ATOM   1582  CD1 LEU A 256     -23.731   5.967   8.465  1.00 10.00      A   
ATOM   1583  CD2 LEU A 256     -26.094   6.711   8.823  1.00 10.00      A   
ATOM   1584  C   LEU A 256     -26.136   7.914   4.528  1.00 10.00      A   
ATOM   1585  O   LEU A 256     -26.437   9.107   4.604  1.00 10.00      A   
ATOM   1586  N   GLU A 257     -25.627   7.373   3.429  1.00 10.00      A   
ATOM   1587  HN  GLU A 257     -25.402   6.417   3.421  1.00 10.00      A   
ATOM   1588  CA  GLU A 257     -25.388   8.173   2.233  1.00 10.00      A   
ATOM   1589  CB  GLU A 257     -24.355   7.512   1.318  1.00 10.00      A   
ATOM   1590  CG  GLU A 257     -24.683   6.077   0.943  1.00 10.00      A   
ATOM   1591  CD  GLU A 257     -23.930   5.602  -0.279  1.00 10.00      A   
ATOM   1592  OE1 GLU A 257     -24.585   5.171  -1.249  1.00 10.00      A   
ATOM   1593  OE2 GLU A 257     -22.685   5.655  -0.271  1.00 10.00      A   
ATOM   1594  C   GLU A 257     -26.682   8.443   1.471  1.00 10.00      A   
ATOM   1595  O   GLU A 257     -26.911   9.557   0.993  1.00 10.00      A   
ATOM   1596  N   LEU A 258     -27.529   7.429   1.372  1.00 10.00      A   
ATOM   1597  HN  LEU A 258     -27.305   6.572   1.794  1.00 10.00      A   
ATOM   1598  CA  LEU A 258     -28.790   7.555   0.660  1.00 10.00      A   
ATOM   1599  CB  LEU A 258     -28.753   6.737  -0.636  1.00 10.00      A   
ATOM   1600  CG  LEU A 258     -28.507   7.517  -1.930  1.00 10.00      A   
ATOM   1601  CD1 LEU A 258     -27.050   7.941  -2.049  1.00 10.00      A   
ATOM   1602  CD2 LEU A 258     -28.931   6.696  -3.137  1.00 10.00      A   
ATOM   1603  C   LEU A 258     -29.961   7.101   1.525  1.00 10.00      A   
ATOM   1604  O   LEU A 258     -29.832   6.944   2.737  1.00 10.00      A   
ATOM   1605  N   SER A 259     -31.110   6.919   0.893  1.00 10.00      A   
ATOM   1606  HN  SER A 259     -31.152   7.084  -0.073  1.00 10.00      A   
ATOM   1607  CA  SER A 259     -32.313   6.475   1.580  1.00 10.00      A   
ATOM   1608  CB  SER A 259     -33.099   7.681   2.105  1.00 10.00      A   
ATOM   1609  OG  SER A 259     -32.228   8.664   2.639  1.00 10.00      A   
ATOM   1610  HG  SER A 259     -31.413   8.239   2.938  1.00 10.00      A   
ATOM   1611  C   SER A 259     -33.170   5.671   0.610  1.00 10.00      A   
ATOM   1612  O   SER A 259     -33.004   5.793  -0.606  1.00 10.00      A   
ATOM   1613  N   LYS A 260     -34.090   4.872   1.134  1.00 10.00      A   
ATOM   1614  HN  LYS A 260     -34.218   4.858   2.111  1.00 10.00      A   
ATOM   1615  CA  LYS A 260     -34.953   4.052   0.293  1.00 10.00      A   
ATOM   1616  CB  LYS A 260     -35.735   3.035   1.130  1.00 10.00      A   
ATOM   1617  CG  LYS A 260     -34.859   1.950   1.741  1.00 10.00      A   
ATOM   1618  CD  LYS A 260     -35.653   1.014   2.640  1.00 10.00      A   
ATOM   1619  CE  LYS A 260     -36.011   1.680   3.958  1.00 10.00      A   
ATOM   1620  NZ  LYS A 260     -36.604   0.724   4.925  1.00 10.00      A   
ATOM   1621  HZ1 LYS A 260     -37.309   0.116   4.449  1.00 10.00      A   
ATOM   1622  HZ2 LYS A 260     -37.076   1.237   5.695  1.00 10.00      A   
ATOM   1623  HZ3 LYS A 260     -35.864   0.119   5.331  1.00 10.00      A   
ATOM   1624  C   LYS A 260     -35.888   4.929  -0.532  1.00 10.00      A   
ATOM   1625  O   LYS A 260     -36.148   4.650  -1.703  1.00 10.00      A   
ATOM   1626  N   MET A 261     -36.366   6.007   0.081  1.00 10.00      A   
ATOM   1627  HN  MET A 261     -36.123   6.170   1.021  1.00 10.00      A   
ATOM   1628  CA  MET A 261     -37.254   6.944  -0.599  1.00 10.00      A   
ATOM   1629  CB  MET A 261     -37.830   7.954   0.402  1.00 10.00      A   
ATOM   1630  CG  MET A 261     -38.613   9.095  -0.234  1.00 10.00      A   
ATOM   1631  SD  MET A 261     -40.244   8.600  -0.825  1.00 10.00      A   
ATOM   1632  CE  MET A 261     -41.219   8.821   0.661  1.00 10.00      A   
ATOM   1633  C   MET A 261     -36.505   7.675  -1.713  1.00 10.00      A   
ATOM   1634  O   MET A 261     -37.071   7.992  -2.759  1.00 10.00      A   
ATOM   1635  N   LYS A 262     -35.219   7.917  -1.489  1.00 10.00      A   
ATOM   1636  HN  LYS A 262     -34.819   7.614  -0.649  1.00 10.00      A   
ATOM   1637  CA  LYS A 262     -34.388   8.617  -2.465  1.00 10.00      A   
ATOM   1638  CB  LYS A 262     -33.094   9.114  -1.824  1.00 10.00      A   
ATOM   1639  CG  LYS A 262     -33.308  10.120  -0.708  1.00 10.00      A   
ATOM   1640  CD  LYS A 262     -31.988  10.697  -0.232  1.00 10.00      A   
ATOM   1641  CE  LYS A 262     -32.197  11.683   0.904  1.00 10.00      A   
ATOM   1642  NZ  LYS A 262     -30.962  12.456   1.198  1.00 10.00      A   
ATOM   1643  HZ1 LYS A 262     -30.209  11.821   1.528  1.00 10.00      A   
ATOM   1644  HZ2 LYS A 262     -31.149  13.163   1.939  1.00 10.00      A   
ATOM   1645  HZ3 LYS A 262     -30.635  12.947   0.342  1.00 10.00      A   
ATOM   1646  C   LYS A 262     -34.075   7.744  -3.674  1.00 10.00      A   
ATOM   1647  O   LYS A 262     -34.127   8.213  -4.811  1.00 10.00      A   
ATOM   1648  N   VAL A 263     -33.757   6.474  -3.426  1.00 10.00      A   
ATOM   1649  HN  VAL A 263     -33.737   6.157  -2.496  1.00 10.00      A   
ATOM   1650  CA  VAL A 263     -33.437   5.540  -4.504  1.00 10.00      A   
ATOM   1651  CB  VAL A 263     -33.056   4.142  -3.964  1.00 10.00      A   
ATOM   1652  CG1 VAL A 263     -32.881   3.142  -5.101  1.00 10.00      A   
ATOM   1653  CG2 VAL A 263     -31.782   4.229  -3.137  1.00 10.00      A   
ATOM   1654  C   VAL A 263     -34.601   5.429  -5.485  1.00 10.00      A   
ATOM   1655  O   VAL A 263     -34.396   5.353  -6.700  1.00 10.00      A   
ATOM   1656  N   LEU A 264     -35.821   5.448  -4.953  1.00 10.00      A   
ATOM   1657  HN  LEU A 264     -35.919   5.516  -3.979  1.00 10.00      A   
ATOM   1658  CA  LEU A 264     -37.018   5.363  -5.784  1.00 10.00      A   
ATOM   1659  CB  LEU A 264     -38.279   5.235  -4.930  1.00 10.00      A   
ATOM   1660  CG  LEU A 264     -38.544   3.859  -4.320  1.00 10.00      A   
ATOM   1661  CD1 LEU A 264     -39.898   3.837  -3.634  1.00 10.00      A   
ATOM   1662  CD2 LEU A 264     -38.459   2.775  -5.385  1.00 10.00      A   
ATOM   1663  C   LEU A 264     -37.127   6.568  -6.710  1.00 10.00      A   
ATOM   1664  O   LEU A 264     -37.588   6.451  -7.842  1.00 10.00      A   
ATOM   1665  N   LYS A 265     -36.687   7.722  -6.231  1.00 10.00      A   
ATOM   1666  HN  LYS A 265     -36.318   7.755  -5.321  1.00 10.00      A   
ATOM   1667  CA  LYS A 265     -36.728   8.939  -7.027  1.00 10.00      A   
ATOM   1668  CB  LYS A 265     -36.416  10.162  -6.163  1.00 10.00      A   
ATOM   1669  CG  LYS A 265     -37.354  10.336  -4.982  1.00 10.00      A   
ATOM   1670  CD  LYS A 265     -36.956  11.529  -4.135  1.00 10.00      A   
ATOM   1671  CE  LYS A 265     -37.776  11.592  -2.859  1.00 10.00      A   
ATOM   1672  NZ  LYS A 265     -37.504  12.829  -2.087  1.00 10.00      A   
ATOM   1673  HZ1 LYS A 265     -38.086  13.611  -2.447  1.00 10.00      A   
ATOM   1674  HZ2 LYS A 265     -36.504  13.094  -2.173  1.00 10.00      A   
ATOM   1675  HZ3 LYS A 265     -37.727  12.682  -1.081  1.00 10.00      A   
ATOM   1676  C   LYS A 265     -35.737   8.843  -8.181  1.00 10.00      A   
ATOM   1677  O   LYS A 265     -36.035   9.249  -9.304  1.00 10.00      A   
ATOM   1678  N   PHE A 266     -34.566   8.284  -7.893  1.00 10.00      A   
ATOM   1679  HN  PHE A 266     -34.399   7.975  -6.976  1.00 10.00      A   
ATOM   1680  CA  PHE A 266     -33.523   8.117  -8.895  1.00 10.00      A   
ATOM   1681  CB  PHE A 266     -32.250   7.548  -8.259  1.00 10.00      A   
ATOM   1682  CG  PHE A 266     -31.142   7.276  -9.240  1.00 10.00      A   
ATOM   1683  CD1 PHE A 266     -30.537   8.315  -9.927  1.00 10.00      A   
ATOM   1684  CD2 PHE A 266     -30.709   5.981  -9.474  1.00 10.00      A   
ATOM   1685  CE1 PHE A 266     -29.521   8.071 -10.829  1.00 10.00      A   
ATOM   1686  CE2 PHE A 266     -29.693   5.729 -10.375  1.00 10.00      A   
ATOM   1687  CZ  PHE A 266     -29.099   6.776 -11.054  1.00 10.00      A   
ATOM   1688  C   PHE A 266     -34.003   7.219 -10.031  1.00 10.00      A   
ATOM   1689  O   PHE A 266     -33.911   7.584 -11.203  1.00 10.00      A   
ATOM   1690  N   VAL A 267     -34.538   6.053  -9.682  1.00 10.00      A   
ATOM   1691  HN  VAL A 267     -34.596   5.815  -8.730  1.00 10.00      A   
ATOM   1692  CA  VAL A 267     -35.032   5.121 -10.692  1.00 10.00      A   
ATOM   1693  CB  VAL A 267     -35.337   3.716 -10.128  1.00 10.00      A   
ATOM   1694  CG1 VAL A 267     -34.045   2.976  -9.812  1.00 10.00      A   
ATOM   1695  CG2 VAL A 267     -36.224   3.796  -8.896  1.00 10.00      A   
ATOM   1696  C   VAL A 267     -36.248   5.685 -11.426  1.00 10.00      A   
ATOM   1697  O   VAL A 267     -36.494   5.351 -12.584  1.00 10.00      A   
ATOM   1698  N   ALA A 268     -36.990   6.560 -10.755  1.00 10.00      A   
ATOM   1699  HN  ALA A 268     -36.747   6.783  -9.832  1.00 10.00      A   
ATOM   1700  CA  ALA A 268     -38.164   7.186 -11.352  1.00 10.00      A   
ATOM   1701  CB  ALA A 268     -39.023   7.846 -10.285  1.00 10.00      A   
ATOM   1702  C   ALA A 268     -37.750   8.205 -12.408  1.00 10.00      A   
ATOM   1703  O   ALA A 268     -38.557   8.627 -13.229  1.00 10.00      A   
ATOM   1704  N   LYS A 269     -36.484   8.604 -12.372  1.00 10.00      A   
ATOM   1705  HN  LYS A 269     -35.889   8.249 -11.675  1.00 10.00      A   
ATOM   1706  CA  LYS A 269     -35.956   9.559 -13.334  1.00 10.00      A   
ATOM   1707  CB  LYS A 269     -34.846  10.409 -12.703  1.00 10.00      A   
ATOM   1708  CG  LYS A 269     -35.248  11.839 -12.377  1.00 10.00      A   
ATOM   1709  CD  LYS A 269     -35.881  11.943 -10.998  1.00 10.00      A   
ATOM   1710  CE  LYS A 269     -36.048  13.393 -10.570  1.00 10.00      A   
ATOM   1711  NZ  LYS A 269     -36.984  14.131 -11.456  1.00 10.00      A   
ATOM   1712  HZ1 LYS A 269     -37.906  13.647 -11.492  1.00 10.00      A   
ATOM   1713  HZ2 LYS A 269     -36.597  14.188 -12.418  1.00 10.00      A   
ATOM   1714  HZ3 LYS A 269     -37.130  15.098 -11.099  1.00 10.00      A   
ATOM   1715  C   LYS A 269     -35.401   8.821 -14.546  1.00 10.00      A   
ATOM   1716  O   LYS A 269     -35.263   9.394 -15.625  1.00 10.00      A   
ATOM   1717  N   VAL A 270     -35.092   7.542 -14.357  1.00 10.00      A   
ATOM   1718  HN  VAL A 270     -35.242   7.141 -13.474  1.00 10.00      A   
ATOM   1719  CA  VAL A 270     -34.538   6.717 -15.424  1.00 10.00      A   
ATOM   1720  CB  VAL A 270     -34.045   5.349 -14.899  1.00 10.00      A   
ATOM   1721  CG1 VAL A 270     -33.472   4.507 -16.033  1.00 10.00      A   
ATOM   1722  CG2 VAL A 270     -33.007   5.542 -13.805  1.00 10.00      A   
ATOM   1723  C   VAL A 270     -35.548   6.502 -16.546  1.00 10.00      A   
ATOM   1724  O   VAL A 270     -35.317   6.905 -17.687  1.00 10.00      A   
ATOM   1725  N   HIS A 271     -36.672   5.880 -16.221  1.00 10.00      A   
ATOM   1726  HN  HIS A 271     -36.811   5.586 -15.294  1.00 10.00      A   
ATOM   1727  CA  HIS A 271     -37.701   5.608 -17.217  1.00 10.00      A   
ATOM   1728  CB  HIS A 271     -38.193   4.161 -17.109  1.00 10.00      A   
ATOM   1729  CG  HIS A 271     -38.799   3.815 -15.784  1.00 10.00      A   
ATOM   1730  ND1 HIS A 271     -38.017   3.460 -14.714  1.00 10.00      A   
ATOM   1731  CD2 HIS A 271     -40.102   3.791 -15.411  1.00 10.00      A   
ATOM   1732  CE1 HIS A 271     -38.852   3.228 -13.721  1.00 10.00      A   
ATOM   1733  NE2 HIS A 271     -40.125   3.416 -14.093  1.00 10.00      A   
ATOM   1734  HE2 HIS A 271     -40.890   3.510 -13.488  1.00 10.00      A   
ATOM   1735  C   HIS A 271     -38.869   6.586 -17.112  1.00 10.00      A   
ATOM   1736  O   HIS A 271     -39.809   6.523 -17.907  1.00 10.00      A   
ATOM   1737  N   ASN A 272     -38.794   7.481 -16.126  1.00 10.00      A   
ATOM   1738  HN  ASN A 272     -38.017   7.462 -15.534  1.00 10.00      A   
ATOM   1739  CA  ASN A 272     -39.830   8.490 -15.888  1.00 10.00      A   
ATOM   1740  CB  ASN A 272     -40.145   9.305 -17.148  1.00 10.00      A   
ATOM   1741  CG  ASN A 272     -41.250  10.320 -16.940  1.00 10.00      A   
ATOM   1742  OD1 ASN A 272     -41.037  11.371 -16.335  1.00 10.00      A   
ATOM   1743  ND2 ASN A 272     -42.436  10.017 -17.445  1.00 10.00      A   
ATOM   1744 HD21 ASN A 272     -42.532   9.161 -17.920  1.00 10.00      A   
ATOM   1745 HD22 ASN A 272     -43.169  10.657 -17.328  1.00 10.00      A   
ATOM   1746  C   ASN A 272     -41.097   7.895 -15.264  1.00 10.00      A   
ATOM   1747  O   ASN A 272     -41.452   6.745 -15.527  1.00 10.00      A   
ATOM   1748  N   GLN A 273     -41.753   8.697 -14.425  1.00 10.00      A   
ATOM   1749  HN  GLN A 273     -41.384   9.587 -14.251  1.00 10.00      A   
ATOM   1750  CA  GLN A 273     -42.985   8.312 -13.734  1.00 10.00      A   
ATOM   1751  CB  GLN A 273     -44.110   7.841 -14.682  1.00 10.00      A   
ATOM   1752  CG  GLN A 273     -44.394   6.345 -14.684  1.00 10.00      A   
ATOM   1753  CD  GLN A 273     -45.601   5.976 -15.527  1.00 10.00      A   
ATOM   1754  OE1 GLN A 273     -46.571   6.727 -15.619  1.00 10.00      A   
ATOM   1755  NE2 GLN A 273     -45.549   4.815 -16.153  1.00 10.00      A   
ATOM   1756 HE21 GLN A 273     -44.744   4.265 -16.040  1.00 10.00      A   
ATOM   1757 HE22 GLN A 273     -46.314   4.550 -16.703  1.00 10.00      A   
ATOM   1758  C   GLN A 273     -42.734   7.375 -12.549  1.00 10.00      A   
ATOM   1759  O   GLN A 273     -42.184   6.280 -12.691  1.00 10.00      A   
ATOM   1760  N   ASP A 274     -43.121   7.841 -11.372  1.00 10.00      A   
ATOM   1761  HN  ASP A 274     -43.531   8.732 -11.326  1.00 10.00      A   
ATOM   1762  CA  ASP A 274     -42.946   7.081 -10.139  1.00 10.00      A   
ATOM   1763  CB  ASP A 274     -42.419   7.943  -8.978  1.00 10.00      A   
ATOM   1764  CG  ASP A 274     -43.152   9.259  -8.801  1.00 10.00      A   
ATOM   1765  OD1 ASP A 274     -44.050   9.335  -7.938  1.00 10.00      A   
ATOM   1766  OD2 ASP A 274     -42.820  10.231  -9.516  1.00 10.00      A   
ATOM   1767  C   ASP A 274     -44.160   6.233  -9.722  1.00 10.00      A   
ATOM   1768  O   ASP A 274     -43.977   5.090  -9.304  1.00 10.00      A   
ATOM   1769  N   PRO A 275     -45.418   6.732  -9.836  1.00 10.00      A   
ATOM   1770  CA  PRO A 275     -46.600   5.952  -9.430  1.00 10.00      A   
ATOM   1771  CB  PRO A 275     -47.730   6.984  -9.426  1.00 10.00      A   
ATOM   1772  CG  PRO A 275     -47.301   8.011 -10.412  1.00 10.00      A   
ATOM   1773  CD  PRO A 275     -45.801   8.070 -10.336  1.00 10.00      A   
ATOM   1774  C   PRO A 275     -46.935   4.797 -10.382  1.00 10.00      A   
ATOM   1775  O   PRO A 275     -48.102   4.470 -10.589  1.00 10.00      A   
ATOM   1776  N   LYS A 276     -45.911   4.171 -10.943  1.00 10.00      A   
ATOM   1777  HN  LYS A 276     -44.999   4.465 -10.730  1.00 10.00      A   
ATOM   1778  CA  LYS A 276     -46.106   3.052 -11.852  1.00 10.00      A   
ATOM   1779  CB  LYS A 276     -45.073   3.082 -12.985  1.00 10.00      A   
ATOM   1780  CG  LYS A 276     -45.129   1.883 -13.922  1.00 10.00      A   
ATOM   1781  CD  LYS A 276     -46.441   1.823 -14.685  1.00 10.00      A   
ATOM   1782  CE  LYS A 276     -46.976   0.400 -14.770  1.00 10.00      A   
ATOM   1783  NZ  LYS A 276     -45.940  -0.577 -15.205  1.00 10.00      A   
ATOM   1784  HZ1 LYS A 276     -45.480  -0.256 -16.080  1.00 10.00      A   
ATOM   1785  HZ2 LYS A 276     -46.377  -1.507 -15.378  1.00 10.00      A   
ATOM   1786  HZ3 LYS A 276     -45.213  -0.688 -14.460  1.00 10.00      A   
ATOM   1787  C   LYS A 276     -46.043   1.729 -11.090  1.00 10.00      A   
ATOM   1788  O   LYS A 276     -47.075   1.148 -10.760  1.00 10.00      A   
ATOM   1789  N   ASP A 277     -44.831   1.267 -10.806  1.00 10.00      A   
ATOM   1790  HN  ASP A 277     -44.047   1.770 -11.109  1.00 10.00      A   
ATOM   1791  CA  ASP A 277     -44.633   0.013 -10.078  1.00 10.00      A   
ATOM   1792  CB  ASP A 277     -43.721  -0.928 -10.867  1.00 10.00      A   
ATOM   1793  CG  ASP A 277     -44.424  -1.593 -12.028  1.00 10.00      A   
ATOM   1794  OD1 ASP A 277     -45.052  -2.651 -11.824  1.00 10.00      A   
ATOM   1795  OD2 ASP A 277     -44.345  -1.066 -13.156  1.00 10.00      A   
ATOM   1796  C   ASP A 277     -44.016   0.288  -8.720  1.00 10.00      A   
ATOM   1797  O   ASP A 277     -43.977  -0.582  -7.851  1.00 10.00      A   
ATOM   1798  N   TRP A 278     -43.546   1.515  -8.553  1.00 10.00      A   
ATOM   1799  HN  TRP A 278     -43.627   2.154  -9.286  1.00 10.00      A   
ATOM   1800  CA  TRP A 278     -42.910   1.947  -7.317  1.00 10.00      A   
ATOM   1801  CB  TRP A 278     -42.154   3.265  -7.501  1.00 10.00      A   
ATOM   1802  CG  TRP A 278     -41.156   3.222  -8.622  1.00 10.00      A   
ATOM   1803  CD1 TRP A 278     -40.945   4.184  -9.566  1.00 10.00      A   
ATOM   1804  CD2 TRP A 278     -40.242   2.158  -8.925  1.00 10.00      A   
ATOM   1805  NE1 TRP A 278     -39.959   3.789 -10.436  1.00 10.00      A   
ATOM   1806  HE1 TRP A 278     -39.629   4.313 -11.197  1.00 10.00      A   
ATOM   1807  CE2 TRP A 278     -39.509   2.550 -10.062  1.00 10.00      A   
ATOM   1808  CE3 TRP A 278     -39.969   0.916  -8.343  1.00 10.00      A   
ATOM   1809  CZ2 TRP A 278     -38.525   1.744 -10.629  1.00 10.00      A   
ATOM   1810  CZ3 TRP A 278     -38.992   0.119  -8.907  1.00 10.00      A   
ATOM   1811  CH2 TRP A 278     -38.283   0.536 -10.038  1.00 10.00      A   
ATOM   1812  C   TRP A 278     -43.822   1.977  -6.077  1.00 10.00      A   
ATOM   1813  O   TRP A 278     -43.312   1.800  -4.980  1.00 10.00      A   
ATOM   1814  N   PRO A 279     -45.162   2.233  -6.200  1.00 10.00      A   
ATOM   1815  CA  PRO A 279     -46.082   2.250  -5.047  1.00 10.00      A   
ATOM   1816  CB  PRO A 279     -47.446   2.058  -5.701  1.00 10.00      A   
ATOM   1817  CG  PRO A 279     -47.320   2.755  -7.008  1.00 10.00      A   
ATOM   1818  CD  PRO A 279     -45.886   2.593  -7.441  1.00 10.00      A   
ATOM   1819  C   PRO A 279     -45.825   1.139  -4.025  1.00 10.00      A   
ATOM   1820  O   PRO A 279     -45.945   1.362  -2.821  1.00 10.00      A   
ATOM   1821  N   ALA A 280     -45.472  -0.052  -4.505  1.00 10.00      A   
ATOM   1822  HN  ALA A 280     -45.408  -0.175  -5.476  1.00 10.00      A   
ATOM   1823  CA  ALA A 280     -45.184  -1.180  -3.622  1.00 10.00      A   
ATOM   1824  CB  ALA A 280     -44.868  -2.424  -4.437  1.00 10.00      A   
ATOM   1825  C   ALA A 280     -44.018  -0.844  -2.698  1.00 10.00      A   
ATOM   1826  O   ALA A 280     -44.102  -1.008  -1.479  1.00 10.00      A   
ATOM   1827  N   GLN A 281     -42.933  -0.361  -3.285  1.00 10.00      A   
ATOM   1828  HN  GLN A 281     -42.925  -0.255  -4.264  1.00 10.00      A   
ATOM   1829  CA  GLN A 281     -41.755   0.017  -2.523  1.00 10.00      A   
ATOM   1830  CB  GLN A 281     -40.515   0.080  -3.420  1.00 10.00      A   
ATOM   1831  CG  GLN A 281     -40.053  -1.270  -3.951  1.00 10.00      A   
ATOM   1832  CD  GLN A 281     -40.634  -1.601  -5.312  1.00 10.00      A   
ATOM   1833  OE1 GLN A 281     -41.735  -1.174  -5.655  1.00 10.00      A   
ATOM   1834  NE2 GLN A 281     -39.896  -2.364  -6.099  1.00 10.00      A   
ATOM   1835 HE21 GLN A 281     -39.023  -2.673  -5.763  1.00 10.00      A   
ATOM   1836 HE22 GLN A 281     -40.244  -2.588  -6.987  1.00 10.00      A   
ATOM   1837  C   GLN A 281     -41.983   1.362  -1.845  1.00 10.00      A   
ATOM   1838  O   GLN A 281     -41.340   1.684  -0.849  1.00 10.00      A   
ATOM   1839  N   TYR A 282     -42.910   2.141  -2.393  1.00 10.00      A   
ATOM   1840  HN  TYR A 282     -43.377   1.830  -3.201  1.00 10.00      A   
ATOM   1841  CA  TYR A 282     -43.242   3.450  -1.844  1.00 10.00      A   
ATOM   1842  CB  TYR A 282     -44.212   4.199  -2.762  1.00 10.00      A   
ATOM   1843  CG  TYR A 282     -44.350   5.672  -2.449  1.00 10.00      A   
ATOM   1844  CD1 TYR A 282     -45.467   6.161  -1.783  1.00 10.00      A   
ATOM   1845  CD2 TYR A 282     -43.364   6.575  -2.823  1.00 10.00      A   
ATOM   1846  CE1 TYR A 282     -45.597   7.506  -1.497  1.00 10.00      A   
ATOM   1847  CE2 TYR A 282     -43.485   7.921  -2.541  1.00 10.00      A   
ATOM   1848  CZ  TYR A 282     -44.603   8.382  -1.878  1.00 10.00      A   
ATOM   1849  OH  TYR A 282     -44.727   9.724  -1.596  1.00 10.00      A   
ATOM   1850  HH  TYR A 282     -44.567  10.233  -2.399  1.00 10.00      A   
ATOM   1851  C   TYR A 282     -43.828   3.295  -0.446  1.00 10.00      A   
ATOM   1852  O   TYR A 282     -43.663   4.166   0.407  1.00 10.00      A   
ATOM   1853  N   CYS A 283     -44.509   2.177  -0.219  1.00 10.00      A   
ATOM   1854  HN  CYS A 283     -44.639   1.539  -0.954  1.00 10.00      A   
ATOM   1855  CA  CYS A 283     -45.085   1.885   1.084  1.00 10.00      A   
ATOM   1856  CB  CYS A 283     -45.894   0.589   1.028  1.00 10.00      A   
ATOM   1857  SG  CYS A 283     -47.554   0.721   1.731  1.00 10.00      A   
ATOM   1858  HG  CYS A 283     -47.444   1.274   2.934  1.00 10.00      A   
ATOM   1859  C   CYS A 283     -43.960   1.765   2.105  1.00 10.00      A   
ATOM   1860  O   CYS A 283     -44.124   2.088   3.281  1.00 10.00      A   
ATOM   1861  N   GLU A 284     -42.812   1.298   1.631  1.00 10.00      A   
ATOM   1862  HN  GLU A 284     -42.761   1.042   0.686  1.00 10.00      A   
ATOM   1863  CA  GLU A 284     -41.630   1.153   2.461  1.00 10.00      A   
ATOM   1864  CB  GLU A 284     -40.736   0.038   1.904  1.00 10.00      A   
ATOM   1865  CG  GLU A 284     -39.265   0.153   2.272  1.00 10.00      A   
ATOM   1866  CD  GLU A 284     -38.681  -1.146   2.785  1.00 10.00      A   
ATOM   1867  OE1 GLU A 284     -38.158  -1.156   3.918  1.00 10.00      A   
ATOM   1868  OE2 GLU A 284     -38.739  -2.161   2.063  1.00 10.00      A   
ATOM   1869  C   GLU A 284     -40.879   2.483   2.517  1.00 10.00      A   
ATOM   1870  O   GLU A 284     -40.355   2.872   3.561  1.00 10.00      A   
ATOM   1871  N   ALA A 285     -40.852   3.177   1.383  1.00 10.00      A   
ATOM   1872  HN  ALA A 285     -41.287   2.798   0.589  1.00 10.00      A   
ATOM   1873  CA  ALA A 285     -40.185   4.469   1.268  1.00 10.00      A   
ATOM   1874  CB  ALA A 285     -40.212   4.954  -0.172  1.00 10.00      A   
ATOM   1875  C   ALA A 285     -40.826   5.498   2.192  1.00 10.00      A   
ATOM   1876  O   ALA A 285     -40.130   6.307   2.809  1.00 10.00      A   
ATOM   1877  N   LEU A 286     -42.155   5.469   2.283  1.00 10.00      A   
ATOM   1878  HN  LEU A 286     -42.660   4.820   1.744  1.00 10.00      A   
ATOM   1879  CA  LEU A 286     -42.879   6.387   3.151  1.00 10.00      A   
ATOM   1880  CB  LEU A 286     -44.392   6.158   3.029  1.00 10.00      A   
ATOM   1881  CG  LEU A 286     -45.289   7.401   3.111  1.00 10.00      A   
ATOM   1882  CD1 LEU A 286     -45.273   8.006   4.507  1.00 10.00      A   
ATOM   1883  CD2 LEU A 286     -44.884   8.433   2.070  1.00 10.00      A   
ATOM   1884  C   LEU A 286     -42.428   6.170   4.589  1.00 10.00      A   
ATOM   1885  O   LEU A 286     -42.092   7.118   5.298  1.00 10.00      A   
ATOM   1886  N   ALA A 287     -42.390   4.908   4.997  1.00 10.00      A   
ATOM   1887  HN  ALA A 287     -42.653   4.198   4.375  1.00 10.00      A   
ATOM   1888  CA  ALA A 287     -41.965   4.553   6.342  1.00 10.00      A   
ATOM   1889  CB  ALA A 287     -42.213   3.077   6.611  1.00 10.00      A   
ATOM   1890  C   ALA A 287     -40.493   4.902   6.532  1.00 10.00      A   
ATOM   1891  O   ALA A 287     -40.078   5.305   7.614  1.00 10.00      A   
ATOM   1892  N   ASP A 288     -39.713   4.752   5.462  1.00 10.00      A   
ATOM   1893  HN  ASP A 288     -40.107   4.406   4.632  1.00 10.00      A   
ATOM   1894  CA  ASP A 288     -38.289   5.074   5.492  1.00 10.00      A   
ATOM   1895  CB  ASP A 288     -37.623   4.724   4.156  1.00 10.00      A   
ATOM   1896  CG  ASP A 288     -36.159   5.132   4.091  1.00 10.00      A   
ATOM   1897  OD1 ASP A 288     -35.385   4.746   4.996  1.00 10.00      A   
ATOM   1898  OD2 ASP A 288     -35.768   5.811   3.122  1.00 10.00      A   
ATOM   1899  C   ASP A 288     -38.094   6.551   5.794  1.00 10.00      A   
ATOM   1900  O   ASP A 288     -37.298   6.918   6.658  1.00 10.00      A   
ATOM   1901  N   GLU A 289     -38.841   7.396   5.090  1.00 10.00      A   
ATOM   1902  HN  GLU A 289     -39.456   7.043   4.406  1.00 10.00      A   
ATOM   1903  CA  GLU A 289     -38.757   8.832   5.297  1.00 10.00      A   
ATOM   1904  CB  GLU A 289     -39.526   9.595   4.220  1.00 10.00      A   
ATOM   1905  CG  GLU A 289     -39.203  11.079   4.183  1.00 10.00      A   
ATOM   1906  CD  GLU A 289     -39.632  11.746   2.895  1.00 10.00      A   
ATOM   1907  OE1 GLU A 289     -40.715  12.369   2.874  1.00 10.00      A   
ATOM   1908  OE2 GLU A 289     -38.878  11.675   1.907  1.00 10.00      A   
ATOM   1909  C   GLU A 289     -39.251   9.201   6.693  1.00 10.00      A   
ATOM   1910  O   GLU A 289     -38.683  10.074   7.351  1.00 10.00      A   
ATOM   1911  N   GLU A 290     -40.300   8.520   7.148  1.00 10.00      A   
ATOM   1912  HN  GLU A 290     -40.720   7.840   6.573  1.00 10.00      A   
ATOM   1913  CA  GLU A 290     -40.847   8.761   8.481  1.00 10.00      A   
ATOM   1914  CB  GLU A 290     -42.144   7.977   8.670  1.00 10.00      A   
ATOM   1915  CG  GLU A 290     -43.333   8.567   7.935  1.00 10.00      A   
ATOM   1916  CD  GLU A 290     -44.181   9.451   8.822  1.00 10.00      A   
ATOM   1917  OE1 GLU A 290     -45.048   8.913   9.547  1.00 10.00      A   
ATOM   1918  OE2 GLU A 290     -43.994  10.686   8.796  1.00 10.00      A   
ATOM   1919  C   GLU A 290     -39.827   8.338   9.532  1.00 10.00      A   
ATOM   1920  O   GLU A 290     -39.734   8.928  10.607  1.00 10.00      A   
ATOM   1921  N   ASN A 291     -39.053   7.317   9.192  1.00 10.00      A   
ATOM   1922  HN  ASN A 291     -39.197   6.886   8.320  1.00 10.00      A   
ATOM   1923  CA  ASN A 291     -38.013   6.795  10.069  1.00 10.00      A   
ATOM   1924  CB  ASN A 291     -37.537   5.428   9.551  1.00 10.00      A   
ATOM   1925  CG  ASN A 291     -36.240   4.941  10.175  1.00 10.00      A   
ATOM   1926  OD1 ASN A 291     -35.156   5.167   9.633  1.00 10.00      A   
ATOM   1927  ND2 ASN A 291     -36.340   4.252  11.301  1.00 10.00      A   
ATOM   1928 HD21 ASN A 291     -37.235   4.088  11.670  1.00 10.00      A   
ATOM   1929 HD22 ASN A 291     -35.513   3.934  11.724  1.00 10.00      A   
ATOM   1930  C   ASN A 291     -36.852   7.785  10.158  1.00 10.00      A   
ATOM   1931  O   ASN A 291     -36.117   7.809  11.141  1.00 10.00      A   
ATOM   1932  N   ARG A 292     -36.712   8.623   9.133  1.00 10.00      A   
ATOM   1933  HN  ARG A 292     -37.340   8.565   8.381  1.00 10.00      A   
ATOM   1934  CA  ARG A 292     -35.648   9.623   9.097  1.00 10.00      A   
ATOM   1935  CB  ARG A 292     -35.414  10.135   7.670  1.00 10.00      A   
ATOM   1936  CG  ARG A 292     -35.140   9.051   6.642  1.00 10.00      A   
ATOM   1937  CD  ARG A 292     -33.890   8.257   6.979  1.00 10.00      A   
ATOM   1938  NE  ARG A 292     -33.809   7.018   6.208  1.00 10.00      A   
ATOM   1939  HE  ARG A 292     -34.655   6.651   5.854  1.00 10.00      A   
ATOM   1940  CZ  ARG A 292     -32.679   6.355   5.968  1.00 10.00      A   
ATOM   1941  NH1 ARG A 292     -31.514   6.817   6.411  1.00 10.00      A   
ATOM   1942 HH11 ARG A 292     -30.628   6.293   6.211  1.00 10.00      A   
ATOM   1943 HH12 ARG A 292     -31.475   7.699   6.957  1.00 10.00      A   
ATOM   1944  NH2 ARG A 292     -32.719   5.224   5.283  1.00 10.00      A   
ATOM   1945 HH21 ARG A 292     -33.638   4.865   4.928  1.00 10.00      A   
ATOM   1946 HH22 ARG A 292     -31.845   4.680   5.111  1.00 10.00      A   
ATOM   1947  C   ARG A 292     -35.983  10.800  10.007  1.00 10.00      A   
ATOM   1948  O   ARG A 292     -35.130  11.642  10.288  1.00 10.00      A   
ATOM   1949  N   ALA A 293     -37.231  10.858  10.457  1.00 10.00      A   
ATOM   1950  HN  ALA A 293     -37.869  10.161  10.196  1.00 10.00      A   
ATOM   1951  CA  ALA A 293     -37.677  11.933  11.334  1.00 10.00      A   
ATOM   1952  CB  ALA A 293     -39.181  12.117  11.225  1.00 10.00      A   
ATOM   1953  C   ALA A 293     -37.266  11.669  12.781  1.00 10.00      A   
ATOM   1954  O   ALA A 293     -37.212  12.588  13.604  1.00 10.00      A   
ATOM   1955  N   ARG A 294     -36.967  10.414  13.080  1.00 10.00      A   
ATOM   1956  HN  ARG A 294     -37.012   9.731  12.379  1.00 10.00      A   
ATOM   1957  CB  ARG A 294     -37.770   9.630  15.267  1.00 10.00      A   
ATOM   1958  CG  ARG A 294     -37.430   9.267  16.704  1.00 10.00      A   
ATOM   1959  CD  ARG A 294     -38.643   8.721  17.437  1.00 10.00      A   
ATOM   1960  NE  ARG A 294     -38.288   8.149  18.734  1.00 10.00      A   
ATOM   1961  HE  ARG A 294     -37.646   8.651  19.286  1.00 10.00      A   
ATOM   1962  CZ  ARG A 294     -38.777   7.001  19.200  1.00 10.00      A   
ATOM   1963  NH1 ARG A 294     -39.641   6.300  18.476  1.00 10.00      A   
ATOM   1964 HH11 ARG A 294     -39.937   6.643  17.535  1.00 10.00      A   
ATOM   1965 HH12 ARG A 294     -40.028   5.400  18.840  1.00 10.00      A   
ATOM   1966  NH2 ARG A 294     -38.396   6.554  20.390  1.00 10.00      A   
ATOM   1967 HH21 ARG A 294     -38.771   5.655  20.759  1.00 10.00      A   
ATOM   1968 HH22 ARG A 294     -37.723   7.105  20.966  1.00 10.00      A   
ATOM   1969  CA  ARG A 294     -36.556  10.018  14.417  1.00 10.00      A   
ATOM   1970  C   ARG A 294     -35.575   8.855  14.332  1.00 10.00      A   
ATOM   1971  O   ARG A 294     -36.025   7.694  14.294  1.00 10.00      A   
ATOM   1972  OXT ARG A 294     -34.354   9.111  14.276  1.00 10.00      A   
ATOM   1973  C   GLY B   9      -3.274  25.065   2.977  1.00 10.00      B   
ATOM   1974  O   GLY B   9      -4.266  25.104   3.706  1.00 10.00      B   
ATOM   1975  N   GLY B   9      -1.912  25.290   5.036  1.00 10.00      B   
ATOM   1976  HT1 GLY B   9      -2.561  26.036   5.360  1.00 10.00      B   
ATOM   1977  HT2 GLY B   9      -0.964  25.493   5.400  1.00 10.00      B   
ATOM   1978  HT3 GLY B   9      -2.233  24.378   5.418  1.00 10.00      B   
ATOM   1979  CA  GLY B   9      -1.889  25.242   3.556  1.00 10.00      B   
ATOM   1980  N   VAL B  10      -3.344  24.870   1.668  1.00 10.00      B   
ATOM   1981  HN  VAL B  10      -2.512  24.836   1.146  1.00 10.00      B   
ATOM   1982  CA  VAL B  10      -4.620  24.684   0.991  1.00 10.00      B   
ATOM   1983  CB  VAL B  10      -4.666  25.378  -0.389  1.00 10.00      B   
ATOM   1984  CG1 VAL B  10      -4.892  26.874  -0.221  1.00 10.00      B   
ATOM   1985  CG2 VAL B  10      -3.392  25.114  -1.181  1.00 10.00      B   
ATOM   1986  C   VAL B  10      -4.947  23.202   0.839  1.00 10.00      B   
ATOM   1987  O   VAL B  10      -4.117  22.414   0.383  1.00 10.00      B   
ATOM   1988  N   MET B  11      -6.151  22.827   1.236  1.00 10.00      B   
ATOM   1989  HN  MET B  11      -6.771  23.503   1.590  1.00 10.00      B   
ATOM   1990  CA  MET B  11      -6.589  21.442   1.151  1.00 10.00      B   
ATOM   1991  CB  MET B  11      -6.977  20.910   2.535  1.00 10.00      B   
ATOM   1992  CG  MET B  11      -7.188  19.404   2.589  1.00 10.00      B   
ATOM   1993  SD  MET B  11      -5.749  18.478   2.022  1.00 10.00      B   
ATOM   1994  CE  MET B  11      -6.327  16.795   2.230  1.00 10.00      B   
ATOM   1995  C   MET B  11      -7.749  21.302   0.172  1.00 10.00      B   
ATOM   1996  O   MET B  11      -8.894  21.077   0.568  1.00 10.00      B   
ATOM   1997  N   THR B  12      -7.450  21.465  -1.107  1.00 10.00      B   
ATOM   1998  HN  THR B  12      -6.527  21.676  -1.360  1.00 10.00      B   
ATOM   1999  CA  THR B  12      -8.456  21.353  -2.148  1.00 10.00      B   
ATOM   2000  CB  THR B  12      -7.971  22.035  -3.436  1.00 10.00      B   
ATOM   2001  OG1 THR B  12      -6.653  22.560  -3.219  1.00 10.00      B   
ATOM   2002  HG1 THR B  12      -6.020  21.831  -3.178  1.00 10.00      B   
ATOM   2003  CG2 THR B  12      -8.905  23.173  -3.816  1.00 10.00      B   
ATOM   2004  C   THR B  12      -8.775  19.886  -2.435  1.00 10.00      B   
ATOM   2005  O   THR B  12      -8.092  18.986  -1.941  1.00 10.00      B   
ATOM   2006  N   ASP B  13      -9.801  19.646  -3.247  1.00 10.00      B   
ATOM   2007  HN  ASP B  13     -10.304  20.404  -3.623  1.00 10.00      B   
ATOM   2008  CA  ASP B  13     -10.208  18.284  -3.590  1.00 10.00      B   
ATOM   2009  CB  ASP B  13     -11.501  18.273  -4.406  1.00 10.00      B   
ATOM   2010  CG  ASP B  13     -12.723  18.569  -3.562  1.00 10.00      B   
ATOM   2011  OD1 ASP B  13     -12.969  17.829  -2.585  1.00 10.00      B   
ATOM   2012  OD2 ASP B  13     -13.443  19.547  -3.871  1.00 10.00      B   
ATOM   2013  C   ASP B  13      -9.104  17.531  -4.319  1.00 10.00      B   
ATOM   2014  O   ASP B  13      -8.994  16.309  -4.206  1.00 10.00      B   
ATOM   2015  N   VAL B  14      -8.280  18.267  -5.058  1.00 10.00      B   
ATOM   2016  HN  VAL B  14      -8.427  19.231  -5.118  1.00 10.00      B   
ATOM   2017  CA  VAL B  14      -7.171  17.665  -5.787  1.00 10.00      B   
ATOM   2018  CB  VAL B  14      -6.475  18.666  -6.738  1.00 10.00      B   
ATOM   2019  CG1 VAL B  14      -7.379  18.992  -7.917  1.00 10.00      B   
ATOM   2020  CG2 VAL B  14      -6.077  19.940  -6.003  1.00 10.00      B   
ATOM   2021  C   VAL B  14      -6.160  17.064  -4.815  1.00 10.00      B   
ATOM   2022  O   VAL B  14      -5.538  16.044  -5.101  1.00 10.00      B   
ATOM   2023  N   HIS B  15      -6.032  17.691  -3.650  1.00 10.00      B   
ATOM   2024  HN  HIS B  15      -6.575  18.487  -3.475  1.00 10.00      B   
ATOM   2025  CA  HIS B  15      -5.115  17.223  -2.620  1.00 10.00      B   
ATOM   2026  CB  HIS B  15      -4.873  18.318  -1.577  1.00 10.00      B   
ATOM   2027  CG  HIS B  15      -4.095  19.487  -2.094  1.00 10.00      B   
ATOM   2028  ND1 HIS B  15      -4.712  20.531  -2.742  1.00 10.00      B   
ATOM   2029  CD2 HIS B  15      -2.764  19.728  -2.029  1.00 10.00      B   
ATOM   2030  CE1 HIS B  15      -3.747  21.379  -3.053  1.00 10.00      B   
ATOM   2031  NE2 HIS B  15      -2.552  20.937  -2.642  1.00 10.00      B   
ATOM   2032  HE2 HIS B  15      -1.741  21.481  -2.560  1.00 10.00      B   
ATOM   2033  C   HIS B  15      -5.695  15.988  -1.949  1.00 10.00      B   
ATOM   2034  O   HIS B  15      -4.973  15.059  -1.590  1.00 10.00      B   
ATOM   2035  N   ARG B  16      -7.015  15.991  -1.792  1.00 10.00      B   
ATOM   2036  HN  ARG B  16      -7.525  16.771  -2.094  1.00 10.00      B   
ATOM   2037  CA  ARG B  16      -7.723  14.875  -1.182  1.00 10.00      B   
ATOM   2038  CB  ARG B  16      -9.217  15.197  -1.069  1.00 10.00      B   
ATOM   2039  CG  ARG B  16      -9.558  16.265  -0.041  1.00 10.00      B   
ATOM   2040  CD  ARG B  16     -10.985  16.766  -0.220  1.00 10.00      B   
ATOM   2041  NE  ARG B  16     -11.536  17.325   1.018  1.00 10.00      B   
ATOM   2042  HE  ARG B  16     -11.001  17.218   1.833  1.00 10.00      B   
ATOM   2043  CZ  ARG B  16     -12.727  17.929   1.100  1.00 10.00      B   
ATOM   2044  NH1 ARG B  16     -13.460  18.145   0.012  1.00 10.00      B   
ATOM   2045 HH11 ARG B  16     -13.114  17.848  -0.940  1.00 10.00      B   
ATOM   2046 HH12 ARG B  16     -14.391  18.613   0.097  1.00 10.00      B   
ATOM   2047  NH2 ARG B  16     -13.184  18.345   2.278  1.00 10.00      B   
ATOM   2048 HH21 ARG B  16     -12.620  18.213   3.142  1.00 10.00      B   
ATOM   2049 HH22 ARG B  16     -14.136  18.797   2.338  1.00 10.00      B   
ATOM   2050  C   ARG B  16      -7.532  13.614  -2.018  1.00 10.00      B   
ATOM   2051  O   ARG B  16      -7.250  12.540  -1.489  1.00 10.00      B   
ATOM   2052  N   ARG B  17      -7.674  13.759  -3.331  1.00 10.00      B   
ATOM   2053  HN  ARG B  17      -7.900  14.643  -3.693  1.00 10.00      B   
ATOM   2054  CA  ARG B  17      -7.518  12.637  -4.246  1.00 10.00      B   
ATOM   2055  CB  ARG B  17      -7.994  13.014  -5.651  1.00 10.00      B   
ATOM   2056  CG  ARG B  17      -8.226  11.822  -6.568  1.00 10.00      B   
ATOM   2057  CD  ARG B  17      -9.241  10.859  -5.973  1.00 10.00      B   
ATOM   2058  NE  ARG B  17      -9.548   9.751  -6.877  1.00 10.00      B   
ATOM   2059  HE  ARG B  17      -9.438   9.914  -7.843  1.00 10.00      B   
ATOM   2060  CZ  ARG B  17      -9.970   8.552  -6.477  1.00 10.00      B   
ATOM   2061  NH1 ARG B  17     -10.128   8.294  -5.183  1.00 10.00      B   
ATOM   2062 HH11 ARG B  17      -9.926   9.032  -4.467  1.00 10.00      B   
ATOM   2063 HH12 ARG B  17     -10.453   7.351  -4.876  1.00 10.00      B   
ATOM   2064  NH2 ARG B  17     -10.237   7.612  -7.374  1.00 10.00      B   
ATOM   2065 HH21 ARG B  17     -10.568   6.671  -7.065  1.00 10.00      B   
ATOM   2066 HH22 ARG B  17     -10.120   7.812  -8.392  1.00 10.00      B   
ATOM   2067  C   ARG B  17      -6.070  12.151  -4.282  1.00 10.00      B   
ATOM   2068  O   ARG B  17      -5.815  10.946  -4.300  1.00 10.00      B   
ATOM   2069  N   PHE B  18      -5.130  13.095  -4.284  1.00 10.00      B   
ATOM   2070  HN  PHE B  18      -5.400  14.039  -4.271  1.00 10.00      B   
ATOM   2071  CA  PHE B  18      -3.709  12.767  -4.316  1.00 10.00      B   
ATOM   2072  CB  PHE B  18      -2.862  14.045  -4.340  1.00 10.00      B   
ATOM   2073  CG  PHE B  18      -1.382  13.792  -4.419  1.00 10.00      B   
ATOM   2074  CD1 PHE B  18      -0.563  14.038  -3.328  1.00 10.00      B   
ATOM   2075  CD2 PHE B  18      -0.811  13.298  -5.582  1.00 10.00      B   
ATOM   2076  CE1 PHE B  18       0.796  13.798  -3.397  1.00 10.00      B   
ATOM   2077  CE2 PHE B  18       0.548  13.058  -5.657  1.00 10.00      B   
ATOM   2078  CZ  PHE B  18       1.351  13.307  -4.562  1.00 10.00      B   
ATOM   2079  C   PHE B  18      -3.324  11.899  -3.122  1.00 10.00      B   
ATOM   2080  O   PHE B  18      -2.640  10.885  -3.272  1.00 10.00      B   
ATOM   2081  N   LEU B  19      -3.782  12.294  -1.940  1.00 10.00      B   
ATOM   2082  HN  LEU B  19      -4.327  13.110  -1.886  1.00 10.00      B   
ATOM   2083  CA  LEU B  19      -3.488  11.550  -0.721  1.00 10.00      B   
ATOM   2084  CB  LEU B  19      -3.998  12.291   0.518  1.00 10.00      B   
ATOM   2085  CG  LEU B  19      -3.245  13.570   0.904  1.00 10.00      B   
ATOM   2086  CD1 LEU B  19      -3.772  14.124   2.218  1.00 10.00      B   
ATOM   2087  CD2 LEU B  19      -1.749  13.310   0.994  1.00 10.00      B   
ATOM   2088  C   LEU B  19      -4.072  10.143  -0.780  1.00 10.00      B   
ATOM   2089  O   LEU B  19      -3.437   9.185  -0.348  1.00 10.00      B   
ATOM   2090  N   GLN B  20      -5.272  10.024  -1.337  1.00 10.00      B   
ATOM   2091  HN  GLN B  20      -5.725  10.827  -1.675  1.00 10.00      B   
ATOM   2092  CA  GLN B  20      -5.934   8.729  -1.458  1.00 10.00      B   
ATOM   2093  CB  GLN B  20      -7.345   8.887  -2.020  1.00 10.00      B   
ATOM   2094  CG  GLN B  20      -8.321   9.554  -1.069  1.00 10.00      B   
ATOM   2095  CD  GLN B  20      -9.706   9.694  -1.665  1.00 10.00      B   
ATOM   2096  OE1 GLN B  20      -9.865   9.832  -2.880  1.00 10.00      B   
ATOM   2097  NE2 GLN B  20     -10.718   9.650  -0.816  1.00 10.00      B   
ATOM   2098 HE21 GLN B  20     -10.518   9.527   0.137  1.00 10.00      B   
ATOM   2099 HE22 GLN B  20     -11.625   9.745  -1.172  1.00 10.00      B   
ATOM   2100  C   GLN B  20      -5.124   7.786  -2.340  1.00 10.00      B   
ATOM   2101  O   GLN B  20      -4.953   6.611  -2.018  1.00 10.00      B   
ATOM   2102  N   LEU B  21      -4.617   8.315  -3.447  1.00 10.00      B   
ATOM   2103  HN  LEU B  21      -4.788   9.261  -3.647  1.00 10.00      B   
ATOM   2104  CA  LEU B  21      -3.816   7.529  -4.375  1.00 10.00      B   
ATOM   2105  CB  LEU B  21      -3.531   8.334  -5.645  1.00 10.00      B   
ATOM   2106  CG  LEU B  21      -4.754   8.771  -6.457  1.00 10.00      B   
ATOM   2107  CD1 LEU B  21      -4.351   9.751  -7.547  1.00 10.00      B   
ATOM   2108  CD2 LEU B  21      -5.464   7.565  -7.055  1.00 10.00      B   
ATOM   2109  C   LEU B  21      -2.510   7.098  -3.714  1.00 10.00      B   
ATOM   2110  O   LEU B  21      -2.038   5.977  -3.911  1.00 10.00      B   
ATOM   2111  N   LEU B  22      -1.948   7.993  -2.908  1.00 10.00      B   
ATOM   2112  HN  LEU B  22      -2.380   8.866  -2.793  1.00 10.00      B   
ATOM   2113  CA  LEU B  22      -0.705   7.724  -2.197  1.00 10.00      B   
ATOM   2114  CB  LEU B  22      -0.169   9.012  -1.559  1.00 10.00      B   
ATOM   2115  CG  LEU B  22       1.172   8.914  -0.822  1.00 10.00      B   
ATOM   2116  CD1 LEU B  22       2.308   8.646  -1.797  1.00 10.00      B   
ATOM   2117  CD2 LEU B  22       1.437  10.178  -0.020  1.00 10.00      B   
ATOM   2118  C   LEU B  22      -0.915   6.649  -1.129  1.00 10.00      B   
ATOM   2119  O   LEU B  22       0.022   5.963  -0.733  1.00 10.00      B   
ATOM   2120  N   MET B  23      -2.154   6.500  -0.674  1.00 10.00      B   
ATOM   2121  HN  MET B  23      -2.867   7.075  -1.028  1.00 10.00      B   
ATOM   2122  CA  MET B  23      -2.480   5.507   0.345  1.00 10.00      B   
ATOM   2123  CB  MET B  23      -3.814   5.837   1.021  1.00 10.00      B   
ATOM   2124  CG  MET B  23      -3.772   7.069   1.913  1.00 10.00      B   
ATOM   2125  SD  MET B  23      -5.413   7.634   2.411  1.00 10.00      B   
ATOM   2126  CE  MET B  23      -5.010   9.216   3.149  1.00 10.00      B   
ATOM   2127  C   MET B  23      -2.513   4.098  -0.240  1.00 10.00      B   
ATOM   2128  O   MET B  23      -2.267   3.118   0.463  1.00 10.00      B   
ATOM   2129  N   THR B  24      -2.817   3.999  -1.529  1.00 10.00      B   
ATOM   2130  HN  THR B  24      -3.015   4.813  -2.041  1.00 10.00      B   
ATOM   2131  CA  THR B  24      -2.878   2.707  -2.195  1.00 10.00      B   
ATOM   2132  CB  THR B  24      -3.913   2.706  -3.338  1.00 10.00      B   
ATOM   2133  OG1 THR B  24      -3.944   3.993  -3.976  1.00 10.00      B   
ATOM   2134  HG1 THR B  24      -3.042   4.332  -4.070  1.00 10.00      B   
ATOM   2135  CG2 THR B  24      -5.298   2.381  -2.799  1.00 10.00      B   
ATOM   2136  C   THR B  24      -1.513   2.293  -2.740  1.00 10.00      B   
ATOM   2137  O   THR B  24      -1.336   1.170  -3.217  1.00 10.00      B   
ATOM   2138  N   HIS B  25      -0.550   3.199  -2.661  1.00 10.00      B   
ATOM   2139  HN  HIS B  25      -0.743   4.070  -2.251  1.00 10.00      B   
ATOM   2140  CA  HIS B  25       0.792   2.930  -3.155  1.00 10.00      B   
ATOM   2141  CB  HIS B  25       1.090   3.764  -4.404  1.00 10.00      B   
ATOM   2142  CG  HIS B  25       0.445   3.239  -5.654  1.00 10.00      B   
ATOM   2143  ND1 HIS B  25      -0.813   3.641  -6.038  1.00 10.00      B   
ATOM   2144  CD2 HIS B  25       0.921   2.348  -6.560  1.00 10.00      B   
ATOM   2145  CE1 HIS B  25      -1.074   2.993  -7.157  1.00 10.00      B   
ATOM   2146  NE2 HIS B  25      -0.056   2.198  -7.513  1.00 10.00      B   
ATOM   2147  HE2 HIS B  25       0.052   1.752  -8.380  1.00 10.00      B   
ATOM   2148  C   HIS B  25       1.837   3.180  -2.075  1.00 10.00      B   
ATOM   2149  O   HIS B  25       2.117   4.321  -1.719  1.00 10.00      B   
ATOM   2150  N   GLY B  26       2.418   2.100  -1.565  1.00 10.00      B   
ATOM   2151  HN  GLY B  26       2.162   1.218  -1.902  1.00 10.00      B   
ATOM   2152  CA  GLY B  26       3.422   2.212  -0.520  1.00 10.00      B   
ATOM   2153  C   GLY B  26       4.724   2.812  -1.014  1.00 10.00      B   
ATOM   2154  O   GLY B  26       5.496   3.375  -0.234  1.00 10.00      B   
ATOM   2155  N   VAL B  27       4.976   2.681  -2.309  1.00 10.00      B   
ATOM   2156  HN  VAL B  27       4.324   2.219  -2.878  1.00 10.00      B   
ATOM   2157  CA  VAL B  27       6.186   3.213  -2.913  1.00 10.00      B   
ATOM   2158  CB  VAL B  27       7.311   2.150  -2.980  1.00 10.00      B   
ATOM   2159  CG1 VAL B  27       6.868   0.915  -3.756  1.00 10.00      B   
ATOM   2160  CG2 VAL B  27       8.590   2.736  -3.565  1.00 10.00      B   
ATOM   2161  C   VAL B  27       5.887   3.767  -4.303  1.00 10.00      B   
ATOM   2162  O   VAL B  27       5.192   3.132  -5.101  1.00 10.00      B   
ATOM   2163  N   LEU B  28       6.394   4.961  -4.581  1.00 10.00      B   
ATOM   2164  HN  LEU B  28       6.932   5.424  -3.901  1.00 10.00      B   
ATOM   2165  CA  LEU B  28       6.176   5.603  -5.866  1.00 10.00      B   
ATOM   2166  CB  LEU B  28       5.041   6.625  -5.768  1.00 10.00      B   
ATOM   2167  CG  LEU B  28       3.618   6.064  -5.734  1.00 10.00      B   
ATOM   2168  CD1 LEU B  28       2.642   7.118  -5.237  1.00 10.00      B   
ATOM   2169  CD2 LEU B  28       3.208   5.568  -7.111  1.00 10.00      B   
ATOM   2170  C   LEU B  28       7.448   6.287  -6.349  1.00 10.00      B   
ATOM   2171  O   LEU B  28       8.137   6.958  -5.582  1.00 10.00      B   
ATOM   2172  N   GLU B  29       7.759   6.109  -7.621  1.00 10.00      B   
ATOM   2173  HN  GLU B  29       7.175   5.561  -8.185  1.00 10.00      B   
ATOM   2174  CA  GLU B  29       8.943   6.715  -8.203  1.00 10.00      B   
ATOM   2175  CB  GLU B  29       9.441   5.888  -9.391  1.00 10.00      B   
ATOM   2176  CG  GLU B  29       9.929   4.496  -9.008  1.00 10.00      B   
ATOM   2177  CD  GLU B  29      10.445   3.702 -10.192  1.00 10.00      B   
ATOM   2178  OE1 GLU B  29       9.893   2.616 -10.472  1.00 10.00      B   
ATOM   2179  OE2 GLU B  29      11.398   4.164 -10.853  1.00 10.00      B   
ATOM   2180  C   GLU B  29       8.648   8.153  -8.617  1.00 10.00      B   
ATOM   2181  O   GLU B  29       7.484   8.540  -8.746  1.00 10.00      B   
ATOM   2182  N   GLU B  30       9.701   8.932  -8.823  1.00 10.00      B   
ATOM   2183  HN  GLU B  30      10.599   8.554  -8.708  1.00 10.00      B   
ATOM   2184  CA  GLU B  30       9.571  10.337  -9.205  1.00 10.00      B   
ATOM   2185  CB  GLU B  30      10.954  10.966  -9.383  1.00 10.00      B   
ATOM   2186  CG  GLU B  30      10.958  12.485  -9.364  1.00 10.00      B   
ATOM   2187  CD  GLU B  30      12.358  13.063  -9.361  1.00 10.00      B   
ATOM   2188  OE1 GLU B  30      13.027  13.009 -10.415  1.00 10.00      B   
ATOM   2189  OE2 GLU B  30      12.793  13.577  -8.305  1.00 10.00      B   
ATOM   2190  C   GLU B  30       8.730  10.515 -10.472  1.00 10.00      B   
ATOM   2191  O   GLU B  30       7.919  11.435 -10.565  1.00 10.00      B   
ATOM   2192  N   TRP B  31       8.910   9.623 -11.437  1.00 10.00      B   
ATOM   2193  HN  TRP B  31       9.565   8.906 -11.312  1.00 10.00      B   
ATOM   2194  CA  TRP B  31       8.162   9.698 -12.687  1.00 10.00      B   
ATOM   2195  CB  TRP B  31       8.857   8.898 -13.795  1.00 10.00      B   
ATOM   2196  CG  TRP B  31       9.064   7.451 -13.465  1.00 10.00      B   
ATOM   2197  CD1 TRP B  31      10.130   6.907 -12.811  1.00 10.00      B   
ATOM   2198  CD2 TRP B  31       8.187   6.362 -13.780  1.00 10.00      B   
ATOM   2199  NE1 TRP B  31       9.969   5.551 -12.693  1.00 10.00      B   
ATOM   2200  HE1 TRP B  31      10.605   4.933 -12.250  1.00 10.00      B   
ATOM   2201  CE2 TRP B  31       8.785   5.191 -13.281  1.00 10.00      B   
ATOM   2202  CE3 TRP B  31       6.954   6.264 -14.434  1.00 10.00      B   
ATOM   2203  CZ2 TRP B  31       8.193   3.937 -13.412  1.00 10.00      B   
ATOM   2204  CZ3 TRP B  31       6.369   5.020 -14.563  1.00 10.00      B   
ATOM   2205  CH2 TRP B  31       6.989   3.873 -14.056  1.00 10.00      B   
ATOM   2206  C   TRP B  31       6.718   9.231 -12.513  1.00 10.00      B   
ATOM   2207  O   TRP B  31       5.849   9.574 -13.311  1.00 10.00      B   
ATOM   2208  N   ASP B  32       6.465   8.459 -11.462  1.00 10.00      B   
ATOM   2209  HN  ASP B  32       7.191   8.244 -10.843  1.00 10.00      B   
ATOM   2210  CA  ASP B  32       5.126   7.936 -11.202  1.00 10.00      B   
ATOM   2211  CB  ASP B  32       5.184   6.600 -10.455  1.00 10.00      B   
ATOM   2212  CG  ASP B  32       4.073   5.646 -10.867  1.00 10.00      B   
ATOM   2213  OD1 ASP B  32       3.094   6.095 -11.500  1.00 10.00      B   
ATOM   2214  OD2 ASP B  32       4.181   4.436 -10.568  1.00 10.00      B   
ATOM   2215  C   ASP B  32       4.277   8.948 -10.438  1.00 10.00      B   
ATOM   2216  O   ASP B  32       3.094   9.124 -10.730  1.00 10.00      B   
ATOM   2217  N   VAL B  33       4.886   9.627  -9.471  1.00 10.00      B   
ATOM   2218  HN  VAL B  33       5.833   9.446  -9.278  1.00 10.00      B   
ATOM   2219  CA  VAL B  33       4.168  10.629  -8.683  1.00 10.00      B   
ATOM   2220  CB  VAL B  33       4.976  11.153  -7.472  1.00 10.00      B   
ATOM   2221  CG1 VAL B  33       5.234  10.039  -6.474  1.00 10.00      B   
ATOM   2222  CG2 VAL B  33       6.281  11.801  -7.906  1.00 10.00      B   
ATOM   2223  C   VAL B  33       3.716  11.796  -9.557  1.00 10.00      B   
ATOM   2224  O   VAL B  33       2.667  12.397  -9.318  1.00 10.00      B   
ATOM   2225  N   LYS B  34       4.505  12.090 -10.588  1.00 10.00      B   
ATOM   2226  HN  LYS B  34       5.323  11.567 -10.723  1.00 10.00      B   
ATOM   2227  CA  LYS B  34       4.193  13.167 -11.519  1.00 10.00      B   
ATOM   2228  CB  LYS B  34       5.328  13.328 -12.536  1.00 10.00      B   
ATOM   2229  CG  LYS B  34       5.144  14.484 -13.508  1.00 10.00      B   
ATOM   2230  CD  LYS B  34       5.304  15.825 -12.813  1.00 10.00      B   
ATOM   2231  CE  LYS B  34       4.864  16.963 -13.714  1.00 10.00      B   
ATOM   2232  NZ  LYS B  34       5.006  18.284 -13.051  1.00 10.00      B   
ATOM   2233  HZ1 LYS B  34       6.011  18.552 -12.995  1.00 10.00      B   
ATOM   2234  HZ2 LYS B  34       4.618  18.248 -12.089  1.00 10.00      B   
ATOM   2235  HZ3 LYS B  34       4.497  19.011 -13.593  1.00 10.00      B   
ATOM   2236  C   LYS B  34       2.882  12.864 -12.240  1.00 10.00      B   
ATOM   2237  O   LYS B  34       2.098  13.763 -12.552  1.00 10.00      B   
ATOM   2238  N   ARG B  35       2.641  11.580 -12.478  1.00 10.00      B   
ATOM   2239  HN  ARG B  35       3.298  10.911 -12.186  1.00 10.00      B   
ATOM   2240  CA  ARG B  35       1.429  11.136 -13.151  1.00 10.00      B   
ATOM   2241  CB  ARG B  35       1.568   9.675 -13.586  1.00 10.00      B   
ATOM   2242  CG  ARG B  35       2.840   9.391 -14.369  1.00 10.00      B   
ATOM   2243  CD  ARG B  35       3.209   7.918 -14.326  1.00 10.00      B   
ATOM   2244  NE  ARG B  35       2.473   7.134 -15.317  1.00 10.00      B   
ATOM   2245  HE  ARG B  35       2.403   7.509 -16.224  1.00 10.00      B   
ATOM   2246  CZ  ARG B  35       1.914   5.951 -15.066  1.00 10.00      B   
ATOM   2247  NH1 ARG B  35       1.984   5.415 -13.852  1.00 10.00      B   
ATOM   2248 HH11 ARG B  35       1.543   4.490 -13.664  1.00 10.00      B   
ATOM   2249 HH12 ARG B  35       2.485   5.916 -13.073  1.00 10.00      B   
ATOM   2250  NH2 ARG B  35       1.280   5.301 -16.034  1.00 10.00      B   
ATOM   2251 HH21 ARG B  35       1.221   5.713 -16.989  1.00 10.00      B   
ATOM   2252 HH22 ARG B  35       0.841   4.374 -15.844  1.00 10.00      B   
ATOM   2253  C   ARG B  35       0.223  11.305 -12.233  1.00 10.00      B   
ATOM   2254  O   ARG B  35      -0.871  11.641 -12.683  1.00 10.00      B   
ATOM   2255  N   LEU B  36       0.441  11.089 -10.941  1.00 10.00      B   
ATOM   2256  HN  LEU B  36       1.341  10.834 -10.646  1.00 10.00      B   
ATOM   2257  CA  LEU B  36      -0.620  11.221  -9.949  1.00 10.00      B   
ATOM   2258  CB  LEU B  36      -0.153  10.678  -8.596  1.00 10.00      B   
ATOM   2259  CG  LEU B  36      -0.629   9.271  -8.225  1.00 10.00      B   
ATOM   2260  CD1 LEU B  36      -0.133   8.242  -9.232  1.00 10.00      B   
ATOM   2261  CD2 LEU B  36      -0.176   8.911  -6.819  1.00 10.00      B   
ATOM   2262  C   LEU B  36      -1.042  12.677  -9.807  1.00 10.00      B   
ATOM   2263  O   LEU B  36      -2.226  12.981  -9.653  1.00 10.00      B   
ATOM   2264  N   GLN B  37      -0.062  13.574  -9.872  1.00 10.00      B   
ATOM   2265  HN  GLN B  37       0.862  13.263  -9.992  1.00 10.00      B   
ATOM   2266  CA  GLN B  37      -0.320  15.007  -9.758  1.00 10.00      B   
ATOM   2267  CB  GLN B  37       0.991  15.797  -9.786  1.00 10.00      B   
ATOM   2268  CG  GLN B  37       1.984  15.403  -8.706  1.00 10.00      B   
ATOM   2269  CD  GLN B  37       3.340  16.051  -8.896  1.00 10.00      B   
ATOM   2270  OE1 GLN B  37       3.731  16.388 -10.015  1.00 10.00      B   
ATOM   2271  NE2 GLN B  37       4.074  16.219  -7.806  1.00 10.00      B   
ATOM   2272 HE21 GLN B  37       3.705  15.918  -6.945  1.00 10.00      B   
ATOM   2273 HE22 GLN B  37       4.953  16.637  -7.901  1.00 10.00      B   
ATOM   2274  C   GLN B  37      -1.232  15.482 -10.884  1.00 10.00      B   
ATOM   2275  O   GLN B  37      -2.239  16.153 -10.644  1.00 10.00      B   
ATOM   2276  N   THR B  38      -0.884  15.111 -12.113  1.00 10.00      B   
ATOM   2277  HN  THR B  38      -0.078  14.566 -12.239  1.00 10.00      B   
ATOM   2278  CA  THR B  38      -1.668  15.499 -13.277  1.00 10.00      B   
ATOM   2279  CB  THR B  38      -0.878  15.312 -14.599  1.00 10.00      B   
ATOM   2280  OG1 THR B  38      -1.293  16.287 -15.569  1.00 10.00      B   
ATOM   2281  HG1 THR B  38      -2.060  16.771 -15.232  1.00 10.00      B   
ATOM   2282  CG2 THR B  38      -1.054  13.913 -15.176  1.00 10.00      B   
ATOM   2283  C   THR B  38      -3.010  14.759 -13.315  1.00 10.00      B   
ATOM   2284  O   THR B  38      -3.984  15.253 -13.885  1.00 10.00      B   
ATOM   2285  N   HIS B  39      -3.061  13.590 -12.681  1.00 10.00      B   
ATOM   2286  HN  HIS B  39      -2.253  13.251 -12.238  1.00 10.00      B   
ATOM   2287  CA  HIS B  39      -4.282  12.795 -12.632  1.00 10.00      B   
ATOM   2288  CB  HIS B  39      -3.998  11.405 -12.051  1.00 10.00      B   
ATOM   2289  CG  HIS B  39      -5.158  10.457 -12.116  1.00 10.00      B   
ATOM   2290  ND1 HIS B  39      -5.520   9.698 -11.032  1.00 10.00      B   
ATOM   2291  CD2 HIS B  39      -5.993  10.183 -13.150  1.00 10.00      B   
ATOM   2292  CE1 HIS B  39      -6.559   8.984 -11.423  1.00 10.00      B   
ATOM   2293  NE2 HIS B  39      -6.884   9.240 -12.697  1.00 10.00      B   
ATOM   2294  HE2 HIS B  39      -7.438   8.661 -13.269  1.00 10.00      B   
ATOM   2295  C   HIS B  39      -5.345  13.514 -11.807  1.00 10.00      B   
ATOM   2296  O   HIS B  39      -6.520  13.535 -12.172  1.00 10.00      B   
ATOM   2297  N   CYS B  40      -4.914  14.125 -10.708  1.00 10.00      B   
ATOM   2298  HN  CYS B  40      -3.962  14.077 -10.477  1.00 10.00      B   
ATOM   2299  CA  CYS B  40      -5.818  14.857  -9.832  1.00 10.00      B   
ATOM   2300  CB  CYS B  40      -5.087  15.288  -8.562  1.00 10.00      B   
ATOM   2301  SG  CYS B  40      -4.298  13.923  -7.679  1.00 10.00      B   
ATOM   2302  HG  CYS B  40      -3.440  13.340  -8.509  1.00 10.00      B   
ATOM   2303  C   CYS B  40      -6.398  16.069 -10.552  1.00 10.00      B   
ATOM   2304  O   CYS B  40      -7.556  16.433 -10.351  1.00 10.00      B   
ATOM   2305  N   TYR B  41      -5.588  16.679 -11.408  1.00 10.00      B   
ATOM   2306  HN  TYR B  41      -4.674  16.341 -11.525  1.00 10.00      B   
ATOM   2307  CA  TYR B  41      -6.023  17.841 -12.172  1.00 10.00      B   
ATOM   2308  CB  TYR B  41      -4.829  18.547 -12.817  1.00 10.00      B   
ATOM   2309  CG  TYR B  41      -3.965  19.330 -11.852  1.00 10.00      B   
ATOM   2310  CD1 TYR B  41      -4.524  20.237 -10.960  1.00 10.00      B   
ATOM   2311  CD2 TYR B  41      -2.586  19.168 -11.841  1.00 10.00      B   
ATOM   2312  CE1 TYR B  41      -3.734  20.963 -10.086  1.00 10.00      B   
ATOM   2313  CE2 TYR B  41      -1.788  19.887 -10.971  1.00 10.00      B   
ATOM   2314  CZ  TYR B  41      -2.365  20.781 -10.094  1.00 10.00      B   
ATOM   2315  OH  TYR B  41      -1.569  21.505  -9.231  1.00 10.00      B   
ATOM   2316  HH  TYR B  41      -1.842  21.336  -8.325  1.00 10.00      B   
ATOM   2317  C   TYR B  41      -7.028  17.436 -13.244  1.00 10.00      B   
ATOM   2318  O   TYR B  41      -7.842  18.243 -13.685  1.00 10.00      B   
ATOM   2319  N   LYS B  42      -6.974  16.172 -13.649  1.00 10.00      B   
ATOM   2320  HN  LYS B  42      -6.311  15.568 -13.247  1.00 10.00      B   
ATOM   2321  CA  LYS B  42      -7.874  15.656 -14.671  1.00 10.00      B   
ATOM   2322  CB  LYS B  42      -7.260  14.449 -15.385  1.00 10.00      B   
ATOM   2323  CG  LYS B  42      -6.101  14.806 -16.304  1.00 10.00      B   
ATOM   2324  CD  LYS B  42      -5.587  13.587 -17.052  1.00 10.00      B   
ATOM   2325  CE  LYS B  42      -4.433  13.950 -17.973  1.00 10.00      B   
ATOM   2326  NZ  LYS B  42      -4.849  14.892 -19.047  1.00 10.00      B   
ATOM   2327  HZ1 LYS B  42      -5.334  15.714 -18.636  1.00 10.00      B   
ATOM   2328  HZ2 LYS B  42      -5.494  14.419 -19.713  1.00 10.00      B   
ATOM   2329  HZ3 LYS B  42      -4.014  15.226 -19.571  1.00 10.00      B   
ATOM   2330  C   LYS B  42      -9.241  15.309 -14.091  1.00 10.00      B   
ATOM   2331  O   LYS B  42     -10.177  15.005 -14.828  1.00 10.00      B   
ATOM   2332  N   VAL B  43      -9.350  15.340 -12.767  1.00 10.00      B   
ATOM   2333  HN  VAL B  43      -8.562  15.562 -12.225  1.00 10.00      B   
ATOM   2334  CA  VAL B  43     -10.616  15.050 -12.106  1.00 10.00      B   
ATOM   2335  CB  VAL B  43     -10.424  14.753 -10.602  1.00 10.00      B   
ATOM   2336  CG1 VAL B  43     -11.762  14.475  -9.929  1.00 10.00      B   
ATOM   2337  CG2 VAL B  43      -9.473  13.582 -10.406  1.00 10.00      B   
ATOM   2338  C   VAL B  43     -11.553  16.241 -12.279  1.00 10.00      B   
ATOM   2339  O   VAL B  43     -12.737  16.085 -12.588  1.00 10.00      B   
ATOM   2340  N   HIS B  44     -11.003  17.431 -12.105  1.00 10.00      B   
ATOM   2341  HN  HIS B  44     -10.050  17.489 -11.887  1.00 10.00      B   
ATOM   2342  CA  HIS B  44     -11.772  18.659 -12.252  1.00 10.00      B   
ATOM   2343  CB  HIS B  44     -11.460  19.637 -11.114  1.00 10.00      B   
ATOM   2344  CG  HIS B  44     -12.404  20.800 -11.030  1.00 10.00      B   
ATOM   2345  ND1 HIS B  44     -13.549  20.738 -10.271  1.00 10.00      B   
ATOM   2346  CD2 HIS B  44     -12.327  22.020 -11.619  1.00 10.00      B   
ATOM   2347  CE1 HIS B  44     -14.139  21.911 -10.414  1.00 10.00      B   
ATOM   2348  NE2 HIS B  44     -13.438  22.720 -11.221  1.00 10.00      B   
ATOM   2349  HE2 HIS B  44     -13.780  23.541 -11.643  1.00 10.00      B   
ATOM   2350  C   HIS B  44     -11.468  19.299 -13.601  1.00 10.00      B   
ATOM   2351  O   HIS B  44     -10.871  18.666 -14.477  1.00 10.00      B   
ATOM   2352  N   ASN B  47      -7.462  22.401  -9.573  1.00 10.00      B   
ATOM   2353  HN  ASN B  47      -7.481  22.199  -8.613  1.00 10.00      B   
ATOM   2354  CA  ASN B  47      -6.561  23.431 -10.077  1.00 10.00      B   
ATOM   2355  CB  ASN B  47      -7.173  24.124 -11.299  1.00 10.00      B   
ATOM   2356  CG  ASN B  47      -6.197  25.045 -12.009  1.00 10.00      B   
ATOM   2357  OD1 ASN B  47      -4.982  24.834 -11.974  1.00 10.00      B   
ATOM   2358  ND2 ASN B  47      -6.721  26.061 -12.671  1.00 10.00      B   
ATOM   2359 HD21 ASN B  47      -7.698  26.161 -12.665  1.00 10.00      B   
ATOM   2360 HD22 ASN B  47      -6.117  26.674 -13.142  1.00 10.00      B   
ATOM   2361  C   ASN B  47      -6.242  24.456  -8.994  1.00 10.00      B   
ATOM   2362  O   ASN B  47      -7.142  24.979  -8.339  1.00 10.00      B   
ATOM   2363  N   ALA B  48      -4.954  24.722  -8.803  1.00 10.00      B   
ATOM   2364  HN  ALA B  48      -4.286  24.266  -9.358  1.00 10.00      B   
ATOM   2365  CA  ALA B  48      -4.495  25.682  -7.806  1.00 10.00      B   
ATOM   2366  CB  ALA B  48      -4.617  25.099  -6.403  1.00 10.00      B   
ATOM   2367  C   ALA B  48      -3.048  26.063  -8.092  1.00 10.00      B   
ATOM   2368  O   ALA B  48      -2.367  25.382  -8.861  1.00 10.00      B   
ATOM   2369  N   THR B  49      -2.584  27.145  -7.482  1.00 10.00      B   
ATOM   2370  HN  THR B  49      -3.172  27.647  -6.881  1.00 10.00      B   
ATOM   2371  CA  THR B  49      -1.215  27.596  -7.678  1.00 10.00      B   
ATOM   2372  CB  THR B  49      -1.041  29.095  -7.326  1.00 10.00      B   
ATOM   2373  OG1 THR B  49       0.331  29.487  -7.468  1.00 10.00      B   
ATOM   2374  HG1 THR B  49       0.370  30.392  -7.794  1.00 10.00      B   
ATOM   2375  CG2 THR B  49      -1.518  29.398  -5.911  1.00 10.00      B   
ATOM   2376  C   THR B  49      -0.243  26.730  -6.873  1.00 10.00      B   
ATOM   2377  O   THR B  49      -0.401  26.551  -5.662  1.00 10.00      B   
ATOM   2378  N   VAL B  50       0.740  26.164  -7.557  1.00 10.00      B   
ATOM   2379  HN  VAL B  50       0.805  26.323  -8.522  1.00 10.00      B   
ATOM   2380  CA  VAL B  50       1.727  25.317  -6.905  1.00 10.00      B   
ATOM   2381  CB  VAL B  50       2.280  24.226  -7.851  1.00 10.00      B   
ATOM   2382  CG1 VAL B  50       1.243  23.136  -8.072  1.00 10.00      B   
ATOM   2383  CG2 VAL B  50       2.715  24.826  -9.181  1.00 10.00      B   
ATOM   2384  C   VAL B  50       2.877  26.145  -6.344  1.00 10.00      B   
ATOM   2385  O   VAL B  50       3.303  27.132  -6.949  1.00 10.00      B   
ATOM   2386  N   ASP B  51       3.367  25.748  -5.181  1.00 10.00      B   
ATOM   2387  HN  ASP B  51       2.987  24.955  -4.743  1.00 10.00      B   
ATOM   2388  CA  ASP B  51       4.471  26.444  -4.539  1.00 10.00      B   
ATOM   2389  CB  ASP B  51       4.409  26.347  -3.002  1.00 10.00      B   
ATOM   2390  CG  ASP B  51       3.947  25.001  -2.464  1.00 10.00      B   
ATOM   2391  OD1 ASP B  51       3.528  24.947  -1.285  1.00 10.00      B   
ATOM   2392  OD2 ASP B  51       3.992  24.002  -3.210  1.00 10.00      B   
ATOM   2393  C   ASP B  51       5.809  25.945  -5.073  1.00 10.00      B   
ATOM   2394  O   ASP B  51       6.533  26.686  -5.739  1.00 10.00      B   
ATOM   2395  N   LYS B  52       6.118  24.685  -4.795  1.00 10.00      B   
ATOM   2396  HN  LYS B  52       5.483  24.146  -4.263  1.00 10.00      B   
ATOM   2397  CA  LYS B  52       7.360  24.070  -5.243  1.00 10.00      B   
ATOM   2398  CB  LYS B  52       8.563  24.825  -4.671  1.00 10.00      B   
ATOM   2399  CG  LYS B  52       9.676  25.078  -5.671  1.00 10.00      B   
ATOM   2400  CD  LYS B  52      10.832  25.814  -5.019  1.00 10.00      B   
ATOM   2401  CE  LYS B  52      11.901  26.182  -6.032  1.00 10.00      B   
ATOM   2402  NZ  LYS B  52      12.437  24.990  -6.736  1.00 10.00      B   
ATOM   2403  HZ1 LYS B  52      11.670  24.485  -7.223  1.00 10.00      B   
ATOM   2404  HZ2 LYS B  52      12.887  24.338  -6.053  1.00 10.00      B   
ATOM   2405  HZ3 LYS B  52      13.146  25.280  -7.438  1.00 10.00      B   
ATOM   2406  C   LYS B  52       7.408  22.627  -4.769  1.00 10.00      B   
ATOM   2407  O   LYS B  52       6.770  22.281  -3.777  1.00 10.00      B   
ATOM   2408  N   LEU B  53       8.160  21.790  -5.471  1.00 10.00      B   
ATOM   2409  HN  LEU B  53       8.641  22.118  -6.263  1.00 10.00      B   
ATOM   2410  CA  LEU B  53       8.284  20.390  -5.090  1.00 10.00      B   
ATOM   2411  CB  LEU B  53       9.133  19.627  -6.109  1.00 10.00      B   
ATOM   2412  CG  LEU B  53       9.231  18.113  -5.912  1.00 10.00      B   
ATOM   2413  CD1 LEU B  53       7.895  17.445  -6.201  1.00 10.00      B   
ATOM   2414  CD2 LEU B  53      10.328  17.528  -6.788  1.00 10.00      B   
ATOM   2415  C   LEU B  53       8.910  20.287  -3.704  1.00 10.00      B   
ATOM   2416  O   LEU B  53       8.388  19.608  -2.820  1.00 10.00      B   
ATOM   2417  N   GLU B  54      10.019  20.993  -3.519  1.00 10.00      B   
ATOM   2418  HN  GLU B  54      10.379  21.525  -4.271  1.00 10.00      B   
ATOM   2419  CA  GLU B  54      10.732  20.998  -2.249  1.00 10.00      B   
ATOM   2420  CB  GLU B  54      12.040  21.790  -2.369  1.00 10.00      B   
ATOM   2421  CG  GLU B  54      12.881  21.441  -3.589  1.00 10.00      B   
ATOM   2422  CD  GLU B  54      12.582  22.331  -4.780  1.00 10.00      B   
ATOM   2423  OE1 GLU B  54      11.492  22.196  -5.373  1.00 10.00      B   
ATOM   2424  OE2 GLU B  54      13.434  23.167  -5.138  1.00 10.00      B   
ATOM   2425  C   GLU B  54       9.866  21.598  -1.147  1.00 10.00      B   
ATOM   2426  O   GLU B  54       9.852  21.108  -0.017  1.00 10.00      B   
ATOM   2427  N   ASP B  55       9.139  22.653  -1.495  1.00 10.00      B   
ATOM   2428  HN  ASP B  55       9.194  22.978  -2.415  1.00 10.00      B   
ATOM   2429  CA  ASP B  55       8.259  23.338  -0.552  1.00 10.00      B   
ATOM   2430  CB  ASP B  55       7.619  24.566  -1.213  1.00 10.00      B   
ATOM   2431  CG  ASP B  55       8.153  25.885  -0.688  1.00 10.00      B   
ATOM   2432  OD1 ASP B  55       7.444  26.552   0.099  1.00 10.00      B   
ATOM   2433  OD2 ASP B  55       9.274  26.273  -1.072  1.00 10.00      B   
ATOM   2434  C   ASP B  55       7.163  22.403  -0.061  1.00 10.00      B   
ATOM   2435  O   ASP B  55       6.991  22.206   1.143  1.00 10.00      B   
ATOM   2436  N   PHE B  56       6.444  21.806  -1.006  1.00 10.00      B   
ATOM   2437  HN  PHE B  56       6.654  21.986  -1.951  1.00 10.00      B   
ATOM   2438  CA  PHE B  56       5.351  20.898  -0.690  1.00 10.00      B   
ATOM   2439  CB  PHE B  56       4.640  20.463  -1.972  1.00 10.00      B   
ATOM   2440  CG  PHE B  56       3.244  19.955  -1.758  1.00 10.00      B   
ATOM   2441  CD1 PHE B  56       2.790  18.835  -2.432  1.00 10.00      B   
ATOM   2442  CD2 PHE B  56       2.383  20.602  -0.883  1.00 10.00      B   
ATOM   2443  CE1 PHE B  56       1.503  18.369  -2.243  1.00 10.00      B   
ATOM   2444  CE2 PHE B  56       1.096  20.141  -0.688  1.00 10.00      B   
ATOM   2445  CZ  PHE B  56       0.656  19.023  -1.368  1.00 10.00      B   
ATOM   2446  C   PHE B  56       5.830  19.680   0.097  1.00 10.00      B   
ATOM   2447  O   PHE B  56       5.232  19.313   1.109  1.00 10.00      B   
ATOM   2448  N   ILE B  57       6.916  19.061  -0.362  1.00 10.00      B   
ATOM   2449  HN  ILE B  57       7.358  19.405  -1.170  1.00 10.00      B   
ATOM   2450  CA  ILE B  57       7.465  17.881   0.306  1.00 10.00      B   
ATOM   2451  CB  ILE B  57       8.690  17.305  -0.445  1.00 10.00      B   
ATOM   2452  CG1 ILE B  57       8.256  16.681  -1.775  1.00 10.00      B   
ATOM   2453  CG2 ILE B  57       9.426  16.275   0.407  1.00 10.00      B   
ATOM   2454  CD1 ILE B  57       9.412  16.235  -2.646  1.00 10.00      B   
ATOM   2455  C   ILE B  57       7.835  18.184   1.759  1.00 10.00      B   
ATOM   2456  O   ILE B  57       7.509  17.414   2.664  1.00 10.00      B   
ATOM   2457  N   ASN B  58       8.491  19.318   1.978  1.00 10.00      B   
ATOM   2458  HN  ASN B  58       8.700  19.903   1.219  1.00 10.00      B   
ATOM   2459  CA  ASN B  58       8.901  19.715   3.321  1.00 10.00      B   
ATOM   2460  CB  ASN B  58       9.843  20.923   3.282  1.00 10.00      B   
ATOM   2461  CG  ASN B  58      11.301  20.526   3.131  1.00 10.00      B   
ATOM   2462  OD1 ASN B  58      11.989  20.251   4.113  1.00 10.00      B   
ATOM   2463  ND2 ASN B  58      11.785  20.502   1.900  1.00 10.00      B   
ATOM   2464 HD21 ASN B  58      11.182  20.740   1.159  1.00 10.00      B   
ATOM   2465 HD22 ASN B  58      12.725  20.247   1.774  1.00 10.00      B   
ATOM   2466  C   ASN B  58       7.696  20.012   4.205  1.00 10.00      B   
ATOM   2467  O   ASN B  58       7.662  19.613   5.369  1.00 10.00      B   
ATOM   2468  N   ASN B  59       6.706  20.702   3.642  1.00 10.00      B   
ATOM   2469  HN  ASN B  59       6.794  20.990   2.706  1.00 10.00      B   
ATOM   2470  CA  ASN B  59       5.493  21.052   4.381  1.00 10.00      B   
ATOM   2471  CB  ASN B  59       4.539  21.869   3.504  1.00 10.00      B   
ATOM   2472  CG  ASN B  59       3.466  22.586   4.308  1.00 10.00      B   
ATOM   2473  OD1 ASN B  59       2.502  21.976   4.774  1.00 10.00      B   
ATOM   2474  ND2 ASN B  59       3.617  23.894   4.460  1.00 10.00      B   
ATOM   2475 HD21 ASN B  59       4.401  24.322   4.049  1.00 10.00      B   
ATOM   2476 HD22 ASN B  59       2.945  24.382   4.979  1.00 10.00      B   
ATOM   2477  C   ASN B  59       4.785  19.799   4.887  1.00 10.00      B   
ATOM   2478  O   ASN B  59       4.392  19.722   6.054  1.00 10.00      B   
ATOM   2479  N   ILE B  60       4.638  18.816   4.004  1.00 10.00      B   
ATOM   2480  HN  ILE B  60       4.973  18.942   3.088  1.00 10.00      B   
ATOM   2481  CA  ILE B  60       3.986  17.560   4.356  1.00 10.00      B   
ATOM   2482  CB  ILE B  60       3.718  16.690   3.107  1.00 10.00      B   
ATOM   2483  CG1 ILE B  60       2.833  17.442   2.112  1.00 10.00      B   
ATOM   2484  CG2 ILE B  60       3.072  15.365   3.497  1.00 10.00      B   
ATOM   2485  CD1 ILE B  60       2.641  16.714   0.801  1.00 10.00      B   
ATOM   2486  C   ILE B  60       4.847  16.775   5.339  1.00 10.00      B   
ATOM   2487  O   ILE B  60       4.342  16.176   6.288  1.00 10.00      B   
ATOM   2488  N   ASN B  61       6.155  16.806   5.120  1.00 10.00      B   
ATOM   2489  HN  ASN B  61       6.500  17.316   4.352  1.00 10.00      B   
ATOM   2490  CA  ASN B  61       7.097  16.097   5.979  1.00 10.00      B   
ATOM   2491  CB  ASN B  61       8.527  16.291   5.475  1.00 10.00      B   
ATOM   2492  CG  ASN B  61       9.349  15.021   5.546  1.00 10.00      B   
ATOM   2493  OD1 ASN B  61       8.840  13.927   5.310  1.00 10.00      B   
ATOM   2494  ND2 ASN B  61      10.624  15.159   5.873  1.00 10.00      B   
ATOM   2495 HD21 ASN B  61      10.962  16.066   6.049  1.00 10.00      B   
ATOM   2496 HD22 ASN B  61      11.180  14.352   5.928  1.00 10.00      B   
ATOM   2497  C   ASN B  61       6.988  16.578   7.423  1.00 10.00      B   
ATOM   2498  O   ASN B  61       7.127  15.793   8.361  1.00 10.00      B   
ATOM   2499  N   SER B  62       6.701  17.865   7.589  1.00 10.00      B   
ATOM   2500  HN  SER B  62       6.568  18.431   6.796  1.00 10.00      B   
ATOM   2501  CA  SER B  62       6.579  18.464   8.912  1.00 10.00      B   
ATOM   2502  CB  SER B  62       6.328  19.968   8.798  1.00 10.00      B   
ATOM   2503  OG  SER B  62       7.266  20.571   7.923  1.00 10.00      B   
ATOM   2504  HG  SER B  62       7.890  19.904   7.611  1.00 10.00      B   
ATOM   2505  C   SER B  62       5.482  17.808   9.753  1.00 10.00      B   
ATOM   2506  O   SER B  62       5.626  17.668  10.963  1.00 10.00      B   
ATOM   2507  N   VAL B  63       4.393  17.388   9.116  1.00 10.00      B   
ATOM   2508  HN  VAL B  63       4.332  17.487   8.141  1.00 10.00      B   
ATOM   2509  CA  VAL B  63       3.294  16.763   9.849  1.00 10.00      B   
ATOM   2510  CB  VAL B  63       1.907  17.087   9.245  1.00 10.00      B   
ATOM   2511  CG1 VAL B  63       1.686  18.592   9.172  1.00 10.00      B   
ATOM   2512  CG2 VAL B  63       1.729  16.446   7.876  1.00 10.00      B   
ATOM   2513  C   VAL B  63       3.484  15.253   9.963  1.00 10.00      B   
ATOM   2514  O   VAL B  63       2.756  14.576  10.687  1.00 10.00      B   
ATOM   2515  N   LEU B  64       4.478  14.734   9.255  1.00 10.00      B   
ATOM   2516  HN  LEU B  64       5.036  15.326   8.705  1.00 10.00      B   
ATOM   2517  CA  LEU B  64       4.764  13.306   9.277  1.00 10.00      B   
ATOM   2518  CB  LEU B  64       5.333  12.848   7.932  1.00 10.00      B   
ATOM   2519  CG  LEU B  64       4.384  12.922   6.734  1.00 10.00      B   
ATOM   2520  CD1 LEU B  64       5.062  12.384   5.484  1.00 10.00      B   
ATOM   2521  CD2 LEU B  64       3.098  12.162   7.019  1.00 10.00      B   
ATOM   2522  C   LEU B  64       5.729  12.964  10.406  1.00 10.00      B   
ATOM   2523  O   LEU B  64       5.769  11.827  10.882  1.00 10.00      B   
ATOM   2524  N   GLU B  65       6.489  13.963  10.845  1.00 10.00      B   
ATOM   2525  HN  GLU B  65       6.404  14.843  10.421  1.00 10.00      B   
ATOM   2526  CA  GLU B  65       7.459  13.787  11.923  1.00 10.00      B   
ATOM   2527  CB  GLU B  65       8.204  15.091  12.195  1.00 10.00      B   
ATOM   2528  CG  GLU B  65       9.168  15.497  11.096  1.00 10.00      B   
ATOM   2529  CD  GLU B  65      10.110  16.588  11.549  1.00 10.00      B   
ATOM   2530  OE1 GLU B  65       9.792  17.776  11.343  1.00 10.00      B   
ATOM   2531  OE2 GLU B  65      11.165  16.260  12.134  1.00 10.00      B   
ATOM   2532  C   GLU B  65       6.797  13.298  13.207  1.00 10.00      B   
ATOM   2533  O   GLU B  65       7.414  12.587  14.003  1.00 10.00      B   
ATOM   2534  N   SER B  66       5.540  13.673  13.395  1.00 10.00      B   
ATOM   2535  HN  SER B  66       5.108  14.243  12.726  1.00 10.00      B   
ATOM   2536  CA  SER B  66       4.785  13.277  14.571  1.00 10.00      B   
ATOM   2537  CB  SER B  66       3.440  14.001  14.583  1.00 10.00      B   
ATOM   2538  OG  SER B  66       3.582  15.327  14.098  1.00 10.00      B   
ATOM   2539  HG  SER B  66       2.810  15.843  14.352  1.00 10.00      B   
ATOM   2540  C   SER B  66       4.572  11.764  14.609  1.00 10.00      B   
ATOM   2541  O   SER B  66       4.380  11.183  15.677  1.00 10.00      B   
ATOM   2542  N   LEU B  67       4.620  11.132  13.439  1.00 10.00      B   
ATOM   2543  HN  LEU B  67       4.796  11.649  12.623  1.00 10.00      B   
ATOM   2544  CA  LEU B  67       4.430   9.693  13.334  1.00 10.00      B   
ATOM   2545  CB  LEU B  67       3.424   9.368  12.227  1.00 10.00      B   
ATOM   2546  CG  LEU B  67       1.984   9.829  12.466  1.00 10.00      B   
ATOM   2547  CD1 LEU B  67       1.107   9.483  11.273  1.00 10.00      B   
ATOM   2548  CD2 LEU B  67       1.426   9.211  13.740  1.00 10.00      B   
ATOM   2549  C   LEU B  67       5.757   8.987  13.072  1.00 10.00      B   
ATOM   2550  O   LEU B  67       5.787   7.794  12.767  1.00 10.00      B   
ATOM   2551  N   TYR B  68       6.845   9.747  13.187  1.00 10.00      B   
ATOM   2552  HN  TYR B  68       6.733  10.694  13.423  1.00 10.00      B   
ATOM   2553  CA  TYR B  68       8.202   9.231  12.984  1.00 10.00      B   
ATOM   2554  CB  TYR B  68       8.575   8.191  14.045  1.00 10.00      B   
ATOM   2555  CG  TYR B  68       8.569   8.742  15.453  1.00 10.00      B   
ATOM   2556  CD1 TYR B  68       9.099   9.997  15.731  1.00 10.00      B   
ATOM   2557  CD2 TYR B  68       8.027   8.014  16.502  1.00 10.00      B   
ATOM   2558  CE1 TYR B  68       9.089  10.508  17.016  1.00 10.00      B   
ATOM   2559  CE2 TYR B  68       8.013   8.517  17.788  1.00 10.00      B   
ATOM   2560  CZ  TYR B  68       8.543   9.764  18.040  1.00 10.00      B   
ATOM   2561  OH  TYR B  68       8.531  10.269  19.322  1.00 10.00      B   
ATOM   2562  HH  TYR B  68       7.677  10.711  19.485  1.00 10.00      B   
ATOM   2563  C   TYR B  68       8.441   8.699  11.571  1.00 10.00      B   
ATOM   2564  O   TYR B  68       9.258   7.802  11.363  1.00 10.00      B   
ATOM   2565  N   ILE B  69       7.738   9.264  10.605  1.00 10.00      B   
ATOM   2566  HN  ILE B  69       7.106   9.980  10.826  1.00 10.00      B   
ATOM   2567  CA  ILE B  69       7.889   8.861   9.214  1.00 10.00      B   
ATOM   2568  CB  ILE B  69       6.618   8.176   8.662  1.00 10.00      B   
ATOM   2569  CG1 ILE B  69       5.368   9.002   8.988  1.00 10.00      B   
ATOM   2570  CG2 ILE B  69       6.494   6.760   9.209  1.00 10.00      B   
ATOM   2571  CD1 ILE B  69       4.103   8.496   8.326  1.00 10.00      B   
ATOM   2572  C   ILE B  69       8.222  10.077   8.365  1.00 10.00      B   
ATOM   2573  O   ILE B  69       7.843  11.195   8.711  1.00 10.00      B   
ATOM   2574  N   GLU B  70       8.941   9.871   7.273  1.00 10.00      B   
ATOM   2575  HN  GLU B  70       9.238   8.960   7.050  1.00 10.00      B   
ATOM   2576  CA  GLU B  70       9.309  10.976   6.403  1.00 10.00      B   
ATOM   2577  CB  GLU B  70      10.627  11.610   6.863  1.00 10.00      B   
ATOM   2578  CG  GLU B  70      11.840  10.706   6.715  1.00 10.00      B   
ATOM   2579  CD  GLU B  70      13.139  11.481   6.676  1.00 10.00      B   
ATOM   2580  OE1 GLU B  70      13.221  12.474   5.924  1.00 10.00      B   
ATOM   2581  OE2 GLU B  70      14.090  11.098   7.392  1.00 10.00      B   
ATOM   2582  C   GLU B  70       9.425  10.530   4.952  1.00 10.00      B   
ATOM   2583  O   GLU B  70       9.621   9.347   4.666  1.00 10.00      B   
ATOM   2584  N   ILE B  71       9.288  11.481   4.040  1.00 10.00      B   
ATOM   2585  HN  ILE B  71       9.112  12.404   4.337  1.00 10.00      B   
ATOM   2586  CA  ILE B  71       9.404  11.201   2.616  1.00 10.00      B   
ATOM   2587  CB  ILE B  71       8.608  12.212   1.760  1.00 10.00      B   
ATOM   2588  CG1 ILE B  71       7.214  12.434   2.357  1.00 10.00      B   
ATOM   2589  CG2 ILE B  71       8.494  11.718   0.323  1.00 10.00      B   
ATOM   2590  CD1 ILE B  71       6.461  13.597   1.747  1.00 10.00      B   
ATOM   2591  C   ILE B  71      10.878  11.251   2.230  1.00 10.00      B   
ATOM   2592  O   ILE B  71      11.362  12.242   1.680  1.00 10.00      B   
ATOM   2593  N   LYS B  72      11.587  10.184   2.557  1.00 10.00      B   
ATOM   2594  HN  LYS B  72      11.134   9.431   2.992  1.00 10.00      B   
ATOM   2595  CA  LYS B  72      13.012  10.087   2.286  1.00 10.00      B   
ATOM   2596  CB  LYS B  72      13.645   9.019   3.185  1.00 10.00      B   
ATOM   2597  CG  LYS B  72      15.148   8.853   3.020  1.00 10.00      B   
ATOM   2598  CD  LYS B  72      15.718   7.936   4.091  1.00 10.00      B   
ATOM   2599  CE  LYS B  72      17.212   7.724   3.905  1.00 10.00      B   
ATOM   2600  NZ  LYS B  72      17.814   6.999   5.055  1.00 10.00      B   
ATOM   2601  HZ1 LYS B  72      18.748   6.599   4.787  1.00 10.00      B   
ATOM   2602  HZ2 LYS B  72      17.196   6.221   5.352  1.00 10.00      B   
ATOM   2603  HZ3 LYS B  72      17.950   7.646   5.857  1.00 10.00      B   
ATOM   2604  C   LYS B  72      13.285   9.787   0.817  1.00 10.00      B   
ATOM   2605  O   LYS B  72      12.790   8.799   0.269  1.00 10.00      B   
ATOM   2606  N   ARG B  73      14.058  10.658   0.184  1.00 10.00      B   
ATOM   2607  HN  ARG B  73      14.394  11.439   0.674  1.00 10.00      B   
ATOM   2608  CA  ARG B  73      14.421  10.492  -1.210  1.00 10.00      B   
ATOM   2609  CB  ARG B  73      14.770  11.849  -1.824  1.00 10.00      B   
ATOM   2610  CG  ARG B  73      14.806  11.860  -3.343  1.00 10.00      B   
ATOM   2611  CD  ARG B  73      15.283  13.202  -3.863  1.00 10.00      B   
ATOM   2612  NE  ARG B  73      14.905  13.419  -5.255  1.00 10.00      B   
ATOM   2613  HE  ARG B  73      14.026  13.080  -5.542  1.00 10.00      B   
ATOM   2614  CZ  ARG B  73      15.669  14.047  -6.144  1.00 10.00      B   
ATOM   2615  NH1 ARG B  73      16.845  14.548  -5.781  1.00 10.00      B   
ATOM   2616 HH11 ARG B  73      17.175  14.462  -4.794  1.00 10.00      B   
ATOM   2617 HH12 ARG B  73      17.448  15.027  -6.487  1.00 10.00      B   
ATOM   2618  NH2 ARG B  73      15.251  14.191  -7.393  1.00 10.00      B   
ATOM   2619 HH21 ARG B  73      15.850  14.686  -8.090  1.00 10.00      B   
ATOM   2620 HH22 ARG B  73      14.311  13.818  -7.690  1.00 10.00      B   
ATOM   2621  C   ARG B  73      15.614   9.555  -1.306  1.00 10.00      B   
ATOM   2622  O   ARG B  73      16.659   9.807  -0.706  1.00 10.00      B   
ATOM   2623  N   GLY B  74      15.455   8.472  -2.043  1.00 10.00      B   
ATOM   2624  HN  GLY B  74      14.602   8.325  -2.510  1.00 10.00      B   
ATOM   2625  CA  GLY B  74      16.530   7.516  -2.177  1.00 10.00      B   
ATOM   2626  C   GLY B  74      17.074   7.443  -3.582  1.00 10.00      B   
ATOM   2627  O   GLY B  74      16.512   8.032  -4.506  1.00 10.00      B   
ATOM   2628  N   VAL B  75      18.167   6.718  -3.737  1.00 10.00      B   
ATOM   2629  HN  VAL B  75      18.555   6.269  -2.958  1.00 10.00      B   
ATOM   2630  CA  VAL B  75      18.808   6.552  -5.028  1.00 10.00      B   
ATOM   2631  CB  VAL B  75      19.967   7.566  -5.211  1.00 10.00      B   
ATOM   2632  CG1 VAL B  75      21.014   7.423  -4.116  1.00 10.00      B   
ATOM   2633  CG2 VAL B  75      20.598   7.445  -6.589  1.00 10.00      B   
ATOM   2634  C   VAL B  75      19.323   5.120  -5.161  1.00 10.00      B   
ATOM   2635  O   VAL B  75      19.859   4.558  -4.207  1.00 10.00      B   
ATOM   2636  N   THR B  76      19.120   4.520  -6.323  1.00 10.00      B   
ATOM   2637  HN  THR B  76      18.651   5.002  -7.040  1.00 10.00      B   
ATOM   2638  CA  THR B  76      19.567   3.156  -6.564  1.00 10.00      B   
ATOM   2639  CB  THR B  76      18.838   2.558  -7.776  1.00 10.00      B   
ATOM   2640  OG1 THR B  76      18.357   3.624  -8.607  1.00 10.00      B   
ATOM   2641  HG1 THR B  76      18.357   3.328  -9.537  1.00 10.00      B   
ATOM   2642  CG2 THR B  76      17.664   1.708  -7.319  1.00 10.00      B   
ATOM   2643  C   THR B  76      21.079   3.103  -6.790  1.00 10.00      B   
ATOM   2644  O   THR B  76      21.676   4.062  -7.279  1.00 10.00      B   
ATOM   2645  N   GLU B  77      21.692   1.981  -6.429  1.00 10.00      B   
ATOM   2646  HN  GLU B  77      21.166   1.249  -6.045  1.00 10.00      B   
ATOM   2647  CA  GLU B  77      23.130   1.814  -6.585  1.00 10.00      B   
ATOM   2648  CB  GLU B  77      23.655   0.738  -5.627  1.00 10.00      B   
ATOM   2649  CG  GLU B  77      23.116   0.812  -4.205  1.00 10.00      B   
ATOM   2650  CD  GLU B  77      23.616  -0.338  -3.347  1.00 10.00      B   
ATOM   2651  OE1 GLU B  77      23.556  -1.489  -3.812  1.00 10.00      B   
ATOM   2652  OE2 GLU B  77      24.078  -0.091  -2.213  1.00 10.00      B   
ATOM   2653  C   GLU B  77      23.492   1.419  -8.014  1.00 10.00      B   
ATOM   2654  O   GLU B  77      24.614   1.658  -8.467  1.00 10.00      B   
ATOM   2655  N   ASP B  78      22.533   0.831  -8.721  1.00 10.00      B   
ATOM   2656  HN  ASP B  78      21.645   0.715  -8.320  1.00 10.00      B   
ATOM   2657  CA  ASP B  78      22.754   0.364 -10.086  1.00 10.00      B   
ATOM   2658  CB  ASP B  78      21.853  -0.835 -10.434  1.00 10.00      B   
ATOM   2659  CG  ASP B  78      20.363  -0.560 -10.286  1.00 10.00      B   
ATOM   2660  OD1 ASP B  78      19.556  -1.273 -10.922  1.00 10.00      B   
ATOM   2661  OD2 ASP B  78      19.994   0.371  -9.540  1.00 10.00      B   
ATOM   2662  C   ASP B  78      22.649   1.472 -11.135  1.00 10.00      B   
ATOM   2663  O   ASP B  78      23.626   1.762 -11.830  1.00 10.00      B   
ATOM   2664  N   ASP B  79      21.481   2.091 -11.261  1.00 10.00      B   
ATOM   2665  HN  ASP B  79      20.727   1.828 -10.682  1.00 10.00      B   
ATOM   2666  CA  ASP B  79      21.294   3.150 -12.255  1.00 10.00      B   
ATOM   2667  CB  ASP B  79      20.029   2.946 -13.107  1.00 10.00      B   
ATOM   2668  CG  ASP B  79      18.716   3.091 -12.352  1.00 10.00      B   
ATOM   2669  OD1 ASP B  79      18.714   3.019 -11.105  1.00 10.00      B   
ATOM   2670  OD2 ASP B  79      17.666   3.252 -13.018  1.00 10.00      B   
ATOM   2671  C   ASP B  79      21.366   4.553 -11.660  1.00 10.00      B   
ATOM   2672  O   ASP B  79      21.762   5.501 -12.338  1.00 10.00      B   
ATOM   2673  N   GLY B  80      21.008   4.676 -10.392  1.00 10.00      B   
ATOM   2674  HN  GLY B  80      20.701   3.885  -9.904  1.00 10.00      B   
ATOM   2675  CA  GLY B  80      21.047   5.966  -9.734  1.00 10.00      B   
ATOM   2676  C   GLY B  80      19.783   6.763  -9.973  1.00 10.00      B   
ATOM   2677  O   GLY B  80      19.837   7.929 -10.360  1.00 10.00      B   
ATOM   2678  N   ARG B  81      18.646   6.134  -9.733  1.00 10.00      B   
ATOM   2679  HN  ARG B  81      18.673   5.207  -9.405  1.00 10.00      B   
ATOM   2680  CA  ARG B  81      17.354   6.771  -9.932  1.00 10.00      B   
ATOM   2681  CB  ARG B  81      16.396   5.769 -10.573  1.00 10.00      B   
ATOM   2682  CG  ARG B  81      15.160   6.380 -11.210  1.00 10.00      B   
ATOM   2683  CD  ARG B  81      14.243   5.295 -11.746  1.00 10.00      B   
ATOM   2684  NE  ARG B  81      15.000   4.150 -12.250  1.00 10.00      B   
ATOM   2685  HE  ARG B  81      15.942   4.308 -12.507  1.00 10.00      B   
ATOM   2686  CZ  ARG B  81      14.512   2.918 -12.363  1.00 10.00      B   
ATOM   2687  NH1 ARG B  81      13.254   2.654 -12.031  1.00 10.00      B   
ATOM   2688 HH11 ARG B  81      12.878   1.687 -12.129  1.00 10.00      B   
ATOM   2689 HH12 ARG B  81      12.630   3.419 -11.655  1.00 10.00      B   
ATOM   2690  NH2 ARG B  81      15.301   1.950 -12.798  1.00 10.00      B   
ATOM   2691 HH21 ARG B  81      14.938   0.978 -12.909  1.00 10.00      B   
ATOM   2692 HH22 ARG B  81      16.307   2.160 -13.016  1.00 10.00      B   
ATOM   2693  C   ARG B  81      16.781   7.257  -8.603  1.00 10.00      B   
ATOM   2694  O   ARG B  81      16.753   6.514  -7.620  1.00 10.00      B   
ATOM   2695  N   PRO B  82      16.329   8.518  -8.553  1.00 10.00      B   
ATOM   2696  CA  PRO B  82      15.748   9.105  -7.348  1.00 10.00      B   
ATOM   2697  CB  PRO B  82      15.715  10.614  -7.649  1.00 10.00      B   
ATOM   2698  CG  PRO B  82      16.460  10.789  -8.934  1.00 10.00      B   
ATOM   2699  CD  PRO B  82      16.360   9.480  -9.658  1.00 10.00      B   
ATOM   2700  C   PRO B  82      14.331   8.587  -7.096  1.00 10.00      B   
ATOM   2701  O   PRO B  82      13.414   8.831  -7.881  1.00 10.00      B   
ATOM   2702  N   ILE B  83      14.162   7.865  -6.002  1.00 10.00      B   
ATOM   2703  HN  ILE B  83      14.933   7.703  -5.412  1.00 10.00      B   
ATOM   2704  CA  ILE B  83      12.862   7.313  -5.642  1.00 10.00      B   
ATOM   2705  CB  ILE B  83      12.912   5.780  -5.478  1.00 10.00      B   
ATOM   2706  CG1 ILE B  83      14.035   5.373  -4.518  1.00 10.00      B   
ATOM   2707  CG2 ILE B  83      13.089   5.105  -6.834  1.00 10.00      B   
ATOM   2708  CD1 ILE B  83      14.072   3.893  -4.207  1.00 10.00      B   
ATOM   2709  C   ILE B  83      12.341   7.953  -4.361  1.00 10.00      B   
ATOM   2710  O   ILE B  83      13.113   8.528  -3.588  1.00 10.00      B   
ATOM   2711  N   TYR B  84      11.036   7.858  -4.141  1.00 10.00      B   
ATOM   2712  HN  TYR B  84      10.472   7.378  -4.786  1.00 10.00      B   
ATOM   2713  CA  TYR B  84      10.415   8.437  -2.958  1.00 10.00      B   
ATOM   2714  CB  TYR B  84       9.475   9.582  -3.351  1.00 10.00      B   
ATOM   2715  CG  TYR B  84      10.182  10.771  -3.963  1.00 10.00      B   
ATOM   2716  CD1 TYR B  84      10.476  10.808  -5.319  1.00 10.00      B   
ATOM   2717  CD2 TYR B  84      10.556  11.858  -3.182  1.00 10.00      B   
ATOM   2718  CE1 TYR B  84      11.128  11.889  -5.879  1.00 10.00      B   
ATOM   2719  CE2 TYR B  84      11.205  12.945  -3.735  1.00 10.00      B   
ATOM   2720  CZ  TYR B  84      11.488  12.954  -5.084  1.00 10.00      B   
ATOM   2721  OH  TYR B  84      12.140  14.031  -5.640  1.00 10.00      B   
ATOM   2722  HH  TYR B  84      12.070  13.990  -6.610  1.00 10.00      B   
ATOM   2723  C   TYR B  84       9.655   7.380  -2.172  1.00 10.00      B   
ATOM   2724  O   TYR B  84       8.873   6.613  -2.735  1.00 10.00      B   
ATOM   2725  N   ALA B  85       9.904   7.329  -0.874  1.00 10.00      B   
ATOM   2726  HN  ALA B  85      10.561   7.946  -0.487  1.00 10.00      B   
ATOM   2727  CA  ALA B  85       9.240   6.373  -0.006  1.00 10.00      B   
ATOM   2728  CB  ALA B  85      10.007   5.060   0.013  1.00 10.00      B   
ATOM   2729  C   ALA B  85       9.122   6.932   1.404  1.00 10.00      B   
ATOM   2730  O   ALA B  85      10.028   7.614   1.884  1.00 10.00      B   
ATOM   2731  N   LEU B  86       8.000   6.656   2.055  1.00 10.00      B   
ATOM   2732  HN  LEU B  86       7.307   6.128   1.609  1.00 10.00      B   
ATOM   2733  CA  LEU B  86       7.773   7.122   3.417  1.00 10.00      B   
ATOM   2734  CB  LEU B  86       6.275   7.217   3.724  1.00 10.00      B   
ATOM   2735  CG  LEU B  86       5.546   8.453   3.187  1.00 10.00      B   
ATOM   2736  CD1 LEU B  86       5.313   8.347   1.686  1.00 10.00      B   
ATOM   2737  CD2 LEU B  86       4.234   8.664   3.925  1.00 10.00      B   
ATOM   2738  C   LEU B  86       8.475   6.197   4.407  1.00 10.00      B   
ATOM   2739  O   LEU B  86       7.852   5.322   5.015  1.00 10.00      B   
ATOM   2740  N   VAL B  87       9.778   6.386   4.535  1.00 10.00      B   
ATOM   2741  HN  VAL B  87      10.203   7.105   4.018  1.00 10.00      B   
ATOM   2742  CA  VAL B  87      10.601   5.577   5.423  1.00 10.00      B   
ATOM   2743  CB  VAL B  87      12.102   5.712   5.068  1.00 10.00      B   
ATOM   2744  CG1 VAL B  87      12.952   4.743   5.875  1.00 10.00      B   
ATOM   2745  CG2 VAL B  87      12.321   5.493   3.578  1.00 10.00      B   
ATOM   2746  C   VAL B  87      10.372   5.966   6.884  1.00 10.00      B   
ATOM   2747  O   VAL B  87      10.067   7.121   7.189  1.00 10.00      B   
ATOM   2748  N   ASN B  88      10.503   4.990   7.774  1.00 10.00      B   
ATOM   2749  HN  ASN B  88      10.747   4.093   7.463  1.00 10.00      B   
ATOM   2750  CA  ASN B  88      10.319   5.215   9.200  1.00 10.00      B   
ATOM   2751  CB  ASN B  88       9.689   3.970   9.842  1.00 10.00      B   
ATOM   2752  CG  ASN B  88       9.113   4.215  11.229  1.00 10.00      B   
ATOM   2753  OD1 ASN B  88       9.671   4.952  12.035  1.00 10.00      B   
ATOM   2754  ND2 ASN B  88       7.985   3.584  11.517  1.00 10.00      B   
ATOM   2755 HD21 ASN B  88       7.591   3.006  10.833  1.00 10.00      B   
ATOM   2756 HD22 ASN B  88       7.593   3.720  12.406  1.00 10.00      B   
ATOM   2757  C   ASN B  88      11.667   5.526   9.847  1.00 10.00      B   
ATOM   2758  O   ASN B  88      12.691   4.952   9.470  1.00 10.00      B   
ATOM   2759  N   LEU B  89      11.663   6.440  10.809  1.00 10.00      B   
ATOM   2760  HN  LEU B  89      10.810   6.866  11.060  1.00 10.00      B   
ATOM   2761  CA  LEU B  89      12.880   6.833  11.508  1.00 10.00      B   
ATOM   2762  CB  LEU B  89      12.666   8.164  12.235  1.00 10.00      B   
ATOM   2763  CG  LEU B  89      12.138   9.322  11.383  1.00 10.00      B   
ATOM   2764  CD1 LEU B  89      11.861  10.543  12.246  1.00 10.00      B   
ATOM   2765  CD2 LEU B  89      13.113   9.660  10.268  1.00 10.00      B   
ATOM   2766  C   LEU B  89      13.315   5.764  12.507  1.00 10.00      B   
ATOM   2767  O   LEU B  89      14.439   5.793  13.012  1.00 10.00      B   
ATOM   2768  N   ALA B  90      12.416   4.827  12.790  1.00 10.00      B   
ATOM   2769  HN  ALA B  90      11.537   4.863  12.351  1.00 10.00      B   
ATOM   2770  CA  ALA B  90      12.695   3.750  13.730  1.00 10.00      B   
ATOM   2771  CB  ALA B  90      11.437   2.942  14.010  1.00 10.00      B   
ATOM   2772  C   ALA B  90      13.811   2.842  13.224  1.00 10.00      B   
ATOM   2773  O   ALA B  90      13.876   2.513  12.036  1.00 10.00      B   
ATOM   2774  N   THR B  91      14.683   2.441  14.134  1.00 10.00      B   
ATOM   2775  HN  THR B  91      14.580   2.737  15.063  1.00 10.00      B   
ATOM   2776  CA  THR B  91      15.797   1.575  13.802  1.00 10.00      B   
ATOM   2777  CB  THR B  91      16.750   1.458  15.003  1.00 10.00      B   
ATOM   2778  OG1 THR B  91      16.060   1.908  16.180  1.00 10.00      B   
ATOM   2779  HG1 THR B  91      16.699   2.062  16.885  1.00 10.00      B   
ATOM   2780  CG2 THR B  91      17.980   2.325  14.788  1.00 10.00      B   
ATOM   2781  C   THR B  91      15.302   0.188  13.402  1.00 10.00      B   
ATOM   2782  O   THR B  91      15.652  -0.327  12.341  1.00 10.00      B   
ATOM   2783  N   THR B  92      14.464  -0.398  14.241  1.00 10.00      B   
ATOM   2784  HN  THR B  92      14.209   0.065  15.069  1.00 10.00      B   
ATOM   2785  CA  THR B  92      13.924  -1.720  13.981  1.00 10.00      B   
ATOM   2786  CB  THR B  92      13.670  -2.464  15.302  1.00 10.00      B   
ATOM   2787  OG1 THR B  92      13.559  -1.506  16.367  1.00 10.00      B   
ATOM   2788  HG1 THR B  92      13.025  -1.880  17.076  1.00 10.00      B   
ATOM   2789  CG2 THR B  92      14.819  -3.412  15.602  1.00 10.00      B   
ATOM   2790  C   THR B  92      12.631  -1.654  13.166  1.00 10.00      B   
ATOM   2791  O   THR B  92      11.595  -2.171  13.585  1.00 10.00      B   
ATOM   2792  N   SER B  93      12.704  -1.041  11.989  1.00 10.00      B   
ATOM   2793  HN  SER B  93      13.563  -0.667  11.697  1.00 10.00      B   
ATOM   2794  CA  SER B  93      11.539  -0.908  11.116  1.00 10.00      B   
ATOM   2795  CB  SER B  93      11.710   0.282  10.167  1.00 10.00      B   
ATOM   2796  OG  SER B  93      11.636   1.509  10.875  1.00 10.00      B   
ATOM   2797  HG  SER B  93      12.527   1.849  11.032  1.00 10.00      B   
ATOM   2798  C   SER B  93      11.270  -2.198  10.334  1.00 10.00      B   
ATOM   2799  O   SER B  93      11.075  -2.182   9.120  1.00 10.00      B   
ATOM   2800  N   ILE B  94      11.245  -3.315  11.048  1.00 10.00      B   
ATOM   2801  HN  ILE B  94      11.385  -3.262  12.018  1.00 10.00      B   
ATOM   2802  CA  ILE B  94      11.003  -4.613  10.435  1.00 10.00      B   
ATOM   2803  CB  ILE B  94      11.719  -5.739  11.221  1.00 10.00      B   
ATOM   2804  CG1 ILE B  94      11.597  -7.089  10.507  1.00 10.00      B   
ATOM   2805  CG2 ILE B  94      11.201  -5.831  12.648  1.00 10.00      B   
ATOM   2806  CD1 ILE B  94      12.475  -7.214   9.280  1.00 10.00      B   
ATOM   2807  C   ILE B  94       9.501  -4.890  10.369  1.00 10.00      B   
ATOM   2808  O   ILE B  94       9.029  -5.658   9.526  1.00 10.00      B   
ATOM   2809  N   SER B  95       8.752  -4.225  11.240  1.00 10.00      B   
ATOM   2810  HN  SER B  95       9.183  -3.596  11.859  1.00 10.00      B   
ATOM   2811  CA  SER B  95       7.309  -4.392  11.312  1.00 10.00      B   
ATOM   2812  CB  SER B  95       6.770  -3.633  12.522  1.00 10.00      B   
ATOM   2813  OG  SER B  95       7.621  -2.544  12.842  1.00 10.00      B   
ATOM   2814  HG  SER B  95       7.080  -1.813  13.203  1.00 10.00      B   
ATOM   2815  C   SER B  95       6.619  -3.919  10.036  1.00 10.00      B   
ATOM   2816  O   SER B  95       5.505  -4.340   9.730  1.00 10.00      B   
ATOM   2817  N   LYS B  96       7.296  -3.062   9.281  1.00 10.00      B   
ATOM   2818  HN  LYS B  96       8.187  -2.771   9.571  1.00 10.00      B   
ATOM   2819  CA  LYS B  96       6.745  -2.535   8.039  1.00 10.00      B   
ATOM   2820  CB  LYS B  96       7.531  -1.305   7.581  1.00 10.00      B   
ATOM   2821  CG  LYS B  96       6.735  -0.356   6.702  1.00 10.00      B   
ATOM   2822  CD  LYS B  96       7.568   0.842   6.282  1.00 10.00      B   
ATOM   2823  CE  LYS B  96       6.789   1.744   5.338  1.00 10.00      B   
ATOM   2824  NZ  LYS B  96       7.677   2.690   4.609  1.00 10.00      B   
ATOM   2825  HZ1 LYS B  96       8.658   2.316   4.580  1.00 10.00      B   
ATOM   2826  HZ2 LYS B  96       7.689   3.620   5.081  1.00 10.00      B   
ATOM   2827  HZ3 LYS B  96       7.344   2.814   3.634  1.00 10.00      B   
ATOM   2828  C   LYS B  96       6.725  -3.603   6.945  1.00 10.00      B   
ATOM   2829  O   LYS B  96       6.050  -3.456   5.926  1.00 10.00      B   
ATOM   2830  N   MET B  97       7.480  -4.673   7.158  1.00 10.00      B   
ATOM   2831  HN  MET B  97       8.018  -4.724   7.978  1.00 10.00      B   
ATOM   2832  CA  MET B  97       7.532  -5.771   6.203  1.00 10.00      B   
ATOM   2833  CB  MET B  97       8.980  -6.090   5.823  1.00 10.00      B   
ATOM   2834  CG  MET B  97       9.110  -7.106   4.698  1.00 10.00      B   
ATOM   2835  SD  MET B  97      10.804  -7.669   4.448  1.00 10.00      B   
ATOM   2836  CE  MET B  97      11.086  -8.589   5.959  1.00 10.00      B   
ATOM   2837  C   MET B  97       6.862  -7.007   6.789  1.00 10.00      B   
ATOM   2838  O   MET B  97       6.230  -7.788   6.075  1.00 10.00      B   
ATOM   2839  N   ALA B  98       6.979  -7.157   8.106  1.00 10.00      B   
ATOM   2840  HN  ALA B  98       7.473  -6.482   8.617  1.00 10.00      B   
ATOM   2841  CA  ALA B  98       6.400  -8.295   8.817  1.00 10.00      B   
ATOM   2842  CB  ALA B  98       7.097  -8.484  10.157  1.00 10.00      B   
ATOM   2843  C   ALA B  98       4.892  -8.138   9.016  1.00 10.00      B   
ATOM   2844  O   ALA B  98       4.308  -8.744   9.912  1.00 10.00      B   
ATOM   2845  N   THR B  99       4.274  -7.314   8.186  1.00 10.00      B   
ATOM   2846  HN  THR B  99       4.797  -6.840   7.508  1.00 10.00      B   
ATOM   2847  CA  THR B  99       2.840  -7.082   8.260  1.00 10.00      B   
ATOM   2848  CB  THR B  99       2.541  -5.574   8.251  1.00 10.00      B   
ATOM   2849  OG1 THR B  99       3.704  -4.872   7.788  1.00 10.00      B   
ATOM   2850  HG1 THR B  99       4.235  -4.597   8.550  1.00 10.00      B   
ATOM   2851  CG2 THR B  99       2.185  -5.096   9.650  1.00 10.00      B   
ATOM   2852  C   THR B  99       2.122  -7.737   7.082  1.00 10.00      B   
ATOM   2853  O   THR B  99       0.901  -7.907   7.099  1.00 10.00      B   
ATOM   2854  N   ASP B 100       2.893  -8.107   6.066  1.00 10.00      B   
ATOM   2855  HN  ASP B 100       3.859  -7.963   6.125  1.00 10.00      B   
ATOM   2856  CA  ASP B 100       2.339  -8.737   4.871  1.00 10.00      B   
ATOM   2857  CB  ASP B 100       2.613  -7.884   3.627  1.00 10.00      B   
ATOM   2858  CG  ASP B 100       2.403  -8.654   2.332  1.00 10.00      B   
ATOM   2859  OD1 ASP B 100       1.238  -8.800   1.904  1.00 10.00      B   
ATOM   2860  OD2 ASP B 100       3.400  -9.121   1.742  1.00 10.00      B   
ATOM   2861  C   ASP B 100       2.911 -10.129   4.665  1.00 10.00      B   
ATOM   2862  O   ASP B 100       2.170 -11.090   4.455  1.00 10.00      B   
ATOM   2863  N   PHE B 101       4.230 -10.224   4.723  1.00 10.00      B   
ATOM   2864  HN  PHE B 101       4.759  -9.421   4.909  1.00 10.00      B   
ATOM   2865  CA  PHE B 101       4.916 -11.488   4.522  1.00 10.00      B   
ATOM   2866  CB  PHE B 101       6.396 -11.245   4.220  1.00 10.00      B   
ATOM   2867  CG  PHE B 101       6.630 -10.443   2.968  1.00 10.00      B   
ATOM   2868  CD1 PHE B 101       6.779 -11.074   1.746  1.00 10.00      B   
ATOM   2869  CD2 PHE B 101       6.698  -9.060   3.012  1.00 10.00      B   
ATOM   2870  CE1 PHE B 101       6.990 -10.345   0.592  1.00 10.00      B   
ATOM   2871  CE2 PHE B 101       6.910  -8.324   1.862  1.00 10.00      B   
ATOM   2872  CZ  PHE B 101       7.057  -8.969   0.649  1.00 10.00      B   
ATOM   2873  C   PHE B 101       4.753 -12.410   5.724  1.00 10.00      B   
ATOM   2874  O   PHE B 101       4.906 -11.987   6.872  1.00 10.00      B   
ATOM   2875  N   ALA B 102       4.430 -13.665   5.447  1.00 10.00      B   
ATOM   2876  HN  ALA B 102       4.305 -13.928   4.500  1.00 10.00      B   
ATOM   2877  CA  ALA B 102       4.244 -14.664   6.489  1.00 10.00      B   
ATOM   2878  CB  ALA B 102       3.548 -15.895   5.926  1.00 10.00      B   
ATOM   2879  C   ALA B 102       5.575 -15.045   7.133  1.00 10.00      B   
ATOM   2880  O   ALA B 102       6.637 -14.615   6.688  1.00 10.00      B   
ATOM   2881  N   GLU B 103       5.505 -15.871   8.171  1.00 10.00      B   
ATOM   2882  HN  GLU B 103       4.627 -16.193   8.457  1.00 10.00      B   
ATOM   2883  CA  GLU B 103       6.690 -16.314   8.905  1.00 10.00      B   
ATOM   2884  CB  GLU B 103       6.298 -17.351   9.954  1.00 10.00      B   
ATOM   2885  CG  GLU B 103       5.134 -16.924  10.834  1.00 10.00      B   
ATOM   2886  CD  GLU B 103       5.491 -16.887  12.304  1.00 10.00      B   
ATOM   2887  OE1 GLU B 103       5.129 -15.908  12.988  1.00 10.00      B   
ATOM   2888  OE2 GLU B 103       6.126 -17.845  12.789  1.00 10.00      B   
ATOM   2889  C   GLU B 103       7.767 -16.875   7.977  1.00 10.00      B   
ATOM   2890  O   GLU B 103       8.943 -16.524   8.094  1.00 10.00      B   
ATOM   2891  N   ASN B 104       7.360 -17.734   7.051  1.00 10.00      B   
ATOM   2892  HN  ASN B 104       6.411 -17.969   6.999  1.00 10.00      B   
ATOM   2893  CA  ASN B 104       8.298 -18.333   6.106  1.00 10.00      B   
ATOM   2894  CB  ASN B 104       7.696 -19.526   5.352  1.00 10.00      B   
ATOM   2895  CG  ASN B 104       6.233 -19.363   4.987  1.00 10.00      B   
ATOM   2896  OD1 ASN B 104       5.754 -18.258   4.735  1.00 10.00      B   
ATOM   2897  ND2 ASN B 104       5.509 -20.471   4.970  1.00 10.00      B   
ATOM   2898 HD21 ASN B 104       5.957 -21.321   5.194  1.00 10.00      B   
ATOM   2899 HD22 ASN B 104       4.562 -20.402   4.730  1.00 10.00      B   
ATOM   2900  C   ASN B 104       8.864 -17.294   5.145  1.00 10.00      B   
ATOM   2901  O   ASN B 104      10.057 -17.307   4.845  1.00 10.00      B   
ATOM   2902  N   GLU B 105       8.014 -16.387   4.677  1.00 10.00      B   
ATOM   2903  HN  GLU B 105       7.071 -16.431   4.948  1.00 10.00      B   
ATOM   2904  CA  GLU B 105       8.446 -15.332   3.767  1.00 10.00      B   
ATOM   2905  CB  GLU B 105       7.254 -14.486   3.315  1.00 10.00      B   
ATOM   2906  CG  GLU B 105       6.237 -15.217   2.453  1.00 10.00      B   
ATOM   2907  CD  GLU B 105       5.076 -14.324   2.056  1.00 10.00      B   
ATOM   2908  OE1 GLU B 105       5.143 -13.688   0.983  1.00 10.00      B   
ATOM   2909  OE2 GLU B 105       4.100 -14.242   2.826  1.00 10.00      B   
ATOM   2910  C   GLU B 105       9.472 -14.439   4.460  1.00 10.00      B   
ATOM   2911  O   GLU B 105      10.495 -14.074   3.877  1.00 10.00      B   
ATOM   2912  N   LEU B 106       9.192 -14.109   5.718  1.00 10.00      B   
ATOM   2913  HN  LEU B 106       8.356 -14.440   6.119  1.00 10.00      B   
ATOM   2914  CA  LEU B 106      10.074 -13.270   6.516  1.00 10.00      B   
ATOM   2915  CB  LEU B 106       9.456 -12.995   7.891  1.00 10.00      B   
ATOM   2916  CG  LEU B 106       8.164 -12.178   7.908  1.00 10.00      B   
ATOM   2917  CD1 LEU B 106       7.595 -12.114   9.316  1.00 10.00      B   
ATOM   2918  CD2 LEU B 106       8.408 -10.780   7.361  1.00 10.00      B   
ATOM   2919  C   LEU B 106      11.436 -13.929   6.688  1.00 10.00      B   
ATOM   2920  O   LEU B 106      12.474 -13.283   6.527  1.00 10.00      B   
ATOM   2921  N   ASP B 107      11.429 -15.220   7.007  1.00 10.00      B   
ATOM   2922  HN  ASP B 107      10.569 -15.686   7.122  1.00 10.00      B   
ATOM   2923  CA  ASP B 107      12.670 -15.956   7.193  1.00 10.00      B   
ATOM   2924  CB  ASP B 107      12.420 -17.329   7.811  1.00 10.00      B   
ATOM   2925  CG  ASP B 107      13.661 -17.884   8.478  1.00 10.00      B   
ATOM   2926  OD1 ASP B 107      14.044 -17.371   9.552  1.00 10.00      B   
ATOM   2927  OD2 ASP B 107      14.261 -18.831   7.939  1.00 10.00      B   
ATOM   2928  C   ASP B 107      13.410 -16.093   5.870  1.00 10.00      B   
ATOM   2929  O   ASP B 107      14.634 -15.992   5.825  1.00 10.00      B   
ATOM   2930  N   LEU B 108      12.653 -16.306   4.795  1.00 10.00      B   
ATOM   2931  HN  LEU B 108      11.678 -16.394   4.906  1.00 10.00      B   
ATOM   2932  CA  LEU B 108      13.228 -16.434   3.459  1.00 10.00      B   
ATOM   2933  CB  LEU B 108      12.146 -16.782   2.431  1.00 10.00      B   
ATOM   2934  CG  LEU B 108      12.625 -17.019   0.995  1.00 10.00      B   
ATOM   2935  CD1 LEU B 108      13.555 -18.222   0.925  1.00 10.00      B   
ATOM   2936  CD2 LEU B 108      11.440 -17.197   0.058  1.00 10.00      B   
ATOM   2937  C   LEU B 108      13.942 -15.147   3.066  1.00 10.00      B   
ATOM   2938  O   LEU B 108      15.042 -15.180   2.508  1.00 10.00      B   
ATOM   2939  N   PHE B 109      13.314 -14.015   3.367  1.00 10.00      B   
ATOM   2940  HN  PHE B 109      12.429 -14.054   3.792  1.00 10.00      B   
ATOM   2941  CA  PHE B 109      13.902 -12.718   3.071  1.00 10.00      B   
ATOM   2942  CB  PHE B 109      12.948 -11.582   3.456  1.00 10.00      B   
ATOM   2943  CG  PHE B 109      13.515 -10.207   3.220  1.00 10.00      B   
ATOM   2944  CD1 PHE B 109      14.079  -9.485   4.262  1.00 10.00      B   
ATOM   2945  CD2 PHE B 109      13.492  -9.639   1.957  1.00 10.00      B   
ATOM   2946  CE1 PHE B 109      14.606  -8.226   4.049  1.00 10.00      B   
ATOM   2947  CE2 PHE B 109      14.015  -8.379   1.737  1.00 10.00      B   
ATOM   2948  CZ  PHE B 109      14.574  -7.671   2.784  1.00 10.00      B   
ATOM   2949  C   PHE B 109      15.217 -12.576   3.824  1.00 10.00      B   
ATOM   2950  O   PHE B 109      16.217 -12.138   3.263  1.00 10.00      B   
ATOM   2951  N   ARG B 110      15.206 -12.966   5.095  1.00 10.00      B   
ATOM   2952  HN  ARG B 110      14.370 -13.311   5.482  1.00 10.00      B   
ATOM   2953  CA  ARG B 110      16.403 -12.895   5.924  1.00 10.00      B   
ATOM   2954  CB  ARG B 110      16.100 -13.268   7.378  1.00 10.00      B   
ATOM   2955  CG  ARG B 110      15.220 -12.264   8.109  1.00 10.00      B   
ATOM   2956  CD  ARG B 110      15.120 -12.581   9.595  1.00 10.00      B   
ATOM   2957  NE  ARG B 110      14.517 -13.890   9.846  1.00 10.00      B   
ATOM   2958  HE  ARG B 110      14.873 -14.653   9.337  1.00 10.00      B   
ATOM   2959  CZ  ARG B 110      13.532 -14.108  10.720  1.00 10.00      B   
ATOM   2960  NH1 ARG B 110      13.027 -13.102  11.427  1.00 10.00      B   
ATOM   2961 HH11 ARG B 110      13.395 -12.135  11.304  1.00 10.00      B   
ATOM   2962 HH12 ARG B 110      12.259 -13.272  12.111  1.00 10.00      B   
ATOM   2963  NH2 ARG B 110      13.051 -15.333  10.886  1.00 10.00      B   
ATOM   2964 HH21 ARG B 110      13.448 -16.141  10.332  1.00 10.00      B   
ATOM   2965 HH22 ARG B 110      12.277 -15.506  11.560  1.00 10.00      B   
ATOM   2966  C   ARG B 110      17.497 -13.789   5.353  1.00 10.00      B   
ATOM   2967  O   ARG B 110      18.654 -13.381   5.265  1.00 10.00      B   
ATOM   2968  N   LYS B 111      17.109 -14.999   4.943  1.00 10.00      B   
ATOM   2969  HN  LYS B 111      16.164 -15.255   5.038  1.00 10.00      B   
ATOM   2970  CA  LYS B 111      18.044 -15.956   4.359  1.00 10.00      B   
ATOM   2971  CB  LYS B 111      17.310 -17.239   3.960  1.00 10.00      B   
ATOM   2972  CG  LYS B 111      16.877 -18.108   5.127  1.00 10.00      B   
ATOM   2973  CD  LYS B 111      18.075 -18.718   5.832  1.00 10.00      B   
ATOM   2974  CE  LYS B 111      17.646 -19.514   7.050  1.00 10.00      B   
ATOM   2975  NZ  LYS B 111      16.894 -18.677   8.018  1.00 10.00      B   
ATOM   2976  HZ1 LYS B 111      15.863 -18.798   7.879  1.00 10.00      B   
ATOM   2977  HZ2 LYS B 111      17.132 -17.675   7.885  1.00 10.00      B   
ATOM   2978  HZ3 LYS B 111      17.135 -18.952   8.990  1.00 10.00      B   
ATOM   2979  C   LYS B 111      18.716 -15.358   3.131  1.00 10.00      B   
ATOM   2980  O   LYS B 111      19.932 -15.458   2.961  1.00 10.00      B   
ATOM   2981  N   ALA B 112      17.912 -14.729   2.282  1.00 10.00      B   
ATOM   2982  HN  ALA B 112      16.947 -14.689   2.477  1.00 10.00      B   
ATOM   2983  CA  ALA B 112      18.415 -14.105   1.069  1.00 10.00      B   
ATOM   2984  CB  ALA B 112      17.265 -13.723   0.151  1.00 10.00      B   
ATOM   2985  C   ALA B 112      19.262 -12.881   1.399  1.00 10.00      B   
ATOM   2986  O   ALA B 112      20.337 -12.697   0.835  1.00 10.00      B   
ATOM   2987  N   LEU B 113      18.774 -12.060   2.327  1.00 10.00      B   
ATOM   2988  HN  LEU B 113      17.910 -12.277   2.746  1.00 10.00      B   
ATOM   2989  CA  LEU B 113      19.471 -10.844   2.744  1.00 10.00      B   
ATOM   2990  CB  LEU B 113      18.696 -10.138   3.864  1.00 10.00      B   
ATOM   2991  CG  LEU B 113      19.291  -8.827   4.383  1.00 10.00      B   
ATOM   2992  CD1 LEU B 113      19.234  -7.749   3.312  1.00 10.00      B   
ATOM   2993  CD2 LEU B 113      18.571  -8.375   5.645  1.00 10.00      B   
ATOM   2994  C   LEU B 113      20.898 -11.141   3.196  1.00 10.00      B   
ATOM   2995  O   LEU B 113      21.828 -10.407   2.862  1.00 10.00      B   
ATOM   2996  N   GLU B 114      21.064 -12.225   3.943  1.00 10.00      B   
ATOM   2997  HN  GLU B 114      20.278 -12.770   4.176  1.00 10.00      B   
ATOM   2998  CA  GLU B 114      22.375 -12.624   4.437  1.00 10.00      B   
ATOM   2999  CB  GLU B 114      22.257 -13.837   5.361  1.00 10.00      B   
ATOM   3000  CG  GLU B 114      21.425 -13.585   6.608  1.00 10.00      B   
ATOM   3001  CD  GLU B 114      21.227 -14.833   7.440  1.00 10.00      B   
ATOM   3002  OE1 GLU B 114      21.804 -14.912   8.545  1.00 10.00      B   
ATOM   3003  OE2 GLU B 114      20.503 -15.747   6.993  1.00 10.00      B   
ATOM   3004  C   GLU B 114      23.331 -12.922   3.284  1.00 10.00      B   
ATOM   3005  O   GLU B 114      24.537 -12.708   3.397  1.00 10.00      B   
ATOM   3006  N   LEU B 115      22.781 -13.405   2.174  1.00 10.00      B   
ATOM   3007  HN  LEU B 115      21.811 -13.549   2.146  1.00 10.00      B   
ATOM   3008  CA  LEU B 115      23.579 -13.723   0.995  1.00 10.00      B   
ATOM   3009  CB  LEU B 115      22.874 -14.765   0.123  1.00 10.00      B   
ATOM   3010  CG  LEU B 115      22.639 -16.140   0.751  1.00 10.00      B   
ATOM   3011  CD1 LEU B 115      21.934 -17.057  -0.237  1.00 10.00      B   
ATOM   3012  CD2 LEU B 115      23.950 -16.755   1.217  1.00 10.00      B   
ATOM   3013  C   LEU B 115      23.855 -12.467   0.177  1.00 10.00      B   
ATOM   3014  O   LEU B 115      24.907 -12.343  -0.449  1.00 10.00      B   
ATOM   3015  N   ILE B 116      22.900 -11.541   0.193  1.00 10.00      B   
ATOM   3016  HN  ILE B 116      22.083 -11.711   0.711  1.00 10.00      B   
ATOM   3017  CA  ILE B 116      23.025 -10.282  -0.541  1.00 10.00      B   
ATOM   3018  CB  ILE B 116      21.775  -9.389  -0.351  1.00 10.00      B   
ATOM   3019  CG1 ILE B 116      20.499 -10.125  -0.772  1.00 10.00      B   
ATOM   3020  CG2 ILE B 116      21.915  -8.084  -1.117  1.00 10.00      B   
ATOM   3021  CD1 ILE B 116      20.513 -10.623  -2.201  1.00 10.00      B   
ATOM   3022  C   ILE B 116      24.254  -9.511  -0.068  1.00 10.00      B   
ATOM   3023  O   ILE B 116      25.031  -8.992  -0.872  1.00 10.00      B   
ATOM   3024  N   ILE B 117      24.422  -9.451   1.245  1.00 10.00      B   
ATOM   3025  HN  ILE B 117      23.764  -9.887   1.833  1.00 10.00      B   
ATOM   3026  CA  ILE B 117      25.552  -8.752   1.837  1.00 10.00      B   
ATOM   3027  CB  ILE B 117      25.304  -8.444   3.327  1.00 10.00      B   
ATOM   3028  CG1 ILE B 117      23.867  -7.963   3.547  1.00 10.00      B   
ATOM   3029  CG2 ILE B 117      26.292  -7.399   3.816  1.00 10.00      B   
ATOM   3030  CD1 ILE B 117      23.427  -8.001   4.994  1.00 10.00      B   
ATOM   3031  C   ILE B 117      26.820  -9.591   1.710  1.00 10.00      B   
ATOM   3032  O   ILE B 117      27.921  -9.055   1.574  1.00 10.00      B   
ATOM   3033  N   ASP B 118      26.645 -10.908   1.734  1.00 10.00      B   
ATOM   3034  HN  ASP B 118      25.734 -11.261   1.808  1.00 10.00      B   
ATOM   3035  CA  ASP B 118      27.761 -11.848   1.638  1.00 10.00      B   
ATOM   3036  CB  ASP B 118      27.263 -13.286   1.829  1.00 10.00      B   
ATOM   3037  CG  ASP B 118      28.352 -14.327   1.664  1.00 10.00      B   
ATOM   3038  OD1 ASP B 118      29.152 -14.512   2.604  1.00 10.00      B   
ATOM   3039  OD2 ASP B 118      28.399 -14.980   0.603  1.00 10.00      B   
ATOM   3040  C   ASP B 118      28.494 -11.717   0.306  1.00 10.00      B   
ATOM   3041  O   ASP B 118      29.722 -11.636   0.267  1.00 10.00      B   
ATOM   3042  N   SER B 119      27.736 -11.690  -0.780  1.00 10.00      B   
ATOM   3043  HN  SER B 119      26.760 -11.757  -0.686  1.00 10.00      B   
ATOM   3044  CA  SER B 119      28.313 -11.570  -2.111  1.00 10.00      B   
ATOM   3045  CB  SER B 119      27.237 -11.818  -3.169  1.00 10.00      B   
ATOM   3046  OG  SER B 119      26.568 -13.046  -2.938  1.00 10.00      B   
ATOM   3047  HG  SER B 119      26.020 -13.256  -3.703  1.00 10.00      B   
ATOM   3048  C   SER B 119      28.955 -10.198  -2.319  1.00 10.00      B   
ATOM   3049  O   SER B 119      28.344  -9.164  -2.031  1.00 10.00      B   
ATOM   3050  N   GLU B 120      30.188 -10.198  -2.821  1.00 10.00      B   
ATOM   3051  HN  GLU B 120      30.621 -11.055  -3.018  1.00 10.00      B   
ATOM   3052  CA  GLU B 120      30.922  -8.960  -3.076  1.00 10.00      B   
ATOM   3053  CB  GLU B 120      32.319  -9.278  -3.616  1.00 10.00      B   
ATOM   3054  CG  GLU B 120      33.201  -8.058  -3.834  1.00 10.00      B   
ATOM   3055  CD  GLU B 120      33.368  -7.232  -2.577  1.00 10.00      B   
ATOM   3056  OE1 GLU B 120      33.865  -7.772  -1.569  1.00 10.00      B   
ATOM   3057  OE2 GLU B 120      33.006  -6.038  -2.590  1.00 10.00      B   
ATOM   3058  C   GLU B 120      30.165  -8.079  -4.065  1.00 10.00      B   
ATOM   3059  O   GLU B 120      29.980  -6.883  -3.832  1.00 10.00      B   
ATOM   3060  N   THR B 121      29.705  -8.690  -5.150  1.00 10.00      B   
ATOM   3061  HN  THR B 121      29.872  -9.648  -5.264  1.00 10.00      B   
ATOM   3062  CA  THR B 121      28.963  -7.986  -6.186  1.00 10.00      B   
ATOM   3063  CB  THR B 121      28.731  -8.917  -7.386  1.00 10.00      B   
ATOM   3064  OG1 THR B 121      28.906 -10.276  -6.954  1.00 10.00      B   
ATOM   3065  HG1 THR B 121      29.292 -10.796  -7.676  1.00 10.00      B   
ATOM   3066  CG2 THR B 121      29.719  -8.609  -8.501  1.00 10.00      B   
ATOM   3067  C   THR B 121      27.613  -7.504  -5.664  1.00 10.00      B   
ATOM   3068  O   THR B 121      27.047  -6.543  -6.174  1.00 10.00      B   
ATOM   3069  N   GLY B 122      27.103  -8.186  -4.646  1.00 10.00      B   
ATOM   3070  HN  GLY B 122      27.600  -8.948  -4.286  1.00 10.00      B   
ATOM   3071  CA  GLY B 122      25.827  -7.818  -4.066  1.00 10.00      B   
ATOM   3072  C   GLY B 122      24.678  -8.582  -4.687  1.00 10.00      B   
ATOM   3073  O   GLY B 122      23.514  -8.294  -4.417  1.00 10.00      B   
ATOM   3074  N   PHE B 123      25.010  -9.560  -5.519  1.00 10.00      B   
ATOM   3075  HN  PHE B 123      25.957  -9.743  -5.684  1.00 10.00      B   
ATOM   3076  CA  PHE B 123      24.005 -10.374  -6.188  1.00 10.00      B   
ATOM   3077  CB  PHE B 123      24.209 -10.340  -7.707  1.00 10.00      B   
ATOM   3078  CG  PHE B 123      24.122  -8.965  -8.310  1.00 10.00      B   
ATOM   3079  CD1 PHE B 123      25.269  -8.234  -8.573  1.00 10.00      B   
ATOM   3080  CD2 PHE B 123      22.893  -8.405  -8.614  1.00 10.00      B   
ATOM   3081  CE1 PHE B 123      25.191  -6.969  -9.125  1.00 10.00      B   
ATOM   3082  CE2 PHE B 123      22.807  -7.142  -9.167  1.00 10.00      B   
ATOM   3083  CZ  PHE B 123      23.957  -6.422  -9.423  1.00 10.00      B   
ATOM   3084  C   PHE B 123      24.071 -11.811  -5.691  1.00 10.00      B   
ATOM   3085  O   PHE B 123      25.152 -12.392  -5.589  1.00 10.00      B   
ATOM   3086  N   ALA B 124      22.921 -12.374  -5.366  1.00 10.00      B   
ATOM   3087  HN  ALA B 124      22.090 -11.852  -5.451  1.00 10.00      B   
ATOM   3088  CA  ALA B 124      22.850 -13.743  -4.882  1.00 10.00      B   
ATOM   3089  CB  ALA B 124      22.190 -13.788  -3.513  1.00 10.00      B   
ATOM   3090  C   ALA B 124      22.090 -14.620  -5.867  1.00 10.00      B   
ATOM   3091  O   ALA B 124      20.971 -14.289  -6.268  1.00 10.00      B   
ATOM   3092  N   SER B 125      22.705 -15.722  -6.270  1.00 10.00      B   
ATOM   3093  HN  SER B 125      23.606 -15.917  -5.935  1.00 10.00      B   
ATOM   3094  CA  SER B 125      22.085 -16.649  -7.203  1.00 10.00      B   
ATOM   3095  CB  SER B 125      23.092 -17.721  -7.612  1.00 10.00      B   
ATOM   3096  OG  SER B 125      24.365 -17.141  -7.850  1.00 10.00      B   
ATOM   3097  HG  SER B 125      24.250 -16.232  -8.184  1.00 10.00      B   
ATOM   3098  C   SER B 125      20.837 -17.282  -6.588  1.00 10.00      B   
ATOM   3099  O   SER B 125      20.853 -17.712  -5.431  1.00 10.00      B   
ATOM   3100  N   SER B 126      19.764 -17.335  -7.369  1.00 10.00      B   
ATOM   3101  HN  SER B 126      19.825 -16.986  -8.284  1.00 10.00      B   
ATOM   3102  CA  SER B 126      18.491 -17.890  -6.923  1.00 10.00      B   
ATOM   3103  CB  SER B 126      17.488 -17.829  -8.074  1.00 10.00      B   
ATOM   3104  OG  SER B 126      18.172 -17.728  -9.315  1.00 10.00      B   
ATOM   3105  HG  SER B 126      18.084 -16.830  -9.660  1.00 10.00      B   
ATOM   3106  C   SER B 126      18.629 -19.325  -6.413  1.00 10.00      B   
ATOM   3107  O   SER B 126      18.027 -19.693  -5.404  1.00 10.00      B   
ATOM   3108  N   THR B 127      19.432 -20.121  -7.107  1.00 10.00      B   
ATOM   3109  HN  THR B 127      19.881 -19.768  -7.903  1.00 10.00      B   
ATOM   3110  CA  THR B 127      19.656 -21.512  -6.742  1.00 10.00      B   
ATOM   3111  CB  THR B 127      20.666 -22.152  -7.706  1.00 10.00      B   
ATOM   3112  OG1 THR B 127      20.814 -21.298  -8.854  1.00 10.00      B   
ATOM   3113  HG1 THR B 127      21.642 -21.512  -9.306  1.00 10.00      B   
ATOM   3114  CG2 THR B 127      20.170 -23.518  -8.154  1.00 10.00      B   
ATOM   3115  C   THR B 127      20.162 -21.652  -5.304  1.00 10.00      B   
ATOM   3116  O   THR B 127      19.748 -22.556  -4.577  1.00 10.00      B   
ATOM   3117  N   ASN B 128      21.036 -20.741  -4.893  1.00 10.00      B   
ATOM   3118  HN  ASN B 128      21.312 -20.030  -5.510  1.00 10.00      B   
ATOM   3119  CA  ASN B 128      21.591 -20.768  -3.545  1.00 10.00      B   
ATOM   3120  CB  ASN B 128      22.803 -19.842  -3.436  1.00 10.00      B   
ATOM   3121  CG  ASN B 128      23.964 -20.296  -4.297  1.00 10.00      B   
ATOM   3122  OD1 ASN B 128      24.073 -19.913  -5.460  1.00 10.00      B   
ATOM   3123  ND2 ASN B 128      24.831 -21.123  -3.736  1.00 10.00      B   
ATOM   3124 HD21 ASN B 128      24.682 -21.395  -2.805  1.00 10.00      B   
ATOM   3125 HD22 ASN B 128      25.589 -21.434  -4.276  1.00 10.00      B   
ATOM   3126  C   ASN B 128      20.535 -20.375  -2.520  1.00 10.00      B   
ATOM   3127  O   ASN B 128      20.497 -20.915  -1.415  1.00 10.00      B   
ATOM   3128  N   ILE B 129      19.673 -19.438  -2.901  1.00 10.00      B   
ATOM   3129  HN  ILE B 129      19.760 -19.044  -3.794  1.00 10.00      B   
ATOM   3130  CA  ILE B 129      18.605 -18.978  -2.024  1.00 10.00      B   
ATOM   3131  CB  ILE B 129      17.896 -17.728  -2.595  1.00 10.00      B   
ATOM   3132  CG1 ILE B 129      18.917 -16.615  -2.875  1.00 10.00      B   
ATOM   3133  CG2 ILE B 129      16.819 -17.236  -1.634  1.00 10.00      B   
ATOM   3134  CD1 ILE B 129      18.352 -15.439  -3.646  1.00 10.00      B   
ATOM   3135  C   ILE B 129      17.582 -20.094  -1.814  1.00 10.00      B   
ATOM   3136  O   ILE B 129      17.120 -20.328  -0.697  1.00 10.00      B   
ATOM   3137  N   LEU B 130      17.262 -20.801  -2.894  1.00 10.00      B   
ATOM   3138  HN  LEU B 130      17.678 -20.570  -3.754  1.00 10.00      B   
ATOM   3139  CA  LEU B 130      16.304 -21.900  -2.845  1.00 10.00      B   
ATOM   3140  CB  LEU B 130      16.024 -22.429  -4.254  1.00 10.00      B   
ATOM   3141  CG  LEU B 130      15.384 -21.439  -5.231  1.00 10.00      B   
ATOM   3142  CD1 LEU B 130      15.213 -22.074  -6.602  1.00 10.00      B   
ATOM   3143  CD2 LEU B 130      14.050 -20.939  -4.700  1.00 10.00      B   
ATOM   3144  C   LEU B 130      16.810 -23.028  -1.951  1.00 10.00      B   
ATOM   3145  O   LEU B 130      16.027 -23.815  -1.420  1.00 10.00      B   
ATOM   3146  N   ASN B 131      18.121 -23.094  -1.783  1.00 10.00      B   
ATOM   3147  HN  ASN B 131      18.695 -22.439  -2.237  1.00 10.00      B   
ATOM   3148  CA  ASN B 131      18.735 -24.117  -0.947  1.00 10.00      B   
ATOM   3149  CB  ASN B 131      20.221 -24.269  -1.279  1.00 10.00      B   
ATOM   3150  CG  ASN B 131      20.494 -25.336  -2.324  1.00 10.00      B   
ATOM   3151  OD1 ASN B 131      21.360 -25.170  -3.185  1.00 10.00      B   
ATOM   3152  ND2 ASN B 131      19.775 -26.444  -2.250  1.00 10.00      B   
ATOM   3153 HD21 ASN B 131      19.108 -26.518  -1.531  1.00 10.00      B   
ATOM   3154 HD22 ASN B 131      19.939 -27.150  -2.910  1.00 10.00      B   
ATOM   3155  C   ASN B 131      18.559 -23.794   0.532  1.00 10.00      B   
ATOM   3156  O   ASN B 131      18.724 -24.660   1.389  1.00 10.00      B   
ATOM   3157  N   LEU B 132      18.206 -22.549   0.828  1.00 10.00      B   
ATOM   3158  HN  LEU B 132      18.069 -21.903   0.100  1.00 10.00      B   
ATOM   3159  CA  LEU B 132      18.016 -22.117   2.207  1.00 10.00      B   
ATOM   3160  CB  LEU B 132      18.530 -20.689   2.402  1.00 10.00      B   
ATOM   3161  CG  LEU B 132      20.049 -20.509   2.379  1.00 10.00      B   
ATOM   3162  CD1 LEU B 132      20.407 -19.034   2.394  1.00 10.00      B   
ATOM   3163  CD2 LEU B 132      20.691 -21.222   3.560  1.00 10.00      B   
ATOM   3164  C   LEU B 132      16.554 -22.209   2.631  1.00 10.00      B   
ATOM   3165  O   LEU B 132      16.226 -21.987   3.795  1.00 10.00      B   
ATOM   3166  N   VAL B 133      15.685 -22.547   1.686  1.00 10.00      B   
ATOM   3167  HN  VAL B 133      16.012 -22.713   0.776  1.00 10.00      B   
ATOM   3168  CA  VAL B 133      14.252 -22.668   1.962  1.00 10.00      B   
ATOM   3169  CB  VAL B 133      13.452 -22.939   0.670  1.00 10.00      B   
ATOM   3170  CG1 VAL B 133      11.961 -23.033   0.958  1.00 10.00      B   
ATOM   3171  CG2 VAL B 133      13.727 -21.854  -0.358  1.00 10.00      B   
ATOM   3172  C   VAL B 133      13.982 -23.781   2.977  1.00 10.00      B   
ATOM   3173  O   VAL B 133      13.044 -23.708   3.771  1.00 10.00      B   
ATOM   3174  N   ASP B 134      14.829 -24.800   2.962  1.00 10.00      B   
ATOM   3175  HN  ASP B 134      15.566 -24.797   2.316  1.00 10.00      B   
ATOM   3176  CA  ASP B 134      14.692 -25.932   3.876  1.00 10.00      B   
ATOM   3177  CB  ASP B 134      15.522 -27.124   3.386  1.00 10.00      B   
ATOM   3178  CG  ASP B 134      14.955 -27.771   2.136  1.00 10.00      B   
ATOM   3179  OD1 ASP B 134      15.393 -27.412   1.021  1.00 10.00      B   
ATOM   3180  OD2 ASP B 134      14.075 -28.646   2.263  1.00 10.00      B   
ATOM   3181  C   ASP B 134      15.113 -25.550   5.294  1.00 10.00      B   
ATOM   3182  O   ASP B 134      14.915 -26.312   6.240  1.00 10.00      B   
ATOM   3183  N   GLN B 135      15.691 -24.362   5.433  1.00 10.00      B   
ATOM   3184  HN  GLN B 135      15.807 -23.795   4.639  1.00 10.00      B   
ATOM   3185  CA  GLN B 135      16.151 -23.865   6.724  1.00 10.00      B   
ATOM   3186  CB  GLN B 135      17.563 -23.294   6.581  1.00 10.00      B   
ATOM   3187  CG  GLN B 135      18.647 -24.334   6.351  1.00 10.00      B   
ATOM   3188  CD  GLN B 135      19.195 -24.892   7.648  1.00 10.00      B   
ATOM   3189  OE1 GLN B 135      20.103 -24.318   8.244  1.00 10.00      B   
ATOM   3190  NE2 GLN B 135      18.661 -26.021   8.088  1.00 10.00      B   
ATOM   3191 HE21 GLN B 135      17.945 -26.437   7.558  1.00 10.00      B   
ATOM   3192 HE22 GLN B 135      19.002 -26.396   8.926  1.00 10.00      B   
ATOM   3193  C   GLN B 135      15.215 -22.778   7.243  1.00 10.00      B   
ATOM   3194  O   GLN B 135      15.557 -22.043   8.172  1.00 10.00      B   
ATOM   3195  N   LEU B 136      14.039 -22.687   6.637  1.00 10.00      B   
ATOM   3196  HN  LEU B 136      13.828 -23.313   5.914  1.00 10.00      B   
ATOM   3197  CA  LEU B 136      13.048 -21.685   7.018  1.00 10.00      B   
ATOM   3198  CB  LEU B 136      11.967 -21.565   5.939  1.00 10.00      B   
ATOM   3199  CG  LEU B 136      12.027 -20.325   5.040  1.00 10.00      B   
ATOM   3200  CD1 LEU B 136      13.432 -20.110   4.498  1.00 10.00      B   
ATOM   3201  CD2 LEU B 136      11.029 -20.448   3.899  1.00 10.00      B   
ATOM   3202  C   LEU B 136      12.414 -22.000   8.369  1.00 10.00      B   
ATOM   3203  O   LEU B 136      12.115 -23.157   8.680  1.00 10.00      B   
ATOM   3204  N   LYS B 137      12.223 -20.960   9.171  1.00 10.00      B   
ATOM   3205  HN  LYS B 137      12.501 -20.070   8.867  1.00 10.00      B   
ATOM   3206  CA  LYS B 137      11.622 -21.100  10.490  1.00 10.00      B   
ATOM   3207  CB  LYS B 137      12.467 -20.373  11.542  1.00 10.00      B   
ATOM   3208  CG  LYS B 137      13.938 -20.756  11.542  1.00 10.00      B   
ATOM   3209  CD  LYS B 137      14.674 -20.133  12.719  1.00 10.00      B   
ATOM   3210  CE  LYS B 137      14.714 -18.614  12.629  1.00 10.00      B   
ATOM   3211  NZ  LYS B 137      15.628 -18.139  11.558  1.00 10.00      B   
ATOM   3212  HZ1 LYS B 137      16.059 -17.233  11.832  1.00 10.00      B   
ATOM   3213  HZ2 LYS B 137      15.098 -18.001  10.667  1.00 10.00      B   
ATOM   3214  HZ3 LYS B 137      16.385 -18.833  11.397  1.00 10.00      B   
ATOM   3215  C   LYS B 137      10.202 -20.543  10.500  1.00 10.00      B   
ATOM   3216  O   LYS B 137       9.995 -19.351  10.734  1.00 10.00      B   
ATOM   3217  N   GLY B 138       9.231 -21.399  10.227  1.00 10.00      B   
ATOM   3218  HN  GLY B 138       9.454 -22.332  10.019  1.00 10.00      B   
ATOM   3219  CA  GLY B 138       7.847 -20.966  10.216  1.00 10.00      B   
ATOM   3220  C   GLY B 138       7.091 -21.510   9.026  1.00 10.00      B   
ATOM   3221  O   GLY B 138       6.841 -20.785   8.065  1.00 10.00      B   
ATOM   3222  N   LYS B 139       6.734 -22.791   9.100  1.00 10.00      B   
ATOM   3223  HN  LYS B 139       6.970 -23.297   9.907  1.00 10.00      B   
ATOM   3224  CA  LYS B 139       6.007 -23.474   8.030  1.00 10.00      B   
ATOM   3225  CB  LYS B 139       4.679 -22.778   7.701  1.00 10.00      B   
ATOM   3226  CG  LYS B 139       3.844 -23.489   6.645  1.00 10.00      B   
ATOM   3227  CD  LYS B 139       2.742 -22.587   6.115  1.00 10.00      B   
ATOM   3228  CE  LYS B 139       1.962 -23.270   5.006  1.00 10.00      B   
ATOM   3229  NZ  LYS B 139       0.942 -22.372   4.402  1.00 10.00      B   
ATOM   3230  HZ1 LYS B 139       1.376 -21.467   4.131  1.00 10.00      B   
ATOM   3231  HZ2 LYS B 139       0.176 -22.187   5.082  1.00 10.00      B   
ATOM   3232  HZ3 LYS B 139       0.535 -22.815   3.553  1.00 10.00      B   
ATOM   3233  C   LYS B 139       6.874 -23.632   6.781  1.00 10.00      B   
ATOM   3234  O   LYS B 139       6.909 -22.757   5.913  1.00 10.00      B   
ATOM   3235  N   LYS B 140       7.575 -24.754   6.706  1.00 10.00      B   
ATOM   3236  HN  LYS B 140       7.497 -25.410   7.431  1.00 10.00      B   
ATOM   3237  CA  LYS B 140       8.449 -25.052   5.578  1.00 10.00      B   
ATOM   3238  CB  LYS B 140       9.193 -26.372   5.829  1.00 10.00      B   
ATOM   3239  CG  LYS B 140      10.282 -26.700   4.819  1.00 10.00      B   
ATOM   3240  CD  LYS B 140       9.743 -27.520   3.657  1.00 10.00      B   
ATOM   3241  CE  LYS B 140      10.857 -27.930   2.714  1.00 10.00      B   
ATOM   3242  NZ  LYS B 140      11.681 -29.024   3.283  1.00 10.00      B   
ATOM   3243  HZ1 LYS B 140      11.834 -28.869   4.302  1.00 10.00      B   
ATOM   3244  HZ2 LYS B 140      12.611 -29.056   2.807  1.00 10.00      B   
ATOM   3245  HZ3 LYS B 140      11.204 -29.939   3.150  1.00 10.00      B   
ATOM   3246  C   LYS B 140       7.644 -25.139   4.285  1.00 10.00      B   
ATOM   3247  O   LYS B 140       6.670 -25.888   4.205  1.00 10.00      B   
ATOM   3248  N   MET B 141       8.057 -24.368   3.285  1.00 10.00      B   
ATOM   3249  HN  MET B 141       8.843 -23.801   3.419  1.00 10.00      B   
ATOM   3250  CA  MET B 141       7.390 -24.347   1.987  1.00 10.00      B   
ATOM   3251  CB  MET B 141       7.094 -22.904   1.554  1.00 10.00      B   
ATOM   3252  CG  MET B 141       8.335 -22.067   1.271  1.00 10.00      B   
ATOM   3253  SD  MET B 141       7.976 -20.564   0.340  1.00 10.00      B   
ATOM   3254  CE  MET B 141       6.922 -19.687   1.491  1.00 10.00      B   
ATOM   3255  C   MET B 141       8.261 -25.024   0.936  1.00 10.00      B   
ATOM   3256  O   MET B 141       9.434 -25.307   1.182  1.00 10.00      B   
ATOM   3257  N   ARG B 142       7.690 -25.285  -0.228  1.00 10.00      B   
ATOM   3258  HN  ARG B 142       6.741 -25.040  -0.368  1.00 10.00      B   
ATOM   3259  CA  ARG B 142       8.426 -25.913  -1.310  1.00 10.00      B   
ATOM   3260  CB  ARG B 142       7.465 -26.549  -2.319  1.00 10.00      B   
ATOM   3261  CG  ARG B 142       6.544 -27.614  -1.740  1.00 10.00      B   
ATOM   3262  CD  ARG B 142       5.805 -28.348  -2.849  1.00 10.00      B   
ATOM   3263  NE  ARG B 142       4.702 -29.168  -2.345  1.00 10.00      B   
ATOM   3264  HE  ARG B 142       4.387 -28.986  -1.430  1.00 10.00      B   
ATOM   3265  CZ  ARG B 142       4.093 -30.119  -3.056  1.00 10.00      B   
ATOM   3266  NH1 ARG B 142       4.511 -30.415  -4.284  1.00 10.00      B   
ATOM   3267 HH11 ARG B 142       5.329 -29.911  -4.698  1.00 10.00      B   
ATOM   3268 HH12 ARG B 142       4.024 -31.151  -4.840  1.00 10.00      B   
ATOM   3269  NH2 ARG B 142       3.071 -30.782  -2.530  1.00 10.00      B   
ATOM   3270 HH21 ARG B 142       2.584 -31.525  -3.081  1.00 10.00      B   
ATOM   3271 HH22 ARG B 142       2.752 -30.568  -1.559  1.00 10.00      B   
ATOM   3272  C   ARG B 142       9.288 -24.871  -2.010  1.00 10.00      B   
ATOM   3273  O   ARG B 142       9.001 -23.674  -1.945  1.00 10.00      B   
ATOM   3274  N   LYS B 143      10.331 -25.322  -2.690  1.00 10.00      B   
ATOM   3275  HN  LYS B 143      10.500 -26.288  -2.724  1.00 10.00      B   
ATOM   3276  CA  LYS B 143      11.223 -24.415  -3.401  1.00 10.00      B   
ATOM   3277  CB  LYS B 143      12.449 -25.158  -3.934  1.00 10.00      B   
ATOM   3278  CG  LYS B 143      13.356 -25.703  -2.843  1.00 10.00      B   
ATOM   3279  CD  LYS B 143      14.568 -26.403  -3.431  1.00 10.00      B   
ATOM   3280  CE  LYS B 143      15.511 -26.877  -2.337  1.00 10.00      B   
ATOM   3281  NZ  LYS B 143      14.935 -27.997  -1.544  1.00 10.00      B   
ATOM   3282  HZ1 LYS B 143      13.918 -28.087  -1.736  1.00 10.00      B   
ATOM   3283  HZ2 LYS B 143      15.072 -27.821  -0.520  1.00 10.00      B   
ATOM   3284  HZ3 LYS B 143      15.407 -28.890  -1.795  1.00 10.00      B   
ATOM   3285  C   LYS B 143      10.478 -23.716  -4.531  1.00 10.00      B   
ATOM   3286  O   LYS B 143      10.773 -22.575  -4.875  1.00 10.00      B   
ATOM   3287  N   LYS B 144       9.494 -24.409  -5.090  1.00 10.00      B   
ATOM   3288  HN  LYS B 144       9.316 -25.321  -4.774  1.00 10.00      B   
ATOM   3289  CA  LYS B 144       8.683 -23.856  -6.167  1.00 10.00      B   
ATOM   3290  CB  LYS B 144       7.766 -24.929  -6.750  1.00 10.00      B   
ATOM   3291  CG  LYS B 144       8.496 -26.164  -7.252  1.00 10.00      B   
ATOM   3292  CD  LYS B 144       7.541 -27.127  -7.934  1.00 10.00      B   
ATOM   3293  CE  LYS B 144       7.058 -26.576  -9.265  1.00 10.00      B   
ATOM   3294  NZ  LYS B 144       6.011 -27.434  -9.872  1.00 10.00      B   
ATOM   3295  HZ1 LYS B 144       5.133 -27.371  -9.320  1.00 10.00      B   
ATOM   3296  HZ2 LYS B 144       6.323 -28.425  -9.886  1.00 10.00      B   
ATOM   3297  HZ3 LYS B 144       5.819 -27.129 -10.847  1.00 10.00      B   
ATOM   3298  C   LYS B 144       7.853 -22.681  -5.654  1.00 10.00      B   
ATOM   3299  O   LYS B 144       7.554 -21.743  -6.395  1.00 10.00      B   
ATOM   3300  N   GLU B 145       7.484 -22.745  -4.378  1.00 10.00      B   
ATOM   3301  HN  GLU B 145       7.749 -23.521  -3.843  1.00 10.00      B   
ATOM   3302  CA  GLU B 145       6.707 -21.687  -3.752  1.00 10.00      B   
ATOM   3303  CB  GLU B 145       6.063 -22.189  -2.459  1.00 10.00      B   
ATOM   3304  CG  GLU B 145       5.202 -23.426  -2.641  1.00 10.00      B   
ATOM   3305  CD  GLU B 145       4.502 -23.849  -1.367  1.00 10.00      B   
ATOM   3306  OE1 GLU B 145       5.127 -24.554  -0.548  1.00 10.00      B   
ATOM   3307  OE2 GLU B 145       3.320 -23.488  -1.187  1.00 10.00      B   
ATOM   3308  C   GLU B 145       7.613 -20.501  -3.456  1.00 10.00      B   
ATOM   3309  O   GLU B 145       7.216 -19.349  -3.616  1.00 10.00      B   
ATOM   3310  N   ALA B 146       8.843 -20.807  -3.050  1.00 10.00      B   
ATOM   3311  HN  ALA B 146       9.085 -21.753  -2.942  1.00 10.00      B   
ATOM   3312  CA  ALA B 146       9.834 -19.785  -2.738  1.00 10.00      B   
ATOM   3313  CB  ALA B 146      11.113 -20.425  -2.226  1.00 10.00      B   
ATOM   3314  C   ALA B 146      10.122 -18.917  -3.958  1.00 10.00      B   
ATOM   3315  O   ALA B 146      10.307 -17.706  -3.837  1.00 10.00      B   
ATOM   3316  N   GLU B 147      10.150 -19.542  -5.134  1.00 10.00      B   
ATOM   3317  HN  GLU B 147      10.014 -20.513  -5.163  1.00 10.00      B   
ATOM   3318  CA  GLU B 147      10.395 -18.817  -6.376  1.00 10.00      B   
ATOM   3319  CB  GLU B 147      10.413 -19.770  -7.572  1.00 10.00      B   
ATOM   3320  CG  GLU B 147      11.535 -20.795  -7.545  1.00 10.00      B   
ATOM   3321  CD  GLU B 147      11.687 -21.518  -8.867  1.00 10.00      B   
ATOM   3322  OE1 GLU B 147      10.673 -22.024  -9.395  1.00 10.00      B   
ATOM   3323  OE2 GLU B 147      12.819 -21.583  -9.391  1.00 10.00      B   
ATOM   3324  C   GLU B 147       9.326 -17.748  -6.580  1.00 10.00      B   
ATOM   3325  O   GLU B 147       9.620 -16.634  -7.013  1.00 10.00      B   
ATOM   3326  N   GLN B 148       8.088 -18.097  -6.245  1.00 10.00      B   
ATOM   3327  HN  GLN B 148       7.923 -19.002  -5.899  1.00 10.00      B   
ATOM   3328  CA  GLN B 148       6.969 -17.172  -6.375  1.00 10.00      B   
ATOM   3329  CB  GLN B 148       5.640 -17.901  -6.176  1.00 10.00      B   
ATOM   3330  CG  GLN B 148       5.320 -18.899  -7.275  1.00 10.00      B   
ATOM   3331  CD  GLN B 148       4.070 -19.703  -6.987  1.00 10.00      B   
ATOM   3332  OE1 GLN B 148       2.961 -19.298  -7.332  1.00 10.00      B   
ATOM   3333  NE2 GLN B 148       4.241 -20.852  -6.360  1.00 10.00      B   
ATOM   3334 HE21 GLN B 148       5.153 -21.118  -6.118  1.00 10.00      B   
ATOM   3335 HE22 GLN B 148       3.447 -21.393  -6.163  1.00 10.00      B   
ATOM   3336  C   GLN B 148       7.109 -16.036  -5.370  1.00 10.00      B   
ATOM   3337  O   GLN B 148       6.861 -14.873  -5.691  1.00 10.00      B   
ATOM   3338  N   VAL B 149       7.522 -16.382  -4.156  1.00 10.00      B   
ATOM   3339  HN  VAL B 149       7.690 -17.330  -3.962  1.00 10.00      B   
ATOM   3340  CA  VAL B 149       7.723 -15.394  -3.100  1.00 10.00      B   
ATOM   3341  CB  VAL B 149       8.078 -16.062  -1.752  1.00 10.00      B   
ATOM   3342  CG1 VAL B 149       8.228 -15.020  -0.653  1.00 10.00      B   
ATOM   3343  CG2 VAL B 149       7.023 -17.089  -1.369  1.00 10.00      B   
ATOM   3344  C   VAL B 149       8.833 -14.425  -3.505  1.00 10.00      B   
ATOM   3345  O   VAL B 149       8.744 -13.222  -3.259  1.00 10.00      B   
ATOM   3346  N   LEU B 150       9.872 -14.959  -4.144  1.00 10.00      B   
ATOM   3347  HN  LEU B 150       9.894 -15.933  -4.287  1.00 10.00      B   
ATOM   3348  CA  LEU B 150      10.988 -14.146  -4.613  1.00 10.00      B   
ATOM   3349  CB  LEU B 150      12.073 -15.022  -5.246  1.00 10.00      B   
ATOM   3350  CG  LEU B 150      12.899 -15.877  -4.283  1.00 10.00      B   
ATOM   3351  CD1 LEU B 150      13.816 -16.815  -5.054  1.00 10.00      B   
ATOM   3352  CD2 LEU B 150      13.702 -14.996  -3.338  1.00 10.00      B   
ATOM   3353  C   LEU B 150      10.500 -13.102  -5.612  1.00 10.00      B   
ATOM   3354  O   LEU B 150      10.960 -11.961  -5.610  1.00 10.00      B   
ATOM   3355  N   GLN B 151       9.553 -13.501  -6.458  1.00 10.00      B   
ATOM   3356  HN  GLN B 151       9.231 -14.428  -6.411  1.00 10.00      B   
ATOM   3357  CA  GLN B 151       8.979 -12.597  -7.448  1.00 10.00      B   
ATOM   3358  CB  GLN B 151       8.142 -13.370  -8.470  1.00 10.00      B   
ATOM   3359  CG  GLN B 151       8.961 -14.204  -9.445  1.00 10.00      B   
ATOM   3360  CD  GLN B 151       9.916 -13.369 -10.281  1.00 10.00      B   
ATOM   3361  OE1 GLN B 151       9.546 -12.851 -11.335  1.00 10.00      B   
ATOM   3362  NE2 GLN B 151      11.152 -13.238  -9.820  1.00 10.00      B   
ATOM   3363 HE21 GLN B 151      11.379 -13.681  -8.976  1.00 10.00      B   
ATOM   3364 HE22 GLN B 151      11.789 -12.711 -10.345  1.00 10.00      B   
ATOM   3365  C   GLN B 151       8.126 -11.547  -6.747  1.00 10.00      B   
ATOM   3366  O   GLN B 151       8.055 -10.394  -7.174  1.00 10.00      B   
ATOM   3367  N   LYS B 152       7.489 -11.961  -5.654  1.00 10.00      B   
ATOM   3368  HN  LYS B 152       7.577 -12.902  -5.381  1.00 10.00      B   
ATOM   3369  CA  LYS B 152       6.657 -11.071  -4.854  1.00 10.00      B   
ATOM   3370  CB  LYS B 152       5.968 -11.862  -3.734  1.00 10.00      B   
ATOM   3371  CG  LYS B 152       5.004 -11.056  -2.877  1.00 10.00      B   
ATOM   3372  CD  LYS B 152       4.557 -11.850  -1.658  1.00 10.00      B   
ATOM   3373  CE  LYS B 152       3.671 -11.017  -0.746  1.00 10.00      B   
ATOM   3374  NZ  LYS B 152       3.541 -11.609   0.614  1.00 10.00      B   
ATOM   3375  HZ1 LYS B 152       2.636 -12.109   0.703  1.00 10.00      B   
ATOM   3376  HZ2 LYS B 152       3.580 -10.854   1.335  1.00 10.00      B   
ATOM   3377  HZ3 LYS B 152       4.319 -12.290   0.793  1.00 10.00      B   
ATOM   3378  C   LYS B 152       7.525  -9.959  -4.266  1.00 10.00      B   
ATOM   3379  O   LYS B 152       7.093  -8.812  -4.149  1.00 10.00      B   
ATOM   3380  N   PHE B 153       8.759 -10.310  -3.911  1.00 10.00      B   
ATOM   3381  HN  PHE B 153       9.038 -11.246  -4.019  1.00 10.00      B   
ATOM   3382  CA  PHE B 153       9.706  -9.348  -3.358  1.00 10.00      B   
ATOM   3383  CB  PHE B 153      10.976 -10.052  -2.871  1.00 10.00      B   
ATOM   3384  CG  PHE B 153      10.831 -10.758  -1.553  1.00 10.00      B   
ATOM   3385  CD1 PHE B 153      10.462 -10.062  -0.414  1.00 10.00      B   
ATOM   3386  CD2 PHE B 153      11.075 -12.118  -1.451  1.00 10.00      B   
ATOM   3387  CE1 PHE B 153      10.335 -10.708   0.800  1.00 10.00      B   
ATOM   3388  CE2 PHE B 153      10.950 -12.770  -0.240  1.00 10.00      B   
ATOM   3389  CZ  PHE B 153      10.579 -12.064   0.887  1.00 10.00      B   
ATOM   3390  C   PHE B 153      10.073  -8.309  -4.410  1.00 10.00      B   
ATOM   3391  O   PHE B 153      10.247  -7.131  -4.100  1.00 10.00      B   
ATOM   3392  N   VAL B 154      10.183  -8.756  -5.656  1.00 10.00      B   
ATOM   3393  HN  VAL B 154      10.034  -9.710  -5.835  1.00 10.00      B   
ATOM   3394  CA  VAL B 154      10.524  -7.872  -6.764  1.00 10.00      B   
ATOM   3395  CB  VAL B 154      10.795  -8.666  -8.063  1.00 10.00      B   
ATOM   3396  CG1 VAL B 154      11.222  -7.736  -9.190  1.00 10.00      B   
ATOM   3397  CG2 VAL B 154      11.849  -9.735  -7.829  1.00 10.00      B   
ATOM   3398  C   VAL B 154       9.406  -6.862  -7.014  1.00 10.00      B   
ATOM   3399  O   VAL B 154       9.660  -5.671  -7.212  1.00 10.00      B   
ATOM   3400  N   GLN B 155       8.168  -7.342  -6.983  1.00 10.00      B   
ATOM   3401  HN  GLN B 155       8.032  -8.298  -6.805  1.00 10.00      B   
ATOM   3402  CA  GLN B 155       7.009  -6.489  -7.212  1.00 10.00      B   
ATOM   3403  CB  GLN B 155       5.759  -7.327  -7.494  1.00 10.00      B   
ATOM   3404  CG  GLN B 155       5.605  -7.724  -8.953  1.00 10.00      B   
ATOM   3405  CD  GLN B 155       5.487  -6.519  -9.868  1.00 10.00      B   
ATOM   3406  OE1 GLN B 155       6.490  -5.975 -10.333  1.00 10.00      B   
ATOM   3407  NE2 GLN B 155       4.262  -6.092 -10.130  1.00 10.00      B   
ATOM   3408 HE21 GLN B 155       3.506  -6.574  -9.726  1.00 10.00      B   
ATOM   3409 HE22 GLN B 155       4.156  -5.317 -10.720  1.00 10.00      B   
ATOM   3410  C   GLN B 155       6.766  -5.526  -6.054  1.00 10.00      B   
ATOM   3411  O   GLN B 155       6.210  -4.446  -6.244  1.00 10.00      B   
ATOM   3412  N   ASN B 156       7.189  -5.918  -4.859  1.00 10.00      B   
ATOM   3413  HN  ASN B 156       7.620  -6.795  -4.768  1.00 10.00      B   
ATOM   3414  CA  ASN B 156       7.015  -5.080  -3.675  1.00 10.00      B   
ATOM   3415  CB  ASN B 156       6.802  -5.946  -2.428  1.00 10.00      B   
ATOM   3416  CG  ASN B 156       5.918  -5.291  -1.374  1.00 10.00      B   
ATOM   3417  OD1 ASN B 156       5.888  -4.068  -1.231  1.00 10.00      B   
ATOM   3418  ND2 ASN B 156       5.195  -6.106  -0.620  1.00 10.00      B   
ATOM   3419 HD21 ASN B 156       5.268  -7.071  -0.777  1.00 10.00      B   
ATOM   3420 HD22 ASN B 156       4.613  -5.710   0.063  1.00 10.00      B   
ATOM   3421  C   ASN B 156       8.211  -4.142  -3.495  1.00 10.00      B   
ATOM   3422  O   ASN B 156       8.306  -3.416  -2.507  1.00 10.00      B   
ATOM   3423  N   LYS B 157       9.122  -4.165  -4.466  1.00 10.00      B   
ATOM   3424  HN  LYS B 157       8.989  -4.775  -5.223  1.00 10.00      B   
ATOM   3425  CA  LYS B 157      10.314  -3.313  -4.450  1.00 10.00      B   
ATOM   3426  CB  LYS B 157       9.937  -1.826  -4.447  1.00 10.00      B   
ATOM   3427  CG  LYS B 157       9.882  -1.182  -5.825  1.00 10.00      B   
ATOM   3428  CD  LYS B 157       8.600  -1.527  -6.568  1.00 10.00      B   
ATOM   3429  CE  LYS B 157       8.546  -0.813  -7.910  1.00 10.00      B   
ATOM   3430  NZ  LYS B 157       7.260  -1.036  -8.622  1.00 10.00      B   
ATOM   3431  HZ1 LYS B 157       7.119  -2.051  -8.800  1.00 10.00      B   
ATOM   3432  HZ2 LYS B 157       7.267  -0.535  -9.534  1.00 10.00      B   
ATOM   3433  HZ3 LYS B 157       6.464  -0.680  -8.056  1.00 10.00      B   
ATOM   3434  C   LYS B 157      11.263  -3.633  -3.295  1.00 10.00      B   
ATOM   3435  O   LYS B 157      11.894  -2.740  -2.731  1.00 10.00      B   
ATOM   3436  N   TRP B 158      11.361  -4.903  -2.943  1.00 10.00      B   
ATOM   3437  HN  TRP B 158      10.816  -5.574  -3.410  1.00 10.00      B   
ATOM   3438  CA  TRP B 158      12.255  -5.325  -1.871  1.00 10.00      B   
ATOM   3439  CB  TRP B 158      11.590  -6.370  -0.973  1.00 10.00      B   
ATOM   3440  CG  TRP B 158      10.548  -5.812  -0.051  1.00 10.00      B   
ATOM   3441  CD1 TRP B 158       9.202  -6.001  -0.132  1.00 10.00      B   
ATOM   3442  CD2 TRP B 158      10.767  -4.979   1.095  1.00 10.00      B   
ATOM   3443  NE1 TRP B 158       8.566  -5.338   0.886  1.00 10.00      B   
ATOM   3444  HE1 TRP B 158       7.599  -5.322   1.038  1.00 10.00      B   
ATOM   3445  CE2 TRP B 158       9.504  -4.701   1.655  1.00 10.00      B   
ATOM   3446  CE3 TRP B 158      11.905  -4.442   1.702  1.00 10.00      B   
ATOM   3447  CZ2 TRP B 158       9.349  -3.908   2.791  1.00 10.00      B   
ATOM   3448  CZ3 TRP B 158      11.750  -3.656   2.829  1.00 10.00      B   
ATOM   3449  CH2 TRP B 158      10.481  -3.396   3.363  1.00 10.00      B   
ATOM   3450  C   TRP B 158      13.549  -5.882  -2.453  1.00 10.00      B   
ATOM   3451  O   TRP B 158      14.644  -5.570  -1.983  1.00 10.00      B   
ATOM   3452  N   LEU B 159      13.414  -6.693  -3.492  1.00 10.00      B   
ATOM   3453  HN  LEU B 159      12.517  -6.882  -3.838  1.00 10.00      B   
ATOM   3454  CA  LEU B 159      14.561  -7.298  -4.146  1.00 10.00      B   
ATOM   3455  CB  LEU B 159      14.642  -8.793  -3.810  1.00 10.00      B   
ATOM   3456  CG  LEU B 159      14.899  -9.157  -2.345  1.00 10.00      B   
ATOM   3457  CD1 LEU B 159      14.731 -10.654  -2.130  1.00 10.00      B   
ATOM   3458  CD2 LEU B 159      16.288  -8.712  -1.914  1.00 10.00      B   
ATOM   3459  C   LEU B 159      14.455  -7.123  -5.651  1.00 10.00      B   
ATOM   3460  O   LEU B 159      13.357  -7.055  -6.198  1.00 10.00      B   
ATOM   3461  N   ILE B 160      15.594  -7.034  -6.312  1.00 10.00      B   
ATOM   3462  HN  ILE B 160      16.443  -7.077  -5.813  1.00 10.00      B   
ATOM   3463  CA  ILE B 160      15.624  -6.887  -7.759  1.00 10.00      B   
ATOM   3464  CB  ILE B 160      16.332  -5.595  -8.226  1.00 10.00      B   
ATOM   3465  CG1 ILE B 160      16.789  -4.747  -7.037  1.00 10.00      B   
ATOM   3466  CG2 ILE B 160      15.414  -4.793  -9.138  1.00 10.00      B   
ATOM   3467  CD1 ILE B 160      17.622  -3.545  -7.428  1.00 10.00      B   
ATOM   3468  C   ILE B 160      16.314  -8.089  -8.378  1.00 10.00      B   
ATOM   3469  O   ILE B 160      17.330  -8.559  -7.868  1.00 10.00      B   
ATOM   3470  N   GLU B 161      15.756  -8.585  -9.467  1.00 10.00      B   
ATOM   3471  HN  GLU B 161      14.951  -8.157  -9.829  1.00 10.00      B   
ATOM   3472  CA  GLU B 161      16.312  -9.739 -10.151  1.00 10.00      B   
ATOM   3473  CB  GLU B 161      15.187 -10.700 -10.547  1.00 10.00      B   
ATOM   3474  CG  GLU B 161      15.654 -12.023 -11.132  1.00 10.00      B   
ATOM   3475  CD  GLU B 161      15.714 -11.997 -12.644  1.00 10.00      B   
ATOM   3476  OE1 GLU B 161      14.643 -11.931 -13.284  1.00 10.00      B   
ATOM   3477  OE2 GLU B 161      16.827 -12.030 -13.198  1.00 10.00      B   
ATOM   3478  C   GLU B 161      17.112  -9.296 -11.372  1.00 10.00      B   
ATOM   3479  O   GLU B 161      16.576  -8.658 -12.284  1.00 10.00      B   
ATOM   3480  N   LYS B 162      18.397  -9.616 -11.368  1.00 10.00      B   
ATOM   3481  HN  LYS B 162      18.762 -10.120 -10.601  1.00 10.00      B   
ATOM   3482  CA  LYS B 162      19.290  -9.262 -12.462  1.00 10.00      B   
ATOM   3483  CB  LYS B 162      20.307  -8.206 -12.006  1.00 10.00      B   
ATOM   3484  CG  LYS B 162      19.727  -7.049 -11.200  1.00 10.00      B   
ATOM   3485  CD  LYS B 162      19.290  -5.895 -12.092  1.00 10.00      B   
ATOM   3486  CE  LYS B 162      19.133  -4.609 -11.289  1.00 10.00      B   
ATOM   3487  NZ  LYS B 162      18.720  -3.458 -12.139  1.00 10.00      B   
ATOM   3488  HZ1 LYS B 162      18.917  -2.554 -11.643  1.00 10.00      B   
ATOM   3489  HZ2 LYS B 162      17.703  -3.512 -12.348  1.00 10.00      B   
ATOM   3490  HZ3 LYS B 162      19.244  -3.467 -13.037  1.00 10.00      B   
ATOM   3491  C   LYS B 162      20.037 -10.501 -12.951  1.00 10.00      B   
ATOM   3492  O   LYS B 162      20.912 -11.017 -12.253  1.00 10.00      B   
ATOM   3493  N   GLU B 163      19.669 -10.982 -14.137  1.00 10.00      B   
ATOM   3494  HN  GLU B 163      18.943 -10.535 -14.622  1.00 10.00      B   
ATOM   3495  CA  GLU B 163      20.302 -12.157 -14.747  1.00 10.00      B   
ATOM   3496  CB  GLU B 163      21.782 -11.894 -15.041  1.00 10.00      B   
ATOM   3497  CG  GLU B 163      22.032 -10.729 -15.984  1.00 10.00      B   
ATOM   3498  CD  GLU B 163      21.541 -11.006 -17.388  1.00 10.00      B   
ATOM   3499  OE1 GLU B 163      22.281 -11.646 -18.163  1.00 10.00      B   
ATOM   3500  OE2 GLU B 163      20.417 -10.588 -17.726  1.00 10.00      B   
ATOM   3501  C   GLU B 163      20.147 -13.412 -13.886  1.00 10.00      B   
ATOM   3502  O   GLU B 163      21.007 -14.293 -13.893  1.00 10.00      B   
ATOM   3503  N   GLY B 164      19.041 -13.499 -13.159  1.00 10.00      B   
ATOM   3504  HN  GLY B 164      18.369 -12.774 -13.208  1.00 10.00      B   
ATOM   3505  CA  GLY B 164      18.801 -14.647 -12.306  1.00 10.00      B   
ATOM   3506  C   GLY B 164      19.290 -14.424 -10.891  1.00 10.00      B   
ATOM   3507  O   GLY B 164      18.900 -15.143  -9.969  1.00 10.00      B   
ATOM   3508  N   GLU B 165      20.139 -13.423 -10.719  1.00 10.00      B   
ATOM   3509  HN  GLU B 165      20.394 -12.874 -11.493  1.00 10.00      B   
ATOM   3510  CA  GLU B 165      20.689 -13.099  -9.415  1.00 10.00      B   
ATOM   3511  CB  GLU B 165      22.126 -12.596  -9.549  1.00 10.00      B   
ATOM   3512  CG  GLU B 165      23.036 -13.522 -10.339  1.00 10.00      B   
ATOM   3513  CD  GLU B 165      24.369 -13.742  -9.661  1.00 10.00      B   
ATOM   3514  OE1 GLU B 165      25.250 -12.864  -9.767  1.00 10.00      B   
ATOM   3515  OE2 GLU B 165      24.543 -14.805  -9.025  1.00 10.00      B   
ATOM   3516  C   GLU B 165      19.833 -12.045  -8.735  1.00 10.00      B   
ATOM   3517  O   GLU B 165      19.428 -11.066  -9.358  1.00 10.00      B   
ATOM   3518  N   PHE B 166      19.549 -12.250  -7.464  1.00 10.00      B   
ATOM   3519  HN  PHE B 166      19.902 -13.050  -7.014  1.00 10.00      B   
ATOM   3520  CA  PHE B 166      18.737 -11.312  -6.715  1.00 10.00      B   
ATOM   3521  CB  PHE B 166      17.754 -12.051  -5.805  1.00 10.00      B   
ATOM   3522  CG  PHE B 166      16.609 -12.689  -6.538  1.00 10.00      B   
ATOM   3523  CD1 PHE B 166      15.391 -12.035  -6.650  1.00 10.00      B   
ATOM   3524  CD2 PHE B 166      16.746 -13.940  -7.116  1.00 10.00      B   
ATOM   3525  CE1 PHE B 166      14.334 -12.618  -7.324  1.00 10.00      B   
ATOM   3526  CE2 PHE B 166      15.693 -14.529  -7.792  1.00 10.00      B   
ATOM   3527  CZ  PHE B 166      14.485 -13.868  -7.895  1.00 10.00      B   
ATOM   3528  C   PHE B 166      19.607 -10.372  -5.900  1.00 10.00      B   
ATOM   3529  O   PHE B 166      20.641 -10.772  -5.365  1.00 10.00      B   
ATOM   3530  N   THR B 167      19.197  -9.120  -5.838  1.00 10.00      B   
ATOM   3531  HN  THR B 167      18.386  -8.858  -6.327  1.00 10.00      B   
ATOM   3532  CA  THR B 167      19.913  -8.115  -5.079  1.00 10.00      B   
ATOM   3533  CB  THR B 167      20.820  -7.249  -5.982  1.00 10.00      B   
ATOM   3534  OG1 THR B 167      21.688  -6.449  -5.175  1.00 10.00      B   
ATOM   3535  HG1 THR B 167      22.476  -6.961  -4.948  1.00 10.00      B   
ATOM   3536  CG2 THR B 167      20.001  -6.354  -6.899  1.00 10.00      B   
ATOM   3537  C   THR B 167      18.913  -7.248  -4.320  1.00 10.00      B   
ATOM   3538  O   THR B 167      17.712  -7.307  -4.590  1.00 10.00      B   
ATOM   3539  N   LEU B 168      19.401  -6.453  -3.383  1.00 10.00      B   
ATOM   3540  HN  LEU B 168      20.371  -6.418  -3.247  1.00 10.00      B   
ATOM   3541  CA  LEU B 168      18.538  -5.598  -2.581  1.00 10.00      B   
ATOM   3542  CB  LEU B 168      19.253  -5.177  -1.295  1.00 10.00      B   
ATOM   3543  CG  LEU B 168      18.351  -4.779  -0.124  1.00 10.00      B   
ATOM   3544  CD1 LEU B 168      17.513  -5.963   0.332  1.00 10.00      B   
ATOM   3545  CD2 LEU B 168      19.179  -4.232   1.026  1.00 10.00      B   
ATOM   3546  C   LEU B 168      18.102  -4.370  -3.369  1.00 10.00      B   
ATOM   3547  O   LEU B 168      18.927  -3.684  -3.972  1.00 10.00      B   
ATOM   3548  N   HIS B 169      16.802  -4.102  -3.369  1.00 10.00      B   
ATOM   3549  HN  HIS B 169      16.190  -4.691  -2.874  1.00 10.00      B   
ATOM   3550  CA  HIS B 169      16.262  -2.953  -4.082  1.00 10.00      B   
ATOM   3551  CB  HIS B 169      14.759  -3.133  -4.334  1.00 10.00      B   
ATOM   3552  CG  HIS B 169      14.170  -2.154  -5.310  1.00 10.00      B   
ATOM   3553  ND1 HIS B 169      13.796  -0.888  -4.922  1.00 10.00      B   
ATOM   3554  CD2 HIS B 169      13.922  -2.301  -6.635  1.00 10.00      B   
ATOM   3555  CE1 HIS B 169      13.335  -0.297  -6.010  1.00 10.00      B   
ATOM   3556  NE2 HIS B 169      13.390  -1.112  -7.071  1.00 10.00      B   
ATOM   3557  HE2 HIS B 169      13.308  -0.834  -8.012  1.00 10.00      B   
ATOM   3558  C   HIS B 169      16.513  -1.676  -3.288  1.00 10.00      B   
ATOM   3559  O   HIS B 169      16.614  -1.715  -2.060  1.00 10.00      B   
ATOM   3560  N   GLY B 170      16.604  -0.553  -3.997  1.00 10.00      B   
ATOM   3561  HN  GLY B 170      16.509  -0.598  -4.971  1.00 10.00      B   
ATOM   3562  CA  GLY B 170      16.841   0.730  -3.358  1.00 10.00      B   
ATOM   3563  C   GLY B 170      15.832   1.037  -2.268  1.00 10.00      B   
ATOM   3564  O   GLY B 170      16.172   1.648  -1.257  1.00 10.00      B   
ATOM   3565  N   ARG B 171      14.594   0.595  -2.466  1.00 10.00      B   
ATOM   3566  HN  ARG B 171      14.387   0.096  -3.288  1.00 10.00      B   
ATOM   3567  CA  ARG B 171      13.541   0.820  -1.485  1.00 10.00      B   
ATOM   3568  CB  ARG B 171      12.182   0.354  -2.019  1.00 10.00      B   
ATOM   3569  CG  ARG B 171      11.024   0.605  -1.064  1.00 10.00      B   
ATOM   3570  CD  ARG B 171      10.246  -0.670  -0.773  1.00 10.00      B   
ATOM   3571  NE  ARG B 171       9.421  -0.537   0.428  1.00 10.00      B   
ATOM   3572  HE  ARG B 171       9.755   0.065   1.136  1.00 10.00      B   
ATOM   3573  CZ  ARG B 171       8.265  -1.164   0.626  1.00 10.00      B   
ATOM   3574  NH1 ARG B 171       7.777  -2.002  -0.284  1.00 10.00      B   
ATOM   3575 HH11 ARG B 171       8.305  -2.185  -1.169  1.00 10.00      B   
ATOM   3576 HH12 ARG B 171       6.868  -2.485  -0.127  1.00 10.00      B   
ATOM   3577  NH2 ARG B 171       7.604  -0.955   1.755  1.00 10.00      B   
ATOM   3578 HH21 ARG B 171       6.699  -1.431   1.932  1.00 10.00      B   
ATOM   3579 HH22 ARG B 171       8.006  -0.302   2.479  1.00 10.00      B   
ATOM   3580  C   ARG B 171      13.875   0.098  -0.184  1.00 10.00      B   
ATOM   3581  O   ARG B 171      13.788   0.677   0.897  1.00 10.00      B   
ATOM   3582  N   ALA B 172      14.287  -1.161  -0.304  1.00 10.00      B   
ATOM   3583  HN  ALA B 172      14.360  -1.554  -1.200  1.00 10.00      B   
ATOM   3584  CA  ALA B 172      14.642  -1.971   0.854  1.00 10.00      B   
ATOM   3585  CB  ALA B 172      14.928  -3.399   0.426  1.00 10.00      B   
ATOM   3586  C   ALA B 172      15.848  -1.387   1.579  1.00 10.00      B   
ATOM   3587  O   ALA B 172      15.899  -1.385   2.810  1.00 10.00      B   
ATOM   3588  N   ILE B 173      16.810  -0.890   0.805  1.00 10.00      B   
ATOM   3589  HN  ILE B 173      16.706  -0.938  -0.170  1.00 10.00      B   
ATOM   3590  CA  ILE B 173      18.021  -0.290   1.358  1.00 10.00      B   
ATOM   3591  CB  ILE B 173      18.995   0.157   0.240  1.00 10.00      B   
ATOM   3592  CG1 ILE B 173      19.354  -1.024  -0.663  1.00 10.00      B   
ATOM   3593  CG2 ILE B 173      20.260   0.768   0.830  1.00 10.00      B   
ATOM   3594  CD1 ILE B 173      20.124  -0.636  -1.907  1.00 10.00      B   
ATOM   3595  C   ILE B 173      17.671   0.911   2.233  1.00 10.00      B   
ATOM   3596  O   ILE B 173      18.305   1.154   3.253  1.00 10.00      B   
ATOM   3597  N   LEU B 174      16.644   1.649   1.831  1.00 10.00      B   
ATOM   3598  HN  LEU B 174      16.167   1.395   1.014  1.00 10.00      B   
ATOM   3599  CA  LEU B 174      16.211   2.827   2.572  1.00 10.00      B   
ATOM   3600  CB  LEU B 174      15.388   3.753   1.673  1.00 10.00      B   
ATOM   3601  CG  LEU B 174      16.084   4.293   0.425  1.00 10.00      B   
ATOM   3602  CD1 LEU B 174      15.066   4.945  -0.498  1.00 10.00      B   
ATOM   3603  CD2 LEU B 174      17.180   5.280   0.804  1.00 10.00      B   
ATOM   3604  C   LEU B 174      15.378   2.446   3.792  1.00 10.00      B   
ATOM   3605  O   LEU B 174      15.657   2.893   4.906  1.00 10.00      B   
ATOM   3606  N   GLU B 175      14.363   1.615   3.566  1.00 10.00      B   
ATOM   3607  HN  GLU B 175      14.221   1.282   2.651  1.00 10.00      B   
ATOM   3608  CA  GLU B 175      13.451   1.175   4.624  1.00 10.00      B   
ATOM   3609  CB  GLU B 175      12.432   0.173   4.069  1.00 10.00      B   
ATOM   3610  CG  GLU B 175      11.510   0.740   2.997  1.00 10.00      B   
ATOM   3611  CD  GLU B 175      10.199   1.256   3.552  1.00 10.00      B   
ATOM   3612  OE1 GLU B 175      10.221   2.108   4.461  1.00 10.00      B   
ATOM   3613  OE2 GLU B 175       9.129   0.818   3.070  1.00 10.00      B   
ATOM   3614  C   GLU B 175      14.185   0.559   5.813  1.00 10.00      B   
ATOM   3615  O   GLU B 175      13.863   0.839   6.969  1.00 10.00      B   
ATOM   3616  N   MET B 176      15.179  -0.269   5.532  1.00 10.00      B   
ATOM   3617  HN  MET B 176      15.417  -0.439   4.592  1.00 10.00      B   
ATOM   3618  CA  MET B 176      15.926  -0.929   6.593  1.00 10.00      B   
ATOM   3619  CB  MET B 176      15.825  -2.451   6.459  1.00 10.00      B   
ATOM   3620  CG  MET B 176      14.405  -2.985   6.530  1.00 10.00      B   
ATOM   3621  SD  MET B 176      14.332  -4.785   6.520  1.00 10.00      B   
ATOM   3622  CE  MET B 176      12.582  -5.043   6.244  1.00 10.00      B   
ATOM   3623  C   MET B 176      17.387  -0.495   6.626  1.00 10.00      B   
ATOM   3624  O   MET B 176      18.255  -1.262   7.040  1.00 10.00      B   
ATOM   3625  N   GLU B 177      17.647   0.747   6.227  1.00 10.00      B   
ATOM   3626  HN  GLU B 177      16.905   1.317   5.930  1.00 10.00      B   
ATOM   3627  CA  GLU B 177      19.008   1.281   6.207  1.00 10.00      B   
ATOM   3628  CB  GLU B 177      18.999   2.757   5.805  1.00 10.00      B   
ATOM   3629  CG  GLU B 177      20.337   3.259   5.289  1.00 10.00      B   
ATOM   3630  CD  GLU B 177      20.536   4.737   5.540  1.00 10.00      B   
ATOM   3631  OE1 GLU B 177      19.915   5.552   4.833  1.00 10.00      B   
ATOM   3632  OE2 GLU B 177      21.316   5.086   6.452  1.00 10.00      B   
ATOM   3633  C   GLU B 177      19.688   1.127   7.563  1.00 10.00      B   
ATOM   3634  O   GLU B 177      20.755   0.519   7.675  1.00 10.00      B   
ATOM   3635  N   GLN B 178      19.056   1.670   8.594  1.00 10.00      B   
ATOM   3636  HN  GLN B 178      18.210   2.143   8.444  1.00 10.00      B   
ATOM   3637  CA  GLN B 178      19.604   1.599   9.940  1.00 10.00      B   
ATOM   3638  CB  GLN B 178      19.132   2.772  10.812  1.00 10.00      B   
ATOM   3639  CG  GLN B 178      17.630   2.853  11.051  1.00 10.00      B   
ATOM   3640  CD  GLN B 178      16.883   3.575   9.944  1.00 10.00      B   
ATOM   3641  OE1 GLN B 178      17.466   4.341   9.178  1.00 10.00      B   
ATOM   3642  NE2 GLN B 178      15.580   3.358   9.871  1.00 10.00      B   
ATOM   3643 HE21 GLN B 178      15.169   2.754  10.529  1.00 10.00      B   
ATOM   3644 HE22 GLN B 178      15.071   3.817   9.168  1.00 10.00      B   
ATOM   3645  C   GLN B 178      19.317   0.259  10.610  1.00 10.00      B   
ATOM   3646  O   GLN B 178      19.831  -0.026  11.688  1.00 10.00      B   
ATOM   3647  N   TYR B 179      18.516  -0.570   9.959  1.00 10.00      B   
ATOM   3648  HN  TYR B 179      18.163  -0.307   9.084  1.00 10.00      B   
ATOM   3649  CA  TYR B 179      18.173  -1.874  10.507  1.00 10.00      B   
ATOM   3650  CB  TYR B 179      16.799  -2.343  10.021  1.00 10.00      B   
ATOM   3651  CG  TYR B 179      16.417  -3.713  10.539  1.00 10.00      B   
ATOM   3652  CD1 TYR B 179      16.454  -4.826   9.709  1.00 10.00      B   
ATOM   3653  CD2 TYR B 179      16.036  -3.894  11.861  1.00 10.00      B   
ATOM   3654  CE1 TYR B 179      16.120  -6.080  10.183  1.00 10.00      B   
ATOM   3655  CE2 TYR B 179      15.699  -5.143  12.343  1.00 10.00      B   
ATOM   3656  CZ  TYR B 179      15.743  -6.234  11.500  1.00 10.00      B   
ATOM   3657  OH  TYR B 179      15.414  -7.484  11.981  1.00 10.00      B   
ATOM   3658  HH  TYR B 179      15.964  -8.148  11.546  1.00 10.00      B   
ATOM   3659  C   TYR B 179      19.235  -2.910  10.165  1.00 10.00      B   
ATOM   3660  O   TYR B 179      19.733  -3.614  11.046  1.00 10.00      B   
ATOM   3661  N   ILE B 180      19.584  -2.991   8.884  1.00 10.00      B   
ATOM   3662  HN  ILE B 180      19.154  -2.390   8.234  1.00 10.00      B   
ATOM   3663  CA  ILE B 180      20.584  -3.946   8.413  1.00 10.00      B   
ATOM   3664  CB  ILE B 180      20.755  -3.871   6.877  1.00 10.00      B   
ATOM   3665  CG1 ILE B 180      19.403  -4.082   6.186  1.00 10.00      B   
ATOM   3666  CG2 ILE B 180      21.759  -4.907   6.393  1.00 10.00      B   
ATOM   3667  CD1 ILE B 180      19.410  -3.766   4.706  1.00 10.00      B   
ATOM   3668  C   ILE B 180      21.928  -3.718   9.107  1.00 10.00      B   
ATOM   3669  O   ILE B 180      22.676  -4.664   9.370  1.00 10.00      B   
ATOM   3670  N   ARG B 181      22.208  -2.461   9.435  1.00 10.00      B   
ATOM   3671  HN  ARG B 181      21.563  -1.758   9.213  1.00 10.00      B   
ATOM   3672  CA  ARG B 181      23.449  -2.099  10.113  1.00 10.00      B   
ATOM   3673  CB  ARG B 181      23.605  -0.579  10.193  1.00 10.00      B   
ATOM   3674  CG  ARG B 181      23.875   0.088   8.854  1.00 10.00      B   
ATOM   3675  CD  ARG B 181      24.443   1.487   9.037  1.00 10.00      B   
ATOM   3676  NE  ARG B 181      23.465   2.421   9.594  1.00 10.00      B   
ATOM   3677  HE  ARG B 181      23.317   2.391  10.569  1.00 10.00      B   
ATOM   3678  CZ  ARG B 181      22.789   3.310   8.871  1.00 10.00      B   
ATOM   3679  NH1 ARG B 181      22.949   3.361   7.557  1.00 10.00      B   
ATOM   3680 HH11 ARG B 181      23.604   2.709   7.084  1.00 10.00      B   
ATOM   3681 HH12 ARG B 181      22.402   4.062   6.988  1.00 10.00      B   
ATOM   3682  NH2 ARG B 181      21.952   4.153   9.460  1.00 10.00      B   
ATOM   3683 HH21 ARG B 181      21.821   4.122  10.498  1.00 10.00      B   
ATOM   3684 HH22 ARG B 181      21.426   4.853   8.891  1.00 10.00      B   
ATOM   3685  C   ARG B 181      23.528  -2.719  11.509  1.00 10.00      B   
ATOM   3686  O   ARG B 181      24.609  -2.868  12.067  1.00 10.00      B   
ATOM   3687  N   GLU B 182      22.376  -3.084  12.066  1.00 10.00      B   
ATOM   3688  HN  GLU B 182      21.540  -2.938  11.575  1.00 10.00      B   
ATOM   3689  CA  GLU B 182      22.325  -3.699  13.390  1.00 10.00      B   
ATOM   3690  CB  GLU B 182      21.124  -3.184  14.186  1.00 10.00      B   
ATOM   3691  CG  GLU B 182      21.379  -1.869  14.905  1.00 10.00      B   
ATOM   3692  CD  GLU B 182      20.195  -1.405  15.729  1.00 10.00      B   
ATOM   3693  OE1 GLU B 182      19.864  -0.203  15.677  1.00 10.00      B   
ATOM   3694  OE2 GLU B 182      19.591  -2.241  16.437  1.00 10.00      B   
ATOM   3695  C   GLU B 182      22.264  -5.219  13.281  1.00 10.00      B   
ATOM   3696  O   GLU B 182      22.481  -5.930  14.258  1.00 10.00      B   
ATOM   3697  N   THR B 183      21.971  -5.708  12.085  1.00 10.00      B   
ATOM   3698  HN  THR B 183      21.827  -5.090  11.338  1.00 10.00      B   
ATOM   3699  CA  THR B 183      21.876  -7.143  11.852  1.00 10.00      B   
ATOM   3700  CB  THR B 183      20.984  -7.444  10.634  1.00 10.00      B   
ATOM   3701  OG1 THR B 183      19.891  -6.514  10.605  1.00 10.00      B   
ATOM   3702  HG1 THR B 183      19.959  -5.915  11.357  1.00 10.00      B   
ATOM   3703  CG2 THR B 183      20.436  -8.861  10.706  1.00 10.00      B   
ATOM   3704  C   THR B 183      23.261  -7.751  11.628  1.00 10.00      B   
ATOM   3705  O   THR B 183      23.622  -8.752  12.250  1.00 10.00      B   
ATOM   3706  N   TYR B 184      24.030  -7.134  10.738  1.00 10.00      B   
ATOM   3707  HN  TYR B 184      23.683  -6.339  10.279  1.00 10.00      B   
ATOM   3708  CA  TYR B 184      25.377  -7.598  10.426  1.00 10.00      B   
ATOM   3709  CB  TYR B 184      25.374  -8.409   9.124  1.00 10.00      B   
ATOM   3710  CG  TYR B 184      24.968  -9.856   9.291  1.00 10.00      B   
ATOM   3711  CD1 TYR B 184      23.631 -10.233   9.262  1.00 10.00      B   
ATOM   3712  CD2 TYR B 184      25.923 -10.846   9.479  1.00 10.00      B   
ATOM   3713  CE1 TYR B 184      23.258 -11.554   9.414  1.00 10.00      B   
ATOM   3714  CE2 TYR B 184      25.559 -12.169   9.631  1.00 10.00      B   
ATOM   3715  CZ  TYR B 184      24.227 -12.518   9.600  1.00 10.00      B   
ATOM   3716  OH  TYR B 184      23.863 -13.834   9.759  1.00 10.00      B   
ATOM   3717  HH  TYR B 184      23.119 -14.042   9.166  1.00 10.00      B   
ATOM   3718  C   TYR B 184      26.320  -6.404  10.288  1.00 10.00      B   
ATOM   3719  O   TYR B 184      26.755  -6.076   9.186  1.00 10.00      B   
ATOM   3720  N   PRO B 185      26.669  -5.757  11.415  1.00 10.00      B   
ATOM   3721  CA  PRO B 185      27.537  -4.565  11.422  1.00 10.00      B   
ATOM   3722  CB  PRO B 185      27.683  -4.230  12.909  1.00 10.00      B   
ATOM   3723  CG  PRO B 185      26.541  -4.910  13.579  1.00 10.00      B   
ATOM   3724  CD  PRO B 185      26.264  -6.146  12.778  1.00 10.00      B   
ATOM   3725  C   PRO B 185      28.916  -4.813  10.814  1.00 10.00      B   
ATOM   3726  O   PRO B 185      29.552  -3.895  10.295  1.00 10.00      B   
ATOM   3727  N   ASP B 186      29.366  -6.054  10.879  1.00 10.00      B   
ATOM   3728  HN  ASP B 186      28.803  -6.741  11.292  1.00 10.00      B   
ATOM   3729  CA  ASP B 186      30.671  -6.429  10.350  1.00 10.00      B   
ATOM   3730  CB  ASP B 186      31.299  -7.538  11.202  1.00 10.00      B   
ATOM   3731  CG  ASP B 186      30.267  -8.412  11.889  1.00 10.00      B   
ATOM   3732  OD1 ASP B 186      29.505  -9.112  11.190  1.00 10.00      B   
ATOM   3733  OD2 ASP B 186      30.204  -8.393  13.137  1.00 10.00      B   
ATOM   3734  C   ASP B 186      30.592  -6.870   8.894  1.00 10.00      B   
ATOM   3735  O   ASP B 186      31.435  -6.501   8.077  1.00 10.00      B   
ATOM   3736  N   ALA B 187      29.576  -7.656   8.574  1.00 10.00      B   
ATOM   3737  HN  ALA B 187      28.940  -7.921   9.271  1.00 10.00      B   
ATOM   3738  CA  ALA B 187      29.401  -8.161   7.219  1.00 10.00      B   
ATOM   3739  CB  ALA B 187      28.406  -9.310   7.200  1.00 10.00      B   
ATOM   3740  C   ALA B 187      28.997  -7.075   6.220  1.00 10.00      B   
ATOM   3741  O   ALA B 187      29.400  -7.125   5.056  1.00 10.00      B   
ATOM   3742  N   VAL B 188      28.216  -6.094   6.671  1.00 10.00      B   
ATOM   3743  HN  VAL B 188      27.947  -6.090   7.615  1.00 10.00      B   
ATOM   3744  CA  VAL B 188      27.752  -5.022   5.790  1.00 10.00      B   
ATOM   3745  CB  VAL B 188      26.744  -4.059   6.456  1.00 10.00      B   
ATOM   3746  CG1 VAL B 188      25.436  -4.770   6.761  1.00 10.00      B   
ATOM   3747  CG2 VAL B 188      27.322  -3.412   7.705  1.00 10.00      B   
ATOM   3748  C   VAL B 188      28.892  -4.227   5.166  1.00 10.00      B   
ATOM   3749  O   VAL B 188      29.907  -3.949   5.808  1.00 10.00      B   
ATOM   3750  N   LYS B 189      28.714  -3.875   3.903  1.00 10.00      B   
ATOM   3751  HN  LYS B 189      27.884  -4.131   3.451  1.00 10.00      B   
ATOM   3752  CA  LYS B 189      29.703  -3.103   3.172  1.00 10.00      B   
ATOM   3753  CB  LYS B 189      29.829  -3.631   1.737  1.00 10.00      B   
ATOM   3754  CG  LYS B 189      30.229  -5.100   1.651  1.00 10.00      B   
ATOM   3755  CD  LYS B 189      30.092  -5.646   0.235  1.00 10.00      B   
ATOM   3756  CE  LYS B 189      28.634  -5.820  -0.161  1.00 10.00      B   
ATOM   3757  NZ  LYS B 189      28.493  -6.431  -1.510  1.00 10.00      B   
ATOM   3758  HZ1 LYS B 189      27.652  -6.046  -1.993  1.00 10.00      B   
ATOM   3759  HZ2 LYS B 189      28.387  -7.466  -1.428  1.00 10.00      B   
ATOM   3760  HZ3 LYS B 189      29.335  -6.227  -2.090  1.00 10.00      B   
ATOM   3761  C   LYS B 189      29.287  -1.638   3.171  1.00 10.00      B   
ATOM   3762  O   LYS B 189      28.094  -1.330   3.179  1.00 10.00      B   
ATOM   3763  N   ILE B 190      30.256  -0.737   3.174  1.00 10.00      B   
ATOM   3764  HN  ILE B 190      31.193  -1.033   3.151  1.00 10.00      B   
ATOM   3765  CA  ILE B 190      29.956   0.687   3.189  1.00 10.00      B   
ATOM   3766  CB  ILE B 190      30.361   1.360   4.520  1.00 10.00      B   
ATOM   3767  CG1 ILE B 190      31.843   1.117   4.829  1.00 10.00      B   
ATOM   3768  CG2 ILE B 190      29.481   0.875   5.663  1.00 10.00      B   
ATOM   3769  CD1 ILE B 190      32.448   2.151   5.754  1.00 10.00      B   
ATOM   3770  C   ILE B 190      30.632   1.414   2.039  1.00 10.00      B   
ATOM   3771  O   ILE B 190      31.768   1.105   1.674  1.00 10.00      B   
ATOM   3772  N   CYS B 191      29.925   2.376   1.470  1.00 10.00      B   
ATOM   3773  HN  CYS B 191      29.019   2.565   1.803  1.00 10.00      B   
ATOM   3774  CA  CYS B 191      30.455   3.161   0.370  1.00 10.00      B   
ATOM   3775  CB  CYS B 191      29.323   3.653  -0.535  1.00 10.00      B   
ATOM   3776  SG  CYS B 191      29.855   4.785  -1.843  1.00 10.00      B   
ATOM   3777  HG  CYS B 191      30.736   5.634  -1.321  1.00 10.00      B   
ATOM   3778  C   CYS B 191      31.232   4.349   0.912  1.00 10.00      B   
ATOM   3779  O   CYS B 191      30.709   5.127   1.711  1.00 10.00      B   
ATOM   3780  N   ASN B 192      32.479   4.481   0.485  1.00 10.00      B   
ATOM   3781  HN  ASN B 192      32.844   3.817  -0.143  1.00 10.00      B   
ATOM   3782  CA  ASN B 192      33.324   5.583   0.926  1.00 10.00      B   
ATOM   3783  CB  ASN B 192      34.779   5.347   0.504  1.00 10.00      B   
ATOM   3784  CG  ASN B 192      35.774   6.034   1.422  1.00 10.00      B   
ATOM   3785  OD1 ASN B 192      36.054   7.225   1.278  1.00 10.00      B   
ATOM   3786  ND2 ASN B 192      36.317   5.289   2.372  1.00 10.00      B   
ATOM   3787 HD21 ASN B 192      36.052   4.345   2.432  1.00 10.00      B   
ATOM   3788 HD22 ASN B 192      36.961   5.710   2.981  1.00 10.00      B   
ATOM   3789  C   ASN B 192      32.813   6.904   0.354  1.00 10.00      B   
ATOM   3790  O   ASN B 192      31.969   6.908  -0.549  1.00 10.00      B   
ATOM   3791  N   ILE B 193      33.313   8.014   0.896  1.00 10.00      B   
ATOM   3792  HN  ILE B 193      33.971   7.926   1.617  1.00 10.00      B   
ATOM   3793  CA  ILE B 193      32.931   9.361   0.459  1.00 10.00      B   
ATOM   3794  CB  ILE B 193      33.082   9.565  -1.069  1.00 10.00      B   
ATOM   3795  CG1 ILE B 193      34.530   9.315  -1.514  1.00 10.00      B   
ATOM   3796  CG2 ILE B 193      32.627  10.960  -1.482  1.00 10.00      B   
ATOM   3797  CD1 ILE B 193      35.551  10.208  -0.840  1.00 10.00      B   
ATOM   3798  C   ILE B 193      31.517   9.735   0.912  1.00 10.00      B   
ATOM   3799  O   ILE B 193      31.328  10.705   1.644  1.00 10.00      B   
ATOM   3800  N   CYS B 194      30.532   8.969   0.477  1.00 10.00      B   
ATOM   3801  HN  CYS B 194      30.740   8.207  -0.109  1.00 10.00      B   
ATOM   3802  CA  CYS B 194      29.148   9.229   0.842  1.00 10.00      B   
ATOM   3803  CB  CYS B 194      28.210   8.600  -0.187  1.00 10.00      B   
ATOM   3804  SG  CYS B 194      28.648   8.985  -1.899  1.00 10.00      B   
ATOM   3805  HG  CYS B 194      28.678  10.305  -2.027  1.00 10.00      B   
ATOM   3806  C   CYS B 194      28.842   8.696   2.238  1.00 10.00      B   
ATOM   3807  O   CYS B 194      28.023   9.265   2.964  1.00 10.00      B   
ATOM   3808  N   HIS B 195      29.522   7.612   2.601  1.00 10.00      B   
ATOM   3809  HN  HIS B 195      30.162   7.223   1.970  1.00 10.00      B   
ATOM   3810  CA  HIS B 195      29.351   6.973   3.903  1.00 10.00      B   
ATOM   3811  CB  HIS B 195      29.815   7.877   5.049  1.00 10.00      B   
ATOM   3812  CG  HIS B 195      31.298   8.084   5.078  1.00 10.00      B   
ATOM   3813  ND1 HIS B 195      31.876   9.204   4.530  1.00 10.00      B   
ATOM   3814  CD2 HIS B 195      32.268   7.289   5.591  1.00 10.00      B   
ATOM   3815  CE1 HIS B 195      33.175   9.070   4.720  1.00 10.00      B   
ATOM   3816  NE2 HIS B 195      33.460   7.927   5.357  1.00 10.00      B   
ATOM   3817  HE2 HIS B 195      34.326   7.696   5.761  1.00 10.00      B   
ATOM   3818  C   HIS B 195      27.925   6.480   4.108  1.00 10.00      B   
ATOM   3819  O   HIS B 195      27.145   7.056   4.868  1.00 10.00      B   
ATOM   3820  N   SER B 196      27.587   5.424   3.392  1.00 10.00      B   
ATOM   3821  HN  SER B 196      28.251   5.031   2.787  1.00 10.00      B   
ATOM   3822  CA  SER B 196      26.269   4.819   3.469  1.00 10.00      B   
ATOM   3823  CB  SER B 196      25.339   5.455   2.433  1.00 10.00      B   
ATOM   3824  OG  SER B 196      25.359   6.869   2.529  1.00 10.00      B   
ATOM   3825  HG  SER B 196      25.849   7.130   3.318  1.00 10.00      B   
ATOM   3826  C   SER B 196      26.390   3.322   3.212  1.00 10.00      B   
ATOM   3827  O   SER B 196      27.474   2.836   2.877  1.00 10.00      B   
ATOM   3828  N   LEU B 197      25.290   2.598   3.372  1.00 10.00      B   
ATOM   3829  HN  LEU B 197      24.458   3.045   3.627  1.00 10.00      B   
ATOM   3830  CA  LEU B 197      25.284   1.157   3.150  1.00 10.00      B   
ATOM   3831  CB  LEU B 197      23.947   0.562   3.604  1.00 10.00      B   
ATOM   3832  CG  LEU B 197      23.835  -0.965   3.580  1.00 10.00      B   
ATOM   3833  CD1 LEU B 197      24.807  -1.590   4.567  1.00 10.00      B   
ATOM   3834  CD2 LEU B 197      22.410  -1.400   3.885  1.00 10.00      B   
ATOM   3835  C   LEU B 197      25.515   0.858   1.674  1.00 10.00      B   
ATOM   3836  O   LEU B 197      24.972   1.543   0.810  1.00 10.00      B   
ATOM   3837  N   LEU B 198      26.336  -0.144   1.397  1.00 10.00      B   
ATOM   3838  HN  LEU B 198      26.753  -0.642   2.135  1.00 10.00      B   
ATOM   3839  CA  LEU B 198      26.642  -0.524   0.027  1.00 10.00      B   
ATOM   3840  CB  LEU B 198      28.116  -0.240  -0.292  1.00 10.00      B   
ATOM   3841  CG  LEU B 198      28.606  -0.632  -1.692  1.00 10.00      B   
ATOM   3842  CD1 LEU B 198      29.496   0.455  -2.264  1.00 10.00      B   
ATOM   3843  CD2 LEU B 198      29.358  -1.954  -1.652  1.00 10.00      B   
ATOM   3844  C   LEU B 198      26.328  -1.991  -0.231  1.00 10.00      B   
ATOM   3845  O   LEU B 198      26.890  -2.887   0.410  1.00 10.00      B   
ATOM   3846  N   ILE B 199      25.421  -2.229  -1.160  1.00 10.00      B   
ATOM   3847  HN  ILE B 199      24.973  -1.465  -1.604  1.00 10.00      B   
ATOM   3848  CA  ILE B 199      25.051  -3.582  -1.540  1.00 10.00      B   
ATOM   3849  CB  ILE B 199      23.533  -3.710  -1.801  1.00 10.00      B   
ATOM   3850  CG1 ILE B 199      22.742  -3.450  -0.513  1.00 10.00      B   
ATOM   3851  CG2 ILE B 199      23.184  -5.072  -2.386  1.00 10.00      B   
ATOM   3852  CD1 ILE B 199      23.108  -4.369   0.635  1.00 10.00      B   
ATOM   3853  C   ILE B 199      25.840  -3.983  -2.784  1.00 10.00      B   
ATOM   3854  O   ILE B 199      26.586  -4.967  -2.770  1.00 10.00      B   
ATOM   3855  N   GLN B 200      25.683  -3.204  -3.847  1.00 10.00      B   
ATOM   3856  HN  GLN B 200      25.059  -2.439  -3.792  1.00 10.00      B   
ATOM   3857  CA  GLN B 200      26.389  -3.449  -5.095  1.00 10.00      B   
ATOM   3858  CB  GLN B 200      25.416  -3.848  -6.214  1.00 10.00      B   
ATOM   3859  CG  GLN B 200      24.488  -2.738  -6.688  1.00 10.00      B   
ATOM   3860  CD  GLN B 200      23.038  -3.179  -6.738  1.00 10.00      B   
ATOM   3861  OE1 GLN B 200      22.569  -3.705  -7.748  1.00 10.00      B   
ATOM   3862  NE2 GLN B 200      22.317  -2.955  -5.652  1.00 10.00      B   
ATOM   3863 HE21 GLN B 200      22.759  -2.511  -4.880  1.00 10.00      B   
ATOM   3864 HE22 GLN B 200      21.385  -3.247  -5.646  1.00 10.00      B   
ATOM   3865  C   GLN B 200      27.201  -2.217  -5.489  1.00 10.00      B   
ATOM   3866  O   GLN B 200      26.801  -1.085  -5.214  1.00 10.00      B   
ATOM   3867  N   GLY B 201      28.346  -2.433  -6.120  1.00 10.00      B   
ATOM   3868  HN  GLY B 201      28.626  -3.351  -6.319  1.00 10.00      B   
ATOM   3869  CA  GLY B 201      29.181  -1.322  -6.523  1.00 10.00      B   
ATOM   3870  C   GLY B 201      30.550  -1.769  -6.979  1.00 10.00      B   
ATOM   3871  O   GLY B 201      30.731  -2.920  -7.377  1.00 10.00      B   
ATOM   3872  N   GLN B 202      31.517  -0.864  -6.919  1.00 10.00      B   
ATOM   3873  HN  GLN B 202      31.315   0.032  -6.567  1.00 10.00      B   
ATOM   3874  CA  GLN B 202      32.878  -1.170  -7.335  1.00 10.00      B   
ATOM   3875  CB  GLN B 202      33.405  -0.105  -8.301  1.00 10.00      B   
ATOM   3876  CG  GLN B 202      32.587   0.039  -9.573  1.00 10.00      B   
ATOM   3877  CD  GLN B 202      33.220   0.979 -10.580  1.00 10.00      B   
ATOM   3878  OE1 GLN B 202      33.943   1.908 -10.219  1.00 10.00      B   
ATOM   3879  NE2 GLN B 202      32.956   0.738 -11.853  1.00 10.00      B   
ATOM   3880 HE21 GLN B 202      32.382  -0.027 -12.072  1.00 10.00      B   
ATOM   3881 HE22 GLN B 202      33.339   1.343 -12.530  1.00 10.00      B   
ATOM   3882  C   GLN B 202      33.794  -1.268  -6.126  1.00 10.00      B   
ATOM   3883  O   GLN B 202      33.784  -0.392  -5.256  1.00 10.00      B   
ATOM   3884  N   SER B 203      34.576  -2.334  -6.077  1.00 10.00      B   
ATOM   3885  HN  SER B 203      34.531  -2.992  -6.798  1.00 10.00      B   
ATOM   3886  CA  SER B 203      35.504  -2.560  -4.983  1.00 10.00      B   
ATOM   3887  CB  SER B 203      35.165  -3.880  -4.291  1.00 10.00      B   
ATOM   3888  OG  SER B 203      33.762  -3.993  -4.102  1.00 10.00      B   
ATOM   3889  HG  SER B 203      33.563  -4.809  -3.614  1.00 10.00      B   
ATOM   3890  C   SER B 203      36.932  -2.589  -5.514  1.00 10.00      B   
ATOM   3891  O   SER B 203      37.234  -3.311  -6.464  1.00 10.00      B   
ATOM   3892  N   CYS B 204      37.803  -1.796  -4.910  1.00 10.00      B   
ATOM   3893  HN  CYS B 204      37.509  -1.250  -4.149  1.00 10.00      B   
ATOM   3894  CA  CYS B 204      39.190  -1.728  -5.340  1.00 10.00      B   
ATOM   3895  CB  CYS B 204      39.877  -0.497  -4.743  1.00 10.00      B   
ATOM   3896  SG  CYS B 204      41.584  -0.243  -5.288  1.00 10.00      B   
ATOM   3897  HG  CYS B 204      41.590  -0.220  -6.613  1.00 10.00      B   
ATOM   3898  C   CYS B 204      39.946  -3.000  -4.969  1.00 10.00      B   
ATOM   3899  O   CYS B 204      39.684  -3.615  -3.932  1.00 10.00      B   
ATOM   3900  N   GLU B 205      40.856  -3.405  -5.837  1.00 10.00      B   
ATOM   3901  HN  GLU B 205      40.974  -2.904  -6.679  1.00 10.00      B   
ATOM   3902  CA  GLU B 205      41.658  -4.592  -5.609  1.00 10.00      B   
ATOM   3903  CB  GLU B 205      42.258  -5.089  -6.927  1.00 10.00      B   
ATOM   3904  CG  GLU B 205      41.257  -5.200  -8.069  1.00 10.00      B   
ATOM   3905  CD  GLU B 205      41.214  -3.960  -8.944  1.00 10.00      B   
ATOM   3906  OE1 GLU B 205      41.556  -4.063 -10.141  1.00 10.00      B   
ATOM   3907  OE2 GLU B 205      40.840  -2.879  -8.440  1.00 10.00      B   
ATOM   3908  C   GLU B 205      42.765  -4.301  -4.602  1.00 10.00      B   
ATOM   3909  O   GLU B 205      43.007  -5.087  -3.683  1.00 10.00      B   
ATOM   3910  N   THR B 206      43.425  -3.163  -4.770  1.00 10.00      B   
ATOM   3911  HN  THR B 206      43.185  -2.572  -5.515  1.00 10.00      B   
ATOM   3912  CA  THR B 206      44.507  -2.768  -3.880  1.00 10.00      B   
ATOM   3913  CB  THR B 206      45.301  -1.583  -4.461  1.00 10.00      B   
ATOM   3914  OG1 THR B 206      44.982  -1.419  -5.852  1.00 10.00      B   
ATOM   3915  HG1 THR B 206      45.314  -0.553  -6.156  1.00 10.00      B   
ATOM   3916  CG2 THR B 206      46.794  -1.823  -4.312  1.00 10.00      B   
ATOM   3917  C   THR B 206      43.975  -2.385  -2.501  1.00 10.00      B   
ATOM   3918  O   THR B 206      44.376  -2.957  -1.486  1.00 10.00      B   
ATOM   3919  N   CYS B 207      43.059  -1.431  -2.477  1.00 10.00      B   
ATOM   3920  HN  CYS B 207      42.754  -1.037  -3.322  1.00 10.00      B   
ATOM   3921  CA  CYS B 207      42.477  -0.961  -1.231  1.00 10.00      B   
ATOM   3922  CB  CYS B 207      42.335   0.558  -1.277  1.00 10.00      B   
ATOM   3923  SG  CYS B 207      43.593   1.386  -2.275  1.00 10.00      B   
ATOM   3924  HG  CYS B 207      44.765   0.831  -1.994  1.00 10.00      B   
ATOM   3925  C   CYS B 207      41.112  -1.593  -1.009  1.00 10.00      B   
ATOM   3926  O   CYS B 207      40.337  -1.752  -1.947  1.00 10.00      B   
ATOM   3927  N   GLY B 208      40.809  -1.928   0.235  1.00 10.00      B   
ATOM   3928  HN  GLY B 208      41.455  -1.751   0.954  1.00 10.00      B   
ATOM   3929  CA  GLY B 208      39.528  -2.534   0.548  1.00 10.00      B   
ATOM   3930  C   GLY B 208      38.425  -1.498   0.651  1.00 10.00      B   
ATOM   3931  O   GLY B 208      37.615  -1.531   1.577  1.00 10.00      B   
ATOM   3932  N   ILE B 209      38.400  -0.579  -0.306  1.00 10.00      B   
ATOM   3933  HN  ILE B 209      39.059  -0.635  -1.031  1.00 10.00      B   
ATOM   3934  CA  ILE B 209      37.410   0.485  -0.339  1.00 10.00      B   
ATOM   3935  CB  ILE B 209      38.078   1.881  -0.518  1.00 10.00      B   
ATOM   3936  CG1 ILE B 209      38.417   2.506   0.842  1.00 10.00      B   
ATOM   3937  CG2 ILE B 209      37.215   2.834  -1.338  1.00 10.00      B   
ATOM   3938  CD1 ILE B 209      39.506   1.784   1.607  1.00 10.00      B   
ATOM   3939  C   ILE B 209      36.391   0.217  -1.445  1.00 10.00      B   
ATOM   3940  O   ILE B 209      36.754  -0.179  -2.559  1.00 10.00      B   
ATOM   3941  N   ARG B 210      35.123   0.419  -1.123  1.00 10.00      B   
ATOM   3942  HN  ARG B 210      34.905   0.742  -0.222  1.00 10.00      B   
ATOM   3943  CA  ARG B 210      34.045   0.193  -2.069  1.00 10.00      B   
ATOM   3944  CB  ARG B 210      33.132  -0.915  -1.547  1.00 10.00      B   
ATOM   3945  CG  ARG B 210      33.834  -2.245  -1.330  1.00 10.00      B   
ATOM   3946  CD  ARG B 210      33.006  -3.170  -0.454  1.00 10.00      B   
ATOM   3947  NE  ARG B 210      33.523  -4.538  -0.450  1.00 10.00      B   
ATOM   3948  HE  ARG B 210      33.298  -5.112  -1.234  1.00 10.00      B   
ATOM   3949  CZ  ARG B 210      34.263  -5.060   0.531  1.00 10.00      B   
ATOM   3950  NH1 ARG B 210      34.594  -4.327   1.588  1.00 10.00      B   
ATOM   3951 HH11 ARG B 210      34.275  -3.338   1.662  1.00 10.00      B   
ATOM   3952 HH12 ARG B 210      35.177  -4.738   2.349  1.00 10.00      B   
ATOM   3953  NH2 ARG B 210      34.667  -6.319   0.455  1.00 10.00      B   
ATOM   3954 HH21 ARG B 210      34.398  -6.911  -0.375  1.00 10.00      B   
ATOM   3955 HH22 ARG B 210      35.253  -6.732   1.212  1.00 10.00      B   
ATOM   3956  C   ARG B 210      33.239   1.465  -2.273  1.00 10.00      B   
ATOM   3957  O   ARG B 210      33.080   2.265  -1.347  1.00 10.00      B   
ATOM   3958  N   MET B 211      32.746   1.656  -3.488  1.00 10.00      B   
ATOM   3959  HN  MET B 211      32.926   0.985  -4.189  1.00 10.00      B   
ATOM   3960  CA  MET B 211      31.945   2.830  -3.818  1.00 10.00      B   
ATOM   3961  CB  MET B 211      32.818   3.963  -4.366  1.00 10.00      B   
ATOM   3962  CG  MET B 211      33.367   4.900  -3.301  1.00 10.00      B   
ATOM   3963  SD  MET B 211      33.926   6.479  -3.972  1.00 10.00      B   
ATOM   3964  CE  MET B 211      35.303   5.954  -4.988  1.00 10.00      B   
ATOM   3965  C   MET B 211      30.846   2.479  -4.816  1.00 10.00      B   
ATOM   3966  O   MET B 211      31.003   1.567  -5.629  1.00 10.00      B   
ATOM   3967  N   HIS B 212      29.726   3.191  -4.735  1.00 10.00      B   
ATOM   3968  HN  HIS B 212      29.649   3.881  -4.042  1.00 10.00      B   
ATOM   3969  CA  HIS B 212      28.601   2.957  -5.638  1.00 10.00      B   
ATOM   3970  CB  HIS B 212      27.348   3.670  -5.127  1.00 10.00      B   
ATOM   3971  CG  HIS B 212      26.759   3.103  -3.876  1.00 10.00      B   
ATOM   3972  ND1 HIS B 212      26.367   3.916  -2.844  1.00 10.00      B   
ATOM   3973  CD2 HIS B 212      26.475   1.819  -3.563  1.00 10.00      B   
ATOM   3974  CE1 HIS B 212      25.852   3.113  -1.931  1.00 10.00      B   
ATOM   3975  NE2 HIS B 212      25.893   1.834  -2.321  1.00 10.00      B   
ATOM   3976  HE2 HIS B 212      25.315   1.112  -1.961  1.00 10.00      B   
ATOM   3977  C   HIS B 212      28.909   3.474  -7.038  1.00 10.00      B   
ATOM   3978  O   HIS B 212      29.830   4.271  -7.223  1.00 10.00      B   
ATOM   3979  N   LEU B 213      28.126   3.030  -8.017  1.00 10.00      B   
ATOM   3980  HN  LEU B 213      27.410   2.393  -7.807  1.00 10.00      B   
ATOM   3981  CA  LEU B 213      28.307   3.470  -9.398  1.00 10.00      B   
ATOM   3982  CB  LEU B 213      27.412   2.695 -10.369  1.00 10.00      B   
ATOM   3983  CG  LEU B 213      27.901   1.300 -10.767  1.00 10.00      B   
ATOM   3984  CD1 LEU B 213      27.542   0.271  -9.704  1.00 10.00      B   
ATOM   3985  CD2 LEU B 213      27.340   0.901 -12.120  1.00 10.00      B   
ATOM   3986  C   LEU B 213      28.117   4.985  -9.539  1.00 10.00      B   
ATOM   3987  O   LEU B 213      28.987   5.665 -10.079  1.00 10.00      B   
ATOM   3988  N   PRO B 214      26.987   5.551  -9.057  1.00 10.00      B   
ATOM   3989  CA  PRO B 214      26.754   6.999  -9.134  1.00 10.00      B   
ATOM   3990  CB  PRO B 214      25.382   7.185  -8.472  1.00 10.00      B   
ATOM   3991  CG  PRO B 214      24.734   5.848  -8.564  1.00 10.00      B   
ATOM   3992  CD  PRO B 214      25.845   4.850  -8.443  1.00 10.00      B   
ATOM   3993  C   PRO B 214      27.820   7.768  -8.354  1.00 10.00      B   
ATOM   3994  O   PRO B 214      28.144   8.906  -8.682  1.00 10.00      B   
ATOM   3995  N   CYS B 215      28.371   7.126  -7.330  1.00 10.00      B   
ATOM   3996  HN  CYS B 215      28.076   6.216  -7.126  1.00 10.00      B   
ATOM   3997  CA  CYS B 215      29.400   7.739  -6.500  1.00 10.00      B   
ATOM   3998  CB  CYS B 215      29.594   6.947  -5.210  1.00 10.00      B   
ATOM   3999  SG  CYS B 215      28.089   6.776  -4.231  1.00 10.00      B   
ATOM   4000  HG  CYS B 215      28.342   7.239  -3.015  1.00 10.00      B   
ATOM   4001  C   CYS B 215      30.721   7.878  -7.251  1.00 10.00      B   
ATOM   4002  O   CYS B 215      31.305   8.960  -7.284  1.00 10.00      B   
ATOM   4003  N   VAL B 216      31.190   6.791  -7.866  1.00 10.00      B   
ATOM   4004  HN  VAL B 216      30.686   5.946  -7.814  1.00 10.00      B   
ATOM   4005  CA  VAL B 216      32.443   6.842  -8.615  1.00 10.00      B   
ATOM   4006  CB  VAL B 216      32.950   5.453  -9.074  1.00 10.00      B   
ATOM   4007  CG1 VAL B 216      33.462   4.650  -7.892  1.00 10.00      B   
ATOM   4008  CG2 VAL B 216      31.872   4.679  -9.807  1.00 10.00      B   
ATOM   4009  C   VAL B 216      32.312   7.788  -9.806  1.00 10.00      B   
ATOM   4010  O   VAL B 216      33.258   8.488 -10.165  1.00 10.00      B   
ATOM   4011  N   ALA B 217      31.119   7.822 -10.389  1.00 10.00      B   
ATOM   4012  HN  ALA B 217      30.406   7.238 -10.051  1.00 10.00      B   
ATOM   4013  CA  ALA B 217      30.843   8.690 -11.525  1.00 10.00      B   
ATOM   4014  CB  ALA B 217      29.481   8.355 -12.111  1.00 10.00      B   
ATOM   4015  C   ALA B 217      30.884  10.152 -11.096  1.00 10.00      B   
ATOM   4016  O   ALA B 217      31.350  11.015 -11.836  1.00 10.00      B   
ATOM   4017  N   LYS B 218      30.402  10.411  -9.884  1.00 10.00      B   
ATOM   4018  HN  LYS B 218      30.057   9.670  -9.343  1.00 10.00      B   
ATOM   4019  CA  LYS B 218      30.368  11.759  -9.334  1.00 10.00      B   
ATOM   4020  CB  LYS B 218      29.394  11.812  -8.150  1.00 10.00      B   
ATOM   4021  CG  LYS B 218      28.852  13.197  -7.836  1.00 10.00      B   
ATOM   4022  CD  LYS B 218      27.786  13.132  -6.755  1.00 10.00      B   
ATOM   4023  CE  LYS B 218      26.978  14.416  -6.695  1.00 10.00      B   
ATOM   4024  NZ  LYS B 218      25.866  14.326  -5.715  1.00 10.00      B   
ATOM   4025  HZ1 LYS B 218      25.376  13.413  -5.811  1.00 10.00      B   
ATOM   4026  HZ2 LYS B 218      25.180  15.091  -5.878  1.00 10.00      B   
ATOM   4027  HZ3 LYS B 218      26.234  14.409  -4.746  1.00 10.00      B   
ATOM   4028  C   LYS B 218      31.760  12.199  -8.888  1.00 10.00      B   
ATOM   4029  O   LYS B 218      32.120  13.373  -9.002  1.00 10.00      B   
ATOM   4030  N   TYR B 219      32.540  11.251  -8.378  1.00 10.00      B   
ATOM   4031  HN  TYR B 219      32.191  10.335  -8.302  1.00 10.00      B   
ATOM   4032  CA  TYR B 219      33.891  11.538  -7.913  1.00 10.00      B   
ATOM   4033  CB  TYR B 219      34.395  10.423  -6.990  1.00 10.00      B   
ATOM   4034  CG  TYR B 219      35.626  10.797  -6.192  1.00 10.00      B   
ATOM   4035  CD1 TYR B 219      35.523  11.568  -5.041  1.00 10.00      B   
ATOM   4036  CD2 TYR B 219      36.891  10.382  -6.590  1.00 10.00      B   
ATOM   4037  CE1 TYR B 219      36.644  11.912  -4.309  1.00 10.00      B   
ATOM   4038  CE2 TYR B 219      38.018  10.721  -5.864  1.00 10.00      B   
ATOM   4039  CZ  TYR B 219      37.888  11.488  -4.724  1.00 10.00      B   
ATOM   4040  OH  TYR B 219      39.007  11.830  -3.996  1.00 10.00      B   
ATOM   4041  HH  TYR B 219      39.737  12.008  -4.600  1.00 10.00      B   
ATOM   4042  C   TYR B 219      34.847  11.735  -9.086  1.00 10.00      B   
ATOM   4043  O   TYR B 219      35.656  12.661  -9.090  1.00 10.00      B   
ATOM   4044  N   PHE B 220      34.738  10.874 -10.088  1.00 10.00      B   
ATOM   4045  HN  PHE B 220      34.057  10.164 -10.043  1.00 10.00      B   
ATOM   4046  CA  PHE B 220      35.602  10.958 -11.260  1.00 10.00      B   
ATOM   4047  CB  PHE B 220      35.998   9.560 -11.743  1.00 10.00      B   
ATOM   4048  CG  PHE B 220      36.708   8.735 -10.707  1.00 10.00      B   
ATOM   4049  CD1 PHE B 220      37.887   9.184 -10.134  1.00 10.00      B   
ATOM   4050  CD2 PHE B 220      36.197   7.513 -10.305  1.00 10.00      B   
ATOM   4051  CE1 PHE B 220      38.540   8.428  -9.181  1.00 10.00      B   
ATOM   4052  CE2 PHE B 220      36.846   6.751  -9.353  1.00 10.00      B   
ATOM   4053  CZ  PHE B 220      38.018   7.209  -8.789  1.00 10.00      B   
ATOM   4054  C   PHE B 220      34.927  11.744 -12.381  1.00 10.00      B   
ATOM   4055  O   PHE B 220      35.156  11.484 -13.565  1.00 10.00      B   
ATOM   4056  N   GLN B 221      34.107  12.712 -11.992  1.00 10.00      B   
ATOM   4057  HN  GLN B 221      33.980  12.867 -11.034  1.00 10.00      B   
ATOM   4058  CA  GLN B 221      33.390  13.549 -12.940  1.00 10.00      B   
ATOM   4059  CB  GLN B 221      32.427  14.482 -12.204  1.00 10.00      B   
ATOM   4060  CG  GLN B 221      30.976  14.329 -12.624  1.00 10.00      B   
ATOM   4061  CD  GLN B 221      30.642  15.062 -13.910  1.00 10.00      B   
ATOM   4062  OE1 GLN B 221      31.490  15.249 -14.784  1.00 10.00      B   
ATOM   4063  NE2 GLN B 221      29.397  15.493 -14.028  1.00 10.00      B   
ATOM   4064 HE21 GLN B 221      28.775  15.323 -13.286  1.00 10.00      B   
ATOM   4065 HE22 GLN B 221      29.142  15.960 -14.850  1.00 10.00      B   
ATOM   4066  C   GLN B 221      34.354  14.363 -13.793  1.00 10.00      B   
ATOM   4067  O   GLN B 221      35.090  15.212 -13.280  1.00 10.00      B   
ATOM   4068  N   SER B 222      34.349  14.082 -15.094  1.00 10.00      B   
ATOM   4069  HN  SER B 222      33.740  13.382 -15.421  1.00 10.00      B   
ATOM   4070  CA  SER B 222      35.212  14.769 -16.050  1.00 10.00      B   
ATOM   4071  CB  SER B 222      34.888  16.266 -16.090  1.00 10.00      B   
ATOM   4072  OG  SER B 222      33.498  16.484 -16.272  1.00 10.00      B   
ATOM   4073  HG  SER B 222      33.003  15.767 -15.845  1.00 10.00      B   
ATOM   4074  C   SER B 222      36.690  14.555 -15.726  1.00 10.00      B   
ATOM   4075  O   SER B 222      37.536  15.393 -16.044  1.00 10.00      B   
ATOM   4076  N   ASN B 223      36.999  13.432 -15.095  1.00 10.00      B   
ATOM   4077  HN  ASN B 223      36.286  12.794 -14.875  1.00 10.00      B   
ATOM   4078  CA  ASN B 223      38.372  13.124 -14.729  1.00 10.00      B   
ATOM   4079  CB  ASN B 223      38.446  12.511 -13.327  1.00 10.00      B   
ATOM   4080  CG  ASN B 223      39.821  12.658 -12.703  1.00 10.00      B   
ATOM   4081  OD1 ASN B 223      40.822  12.801 -13.404  1.00 10.00      B   
ATOM   4082  ND2 ASN B 223      39.883  12.629 -11.380  1.00 10.00      B   
ATOM   4083 HD21 ASN B 223      39.049  12.516 -10.877  1.00 10.00      B   
ATOM   4084 HD22 ASN B 223      40.764  12.726 -10.956  1.00 10.00      B   
ATOM   4085  C   ASN B 223      38.997  12.180 -15.746  1.00 10.00      B   
ATOM   4086  O   ASN B 223      38.454  11.112 -16.027  1.00 10.00      B   
ATOM   4087  N   ALA B 224      40.131  12.582 -16.302  1.00 10.00      B   
ATOM   4088  HN  ALA B 224      40.513  13.450 -16.042  1.00 10.00      B   
ATOM   4089  CA  ALA B 224      40.828  11.768 -17.288  1.00 10.00      B   
ATOM   4090  CB  ALA B 224      41.579  12.652 -18.272  1.00 10.00      B   
ATOM   4091  C   ALA B 224      41.778  10.790 -16.608  1.00 10.00      B   
ATOM   4092  O   ALA B 224      42.243   9.828 -17.219  1.00 10.00      B   
ATOM   4093  N   GLU B 225      42.060  11.041 -15.339  1.00 10.00      B   
ATOM   4094  HN  GLU B 225      41.656  11.823 -14.902  1.00 10.00      B   
ATOM   4095  CA  GLU B 225      42.947  10.187 -14.572  1.00 10.00      B   
ATOM   4096  CB  GLU B 225      44.254  10.920 -14.268  1.00 10.00      B   
ATOM   4097  CG  GLU B 225      45.378  10.018 -13.788  1.00 10.00      B   
ATOM   4098  CD  GLU B 225      46.706  10.738 -13.735  1.00 10.00      B   
ATOM   4099  OE1 GLU B 225      47.001  11.373 -12.705  1.00 10.00      B   
ATOM   4100  OE2 GLU B 225      47.461  10.674 -14.726  1.00 10.00      B   
ATOM   4101  C   GLU B 225      42.260   9.748 -13.283  1.00 10.00      B   
ATOM   4102  O   GLU B 225      42.318  10.440 -12.266  1.00 10.00      B   
ATOM   4103  N   PRO B 226      41.577   8.595 -13.319  1.00 10.00      B   
ATOM   4104  CA  PRO B 226      40.866   8.065 -12.156  1.00 10.00      B   
ATOM   4105  CB  PRO B 226      40.096   6.867 -12.718  1.00 10.00      B   
ATOM   4106  CG  PRO B 226      40.861   6.457 -13.929  1.00 10.00      B   
ATOM   4107  CD  PRO B 226      41.449   7.716 -14.498  1.00 10.00      B   
ATOM   4108  C   PRO B 226      41.818   7.617 -11.051  1.00 10.00      B   
ATOM   4109  O   PRO B 226      42.525   6.616 -11.186  1.00 10.00      B   
ATOM   4110  N   ARG B 227      41.845   8.371  -9.963  1.00 10.00      B   
ATOM   4111  HN  ARG B 227      41.272   9.165  -9.916  1.00 10.00      B   
ATOM   4112  CA  ARG B 227      42.702   8.051  -8.835  1.00 10.00      B   
ATOM   4113  CB  ARG B 227      43.696   9.180  -8.555  1.00 10.00      B   
ATOM   4114  CG  ARG B 227      44.743   9.365  -9.642  1.00 10.00      B   
ATOM   4115  CD  ARG B 227      45.848  10.309  -9.198  1.00 10.00      B   
ATOM   4116  NE  ARG B 227      46.876  10.465 -10.227  1.00 10.00      B   
ATOM   4117  HE  ARG B 227      46.597  10.876 -11.087  1.00 10.00      B   
ATOM   4118  CZ  ARG B 227      48.147  10.088 -10.092  1.00 10.00      B   
ATOM   4119  NH1 ARG B 227      48.581   9.556  -8.958  1.00 10.00      B   
ATOM   4120 HH11 ARG B 227      47.932   9.437  -8.149  1.00 10.00      B   
ATOM   4121 HH12 ARG B 227      49.577   9.243  -8.870  1.00 10.00      B   
ATOM   4122  NH2 ARG B 227      48.986  10.261 -11.099  1.00 10.00      B   
ATOM   4123 HH21 ARG B 227      49.985   9.972 -11.007  1.00 10.00      B   
ATOM   4124 HH22 ARG B 227      48.647  10.688 -11.994  1.00 10.00      B   
ATOM   4125  C   ARG B 227      41.877   7.737  -7.595  1.00 10.00      B   
ATOM   4126  O   ARG B 227      41.001   8.510  -7.204  1.00 10.00      B   
ATOM   4127  N   CYS B 228      42.161   6.593  -6.997  1.00 10.00      B   
ATOM   4128  HN  CYS B 228      42.879   6.031  -7.370  1.00 10.00      B   
ATOM   4129  CA  CYS B 228      41.468   6.140  -5.802  1.00 10.00      B   
ATOM   4130  CB  CYS B 228      41.854   4.684  -5.507  1.00 10.00      B   
ATOM   4131  SG  CYS B 228      41.163   3.996  -3.981  1.00 10.00      B   
ATOM   4132  HG  CYS B 228      42.009   3.076  -3.531  1.00 10.00      B   
ATOM   4133  C   CYS B 228      41.818   7.026  -4.613  1.00 10.00      B   
ATOM   4134  O   CYS B 228      42.984   7.374  -4.416  1.00 10.00      B   
ATOM   4135  N   PRO B 229      40.811   7.408  -3.807  1.00 10.00      B   
ATOM   4136  CA  PRO B 229      41.015   8.255  -2.624  1.00 10.00      B   
ATOM   4137  CB  PRO B 229      39.610   8.373  -2.019  1.00 10.00      B   
ATOM   4138  CG  PRO B 229      38.684   8.066  -3.144  1.00 10.00      B   
ATOM   4139  CD  PRO B 229      39.394   7.055  -3.994  1.00 10.00      B   
ATOM   4140  C   PRO B 229      41.959   7.603  -1.618  1.00 10.00      B   
ATOM   4141  O   PRO B 229      42.594   8.282  -0.809  1.00 10.00      B   
ATOM   4142  N   HIS B 230      42.051   6.282  -1.675  1.00 10.00      B   
ATOM   4143  HN  HIS B 230      41.534   5.797  -2.355  1.00 10.00      B   
ATOM   4144  CA  HIS B 230      42.913   5.539  -0.774  1.00 10.00      B   
ATOM   4145  CB  HIS B 230      42.216   4.266  -0.290  1.00 10.00      B   
ATOM   4146  CG  HIS B 230      42.867   3.621   0.897  1.00 10.00      B   
ATOM   4147  ND1 HIS B 230      42.393   3.723   2.185  1.00 10.00      B   
ATOM   4148  HD1 HIS B 230      41.593   4.219   2.472  1.00 10.00      B   
ATOM   4149  CD2 HIS B 230      43.980   2.851   0.971  1.00 10.00      B   
ATOM   4150  CE1 HIS B 230      43.212   3.023   2.982  1.00 10.00      B   
ATOM   4151  NE2 HIS B 230      44.195   2.475   2.291  1.00 10.00      B   
ATOM   4152  C   HIS B 230      44.228   5.205  -1.467  1.00 10.00      B   
ATOM   4153  O   HIS B 230      44.233   4.602  -2.539  1.00 10.00      B   
ATOM   4154  N   CYS B 231      45.330   5.640  -0.856  1.00 10.00      B   
ATOM   4155  HN  CYS B 231      45.228   6.128  -0.008  1.00 10.00      B   
ATOM   4156  CA  CYS B 231      46.689   5.418  -1.370  1.00 10.00      B   
ATOM   4157  CB  CYS B 231      47.096   3.934  -1.363  1.00 10.00      B   
ATOM   4158  SG  CYS B 231      46.563   2.973  -2.799  1.00 10.00      B   
ATOM   4159  HG  CYS B 231      45.258   3.177  -2.957  1.00 10.00      B   
ATOM   4160  C   CYS B 231      46.955   6.090  -2.723  1.00 10.00      B   
ATOM   4161  O   CYS B 231      48.064   6.005  -3.254  1.00 10.00      B   
ATOM   4162  N   ASN B 232      45.938   6.762  -3.264  1.00 10.00      B   
ATOM   4163  HN  ASN B 232      45.081   6.780  -2.791  1.00 10.00      B   
ATOM   4164  CA  ASN B 232      46.044   7.460  -4.544  1.00 10.00      B   
ATOM   4165  CB  ASN B 232      46.984   8.667  -4.436  1.00 10.00      B   
ATOM   4166  CG  ASN B 232      46.690   9.737  -5.469  1.00 10.00      B   
ATOM   4167  OD1 ASN B 232      47.332   9.799  -6.518  1.00 10.00      B   
ATOM   4168  ND2 ASN B 232      45.715  10.590  -5.180  1.00 10.00      B   
ATOM   4169 HD21 ASN B 232      45.240  10.483  -4.322  1.00 10.00      B   
ATOM   4170 HD22 ASN B 232      45.505  11.292  -5.833  1.00 10.00      B   
ATOM   4171  C   ASN B 232      46.467   6.514  -5.670  1.00 10.00      B   
ATOM   4172  O   ASN B 232      47.356   6.824  -6.466  1.00 10.00      B   
ATOM   4173  N   ASP B 233      45.827   5.352  -5.725  1.00 10.00      B   
ATOM   4174  HN  ASP B 233      45.130   5.159  -5.064  1.00 10.00      B   
ATOM   4175  CA  ASP B 233      46.130   4.358  -6.752  1.00 10.00      B   
ATOM   4176  CB  ASP B 233      45.883   2.942  -6.219  1.00 10.00      B   
ATOM   4177  CG  ASP B 233      46.531   1.862  -7.066  1.00 10.00      B   
ATOM   4178  OD1 ASP B 233      47.361   2.198  -7.940  1.00 10.00      B   
ATOM   4179  OD2 ASP B 233      46.228   0.670  -6.851  1.00 10.00      B   
ATOM   4180  C   ASP B 233      45.285   4.610  -7.994  1.00 10.00      B   
ATOM   4181  O   ASP B 233      44.301   5.345  -7.942  1.00 10.00      B   
ATOM   4182  N   TYR B 234      45.669   4.007  -9.103  1.00 10.00      B   
ATOM   4183  HN  TYR B 234      46.455   3.413  -9.075  1.00 10.00      B   
ATOM   4184  CA  TYR B 234      44.945   4.174 -10.355  1.00 10.00      B   
ATOM   4185  CB  TYR B 234      45.844   3.836 -11.546  1.00 10.00      B   
ATOM   4186  CG  TYR B 234      47.130   4.625 -11.575  1.00 10.00      B   
ATOM   4187  CD1 TYR B 234      48.296   4.098 -11.041  1.00 10.00      B   
ATOM   4188  CD2 TYR B 234      47.179   5.899 -12.130  1.00 10.00      B   
ATOM   4189  CE1 TYR B 234      49.473   4.813 -11.059  1.00 10.00      B   
ATOM   4190  CE2 TYR B 234      48.356   6.622 -12.153  1.00 10.00      B   
ATOM   4191  CZ  TYR B 234      49.499   6.072 -11.615  1.00 10.00      B   
ATOM   4192  OH  TYR B 234      50.675   6.780 -11.633  1.00 10.00      B   
ATOM   4193  HH  TYR B 234      51.361   6.240 -12.048  1.00 10.00      B   
ATOM   4194  C   TYR B 234      43.701   3.297 -10.372  1.00 10.00      B   
ATOM   4195  O   TYR B 234      43.775   2.102 -10.093  1.00 10.00      B   
ATOM   4196  N   TRP B 235      42.564   3.901 -10.686  1.00 10.00      B   
ATOM   4197  HN  TRP B 235      42.579   4.864 -10.890  1.00 10.00      B   
ATOM   4198  CA  TRP B 235      41.296   3.191 -10.744  1.00 10.00      B   
ATOM   4199  CB  TRP B 235      40.153   4.194 -10.545  1.00 10.00      B   
ATOM   4200  CG  TRP B 235      38.862   3.600 -10.072  1.00 10.00      B   
ATOM   4201  CD1 TRP B 235      37.713   3.452 -10.796  1.00 10.00      B   
ATOM   4202  CD2 TRP B 235      38.578   3.094  -8.764  1.00 10.00      B   
ATOM   4203  NE1 TRP B 235      36.733   2.883 -10.019  1.00 10.00      B   
ATOM   4204  HE1 TRP B 235      35.814   2.672 -10.314  1.00 10.00      B   
ATOM   4205  CE2 TRP B 235      37.240   2.651  -8.767  1.00 10.00      B   
ATOM   4206  CE3 TRP B 235      39.326   2.969  -7.590  1.00 10.00      B   
ATOM   4207  CZ2 TRP B 235      36.636   2.092  -7.643  1.00 10.00      B   
ATOM   4208  CZ3 TRP B 235      38.724   2.416  -6.476  1.00 10.00      B   
ATOM   4209  CH2 TRP B 235      37.393   1.983  -6.510  1.00 10.00      B   
ATOM   4210  C   TRP B 235      41.155   2.495 -12.097  1.00 10.00      B   
ATOM   4211  O   TRP B 235      40.951   3.151 -13.118  1.00 10.00      B   
ATOM   4212  N   PRO B 236      41.270   1.157 -12.125  1.00 10.00      B   
ATOM   4213  CA  PRO B 236      41.170   0.375 -13.356  1.00 10.00      B   
ATOM   4214  CB  PRO B 236      42.010  -0.855 -13.024  1.00 10.00      B   
ATOM   4215  CG  PRO B 236      41.822  -1.056 -11.556  1.00 10.00      B   
ATOM   4216  CD  PRO B 236      41.519   0.295 -10.956  1.00 10.00      B   
ATOM   4217  C   PRO B 236      39.735  -0.038 -13.662  1.00 10.00      B   
ATOM   4218  O   PRO B 236      39.481  -0.823 -14.578  1.00 10.00      B   
ATOM   4219  N   HIS B 237      38.802   0.490 -12.886  1.00 10.00      B   
ATOM   4220  HN  HIS B 237      39.067   1.112 -12.181  1.00 10.00      B   
ATOM   4221  CA  HIS B 237      37.393   0.180 -13.066  1.00 10.00      B   
ATOM   4222  CB  HIS B 237      36.656   0.164 -11.722  1.00 10.00      B   
ATOM   4223  CG  HIS B 237      37.211  -0.819 -10.736  1.00 10.00      B   
ATOM   4224  ND1 HIS B 237      36.556  -1.986 -10.437  1.00 10.00      B   
ATOM   4225  CD2 HIS B 237      38.364  -0.763 -10.025  1.00 10.00      B   
ATOM   4226  CE1 HIS B 237      37.322  -2.613  -9.560  1.00 10.00      B   
ATOM   4227  NE2 HIS B 237      38.427  -1.911  -9.280  1.00 10.00      B   
ATOM   4228  HE2 HIS B 237      39.243  -2.267  -8.841  1.00 10.00      B   
ATOM   4229  C   HIS B 237      36.762   1.191 -14.010  1.00 10.00      B   
ATOM   4230  O   HIS B 237      37.287   2.291 -14.188  1.00 10.00      B   
ATOM   4231  N   GLU B 238      35.649   0.815 -14.618  1.00 10.00      B   
ATOM   4232  HN  GLU B 238      35.281  -0.076 -14.430  1.00 10.00      B   
ATOM   4233  CA  GLU B 238      34.952   1.683 -15.555  1.00 10.00      B   
ATOM   4234  CB  GLU B 238      33.925   0.877 -16.349  1.00 10.00      B   
ATOM   4235  CG  GLU B 238      33.380   1.594 -17.569  1.00 10.00      B   
ATOM   4236  CD  GLU B 238      32.897   0.629 -18.626  1.00 10.00      B   
ATOM   4237  OE1 GLU B 238      33.722   0.201 -19.463  1.00 10.00      B   
ATOM   4238  OE2 GLU B 238      31.705   0.276 -18.615  1.00 10.00      B   
ATOM   4239  C   GLU B 238      34.271   2.840 -14.834  1.00 10.00      B   
ATOM   4240  O   GLU B 238      33.639   2.649 -13.797  1.00 10.00      B   
ATOM   4241  N   ILE B 239      34.414   4.036 -15.386  1.00 10.00      B   
ATOM   4242  HN  ILE B 239      34.930   4.122 -16.216  1.00 10.00      B   
ATOM   4243  CA  ILE B 239      33.810   5.223 -14.803  1.00 10.00      B   
ATOM   4244  CB  ILE B 239      34.723   6.459 -14.952  1.00 10.00      B   
ATOM   4245  CG1 ILE B 239      36.120   6.173 -14.395  1.00 10.00      B   
ATOM   4246  CG2 ILE B 239      34.107   7.665 -14.254  1.00 10.00      B   
ATOM   4247  CD1 ILE B 239      37.148   7.222 -14.760  1.00 10.00      B   
ATOM   4248  C   ILE B 239      32.476   5.514 -15.479  1.00 10.00      B   
ATOM   4249  O   ILE B 239      32.438   5.881 -16.657  1.00 10.00      B   
ATOM   4250  N   PRO B 240      31.365   5.335 -14.750  1.00 10.00      B   
ATOM   4251  CA  PRO B 240      30.026   5.595 -15.276  1.00 10.00      B   
ATOM   4252  CB  PRO B 240      29.090   5.000 -14.208  1.00 10.00      B   
ATOM   4253  CG  PRO B 240      29.974   4.207 -13.301  1.00 10.00      B   
ATOM   4254  CD  PRO B 240      31.320   4.861 -13.365  1.00 10.00      B   
ATOM   4255  C   PRO B 240      29.782   7.096 -15.415  1.00 10.00      B   
ATOM   4256  O   PRO B 240      30.648   7.912 -15.091  1.00 10.00      B   
ATOM   4257  N   LYS B 241      28.612   7.460 -15.902  1.00 10.00      B   
ATOM   4258  HN  LYS B 241      27.957   6.770 -16.147  1.00 10.00      B   
ATOM   4259  CA  LYS B 241      28.268   8.859 -16.078  1.00 10.00      B   
ATOM   4260  CB  LYS B 241      27.795   9.126 -17.512  1.00 10.00      B   
ATOM   4261  CG  LYS B 241      28.922   9.196 -18.538  1.00 10.00      B   
ATOM   4262  CD  LYS B 241      29.493   7.818 -18.843  1.00 10.00      B   
ATOM   4263  CE  LYS B 241      30.956   7.892 -19.251  1.00 10.00      B   
ATOM   4264  NZ  LYS B 241      31.621   6.562 -19.175  1.00 10.00      B   
ATOM   4265  HZ1 LYS B 241      31.895   6.351 -18.190  1.00 10.00      B   
ATOM   4266  HZ2 LYS B 241      32.473   6.551 -19.770  1.00 10.00      B   
ATOM   4267  HZ3 LYS B 241      30.973   5.816 -19.505  1.00 10.00      B   
ATOM   4268  C   LYS B 241      27.203   9.271 -15.072  1.00 10.00      B   
ATOM   4269  O   LYS B 241      26.463   8.428 -14.567  1.00 10.00      B   
ATOM   4270  N   VAL B 242      27.139  10.562 -14.773  1.00 10.00      B   
ATOM   4271  HN  VAL B 242      27.756  11.186 -15.208  1.00 10.00      B   
ATOM   4272  CA  VAL B 242      26.164  11.073 -13.818  1.00 10.00      B   
ATOM   4273  CB  VAL B 242      26.454  12.532 -13.416  1.00 10.00      B   
ATOM   4274  CG1 VAL B 242      27.686  12.596 -12.525  1.00 10.00      B   
ATOM   4275  CG2 VAL B 242      26.631  13.409 -14.650  1.00 10.00      B   
ATOM   4276  C   VAL B 242      24.743  10.955 -14.357  1.00 10.00      B   
ATOM   4277  O   VAL B 242      24.513  11.053 -15.565  1.00 10.00      B   
ATOM   4278  N   PHE B 243      23.800  10.735 -13.455  1.00 10.00      B   
ATOM   4279  HN  PHE B 243      24.049  10.668 -12.512  1.00 10.00      B   
ATOM   4280  CA  PHE B 243      22.401  10.591 -13.830  1.00 10.00      B   
ATOM   4281  CB  PHE B 243      21.575  10.092 -12.640  1.00 10.00      B   
ATOM   4282  CG  PHE B 243      20.132   9.819 -12.965  1.00 10.00      B   
ATOM   4283  CD1 PHE B 243      19.141  10.712 -12.591  1.00 10.00      B   
ATOM   4284  CD2 PHE B 243      19.768   8.667 -13.644  1.00 10.00      B   
ATOM   4285  CE1 PHE B 243      17.814  10.462 -12.888  1.00 10.00      B   
ATOM   4286  CE2 PHE B 243      18.444   8.411 -13.945  1.00 10.00      B   
ATOM   4287  CZ  PHE B 243      17.465   9.310 -13.566  1.00 10.00      B   
ATOM   4288  C   PHE B 243      21.832  11.903 -14.355  1.00 10.00      B   
ATOM   4289  O   PHE B 243      21.913  12.942 -13.692  1.00 10.00      B   
ATOM   4290  N   ASP B 244      21.269  11.848 -15.552  1.00 10.00      B   
ATOM   4291  HN  ASP B 244      21.250  10.993 -16.031  1.00 10.00      B   
ATOM   4292  CA  ASP B 244      20.671  13.013 -16.182  1.00 10.00      B   
ATOM   4293  CB  ASP B 244      21.558  13.528 -17.319  1.00 10.00      B   
ATOM   4294  CG  ASP B 244      21.018  14.793 -17.954  1.00 10.00      B   
ATOM   4295  OD1 ASP B 244      20.970  14.871 -19.194  1.00 10.00      B   
ATOM   4296  OD2 ASP B 244      20.648  15.725 -17.212  1.00 10.00      B   
ATOM   4297  C   ASP B 244      19.299  12.639 -16.722  1.00 10.00      B   
ATOM   4298  O   ASP B 244      19.181  11.726 -17.539  1.00 10.00      B   
ATOM   4299  N   PRO B 245      18.243  13.310 -16.242  1.00 10.00      B   
ATOM   4300  CA  PRO B 245      16.866  13.042 -16.671  1.00 10.00      B   
ATOM   4301  CB  PRO B 245      16.017  13.963 -15.780  1.00 10.00      B   
ATOM   4302  CG  PRO B 245      16.916  14.354 -14.657  1.00 10.00      B   
ATOM   4303  CD  PRO B 245      18.301  14.377 -15.232  1.00 10.00      B   
ATOM   4304  C   PRO B 245      16.630  13.372 -18.146  1.00 10.00      B   
ATOM   4305  O   PRO B 245      16.276  14.501 -18.493  1.00 10.00      B   
ATOM   4306  N   GLU B 246      16.848  12.389 -19.008  1.00 10.00      B   
ATOM   4307  HN  GLU B 246      17.175  11.526 -18.676  1.00 10.00      B   
ATOM   4308  CB  GLU B 246      17.904  12.226 -21.226  1.00 10.00      B   
ATOM   4309  CG  GLU B 246      19.043  13.208 -21.029  1.00 10.00      B   
ATOM   4310  CD  GLU B 246      19.964  13.266 -22.228  1.00 10.00      B   
ATOM   4311  OE1 GLU B 246      19.627  13.964 -23.205  1.00 10.00      B   
ATOM   4312  OE2 GLU B 246      21.027  12.616 -22.207  1.00 10.00      B   
ATOM   4313  CA  GLU B 246      16.639  12.563 -20.436  1.00 10.00      B   
ATOM   4314  C   GLU B 246      15.489  11.682 -20.899  1.00 10.00      B   
ATOM   4315  O   GLU B 246      15.733  10.498 -21.209  1.00 10.00      B   
ATOM   4316  OXT GLU B 246      14.343  12.172 -20.941  1.00 10.00      B   
END
