# Supplementary material for: COZOID: contact zone identifier for visual analysis of protein-protein interactions
Source: BMC Bioinformatics. 2018 Apr 6;19:125. doi: 10.1186/s12859-018-2113-6 (PMC5889581; doi:10.1186/s12859-018-2113-6)
Supplement: Supplementary file 3 — Example data. Testing dataset used in the manuscript. (ZIP 2662 kb) [file 12859_2018_2113_MOESM3_ESM.zip › Test_data_COZOID/cluster1_3.pdb]

REMARK FILENAME="/data/home/enm009/home_crm03_175552196/CREAM175552196/DIRAC_"
REMARK ===============================================================
REMARK HADDOCK run for complex
REMARK final NOE weights: unambig 50 amb: 50
REMARK ===============================================================
REMARK            total,bonds,angles,improper,dihe,vdw,elec,air,cdih,coup,sani,vean,dani
REMARK energies: -324.645, 0, 0, 0, 0, -61.832, -263.852, 1.03805, 0, 0, 0, 0, 0
REMARK ===============================================================
REMARK            bonds,angles,impropers,dihe,air,cdih,coup,sani,vean,dani
REMARK rms-dev.: 0,0,0,0,3.996243E-02,0,0, 0, 0, 0
REMARK ===============================================================
REMARK               air,cdih,coup,sani,vean,dani
REMARK               >0.3,>5,>1,>0,>5,>0.2
REMARK violations.: 0, 0, 0, 0, 0, 0
REMARK ===============================================================
REMARK                        CVpartition#,violations,rms
REMARK AIRs cross-validation: 1, 1, 0.655259
REMARK ===============================================================
REMARK NCS energy: 0
REMARK ===============================================================
REMARK Symmetry energy: 0
REMARK ===============================================================
REMARK Desolvation energy: 15.3149
REMARK Internal energy free molecules: 1892.13
REMARK Internal energy complex: -17260.2
REMARK Binding energy: -19462.7
REMARK ===============================================================
REMARK buried surface area: 2252.08
REMARK ===============================================================
REMARK water - chain1: 0 0 0
REMARK water - chain2: 0 0 0
REMARK water - chain3: 0 0 0
REMARK water - chain4: 0 0 0
REMARK water - chain5: 0 0 0
REMARK water - chain6: 0 0 0
REMARK ===============================================================
REMARK water - water: 0 0 0
REMARK ===============================================================
REMARK DATE:08-Dec-2015  19:57:57       created by user: enm009
REMARK VERSION:1.2
ATOM      1  C   GLY A  78       4.348  12.663  30.269  1.00 10.00      A   
ATOM      2  O   GLY A  78       3.248  13.134  29.978  1.00 10.00      A   
ATOM      3  N   GLY A  78       3.094  10.784  31.282  1.00 10.00      A   
ATOM      4  HT1 GLY A  78       2.497  10.798  30.430  1.00 10.00      A   
ATOM      5  HT2 GLY A  78       2.641  11.360  32.015  1.00 10.00      A   
ATOM      6  HT3 GLY A  78       3.172   9.805  31.621  1.00 10.00      A   
ATOM      7  CA  GLY A  78       4.437  11.324  30.966  1.00 10.00      A   
ATOM      8  N   PRO A  79       5.493  13.304  29.990  1.00 10.00      A   
ATOM      9  CA  PRO A  79       5.532  14.606  29.316  1.00 10.00      A   
ATOM     10  CB  PRO A  79       7.026  14.966  29.301  1.00 10.00      A   
ATOM     11  CG  PRO A  79       7.654  14.065  30.310  1.00 10.00      A   
ATOM     12  CD  PRO A  79       6.841  12.807  30.298  1.00 10.00      A   
ATOM     13  C   PRO A  79       5.004  14.499  27.886  1.00 10.00      A   
ATOM     14  O   PRO A  79       5.231  13.497  27.204  1.00 10.00      A   
ATOM     15  N   ARG A  80       4.293  15.522  27.439  1.00 10.00      A   
ATOM     16  HN  ARG A  80       4.143  16.297  28.027  1.00 10.00      A   
ATOM     17  CA  ARG A  80       3.733  15.533  26.093  1.00 10.00      A   
ATOM     18  CB  ARG A  80       2.199  15.570  26.135  1.00 10.00      A   
ATOM     19  CG  ARG A  80       1.554  14.359  26.797  1.00 10.00      A   
ATOM     20  CD  ARG A  80       2.005  13.066  26.138  1.00 10.00      A   
ATOM     21  NE  ARG A  80       1.308  11.895  26.667  1.00 10.00      A   
ATOM     22  HE  ARG A  80       0.320  11.934  26.710  1.00 10.00      A   
ATOM     23  CZ  ARG A  80       1.921  10.774  27.044  1.00 10.00      A   
ATOM     24  NH1 ARG A  80       3.247  10.721  27.085  1.00 10.00      A   
ATOM     25 HH11 ARG A  80       3.727   9.842  27.378  1.00 10.00      A   
ATOM     26 HH12 ARG A  80       3.815  11.558  26.834  1.00 10.00      A   
ATOM     27  NH2 ARG A  80       1.204   9.719  27.405  1.00 10.00      A   
ATOM     28 HH21 ARG A  80       1.680   8.827  27.698  1.00 10.00      A   
ATOM     29 HH22 ARG A  80       0.152   9.769  27.391  1.00 10.00      A   
ATOM     30  C   ARG A  80       4.273  16.707  25.285  1.00 10.00      A   
ATOM     31  O   ARG A  80       3.614  17.737  25.148  1.00 10.00      A   
ATOM     32  N   SER A  81       5.482  16.552  24.765  1.00 10.00      A   
ATOM     33  HN  SER A  81       5.968  15.717  24.927  1.00 10.00      A   
ATOM     34  CA  SER A  81       6.116  17.596  23.967  1.00 10.00      A   
ATOM     35  CB  SER A  81       7.606  17.293  23.820  1.00 10.00      A   
ATOM     36  OG  SER A  81       8.089  16.595  24.956  1.00 10.00      A   
ATOM     37  HG  SER A  81       7.990  17.153  25.738  1.00 10.00      A   
ATOM     38  C   SER A  81       5.464  17.707  22.587  1.00 10.00      A   
ATOM     39  O   SER A  81       4.777  16.784  22.141  1.00 10.00      A   
ATOM     40  N   GLN A  82       5.695  18.831  21.911  1.00 10.00      A   
ATOM     41  HN  GLN A  82       6.266  19.522  22.315  1.00 10.00      A   
ATOM     42  CA  GLN A  82       5.129  19.067  20.585  1.00 10.00      A   
ATOM     43  CB  GLN A  82       5.518  20.456  20.070  1.00 10.00      A   
ATOM     44  CG  GLN A  82       4.697  20.934  18.881  1.00 10.00      A   
ATOM     45  CD  GLN A  82       5.246  22.207  18.260  1.00 10.00      A   
ATOM     46  OE1 GLN A  82       4.955  23.312  18.720  1.00 10.00      A   
ATOM     47  NE2 GLN A  82       6.017  22.068  17.193  1.00 10.00      A   
ATOM     48 HE21 GLN A  82       6.192  21.153  16.854  1.00 10.00      A   
ATOM     49 HE22 GLN A  82       6.383  22.875  16.778  1.00 10.00      A   
ATOM     50  C   GLN A  82       5.593  17.997  19.602  1.00 10.00      A   
ATOM     51  O   GLN A  82       4.792  17.451  18.848  1.00 10.00      A   
ATOM     52  N   LYS A  83       6.886  17.684  19.644  1.00 10.00      A   
ATOM     53  HN  LYS A  83       7.467  18.147  20.286  1.00 10.00      A   
ATOM     54  CA  LYS A  83       7.465  16.676  18.759  1.00 10.00      A   
ATOM     55  CB  LYS A  83       8.969  16.533  19.007  1.00 10.00      A   
ATOM     56  CG  LYS A  83       9.626  15.460  18.154  1.00 10.00      A   
ATOM     57  CD  LYS A  83      11.125  15.398  18.377  1.00 10.00      A   
ATOM     58  CE  LYS A  83      11.772  14.399  17.431  1.00 10.00      A   
ATOM     59  NZ  LYS A  83      13.249  14.374  17.574  1.00 10.00      A   
ATOM     60  HZ1 LYS A  83      13.516  13.973  18.496  1.00 10.00      A   
ATOM     61  HZ2 LYS A  83      13.631  15.338  17.507  1.00 10.00      A   
ATOM     62  HZ3 LYS A  83      13.671  13.795  16.820  1.00 10.00      A   
ATOM     63  C   LYS A  83       6.776  15.326  18.936  1.00 10.00      A   
ATOM     64  O   LYS A  83       6.555  14.598  17.967  1.00 10.00      A   
ATOM     65  N   GLN A  84       6.430  15.004  20.180  1.00 10.00      A   
ATOM     66  HN  GLN A  84       6.621  15.633  20.906  1.00 10.00      A   
ATOM     67  CA  GLN A  84       5.759  13.745  20.483  1.00 10.00      A   
ATOM     68  CB  GLN A  84       5.591  13.561  21.995  1.00 10.00      A   
ATOM     69  CG  GLN A  84       6.880  13.693  22.792  1.00 10.00      A   
ATOM     70  CD  GLN A  84       6.735  13.221  24.227  1.00 10.00      A   
ATOM     71  OE1 GLN A  84       5.995  12.281  24.515  1.00 10.00      A   
ATOM     72  NE2 GLN A  84       7.431  13.879  25.142  1.00 10.00      A   
ATOM     73 HE21 GLN A  84       7.998  14.631  24.849  1.00 10.00      A   
ATOM     74 HE22 GLN A  84       7.351  13.594  26.079  1.00 10.00      A   
ATOM     75  C   GLN A  84       4.399  13.699  19.797  1.00 10.00      A   
ATOM     76  O   GLN A  84       3.961  12.651  19.326  1.00 10.00      A   
ATOM     77  N   LEU A  85       3.747  14.853  19.735  1.00 10.00      A   
ATOM     78  HN  LEU A  85       4.156  15.654  20.128  1.00 10.00      A   
ATOM     79  CA  LEU A  85       2.444  14.968  19.097  1.00 10.00      A   
ATOM     80  CB  LEU A  85       1.799  16.314  19.442  1.00 10.00      A   
ATOM     81  CG  LEU A  85       1.672  16.653  20.929  1.00 10.00      A   
ATOM     82  CD1 LEU A  85       1.212  18.091  21.111  1.00 10.00      A   
ATOM     83  CD2 LEU A  85       0.713  15.695  21.617  1.00 10.00      A   
ATOM     84  C   LEU A  85       2.584  14.839  17.585  1.00 10.00      A   
ATOM     85  O   LEU A  85       1.804  14.141  16.936  1.00 10.00      A   
ATOM     86  N   GLU A  86       3.593  15.514  17.039  1.00 10.00      A   
ATOM     87  HN  GLU A  86       4.176  16.047  17.622  1.00 10.00      A   
ATOM     88  CA  GLU A  86       3.863  15.495  15.604  1.00 10.00      A   
ATOM     89  CB  GLU A  86       5.072  16.381  15.283  1.00 10.00      A   
ATOM     90  CG  GLU A  86       4.916  17.830  15.714  1.00 10.00      A   
ATOM     91  CD  GLU A  86       6.199  18.629  15.579  1.00 10.00      A   
ATOM     92  OE1 GLU A  86       7.282  18.017  15.452  1.00 10.00      A   
ATOM     93  OE2 GLU A  86       6.127  19.878  15.599  1.00 10.00      A   
ATOM     94  C   GLU A  86       4.116  14.074  15.112  1.00 10.00      A   
ATOM     95  O   GLU A  86       3.583  13.653  14.084  1.00 10.00      A   
ATOM     96  N   LEU A  87       4.922  13.335  15.856  1.00 10.00      A   
ATOM     97  HN  LEU A  87       5.319  13.725  16.666  1.00 10.00      A   
ATOM     98  CA  LEU A  87       5.241  11.963  15.495  1.00 10.00      A   
ATOM     99  CB  LEU A  87       6.418  11.447  16.329  1.00 10.00      A   
ATOM    100  CG  LEU A  87       7.001  10.093  15.913  1.00 10.00      A   
ATOM    101  CD1 LEU A  87       7.611  10.171  14.520  1.00 10.00      A   
ATOM    102  CD2 LEU A  87       8.032   9.619  16.926  1.00 10.00      A   
ATOM    103  C   LEU A  87       4.026  11.053  15.667  1.00 10.00      A   
ATOM    104  O   LEU A  87       3.747  10.209  14.815  1.00 10.00      A   
ATOM    105  N   LYS A  88       3.288  11.251  16.755  1.00 10.00      A   
ATOM    106  HN  LYS A  88       3.540  11.961  17.384  1.00 10.00      A   
ATOM    107  CA  LYS A  88       2.113  10.433  17.038  1.00 10.00      A   
ATOM    108  CB  LYS A  88       1.572  10.686  18.446  1.00 10.00      A   
ATOM    109  CG  LYS A  88       1.643   9.467  19.354  1.00 10.00      A   
ATOM    110  CD  LYS A  88       3.083   9.042  19.600  1.00 10.00      A   
ATOM    111  CE  LYS A  88       3.166   7.647  20.203  1.00 10.00      A   
ATOM    112  NZ  LYS A  88       2.867   6.585  19.208  1.00 10.00      A   
ATOM    113  HZ1 LYS A  88       3.194   6.883  18.256  1.00 10.00      A   
ATOM    114  HZ2 LYS A  88       1.843   6.397  19.170  1.00 10.00      A   
ATOM    115  HZ3 LYS A  88       3.359   5.707  19.464  1.00 10.00      A   
ATOM    116  C   LYS A  88       1.017  10.603  15.992  1.00 10.00      A   
ATOM    117  O   LYS A  88       0.418   9.619  15.556  1.00 10.00      A   
ATOM    118  N   VAL A  89       0.755  11.843  15.581  1.00 10.00      A   
ATOM    119  HN  VAL A  89       1.261  12.599  15.958  1.00 10.00      A   
ATOM    120  CA  VAL A  89      -0.275  12.094  14.577  1.00 10.00      A   
ATOM    121  CB  VAL A  89      -0.643  13.589  14.414  1.00 10.00      A   
ATOM    122  CG1 VAL A  89      -1.227  14.151  15.702  1.00 10.00      A   
ATOM    123  CG2 VAL A  89       0.542  14.416  13.944  1.00 10.00      A   
ATOM    124  C   VAL A  89       0.123  11.486  13.234  1.00 10.00      A   
ATOM    125  O   VAL A  89      -0.736  11.118  12.429  1.00 10.00      A   
ATOM    126  N   SER A  90       1.431  11.371  13.008  1.00 10.00      A   
ATOM    127  HN  SER A  90       2.063  11.698  13.682  1.00 10.00      A   
ATOM    128  CA  SER A  90       1.945  10.779  11.785  1.00 10.00      A   
ATOM    129  CB  SER A  90       3.450  11.023  11.654  1.00 10.00      A   
ATOM    130  OG  SER A  90       3.928  10.616  10.381  1.00 10.00      A   
ATOM    131  HG  SER A  90       4.696  11.160  10.140  1.00 10.00      A   
ATOM    132  C   SER A  90       1.652   9.284  11.792  1.00 10.00      A   
ATOM    133  O   SER A  90       1.155   8.734  10.810  1.00 10.00      A   
ATOM    134  N   GLU A  91       1.946   8.635  12.916  1.00 10.00      A   
ATOM    135  HN  GLU A  91       2.350   9.129  13.664  1.00 10.00      A   
ATOM    136  CA  GLU A  91       1.691   7.207  13.060  1.00 10.00      A   
ATOM    137  CB  GLU A  91       2.141   6.715  14.437  1.00 10.00      A   
ATOM    138  CG  GLU A  91       3.646   6.678  14.635  1.00 10.00      A   
ATOM    139  CD  GLU A  91       4.022   6.307  16.053  1.00 10.00      A   
ATOM    140  OE1 GLU A  91       4.386   5.137  16.295  1.00 10.00      A   
ATOM    141  OE2 GLU A  91       3.939   7.182  16.938  1.00 10.00      A   
ATOM    142  C   GLU A  91       0.205   6.923  12.872  1.00 10.00      A   
ATOM    143  O   GLU A  91      -0.180   5.911  12.287  1.00 10.00      A   
ATOM    144  N   LEU A  92      -0.620   7.841  13.362  1.00 10.00      A   
ATOM    145  HN  LEU A  92      -0.241   8.626  13.814  1.00 10.00      A   
ATOM    146  CA  LEU A  92      -2.066   7.719  13.257  1.00 10.00      A   
ATOM    147  CB  LEU A  92      -2.756   8.836  14.041  1.00 10.00      A   
ATOM    148  CG  LEU A  92      -2.851   8.651  15.555  1.00 10.00      A   
ATOM    149  CD1 LEU A  92      -3.145   9.982  16.227  1.00 10.00      A   
ATOM    150  CD2 LEU A  92      -3.931   7.637  15.898  1.00 10.00      A   
ATOM    151  C   LEU A  92      -2.528   7.748  11.803  1.00 10.00      A   
ATOM    152  O   LEU A  92      -3.234   6.844  11.354  1.00 10.00      A   
ATOM    153  N   VAL A  93      -2.123   8.781  11.065  1.00 10.00      A   
ATOM    154  HN  VAL A  93      -1.548   9.469  11.470  1.00 10.00      A   
ATOM    155  CA  VAL A  93      -2.522   8.909   9.666  1.00 10.00      A   
ATOM    156  CB  VAL A  93      -2.154  10.274   9.036  1.00 10.00      A   
ATOM    157  CG1 VAL A  93      -2.937  11.399   9.697  1.00 10.00      A   
ATOM    158  CG2 VAL A  93      -0.660  10.545   9.108  1.00 10.00      A   
ATOM    159  C   VAL A  93      -2.008   7.753   8.808  1.00 10.00      A   
ATOM    160  O   VAL A  93      -2.744   7.227   7.971  1.00 10.00      A   
ATOM    161  N   GLN A  94      -0.759   7.344   9.032  1.00 10.00      A   
ATOM    162  HN  GLN A  94      -0.220   7.799   9.717  1.00 10.00      A   
ATOM    163  CA  GLN A  94      -0.174   6.239   8.276  1.00 10.00      A   
ATOM    164  CB  GLN A  94       1.302   6.043   8.640  1.00 10.00      A   
ATOM    165  CG  GLN A  94       2.178   7.259   8.373  1.00 10.00      A   
ATOM    166  CD  GLN A  94       3.642   7.016   8.694  1.00 10.00      A   
ATOM    167  OE1 GLN A  94       4.172   5.929   8.461  1.00 10.00      A   
ATOM    168  NE2 GLN A  94       4.303   8.022   9.248  1.00 10.00      A   
ATOM    169 HE21 GLN A  94       3.816   8.862   9.422  1.00 10.00      A   
ATOM    170 HE22 GLN A  94       5.246   7.892   9.465  1.00 10.00      A   
ATOM    171  C   GLN A  94      -0.956   4.954   8.531  1.00 10.00      A   
ATOM    172  O   GLN A  94      -1.223   4.182   7.608  1.00 10.00      A   
ATOM    173  N   PHE A  95      -1.334   4.748   9.789  1.00 10.00      A   
ATOM    174  HN  PHE A  95      -1.084   5.407  10.473  1.00 10.00      A   
ATOM    175  CA  PHE A  95      -2.100   3.574  10.193  1.00 10.00      A   
ATOM    176  CB  PHE A  95      -2.374   3.634  11.705  1.00 10.00      A   
ATOM    177  CG  PHE A  95      -3.415   2.669  12.205  1.00 10.00      A   
ATOM    178  CD1 PHE A  95      -3.062   1.388  12.592  1.00 10.00      A   
ATOM    179  CD2 PHE A  95      -4.746   3.046  12.293  1.00 10.00      A   
ATOM    180  CE1 PHE A  95      -4.015   0.502  13.055  1.00 10.00      A   
ATOM    181  CE2 PHE A  95      -5.703   2.164  12.754  1.00 10.00      A   
ATOM    182  CZ  PHE A  95      -5.336   0.889  13.137  1.00 10.00      A   
ATOM    183  C   PHE A  95      -3.414   3.501   9.421  1.00 10.00      A   
ATOM    184  O   PHE A  95      -3.768   2.455   8.874  1.00 10.00      A   
ATOM    185  N   LEU A  96      -4.119   4.624   9.373  1.00 10.00      A   
ATOM    186  HN  LEU A  96      -3.766   5.426   9.819  1.00 10.00      A   
ATOM    187  CA  LEU A  96      -5.401   4.707   8.682  1.00 10.00      A   
ATOM    188  CB  LEU A  96      -5.998   6.104   8.855  1.00 10.00      A   
ATOM    189  CG  LEU A  96      -6.224   6.563  10.297  1.00 10.00      A   
ATOM    190  CD1 LEU A  96      -6.470   8.062  10.351  1.00 10.00      A   
ATOM    191  CD2 LEU A  96      -7.380   5.805  10.928  1.00 10.00      A   
ATOM    192  C   LEU A  96      -5.260   4.378   7.200  1.00 10.00      A   
ATOM    193  O   LEU A  96      -6.038   3.594   6.653  1.00 10.00      A   
ATOM    194  N   LEU A  97      -4.256   4.970   6.564  1.00 10.00      A   
ATOM    195  HN  LEU A  97      -3.665   5.573   7.067  1.00 10.00      A   
ATOM    196  CA  LEU A  97      -4.006   4.757   5.142  1.00 10.00      A   
ATOM    197  CB  LEU A  97      -2.811   5.598   4.682  1.00 10.00      A   
ATOM    198  CG  LEU A  97      -2.930   7.111   4.881  1.00 10.00      A   
ATOM    199  CD1 LEU A  97      -1.566   7.773   4.767  1.00 10.00      A   
ATOM    200  CD2 LEU A  97      -3.905   7.710   3.879  1.00 10.00      A   
ATOM    201  C   LEU A  97      -3.755   3.284   4.829  1.00 10.00      A   
ATOM    202  O   LEU A  97      -4.357   2.722   3.913  1.00 10.00      A   
ATOM    203  N   ILE A  98      -2.877   2.662   5.605  1.00 10.00      A   
ATOM    204  HN  ILE A  98      -2.448   3.161   6.336  1.00 10.00      A   
ATOM    205  CA  ILE A  98      -2.527   1.259   5.404  1.00 10.00      A   
ATOM    206  CB  ILE A  98      -1.329   0.845   6.291  1.00 10.00      A   
ATOM    207  CG1 ILE A  98      -0.092   1.693   5.963  1.00 10.00      A   
ATOM    208  CG2 ILE A  98      -1.017  -0.638   6.147  1.00 10.00      A   
ATOM    209  CD1 ILE A  98       0.356   1.609   4.517  1.00 10.00      A   
ATOM    210  C   ILE A  98      -3.715   0.326   5.661  1.00 10.00      A   
ATOM    211  O   ILE A  98      -3.946  -0.621   4.903  1.00 10.00      A   
ATOM    212  N   LYS A  99      -4.473   0.600   6.718  1.00 10.00      A   
ATOM    213  HN  LYS A  99      -4.259   1.382   7.273  1.00 10.00      A   
ATOM    214  CA  LYS A  99      -5.619  -0.233   7.067  1.00 10.00      A   
ATOM    215  CB  LYS A  99      -6.131   0.075   8.477  1.00 10.00      A   
ATOM    216  CG  LYS A  99      -5.176  -0.313   9.600  1.00 10.00      A   
ATOM    217  CD  LYS A  99      -4.879  -1.807   9.614  1.00 10.00      A   
ATOM    218  CE  LYS A  99      -4.083  -2.189  10.854  1.00 10.00      A   
ATOM    219  NZ  LYS A  99      -3.532  -3.570  10.780  1.00 10.00      A   
ATOM    220  HZ1 LYS A  99      -4.304  -4.259  10.666  1.00 10.00      A   
ATOM    221  HZ2 LYS A  99      -3.015  -3.793  11.655  1.00 10.00      A   
ATOM    222  HZ3 LYS A  99      -2.877  -3.654   9.974  1.00 10.00      A   
ATOM    223  C   LYS A  99      -6.753  -0.128   6.047  1.00 10.00      A   
ATOM    224  O   LYS A  99      -7.350  -1.141   5.675  1.00 10.00      A   
ATOM    225  N   ASP A 100      -7.054   1.086   5.591  1.00 10.00      A   
ATOM    226  HN  ASP A 100      -6.549   1.867   5.914  1.00 10.00      A   
ATOM    227  CA  ASP A 100      -8.129   1.274   4.615  1.00 10.00      A   
ATOM    228  CB  ASP A 100      -8.555   2.737   4.481  1.00 10.00      A   
ATOM    229  CG  ASP A 100      -9.815   2.894   3.639  1.00 10.00      A   
ATOM    230  OD1 ASP A 100     -10.930   2.807   4.200  1.00 10.00      A   
ATOM    231  OD2 ASP A 100      -9.696   3.100   2.410  1.00 10.00      A   
ATOM    232  C   ASP A 100      -7.749   0.703   3.257  1.00 10.00      A   
ATOM    233  O   ASP A 100      -8.608   0.246   2.507  1.00 10.00      A   
ATOM    234  N   GLN A 101      -6.458   0.720   2.948  1.00 10.00      A   
ATOM    235  HN  GLN A 101      -5.821   1.120   3.579  1.00 10.00      A   
ATOM    236  CA  GLN A 101      -5.965   0.182   1.685  1.00 10.00      A   
ATOM    237  CB  GLN A 101      -4.439   0.298   1.617  1.00 10.00      A   
ATOM    238  CG  GLN A 101      -3.849  -0.042   0.258  1.00 10.00      A   
ATOM    239  CD  GLN A 101      -3.302   1.177  -0.458  1.00 10.00      A   
ATOM    240  OE1 GLN A 101      -4.021   1.864  -1.182  1.00 10.00      A   
ATOM    241  NE2 GLN A 101      -2.019   1.445  -0.268  1.00 10.00      A   
ATOM    242 HE21 GLN A 101      -1.503   0.850   0.313  1.00 10.00      A   
ATOM    243 HE22 GLN A 101      -1.635   2.228  -0.722  1.00 10.00      A   
ATOM    244  C   GLN A 101      -6.390  -1.280   1.533  1.00 10.00      A   
ATOM    245  O   GLN A 101      -6.752  -1.728   0.444  1.00 10.00      A   
ATOM    246  N   LYS A 102      -6.360  -2.007   2.646  1.00 10.00      A   
ATOM    247  HN  LYS A 102      -6.062  -1.586   3.480  1.00 10.00      A   
ATOM    248  CA  LYS A 102      -6.746  -3.410   2.665  1.00 10.00      A   
ATOM    249  CB  LYS A 102      -5.966  -4.153   3.750  1.00 10.00      A   
ATOM    250  CG  LYS A 102      -4.793  -4.964   3.234  1.00 10.00      A   
ATOM    251  CD  LYS A 102      -3.983  -5.539   4.384  1.00 10.00      A   
ATOM    252  CE  LYS A 102      -2.853  -6.419   3.879  1.00 10.00      A   
ATOM    253  NZ  LYS A 102      -1.943  -5.679   2.969  1.00 10.00      A   
ATOM    254  HZ1 LYS A 102      -2.294  -4.712   2.818  1.00 10.00      A   
ATOM    255  HZ2 LYS A 102      -1.882  -6.162   2.055  1.00 10.00      A   
ATOM    256  HZ3 LYS A 102      -0.983  -5.624   3.387  1.00 10.00      A   
ATOM    257  C   LYS A 102      -8.241  -3.565   2.923  1.00 10.00      A   
ATOM    258  O   LYS A 102      -8.802  -4.643   2.717  1.00 10.00      A   
ATOM    259  N   LYS A 103      -8.875  -2.481   3.374  1.00 10.00      A   
ATOM    260  HN  LYS A 103      -8.361  -1.656   3.503  1.00 10.00      A   
ATOM    261  CA  LYS A 103     -10.308  -2.474   3.683  1.00 10.00      A   
ATOM    262  CB  LYS A 103     -11.162  -2.695   2.424  1.00 10.00      A   
ATOM    263  CG  LYS A 103     -11.003  -1.625   1.350  1.00 10.00      A   
ATOM    264  CD  LYS A 103     -11.672  -0.316   1.749  1.00 10.00      A   
ATOM    265  CE  LYS A 103     -11.536   0.736   0.655  1.00 10.00      A   
ATOM    266  NZ  LYS A 103     -10.153   1.274   0.561  1.00 10.00      A   
ATOM    267  HZ1 LYS A 103      -9.461   0.518   0.731  1.00 10.00      A   
ATOM    268  HZ2 LYS A 103     -10.009   2.023   1.280  1.00 10.00      A   
ATOM    269  HZ3 LYS A 103      -9.986   1.679  -0.382  1.00 10.00      A   
ATOM    270  C   LYS A 103     -10.635  -3.514   4.757  1.00 10.00      A   
ATOM    271  O   LYS A 103     -11.380  -4.466   4.518  1.00 10.00      A   
ATOM    272  N   ILE A 104     -10.056  -3.326   5.937  1.00 10.00      A   
ATOM    273  HN  ILE A 104      -9.468  -2.552   6.060  1.00 10.00      A   
ATOM    274  CA  ILE A 104     -10.261  -4.248   7.053  1.00 10.00      A   
ATOM    275  CB  ILE A 104      -9.126  -4.181   8.099  1.00 10.00      A   
ATOM    276  CG1 ILE A 104      -7.754  -4.293   7.422  1.00 10.00      A   
ATOM    277  CG2 ILE A 104      -9.295  -5.268   9.155  1.00 10.00      A   
ATOM    278  CD1 ILE A 104      -7.513  -5.613   6.717  1.00 10.00      A   
ATOM    279  C   ILE A 104     -11.636  -4.097   7.728  1.00 10.00      A   
ATOM    280  O   ILE A 104     -12.352  -5.088   7.879  1.00 10.00      A   
ATOM    281  N   PRO A 105     -12.045  -2.876   8.148  1.00 10.00      A   
ATOM    282  CA  PRO A 105     -11.284  -1.641   8.016  1.00 10.00      A   
ATOM    283  CB  PRO A 105     -12.394  -0.643   7.674  1.00 10.00      A   
ATOM    284  CG  PRO A 105     -13.626  -1.176   8.350  1.00 10.00      A   
ATOM    285  CD  PRO A 105     -13.342  -2.600   8.767  1.00 10.00      A   
ATOM    286  C   PRO A 105     -10.589  -1.230   9.324  1.00 10.00      A   
ATOM    287  O   PRO A 105      -9.880  -2.023   9.942  1.00 10.00      A   
ATOM    288  N   ILE A 106     -10.810   0.009   9.746  1.00 10.00      A   
ATOM    289  HN  ILE A 106     -11.422   0.587   9.242  1.00 10.00      A   
ATOM    290  CA  ILE A 106     -10.183   0.532  10.951  1.00 10.00      A   
ATOM    291  CB  ILE A 106      -9.846   2.035  10.797  1.00 10.00      A   
ATOM    292  CG1 ILE A 106      -8.836   2.257   9.668  1.00 10.00      A   
ATOM    293  CG2 ILE A 106      -9.314   2.612  12.099  1.00 10.00      A   
ATOM    294  CD1 ILE A 106      -9.467   2.472   8.309  1.00 10.00      A   
ATOM    295  C   ILE A 106     -11.063   0.336  12.186  1.00 10.00      A   
ATOM    296  O   ILE A 106     -12.221   0.752  12.213  1.00 10.00      A   
ATOM    297  N   LYS A 107     -10.499  -0.299  13.206  1.00 10.00      A   
ATOM    298  HN  LYS A 107      -9.575  -0.611  13.119  1.00 10.00      A   
ATOM    299  CA  LYS A 107     -11.209  -0.532  14.457  1.00 10.00      A   
ATOM    300  CB  LYS A 107     -11.146  -2.010  14.855  1.00 10.00      A   
ATOM    301  CG  LYS A 107     -11.738  -2.963  13.829  1.00 10.00      A   
ATOM    302  CD  LYS A 107     -11.752  -4.388  14.354  1.00 10.00      A   
ATOM    303  CE  LYS A 107     -12.094  -5.382  13.256  1.00 10.00      A   
ATOM    304  NZ  LYS A 107     -12.086  -6.782  13.755  1.00 10.00      A   
ATOM    305  HZ1 LYS A 107     -12.888  -6.937  14.402  1.00 10.00      A   
ATOM    306  HZ2 LYS A 107     -11.202  -6.974  14.269  1.00 10.00      A   
ATOM    307  HZ3 LYS A 107     -12.166  -7.446  12.961  1.00 10.00      A   
ATOM    308  C   LYS A 107     -10.586   0.328  15.552  1.00 10.00      A   
ATOM    309  O   LYS A 107      -9.364   0.375  15.681  1.00 10.00      A   
ATOM    310  N   ARG A 108     -11.426   0.993  16.337  1.00 10.00      A   
ATOM    311  HN  ARG A 108     -12.394   0.886  16.196  1.00 10.00      A   
ATOM    312  CA  ARG A 108     -10.961   1.877  17.407  1.00 10.00      A   
ATOM    313  CB  ARG A 108     -12.152   2.507  18.131  1.00 10.00      A   
ATOM    314  CG  ARG A 108     -11.788   3.658  19.053  1.00 10.00      A   
ATOM    315  CD  ARG A 108     -12.991   4.113  19.858  1.00 10.00      A   
ATOM    316  NE  ARG A 108     -12.762   5.391  20.525  1.00 10.00      A   
ATOM    317  HE  ARG A 108     -11.831   5.659  20.676  1.00 10.00      A   
ATOM    318  CZ  ARG A 108     -13.738   6.201  20.926  1.00 10.00      A   
ATOM    319  NH1 ARG A 108     -15.008   5.865  20.729  1.00 10.00      A   
ATOM    320 HH11 ARG A 108     -15.250   4.963  20.251  1.00 10.00      A   
ATOM    321 HH12 ARG A 108     -15.776   6.495  21.052  1.00 10.00      A   
ATOM    322  NH2 ARG A 108     -13.441   7.350  21.524  1.00 10.00      A   
ATOM    323 HH21 ARG A 108     -12.449   7.622  21.681  1.00 10.00      A   
ATOM    324 HH22 ARG A 108     -14.204   7.990  21.838  1.00 10.00      A   
ATOM    325  C   ARG A 108     -10.055   1.166  18.412  1.00 10.00      A   
ATOM    326  O   ARG A 108      -9.001   1.684  18.783  1.00 10.00      A   
ATOM    327  N   ALA A 109     -10.467  -0.019  18.841  1.00 10.00      A   
ATOM    328  HN  ALA A 109     -11.315  -0.381  18.501  1.00 10.00      A   
ATOM    329  CA  ALA A 109      -9.699  -0.796  19.811  1.00 10.00      A   
ATOM    330  CB  ALA A 109     -10.455  -2.055  20.205  1.00 10.00      A   
ATOM    331  C   ALA A 109      -8.307  -1.144  19.287  1.00 10.00      A   
ATOM    332  O   ALA A 109      -7.332  -1.162  20.045  1.00 10.00      A   
ATOM    333  N   ASP A 110      -8.218  -1.400  17.989  1.00 10.00      A   
ATOM    334  HN  ASP A 110      -9.025  -1.343  17.439  1.00 10.00      A   
ATOM    335  CA  ASP A 110      -6.953  -1.756  17.356  1.00 10.00      A   
ATOM    336  CB  ASP A 110      -7.181  -2.260  15.930  1.00 10.00      A   
ATOM    337  CG  ASP A 110      -7.060  -3.767  15.815  1.00 10.00      A   
ATOM    338  OD1 ASP A 110      -6.528  -4.248  14.793  1.00 10.00      A   
ATOM    339  OD2 ASP A 110      -7.503  -4.477  16.745  1.00 10.00      A   
ATOM    340  C   ASP A 110      -5.983  -0.581  17.355  1.00 10.00      A   
ATOM    341  O   ASP A 110      -4.796  -0.747  17.629  1.00 10.00      A   
ATOM    342  N   ILE A 111      -6.502   0.612  17.063  1.00 10.00      A   
ATOM    343  HN  ILE A 111      -7.462   0.674  16.864  1.00 10.00      A   
ATOM    344  CA  ILE A 111      -5.686   1.829  17.025  1.00 10.00      A   
ATOM    345  CB  ILE A 111      -6.542   3.082  16.731  1.00 10.00      A   
ATOM    346  CG1 ILE A 111      -7.503   2.829  15.569  1.00 10.00      A   
ATOM    347  CG2 ILE A 111      -5.648   4.277  16.429  1.00 10.00      A   
ATOM    348  CD1 ILE A 111      -8.575   3.885  15.420  1.00 10.00      A   
ATOM    349  C   ILE A 111      -4.973   2.049  18.357  1.00 10.00      A   
ATOM    350  O   ILE A 111      -3.786   2.395  18.396  1.00 10.00      A   
ATOM    351  N   LEU A 112      -5.709   1.826  19.442  1.00 10.00      A   
ATOM    352  HN  LEU A 112      -6.637   1.531  19.327  1.00 10.00      A   
ATOM    353  CA  LEU A 112      -5.189   2.005  20.793  1.00 10.00      A   
ATOM    354  CB  LEU A 112      -6.283   1.707  21.822  1.00 10.00      A   
ATOM    355  CG  LEU A 112      -7.525   2.598  21.765  1.00 10.00      A   
ATOM    356  CD1 LEU A 112      -8.653   1.994  22.587  1.00 10.00      A   
ATOM    357  CD2 LEU A 112      -7.199   4.000  22.255  1.00 10.00      A   
ATOM    358  C   LEU A 112      -3.974   1.123  21.065  1.00 10.00      A   
ATOM    359  O   LEU A 112      -3.028   1.546  21.725  1.00 10.00      A   
ATOM    360  N   LYS A 113      -3.996  -0.091  20.541  1.00 10.00      A   
ATOM    361  HN  LYS A 113      -4.765  -0.366  19.995  1.00 10.00      A   
ATOM    362  CA  LYS A 113      -2.899  -1.028  20.751  1.00 10.00      A   
ATOM    363  CB  LYS A 113      -3.432  -2.464  20.737  1.00 10.00      A   
ATOM    364  CG  LYS A 113      -2.436  -3.514  21.212  1.00 10.00      A   
ATOM    365  CD  LYS A 113      -2.916  -4.920  20.889  1.00 10.00      A   
ATOM    366  CE  LYS A 113      -4.171  -5.272  21.670  1.00 10.00      A   
ATOM    367  NZ  LYS A 113      -4.898  -6.417  21.066  1.00 10.00      A   
ATOM    368  HZ1 LYS A 113      -4.297  -7.266  21.067  1.00 10.00      A   
ATOM    369  HZ2 LYS A 113      -5.163  -6.197  20.086  1.00 10.00      A   
ATOM    370  HZ3 LYS A 113      -5.762  -6.618  21.606  1.00 10.00      A   
ATOM    371  C   LYS A 113      -1.813  -0.865  19.690  1.00 10.00      A   
ATOM    372  O   LYS A 113      -0.665  -1.262  19.894  1.00 10.00      A   
ATOM    373  N   HIS A 114      -2.171  -0.260  18.569  1.00 10.00      A   
ATOM    374  HN  HIS A 114      -3.090   0.069  18.475  1.00 10.00      A   
ATOM    375  CA  HIS A 114      -1.234  -0.082  17.470  1.00 10.00      A   
ATOM    376  CB  HIS A 114      -1.972   0.013  16.133  1.00 10.00      A   
ATOM    377  CG  HIS A 114      -1.703  -1.133  15.204  1.00 10.00      A   
ATOM    378  ND1 HIS A 114      -0.472  -1.401  14.647  1.00 10.00      A   
ATOM    379  HD1 HIS A 114       0.352  -0.890  14.793  1.00 10.00      A   
ATOM    380  CD2 HIS A 114      -2.543  -2.085  14.723  1.00 10.00      A   
ATOM    381  CE1 HIS A 114      -0.598  -2.485  13.867  1.00 10.00      A   
ATOM    382  NE2 HIS A 114      -1.838  -2.938  13.876  1.00 10.00      A   
ATOM    383  C   HIS A 114      -0.303   1.116  17.642  1.00 10.00      A   
ATOM    384  O   HIS A 114       0.905   0.950  17.804  1.00 10.00      A   
ATOM    385  N   VAL A 115      -0.859   2.322  17.622  1.00 10.00      A   
ATOM    386  HN  VAL A 115      -1.834   2.404  17.549  1.00 10.00      A   
ATOM    387  CA  VAL A 115      -0.033   3.526  17.712  1.00 10.00      A   
ATOM    388  CB  VAL A 115      -0.139   4.386  16.434  1.00 10.00      A   
ATOM    389  CG1 VAL A 115       0.440   3.640  15.241  1.00 10.00      A   
ATOM    390  CG2 VAL A 115      -1.585   4.780  16.169  1.00 10.00      A   
ATOM    391  C   VAL A 115      -0.309   4.395  18.937  1.00 10.00      A   
ATOM    392  O   VAL A 115       0.432   5.345  19.201  1.00 10.00      A   
ATOM    393  N   ILE A 116      -1.360   4.092  19.679  1.00 10.00      A   
ATOM    394  HN  ILE A 116      -1.927   3.331  19.431  1.00 10.00      A   
ATOM    395  CA  ILE A 116      -1.689   4.880  20.862  1.00 10.00      A   
ATOM    396  CB  ILE A 116      -3.194   4.813  21.198  1.00 10.00      A   
ATOM    397  CG1 ILE A 116      -4.019   5.417  20.055  1.00 10.00      A   
ATOM    398  CG2 ILE A 116      -3.497   5.528  22.506  1.00 10.00      A   
ATOM    399  CD1 ILE A 116      -3.672   6.858  19.736  1.00 10.00      A   
ATOM    400  C   ILE A 116      -0.841   4.454  22.062  1.00 10.00      A   
ATOM    401  O   ILE A 116       0.036   5.199  22.508  1.00 10.00      A   
ATOM    402  N   GLY A 117      -1.099   3.254  22.567  1.00 10.00      A   
ATOM    403  HN  GLY A 117      -1.814   2.708  22.166  1.00 10.00      A   
ATOM    404  CA  GLY A 117      -0.355   2.731  23.696  1.00 10.00      A   
ATOM    405  C   GLY A 117      -0.474   3.577  24.951  1.00 10.00      A   
ATOM    406  O   GLY A 117      -1.544   3.665  25.556  1.00 10.00      A   
ATOM    407  N   ASP A 118       0.629   4.203  25.333  1.00 10.00      A   
ATOM    408  HN  ASP A 118       1.441   4.097  24.794  1.00 10.00      A   
ATOM    409  CA  ASP A 118       0.681   5.037  26.529  1.00 10.00      A   
ATOM    410  CB  ASP A 118       2.140   5.225  26.963  1.00 10.00      A   
ATOM    411  CG  ASP A 118       2.305   6.215  28.099  1.00 10.00      A   
ATOM    412  OD1 ASP A 118       2.162   5.812  29.273  1.00 10.00      A   
ATOM    413  OD2 ASP A 118       2.593   7.400  27.827  1.00 10.00      A   
ATOM    414  C   ASP A 118       0.021   6.396  26.312  1.00 10.00      A   
ATOM    415  O   ASP A 118      -0.471   7.015  27.255  1.00 10.00      A   
ATOM    416  N   TYR A 119      -0.036   6.831  25.060  1.00 10.00      A   
ATOM    417  HN  TYR A 119       0.303   6.256  24.341  1.00 10.00      A   
ATOM    418  CA  TYR A 119      -0.606   8.133  24.719  1.00 10.00      A   
ATOM    419  CB  TYR A 119      -0.020   8.644  23.399  1.00 10.00      A   
ATOM    420  CG  TYR A 119       1.465   8.943  23.461  1.00 10.00      A   
ATOM    421  CD1 TYR A 119       1.941  10.238  23.299  1.00 10.00      A   
ATOM    422  CD2 TYR A 119       2.390   7.931  23.684  1.00 10.00      A   
ATOM    423  CE1 TYR A 119       3.295  10.513  23.355  1.00 10.00      A   
ATOM    424  CE2 TYR A 119       3.744   8.196  23.743  1.00 10.00      A   
ATOM    425  CZ  TYR A 119       4.192   9.488  23.578  1.00 10.00      A   
ATOM    426  OH  TYR A 119       5.541   9.755  23.633  1.00 10.00      A   
ATOM    427  HH  TYR A 119       5.679  10.639  24.007  1.00 10.00      A   
ATOM    428  C   TYR A 119      -2.134   8.110  24.666  1.00 10.00      A   
ATOM    429  O   TYR A 119      -2.752   8.803  23.858  1.00 10.00      A   
ATOM    430  N   LYS A 120      -2.741   7.332  25.551  1.00 10.00      A   
ATOM    431  HN  LYS A 120      -2.195   6.825  26.190  1.00 10.00      A   
ATOM    432  CA  LYS A 120      -4.193   7.227  25.615  1.00 10.00      A   
ATOM    433  CB  LYS A 120      -4.620   5.851  26.140  1.00 10.00      A   
ATOM    434  CG  LYS A 120      -3.750   5.313  27.264  1.00 10.00      A   
ATOM    435  CD  LYS A 120      -4.182   3.916  27.680  1.00 10.00      A   
ATOM    436  CE  LYS A 120      -3.233   3.330  28.714  1.00 10.00      A   
ATOM    437  NZ  LYS A 120      -1.983   2.813  28.095  1.00 10.00      A   
ATOM    438  HZ1 LYS A 120      -2.076   1.797  27.892  1.00 10.00      A   
ATOM    439  HZ2 LYS A 120      -1.177   2.953  28.737  1.00 10.00      A   
ATOM    440  HZ3 LYS A 120      -1.790   3.315  27.202  1.00 10.00      A   
ATOM    441  C   LYS A 120      -4.765   8.340  26.483  1.00 10.00      A   
ATOM    442  O   LYS A 120      -5.969   8.407  26.726  1.00 10.00      A   
ATOM    443  N   ASP A 121      -3.883   9.220  26.936  1.00 10.00      A   
ATOM    444  HN  ASP A 121      -2.934   9.109  26.695  1.00 10.00      A   
ATOM    445  CA  ASP A 121      -4.266  10.348  27.770  1.00 10.00      A   
ATOM    446  CB  ASP A 121      -3.098  10.768  28.672  1.00 10.00      A   
ATOM    447  CG  ASP A 121      -1.842  11.131  27.897  1.00 10.00      A   
ATOM    448  OD1 ASP A 121      -1.281  12.221  28.132  1.00 10.00      A   
ATOM    449  OD2 ASP A 121      -1.400  10.316  27.061  1.00 10.00      A   
ATOM    450  C   ASP A 121      -4.698  11.521  26.903  1.00 10.00      A   
ATOM    451  O   ASP A 121      -5.434  12.399  27.348  1.00 10.00      A   
ATOM    452  N   ILE A 122      -4.243  11.520  25.658  1.00 10.00      A   
ATOM    453  HN  ILE A 122      -3.659  10.787  25.365  1.00 10.00      A   
ATOM    454  CA  ILE A 122      -4.572  12.584  24.717  1.00 10.00      A   
ATOM    455  CB  ILE A 122      -3.304  13.343  24.277  1.00 10.00      A   
ATOM    456  CG1 ILE A 122      -2.212  12.349  23.858  1.00 10.00      A   
ATOM    457  CG2 ILE A 122      -2.812  14.254  25.394  1.00 10.00      A   
ATOM    458  CD1 ILE A 122      -0.961  12.998  23.310  1.00 10.00      A   
ATOM    459  C   ILE A 122      -5.263  12.018  23.481  1.00 10.00      A   
ATOM    460  O   ILE A 122      -5.439  12.717  22.484  1.00 10.00      A   
ATOM    461  N   PHE A 123      -5.674  10.755  23.578  1.00 10.00      A   
ATOM    462  HN  PHE A 123      -5.526  10.280  24.421  1.00 10.00      A   
ATOM    463  CA  PHE A 123      -6.335  10.044  22.478  1.00 10.00      A   
ATOM    464  CB  PHE A 123      -6.840   8.662  22.924  1.00 10.00      A   
ATOM    465  CG  PHE A 123      -7.662   7.942  21.888  1.00 10.00      A   
ATOM    466  CD1 PHE A 123      -7.074   7.461  20.728  1.00 10.00      A   
ATOM    467  CD2 PHE A 123      -9.021   7.746  22.074  1.00 10.00      A   
ATOM    468  CE1 PHE A 123      -7.824   6.802  19.773  1.00 10.00      A   
ATOM    469  CE2 PHE A 123      -9.777   7.087  21.123  1.00 10.00      A   
ATOM    470  CZ  PHE A 123      -9.179   6.614  19.971  1.00 10.00      A   
ATOM    471  C   PHE A 123      -7.442  10.842  21.768  1.00 10.00      A   
ATOM    472  O   PHE A 123      -7.397  10.980  20.547  1.00 10.00      A   
ATOM    473  N   PRO A 124      -8.452  11.371  22.500  1.00 10.00      A   
ATOM    474  CA  PRO A 124      -9.556  12.131  21.894  1.00 10.00      A   
ATOM    475  CB  PRO A 124     -10.303  12.739  23.090  1.00 10.00      A   
ATOM    476  CG  PRO A 124      -9.431  12.491  24.276  1.00 10.00      A   
ATOM    477  CD  PRO A 124      -8.620  11.270  23.958  1.00 10.00      A   
ATOM    478  C   PRO A 124      -9.090  13.230  20.937  1.00 10.00      A   
ATOM    479  O   PRO A 124      -9.477  13.248  19.767  1.00 10.00      A   
ATOM    480  N   ASP A 125      -8.248  14.130  21.430  1.00 10.00      A   
ATOM    481  HN  ASP A 125      -7.951  14.048  22.359  1.00 10.00      A   
ATOM    482  CA  ASP A 125      -7.750  15.236  20.616  1.00 10.00      A   
ATOM    483  CB  ASP A 125      -7.121  16.323  21.489  1.00 10.00      A   
ATOM    484  CG  ASP A 125      -6.674  17.529  20.684  1.00 10.00      A   
ATOM    485  OD1 ASP A 125      -7.535  18.203  20.081  1.00 10.00      A   
ATOM    486  OD2 ASP A 125      -5.463  17.817  20.660  1.00 10.00      A   
ATOM    487  C   ASP A 125      -6.757  14.763  19.560  1.00 10.00      A   
ATOM    488  O   ASP A 125      -6.765  15.249  18.428  1.00 10.00      A   
ATOM    489  N   LEU A 126      -5.915  13.808  19.930  1.00 10.00      A   
ATOM    490  HN  LEU A 126      -5.963  13.458  20.847  1.00 10.00      A   
ATOM    491  CA  LEU A 126      -4.916  13.267  19.017  1.00 10.00      A   
ATOM    492  CB  LEU A 126      -4.056  12.222  19.733  1.00 10.00      A   
ATOM    493  CG  LEU A 126      -2.651  11.995  19.174  1.00 10.00      A   
ATOM    494  CD1 LEU A 126      -1.791  13.236  19.360  1.00 10.00      A   
ATOM    495  CD2 LEU A 126      -2.004  10.790  19.838  1.00 10.00      A   
ATOM    496  C   LEU A 126      -5.583  12.651  17.791  1.00 10.00      A   
ATOM    497  O   LEU A 126      -5.142  12.859  16.659  1.00 10.00      A   
ATOM    498  N   PHE A 127      -6.658  11.906  18.025  1.00 10.00      A   
ATOM    499  HN  PHE A 127      -6.958  11.779  18.954  1.00 10.00      A   
ATOM    500  CA  PHE A 127      -7.399  11.262  16.949  1.00 10.00      A   
ATOM    501  CB  PHE A 127      -8.456  10.311  17.519  1.00 10.00      A   
ATOM    502  CG  PHE A 127      -8.991   9.325  16.519  1.00 10.00      A   
ATOM    503  CD1 PHE A 127      -8.154   8.388  15.937  1.00 10.00      A   
ATOM    504  CD2 PHE A 127     -10.330   9.333  16.165  1.00 10.00      A   
ATOM    505  CE1 PHE A 127      -8.641   7.478  15.019  1.00 10.00      A   
ATOM    506  CE2 PHE A 127     -10.824   8.426  15.247  1.00 10.00      A   
ATOM    507  CZ  PHE A 127      -9.978   7.496  14.673  1.00 10.00      A   
ATOM    508  C   PHE A 127      -8.052  12.305  16.047  1.00 10.00      A   
ATOM    509  O   PHE A 127      -8.107  12.141  14.827  1.00 10.00      A   
ATOM    510  N   LYS A 128      -8.534  13.386  16.655  1.00 10.00      A   
ATOM    511  HN  LYS A 128      -8.457  13.458  17.630  1.00 10.00      A   
ATOM    512  CA  LYS A 128      -9.170  14.465  15.908  1.00 10.00      A   
ATOM    513  CB  LYS A 128      -9.729  15.522  16.867  1.00 10.00      A   
ATOM    514  CG  LYS A 128     -10.701  16.499  16.223  1.00 10.00      A   
ATOM    515  CD  LYS A 128     -10.795  17.797  17.011  1.00 10.00      A   
ATOM    516  CE  LYS A 128      -9.507  18.598  16.908  1.00 10.00      A   
ATOM    517  NZ  LYS A 128      -9.547  19.836  17.731  1.00 10.00      A   
ATOM    518  HZ1 LYS A 128     -10.287  20.475  17.381  1.00 10.00      A   
ATOM    519  HZ2 LYS A 128      -8.632  20.329  17.682  1.00 10.00      A   
ATOM    520  HZ3 LYS A 128      -9.746  19.603  18.725  1.00 10.00      A   
ATOM    521  C   LYS A 128      -8.158  15.101  14.958  1.00 10.00      A   
ATOM    522  O   LYS A 128      -8.479  15.426  13.814  1.00 10.00      A   
ATOM    523  N   ARG A 129      -6.928  15.258  15.443  1.00 10.00      A   
ATOM    524  HN  ARG A 129      -6.739  14.975  16.365  1.00 10.00      A   
ATOM    525  CA  ARG A 129      -5.855  15.840  14.646  1.00 10.00      A   
ATOM    526  CB  ARG A 129      -4.590  16.029  15.486  1.00 10.00      A   
ATOM    527  CG  ARG A 129      -4.751  16.988  16.651  1.00 10.00      A   
ATOM    528  CD  ARG A 129      -3.431  17.206  17.374  1.00 10.00      A   
ATOM    529  NE  ARG A 129      -3.623  17.823  18.684  1.00 10.00      A   
ATOM    530  HE  ARG A 129      -4.458  17.604  19.171  1.00 10.00      A   
ATOM    531  CZ  ARG A 129      -2.755  18.647  19.265  1.00 10.00      A   
ATOM    532  NH1 ARG A 129      -1.635  19.000  18.641  1.00 10.00      A   
ATOM    533 HH11 ARG A 129      -0.955  19.642  19.107  1.00 10.00      A   
ATOM    534 HH12 ARG A 129      -1.439  18.652  17.681  1.00 10.00      A   
ATOM    535  NH2 ARG A 129      -3.026  19.130  20.466  1.00 10.00      A   
ATOM    536 HH21 ARG A 129      -3.920  18.859  20.946  1.00 10.00      A   
ATOM    537 HH22 ARG A 129      -2.363  19.780  20.937  1.00 10.00      A   
ATOM    538  C   ARG A 129      -5.546  14.958  13.444  1.00 10.00      A   
ATOM    539  O   ARG A 129      -5.267  15.452  12.356  1.00 10.00      A   
ATOM    540  N   ALA A 130      -5.607  13.651  13.649  1.00 10.00      A   
ATOM    541  HN  ALA A 130      -5.840  13.317  14.542  1.00 10.00      A   
ATOM    542  CA  ALA A 130      -5.339  12.700  12.582  1.00 10.00      A   
ATOM    543  CB  ALA A 130      -5.299  11.283  13.133  1.00 10.00      A   
ATOM    544  C   ALA A 130      -6.384  12.818  11.478  1.00 10.00      A   
ATOM    545  O   ALA A 130      -6.049  12.830  10.295  1.00 10.00      A   
ATOM    546  N   ALA A 131      -7.645  12.932  11.879  1.00 10.00      A   
ATOM    547  HN  ALA A 131      -7.838  12.934  12.843  1.00 10.00      A   
ATOM    548  CA  ALA A 131      -8.751  13.047  10.936  1.00 10.00      A   
ATOM    549  CB  ALA A 131     -10.080  13.070  11.677  1.00 10.00      A   
ATOM    550  C   ALA A 131      -8.614  14.281  10.046  1.00 10.00      A   
ATOM    551  O   ALA A 131      -8.713  14.187   8.821  1.00 10.00      A   
ATOM    552  N   GLU A 132      -8.369  15.432  10.660  1.00 10.00      A   
ATOM    553  HN  GLU A 132      -8.282  15.446  11.639  1.00 10.00      A   
ATOM    554  CA  GLU A 132      -8.230  16.677   9.914  1.00 10.00      A   
ATOM    555  CB  GLU A 132      -8.240  17.891  10.843  1.00 10.00      A   
ATOM    556  CG  GLU A 132      -7.247  17.806  11.986  1.00 10.00      A   
ATOM    557  CD  GLU A 132      -6.391  19.045  12.101  1.00 10.00      A   
ATOM    558  OE1 GLU A 132      -6.724  19.924  12.922  1.00 10.00      A   
ATOM    559  OE2 GLU A 132      -5.386  19.150  11.369  1.00 10.00      A   
ATOM    560  C   GLU A 132      -6.989  16.676   9.022  1.00 10.00      A   
ATOM    561  O   GLU A 132      -7.031  17.165   7.893  1.00 10.00      A   
ATOM    562  N   ARG A 133      -5.888  16.121   9.524  1.00 10.00      A   
ATOM    563  HN  ARG A 133      -5.909  15.752  10.436  1.00 10.00      A   
ATOM    564  CA  ARG A 133      -4.651  16.058   8.752  1.00 10.00      A   
ATOM    565  CB  ARG A 133      -3.478  15.596   9.620  1.00 10.00      A   
ATOM    566  CG  ARG A 133      -3.004  16.618  10.642  1.00 10.00      A   
ATOM    567  CD  ARG A 133      -2.750  17.972  10.001  1.00 10.00      A   
ATOM    568  NE  ARG A 133      -1.627  18.668  10.625  1.00 10.00      A   
ATOM    569  HE  ARG A 133      -0.726  18.406  10.339  1.00 10.00      A   
ATOM    570  CZ  ARG A 133      -1.754  19.632  11.540  1.00 10.00      A   
ATOM    571  NH1 ARG A 133      -2.954  20.001  11.975  1.00 10.00      A   
ATOM    572 HH11 ARG A 133      -3.826  19.536  11.605  1.00 10.00      A   
ATOM    573 HH12 ARG A 133      -3.042  20.759  12.691  1.00 10.00      A   
ATOM    574  NH2 ARG A 133      -0.672  20.223  12.030  1.00 10.00      A   
ATOM    575 HH21 ARG A 133       0.276  19.939  11.710  1.00 10.00      A   
ATOM    576 HH22 ARG A 133      -0.766  20.983  12.741  1.00 10.00      A   
ATOM    577  C   ARG A 133      -4.821  15.119   7.567  1.00 10.00      A   
ATOM    578  O   ARG A 133      -4.286  15.360   6.482  1.00 10.00      A   
ATOM    579  N   LEU A 134      -5.585  14.057   7.789  1.00 10.00      A   
ATOM    580  HN  LEU A 134      -5.971  13.931   8.685  1.00 10.00      A   
ATOM    581  CA  LEU A 134      -5.862  13.064   6.763  1.00 10.00      A   
ATOM    582  CB  LEU A 134      -6.699  11.930   7.361  1.00 10.00      A   
ATOM    583  CG  LEU A 134      -6.782  10.633   6.558  1.00 10.00      A   
ATOM    584  CD1 LEU A 134      -5.436   9.923   6.541  1.00 10.00      A   
ATOM    585  CD2 LEU A 134      -7.858   9.727   7.131  1.00 10.00      A   
ATOM    586  C   LEU A 134      -6.606  13.700   5.594  1.00 10.00      A   
ATOM    587  O   LEU A 134      -6.347  13.385   4.437  1.00 10.00      A   
ATOM    588  N   GLN A 135      -7.522  14.605   5.903  1.00 10.00      A   
ATOM    589  HN  GLN A 135      -7.689  14.810   6.850  1.00 10.00      A   
ATOM    590  CA  GLN A 135      -8.305  15.290   4.881  1.00 10.00      A   
ATOM    591  CB  GLN A 135      -9.639  15.756   5.478  1.00 10.00      A   
ATOM    592  CG  GLN A 135     -10.572  16.466   4.508  1.00 10.00      A   
ATOM    593  CD  GLN A 135     -10.955  15.610   3.317  1.00 10.00      A   
ATOM    594  OE1 GLN A 135     -11.903  14.829   3.378  1.00 10.00      A   
ATOM    595  NE2 GLN A 135     -10.226  15.759   2.222  1.00 10.00      A   
ATOM    596 HE21 GLN A 135      -9.486  16.408   2.242  1.00 10.00      A   
ATOM    597 HE22 GLN A 135     -10.458  15.224   1.435  1.00 10.00      A   
ATOM    598  C   GLN A 135      -7.531  16.480   4.303  1.00 10.00      A   
ATOM    599  O   GLN A 135      -7.785  16.918   3.179  1.00 10.00      A   
ATOM    600  N   TYR A 136      -6.574  16.977   5.073  1.00 10.00      A   
ATOM    601  HN  TYR A 136      -6.409  16.567   5.948  1.00 10.00      A   
ATOM    602  CA  TYR A 136      -5.771  18.124   4.669  1.00 10.00      A   
ATOM    603  CB  TYR A 136      -5.041  18.703   5.886  1.00 10.00      A   
ATOM    604  CG  TYR A 136      -4.285  19.986   5.618  1.00 10.00      A   
ATOM    605  CD1 TYR A 136      -2.913  19.974   5.404  1.00 10.00      A   
ATOM    606  CD2 TYR A 136      -4.942  21.208   5.590  1.00 10.00      A   
ATOM    607  CE1 TYR A 136      -2.217  21.144   5.169  1.00 10.00      A   
ATOM    608  CE2 TYR A 136      -4.255  22.382   5.354  1.00 10.00      A   
ATOM    609  CZ  TYR A 136      -2.894  22.344   5.144  1.00 10.00      A   
ATOM    610  OH  TYR A 136      -2.205  23.512   4.917  1.00 10.00      A   
ATOM    611  HH  TYR A 136      -1.943  23.556   3.990  1.00 10.00      A   
ATOM    612  C   TYR A 136      -4.767  17.790   3.567  1.00 10.00      A   
ATOM    613  O   TYR A 136      -4.881  18.279   2.443  1.00 10.00      A   
ATOM    614  N   VAL A 137      -3.789  16.953   3.889  1.00 10.00      A   
ATOM    615  HN  VAL A 137      -3.769  16.557   4.788  1.00 10.00      A   
ATOM    616  CA  VAL A 137      -2.746  16.605   2.930  1.00 10.00      A   
ATOM    617  CB  VAL A 137      -1.369  16.412   3.613  1.00 10.00      A   
ATOM    618  CG1 VAL A 137      -1.430  15.361   4.712  1.00 10.00      A   
ATOM    619  CG2 VAL A 137      -0.283  16.085   2.598  1.00 10.00      A   
ATOM    620  C   VAL A 137      -3.100  15.405   2.047  1.00 10.00      A   
ATOM    621  O   VAL A 137      -2.883  15.437   0.836  1.00 10.00      A   
ATOM    622  N   PHE A 138      -3.661  14.362   2.642  1.00 10.00      A   
ATOM    623  HN  PHE A 138      -3.849  14.397   3.603  1.00 10.00      A   
ATOM    624  CA  PHE A 138      -4.005  13.164   1.886  1.00 10.00      A   
ATOM    625  CB  PHE A 138      -4.034  11.933   2.796  1.00 10.00      A   
ATOM    626  CG  PHE A 138      -2.784  11.755   3.610  1.00 10.00      A   
ATOM    627  CD1 PHE A 138      -1.569  11.502   2.994  1.00 10.00      A   
ATOM    628  CD2 PHE A 138      -2.823  11.842   4.991  1.00 10.00      A   
ATOM    629  CE1 PHE A 138      -0.416  11.340   3.739  1.00 10.00      A   
ATOM    630  CE2 PHE A 138      -1.676  11.681   5.744  1.00 10.00      A   
ATOM    631  CZ  PHE A 138      -0.469  11.429   5.118  1.00 10.00      A   
ATOM    632  C   PHE A 138      -5.330  13.321   1.148  1.00 10.00      A   
ATOM    633  O   PHE A 138      -5.453  12.943  -0.014  1.00 10.00      A   
ATOM    634  N   GLY A 139      -6.318  13.878   1.827  1.00 10.00      A   
ATOM    635  HN  GLY A 139      -6.168  14.147   2.761  1.00 10.00      A   
ATOM    636  CA  GLY A 139      -7.616  14.073   1.218  1.00 10.00      A   
ATOM    637  C   GLY A 139      -8.555  12.918   1.498  1.00 10.00      A   
ATOM    638  O   GLY A 139      -9.342  12.524   0.638  1.00 10.00      A   
ATOM    639  N   TYR A 140      -8.466  12.371   2.699  1.00 10.00      A   
ATOM    640  HN  TYR A 140      -7.815  12.727   3.343  1.00 10.00      A   
ATOM    641  CA  TYR A 140      -9.312  11.257   3.092  1.00 10.00      A   
ATOM    642  CB  TYR A 140      -8.458  10.051   3.479  1.00 10.00      A   
ATOM    643  CG  TYR A 140      -8.314   9.017   2.386  1.00 10.00      A   
ATOM    644  CD1 TYR A 140      -9.420   8.321   1.919  1.00 10.00      A   
ATOM    645  CD2 TYR A 140      -7.074   8.724   1.833  1.00 10.00      A   
ATOM    646  CE1 TYR A 140      -9.297   7.364   0.932  1.00 10.00      A   
ATOM    647  CE2 TYR A 140      -6.942   7.769   0.842  1.00 10.00      A   
ATOM    648  CZ  TYR A 140      -8.058   7.091   0.397  1.00 10.00      A   
ATOM    649  OH  TYR A 140      -7.938   6.134  -0.585  1.00 10.00      A   
ATOM    650  HH  TYR A 140      -7.127   5.632  -0.447  1.00 10.00      A   
ATOM    651  C   TYR A 140     -10.231  11.644   4.246  1.00 10.00      A   
ATOM    652  O   TYR A 140      -9.798  12.265   5.216  1.00 10.00      A   
ATOM    653  N   LYS A 141     -11.498  11.278   4.126  1.00 10.00      A   
ATOM    654  HN  LYS A 141     -11.781  10.788   3.322  1.00 10.00      A   
ATOM    655  CA  LYS A 141     -12.484  11.575   5.151  1.00 10.00      A   
ATOM    656  CB  LYS A 141     -13.849  11.850   4.509  1.00 10.00      A   
ATOM    657  CG  LYS A 141     -14.955  12.196   5.496  1.00 10.00      A   
ATOM    658  CD  LYS A 141     -16.325  12.150   4.833  1.00 10.00      A   
ATOM    659  CE  LYS A 141     -16.523  13.310   3.868  1.00 10.00      A   
ATOM    660  NZ  LYS A 141     -16.798  14.585   4.580  1.00 10.00      A   
ATOM    661  HZ1 LYS A 141     -17.701  14.523   5.092  1.00 10.00      A   
ATOM    662  HZ2 LYS A 141     -16.852  15.369   3.900  1.00 10.00      A   
ATOM    663  HZ3 LYS A 141     -16.038  14.786   5.263  1.00 10.00      A   
ATOM    664  C   LYS A 141     -12.590  10.410   6.129  1.00 10.00      A   
ATOM    665  O   LYS A 141     -13.085   9.335   5.778  1.00 10.00      A   
ATOM    666  N   LEU A 142     -12.111  10.626   7.343  1.00 10.00      A   
ATOM    667  HN  LEU A 142     -11.721  11.500   7.553  1.00 10.00      A   
ATOM    668  CA  LEU A 142     -12.149   9.603   8.376  1.00 10.00      A   
ATOM    669  CB  LEU A 142     -10.939   9.740   9.305  1.00 10.00      A   
ATOM    670  CG  LEU A 142     -10.894   8.790  10.504  1.00 10.00      A   
ATOM    671  CD1 LEU A 142     -10.723   7.350  10.047  1.00 10.00      A   
ATOM    672  CD2 LEU A 142      -9.785   9.190  11.463  1.00 10.00      A   
ATOM    673  C   LEU A 142     -13.440   9.709   9.179  1.00 10.00      A   
ATOM    674  O   LEU A 142     -13.609  10.633   9.976  1.00 10.00      A   
ATOM    675  N   VAL A 143     -14.348   8.771   8.953  1.00 10.00      A   
ATOM    676  HN  VAL A 143     -14.153   8.064   8.297  1.00 10.00      A   
ATOM    677  CA  VAL A 143     -15.629   8.751   9.654  1.00 10.00      A   
ATOM    678  CB  VAL A 143     -16.762   9.393   8.820  1.00 10.00      A   
ATOM    679  CG1 VAL A 143     -16.683  10.912   8.873  1.00 10.00      A   
ATOM    680  CG2 VAL A 143     -16.727   8.900   7.380  1.00 10.00      A   
ATOM    681  C   VAL A 143     -16.023   7.323  10.005  1.00 10.00      A   
ATOM    682  O   VAL A 143     -15.325   6.374   9.642  1.00 10.00      A   
ATOM    683  N   GLU A 144     -17.133   7.177  10.714  1.00 10.00      A   
ATOM    684  HN  GLU A 144     -17.640   7.974  10.975  1.00 10.00      A   
ATOM    685  CA  GLU A 144     -17.626   5.865  11.105  1.00 10.00      A   
ATOM    686  CB  GLU A 144     -18.449   5.961  12.392  1.00 10.00      A   
ATOM    687  CG  GLU A 144     -17.650   5.839  13.677  1.00 10.00      A   
ATOM    688  CD  GLU A 144     -18.530   5.520  14.871  1.00 10.00      A   
ATOM    689  OE1 GLU A 144     -18.384   4.421  15.444  1.00 10.00      A   
ATOM    690  OE2 GLU A 144     -19.376   6.365  15.234  1.00 10.00      A   
ATOM    691  C   GLU A 144     -18.509   5.284  10.011  1.00 10.00      A   
ATOM    692  O   GLU A 144     -19.224   6.016   9.328  1.00 10.00      A   
ATOM    693  N   LEU A 145     -18.458   3.970   9.844  1.00 10.00      A   
ATOM    694  HN  LEU A 145     -17.848   3.439  10.401  1.00 10.00      A   
ATOM    695  CA  LEU A 145     -19.287   3.303   8.848  1.00 10.00      A   
ATOM    696  CB  LEU A 145     -18.651   1.987   8.381  1.00 10.00      A   
ATOM    697  CG  LEU A 145     -18.029   1.096   9.462  1.00 10.00      A   
ATOM    698  CD1 LEU A 145     -19.035   0.076   9.975  1.00 10.00      A   
ATOM    699  CD2 LEU A 145     -16.789   0.401   8.926  1.00 10.00      A   
ATOM    700  C   LEU A 145     -20.682   3.074   9.422  1.00 10.00      A   
ATOM    701  O   LEU A 145     -21.669   2.987   8.695  1.00 10.00      A   
ATOM    702  N   GLU A 146     -20.733   2.986  10.743  1.00 10.00      A   
ATOM    703  HN  GLU A 146     -19.899   3.061  11.249  1.00 10.00      A   
ATOM    704  CA  GLU A 146     -21.974   2.799  11.478  1.00 10.00      A   
ATOM    705  CB  GLU A 146     -22.196   1.324  11.826  1.00 10.00      A   
ATOM    706  CG  GLU A 146     -22.869   0.510  10.731  1.00 10.00      A   
ATOM    707  CD  GLU A 146     -24.327   0.876  10.523  1.00 10.00      A   
ATOM    708  OE1 GLU A 146     -24.911   1.561  11.390  1.00 10.00      A   
ATOM    709  OE2 GLU A 146     -24.906   0.464   9.493  1.00 10.00      A   
ATOM    710  C   GLU A 146     -21.909   3.633  12.750  1.00 10.00      A   
ATOM    711  O   GLU A 146     -21.022   3.429  13.580  1.00 10.00      A   
ATOM    712  N   PRO A 147     -22.831   4.594  12.899  1.00 10.00      A   
ATOM    713  CA  PRO A 147     -22.879   5.495  14.056  1.00 10.00      A   
ATOM    714  CB  PRO A 147     -24.262   6.135  13.942  1.00 10.00      A   
ATOM    715  CG  PRO A 147     -24.545   6.131  12.482  1.00 10.00      A   
ATOM    716  CD  PRO A 147     -23.913   4.879  11.939  1.00 10.00      A   
ATOM    717  C   PRO A 147     -22.733   4.786  15.401  1.00 10.00      A   
ATOM    718  O   PRO A 147     -23.561   3.951  15.775  1.00 10.00      A   
ATOM    719  N   LYS A 148     -21.650   5.120  16.103  1.00 10.00      A   
ATOM    720  HN  LYS A 148     -20.999   5.744  15.699  1.00 10.00      A   
ATOM    721  CA  LYS A 148     -21.356   4.576  17.426  1.00 10.00      A   
ATOM    722  CB  LYS A 148     -22.458   4.918  18.438  1.00 10.00      A   
ATOM    723  CG  LYS A 148     -22.684   6.411  18.635  1.00 10.00      A   
ATOM    724  CD  LYS A 148     -21.387   7.130  18.976  1.00 10.00      A   
ATOM    725  CE  LYS A 148     -21.605   8.625  19.155  1.00 10.00      A   
ATOM    726  NZ  LYS A 148     -22.429   8.931  20.355  1.00 10.00      A   
ATOM    727  HZ1 LYS A 148     -23.405   8.601  20.215  1.00 10.00      A   
ATOM    728  HZ2 LYS A 148     -22.446   9.954  20.526  1.00 10.00      A   
ATOM    729  HZ3 LYS A 148     -22.032   8.459  21.191  1.00 10.00      A   
ATOM    730  C   LYS A 148     -21.064   3.079  17.406  1.00 10.00      A   
ATOM    731  O   LYS A 148     -21.623   2.313  18.194  1.00 10.00      A   
ATOM    732  N   SER A 149     -20.172   2.665  16.520  1.00 10.00      A   
ATOM    733  HN  SER A 149     -19.744   3.325  15.921  1.00 10.00      A   
ATOM    734  CA  SER A 149     -19.802   1.262  16.415  1.00 10.00      A   
ATOM    735  CB  SER A 149     -20.254   0.685  15.076  1.00 10.00      A   
ATOM    736  OG  SER A 149     -21.662   0.783  14.937  1.00 10.00      A   
ATOM    737  HG  SER A 149     -21.914   1.715  14.919  1.00 10.00      A   
ATOM    738  C   SER A 149     -18.300   1.078  16.606  1.00 10.00      A   
ATOM    739  O   SER A 149     -17.795  -0.047  16.614  1.00 10.00      A   
ATOM    740  N   ASN A 150     -17.592   2.196  16.745  1.00 10.00      A   
ATOM    741  HN  ASN A 150     -18.059   3.064  16.689  1.00 10.00      A   
ATOM    742  CA  ASN A 150     -16.144   2.191  16.949  1.00 10.00      A   
ATOM    743  CB  ASN A 150     -15.757   1.461  18.243  1.00 10.00      A   
ATOM    744  CG  ASN A 150     -16.013   2.288  19.491  1.00 10.00      A   
ATOM    745  OD1 ASN A 150     -15.979   3.519  19.454  1.00 10.00      A   
ATOM    746  ND2 ASN A 150     -16.249   1.621  20.611  1.00 10.00      A   
ATOM    747 HD21 ASN A 150     -16.242   0.638  20.577  1.00 10.00      A   
ATOM    748 HD22 ASN A 150     -16.431   2.133  21.426  1.00 10.00      A   
ATOM    749  C   ASN A 150     -15.414   1.607  15.742  1.00 10.00      A   
ATOM    750  O   ASN A 150     -14.324   1.040  15.866  1.00 10.00      A   
ATOM    751  N   THR A 151     -16.027   1.750  14.573  1.00 10.00      A   
ATOM    752  HN  THR A 151     -16.890   2.215  14.544  1.00 10.00      A   
ATOM    753  CA  THR A 151     -15.451   1.258  13.330  1.00 10.00      A   
ATOM    754  CB  THR A 151     -16.298   0.117  12.735  1.00 10.00      A   
ATOM    755  OG1 THR A 151     -17.070  -0.499  13.776  1.00 10.00      A   
ATOM    756  HG1 THR A 151     -16.840  -0.100  14.626  1.00 10.00      A   
ATOM    757  CG2 THR A 151     -15.397  -0.934  12.101  1.00 10.00      A   
ATOM    758  C   THR A 151     -15.361   2.408  12.331  1.00 10.00      A   
ATOM    759  O   THR A 151     -16.380   2.974  11.930  1.00 10.00      A   
ATOM    760  N   TYR A 152     -14.146   2.742  11.927  1.00 10.00      A   
ATOM    761  HN  TYR A 152     -13.376   2.208  12.226  1.00 10.00      A   
ATOM    762  CA  TYR A 152     -13.927   3.854  11.017  1.00 10.00      A   
ATOM    763  CB  TYR A 152     -12.870   4.804  11.592  1.00 10.00      A   
ATOM    764  CG  TYR A 152     -13.122   5.194  13.031  1.00 10.00      A   
ATOM    765  CD1 TYR A 152     -12.540   4.482  14.075  1.00 10.00      A   
ATOM    766  CD2 TYR A 152     -13.949   6.262  13.348  1.00 10.00      A   
ATOM    767  CE1 TYR A 152     -12.777   4.824  15.392  1.00 10.00      A   
ATOM    768  CE2 TYR A 152     -14.188   6.613  14.661  1.00 10.00      A   
ATOM    769  CZ  TYR A 152     -13.601   5.890  15.680  1.00 10.00      A   
ATOM    770  OH  TYR A 152     -13.840   6.233  16.992  1.00 10.00      A   
ATOM    771  HH  TYR A 152     -14.764   6.483  17.093  1.00 10.00      A   
ATOM    772  C   TYR A 152     -13.508   3.382   9.633  1.00 10.00      A   
ATOM    773  O   TYR A 152     -13.021   2.261   9.465  1.00 10.00      A   
ATOM    774  N   ILE A 153     -13.708   4.245   8.651  1.00 10.00      A   
ATOM    775  HN  ILE A 153     -14.112   5.120   8.861  1.00 10.00      A   
ATOM    776  CA  ILE A 153     -13.355   3.953   7.270  1.00 10.00      A   
ATOM    777  CB  ILE A 153     -14.550   3.321   6.516  1.00 10.00      A   
ATOM    778  CG1 ILE A 153     -14.080   2.581   5.262  1.00 10.00      A   
ATOM    779  CG2 ILE A 153     -15.609   4.363   6.175  1.00 10.00      A   
ATOM    780  CD1 ILE A 153     -15.085   1.582   4.729  1.00 10.00      A   
ATOM    781  C   ILE A 153     -12.893   5.239   6.579  1.00 10.00      A   
ATOM    782  O   ILE A 153     -13.272   6.338   6.997  1.00 10.00      A   
ATOM    783  N   LEU A 154     -12.067   5.108   5.546  1.00 10.00      A   
ATOM    784  HN  LEU A 154     -11.797   4.206   5.250  1.00 10.00      A   
ATOM    785  CA  LEU A 154     -11.556   6.272   4.832  1.00 10.00      A   
ATOM    786  CB  LEU A 154     -10.054   6.130   4.556  1.00 10.00      A   
ATOM    787  CG  LEU A 154      -9.096   6.643   5.635  1.00 10.00      A   
ATOM    788  CD1 LEU A 154      -9.262   5.868   6.931  1.00 10.00      A   
ATOM    789  CD2 LEU A 154      -7.657   6.559   5.147  1.00 10.00      A   
ATOM    790  C   LEU A 154     -12.311   6.509   3.527  1.00 10.00      A   
ATOM    791  O   LEU A 154     -12.114   5.799   2.538  1.00 10.00      A   
ATOM    792  N   ILE A 155     -13.177   7.507   3.529  1.00 10.00      A   
ATOM    793  HN  ILE A 155     -13.293   8.039   4.349  1.00 10.00      A   
ATOM    794  CA  ILE A 155     -13.954   7.844   2.342  1.00 10.00      A   
ATOM    795  CB  ILE A 155     -15.382   8.309   2.710  1.00 10.00      A   
ATOM    796  CG1 ILE A 155     -16.085   7.249   3.567  1.00 10.00      A   
ATOM    797  CG2 ILE A 155     -16.198   8.606   1.456  1.00 10.00      A   
ATOM    798  CD1 ILE A 155     -17.460   7.661   4.052  1.00 10.00      A   
ATOM    799  C   ILE A 155     -13.241   8.937   1.551  1.00 10.00      A   
ATOM    800  O   ILE A 155     -12.709   9.888   2.129  1.00 10.00      A   
ATOM    801  N   ASN A 156     -13.212   8.796   0.236  1.00 10.00      A   
ATOM    802  HN  ASN A 156     -13.654   8.020  -0.174  1.00 10.00      A   
ATOM    803  CA  ASN A 156     -12.553   9.772  -0.618  1.00 10.00      A   
ATOM    804  CB  ASN A 156     -11.314   9.162  -1.274  1.00 10.00      A   
ATOM    805  CG  ASN A 156     -10.624  10.111  -2.235  1.00 10.00      A   
ATOM    806  OD1 ASN A 156     -10.514   9.835  -3.428  1.00 10.00      A   
ATOM    807  ND2 ASN A 156     -10.160  11.243  -1.726  1.00 10.00      A   
ATOM    808 HD21 ASN A 156     -10.285  11.411  -0.764  1.00 10.00      A   
ATOM    809 HD22 ASN A 156      -9.706  11.867  -2.329  1.00 10.00      A   
ATOM    810  C   ASN A 156     -13.505  10.310  -1.678  1.00 10.00      A   
ATOM    811  O   ASN A 156     -14.071   9.552  -2.462  1.00 10.00      A   
ATOM    812  N   THR A 157     -13.681  11.622  -1.690  1.00 10.00      A   
ATOM    813  HN  THR A 157     -13.226  12.172  -1.017  1.00 10.00      A   
ATOM    814  CA  THR A 157     -14.558  12.278  -2.651  1.00 10.00      A   
ATOM    815  CB  THR A 157     -15.185  13.534  -2.023  1.00 10.00      A   
ATOM    816  OG1 THR A 157     -14.360  13.981  -0.935  1.00 10.00      A   
ATOM    817  HG1 THR A 157     -14.680  14.839  -0.625  1.00 10.00      A   
ATOM    818  CG2 THR A 157     -16.578  13.219  -1.500  1.00 10.00      A   
ATOM    819  C   THR A 157     -13.790  12.664  -3.914  1.00 10.00      A   
ATOM    820  O   THR A 157     -14.285  13.427  -4.744  1.00 10.00      A   
ATOM    821  N   LEU A 158     -12.581  12.112  -4.042  1.00 10.00      A   
ATOM    822  HN  LEU A 158     -12.273  11.500  -3.341  1.00 10.00      A   
ATOM    823  CA  LEU A 158     -11.698  12.365  -5.182  1.00 10.00      A   
ATOM    824  CB  LEU A 158     -11.403  13.862  -5.367  1.00 10.00      A   
ATOM    825  CG  LEU A 158     -10.589  14.535  -4.254  1.00 10.00      A   
ATOM    826  CD1 LEU A 158      -9.147  14.047  -4.265  1.00 10.00      A   
ATOM    827  CD2 LEU A 158     -10.648  16.048  -4.385  1.00 10.00      A   
ATOM    828  C   LEU A 158     -12.220  11.730  -6.472  1.00 10.00      A   
ATOM    829  O   LEU A 158     -11.763  10.661  -6.877  1.00 10.00      A   
ATOM    830  N   GLU A 159     -13.173  12.382  -7.104  1.00 10.00      A   
ATOM    831  HN  GLU A 159     -13.504  13.227  -6.733  1.00 10.00      A   
ATOM    832  CA  GLU A 159     -13.745  11.879  -8.340  1.00 10.00      A   
ATOM    833  CB  GLU A 159     -15.265  12.056  -8.335  1.00 10.00      A   
ATOM    834  CG  GLU A 159     -15.729  13.476  -8.060  1.00 10.00      A   
ATOM    835  CD  GLU A 159     -17.233  13.583  -7.939  1.00 10.00      A   
ATOM    836  OE1 GLU A 159     -17.945  13.011  -8.790  1.00 10.00      A   
ATOM    837  OE2 GLU A 159     -17.711  14.236  -6.987  1.00 10.00      A   
ATOM    838  C   GLU A 159     -13.109  12.551  -9.555  1.00 10.00      A   
ATOM    839  O   GLU A 159     -13.103  13.779  -9.662  1.00 10.00      A   
ATOM    840  N   PRO A 160     -12.540  11.755 -10.476  1.00 10.00      A   
ATOM    841  CA  PRO A 160     -12.478  10.304 -10.368  1.00 10.00      A   
ATOM    842  CB  PRO A 160     -12.722   9.893 -11.823  1.00 10.00      A   
ATOM    843  CG  PRO A 160     -12.108  10.994 -12.638  1.00 10.00      A   
ATOM    844  CD  PRO A 160     -11.939  12.199 -11.734  1.00 10.00      A   
ATOM    845  C   PRO A 160     -11.095   9.819  -9.922  1.00 10.00      A   
ATOM    846  O   PRO A 160     -10.284  10.591  -9.389  1.00 10.00      A   
ATOM    847  N   VAL A 161     -10.829   8.535 -10.140  1.00 10.00      A   
ATOM    848  HN  VAL A 161     -11.519   7.974 -10.551  1.00 10.00      A   
ATOM    849  CA  VAL A 161      -9.552   7.936  -9.775  1.00 10.00      A   
ATOM    850  CB  VAL A 161      -9.199   6.753 -10.700  1.00 10.00      A   
ATOM    851  CG1 VAL A 161      -9.233   7.179 -12.161  1.00 10.00      A   
ATOM    852  CG2 VAL A 161      -7.834   6.184 -10.339  1.00 10.00      A   
ATOM    853  C   VAL A 161      -9.586   7.450  -8.328  1.00 10.00      A   
ATOM    854  O   VAL A 161     -10.657   7.121  -7.811  1.00 10.00      A   
ATOM    855  N   GLU A 166     -23.261   4.721 -13.489  1.00 10.00      A   
ATOM    856  HN  GLU A 166     -23.806   5.470 -13.813  1.00 10.00      A   
ATOM    857  CA  GLU A 166     -23.480   4.220 -12.140  1.00 10.00      A   
ATOM    858  CB  GLU A 166     -24.667   4.927 -11.462  1.00 10.00      A   
ATOM    859  CG  GLU A 166     -25.278   6.082 -12.254  1.00 10.00      A   
ATOM    860  CD  GLU A 166     -24.383   7.308 -12.320  1.00 10.00      A   
ATOM    861  OE1 GLU A 166     -24.257   8.016 -11.307  1.00 10.00      A   
ATOM    862  OE2 GLU A 166     -23.813   7.568 -13.401  1.00 10.00      A   
ATOM    863  C   GLU A 166     -22.218   4.344 -11.285  1.00 10.00      A   
ATOM    864  O   GLU A 166     -21.824   5.441 -10.882  1.00 10.00      A   
ATOM    865  N   MET A 167     -21.584   3.210 -11.022  1.00 10.00      A   
ATOM    866  HN  MET A 167     -21.930   2.372 -11.397  1.00 10.00      A   
ATOM    867  CA  MET A 167     -20.372   3.182 -10.214  1.00 10.00      A   
ATOM    868  CB  MET A 167     -20.188   1.811  -9.558  1.00 10.00      A   
ATOM    869  CG  MET A 167     -19.280   1.825  -8.339  1.00 10.00      A   
ATOM    870  SD  MET A 167     -19.356   0.289  -7.404  1.00 10.00      A   
ATOM    871  CE  MET A 167     -18.527   0.779  -5.895  1.00 10.00      A   
ATOM    872  C   MET A 167     -19.166   3.534 -11.076  1.00 10.00      A   
ATOM    873  O   MET A 167     -18.783   2.773 -11.967  1.00 10.00      A   
ATOM    874  N   ARG A 168     -18.590   4.703 -10.828  1.00 10.00      A   
ATOM    875  HN  ARG A 168     -18.941   5.261 -10.106  1.00 10.00      A   
ATOM    876  CA  ARG A 168     -17.445   5.174 -11.593  1.00 10.00      A   
ATOM    877  CB  ARG A 168     -17.653   6.627 -12.024  1.00 10.00      A   
ATOM    878  CG  ARG A 168     -19.008   6.887 -12.657  1.00 10.00      A   
ATOM    879  CD  ARG A 168     -19.293   8.371 -12.766  1.00 10.00      A   
ATOM    880  NE  ARG A 168     -20.726   8.638 -12.840  1.00 10.00      A   
ATOM    881  HE  ARG A 168     -21.333   7.887 -12.647  1.00 10.00      A   
ATOM    882  CZ  ARG A 168     -21.251   9.820 -13.139  1.00 10.00      A   
ATOM    883  NH1 ARG A 168     -20.471  10.843 -13.431  1.00 10.00      A   
ATOM    884 HH11 ARG A 168     -19.434  10.734 -13.437  1.00 10.00      A   
ATOM    885 HH12 ARG A 168     -20.889  11.769 -13.653  1.00 10.00      A   
ATOM    886  NH2 ARG A 168     -22.568   9.973 -13.164  1.00 10.00      A   
ATOM    887 HH21 ARG A 168     -22.984  10.901 -13.405  1.00 10.00      A   
ATOM    888 HH22 ARG A 168     -23.200   9.159 -12.948  1.00 10.00      A   
ATOM    889  C   ARG A 168     -16.153   5.036 -10.800  1.00 10.00      A   
ATOM    890  O   ARG A 168     -16.155   4.562  -9.664  1.00 10.00      A   
ATOM    891  N   GLY A 169     -15.058   5.479 -11.393  1.00 10.00      A   
ATOM    892  HN  GLY A 169     -15.124   5.883 -12.284  1.00 10.00      A   
ATOM    893  CA  GLY A 169     -13.767   5.385 -10.745  1.00 10.00      A   
ATOM    894  C   GLY A 169     -12.898   4.315 -11.376  1.00 10.00      A   
ATOM    895  O   GLY A 169     -13.179   3.861 -12.486  1.00 10.00      A   
ATOM    896  N   GLN A 171     -10.729   2.536 -16.039  1.00 10.00      A   
ATOM    897  HN  GLN A 171     -10.891   2.985 -16.897  1.00 10.00      A   
ATOM    898  CA  GLN A 171      -9.919   1.330 -15.931  1.00 10.00      A   
ATOM    899  CB  GLN A 171      -8.434   1.694 -15.904  1.00 10.00      A   
ATOM    900  CG  GLN A 171      -7.935   2.373 -17.166  1.00 10.00      A   
ATOM    901  CD  GLN A 171      -6.521   2.900 -17.027  1.00 10.00      A   
ATOM    902  OE1 GLN A 171      -5.708   2.361 -16.273  1.00 10.00      A   
ATOM    903  NE2 GLN A 171      -6.215   3.955 -17.761  1.00 10.00      A   
ATOM    904 HE21 GLN A 171      -6.910   4.328 -18.345  1.00 10.00      A   
ATOM    905 HE22 GLN A 171      -5.307   4.320 -17.696  1.00 10.00      A   
ATOM    906  C   GLN A 171     -10.296   0.642 -14.625  1.00 10.00      A   
ATOM    907  O   GLN A 171      -9.471  -0.004 -13.975  1.00 10.00      A   
ATOM    908  N   GLY A 172     -11.563   0.818 -14.257  1.00 10.00      A   
ATOM    909  HN  GLY A 172     -12.154   1.334 -14.849  1.00 10.00      A   
ATOM    910  CA  GLY A 172     -12.097   0.265 -13.024  1.00 10.00      A   
ATOM    911  C   GLY A 172     -11.846  -1.223 -12.863  1.00 10.00      A   
ATOM    912  O   GLY A 172     -11.951  -1.990 -13.822  1.00 10.00      A   
ATOM    913  N   THR A 173     -11.522  -1.625 -11.640  1.00 10.00      A   
ATOM    914  HN  THR A 173     -11.467  -0.962 -10.920  1.00 10.00      A   
ATOM    915  CA  THR A 173     -11.244  -3.015 -11.320  1.00 10.00      A   
ATOM    916  CB  THR A 173     -10.886  -3.141  -9.828  1.00 10.00      A   
ATOM    917  OG1 THR A 173     -11.136  -1.880  -9.185  1.00 10.00      A   
ATOM    918  HG1 THR A 173     -11.885  -1.970  -8.584  1.00 10.00      A   
ATOM    919  CG2 THR A 173      -9.421  -3.512  -9.657  1.00 10.00      A   
ATOM    920  C   THR A 173     -12.448  -3.908 -11.623  1.00 10.00      A   
ATOM    921  O   THR A 173     -13.586  -3.563 -11.285  1.00 10.00      A   
ATOM    922  N   PRO A 174     -12.212  -5.066 -12.264  1.00 10.00      A   
ATOM    923  CA  PRO A 174     -13.278  -6.015 -12.615  1.00 10.00      A   
ATOM    924  CB  PRO A 174     -12.528  -7.186 -13.258  1.00 10.00      A   
ATOM    925  CG  PRO A 174     -11.234  -6.605 -13.708  1.00 10.00      A   
ATOM    926  CD  PRO A 174     -10.891  -5.538 -12.709  1.00 10.00      A   
ATOM    927  C   PRO A 174     -14.032  -6.499 -11.382  1.00 10.00      A   
ATOM    928  O   PRO A 174     -15.229  -6.774 -11.445  1.00 10.00      A   
ATOM    929  N   THR A 175     -13.324  -6.581 -10.259  1.00 10.00      A   
ATOM    930  HN  THR A 175     -12.374  -6.336 -10.274  1.00 10.00      A   
ATOM    931  CA  THR A 175     -13.912  -7.025  -9.004  1.00 10.00      A   
ATOM    932  CB  THR A 175     -12.857  -6.987  -7.885  1.00 10.00      A   
ATOM    933  OG1 THR A 175     -11.561  -6.791  -8.474  1.00 10.00      A   
ATOM    934  HG1 THR A 175     -10.902  -7.280  -7.963  1.00 10.00      A   
ATOM    935  CG2 THR A 175     -12.860  -8.293  -7.106  1.00 10.00      A   
ATOM    936  C   THR A 175     -15.095  -6.142  -8.615  1.00 10.00      A   
ATOM    937  O   THR A 175     -16.143  -6.636  -8.198  1.00 10.00      A   
ATOM    938  N   THR A 176     -14.922  -4.835  -8.777  1.00 10.00      A   
ATOM    939  HN  THR A 176     -14.065  -4.506  -9.116  1.00 10.00      A   
ATOM    940  CA  THR A 176     -15.964  -3.872  -8.457  1.00 10.00      A   
ATOM    941  CB  THR A 176     -15.426  -2.438  -8.599  1.00 10.00      A   
ATOM    942  OG1 THR A 176     -14.008  -2.491  -8.823  1.00 10.00      A   
ATOM    943  HG1 THR A 176     -13.840  -2.543  -9.773  1.00 10.00      A   
ATOM    944  CG2 THR A 176     -15.704  -1.640  -7.336  1.00 10.00      A   
ATOM    945  C   THR A 176     -17.162  -4.055  -9.385  1.00 10.00      A   
ATOM    946  O   THR A 176     -18.314  -3.971  -8.956  1.00 10.00      A   
ATOM    947  N   GLY A 177     -16.876  -4.325 -10.656  1.00 10.00      A   
ATOM    948  HN  GLY A 177     -15.939  -4.391 -10.933  1.00 10.00      A   
ATOM    949  CA  GLY A 177     -17.931  -4.525 -11.628  1.00 10.00      A   
ATOM    950  C   GLY A 177     -18.747  -5.763 -11.322  1.00 10.00      A   
ATOM    951  O   GLY A 177     -19.975  -5.735 -11.372  1.00 10.00      A   
ATOM    952  N   LEU A 178     -18.058  -6.851 -10.992  1.00 10.00      A   
ATOM    953  HN  LEU A 178     -17.075  -6.809 -10.976  1.00 10.00      A   
ATOM    954  CA  LEU A 178     -18.718  -8.108 -10.663  1.00 10.00      A   
ATOM    955  CB  LEU A 178     -17.688  -9.225 -10.470  1.00 10.00      A   
ATOM    956  CG  LEU A 178     -17.503 -10.193 -11.645  1.00 10.00      A   
ATOM    957  CD1 LEU A 178     -18.784 -10.969 -11.911  1.00 10.00      A   
ATOM    958  CD2 LEU A 178     -17.050  -9.455 -12.898  1.00 10.00      A   
ATOM    959  C   LEU A 178     -19.571  -7.958  -9.409  1.00 10.00      A   
ATOM    960  O   LEU A 178     -20.668  -8.507  -9.324  1.00 10.00      A   
ATOM    961  N   LEU A 179     -19.061  -7.203  -8.444  1.00 10.00      A   
ATOM    962  HN  LEU A 179     -18.177  -6.795  -8.571  1.00 10.00      A   
ATOM    963  CA  LEU A 179     -19.774  -6.972  -7.197  1.00 10.00      A   
ATOM    964  CB  LEU A 179     -18.879  -6.243  -6.192  1.00 10.00      A   
ATOM    965  CG  LEU A 179     -19.438  -6.093  -4.775  1.00 10.00      A   
ATOM    966  CD1 LEU A 179     -19.591  -7.454  -4.110  1.00 10.00      A   
ATOM    967  CD2 LEU A 179     -18.553  -5.180  -3.942  1.00 10.00      A   
ATOM    968  C   LEU A 179     -21.047  -6.171  -7.446  1.00 10.00      A   
ATOM    969  O   LEU A 179     -22.092  -6.448  -6.850  1.00 10.00      A   
ATOM    970  N   MET A 180     -20.956  -5.186  -8.336  1.00 10.00      A   
ATOM    971  HN  MET A 180     -20.094  -5.015  -8.776  1.00 10.00      A   
ATOM    972  CA  MET A 180     -22.102  -4.347  -8.667  1.00 10.00      A   
ATOM    973  CB  MET A 180     -21.706  -3.214  -9.619  1.00 10.00      A   
ATOM    974  CG  MET A 180     -22.760  -2.125  -9.740  1.00 10.00      A   
ATOM    975  SD  MET A 180     -22.311  -0.824 -10.906  1.00 10.00      A   
ATOM    976  CE  MET A 180     -23.627   0.352 -10.602  1.00 10.00      A   
ATOM    977  C   MET A 180     -23.226  -5.183  -9.271  1.00 10.00      A   
ATOM    978  O   MET A 180     -24.406  -4.918  -9.036  1.00 10.00      A   
ATOM    979  N   ILE A 181     -22.850  -6.201 -10.041  1.00 10.00      A   
ATOM    980  HN  ILE A 181     -21.893  -6.355 -10.194  1.00 10.00      A   
ATOM    981  CA  ILE A 181     -23.823  -7.090 -10.667  1.00 10.00      A   
ATOM    982  CB  ILE A 181     -23.137  -8.101 -11.615  1.00 10.00      A   
ATOM    983  CG1 ILE A 181     -22.385  -7.366 -12.729  1.00 10.00      A   
ATOM    984  CG2 ILE A 181     -24.155  -9.068 -12.210  1.00 10.00      A   
ATOM    985  CD1 ILE A 181     -21.519  -8.267 -13.584  1.00 10.00      A   
ATOM    986  C   ILE A 181     -24.603  -7.848  -9.595  1.00 10.00      A   
ATOM    987  O   ILE A 181     -25.820  -8.011  -9.696  1.00 10.00      A   
ATOM    988  N   VAL A 182     -23.891  -8.286  -8.559  1.00 10.00      A   
ATOM    989  HN  VAL A 182     -22.926  -8.106  -8.534  1.00 10.00      A   
ATOM    990  CA  VAL A 182     -24.503  -9.025  -7.461  1.00 10.00      A   
ATOM    991  CB  VAL A 182     -23.458  -9.482  -6.418  1.00 10.00      A   
ATOM    992  CG1 VAL A 182     -24.116 -10.302  -5.318  1.00 10.00      A   
ATOM    993  CG2 VAL A 182     -22.350 -10.282  -7.086  1.00 10.00      A   
ATOM    994  C   VAL A 182     -25.579  -8.190  -6.772  1.00 10.00      A   
ATOM    995  O   VAL A 182     -26.735  -8.607  -6.687  1.00 10.00      A   
ATOM    996  N   LEU A 183     -25.205  -7.001  -6.308  1.00 10.00      A   
ATOM    997  HN  LEU A 183     -24.274  -6.709  -6.426  1.00 10.00      A   
ATOM    998  CA  LEU A 183     -26.150  -6.122  -5.629  1.00 10.00      A   
ATOM    999  CB  LEU A 183     -25.446  -4.920  -4.985  1.00 10.00      A   
ATOM   1000  CG  LEU A 183     -24.622  -4.017  -5.908  1.00 10.00      A   
ATOM   1001  CD1 LEU A 183     -25.420  -2.789  -6.323  1.00 10.00      A   
ATOM   1002  CD2 LEU A 183     -23.321  -3.607  -5.232  1.00 10.00      A   
ATOM   1003  C   LEU A 183     -27.271  -5.680  -6.568  1.00 10.00      A   
ATOM   1004  O   LEU A 183     -28.407  -5.478  -6.139  1.00 10.00      A   
ATOM   1005  N   GLY A 184     -26.944  -5.546  -7.851  1.00 10.00      A   
ATOM   1006  HN  GLY A 184     -26.017  -5.714  -8.132  1.00 10.00      A   
ATOM   1007  CA  GLY A 184     -27.933  -5.146  -8.835  1.00 10.00      A   
ATOM   1008  C   GLY A 184     -29.044  -6.168  -8.961  1.00 10.00      A   
ATOM   1009  O   GLY A 184     -30.221  -5.813  -9.016  1.00 10.00      A   
ATOM   1010  N   LEU A 185     -28.665  -7.442  -8.988  1.00 10.00      A   
ATOM   1011  HN  LEU A 185     -27.706  -7.656  -8.933  1.00 10.00      A   
ATOM   1012  CA  LEU A 185     -29.631  -8.527  -9.096  1.00 10.00      A   
ATOM   1013  CB  LEU A 185     -28.920  -9.865  -9.327  1.00 10.00      A   
ATOM   1014  CG  LEU A 185     -28.194 -10.027 -10.667  1.00 10.00      A   
ATOM   1015  CD1 LEU A 185     -27.424 -11.338 -10.702  1.00 10.00      A   
ATOM   1016  CD2 LEU A 185     -29.178  -9.951 -11.826  1.00 10.00      A   
ATOM   1017  C   LEU A 185     -30.490  -8.600  -7.840  1.00 10.00      A   
ATOM   1018  O   LEU A 185     -31.694  -8.842  -7.914  1.00 10.00      A   
ATOM   1019  N   ILE A 186     -29.860  -8.380  -6.689  1.00 10.00      A   
ATOM   1020  HN  ILE A 186     -28.896  -8.192  -6.701  1.00 10.00      A   
ATOM   1021  CA  ILE A 186     -30.563  -8.411  -5.413  1.00 10.00      A   
ATOM   1022  CB  ILE A 186     -29.587  -8.250  -4.224  1.00 10.00      A   
ATOM   1023  CG1 ILE A 186     -28.544  -9.372  -4.228  1.00 10.00      A   
ATOM   1024  CG2 ILE A 186     -30.343  -8.234  -2.901  1.00 10.00      A   
ATOM   1025  CD1 ILE A 186     -27.428  -9.175  -3.225  1.00 10.00      A   
ATOM   1026  C   ILE A 186     -31.609  -7.301  -5.360  1.00 10.00      A   
ATOM   1027  O   ILE A 186     -32.763  -7.535  -5.003  1.00 10.00      A   
ATOM   1028  N   PHE A 187     -31.199  -6.095  -5.738  1.00 10.00      A   
ATOM   1029  HN  PHE A 187     -30.265  -5.974  -6.026  1.00 10.00      A   
ATOM   1030  CA  PHE A 187     -32.093  -4.945  -5.732  1.00 10.00      A   
ATOM   1031  CB  PHE A 187     -31.315  -3.657  -6.016  1.00 10.00      A   
ATOM   1032  CG  PHE A 187     -32.059  -2.396  -5.667  1.00 10.00      A   
ATOM   1033  CD1 PHE A 187     -32.940  -2.364  -4.598  1.00 10.00      A   
ATOM   1034  CD2 PHE A 187     -31.873  -1.242  -6.407  1.00 10.00      A   
ATOM   1035  CE1 PHE A 187     -33.619  -1.205  -4.274  1.00 10.00      A   
ATOM   1036  CE2 PHE A 187     -32.548  -0.081  -6.089  1.00 10.00      A   
ATOM   1037  CZ  PHE A 187     -33.423  -0.062  -5.021  1.00 10.00      A   
ATOM   1038  C   PHE A 187     -33.223  -5.124  -6.742  1.00 10.00      A   
ATOM   1039  O   PHE A 187     -34.378  -4.827  -6.447  1.00 10.00      A   
ATOM   1040  N   MET A 188     -32.882  -5.634  -7.922  1.00 10.00      A   
ATOM   1041  HN  MET A 188     -31.941  -5.862  -8.087  1.00 10.00      A   
ATOM   1042  CA  MET A 188     -33.860  -5.858  -8.983  1.00 10.00      A   
ATOM   1043  CB  MET A 188     -33.174  -6.418 -10.236  1.00 10.00      A   
ATOM   1044  CG  MET A 188     -34.133  -6.790 -11.359  1.00 10.00      A   
ATOM   1045  SD  MET A 188     -33.305  -7.491 -12.801  1.00 10.00      A   
ATOM   1046  CE  MET A 188     -34.650  -7.485 -13.988  1.00 10.00      A   
ATOM   1047  C   MET A 188     -34.966  -6.808  -8.533  1.00 10.00      A   
ATOM   1048  O   MET A 188     -36.138  -6.607  -8.852  1.00 10.00      A   
ATOM   1049  N   LYS A 189     -34.590  -7.825  -7.770  1.00 10.00      A   
ATOM   1050  HN  LYS A 189     -33.643  -7.916  -7.523  1.00 10.00      A   
ATOM   1051  CA  LYS A 189     -35.547  -8.814  -7.294  1.00 10.00      A   
ATOM   1052  CB  LYS A 189     -34.874 -10.180  -7.153  1.00 10.00      A   
ATOM   1053  CG  LYS A 189     -35.784 -11.354  -7.475  1.00 10.00      A   
ATOM   1054  CD  LYS A 189     -34.983 -12.589  -7.846  1.00 10.00      A   
ATOM   1055  CE  LYS A 189     -35.894 -13.722  -8.287  1.00 10.00      A   
ATOM   1056  NZ  LYS A 189     -35.132 -14.846  -8.894  1.00 10.00      A   
ATOM   1057  HZ1 LYS A 189     -35.786 -15.586  -9.220  1.00 10.00      A   
ATOM   1058  HZ2 LYS A 189     -34.481 -15.265  -8.190  1.00 10.00      A   
ATOM   1059  HZ3 LYS A 189     -34.576 -14.508  -9.704  1.00 10.00      A   
ATOM   1060  C   LYS A 189     -36.232  -8.389  -5.990  1.00 10.00      A   
ATOM   1061  O   LYS A 189     -36.619  -9.227  -5.175  1.00 10.00      A   
ATOM   1062  N   GLY A 190     -36.373  -7.084  -5.795  1.00 10.00      A   
ATOM   1063  HN  GLY A 190     -36.020  -6.457  -6.461  1.00 10.00      A   
ATOM   1064  CA  GLY A 190     -37.038  -6.576  -4.609  1.00 10.00      A   
ATOM   1065  C   GLY A 190     -36.203  -6.681  -3.351  1.00 10.00      A   
ATOM   1066  O   GLY A 190     -36.706  -7.089  -2.302  1.00 10.00      A   
ATOM   1067  N   ASN A 191     -34.926  -6.329  -3.460  1.00 10.00      A   
ATOM   1068  HN  ASN A 191     -34.592  -6.041  -4.336  1.00 10.00      A   
ATOM   1069  CA  ASN A 191     -33.997  -6.357  -2.324  1.00 10.00      A   
ATOM   1070  CB  ASN A 191     -34.415  -5.367  -1.227  1.00 10.00      A   
ATOM   1071  CG  ASN A 191     -34.077  -3.927  -1.559  1.00 10.00      A   
ATOM   1072  OD1 ASN A 191     -32.919  -3.514  -1.482  1.00 10.00      A   
ATOM   1073  ND2 ASN A 191     -35.087  -3.146  -1.910  1.00 10.00      A   
ATOM   1074 HD21 ASN A 191     -35.986  -3.536  -1.938  1.00 10.00      A   
ATOM   1075 HD22 ASN A 191     -34.897  -2.209  -2.123  1.00 10.00      A   
ATOM   1076  C   ASN A 191     -33.817  -7.756  -1.730  1.00 10.00      A   
ATOM   1077  O   ASN A 191     -33.445  -7.895  -0.566  1.00 10.00      A   
ATOM   1078  N   THR A 192     -34.069  -8.790  -2.523  1.00 10.00      A   
ATOM   1079  HN  THR A 192     -34.343  -8.630  -3.452  1.00 10.00      A   
ATOM   1080  CA  THR A 192     -33.917 -10.162  -2.046  1.00 10.00      A   
ATOM   1081  CB  THR A 192     -35.217 -10.720  -1.427  1.00 10.00      A   
ATOM   1082  OG1 THR A 192     -36.291  -9.785  -1.601  1.00 10.00      A   
ATOM   1083  HG1 THR A 192     -35.992  -9.057  -2.160  1.00 10.00      A   
ATOM   1084  CG2 THR A 192     -35.028 -11.000   0.057  1.00 10.00      A   
ATOM   1085  C   THR A 192     -33.447 -11.084  -3.167  1.00 10.00      A   
ATOM   1086  O   THR A 192     -33.877 -10.946  -4.309  1.00 10.00      A   
ATOM   1087  N   LEU A 193     -32.562 -12.016  -2.834  1.00 10.00      A   
ATOM   1088  HN  LEU A 193     -32.261 -12.078  -1.905  1.00 10.00      A   
ATOM   1089  CA  LEU A 193     -32.027 -12.957  -3.810  1.00 10.00      A   
ATOM   1090  CB  LEU A 193     -30.921 -12.289  -4.635  1.00 10.00      A   
ATOM   1091  CG  LEU A 193     -30.413 -13.061  -5.855  1.00 10.00      A   
ATOM   1092  CD1 LEU A 193     -31.543 -13.322  -6.841  1.00 10.00      A   
ATOM   1093  CD2 LEU A 193     -29.279 -12.306  -6.528  1.00 10.00      A   
ATOM   1094  C   LEU A 193     -31.481 -14.194  -3.100  1.00 10.00      A   
ATOM   1095  O   LEU A 193     -31.152 -14.138  -1.913  1.00 10.00      A   
ATOM   1096  N   LYS A 194     -31.396 -15.307  -3.822  1.00 10.00      A   
ATOM   1097  HN  LYS A 194     -31.677 -15.289  -4.762  1.00 10.00      A   
ATOM   1098  CA  LYS A 194     -30.888 -16.552  -3.256  1.00 10.00      A   
ATOM   1099  CB  LYS A 194     -31.733 -17.742  -3.712  1.00 10.00      A   
ATOM   1100  CG  LYS A 194     -33.183 -17.684  -3.264  1.00 10.00      A   
ATOM   1101  CD  LYS A 194     -33.957 -18.894  -3.756  1.00 10.00      A   
ATOM   1102  CE  LYS A 194     -35.408 -18.837  -3.312  1.00 10.00      A   
ATOM   1103  NZ  LYS A 194     -36.189 -19.991  -3.826  1.00 10.00      A   
ATOM   1104  HZ1 LYS A 194     -35.718 -20.885  -3.578  1.00 10.00      A   
ATOM   1105  HZ2 LYS A 194     -36.274 -19.936  -4.861  1.00 10.00      A   
ATOM   1106  HZ3 LYS A 194     -37.143 -19.992  -3.413  1.00 10.00      A   
ATOM   1107  C   LYS A 194     -29.426 -16.769  -3.636  1.00 10.00      A   
ATOM   1108  O   LYS A 194     -29.013 -16.463  -4.756  1.00 10.00      A   
ATOM   1109  N   GLU A 195     -28.660 -17.318  -2.702  1.00 10.00      A   
ATOM   1110  HN  GLU A 195     -29.065 -17.565  -1.843  1.00 10.00      A   
ATOM   1111  CA  GLU A 195     -27.237 -17.575  -2.904  1.00 10.00      A   
ATOM   1112  CB  GLU A 195     -26.603 -18.081  -1.595  1.00 10.00      A   
ATOM   1113  CG  GLU A 195     -25.414 -19.021  -1.753  1.00 10.00      A   
ATOM   1114  CD  GLU A 195     -25.749 -20.452  -1.365  1.00 10.00      A   
ATOM   1115  OE1 GLU A 195     -26.951 -20.797  -1.323  1.00 10.00      A   
ATOM   1116  OE2 GLU A 195     -24.818 -21.241  -1.106  1.00 10.00      A   
ATOM   1117  C   GLU A 195     -26.985 -18.538  -4.067  1.00 10.00      A   
ATOM   1118  O   GLU A 195     -26.281 -18.202  -5.019  1.00 10.00      A   
ATOM   1119  N   THR A 196     -27.589 -19.715  -4.005  1.00 10.00      A   
ATOM   1120  HN  THR A 196     -28.168 -19.918  -3.238  1.00 10.00      A   
ATOM   1121  CA  THR A 196     -27.408 -20.723  -5.038  1.00 10.00      A   
ATOM   1122  CB  THR A 196     -27.968 -22.080  -4.582  1.00 10.00      A   
ATOM   1123  OG1 THR A 196     -28.371 -21.986  -3.204  1.00 10.00      A   
ATOM   1124  HG1 THR A 196     -27.615 -21.696  -2.660  1.00 10.00      A   
ATOM   1125  CG2 THR A 196     -26.907 -23.159  -4.718  1.00 10.00      A   
ATOM   1126  C   THR A 196     -28.053 -20.306  -6.359  1.00 10.00      A   
ATOM   1127  O   THR A 196     -27.654 -20.768  -7.428  1.00 10.00      A   
ATOM   1128  N   GLU A 197     -29.033 -19.417  -6.278  1.00 10.00      A   
ATOM   1129  HN  GLU A 197     -29.292 -19.072  -5.401  1.00 10.00      A   
ATOM   1130  CA  GLU A 197     -29.729 -18.933  -7.460  1.00 10.00      A   
ATOM   1131  CB  GLU A 197     -31.021 -18.226  -7.046  1.00 10.00      A   
ATOM   1132  CG  GLU A 197     -31.950 -17.872  -8.193  1.00 10.00      A   
ATOM   1133  CD  GLU A 197     -33.317 -17.435  -7.711  1.00 10.00      A   
ATOM   1134  OE1 GLU A 197     -34.229 -18.285  -7.645  1.00 10.00      A   
ATOM   1135  OE2 GLU A 197     -33.487 -16.241  -7.398  1.00 10.00      A   
ATOM   1136  C   GLU A 197     -28.830 -17.988  -8.256  1.00 10.00      A   
ATOM   1137  O   GLU A 197     -28.773 -18.053  -9.485  1.00 10.00      A   
ATOM   1138  N   ALA A 198     -28.120 -17.119  -7.545  1.00 10.00      A   
ATOM   1139  HN  ALA A 198     -28.216 -17.109  -6.567  1.00 10.00      A   
ATOM   1140  CA  ALA A 198     -27.217 -16.167  -8.181  1.00 10.00      A   
ATOM   1141  CB  ALA A 198     -26.930 -15.000  -7.250  1.00 10.00      A   
ATOM   1142  C   ALA A 198     -25.915 -16.845  -8.593  1.00 10.00      A   
ATOM   1143  O   ALA A 198     -25.378 -16.573  -9.665  1.00 10.00      A   
ATOM   1144  N   TRP A 199     -25.424 -17.732  -7.735  1.00 10.00      A   
ATOM   1145  HN  TRP A 199     -25.906 -17.897  -6.894  1.00 10.00      A   
ATOM   1146  CA  TRP A 199     -24.183 -18.459  -7.989  1.00 10.00      A   
ATOM   1147  CB  TRP A 199     -23.887 -19.406  -6.823  1.00 10.00      A   
ATOM   1148  CG  TRP A 199     -22.670 -20.263  -7.002  1.00 10.00      A   
ATOM   1149  CD1 TRP A 199     -21.427 -19.863  -7.404  1.00 10.00      A   
ATOM   1150  CD2 TRP A 199     -22.582 -21.671  -6.770  1.00 10.00      A   
ATOM   1151  NE1 TRP A 199     -20.575 -20.938  -7.439  1.00 10.00      A   
ATOM   1152  HE1 TRP A 199     -19.630 -20.908  -7.698  1.00 10.00      A   
ATOM   1153  CE2 TRP A 199     -21.260 -22.059  -7.051  1.00 10.00      A   
ATOM   1154  CE3 TRP A 199     -23.496 -22.641  -6.347  1.00 10.00      A   
ATOM   1155  CZ2 TRP A 199     -20.829 -23.378  -6.928  1.00 10.00      A   
ATOM   1156  CZ3 TRP A 199     -23.066 -23.948  -6.225  1.00 10.00      A   
ATOM   1157  CH2 TRP A 199     -21.744 -24.303  -6.511  1.00 10.00      A   
ATOM   1158  C   TRP A 199     -24.240 -19.227  -9.307  1.00 10.00      A   
ATOM   1159  O   TRP A 199     -23.294 -19.194 -10.095  1.00 10.00      A   
ATOM   1160  N   ASP A 200     -25.361 -19.899  -9.548  1.00 10.00      A   
ATOM   1161  HN  ASP A 200     -26.085 -19.874  -8.888  1.00 10.00      A   
ATOM   1162  CA  ASP A 200     -25.542 -20.676 -10.771  1.00 10.00      A   
ATOM   1163  CB  ASP A 200     -26.856 -21.459 -10.718  1.00 10.00      A   
ATOM   1164  CG  ASP A 200     -27.063 -22.352 -11.925  1.00 10.00      A   
ATOM   1165  OD1 ASP A 200     -26.414 -23.419 -11.998  1.00 10.00      A   
ATOM   1166  OD2 ASP A 200     -27.890 -22.002 -12.792  1.00 10.00      A   
ATOM   1167  C   ASP A 200     -25.509 -19.779 -12.007  1.00 10.00      A   
ATOM   1168  O   ASP A 200     -24.973 -20.157 -13.048  1.00 10.00      A   
ATOM   1169  N   PHE A 201     -26.058 -18.579 -11.873  1.00 10.00      A   
ATOM   1170  HN  PHE A 201     -26.439 -18.324 -11.008  1.00 10.00      A   
ATOM   1171  CA  PHE A 201     -26.097 -17.626 -12.974  1.00 10.00      A   
ATOM   1172  CB  PHE A 201     -27.105 -16.511 -12.674  1.00 10.00      A   
ATOM   1173  CG  PHE A 201     -27.176 -15.438 -13.727  1.00 10.00      A   
ATOM   1174  CD1 PHE A 201     -26.596 -14.197 -13.510  1.00 10.00      A   
ATOM   1175  CD2 PHE A 201     -27.823 -15.670 -14.930  1.00 10.00      A   
ATOM   1176  CE1 PHE A 201     -26.659 -13.208 -14.472  1.00 10.00      A   
ATOM   1177  CE2 PHE A 201     -27.890 -14.685 -15.898  1.00 10.00      A   
ATOM   1178  CZ  PHE A 201     -27.307 -13.453 -15.669  1.00 10.00      A   
ATOM   1179  C   PHE A 201     -24.713 -17.037 -13.235  1.00 10.00      A   
ATOM   1180  O   PHE A 201     -24.284 -16.917 -14.383  1.00 10.00      A   
ATOM   1181  N   LEU A 202     -24.010 -16.692 -12.163  1.00 10.00      A   
ATOM   1182  HN  LEU A 202     -24.401 -16.829 -11.270  1.00 10.00      A   
ATOM   1183  CA  LEU A 202     -22.675 -16.110 -12.270  1.00 10.00      A   
ATOM   1184  CB  LEU A 202     -22.227 -15.522 -10.928  1.00 10.00      A   
ATOM   1185  CG  LEU A 202     -22.502 -14.029 -10.701  1.00 10.00      A   
ATOM   1186  CD1 LEU A 202     -21.844 -13.181 -11.780  1.00 10.00      A   
ATOM   1187  CD2 LEU A 202     -23.995 -13.748 -10.623  1.00 10.00      A   
ATOM   1188  C   LEU A 202     -21.648 -17.124 -12.769  1.00 10.00      A   
ATOM   1189  O   LEU A 202     -20.544 -16.754 -13.166  1.00 10.00      A   
ATOM   1190  N   ARG A 203     -22.020 -18.401 -12.755  1.00 10.00      A   
ATOM   1191  HN  ARG A 203     -22.915 -18.632 -12.424  1.00 10.00      A   
ATOM   1192  CA  ARG A 203     -21.131 -19.470 -13.204  1.00 10.00      A   
ATOM   1193  CB  ARG A 203     -21.776 -20.838 -12.975  1.00 10.00      A   
ATOM   1194  CG  ARG A 203     -21.382 -21.512 -11.671  1.00 10.00      A   
ATOM   1195  CD  ARG A 203     -19.910 -21.885 -11.666  1.00 10.00      A   
ATOM   1196  NE  ARG A 203     -19.610 -22.911 -10.669  1.00 10.00      A   
ATOM   1197  HE  ARG A 203     -20.217 -23.686 -10.626  1.00 10.00      A   
ATOM   1198  CZ  ARG A 203     -18.572 -22.861  -9.835  1.00 10.00      A   
ATOM   1199  NH1 ARG A 203     -17.739 -21.827  -9.865  1.00 10.00      A   
ATOM   1200 HH11 ARG A 203     -16.928 -21.789  -9.210  1.00 10.00      A   
ATOM   1201 HH12 ARG A 203     -17.886 -21.052 -10.548  1.00 10.00      A   
ATOM   1202  NH2 ARG A 203     -18.364 -23.845  -8.970  1.00 10.00      A   
ATOM   1203 HH21 ARG A 203     -17.555 -23.801  -8.312  1.00 10.00      A   
ATOM   1204 HH22 ARG A 203     -19.006 -24.668  -8.943  1.00 10.00      A   
ATOM   1205  C   ARG A 203     -20.763 -19.315 -14.676  1.00 10.00      A   
ATOM   1206  O   ARG A 203     -19.641 -19.625 -15.081  1.00 10.00      A   
ATOM   1207  N   ARG A 204     -21.705 -18.827 -15.471  1.00 10.00      A   
ATOM   1208  HN  ARG A 204     -22.575 -18.584 -15.089  1.00 10.00      A   
ATOM   1209  CA  ARG A 204     -21.476 -18.648 -16.899  1.00 10.00      A   
ATOM   1210  CB  ARG A 204     -22.681 -19.135 -17.703  1.00 10.00      A   
ATOM   1211  CG  ARG A 204     -23.963 -18.358 -17.451  1.00 10.00      A   
ATOM   1212  CD  ARG A 204     -25.118 -18.940 -18.244  1.00 10.00      A   
ATOM   1213  NE  ARG A 204     -26.333 -18.134 -18.127  1.00 10.00      A   
ATOM   1214  HE  ARG A 204     -26.311 -17.229 -18.509  1.00 10.00      A   
ATOM   1215  CZ  ARG A 204     -27.458 -18.566 -17.558  1.00 10.00      A   
ATOM   1216  NH1 ARG A 204     -27.515 -19.777 -17.021  1.00 10.00      A   
ATOM   1217 HH11 ARG A 204     -26.681 -20.403 -17.051  1.00 10.00      A   
ATOM   1218 HH12 ARG A 204     -28.389 -20.108 -16.558  1.00 10.00      A   
ATOM   1219  NH2 ARG A 204     -28.527 -17.785 -17.533  1.00 10.00      A   
ATOM   1220 HH21 ARG A 204     -28.490 -16.828 -17.952  1.00 10.00      A   
ATOM   1221 HH22 ARG A 204     -29.413 -18.124 -17.104  1.00 10.00      A   
ATOM   1222  C   ARG A 204     -21.159 -17.197 -17.239  1.00 10.00      A   
ATOM   1223  O   ARG A 204     -21.110 -16.819 -18.412  1.00 10.00      A   
ATOM   1224  N   LEU A 205     -20.932 -16.388 -16.215  1.00 10.00      A   
ATOM   1225  HN  LEU A 205     -20.957 -16.747 -15.302  1.00 10.00      A   
ATOM   1226  CA  LEU A 205     -20.624 -14.982 -16.417  1.00 10.00      A   
ATOM   1227  CB  LEU A 205     -21.646 -14.095 -15.698  1.00 10.00      A   
ATOM   1228  CG  LEU A 205     -21.685 -12.625 -16.129  1.00 10.00      A   
ATOM   1229  CD1 LEU A 205     -22.058 -12.508 -17.597  1.00 10.00      A   
ATOM   1230  CD2 LEU A 205     -22.661 -11.837 -15.270  1.00 10.00      A   
ATOM   1231  C   LEU A 205     -19.209 -14.665 -15.945  1.00 10.00      A   
ATOM   1232  O   LEU A 205     -18.328 -15.530 -15.981  1.00 10.00      A   
ATOM   1233  N   VAL A 207     -10.156 -17.097 -14.956  1.00 10.00      A   
ATOM   1234  HN  VAL A 207      -9.746 -17.689 -15.625  1.00 10.00      A   
ATOM   1235  CA  VAL A 207      -9.331 -16.081 -14.305  1.00 10.00      A   
ATOM   1236  CB  VAL A 207      -8.373 -15.389 -15.299  1.00 10.00      A   
ATOM   1237  CG1 VAL A 207      -7.254 -16.332 -15.710  1.00 10.00      A   
ATOM   1238  CG2 VAL A 207      -9.127 -14.884 -16.521  1.00 10.00      A   
ATOM   1239  C   VAL A 207     -10.200 -15.031 -13.626  1.00 10.00      A   
ATOM   1240  O   VAL A 207      -9.712 -13.978 -13.212  1.00 10.00      A   
ATOM   1241  N   TYR A 208     -11.489 -15.333 -13.529  1.00 10.00      A   
ATOM   1242  HN  TYR A 208     -11.801 -16.184 -13.901  1.00 10.00      A   
ATOM   1243  CA  TYR A 208     -12.464 -14.438 -12.899  1.00 10.00      A   
ATOM   1244  CB  TYR A 208     -12.123 -14.180 -11.424  1.00 10.00      A   
ATOM   1245  CG  TYR A 208     -12.391 -15.354 -10.509  1.00 10.00      A   
ATOM   1246  CD1 TYR A 208     -13.591 -15.457  -9.815  1.00 10.00      A   
ATOM   1247  CD2 TYR A 208     -11.448 -16.359 -10.337  1.00 10.00      A   
ATOM   1248  CE1 TYR A 208     -13.842 -16.526  -8.973  1.00 10.00      A   
ATOM   1249  CE2 TYR A 208     -11.689 -17.432  -9.498  1.00 10.00      A   
ATOM   1250  CZ  TYR A 208     -12.888 -17.511  -8.820  1.00 10.00      A   
ATOM   1251  OH  TYR A 208     -13.130 -18.578  -7.983  1.00 10.00      A   
ATOM   1252  HH  TYR A 208     -12.288 -18.897  -7.628  1.00 10.00      A   
ATOM   1253  C   TYR A 208     -12.595 -13.117 -13.657  1.00 10.00      A   
ATOM   1254  O   TYR A 208     -12.872 -13.102 -14.858  1.00 10.00      A   
ATOM   1255  N   PRO A 219     -10.655 -25.988  -2.869  1.00 10.00      A   
ATOM   1256  CA  PRO A 219     -10.436 -25.270  -1.609  1.00 10.00      A   
ATOM   1257  CB  PRO A 219      -8.930 -25.007  -1.629  1.00 10.00      A   
ATOM   1258  CG  PRO A 219      -8.601 -24.873  -3.077  1.00 10.00      A   
ATOM   1259  CD  PRO A 219      -9.535 -25.797  -3.812  1.00 10.00      A   
ATOM   1260  C   PRO A 219     -11.200 -23.952  -1.587  1.00 10.00      A   
ATOM   1261  O   PRO A 219     -10.966 -23.090  -0.737  1.00 10.00      A   
ATOM   1262  N   LYS A 220     -12.119 -23.813  -2.531  1.00 10.00      A   
ATOM   1263  HN  LYS A 220     -12.256 -24.547  -3.167  1.00 10.00      A   
ATOM   1264  CA  LYS A 220     -12.925 -22.609  -2.651  1.00 10.00      A   
ATOM   1265  CB  LYS A 220     -13.720 -22.604  -3.960  1.00 10.00      A   
ATOM   1266  CG  LYS A 220     -14.436 -21.291  -4.248  1.00 10.00      A   
ATOM   1267  CD  LYS A 220     -13.453 -20.132  -4.327  1.00 10.00      A   
ATOM   1268  CE  LYS A 220     -14.168 -18.792  -4.384  1.00 10.00      A   
ATOM   1269  NZ  LYS A 220     -14.744 -18.518  -5.727  1.00 10.00      A   
ATOM   1270  HZ1 LYS A 220     -15.083 -17.537  -5.775  1.00 10.00      A   
ATOM   1271  HZ2 LYS A 220     -15.539 -19.160  -5.916  1.00 10.00      A   
ATOM   1272  HZ3 LYS A 220     -14.018 -18.657  -6.465  1.00 10.00      A   
ATOM   1273  C   LYS A 220     -13.853 -22.433  -1.453  1.00 10.00      A   
ATOM   1274  O   LYS A 220     -13.789 -21.418  -0.765  1.00 10.00      A   
ATOM   1275  N   LYS A 221     -14.693 -23.430  -1.191  1.00 10.00      A   
ATOM   1276  HN  LYS A 221     -14.677 -24.235  -1.751  1.00 10.00      A   
ATOM   1277  CA  LYS A 221     -15.629 -23.355  -0.075  1.00 10.00      A   
ATOM   1278  CB  LYS A 221     -16.646 -24.496  -0.127  1.00 10.00      A   
ATOM   1279  CG  LYS A 221     -17.957 -24.161   0.563  1.00 10.00      A   
ATOM   1280  CD  LYS A 221     -18.859 -25.374   0.696  1.00 10.00      A   
ATOM   1281  CE  LYS A 221     -20.213 -24.987   1.276  1.00 10.00      A   
ATOM   1282  NZ  LYS A 221     -20.088 -24.257   2.567  1.00 10.00      A   
ATOM   1283  HZ1 LYS A 221     -19.782 -23.279   2.399  1.00 10.00      A   
ATOM   1284  HZ2 LYS A 221     -19.385 -24.727   3.181  1.00 10.00      A   
ATOM   1285  HZ3 LYS A 221     -21.002 -24.243   3.064  1.00 10.00      A   
ATOM   1286  C   LYS A 221     -14.884 -23.365   1.255  1.00 10.00      A   
ATOM   1287  O   LYS A 221     -15.334 -22.770   2.237  1.00 10.00      A   
ATOM   1288  N   LEU A 222     -13.736 -24.033   1.269  1.00 10.00      A   
ATOM   1289  HN  LEU A 222     -13.443 -24.489   0.451  1.00 10.00      A   
ATOM   1290  CA  LEU A 222     -12.905 -24.117   2.464  1.00 10.00      A   
ATOM   1291  CB  LEU A 222     -11.655 -24.966   2.198  1.00 10.00      A   
ATOM   1292  CG  LEU A 222     -11.819 -26.480   2.350  1.00 10.00      A   
ATOM   1293  CD1 LEU A 222     -10.587 -27.209   1.833  1.00 10.00      A   
ATOM   1294  CD2 LEU A 222     -12.082 -26.842   3.803  1.00 10.00      A   
ATOM   1295  C   LEU A 222     -12.495 -22.726   2.936  1.00 10.00      A   
ATOM   1296  O   LEU A 222     -12.608 -22.404   4.118  1.00 10.00      A   
ATOM   1297  N   ILE A 223     -12.038 -21.898   2.001  1.00 10.00      A   
ATOM   1298  HN  ILE A 223     -11.977 -22.207   1.073  1.00 10.00      A   
ATOM   1299  CA  ILE A 223     -11.616 -20.546   2.333  1.00 10.00      A   
ATOM   1300  CB  ILE A 223     -10.725 -19.915   1.234  1.00 10.00      A   
ATOM   1301  CG1 ILE A 223      -9.886 -18.770   1.814  1.00 10.00      A   
ATOM   1302  CG2 ILE A 223     -11.554 -19.430   0.051  1.00 10.00      A   
ATOM   1303  CD1 ILE A 223      -8.841 -18.229   0.863  1.00 10.00      A   
ATOM   1304  C   ILE A 223     -12.816 -19.651   2.649  1.00 10.00      A   
ATOM   1305  O   ILE A 223     -12.693 -18.679   3.389  1.00 10.00      A   
ATOM   1306  N   THR A 224     -13.983 -19.998   2.107  1.00 10.00      A   
ATOM   1307  HN  THR A 224     -14.034 -20.801   1.547  1.00 10.00      A   
ATOM   1308  CA  THR A 224     -15.187 -19.214   2.352  1.00 10.00      A   
ATOM   1309  CB  THR A 224     -16.325 -19.578   1.377  1.00 10.00      A   
ATOM   1310  OG1 THR A 224     -15.787 -19.806   0.069  1.00 10.00      A   
ATOM   1311  HG1 THR A 224     -14.825 -19.811   0.112  1.00 10.00      A   
ATOM   1312  CG2 THR A 224     -17.342 -18.448   1.299  1.00 10.00      A   
ATOM   1313  C   THR A 224     -15.661 -19.407   3.791  1.00 10.00      A   
ATOM   1314  O   THR A 224     -15.930 -18.436   4.501  1.00 10.00      A   
ATOM   1315  N   GLU A 225     -15.732 -20.666   4.220  1.00 10.00      A   
ATOM   1316  HN  GLU A 225     -15.490 -21.395   3.606  1.00 10.00      A   
ATOM   1317  CA  GLU A 225     -16.162 -20.996   5.574  1.00 10.00      A   
ATOM   1318  CB  GLU A 225     -16.356 -22.507   5.727  1.00 10.00      A   
ATOM   1319  CG  GLU A 225     -17.621 -23.027   5.059  1.00 10.00      A   
ATOM   1320  CD  GLU A 225     -17.772 -24.533   5.149  1.00 10.00      A   
ATOM   1321  OE1 GLU A 225     -18.125 -25.156   4.126  1.00 10.00      A   
ATOM   1322  OE2 GLU A 225     -17.549 -25.099   6.241  1.00 10.00      A   
ATOM   1323  C   GLU A 225     -15.174 -20.463   6.607  1.00 10.00      A   
ATOM   1324  O   GLU A 225     -15.556 -20.091   7.718  1.00 10.00      A   
ATOM   1325  N   ASP A 226     -13.902 -20.417   6.231  1.00 10.00      A   
ATOM   1326  HN  ASP A 226     -13.655 -20.740   5.338  1.00 10.00      A   
ATOM   1327  CA  ASP A 226     -12.864 -19.904   7.117  1.00 10.00      A   
ATOM   1328  CB  ASP A 226     -11.473 -20.315   6.623  1.00 10.00      A   
ATOM   1329  CG  ASP A 226     -10.357 -19.865   7.550  1.00 10.00      A   
ATOM   1330  OD1 ASP A 226      -9.871 -18.728   7.395  1.00 10.00      A   
ATOM   1331  OD2 ASP A 226      -9.946 -20.661   8.425  1.00 10.00      A   
ATOM   1332  C   ASP A 226     -12.964 -18.388   7.198  1.00 10.00      A   
ATOM   1333  O   ASP A 226     -12.808 -17.796   8.269  1.00 10.00      A   
ATOM   1334  N   PHE A 227     -13.267 -17.766   6.061  1.00 10.00      A   
ATOM   1335  HN  PHE A 227     -13.394 -18.298   5.246  1.00 10.00      A   
ATOM   1336  CA  PHE A 227     -13.398 -16.315   5.984  1.00 10.00      A   
ATOM   1337  CB  PHE A 227     -13.580 -15.852   4.538  1.00 10.00      A   
ATOM   1338  CG  PHE A 227     -12.589 -14.806   4.113  1.00 10.00      A   
ATOM   1339  CD1 PHE A 227     -11.448 -15.160   3.412  1.00 10.00      A   
ATOM   1340  CD2 PHE A 227     -12.797 -13.470   4.417  1.00 10.00      A   
ATOM   1341  CE1 PHE A 227     -10.531 -14.202   3.022  1.00 10.00      A   
ATOM   1342  CE2 PHE A 227     -11.886 -12.506   4.030  1.00 10.00      A   
ATOM   1343  CZ  PHE A 227     -10.751 -12.873   3.331  1.00 10.00      A   
ATOM   1344  C   PHE A 227     -14.543 -15.805   6.853  1.00 10.00      A   
ATOM   1345  O   PHE A 227     -14.572 -14.628   7.220  1.00 10.00      A   
ATOM   1346  N   VAL A 228     -15.485 -16.689   7.179  1.00 10.00      A   
ATOM   1347  HN  VAL A 228     -15.416 -17.606   6.836  1.00 10.00      A   
ATOM   1348  CA  VAL A 228     -16.619 -16.328   8.025  1.00 10.00      A   
ATOM   1349  CB  VAL A 228     -17.621 -17.497   8.163  1.00 10.00      A   
ATOM   1350  CG1 VAL A 228     -18.789 -17.116   9.064  1.00 10.00      A   
ATOM   1351  CG2 VAL A 228     -18.127 -17.927   6.797  1.00 10.00      A   
ATOM   1352  C   VAL A 228     -16.119 -15.926   9.410  1.00 10.00      A   
ATOM   1353  O   VAL A 228     -16.694 -15.066  10.076  1.00 10.00      A   
ATOM   1354  N   ARG A 229     -15.017 -16.534   9.818  1.00 10.00      A   
ATOM   1355  HN  ARG A 229     -14.585 -17.190   9.226  1.00 10.00      A   
ATOM   1356  CA  ARG A 229     -14.423 -16.252  11.115  1.00 10.00      A   
ATOM   1357  CB  ARG A 229     -13.606 -17.458  11.589  1.00 10.00      A   
ATOM   1358  CG  ARG A 229     -14.330 -18.792  11.472  1.00 10.00      A   
ATOM   1359  CD  ARG A 229     -15.632 -18.786  12.253  1.00 10.00      A   
ATOM   1360  NE  ARG A 229     -16.259 -20.106  12.298  1.00 10.00      A   
ATOM   1361  HE  ARG A 229     -15.996 -20.757  11.606  1.00 10.00      A   
ATOM   1362  CZ  ARG A 229     -17.151 -20.472  13.217  1.00 10.00      A   
ATOM   1363  NH1 ARG A 229     -17.535 -19.613  14.154  1.00 10.00      A   
ATOM   1364 HH11 ARG A 229     -17.144 -18.646  14.172  1.00 10.00      A   
ATOM   1365 HH12 ARG A 229     -18.229 -19.899  14.879  1.00 10.00      A   
ATOM   1366  NH2 ARG A 229     -17.666 -21.692  13.190  1.00 10.00      A   
ATOM   1367 HH21 ARG A 229     -18.363 -21.984  13.908  1.00 10.00      A   
ATOM   1368 HH22 ARG A 229     -17.378 -22.366  12.448  1.00 10.00      A   
ATOM   1369  C   ARG A 229     -13.527 -15.021  11.030  1.00 10.00      A   
ATOM   1370  O   ARG A 229     -12.970 -14.569  12.031  1.00 10.00      A   
ATOM   1371  N   GLN A 230     -13.398 -14.478   9.827  1.00 10.00      A   
ATOM   1372  HN  GLN A 230     -13.886 -14.871   9.071  1.00 10.00      A   
ATOM   1373  CA  GLN A 230     -12.562 -13.311   9.601  1.00 10.00      A   
ATOM   1374  CB  GLN A 230     -11.614 -13.545   8.423  1.00 10.00      A   
ATOM   1375  CG  GLN A 230     -10.742 -14.784   8.533  1.00 10.00      A   
ATOM   1376  CD  GLN A 230      -9.730 -14.857   7.408  1.00 10.00      A   
ATOM   1377  OE1 GLN A 230      -9.280 -13.828   6.900  1.00 10.00      A   
ATOM   1378  NE2 GLN A 230      -9.372 -16.065   7.003  1.00 10.00      A   
ATOM   1379 HE21 GLN A 230      -9.775 -16.853   7.448  1.00 10.00      A   
ATOM   1380 HE22 GLN A 230      -8.727 -16.134   6.271  1.00 10.00      A   
ATOM   1381  C   GLN A 230     -13.394 -12.061   9.331  1.00 10.00      A   
ATOM   1382  O   GLN A 230     -13.438 -11.146  10.155  1.00 10.00      A   
ATOM   1383  N   ARG A 231     -14.054 -12.025   8.174  1.00 10.00      A   
ATOM   1384  HN  ARG A 231     -14.018 -12.805   7.576  1.00 10.00      A   
ATOM   1385  CA  ARG A 231     -14.853 -10.864   7.782  1.00 10.00      A   
ATOM   1386  CB  ARG A 231     -13.992  -9.889   6.969  1.00 10.00      A   
ATOM   1387  CG  ARG A 231     -13.020  -9.060   7.792  1.00 10.00      A   
ATOM   1388  CD  ARG A 231     -11.731  -8.802   7.029  1.00 10.00      A   
ATOM   1389  NE  ARG A 231     -10.858  -9.981   6.994  1.00 10.00      A   
ATOM   1390  HE  ARG A 231     -11.287 -10.856   6.881  1.00 10.00      A   
ATOM   1391  CZ  ARG A 231      -9.529  -9.924   7.109  1.00 10.00      A   
ATOM   1392  NH1 ARG A 231      -8.924  -8.750   7.243  1.00 10.00      A   
ATOM   1393 HH11 ARG A 231      -9.481  -7.874   7.258  1.00 10.00      A   
ATOM   1394 HH12 ARG A 231      -7.883  -8.703   7.329  1.00 10.00      A   
ATOM   1395  NH2 ARG A 231      -8.802 -11.037   7.082  1.00 10.00      A   
ATOM   1396 HH21 ARG A 231      -7.763 -10.985   7.179  1.00 10.00      A   
ATOM   1397 HH22 ARG A 231      -9.260 -11.970   6.960  1.00 10.00      A   
ATOM   1398  C   ARG A 231     -16.069 -11.267   6.952  1.00 10.00      A   
ATOM   1399  O   ARG A 231     -16.454 -10.561   6.021  1.00 10.00      A   
ATOM   1400  N   TYR A 232     -16.673 -12.396   7.280  1.00 10.00      A   
ATOM   1401  HN  TYR A 232     -16.337 -12.923   8.034  1.00 10.00      A   
ATOM   1402  CA  TYR A 232     -17.843 -12.864   6.547  1.00 10.00      A   
ATOM   1403  CB  TYR A 232     -17.491 -14.038   5.634  1.00 10.00      A   
ATOM   1404  CG  TYR A 232     -17.448 -13.677   4.168  1.00 10.00      A   
ATOM   1405  CD1 TYR A 232     -16.273 -13.239   3.573  1.00 10.00      A   
ATOM   1406  CD2 TYR A 232     -18.587 -13.774   3.378  1.00 10.00      A   
ATOM   1407  CE1 TYR A 232     -16.234 -12.906   2.232  1.00 10.00      A   
ATOM   1408  CE2 TYR A 232     -18.557 -13.445   2.039  1.00 10.00      A   
ATOM   1409  CZ  TYR A 232     -17.378 -13.012   1.471  1.00 10.00      A   
ATOM   1410  OH  TYR A 232     -17.346 -12.682   0.136  1.00 10.00      A   
ATOM   1411  HH  TYR A 232     -18.104 -12.126  -0.072  1.00 10.00      A   
ATOM   1412  C   TYR A 232     -18.976 -13.238   7.489  1.00 10.00      A   
ATOM   1413  O   TYR A 232     -18.775 -13.362   8.697  1.00 10.00      A   
ATOM   1414  N   LEU A 233     -20.162 -13.423   6.929  1.00 10.00      A   
ATOM   1415  HN  LEU A 233     -20.255 -13.320   5.960  1.00 10.00      A   
ATOM   1416  CA  LEU A 233     -21.329 -13.773   7.716  1.00 10.00      A   
ATOM   1417  CB  LEU A 233     -22.040 -12.496   8.180  1.00 10.00      A   
ATOM   1418  CG  LEU A 233     -23.151 -12.664   9.217  1.00 10.00      A   
ATOM   1419  CD1 LEU A 233     -22.609 -13.311  10.483  1.00 10.00      A   
ATOM   1420  CD2 LEU A 233     -23.788 -11.318   9.529  1.00 10.00      A   
ATOM   1421  C   LEU A 233     -22.283 -14.648   6.908  1.00 10.00      A   
ATOM   1422  O   LEU A 233     -22.881 -14.195   5.930  1.00 10.00      A   
ATOM   1423  N   GLU A 234     -22.399 -15.909   7.303  1.00 10.00      A   
ATOM   1424  HN  GLU A 234     -21.880 -16.220   8.074  1.00 10.00      A   
ATOM   1425  CA  GLU A 234     -23.286 -16.843   6.623  1.00 10.00      A   
ATOM   1426  CB  GLU A 234     -22.632 -18.218   6.448  1.00 10.00      A   
ATOM   1427  CG  GLU A 234     -21.847 -18.709   7.654  1.00 10.00      A   
ATOM   1428  CD  GLU A 234     -21.428 -20.161   7.531  1.00 10.00      A   
ATOM   1429  OE1 GLU A 234     -21.204 -20.804   8.578  1.00 10.00      A   
ATOM   1430  OE2 GLU A 234     -21.329 -20.668   6.393  1.00 10.00      A   
ATOM   1431  C   GLU A 234     -24.612 -16.968   7.359  1.00 10.00      A   
ATOM   1432  O   GLU A 234     -24.641 -17.215   8.564  1.00 10.00      A   
ATOM   1433  N   TYR A 235     -25.704 -16.789   6.630  1.00 10.00      A   
ATOM   1434  HN  TYR A 235     -25.611 -16.609   5.669  1.00 10.00      A   
ATOM   1435  CA  TYR A 235     -27.039 -16.876   7.204  1.00 10.00      A   
ATOM   1436  CB  TYR A 235     -27.540 -15.496   7.646  1.00 10.00      A   
ATOM   1437  CG  TYR A 235     -27.122 -15.103   9.047  1.00 10.00      A   
ATOM   1438  CD1 TYR A 235     -27.015 -16.054  10.055  1.00 10.00      A   
ATOM   1439  CD2 TYR A 235     -26.835 -13.782   9.361  1.00 10.00      A   
ATOM   1440  CE1 TYR A 235     -26.633 -15.699  11.334  1.00 10.00      A   
ATOM   1441  CE2 TYR A 235     -26.452 -13.420  10.638  1.00 10.00      A   
ATOM   1442  CZ  TYR A 235     -26.352 -14.382  11.619  1.00 10.00      A   
ATOM   1443  OH  TYR A 235     -25.971 -14.024  12.893  1.00 10.00      A   
ATOM   1444  HH  TYR A 235     -25.165 -14.503  13.132  1.00 10.00      A   
ATOM   1445  C   TYR A 235     -28.011 -17.491   6.211  1.00 10.00      A   
ATOM   1446  O   TYR A 235     -27.791 -17.438   5.001  1.00 10.00      A   
ATOM   1447  N   ARG A 236     -29.080 -18.082   6.725  1.00 10.00      A   
ATOM   1448  HN  ARG A 236     -29.205 -18.075   7.700  1.00 10.00      A   
ATOM   1449  CA  ARG A 236     -30.092 -18.718   5.891  1.00 10.00      A   
ATOM   1450  CB  ARG A 236     -29.876 -20.239   5.858  1.00 10.00      A   
ATOM   1451  CG  ARG A 236     -28.446 -20.668   5.551  1.00 10.00      A   
ATOM   1452  CD  ARG A 236     -28.192 -22.113   5.952  1.00 10.00      A   
ATOM   1453  NE  ARG A 236     -28.666 -22.402   7.306  1.00 10.00      A   
ATOM   1454  HE  ARG A 236     -29.640 -22.499   7.428  1.00 10.00      A   
ATOM   1455  CZ  ARG A 236     -27.869 -22.554   8.365  1.00 10.00      A   
ATOM   1456  NH1 ARG A 236     -26.551 -22.423   8.245  1.00 10.00      A   
ATOM   1457 HH11 ARG A 236     -26.123 -22.201   7.318  1.00 10.00      A   
ATOM   1458 HH12 ARG A 236     -25.937 -22.545   9.081  1.00 10.00      A   
ATOM   1459  NH2 ARG A 236     -28.391 -22.836   9.551  1.00 10.00      A   
ATOM   1460 HH21 ARG A 236     -27.770 -22.957  10.382  1.00 10.00      A   
ATOM   1461 HH22 ARG A 236     -29.425 -22.940   9.662  1.00 10.00      A   
ATOM   1462  C   ARG A 236     -31.478 -18.411   6.447  1.00 10.00      A   
ATOM   1463  O   ARG A 236     -31.646 -18.285   7.664  1.00 10.00      A   
ATOM   1464  N   TYR A 246     -24.872 -17.101   3.609  1.00 10.00      A   
ATOM   1465  HN  TYR A 246     -24.305 -17.871   3.398  1.00 10.00      A   
ATOM   1466  CA  TYR A 246     -24.346 -15.774   3.316  1.00 10.00      A   
ATOM   1467  CB  TYR A 246     -23.153 -15.877   2.356  1.00 10.00      A   
ATOM   1468  CG  TYR A 246     -22.150 -16.937   2.749  1.00 10.00      A   
ATOM   1469  CD1 TYR A 246     -21.098 -16.640   3.605  1.00 10.00      A   
ATOM   1470  CD2 TYR A 246     -22.260 -18.237   2.272  1.00 10.00      A   
ATOM   1471  CE1 TYR A 246     -20.187 -17.609   3.977  1.00 10.00      A   
ATOM   1472  CE2 TYR A 246     -21.352 -19.211   2.637  1.00 10.00      A   
ATOM   1473  CZ  TYR A 246     -20.318 -18.891   3.491  1.00 10.00      A   
ATOM   1474  OH  TYR A 246     -19.416 -19.859   3.865  1.00 10.00      A   
ATOM   1475  HH  TYR A 246     -19.567 -20.090   4.791  1.00 10.00      A   
ATOM   1476  C   TYR A 246     -25.411 -14.858   2.722  1.00 10.00      A   
ATOM   1477  O   TYR A 246     -25.642 -14.855   1.513  1.00 10.00      A   
ATOM   1478  N   GLU A 247     -26.058 -14.085   3.581  1.00 10.00      A   
ATOM   1479  HN  GLU A 247     -25.839 -14.136   4.534  1.00 10.00      A   
ATOM   1480  CA  GLU A 247     -27.084 -13.156   3.137  1.00 10.00      A   
ATOM   1481  CB  GLU A 247     -28.206 -13.038   4.170  1.00 10.00      A   
ATOM   1482  CG  GLU A 247     -28.954 -14.336   4.423  1.00 10.00      A   
ATOM   1483  CD  GLU A 247     -30.320 -14.112   5.035  1.00 10.00      A   
ATOM   1484  OE1 GLU A 247     -31.329 -14.324   4.334  1.00 10.00      A   
ATOM   1485  OE2 GLU A 247     -30.394 -13.722   6.219  1.00 10.00      A   
ATOM   1486  C   GLU A 247     -26.464 -11.793   2.866  1.00 10.00      A   
ATOM   1487  O   GLU A 247     -26.155 -11.046   3.795  1.00 10.00      A   
ATOM   1488  N   PHE A 248     -26.258 -11.489   1.594  1.00 10.00      A   
ATOM   1489  HN  PHE A 248     -26.506 -12.140   0.903  1.00 10.00      A   
ATOM   1490  CA  PHE A 248     -25.669 -10.219   1.193  1.00 10.00      A   
ATOM   1491  CB  PHE A 248     -25.252 -10.259  -0.279  1.00 10.00      A   
ATOM   1492  CG  PHE A 248     -24.130 -11.215  -0.568  1.00 10.00      A   
ATOM   1493  CD1 PHE A 248     -24.393 -12.500  -1.019  1.00 10.00      A   
ATOM   1494  CD2 PHE A 248     -22.811 -10.828  -0.390  1.00 10.00      A   
ATOM   1495  CE1 PHE A 248     -23.362 -13.380  -1.285  1.00 10.00      A   
ATOM   1496  CE2 PHE A 248     -21.775 -11.704  -0.655  1.00 10.00      A   
ATOM   1497  CZ  PHE A 248     -22.051 -12.982  -1.102  1.00 10.00      A   
ATOM   1498  C   PHE A 248     -26.626  -9.056   1.442  1.00 10.00      A   
ATOM   1499  O   PHE A 248     -27.839  -9.189   1.275  1.00 10.00      A   
ATOM   1500  N   GLN A 249     -26.068  -7.925   1.851  1.00 10.00      A   
ATOM   1501  HN  GLN A 249     -25.097  -7.884   1.957  1.00 10.00      A   
ATOM   1502  CA  GLN A 249     -26.857  -6.734   2.127  1.00 10.00      A   
ATOM   1503  CB  GLN A 249     -26.793  -6.377   3.616  1.00 10.00      A   
ATOM   1504  CG  GLN A 249     -27.378  -7.441   4.533  1.00 10.00      A   
ATOM   1505  CD  GLN A 249     -27.495  -6.983   5.974  1.00 10.00      A   
ATOM   1506  OE1 GLN A 249     -28.392  -7.410   6.700  1.00 10.00      A   
ATOM   1507  NE2 GLN A 249     -26.592  -6.112   6.401  1.00 10.00      A   
ATOM   1508 HE21 GLN A 249     -25.902  -5.812   5.772  1.00 10.00      A   
ATOM   1509 HE22 GLN A 249     -26.648  -5.802   7.330  1.00 10.00      A   
ATOM   1510  C   GLN A 249     -26.367  -5.566   1.277  1.00 10.00      A   
ATOM   1511  O   GLN A 249     -25.586  -5.758   0.347  1.00 10.00      A   
ATOM   1512  N   TRP A 250     -26.821  -4.362   1.607  1.00 10.00      A   
ATOM   1513  HN  TRP A 250     -27.431  -4.278   2.368  1.00 10.00      A   
ATOM   1514  CA  TRP A 250     -26.436  -3.163   0.866  1.00 10.00      A   
ATOM   1515  CB  TRP A 250     -27.418  -2.020   1.144  1.00 10.00      A   
ATOM   1516  CG  TRP A 250     -28.543  -1.940   0.157  1.00 10.00      A   
ATOM   1517  CD1 TRP A 250     -29.655  -2.731   0.114  1.00 10.00      A   
ATOM   1518  CD2 TRP A 250     -28.663  -1.018  -0.931  1.00 10.00      A   
ATOM   1519  NE1 TRP A 250     -30.458  -2.358  -0.936  1.00 10.00      A   
ATOM   1520  HE1 TRP A 250     -31.319  -2.780  -1.178  1.00 10.00      A   
ATOM   1521  CE2 TRP A 250     -29.872  -1.309  -1.594  1.00 10.00      A   
ATOM   1522  CE3 TRP A 250     -27.866   0.027  -1.410  1.00 10.00      A   
ATOM   1523  CZ2 TRP A 250     -30.301  -0.596  -2.709  1.00 10.00      A   
ATOM   1524  CZ3 TRP A 250     -28.294   0.733  -2.517  1.00 10.00      A   
ATOM   1525  CH2 TRP A 250     -29.500   0.419  -3.154  1.00 10.00      A   
ATOM   1526  C   TRP A 250     -25.012  -2.722   1.195  1.00 10.00      A   
ATOM   1527  O   TRP A 250     -24.175  -2.575   0.304  1.00 10.00      A   
ATOM   1528  N   GLY A 251     -24.742  -2.513   2.473  1.00 10.00      A   
ATOM   1529  HN  GLY A 251     -25.443  -2.650   3.145  1.00 10.00      A   
ATOM   1530  CA  GLY A 251     -23.423  -2.080   2.888  1.00 10.00      A   
ATOM   1531  C   GLY A 251     -23.410  -0.618   3.295  1.00 10.00      A   
ATOM   1532  O   GLY A 251     -24.002   0.221   2.615  1.00 10.00      A   
ATOM   1533  N   PRO A 252     -22.748  -0.288   4.414  1.00 10.00      A   
ATOM   1534  CA  PRO A 252     -22.667   1.090   4.919  1.00 10.00      A   
ATOM   1535  CB  PRO A 252     -21.769   0.966   6.154  1.00 10.00      A   
ATOM   1536  CG  PRO A 252     -21.890  -0.459   6.567  1.00 10.00      A   
ATOM   1537  CD  PRO A 252     -22.047  -1.238   5.294  1.00 10.00      A   
ATOM   1538  C   PRO A 252     -22.053   2.067   3.914  1.00 10.00      A   
ATOM   1539  O   PRO A 252     -22.656   3.090   3.590  1.00 10.00      A   
ATOM   1540  N   ARG A 253     -20.862   1.742   3.411  1.00 10.00      A   
ATOM   1541  HN  ARG A 253     -20.437   0.901   3.689  1.00 10.00      A   
ATOM   1542  CA  ARG A 253     -20.174   2.609   2.456  1.00 10.00      A   
ATOM   1543  CB  ARG A 253     -18.775   2.075   2.127  1.00 10.00      A   
ATOM   1544  CG  ARG A 253     -17.971   2.995   1.221  1.00 10.00      A   
ATOM   1545  CD  ARG A 253     -16.747   2.303   0.639  1.00 10.00      A   
ATOM   1546  NE  ARG A 253     -15.551   2.505   1.460  1.00 10.00      A   
ATOM   1547  HE  ARG A 253     -15.404   1.876   2.196  1.00 10.00      A   
ATOM   1548  CZ  ARG A 253     -14.662   3.481   1.256  1.00 10.00      A   
ATOM   1549  NH1 ARG A 253     -14.841   4.354   0.268  1.00 10.00      A   
ATOM   1550 HH11 ARG A 253     -15.686   4.285  -0.362  1.00 10.00      A   
ATOM   1551 HH12 ARG A 253     -14.149   5.117   0.106  1.00 10.00      A   
ATOM   1552  NH2 ARG A 253     -13.592   3.583   2.041  1.00 10.00      A   
ATOM   1553 HH21 ARG A 253     -12.897   4.356   1.892  1.00 10.00      A   
ATOM   1554 HH22 ARG A 253     -13.434   2.901   2.812  1.00 10.00      A   
ATOM   1555  C   ARG A 253     -20.979   2.798   1.173  1.00 10.00      A   
ATOM   1556  O   ARG A 253     -21.057   3.905   0.639  1.00 10.00      A   
ATOM   1557  N   THR A 254     -21.593   1.722   0.699  1.00 10.00      A   
ATOM   1558  HN  THR A 254     -21.515   0.873   1.183  1.00 10.00      A   
ATOM   1559  CA  THR A 254     -22.382   1.757  -0.525  1.00 10.00      A   
ATOM   1560  CB  THR A 254     -22.965   0.367  -0.825  1.00 10.00      A   
ATOM   1561  OG1 THR A 254     -22.300  -0.607  -0.004  1.00 10.00      A   
ATOM   1562  HG1 THR A 254     -22.861  -1.393   0.074  1.00 10.00      A   
ATOM   1563  CG2 THR A 254     -22.767   0.010  -2.292  1.00 10.00      A   
ATOM   1564  C   THR A 254     -23.520   2.778  -0.447  1.00 10.00      A   
ATOM   1565  O   THR A 254     -23.822   3.454  -1.428  1.00 10.00      A   
ATOM   1566  N   ASN A 255     -24.125   2.908   0.731  1.00 10.00      A   
ATOM   1567  HN  ASN A 255     -23.817   2.364   1.489  1.00 10.00      A   
ATOM   1568  CA  ASN A 255     -25.238   3.838   0.927  1.00 10.00      A   
ATOM   1569  CB  ASN A 255     -26.037   3.450   2.174  1.00 10.00      A   
ATOM   1570  CG  ASN A 255     -27.388   4.134   2.245  1.00 10.00      A   
ATOM   1571  OD1 ASN A 255     -28.050   4.339   1.228  1.00 10.00      A   
ATOM   1572  ND2 ASN A 255     -27.802   4.499   3.447  1.00 10.00      A   
ATOM   1573 HD21 ASN A 255     -27.220   4.311   4.214  1.00 10.00      A   
ATOM   1574 HD22 ASN A 255     -28.676   4.936   3.525  1.00 10.00      A   
ATOM   1575  C   ASN A 255     -24.754   5.285   1.045  1.00 10.00      A   
ATOM   1576  O   ASN A 255     -25.553   6.227   1.043  1.00 10.00      A   
ATOM   1577  N   LEU A 256     -23.446   5.458   1.157  1.00 10.00      A   
ATOM   1578  HN  LEU A 256     -22.858   4.672   1.158  1.00 10.00      A   
ATOM   1579  CA  LEU A 256     -22.860   6.784   1.272  1.00 10.00      A   
ATOM   1580  CB  LEU A 256     -21.744   6.792   2.321  1.00 10.00      A   
ATOM   1581  CG  LEU A 256     -22.161   6.439   3.751  1.00 10.00      A   
ATOM   1582  CD1 LEU A 256     -20.938   6.275   4.640  1.00 10.00      A   
ATOM   1583  CD2 LEU A 256     -23.097   7.496   4.316  1.00 10.00      A   
ATOM   1584  C   LEU A 256     -22.324   7.260  -0.073  1.00 10.00      A   
ATOM   1585  O   LEU A 256     -22.333   8.453  -0.368  1.00 10.00      A   
ATOM   1586  N   GLU A 257     -21.858   6.324  -0.884  1.00 10.00      A   
ATOM   1587  HN  GLU A 257     -21.866   5.387  -0.591  1.00 10.00      A   
ATOM   1588  CA  GLU A 257     -21.321   6.655  -2.195  1.00 10.00      A   
ATOM   1589  CB  GLU A 257     -20.167   5.714  -2.559  1.00 10.00      A   
ATOM   1590  CG  GLU A 257     -18.920   5.929  -1.707  1.00 10.00      A   
ATOM   1591  CD  GLU A 257     -17.947   4.765  -1.752  1.00 10.00      A   
ATOM   1592  OE1 GLU A 257     -18.382   3.629  -2.021  1.00 10.00      A   
ATOM   1593  OE2 GLU A 257     -16.741   4.985  -1.486  1.00 10.00      A   
ATOM   1594  C   GLU A 257     -22.417   6.646  -3.262  1.00 10.00      A   
ATOM   1595  O   GLU A 257     -22.321   7.341  -4.275  1.00 10.00      A   
ATOM   1596  N   LEU A 258     -23.467   5.870  -3.020  1.00 10.00      A   
ATOM   1597  HN  LEU A 258     -23.495   5.344  -2.191  1.00 10.00      A   
ATOM   1598  CA  LEU A 258     -24.584   5.778  -3.949  1.00 10.00      A   
ATOM   1599  CB  LEU A 258     -24.459   4.540  -4.848  1.00 10.00      A   
ATOM   1600  CG  LEU A 258     -23.442   4.623  -5.992  1.00 10.00      A   
ATOM   1601  CD1 LEU A 258     -22.139   3.933  -5.614  1.00 10.00      A   
ATOM   1602  CD2 LEU A 258     -24.017   4.026  -7.268  1.00 10.00      A   
ATOM   1603  C   LEU A 258     -25.908   5.745  -3.194  1.00 10.00      A   
ATOM   1604  O   LEU A 258     -25.940   5.500  -1.989  1.00 10.00      A   
ATOM   1605  N   SER A 259     -26.991   6.003  -3.905  1.00 10.00      A   
ATOM   1606  HN  SER A 259     -26.902   6.206  -4.856  1.00 10.00      A   
ATOM   1607  CA  SER A 259     -28.316   5.997  -3.314  1.00 10.00      A   
ATOM   1608  CB  SER A 259     -28.966   7.370  -3.489  1.00 10.00      A   
ATOM   1609  OG  SER A 259     -28.743   7.878  -4.797  1.00 10.00      A   
ATOM   1610  HG  SER A 259     -29.125   8.762  -4.863  1.00 10.00      A   
ATOM   1611  C   SER A 259     -29.171   4.915  -3.967  1.00 10.00      A   
ATOM   1612  O   SER A 259     -28.783   4.349  -4.993  1.00 10.00      A   
ATOM   1613  N   LYS A 260     -30.338   4.643  -3.393  1.00 10.00      A   
ATOM   1614  HN  LYS A 260     -30.616   5.157  -2.599  1.00 10.00      A   
ATOM   1615  CA  LYS A 260     -31.232   3.627  -3.934  1.00 10.00      A   
ATOM   1616  CB  LYS A 260     -32.376   3.318  -2.964  1.00 10.00      A   
ATOM   1617  CG  LYS A 260     -31.924   2.708  -1.646  1.00 10.00      A   
ATOM   1618  CD  LYS A 260     -33.099   2.163  -0.846  1.00 10.00      A   
ATOM   1619  CE  LYS A 260     -33.909   3.279  -0.204  1.00 10.00      A   
ATOM   1620  NZ  LYS A 260     -35.008   2.753   0.648  1.00 10.00      A   
ATOM   1621  HZ1 LYS A 260     -35.501   1.969   0.157  1.00 10.00      A   
ATOM   1622  HZ2 LYS A 260     -35.697   3.506   0.852  1.00 10.00      A   
ATOM   1623  HZ3 LYS A 260     -34.628   2.396   1.546  1.00 10.00      A   
ATOM   1624  C   LYS A 260     -31.779   4.075  -5.282  1.00 10.00      A   
ATOM   1625  O   LYS A 260     -31.978   3.264  -6.189  1.00 10.00      A   
ATOM   1626  N   MET A 261     -32.010   5.376  -5.408  1.00 10.00      A   
ATOM   1627  HN  MET A 261     -31.843   5.968  -4.640  1.00 10.00      A   
ATOM   1628  CA  MET A 261     -32.514   5.946  -6.649  1.00 10.00      A   
ATOM   1629  CB  MET A 261     -32.890   7.419  -6.443  1.00 10.00      A   
ATOM   1630  CG  MET A 261     -33.305   8.150  -7.712  1.00 10.00      A   
ATOM   1631  SD  MET A 261     -34.890   7.593  -8.370  1.00 10.00      A   
ATOM   1632  CE  MET A 261     -36.023   8.348  -7.206  1.00 10.00      A   
ATOM   1633  C   MET A 261     -31.464   5.813  -7.751  1.00 10.00      A   
ATOM   1634  O   MET A 261     -31.790   5.567  -8.912  1.00 10.00      A   
ATOM   1635  N   LYS A 262     -30.198   5.954  -7.370  1.00 10.00      A   
ATOM   1636  HN  LYS A 262     -30.001   6.131  -6.425  1.00 10.00      A   
ATOM   1637  CA  LYS A 262     -29.095   5.850  -8.320  1.00 10.00      A   
ATOM   1638  CB  LYS A 262     -27.766   6.221  -7.666  1.00 10.00      A   
ATOM   1639  CG  LYS A 262     -27.393   7.683  -7.807  1.00 10.00      A   
ATOM   1640  CD  LYS A 262     -25.917   7.836  -8.129  1.00 10.00      A   
ATOM   1641  CE  LYS A 262     -25.553   9.291  -8.364  1.00 10.00      A   
ATOM   1642  NZ  LYS A 262     -24.280   9.437  -9.118  1.00 10.00      A   
ATOM   1643  HZ1 LYS A 262     -23.478   9.129  -8.537  1.00 10.00      A   
ATOM   1644  HZ2 LYS A 262     -24.135  10.433  -9.382  1.00 10.00      A   
ATOM   1645  HZ3 LYS A 262     -24.307   8.859  -9.992  1.00 10.00      A   
ATOM   1646  C   LYS A 262     -29.002   4.452  -8.914  1.00 10.00      A   
ATOM   1647  O   LYS A 262     -28.810   4.295 -10.119  1.00 10.00      A   
ATOM   1648  N   VAL A 263     -29.136   3.441  -8.066  1.00 10.00      A   
ATOM   1649  HN  VAL A 263     -29.290   3.631  -7.114  1.00 10.00      A   
ATOM   1650  CA  VAL A 263     -29.065   2.058  -8.517  1.00 10.00      A   
ATOM   1651  CB  VAL A 263     -29.072   1.057  -7.343  1.00 10.00      A   
ATOM   1652  CG1 VAL A 263     -28.839  -0.360  -7.848  1.00 10.00      A   
ATOM   1653  CG2 VAL A 263     -28.012   1.432  -6.319  1.00 10.00      A   
ATOM   1654  C   VAL A 263     -30.210   1.749  -9.476  1.00 10.00      A   
ATOM   1655  O   VAL A 263     -30.006   1.107 -10.507  1.00 10.00      A   
ATOM   1656  N   LEU A 264     -31.406   2.230  -9.143  1.00 10.00      A   
ATOM   1657  HN  LEU A 264     -31.503   2.743  -8.312  1.00 10.00      A   
ATOM   1658  CA  LEU A 264     -32.577   2.009  -9.987  1.00 10.00      A   
ATOM   1659  CB  LEU A 264     -33.857   2.508  -9.312  1.00 10.00      A   
ATOM   1660  CG  LEU A 264     -34.545   1.527  -8.361  1.00 10.00      A   
ATOM   1661  CD1 LEU A 264     -35.894   2.069  -7.920  1.00 10.00      A   
ATOM   1662  CD2 LEU A 264     -34.706   0.164  -9.016  1.00 10.00      A   
ATOM   1663  C   LEU A 264     -32.402   2.667 -11.350  1.00 10.00      A   
ATOM   1664  O   LEU A 264     -32.790   2.106 -12.373  1.00 10.00      A   
ATOM   1665  N   LYS A 265     -31.805   3.851 -11.360  1.00 10.00      A   
ATOM   1666  HN  LYS A 265     -31.524   4.254 -10.509  1.00 10.00      A   
ATOM   1667  CA  LYS A 265     -31.568   4.571 -12.603  1.00 10.00      A   
ATOM   1668  CB  LYS A 265     -31.085   5.998 -12.327  1.00 10.00      A   
ATOM   1669  CG  LYS A 265     -32.183   6.944 -11.867  1.00 10.00      A   
ATOM   1670  CD  LYS A 265     -31.624   8.311 -11.507  1.00 10.00      A   
ATOM   1671  CE  LYS A 265     -32.737   9.291 -11.167  1.00 10.00      A   
ATOM   1672  NZ  LYS A 265     -32.204  10.594 -10.690  1.00 10.00      A   
ATOM   1673  HZ1 LYS A 265     -31.600  10.451  -9.855  1.00 10.00      A   
ATOM   1674  HZ2 LYS A 265     -32.986  11.226 -10.429  1.00 10.00      A   
ATOM   1675  HZ3 LYS A 265     -31.643  11.049 -11.437  1.00 10.00      A   
ATOM   1676  C   LYS A 265     -30.563   3.825 -13.477  1.00 10.00      A   
ATOM   1677  O   LYS A 265     -30.659   3.845 -14.703  1.00 10.00      A   
ATOM   1678  N   PHE A 266     -29.612   3.155 -12.836  1.00 10.00      A   
ATOM   1679  HN  PHE A 266     -29.596   3.169 -11.854  1.00 10.00      A   
ATOM   1680  CA  PHE A 266     -28.595   2.397 -13.550  1.00 10.00      A   
ATOM   1681  CB  PHE A 266     -27.464   1.981 -12.604  1.00 10.00      A   
ATOM   1682  CG  PHE A 266     -26.370   1.194 -13.273  1.00 10.00      A   
ATOM   1683  CD1 PHE A 266     -25.440   1.826 -14.084  1.00 10.00      A   
ATOM   1684  CD2 PHE A 266     -26.273  -0.179 -13.093  1.00 10.00      A   
ATOM   1685  CE1 PHE A 266     -24.435   1.107 -14.703  1.00 10.00      A   
ATOM   1686  CE2 PHE A 266     -25.270  -0.903 -13.709  1.00 10.00      A   
ATOM   1687  CZ  PHE A 266     -24.350  -0.259 -14.515  1.00 10.00      A   
ATOM   1688  C   PHE A 266     -29.204   1.169 -14.217  1.00 10.00      A   
ATOM   1689  O   PHE A 266     -29.005   0.937 -15.409  1.00 10.00      A   
ATOM   1690  N   VAL A 267     -29.959   0.389 -13.446  1.00 10.00      A   
ATOM   1691  HN  VAL A 267     -30.090   0.630 -12.501  1.00 10.00      A   
ATOM   1692  CA  VAL A 267     -30.593  -0.816 -13.974  1.00 10.00      A   
ATOM   1693  CB  VAL A 267     -31.178  -1.735 -12.880  1.00 10.00      A   
ATOM   1694  CG1 VAL A 267     -30.063  -2.486 -12.166  1.00 10.00      A   
ATOM   1695  CG2 VAL A 267     -32.013  -0.947 -11.885  1.00 10.00      A   
ATOM   1696  C   VAL A 267     -31.647  -0.480 -15.027  1.00 10.00      A   
ATOM   1697  O   VAL A 267     -31.905  -1.271 -15.934  1.00 10.00      A   
ATOM   1698  N   ALA A 268     -32.228   0.712 -14.917  1.00 10.00      A   
ATOM   1699  HN  ALA A 268     -31.985   1.292 -14.163  1.00 10.00      A   
ATOM   1700  CA  ALA A 268     -33.231   1.175 -15.869  1.00 10.00      A   
ATOM   1701  CB  ALA A 268     -33.936   2.415 -15.340  1.00 10.00      A   
ATOM   1702  C   ALA A 268     -32.592   1.468 -17.222  1.00 10.00      A   
ATOM   1703  O   ALA A 268     -33.280   1.653 -18.223  1.00 10.00      A   
ATOM   1704  N   LYS A 269     -31.269   1.523 -17.238  1.00 10.00      A   
ATOM   1705  HN  LYS A 269     -30.774   1.387 -16.402  1.00 10.00      A   
ATOM   1706  CA  LYS A 269     -30.531   1.782 -18.461  1.00 10.00      A   
ATOM   1707  CB  LYS A 269     -29.385   2.762 -18.200  1.00 10.00      A   
ATOM   1708  CG  LYS A 269     -29.843   4.153 -17.790  1.00 10.00      A   
ATOM   1709  CD  LYS A 269     -28.667   5.048 -17.426  1.00 10.00      A   
ATOM   1710  CE  LYS A 269     -27.802   5.359 -18.636  1.00 10.00      A   
ATOM   1711  NZ  LYS A 269     -28.589   5.967 -19.740  1.00 10.00      A   
ATOM   1712  HZ1 LYS A 269     -29.301   5.292 -20.087  1.00 10.00      A   
ATOM   1713  HZ2 LYS A 269     -27.962   6.221 -20.529  1.00 10.00      A   
ATOM   1714  HZ3 LYS A 269     -29.074   6.824 -19.407  1.00 10.00      A   
ATOM   1715  C   LYS A 269     -29.992   0.480 -19.041  1.00 10.00      A   
ATOM   1716  O   LYS A 269     -29.479   0.451 -20.157  1.00 10.00      A   
ATOM   1717  N   VAL A 270     -30.118  -0.600 -18.276  1.00 10.00      A   
ATOM   1718  HN  VAL A 270     -30.542  -0.514 -17.395  1.00 10.00      A   
ATOM   1719  CA  VAL A 270     -29.645  -1.908 -18.714  1.00 10.00      A   
ATOM   1720  CB  VAL A 270     -29.419  -2.869 -17.526  1.00 10.00      A   
ATOM   1721  CG1 VAL A 270     -28.957  -4.236 -18.013  1.00 10.00      A   
ATOM   1722  CG2 VAL A 270     -28.402  -2.284 -16.558  1.00 10.00      A   
ATOM   1723  C   VAL A 270     -30.625  -2.528 -19.705  1.00 10.00      A   
ATOM   1724  O   VAL A 270     -30.251  -2.895 -20.817  1.00 10.00      A   
ATOM   1725  N   HIS A 271     -31.882  -2.637 -19.300  1.00 10.00      A   
ATOM   1726  HN  HIS A 271     -32.131  -2.330 -18.400  1.00 10.00      A   
ATOM   1727  CA  HIS A 271     -32.908  -3.204 -20.166  1.00 10.00      A   
ATOM   1728  CB  HIS A 271     -33.762  -4.241 -19.421  1.00 10.00      A   
ATOM   1729  CG  HIS A 271     -34.627  -3.695 -18.321  1.00 10.00      A   
ATOM   1730  ND1 HIS A 271     -34.335  -2.509 -17.695  1.00 10.00      A   
ATOM   1731  CD2 HIS A 271     -35.752  -4.219 -17.777  1.00 10.00      A   
ATOM   1732  CE1 HIS A 271     -35.282  -2.337 -16.792  1.00 10.00      A   
ATOM   1733  NE2 HIS A 271     -36.164  -3.348 -16.801  1.00 10.00      A   
ATOM   1734  HE2 HIS A 271     -36.794  -3.565 -16.069  1.00 10.00      A   
ATOM   1735  C   HIS A 271     -33.772  -2.100 -20.765  1.00 10.00      A   
ATOM   1736  O   HIS A 271     -34.683  -2.369 -21.552  1.00 10.00      A   
ATOM   1737  N   ASN A 272     -33.460  -0.861 -20.378  1.00 10.00      A   
ATOM   1738  HN  ASN A 272     -32.731  -0.747 -19.737  1.00 10.00      A   
ATOM   1739  CA  ASN A 272     -34.167   0.331 -20.847  1.00 10.00      A   
ATOM   1740  CB  ASN A 272     -34.277   0.377 -22.382  1.00 10.00      A   
ATOM   1741  CG  ASN A 272     -35.177   1.490 -22.888  1.00 10.00      A   
ATOM   1742  OD1 ASN A 272     -34.777   2.654 -22.941  1.00 10.00      A   
ATOM   1743  ND2 ASN A 272     -36.393   1.140 -23.279  1.00 10.00      A   
ATOM   1744 HD21 ASN A 272     -36.644   0.190 -23.224  1.00 10.00      A   
ATOM   1745 HD22 ASN A 272     -36.995   1.841 -23.604  1.00 10.00      A   
ATOM   1746  C   ASN A 272     -35.529   0.506 -20.174  1.00 10.00      A   
ATOM   1747  O   ASN A 272     -36.218  -0.472 -19.885  1.00 10.00      A   
ATOM   1748  N   GLN A 273     -35.882   1.767 -19.914  1.00 10.00      A   
ATOM   1749  HN  GLN A 273     -35.251   2.480 -20.146  1.00 10.00      A   
ATOM   1750  CA  GLN A 273     -37.153   2.144 -19.290  1.00 10.00      A   
ATOM   1751  CB  GLN A 273     -38.376   1.539 -20.003  1.00 10.00      A   
ATOM   1752  CG  GLN A 273     -39.089   0.430 -19.249  1.00 10.00      A   
ATOM   1753  CD  GLN A 273     -39.527  -0.694 -20.164  1.00 10.00      A   
ATOM   1754  OE1 GLN A 273     -40.641  -0.690 -20.688  1.00 10.00      A   
ATOM   1755  NE2 GLN A 273     -38.646  -1.654 -20.377  1.00 10.00      A   
ATOM   1756 HE21 GLN A 273     -37.765  -1.581 -19.937  1.00 10.00      A   
ATOM   1757 HE22 GLN A 273     -38.898  -2.396 -20.965  1.00 10.00      A   
ATOM   1758  C   GLN A 273     -37.181   1.942 -17.772  1.00 10.00      A   
ATOM   1759  O   GLN A 273     -36.720   0.929 -17.245  1.00 10.00      A   
ATOM   1760  N   ASP A 274     -37.711   2.937 -17.077  1.00 10.00      A   
ATOM   1761  HN  ASP A 274     -38.035   3.730 -17.554  1.00 10.00      A   
ATOM   1762  CA  ASP A 274     -37.815   2.898 -15.620  1.00 10.00      A   
ATOM   1763  CB  ASP A 274     -37.354   4.205 -14.957  1.00 10.00      A   
ATOM   1764  CG  ASP A 274     -38.024   5.440 -15.523  1.00 10.00      A   
ATOM   1765  OD1 ASP A 274     -39.007   5.923 -14.925  1.00 10.00      A   
ATOM   1766  OD2 ASP A 274     -37.569   5.934 -16.577  1.00 10.00      A   
ATOM   1767  C   ASP A 274     -39.190   2.452 -15.095  1.00 10.00      A   
ATOM   1768  O   ASP A 274     -39.249   1.743 -14.094  1.00 10.00      A   
ATOM   1769  N   PRO A 275     -40.327   2.829 -15.738  1.00 10.00      A   
ATOM   1770  CA  PRO A 275     -41.661   2.425 -15.268  1.00 10.00      A   
ATOM   1771  CB  PRO A 275     -42.621   3.343 -16.045  1.00 10.00      A   
ATOM   1772  CG  PRO A 275     -41.756   4.354 -16.720  1.00 10.00      A   
ATOM   1773  CD  PRO A 275     -40.436   3.683 -16.931  1.00 10.00      A   
ATOM   1774  C   PRO A 275     -41.981   0.959 -15.573  1.00 10.00      A   
ATOM   1775  O   PRO A 275     -43.137   0.604 -15.807  1.00 10.00      A   
ATOM   1776  N   LYS A 276     -40.960   0.110 -15.554  1.00 10.00      A   
ATOM   1777  HN  LYS A 276     -40.062   0.447 -15.343  1.00 10.00      A   
ATOM   1778  CA  LYS A 276     -41.139  -1.307 -15.831  1.00 10.00      A   
ATOM   1779  CB  LYS A 276     -39.965  -1.841 -16.664  1.00 10.00      A   
ATOM   1780  CG  LYS A 276     -40.053  -3.312 -17.048  1.00 10.00      A   
ATOM   1781  CD  LYS A 276     -41.403  -3.670 -17.644  1.00 10.00      A   
ATOM   1782  CE  LYS A 276     -41.515  -5.166 -17.887  1.00 10.00      A   
ATOM   1783  NZ  LYS A 276     -41.428  -5.959 -16.629  1.00 10.00      A   
ATOM   1784  HZ1 LYS A 276     -40.532  -5.753 -16.126  1.00 10.00      A   
ATOM   1785  HZ2 LYS A 276     -41.461  -6.975 -16.846  1.00 10.00      A   
ATOM   1786  HZ3 LYS A 276     -42.225  -5.728 -16.003  1.00 10.00      A   
ATOM   1787  C   LYS A 276     -41.330  -2.111 -14.542  1.00 10.00      A   
ATOM   1788  O   LYS A 276     -42.445  -2.225 -14.035  1.00 10.00      A   
ATOM   1789  N   ASP A 277     -40.244  -2.652 -14.007  1.00 10.00      A   
ATOM   1790  HN  ASP A 277     -39.374  -2.523 -14.450  1.00 10.00      A   
ATOM   1791  CA  ASP A 277     -40.304  -3.455 -12.786  1.00 10.00      A   
ATOM   1792  CB  ASP A 277     -39.419  -4.704 -12.913  1.00 10.00      A   
ATOM   1793  CG  ASP A 277     -38.818  -4.871 -14.295  1.00 10.00      A   
ATOM   1794  OD1 ASP A 277     -39.300  -5.737 -15.057  1.00 10.00      A   
ATOM   1795  OD2 ASP A 277     -37.880  -4.119 -14.634  1.00 10.00      A   
ATOM   1796  C   ASP A 277     -39.857  -2.637 -11.586  1.00 10.00      A   
ATOM   1797  O   ASP A 277     -39.949  -3.078 -10.439  1.00 10.00      A   
ATOM   1798  N   TRP A 278     -39.385  -1.438 -11.860  1.00 10.00      A   
ATOM   1799  HN  TRP A 278     -39.354  -1.144 -12.792  1.00 10.00      A   
ATOM   1800  CA  TRP A 278     -38.897  -0.543 -10.823  1.00 10.00      A   
ATOM   1801  CB  TRP A 278     -37.926   0.494 -11.392  1.00 10.00      A   
ATOM   1802  CG  TRP A 278     -36.929  -0.107 -12.341  1.00 10.00      A   
ATOM   1803  CD1 TRP A 278     -36.526   0.407 -13.537  1.00 10.00      A   
ATOM   1804  CD2 TRP A 278     -36.223  -1.344 -12.181  1.00 10.00      A   
ATOM   1805  NE1 TRP A 278     -35.617  -0.429 -14.131  1.00 10.00      A   
ATOM   1806  HE1 TRP A 278     -35.184  -0.276 -14.997  1.00 10.00      A   
ATOM   1807  CE2 TRP A 278     -35.414  -1.511 -13.319  1.00 10.00      A   
ATOM   1808  CE3 TRP A 278     -36.196  -2.327 -11.186  1.00 10.00      A   
ATOM   1809  CZ2 TRP A 278     -34.588  -2.617 -13.490  1.00 10.00      A   
ATOM   1810  CZ3 TRP A 278     -35.376  -3.423 -11.358  1.00 10.00      A   
ATOM   1811  CH2 TRP A 278     -34.583  -3.560 -12.502  1.00 10.00      A   
ATOM   1812  C   TRP A 278     -39.992   0.094  -9.954  1.00 10.00      A   
ATOM   1813  O   TRP A 278     -39.792   0.213  -8.754  1.00 10.00      A   
ATOM   1814  N   PRO A 279     -41.156   0.516 -10.524  1.00 10.00      A   
ATOM   1815  CA  PRO A 279     -42.258   1.131  -9.753  1.00 10.00      A   
ATOM   1816  CB  PRO A 279     -43.452   0.969 -10.686  1.00 10.00      A   
ATOM   1817  CG  PRO A 279     -42.861   1.093 -12.043  1.00 10.00      A   
ATOM   1818  CD  PRO A 279     -41.490   0.473 -11.964  1.00 10.00      A   
ATOM   1819  C   PRO A 279     -42.544   0.448  -8.411  1.00 10.00      A   
ATOM   1820  O   PRO A 279     -42.847   1.119  -7.422  1.00 10.00      A   
ATOM   1821  N   ALA A 280     -42.424  -0.877  -8.380  1.00 10.00      A   
ATOM   1822  HN  ALA A 280     -42.164  -1.349  -9.197  1.00 10.00      A   
ATOM   1823  CA  ALA A 280     -42.669  -1.650  -7.163  1.00 10.00      A   
ATOM   1824  CB  ALA A 280     -42.469  -3.133  -7.437  1.00 10.00      A   
ATOM   1825  C   ALA A 280     -41.765  -1.196  -6.016  1.00 10.00      A   
ATOM   1826  O   ALA A 280     -42.180  -1.163  -4.859  1.00 10.00      A   
ATOM   1827  N   GLN A 281     -40.535  -0.833  -6.350  1.00 10.00      A   
ATOM   1828  HN  GLN A 281     -40.268  -0.865  -7.295  1.00 10.00      A   
ATOM   1829  CA  GLN A 281     -39.567  -0.382  -5.356  1.00 10.00      A   
ATOM   1830  CB  GLN A 281     -38.294  -1.233  -5.416  1.00 10.00      A   
ATOM   1831  CG  GLN A 281     -37.884  -1.648  -6.821  1.00 10.00      A   
ATOM   1832  CD  GLN A 281     -37.519  -3.118  -6.909  1.00 10.00      A   
ATOM   1833  OE1 GLN A 281     -37.027  -3.703  -5.949  1.00 10.00      A   
ATOM   1834  NE2 GLN A 281     -37.767  -3.728  -8.061  1.00 10.00      A   
ATOM   1835 HE21 GLN A 281     -38.171  -3.208  -8.786  1.00 10.00      A   
ATOM   1836 HE22 GLN A 281     -37.531  -4.677  -8.140  1.00 10.00      A   
ATOM   1837  C   GLN A 281     -39.240   1.099  -5.535  1.00 10.00      A   
ATOM   1838  O   GLN A 281     -38.470   1.675  -4.769  1.00 10.00      A   
ATOM   1839  N   TYR A 282     -39.849   1.717  -6.540  1.00 10.00      A   
ATOM   1840  HN  TYR A 282     -40.457   1.206  -7.115  1.00 10.00      A   
ATOM   1841  CA  TYR A 282     -39.626   3.131  -6.818  1.00 10.00      A   
ATOM   1842  CB  TYR A 282     -40.253   3.531  -8.158  1.00 10.00      A   
ATOM   1843  CG  TYR A 282     -39.403   4.480  -8.976  1.00 10.00      A   
ATOM   1844  CD1 TYR A 282     -39.425   5.848  -8.735  1.00 10.00      A   
ATOM   1845  CD2 TYR A 282     -38.573   4.006  -9.984  1.00 10.00      A   
ATOM   1846  CE1 TYR A 282     -38.645   6.716  -9.475  1.00 10.00      A   
ATOM   1847  CE2 TYR A 282     -37.790   4.868 -10.730  1.00 10.00      A   
ATOM   1848  CZ  TYR A 282     -37.829   6.221 -10.471  1.00 10.00      A   
ATOM   1849  OH  TYR A 282     -37.048   7.084 -11.207  1.00 10.00      A   
ATOM   1850  HH  TYR A 282     -36.512   7.615 -10.608  1.00 10.00      A   
ATOM   1851  C   TYR A 282     -40.198   3.979  -5.693  1.00 10.00      A   
ATOM   1852  O   TYR A 282     -39.757   5.102  -5.461  1.00 10.00      A   
ATOM   1853  N   CYS A 283     -41.171   3.413  -4.991  1.00 10.00      A   
ATOM   1854  HN  CYS A 283     -41.472   2.513  -5.236  1.00 10.00      A   
ATOM   1855  CA  CYS A 283     -41.807   4.090  -3.873  1.00 10.00      A   
ATOM   1856  CB  CYS A 283     -42.906   3.203  -3.280  1.00 10.00      A   
ATOM   1857  SG  CYS A 283     -43.882   3.977  -1.970  1.00 10.00      A   
ATOM   1858  HG  CYS A 283     -44.205   5.202  -2.369  1.00 10.00      A   
ATOM   1859  C   CYS A 283     -40.766   4.430  -2.810  1.00 10.00      A   
ATOM   1860  O   CYS A 283     -40.692   5.563  -2.333  1.00 10.00      A   
ATOM   1861  N   GLU A 284     -39.932   3.452  -2.470  1.00 10.00      A   
ATOM   1862  HN  GLU A 284     -40.010   2.577  -2.905  1.00 10.00      A   
ATOM   1863  CA  GLU A 284     -38.899   3.662  -1.469  1.00 10.00      A   
ATOM   1864  CB  GLU A 284     -38.480   2.352  -0.803  1.00 10.00      A   
ATOM   1865  CG  GLU A 284     -37.863   1.331  -1.741  1.00 10.00      A   
ATOM   1866  CD  GLU A 284     -37.086   0.274  -0.993  1.00 10.00      A   
ATOM   1867  OE1 GLU A 284     -35.990   0.590  -0.488  1.00 10.00      A   
ATOM   1868  OE2 GLU A 284     -37.571  -0.870  -0.895  1.00 10.00      A   
ATOM   1869  C   GLU A 284     -37.700   4.391  -2.068  1.00 10.00      A   
ATOM   1870  O   GLU A 284     -36.879   4.951  -1.345  1.00 10.00      A   
ATOM   1871  N   ALA A 285     -37.604   4.374  -3.395  1.00 10.00      A   
ATOM   1872  HN  ALA A 285     -38.271   3.880  -3.917  1.00 10.00      A   
ATOM   1873  CA  ALA A 285     -36.523   5.063  -4.089  1.00 10.00      A   
ATOM   1874  CB  ALA A 285     -36.423   4.594  -5.530  1.00 10.00      A   
ATOM   1875  C   ALA A 285     -36.776   6.561  -4.029  1.00 10.00      A   
ATOM   1876  O   ALA A 285     -35.855   7.359  -3.854  1.00 10.00      A   
ATOM   1877  N   LEU A 286     -38.043   6.932  -4.170  1.00 10.00      A   
ATOM   1878  HN  LEU A 286     -38.726   6.247  -4.342  1.00 10.00      A   
ATOM   1879  CA  LEU A 286     -38.443   8.324  -4.093  1.00 10.00      A   
ATOM   1880  CB  LEU A 286     -39.915   8.481  -4.494  1.00 10.00      A   
ATOM   1881  CG  LEU A 286     -40.290   9.773  -5.229  1.00 10.00      A   
ATOM   1882  CD1 LEU A 286     -40.336  10.954  -4.271  1.00 10.00      A   
ATOM   1883  CD2 LEU A 286     -39.321  10.043  -6.371  1.00 10.00      A   
ATOM   1884  C   LEU A 286     -38.224   8.806  -2.667  1.00 10.00      A   
ATOM   1885  O   LEU A 286     -37.736   9.911  -2.438  1.00 10.00      A   
ATOM   1886  N   ALA A 287     -38.566   7.947  -1.710  1.00 10.00      A   
ATOM   1887  HN  ALA A 287     -38.962   7.085  -1.962  1.00 10.00      A   
ATOM   1888  CA  ALA A 287     -38.386   8.258  -0.299  1.00 10.00      A   
ATOM   1889  CB  ALA A 287     -39.004   7.171   0.565  1.00 10.00      A   
ATOM   1890  C   ALA A 287     -36.901   8.404   0.009  1.00 10.00      A   
ATOM   1891  O   ALA A 287     -36.507   9.205   0.853  1.00 10.00      A   
ATOM   1892  N   ASP A 288     -36.084   7.620  -0.687  1.00 10.00      A   
ATOM   1893  HN  ASP A 288     -36.467   6.983  -1.327  1.00 10.00      A   
ATOM   1894  CA  ASP A 288     -34.636   7.670  -0.517  1.00 10.00      A   
ATOM   1895  CB  ASP A 288     -33.965   6.560  -1.329  1.00 10.00      A   
ATOM   1896  CG  ASP A 288     -32.452   6.580  -1.237  1.00 10.00      A   
ATOM   1897  OD1 ASP A 288     -31.918   6.480  -0.115  1.00 10.00      A   
ATOM   1898  OD2 ASP A 288     -31.792   6.672  -2.289  1.00 10.00      A   
ATOM   1899  C   ASP A 288     -34.121   9.028  -0.965  1.00 10.00      A   
ATOM   1900  O   ASP A 288     -33.337   9.668  -0.268  1.00 10.00      A   
ATOM   1901  N   GLU A 289     -34.593   9.467  -2.130  1.00 10.00      A   
ATOM   1902  HN  GLU A 289     -35.210   8.896  -2.638  1.00 10.00      A   
ATOM   1903  CA  GLU A 289     -34.215  10.763  -2.678  1.00 10.00      A   
ATOM   1904  CB  GLU A 289     -34.855  10.950  -4.059  1.00 10.00      A   
ATOM   1905  CG  GLU A 289     -34.407  12.195  -4.809  1.00 10.00      A   
ATOM   1906  CD  GLU A 289     -32.984  12.102  -5.327  1.00 10.00      A   
ATOM   1907  OE1 GLU A 289     -32.150  12.950  -4.946  1.00 10.00      A   
ATOM   1908  OE2 GLU A 289     -32.694  11.194  -6.136  1.00 10.00      A   
ATOM   1909  C   GLU A 289     -34.674  11.864  -1.723  1.00 10.00      A   
ATOM   1910  O   GLU A 289     -33.969  12.849  -1.503  1.00 10.00      A   
ATOM   1911  N   GLU A 290     -35.858  11.671  -1.147  1.00 10.00      A   
ATOM   1912  HN  GLU A 290     -36.376  10.867  -1.380  1.00 10.00      A   
ATOM   1913  CA  GLU A 290     -36.419  12.619  -0.192  1.00 10.00      A   
ATOM   1914  CB  GLU A 290     -37.836  12.196   0.200  1.00 10.00      A   
ATOM   1915  CG  GLU A 290     -38.891  12.476  -0.855  1.00 10.00      A   
ATOM   1916  CD  GLU A 290     -39.550  13.827  -0.677  1.00 10.00      A   
ATOM   1917  OE1 GLU A 290     -39.267  14.506   0.333  1.00 10.00      A   
ATOM   1918  OE2 GLU A 290     -40.361  14.214  -1.546  1.00 10.00      A   
ATOM   1919  C   GLU A 290     -35.550  12.683   1.059  1.00 10.00      A   
ATOM   1920  O   GLU A 290     -35.303  13.760   1.604  1.00 10.00      A   
ATOM   1921  N   ASN A 291     -35.078  11.519   1.495  1.00 10.00      A   
ATOM   1922  HN  ASN A 291     -35.310  10.699   1.005  1.00 10.00      A   
ATOM   1923  CA  ASN A 291     -34.238  11.415   2.684  1.00 10.00      A   
ATOM   1924  CB  ASN A 291     -34.121   9.964   3.152  1.00 10.00      A   
ATOM   1925  CG  ASN A 291     -33.547   9.844   4.552  1.00 10.00      A   
ATOM   1926  OD1 ASN A 291     -32.853   8.877   4.869  1.00 10.00      A   
ATOM   1927  ND2 ASN A 291     -33.829  10.821   5.402  1.00 10.00      A   
ATOM   1928 HD21 ASN A 291     -34.387  11.572   5.085  1.00 10.00      A   
ATOM   1929 HD22 ASN A 291     -33.468  10.764   6.310  1.00 10.00      A   
ATOM   1930  C   ASN A 291     -32.857  12.015   2.448  1.00 10.00      A   
ATOM   1931  O   ASN A 291     -32.155  12.385   3.393  1.00 10.00      A   
ATOM   1932  N   ARG A 292     -32.456  12.094   1.184  1.00 10.00      A   
ATOM   1933  HN  ARG A 292     -33.035  11.744   0.473  1.00 10.00      A   
ATOM   1934  CA  ARG A 292     -31.170  12.682   0.840  1.00 10.00      A   
ATOM   1935  CB  ARG A 292     -30.770  12.358  -0.604  1.00 10.00      A   
ATOM   1936  CG  ARG A 292     -30.644  10.874  -0.914  1.00 10.00      A   
ATOM   1937  CD  ARG A 292     -29.669  10.173   0.021  1.00 10.00      A   
ATOM   1938  NE  ARG A 292     -29.907   8.731   0.060  1.00 10.00      A   
ATOM   1939  HE  ARG A 292     -30.833   8.426  -0.094  1.00 10.00      A   
ATOM   1940  CZ  ARG A 292     -28.967   7.811   0.284  1.00 10.00      A   
ATOM   1941  NH1 ARG A 292     -27.704   8.167   0.503  1.00 10.00      A   
ATOM   1942 HH11 ARG A 292     -26.971   7.436   0.669  1.00 10.00      A   
ATOM   1943 HH12 ARG A 292     -27.438   9.175   0.517  1.00 10.00      A   
ATOM   1944  NH2 ARG A 292     -29.303   6.530   0.293  1.00 10.00      A   
ATOM   1945 HH21 ARG A 292     -30.306   6.252   0.122  1.00 10.00      A   
ATOM   1946 HH22 ARG A 292     -28.583   5.791   0.476  1.00 10.00      A   
ATOM   1947  C   ARG A 292     -31.247  14.189   1.042  1.00 10.00      A   
ATOM   1948  O   ARG A 292     -30.257  14.839   1.374  1.00 10.00      A   
ATOM   1949  N   ALA A 293     -32.446  14.733   0.848  1.00 10.00      A   
ATOM   1950  HN  ALA A 293     -33.192  14.157   0.576  1.00 10.00      A   
ATOM   1951  CA  ALA A 293     -32.683  16.155   1.027  1.00 10.00      A   
ATOM   1952  CB  ALA A 293     -33.940  16.584   0.280  1.00 10.00      A   
ATOM   1953  C   ALA A 293     -32.809  16.473   2.513  1.00 10.00      A   
ATOM   1954  O   ALA A 293     -32.318  17.495   2.985  1.00 10.00      A   
ATOM   1955  N   ARG A 294     -33.469  15.582   3.243  1.00 10.00      A   
ATOM   1956  HN  ARG A 294     -33.845  14.787   2.805  1.00 10.00      A   
ATOM   1957  CB  ARG A 294     -34.771  16.749   4.984  1.00 10.00      A   
ATOM   1958  CG  ARG A 294     -34.775  17.266   6.419  1.00 10.00      A   
ATOM   1959  CD  ARG A 294     -35.479  16.302   7.362  1.00 10.00      A   
ATOM   1960  NE  ARG A 294     -35.178  16.580   8.764  1.00 10.00      A   
ATOM   1961  HE  ARG A 294     -35.631  17.350   9.175  1.00 10.00      A   
ATOM   1962  CZ  ARG A 294     -34.360  15.839   9.515  1.00 10.00      A   
ATOM   1963  NH1 ARG A 294     -33.697  14.815   8.983  1.00 10.00      A   
ATOM   1964 HH11 ARG A 294     -33.807  14.580   7.961  1.00 10.00      A   
ATOM   1965 HH12 ARG A 294     -33.064  14.234   9.576  1.00 10.00      A   
ATOM   1966  NH2 ARG A 294     -34.189  16.141  10.794  1.00 10.00      A   
ATOM   1967 HH21 ARG A 294     -33.550  15.566  11.390  1.00 10.00      A   
ATOM   1968 HH22 ARG A 294     -34.694  16.952  11.213  1.00 10.00      A   
ATOM   1969  CA  ARG A 294     -33.656  15.739   4.677  1.00 10.00      A   
ATOM   1970  C   ARG A 294     -33.973  14.388   5.305  1.00 10.00      A   
ATOM   1971  O   ARG A 294     -34.713  13.603   4.680  1.00 10.00      A   
ATOM   1972  OXT ARG A 294     -33.483  14.121   6.421  1.00 10.00      A   
ATOM   1973  C   GLY B   9       1.217  25.915  -0.461  1.00 10.00      B   
ATOM   1974  O   GLY B   9       0.167  25.772   0.168  1.00 10.00      B   
ATOM   1975  N   GLY B   9       2.297  26.492   1.685  1.00 10.00      B   
ATOM   1976  HT1 GLY B   9       2.151  27.517   1.748  1.00 10.00      B   
ATOM   1977  HT2 GLY B   9       3.116  26.234   2.266  1.00 10.00      B   
ATOM   1978  HT3 GLY B   9       1.453  26.011   2.056  1.00 10.00      B   
ATOM   1979  CA  GLY B   9       2.523  26.100   0.274  1.00 10.00      B   
ATOM   1980  N   VAL B  10       1.270  25.934  -1.785  1.00 10.00      B   
ATOM   1981  HN  VAL B  10       2.135  26.082  -2.229  1.00 10.00      B   
ATOM   1982  CA  VAL B  10       0.075  25.748  -2.595  1.00 10.00      B   
ATOM   1983  CB  VAL B  10       0.296  26.143  -4.073  1.00 10.00      B   
ATOM   1984  CG1 VAL B  10       0.352  27.656  -4.214  1.00 10.00      B   
ATOM   1985  CG2 VAL B  10       1.561  25.505  -4.631  1.00 10.00      B   
ATOM   1986  C   VAL B  10      -0.407  24.304  -2.502  1.00 10.00      B   
ATOM   1987  O   VAL B  10       0.377  23.363  -2.657  1.00 10.00      B   
ATOM   1988  N   MET B  11      -1.691  24.134  -2.230  1.00 10.00      B   
ATOM   1989  HN  MET B  11      -2.268  24.922  -2.123  1.00 10.00      B   
ATOM   1990  CA  MET B  11      -2.270  22.809  -2.100  1.00 10.00      B   
ATOM   1991  CB  MET B  11      -2.433  22.432  -0.623  1.00 10.00      B   
ATOM   1992  CG  MET B  11      -2.601  20.941  -0.375  1.00 10.00      B   
ATOM   1993  SD  MET B  11      -1.187  19.982  -0.951  1.00 10.00      B   
ATOM   1994  CE  MET B  11      -1.594  18.357  -0.321  1.00 10.00      B   
ATOM   1995  C   MET B  11      -3.609  22.734  -2.818  1.00 10.00      B   
ATOM   1996  O   MET B  11      -4.642  23.141  -2.281  1.00 10.00      B   
ATOM   1997  N   THR B  12      -3.578  22.244  -4.043  1.00 10.00      B   
ATOM   1998  HN  THR B  12      -2.716  21.962  -4.424  1.00 10.00      B   
ATOM   1999  CA  THR B  12      -4.777  22.103  -4.848  1.00 10.00      B   
ATOM   2000  CB  THR B  12      -4.538  22.631  -6.280  1.00 10.00      B   
ATOM   2001  OG1 THR B  12      -3.534  23.657  -6.248  1.00 10.00      B   
ATOM   2002  HG1 THR B  12      -3.958  24.522  -6.250  1.00 10.00      B   
ATOM   2003  CG2 THR B  12      -5.821  23.216  -6.856  1.00 10.00      B   
ATOM   2004  C   THR B  12      -5.193  20.630  -4.894  1.00 10.00      B   
ATOM   2005  O   THR B  12      -4.515  19.770  -4.326  1.00 10.00      B   
ATOM   2006  N   ASP B  13      -6.301  20.341  -5.567  1.00 10.00      B   
ATOM   2007  HN  ASP B  13      -6.802  21.067  -5.996  1.00 10.00      B   
ATOM   2008  CA  ASP B  13      -6.806  18.974  -5.673  1.00 10.00      B   
ATOM   2009  CB  ASP B  13      -8.177  18.950  -6.349  1.00 10.00      B   
ATOM   2010  CG  ASP B  13      -9.252  19.543  -5.470  1.00 10.00      B   
ATOM   2011  OD1 ASP B  13      -9.482  19.007  -4.367  1.00 10.00      B   
ATOM   2012  OD2 ASP B  13      -9.858  20.560  -5.861  1.00 10.00      B   
ATOM   2013  C   ASP B  13      -5.837  18.062  -6.413  1.00 10.00      B   
ATOM   2014  O   ASP B  13      -5.724  16.878  -6.093  1.00 10.00      B   
ATOM   2015  N   VAL B  14      -5.133  18.623  -7.391  1.00 10.00      B   
ATOM   2016  HN  VAL B  14      -5.273  19.570  -7.591  1.00 10.00      B   
ATOM   2017  CA  VAL B  14      -4.168  17.863  -8.182  1.00 10.00      B   
ATOM   2018  CB  VAL B  14      -3.551  18.708  -9.322  1.00 10.00      B   
ATOM   2019  CG1 VAL B  14      -4.592  18.993 -10.394  1.00 10.00      B   
ATOM   2020  CG2 VAL B  14      -2.965  20.010  -8.791  1.00 10.00      B   
ATOM   2021  C   VAL B  14      -3.063  17.274  -7.305  1.00 10.00      B   
ATOM   2022  O   VAL B  14      -2.590  16.163  -7.548  1.00 10.00      B   
ATOM   2023  N   HIS B  15      -2.677  18.018  -6.273  1.00 10.00      B   
ATOM   2024  HN  HIS B  15      -3.104  18.888  -6.129  1.00 10.00      B   
ATOM   2025  CA  HIS B  15      -1.637  17.577  -5.351  1.00 10.00      B   
ATOM   2026  CB  HIS B  15      -1.281  18.698  -4.370  1.00 10.00      B   
ATOM   2027  CG  HIS B  15      -0.715  19.922  -5.016  1.00 10.00      B   
ATOM   2028  ND1 HIS B  15      -1.528  20.873  -5.585  1.00 10.00      B   
ATOM   2029  CD2 HIS B  15       0.579  20.301  -5.155  1.00 10.00      B   
ATOM   2030  CE1 HIS B  15      -0.717  21.803  -6.058  1.00 10.00      B   
ATOM   2031  NE2 HIS B  15       0.565  21.499  -5.821  1.00 10.00      B   
ATOM   2032  HE2 HIS B  15       1.325  22.106  -5.921  1.00 10.00      B   
ATOM   2033  C   HIS B  15      -2.105  16.357  -4.574  1.00 10.00      B   
ATOM   2034  O   HIS B  15      -1.430  15.326  -4.544  1.00 10.00      B   
ATOM   2035  N   ARG B  16      -3.279  16.476  -3.965  1.00 10.00      B   
ATOM   2036  HN  ARG B  16      -3.771  17.321  -4.044  1.00 10.00      B   
ATOM   2037  CA  ARG B  16      -3.852  15.391  -3.181  1.00 10.00      B   
ATOM   2038  CB  ARG B  16      -5.115  15.853  -2.449  1.00 10.00      B   
ATOM   2039  CG  ARG B  16      -4.841  16.833  -1.317  1.00 10.00      B   
ATOM   2040  CD  ARG B  16      -6.110  17.180  -0.552  1.00 10.00      B   
ATOM   2041  NE  ARG B  16      -6.530  18.565  -0.775  1.00 10.00      B   
ATOM   2042  HE  ARG B  16      -6.136  19.253  -0.193  1.00 10.00      B   
ATOM   2043  CZ  ARG B  16      -7.407  18.935  -1.708  1.00 10.00      B   
ATOM   2044  NH1 ARG B  16      -7.964  18.022  -2.492  1.00 10.00      B   
ATOM   2045 HH11 ARG B  16      -7.726  17.017  -2.377  1.00 10.00      B   
ATOM   2046 HH12 ARG B  16      -8.653  18.314  -3.238  1.00 10.00      B   
ATOM   2047  NH2 ARG B  16      -7.736  20.214  -1.846  1.00 10.00      B   
ATOM   2048 HH21 ARG B  16      -7.320  20.938  -1.220  1.00 10.00      B   
ATOM   2049 HH22 ARG B  16      -8.420  20.504  -2.583  1.00 10.00      B   
ATOM   2050  C   ARG B  16      -4.145  14.174  -4.053  1.00 10.00      B   
ATOM   2051  O   ARG B  16      -3.965  13.037  -3.622  1.00 10.00      B   
ATOM   2052  N   ARG B  17      -4.581  14.418  -5.284  1.00 10.00      B   
ATOM   2053  HN  ARG B  17      -4.706  15.349  -5.576  1.00 10.00      B   
ATOM   2054  CA  ARG B  17      -4.881  13.334  -6.210  1.00 10.00      B   
ATOM   2055  CB  ARG B  17      -5.482  13.871  -7.513  1.00 10.00      B   
ATOM   2056  CG  ARG B  17      -6.881  13.351  -7.813  1.00 10.00      B   
ATOM   2057  CD  ARG B  17      -6.878  11.849  -8.064  1.00 10.00      B   
ATOM   2058  NE  ARG B  17      -8.088  11.206  -7.548  1.00 10.00      B   
ATOM   2059  HE  ARG B  17      -8.901  11.251  -8.111  1.00 10.00      B   
ATOM   2060  CZ  ARG B  17      -8.156  10.585  -6.367  1.00 10.00      B   
ATOM   2061  NH1 ARG B  17      -7.074  10.468  -5.610  1.00 10.00      B   
ATOM   2062 HH11 ARG B  17      -6.160  10.842  -5.939  1.00 10.00      B   
ATOM   2063 HH12 ARG B  17      -7.139  10.008  -4.669  1.00 10.00      B   
ATOM   2064  NH2 ARG B  17      -9.303  10.066  -5.950  1.00 10.00      B   
ATOM   2065 HH21 ARG B  17      -9.360   9.581  -5.023  1.00 10.00      B   
ATOM   2066 HH22 ARG B  17     -10.165  10.149  -6.540  1.00 10.00      B   
ATOM   2067  C   ARG B  17      -3.627  12.517  -6.501  1.00 10.00      B   
ATOM   2068  O   ARG B  17      -3.667  11.285  -6.505  1.00 10.00      B   
ATOM   2069  N   PHE B  18      -2.517  13.212  -6.715  1.00 10.00      B   
ATOM   2070  HN  PHE B  18      -2.554  14.195  -6.680  1.00 10.00      B   
ATOM   2071  CA  PHE B  18      -1.245  12.563  -7.003  1.00 10.00      B   
ATOM   2072  CB  PHE B  18      -0.215  13.601  -7.464  1.00 10.00      B   
ATOM   2073  CG  PHE B  18       1.161  13.043  -7.696  1.00 10.00      B   
ATOM   2074  CD1 PHE B  18       2.213  13.393  -6.863  1.00 10.00      B   
ATOM   2075  CD2 PHE B  18       1.401  12.170  -8.743  1.00 10.00      B   
ATOM   2076  CE1 PHE B  18       3.480  12.880  -7.072  1.00 10.00      B   
ATOM   2077  CE2 PHE B  18       2.664  11.654  -8.957  1.00 10.00      B   
ATOM   2078  CZ  PHE B  18       3.705  12.010  -8.120  1.00 10.00      B   
ATOM   2079  C   PHE B  18      -0.727  11.804  -5.785  1.00 10.00      B   
ATOM   2080  O   PHE B  18      -0.269  10.663  -5.898  1.00 10.00      B   
ATOM   2081  N   LEU B  19      -0.813  12.440  -4.621  1.00 10.00      B   
ATOM   2082  HN  LEU B  19      -1.192  13.348  -4.598  1.00 10.00      B   
ATOM   2083  CA  LEU B  19      -0.351  11.832  -3.377  1.00 10.00      B   
ATOM   2084  CB  LEU B  19      -0.514  12.798  -2.204  1.00 10.00      B   
ATOM   2085  CG  LEU B  19       0.433  14.001  -2.190  1.00 10.00      B   
ATOM   2086  CD1 LEU B  19       0.091  14.936  -1.042  1.00 10.00      B   
ATOM   2087  CD2 LEU B  19       1.879  13.542  -2.095  1.00 10.00      B   
ATOM   2088  C   LEU B  19      -1.071  10.519  -3.090  1.00 10.00      B   
ATOM   2089  O   LEU B  19      -0.449   9.537  -2.682  1.00 10.00      B   
ATOM   2090  N   GLN B  20      -2.380  10.500  -3.316  1.00 10.00      B   
ATOM   2091  HN  GLN B  20      -2.823  11.315  -3.640  1.00 10.00      B   
ATOM   2092  CA  GLN B  20      -3.172   9.300  -3.084  1.00 10.00      B   
ATOM   2093  CB  GLN B  20      -4.665   9.575  -3.251  1.00 10.00      B   
ATOM   2094  CG  GLN B  20      -5.213  10.614  -2.293  1.00 10.00      B   
ATOM   2095  CD  GLN B  20      -6.712  10.511  -2.119  1.00 10.00      B   
ATOM   2096  OE1 GLN B  20      -7.416   9.994  -2.983  1.00 10.00      B   
ATOM   2097  NE2 GLN B  20      -7.211  11.029  -1.014  1.00 10.00      B   
ATOM   2098 HE21 GLN B  20      -6.587  11.448  -0.381  1.00 10.00      B   
ATOM   2099 HE22 GLN B  20      -8.179  10.973  -0.869  1.00 10.00      B   
ATOM   2100  C   GLN B  20      -2.743   8.168  -4.006  1.00 10.00      B   
ATOM   2101  O   GLN B  20      -2.611   7.025  -3.571  1.00 10.00      B   
ATOM   2102  N   LEU B  21      -2.507   8.498  -5.272  1.00 10.00      B   
ATOM   2103  HN  LEU B  21      -2.612   9.435  -5.551  1.00 10.00      B   
ATOM   2104  CA  LEU B  21      -2.090   7.506  -6.257  1.00 10.00      B   
ATOM   2105  CB  LEU B  21      -1.998   8.133  -7.649  1.00 10.00      B   
ATOM   2106  CG  LEU B  21      -3.316   8.607  -8.268  1.00 10.00      B   
ATOM   2107  CD1 LEU B  21      -3.073   9.207  -9.644  1.00 10.00      B   
ATOM   2108  CD2 LEU B  21      -4.321   7.466  -8.347  1.00 10.00      B   
ATOM   2109  C   LEU B  21      -0.755   6.885  -5.865  1.00 10.00      B   
ATOM   2110  O   LEU B  21      -0.545   5.682  -6.020  1.00 10.00      B   
ATOM   2111  N   LEU B  22       0.137   7.715  -5.339  1.00 10.00      B   
ATOM   2112  HN  LEU B  22      -0.092   8.667  -5.247  1.00 10.00      B   
ATOM   2113  CA  LEU B  22       1.449   7.257  -4.906  1.00 10.00      B   
ATOM   2114  CB  LEU B  22       2.330   8.453  -4.528  1.00 10.00      B   
ATOM   2115  CG  LEU B  22       3.764   8.142  -4.089  1.00 10.00      B   
ATOM   2116  CD1 LEU B  22       4.561   7.535  -5.234  1.00 10.00      B   
ATOM   2117  CD2 LEU B  22       4.446   9.395  -3.563  1.00 10.00      B   
ATOM   2118  C   LEU B  22       1.316   6.302  -3.722  1.00 10.00      B   
ATOM   2119  O   LEU B  22       2.094   5.360  -3.576  1.00 10.00      B   
ATOM   2120  N   MET B  23       0.310   6.542  -2.890  1.00 10.00      B   
ATOM   2121  HN  MET B  23      -0.287   7.302  -3.069  1.00 10.00      B   
ATOM   2122  CA  MET B  23       0.069   5.709  -1.718  1.00 10.00      B   
ATOM   2123  CB  MET B  23      -0.851   6.413  -0.720  1.00 10.00      B   
ATOM   2124  CG  MET B  23      -0.219   7.618  -0.043  1.00 10.00      B   
ATOM   2125  SD  MET B  23      -1.243   8.299   1.274  1.00 10.00      B   
ATOM   2126  CE  MET B  23      -2.691   8.816   0.357  1.00 10.00      B   
ATOM   2127  C   MET B  23      -0.504   4.351  -2.103  1.00 10.00      B   
ATOM   2128  O   MET B  23      -0.283   3.359  -1.412  1.00 10.00      B   
ATOM   2129  N   THR B  24      -1.244   4.311  -3.204  1.00 10.00      B   
ATOM   2130  HN  THR B  24      -1.403   5.139  -3.709  1.00 10.00      B   
ATOM   2131  CA  THR B  24      -1.837   3.069  -3.677  1.00 10.00      B   
ATOM   2132  CB  THR B  24      -2.908   3.344  -4.749  1.00 10.00      B   
ATOM   2133  OG1 THR B  24      -3.727   4.443  -4.324  1.00 10.00      B   
ATOM   2134  HG1 THR B  24      -3.816   4.422  -3.366  1.00 10.00      B   
ATOM   2135  CG2 THR B  24      -3.787   2.119  -4.958  1.00 10.00      B   
ATOM   2136  C   THR B  24      -0.764   2.139  -4.245  1.00 10.00      B   
ATOM   2137  O   THR B  24      -0.882   0.915  -4.174  1.00 10.00      B   
ATOM   2138  N   HIS B  25       0.285   2.725  -4.807  1.00 10.00      B   
ATOM   2139  HN  HIS B  25       0.322   3.705  -4.847  1.00 10.00      B   
ATOM   2140  CA  HIS B  25       1.377   1.945  -5.375  1.00 10.00      B   
ATOM   2141  CB  HIS B  25       2.006   2.674  -6.563  1.00 10.00      B   
ATOM   2142  CG  HIS B  25       1.239   2.536  -7.841  1.00 10.00      B   
ATOM   2143  ND1 HIS B  25       1.540   1.552  -8.751  1.00 10.00      B   
ATOM   2144  CD2 HIS B  25       0.215   3.286  -8.319  1.00 10.00      B   
ATOM   2145  CE1 HIS B  25       0.703   1.720  -9.756  1.00 10.00      B   
ATOM   2146  NE2 HIS B  25      -0.117   2.757  -9.541  1.00 10.00      B   
ATOM   2147  HE2 HIS B  25      -0.910   2.988 -10.074  1.00 10.00      B   
ATOM   2148  C   HIS B  25       2.445   1.646  -4.328  1.00 10.00      B   
ATOM   2149  O   HIS B  25       3.027   0.560  -4.310  1.00 10.00      B   
ATOM   2150  N   GLY B  26       2.707   2.622  -3.466  1.00 10.00      B   
ATOM   2151  HN  GLY B  26       2.218   3.472  -3.538  1.00 10.00      B   
ATOM   2152  CA  GLY B  26       3.710   2.458  -2.429  1.00 10.00      B   
ATOM   2153  C   GLY B  26       5.035   3.071  -2.832  1.00 10.00      B   
ATOM   2154  O   GLY B  26       5.686   3.757  -2.040  1.00 10.00      B   
ATOM   2155  N   VAL B  27       5.426   2.817  -4.071  1.00 10.00      B   
ATOM   2156  HN  VAL B  27       4.855   2.259  -4.642  1.00 10.00      B   
ATOM   2157  CA  VAL B  27       6.667   3.335  -4.622  1.00 10.00      B   
ATOM   2158  CB  VAL B  27       7.886   2.491  -4.176  1.00 10.00      B   
ATOM   2159  CG1 VAL B  27       7.721   1.033  -4.574  1.00 10.00      B   
ATOM   2160  CG2 VAL B  27       9.187   3.058  -4.727  1.00 10.00      B   
ATOM   2161  C   VAL B  27       6.571   3.352  -6.143  1.00 10.00      B   
ATOM   2162  O   VAL B  27       6.058   2.410  -6.750  1.00 10.00      B   
ATOM   2163  N   LEU B  28       7.040   4.427  -6.754  1.00 10.00      B   
ATOM   2164  HN  LEU B  28       7.436   5.150  -6.219  1.00 10.00      B   
ATOM   2165  CA  LEU B  28       6.992   4.555  -8.202  1.00 10.00      B   
ATOM   2166  CB  LEU B  28       5.846   5.473  -8.629  1.00 10.00      B   
ATOM   2167  CG  LEU B  28       4.441   4.874  -8.561  1.00 10.00      B   
ATOM   2168  CD1 LEU B  28       3.391   5.965  -8.687  1.00 10.00      B   
ATOM   2169  CD2 LEU B  28       4.255   3.823  -9.645  1.00 10.00      B   
ATOM   2170  C   LEU B  28       8.313   5.072  -8.744  1.00 10.00      B   
ATOM   2171  O   LEU B  28       9.122   5.632  -8.004  1.00 10.00      B   
ATOM   2172  N   GLU B  29       8.524   4.879 -10.036  1.00 10.00      B   
ATOM   2173  HN  GLU B  29       7.836   4.428 -10.568  1.00 10.00      B   
ATOM   2174  CA  GLU B  29       9.745   5.321 -10.689  1.00 10.00      B   
ATOM   2175  CB  GLU B  29       9.953   4.557 -11.995  1.00 10.00      B   
ATOM   2176  CG  GLU B  29      10.404   3.119 -11.815  1.00 10.00      B   
ATOM   2177  CD  GLU B  29      10.876   2.508 -13.115  1.00 10.00      B   
ATOM   2178  OE1 GLU B  29      10.179   1.617 -13.644  1.00 10.00      B   
ATOM   2179  OE2 GLU B  29      11.933   2.932 -13.626  1.00 10.00      B   
ATOM   2180  C   GLU B  29       9.713   6.819 -10.968  1.00 10.00      B   
ATOM   2181  O   GLU B  29       8.661   7.457 -10.883  1.00 10.00      B   
ATOM   2182  N   GLU B  30      10.872   7.365 -11.316  1.00 10.00      B   
ATOM   2183  HN  GLU B  30      11.671   6.793 -11.366  1.00 10.00      B   
ATOM   2184  CA  GLU B  30      11.006   8.785 -11.615  1.00 10.00      B   
ATOM   2185  CB  GLU B  30      12.467   9.115 -11.920  1.00 10.00      B   
ATOM   2186  CG  GLU B  30      12.763  10.600 -12.032  1.00 10.00      B   
ATOM   2187  CD  GLU B  30      14.090  10.966 -11.407  1.00 10.00      B   
ATOM   2188  OE1 GLU B  30      15.076  11.147 -12.149  1.00 10.00      B   
ATOM   2189  OE2 GLU B  30      14.156  11.069 -10.169  1.00 10.00      B   
ATOM   2190  C   GLU B  30      10.120   9.185 -12.790  1.00 10.00      B   
ATOM   2191  O   GLU B  30       9.415  10.191 -12.739  1.00 10.00      B   
ATOM   2192  N   TRP B  31      10.146   8.384 -13.840  1.00 10.00      B   
ATOM   2193  HN  TRP B  31      10.720   7.592 -13.826  1.00 10.00      B   
ATOM   2194  CA  TRP B  31       9.335   8.661 -15.018  1.00 10.00      B   
ATOM   2195  CB  TRP B  31       9.901   7.958 -16.259  1.00 10.00      B   
ATOM   2196  CG  TRP B  31       9.932   6.462 -16.157  1.00 10.00      B   
ATOM   2197  CD1 TRP B  31      10.851   5.705 -15.494  1.00 10.00      B   
ATOM   2198  CD2 TRP B  31       9.003   5.540 -16.743  1.00 10.00      B   
ATOM   2199  NE1 TRP B  31      10.547   4.374 -15.618  1.00 10.00      B   
ATOM   2200  HE1 TRP B  31      11.061   3.629 -15.217  1.00 10.00      B   
ATOM   2201  CE2 TRP B  31       9.418   4.245 -16.382  1.00 10.00      B   
ATOM   2202  CE3 TRP B  31       7.857   5.685 -17.532  1.00 10.00      B   
ATOM   2203  CZ2 TRP B  31       8.733   3.101 -16.785  1.00 10.00      B   
ATOM   2204  CZ3 TRP B  31       7.178   4.549 -17.932  1.00 10.00      B   
ATOM   2205  CH2 TRP B  31       7.616   3.274 -17.557  1.00 10.00      B   
ATOM   2206  C   TRP B  31       7.883   8.260 -14.781  1.00 10.00      B   
ATOM   2207  O   TRP B  31       6.970   8.811 -15.393  1.00 10.00      B   
ATOM   2208  N   ASP B  32       7.677   7.321 -13.865  1.00 10.00      B   
ATOM   2209  HN  ASP B  32       8.445   6.949 -13.384  1.00 10.00      B   
ATOM   2210  CA  ASP B  32       6.338   6.839 -13.547  1.00 10.00      B   
ATOM   2211  CB  ASP B  32       6.403   5.578 -12.685  1.00 10.00      B   
ATOM   2212  CG  ASP B  32       5.539   4.455 -13.222  1.00 10.00      B   
ATOM   2213  OD1 ASP B  32       5.850   3.279 -12.941  1.00 10.00      B   
ATOM   2214  OD2 ASP B  32       4.549   4.743 -13.929  1.00 10.00      B   
ATOM   2215  C   ASP B  32       5.518   7.914 -12.848  1.00 10.00      B   
ATOM   2216  O   ASP B  32       4.359   8.149 -13.195  1.00 10.00      B   
ATOM   2217  N   VAL B  33       6.129   8.586 -11.874  1.00 10.00      B   
ATOM   2218  HN  VAL B  33       7.058   8.359 -11.639  1.00 10.00      B   
ATOM   2219  CA  VAL B  33       5.443   9.649 -11.143  1.00 10.00      B   
ATOM   2220  CB  VAL B  33       6.201  10.108  -9.873  1.00 10.00      B   
ATOM   2221  CG1 VAL B  33       6.276   8.985  -8.852  1.00 10.00      B   
ATOM   2222  CG2 VAL B  33       7.589  10.628 -10.211  1.00 10.00      B   
ATOM   2223  C   VAL B  33       5.172  10.844 -12.053  1.00 10.00      B   
ATOM   2224  O   VAL B  33       4.225  11.601 -11.841  1.00 10.00      B   
ATOM   2225  N   LYS B  34       6.001  10.991 -13.082  1.00 10.00      B   
ATOM   2226  HN  LYS B  34       6.737  10.352 -13.197  1.00 10.00      B   
ATOM   2227  CA  LYS B  34       5.850  12.077 -14.037  1.00 10.00      B   
ATOM   2228  CB  LYS B  34       7.052  12.126 -14.983  1.00 10.00      B   
ATOM   2229  CG  LYS B  34       7.321  13.500 -15.568  1.00 10.00      B   
ATOM   2230  CD  LYS B  34       7.871  14.447 -14.514  1.00 10.00      B   
ATOM   2231  CE  LYS B  34       8.158  15.820 -15.096  1.00 10.00      B   
ATOM   2232  NZ  LYS B  34       6.911  16.530 -15.477  1.00 10.00      B   
ATOM   2233  HZ1 LYS B  34       6.301  16.662 -14.641  1.00 10.00      B   
ATOM   2234  HZ2 LYS B  34       6.390  15.980 -16.186  1.00 10.00      B   
ATOM   2235  HZ3 LYS B  34       7.138  17.460 -15.878  1.00 10.00      B   
ATOM   2236  C   LYS B  34       4.561  11.890 -14.828  1.00 10.00      B   
ATOM   2237  O   LYS B  34       3.851  12.858 -15.120  1.00 10.00      B   
ATOM   2238  N   ARG B  35       4.263  10.633 -15.157  1.00 10.00      B   
ATOM   2239  HN  ARG B  35       4.880   9.915 -14.897  1.00 10.00      B   
ATOM   2240  CA  ARG B  35       3.055  10.291 -15.900  1.00 10.00      B   
ATOM   2241  CB  ARG B  35       3.024   8.789 -16.201  1.00 10.00      B   
ATOM   2242  CG  ARG B  35       4.269   8.258 -16.894  1.00 10.00      B   
ATOM   2243  CD  ARG B  35       4.417   6.759 -16.694  1.00 10.00      B   
ATOM   2244  NE  ARG B  35       3.621   5.994 -17.651  1.00 10.00      B   
ATOM   2245  HE  ARG B  35       3.421   6.422 -18.513  1.00 10.00      B   
ATOM   2246  CZ  ARG B  35       3.169   4.760 -17.432  1.00 10.00      B   
ATOM   2247  NH1 ARG B  35       3.412   4.141 -16.278  1.00 10.00      B   
ATOM   2248 HH11 ARG B  35       3.062   3.173 -16.117  1.00 10.00      B   
ATOM   2249 HH12 ARG B  35       3.958   4.624 -15.517  1.00 10.00      B   
ATOM   2250  NH2 ARG B  35       2.465   4.142 -18.374  1.00 10.00      B   
ATOM   2251 HH21 ARG B  35       2.275   4.620 -19.284  1.00 10.00      B   
ATOM   2252 HH22 ARG B  35       2.101   3.179 -18.212  1.00 10.00      B   
ATOM   2253  C   ARG B  35       1.820  10.666 -15.091  1.00 10.00      B   
ATOM   2254  O   ARG B  35       0.878  11.264 -15.606  1.00 10.00      B   
ATOM   2255  N   LEU B  36       1.843  10.325 -13.807  1.00 10.00      B   
ATOM   2256  HN  LEU B  36       2.627   9.855 -13.451  1.00 10.00      B   
ATOM   2257  CA  LEU B  36       0.724  10.622 -12.922  1.00 10.00      B   
ATOM   2258  CB  LEU B  36       0.824   9.833 -11.616  1.00 10.00      B   
ATOM   2259  CG  LEU B  36       0.690   8.314 -11.736  1.00 10.00      B   
ATOM   2260  CD1 LEU B  36       0.779   7.663 -10.367  1.00 10.00      B   
ATOM   2261  CD2 LEU B  36      -0.614   7.931 -12.426  1.00 10.00      B   
ATOM   2262  C   LEU B  36       0.602  12.119 -12.646  1.00 10.00      B   
ATOM   2263  O   LEU B  36      -0.501  12.633 -12.442  1.00 10.00      B   
ATOM   2264  N   GLN B  37       1.739  12.812 -12.639  1.00 10.00      B   
ATOM   2265  HN  GLN B  37       2.589  12.341 -12.790  1.00 10.00      B   
ATOM   2266  CA  GLN B  37       1.755  14.250 -12.399  1.00 10.00      B   
ATOM   2267  CB  GLN B  37       3.192  14.772 -12.362  1.00 10.00      B   
ATOM   2268  CG  GLN B  37       3.312  16.222 -11.922  1.00 10.00      B   
ATOM   2269  CD  GLN B  37       4.598  16.888 -12.386  1.00 10.00      B   
ATOM   2270  OE1 GLN B  37       5.154  16.533 -13.427  1.00 10.00      B   
ATOM   2271  NE2 GLN B  37       5.073  17.862 -11.624  1.00 10.00      B   
ATOM   2272 HE21 GLN B  37       4.577  18.099 -10.811  1.00 10.00      B   
ATOM   2273 HE22 GLN B  37       5.899  18.312 -11.905  1.00 10.00      B   
ATOM   2274  C   GLN B  37       0.959  14.971 -13.482  1.00 10.00      B   
ATOM   2275  O   GLN B  37       0.070  15.773 -13.186  1.00 10.00      B   
ATOM   2276  N   THR B  38       1.269  14.669 -14.737  1.00 10.00      B   
ATOM   2277  HN  THR B  38       1.981  14.017 -14.911  1.00 10.00      B   
ATOM   2278  CA  THR B  38       0.569  15.283 -15.854  1.00 10.00      B   
ATOM   2279  CB  THR B  38       1.334  15.121 -17.195  1.00 10.00      B   
ATOM   2280  OG1 THR B  38       0.640  15.806 -18.252  1.00 10.00      B   
ATOM   2281  HG1 THR B  38      -0.281  15.506 -18.280  1.00 10.00      B   
ATOM   2282  CG2 THR B  38       1.503  13.653 -17.572  1.00 10.00      B   
ATOM   2283  C   THR B  38      -0.861  14.748 -15.969  1.00 10.00      B   
ATOM   2284  O   THR B  38      -1.749  15.444 -16.454  1.00 10.00      B   
ATOM   2285  N   HIS B  39      -1.083  13.520 -15.505  1.00 10.00      B   
ATOM   2286  HN  HIS B  39      -0.336  13.006 -15.122  1.00 10.00      B   
ATOM   2287  CA  HIS B  39      -2.412  12.919 -15.568  1.00 10.00      B   
ATOM   2288  CB  HIS B  39      -2.359  11.407 -15.335  1.00 10.00      B   
ATOM   2289  CG  HIS B  39      -3.480  10.659 -15.998  1.00 10.00      B   
ATOM   2290  ND1 HIS B  39      -3.298   9.404 -16.517  1.00 10.00      B   
ATOM   2291  CD2 HIS B  39      -4.766  11.044 -16.201  1.00 10.00      B   
ATOM   2292  CE1 HIS B  39      -4.464   9.053 -17.025  1.00 10.00      B   
ATOM   2293  NE2 HIS B  39      -5.383  10.010 -16.859  1.00 10.00      B   
ATOM   2294  HE2 HIS B  39      -6.253  10.050 -17.307  1.00 10.00      B   
ATOM   2295  C   HIS B  39      -3.362  13.594 -14.585  1.00 10.00      B   
ATOM   2296  O   HIS B  39      -4.492  13.928 -14.933  1.00 10.00      B   
ATOM   2297  N   CYS B  40      -2.894  13.809 -13.359  1.00 10.00      B   
ATOM   2298  HN  CYS B  40      -1.987  13.509 -13.130  1.00 10.00      B   
ATOM   2299  CA  CYS B  40      -3.707  14.468 -12.338  1.00 10.00      B   
ATOM   2300  CB  CYS B  40      -2.995  14.467 -10.982  1.00 10.00      B   
ATOM   2301  SG  CYS B  40      -2.781  12.821 -10.267  1.00 10.00      B   
ATOM   2302  HG  CYS B  40      -1.592  12.368 -10.637  1.00 10.00      B   
ATOM   2303  C   CYS B  40      -4.051  15.895 -12.762  1.00 10.00      B   
ATOM   2304  O   CYS B  40      -5.156  16.384 -12.523  1.00 10.00      B   
ATOM   2305  N   TYR B  41      -3.107  16.541 -13.432  1.00 10.00      B   
ATOM   2306  HN  TYR B  41      -2.262  16.080 -13.623  1.00 10.00      B   
ATOM   2307  CA  TYR B  41      -3.297  17.908 -13.906  1.00 10.00      B   
ATOM   2308  CB  TYR B  41      -1.967  18.509 -14.342  1.00 10.00      B   
ATOM   2309  CG  TYR B  41      -1.521  19.693 -13.514  1.00 10.00      B   
ATOM   2310  CD1 TYR B  41      -0.692  19.529 -12.411  1.00 10.00      B   
ATOM   2311  CD2 TYR B  41      -1.933  20.978 -13.840  1.00 10.00      B   
ATOM   2312  CE1 TYR B  41      -0.286  20.620 -11.661  1.00 10.00      B   
ATOM   2313  CE2 TYR B  41      -1.530  22.069 -13.097  1.00 10.00      B   
ATOM   2314  CZ  TYR B  41      -0.714  21.885 -12.010  1.00 10.00      B   
ATOM   2315  OH  TYR B  41      -0.317  22.966 -11.263  1.00 10.00      B   
ATOM   2316  HH  TYR B  41       0.637  22.944 -11.161  1.00 10.00      B   
ATOM   2317  C   TYR B  41      -4.267  17.933 -15.079  1.00 10.00      B   
ATOM   2318  O   TYR B  41      -4.851  18.962 -15.390  1.00 10.00      B   
ATOM   2319  N   LYS B  42      -4.435  16.790 -15.724  1.00 10.00      B   
ATOM   2320  HN  LYS B  42      -3.925  16.005 -15.435  1.00 10.00      B   
ATOM   2321  CA  LYS B  42      -5.341  16.673 -16.863  1.00 10.00      B   
ATOM   2322  CB  LYS B  42      -4.719  15.765 -17.936  1.00 10.00      B   
ATOM   2323  CG  LYS B  42      -5.401  15.821 -19.292  1.00 10.00      B   
ATOM   2324  CD  LYS B  42      -4.622  15.031 -20.323  1.00 10.00      B   
ATOM   2325  CE  LYS B  42      -5.371  14.946 -21.640  1.00 10.00      B   
ATOM   2326  NZ  LYS B  42      -4.512  14.402 -22.724  1.00 10.00      B   
ATOM   2327  HZ1 LYS B  42      -5.083  14.231 -23.584  1.00 10.00      B   
ATOM   2328  HZ2 LYS B  42      -4.083  13.507 -22.421  1.00 10.00      B   
ATOM   2329  HZ3 LYS B  42      -3.751  15.070 -22.954  1.00 10.00      B   
ATOM   2330  C   LYS B  42      -6.700  16.127 -16.426  1.00 10.00      B   
ATOM   2331  O   LYS B  42      -7.665  16.135 -17.188  1.00 10.00      B   
ATOM   2332  N   VAL B  43      -6.769  15.651 -15.194  1.00 10.00      B   
ATOM   2333  HN  VAL B  43      -5.963  15.657 -14.629  1.00 10.00      B   
ATOM   2334  CA  VAL B  43      -8.019  15.107 -14.669  1.00 10.00      B   
ATOM   2335  CB  VAL B  43      -7.809  13.868 -13.756  1.00 10.00      B   
ATOM   2336  CG1 VAL B  43      -7.474  14.268 -12.325  1.00 10.00      B   
ATOM   2337  CG2 VAL B  43      -9.020  12.948 -13.792  1.00 10.00      B   
ATOM   2338  C   VAL B  43      -8.833  16.195 -13.971  1.00 10.00      B   
ATOM   2339  O   VAL B  43     -10.062  16.153 -13.957  1.00 10.00      B   
ATOM   2340  N   HIS B  44      -8.139  17.181 -13.416  1.00 10.00      B   
ATOM   2341  HN  HIS B  44      -7.157  17.166 -13.489  1.00 10.00      B   
ATOM   2342  CA  HIS B  44      -8.788  18.298 -12.727  1.00 10.00      B   
ATOM   2343  CB  HIS B  44      -8.253  18.468 -11.301  1.00 10.00      B   
ATOM   2344  CG  HIS B  44      -8.989  19.507 -10.507  1.00 10.00      B   
ATOM   2345  ND1 HIS B  44      -8.314  20.493  -9.833  1.00 10.00      B   
ATOM   2346  CD2 HIS B  44     -10.328  19.680 -10.338  1.00 10.00      B   
ATOM   2347  CE1 HIS B  44      -9.244  21.247  -9.273  1.00 10.00      B   
ATOM   2348  NE2 HIS B  44     -10.479  20.791  -9.553  1.00 10.00      B   
ATOM   2349  HE2 HIS B  44     -11.322  21.282  -9.403  1.00 10.00      B   
ATOM   2350  C   HIS B  44      -8.595  19.577 -13.524  1.00 10.00      B   
ATOM   2351  O   HIS B  44      -7.544  19.784 -14.126  1.00 10.00      B   
ATOM   2352  N   ASN B  47      -4.872  22.498 -15.912  1.00 10.00      B   
ATOM   2353  HN  ASN B  47      -3.941  22.191 -15.895  1.00 10.00      B   
ATOM   2354  CA  ASN B  47      -5.199  23.739 -16.602  1.00 10.00      B   
ATOM   2355  CB  ASN B  47      -6.487  24.354 -16.037  1.00 10.00      B   
ATOM   2356  CG  ASN B  47      -7.297  25.116 -17.078  1.00 10.00      B   
ATOM   2357  OD1 ASN B  47      -8.530  25.107 -17.049  1.00 10.00      B   
ATOM   2358  ND2 ASN B  47      -6.613  25.787 -17.994  1.00 10.00      B   
ATOM   2359 HD21 ASN B  47      -5.631  25.759 -17.955  1.00 10.00      B   
ATOM   2360 HD22 ASN B  47      -7.117  26.270 -18.685  1.00 10.00      B   
ATOM   2361  C   ASN B  47      -4.040  24.723 -16.501  1.00 10.00      B   
ATOM   2362  O   ASN B  47      -3.933  25.655 -17.300  1.00 10.00      B   
ATOM   2363  N   ALA B  48      -3.186  24.514 -15.509  1.00 10.00      B   
ATOM   2364  HN  ALA B  48      -3.341  23.770 -14.891  1.00 10.00      B   
ATOM   2365  CA  ALA B  48      -2.031  25.360 -15.302  1.00 10.00      B   
ATOM   2366  CB  ALA B  48      -1.898  25.707 -13.826  1.00 10.00      B   
ATOM   2367  C   ALA B  48      -0.778  24.657 -15.776  1.00 10.00      B   
ATOM   2368  O   ALA B  48      -0.780  23.444 -16.004  1.00 10.00      B   
ATOM   2369  N   THR B  49       0.289  25.422 -15.908  1.00 10.00      B   
ATOM   2370  HN  THR B  49       0.222  26.379 -15.710  1.00 10.00      B   
ATOM   2371  CA  THR B  49       1.558  24.882 -16.350  1.00 10.00      B   
ATOM   2372  CB  THR B  49       2.483  25.998 -16.861  1.00 10.00      B   
ATOM   2373  OG1 THR B  49       1.745  27.235 -16.962  1.00 10.00      B   
ATOM   2374  HG1 THR B  49       2.232  27.942 -16.516  1.00 10.00      B   
ATOM   2375  CG2 THR B  49       3.038  25.627 -18.228  1.00 10.00      B   
ATOM   2376  C   THR B  49       2.251  24.140 -15.216  1.00 10.00      B   
ATOM   2377  O   THR B  49       2.372  24.666 -14.107  1.00 10.00      B   
ATOM   2378  N   VAL B  50       2.699  22.922 -15.494  1.00 10.00      B   
ATOM   2379  HN  VAL B  50       2.567  22.557 -16.395  1.00 10.00      B   
ATOM   2380  CA  VAL B  50       3.384  22.116 -14.494  1.00 10.00      B   
ATOM   2381  CB  VAL B  50       3.449  20.614 -14.879  1.00 10.00      B   
ATOM   2382  CG1 VAL B  50       2.053  20.005 -14.884  1.00 10.00      B   
ATOM   2383  CG2 VAL B  50       4.126  20.410 -16.229  1.00 10.00      B   
ATOM   2384  C   VAL B  50       4.796  22.651 -14.237  1.00 10.00      B   
ATOM   2385  O   VAL B  50       5.405  23.285 -15.110  1.00 10.00      B   
ATOM   2386  N   ASP B  51       5.309  22.414 -13.041  1.00 10.00      B   
ATOM   2387  HN  ASP B  51       4.780  21.923 -12.376  1.00 10.00      B   
ATOM   2388  CA  ASP B  51       6.638  22.867 -12.684  1.00 10.00      B   
ATOM   2389  CB  ASP B  51       6.622  23.648 -11.368  1.00 10.00      B   
ATOM   2390  CG  ASP B  51       6.300  22.792 -10.162  1.00 10.00      B   
ATOM   2391  OD1 ASP B  51       7.017  22.907  -9.148  1.00 10.00      B   
ATOM   2392  OD2 ASP B  51       5.327  22.016 -10.224  1.00 10.00      B   
ATOM   2393  C   ASP B  51       7.600  21.690 -12.609  1.00 10.00      B   
ATOM   2394  O   ASP B  51       7.228  20.552 -12.925  1.00 10.00      B   
ATOM   2395  N   LYS B  52       8.837  21.974 -12.223  1.00 10.00      B   
ATOM   2396  HN  LYS B  52       9.061  22.901 -12.005  1.00 10.00      B   
ATOM   2397  CA  LYS B  52       9.866  20.957 -12.104  1.00 10.00      B   
ATOM   2398  CB  LYS B  52      11.209  21.583 -11.708  1.00 10.00      B   
ATOM   2399  CG  LYS B  52      11.792  22.542 -12.737  1.00 10.00      B   
ATOM   2400  CD  LYS B  52      12.163  21.826 -14.028  1.00 10.00      B   
ATOM   2401  CE  LYS B  52      13.303  20.844 -13.810  1.00 10.00      B   
ATOM   2402  NZ  LYS B  52      13.718  20.182 -15.074  1.00 10.00      B   
ATOM   2403  HZ1 LYS B  52      14.084  20.885 -15.749  1.00 10.00      B   
ATOM   2404  HZ2 LYS B  52      12.908  19.698 -15.505  1.00 10.00      B   
ATOM   2405  HZ3 LYS B  52      14.464  19.480 -14.882  1.00 10.00      B   
ATOM   2406  C   LYS B  52       9.471  19.899 -11.085  1.00 10.00      B   
ATOM   2407  O   LYS B  52       8.964  20.219 -10.015  1.00 10.00      B   
ATOM   2408  N   LEU B  53       9.716  18.641 -11.427  1.00 10.00      B   
ATOM   2409  HN  LEU B  53      10.118  18.460 -12.302  1.00 10.00      B   
ATOM   2410  CA  LEU B  53       9.396  17.525 -10.546  1.00 10.00      B   
ATOM   2411  CB  LEU B  53       9.805  16.198 -11.191  1.00 10.00      B   
ATOM   2412  CG  LEU B  53       9.359  14.922 -10.464  1.00 10.00      B   
ATOM   2413  CD1 LEU B  53       7.840  14.800 -10.455  1.00 10.00      B   
ATOM   2414  CD2 LEU B  53       9.999  13.695 -11.095  1.00 10.00      B   
ATOM   2415  C   LEU B  53      10.086  17.690  -9.196  1.00 10.00      B   
ATOM   2416  O   LEU B  53       9.499  17.415  -8.148  1.00 10.00      B   
ATOM   2417  N   GLU B  54      11.328  18.159  -9.234  1.00 10.00      B   
ATOM   2418  HN  GLU B  54      11.738  18.364 -10.110  1.00 10.00      B   
ATOM   2419  CA  GLU B  54      12.106  18.375  -8.023  1.00 10.00      B   
ATOM   2420  CB  GLU B  54      13.550  18.761  -8.372  1.00 10.00      B   
ATOM   2421  CG  GLU B  54      14.189  17.902  -9.454  1.00 10.00      B   
ATOM   2422  CD  GLU B  54      14.056  18.503 -10.843  1.00 10.00      B   
ATOM   2423  OE1 GLU B  54      12.916  18.725 -11.293  1.00 10.00      B   
ATOM   2424  OE2 GLU B  54      15.095  18.749 -11.493  1.00 10.00      B   
ATOM   2425  C   GLU B  54      11.474  19.460  -7.153  1.00 10.00      B   
ATOM   2426  O   GLU B  54      11.398  19.325  -5.931  1.00 10.00      B   
ATOM   2427  N   ASP B  55      11.009  20.526  -7.794  1.00 10.00      B   
ATOM   2428  HN  ASP B  55      11.074  20.556  -8.771  1.00 10.00      B   
ATOM   2429  CA  ASP B  55      10.389  21.646  -7.091  1.00 10.00      B   
ATOM   2430  CB  ASP B  55      10.234  22.834  -8.039  1.00 10.00      B   
ATOM   2431  CG  ASP B  55      10.376  24.170  -7.339  1.00 10.00      B   
ATOM   2432  OD1 ASP B  55       9.585  24.460  -6.422  1.00 10.00      B   
ATOM   2433  OD2 ASP B  55      11.278  24.949  -7.718  1.00 10.00      B   
ATOM   2434  C   ASP B  55       9.028  21.243  -6.531  1.00 10.00      B   
ATOM   2435  O   ASP B  55       8.709  21.519  -5.370  1.00 10.00      B   
ATOM   2436  N   PHE B  56       8.238  20.576  -7.367  1.00 10.00      B   
ATOM   2437  HN  PHE B  56       8.556  20.410  -8.283  1.00 10.00      B   
ATOM   2438  CA  PHE B  56       6.909  20.104  -6.996  1.00 10.00      B   
ATOM   2439  CB  PHE B  56       6.306  19.326  -8.172  1.00 10.00      B   
ATOM   2440  CG  PHE B  56       4.883  18.890  -7.976  1.00 10.00      B   
ATOM   2441  CD1 PHE B  56       4.584  17.575  -7.655  1.00 10.00      B   
ATOM   2442  CD2 PHE B  56       3.843  19.791  -8.122  1.00 10.00      B   
ATOM   2443  CE1 PHE B  56       3.274  17.169  -7.482  1.00 10.00      B   
ATOM   2444  CE2 PHE B  56       2.532  19.393  -7.949  1.00 10.00      B   
ATOM   2445  CZ  PHE B  56       2.247  18.079  -7.628  1.00 10.00      B   
ATOM   2446  C   PHE B  56       6.985  19.216  -5.754  1.00 10.00      B   
ATOM   2447  O   PHE B  56       6.254  19.420  -4.781  1.00 10.00      B   
ATOM   2448  N   ILE B  57       7.890  18.245  -5.790  1.00 10.00      B   
ATOM   2449  HN  ILE B  57       8.446  18.141  -6.595  1.00 10.00      B   
ATOM   2450  CA  ILE B  57       8.081  17.325  -4.677  1.00 10.00      B   
ATOM   2451  CB  ILE B  57       9.075  16.198  -5.043  1.00 10.00      B   
ATOM   2452  CG1 ILE B  57       8.425  15.233  -6.038  1.00 10.00      B   
ATOM   2453  CG2 ILE B  57       9.552  15.448  -3.804  1.00 10.00      B   
ATOM   2454  CD1 ILE B  57       9.391  14.259  -6.669  1.00 10.00      B   
ATOM   2455  C   ILE B  57       8.560  18.072  -3.434  1.00 10.00      B   
ATOM   2456  O   ILE B  57       8.096  17.811  -2.326  1.00 10.00      B   
ATOM   2457  N   ASN B  58       9.463  19.026  -3.634  1.00 10.00      B   
ATOM   2458  HN  ASN B  58       9.769  19.210  -4.549  1.00 10.00      B   
ATOM   2459  CA  ASN B  58      10.009  19.816  -2.531  1.00 10.00      B   
ATOM   2460  CB  ASN B  58      11.128  20.744  -3.009  1.00 10.00      B   
ATOM   2461  CG  ASN B  58      12.512  20.167  -2.760  1.00 10.00      B   
ATOM   2462  OD1 ASN B  58      13.119  20.406  -1.718  1.00 10.00      B   
ATOM   2463  ND2 ASN B  58      13.022  19.409  -3.719  1.00 10.00      B   
ATOM   2464 HD21 ASN B  58      12.486  19.263  -4.532  1.00 10.00      B   
ATOM   2465 HD22 ASN B  58      13.911  19.022  -3.578  1.00 10.00      B   
ATOM   2466  C   ASN B  58       8.920  20.608  -1.812  1.00 10.00      B   
ATOM   2467  O   ASN B  58       8.955  20.759  -0.591  1.00 10.00      B   
ATOM   2468  N   ASN B  59       7.945  21.105  -2.570  1.00 10.00      B   
ATOM   2469  HN  ASN B  59       7.972  20.961  -3.542  1.00 10.00      B   
ATOM   2470  CA  ASN B  59       6.841  21.866  -1.989  1.00 10.00      B   
ATOM   2471  CB  ASN B  59       5.931  22.448  -3.078  1.00 10.00      B   
ATOM   2472  CG  ASN B  59       4.653  23.054  -2.516  1.00 10.00      B   
ATOM   2473  OD1 ASN B  59       4.671  24.131  -1.922  1.00 10.00      B   
ATOM   2474  ND2 ASN B  59       3.533  22.371  -2.713  1.00 10.00      B   
ATOM   2475 HD21 ASN B  59       3.587  21.524  -3.201  1.00 10.00      B   
ATOM   2476 HD22 ASN B  59       2.694  22.743  -2.363  1.00 10.00      B   
ATOM   2477  C   ASN B  59       6.037  20.983  -1.046  1.00 10.00      B   
ATOM   2478  O   ASN B  59       5.733  21.370   0.081  1.00 10.00      B   
ATOM   2479  N   ILE B  60       5.720  19.780  -1.505  1.00 10.00      B   
ATOM   2480  HN  ILE B  60       6.009  19.517  -2.408  1.00 10.00      B   
ATOM   2481  CA  ILE B  60       4.959  18.836  -0.698  1.00 10.00      B   
ATOM   2482  CB  ILE B  60       4.492  17.626  -1.535  1.00 10.00      B   
ATOM   2483  CG1 ILE B  60       3.791  18.102  -2.813  1.00 10.00      B   
ATOM   2484  CG2 ILE B  60       3.564  16.738  -0.718  1.00 10.00      B   
ATOM   2485  CD1 ILE B  60       3.473  16.989  -3.790  1.00 10.00      B   
ATOM   2486  C   ILE B  60       5.806  18.352   0.476  1.00 10.00      B   
ATOM   2487  O   ILE B  60       5.317  18.210   1.596  1.00 10.00      B   
ATOM   2488  N   ASN B  61       7.089  18.137   0.213  1.00 10.00      B   
ATOM   2489  HN  ASN B  61       7.418  18.287  -0.703  1.00 10.00      B   
ATOM   2490  CA  ASN B  61       8.029  17.673   1.231  1.00 10.00      B   
ATOM   2491  CB  ASN B  61       9.428  17.511   0.623  1.00 10.00      B   
ATOM   2492  CG  ASN B  61      10.110  16.220   1.034  1.00 10.00      B   
ATOM   2493  OD1 ASN B  61       9.756  15.141   0.556  1.00 10.00      B   
ATOM   2494  ND2 ASN B  61      11.106  16.320   1.904  1.00 10.00      B   
ATOM   2495 HD21 ASN B  61      11.350  17.211   2.235  1.00 10.00      B   
ATOM   2496 HD22 ASN B  61      11.567  15.494   2.182  1.00 10.00      B   
ATOM   2497  C   ASN B  61       8.084  18.646   2.404  1.00 10.00      B   
ATOM   2498  O   ASN B  61       8.297  18.244   3.546  1.00 10.00      B   
ATOM   2499  N   SER B  62       7.861  19.924   2.114  1.00 10.00      B   
ATOM   2500  HN  SER B  62       7.677  20.172   1.183  1.00 10.00      B   
ATOM   2501  CA  SER B  62       7.885  20.967   3.133  1.00 10.00      B   
ATOM   2502  CB  SER B  62       7.728  22.346   2.488  1.00 10.00      B   
ATOM   2503  OG  SER B  62       8.697  22.547   1.470  1.00 10.00      B   
ATOM   2504  HG  SER B  62       8.546  21.920   0.749  1.00 10.00      B   
ATOM   2505  C   SER B  62       6.805  20.757   4.198  1.00 10.00      B   
ATOM   2506  O   SER B  62       7.049  20.958   5.387  1.00 10.00      B   
ATOM   2507  N   VAL B  63       5.617  20.334   3.776  1.00 10.00      B   
ATOM   2508  HN  VAL B  63       5.480  20.153   2.822  1.00 10.00      B   
ATOM   2509  CA  VAL B  63       4.517  20.118   4.711  1.00 10.00      B   
ATOM   2510  CB  VAL B  63       3.133  20.400   4.081  1.00 10.00      B   
ATOM   2511  CG1 VAL B  63       3.051  21.832   3.573  1.00 10.00      B   
ATOM   2512  CG2 VAL B  63       2.811  19.409   2.971  1.00 10.00      B   
ATOM   2513  C   VAL B  63       4.556  18.711   5.299  1.00 10.00      B   
ATOM   2514  O   VAL B  63       3.861  18.410   6.268  1.00 10.00      B   
ATOM   2515  N   LEU B  64       5.378  17.852   4.709  1.00 10.00      B   
ATOM   2516  HN  LEU B  64       5.903  18.148   3.935  1.00 10.00      B   
ATOM   2517  CA  LEU B  64       5.511  16.479   5.177  1.00 10.00      B   
ATOM   2518  CB  LEU B  64       5.941  15.553   4.037  1.00 10.00      B   
ATOM   2519  CG  LEU B  64       4.913  15.320   2.927  1.00 10.00      B   
ATOM   2520  CD1 LEU B  64       5.486  14.418   1.844  1.00 10.00      B   
ATOM   2521  CD2 LEU B  64       3.630  14.729   3.493  1.00 10.00      B   
ATOM   2522  C   LEU B  64       6.497  16.392   6.335  1.00 10.00      B   
ATOM   2523  O   LEU B  64       6.477  15.433   7.111  1.00 10.00      B   
ATOM   2524  N   GLU B  65       7.351  17.404   6.457  1.00 10.00      B   
ATOM   2525  HN  GLU B  65       7.320  18.135   5.803  1.00 10.00      B   
ATOM   2526  CA  GLU B  65       8.345  17.449   7.525  1.00 10.00      B   
ATOM   2527  CB  GLU B  65       9.261  18.661   7.372  1.00 10.00      B   
ATOM   2528  CG  GLU B  65      10.139  18.621   6.135  1.00 10.00      B   
ATOM   2529  CD  GLU B  65      11.239  19.656   6.176  1.00 10.00      B   
ATOM   2530  OE1 GLU B  65      10.927  20.855   6.324  1.00 10.00      B   
ATOM   2531  OE2 GLU B  65      12.423  19.277   6.065  1.00 10.00      B   
ATOM   2532  C   GLU B  65       7.684  17.463   8.899  1.00 10.00      B   
ATOM   2533  O   GLU B  65       8.226  16.918   9.860  1.00 10.00      B   
ATOM   2534  N   SER B  66       6.503  18.069   8.979  1.00 10.00      B   
ATOM   2535  HN  SER B  66       6.120  18.480   8.175  1.00 10.00      B   
ATOM   2536  CA  SER B  66       5.761  18.151  10.231  1.00 10.00      B   
ATOM   2537  CB  SER B  66       4.602  19.133  10.075  1.00 10.00      B   
ATOM   2538  OG  SER B  66       4.928  20.139   9.129  1.00 10.00      B   
ATOM   2539  HG  SER B  66       5.539  20.769   9.526  1.00 10.00      B   
ATOM   2540  C   SER B  66       5.240  16.775  10.644  1.00 10.00      B   
ATOM   2541  O   SER B  66       4.783  16.579  11.770  1.00 10.00      B   
ATOM   2542  N   LEU B  67       5.303  15.828   9.717  1.00 10.00      B   
ATOM   2543  HN  LEU B  67       5.661  16.051   8.831  1.00 10.00      B   
ATOM   2544  CA  LEU B  67       4.858  14.471   9.976  1.00 10.00      B   
ATOM   2545  CB  LEU B  67       3.835  14.033   8.924  1.00 10.00      B   
ATOM   2546  CG  LEU B  67       2.531  14.835   8.879  1.00 10.00      B   
ATOM   2547  CD1 LEU B  67       1.696  14.431   7.674  1.00 10.00      B   
ATOM   2548  CD2 LEU B  67       1.739  14.644  10.163  1.00 10.00      B   
ATOM   2549  C   LEU B  67       6.058  13.531   9.977  1.00 10.00      B   
ATOM   2550  O   LEU B  67       5.912  12.316  10.082  1.00 10.00      B   
ATOM   2551  N   TYR B  68       7.246  14.121   9.862  1.00 10.00      B   
ATOM   2552  HN  TYR B  68       7.281  15.100   9.795  1.00 10.00      B   
ATOM   2553  CA  TYR B  68       8.502  13.374   9.851  1.00 10.00      B   
ATOM   2554  CB  TYR B  68       8.793  12.751  11.222  1.00 10.00      B   
ATOM   2555  CG  TYR B  68       9.011  13.786  12.303  1.00 10.00      B   
ATOM   2556  CD1 TYR B  68      10.284  14.264  12.589  1.00 10.00      B   
ATOM   2557  CD2 TYR B  68       7.942  14.303  13.022  1.00 10.00      B   
ATOM   2558  CE1 TYR B  68      10.484  15.230  13.556  1.00 10.00      B   
ATOM   2559  CE2 TYR B  68       8.134  15.265  13.994  1.00 10.00      B   
ATOM   2560  CZ  TYR B  68       9.405  15.726  14.257  1.00 10.00      B   
ATOM   2561  OH  TYR B  68       9.597  16.699  15.213  1.00 10.00      B   
ATOM   2562  HH  TYR B  68       8.740  17.125  15.414  1.00 10.00      B   
ATOM   2563  C   TYR B  68       8.557  12.338   8.728  1.00 10.00      B   
ATOM   2564  O   TYR B  68       9.121  11.258   8.889  1.00 10.00      B   
ATOM   2565  N   ILE B  69       7.967  12.681   7.591  1.00 10.00      B   
ATOM   2566  HN  ILE B  69       7.531  13.559   7.525  1.00 10.00      B   
ATOM   2567  CA  ILE B  69       7.961  11.802   6.426  1.00 10.00      B   
ATOM   2568  CB  ILE B  69       6.590  11.124   6.203  1.00 10.00      B   
ATOM   2569  CG1 ILE B  69       5.458  12.157   6.198  1.00 10.00      B   
ATOM   2570  CG2 ILE B  69       6.342  10.048   7.251  1.00 10.00      B   
ATOM   2571  CD1 ILE B  69       4.114  11.595   5.782  1.00 10.00      B   
ATOM   2572  C   ILE B  69       8.330  12.614   5.193  1.00 10.00      B   
ATOM   2573  O   ILE B  69       8.287  13.843   5.229  1.00 10.00      B   
ATOM   2574  N   GLU B  70       8.705  11.944   4.112  1.00 10.00      B   
ATOM   2575  HN  GLU B  70       8.742  10.963   4.136  1.00 10.00      B   
ATOM   2576  CA  GLU B  70       9.078  12.646   2.893  1.00 10.00      B   
ATOM   2577  CB  GLU B  70      10.468  13.268   3.049  1.00 10.00      B   
ATOM   2578  CG  GLU B  70      11.603  12.258   3.100  1.00 10.00      B   
ATOM   2579  CD  GLU B  70      12.953  12.890   2.845  1.00 10.00      B   
ATOM   2580  OE1 GLU B  70      12.998  14.087   2.485  1.00 10.00      B   
ATOM   2581  OE2 GLU B  70      13.980  12.190   2.996  1.00 10.00      B   
ATOM   2582  C   GLU B  70       9.067  11.725   1.681  1.00 10.00      B   
ATOM   2583  O   GLU B  70       8.944  10.503   1.813  1.00 10.00      B   
ATOM   2584  N   ILE B  71       9.193  12.325   0.503  1.00 10.00      B   
ATOM   2585  HN  ILE B  71       9.282  13.306   0.474  1.00 10.00      B   
ATOM   2586  CA  ILE B  71       9.233  11.577  -0.744  1.00 10.00      B   
ATOM   2587  CB  ILE B  71       8.559  12.349  -1.900  1.00 10.00      B   
ATOM   2588  CG1 ILE B  71       7.226  12.949  -1.435  1.00 10.00      B   
ATOM   2589  CG2 ILE B  71       8.339  11.428  -3.093  1.00 10.00      B   
ATOM   2590  CD1 ILE B  71       6.541  13.816  -2.471  1.00 10.00      B   
ATOM   2591  C   ILE B  71      10.694  11.306  -1.083  1.00 10.00      B   
ATOM   2592  O   ILE B  71      11.345  12.087  -1.780  1.00 10.00      B   
ATOM   2593  N   LYS B  72      11.200  10.206  -0.552  1.00 10.00      B   
ATOM   2594  HN  LYS B  72      10.609   9.625  -0.027  1.00 10.00      B   
ATOM   2595  CA  LYS B  72      12.589   9.814  -0.727  1.00 10.00      B   
ATOM   2596  CB  LYS B  72      12.922   8.714   0.284  1.00 10.00      B   
ATOM   2597  CG  LYS B  72      14.402   8.507   0.556  1.00 10.00      B   
ATOM   2598  CD  LYS B  72      14.599   7.501   1.679  1.00 10.00      B   
ATOM   2599  CE  LYS B  72      16.042   7.457   2.153  1.00 10.00      B   
ATOM   2600  NZ  LYS B  72      16.167   6.766   3.464  1.00 10.00      B   
ATOM   2601  HZ1 LYS B  72      15.575   5.910   3.479  1.00 10.00      B   
ATOM   2602  HZ2 LYS B  72      15.868   7.397   4.232  1.00 10.00      B   
ATOM   2603  HZ3 LYS B  72      17.166   6.485   3.628  1.00 10.00      B   
ATOM   2604  C   LYS B  72      12.890   9.332  -2.142  1.00 10.00      B   
ATOM   2605  O   LYS B  72      12.156   8.515  -2.704  1.00 10.00      B   
ATOM   2606  N   ARG B  73      13.974   9.852  -2.705  1.00 10.00      B   
ATOM   2607  HN  ARG B  73      14.495  10.517  -2.207  1.00 10.00      B   
ATOM   2608  CA  ARG B  73      14.417   9.473  -4.037  1.00 10.00      B   
ATOM   2609  CB  ARG B  73      14.883  10.710  -4.811  1.00 10.00      B   
ATOM   2610  CG  ARG B  73      15.235  10.448  -6.268  1.00 10.00      B   
ATOM   2611  CD  ARG B  73      15.939  11.648  -6.878  1.00 10.00      B   
ATOM   2612  NE  ARG B  73      16.000  11.582  -8.339  1.00 10.00      B   
ATOM   2613  HE  ARG B  73      15.214  11.202  -8.812  1.00 10.00      B   
ATOM   2614  CZ  ARG B  73      17.026  12.023  -9.066  1.00 10.00      B   
ATOM   2615  NH1 ARG B  73      18.099  12.534  -8.475  1.00 10.00      B   
ATOM   2616 HH11 ARG B  73      18.147  12.600  -7.438  1.00 10.00      B   
ATOM   2617 HH12 ARG B  73      18.904  12.865  -9.051  1.00 10.00      B   
ATOM   2618  NH2 ARG B  73      16.979  11.961 -10.390  1.00 10.00      B   
ATOM   2619 HH21 ARG B  73      17.779  12.310 -10.957  1.00 10.00      B   
ATOM   2620 HH22 ARG B  73      16.129  11.563 -10.877  1.00 10.00      B   
ATOM   2621  C   ARG B  73      15.568   8.485  -3.906  1.00 10.00      B   
ATOM   2622  O   ARG B  73      16.673   8.856  -3.502  1.00 10.00      B   
ATOM   2623  N   GLY B  74      15.301   7.231  -4.226  1.00 10.00      B   
ATOM   2624  HN  GLY B  74      14.401   6.998  -4.554  1.00 10.00      B   
ATOM   2625  CA  GLY B  74      16.321   6.207  -4.119  1.00 10.00      B   
ATOM   2626  C   GLY B  74      16.728   5.637  -5.458  1.00 10.00      B   
ATOM   2627  O   GLY B  74      16.263   6.095  -6.501  1.00 10.00      B   
ATOM   2628  N   VAL B  75      17.588   4.628  -5.425  1.00 10.00      B   
ATOM   2629  HN  VAL B  75      17.898   4.295  -4.557  1.00 10.00      B   
ATOM   2630  CA  VAL B  75      18.079   3.989  -6.636  1.00 10.00      B   
ATOM   2631  CB  VAL B  75      19.422   4.623  -7.079  1.00 10.00      B   
ATOM   2632  CG1 VAL B  75      20.536   4.331  -6.083  1.00 10.00      B   
ATOM   2633  CG2 VAL B  75      19.810   4.186  -8.481  1.00 10.00      B   
ATOM   2634  C   VAL B  75      18.258   2.486  -6.403  1.00 10.00      B   
ATOM   2635  O   VAL B  75      18.526   2.056  -5.280  1.00 10.00      B   
ATOM   2636  N   THR B  76      18.070   1.694  -7.453  1.00 10.00      B   
ATOM   2637  HN  THR B  76      17.812   2.091  -8.312  1.00 10.00      B   
ATOM   2638  CA  THR B  76      18.217   0.246  -7.368  1.00 10.00      B   
ATOM   2639  CB  THR B  76      17.526  -0.433  -8.560  1.00 10.00      B   
ATOM   2640  OG1 THR B  76      17.060   0.579  -9.464  1.00 10.00      B   
ATOM   2641  HG1 THR B  76      16.852   0.170 -10.324  1.00 10.00      B   
ATOM   2642  CG2 THR B  76      16.345  -1.263  -8.087  1.00 10.00      B   
ATOM   2643  C   THR B  76      19.691  -0.162  -7.338  1.00 10.00      B   
ATOM   2644  O   THR B  76      20.551   0.558  -7.850  1.00 10.00      B   
ATOM   2645  N   GLU B  77      19.974  -1.322  -6.750  1.00 10.00      B   
ATOM   2646  HN  GLU B  77      19.244  -1.862  -6.376  1.00 10.00      B   
ATOM   2647  CA  GLU B  77      21.345  -1.813  -6.637  1.00 10.00      B   
ATOM   2648  CB  GLU B  77      21.471  -2.809  -5.481  1.00 10.00      B   
ATOM   2649  CG  GLU B  77      21.213  -2.232  -4.100  1.00 10.00      B   
ATOM   2650  CD  GLU B  77      21.334  -3.287  -3.018  1.00 10.00      B   
ATOM   2651  OE1 GLU B  77      20.444  -4.159  -2.939  1.00 10.00      B   
ATOM   2652  OE2 GLU B  77      22.326  -3.256  -2.253  1.00 10.00      B   
ATOM   2653  C   GLU B  77      21.842  -2.477  -7.919  1.00 10.00      B   
ATOM   2654  O   GLU B  77      22.999  -2.303  -8.304  1.00 10.00      B   
ATOM   2655  N   ASP B  78      20.976  -3.237  -8.579  1.00 10.00      B   
ATOM   2656  HN  ASP B  78      20.056  -3.322  -8.247  1.00 10.00      B   
ATOM   2657  CA  ASP B  78      21.368  -3.951  -9.791  1.00 10.00      B   
ATOM   2658  CB  ASP B  78      20.656  -5.305  -9.916  1.00 10.00      B   
ATOM   2659  CG  ASP B  78      19.206  -5.186 -10.331  1.00 10.00      B   
ATOM   2660  OD1 ASP B  78      18.785  -5.924 -11.251  1.00 10.00      B   
ATOM   2661  OD2 ASP B  78      18.484  -4.352  -9.750  1.00 10.00      B   
ATOM   2662  C   ASP B  78      21.243  -3.123 -11.072  1.00 10.00      B   
ATOM   2663  O   ASP B  78      22.167  -3.100 -11.883  1.00 10.00      B   
ATOM   2664  N   ASP B  79      20.108  -2.464 -11.275  1.00 10.00      B   
ATOM   2665  HN  ASP B  79      19.381  -2.538 -10.618  1.00 10.00      B   
ATOM   2666  CA  ASP B  79      19.923  -1.651 -12.477  1.00 10.00      B   
ATOM   2667  CB  ASP B  79      18.513  -1.756 -13.087  1.00 10.00      B   
ATOM   2668  CG  ASP B  79      17.375  -1.407 -12.145  1.00 10.00      B   
ATOM   2669  OD1 ASP B  79      17.135  -0.210 -11.912  1.00 10.00      B   
ATOM   2670  OD2 ASP B  79      16.686  -2.331 -11.665  1.00 10.00      B   
ATOM   2671  C   ASP B  79      20.388  -0.208 -12.293  1.00 10.00      B   
ATOM   2672  O   ASP B  79      21.354   0.220 -12.923  1.00 10.00      B   
ATOM   2673  N   GLY B  80      19.712   0.536 -11.434  1.00 10.00      B   
ATOM   2674  HN  GLY B  80      18.928   0.159 -10.984  1.00 10.00      B   
ATOM   2675  CA  GLY B  80      20.100   1.909 -11.189  1.00 10.00      B   
ATOM   2676  C   GLY B  80      19.049   2.903 -11.637  1.00 10.00      B   
ATOM   2677  O   GLY B  80      19.344   3.841 -12.375  1.00 10.00      B   
ATOM   2678  N   ARG B  81      17.821   2.701 -11.188  1.00 10.00      B   
ATOM   2679  HN  ARG B  81      17.643   1.934 -10.602  1.00 10.00      B   
ATOM   2680  CA  ARG B  81      16.725   3.589 -11.541  1.00 10.00      B   
ATOM   2681  CB  ARG B  81      15.568   2.795 -12.142  1.00 10.00      B   
ATOM   2682  CG  ARG B  81      15.727   2.478 -13.617  1.00 10.00      B   
ATOM   2683  CD  ARG B  81      14.687   1.468 -14.062  1.00 10.00      B   
ATOM   2684  NE  ARG B  81      14.843   0.194 -13.366  1.00 10.00      B   
ATOM   2685  HE  ARG B  81      15.730   0.004 -12.968  1.00 10.00      B   
ATOM   2686  CZ  ARG B  81      13.885  -0.724 -13.261  1.00 10.00      B   
ATOM   2687  NH1 ARG B  81      12.658  -0.465 -13.706  1.00 10.00      B   
ATOM   2688 HH11 ARG B  81      11.908  -1.188 -13.638  1.00 10.00      B   
ATOM   2689 HH12 ARG B  81      12.431   0.472 -14.111  1.00 10.00      B   
ATOM   2690  NH2 ARG B  81      14.147  -1.886 -12.672  1.00 10.00      B   
ATOM   2691 HH21 ARG B  81      13.407  -2.615 -12.596  1.00 10.00      B   
ATOM   2692 HH22 ARG B  81      15.104  -2.076 -12.279  1.00 10.00      B   
ATOM   2693  C   ARG B  81      16.236   4.359 -10.321  1.00 10.00      B   
ATOM   2694  O   ARG B  81      16.114   3.797  -9.231  1.00 10.00      B   
ATOM   2695  N   PRO B  82      15.971   5.664 -10.483  1.00 10.00      B   
ATOM   2696  CA  PRO B  82      15.475   6.510  -9.400  1.00 10.00      B   
ATOM   2697  CB  PRO B  82      15.604   7.939  -9.955  1.00 10.00      B   
ATOM   2698  CG  PRO B  82      16.396   7.812 -11.214  1.00 10.00      B   
ATOM   2699  CD  PRO B  82      16.150   6.424 -11.725  1.00 10.00      B   
ATOM   2700  C   PRO B  82      14.016   6.199  -9.080  1.00 10.00      B   
ATOM   2701  O   PRO B  82      13.162   6.178  -9.973  1.00 10.00      B   
ATOM   2702  N   ILE B  83      13.740   5.942  -7.812  1.00 10.00      B   
ATOM   2703  HN  ILE B  83      14.469   5.967  -7.153  1.00 10.00      B   
ATOM   2704  CA  ILE B  83      12.391   5.630  -7.365  1.00 10.00      B   
ATOM   2705  CB  ILE B  83      12.256   4.159  -6.917  1.00 10.00      B   
ATOM   2706  CG1 ILE B  83      13.420   3.756  -6.003  1.00 10.00      B   
ATOM   2707  CG2 ILE B  83      12.167   3.235  -8.124  1.00 10.00      B   
ATOM   2708  CD1 ILE B  83      13.280   2.372  -5.404  1.00 10.00      B   
ATOM   2709  C   ILE B  83      11.977   6.550  -6.225  1.00 10.00      B   
ATOM   2710  O   ILE B  83      12.821   7.020  -5.461  1.00 10.00      B   
ATOM   2711  N   TYR B  84      10.682   6.811  -6.123  1.00 10.00      B   
ATOM   2712  HN  TYR B  84      10.061   6.401  -6.768  1.00 10.00      B   
ATOM   2713  CA  TYR B  84      10.149   7.680  -5.083  1.00 10.00      B   
ATOM   2714  CB  TYR B  84       9.402   8.859  -5.709  1.00 10.00      B   
ATOM   2715  CG  TYR B  84      10.289   9.820  -6.465  1.00 10.00      B   
ATOM   2716  CD1 TYR B  84      10.445   9.719  -7.841  1.00 10.00      B   
ATOM   2717  CD2 TYR B  84      10.969  10.830  -5.801  1.00 10.00      B   
ATOM   2718  CE1 TYR B  84      11.256  10.596  -8.532  1.00 10.00      B   
ATOM   2719  CE2 TYR B  84      11.781  11.712  -6.484  1.00 10.00      B   
ATOM   2720  CZ  TYR B  84      11.921  11.591  -7.849  1.00 10.00      B   
ATOM   2721  OH  TYR B  84      12.733  12.466  -8.532  1.00 10.00      B   
ATOM   2722  HH  TYR B  84      13.178  11.987  -9.257  1.00 10.00      B   
ATOM   2723  C   TYR B  84       9.209   6.918  -4.161  1.00 10.00      B   
ATOM   2724  O   TYR B  84       8.308   6.214  -4.625  1.00 10.00      B   
ATOM   2725  N   ALA B  85       9.421   7.064  -2.859  1.00 10.00      B   
ATOM   2726  HN  ALA B  85      10.158   7.640  -2.557  1.00 10.00      B   
ATOM   2727  CA  ALA B  85       8.593   6.395  -1.865  1.00 10.00      B   
ATOM   2728  CB  ALA B  85       9.201   5.051  -1.488  1.00 10.00      B   
ATOM   2729  C   ALA B  85       8.432   7.267  -0.623  1.00 10.00      B   
ATOM   2730  O   ALA B  85       9.317   8.059  -0.292  1.00 10.00      B   
ATOM   2731  N   LEU B  86       7.300   7.123   0.054  1.00 10.00      B   
ATOM   2732  HN  LEU B  86       6.634   6.479  -0.264  1.00 10.00      B   
ATOM   2733  CA  LEU B  86       7.025   7.889   1.264  1.00 10.00      B   
ATOM   2734  CB  LEU B  86       5.517   8.059   1.461  1.00 10.00      B   
ATOM   2735  CG  LEU B  86       4.793   8.922   0.426  1.00 10.00      B   
ATOM   2736  CD1 LEU B  86       3.289   8.851   0.633  1.00 10.00      B   
ATOM   2737  CD2 LEU B  86       5.276  10.361   0.500  1.00 10.00      B   
ATOM   2738  C   LEU B  86       7.639   7.191   2.470  1.00 10.00      B   
ATOM   2739  O   LEU B  86       7.008   6.334   3.095  1.00 10.00      B   
ATOM   2740  N   VAL B  87       8.868   7.561   2.786  1.00 10.00      B   
ATOM   2741  HN  VAL B  87       9.299   8.271   2.262  1.00 10.00      B   
ATOM   2742  CA  VAL B  87       9.595   6.960   3.894  1.00 10.00      B   
ATOM   2743  CB  VAL B  87      11.077   6.733   3.511  1.00 10.00      B   
ATOM   2744  CG1 VAL B  87      11.821   5.969   4.596  1.00 10.00      B   
ATOM   2745  CG2 VAL B  87      11.177   6.001   2.181  1.00 10.00      B   
ATOM   2746  C   VAL B  87       9.518   7.825   5.152  1.00 10.00      B   
ATOM   2747  O   VAL B  87       9.361   9.045   5.073  1.00 10.00      B   
ATOM   2748  N   ASN B  88       9.616   7.173   6.307  1.00 10.00      B   
ATOM   2749  HN  ASN B  88       9.738   6.201   6.291  1.00 10.00      B   
ATOM   2750  CA  ASN B  88       9.575   7.854   7.595  1.00 10.00      B   
ATOM   2751  CB  ASN B  88       8.947   6.927   8.649  1.00 10.00      B   
ATOM   2752  CG  ASN B  88       8.479   7.646   9.906  1.00 10.00      B   
ATOM   2753  OD1 ASN B  88       9.088   8.613  10.352  1.00 10.00      B   
ATOM   2754  ND2 ASN B  88       7.389   7.169  10.492  1.00 10.00      B   
ATOM   2755 HD21 ASN B  88       6.950   6.392  10.091  1.00 10.00      B   
ATOM   2756 HD22 ASN B  88       7.072   7.612  11.308  1.00 10.00      B   
ATOM   2757  C   ASN B  88      10.997   8.244   8.002  1.00 10.00      B   
ATOM   2758  O   ASN B  88      11.947   7.506   7.741  1.00 10.00      B   
ATOM   2759  N   LEU B  89      11.139   9.404   8.629  1.00 10.00      B   
ATOM   2760  HN  LEU B  89      10.338   9.949   8.815  1.00 10.00      B   
ATOM   2761  CA  LEU B  89      12.447   9.896   9.057  1.00 10.00      B   
ATOM   2762  CB  LEU B  89      12.429  11.424   9.185  1.00 10.00      B   
ATOM   2763  CG  LEU B  89      12.802  12.229   7.934  1.00 10.00      B   
ATOM   2764  CD1 LEU B  89      11.918  11.855   6.755  1.00 10.00      B   
ATOM   2765  CD2 LEU B  89      12.704  13.719   8.218  1.00 10.00      B   
ATOM   2766  C   LEU B  89      12.875   9.265  10.379  1.00 10.00      B   
ATOM   2767  O   LEU B  89      14.025   9.408  10.805  1.00 10.00      B   
ATOM   2768  N   ALA B  90      11.945   8.572  11.024  1.00 10.00      B   
ATOM   2769  HN  ALA B  90      11.049   8.495  10.628  1.00 10.00      B   
ATOM   2770  CA  ALA B  90      12.216   7.921  12.300  1.00 10.00      B   
ATOM   2771  CB  ALA B  90      10.919   7.664  13.053  1.00 10.00      B   
ATOM   2772  C   ALA B  90      12.997   6.622  12.111  1.00 10.00      B   
ATOM   2773  O   ALA B  90      13.105   6.103  11.001  1.00 10.00      B   
ATOM   2774  N   THR B  91      13.541   6.108  13.205  1.00 10.00      B   
ATOM   2775  HN  THR B  91      13.425   6.576  14.057  1.00 10.00      B   
ATOM   2776  CA  THR B  91      14.316   4.873  13.179  1.00 10.00      B   
ATOM   2777  CB  THR B  91      15.354   4.846  14.331  1.00 10.00      B   
ATOM   2778  OG1 THR B  91      15.881   3.524  14.517  1.00 10.00      B   
ATOM   2779  HG1 THR B  91      16.650   3.405  13.951  1.00 10.00      B   
ATOM   2780  CG2 THR B  91      14.737   5.336  15.633  1.00 10.00      B   
ATOM   2781  C   THR B  91      13.404   3.646  13.254  1.00 10.00      B   
ATOM   2782  O   THR B  91      13.776   2.551  12.831  1.00 10.00      B   
ATOM   2783  N   THR B  92      12.201   3.843  13.774  1.00 10.00      B   
ATOM   2784  HN  THR B  92      11.952   4.739  14.080  1.00 10.00      B   
ATOM   2785  CA  THR B  92      11.237   2.763  13.915  1.00 10.00      B   
ATOM   2786  CB  THR B  92      10.298   3.056  15.095  1.00 10.00      B   
ATOM   2787  OG1 THR B  92      10.648   4.333  15.657  1.00 10.00      B   
ATOM   2788  HG1 THR B  92      10.710   4.259  16.616  1.00 10.00      B   
ATOM   2789  CG2 THR B  92      10.438   1.982  16.164  1.00 10.00      B   
ATOM   2790  C   THR B  92      10.416   2.574  12.635  1.00 10.00      B   
ATOM   2791  O   THR B  92       9.188   2.699  12.640  1.00 10.00      B   
ATOM   2792  N   SER B  93      11.103   2.262  11.542  1.00 10.00      B   
ATOM   2793  HN  SER B  93      12.083   2.178  11.597  1.00 10.00      B   
ATOM   2794  CA  SER B  93      10.458   2.057  10.251  1.00 10.00      B   
ATOM   2795  CB  SER B  93      11.513   2.113   9.149  1.00 10.00      B   
ATOM   2796  OG  SER B  93      12.812   2.134   9.716  1.00 10.00      B   
ATOM   2797  HG  SER B  93      13.433   2.509   9.078  1.00 10.00      B   
ATOM   2798  C   SER B  93       9.700   0.729  10.198  1.00 10.00      B   
ATOM   2799  O   SER B  93       8.865   0.517   9.317  1.00 10.00      B   
ATOM   2800  N   ILE B  94       9.982  -0.152  11.158  1.00 10.00      B   
ATOM   2801  HN  ILE B  94      10.655   0.085  11.830  1.00 10.00      B   
ATOM   2802  CA  ILE B  94       9.337  -1.466  11.234  1.00 10.00      B   
ATOM   2803  CB  ILE B  94       9.844  -2.276  12.453  1.00 10.00      B   
ATOM   2804  CG1 ILE B  94       9.184  -3.659  12.514  1.00 10.00      B   
ATOM   2805  CG2 ILE B  94       9.632  -1.505  13.750  1.00 10.00      B   
ATOM   2806  CD1 ILE B  94       9.718  -4.553  13.612  1.00 10.00      B   
ATOM   2807  C   ILE B  94       7.804  -1.358  11.262  1.00 10.00      B   
ATOM   2808  O   ILE B  94       7.095  -2.256  10.797  1.00 10.00      B   
ATOM   2809  N   SER B  95       7.302  -0.239  11.775  1.00 10.00      B   
ATOM   2810  HN  SER B  95       7.916   0.445  12.116  1.00 10.00      B   
ATOM   2811  CA  SER B  95       5.869   0.003  11.864  1.00 10.00      B   
ATOM   2812  CB  SER B  95       5.622   1.331  12.579  1.00 10.00      B   
ATOM   2813  OG  SER B  95       6.557   1.501  13.635  1.00 10.00      B   
ATOM   2814  HG  SER B  95       6.945   2.383  13.580  1.00 10.00      B   
ATOM   2815  C   SER B  95       5.203   0.003  10.483  1.00 10.00      B   
ATOM   2816  O   SER B  95       3.999  -0.229  10.366  1.00 10.00      B   
ATOM   2817  N   LYS B  96       5.994   0.239   9.439  1.00 10.00      B   
ATOM   2818  HN  LYS B  96       6.953   0.401   9.590  1.00 10.00      B   
ATOM   2819  CA  LYS B  96       5.478   0.260   8.073  1.00 10.00      B   
ATOM   2820  CB  LYS B  96       6.531   0.801   7.100  1.00 10.00      B   
ATOM   2821  CG  LYS B  96       6.578   2.319   6.996  1.00 10.00      B   
ATOM   2822  CD  LYS B  96       5.287   2.874   6.415  1.00 10.00      B   
ATOM   2823  CE  LYS B  96       5.491   4.261   5.826  1.00 10.00      B   
ATOM   2824  NZ  LYS B  96       6.318   4.222   4.590  1.00 10.00      B   
ATOM   2825  HZ1 LYS B  96       7.295   3.913   4.815  1.00 10.00      B   
ATOM   2826  HZ2 LYS B  96       6.364   5.165   4.150  1.00 10.00      B   
ATOM   2827  HZ3 LYS B  96       5.914   3.554   3.907  1.00 10.00      B   
ATOM   2828  C   LYS B  96       5.023  -1.128   7.627  1.00 10.00      B   
ATOM   2829  O   LYS B  96       4.235  -1.261   6.693  1.00 10.00      B   
ATOM   2830  N   MET B  97       5.524  -2.161   8.295  1.00 10.00      B   
ATOM   2831  HN  MET B  97       6.150  -1.997   9.034  1.00 10.00      B   
ATOM   2832  CA  MET B  97       5.161  -3.530   7.954  1.00 10.00      B   
ATOM   2833  CB  MET B  97       6.405  -4.395   7.757  1.00 10.00      B   
ATOM   2834  CG  MET B  97       7.240  -4.017   6.548  1.00 10.00      B   
ATOM   2835  SD  MET B  97       8.442  -5.284   6.111  1.00 10.00      B   
ATOM   2836  CE  MET B  97       7.359  -6.592   5.544  1.00 10.00      B   
ATOM   2837  C   MET B  97       4.270  -4.153   9.018  1.00 10.00      B   
ATOM   2838  O   MET B  97       3.338  -4.891   8.699  1.00 10.00      B   
ATOM   2839  N   ALA B  98       4.549  -3.835  10.281  1.00 10.00      B   
ATOM   2840  HN  ALA B  98       5.295  -3.221  10.465  1.00 10.00      B   
ATOM   2841  CA  ALA B  98       3.789  -4.379  11.409  1.00 10.00      B   
ATOM   2842  CB  ALA B  98       4.423  -3.960  12.726  1.00 10.00      B   
ATOM   2843  C   ALA B  98       2.314  -3.979  11.374  1.00 10.00      B   
ATOM   2844  O   ALA B  98       1.486  -4.565  12.070  1.00 10.00      B   
ATOM   2845  N   THR B  99       1.991  -2.986  10.565  1.00 10.00      B   
ATOM   2846  HN  THR B  99       2.690  -2.555  10.032  1.00 10.00      B   
ATOM   2847  CA  THR B  99       0.621  -2.513  10.454  1.00 10.00      B   
ATOM   2848  CB  THR B  99       0.597  -0.972  10.364  1.00 10.00      B   
ATOM   2849  OG1 THR B  99       1.491  -0.430  11.347  1.00 10.00      B   
ATOM   2850  HG1 THR B  99       2.364  -0.302  10.952  1.00 10.00      B   
ATOM   2851  CG2 THR B  99      -0.801  -0.429  10.618  1.00 10.00      B   
ATOM   2852  C   THR B  99      -0.090  -3.120   9.237  1.00 10.00      B   
ATOM   2853  O   THR B  99      -1.310  -2.983   9.086  1.00 10.00      B   
ATOM   2854  N   ASP B 100       0.660  -3.831   8.401  1.00 10.00      B   
ATOM   2855  HN  ASP B 100       1.607  -3.981   8.611  1.00 10.00      B   
ATOM   2856  CA  ASP B 100       0.093  -4.421   7.189  1.00 10.00      B   
ATOM   2857  CB  ASP B 100       0.887  -3.984   5.955  1.00 10.00      B   
ATOM   2858  CG  ASP B 100       0.185  -4.343   4.660  1.00 10.00      B   
ATOM   2859  OD1 ASP B 100      -0.676  -3.559   4.211  1.00 10.00      B   
ATOM   2860  OD2 ASP B 100       0.474  -5.417   4.089  1.00 10.00      B   
ATOM   2861  C   ASP B 100       0.024  -5.945   7.242  1.00 10.00      B   
ATOM   2862  O   ASP B 100      -1.050  -6.531   7.079  1.00 10.00      B   
ATOM   2863  N   PHE B 101       1.164  -6.580   7.482  1.00 10.00      B   
ATOM   2864  HN  PHE B 101       1.975  -6.058   7.658  1.00 10.00      B   
ATOM   2865  CA  PHE B 101       1.235  -8.035   7.515  1.00 10.00      B   
ATOM   2866  CB  PHE B 101       2.580  -8.518   6.964  1.00 10.00      B   
ATOM   2867  CG  PHE B 101       2.821  -8.138   5.528  1.00 10.00      B   
ATOM   2868  CD1 PHE B 101       2.249  -8.869   4.499  1.00 10.00      B   
ATOM   2869  CD2 PHE B 101       3.618  -7.052   5.207  1.00 10.00      B   
ATOM   2870  CE1 PHE B 101       2.467  -8.524   3.178  1.00 10.00      B   
ATOM   2871  CE2 PHE B 101       3.841  -6.701   3.888  1.00 10.00      B   
ATOM   2872  CZ  PHE B 101       3.264  -7.438   2.872  1.00 10.00      B   
ATOM   2873  C   PHE B 101       1.000  -8.597   8.912  1.00 10.00      B   
ATOM   2874  O   PHE B 101       1.080  -7.873   9.910  1.00 10.00      B   
ATOM   2875  N   ALA B 102       0.702  -9.893   8.967  1.00 10.00      B   
ATOM   2876  HN  ALA B 102       0.652 -10.405   8.123  1.00 10.00      B   
ATOM   2877  CA  ALA B 102       0.453 -10.581  10.226  1.00 10.00      B   
ATOM   2878  CB  ALA B 102      -0.361 -11.846   9.992  1.00 10.00      B   
ATOM   2879  C   ALA B 102       1.762 -10.910  10.932  1.00 10.00      B   
ATOM   2880  O   ALA B 102       2.834 -10.835  10.332  1.00 10.00      B   
ATOM   2881  N   GLU B 103       1.656 -11.295  12.200  1.00 10.00      B   
ATOM   2882  HN  GLU B 103       0.763 -11.361  12.597  1.00 10.00      B   
ATOM   2883  CA  GLU B 103       2.818 -11.623  13.024  1.00 10.00      B   
ATOM   2884  CB  GLU B 103       2.372 -12.107  14.400  1.00 10.00      B   
ATOM   2885  CG  GLU B 103       3.484 -12.166  15.431  1.00 10.00      B   
ATOM   2886  CD  GLU B 103       2.971 -11.923  16.830  1.00 10.00      B   
ATOM   2887  OE1 GLU B 103       2.126 -12.711  17.304  1.00 10.00      B   
ATOM   2888  OE2 GLU B 103       3.401 -10.936  17.461  1.00 10.00      B   
ATOM   2889  C   GLU B 103       3.744 -12.646  12.367  1.00 10.00      B   
ATOM   2890  O   GLU B 103       4.947 -12.403  12.236  1.00 10.00      B   
ATOM   2891  N   ASN B 104       3.188 -13.780  11.950  1.00 10.00      B   
ATOM   2892  HN  ASN B 104       2.226 -13.917  12.077  1.00 10.00      B   
ATOM   2893  CA  ASN B 104       3.981 -14.826  11.308  1.00 10.00      B   
ATOM   2894  CB  ASN B 104       3.184 -16.123  11.093  1.00 10.00      B   
ATOM   2895  CG  ASN B 104       1.770 -15.910  10.574  1.00 10.00      B   
ATOM   2896  OD1 ASN B 104       1.452 -14.876   9.990  1.00 10.00      B   
ATOM   2897  ND2 ASN B 104       0.910 -16.895  10.783  1.00 10.00      B   
ATOM   2898 HD21 ASN B 104       1.226 -17.697  11.263  1.00 10.00      B   
ATOM   2899 HD22 ASN B 104      -0.006 -16.784  10.454  1.00 10.00      B   
ATOM   2900  C   ASN B 104       4.607 -14.336  10.007  1.00 10.00      B   
ATOM   2901  O   ASN B 104       5.765 -14.632   9.717  1.00 10.00      B   
ATOM   2902  N   GLU B 105       3.842 -13.574   9.234  1.00 10.00      B   
ATOM   2903  HN  GLU B 105       2.921 -13.386   9.511  1.00 10.00      B   
ATOM   2904  CA  GLU B 105       4.330 -13.026   7.976  1.00 10.00      B   
ATOM   2905  CB  GLU B 105       3.203 -12.287   7.244  1.00 10.00      B   
ATOM   2906  CG  GLU B 105       1.912 -13.085   7.117  1.00 10.00      B   
ATOM   2907  CD  GLU B 105       0.871 -12.399   6.251  1.00 10.00      B   
ATOM   2908  OE1 GLU B 105       0.439 -13.000   5.245  1.00 10.00      B   
ATOM   2909  OE2 GLU B 105       0.481 -11.257   6.570  1.00 10.00      B   
ATOM   2910  C   GLU B 105       5.500 -12.079   8.240  1.00 10.00      B   
ATOM   2911  O   GLU B 105       6.483 -12.055   7.494  1.00 10.00      B   
ATOM   2912  N   LEU B 106       5.390 -11.309   9.319  1.00 10.00      B   
ATOM   2913  HN  LEU B 106       4.575 -11.370   9.866  1.00 10.00      B   
ATOM   2914  CA  LEU B 106       6.432 -10.371   9.706  1.00 10.00      B   
ATOM   2915  CB  LEU B 106       5.966  -9.514  10.882  1.00 10.00      B   
ATOM   2916  CG  LEU B 106       4.823  -8.543  10.597  1.00 10.00      B   
ATOM   2917  CD1 LEU B 106       4.361  -7.876  11.881  1.00 10.00      B   
ATOM   2918  CD2 LEU B 106       5.251  -7.505   9.573  1.00 10.00      B   
ATOM   2919  C   LEU B 106       7.702 -11.118  10.086  1.00 10.00      B   
ATOM   2920  O   LEU B 106       8.808 -10.711   9.725  1.00 10.00      B   
ATOM   2921  N   ASP B 107       7.536 -12.218  10.816  1.00 10.00      B   
ATOM   2922  HN  ASP B 107       6.627 -12.485  11.083  1.00 10.00      B   
ATOM   2923  CA  ASP B 107       8.671 -13.027  11.234  1.00 10.00      B   
ATOM   2924  CB  ASP B 107       8.256 -14.105  12.234  1.00 10.00      B   
ATOM   2925  CG  ASP B 107       9.435 -14.627  13.033  1.00 10.00      B   
ATOM   2926  OD1 ASP B 107       9.941 -13.883  13.903  1.00 10.00      B   
ATOM   2927  OD2 ASP B 107       9.851 -15.780  12.811  1.00 10.00      B   
ATOM   2928  C   ASP B 107       9.334 -13.660  10.023  1.00 10.00      B   
ATOM   2929  O   ASP B 107      10.557 -13.738   9.949  1.00 10.00      B   
ATOM   2930  N   LEU B 108       8.515 -14.093   9.069  1.00 10.00      B   
ATOM   2931  HN  LEU B 108       7.544 -14.009   9.201  1.00 10.00      B   
ATOM   2932  CA  LEU B 108       9.016 -14.699   7.840  1.00 10.00      B   
ATOM   2933  CB  LEU B 108       7.853 -15.111   6.934  1.00 10.00      B   
ATOM   2934  CG  LEU B 108       8.227 -15.834   5.636  1.00 10.00      B   
ATOM   2935  CD1 LEU B 108       8.842 -17.193   5.933  1.00 10.00      B   
ATOM   2936  CD2 LEU B 108       7.013 -15.976   4.732  1.00 10.00      B   
ATOM   2937  C   LEU B 108       9.928 -13.721   7.106  1.00 10.00      B   
ATOM   2938  O   LEU B 108      11.017 -14.084   6.654  1.00 10.00      B   
ATOM   2939  N   PHE B 109       9.479 -12.473   7.006  1.00 10.00      B   
ATOM   2940  HN  PHE B 109       8.600 -12.252   7.383  1.00 10.00      B   
ATOM   2941  CA  PHE B 109      10.257 -11.432   6.348  1.00 10.00      B   
ATOM   2942  CB  PHE B 109       9.451 -10.131   6.260  1.00 10.00      B   
ATOM   2943  CG  PHE B 109      10.155  -9.022   5.522  1.00 10.00      B   
ATOM   2944  CD1 PHE B 109      10.886  -8.064   6.208  1.00 10.00      B   
ATOM   2945  CD2 PHE B 109      10.085  -8.939   4.141  1.00 10.00      B   
ATOM   2946  CE1 PHE B 109      11.531  -7.047   5.531  1.00 10.00      B   
ATOM   2947  CE2 PHE B 109      10.727  -7.924   3.458  1.00 10.00      B   
ATOM   2948  CZ  PHE B 109      11.452  -6.977   4.154  1.00 10.00      B   
ATOM   2949  C   PHE B 109      11.545 -11.186   7.122  1.00 10.00      B   
ATOM   2950  O   PHE B 109      12.617 -11.050   6.538  1.00 10.00      B   
ATOM   2951  N   ARG B 110      11.425 -11.145   8.443  1.00 10.00      B   
ATOM   2952  HN  ARG B 110      10.536 -11.267   8.844  1.00 10.00      B   
ATOM   2953  CA  ARG B 110      12.567 -10.924   9.317  1.00 10.00      B   
ATOM   2954  CB  ARG B 110      12.097 -10.807  10.768  1.00 10.00      B   
ATOM   2955  CG  ARG B 110      13.199 -10.555  11.780  1.00 10.00      B   
ATOM   2956  CD  ARG B 110      12.616 -10.153  13.126  1.00 10.00      B   
ATOM   2957  NE  ARG B 110      11.475 -10.990  13.502  1.00 10.00      B   
ATOM   2958  HE  ARG B 110      11.568 -11.965  13.381  1.00 10.00      B   
ATOM   2959  CZ  ARG B 110      10.325 -10.511  13.980  1.00 10.00      B   
ATOM   2960  NH1 ARG B 110      10.172  -9.206  14.174  1.00 10.00      B   
ATOM   2961 HH11 ARG B 110      10.952  -8.547  13.955  1.00 10.00      B   
ATOM   2962 HH12 ARG B 110       9.270  -8.829  14.548  1.00 10.00      B   
ATOM   2963  NH2 ARG B 110       9.331 -11.338  14.273  1.00 10.00      B   
ATOM   2964 HH21 ARG B 110       9.449 -12.373  14.126  1.00 10.00      B   
ATOM   2965 HH22 ARG B 110       8.433 -10.966  14.647  1.00 10.00      B   
ATOM   2966  C   ARG B 110      13.585 -12.050   9.168  1.00 10.00      B   
ATOM   2967  O   ARG B 110      14.786 -11.802   9.066  1.00 10.00      B   
ATOM   2968  N   LYS B 111      13.091 -13.285   9.146  1.00 10.00      B   
ATOM   2969  HN  LYS B 111      12.117 -13.413   9.247  1.00 10.00      B   
ATOM   2970  CA  LYS B 111      13.944 -14.456   8.990  1.00 10.00      B   
ATOM   2971  CB  LYS B 111      13.100 -15.733   8.998  1.00 10.00      B   
ATOM   2972  CG  LYS B 111      12.518 -16.109  10.350  1.00 10.00      B   
ATOM   2973  CD  LYS B 111      13.535 -16.841  11.208  1.00 10.00      B   
ATOM   2974  CE  LYS B 111      12.857 -17.836  12.138  1.00 10.00      B   
ATOM   2975  NZ  LYS B 111      12.096 -17.162  13.222  1.00 10.00      B   
ATOM   2976  HZ1 LYS B 111      11.317 -16.591  12.819  1.00 10.00      B   
ATOM   2977  HZ2 LYS B 111      12.725 -16.540  13.764  1.00 10.00      B   
ATOM   2978  HZ3 LYS B 111      11.688 -17.874  13.869  1.00 10.00      B   
ATOM   2979  C   LYS B 111      14.705 -14.378   7.674  1.00 10.00      B   
ATOM   2980  O   LYS B 111      15.906 -14.648   7.617  1.00 10.00      B   
ATOM   2981  N   ALA B 112      13.990 -14.012   6.615  1.00 10.00      B   
ATOM   2982  HN  ALA B 112      13.031 -13.826   6.727  1.00 10.00      B   
ATOM   2983  CA  ALA B 112      14.585 -13.890   5.293  1.00 10.00      B   
ATOM   2984  CB  ALA B 112      13.507 -13.703   4.236  1.00 10.00      B   
ATOM   2985  C   ALA B 112      15.576 -12.736   5.245  1.00 10.00      B   
ATOM   2986  O   ALA B 112      16.655 -12.866   4.671  1.00 10.00      B   
ATOM   2987  N   LEU B 113      15.206 -11.618   5.865  1.00 10.00      B   
ATOM   2988  HN  LEU B 113      14.330 -11.594   6.312  1.00 10.00      B   
ATOM   2989  CA  LEU B 113      16.048 -10.422   5.899  1.00 10.00      B   
ATOM   2990  CB  LEU B 113      15.387  -9.316   6.731  1.00 10.00      B   
ATOM   2991  CG  LEU B 113      16.102  -7.961   6.753  1.00 10.00      B   
ATOM   2992  CD1 LEU B 113      16.139  -7.349   5.361  1.00 10.00      B   
ATOM   2993  CD2 LEU B 113      15.428  -7.017   7.737  1.00 10.00      B   
ATOM   2994  C   LEU B 113      17.439 -10.729   6.444  1.00 10.00      B   
ATOM   2995  O   LEU B 113      18.439 -10.248   5.912  1.00 10.00      B   
ATOM   2996  N   GLU B 114      17.494 -11.535   7.499  1.00 10.00      B   
ATOM   2997  HN  GLU B 114      16.658 -11.883   7.878  1.00 10.00      B   
ATOM   2998  CA  GLU B 114      18.761 -11.912   8.110  1.00 10.00      B   
ATOM   2999  CB  GLU B 114      18.524 -12.753   9.368  1.00 10.00      B   
ATOM   3000  CG  GLU B 114      17.656 -12.064  10.412  1.00 10.00      B   
ATOM   3001  CD  GLU B 114      17.405 -12.920  11.635  1.00 10.00      B   
ATOM   3002  OE1 GLU B 114      16.621 -13.888  11.543  1.00 10.00      B   
ATOM   3003  OE2 GLU B 114      17.987 -12.624  12.700  1.00 10.00      B   
ATOM   3004  C   GLU B 114      19.642 -12.657   7.107  1.00 10.00      B   
ATOM   3005  O   GLU B 114      20.860 -12.482   7.082  1.00 10.00      B   
ATOM   3006  N   LEU B 115      19.011 -13.461   6.259  1.00 10.00      B   
ATOM   3007  HN  LEU B 115      18.036 -13.545   6.317  1.00 10.00      B   
ATOM   3008  CA  LEU B 115      19.730 -14.219   5.242  1.00 10.00      B   
ATOM   3009  CB  LEU B 115      18.877 -15.380   4.726  1.00 10.00      B   
ATOM   3010  CG  LEU B 115      18.541 -16.475   5.740  1.00 10.00      B   
ATOM   3011  CD1 LEU B 115      17.623 -17.515   5.115  1.00 10.00      B   
ATOM   3012  CD2 LEU B 115      19.810 -17.129   6.266  1.00 10.00      B   
ATOM   3013  C   LEU B 115      20.135 -13.311   4.086  1.00 10.00      B   
ATOM   3014  O   LEU B 115      21.167 -13.523   3.453  1.00 10.00      B   
ATOM   3015  N   ILE B 116      19.311 -12.301   3.817  1.00 10.00      B   
ATOM   3016  HN  ILE B 116      18.490 -12.203   4.347  1.00 10.00      B   
ATOM   3017  CA  ILE B 116      19.583 -11.342   2.747  1.00 10.00      B   
ATOM   3018  CB  ILE B 116      18.461 -10.279   2.647  1.00 10.00      B   
ATOM   3019  CG1 ILE B 116      17.108 -10.929   2.345  1.00 10.00      B   
ATOM   3020  CG2 ILE B 116      18.793  -9.221   1.604  1.00 10.00      B   
ATOM   3021  CD1 ILE B 116      17.038 -11.625   1.004  1.00 10.00      B   
ATOM   3022  C   ILE B 116      20.914 -10.635   2.999  1.00 10.00      B   
ATOM   3023  O   ILE B 116      21.724 -10.466   2.088  1.00 10.00      B   
ATOM   3024  N   ILE B 117      21.130 -10.239   4.247  1.00 10.00      B   
ATOM   3025  HN  ILE B 117      20.443 -10.413   4.926  1.00 10.00      B   
ATOM   3026  CA  ILE B 117      22.355  -9.551   4.633  1.00 10.00      B   
ATOM   3027  CB  ILE B 117      22.202  -8.843   5.996  1.00 10.00      B   
ATOM   3028  CG1 ILE B 117      20.845  -8.139   6.087  1.00 10.00      B   
ATOM   3029  CG2 ILE B 117      23.327  -7.840   6.198  1.00 10.00      B   
ATOM   3030  CD1 ILE B 117      20.473  -7.710   7.489  1.00 10.00      B   
ATOM   3031  C   ILE B 117      23.525 -10.531   4.701  1.00 10.00      B   
ATOM   3032  O   ILE B 117      24.648 -10.199   4.321  1.00 10.00      B   
ATOM   3033  N   ASP B 118      23.246 -11.740   5.184  1.00 10.00      B   
ATOM   3034  HN  ASP B 118      22.330 -11.935   5.472  1.00 10.00      B   
ATOM   3035  CA  ASP B 118      24.263 -12.785   5.303  1.00 10.00      B   
ATOM   3036  CB  ASP B 118      23.662 -14.041   5.950  1.00 10.00      B   
ATOM   3037  CG  ASP B 118      24.536 -15.275   5.792  1.00 10.00      B   
ATOM   3038  OD1 ASP B 118      25.378 -15.533   6.680  1.00 10.00      B   
ATOM   3039  OD2 ASP B 118      24.380 -15.999   4.786  1.00 10.00      B   
ATOM   3040  C   ASP B 118      24.842 -13.139   3.938  1.00 10.00      B   
ATOM   3041  O   ASP B 118      26.056 -13.285   3.781  1.00 10.00      B   
ATOM   3042  N   SER B 119      23.961 -13.272   2.960  1.00 10.00      B   
ATOM   3043  HN  SER B 119      23.008 -13.141   3.159  1.00 10.00      B   
ATOM   3044  CA  SER B 119      24.354 -13.610   1.605  1.00 10.00      B   
ATOM   3045  CB  SER B 119      23.099 -13.871   0.763  1.00 10.00      B   
ATOM   3046  OG  SER B 119      23.417 -14.361  -0.528  1.00 10.00      B   
ATOM   3047  HG  SER B 119      22.655 -14.848  -0.877  1.00 10.00      B   
ATOM   3048  C   SER B 119      25.184 -12.489   0.981  1.00 10.00      B   
ATOM   3049  O   SER B 119      24.748 -11.338   0.916  1.00 10.00      B   
ATOM   3050  N   GLU B 120      26.385 -12.825   0.525  1.00 10.00      B   
ATOM   3051  HN  GLU B 120      26.691 -13.754   0.614  1.00 10.00      B   
ATOM   3052  CA  GLU B 120      27.255 -11.842  -0.100  1.00 10.00      B   
ATOM   3053  CB  GLU B 120      28.648 -12.414  -0.360  1.00 10.00      B   
ATOM   3054  CG  GLU B 120      29.676 -11.360  -0.741  1.00 10.00      B   
ATOM   3055  CD  GLU B 120      29.855 -10.308   0.337  1.00 10.00      B   
ATOM   3056  OE1 GLU B 120      30.817 -10.423   1.124  1.00 10.00      B   
ATOM   3057  OE2 GLU B 120      29.035  -9.365   0.405  1.00 10.00      B   
ATOM   3058  C   GLU B 120      26.632 -11.341  -1.397  1.00 10.00      B   
ATOM   3059  O   GLU B 120      26.708 -10.157  -1.721  1.00 10.00      B   
ATOM   3060  N   THR B 121      25.987 -12.249  -2.118  1.00 10.00      B   
ATOM   3061  HN  THR B 121      25.961 -13.177  -1.805  1.00 10.00      B   
ATOM   3062  CA  THR B 121      25.334 -11.909  -3.372  1.00 10.00      B   
ATOM   3063  CB  THR B 121      24.949 -13.183  -4.143  1.00 10.00      B   
ATOM   3064  OG1 THR B 121      25.796 -14.266  -3.728  1.00 10.00      B   
ATOM   3065  HG1 THR B 121      26.081 -14.763  -4.506  1.00 10.00      B   
ATOM   3066  CG2 THR B 121      25.106 -12.963  -5.638  1.00 10.00      B   
ATOM   3067  C   THR B 121      24.071 -11.092  -3.112  1.00 10.00      B   
ATOM   3068  O   THR B 121      23.541 -10.450  -4.013  1.00 10.00      B   
ATOM   3069  N   GLY B 122      23.593 -11.131  -1.872  1.00 10.00      B   
ATOM   3070  HN  GLY B 122      24.061 -11.661  -1.195  1.00 10.00      B   
ATOM   3071  CA  GLY B 122      22.397 -10.396  -1.512  1.00 10.00      B   
ATOM   3072  C   GLY B 122      21.138 -11.120  -1.938  1.00 10.00      B   
ATOM   3073  O   GLY B 122      20.044 -10.561  -1.900  1.00 10.00      B   
ATOM   3074  N   PHE B 123      21.298 -12.372  -2.344  1.00 10.00      B   
ATOM   3075  HN  PHE B 123      22.195 -12.762  -2.339  1.00 10.00      B   
ATOM   3076  CA  PHE B 123      20.175 -13.182  -2.788  1.00 10.00      B   
ATOM   3077  CB  PHE B 123      20.398 -13.672  -4.221  1.00 10.00      B   
ATOM   3078  CG  PHE B 123      20.221 -12.614  -5.272  1.00 10.00      B   
ATOM   3079  CD1 PHE B 123      21.318 -11.961  -5.808  1.00 10.00      B   
ATOM   3080  CD2 PHE B 123      18.958 -12.277  -5.727  1.00 10.00      B   
ATOM   3081  CE1 PHE B 123      21.160 -10.990  -6.778  1.00 10.00      B   
ATOM   3082  CE2 PHE B 123      18.792 -11.307  -6.696  1.00 10.00      B   
ATOM   3083  CZ  PHE B 123      19.895 -10.662  -7.223  1.00 10.00      B   
ATOM   3084  C   PHE B 123      19.980 -14.377  -1.872  1.00 10.00      B   
ATOM   3085  O   PHE B 123      20.932 -15.099  -1.567  1.00 10.00      B   
ATOM   3086  N   ALA B 124      18.753 -14.573  -1.423  1.00 10.00      B   
ATOM   3087  HN  ALA B 124      18.040 -13.942  -1.682  1.00 10.00      B   
ATOM   3088  CA  ALA B 124      18.426 -15.692  -0.559  1.00 10.00      B   
ATOM   3089  CB  ALA B 124      17.833 -15.203   0.754  1.00 10.00      B   
ATOM   3090  C   ALA B 124      17.459 -16.624  -1.273  1.00 10.00      B   
ATOM   3091  O   ALA B 124      16.322 -16.246  -1.565  1.00 10.00      B   
ATOM   3092  N   SER B 125      17.927 -17.825  -1.582  1.00 10.00      B   
ATOM   3093  HN  SER B 125      18.853 -18.049  -1.350  1.00 10.00      B   
ATOM   3094  CA  SER B 125      17.116 -18.819  -2.265  1.00 10.00      B   
ATOM   3095  CB  SER B 125      17.945 -20.086  -2.466  1.00 10.00      B   
ATOM   3096  OG  SER B 125      19.327 -19.759  -2.569  1.00 10.00      B   
ATOM   3097  HG  SER B 125      19.446 -19.035  -3.215  1.00 10.00      B   
ATOM   3098  C   SER B 125      15.843 -19.119  -1.471  1.00 10.00      B   
ATOM   3099  O   SER B 125      15.880 -19.226  -0.243  1.00 10.00      B   
ATOM   3100  N   SER B 126      14.725 -19.247  -2.180  1.00 10.00      B   
ATOM   3101  HN  SER B 126      14.771 -19.167  -3.158  1.00 10.00      B   
ATOM   3102  CA  SER B 126      13.428 -19.509  -1.560  1.00 10.00      B   
ATOM   3103  CB  SER B 126      12.365 -19.705  -2.642  1.00 10.00      B   
ATOM   3104  OG  SER B 126      12.955 -20.198  -3.835  1.00 10.00      B   
ATOM   3105  HG  SER B 126      13.131 -19.461  -4.437  1.00 10.00      B   
ATOM   3106  C   SER B 126      13.459 -20.709  -0.613  1.00 10.00      B   
ATOM   3107  O   SER B 126      12.925 -20.646   0.495  1.00 10.00      B   
ATOM   3108  N   THR B 127      14.097 -21.789  -1.054  1.00 10.00      B   
ATOM   3109  HN  THR B 127      14.499 -21.773  -1.951  1.00 10.00      B   
ATOM   3110  CA  THR B 127      14.205 -23.011  -0.266  1.00 10.00      B   
ATOM   3111  CB  THR B 127      15.043 -24.051  -1.026  1.00 10.00      B   
ATOM   3112  OG1 THR B 127      15.135 -23.643  -2.401  1.00 10.00      B   
ATOM   3113  HG1 THR B 127      15.774 -24.199  -2.860  1.00 10.00      B   
ATOM   3114  CG2 THR B 127      14.386 -25.420  -0.951  1.00 10.00      B   
ATOM   3115  C   THR B 127      14.834 -22.753   1.105  1.00 10.00      B   
ATOM   3116  O   THR B 127      14.424 -23.341   2.106  1.00 10.00      B   
ATOM   3117  N   ASN B 128      15.809 -21.851   1.149  1.00 10.00      B   
ATOM   3118  HN  ASN B 128      16.073 -21.393   0.323  1.00 10.00      B   
ATOM   3119  CA  ASN B 128      16.489 -21.516   2.396  1.00 10.00      B   
ATOM   3120  CB  ASN B 128      17.700 -20.616   2.133  1.00 10.00      B   
ATOM   3121  CG  ASN B 128      19.006 -21.232   2.599  1.00 10.00      B   
ATOM   3122  OD1 ASN B 128      19.189 -22.449   2.541  1.00 10.00      B   
ATOM   3123  ND2 ASN B 128      19.926 -20.396   3.061  1.00 10.00      B   
ATOM   3124 HD21 ASN B 128      19.717 -19.439   3.079  1.00 10.00      B   
ATOM   3125 HD22 ASN B 128      20.784 -20.769   3.364  1.00 10.00      B   
ATOM   3126  C   ASN B 128      15.528 -20.827   3.356  1.00 10.00      B   
ATOM   3127  O   ASN B 128      15.535 -21.092   4.556  1.00 10.00      B   
ATOM   3128  N   ILE B 129      14.689 -19.954   2.813  1.00 10.00      B   
ATOM   3129  HN  ILE B 129      14.724 -19.796   1.845  1.00 10.00      B   
ATOM   3130  CA  ILE B 129      13.713 -19.226   3.614  1.00 10.00      B   
ATOM   3131  CB  ILE B 129      13.100 -18.053   2.820  1.00 10.00      B   
ATOM   3132  CG1 ILE B 129      14.208 -17.173   2.229  1.00 10.00      B   
ATOM   3133  CG2 ILE B 129      12.180 -17.228   3.710  1.00 10.00      B   
ATOM   3134  CD1 ILE B 129      13.715 -16.142   1.237  1.00 10.00      B   
ATOM   3135  C   ILE B 129      12.600 -20.163   4.080  1.00 10.00      B   
ATOM   3136  O   ILE B 129      12.135 -20.082   5.218  1.00 10.00      B   
ATOM   3137  N   LEU B 130      12.196 -21.072   3.199  1.00 10.00      B   
ATOM   3138  HN  LEU B 130      12.617 -21.095   2.311  1.00 10.00      B   
ATOM   3139  CA  LEU B 130      11.141 -22.032   3.507  1.00 10.00      B   
ATOM   3140  CB  LEU B 130      10.735 -22.810   2.254  1.00 10.00      B   
ATOM   3141  CG  LEU B 130      10.083 -21.994   1.135  1.00 10.00      B   
ATOM   3142  CD1 LEU B 130       9.897 -22.844  -0.111  1.00 10.00      B   
ATOM   3143  CD2 LEU B 130       8.756 -21.411   1.596  1.00 10.00      B   
ATOM   3144  C   LEU B 130      11.575 -22.994   4.608  1.00 10.00      B   
ATOM   3145  O   LEU B 130      10.747 -23.651   5.236  1.00 10.00      B   
ATOM   3146  N   ASN B 131      12.878 -23.061   4.846  1.00 10.00      B   
ATOM   3147  HN  ASN B 131      13.488 -22.502   4.316  1.00 10.00      B   
ATOM   3148  CA  ASN B 131      13.433 -23.935   5.873  1.00 10.00      B   
ATOM   3149  CB  ASN B 131      14.877 -24.320   5.532  1.00 10.00      B   
ATOM   3150  CG  ASN B 131      14.978 -25.563   4.665  1.00 10.00      B   
ATOM   3151  OD1 ASN B 131      15.976 -26.282   4.706  1.00 10.00      B   
ATOM   3152  ND2 ASN B 131      13.955 -25.824   3.866  1.00 10.00      B   
ATOM   3153 HD21 ASN B 131      13.193 -25.209   3.872  1.00 10.00      B   
ATOM   3154 HD22 ASN B 131      14.001 -26.625   3.302  1.00 10.00      B   
ATOM   3155  C   ASN B 131      13.376 -23.270   7.244  1.00 10.00      B   
ATOM   3156  O   ASN B 131      13.793 -23.849   8.247  1.00 10.00      B   
ATOM   3157  N   LEU B 132      12.862 -22.046   7.280  1.00 10.00      B   
ATOM   3158  HN  LEU B 132      12.566 -21.629   6.441  1.00 10.00      B   
ATOM   3159  CA  LEU B 132      12.742 -21.298   8.524  1.00 10.00      B   
ATOM   3160  CB  LEU B 132      13.466 -19.954   8.416  1.00 10.00      B   
ATOM   3161  CG  LEU B 132      14.993 -20.013   8.329  1.00 10.00      B   
ATOM   3162  CD1 LEU B 132      15.560 -18.646   7.982  1.00 10.00      B   
ATOM   3163  CD2 LEU B 132      15.586 -20.521   9.635  1.00 10.00      B   
ATOM   3164  C   LEU B 132      11.279 -21.070   8.890  1.00 10.00      B   
ATOM   3165  O   LEU B 132      10.977 -20.568   9.970  1.00 10.00      B   
ATOM   3166  N   VAL B 133      10.378 -21.461   7.993  1.00 10.00      B   
ATOM   3167  HN  VAL B 133      10.687 -21.876   7.161  1.00 10.00      B   
ATOM   3168  CA  VAL B 133       8.940 -21.289   8.210  1.00 10.00      B   
ATOM   3169  CB  VAL B 133       8.126 -21.733   6.976  1.00 10.00      B   
ATOM   3170  CG1 VAL B 133       6.638 -21.494   7.189  1.00 10.00      B   
ATOM   3171  CG2 VAL B 133       8.608 -20.998   5.737  1.00 10.00      B   
ATOM   3172  C   VAL B 133       8.465 -22.060   9.440  1.00 10.00      B   
ATOM   3173  O   VAL B 133       7.572 -21.615  10.163  1.00 10.00      B   
ATOM   3174  N   ASP B 134       9.087 -23.204   9.690  1.00 10.00      B   
ATOM   3175  HN  ASP B 134       9.802 -23.500   9.088  1.00 10.00      B   
ATOM   3176  CA  ASP B 134       8.726 -24.036  10.833  1.00 10.00      B   
ATOM   3177  CB  ASP B 134       9.317 -25.440  10.698  1.00 10.00      B   
ATOM   3178  CG  ASP B 134       8.408 -26.389   9.945  1.00 10.00      B   
ATOM   3179  OD1 ASP B 134       8.588 -26.540   8.719  1.00 10.00      B   
ATOM   3180  OD2 ASP B 134       7.513 -26.995  10.577  1.00 10.00      B   
ATOM   3181  C   ASP B 134       9.168 -23.411  12.153  1.00 10.00      B   
ATOM   3182  O   ASP B 134       8.891 -23.948  13.225  1.00 10.00      B   
ATOM   3183  N   GLN B 135       9.852 -22.279  12.075  1.00 10.00      B   
ATOM   3184  HN  GLN B 135      10.036 -21.888  11.193  1.00 10.00      B   
ATOM   3185  CA  GLN B 135      10.329 -21.591  13.264  1.00 10.00      B   
ATOM   3186  CB  GLN B 135      11.860 -21.592  13.309  1.00 10.00      B   
ATOM   3187  CG  GLN B 135      12.468 -22.978  13.470  1.00 10.00      B   
ATOM   3188  CD  GLN B 135      11.941 -23.705  14.694  1.00 10.00      B   
ATOM   3189  OE1 GLN B 135      11.644 -23.090  15.718  1.00 10.00      B   
ATOM   3190  NE2 GLN B 135      11.809 -25.018  14.594  1.00 10.00      B   
ATOM   3191 HE21 GLN B 135      12.055 -25.447  13.745  1.00 10.00      B   
ATOM   3192 HE22 GLN B 135      11.471 -25.510  15.371  1.00 10.00      B   
ATOM   3193  C   GLN B 135       9.787 -20.166  13.312  1.00 10.00      B   
ATOM   3194  O   GLN B 135      10.397 -19.274  13.904  1.00 10.00      B   
ATOM   3195  N   LEU B 136       8.639 -19.964  12.679  1.00 10.00      B   
ATOM   3196  HN  LEU B 136       8.206 -20.717  12.222  1.00 10.00      B   
ATOM   3197  CA  LEU B 136       8.001 -18.654  12.643  1.00 10.00      B   
ATOM   3198  CB  LEU B 136       7.004 -18.582  11.484  1.00 10.00      B   
ATOM   3199  CG  LEU B 136       7.390 -17.681  10.308  1.00 10.00      B   
ATOM   3200  CD1 LEU B 136       8.810 -17.967   9.848  1.00 10.00      B   
ATOM   3201  CD2 LEU B 136       6.410 -17.862   9.159  1.00 10.00      B   
ATOM   3202  C   LEU B 136       7.291 -18.361  13.959  1.00 10.00      B   
ATOM   3203  O   LEU B 136       6.842 -19.278  14.650  1.00 10.00      B   
ATOM   3204  N   LYS B 137       7.202 -17.084  14.304  1.00 10.00      B   
ATOM   3205  HN  LYS B 137       7.584 -16.401  13.713  1.00 10.00      B   
ATOM   3206  CA  LYS B 137       6.543 -16.671  15.534  1.00 10.00      B   
ATOM   3207  CB  LYS B 137       7.388 -15.634  16.282  1.00 10.00      B   
ATOM   3208  CG  LYS B 137       8.751 -16.141  16.732  1.00 10.00      B   
ATOM   3209  CD  LYS B 137       9.358 -15.241  17.800  1.00 10.00      B   
ATOM   3210  CE  LYS B 137       9.799 -13.897  17.236  1.00 10.00      B   
ATOM   3211  NZ  LYS B 137      10.967 -14.023  16.319  1.00 10.00      B   
ATOM   3212  HZ1 LYS B 137      11.550 -13.163  16.360  1.00 10.00      B   
ATOM   3213  HZ2 LYS B 137      10.640 -14.159  15.335  1.00 10.00      B   
ATOM   3214  HZ3 LYS B 137      11.553 -14.837  16.591  1.00 10.00      B   
ATOM   3215  C   LYS B 137       5.164 -16.101  15.236  1.00 10.00      B   
ATOM   3216  O   LYS B 137       5.015 -15.250  14.361  1.00 10.00      B   
ATOM   3217  N   GLY B 138       4.163 -16.580  15.958  1.00 10.00      B   
ATOM   3218  HN  GLY B 138       4.343 -17.271  16.631  1.00 10.00      B   
ATOM   3219  CA  GLY B 138       2.810 -16.101  15.760  1.00 10.00      B   
ATOM   3220  C   GLY B 138       2.003 -17.023  14.873  1.00 10.00      B   
ATOM   3221  O   GLY B 138       1.566 -16.623  13.795  1.00 10.00      B   
ATOM   3222  N   LYS B 139       1.813 -18.257  15.338  1.00 10.00      B   
ATOM   3223  HN  LYS B 139       2.203 -18.495  16.205  1.00 10.00      B   
ATOM   3224  CA  LYS B 139       1.058 -19.277  14.607  1.00 10.00      B   
ATOM   3225  CB  LYS B 139      -0.341 -18.793  14.207  1.00 10.00      B   
ATOM   3226  CG  LYS B 139      -1.305 -19.919  13.874  1.00 10.00      B   
ATOM   3227  CD  LYS B 139      -2.497 -19.418  13.077  1.00 10.00      B   
ATOM   3228  CE  LYS B 139      -2.339 -19.725  11.596  1.00 10.00      B   
ATOM   3229  NZ  LYS B 139      -3.494 -19.228  10.805  1.00 10.00      B   
ATOM   3230  HZ1 LYS B 139      -4.380 -19.636  11.168  1.00 10.00      B   
ATOM   3231  HZ2 LYS B 139      -3.387 -19.497   9.806  1.00 10.00      B   
ATOM   3232  HZ3 LYS B 139      -3.553 -18.190  10.866  1.00 10.00      B   
ATOM   3233  C   LYS B 139       1.824 -19.777  13.386  1.00 10.00      B   
ATOM   3234  O   LYS B 139       1.869 -19.110  12.348  1.00 10.00      B   
ATOM   3235  N   LYS B 140       2.421 -20.955  13.519  1.00 10.00      B   
ATOM   3236  HN  LYS B 140       2.345 -21.433  14.372  1.00 10.00      B   
ATOM   3237  CA  LYS B 140       3.186 -21.555  12.437  1.00 10.00      B   
ATOM   3238  CB  LYS B 140       3.928 -22.801  12.926  1.00 10.00      B   
ATOM   3239  CG  LYS B 140       4.942 -23.344  11.935  1.00 10.00      B   
ATOM   3240  CD  LYS B 140       5.735 -24.498  12.526  1.00 10.00      B   
ATOM   3241  CE  LYS B 140       4.952 -25.800  12.501  1.00 10.00      B   
ATOM   3242  NZ  LYS B 140       5.846 -26.971  12.694  1.00 10.00      B   
ATOM   3243  HZ1 LYS B 140       6.545 -27.022  11.918  1.00 10.00      B   
ATOM   3244  HZ2 LYS B 140       5.294 -27.848  12.704  1.00 10.00      B   
ATOM   3245  HZ3 LYS B 140       6.356 -26.888  13.597  1.00 10.00      B   
ATOM   3246  C   LYS B 140       2.289 -21.906  11.253  1.00 10.00      B   
ATOM   3247  O   LYS B 140       1.250 -22.551  11.412  1.00 10.00      B   
ATOM   3248  N   MET B 141       2.700 -21.469  10.074  1.00 10.00      B   
ATOM   3249  HN  MET B 141       3.539 -20.968  10.021  1.00 10.00      B   
ATOM   3250  CA  MET B 141       1.958 -21.727   8.850  1.00 10.00      B   
ATOM   3251  CB  MET B 141       1.801 -20.434   8.042  1.00 10.00      B   
ATOM   3252  CG  MET B 141       3.112 -19.871   7.507  1.00 10.00      B   
ATOM   3253  SD  MET B 141       2.881 -18.602   6.244  1.00 10.00      B   
ATOM   3254  CE  MET B 141       2.045 -17.328   7.183  1.00 10.00      B   
ATOM   3255  C   MET B 141       2.696 -22.762   8.016  1.00 10.00      B   
ATOM   3256  O   MET B 141       3.799 -23.178   8.371  1.00 10.00      B   
ATOM   3257  N   ARG B 142       2.097 -23.175   6.914  1.00 10.00      B   
ATOM   3258  HN  ARG B 142       1.210 -22.803   6.673  1.00 10.00      B   
ATOM   3259  CA  ARG B 142       2.727 -24.147   6.038  1.00 10.00      B   
ATOM   3260  CB  ARG B 142       1.684 -25.041   5.366  1.00 10.00      B   
ATOM   3261  CG  ARG B 142       1.574 -26.439   5.960  1.00 10.00      B   
ATOM   3262  CD  ARG B 142       0.794 -26.436   7.266  1.00 10.00      B   
ATOM   3263  NE  ARG B 142      -0.544 -25.869   7.099  1.00 10.00      B   
ATOM   3264  HE  ARG B 142      -0.653 -24.910   7.297  1.00 10.00      B   
ATOM   3265  CZ  ARG B 142      -1.606 -26.564   6.690  1.00 10.00      B   
ATOM   3266  NH1 ARG B 142      -1.505 -27.875   6.454  1.00 10.00      B   
ATOM   3267 HH11 ARG B 142      -0.591 -28.362   6.586  1.00 10.00      B   
ATOM   3268 HH12 ARG B 142      -2.339 -28.418   6.140  1.00 10.00      B   
ATOM   3269  NH2 ARG B 142      -2.775 -25.958   6.530  1.00 10.00      B   
ATOM   3270 HH21 ARG B 142      -3.610 -26.498   6.215  1.00 10.00      B   
ATOM   3271 HH22 ARG B 142      -2.863 -24.934   6.718  1.00 10.00      B   
ATOM   3272  C   ARG B 142       3.552 -23.431   4.982  1.00 10.00      B   
ATOM   3273  O   ARG B 142       3.314 -22.261   4.682  1.00 10.00      B   
ATOM   3274  N   LYS B 143       4.506 -24.141   4.403  1.00 10.00      B   
ATOM   3275  HN  LYS B 143       4.632 -25.075   4.671  1.00 10.00      B   
ATOM   3276  CA  LYS B 143       5.371 -23.575   3.377  1.00 10.00      B   
ATOM   3277  CB  LYS B 143       6.495 -24.549   3.021  1.00 10.00      B   
ATOM   3278  CG  LYS B 143       7.410 -24.863   4.196  1.00 10.00      B   
ATOM   3279  CD  LYS B 143       8.226 -26.121   3.958  1.00 10.00      B   
ATOM   3280  CE  LYS B 143       8.876 -26.598   5.247  1.00 10.00      B   
ATOM   3281  NZ  LYS B 143       7.869 -27.102   6.220  1.00 10.00      B   
ATOM   3282  HZ1 LYS B 143       7.762 -28.131   6.121  1.00 10.00      B   
ATOM   3283  HZ2 LYS B 143       6.948 -26.656   6.044  1.00 10.00      B   
ATOM   3284  HZ3 LYS B 143       8.168 -26.886   7.201  1.00 10.00      B   
ATOM   3285  C   LYS B 143       4.568 -23.166   2.144  1.00 10.00      B   
ATOM   3286  O   LYS B 143       4.983 -22.294   1.384  1.00 10.00      B   
ATOM   3287  N   LYS B 144       3.417 -23.803   1.956  1.00 10.00      B   
ATOM   3288  HN  LYS B 144       3.161 -24.511   2.580  1.00 10.00      B   
ATOM   3289  CA  LYS B 144       2.533 -23.482   0.841  1.00 10.00      B   
ATOM   3290  CB  LYS B 144       1.338 -24.433   0.829  1.00 10.00      B   
ATOM   3291  CG  LYS B 144       1.660 -25.862   0.439  1.00 10.00      B   
ATOM   3292  CD  LYS B 144       0.402 -26.711   0.468  1.00 10.00      B   
ATOM   3293  CE  LYS B 144       0.577 -28.017  -0.285  1.00 10.00      B   
ATOM   3294  NZ  LYS B 144      -0.710 -28.752  -0.393  1.00 10.00      B   
ATOM   3295  HZ1 LYS B 144      -1.375 -28.221  -0.991  1.00 10.00      B   
ATOM   3296  HZ2 LYS B 144      -1.133 -28.876   0.550  1.00 10.00      B   
ATOM   3297  HZ3 LYS B 144      -0.553 -29.689  -0.815  1.00 10.00      B   
ATOM   3298  C   LYS B 144       2.018 -22.057   0.998  1.00 10.00      B   
ATOM   3299  O   LYS B 144       1.924 -21.298   0.033  1.00 10.00      B   
ATOM   3300  N   GLU B 145       1.690 -21.706   2.231  1.00 10.00      B   
ATOM   3301  HN  GLU B 145       1.804 -22.353   2.957  1.00 10.00      B   
ATOM   3302  CA  GLU B 145       1.185 -20.385   2.545  1.00 10.00      B   
ATOM   3303  CB  GLU B 145       0.474 -20.411   3.898  1.00 10.00      B   
ATOM   3304  CG  GLU B 145      -0.611 -21.473   3.987  1.00 10.00      B   
ATOM   3305  CD  GLU B 145      -1.087 -21.720   5.401  1.00 10.00      B   
ATOM   3306  OE1 GLU B 145      -0.322 -22.296   6.199  1.00 10.00      B   
ATOM   3307  OE2 GLU B 145      -2.241 -21.362   5.717  1.00 10.00      B   
ATOM   3308  C   GLU B 145       2.334 -19.392   2.556  1.00 10.00      B   
ATOM   3309  O   GLU B 145       2.186 -18.252   2.123  1.00 10.00      B   
ATOM   3310  N   ALA B 146       3.490 -19.854   3.020  1.00 10.00      B   
ATOM   3311  HN  ALA B 146       3.538 -20.782   3.340  1.00 10.00      B   
ATOM   3312  CA  ALA B 146       4.685 -19.021   3.087  1.00 10.00      B   
ATOM   3313  CB  ALA B 146       5.832 -19.784   3.726  1.00 10.00      B   
ATOM   3314  C   ALA B 146       5.086 -18.511   1.707  1.00 10.00      B   
ATOM   3315  O   ALA B 146       5.441 -17.344   1.551  1.00 10.00      B   
ATOM   3316  N   GLU B 147       5.019 -19.387   0.706  1.00 10.00      B   
ATOM   3317  HN  GLU B 147       4.735 -20.309   0.893  1.00 10.00      B   
ATOM   3318  CA  GLU B 147       5.369 -19.011  -0.662  1.00 10.00      B   
ATOM   3319  CB  GLU B 147       5.285 -20.216  -1.603  1.00 10.00      B   
ATOM   3320  CG  GLU B 147       6.353 -21.272  -1.353  1.00 10.00      B   
ATOM   3321  CD  GLU B 147       6.332 -22.386  -2.378  1.00 10.00      B   
ATOM   3322  OE1 GLU B 147       7.405 -22.713  -2.933  1.00 10.00      B   
ATOM   3323  OE2 GLU B 147       5.245 -22.946  -2.636  1.00 10.00      B   
ATOM   3324  C   GLU B 147       4.476 -17.878  -1.158  1.00 10.00      B   
ATOM   3325  O   GLU B 147       4.932 -16.979  -1.866  1.00 10.00      B   
ATOM   3326  N   GLN B 148       3.207 -17.920  -0.770  1.00 10.00      B   
ATOM   3327  HN  GLN B 148       2.906 -18.665  -0.207  1.00 10.00      B   
ATOM   3328  CA  GLN B 148       2.252 -16.890  -1.157  1.00 10.00      B   
ATOM   3329  CB  GLN B 148       0.826 -17.331  -0.835  1.00 10.00      B   
ATOM   3330  CG  GLN B 148       0.317 -18.465  -1.709  1.00 10.00      B   
ATOM   3331  CD  GLN B 148      -0.933 -19.109  -1.145  1.00 10.00      B   
ATOM   3332  OE1 GLN B 148      -2.052 -18.670  -1.416  1.00 10.00      B   
ATOM   3333  NE2 GLN B 148      -0.755 -20.163  -0.367  1.00 10.00      B   
ATOM   3334 HE21 GLN B 148       0.167 -20.466  -0.202  1.00 10.00      B   
ATOM   3335 HE22 GLN B 148      -1.545 -20.598   0.011  1.00 10.00      B   
ATOM   3336  C   GLN B 148       2.575 -15.581  -0.445  1.00 10.00      B   
ATOM   3337  O   GLN B 148       2.468 -14.499  -1.026  1.00 10.00      B   
ATOM   3338  N   VAL B 149       2.982 -15.689   0.815  1.00 10.00      B   
ATOM   3339  HN  VAL B 149       3.036 -16.580   1.225  1.00 10.00      B   
ATOM   3340  CA  VAL B 149       3.345 -14.521   1.605  1.00 10.00      B   
ATOM   3341  CB  VAL B 149       3.591 -14.884   3.086  1.00 10.00      B   
ATOM   3342  CG1 VAL B 149       3.987 -13.652   3.884  1.00 10.00      B   
ATOM   3343  CG2 VAL B 149       2.351 -15.524   3.690  1.00 10.00      B   
ATOM   3344  C   VAL B 149       4.593 -13.874   1.011  1.00 10.00      B   
ATOM   3345  O   VAL B 149       4.711 -12.649   0.960  1.00 10.00      B   
ATOM   3346  N   LEU B 150       5.513 -14.711   0.542  1.00 10.00      B   
ATOM   3347  HN  LEU B 150       5.365 -15.679   0.632  1.00 10.00      B   
ATOM   3348  CA  LEU B 150       6.744 -14.235  -0.079  1.00 10.00      B   
ATOM   3349  CB  LEU B 150       7.658 -15.410  -0.437  1.00 10.00      B   
ATOM   3350  CG  LEU B 150       8.313 -16.141   0.736  1.00 10.00      B   
ATOM   3351  CD1 LEU B 150       9.011 -17.403   0.255  1.00 10.00      B   
ATOM   3352  CD2 LEU B 150       9.294 -15.227   1.454  1.00 10.00      B   
ATOM   3353  C   LEU B 150       6.421 -13.421  -1.327  1.00 10.00      B   
ATOM   3354  O   LEU B 150       7.030 -12.382  -1.580  1.00 10.00      B   
ATOM   3355  N   GLN B 151       5.443 -13.896  -2.093  1.00 10.00      B   
ATOM   3356  HN  GLN B 151       5.003 -14.734  -1.838  1.00 10.00      B   
ATOM   3357  CA  GLN B 151       5.015 -13.209  -3.305  1.00 10.00      B   
ATOM   3358  CB  GLN B 151       4.034 -14.078  -4.098  1.00 10.00      B   
ATOM   3359  CG  GLN B 151       3.803 -13.614  -5.530  1.00 10.00      B   
ATOM   3360  CD  GLN B 151       5.084 -13.560  -6.343  1.00 10.00      B   
ATOM   3361  OE1 GLN B 151       5.741 -12.524  -6.425  1.00 10.00      B   
ATOM   3362  NE2 GLN B 151       5.449 -14.680  -6.945  1.00 10.00      B   
ATOM   3363 HE21 GLN B 151       4.881 -15.473  -6.835  1.00 10.00      B   
ATOM   3364 HE22 GLN B 151       6.273 -14.672  -7.478  1.00 10.00      B   
ATOM   3365  C   GLN B 151       4.380 -11.868  -2.944  1.00 10.00      B   
ATOM   3366  O   GLN B 151       4.498 -10.890  -3.684  1.00 10.00      B   
ATOM   3367  N   LYS B 152       3.715 -11.827  -1.791  1.00 10.00      B   
ATOM   3368  HN  LYS B 152       3.643 -12.646  -1.253  1.00 10.00      B   
ATOM   3369  CA  LYS B 152       3.085 -10.603  -1.314  1.00 10.00      B   
ATOM   3370  CB  LYS B 152       2.289 -10.850  -0.030  1.00 10.00      B   
ATOM   3371  CG  LYS B 152       0.883 -11.380  -0.249  1.00 10.00      B   
ATOM   3372  CD  LYS B 152      -0.013 -11.060   0.938  1.00 10.00      B   
ATOM   3373  CE  LYS B 152       0.392 -11.845   2.174  1.00 10.00      B   
ATOM   3374  NZ  LYS B 152      -0.390 -11.438   3.371  1.00 10.00      B   
ATOM   3375  HZ1 LYS B 152      -1.407 -11.465   3.164  1.00 10.00      B   
ATOM   3376  HZ2 LYS B 152      -0.128 -10.476   3.663  1.00 10.00      B   
ATOM   3377  HZ3 LYS B 152      -0.190 -12.093   4.167  1.00 10.00      B   
ATOM   3378  C   LYS B 152       4.146  -9.541  -1.063  1.00 10.00      B   
ATOM   3379  O   LYS B 152       3.918  -8.357  -1.296  1.00 10.00      B   
ATOM   3380  N   PHE B 153       5.310  -9.978  -0.594  1.00 10.00      B   
ATOM   3381  HN  PHE B 153       5.428 -10.939  -0.423  1.00 10.00      B   
ATOM   3382  CA  PHE B 153       6.415  -9.068  -0.328  1.00 10.00      B   
ATOM   3383  CB  PHE B 153       7.560  -9.786   0.392  1.00 10.00      B   
ATOM   3384  CG  PHE B 153       7.212 -10.276   1.769  1.00 10.00      B   
ATOM   3385  CD1 PHE B 153       6.518  -9.466   2.654  1.00 10.00      B   
ATOM   3386  CD2 PHE B 153       7.584 -11.545   2.180  1.00 10.00      B   
ATOM   3387  CE1 PHE B 153       6.200  -9.913   3.921  1.00 10.00      B   
ATOM   3388  CE2 PHE B 153       7.269 -12.000   3.445  1.00 10.00      B   
ATOM   3389  CZ  PHE B 153       6.576 -11.182   4.317  1.00 10.00      B   
ATOM   3390  C   PHE B 153       6.916  -8.468  -1.634  1.00 10.00      B   
ATOM   3391  O   PHE B 153       7.300  -7.303  -1.685  1.00 10.00      B   
ATOM   3392  N   VAL B 154       6.900  -9.270  -2.689  1.00 10.00      B   
ATOM   3393  HN  VAL B 154       6.585 -10.193  -2.583  1.00 10.00      B   
ATOM   3394  CA  VAL B 154       7.338  -8.817  -4.000  1.00 10.00      B   
ATOM   3395  CB  VAL B 154       7.475  -9.991  -4.993  1.00 10.00      B   
ATOM   3396  CG1 VAL B 154       8.010  -9.507  -6.334  1.00 10.00      B   
ATOM   3397  CG2 VAL B 154       8.376 -11.074  -4.420  1.00 10.00      B   
ATOM   3398  C   VAL B 154       6.350  -7.792  -4.552  1.00 10.00      B   
ATOM   3399  O   VAL B 154       6.743  -6.720  -5.011  1.00 10.00      B   
ATOM   3400  N   GLN B 155       5.063  -8.114  -4.469  1.00 10.00      B   
ATOM   3401  HN  GLN B 155       4.811  -8.983  -4.080  1.00 10.00      B   
ATOM   3402  CA  GLN B 155       4.017  -7.221  -4.958  1.00 10.00      B   
ATOM   3403  CB  GLN B 155       2.662  -7.933  -5.011  1.00 10.00      B   
ATOM   3404  CG  GLN B 155       1.948  -7.801  -6.349  1.00 10.00      B   
ATOM   3405  CD  GLN B 155       1.445  -6.393  -6.615  1.00 10.00      B   
ATOM   3406  OE1 GLN B 155       2.166  -5.549  -7.151  1.00 10.00      B   
ATOM   3407  NE2 GLN B 155       0.202  -6.128  -6.245  1.00 10.00      B   
ATOM   3408 HE21 GLN B 155      -0.323  -6.846  -5.829  1.00 10.00      B   
ATOM   3409 HE22 GLN B 155      -0.145  -5.225  -6.403  1.00 10.00      B   
ATOM   3410  C   GLN B 155       3.933  -5.946  -4.118  1.00 10.00      B   
ATOM   3411  O   GLN B 155       3.501  -4.899  -4.601  1.00 10.00      B   
ATOM   3412  N   ASN B 156       4.349  -6.034  -2.859  1.00 10.00      B   
ATOM   3413  HN  ASN B 156       4.660  -6.900  -2.515  1.00 10.00      B   
ATOM   3414  CA  ASN B 156       4.336  -4.873  -1.971  1.00 10.00      B   
ATOM   3415  CB  ASN B 156       4.150  -5.294  -0.511  1.00 10.00      B   
ATOM   3416  CG  ASN B 156       3.362  -4.277   0.303  1.00 10.00      B   
ATOM   3417  OD1 ASN B 156       3.905  -3.274   0.772  1.00 10.00      B   
ATOM   3418  ND2 ASN B 156       2.078  -4.540   0.491  1.00 10.00      B   
ATOM   3419 HD21 ASN B 156       1.712  -5.360   0.101  1.00 10.00      B   
ATOM   3420 HD22 ASN B 156       1.550  -3.906   1.021  1.00 10.00      B   
ATOM   3421  C   ASN B 156       5.627  -4.076  -2.136  1.00 10.00      B   
ATOM   3422  O   ASN B 156       5.814  -3.031  -1.514  1.00 10.00      B   
ATOM   3423  N   LYS B 157       6.515  -4.593  -2.984  1.00 10.00      B   
ATOM   3424  HN  LYS B 157       6.302  -5.442  -3.428  1.00 10.00      B   
ATOM   3425  CA  LYS B 157       7.795  -3.955  -3.282  1.00 10.00      B   
ATOM   3426  CB  LYS B 157       7.615  -2.539  -3.848  1.00 10.00      B   
ATOM   3427  CG  LYS B 157       7.038  -2.493  -5.259  1.00 10.00      B   
ATOM   3428  CD  LYS B 157       5.516  -2.494  -5.247  1.00 10.00      B   
ATOM   3429  CE  LYS B 157       4.950  -2.683  -6.645  1.00 10.00      B   
ATOM   3430  NZ  LYS B 157       3.483  -2.931  -6.625  1.00 10.00      B   
ATOM   3431  HZ1 LYS B 157       3.150  -3.175  -7.580  1.00 10.00      B   
ATOM   3432  HZ2 LYS B 157       2.976  -2.080  -6.305  1.00 10.00      B   
ATOM   3433  HZ3 LYS B 157       3.259  -3.720  -5.981  1.00 10.00      B   
ATOM   3434  C   LYS B 157       8.763  -3.981  -2.099  1.00 10.00      B   
ATOM   3435  O   LYS B 157       9.478  -3.013  -1.842  1.00 10.00      B   
ATOM   3436  N   TRP B 158       8.781  -5.100  -1.387  1.00 10.00      B   
ATOM   3437  HN  TRP B 158       8.170  -5.830  -1.632  1.00 10.00      B   
ATOM   3438  CA  TRP B 158       9.678  -5.276  -0.250  1.00 10.00      B   
ATOM   3439  CB  TRP B 158       8.947  -5.907   0.940  1.00 10.00      B   
ATOM   3440  CG  TRP B 158       8.033  -4.972   1.673  1.00 10.00      B   
ATOM   3441  CD1 TRP B 158       6.675  -5.045   1.738  1.00 10.00      B   
ATOM   3442  CD2 TRP B 158       8.409  -3.829   2.452  1.00 10.00      B   
ATOM   3443  NE1 TRP B 158       6.179  -4.017   2.499  1.00 10.00      B   
ATOM   3444  HE1 TRP B 158       5.229  -3.855   2.685  1.00 10.00      B   
ATOM   3445  CE2 TRP B 158       7.224  -3.255   2.950  1.00 10.00      B   
ATOM   3446  CE3 TRP B 158       9.632  -3.234   2.775  1.00 10.00      B   
ATOM   3447  CZ2 TRP B 158       7.226  -2.117   3.753  1.00 10.00      B   
ATOM   3448  CZ3 TRP B 158       9.632  -2.105   3.571  1.00 10.00      B   
ATOM   3449  CH2 TRP B 158       8.437  -1.557   4.051  1.00 10.00      B   
ATOM   3450  C   TRP B 158      10.850  -6.161  -0.656  1.00 10.00      B   
ATOM   3451  O   TRP B 158      11.998  -5.902  -0.296  1.00 10.00      B   
ATOM   3452  N   LEU B 159      10.553  -7.197  -1.427  1.00 10.00      B   
ATOM   3453  HN  LEU B 159       9.623  -7.331  -1.709  1.00 10.00      B   
ATOM   3454  CA  LEU B 159      11.569  -8.129  -1.888  1.00 10.00      B   
ATOM   3455  CB  LEU B 159      11.407  -9.487  -1.193  1.00 10.00      B   
ATOM   3456  CG  LEU B 159      11.640  -9.518   0.320  1.00 10.00      B   
ATOM   3457  CD1 LEU B 159      11.299 -10.890   0.884  1.00 10.00      B   
ATOM   3458  CD2 LEU B 159      13.078  -9.149   0.655  1.00 10.00      B   
ATOM   3459  C   LEU B 159      11.472  -8.313  -3.396  1.00 10.00      B   
ATOM   3460  O   LEU B 159      10.399  -8.168  -3.976  1.00 10.00      B   
ATOM   3461  N   ILE B 160      12.597  -8.616  -4.025  1.00 10.00      B   
ATOM   3462  HN  ILE B 160      13.428  -8.699  -3.504  1.00 10.00      B   
ATOM   3463  CA  ILE B 160      12.635  -8.836  -5.463  1.00 10.00      B   
ATOM   3464  CB  ILE B 160      13.709  -7.967  -6.156  1.00 10.00      B   
ATOM   3465  CG1 ILE B 160      13.611  -6.508  -5.707  1.00 10.00      B   
ATOM   3466  CG2 ILE B 160      13.584  -8.071  -7.673  1.00 10.00      B   
ATOM   3467  CD1 ILE B 160      14.722  -5.626  -6.239  1.00 10.00      B   
ATOM   3468  C   ILE B 160      12.957 -10.294  -5.746  1.00 10.00      B   
ATOM   3469  O   ILE B 160      13.911 -10.839  -5.191  1.00 10.00      B   
ATOM   3470  N   GLU B 161      12.157 -10.925  -6.588  1.00 10.00      B   
ATOM   3471  HN  GLU B 161      11.400 -10.445  -6.982  1.00 10.00      B   
ATOM   3472  CA  GLU B 161      12.380 -12.315  -6.946  1.00 10.00      B   
ATOM   3473  CB  GLU B 161      11.047 -13.035  -7.163  1.00 10.00      B   
ATOM   3474  CG  GLU B 161      11.165 -14.546  -7.305  1.00 10.00      B   
ATOM   3475  CD  GLU B 161      11.296 -14.996  -8.746  1.00 10.00      B   
ATOM   3476  OE1 GLU B 161      10.432 -14.625  -9.567  1.00 10.00      B   
ATOM   3477  OE2 GLU B 161      12.247 -15.739  -9.060  1.00 10.00      B   
ATOM   3478  C   GLU B 161      13.243 -12.388  -8.200  1.00 10.00      B   
ATOM   3479  O   GLU B 161      12.863 -11.884  -9.258  1.00 10.00      B   
ATOM   3480  N   LYS B 162      14.408 -12.998  -8.075  1.00 10.00      B   
ATOM   3481  HN  LYS B 162      14.663 -13.379  -7.200  1.00 10.00      B   
ATOM   3482  CA  LYS B 162      15.321 -13.129  -9.194  1.00 10.00      B   
ATOM   3483  CB  LYS B 162      16.412 -12.054  -9.110  1.00 10.00      B   
ATOM   3484  CG  LYS B 162      17.260 -11.912 -10.365  1.00 10.00      B   
ATOM   3485  CD  LYS B 162      16.915 -10.646 -11.137  1.00 10.00      B   
ATOM   3486  CE  LYS B 162      17.613  -9.424 -10.554  1.00 10.00      B   
ATOM   3487  NZ  LYS B 162      17.466  -8.233 -11.433  1.00 10.00      B   
ATOM   3488  HZ1 LYS B 162      18.077  -7.452 -11.097  1.00 10.00      B   
ATOM   3489  HZ2 LYS B 162      16.482  -7.906 -11.435  1.00 10.00      B   
ATOM   3490  HZ3 LYS B 162      17.740  -8.473 -12.407  1.00 10.00      B   
ATOM   3491  C   LYS B 162      15.946 -14.518  -9.203  1.00 10.00      B   
ATOM   3492  O   LYS B 162      16.655 -14.892  -8.268  1.00 10.00      B   
ATOM   3493  N   GLU B 163      15.647 -15.285 -10.250  1.00 10.00      B   
ATOM   3494  HN  GLU B 163      15.042 -14.928 -10.936  1.00 10.00      B   
ATOM   3495  CA  GLU B 163      16.178 -16.641 -10.419  1.00 10.00      B   
ATOM   3496  CB  GLU B 163      17.709 -16.624 -10.522  1.00 10.00      B   
ATOM   3497  CG  GLU B 163      18.258 -15.618 -11.523  1.00 10.00      B   
ATOM   3498  CD  GLU B 163      17.895 -15.954 -12.953  1.00 10.00      B   
ATOM   3499  OE1 GLU B 163      16.919 -15.374 -13.477  1.00 10.00      B   
ATOM   3500  OE2 GLU B 163      18.590 -16.797 -13.563  1.00 10.00      B   
ATOM   3501  C   GLU B 163      15.725 -17.578  -9.298  1.00 10.00      B   
ATOM   3502  O   GLU B 163      16.413 -18.543  -8.967  1.00 10.00      B   
ATOM   3503  N   GLY B 164      14.561 -17.294  -8.723  1.00 10.00      B   
ATOM   3504  HN  GLY B 164      14.045 -16.514  -9.031  1.00 10.00      B   
ATOM   3505  CA  GLY B 164      14.042 -18.120  -7.650  1.00 10.00      B   
ATOM   3506  C   GLY B 164      14.531 -17.669  -6.288  1.00 10.00      B   
ATOM   3507  O   GLY B 164      14.084 -18.175  -5.256  1.00 10.00      B   
ATOM   3508  N   GLU B 165      15.450 -16.719  -6.284  1.00 10.00      B   
ATOM   3509  HN  GLU B 165      15.761 -16.349  -7.141  1.00 10.00      B   
ATOM   3510  CA  GLU B 165      16.005 -16.197  -5.050  1.00 10.00      B   
ATOM   3511  CB  GLU B 165      17.529 -16.122  -5.142  1.00 10.00      B   
ATOM   3512  CG  GLU B 165      18.177 -17.422  -5.586  1.00 10.00      B   
ATOM   3513  CD  GLU B 165      19.657 -17.465  -5.288  1.00 10.00      B   
ATOM   3514  OE1 GLU B 165      20.461 -17.257  -6.221  1.00 10.00      B   
ATOM   3515  OE2 GLU B 165      20.020 -17.712  -4.120  1.00 10.00      B   
ATOM   3516  C   GLU B 165      15.424 -14.824  -4.759  1.00 10.00      B   
ATOM   3517  O   GLU B 165      15.069 -14.085  -5.677  1.00 10.00      B   
ATOM   3518  N   PHE B 166      15.316 -14.489  -3.488  1.00 10.00      B   
ATOM   3519  HN  PHE B 166      15.623 -15.117  -2.795  1.00 10.00      B   
ATOM   3520  CA  PHE B 166      14.764 -13.208  -3.092  1.00 10.00      B   
ATOM   3521  CB  PHE B 166      13.728 -13.386  -1.980  1.00 10.00      B   
ATOM   3522  CG  PHE B 166      12.487 -14.108  -2.416  1.00 10.00      B   
ATOM   3523  CD1 PHE B 166      11.424 -13.414  -2.967  1.00 10.00      B   
ATOM   3524  CD2 PHE B 166      12.384 -15.482  -2.276  1.00 10.00      B   
ATOM   3525  CE1 PHE B 166      10.279 -14.075  -3.371  1.00 10.00      B   
ATOM   3526  CE2 PHE B 166      11.244 -16.150  -2.678  1.00 10.00      B   
ATOM   3527  CZ  PHE B 166      10.189 -15.445  -3.226  1.00 10.00      B   
ATOM   3528  C   PHE B 166      15.856 -12.251  -2.641  1.00 10.00      B   
ATOM   3529  O   PHE B 166      16.817 -12.655  -1.986  1.00 10.00      B   
ATOM   3530  N   THR B 167      15.711 -10.995  -3.019  1.00 10.00      B   
ATOM   3531  HN  THR B 167      14.940 -10.754  -3.580  1.00 10.00      B   
ATOM   3532  CA  THR B 167      16.655  -9.957  -2.641  1.00 10.00      B   
ATOM   3533  CB  THR B 167      17.570  -9.545  -3.816  1.00 10.00      B   
ATOM   3534  OG1 THR B 167      18.654  -8.747  -3.328  1.00 10.00      B   
ATOM   3535  HG1 THR B 167      19.325  -9.325  -2.934  1.00 10.00      B   
ATOM   3536  CG2 THR B 167      16.803  -8.760  -4.869  1.00 10.00      B   
ATOM   3537  C   THR B 167      15.884  -8.750  -2.112  1.00 10.00      B   
ATOM   3538  O   THR B 167      14.657  -8.711  -2.208  1.00 10.00      B   
ATOM   3539  N   LEU B 168      16.589  -7.774  -1.565  1.00 10.00      B   
ATOM   3540  HN  LEU B 168      17.569  -7.839  -1.550  1.00 10.00      B   
ATOM   3541  CA  LEU B 168      15.943  -6.592  -1.013  1.00 10.00      B   
ATOM   3542  CB  LEU B 168      16.836  -5.933   0.042  1.00 10.00      B   
ATOM   3543  CG  LEU B 168      16.114  -5.120   1.120  1.00 10.00      B   
ATOM   3544  CD1 LEU B 168      15.162  -6.006   1.908  1.00 10.00      B   
ATOM   3545  CD2 LEU B 168      17.115  -4.454   2.050  1.00 10.00      B   
ATOM   3546  C   LEU B 168      15.572  -5.594  -2.108  1.00 10.00      B   
ATOM   3547  O   LEU B 168      16.396  -5.254  -2.958  1.00 10.00      B   
ATOM   3548  N   HIS B 169      14.325  -5.136  -2.086  1.00 10.00      B   
ATOM   3549  HN  HIS B 169      13.712  -5.451  -1.385  1.00 10.00      B   
ATOM   3550  CA  HIS B 169      13.846  -4.173  -3.069  1.00 10.00      B   
ATOM   3551  CB  HIS B 169      12.312  -4.196  -3.125  1.00 10.00      B   
ATOM   3552  CG  HIS B 169      11.711  -3.553  -4.342  1.00 10.00      B   
ATOM   3553  ND1 HIS B 169      11.668  -2.185  -4.491  1.00 10.00      B   
ATOM   3554  CD2 HIS B 169      11.132  -4.133  -5.422  1.00 10.00      B   
ATOM   3555  CE1 HIS B 169      11.071  -1.966  -5.649  1.00 10.00      B   
ATOM   3556  NE2 HIS B 169      10.729  -3.113  -6.248  1.00 10.00      B   
ATOM   3557  HE2 HIS B 169      10.434  -3.212  -7.178  1.00 10.00      B   
ATOM   3558  C   HIS B 169      14.327  -2.775  -2.701  1.00 10.00      B   
ATOM   3559  O   HIS B 169      14.524  -2.477  -1.523  1.00 10.00      B   
ATOM   3560  N   GLY B 170      14.505  -1.925  -3.708  1.00 10.00      B   
ATOM   3561  HN  GLY B 170      14.329  -2.226  -4.623  1.00 10.00      B   
ATOM   3562  CA  GLY B 170      14.954  -0.565  -3.471  1.00 10.00      B   
ATOM   3563  C   GLY B 170      14.055   0.172  -2.496  1.00 10.00      B   
ATOM   3564  O   GLY B 170      14.525   0.986  -1.702  1.00 10.00      B   
ATOM   3565  N   ARG B 171      12.758  -0.127  -2.547  1.00 10.00      B   
ATOM   3566  HN  ARG B 171      12.444  -0.792  -3.202  1.00 10.00      B   
ATOM   3567  CA  ARG B 171      11.794   0.500  -1.653  1.00 10.00      B   
ATOM   3568  CB  ARG B 171      10.363   0.107  -2.031  1.00 10.00      B   
ATOM   3569  CG  ARG B 171       9.296   0.767  -1.172  1.00 10.00      B   
ATOM   3570  CD  ARG B 171       8.366  -0.260  -0.545  1.00 10.00      B   
ATOM   3571  NE  ARG B 171       7.686   0.280   0.630  1.00 10.00      B   
ATOM   3572  HE  ARG B 171       8.141   1.003   1.119  1.00 10.00      B   
ATOM   3573  CZ  ARG B 171       6.508  -0.145   1.077  1.00 10.00      B   
ATOM   3574  NH1 ARG B 171       5.867  -1.133   0.461  1.00 10.00      B   
ATOM   3575 HH11 ARG B 171       6.287  -1.590  -0.382  1.00 10.00      B   
ATOM   3576 HH12 ARG B 171       4.949  -1.476   0.821  1.00 10.00      B   
ATOM   3577  NH2 ARG B 171       5.982   0.419   2.156  1.00 10.00      B   
ATOM   3578 HH21 ARG B 171       5.058   0.108   2.516  1.00 10.00      B   
ATOM   3579 HH22 ARG B 171       6.515   1.175   2.661  1.00 10.00      B   
ATOM   3580  C   ARG B 171      12.079   0.099  -0.210  1.00 10.00      B   
ATOM   3581  O   ARG B 171      12.054   0.931   0.695  1.00 10.00      B   
ATOM   3582  N   ALA B 172      12.369  -1.180  -0.011  1.00 10.00      B   
ATOM   3583  HN  ALA B 172      12.388  -1.790  -0.778  1.00 10.00      B   
ATOM   3584  CA  ALA B 172      12.668  -1.700   1.315  1.00 10.00      B   
ATOM   3585  CB  ALA B 172      12.778  -3.214   1.279  1.00 10.00      B   
ATOM   3586  C   ALA B 172      13.954  -1.084   1.847  1.00 10.00      B   
ATOM   3587  O   ALA B 172      14.052  -0.759   3.029  1.00 10.00      B   
ATOM   3588  N   ILE B 173      14.932  -0.920   0.960  1.00 10.00      B   
ATOM   3589  HN  ILE B 173      14.788  -1.209   0.033  1.00 10.00      B   
ATOM   3590  CA  ILE B 173      16.214  -0.330   1.327  1.00 10.00      B   
ATOM   3591  CB  ILE B 173      17.213  -0.358   0.147  1.00 10.00      B   
ATOM   3592  CG1 ILE B 173      17.414  -1.790  -0.351  1.00 10.00      B   
ATOM   3593  CG2 ILE B 173      18.547   0.257   0.550  1.00 10.00      B   
ATOM   3594  CD1 ILE B 173      18.162  -1.883  -1.661  1.00 10.00      B   
ATOM   3595  C   ILE B 173      16.020   1.114   1.778  1.00 10.00      B   
ATOM   3596  O   ILE B 173      16.623   1.555   2.748  1.00 10.00      B   
ATOM   3597  N   LEU B 174      15.156   1.836   1.078  1.00 10.00      B   
ATOM   3598  HN  LEU B 174      14.690   1.421   0.320  1.00 10.00      B   
ATOM   3599  CA  LEU B 174      14.886   3.230   1.402  1.00 10.00      B   
ATOM   3600  CB  LEU B 174      14.066   3.892   0.291  1.00 10.00      B   
ATOM   3601  CG  LEU B 174      14.749   4.026  -1.070  1.00 10.00      B   
ATOM   3602  CD1 LEU B 174      13.810   4.676  -2.074  1.00 10.00      B   
ATOM   3603  CD2 LEU B 174      16.041   4.818  -0.947  1.00 10.00      B   
ATOM   3604  C   LEU B 174      14.154   3.374   2.734  1.00 10.00      B   
ATOM   3605  O   LEU B 174      14.469   4.263   3.530  1.00 10.00      B   
ATOM   3606  N   GLU B 175      13.184   2.496   2.964  1.00 10.00      B   
ATOM   3607  HN  GLU B 175      12.997   1.806   2.289  1.00 10.00      B   
ATOM   3608  CA  GLU B 175      12.380   2.528   4.182  1.00 10.00      B   
ATOM   3609  CB  GLU B 175      11.102   1.700   4.003  1.00 10.00      B   
ATOM   3610  CG  GLU B 175      10.123   2.269   2.984  1.00 10.00      B   
ATOM   3611  CD  GLU B 175       8.804   2.684   3.605  1.00 10.00      B   
ATOM   3612  OE1 GLU B 175       8.812   3.527   4.526  1.00 10.00      B   
ATOM   3613  OE2 GLU B 175       7.742   2.177   3.169  1.00 10.00      B   
ATOM   3614  C   GLU B 175      13.144   2.048   5.414  1.00 10.00      B   
ATOM   3615  O   GLU B 175      13.179   2.734   6.433  1.00 10.00      B   
ATOM   3616  N   MET B 176      13.773   0.884   5.312  1.00 10.00      B   
ATOM   3617  HN  MET B 176      13.759   0.402   4.455  1.00 10.00      B   
ATOM   3618  CA  MET B 176      14.494   0.305   6.443  1.00 10.00      B   
ATOM   3619  CB  MET B 176      14.237  -1.204   6.512  1.00 10.00      B   
ATOM   3620  CG  MET B 176      12.770  -1.599   6.453  1.00 10.00      B   
ATOM   3621  SD  MET B 176      11.924  -1.413   8.034  1.00 10.00      B   
ATOM   3622  CE  MET B 176      10.302  -2.040   7.611  1.00 10.00      B   
ATOM   3623  C   MET B 176      15.998   0.564   6.381  1.00 10.00      B   
ATOM   3624  O   MET B 176      16.783  -0.206   6.940  1.00 10.00      B   
ATOM   3625  N   GLU B 177      16.396   1.649   5.726  1.00 10.00      B   
ATOM   3626  HN  GLU B 177      15.723   2.230   5.317  1.00 10.00      B   
ATOM   3627  CA  GLU B 177      17.813   1.996   5.593  1.00 10.00      B   
ATOM   3628  CB  GLU B 177      17.968   3.305   4.816  1.00 10.00      B   
ATOM   3629  CG  GLU B 177      19.411   3.677   4.512  1.00 10.00      B   
ATOM   3630  CD  GLU B 177      19.545   5.061   3.915  1.00 10.00      B   
ATOM   3631  OE1 GLU B 177      18.519   5.760   3.789  1.00 10.00      B   
ATOM   3632  OE2 GLU B 177      20.677   5.455   3.573  1.00 10.00      B   
ATOM   3633  C   GLU B 177      18.486   2.134   6.954  1.00 10.00      B   
ATOM   3634  O   GLU B 177      19.585   1.618   7.176  1.00 10.00      B   
ATOM   3635  N   GLN B 178      17.815   2.824   7.861  1.00 10.00      B   
ATOM   3636  HN  GLN B 178      16.934   3.185   7.630  1.00 10.00      B   
ATOM   3637  CA  GLN B 178      18.346   3.047   9.194  1.00 10.00      B   
ATOM   3638  CB  GLN B 178      17.837   4.375   9.785  1.00 10.00      B   
ATOM   3639  CG  GLN B 178      16.377   4.378  10.230  1.00 10.00      B   
ATOM   3640  CD  GLN B 178      15.401   4.235   9.078  1.00 10.00      B   
ATOM   3641  OE1 GLN B 178      15.121   3.125   8.625  1.00 10.00      B   
ATOM   3642  NE2 GLN B 178      14.864   5.348   8.607  1.00 10.00      B   
ATOM   3643 HE21 GLN B 178      15.127   6.200   9.015  1.00 10.00      B   
ATOM   3644 HE22 GLN B 178      14.215   5.275   7.874  1.00 10.00      B   
ATOM   3645  C   GLN B 178      18.048   1.873  10.124  1.00 10.00      B   
ATOM   3646  O   GLN B 178      18.906   1.465  10.903  1.00 10.00      B   
ATOM   3647  N   TYR B 179      16.845   1.314  10.016  1.00 10.00      B   
ATOM   3648  HN  TYR B 179      16.211   1.666   9.352  1.00 10.00      B   
ATOM   3649  CA  TYR B 179      16.439   0.202  10.868  1.00 10.00      B   
ATOM   3650  CB  TYR B 179      14.984  -0.201  10.616  1.00 10.00      B   
ATOM   3651  CG  TYR B 179      14.490  -1.287  11.548  1.00 10.00      B   
ATOM   3652  CD1 TYR B 179      14.090  -2.526  11.061  1.00 10.00      B   
ATOM   3653  CD2 TYR B 179      14.436  -1.076  12.920  1.00 10.00      B   
ATOM   3654  CE1 TYR B 179      13.648  -3.521  11.913  1.00 10.00      B   
ATOM   3655  CE2 TYR B 179      13.995  -2.065  13.779  1.00 10.00      B   
ATOM   3656  CZ  TYR B 179      13.604  -3.285  13.272  1.00 10.00      B   
ATOM   3657  OH  TYR B 179      13.166  -4.272  14.129  1.00 10.00      B   
ATOM   3658  HH  TYR B 179      13.301  -5.133  13.719  1.00 10.00      B   
ATOM   3659  C   TYR B 179      17.360  -1.005  10.733  1.00 10.00      B   
ATOM   3660  O   TYR B 179      17.876  -1.507  11.731  1.00 10.00      B   
ATOM   3661  N   ILE B 180      17.576  -1.461   9.503  1.00 10.00      B   
ATOM   3662  HN  ILE B 180      17.153  -1.008   8.740  1.00 10.00      B   
ATOM   3663  CA  ILE B 180      18.433  -2.620   9.258  1.00 10.00      B   
ATOM   3664  CB  ILE B 180      18.514  -2.971   7.756  1.00 10.00      B   
ATOM   3665  CG1 ILE B 180      17.130  -3.355   7.227  1.00 10.00      B   
ATOM   3666  CG2 ILE B 180      19.505  -4.103   7.513  1.00 10.00      B   
ATOM   3667  CD1 ILE B 180      17.075  -3.535   5.725  1.00 10.00      B   
ATOM   3668  C   ILE B 180      19.837  -2.397   9.820  1.00 10.00      B   
ATOM   3669  O   ILE B 180      20.397  -3.269  10.492  1.00 10.00      B   
ATOM   3670  N   ARG B 181      20.381  -1.210   9.583  1.00 10.00      B   
ATOM   3671  HN  ARG B 181      19.867  -0.541   9.083  1.00 10.00      B   
ATOM   3672  CA  ARG B 181      21.716  -0.874  10.059  1.00 10.00      B   
ATOM   3673  CB  ARG B 181      22.237   0.400   9.389  1.00 10.00      B   
ATOM   3674  CG  ARG B 181      22.577   0.216   7.918  1.00 10.00      B   
ATOM   3675  CD  ARG B 181      23.520   1.297   7.421  1.00 10.00      B   
ATOM   3676  NE  ARG B 181      22.808   2.467   6.907  1.00 10.00      B   
ATOM   3677  HE  ARG B 181      21.831   2.496   7.037  1.00 10.00      B   
ATOM   3678  CZ  ARG B 181      23.406   3.485   6.284  1.00 10.00      B   
ATOM   3679  NH1 ARG B 181      24.723   3.479   6.116  1.00 10.00      B   
ATOM   3680 HH11 ARG B 181      25.292   2.683   6.466  1.00 10.00      B   
ATOM   3681 HH12 ARG B 181      25.198   4.285   5.645  1.00 10.00      B   
ATOM   3682  NH2 ARG B 181      22.689   4.511   5.840  1.00 10.00      B   
ATOM   3683 HH21 ARG B 181      21.654   4.526   5.974  1.00 10.00      B   
ATOM   3684 HH22 ARG B 181      23.155   5.313   5.363  1.00 10.00      B   
ATOM   3685  C   ARG B 181      21.760  -0.752  11.579  1.00 10.00      B   
ATOM   3686  O   ARG B 181      22.794  -1.003  12.199  1.00 10.00      B   
ATOM   3687  N   GLU B 182      20.636  -0.377  12.176  1.00 10.00      B   
ATOM   3688  HN  GLU B 182      19.847  -0.174  11.628  1.00 10.00      B   
ATOM   3689  CA  GLU B 182      20.548  -0.233  13.623  1.00 10.00      B   
ATOM   3690  CB  GLU B 182      19.515   0.833  14.002  1.00 10.00      B   
ATOM   3691  CG  GLU B 182      20.102   2.075  14.654  1.00 10.00      B   
ATOM   3692  CD  GLU B 182      21.183   2.728  13.817  1.00 10.00      B   
ATOM   3693  OE1 GLU B 182      20.845   3.439  12.851  1.00 10.00      B   
ATOM   3694  OE2 GLU B 182      22.380   2.541  14.128  1.00 10.00      B   
ATOM   3695  C   GLU B 182      20.206  -1.564  14.293  1.00 10.00      B   
ATOM   3696  O   GLU B 182      20.167  -1.659  15.519  1.00 10.00      B   
ATOM   3697  N   THR B 183      19.946  -2.586  13.489  1.00 10.00      B   
ATOM   3698  HN  THR B 183      19.974  -2.453  12.519  1.00 10.00      B   
ATOM   3699  CA  THR B 183      19.616  -3.901  14.022  1.00 10.00      B   
ATOM   3700  CB  THR B 183      18.440  -4.550  13.262  1.00 10.00      B   
ATOM   3701  OG1 THR B 183      17.350  -3.623  13.201  1.00 10.00      B   
ATOM   3702  HG1 THR B 183      17.656  -2.789  12.818  1.00 10.00      B   
ATOM   3703  CG2 THR B 183      17.970  -5.812  13.971  1.00 10.00      B   
ATOM   3704  C   THR B 183      20.834  -4.819  13.991  1.00 10.00      B   
ATOM   3705  O   THR B 183      21.150  -5.475  14.983  1.00 10.00      B   
ATOM   3706  N   TYR B 184      21.521  -4.855  12.854  1.00 10.00      B   
ATOM   3707  HN  TYR B 184      21.227  -4.299  12.098  1.00 10.00      B   
ATOM   3708  CA  TYR B 184      22.708  -5.692  12.704  1.00 10.00      B   
ATOM   3709  CB  TYR B 184      22.400  -6.934  11.855  1.00 10.00      B   
ATOM   3710  CG  TYR B 184      21.370  -7.870  12.452  1.00 10.00      B   
ATOM   3711  CD1 TYR B 184      20.208  -8.184  11.760  1.00 10.00      B   
ATOM   3712  CD2 TYR B 184      21.560  -8.441  13.704  1.00 10.00      B   
ATOM   3713  CE1 TYR B 184      19.261  -9.036  12.298  1.00 10.00      B   
ATOM   3714  CE2 TYR B 184      20.620  -9.294  14.250  1.00 10.00      B   
ATOM   3715  CZ  TYR B 184      19.473  -9.589  13.542  1.00 10.00      B   
ATOM   3716  OH  TYR B 184      18.533 -10.435  14.084  1.00 10.00      B   
ATOM   3717  HH  TYR B 184      18.372 -11.178  13.473  1.00 10.00      B   
ATOM   3718  C   TYR B 184      23.856  -4.905  12.071  1.00 10.00      B   
ATOM   3719  O   TYR B 184      24.215  -5.142  10.918  1.00 10.00      B   
ATOM   3720  N   PRO B 185      24.461  -3.966  12.820  1.00 10.00      B   
ATOM   3721  CA  PRO B 185      25.565  -3.136  12.312  1.00 10.00      B   
ATOM   3722  CB  PRO B 185      25.850  -2.160  13.457  1.00 10.00      B   
ATOM   3723  CG  PRO B 185      25.297  -2.820  14.672  1.00 10.00      B   
ATOM   3724  CD  PRO B 185      24.121  -3.633  14.214  1.00 10.00      B   
ATOM   3725  C   PRO B 185      26.819  -3.945  11.974  1.00 10.00      B   
ATOM   3726  O   PRO B 185      27.639  -3.522  11.159  1.00 10.00      B   
ATOM   3727  N   ASP B 186      26.950  -5.115  12.582  1.00 10.00      B   
ATOM   3728  HN  ASP B 186      26.255  -5.411  13.206  1.00 10.00      B   
ATOM   3729  CA  ASP B 186      28.106  -5.971  12.341  1.00 10.00      B   
ATOM   3730  CB  ASP B 186      28.374  -6.871  13.551  1.00 10.00      B   
ATOM   3731  CG  ASP B 186      29.737  -7.533  13.502  1.00 10.00      B   
ATOM   3732  OD1 ASP B 186      30.748  -6.815  13.379  1.00 10.00      B   
ATOM   3733  OD2 ASP B 186      29.807  -8.775  13.609  1.00 10.00      B   
ATOM   3734  C   ASP B 186      27.905  -6.819  11.092  1.00 10.00      B   
ATOM   3735  O   ASP B 186      28.855  -7.383  10.551  1.00 10.00      B   
ATOM   3736  N   ALA B 187      26.665  -6.892  10.630  1.00 10.00      B   
ATOM   3737  HN  ALA B 187      25.955  -6.397  11.087  1.00 10.00      B   
ATOM   3738  CA  ALA B 187      26.339  -7.683   9.451  1.00 10.00      B   
ATOM   3739  CB  ALA B 187      25.120  -8.556   9.713  1.00 10.00      B   
ATOM   3740  C   ALA B 187      26.115  -6.808   8.221  1.00 10.00      B   
ATOM   3741  O   ALA B 187      26.441  -7.207   7.104  1.00 10.00      B   
ATOM   3742  N   VAL B 188      25.557  -5.619   8.430  1.00 10.00      B   
ATOM   3743  HN  VAL B 188      25.329  -5.350   9.344  1.00 10.00      B   
ATOM   3744  CA  VAL B 188      25.281  -4.703   7.327  1.00 10.00      B   
ATOM   3745  CB  VAL B 188      24.486  -3.452   7.763  1.00 10.00      B   
ATOM   3746  CG1 VAL B 188      23.096  -3.839   8.240  1.00 10.00      B   
ATOM   3747  CG2 VAL B 188      25.227  -2.662   8.831  1.00 10.00      B   
ATOM   3748  C   VAL B 188      26.551  -4.292   6.591  1.00 10.00      B   
ATOM   3749  O   VAL B 188      27.570  -3.969   7.205  1.00 10.00      B   
ATOM   3750  N   LYS B 189      26.480  -4.324   5.270  1.00 10.00      B   
ATOM   3751  HN  LYS B 189      25.644  -4.599   4.843  1.00 10.00      B   
ATOM   3752  CA  LYS B 189      27.607  -3.959   4.438  1.00 10.00      B   
ATOM   3753  CB  LYS B 189      27.603  -4.782   3.151  1.00 10.00      B   
ATOM   3754  CG  LYS B 189      27.273  -6.253   3.343  1.00 10.00      B   
ATOM   3755  CD  LYS B 189      27.077  -6.938   2.004  1.00 10.00      B   
ATOM   3756  CE  LYS B 189      26.431  -8.300   2.161  1.00 10.00      B   
ATOM   3757  NZ  LYS B 189      26.235  -8.962   0.847  1.00 10.00      B   
ATOM   3758  HZ1 LYS B 189      25.651  -8.363   0.224  1.00 10.00      B   
ATOM   3759  HZ2 LYS B 189      25.755  -9.879   0.976  1.00 10.00      B   
ATOM   3760  HZ3 LYS B 189      27.161  -9.127   0.388  1.00 10.00      B   
ATOM   3761  C   LYS B 189      27.551  -2.479   4.093  1.00 10.00      B   
ATOM   3762  O   LYS B 189      26.471  -1.922   3.872  1.00 10.00      B   
ATOM   3763  N   ILE B 190      28.711  -1.849   4.053  1.00 10.00      B   
ATOM   3764  HN  ILE B 190      29.535  -2.348   4.245  1.00 10.00      B   
ATOM   3765  CA  ILE B 190      28.799  -0.437   3.727  1.00 10.00      B   
ATOM   3766  CB  ILE B 190      29.731   0.323   4.694  1.00 10.00      B   
ATOM   3767  CG1 ILE B 190      31.038  -0.447   4.913  1.00 10.00      B   
ATOM   3768  CG2 ILE B 190      29.026   0.580   6.019  1.00 10.00      B   
ATOM   3769  CD1 ILE B 190      32.097   0.340   5.654  1.00 10.00      B   
ATOM   3770  C   ILE B 190      29.281  -0.253   2.292  1.00 10.00      B   
ATOM   3771  O   ILE B 190      30.267  -0.863   1.875  1.00 10.00      B   
ATOM   3772  N   CYS B 191      28.568   0.566   1.537  1.00 10.00      B   
ATOM   3773  HN  CYS B 191      27.776   1.005   1.919  1.00 10.00      B   
ATOM   3774  CA  CYS B 191      28.923   0.829   0.152  1.00 10.00      B   
ATOM   3775  CB  CYS B 191      27.711   1.374  -0.608  1.00 10.00      B   
ATOM   3776  SG  CYS B 191      27.936   1.508  -2.397  1.00 10.00      B   
ATOM   3777  HG  CYS B 191      26.759   1.266  -2.972  1.00 10.00      B   
ATOM   3778  C   CYS B 191      30.079   1.820   0.074  1.00 10.00      B   
ATOM   3779  O   CYS B 191      30.067   2.855   0.739  1.00 10.00      B   
ATOM   3780  N   ASN B 192      31.082   1.485  -0.721  1.00 10.00      B   
ATOM   3781  HN  ASN B 192      31.049   0.623  -1.192  1.00 10.00      B   
ATOM   3782  CA  ASN B 192      32.242   2.347  -0.903  1.00 10.00      B   
ATOM   3783  CB  ASN B 192      33.297   1.628  -1.754  1.00 10.00      B   
ATOM   3784  CG  ASN B 192      34.536   2.465  -2.022  1.00 10.00      B   
ATOM   3785  OD1 ASN B 192      34.977   3.243  -1.177  1.00 10.00      B   
ATOM   3786  ND2 ASN B 192      35.111   2.305  -3.205  1.00 10.00      B   
ATOM   3787 HD21 ASN B 192      34.709   1.664  -3.835  1.00 10.00      B   
ATOM   3788 HD22 ASN B 192      35.908   2.835  -3.406  1.00 10.00      B   
ATOM   3789  C   ASN B 192      31.833   3.657  -1.574  1.00 10.00      B   
ATOM   3790  O   ASN B 192      30.962   3.666  -2.448  1.00 10.00      B   
ATOM   3791  N   ILE B 193      32.444   4.756  -1.136  1.00 10.00      B   
ATOM   3792  HN  ILE B 193      33.103   4.669  -0.413  1.00 10.00      B   
ATOM   3793  CA  ILE B 193      32.179   6.089  -1.680  1.00 10.00      B   
ATOM   3794  CB  ILE B 193      32.260   6.138  -3.229  1.00 10.00      B   
ATOM   3795  CG1 ILE B 193      33.635   5.670  -3.724  1.00 10.00      B   
ATOM   3796  CG2 ILE B 193      31.950   7.533  -3.752  1.00 10.00      B   
ATOM   3797  CD1 ILE B 193      34.799   6.484  -3.196  1.00 10.00      B   
ATOM   3798  C   ILE B 193      30.847   6.668  -1.193  1.00 10.00      B   
ATOM   3799  O   ILE B 193      30.819   7.715  -0.543  1.00 10.00      B   
ATOM   3800  N   CYS B 194      29.754   5.979  -1.494  1.00 10.00      B   
ATOM   3801  HN  CYS B 194      29.846   5.135  -1.994  1.00 10.00      B   
ATOM   3802  CA  CYS B 194      28.423   6.438  -1.108  1.00 10.00      B   
ATOM   3803  CB  CYS B 194      27.360   5.711  -1.929  1.00 10.00      B   
ATOM   3804  SG  CYS B 194      27.681   5.728  -3.708  1.00 10.00      B   
ATOM   3805  HG  CYS B 194      28.001   6.970  -4.050  1.00 10.00      B   
ATOM   3806  C   CYS B 194      28.161   6.265   0.387  1.00 10.00      B   
ATOM   3807  O   CYS B 194      27.392   7.023   0.979  1.00 10.00      B   
ATOM   3808  N   HIS B 195      28.792   5.254   0.980  1.00 10.00      B   
ATOM   3809  HN  HIS B 195      29.376   4.679   0.440  1.00 10.00      B   
ATOM   3810  CA  HIS B 195      28.656   4.963   2.412  1.00 10.00      B   
ATOM   3811  CB  HIS B 195      29.205   6.105   3.277  1.00 10.00      B   
ATOM   3812  CG  HIS B 195      30.673   6.351   3.093  1.00 10.00      B   
ATOM   3813  ND1 HIS B 195      31.218   7.599   3.273  1.00 10.00      B   
ATOM   3814  CD2 HIS B 195      31.658   5.483   2.744  1.00 10.00      B   
ATOM   3815  CE1 HIS B 195      32.509   7.466   3.032  1.00 10.00      B   
ATOM   3816  NE2 HIS B 195      32.824   6.205   2.708  1.00 10.00      B   
ATOM   3817  HE2 HIS B 195      33.658   5.918   2.271  1.00 10.00      B   
ATOM   3818  C   HIS B 195      27.223   4.603   2.804  1.00 10.00      B   
ATOM   3819  O   HIS B 195      26.838   4.702   3.969  1.00 10.00      B   
ATOM   3820  N   SER B 196      26.442   4.170   1.828  1.00 10.00      B   
ATOM   3821  HN  SER B 196      26.804   4.104   0.922  1.00 10.00      B   
ATOM   3822  CA  SER B 196      25.061   3.788   2.067  1.00 10.00      B   
ATOM   3823  CB  SER B 196      24.224   4.130   0.836  1.00 10.00      B   
ATOM   3824  OG  SER B 196      24.716   5.309   0.223  1.00 10.00      B   
ATOM   3825  HG  SER B 196      24.999   5.928   0.904  1.00 10.00      B   
ATOM   3826  C   SER B 196      24.976   2.294   2.369  1.00 10.00      B   
ATOM   3827  O   SER B 196      25.983   1.586   2.304  1.00 10.00      B   
ATOM   3828  N   LEU B 197      23.784   1.824   2.715  1.00 10.00      B   
ATOM   3829  HN  LEU B 197      23.021   2.438   2.763  1.00 10.00      B   
ATOM   3830  CA  LEU B 197      23.579   0.414   3.015  1.00 10.00      B   
ATOM   3831  CB  LEU B 197      22.198   0.197   3.643  1.00 10.00      B   
ATOM   3832  CG  LEU B 197      21.763  -1.258   3.854  1.00 10.00      B   
ATOM   3833  CD1 LEU B 197      22.693  -1.970   4.827  1.00 10.00      B   
ATOM   3834  CD2 LEU B 197      20.323  -1.319   4.342  1.00 10.00      B   
ATOM   3835  C   LEU B 197      23.724  -0.419   1.746  1.00 10.00      B   
ATOM   3836  O   LEU B 197      23.060  -0.156   0.745  1.00 10.00      B   
ATOM   3837  N   LEU B 198      24.607  -1.405   1.787  1.00 10.00      B   
ATOM   3838  HN  LEU B 198      25.118  -1.564   2.612  1.00 10.00      B   
ATOM   3839  CA  LEU B 198      24.839  -2.261   0.637  1.00 10.00      B   
ATOM   3840  CB  LEU B 198      26.329  -2.269   0.266  1.00 10.00      B   
ATOM   3841  CG  LEU B 198      26.713  -3.018  -1.017  1.00 10.00      B   
ATOM   3842  CD1 LEU B 198      27.787  -2.256  -1.772  1.00 10.00      B   
ATOM   3843  CD2 LEU B 198      27.197  -4.426  -0.703  1.00 10.00      B   
ATOM   3844  C   LEU B 198      24.353  -3.679   0.902  1.00 10.00      B   
ATOM   3845  O   LEU B 198      24.702  -4.288   1.915  1.00 10.00      B   
ATOM   3846  N   ILE B 199      23.531  -4.188   0.001  1.00 10.00      B   
ATOM   3847  HN  ILE B 199      23.243  -3.630  -0.763  1.00 10.00      B   
ATOM   3848  CA  ILE B 199      23.020  -5.541   0.107  1.00 10.00      B   
ATOM   3849  CB  ILE B 199      21.493  -5.584  -0.118  1.00 10.00      B   
ATOM   3850  CG1 ILE B 199      20.762  -4.763   0.952  1.00 10.00      B   
ATOM   3851  CG2 ILE B 199      20.980  -7.017  -0.146  1.00 10.00      B   
ATOM   3852  CD1 ILE B 199      20.972  -5.259   2.368  1.00 10.00      B   
ATOM   3853  C   ILE B 199      23.715  -6.412  -0.933  1.00 10.00      B   
ATOM   3854  O   ILE B 199      24.321  -7.438  -0.605  1.00 10.00      B   
ATOM   3855  N   GLN B 200      23.654  -5.970  -2.183  1.00 10.00      B   
ATOM   3856  HN  GLN B 200      23.175  -5.128  -2.370  1.00 10.00      B   
ATOM   3857  CA  GLN B 200      24.275  -6.686  -3.286  1.00 10.00      B   
ATOM   3858  CB  GLN B 200      23.207  -7.325  -4.181  1.00 10.00      B   
ATOM   3859  CG  GLN B 200      22.404  -6.343  -5.021  1.00 10.00      B   
ATOM   3860  CD  GLN B 200      20.987  -6.817  -5.269  1.00 10.00      B   
ATOM   3861  OE1 GLN B 200      20.725  -7.572  -6.205  1.00 10.00      B   
ATOM   3862  NE2 GLN B 200      20.059  -6.360  -4.446  1.00 10.00      B   
ATOM   3863 HE21 GLN B 200      20.333  -5.734  -3.729  1.00 10.00      B   
ATOM   3864 HE22 GLN B 200      19.139  -6.667  -4.571  1.00 10.00      B   
ATOM   3865  C   GLN B 200      25.166  -5.743  -4.090  1.00 10.00      B   
ATOM   3866  O   GLN B 200      24.859  -4.562  -4.236  1.00 10.00      B   
ATOM   3867  N   GLY B 201      26.274  -6.260  -4.597  1.00 10.00      B   
ATOM   3868  HN  GLY B 201      26.479  -7.208  -4.451  1.00 10.00      B   
ATOM   3869  CA  GLY B 201      27.179  -5.438  -5.369  1.00 10.00      B   
ATOM   3870  C   GLY B 201      28.457  -6.172  -5.705  1.00 10.00      B   
ATOM   3871  O   GLY B 201      28.514  -7.399  -5.608  1.00 10.00      B   
ATOM   3872  N   GLN B 202      29.481  -5.423  -6.086  1.00 10.00      B   
ATOM   3873  HN  GLN B 202      29.378  -4.445  -6.109  1.00 10.00      B   
ATOM   3874  CA  GLN B 202      30.765  -6.003  -6.444  1.00 10.00      B   
ATOM   3875  CB  GLN B 202      31.324  -5.340  -7.706  1.00 10.00      B   
ATOM   3876  CG  GLN B 202      30.412  -5.435  -8.919  1.00 10.00      B   
ATOM   3877  CD  GLN B 202      31.044  -4.875 -10.181  1.00 10.00      B   
ATOM   3878  OE1 GLN B 202      31.892  -3.985 -10.129  1.00 10.00      B   
ATOM   3879  NE2 GLN B 202      30.626  -5.390 -11.326  1.00 10.00      B   
ATOM   3880 HE21 GLN B 202      29.944  -6.092 -11.295  1.00 10.00      B   
ATOM   3881 HE22 GLN B 202      31.016  -5.044 -12.162  1.00 10.00      B   
ATOM   3882  C   GLN B 202      31.753  -5.860  -5.294  1.00 10.00      B   
ATOM   3883  O   GLN B 202      31.924  -4.768  -4.743  1.00 10.00      B   
ATOM   3884  N   SER B 203      32.388  -6.963  -4.931  1.00 10.00      B   
ATOM   3885  HN  SER B 203      32.202  -7.802  -5.406  1.00 10.00      B   
ATOM   3886  CA  SER B 203      33.354  -6.968  -3.845  1.00 10.00      B   
ATOM   3887  CB  SER B 203      32.908  -7.946  -2.757  1.00 10.00      B   
ATOM   3888  OG  SER B 203      31.515  -7.830  -2.515  1.00 10.00      B   
ATOM   3889  HG  SER B 203      31.030  -8.242  -3.237  1.00 10.00      B   
ATOM   3890  C   SER B 203      34.743  -7.342  -4.356  1.00 10.00      B   
ATOM   3891  O   SER B 203      34.887  -8.228  -5.200  1.00 10.00      B   
ATOM   3892  N   CYS B 204      35.758  -6.656  -3.854  1.00 10.00      B   
ATOM   3893  HN  CYS B 204      35.578  -5.952  -3.193  1.00 10.00      B   
ATOM   3894  CA  CYS B 204      37.133  -6.921  -4.256  1.00 10.00      B   
ATOM   3895  CB  CYS B 204      38.029  -5.718  -3.932  1.00 10.00      B   
ATOM   3896  SG  CYS B 204      39.796  -5.981  -4.225  1.00 10.00      B   
ATOM   3897  HG  CYS B 204      40.144  -5.309  -5.317  1.00 10.00      B   
ATOM   3898  C   CYS B 204      37.656  -8.184  -3.576  1.00 10.00      B   
ATOM   3899  O   CYS B 204      37.296  -8.483  -2.436  1.00 10.00      B   
ATOM   3900  N   GLU B 205      38.484  -8.934  -4.287  1.00 10.00      B   
ATOM   3901  HN  GLU B 205      38.707  -8.667  -5.210  1.00 10.00      B   
ATOM   3902  CA  GLU B 205      39.053 -10.161  -3.752  1.00 10.00      B   
ATOM   3903  CB  GLU B 205      39.417 -11.121  -4.886  1.00 10.00      B   
ATOM   3904  CG  GLU B 205      38.284 -11.383  -5.865  1.00 10.00      B   
ATOM   3905  CD  GLU B 205      38.294 -10.439  -7.053  1.00 10.00      B   
ATOM   3906  OE1 GLU B 205      37.721 -10.807  -8.103  1.00 10.00      B   
ATOM   3907  OE2 GLU B 205      38.875  -9.335  -6.943  1.00 10.00      B   
ATOM   3908  C   GLU B 205      40.279  -9.869  -2.896  1.00 10.00      B   
ATOM   3909  O   GLU B 205      40.541 -10.568  -1.915  1.00 10.00      B   
ATOM   3910  N   THR B 206      41.022  -8.834  -3.268  1.00 10.00      B   
ATOM   3911  HN  THR B 206      40.757  -8.316  -4.058  1.00 10.00      B   
ATOM   3912  CA  THR B 206      42.221  -8.449  -2.539  1.00 10.00      B   
ATOM   3913  CB  THR B 206      43.058  -7.447  -3.352  1.00 10.00      B   
ATOM   3914  OG1 THR B 206      43.084  -7.859  -4.723  1.00 10.00      B   
ATOM   3915  HG1 THR B 206      42.878  -7.094  -5.292  1.00 10.00      B   
ATOM   3916  CG2 THR B 206      44.481  -7.382  -2.818  1.00 10.00      B   
ATOM   3917  C   THR B 206      41.866  -7.826  -1.193  1.00 10.00      B   
ATOM   3918  O   THR B 206      42.370  -8.242  -0.151  1.00 10.00      B   
ATOM   3919  N   CYS B 207      40.995  -6.833  -1.222  1.00 10.00      B   
ATOM   3920  HN  CYS B 207      40.622  -6.545  -2.084  1.00 10.00      B   
ATOM   3921  CA  CYS B 207      40.573  -6.155  -0.008  1.00 10.00      B   
ATOM   3922  CB  CYS B 207      41.074  -4.711  -0.013  1.00 10.00      B   
ATOM   3923  SG  CYS B 207      41.746  -4.170  -1.602  1.00 10.00      B   
ATOM   3924  HG  CYS B 207      43.044  -4.444  -1.614  1.00 10.00      B   
ATOM   3925  C   CYS B 207      39.056  -6.201   0.121  1.00 10.00      B   
ATOM   3926  O   CYS B 207      38.348  -6.369  -0.872  1.00 10.00      B   
ATOM   3927  N   GLY B 208      38.562  -6.042   1.341  1.00 10.00      B   
ATOM   3928  HN  GLY B 208      39.176  -5.888   2.090  1.00 10.00      B   
ATOM   3929  CA  GLY B 208      37.132  -6.086   1.582  1.00 10.00      B   
ATOM   3930  C   GLY B 208      36.417  -4.821   1.151  1.00 10.00      B   
ATOM   3931  O   GLY B 208      35.837  -4.116   1.979  1.00 10.00      B   
ATOM   3932  N   ILE B 209      36.464  -4.530  -0.141  1.00 10.00      B   
ATOM   3933  HN  ILE B 209      36.956  -5.129  -0.749  1.00 10.00      B   
ATOM   3934  CA  ILE B 209      35.805  -3.351  -0.683  1.00 10.00      B   
ATOM   3935  CB  ILE B 209      36.675  -2.631  -1.736  1.00 10.00      B   
ATOM   3936  CG1 ILE B 209      38.146  -2.607  -1.321  1.00 10.00      B   
ATOM   3937  CG2 ILE B 209      36.163  -1.216  -1.965  1.00 10.00      B   
ATOM   3938  CD1 ILE B 209      39.077  -2.181  -2.435  1.00 10.00      B   
ATOM   3939  C   ILE B 209      34.499  -3.758  -1.351  1.00 10.00      B   
ATOM   3940  O   ILE B 209      34.502  -4.552  -2.291  1.00 10.00      B   
ATOM   3941  N   ARG B 210      33.392  -3.226  -0.857  1.00 10.00      B   
ATOM   3942  HN  ARG B 210      33.454  -2.605  -0.100  1.00 10.00      B   
ATOM   3943  CA  ARG B 210      32.084  -3.531  -1.416  1.00 10.00      B   
ATOM   3944  CB  ARG B 210      31.154  -4.084  -0.333  1.00 10.00      B   
ATOM   3945  CG  ARG B 210      31.486  -5.495   0.127  1.00 10.00      B   
ATOM   3946  CD  ARG B 210      30.618  -5.899   1.308  1.00 10.00      B   
ATOM   3947  NE  ARG B 210      30.838  -7.288   1.711  1.00 10.00      B   
ATOM   3948  HE  ARG B 210      30.518  -7.995   1.094  1.00 10.00      B   
ATOM   3949  CZ  ARG B 210      31.430  -7.651   2.853  1.00 10.00      B   
ATOM   3950  NH1 ARG B 210      31.856  -6.732   3.713  1.00 10.00      B   
ATOM   3951 HH11 ARG B 210      31.722  -5.719   3.510  1.00 10.00      B   
ATOM   3952 HH12 ARG B 210      32.328  -7.021   4.600  1.00 10.00      B   
ATOM   3953  NH2 ARG B 210      31.584  -8.937   3.140  1.00 10.00      B   
ATOM   3954 HH21 ARG B 210      31.238  -9.671   2.465  1.00 10.00      B   
ATOM   3955 HH22 ARG B 210      32.044  -9.231   4.030  1.00 10.00      B   
ATOM   3956  C   ARG B 210      31.472  -2.278  -2.024  1.00 10.00      B   
ATOM   3957  O   ARG B 210      31.315  -1.265  -1.341  1.00 10.00      B   
ATOM   3958  N   MET B 211      31.143  -2.337  -3.305  1.00 10.00      B   
ATOM   3959  HN  MET B 211      31.300  -3.172  -3.808  1.00 10.00      B   
ATOM   3960  CA  MET B 211      30.545  -1.195  -3.985  1.00 10.00      B   
ATOM   3961  CB  MET B 211      31.593  -0.331  -4.700  1.00 10.00      B   
ATOM   3962  CG  MET B 211      32.884  -1.048  -5.066  1.00 10.00      B   
ATOM   3963  SD  MET B 211      34.270   0.095  -5.251  1.00 10.00      B   
ATOM   3964  CE  MET B 211      35.561  -1.019  -5.800  1.00 10.00      B   
ATOM   3965  C   MET B 211      29.420  -1.616  -4.922  1.00 10.00      B   
ATOM   3966  O   MET B 211      29.485  -2.670  -5.558  1.00 10.00      B   
ATOM   3967  N   HIS B 212      28.379  -0.795  -4.977  1.00 10.00      B   
ATOM   3968  HN  HIS B 212      28.388   0.020  -4.430  1.00 10.00      B   
ATOM   3969  CA  HIS B 212      27.216  -1.064  -5.817  1.00 10.00      B   
ATOM   3970  CB  HIS B 212      26.085  -0.086  -5.491  1.00 10.00      B   
ATOM   3971  CG  HIS B 212      25.327  -0.407  -4.244  1.00 10.00      B   
ATOM   3972  ND1 HIS B 212      25.119   0.538  -3.270  1.00 10.00      B   
ATOM   3973  CD2 HIS B 212      24.727  -1.560  -3.881  1.00 10.00      B   
ATOM   3974  CE1 HIS B 212      24.396  -0.062  -2.341  1.00 10.00      B   
ATOM   3975  NE2 HIS B 212      24.134  -1.334  -2.668  1.00 10.00      B   
ATOM   3976  HE2 HIS B 212      23.406  -1.886  -2.287  1.00 10.00      B   
ATOM   3977  C   HIS B 212      27.547  -0.957  -7.298  1.00 10.00      B   
ATOM   3978  O   HIS B 212      28.536  -0.326  -7.685  1.00 10.00      B   
ATOM   3979  N   LEU B 213      26.699  -1.566  -8.120  1.00 10.00      B   
ATOM   3980  HN  LEU B 213      25.933  -2.047  -7.741  1.00 10.00      B   
ATOM   3981  CA  LEU B 213      26.870  -1.543  -9.566  1.00 10.00      B   
ATOM   3982  CB  LEU B 213      25.848  -2.436 -10.281  1.00 10.00      B   
ATOM   3983  CG  LEU B 213      26.085  -3.949 -10.199  1.00 10.00      B   
ATOM   3984  CD1 LEU B 213      25.683  -4.492  -8.836  1.00 10.00      B   
ATOM   3985  CD2 LEU B 213      25.332  -4.669 -11.306  1.00 10.00      B   
ATOM   3986  C   LEU B 213      26.845  -0.111 -10.117  1.00 10.00      B   
ATOM   3987  O   LEU B 213      27.764   0.283 -10.829  1.00 10.00      B   
ATOM   3988  N   PRO B 214      25.807   0.698  -9.801  1.00 10.00      B   
ATOM   3989  CA  PRO B 214      25.732   2.087 -10.277  1.00 10.00      B   
ATOM   3990  CB  PRO B 214      24.428   2.613  -9.669  1.00 10.00      B   
ATOM   3991  CG  PRO B 214      23.625   1.393  -9.391  1.00 10.00      B   
ATOM   3992  CD  PRO B 214      24.617   0.336  -9.008  1.00 10.00      B   
ATOM   3993  C   PRO B 214      26.915   2.919  -9.781  1.00 10.00      B   
ATOM   3994  O   PRO B 214      27.318   3.887 -10.423  1.00 10.00      B   
ATOM   3995  N   CYS B 215      27.470   2.528  -8.638  1.00 10.00      B   
ATOM   3996  HN  CYS B 215      27.106   1.745  -8.175  1.00 10.00      B   
ATOM   3997  CA  CYS B 215      28.607   3.231  -8.060  1.00 10.00      B   
ATOM   3998  CB  CYS B 215      28.824   2.807  -6.609  1.00 10.00      B   
ATOM   3999  SG  CYS B 215      27.365   3.009  -5.564  1.00 10.00      B   
ATOM   4000  HG  CYS B 215      27.680   3.844  -4.580  1.00 10.00      B   
ATOM   4001  C   CYS B 215      29.867   3.000  -8.886  1.00 10.00      B   
ATOM   4002  O   CYS B 215      30.536   3.954  -9.284  1.00 10.00      B   
ATOM   4003  N   VAL B 216      30.184   1.736  -9.159  1.00 10.00      B   
ATOM   4004  HN  VAL B 216      29.617   1.008  -8.817  1.00 10.00      B   
ATOM   4005  CA  VAL B 216      31.365   1.414  -9.957  1.00 10.00      B   
ATOM   4006  CB  VAL B 216      31.735  -0.087  -9.922  1.00 10.00      B   
ATOM   4007  CG1 VAL B 216      32.251  -0.479  -8.547  1.00 10.00      B   
ATOM   4008  CG2 VAL B 216      30.557  -0.961 -10.321  1.00 10.00      B   
ATOM   4009  C   VAL B 216      31.179   1.882 -11.397  1.00 10.00      B   
ATOM   4010  O   VAL B 216      32.138   2.246 -12.073  1.00 10.00      B   
ATOM   4011  N   ALA B 217      29.928   1.896 -11.842  1.00 10.00      B   
ATOM   4012  HN  ALA B 217      29.210   1.586 -11.249  1.00 10.00      B   
ATOM   4013  CA  ALA B 217      29.590   2.334 -13.188  1.00 10.00      B   
ATOM   4014  CB  ALA B 217      28.132   2.024 -13.479  1.00 10.00      B   
ATOM   4015  C   ALA B 217      29.843   3.827 -13.347  1.00 10.00      B   
ATOM   4016  O   ALA B 217      30.089   4.310 -14.449  1.00 10.00      B   
ATOM   4017  N   LYS B 218      29.773   4.549 -12.235  1.00 10.00      B   
ATOM   4018  HN  LYS B 218      29.564   4.099 -11.390  1.00 10.00      B   
ATOM   4019  CA  LYS B 218      29.990   5.987 -12.233  1.00 10.00      B   
ATOM   4020  CB  LYS B 218      29.103   6.635 -11.163  1.00 10.00      B   
ATOM   4021  CG  LYS B 218      29.112   8.154 -11.158  1.00 10.00      B   
ATOM   4022  CD  LYS B 218      28.528   8.700  -9.865  1.00 10.00      B   
ATOM   4023  CE  LYS B 218      28.351  10.208  -9.928  1.00 10.00      B   
ATOM   4024  NZ  LYS B 218      28.037  10.790  -8.594  1.00 10.00      B   
ATOM   4025  HZ1 LYS B 218      28.838  10.651  -7.945  1.00 10.00      B   
ATOM   4026  HZ2 LYS B 218      27.195  10.333  -8.190  1.00 10.00      B   
ATOM   4027  HZ3 LYS B 218      27.852  11.808  -8.683  1.00 10.00      B   
ATOM   4028  C   LYS B 218      31.456   6.307 -11.952  1.00 10.00      B   
ATOM   4029  O   LYS B 218      32.034   7.213 -12.554  1.00 10.00      B   
ATOM   4030  N   TYR B 219      32.050   5.553 -11.036  1.00 10.00      B   
ATOM   4031  HN  TYR B 219      31.531   4.846 -10.591  1.00 10.00      B   
ATOM   4032  CA  TYR B 219      33.444   5.749 -10.658  1.00 10.00      B   
ATOM   4033  CB  TYR B 219      33.755   4.976  -9.372  1.00 10.00      B   
ATOM   4034  CG  TYR B 219      35.076   5.336  -8.726  1.00 10.00      B   
ATOM   4035  CD1 TYR B 219      35.200   6.478  -7.946  1.00 10.00      B   
ATOM   4036  CD2 TYR B 219      36.198   4.531  -8.892  1.00 10.00      B   
ATOM   4037  CE1 TYR B 219      36.402   6.807  -7.345  1.00 10.00      B   
ATOM   4038  CE2 TYR B 219      37.403   4.853  -8.297  1.00 10.00      B   
ATOM   4039  CZ  TYR B 219      37.500   5.992  -7.526  1.00 10.00      B   
ATOM   4040  OH  TYR B 219      38.696   6.313  -6.927  1.00 10.00      B   
ATOM   4041  HH  TYR B 219      39.420   6.128  -7.537  1.00 10.00      B   
ATOM   4042  C   TYR B 219      34.397   5.323 -11.772  1.00 10.00      B   
ATOM   4043  O   TYR B 219      35.423   5.960 -12.000  1.00 10.00      B   
ATOM   4044  N   PHE B 220      34.055   4.248 -12.466  1.00 10.00      B   
ATOM   4045  HN  PHE B 220      33.218   3.778 -12.250  1.00 10.00      B   
ATOM   4046  CA  PHE B 220      34.895   3.743 -13.543  1.00 10.00      B   
ATOM   4047  CB  PHE B 220      35.090   2.230 -13.415  1.00 10.00      B   
ATOM   4048  CG  PHE B 220      35.776   1.802 -12.148  1.00 10.00      B   
ATOM   4049  CD1 PHE B 220      37.126   2.044 -11.961  1.00 10.00      B   
ATOM   4050  CD2 PHE B 220      35.072   1.155 -11.146  1.00 10.00      B   
ATOM   4051  CE1 PHE B 220      37.760   1.651 -10.800  1.00 10.00      B   
ATOM   4052  CE2 PHE B 220      35.700   0.759  -9.981  1.00 10.00      B   
ATOM   4053  CZ  PHE B 220      37.047   1.008  -9.807  1.00 10.00      B   
ATOM   4054  C   PHE B 220      34.322   4.092 -14.911  1.00 10.00      B   
ATOM   4055  O   PHE B 220      34.696   3.493 -15.921  1.00 10.00      B   
ATOM   4056  N   GLN B 221      33.425   5.069 -14.946  1.00 10.00      B   
ATOM   4057  HN  GLN B 221      33.177   5.523 -14.113  1.00 10.00      B   
ATOM   4058  CA  GLN B 221      32.813   5.489 -16.198  1.00 10.00      B   
ATOM   4059  CB  GLN B 221      31.659   6.466 -15.956  1.00 10.00      B   
ATOM   4060  CG  GLN B 221      30.984   6.942 -17.235  1.00 10.00      B   
ATOM   4061  CD  GLN B 221      29.825   7.885 -16.985  1.00 10.00      B   
ATOM   4062  OE1 GLN B 221      29.787   8.596 -15.982  1.00 10.00      B   
ATOM   4063  NE2 GLN B 221      28.869   7.897 -17.899  1.00 10.00      B   
ATOM   4064 HE21 GLN B 221      28.959   7.299 -18.675  1.00 10.00      B   
ATOM   4065 HE22 GLN B 221      28.115   8.511 -17.773  1.00 10.00      B   
ATOM   4066  C   GLN B 221      33.849   6.125 -17.111  1.00 10.00      B   
ATOM   4067  O   GLN B 221      34.548   7.057 -16.709  1.00 10.00      B   
ATOM   4068  N   SER B 222      33.957   5.595 -18.327  1.00 10.00      B   
ATOM   4069  HN  SER B 222      33.387   4.834 -18.560  1.00 10.00      B   
ATOM   4070  CA  SER B 222      34.899   6.098 -19.321  1.00 10.00      B   
ATOM   4071  CB  SER B 222      34.612   7.566 -19.652  1.00 10.00      B   
ATOM   4072  OG  SER B 222      33.265   7.731 -20.066  1.00 10.00      B   
ATOM   4073  HG  SER B 222      33.206   7.580 -21.019  1.00 10.00      B   
ATOM   4074  C   SER B 222      36.349   5.905 -18.880  1.00 10.00      B   
ATOM   4075  O   SER B 222      37.260   6.570 -19.375  1.00 10.00      B   
ATOM   4076  N   ASN B 223      36.555   4.981 -17.954  1.00 10.00      B   
ATOM   4077  HN  ASN B 223      35.790   4.475 -17.604  1.00 10.00      B   
ATOM   4078  CA  ASN B 223      37.883   4.690 -17.444  1.00 10.00      B   
ATOM   4079  CB  ASN B 223      37.884   4.767 -15.915  1.00 10.00      B   
ATOM   4080  CG  ASN B 223      39.186   4.300 -15.295  1.00 10.00      B   
ATOM   4081  OD1 ASN B 223      40.265   4.490 -15.854  1.00 10.00      B   
ATOM   4082  ND2 ASN B 223      39.092   3.685 -14.129  1.00 10.00      B   
ATOM   4083 HD21 ASN B 223      38.203   3.571 -13.737  1.00 10.00      B   
ATOM   4084 HD22 ASN B 223      39.921   3.361 -13.710  1.00 10.00      B   
ATOM   4085  C   ASN B 223      38.331   3.312 -17.911  1.00 10.00      B   
ATOM   4086  O   ASN B 223      37.671   2.311 -17.637  1.00 10.00      B   
ATOM   4087  N   ALA B 224      39.450   3.269 -18.619  1.00 10.00      B   
ATOM   4088  HN  ALA B 224      39.939   4.102 -18.793  1.00 10.00      B   
ATOM   4089  CA  ALA B 224      39.983   2.018 -19.139  1.00 10.00      B   
ATOM   4090  CB  ALA B 224      40.576   2.234 -20.521  1.00 10.00      B   
ATOM   4091  C   ALA B 224      41.019   1.419 -18.193  1.00 10.00      B   
ATOM   4092  O   ALA B 224      41.632   0.395 -18.492  1.00 10.00      B   
ATOM   4093  N   GLU B 225      41.207   2.065 -17.053  1.00 10.00      B   
ATOM   4094  HN  GLU B 225      40.691   2.881 -16.876  1.00 10.00      B   
ATOM   4095  CA  GLU B 225      42.157   1.602 -16.052  1.00 10.00      B   
ATOM   4096  CB  GLU B 225      43.188   2.701 -15.774  1.00 10.00      B   
ATOM   4097  CG  GLU B 225      44.451   2.231 -15.071  1.00 10.00      B   
ATOM   4098  CD  GLU B 225      45.297   1.296 -15.913  1.00 10.00      B   
ATOM   4099  OE1 GLU B 225      46.109   0.543 -15.330  1.00 10.00      B   
ATOM   4100  OE2 GLU B 225      45.160   1.305 -17.153  1.00 10.00      B   
ATOM   4101  C   GLU B 225      41.412   1.234 -14.768  1.00 10.00      B   
ATOM   4102  O   GLU B 225      41.290   2.051 -13.852  1.00 10.00      B   
ATOM   4103  N   PRO B 226      40.892  -0.002 -14.690  1.00 10.00      B   
ATOM   4104  CA  PRO B 226      40.134  -0.476 -13.527  1.00 10.00      B   
ATOM   4105  CB  PRO B 226      39.581  -1.838 -13.974  1.00 10.00      B   
ATOM   4106  CG  PRO B 226      39.813  -1.903 -15.447  1.00 10.00      B   
ATOM   4107  CD  PRO B 226      41.011  -1.045 -15.717  1.00 10.00      B   
ATOM   4108  C   PRO B 226      41.012  -0.641 -12.290  1.00 10.00      B   
ATOM   4109  O   PRO B 226      41.704  -1.648 -12.136  1.00 10.00      B   
ATOM   4110  N   ARG B 227      40.989   0.356 -11.416  1.00 10.00      B   
ATOM   4111  HN  ARG B 227      40.428   1.136 -11.601  1.00 10.00      B   
ATOM   4112  CA  ARG B 227      41.774   0.327 -10.188  1.00 10.00      B   
ATOM   4113  CB  ARG B 227      43.042   1.172 -10.327  1.00 10.00      B   
ATOM   4114  CG  ARG B 227      44.039   0.633 -11.337  1.00 10.00      B   
ATOM   4115  CD  ARG B 227      45.213   1.577 -11.504  1.00 10.00      B   
ATOM   4116  NE  ARG B 227      46.138   1.128 -12.541  1.00 10.00      B   
ATOM   4117  HE  ARG B 227      45.756   0.902 -13.422  1.00 10.00      B   
ATOM   4118  CZ  ARG B 227      47.451   1.029 -12.374  1.00 10.00      B   
ATOM   4119  NH1 ARG B 227      48.003   1.298 -11.199  1.00 10.00      B   
ATOM   4120 HH11 ARG B 227      47.403   1.573 -10.383  1.00 10.00      B   
ATOM   4121 HH12 ARG B 227      49.038   1.253 -11.081  1.00 10.00      B   
ATOM   4122  NH2 ARG B 227      48.208   0.648 -13.389  1.00 10.00      B   
ATOM   4123 HH21 ARG B 227      49.241   0.569 -13.275  1.00 10.00      B   
ATOM   4124 HH22 ARG B 227      47.770   0.429 -14.313  1.00 10.00      B   
ATOM   4125  C   ARG B 227      40.942   0.813  -9.008  1.00 10.00      B   
ATOM   4126  O   ARG B 227      40.387   1.914  -9.040  1.00 10.00      B   
ATOM   4127  N   CYS B 228      40.855  -0.021  -7.984  1.00 10.00      B   
ATOM   4128  HN  CYS B 228      41.325  -0.885  -8.038  1.00 10.00      B   
ATOM   4129  CA  CYS B 228      40.096   0.287  -6.781  1.00 10.00      B   
ATOM   4130  CB  CYS B 228      40.091  -0.930  -5.853  1.00 10.00      B   
ATOM   4131  SG  CYS B 228      39.870  -2.511  -6.696  1.00 10.00      B   
ATOM   4132  HG  CYS B 228      41.034  -2.853  -7.237  1.00 10.00      B   
ATOM   4133  C   CYS B 228      40.697   1.479  -6.041  1.00 10.00      B   
ATOM   4134  O   CYS B 228      41.911   1.679  -6.060  1.00 10.00      B   
ATOM   4135  N   PRO B 229      39.851   2.285  -5.376  1.00 10.00      B   
ATOM   4136  CA  PRO B 229      40.308   3.454  -4.614  1.00 10.00      B   
ATOM   4137  CB  PRO B 229      39.009   4.071  -4.079  1.00 10.00      B   
ATOM   4138  CG  PRO B 229      37.929   3.507  -4.936  1.00 10.00      B   
ATOM   4139  CD  PRO B 229      38.388   2.136  -5.331  1.00 10.00      B   
ATOM   4140  C   PRO B 229      41.198   3.041  -3.444  1.00 10.00      B   
ATOM   4141  O   PRO B 229      42.028   3.814  -2.976  1.00 10.00      B   
ATOM   4142  N   HIS B 230      41.019   1.810  -2.986  1.00 10.00      B   
ATOM   4143  HN  HIS B 230      40.354   1.237  -3.415  1.00 10.00      B   
ATOM   4144  CA  HIS B 230      41.795   1.285  -1.878  1.00 10.00      B   
ATOM   4145  CB  HIS B 230      40.896   0.446  -0.962  1.00 10.00      B   
ATOM   4146  CG  HIS B 230      41.489   0.125   0.376  1.00 10.00      B   
ATOM   4147  ND1 HIS B 230      41.222   0.834   1.528  1.00 10.00      B   
ATOM   4148  HD1 HIS B 230      40.634   1.617   1.603  1.00 10.00      B   
ATOM   4149  CD2 HIS B 230      42.340  -0.867   0.741  1.00 10.00      B   
ATOM   4150  CE1 HIS B 230      41.901   0.266   2.530  1.00 10.00      B   
ATOM   4151  NE2 HIS B 230      42.596  -0.773   2.105  1.00 10.00      B   
ATOM   4152  C   HIS B 230      42.960   0.448  -2.402  1.00 10.00      B   
ATOM   4153  O   HIS B 230      42.758  -0.481  -3.187  1.00 10.00      B   
ATOM   4154  N   CYS B 231      44.170   0.820  -1.986  1.00 10.00      B   
ATOM   4155  HN  CYS B 231      44.234   1.593  -1.382  1.00 10.00      B   
ATOM   4156  CA  CYS B 231      45.418   0.141  -2.369  1.00 10.00      B   
ATOM   4157  CB  CYS B 231      45.591  -1.238  -1.705  1.00 10.00      B   
ATOM   4158  SG  CYS B 231      44.533  -2.559  -2.344  1.00 10.00      B   
ATOM   4159  HG  CYS B 231      43.444  -1.993  -2.852  1.00 10.00      B   
ATOM   4160  C   CYS B 231      45.697   0.106  -3.878  1.00 10.00      B   
ATOM   4161  O   CYS B 231      46.660  -0.522  -4.314  1.00 10.00      B   
ATOM   4162  N   ASN B 232      44.865   0.794  -4.663  1.00 10.00      B   
ATOM   4163  HN  ASN B 232      44.116   1.271  -4.252  1.00 10.00      B   
ATOM   4164  CA  ASN B 232      45.031   0.855  -6.120  1.00 10.00      B   
ATOM   4165  CB  ASN B 232      46.288   1.659  -6.483  1.00 10.00      B   
ATOM   4166  CG  ASN B 232      46.199   2.323  -7.845  1.00 10.00      B   
ATOM   4167  OD1 ASN B 232      46.630   1.767  -8.853  1.00 10.00      B   
ATOM   4168  ND2 ASN B 232      45.646   3.525  -7.879  1.00 10.00      B   
ATOM   4169 HD21 ASN B 232      45.330   3.911  -7.037  1.00 10.00      B   
ATOM   4170 HD22 ASN B 232      45.578   3.980  -8.746  1.00 10.00      B   
ATOM   4171  C   ASN B 232      45.079  -0.543  -6.745  1.00 10.00      B   
ATOM   4172  O   ASN B 232      45.879  -0.814  -7.642  1.00 10.00      B   
ATOM   4173  N   ASP B 233      44.212  -1.426  -6.266  1.00 10.00      B   
ATOM   4174  HN  ASP B 233      43.596  -1.150  -5.558  1.00 10.00      B   
ATOM   4175  CA  ASP B 233      44.153  -2.798  -6.768  1.00 10.00      B   
ATOM   4176  CB  ASP B 233      43.477  -3.712  -5.744  1.00 10.00      B   
ATOM   4177  CG  ASP B 233      43.389  -5.149  -6.215  1.00 10.00      B   
ATOM   4178  OD1 ASP B 233      44.424  -5.699  -6.643  1.00 10.00      B   
ATOM   4179  OD2 ASP B 233      42.290  -5.740  -6.151  1.00 10.00      B   
ATOM   4180  C   ASP B 233      43.405  -2.865  -8.094  1.00 10.00      B   
ATOM   4181  O   ASP B 233      42.456  -2.116  -8.312  1.00 10.00      B   
ATOM   4182  N   TYR B 234      43.831  -3.761  -8.975  1.00 10.00      B   
ATOM   4183  HN  TYR B 234      44.583  -4.345  -8.738  1.00 10.00      B   
ATOM   4184  CA  TYR B 234      43.192  -3.918 -10.276  1.00 10.00      B   
ATOM   4185  CB  TYR B 234      44.042  -4.802 -11.193  1.00 10.00      B   
ATOM   4186  CG  TYR B 234      44.693  -4.060 -12.339  1.00 10.00      B   
ATOM   4187  CD1 TYR B 234      46.070  -3.887 -12.388  1.00 10.00      B   
ATOM   4188  CD2 TYR B 234      43.930  -3.535 -13.374  1.00 10.00      B   
ATOM   4189  CE1 TYR B 234      46.668  -3.214 -13.436  1.00 10.00      B   
ATOM   4190  CE2 TYR B 234      44.520  -2.860 -14.426  1.00 10.00      B   
ATOM   4191  CZ  TYR B 234      45.889  -2.703 -14.452  1.00 10.00      B   
ATOM   4192  OH  TYR B 234      46.484  -2.036 -15.500  1.00 10.00      B   
ATOM   4193  HH  TYR B 234      46.317  -1.080 -15.412  1.00 10.00      B   
ATOM   4194  C   TYR B 234      41.791  -4.505 -10.125  1.00 10.00      B   
ATOM   4195  O   TYR B 234      41.605  -5.527  -9.467  1.00 10.00      B   
ATOM   4196  N   TRP B 235      40.816  -3.848 -10.738  1.00 10.00      B   
ATOM   4197  HN  TRP B 235      41.041  -3.045 -11.255  1.00 10.00      B   
ATOM   4198  CA  TRP B 235      39.426  -4.283 -10.681  1.00 10.00      B   
ATOM   4199  CB  TRP B 235      38.509  -3.064 -10.861  1.00 10.00      B   
ATOM   4200  CG  TRP B 235      37.091  -3.261 -10.415  1.00 10.00      B   
ATOM   4201  CD1 TRP B 235      35.963  -3.037 -11.152  1.00 10.00      B   
ATOM   4202  CD2 TRP B 235      36.646  -3.706  -9.128  1.00 10.00      B   
ATOM   4203  NE1 TRP B 235      34.846  -3.315 -10.403  1.00 10.00      B   
ATOM   4204  HE1 TRP B 235      33.914  -3.234 -10.709  1.00 10.00      B   
ATOM   4205  CE2 TRP B 235      35.239  -3.729  -9.158  1.00 10.00      B   
ATOM   4206  CE3 TRP B 235      37.300  -4.090  -7.955  1.00 10.00      B   
ATOM   4207  CZ2 TRP B 235      34.477  -4.117  -8.059  1.00 10.00      B   
ATOM   4208  CZ3 TRP B 235      36.541  -4.476  -6.868  1.00 10.00      B   
ATOM   4209  CH2 TRP B 235      35.145  -4.487  -6.927  1.00 10.00      B   
ATOM   4210  C   TRP B 235      39.159  -5.309 -11.779  1.00 10.00      B   
ATOM   4211  O   TRP B 235      39.138  -4.968 -12.961  1.00 10.00      B   
ATOM   4212  N   PRO B 236      38.968  -6.585 -11.407  1.00 10.00      B   
ATOM   4213  CA  PRO B 236      38.718  -7.661 -12.363  1.00 10.00      B   
ATOM   4214  CB  PRO B 236      39.304  -8.869 -11.639  1.00 10.00      B   
ATOM   4215  CG  PRO B 236      39.060  -8.593 -10.190  1.00 10.00      B   
ATOM   4216  CD  PRO B 236      39.003  -7.093 -10.022  1.00 10.00      B   
ATOM   4217  C   PRO B 236      37.231  -7.881 -12.628  1.00 10.00      B   
ATOM   4218  O   PRO B 236      36.847  -8.806 -13.343  1.00 10.00      B   
ATOM   4219  N   HIS B 237      36.395  -7.033 -12.050  1.00 10.00      B   
ATOM   4220  HN  HIS B 237      36.754  -6.304 -11.502  1.00 10.00      B   
ATOM   4221  CA  HIS B 237      34.956  -7.147 -12.232  1.00 10.00      B   
ATOM   4222  CB  HIS B 237      34.208  -6.639 -10.998  1.00 10.00      B   
ATOM   4223  CG  HIS B 237      34.295  -7.535  -9.801  1.00 10.00      B   
ATOM   4224  ND1 HIS B 237      33.283  -8.406  -9.486  1.00 10.00      B   
ATOM   4225  CD2 HIS B 237      35.270  -7.631  -8.865  1.00 10.00      B   
ATOM   4226  CE1 HIS B 237      33.656  -9.009  -8.373  1.00 10.00      B   
ATOM   4227  NE2 HIS B 237      34.853  -8.573  -7.957  1.00 10.00      B   
ATOM   4228  HE2 HIS B 237      35.214  -8.683  -7.045  1.00 10.00      B   
ATOM   4229  C   HIS B 237      34.519  -6.362 -13.460  1.00 10.00      B   
ATOM   4230  O   HIS B 237      35.226  -5.457 -13.909  1.00 10.00      B   
ATOM   4231  N   GLU B 238      33.369  -6.716 -14.014  1.00 10.00      B   
ATOM   4232  HN  GLU B 238      32.857  -7.459 -13.631  1.00 10.00      B   
ATOM   4233  CA  GLU B 238      32.853  -6.026 -15.184  1.00 10.00      B   
ATOM   4234  CB  GLU B 238      31.735  -6.828 -15.855  1.00 10.00      B   
ATOM   4235  CG  GLU B 238      31.293  -6.259 -17.196  1.00 10.00      B   
ATOM   4236  CD  GLU B 238      30.214  -7.087 -17.859  1.00 10.00      B   
ATOM   4237  OE1 GLU B 238      30.476  -8.267 -18.172  1.00 10.00      B   
ATOM   4238  OE2 GLU B 238      29.104  -6.556 -18.079  1.00 10.00      B   
ATOM   4239  C   GLU B 238      32.357  -4.639 -14.808  1.00 10.00      B   
ATOM   4240  O   GLU B 238      31.560  -4.484 -13.881  1.00 10.00      B   
ATOM   4241  N   ILE B 239      32.850  -3.638 -15.516  1.00 10.00      B   
ATOM   4242  HN  ILE B 239      33.497  -3.830 -16.227  1.00 10.00      B   
ATOM   4243  CA  ILE B 239      32.457  -2.263 -15.270  1.00 10.00      B   
ATOM   4244  CB  ILE B 239      33.571  -1.278 -15.684  1.00 10.00      B   
ATOM   4245  CG1 ILE B 239      34.862  -1.582 -14.917  1.00 10.00      B   
ATOM   4246  CG2 ILE B 239      33.131   0.162 -15.450  1.00 10.00      B   
ATOM   4247  CD1 ILE B 239      36.064  -0.807 -15.410  1.00 10.00      B   
ATOM   4248  C   ILE B 239      31.187  -1.937 -16.046  1.00 10.00      B   
ATOM   4249  O   ILE B 239      31.184  -1.942 -17.278  1.00 10.00      B   
ATOM   4250  N   PRO B 240      30.084  -1.677 -15.335  1.00 10.00      B   
ATOM   4251  CA  PRO B 240      28.806  -1.339 -15.951  1.00 10.00      B   
ATOM   4252  CB  PRO B 240      27.781  -1.601 -14.832  1.00 10.00      B   
ATOM   4253  CG  PRO B 240      28.562  -2.122 -13.665  1.00 10.00      B   
ATOM   4254  CD  PRO B 240      29.984  -1.693 -13.875  1.00 10.00      B   
ATOM   4255  C   PRO B 240      28.772   0.131 -16.358  1.00 10.00      B   
ATOM   4256  O   PRO B 240      29.751   0.857 -16.185  1.00 10.00      B   
ATOM   4257  N   LYS B 241      27.645   0.569 -16.892  1.00 10.00      B   
ATOM   4258  HN  LYS B 241      26.888  -0.049 -16.993  1.00 10.00      B   
ATOM   4259  CA  LYS B 241      27.489   1.951 -17.316  1.00 10.00      B   
ATOM   4260  CB  LYS B 241      27.229   2.019 -18.822  1.00 10.00      B   
ATOM   4261  CG  LYS B 241      28.424   1.632 -19.678  1.00 10.00      B   
ATOM   4262  CD  LYS B 241      28.085   0.504 -20.640  1.00 10.00      B   
ATOM   4263  CE  LYS B 241      28.032  -0.838 -19.929  1.00 10.00      B   
ATOM   4264  NZ  LYS B 241      27.856  -1.963 -20.881  1.00 10.00      B   
ATOM   4265  HZ1 LYS B 241      27.963  -2.872 -20.385  1.00 10.00      B   
ATOM   4266  HZ2 LYS B 241      28.570  -1.909 -21.637  1.00 10.00      B   
ATOM   4267  HZ3 LYS B 241      26.911  -1.925 -21.311  1.00 10.00      B   
ATOM   4268  C   LYS B 241      26.339   2.593 -16.554  1.00 10.00      B   
ATOM   4269  O   LYS B 241      25.493   1.889 -16.000  1.00 10.00      B   
ATOM   4270  N   VAL B 242      26.316   3.919 -16.511  1.00 10.00      B   
ATOM   4271  HN  VAL B 242      27.019   4.427 -16.965  1.00 10.00      B   
ATOM   4272  CA  VAL B 242      25.254   4.631 -15.813  1.00 10.00      B   
ATOM   4273  CB  VAL B 242      25.520   6.152 -15.735  1.00 10.00      B   
ATOM   4274  CG1 VAL B 242      26.693   6.439 -14.809  1.00 10.00      B   
ATOM   4275  CG2 VAL B 242      25.775   6.737 -17.117  1.00 10.00      B   
ATOM   4276  C   VAL B 242      23.910   4.363 -16.483  1.00 10.00      B   
ATOM   4277  O   VAL B 242      23.794   4.423 -17.709  1.00 10.00      B   
ATOM   4278  N   PHE B 243      22.906   4.037 -15.682  1.00 10.00      B   
ATOM   4279  HN  PHE B 243      23.055   3.991 -14.716  1.00 10.00      B   
ATOM   4280  CA  PHE B 243      21.586   3.748 -16.213  1.00 10.00      B   
ATOM   4281  CB  PHE B 243      20.732   2.985 -15.200  1.00 10.00      B   
ATOM   4282  CG  PHE B 243      19.669   2.135 -15.837  1.00 10.00      B   
ATOM   4283  CD1 PHE B 243      18.475   2.697 -16.259  1.00 10.00      B   
ATOM   4284  CD2 PHE B 243      19.867   0.776 -16.020  1.00 10.00      B   
ATOM   4285  CE1 PHE B 243      17.498   1.922 -16.853  1.00 10.00      B   
ATOM   4286  CE2 PHE B 243      18.894  -0.007 -16.612  1.00 10.00      B   
ATOM   4287  CZ  PHE B 243      17.708   0.567 -17.030  1.00 10.00      B   
ATOM   4288  C   PHE B 243      20.884   5.020 -16.669  1.00 10.00      B   
ATOM   4289  O   PHE B 243      20.309   5.758 -15.867  1.00 10.00      B   
ATOM   4290  N   ASP B 244      20.955   5.276 -17.963  1.00 10.00      B   
ATOM   4291  HN  ASP B 244      21.446   4.657 -18.544  1.00 10.00      B   
ATOM   4292  CA  ASP B 244      20.328   6.448 -18.550  1.00 10.00      B   
ATOM   4293  CB  ASP B 244      21.287   7.116 -19.540  1.00 10.00      B   
ATOM   4294  CG  ASP B 244      20.688   8.326 -20.233  1.00 10.00      B   
ATOM   4295  OD1 ASP B 244      20.438   8.257 -21.453  1.00 10.00      B   
ATOM   4296  OD2 ASP B 244      20.486   9.363 -19.569  1.00 10.00      B   
ATOM   4297  C   ASP B 244      19.043   6.046 -19.257  1.00 10.00      B   
ATOM   4298  O   ASP B 244      19.019   5.049 -19.982  1.00 10.00      B   
ATOM   4299  N   PRO B 245      17.947   6.785 -19.018  1.00 10.00      B   
ATOM   4300  CA  PRO B 245      16.654   6.512 -19.653  1.00 10.00      B   
ATOM   4301  CB  PRO B 245      15.741   7.618 -19.106  1.00 10.00      B   
ATOM   4302  CG  PRO B 245      16.405   8.073 -17.852  1.00 10.00      B   
ATOM   4303  CD  PRO B 245      17.879   7.929 -18.094  1.00 10.00      B   
ATOM   4304  C   PRO B 245      16.748   6.608 -21.174  1.00 10.00      B   
ATOM   4305  O   PRO B 245      16.725   7.700 -21.742  1.00 10.00      B   
ATOM   4306  N   GLU B 246      16.878   5.460 -21.821  1.00 10.00      B   
ATOM   4307  HN  GLU B 246      16.911   4.626 -21.310  1.00 10.00      B   
ATOM   4308  CB  GLU B 246      17.903   4.268 -23.695  1.00 10.00      B   
ATOM   4309  CG  GLU B 246      19.337   4.411 -23.224  1.00 10.00      B   
ATOM   4310  CD  GLU B 246      20.178   3.213 -23.595  1.00 10.00      B   
ATOM   4311  OE1 GLU B 246      20.814   3.241 -24.667  1.00 10.00      B   
ATOM   4312  OE2 GLU B 246      20.195   2.233 -22.817  1.00 10.00      B   
ATOM   4313  CA  GLU B 246      16.981   5.407 -23.269  1.00 10.00      B   
ATOM   4314  C   GLU B 246      15.610   5.231 -23.899  1.00 10.00      B   
ATOM   4315  O   GLU B 246      15.051   4.118 -23.815  1.00 10.00      B   
ATOM   4316  OXT GLU B 246      15.086   6.209 -24.467  1.00 10.00      B   
END
