# Supplementary material for: COZOID: contact zone identifier for visual analysis of protein-protein interactions
Source: BMC Bioinformatics. 2018 Apr 6;19:125. doi: 10.1186/s12859-018-2113-6 (PMC5889581; doi:10.1186/s12859-018-2113-6)
Supplement: Supplementary file 3 — Example data. Testing dataset used in the manuscript. (ZIP 2662 kb) [file 12859_2018_2113_MOESM3_ESM.zip › Test_data_COZOID/cluster1_4.pdb]

REMARK FILENAME="/data/home/enm009/home_crm03_926539674/CREAM926539674/DIRAC_"
REMARK ===============================================================
REMARK HADDOCK run for complex
REMARK final NOE weights: unambig 50 amb: 50
REMARK ===============================================================
REMARK            total,bonds,angles,improper,dihe,vdw,elec,air,cdih,coup,sani,vean,dani
REMARK energies: -372.948, 0, 0, 0, 0, -58.4086, -316.811, 2.27136, 0, 0, 0, 0, 0
REMARK ===============================================================
REMARK            bonds,angles,impropers,dihe,air,cdih,coup,sani,vean,dani
REMARK rms-dev.: 0,0,0,0,5.911339E-02,0,0, 0, 0, 0
REMARK ===============================================================
REMARK               air,cdih,coup,sani,vean,dani
REMARK               >0.3,>5,>1,>0,>5,>0.2
REMARK violations.: 0, 0, 0, 0, 0, 0
REMARK ===============================================================
REMARK                        CVpartition#,violations,rms
REMARK AIRs cross-validation: 1, 1, 0.73337
REMARK ===============================================================
REMARK NCS energy: 0
REMARK ===============================================================
REMARK Symmetry energy: 0
REMARK ===============================================================
REMARK Desolvation energy: 22.9867
REMARK Internal energy free molecules: 2042.53
REMARK Internal energy complex: -17177.2
REMARK Binding energy: -19571.9
REMARK ===============================================================
REMARK buried surface area: 2124.79
REMARK ===============================================================
REMARK water - chain1: 0 0 0
REMARK water - chain2: 0 0 0
REMARK water - chain3: 0 0 0
REMARK water - chain4: 0 0 0
REMARK water - chain5: 0 0 0
REMARK water - chain6: 0 0 0
REMARK ===============================================================
REMARK water - water: 0 0 0
REMARK ===============================================================
REMARK DATE:08-Dec-2015  19:58:14       created by user: enm009
REMARK VERSION:1.2
ATOM      1  C   GLY A  78       4.832  13.088  29.872  1.00 10.00      A   
ATOM      2  O   GLY A  78       3.777  13.692  29.665  1.00 10.00      A   
ATOM      3  N   GLY A  78       3.461  11.385  31.038  1.00 10.00      A   
ATOM      4  HT1 GLY A  78       2.736  11.547  30.311  1.00 10.00      A   
ATOM      5  HT2 GLY A  78       3.252  11.986  31.859  1.00 10.00      A   
ATOM      6  HT3 GLY A  78       3.423  10.389  31.332  1.00 10.00      A   
ATOM      7  CA  GLY A  78       4.803  11.710  30.499  1.00 10.00      A   
ATOM      8  N   PRO A  79       6.027  13.624  29.575  1.00 10.00      A   
ATOM      9  CA  PRO A  79       6.164  14.944  28.954  1.00 10.00      A   
ATOM     10  CB  PRO A  79       7.673  15.209  28.986  1.00 10.00      A   
ATOM     11  CG  PRO A  79       8.297  13.857  29.064  1.00 10.00      A   
ATOM     12  CD  PRO A  79       7.335  12.995  29.834  1.00 10.00      A   
ATOM     13  C   PRO A  79       5.657  14.927  27.514  1.00 10.00      A   
ATOM     14  O   PRO A  79       6.228  14.259  26.654  1.00 10.00      A   
ATOM     15  N   ARG A  80       4.573  15.645  27.262  1.00 10.00      A   
ATOM     16  HN  ARG A  80       4.155  16.150  27.993  1.00 10.00      A   
ATOM     17  CA  ARG A  80       3.985  15.706  25.929  1.00 10.00      A   
ATOM     18  CB  ARG A  80       2.455  15.809  26.007  1.00 10.00      A   
ATOM     19  CG  ARG A  80       1.765  14.560  26.538  1.00 10.00      A   
ATOM     20  CD  ARG A  80       2.031  13.361  25.643  1.00 10.00      A   
ATOM     21  NE  ARG A  80       1.424  12.132  26.159  1.00 10.00      A   
ATOM     22  HE  ARG A  80       0.471  12.171  26.427  1.00 10.00      A   
ATOM     23  CZ  ARG A  80       2.073  10.968  26.255  1.00 10.00      A   
ATOM     24  NH1 ARG A  80       3.367  10.900  25.956  1.00 10.00      A   
ATOM     25 HH11 ARG A  80       3.874   9.993  26.034  1.00 10.00      A   
ATOM     26 HH12 ARG A  80       3.880  11.751  25.641  1.00 10.00      A   
ATOM     27  NH2 ARG A  80       1.432   9.877  26.659  1.00 10.00      A   
ATOM     28 HH21 ARG A  80       1.942   8.958  26.734  1.00 10.00      A   
ATOM     29 HH22 ARG A  80       0.407   9.923  26.900  1.00 10.00      A   
ATOM     30  C   ARG A  80       4.560  16.870  25.130  1.00 10.00      A   
ATOM     31  O   ARG A  80       3.959  17.942  25.054  1.00 10.00      A   
ATOM     32  N   SER A  81       5.735  16.657  24.556  1.00 10.00      A   
ATOM     33  HN  SER A  81       6.171  15.787  24.671  1.00 10.00      A   
ATOM     34  CA  SER A  81       6.402  17.682  23.764  1.00 10.00      A   
ATOM     35  CB  SER A  81       7.898  17.386  23.690  1.00 10.00      A   
ATOM     36  OG  SER A  81       8.442  17.222  24.989  1.00 10.00      A   
ATOM     37  HG  SER A  81       8.081  17.903  25.571  1.00 10.00      A   
ATOM     38  C   SER A  81       5.801  17.783  22.361  1.00 10.00      A   
ATOM     39  O   SER A  81       5.109  16.869  21.908  1.00 10.00      A   
ATOM     40  N   GLN A  82       6.077  18.892  21.675  1.00 10.00      A   
ATOM     41  HN  GLN A  82       6.648  19.578  22.086  1.00 10.00      A   
ATOM     42  CA  GLN A  82       5.550  19.121  20.333  1.00 10.00      A   
ATOM     43  CB  GLN A  82       5.897  20.520  19.820  1.00 10.00      A   
ATOM     44  CG  GLN A  82       7.383  20.795  19.669  1.00 10.00      A   
ATOM     45  CD  GLN A  82       7.655  22.112  18.974  1.00 10.00      A   
ATOM     46  OE1 GLN A  82       7.752  23.156  19.617  1.00 10.00      A   
ATOM     47  NE2 GLN A  82       7.767  22.077  17.657  1.00 10.00      A   
ATOM     48 HE21 GLN A  82       7.671  21.212  17.204  1.00 10.00      A   
ATOM     49 HE22 GLN A  82       7.939  22.920  17.183  1.00 10.00      A   
ATOM     50  C   GLN A  82       5.996  18.051  19.341  1.00 10.00      A   
ATOM     51  O   GLN A  82       5.203  17.607  18.513  1.00 10.00      A   
ATOM     52  N   LYS A  83       7.256  17.632  19.436  1.00 10.00      A   
ATOM     53  HN  LYS A  83       7.842  18.023  20.121  1.00 10.00      A   
ATOM     54  CA  LYS A  83       7.790  16.613  18.540  1.00 10.00      A   
ATOM     55  CB  LYS A  83       9.270  16.347  18.827  1.00 10.00      A   
ATOM     56  CG  LYS A  83       9.878  15.264  17.952  1.00 10.00      A   
ATOM     57  CD  LYS A  83      11.381  15.172  18.132  1.00 10.00      A   
ATOM     58  CE  LYS A  83      11.984  14.183  17.150  1.00 10.00      A   
ATOM     59  NZ  LYS A  83      13.460  14.306  17.077  1.00 10.00      A   
ATOM     60  HZ1 LYS A  83      13.723  15.213  16.637  1.00 10.00      A   
ATOM     61  HZ2 LYS A  83      13.857  13.529  16.511  1.00 10.00      A   
ATOM     62  HZ3 LYS A  83      13.870  14.267  18.031  1.00 10.00      A   
ATOM     63  C   LYS A  83       6.987  15.323  18.647  1.00 10.00      A   
ATOM     64  O   LYS A  83       6.684  14.682  17.641  1.00 10.00      A   
ATOM     65  N   GLN A  84       6.630  14.959  19.873  1.00 10.00      A   
ATOM     66  HN  GLN A  84       6.898  15.518  20.632  1.00 10.00      A   
ATOM     67  CA  GLN A  84       5.853  13.752  20.116  1.00 10.00      A   
ATOM     68  CB  GLN A  84       5.684  13.512  21.614  1.00 10.00      A   
ATOM     69  CG  GLN A  84       6.965  13.121  22.328  1.00 10.00      A   
ATOM     70  CD  GLN A  84       6.748  12.877  23.806  1.00 10.00      A   
ATOM     71  OE1 GLN A  84       5.675  12.435  24.225  1.00 10.00      A   
ATOM     72  NE2 GLN A  84       7.761  13.164  24.606  1.00 10.00      A   
ATOM     73 HE21 GLN A  84       8.586  13.509  24.203  1.00 10.00      A   
ATOM     74 HE22 GLN A  84       7.639  13.035  25.572  1.00 10.00      A   
ATOM     75  C   GLN A  84       4.490  13.845  19.446  1.00 10.00      A   
ATOM     76  O   GLN A  84       3.982  12.859  18.922  1.00 10.00      A   
ATOM     77  N   LEU A  85       3.912  15.040  19.459  1.00 10.00      A   
ATOM     78  HN  LEU A  85       4.375  15.791  19.886  1.00 10.00      A   
ATOM     79  CA  LEU A  85       2.609  15.263  18.848  1.00 10.00      A   
ATOM     80  CB  LEU A  85       2.054  16.633  19.250  1.00 10.00      A   
ATOM     81  CG  LEU A  85       1.833  16.860  20.747  1.00 10.00      A   
ATOM     82  CD1 LEU A  85       1.387  18.289  21.013  1.00 10.00      A   
ATOM     83  CD2 LEU A  85       0.821  15.868  21.299  1.00 10.00      A   
ATOM     84  C   LEU A  85       2.700  15.156  17.331  1.00 10.00      A   
ATOM     85  O   LEU A  85       1.885  14.482  16.698  1.00 10.00      A   
ATOM     86  N   GLU A  86       3.709  15.809  16.761  1.00 10.00      A   
ATOM     87  HN  GLU A  86       4.329  16.318  17.329  1.00 10.00      A   
ATOM     88  CA  GLU A  86       3.924  15.797  15.317  1.00 10.00      A   
ATOM     89  CB  GLU A  86       5.083  16.723  14.936  1.00 10.00      A   
ATOM     90  CG  GLU A  86       4.840  18.192  15.242  1.00 10.00      A   
ATOM     91  CD  GLU A  86       5.900  19.097  14.644  1.00 10.00      A   
ATOM     92  OE1 GLU A  86       7.096  18.918  14.965  1.00 10.00      A   
ATOM     93  OE2 GLU A  86       5.540  19.997  13.855  1.00 10.00      A   
ATOM     94  C   GLU A  86       4.192  14.381  14.811  1.00 10.00      A   
ATOM     95  O   GLU A  86       3.683  13.972  13.767  1.00 10.00      A   
ATOM     96  N   LEU A  87       4.985  13.632  15.562  1.00 10.00      A   
ATOM     97  HN  LEU A  87       5.365  14.010  16.387  1.00 10.00      A   
ATOM     98  CA  LEU A  87       5.314  12.264  15.187  1.00 10.00      A   
ATOM     99  CB  LEU A  87       6.510  11.754  15.996  1.00 10.00      A   
ATOM    100  CG  LEU A  87       7.021  10.355  15.639  1.00 10.00      A   
ATOM    101  CD1 LEU A  87       7.581  10.327  14.224  1.00 10.00      A   
ATOM    102  CD2 LEU A  87       8.067   9.892  16.641  1.00 10.00      A   
ATOM    103  C   LEU A  87       4.116  11.338  15.378  1.00 10.00      A   
ATOM    104  O   LEU A  87       3.834  10.491  14.530  1.00 10.00      A   
ATOM    105  N   LYS A  88       3.400  11.520  16.481  1.00 10.00      A   
ATOM    106  HN  LYS A  88       3.658  12.232  17.108  1.00 10.00      A   
ATOM    107  CA  LYS A  88       2.246  10.685  16.789  1.00 10.00      A   
ATOM    108  CB  LYS A  88       1.703  10.970  18.186  1.00 10.00      A   
ATOM    109  CG  LYS A  88       1.280   9.718  18.932  1.00 10.00      A   
ATOM    110  CD  LYS A  88       2.397   8.687  18.943  1.00 10.00      A   
ATOM    111  CE  LYS A  88       1.894   7.336  19.416  1.00 10.00      A   
ATOM    112  NZ  LYS A  88       2.878   6.250  19.161  1.00 10.00      A   
ATOM    113  HZ1 LYS A  88       3.085   6.184  18.134  1.00 10.00      A   
ATOM    114  HZ2 LYS A  88       2.492   5.338  19.479  1.00 10.00      A   
ATOM    115  HZ3 LYS A  88       3.766   6.438  19.668  1.00 10.00      A   
ATOM    116  C   LYS A  88       1.143  10.803  15.745  1.00 10.00      A   
ATOM    117  O   LYS A  88       0.553   9.798  15.347  1.00 10.00      A   
ATOM    118  N   VAL A  89       0.860  12.023  15.297  1.00 10.00      A   
ATOM    119  HN  VAL A  89       1.353  12.797  15.651  1.00 10.00      A   
ATOM    120  CA  VAL A  89      -0.173  12.222  14.287  1.00 10.00      A   
ATOM    121  CB  VAL A  89      -0.569  13.703  14.089  1.00 10.00      A   
ATOM    122  CG1 VAL A  89      -1.177  14.272  15.361  1.00 10.00      A   
ATOM    123  CG2 VAL A  89       0.610  14.543  13.629  1.00 10.00      A   
ATOM    124  C   VAL A  89       0.249  11.595  12.962  1.00 10.00      A   
ATOM    125  O   VAL A  89      -0.590  11.177  12.163  1.00 10.00      A   
ATOM    126  N   SER A  90       1.559  11.513  12.750  1.00 10.00      A   
ATOM    127  HN  SER A  90       2.175  11.860  13.430  1.00 10.00      A   
ATOM    128  CA  SER A  90       2.103  10.918  11.543  1.00 10.00      A   
ATOM    129  CB  SER A  90       3.603  11.194  11.442  1.00 10.00      A   
ATOM    130  OG  SER A  90       4.118  10.775  10.191  1.00 10.00      A   
ATOM    131  HG  SER A  90       4.913  11.290   9.985  1.00 10.00      A   
ATOM    132  C   SER A  90       1.845   9.417  11.559  1.00 10.00      A   
ATOM    133  O   SER A  90       1.470   8.826  10.545  1.00 10.00      A   
ATOM    134  N   GLU A  91       2.044   8.809  12.723  1.00 10.00      A   
ATOM    135  HN  GLU A  91       2.367   9.333  13.489  1.00 10.00      A   
ATOM    136  CA  GLU A  91       1.809   7.384  12.890  1.00 10.00      A   
ATOM    137  CB  GLU A  91       2.204   6.944  14.300  1.00 10.00      A   
ATOM    138  CG  GLU A  91       3.672   7.121  14.644  1.00 10.00      A   
ATOM    139  CD  GLU A  91       3.942   6.838  16.107  1.00 10.00      A   
ATOM    140  OE1 GLU A  91       3.374   5.862  16.640  1.00 10.00      A   
ATOM    141  OE2 GLU A  91       4.703   7.596  16.739  1.00 10.00      A   
ATOM    142  C   GLU A  91       0.331   7.086  12.677  1.00 10.00      A   
ATOM    143  O   GLU A  91      -0.031   6.122  12.006  1.00 10.00      A   
ATOM    144  N   LEU A  92      -0.511   7.942  13.247  1.00 10.00      A   
ATOM    145  HN  LEU A  92      -0.145   8.696  13.760  1.00 10.00      A   
ATOM    146  CA  LEU A  92      -1.957   7.795  13.145  1.00 10.00      A   
ATOM    147  CB  LEU A  92      -2.670   8.870  13.968  1.00 10.00      A   
ATOM    148  CG  LEU A  92      -2.631   8.696  15.487  1.00 10.00      A   
ATOM    149  CD1 LEU A  92      -3.289   9.879  16.177  1.00 10.00      A   
ATOM    150  CD2 LEU A  92      -3.308   7.397  15.893  1.00 10.00      A   
ATOM    151  C   LEU A  92      -2.439   7.827  11.699  1.00 10.00      A   
ATOM    152  O   LEU A  92      -3.144   6.918  11.258  1.00 10.00      A   
ATOM    153  N   VAL A  93      -2.050   8.863  10.957  1.00 10.00      A   
ATOM    154  HN  VAL A  93      -1.472   9.554  11.354  1.00 10.00      A   
ATOM    155  CA  VAL A  93      -2.469   8.989   9.563  1.00 10.00      A   
ATOM    156  CB  VAL A  93      -2.095  10.345   8.922  1.00 10.00      A   
ATOM    157  CG1 VAL A  93      -2.847  11.483   9.596  1.00 10.00      A   
ATOM    158  CG2 VAL A  93      -0.594  10.592   8.958  1.00 10.00      A   
ATOM    159  C   VAL A  93      -1.967   7.824   8.711  1.00 10.00      A   
ATOM    160  O   VAL A  93      -2.702   7.300   7.874  1.00 10.00      A   
ATOM    161  N   GLN A  94      -0.725   7.405   8.944  1.00 10.00      A   
ATOM    162  HN  GLN A  94      -0.188   7.856   9.632  1.00 10.00      A   
ATOM    163  CA  GLN A  94      -0.144   6.293   8.200  1.00 10.00      A   
ATOM    164  CB  GLN A  94       1.351   6.154   8.503  1.00 10.00      A   
ATOM    165  CG  GLN A  94       2.229   7.122   7.724  1.00 10.00      A   
ATOM    166  CD  GLN A  94       3.667   7.137   8.208  1.00 10.00      A   
ATOM    167  OE1 GLN A  94       4.497   6.345   7.758  1.00 10.00      A   
ATOM    168  NE2 GLN A  94       3.976   8.042   9.121  1.00 10.00      A   
ATOM    169 HE21 GLN A  94       3.267   8.649   9.435  1.00 10.00      A   
ATOM    170 HE22 GLN A  94       4.898   8.080   9.442  1.00 10.00      A   
ATOM    171  C   GLN A  94      -0.883   4.995   8.514  1.00 10.00      A   
ATOM    172  O   GLN A  94      -1.156   4.192   7.620  1.00 10.00      A   
ATOM    173  N   PHE A  95      -1.218   4.810   9.788  1.00 10.00      A   
ATOM    174  HN  PHE A  95      -0.963   5.492  10.449  1.00 10.00      A   
ATOM    175  CA  PHE A  95      -1.940   3.626  10.240  1.00 10.00      A   
ATOM    176  CB  PHE A  95      -2.161   3.705  11.757  1.00 10.00      A   
ATOM    177  CG  PHE A  95      -2.656   2.434  12.388  1.00 10.00      A   
ATOM    178  CD1 PHE A  95      -1.763   1.478  12.839  1.00 10.00      A   
ATOM    179  CD2 PHE A  95      -4.013   2.201  12.541  1.00 10.00      A   
ATOM    180  CE1 PHE A  95      -2.211   0.311  13.428  1.00 10.00      A   
ATOM    181  CE2 PHE A  95      -4.469   1.036  13.129  1.00 10.00      A   
ATOM    182  CZ  PHE A  95      -3.567   0.090  13.574  1.00 10.00      A   
ATOM    183  C   PHE A  95      -3.284   3.524   9.525  1.00 10.00      A   
ATOM    184  O   PHE A  95      -3.642   2.468   9.000  1.00 10.00      A   
ATOM    185  N   LEU A  96      -4.011   4.637   9.499  1.00 10.00      A   
ATOM    186  HN  LEU A  96      -3.657   5.446   9.933  1.00 10.00      A   
ATOM    187  CA  LEU A  96      -5.316   4.693   8.853  1.00 10.00      A   
ATOM    188  CB  LEU A  96      -5.931   6.087   9.013  1.00 10.00      A   
ATOM    189  CG  LEU A  96      -6.151   6.574  10.448  1.00 10.00      A   
ATOM    190  CD1 LEU A  96      -6.478   8.058  10.462  1.00 10.00      A   
ATOM    191  CD2 LEU A  96      -7.253   5.774  11.125  1.00 10.00      A   
ATOM    192  C   LEU A  96      -5.211   4.345   7.373  1.00 10.00      A   
ATOM    193  O   LEU A  96      -5.997   3.552   6.858  1.00 10.00      A   
ATOM    194  N   LEU A  97      -4.224   4.931   6.704  1.00 10.00      A   
ATOM    195  HN  LEU A  97      -3.620   5.540   7.183  1.00 10.00      A   
ATOM    196  CA  LEU A  97      -4.013   4.701   5.279  1.00 10.00      A   
ATOM    197  CB  LEU A  97      -2.848   5.551   4.765  1.00 10.00      A   
ATOM    198  CG  LEU A  97      -3.065   7.065   4.770  1.00 10.00      A   
ATOM    199  CD1 LEU A  97      -1.740   7.793   4.610  1.00 10.00      A   
ATOM    200  CD2 LEU A  97      -4.038   7.473   3.676  1.00 10.00      A   
ATOM    201  C   LEU A  97      -3.763   3.228   4.965  1.00 10.00      A   
ATOM    202  O   LEU A  97      -4.462   2.636   4.141  1.00 10.00      A   
ATOM    203  N   ILE A  98      -2.781   2.638   5.639  1.00 10.00      A   
ATOM    204  HN  ILE A  98      -2.279   3.157   6.306  1.00 10.00      A   
ATOM    205  CA  ILE A  98      -2.426   1.238   5.416  1.00 10.00      A   
ATOM    206  CB  ILE A  98      -1.198   0.817   6.255  1.00 10.00      A   
ATOM    207  CG1 ILE A  98       0.003   1.722   5.954  1.00 10.00      A   
ATOM    208  CG2 ILE A  98      -0.842  -0.643   6.007  1.00 10.00      A   
ATOM    209  CD1 ILE A  98       0.431   1.726   4.500  1.00 10.00      A   
ATOM    210  C   ILE A  98      -3.598   0.299   5.708  1.00 10.00      A   
ATOM    211  O   ILE A  98      -3.880  -0.619   4.936  1.00 10.00      A   
ATOM    212  N   LYS A  99      -4.295   0.545   6.813  1.00 10.00      A   
ATOM    213  HN  LYS A  99      -4.044   1.310   7.380  1.00 10.00      A   
ATOM    214  CA  LYS A  99      -5.426  -0.292   7.196  1.00 10.00      A   
ATOM    215  CB  LYS A  99      -5.880   0.006   8.626  1.00 10.00      A   
ATOM    216  CG  LYS A  99      -4.906  -0.438   9.706  1.00 10.00      A   
ATOM    217  CD  LYS A  99      -4.666  -1.939   9.667  1.00 10.00      A   
ATOM    218  CE  LYS A  99      -3.838  -2.390  10.860  1.00 10.00      A   
ATOM    219  NZ  LYS A  99      -3.343  -3.784  10.706  1.00 10.00      A   
ATOM    220  HZ1 LYS A  99      -4.138  -4.430  10.537  1.00 10.00      A   
ATOM    221  HZ2 LYS A  99      -2.852  -4.086  11.570  1.00 10.00      A   
ATOM    222  HZ3 LYS A  99      -2.680  -3.846   9.904  1.00 10.00      A   
ATOM    223  C   LYS A  99      -6.595  -0.158   6.223  1.00 10.00      A   
ATOM    224  O   LYS A  99      -7.314  -1.129   5.966  1.00 10.00      A   
ATOM    225  N   ASP A 100      -6.784   1.039   5.679  1.00 10.00      A   
ATOM    226  HN  ASP A 100      -6.182   1.780   5.918  1.00 10.00      A   
ATOM    227  CA  ASP A 100      -7.868   1.277   4.734  1.00 10.00      A   
ATOM    228  CB  ASP A 100      -8.097   2.770   4.498  1.00 10.00      A   
ATOM    229  CG  ASP A 100      -9.131   3.023   3.417  1.00 10.00      A   
ATOM    230  OD1 ASP A 100     -10.321   2.699   3.630  1.00 10.00      A   
ATOM    231  OD2 ASP A 100      -8.756   3.519   2.336  1.00 10.00      A   
ATOM    232  C   ASP A 100      -7.616   0.564   3.413  1.00 10.00      A   
ATOM    233  O   ASP A 100      -8.546   0.056   2.788  1.00 10.00      A   
ATOM    234  N   GLN A 101      -6.354   0.508   3.003  1.00 10.00      A   
ATOM    235  HN  GLN A 101      -5.653   0.928   3.549  1.00 10.00      A   
ATOM    236  CA  GLN A 101      -5.982  -0.153   1.756  1.00 10.00      A   
ATOM    237  CB  GLN A 101      -4.487   0.015   1.478  1.00 10.00      A   
ATOM    238  CG  GLN A 101      -4.061   1.455   1.243  1.00 10.00      A   
ATOM    239  CD  GLN A 101      -2.588   1.590   0.911  1.00 10.00      A   
ATOM    240  OE1 GLN A 101      -1.761   0.786   1.337  1.00 10.00      A   
ATOM    241  NE2 GLN A 101      -2.249   2.617   0.151  1.00 10.00      A   
ATOM    242 HE21 GLN A 101      -2.956   3.223  -0.147  1.00 10.00      A   
ATOM    243 HE22 GLN A 101      -1.301   2.727  -0.087  1.00 10.00      A   
ATOM    244  C   GLN A 101      -6.354  -1.635   1.785  1.00 10.00      A   
ATOM    245  O   GLN A 101      -6.610  -2.244   0.746  1.00 10.00      A   
ATOM    246  N   LYS A 102      -6.398  -2.204   2.984  1.00 10.00      A   
ATOM    247  HN  LYS A 102      -6.184  -1.664   3.774  1.00 10.00      A   
ATOM    248  CA  LYS A 102      -6.743  -3.609   3.153  1.00 10.00      A   
ATOM    249  CB  LYS A 102      -5.912  -4.219   4.283  1.00 10.00      A   
ATOM    250  CG  LYS A 102      -5.308  -5.572   3.946  1.00 10.00      A   
ATOM    251  CD  LYS A 102      -3.941  -5.742   4.590  1.00 10.00      A   
ATOM    252  CE  LYS A 102      -3.261  -7.007   4.097  1.00 10.00      A   
ATOM    253  NZ  LYS A 102      -1.817  -7.043   4.442  1.00 10.00      A   
ATOM    254  HZ1 LYS A 102      -1.363  -6.132   4.194  1.00 10.00      A   
ATOM    255  HZ2 LYS A 102      -1.343  -7.804   3.919  1.00 10.00      A   
ATOM    256  HZ3 LYS A 102      -1.692  -7.209   5.461  1.00 10.00      A   
ATOM    257  C   LYS A 102      -8.236  -3.783   3.431  1.00 10.00      A   
ATOM    258  O   LYS A 102      -8.756  -4.904   3.392  1.00 10.00      A   
ATOM    259  N   LYS A 103      -8.912  -2.665   3.704  1.00 10.00      A   
ATOM    260  HN  LYS A 103      -8.426  -1.813   3.704  1.00 10.00      A   
ATOM    261  CA  LYS A 103     -10.348  -2.652   3.989  1.00 10.00      A   
ATOM    262  CB  LYS A 103     -11.164  -2.878   2.710  1.00 10.00      A   
ATOM    263  CG  LYS A 103     -11.070  -1.743   1.700  1.00 10.00      A   
ATOM    264  CD  LYS A 103     -11.887  -0.536   2.140  1.00 10.00      A   
ATOM    265  CE  LYS A 103     -11.736   0.624   1.167  1.00 10.00      A   
ATOM    266  NZ  LYS A 103     -10.424   1.304   1.309  1.00 10.00      A   
ATOM    267  HZ1 LYS A 103      -9.671   0.605   1.472  1.00 10.00      A   
ATOM    268  HZ2 LYS A 103     -10.443   1.965   2.122  1.00 10.00      A   
ATOM    269  HZ3 LYS A 103     -10.199   1.842   0.449  1.00 10.00      A   
ATOM    270  C   LYS A 103     -10.727  -3.670   5.065  1.00 10.00      A   
ATOM    271  O   LYS A 103     -11.503  -4.595   4.817  1.00 10.00      A   
ATOM    272  N   ILE A 104     -10.166  -3.496   6.258  1.00 10.00      A   
ATOM    273  HN  ILE A 104      -9.548  -2.748   6.390  1.00 10.00      A   
ATOM    274  CA  ILE A 104     -10.438  -4.401   7.373  1.00 10.00      A   
ATOM    275  CB  ILE A 104      -9.482  -4.186   8.570  1.00 10.00      A   
ATOM    276  CG1 ILE A 104      -8.023  -4.144   8.101  1.00 10.00      A   
ATOM    277  CG2 ILE A 104      -9.676  -5.272   9.621  1.00 10.00      A   
ATOM    278  CD1 ILE A 104      -7.543  -5.423   7.447  1.00 10.00      A   
ATOM    279  C   ILE A 104     -11.909  -4.373   7.826  1.00 10.00      A   
ATOM    280  O   ILE A 104     -12.554  -5.420   7.875  1.00 10.00      A   
ATOM    281  N   PRO A 105     -12.482  -3.192   8.154  1.00 10.00      A   
ATOM    282  CA  PRO A 105     -11.808  -1.895   8.129  1.00 10.00      A   
ATOM    283  CB  PRO A 105     -12.958  -0.910   7.854  1.00 10.00      A   
ATOM    284  CG  PRO A 105     -14.226  -1.708   7.940  1.00 10.00      A   
ATOM    285  CD  PRO A 105     -13.873  -3.028   8.565  1.00 10.00      A   
ATOM    286  C   PRO A 105     -11.144  -1.565   9.466  1.00 10.00      A   
ATOM    287  O   PRO A 105     -11.150  -2.378  10.390  1.00 10.00      A   
ATOM    288  N   ILE A 106     -10.590  -0.365   9.561  1.00 10.00      A   
ATOM    289  HN  ILE A 106     -10.659   0.249   8.803  1.00 10.00      A   
ATOM    290  CA  ILE A 106      -9.899   0.079  10.766  1.00 10.00      A   
ATOM    291  CB  ILE A 106      -9.208   1.439  10.548  1.00 10.00      A   
ATOM    292  CG1 ILE A 106      -8.956   1.689   9.059  1.00 10.00      A   
ATOM    293  CG2 ILE A 106      -7.905   1.502  11.330  1.00 10.00      A   
ATOM    294  CD1 ILE A 106      -8.692   3.139   8.726  1.00 10.00      A   
ATOM    295  C   ILE A 106     -10.856   0.221  11.943  1.00 10.00      A   
ATOM    296  O   ILE A 106     -11.920   0.837  11.824  1.00 10.00      A   
ATOM    297  N   LYS A 107     -10.471  -0.344  13.074  1.00 10.00      A   
ATOM    298  HN  LYS A 107      -9.610  -0.823  13.107  1.00 10.00      A   
ATOM    299  CA  LYS A 107     -11.276  -0.267  14.276  1.00 10.00      A   
ATOM    300  CB  LYS A 107     -11.707  -1.664  14.733  1.00 10.00      A   
ATOM    301  CG  LYS A 107     -12.716  -2.321  13.803  1.00 10.00      A   
ATOM    302  CD  LYS A 107     -13.134  -3.696  14.297  1.00 10.00      A   
ATOM    303  CE  LYS A 107     -14.184  -4.308  13.382  1.00 10.00      A   
ATOM    304  NZ  LYS A 107     -14.539  -5.692  13.786  1.00 10.00      A   
ATOM    305  HZ1 LYS A 107     -14.838  -5.710  14.781  1.00 10.00      A   
ATOM    306  HZ2 LYS A 107     -13.719  -6.320  13.671  1.00 10.00      A   
ATOM    307  HZ3 LYS A 107     -15.317  -6.050  13.196  1.00 10.00      A   
ATOM    308  C   LYS A 107     -10.492   0.451  15.366  1.00 10.00      A   
ATOM    309  O   LYS A 107      -9.267   0.373  15.414  1.00 10.00      A   
ATOM    310  N   ARG A 108     -11.192   1.151  16.242  1.00 10.00      A   
ATOM    311  HN  ARG A 108     -12.172   1.167  16.170  1.00 10.00      A   
ATOM    312  CA  ARG A 108     -10.536   1.894  17.315  1.00 10.00      A   
ATOM    313  CB  ARG A 108     -11.533   2.802  18.032  1.00 10.00      A   
ATOM    314  CG  ARG A 108     -11.074   4.243  18.178  1.00 10.00      A   
ATOM    315  CD  ARG A 108     -12.252   5.181  18.401  1.00 10.00      A   
ATOM    316  NE  ARG A 108     -12.957   4.903  19.652  1.00 10.00      A   
ATOM    317  HE  ARG A 108     -12.526   4.289  20.285  1.00 10.00      A   
ATOM    318  CZ  ARG A 108     -14.135   5.438  19.982  1.00 10.00      A   
ATOM    319  NH1 ARG A 108     -14.766   6.256  19.142  1.00 10.00      A   
ATOM    320 HH11 ARG A 108     -14.351   6.480  18.206  1.00 10.00      A   
ATOM    321 HH12 ARG A 108     -15.681   6.683  19.416  1.00 10.00      A   
ATOM    322  NH2 ARG A 108     -14.686   5.149  21.153  1.00 10.00      A   
ATOM    323 HH21 ARG A 108     -14.201   4.506  21.818  1.00 10.00      A   
ATOM    324 HH22 ARG A 108     -15.607   5.566  21.416  1.00 10.00      A   
ATOM    325  C   ARG A 108      -9.840   0.959  18.303  1.00 10.00      A   
ATOM    326  O   ARG A 108      -9.003   1.388  19.100  1.00 10.00      A   
ATOM    327  N   ALA A 109     -10.180  -0.323  18.230  1.00 10.00      A   
ATOM    328  HN  ALA A 109     -10.836  -0.600  17.558  1.00 10.00      A   
ATOM    329  CA  ALA A 109      -9.600  -1.329  19.107  1.00 10.00      A   
ATOM    330  CB  ALA A 109     -10.360  -2.638  18.978  1.00 10.00      A   
ATOM    331  C   ALA A 109      -8.119  -1.539  18.806  1.00 10.00      A   
ATOM    332  O   ALA A 109      -7.287  -1.556  19.717  1.00 10.00      A   
ATOM    333  N   ASP A 110      -7.792  -1.692  17.527  1.00 10.00      A   
ATOM    334  HN  ASP A 110      -8.497  -1.664  16.841  1.00 10.00      A   
ATOM    335  CA  ASP A 110      -6.409  -1.902  17.109  1.00 10.00      A   
ATOM    336  CB  ASP A 110      -6.319  -2.587  15.737  1.00 10.00      A   
ATOM    337  CG  ASP A 110      -7.295  -2.034  14.714  1.00 10.00      A   
ATOM    338  OD1 ASP A 110      -8.496  -2.379  14.796  1.00 10.00      A   
ATOM    339  OD2 ASP A 110      -6.865  -1.271  13.828  1.00 10.00      A   
ATOM    340  C   ASP A 110      -5.612  -0.604  17.130  1.00 10.00      A   
ATOM    341  O   ASP A 110      -4.426  -0.602  17.464  1.00 10.00      A   
ATOM    342  N   ILE A 111      -6.270   0.499  16.793  1.00 10.00      A   
ATOM    343  HN  ILE A 111      -7.212   0.428  16.524  1.00 10.00      A   
ATOM    344  CA  ILE A 111      -5.623   1.811  16.781  1.00 10.00      A   
ATOM    345  CB  ILE A 111      -6.603   2.922  16.338  1.00 10.00      A   
ATOM    346  CG1 ILE A 111      -7.141   2.634  14.934  1.00 10.00      A   
ATOM    347  CG2 ILE A 111      -5.930   4.289  16.382  1.00 10.00      A   
ATOM    348  CD1 ILE A 111      -8.252   3.565  14.497  1.00 10.00      A   
ATOM    349  C   ILE A 111      -5.056   2.165  18.158  1.00 10.00      A   
ATOM    350  O   ILE A 111      -3.891   2.552  18.285  1.00 10.00      A   
ATOM    351  N   LEU A 112      -5.882   2.009  19.187  1.00 10.00      A   
ATOM    352  HN  LEU A 112      -6.789   1.669  19.023  1.00 10.00      A   
ATOM    353  CA  LEU A 112      -5.478   2.329  20.553  1.00 10.00      A   
ATOM    354  CB  LEU A 112      -6.685   2.260  21.493  1.00 10.00      A   
ATOM    355  CG  LEU A 112      -6.505   2.891  22.876  1.00 10.00      A   
ATOM    356  CD1 LEU A 112      -6.757   4.389  22.820  1.00 10.00      A   
ATOM    357  CD2 LEU A 112      -7.417   2.228  23.896  1.00 10.00      A   
ATOM    358  C   LEU A 112      -4.374   1.399  21.055  1.00 10.00      A   
ATOM    359  O   LEU A 112      -3.548   1.790  21.880  1.00 10.00      A   
ATOM    360  N   LYS A 113      -4.349   0.183  20.533  1.00 10.00      A   
ATOM    361  HN  LYS A 113      -5.007  -0.054  19.847  1.00 10.00      A   
ATOM    362  CA  LYS A 113      -3.369  -0.809  20.949  1.00 10.00      A   
ATOM    363  CB  LYS A 113      -3.923  -2.218  20.714  1.00 10.00      A   
ATOM    364  CG  LYS A 113      -2.975  -3.336  21.117  1.00 10.00      A   
ATOM    365  CD  LYS A 113      -3.454  -4.681  20.600  1.00 10.00      A   
ATOM    366  CE  LYS A 113      -2.617  -5.818  21.161  1.00 10.00      A   
ATOM    367  NZ  LYS A 113      -2.696  -5.884  22.645  1.00 10.00      A   
ATOM    368  HZ1 LYS A 113      -2.366  -6.810  22.980  1.00 10.00      A   
ATOM    369  HZ2 LYS A 113      -3.677  -5.745  22.959  1.00 10.00      A   
ATOM    370  HZ3 LYS A 113      -2.101  -5.142  23.067  1.00 10.00      A   
ATOM    371  C   LYS A 113      -2.027  -0.660  20.232  1.00 10.00      A   
ATOM    372  O   LYS A 113      -0.972  -0.620  20.872  1.00 10.00      A   
ATOM    373  N   HIS A 114      -2.068  -0.571  18.910  1.00 10.00      A   
ATOM    374  HN  HIS A 114      -2.943  -0.561  18.457  1.00 10.00      A   
ATOM    375  CA  HIS A 114      -0.851  -0.486  18.109  1.00 10.00      A   
ATOM    376  CB  HIS A 114      -1.108  -0.896  16.656  1.00 10.00      A   
ATOM    377  CG  HIS A 114      -1.363  -2.363  16.473  1.00 10.00      A   
ATOM    378  ND1 HIS A 114      -0.438  -3.347  16.748  1.00 10.00      A   
ATOM    379  HD1 HIS A 114       0.470  -3.207  17.098  1.00 10.00      A   
ATOM    380  CD2 HIS A 114      -2.468  -3.009  16.024  1.00 10.00      A   
ATOM    381  CE1 HIS A 114      -0.998  -4.531  16.469  1.00 10.00      A   
ATOM    382  NE2 HIS A 114      -2.231  -4.381  16.025  1.00 10.00      A   
ATOM    383  C   HIS A 114      -0.143   0.865  18.172  1.00 10.00      A   
ATOM    384  O   HIS A 114       0.958   0.968  18.716  1.00 10.00      A   
ATOM    385  N   VAL A 115      -0.764   1.899  17.624  1.00 10.00      A   
ATOM    386  HN  VAL A 115      -1.658   1.776  17.240  1.00 10.00      A   
ATOM    387  CA  VAL A 115      -0.139   3.217  17.588  1.00 10.00      A   
ATOM    388  CB  VAL A 115      -0.568   4.066  16.371  1.00 10.00      A   
ATOM    389  CG1 VAL A 115       0.228   3.662  15.140  1.00 10.00      A   
ATOM    390  CG2 VAL A 115      -2.059   3.935  16.106  1.00 10.00      A   
ATOM    391  C   VAL A 115      -0.271   4.020  18.880  1.00 10.00      A   
ATOM    392  O   VAL A 115       0.728   4.516  19.396  1.00 10.00      A   
ATOM    393  N   ILE A 116      -1.488   4.140  19.402  1.00 10.00      A   
ATOM    394  HN  ILE A 116      -2.245   3.692  18.964  1.00 10.00      A   
ATOM    395  CA  ILE A 116      -1.724   4.918  20.620  1.00 10.00      A   
ATOM    396  CB  ILE A 116      -3.219   4.974  21.001  1.00 10.00      A   
ATOM    397  CG1 ILE A 116      -4.035   5.617  19.874  1.00 10.00      A   
ATOM    398  CG2 ILE A 116      -3.421   5.735  22.303  1.00 10.00      A   
ATOM    399  CD1 ILE A 116      -3.628   7.039  19.548  1.00 10.00      A   
ATOM    400  C   ILE A 116      -0.884   4.425  21.801  1.00 10.00      A   
ATOM    401  O   ILE A 116       0.060   5.099  22.222  1.00 10.00      A   
ATOM    402  N   GLY A 117      -1.231   3.263  22.335  1.00 10.00      A   
ATOM    403  HN  GLY A 117      -2.007   2.778  21.975  1.00 10.00      A   
ATOM    404  CA  GLY A 117      -0.491   2.707  23.450  1.00 10.00      A   
ATOM    405  C   GLY A 117      -0.597   3.545  24.710  1.00 10.00      A   
ATOM    406  O   GLY A 117      -1.622   3.526  25.391  1.00 10.00      A   
ATOM    407  N   ASP A 118       0.461   4.288  25.018  1.00 10.00      A   
ATOM    408  HN  ASP A 118       1.246   4.275  24.425  1.00 10.00      A   
ATOM    409  CA  ASP A 118       0.488   5.123  26.217  1.00 10.00      A   
ATOM    410  CB  ASP A 118       1.900   5.198  26.815  1.00 10.00      A   
ATOM    411  CG  ASP A 118       2.766   6.287  26.203  1.00 10.00      A   
ATOM    412  OD1 ASP A 118       2.732   7.438  26.698  1.00 10.00      A   
ATOM    413  OD2 ASP A 118       3.505   5.993  25.242  1.00 10.00      A   
ATOM    414  C   ASP A 118      -0.054   6.521  25.956  1.00 10.00      A   
ATOM    415  O   ASP A 118      -0.344   7.263  26.892  1.00 10.00      A   
ATOM    416  N   TYR A 119      -0.224   6.868  24.689  1.00 10.00      A   
ATOM    417  HN  TYR A 119      -0.015   6.218  23.982  1.00 10.00      A   
ATOM    418  CA  TYR A 119      -0.720   8.191  24.317  1.00 10.00      A   
ATOM    419  CB  TYR A 119      -0.259   8.558  22.903  1.00 10.00      A   
ATOM    420  CG  TYR A 119       1.188   8.993  22.819  1.00 10.00      A   
ATOM    421  CD1 TYR A 119       1.521  10.333  22.664  1.00 10.00      A   
ATOM    422  CD2 TYR A 119       2.221   8.067  22.893  1.00 10.00      A   
ATOM    423  CE1 TYR A 119       2.840  10.738  22.587  1.00 10.00      A   
ATOM    424  CE2 TYR A 119       3.542   8.463  22.817  1.00 10.00      A   
ATOM    425  CZ  TYR A 119       3.846   9.799  22.664  1.00 10.00      A   
ATOM    426  OH  TYR A 119       5.159  10.201  22.590  1.00 10.00      A   
ATOM    427  HH  TYR A 119       5.294  10.961  23.175  1.00 10.00      A   
ATOM    428  C   TYR A 119      -2.243   8.275  24.417  1.00 10.00      A   
ATOM    429  O   TYR A 119      -2.882   9.037  23.693  1.00 10.00      A   
ATOM    430  N   LYS A 120      -2.821   7.511  25.334  1.00 10.00      A   
ATOM    431  HN  LYS A 120      -2.261   6.950  25.911  1.00 10.00      A   
ATOM    432  CA  LYS A 120      -4.268   7.503  25.510  1.00 10.00      A   
ATOM    433  CB  LYS A 120      -4.783   6.132  25.964  1.00 10.00      A   
ATOM    434  CG  LYS A 120      -3.946   5.441  27.030  1.00 10.00      A   
ATOM    435  CD  LYS A 120      -4.453   4.027  27.273  1.00 10.00      A   
ATOM    436  CE  LYS A 120      -3.673   3.320  28.370  1.00 10.00      A   
ATOM    437  NZ  LYS A 120      -2.253   3.092  27.995  1.00 10.00      A   
ATOM    438  HZ1 LYS A 120      -1.913   2.197  28.403  1.00 10.00      A   
ATOM    439  HZ2 LYS A 120      -1.659   3.865  28.354  1.00 10.00      A   
ATOM    440  HZ3 LYS A 120      -2.154   3.049  26.958  1.00 10.00      A   
ATOM    441  C   LYS A 120      -4.743   8.619  26.436  1.00 10.00      A   
ATOM    442  O   LYS A 120      -5.933   8.739  26.719  1.00 10.00      A   
ATOM    443  N   ASP A 121      -3.808   9.446  26.890  1.00 10.00      A   
ATOM    444  HN  ASP A 121      -2.870   9.302  26.629  1.00 10.00      A   
ATOM    445  CA  ASP A 121      -4.133  10.564  27.771  1.00 10.00      A   
ATOM    446  CB  ASP A 121      -2.916  11.005  28.600  1.00 10.00      A   
ATOM    447  CG  ASP A 121      -1.645  11.170  27.783  1.00 10.00      A   
ATOM    448  OD1 ASP A 121      -1.126  12.303  27.689  1.00 10.00      A   
ATOM    449  OD2 ASP A 121      -1.144  10.159  27.252  1.00 10.00      A   
ATOM    450  C   ASP A 121      -4.698  11.738  26.977  1.00 10.00      A   
ATOM    451  O   ASP A 121      -5.338  12.632  27.534  1.00 10.00      A   
ATOM    452  N   ILE A 122      -4.462  11.724  25.672  1.00 10.00      A   
ATOM    453  HN  ILE A 122      -3.946  10.981  25.292  1.00 10.00      A   
ATOM    454  CA  ILE A 122      -4.944  12.778  24.784  1.00 10.00      A   
ATOM    455  CB  ILE A 122      -3.823  13.775  24.417  1.00 10.00      A   
ATOM    456  CG1 ILE A 122      -2.516  13.035  24.106  1.00 10.00      A   
ATOM    457  CG2 ILE A 122      -3.623  14.800  25.525  1.00 10.00      A   
ATOM    458  CD1 ILE A 122      -1.424  13.922  23.549  1.00 10.00      A   
ATOM    459  C   ILE A 122      -5.507  12.170  23.505  1.00 10.00      A   
ATOM    460  O   ILE A 122      -5.494  12.798  22.448  1.00 10.00      A   
ATOM    461  N   PHE A 123      -6.016  10.948  23.625  1.00 10.00      A   
ATOM    462  HN  PHE A 123      -6.019  10.525  24.509  1.00 10.00      A   
ATOM    463  CA  PHE A 123      -6.576  10.212  22.489  1.00 10.00      A   
ATOM    464  CB  PHE A 123      -7.126   8.844  22.916  1.00 10.00      A   
ATOM    465  CG  PHE A 123      -7.803   8.082  21.809  1.00 10.00      A   
ATOM    466  CD1 PHE A 123      -7.077   7.619  20.723  1.00 10.00      A   
ATOM    467  CD2 PHE A 123      -9.165   7.831  21.854  1.00 10.00      A   
ATOM    468  CE1 PHE A 123      -7.696   6.921  19.704  1.00 10.00      A   
ATOM    469  CE2 PHE A 123      -9.790   7.134  20.839  1.00 10.00      A   
ATOM    470  CZ  PHE A 123      -9.054   6.679  19.762  1.00 10.00      A   
ATOM    471  C   PHE A 123      -7.615  11.004  21.675  1.00 10.00      A   
ATOM    472  O   PHE A 123      -7.463  11.135  20.462  1.00 10.00      A   
ATOM    473  N   PRO A 124      -8.684  11.538  22.309  1.00 10.00      A   
ATOM    474  CA  PRO A 124      -9.724  12.295  21.592  1.00 10.00      A   
ATOM    475  CB  PRO A 124     -10.610  12.840  22.713  1.00 10.00      A   
ATOM    476  CG  PRO A 124     -10.421  11.872  23.828  1.00 10.00      A   
ATOM    477  CD  PRO A 124      -8.986  11.442  23.753  1.00 10.00      A   
ATOM    478  C   PRO A 124      -9.164  13.438  20.746  1.00 10.00      A   
ATOM    479  O   PRO A 124      -9.565  13.618  19.593  1.00 10.00      A   
ATOM    480  N   ASP A 125      -8.236  14.199  21.312  1.00 10.00      A   
ATOM    481  HN  ASP A 125      -7.950  14.005  22.232  1.00 10.00      A   
ATOM    482  CA  ASP A 125      -7.633  15.322  20.598  1.00 10.00      A   
ATOM    483  CB  ASP A 125      -6.948  16.283  21.570  1.00 10.00      A   
ATOM    484  CG  ASP A 125      -6.342  17.481  20.867  1.00 10.00      A   
ATOM    485  OD1 ASP A 125      -7.045  18.121  20.057  1.00 10.00      A   
ATOM    486  OD2 ASP A 125      -5.162  17.800  21.128  1.00 10.00      A   
ATOM    487  C   ASP A 125      -6.639  14.841  19.547  1.00 10.00      A   
ATOM    488  O   ASP A 125      -6.624  15.333  18.418  1.00 10.00      A   
ATOM    489  N   LEU A 126      -5.822  13.867  19.921  1.00 10.00      A   
ATOM    490  HN  LEU A 126      -5.892  13.510  20.836  1.00 10.00      A   
ATOM    491  CA  LEU A 126      -4.818  13.310  19.022  1.00 10.00      A   
ATOM    492  CB  LEU A 126      -3.980  12.265  19.762  1.00 10.00      A   
ATOM    493  CG  LEU A 126      -2.637  11.895  19.134  1.00 10.00      A   
ATOM    494  CD1 LEU A 126      -1.691  13.086  19.145  1.00 10.00      A   
ATOM    495  CD2 LEU A 126      -2.024  10.712  19.866  1.00 10.00      A   
ATOM    496  C   LEU A 126      -5.473  12.688  17.792  1.00 10.00      A   
ATOM    497  O   LEU A 126      -5.028  12.900  16.662  1.00 10.00      A   
ATOM    498  N   PHE A 127      -6.542  11.933  18.018  1.00 10.00      A   
ATOM    499  HN  PHE A 127      -6.849  11.804  18.944  1.00 10.00      A   
ATOM    500  CA  PHE A 127      -7.266  11.284  16.934  1.00 10.00      A   
ATOM    501  CB  PHE A 127      -8.303  10.303  17.489  1.00 10.00      A   
ATOM    502  CG  PHE A 127      -8.782   9.294  16.485  1.00 10.00      A   
ATOM    503  CD1 PHE A 127      -7.935   8.297  16.031  1.00 10.00      A   
ATOM    504  CD2 PHE A 127     -10.077   9.342  15.997  1.00 10.00      A   
ATOM    505  CE1 PHE A 127      -8.370   7.366  15.108  1.00 10.00      A   
ATOM    506  CE2 PHE A 127     -10.519   8.414  15.073  1.00 10.00      A   
ATOM    507  CZ  PHE A 127      -9.664   7.425  14.629  1.00 10.00      A   
ATOM    508  C   PHE A 127      -7.945  12.324  16.052  1.00 10.00      A   
ATOM    509  O   PHE A 127      -8.057  12.149  14.838  1.00 10.00      A   
ATOM    510  N   LYS A 128      -8.389  13.410  16.673  1.00 10.00      A   
ATOM    511  HN  LYS A 128      -8.271  13.485  17.644  1.00 10.00      A   
ATOM    512  CA  LYS A 128      -9.043  14.495  15.954  1.00 10.00      A   
ATOM    513  CB  LYS A 128      -9.536  15.557  16.942  1.00 10.00      A   
ATOM    514  CG  LYS A 128     -10.135  16.795  16.297  1.00 10.00      A   
ATOM    515  CD  LYS A 128     -10.412  17.866  17.337  1.00 10.00      A   
ATOM    516  CE  LYS A 128     -10.873  19.162  16.694  1.00 10.00      A   
ATOM    517  NZ  LYS A 128     -11.024  20.248  17.697  1.00 10.00      A   
ATOM    518  HZ1 LYS A 128     -11.752  19.996  18.392  1.00 10.00      A   
ATOM    519  HZ2 LYS A 128     -11.299  21.134  17.230  1.00 10.00      A   
ATOM    520  HZ3 LYS A 128     -10.123  20.400  18.195  1.00 10.00      A   
ATOM    521  C   LYS A 128      -8.069  15.113  14.958  1.00 10.00      A   
ATOM    522  O   LYS A 128      -8.429  15.401  13.815  1.00 10.00      A   
ATOM    523  N   ARG A 129      -6.827  15.292  15.400  1.00 10.00      A   
ATOM    524  HN  ARG A 129      -6.609  15.037  16.323  1.00 10.00      A   
ATOM    525  CA  ARG A 129      -5.786  15.861  14.555  1.00 10.00      A   
ATOM    526  CB  ARG A 129      -4.488  16.044  15.344  1.00 10.00      A   
ATOM    527  CG  ARG A 129      -4.616  16.943  16.561  1.00 10.00      A   
ATOM    528  CD  ARG A 129      -3.285  17.091  17.278  1.00 10.00      A   
ATOM    529  NE  ARG A 129      -3.449  17.628  18.625  1.00 10.00      A   
ATOM    530  HE  ARG A 129      -4.239  17.330  19.136  1.00 10.00      A   
ATOM    531  CZ  ARG A 129      -2.606  18.481  19.203  1.00 10.00      A   
ATOM    532  NH1 ARG A 129      -1.542  18.932  18.543  1.00 10.00      A   
ATOM    533 HH11 ARG A 129      -0.887  19.601  19.004  1.00 10.00      A   
ATOM    534 HH12 ARG A 129      -1.363  18.625  17.563  1.00 10.00      A   
ATOM    535  NH2 ARG A 129      -2.840  18.889  20.439  1.00 10.00      A   
ATOM    536 HH21 ARG A 129      -3.692  18.540  20.953  1.00 10.00      A   
ATOM    537 HH22 ARG A 129      -2.188  19.553  20.911  1.00 10.00      A   
ATOM    538  C   ARG A 129      -5.531  14.961  13.356  1.00 10.00      A   
ATOM    539  O   ARG A 129      -5.397  15.434  12.231  1.00 10.00      A   
ATOM    540  N   ALA A 130      -5.476  13.658  13.605  1.00 10.00      A   
ATOM    541  HN  ALA A 130      -5.593  13.342  14.527  1.00 10.00      A   
ATOM    542  CA  ALA A 130      -5.244  12.686  12.546  1.00 10.00      A   
ATOM    543  CB  ALA A 130      -5.144  11.286  13.127  1.00 10.00      A   
ATOM    544  C   ALA A 130      -6.354  12.749  11.503  1.00 10.00      A   
ATOM    545  O   ALA A 130      -6.089  12.764  10.300  1.00 10.00      A   
ATOM    546  N   ALA A 131      -7.593  12.811  11.979  1.00 10.00      A   
ATOM    547  HN  ALA A 131      -7.729  12.811  12.953  1.00 10.00      A   
ATOM    548  CA  ALA A 131      -8.757  12.871  11.104  1.00 10.00      A   
ATOM    549  CB  ALA A 131     -10.040  12.843  11.921  1.00 10.00      A   
ATOM    550  C   ALA A 131      -8.726  14.100  10.198  1.00 10.00      A   
ATOM    551  O   ALA A 131      -8.934  13.994   8.987  1.00 10.00      A   
ATOM    552  N   GLU A 132      -8.454  15.264  10.779  1.00 10.00      A   
ATOM    553  HN  GLU A 132      -8.283  15.295  11.747  1.00 10.00      A   
ATOM    554  CA  GLU A 132      -8.413  16.496  10.003  1.00 10.00      A   
ATOM    555  CB  GLU A 132      -8.445  17.740  10.895  1.00 10.00      A   
ATOM    556  CG  GLU A 132      -7.221  17.935  11.772  1.00 10.00      A   
ATOM    557  CD  GLU A 132      -7.135  19.335  12.339  1.00 10.00      A   
ATOM    558  OE1 GLU A 132      -7.505  19.531  13.515  1.00 10.00      A   
ATOM    559  OE2 GLU A 132      -6.703  20.250  11.607  1.00 10.00      A   
ATOM    560  C   GLU A 132      -7.228  16.525   9.037  1.00 10.00      A   
ATOM    561  O   GLU A 132      -7.360  16.987   7.902  1.00 10.00      A   
ATOM    562  N   ARG A 133      -6.080  16.017   9.479  1.00 10.00      A   
ATOM    563  HN  ARG A 133      -6.039  15.652  10.393  1.00 10.00      A   
ATOM    564  CA  ARG A 133      -4.882  15.988   8.643  1.00 10.00      A   
ATOM    565  CB  ARG A 133      -3.663  15.508   9.440  1.00 10.00      A   
ATOM    566  CG  ARG A 133      -3.184  16.464  10.522  1.00 10.00      A   
ATOM    567  CD  ARG A 133      -2.765  17.805   9.945  1.00 10.00      A   
ATOM    568  NE  ARG A 133      -1.985  18.586  10.905  1.00 10.00      A   
ATOM    569  HE  ARG A 133      -1.177  18.160  11.280  1.00 10.00      A   
ATOM    570  CZ  ARG A 133      -2.292  19.823  11.290  1.00 10.00      A   
ATOM    571  NH1 ARG A 133      -3.382  20.420  10.825  1.00 10.00      A   
ATOM    572 HH11 ARG A 133      -4.004  19.927  10.148  1.00 10.00      A   
ATOM    573 HH12 ARG A 133      -3.627  21.384  11.141  1.00 10.00      A   
ATOM    574  NH2 ARG A 133      -1.507  20.455  12.153  1.00 10.00      A   
ATOM    575 HH21 ARG A 133      -0.657  19.982  12.529  1.00 10.00      A   
ATOM    576 HH22 ARG A 133      -1.729  21.428  12.455  1.00 10.00      A   
ATOM    577  C   ARG A 133      -5.090  15.078   7.437  1.00 10.00      A   
ATOM    578  O   ARG A 133      -4.631  15.378   6.332  1.00 10.00      A   
ATOM    579  N   LEU A 134      -5.801  13.979   7.663  1.00 10.00      A   
ATOM    580  HN  LEU A 134      -6.145  13.816   8.571  1.00 10.00      A   
ATOM    581  CA  LEU A 134      -6.083  12.999   6.622  1.00 10.00      A   
ATOM    582  CB  LEU A 134      -6.896  11.843   7.209  1.00 10.00      A   
ATOM    583  CG  LEU A 134      -6.919  10.544   6.403  1.00 10.00      A   
ATOM    584  CD1 LEU A 134      -5.535   9.915   6.358  1.00 10.00      A   
ATOM    585  CD2 LEU A 134      -7.931   9.574   6.988  1.00 10.00      A   
ATOM    586  C   LEU A 134      -6.833  13.624   5.448  1.00 10.00      A   
ATOM    587  O   LEU A 134      -6.551  13.328   4.289  1.00 10.00      A   
ATOM    588  N   GLN A 135      -7.781  14.496   5.752  1.00 10.00      A   
ATOM    589  HN  GLN A 135      -7.962  14.695   6.695  1.00 10.00      A   
ATOM    590  CA  GLN A 135      -8.569  15.156   4.718  1.00 10.00      A   
ATOM    591  CB  GLN A 135      -9.959  15.509   5.267  1.00 10.00      A   
ATOM    592  CG  GLN A 135     -10.840  16.317   4.322  1.00 10.00      A   
ATOM    593  CD  GLN A 135     -11.254  15.546   3.082  1.00 10.00      A   
ATOM    594  OE1 GLN A 135     -12.295  14.890   3.060  1.00 10.00      A   
ATOM    595  NE2 GLN A 135     -10.450  15.631   2.035  1.00 10.00      A   
ATOM    596 HE21 GLN A 135      -9.640  16.185   2.117  1.00 10.00      A   
ATOM    597 HE22 GLN A 135     -10.690  15.139   1.222  1.00 10.00      A   
ATOM    598  C   GLN A 135      -7.862  16.412   4.204  1.00 10.00      A   
ATOM    599  O   GLN A 135      -8.052  16.822   3.058  1.00 10.00      A   
ATOM    600  N   TYR A 136      -7.031  16.998   5.053  1.00 10.00      A   
ATOM    601  HN  TYR A 136      -6.901  16.599   5.941  1.00 10.00      A   
ATOM    602  CA  TYR A 136      -6.308  18.217   4.718  1.00 10.00      A   
ATOM    603  CB  TYR A 136      -5.694  18.827   5.982  1.00 10.00      A   
ATOM    604  CG  TYR A 136      -5.026  20.169   5.778  1.00 10.00      A   
ATOM    605  CD1 TYR A 136      -3.669  20.333   6.027  1.00 10.00      A   
ATOM    606  CD2 TYR A 136      -5.750  21.271   5.345  1.00 10.00      A   
ATOM    607  CE1 TYR A 136      -3.053  21.557   5.853  1.00 10.00      A   
ATOM    608  CE2 TYR A 136      -5.142  22.498   5.165  1.00 10.00      A   
ATOM    609  CZ  TYR A 136      -3.794  22.635   5.422  1.00 10.00      A   
ATOM    610  OH  TYR A 136      -3.184  23.858   5.252  1.00 10.00      A   
ATOM    611  HH  TYR A 136      -2.378  23.744   4.736  1.00 10.00      A   
ATOM    612  C   TYR A 136      -5.228  18.008   3.658  1.00 10.00      A   
ATOM    613  O   TYR A 136      -5.362  18.478   2.526  1.00 10.00      A   
ATOM    614  N   VAL A 137      -4.169  17.293   4.023  1.00 10.00      A   
ATOM    615  HN  VAL A 137      -4.147  16.893   4.919  1.00 10.00      A   
ATOM    616  CA  VAL A 137      -3.047  17.075   3.115  1.00 10.00      A   
ATOM    617  CB  VAL A 137      -1.700  16.958   3.874  1.00 10.00      A   
ATOM    618  CG1 VAL A 137      -1.711  15.799   4.861  1.00 10.00      A   
ATOM    619  CG2 VAL A 137      -0.528  16.843   2.909  1.00 10.00      A   
ATOM    620  C   VAL A 137      -3.244  15.892   2.165  1.00 10.00      A   
ATOM    621  O   VAL A 137      -2.933  15.990   0.978  1.00 10.00      A   
ATOM    622  N   PHE A 138      -3.769  14.785   2.674  1.00 10.00      A   
ATOM    623  HN  PHE A 138      -4.024  14.762   3.618  1.00 10.00      A   
ATOM    624  CA  PHE A 138      -3.972  13.602   1.845  1.00 10.00      A   
ATOM    625  CB  PHE A 138      -4.007  12.332   2.697  1.00 10.00      A   
ATOM    626  CG  PHE A 138      -2.766  12.120   3.517  1.00 10.00      A   
ATOM    627  CD1 PHE A 138      -1.524  12.037   2.910  1.00 10.00      A   
ATOM    628  CD2 PHE A 138      -2.842  12.006   4.894  1.00 10.00      A   
ATOM    629  CE1 PHE A 138      -0.380  11.844   3.660  1.00 10.00      A   
ATOM    630  CE2 PHE A 138      -1.703  11.813   5.651  1.00 10.00      A   
ATOM    631  CZ  PHE A 138      -0.470  11.732   5.034  1.00 10.00      A   
ATOM    632  C   PHE A 138      -5.230  13.722   0.996  1.00 10.00      A   
ATOM    633  O   PHE A 138      -5.160  13.748  -0.231  1.00 10.00      A   
ATOM    634  N   GLY A 139      -6.376  13.800   1.651  1.00 10.00      A   
ATOM    635  HN  GLY A 139      -6.371  13.769   2.634  1.00 10.00      A   
ATOM    636  CA  GLY A 139      -7.631  13.919   0.937  1.00 10.00      A   
ATOM    637  C   GLY A 139      -8.566  12.759   1.208  1.00 10.00      A   
ATOM    638  O   GLY A 139      -9.317  12.338   0.328  1.00 10.00      A   
ATOM    639  N   TYR A 140      -8.520  12.238   2.426  1.00 10.00      A   
ATOM    640  HN  TYR A 140      -7.899  12.615   3.087  1.00 10.00      A   
ATOM    641  CA  TYR A 140      -9.371  11.126   2.815  1.00 10.00      A   
ATOM    642  CB  TYR A 140      -8.529   9.908   3.204  1.00 10.00      A   
ATOM    643  CG  TYR A 140      -7.806   9.250   2.051  1.00 10.00      A   
ATOM    644  CD1 TYR A 140      -8.424   8.269   1.285  1.00 10.00      A   
ATOM    645  CD2 TYR A 140      -6.503   9.605   1.731  1.00 10.00      A   
ATOM    646  CE1 TYR A 140      -7.764   7.661   0.235  1.00 10.00      A   
ATOM    647  CE2 TYR A 140      -5.836   9.004   0.682  1.00 10.00      A   
ATOM    648  CZ  TYR A 140      -6.470   8.033  -0.062  1.00 10.00      A   
ATOM    649  OH  TYR A 140      -5.808   7.435  -1.108  1.00 10.00      A   
ATOM    650  HH  TYR A 140      -6.441   7.194  -1.791  1.00 10.00      A   
ATOM    651  C   TYR A 140     -10.267  11.524   3.979  1.00 10.00      A   
ATOM    652  O   TYR A 140      -9.788  11.977   5.017  1.00 10.00      A   
ATOM    653  N   LYS A 141     -11.566  11.365   3.796  1.00 10.00      A   
ATOM    654  HN  LYS A 141     -11.889  11.008   2.939  1.00 10.00      A   
ATOM    655  CA  LYS A 141     -12.528  11.702   4.832  1.00 10.00      A   
ATOM    656  CB  LYS A 141     -13.870  12.090   4.203  1.00 10.00      A   
ATOM    657  CG  LYS A 141     -14.873  12.685   5.179  1.00 10.00      A   
ATOM    658  CD  LYS A 141     -16.067  13.287   4.454  1.00 10.00      A   
ATOM    659  CE  LYS A 141     -15.690  14.568   3.722  1.00 10.00      A   
ATOM    660  NZ  LYS A 141     -16.888  15.300   3.230  1.00 10.00      A   
ATOM    661  HZ1 LYS A 141     -17.427  14.705   2.569  1.00 10.00      A   
ATOM    662  HZ2 LYS A 141     -16.600  16.168   2.736  1.00 10.00      A   
ATOM    663  HZ3 LYS A 141     -17.503  15.557   4.029  1.00 10.00      A   
ATOM    664  C   LYS A 141     -12.701  10.524   5.785  1.00 10.00      A   
ATOM    665  O   LYS A 141     -13.250   9.489   5.408  1.00 10.00      A   
ATOM    666  N   LEU A 142     -12.210  10.680   7.005  1.00 10.00      A   
ATOM    667  HN  LEU A 142     -11.773  11.526   7.239  1.00 10.00      A   
ATOM    668  CA  LEU A 142     -12.304   9.628   8.009  1.00 10.00      A   
ATOM    669  CB  LEU A 142     -11.104   9.687   8.958  1.00 10.00      A   
ATOM    670  CG  LEU A 142     -11.077   8.646  10.081  1.00 10.00      A   
ATOM    671  CD1 LEU A 142     -10.811   7.257   9.522  1.00 10.00      A   
ATOM    672  CD2 LEU A 142     -10.043   9.014  11.132  1.00 10.00      A   
ATOM    673  C   LEU A 142     -13.599   9.740   8.805  1.00 10.00      A   
ATOM    674  O   LEU A 142     -13.761  10.650   9.620  1.00 10.00      A   
ATOM    675  N   VAL A 143     -14.514   8.810   8.567  1.00 10.00      A   
ATOM    676  HN  VAL A 143     -14.320   8.104   7.908  1.00 10.00      A   
ATOM    677  CA  VAL A 143     -15.797   8.795   9.262  1.00 10.00      A   
ATOM    678  CB  VAL A 143     -16.922   9.444   8.420  1.00 10.00      A   
ATOM    679  CG1 VAL A 143     -16.806  10.962   8.422  1.00 10.00      A   
ATOM    680  CG2 VAL A 143     -16.919   8.900   6.997  1.00 10.00      A   
ATOM    681  C   VAL A 143     -16.202   7.364   9.598  1.00 10.00      A   
ATOM    682  O   VAL A 143     -15.578   6.410   9.132  1.00 10.00      A   
ATOM    683  N   GLU A 144     -17.235   7.221  10.415  1.00 10.00      A   
ATOM    684  HN  GLU A 144     -17.679   8.017  10.768  1.00 10.00      A   
ATOM    685  CA  GLU A 144     -17.731   5.907  10.790  1.00 10.00      A   
ATOM    686  CB  GLU A 144     -18.435   5.959  12.153  1.00 10.00      A   
ATOM    687  CG  GLU A 144     -17.562   5.584  13.342  1.00 10.00      A   
ATOM    688  CD  GLU A 144     -18.378   5.203  14.565  1.00 10.00      A   
ATOM    689  OE1 GLU A 144     -18.261   4.046  15.027  1.00 10.00      A   
ATOM    690  OE2 GLU A 144     -19.146   6.056  15.062  1.00 10.00      A   
ATOM    691  C   GLU A 144     -18.715   5.415   9.737  1.00 10.00      A   
ATOM    692  O   GLU A 144     -19.583   6.169   9.294  1.00 10.00      A   
ATOM    693  N   LEU A 145     -18.573   4.160   9.332  1.00 10.00      A   
ATOM    694  HN  LEU A 145     -17.852   3.613   9.709  1.00 10.00      A   
ATOM    695  CA  LEU A 145     -19.473   3.576   8.341  1.00 10.00      A   
ATOM    696  CB  LEU A 145     -18.890   2.272   7.785  1.00 10.00      A   
ATOM    697  CG  LEU A 145     -18.368   1.269   8.816  1.00 10.00      A   
ATOM    698  CD1 LEU A 145     -19.287   0.060   8.909  1.00 10.00      A   
ATOM    699  CD2 LEU A 145     -16.948   0.843   8.477  1.00 10.00      A   
ATOM    700  C   LEU A 145     -20.836   3.332   8.978  1.00 10.00      A   
ATOM    701  O   LEU A 145     -21.859   3.244   8.301  1.00 10.00      A   
ATOM    702  N   GLU A 146     -20.818   3.231  10.295  1.00 10.00      A   
ATOM    703  HN  GLU A 146     -19.959   3.310  10.757  1.00 10.00      A   
ATOM    704  CA  GLU A 146     -22.012   3.021  11.089  1.00 10.00      A   
ATOM    705  CB  GLU A 146     -22.256   1.524  11.297  1.00 10.00      A   
ATOM    706  CG  GLU A 146     -23.531   1.003  10.651  1.00 10.00      A   
ATOM    707  CD  GLU A 146     -24.773   1.336  11.452  1.00 10.00      A   
ATOM    708  OE1 GLU A 146     -25.066   0.613  12.428  1.00 10.00      A   
ATOM    709  OE2 GLU A 146     -25.470   2.315  11.107  1.00 10.00      A   
ATOM    710  C   GLU A 146     -21.810   3.722  12.425  1.00 10.00      A   
ATOM    711  O   GLU A 146     -20.940   3.334  13.204  1.00 10.00      A   
ATOM    712  N   PRO A 147     -22.585   4.783  12.684  1.00 10.00      A   
ATOM    713  CA  PRO A 147     -22.479   5.576  13.916  1.00 10.00      A   
ATOM    714  CB  PRO A 147     -23.722   6.465  13.868  1.00 10.00      A   
ATOM    715  CG  PRO A 147     -24.017   6.608  12.416  1.00 10.00      A   
ATOM    716  CD  PRO A 147     -23.640   5.294  11.790  1.00 10.00      A   
ATOM    717  C   PRO A 147     -22.476   4.729  15.187  1.00 10.00      A   
ATOM    718  O   PRO A 147     -23.435   4.004  15.464  1.00 10.00      A   
ATOM    719  N   LYS A 148     -21.377   4.825  15.935  1.00 10.00      A   
ATOM    720  HN  LYS A 148     -20.635   5.394  15.611  1.00 10.00      A   
ATOM    721  CA  LYS A 148     -21.198   4.106  17.194  1.00 10.00      A   
ATOM    722  CB  LYS A 148     -22.343   4.380  18.175  1.00 10.00      A   
ATOM    723  CG  LYS A 148     -22.438   5.826  18.634  1.00 10.00      A   
ATOM    724  CD  LYS A 148     -21.354   6.159  19.646  1.00 10.00      A   
ATOM    725  CE  LYS A 148     -21.599   7.516  20.279  1.00 10.00      A   
ATOM    726  NZ  LYS A 148     -20.720   7.750  21.453  1.00 10.00      A   
ATOM    727  HZ1 LYS A 148     -20.813   6.966  22.131  1.00 10.00      A   
ATOM    728  HZ2 LYS A 148     -20.988   8.634  21.928  1.00 10.00      A   
ATOM    729  HZ3 LYS A 148     -19.728   7.819  21.155  1.00 10.00      A   
ATOM    730  C   LYS A 148     -20.990   2.609  16.987  1.00 10.00      A   
ATOM    731  O   LYS A 148     -21.712   1.785  17.550  1.00 10.00      A   
ATOM    732  N   SER A 149     -20.008   2.262  16.165  1.00 10.00      A   
ATOM    733  HN  SER A 149     -19.486   2.969  15.711  1.00 10.00      A   
ATOM    734  CA  SER A 149     -19.692   0.865  15.900  1.00 10.00      A   
ATOM    735  CB  SER A 149     -20.096   0.477  14.479  1.00 10.00      A   
ATOM    736  OG  SER A 149     -21.423   0.889  14.209  1.00 10.00      A   
ATOM    737  HG  SER A 149     -21.421   1.832  13.988  1.00 10.00      A   
ATOM    738  C   SER A 149     -18.211   0.582  16.138  1.00 10.00      A   
ATOM    739  O   SER A 149     -17.761  -0.559  16.007  1.00 10.00      A   
ATOM    740  N   ASN A 150     -17.457   1.637  16.460  1.00 10.00      A   
ATOM    741  HN  ASN A 150     -17.875   2.524  16.494  1.00 10.00      A   
ATOM    742  CA  ASN A 150     -16.022   1.527  16.743  1.00 10.00      A   
ATOM    743  CB  ASN A 150     -15.761   0.477  17.833  1.00 10.00      A   
ATOM    744  CG  ASN A 150     -14.560   0.796  18.698  1.00 10.00      A   
ATOM    745  OD1 ASN A 150     -14.261   1.958  18.962  1.00 10.00      A   
ATOM    746  ND2 ASN A 150     -13.870  -0.238  19.155  1.00 10.00      A   
ATOM    747 HD21 ASN A 150     -14.172  -1.140  18.913  1.00 10.00      A   
ATOM    748 HD22 ASN A 150     -13.091  -0.061  19.721  1.00 10.00      A   
ATOM    749  C   ASN A 150     -15.239   1.188  15.476  1.00 10.00      A   
ATOM    750  O   ASN A 150     -14.105   0.713  15.538  1.00 10.00      A   
ATOM    751  N   THR A 151     -15.850   1.448  14.328  1.00 10.00      A   
ATOM    752  HN  THR A 151     -16.744   1.857  14.345  1.00 10.00      A   
ATOM    753  CA  THR A 151     -15.226   1.162  13.045  1.00 10.00      A   
ATOM    754  CB  THR A 151     -15.958   0.015  12.330  1.00 10.00      A   
ATOM    755  OG1 THR A 151     -16.420  -0.936  13.303  1.00 10.00      A   
ATOM    756  HG1 THR A 151     -16.344  -0.555  14.185  1.00 10.00      A   
ATOM    757  CG2 THR A 151     -15.020  -0.679  11.361  1.00 10.00      A   
ATOM    758  C   THR A 151     -15.240   2.393  12.146  1.00 10.00      A   
ATOM    759  O   THR A 151     -16.289   2.998  11.926  1.00 10.00      A   
ATOM    760  N   TYR A 152     -14.078   2.750  11.618  1.00 10.00      A   
ATOM    761  HN  TYR A 152     -13.278   2.204  11.801  1.00 10.00      A   
ATOM    762  CA  TYR A 152     -13.957   3.913  10.755  1.00 10.00      A   
ATOM    763  CB  TYR A 152     -12.935   4.894  11.335  1.00 10.00      A   
ATOM    764  CG  TYR A 152     -13.300   5.449  12.695  1.00 10.00      A   
ATOM    765  CD1 TYR A 152     -13.035   4.730  13.855  1.00 10.00      A   
ATOM    766  CD2 TYR A 152     -13.903   6.691  12.817  1.00 10.00      A   
ATOM    767  CE1 TYR A 152     -13.365   5.234  15.096  1.00 10.00      A   
ATOM    768  CE2 TYR A 152     -14.236   7.203  14.056  1.00 10.00      A   
ATOM    769  CZ  TYR A 152     -13.965   6.471  15.192  1.00 10.00      A   
ATOM    770  OH  TYR A 152     -14.296   6.977  16.431  1.00 10.00      A   
ATOM    771  HH  TYR A 152     -15.117   7.480  16.357  1.00 10.00      A   
ATOM    772  C   TYR A 152     -13.554   3.510   9.339  1.00 10.00      A   
ATOM    773  O   TYR A 152     -12.971   2.445   9.124  1.00 10.00      A   
ATOM    774  N   ILE A 153     -13.879   4.362   8.376  1.00 10.00      A   
ATOM    775  HN  ILE A 153     -14.364   5.189   8.609  1.00 10.00      A   
ATOM    776  CA  ILE A 153     -13.550   4.110   6.980  1.00 10.00      A   
ATOM    777  CB  ILE A 153     -14.739   3.465   6.227  1.00 10.00      A   
ATOM    778  CG1 ILE A 153     -14.298   2.892   4.875  1.00 10.00      A   
ATOM    779  CG2 ILE A 153     -15.882   4.454   6.053  1.00 10.00      A   
ATOM    780  CD1 ILE A 153     -13.359   1.707   4.983  1.00 10.00      A   
ATOM    781  C   ILE A 153     -13.126   5.409   6.285  1.00 10.00      A   
ATOM    782  O   ILE A 153     -13.544   6.503   6.682  1.00 10.00      A   
ATOM    783  N   LEU A 154     -12.288   5.279   5.263  1.00 10.00      A   
ATOM    784  HN  LEU A 154     -11.980   4.384   5.009  1.00 10.00      A   
ATOM    785  CA  LEU A 154     -11.807   6.426   4.516  1.00 10.00      A   
ATOM    786  CB  LEU A 154     -10.332   6.254   4.137  1.00 10.00      A   
ATOM    787  CG  LEU A 154      -9.293   6.651   5.192  1.00 10.00      A   
ATOM    788  CD1 LEU A 154      -9.443   5.818   6.460  1.00 10.00      A   
ATOM    789  CD2 LEU A 154      -7.891   6.519   4.624  1.00 10.00      A   
ATOM    790  C   LEU A 154     -12.646   6.670   3.266  1.00 10.00      A   
ATOM    791  O   LEU A 154     -12.919   5.750   2.488  1.00 10.00      A   
ATOM    792  N   ILE A 155     -13.069   7.907   3.092  1.00 10.00      A   
ATOM    793  HN  ILE A 155     -12.866   8.577   3.780  1.00 10.00      A   
ATOM    794  CA  ILE A 155     -13.855   8.305   1.933  1.00 10.00      A   
ATOM    795  CB  ILE A 155     -15.108   9.118   2.341  1.00 10.00      A   
ATOM    796  CG1 ILE A 155     -15.943   8.342   3.366  1.00 10.00      A   
ATOM    797  CG2 ILE A 155     -15.944   9.467   1.115  1.00 10.00      A   
ATOM    798  CD1 ILE A 155     -16.460   7.013   2.864  1.00 10.00      A   
ATOM    799  C   ILE A 155     -12.998   9.155   1.000  1.00 10.00      A   
ATOM    800  O   ILE A 155     -12.395  10.143   1.423  1.00 10.00      A   
ATOM    801  N   ASN A 156     -12.962   8.772  -0.269  1.00 10.00      A   
ATOM    802  HN  ASN A 156     -13.491   7.994  -0.544  1.00 10.00      A   
ATOM    803  CA  ASN A 156     -12.176   9.483  -1.275  1.00 10.00      A   
ATOM    804  CB  ASN A 156     -11.329   8.485  -2.071  1.00 10.00      A   
ATOM    805  CG  ASN A 156     -10.067   9.088  -2.657  1.00 10.00      A   
ATOM    806  OD1 ASN A 156      -9.638   8.719  -3.750  1.00 10.00      A   
ATOM    807  ND2 ASN A 156      -9.452  10.012  -1.936  1.00 10.00      A   
ATOM    808 HD21 ASN A 156      -9.838  10.264  -1.066  1.00 10.00      A   
ATOM    809 HD22 ASN A 156      -8.632  10.404  -2.300  1.00 10.00      A   
ATOM    810  C   ASN A 156     -13.097  10.260  -2.209  1.00 10.00      A   
ATOM    811  O   ASN A 156     -13.064  10.074  -3.428  1.00 10.00      A   
ATOM    812  N   THR A 157     -13.920  11.121  -1.617  1.00 10.00      A   
ATOM    813  HN  THR A 157     -13.877  11.221  -0.644  1.00 10.00      A   
ATOM    814  CA  THR A 157     -14.884  11.928  -2.360  1.00 10.00      A   
ATOM    815  CB  THR A 157     -15.840  11.060  -3.204  1.00 10.00      A   
ATOM    816  OG1 THR A 157     -16.219   9.912  -2.428  1.00 10.00      A   
ATOM    817  HG1 THR A 157     -17.110   9.642  -2.655  1.00 10.00      A   
ATOM    818  CG2 THR A 157     -17.087  11.855  -3.565  1.00 10.00      A   
ATOM    819  C   THR A 157     -14.232  13.014  -3.216  1.00 10.00      A   
ATOM    820  O   THR A 157     -14.192  14.178  -2.819  1.00 10.00      A   
ATOM    821  N   LEU A 158     -13.719  12.636  -4.388  1.00 10.00      A   
ATOM    822  HN  LEU A 158     -13.744  11.689  -4.645  1.00 10.00      A   
ATOM    823  CA  LEU A 158     -13.091  13.591  -5.285  1.00 10.00      A   
ATOM    824  CB  LEU A 158     -11.567  13.397  -5.294  1.00 10.00      A   
ATOM    825  CG  LEU A 158     -10.897  13.082  -3.957  1.00 10.00      A   
ATOM    826  CD1 LEU A 158      -9.583  12.384  -4.220  1.00 10.00      A   
ATOM    827  CD2 LEU A 158     -10.664  14.356  -3.155  1.00 10.00      A   
ATOM    828  C   LEU A 158     -13.634  13.424  -6.702  1.00 10.00      A   
ATOM    829  O   LEU A 158     -14.592  14.103  -7.094  1.00 10.00      A   
ATOM    830  N   GLU A 159     -13.012  12.500  -7.452  1.00 10.00      A   
ATOM    831  HN  GLU A 159     -12.260  12.021  -7.062  1.00 10.00      A   
ATOM    832  CA  GLU A 159     -13.378  12.191  -8.829  1.00 10.00      A   
ATOM    833  CB  GLU A 159     -13.035  13.332  -9.788  1.00 10.00      A   
ATOM    834  CG  GLU A 159     -11.637  13.242 -10.383  1.00 10.00      A   
ATOM    835  CD  GLU A 159     -10.617  12.734  -9.393  1.00 10.00      A   
ATOM    836  OE1 GLU A 159     -10.278  11.536  -9.455  1.00 10.00      A   
ATOM    837  OE2 GLU A 159     -10.162  13.523  -8.543  1.00 10.00      A   
ATOM    838  C   GLU A 159     -14.830  11.748  -8.971  1.00 10.00      A   
ATOM    839  O   GLU A 159     -15.708  12.542  -9.300  1.00 10.00      A   
ATOM    840  N   PRO A 160     -15.105  10.464  -8.693  1.00 10.00      A   
ATOM    841  CA  PRO A 160     -14.091   9.494  -8.280  1.00 10.00      A   
ATOM    842  CB  PRO A 160     -14.897   8.434  -7.508  1.00 10.00      A   
ATOM    843  CG  PRO A 160     -16.341   8.822  -7.633  1.00 10.00      A   
ATOM    844  CD  PRO A 160     -16.432   9.861  -8.717  1.00 10.00      A   
ATOM    845  C   PRO A 160     -13.349   8.844  -9.457  1.00 10.00      A   
ATOM    846  O   PRO A 160     -13.898   8.021 -10.174  1.00 10.00      A   
ATOM    847  N   VAL A 161     -12.111   9.252  -9.663  1.00 10.00      A   
ATOM    848  HN  VAL A 161     -11.732   9.948  -9.077  1.00 10.00      A   
ATOM    849  CA  VAL A 161     -11.275   8.694 -10.732  1.00 10.00      A   
ATOM    850  CB  VAL A 161     -11.188   9.644 -11.950  1.00 10.00      A   
ATOM    851  CG1 VAL A 161     -12.555   9.868 -12.574  1.00 10.00      A   
ATOM    852  CG2 VAL A 161     -10.210   9.123 -12.990  1.00 10.00      A   
ATOM    853  C   VAL A 161      -9.879   8.482 -10.153  1.00 10.00      A   
ATOM    854  O   VAL A 161      -9.718   8.042  -9.011  1.00 10.00      A   
ATOM    855  N   GLU A 166     -23.366   5.465 -12.770  1.00 10.00      A   
ATOM    856  HN  GLU A 166     -24.052   6.160 -12.635  1.00 10.00      A   
ATOM    857  CA  GLU A 166     -23.466   4.214 -12.025  1.00 10.00      A   
ATOM    858  CB  GLU A 166     -24.787   4.150 -11.234  1.00 10.00      A   
ATOM    859  CG  GLU A 166     -25.976   4.846 -11.881  1.00 10.00      A   
ATOM    860  CD  GLU A 166     -25.966   6.347 -11.661  1.00 10.00      A   
ATOM    861  OE1 GLU A 166     -26.381   6.799 -10.574  1.00 10.00      A   
ATOM    862  OE2 GLU A 166     -25.533   7.080 -12.574  1.00 10.00      A   
ATOM    863  C   GLU A 166     -22.300   4.121 -11.053  1.00 10.00      A   
ATOM    864  O   GLU A 166     -22.094   5.020 -10.234  1.00 10.00      A   
ATOM    865  N   MET A 167     -21.547   3.034 -11.135  1.00 10.00      A   
ATOM    866  HN  MET A 167     -21.775   2.335 -11.782  1.00 10.00      A   
ATOM    867  CA  MET A 167     -20.394   2.862 -10.277  1.00 10.00      A   
ATOM    868  CB  MET A 167     -20.479   1.541  -9.508  1.00 10.00      A   
ATOM    869  CG  MET A 167     -20.139   1.676  -8.032  1.00 10.00      A   
ATOM    870  SD  MET A 167     -18.458   2.274  -7.755  1.00 10.00      A   
ATOM    871  CE  MET A 167     -18.522   2.697  -6.016  1.00 10.00      A   
ATOM    872  C   MET A 167     -19.121   2.904 -11.113  1.00 10.00      A   
ATOM    873  O   MET A 167     -18.787   1.946 -11.811  1.00 10.00      A   
ATOM    874  N   ARG A 168     -18.434   4.036 -11.068  1.00 10.00      A   
ATOM    875  HN  ARG A 168     -18.753   4.771 -10.503  1.00 10.00      A   
ATOM    876  CA  ARG A 168     -17.202   4.213 -11.829  1.00 10.00      A   
ATOM    877  CB  ARG A 168     -17.474   4.954 -13.139  1.00 10.00      A   
ATOM    878  CG  ARG A 168     -18.350   6.182 -12.989  1.00 10.00      A   
ATOM    879  CD  ARG A 168     -18.599   6.850 -14.327  1.00 10.00      A   
ATOM    880  NE  ARG A 168     -19.675   7.844 -14.256  1.00 10.00      A   
ATOM    881  HE  ARG A 168     -19.759   8.361 -13.417  1.00 10.00      A   
ATOM    882  CZ  ARG A 168     -20.516   8.099 -15.261  1.00 10.00      A   
ATOM    883  NH1 ARG A 168     -20.446   7.384 -16.382  1.00 10.00      A   
ATOM    884 HH11 ARG A 168     -19.744   6.619 -16.477  1.00 10.00      A   
ATOM    885 HH12 ARG A 168     -21.090   7.594 -17.176  1.00 10.00      A   
ATOM    886  NH2 ARG A 168     -21.433   9.049 -15.138  1.00 10.00      A   
ATOM    887 HH21 ARG A 168     -22.083   9.249 -15.927  1.00 10.00      A   
ATOM    888 HH22 ARG A 168     -21.504   9.598 -14.250  1.00 10.00      A   
ATOM    889  C   ARG A 168     -16.161   4.943 -10.997  1.00 10.00      A   
ATOM    890  O   ARG A 168     -16.475   5.923 -10.317  1.00 10.00      A   
ATOM    891  N   GLY A 169     -14.924   4.459 -11.056  1.00 10.00      A   
ATOM    892  HN  GLY A 169     -14.742   3.686 -11.618  1.00 10.00      A   
ATOM    893  CA  GLY A 169     -13.850   5.061 -10.290  1.00 10.00      A   
ATOM    894  C   GLY A 169     -14.032   4.843  -8.804  1.00 10.00      A   
ATOM    895  O   GLY A 169     -13.652   3.792  -8.285  1.00 10.00      A   
ATOM    896  N   GLN A 171     -10.754   2.479 -16.016  1.00 10.00      A   
ATOM    897  HN  GLN A 171     -10.897   2.988 -16.844  1.00 10.00      A   
ATOM    898  CA  GLN A 171      -9.933   1.271 -15.980  1.00 10.00      A   
ATOM    899  CB  GLN A 171      -8.448   1.625 -15.864  1.00 10.00      A   
ATOM    900  CG  GLN A 171      -7.913   2.535 -16.953  1.00 10.00      A   
ATOM    901  CD  GLN A 171      -6.407   2.694 -16.862  1.00 10.00      A   
ATOM    902  OE1 GLN A 171      -5.824   2.569 -15.783  1.00 10.00      A   
ATOM    903  NE2 GLN A 171      -5.764   2.965 -17.986  1.00 10.00      A   
ATOM    904 HE21 GLN A 171      -6.288   3.049 -18.811  1.00 10.00      A   
ATOM    905 HE22 GLN A 171      -4.789   3.075 -17.948  1.00 10.00      A   
ATOM    906  C   GLN A 171     -10.343   0.471 -14.752  1.00 10.00      A   
ATOM    907  O   GLN A 171      -9.544  -0.265 -14.178  1.00 10.00      A   
ATOM    908  N   GLY A 172     -11.604   0.653 -14.362  1.00 10.00      A   
ATOM    909  HN  GLY A 172     -12.167   1.258 -14.888  1.00 10.00      A   
ATOM    910  CA  GLY A 172     -12.167  -0.005 -13.189  1.00 10.00      A   
ATOM    911  C   GLY A 172     -11.904  -1.499 -13.146  1.00 10.00      A   
ATOM    912  O   GLY A 172     -12.056  -2.199 -14.157  1.00 10.00      A   
ATOM    913  N   THR A 173     -11.517  -1.983 -11.972  1.00 10.00      A   
ATOM    914  HN  THR A 173     -11.423  -1.371 -11.208  1.00 10.00      A   
ATOM    915  CA  THR A 173     -11.218  -3.392 -11.767  1.00 10.00      A   
ATOM    916  CB  THR A 173     -10.579  -3.595 -10.380  1.00 10.00      A   
ATOM    917  OG1 THR A 173     -10.886  -2.462  -9.556  1.00 10.00      A   
ATOM    918  HG1 THR A 173     -10.355  -2.497  -8.748  1.00 10.00      A   
ATOM    919  CG2 THR A 173      -9.069  -3.735 -10.502  1.00 10.00      A   
ATOM    920  C   THR A 173     -12.479  -4.249 -11.877  1.00 10.00      A   
ATOM    921  O   THR A 173     -13.577  -3.807 -11.524  1.00 10.00      A   
ATOM    922  N   PRO A 174     -12.334  -5.490 -12.371  1.00 10.00      A   
ATOM    923  CA  PRO A 174     -13.458  -6.422 -12.544  1.00 10.00      A   
ATOM    924  CB  PRO A 174     -12.804  -7.683 -13.116  1.00 10.00      A   
ATOM    925  CG  PRO A 174     -11.512  -7.215 -13.686  1.00 10.00      A   
ATOM    926  CD  PRO A 174     -11.062  -6.085 -12.812  1.00 10.00      A   
ATOM    927  C   PRO A 174     -14.148  -6.753 -11.224  1.00 10.00      A   
ATOM    928  O   PRO A 174     -15.339  -7.064 -11.201  1.00 10.00      A   
ATOM    929  N   THR A 175     -13.396  -6.670 -10.134  1.00 10.00      A   
ATOM    930  HN  THR A 175     -12.455  -6.408 -10.226  1.00 10.00      A   
ATOM    931  CA  THR A 175     -13.916  -6.956  -8.803  1.00 10.00      A   
ATOM    932  CB  THR A 175     -12.830  -6.687  -7.747  1.00 10.00      A   
ATOM    933  OG1 THR A 175     -11.553  -6.595  -8.403  1.00 10.00      A   
ATOM    934  HG1 THR A 175     -10.902  -6.224  -7.791  1.00 10.00      A   
ATOM    935  CG2 THR A 175     -12.790  -7.810  -6.724  1.00 10.00      A   
ATOM    936  C   THR A 175     -15.134  -6.083  -8.502  1.00 10.00      A   
ATOM    937  O   THR A 175     -16.172  -6.570  -8.049  1.00 10.00      A   
ATOM    938  N   THR A 176     -15.000  -4.796  -8.786  1.00 10.00      A   
ATOM    939  HN  THR A 176     -14.149  -4.474  -9.156  1.00 10.00      A   
ATOM    940  CA  THR A 176     -16.069  -3.837  -8.559  1.00 10.00      A   
ATOM    941  CB  THR A 176     -15.548  -2.409  -8.785  1.00 10.00      A   
ATOM    942  OG1 THR A 176     -14.113  -2.444  -8.843  1.00 10.00      A   
ATOM    943  HG1 THR A 176     -13.824  -2.229  -9.735  1.00 10.00      A   
ATOM    944  CG2 THR A 176     -15.990  -1.494  -7.653  1.00 10.00      A   
ATOM    945  C   THR A 176     -17.237  -4.099  -9.508  1.00 10.00      A   
ATOM    946  O   THR A 176     -18.404  -3.994  -9.121  1.00 10.00      A   
ATOM    947  N   GLY A 177     -16.908  -4.459 -10.747  1.00 10.00      A   
ATOM    948  HN  GLY A 177     -15.961  -4.534 -10.987  1.00 10.00      A   
ATOM    949  CA  GLY A 177     -17.927  -4.738 -11.740  1.00 10.00      A   
ATOM    950  C   GLY A 177     -18.782  -5.930 -11.364  1.00 10.00      A   
ATOM    951  O   GLY A 177     -20.003  -5.895 -11.508  1.00 10.00      A   
ATOM    952  N   LEU A 178     -18.137  -6.987 -10.879  1.00 10.00      A   
ATOM    953  HN  LEU A 178     -17.157  -6.955 -10.801  1.00 10.00      A   
ATOM    954  CA  LEU A 178     -18.841  -8.195 -10.471  1.00 10.00      A   
ATOM    955  CB  LEU A 178     -17.852  -9.317 -10.137  1.00 10.00      A   
ATOM    956  CG  LEU A 178     -17.575 -10.343 -11.243  1.00 10.00      A   
ATOM    957  CD1 LEU A 178     -18.853 -11.062 -11.649  1.00 10.00      A   
ATOM    958  CD2 LEU A 178     -16.917  -9.689 -12.448  1.00 10.00      A   
ATOM    959  C   LEU A 178     -19.743  -7.917  -9.273  1.00 10.00      A   
ATOM    960  O   LEU A 178     -20.872  -8.406  -9.206  1.00 10.00      A   
ATOM    961  N   LEU A 179     -19.243  -7.115  -8.338  1.00 10.00      A   
ATOM    962  HN  LEU A 179     -18.337  -6.753  -8.454  1.00 10.00      A   
ATOM    963  CA  LEU A 179     -19.998  -6.763  -7.142  1.00 10.00      A   
ATOM    964  CB  LEU A 179     -19.127  -5.952  -6.180  1.00 10.00      A   
ATOM    965  CG  LEU A 179     -19.766  -5.574  -4.840  1.00 10.00      A   
ATOM    966  CD1 LEU A 179     -20.011  -6.813  -3.992  1.00 10.00      A   
ATOM    967  CD2 LEU A 179     -18.897  -4.571  -4.097  1.00 10.00      A   
ATOM    968  C   LEU A 179     -21.257  -5.981  -7.503  1.00 10.00      A   
ATOM    969  O   LEU A 179     -22.322  -6.199  -6.921  1.00 10.00      A   
ATOM    970  N   MET A 180     -21.127  -5.079  -8.476  1.00 10.00      A   
ATOM    971  HN  MET A 180     -20.248  -4.957  -8.897  1.00 10.00      A   
ATOM    972  CA  MET A 180     -22.250  -4.261  -8.925  1.00 10.00      A   
ATOM    973  CB  MET A 180     -21.799  -3.261  -9.993  1.00 10.00      A   
ATOM    974  CG  MET A 180     -22.818  -2.174 -10.303  1.00 10.00      A   
ATOM    975  SD  MET A 180     -23.101  -1.064  -8.909  1.00 10.00      A   
ATOM    976  CE  MET A 180     -24.316   0.053  -9.605  1.00 10.00      A   
ATOM    977  C   MET A 180     -23.383  -5.135  -9.459  1.00 10.00      A   
ATOM    978  O   MET A 180     -24.561  -4.819  -9.292  1.00 10.00      A   
ATOM    979  N   ILE A 181     -23.016  -6.244 -10.090  1.00 10.00      A   
ATOM    980  HN  ILE A 181     -22.062  -6.445 -10.188  1.00 10.00      A   
ATOM    981  CA  ILE A 181     -23.998  -7.170 -10.636  1.00 10.00      A   
ATOM    982  CB  ILE A 181     -23.334  -8.236 -11.536  1.00 10.00      A   
ATOM    983  CG1 ILE A 181     -22.553  -7.565 -12.670  1.00 10.00      A   
ATOM    984  CG2 ILE A 181     -24.378  -9.193 -12.100  1.00 10.00      A   
ATOM    985  CD1 ILE A 181     -21.653  -8.512 -13.438  1.00 10.00      A   
ATOM    986  C   ILE A 181     -24.750  -7.863  -9.504  1.00 10.00      A   
ATOM    987  O   ILE A 181     -25.972  -8.013  -9.554  1.00 10.00      A   
ATOM    988  N   VAL A 182     -24.009  -8.259  -8.474  1.00 10.00      A   
ATOM    989  HN  VAL A 182     -23.043  -8.086  -8.491  1.00 10.00      A   
ATOM    990  CA  VAL A 182     -24.589  -8.940  -7.321  1.00 10.00      A   
ATOM    991  CB  VAL A 182     -23.509  -9.363  -6.302  1.00 10.00      A   
ATOM    992  CG1 VAL A 182     -24.134 -10.106  -5.129  1.00 10.00      A   
ATOM    993  CG2 VAL A 182     -22.448 -10.223  -6.971  1.00 10.00      A   
ATOM    994  C   VAL A 182     -25.628  -8.063  -6.627  1.00 10.00      A   
ATOM    995  O   VAL A 182     -26.759  -8.494  -6.395  1.00 10.00      A   
ATOM    996  N   LEU A 183     -25.251  -6.825  -6.317  1.00 10.00      A   
ATOM    997  HN  LEU A 183     -24.341  -6.526  -6.547  1.00 10.00      A   
ATOM    998  CA  LEU A 183     -26.163  -5.903  -5.646  1.00 10.00      A   
ATOM    999  CB  LEU A 183     -25.431  -4.665  -5.106  1.00 10.00      A   
ATOM   1000  CG  LEU A 183     -24.724  -3.765  -6.126  1.00 10.00      A   
ATOM   1001  CD1 LEU A 183     -25.626  -2.615  -6.552  1.00 10.00      A   
ATOM   1002  CD2 LEU A 183     -23.420  -3.236  -5.553  1.00 10.00      A   
ATOM   1003  C   LEU A 183     -27.335  -5.523  -6.548  1.00 10.00      A   
ATOM   1004  O   LEU A 183     -28.432  -5.230  -6.069  1.00 10.00      A   
ATOM   1005  N   GLY A 184     -27.096  -5.539  -7.856  1.00 10.00      A   
ATOM   1006  HN  GLY A 184     -26.198  -5.769  -8.179  1.00 10.00      A   
ATOM   1007  CA  GLY A 184     -28.141  -5.214  -8.805  1.00 10.00      A   
ATOM   1008  C   GLY A 184     -29.229  -6.268  -8.807  1.00 10.00      A   
ATOM   1009  O   GLY A 184     -30.417  -5.944  -8.877  1.00 10.00      A   
ATOM   1010  N   LEU A 185     -28.820  -7.530  -8.706  1.00 10.00      A   
ATOM   1011  HN  LEU A 185     -27.856  -7.716  -8.647  1.00 10.00      A   
ATOM   1012  CA  LEU A 185     -29.757  -8.647  -8.689  1.00 10.00      A   
ATOM   1013  CB  LEU A 185     -29.007  -9.983  -8.726  1.00 10.00      A   
ATOM   1014  CG  LEU A 185     -28.236 -10.296 -10.012  1.00 10.00      A   
ATOM   1015  CD1 LEU A 185     -27.454 -11.593  -9.862  1.00 10.00      A   
ATOM   1016  CD2 LEU A 185     -29.182 -10.372 -11.202  1.00 10.00      A   
ATOM   1017  C   LEU A 185     -30.654  -8.582  -7.458  1.00 10.00      A   
ATOM   1018  O   LEU A 185     -31.826  -8.954  -7.513  1.00 10.00      A   
ATOM   1019  N   ILE A 186     -30.095  -8.094  -6.353  1.00 10.00      A   
ATOM   1020  HN  ILE A 186     -29.155  -7.814  -6.378  1.00 10.00      A   
ATOM   1021  CA  ILE A 186     -30.845  -7.965  -5.108  1.00 10.00      A   
ATOM   1022  CB  ILE A 186     -29.958  -7.439  -3.955  1.00 10.00      A   
ATOM   1023  CG1 ILE A 186     -28.713  -8.317  -3.787  1.00 10.00      A   
ATOM   1024  CG2 ILE A 186     -30.748  -7.386  -2.654  1.00 10.00      A   
ATOM   1025  CD1 ILE A 186     -27.704  -7.772  -2.795  1.00 10.00      A   
ATOM   1026  C   ILE A 186     -32.025  -7.019  -5.308  1.00 10.00      A   
ATOM   1027  O   ILE A 186     -33.150  -7.311  -4.899  1.00 10.00      A   
ATOM   1028  N   PHE A 187     -31.764  -5.895  -5.963  1.00 10.00      A   
ATOM   1029  HN  PHE A 187     -30.848  -5.725  -6.272  1.00 10.00      A   
ATOM   1030  CA  PHE A 187     -32.801  -4.907  -6.233  1.00 10.00      A   
ATOM   1031  CB  PHE A 187     -32.181  -3.595  -6.713  1.00 10.00      A   
ATOM   1032  CG  PHE A 187     -32.079  -2.544  -5.645  1.00 10.00      A   
ATOM   1033  CD1 PHE A 187     -31.270  -2.737  -4.536  1.00 10.00      A   
ATOM   1034  CD2 PHE A 187     -32.792  -1.362  -5.751  1.00 10.00      A   
ATOM   1035  CE1 PHE A 187     -31.174  -1.769  -3.554  1.00 10.00      A   
ATOM   1036  CE2 PHE A 187     -32.701  -0.390  -4.774  1.00 10.00      A   
ATOM   1037  CZ  PHE A 187     -31.892  -0.594  -3.673  1.00 10.00      A   
ATOM   1038  C   PHE A 187     -33.795  -5.428  -7.263  1.00 10.00      A   
ATOM   1039  O   PHE A 187     -34.987  -5.138  -7.192  1.00 10.00      A   
ATOM   1040  N   MET A 188     -33.298  -6.214  -8.210  1.00 10.00      A   
ATOM   1041  HN  MET A 188     -32.335  -6.414  -8.208  1.00 10.00      A   
ATOM   1042  CA  MET A 188     -34.140  -6.782  -9.260  1.00 10.00      A   
ATOM   1043  CB  MET A 188     -33.288  -7.493 -10.315  1.00 10.00      A   
ATOM   1044  CG  MET A 188     -32.606  -6.561 -11.304  1.00 10.00      A   
ATOM   1045  SD  MET A 188     -31.542  -7.437 -12.466  1.00 10.00      A   
ATOM   1046  CE  MET A 188     -31.108  -6.112 -13.589  1.00 10.00      A   
ATOM   1047  C   MET A 188     -35.171  -7.752  -8.688  1.00 10.00      A   
ATOM   1048  O   MET A 188     -36.195  -8.025  -9.315  1.00 10.00      A   
ATOM   1049  N   LYS A 189     -34.900  -8.268  -7.497  1.00 10.00      A   
ATOM   1050  HN  LYS A 189     -34.067  -8.015  -7.043  1.00 10.00      A   
ATOM   1051  CA  LYS A 189     -35.803  -9.207  -6.850  1.00 10.00      A   
ATOM   1052  CB  LYS A 189     -35.034 -10.459  -6.428  1.00 10.00      A   
ATOM   1053  CG  LYS A 189     -35.879 -11.715  -6.293  1.00 10.00      A   
ATOM   1054  CD  LYS A 189     -35.131 -12.787  -5.520  1.00 10.00      A   
ATOM   1055  CE  LYS A 189     -35.947 -14.060  -5.398  1.00 10.00      A   
ATOM   1056  NZ  LYS A 189     -35.807 -14.926  -6.596  1.00 10.00      A   
ATOM   1057  HZ1 LYS A 189     -36.457 -15.736  -6.533  1.00 10.00      A   
ATOM   1058  HZ2 LYS A 189     -34.827 -15.286  -6.663  1.00 10.00      A   
ATOM   1059  HZ3 LYS A 189     -36.025 -14.388  -7.458  1.00 10.00      A   
ATOM   1060  C   LYS A 189     -36.491  -8.559  -5.645  1.00 10.00      A   
ATOM   1061  O   LYS A 189     -36.997  -9.245  -4.754  1.00 10.00      A   
ATOM   1062  N   GLY A 190     -36.492  -7.229  -5.622  1.00 10.00      A   
ATOM   1063  HN  GLY A 190     -36.054  -6.737  -6.351  1.00 10.00      A   
ATOM   1064  CA  GLY A 190     -37.129  -6.496  -4.541  1.00 10.00      A   
ATOM   1065  C   GLY A 190     -36.427  -6.669  -3.207  1.00 10.00      A   
ATOM   1066  O   GLY A 190     -37.023  -7.160  -2.245  1.00 10.00      A   
ATOM   1067  N   ASN A 191     -35.158  -6.271  -3.153  1.00 10.00      A   
ATOM   1068  HN  ASN A 191     -34.746  -5.902  -3.962  1.00 10.00      A   
ATOM   1069  CA  ASN A 191     -34.352  -6.370  -1.931  1.00 10.00      A   
ATOM   1070  CB  ASN A 191     -34.895  -5.453  -0.825  1.00 10.00      A   
ATOM   1071  CG  ASN A 191     -34.705  -3.981  -1.136  1.00 10.00      A   
ATOM   1072  OD1 ASN A 191     -33.746  -3.594  -1.803  1.00 10.00      A   
ATOM   1073  ND2 ASN A 191     -35.620  -3.148  -0.659  1.00 10.00      A   
ATOM   1074 HD21 ASN A 191     -36.360  -3.522  -0.135  1.00 10.00      A   
ATOM   1075 HD22 ASN A 191     -35.528  -2.188  -0.857  1.00 10.00      A   
ATOM   1076  C   ASN A 191     -34.257  -7.812  -1.440  1.00 10.00      A   
ATOM   1077  O   ASN A 191     -34.243  -8.076  -0.236  1.00 10.00      A   
ATOM   1078  N   THR A 192     -34.184  -8.742  -2.381  1.00 10.00      A   
ATOM   1079  HN  THR A 192     -34.170  -8.466  -3.325  1.00 10.00      A   
ATOM   1080  CA  THR A 192     -34.096 -10.159  -2.062  1.00 10.00      A   
ATOM   1081  CB  THR A 192     -35.498 -10.812  -2.063  1.00 10.00      A   
ATOM   1082  OG1 THR A 192     -36.456  -9.904  -1.498  1.00 10.00      A   
ATOM   1083  HG1 THR A 192     -36.415  -9.062  -1.971  1.00 10.00      A   
ATOM   1084  CG2 THR A 192     -35.497 -12.100  -1.250  1.00 10.00      A   
ATOM   1085  C   THR A 192     -33.217 -10.859  -3.094  1.00 10.00      A   
ATOM   1086  O   THR A 192     -33.060 -10.364  -4.206  1.00 10.00      A   
ATOM   1087  N   LEU A 193     -32.634 -11.991  -2.719  1.00 10.00      A   
ATOM   1088  HN  LEU A 193     -32.775 -12.324  -1.808  1.00 10.00      A   
ATOM   1089  CA  LEU A 193     -31.784 -12.756  -3.623  1.00 10.00      A   
ATOM   1090  CB  LEU A 193     -30.504 -11.983  -3.958  1.00 10.00      A   
ATOM   1091  CG  LEU A 193     -29.667 -12.537  -5.113  1.00 10.00      A   
ATOM   1092  CD1 LEU A 193     -30.467 -12.527  -6.408  1.00 10.00      A   
ATOM   1093  CD2 LEU A 193     -28.379 -11.745  -5.270  1.00 10.00      A   
ATOM   1094  C   LEU A 193     -31.425 -14.095  -3.000  1.00 10.00      A   
ATOM   1095  O   LEU A 193     -31.176 -14.178  -1.797  1.00 10.00      A   
ATOM   1096  N   LYS A 194     -31.430 -15.141  -3.811  1.00 10.00      A   
ATOM   1097  HN  LYS A 194     -31.678 -15.019  -4.753  1.00 10.00      A   
ATOM   1098  CA  LYS A 194     -31.086 -16.470  -3.336  1.00 10.00      A   
ATOM   1099  CB  LYS A 194     -32.160 -17.485  -3.722  1.00 10.00      A   
ATOM   1100  CG  LYS A 194     -33.452 -17.327  -2.943  1.00 10.00      A   
ATOM   1101  CD  LYS A 194     -34.432 -18.438  -3.265  1.00 10.00      A   
ATOM   1102  CE  LYS A 194     -35.645 -18.369  -2.356  1.00 10.00      A   
ATOM   1103  NZ  LYS A 194     -36.680 -19.363  -2.731  1.00 10.00      A   
ATOM   1104  HZ1 LYS A 194     -36.319 -20.328  -2.589  1.00 10.00      A   
ATOM   1105  HZ2 LYS A 194     -36.939 -19.246  -3.732  1.00 10.00      A   
ATOM   1106  HZ3 LYS A 194     -37.529 -19.232  -2.147  1.00 10.00      A   
ATOM   1107  C   LYS A 194     -29.730 -16.897  -3.875  1.00 10.00      A   
ATOM   1108  O   LYS A 194     -29.424 -16.690  -5.050  1.00 10.00      A   
ATOM   1109  N   GLU A 195     -28.927 -17.497  -3.013  1.00 10.00      A   
ATOM   1110  HN  GLU A 195     -29.239 -17.644  -2.092  1.00 10.00      A   
ATOM   1111  CA  GLU A 195     -27.594 -17.950  -3.386  1.00 10.00      A   
ATOM   1112  CB  GLU A 195     -26.823 -18.468  -2.158  1.00 10.00      A   
ATOM   1113  CG  GLU A 195     -27.279 -19.820  -1.611  1.00 10.00      A   
ATOM   1114  CD  GLU A 195     -28.720 -19.824  -1.133  1.00 10.00      A   
ATOM   1115  OE1 GLU A 195     -29.616 -20.156  -1.940  1.00 10.00      A   
ATOM   1116  OE2 GLU A 195     -28.962 -19.497   0.044  1.00 10.00      A   
ATOM   1117  C   GLU A 195     -27.644 -19.005  -4.493  1.00 10.00      A   
ATOM   1118  O   GLU A 195     -26.831 -18.986  -5.414  1.00 10.00      A   
ATOM   1119  N   THR A 196     -28.622 -19.895  -4.406  1.00 10.00      A   
ATOM   1120  HN  THR A 196     -29.248 -19.839  -3.645  1.00 10.00      A   
ATOM   1121  CA  THR A 196     -28.787 -20.968  -5.377  1.00 10.00      A   
ATOM   1122  CB  THR A 196     -29.940 -21.907  -4.968  1.00 10.00      A   
ATOM   1123  OG1 THR A 196     -29.819 -22.243  -3.575  1.00 10.00      A   
ATOM   1124  HG1 THR A 196     -29.680 -21.434  -3.053  1.00 10.00      A   
ATOM   1125  CG2 THR A 196     -29.906 -23.186  -5.790  1.00 10.00      A   
ATOM   1126  C   THR A 196     -29.028 -20.444  -6.797  1.00 10.00      A   
ATOM   1127  O   THR A 196     -28.552 -21.029  -7.773  1.00 10.00      A   
ATOM   1128  N   GLU A 197     -29.750 -19.336  -6.916  1.00 10.00      A   
ATOM   1129  HN  GLU A 197     -30.083 -18.887  -6.112  1.00 10.00      A   
ATOM   1130  CA  GLU A 197     -30.041 -18.773  -8.227  1.00 10.00      A   
ATOM   1131  CB  GLU A 197     -31.390 -18.039  -8.239  1.00 10.00      A   
ATOM   1132  CG  GLU A 197     -31.397 -16.711  -7.498  1.00 10.00      A   
ATOM   1133  CD  GLU A 197     -32.744 -16.023  -7.530  1.00 10.00      A   
ATOM   1134  OE1 GLU A 197     -33.278 -15.795  -8.638  1.00 10.00      A   
ATOM   1135  OE2 GLU A 197     -33.274 -15.700  -6.447  1.00 10.00      A   
ATOM   1136  C   GLU A 197     -28.913 -17.865  -8.709  1.00 10.00      A   
ATOM   1137  O   GLU A 197     -28.557 -17.883  -9.888  1.00 10.00      A   
ATOM   1138  N   ALA A 198     -28.337 -17.099  -7.786  1.00 10.00      A   
ATOM   1139  HN  ALA A 198     -28.651 -17.151  -6.857  1.00 10.00      A   
ATOM   1140  CA  ALA A 198     -27.260 -16.174  -8.119  1.00 10.00      A   
ATOM   1141  CB  ALA A 198     -27.018 -15.200  -6.976  1.00 10.00      A   
ATOM   1142  C   ALA A 198     -25.973 -16.902  -8.483  1.00 10.00      A   
ATOM   1143  O   ALA A 198     -25.330 -16.569  -9.477  1.00 10.00      A   
ATOM   1144  N   TRP A 199     -25.610 -17.904  -7.687  1.00 10.00      A   
ATOM   1145  HN  TRP A 199     -26.180 -18.137  -6.919  1.00 10.00      A   
ATOM   1146  CA  TRP A 199     -24.389 -18.668  -7.917  1.00 10.00      A   
ATOM   1147  CB  TRP A 199     -24.228 -19.760  -6.855  1.00 10.00      A   
ATOM   1148  CG  TRP A 199     -22.870 -20.397  -6.837  1.00 10.00      A   
ATOM   1149  CD1 TRP A 199     -21.728 -19.874  -6.304  1.00 10.00      A   
ATOM   1150  CD2 TRP A 199     -22.513 -21.679  -7.371  1.00 10.00      A   
ATOM   1151  NE1 TRP A 199     -20.682 -20.748  -6.474  1.00 10.00      A   
ATOM   1152  HE1 TRP A 199     -19.759 -20.597  -6.177  1.00 10.00      A   
ATOM   1153  CE2 TRP A 199     -21.138 -21.863  -7.128  1.00 10.00      A   
ATOM   1154  CE3 TRP A 199     -23.222 -22.686  -8.032  1.00 10.00      A   
ATOM   1155  CZ2 TRP A 199     -20.459 -23.014  -7.520  1.00 10.00      A   
ATOM   1156  CZ3 TRP A 199     -22.547 -23.827  -8.421  1.00 10.00      A   
ATOM   1157  CH2 TRP A 199     -21.180 -23.982  -8.165  1.00 10.00      A   
ATOM   1158  C   TRP A 199     -24.363 -19.285  -9.311  1.00 10.00      A   
ATOM   1159  O   TRP A 199     -23.453 -19.021 -10.092  1.00 10.00      A   
ATOM   1160  N   ASP A 200     -25.377 -20.080  -9.625  1.00 10.00      A   
ATOM   1161  HN  ASP A 200     -26.093 -20.219  -8.971  1.00 10.00      A   
ATOM   1162  CA  ASP A 200     -25.457 -20.752 -10.921  1.00 10.00      A   
ATOM   1163  CB  ASP A 200     -26.656 -21.698 -10.972  1.00 10.00      A   
ATOM   1164  CG  ASP A 200     -26.736 -22.470 -12.274  1.00 10.00      A   
ATOM   1165  OD1 ASP A 200     -27.430 -22.005 -13.203  1.00 10.00      A   
ATOM   1166  OD2 ASP A 200     -26.123 -23.555 -12.368  1.00 10.00      A   
ATOM   1167  C   ASP A 200     -25.503 -19.765 -12.087  1.00 10.00      A   
ATOM   1168  O   ASP A 200     -24.958 -20.032 -13.159  1.00 10.00      A   
ATOM   1169  N   PHE A 201     -26.145 -18.624 -11.875  1.00 10.00      A   
ATOM   1170  HN  PHE A 201     -26.558 -18.460 -11.000  1.00 10.00      A   
ATOM   1171  CA  PHE A 201     -26.247 -17.609 -12.916  1.00 10.00      A   
ATOM   1172  CB  PHE A 201     -27.292 -16.554 -12.546  1.00 10.00      A   
ATOM   1173  CG  PHE A 201     -27.691 -15.654 -13.682  1.00 10.00      A   
ATOM   1174  CD1 PHE A 201     -27.684 -14.278 -13.527  1.00 10.00      A   
ATOM   1175  CD2 PHE A 201     -28.077 -16.185 -14.903  1.00 10.00      A   
ATOM   1176  CE1 PHE A 201     -28.055 -13.447 -14.568  1.00 10.00      A   
ATOM   1177  CE2 PHE A 201     -28.448 -15.361 -15.948  1.00 10.00      A   
ATOM   1178  CZ  PHE A 201     -28.437 -13.990 -15.781  1.00 10.00      A   
ATOM   1179  C   PHE A 201     -24.893 -16.953 -13.158  1.00 10.00      A   
ATOM   1180  O   PHE A 201     -24.457 -16.803 -14.300  1.00 10.00      A   
ATOM   1181  N   LEU A 202     -24.221 -16.585 -12.076  1.00 10.00      A   
ATOM   1182  HN  LEU A 202     -24.618 -16.743 -11.188  1.00 10.00      A   
ATOM   1183  CA  LEU A 202     -22.914 -15.946 -12.167  1.00 10.00      A   
ATOM   1184  CB  LEU A 202     -22.496 -15.348 -10.819  1.00 10.00      A   
ATOM   1185  CG  LEU A 202     -22.838 -13.869 -10.587  1.00 10.00      A   
ATOM   1186  CD1 LEU A 202     -22.163 -12.989 -11.627  1.00 10.00      A   
ATOM   1187  CD2 LEU A 202     -24.343 -13.641 -10.581  1.00 10.00      A   
ATOM   1188  C   LEU A 202     -21.859 -16.925 -12.671  1.00 10.00      A   
ATOM   1189  O   LEU A 202     -20.867 -16.523 -13.275  1.00 10.00      A   
ATOM   1190  N   ARG A 203     -22.087 -18.212 -12.423  1.00 10.00      A   
ATOM   1191  HN  ARG A 203     -22.892 -18.465 -11.918  1.00 10.00      A   
ATOM   1192  CA  ARG A 203     -21.167 -19.254 -12.865  1.00 10.00      A   
ATOM   1193  CB  ARG A 203     -21.554 -20.608 -12.265  1.00 10.00      A   
ATOM   1194  CG  ARG A 203     -21.089 -20.809 -10.832  1.00 10.00      A   
ATOM   1195  CD  ARG A 203     -19.587 -21.015 -10.769  1.00 10.00      A   
ATOM   1196  NE  ARG A 203     -19.177 -22.191 -11.531  1.00 10.00      A   
ATOM   1197  HE  ARG A 203     -19.805 -22.949 -11.563  1.00 10.00      A   
ATOM   1198  CZ  ARG A 203     -18.029 -22.293 -12.191  1.00 10.00      A   
ATOM   1199  NH1 ARG A 203     -17.148 -21.297 -12.165  1.00 10.00      A   
ATOM   1200 HH11 ARG A 203     -16.245 -21.382 -12.680  1.00 10.00      A   
ATOM   1201 HH12 ARG A 203     -17.358 -20.422 -11.637  1.00 10.00      A   
ATOM   1202  NH2 ARG A 203     -17.769 -23.394 -12.881  1.00 10.00      A   
ATOM   1203 HH21 ARG A 203     -16.871 -23.488 -13.404  1.00 10.00      A   
ATOM   1204 HH22 ARG A 203     -18.472 -24.167 -12.913  1.00 10.00      A   
ATOM   1205  C   ARG A 203     -21.151 -19.347 -14.386  1.00 10.00      A   
ATOM   1206  O   ARG A 203     -20.166 -19.774 -14.985  1.00 10.00      A   
ATOM   1207  N   ARG A 204     -22.255 -18.946 -15.004  1.00 10.00      A   
ATOM   1208  HN  ARG A 204     -23.011 -18.623 -14.470  1.00 10.00      A   
ATOM   1209  CA  ARG A 204     -22.368 -18.973 -16.455  1.00 10.00      A   
ATOM   1210  CB  ARG A 204     -23.814 -19.238 -16.876  1.00 10.00      A   
ATOM   1211  CG  ARG A 204     -24.257 -20.680 -16.695  1.00 10.00      A   
ATOM   1212  CD  ARG A 204     -25.735 -20.852 -17.001  1.00 10.00      A   
ATOM   1213  NE  ARG A 204     -26.566 -20.638 -15.818  1.00 10.00      A   
ATOM   1214  HE  ARG A 204     -26.220 -20.974 -14.957  1.00 10.00      A   
ATOM   1215  CZ  ARG A 204     -27.746 -20.025 -15.835  1.00 10.00      A   
ATOM   1216  NH1 ARG A 204     -28.254 -19.571 -16.977  1.00 10.00      A   
ATOM   1217 HH11 ARG A 204     -27.731 -19.701 -17.872  1.00 10.00      A   
ATOM   1218 HH12 ARG A 204     -29.177 -19.085 -16.985  1.00 10.00      A   
ATOM   1219  NH2 ARG A 204     -28.434 -19.891 -14.708  1.00 10.00      A   
ATOM   1220 HH21 ARG A 204     -28.051 -20.284 -13.817  1.00 10.00      A   
ATOM   1221 HH22 ARG A 204     -29.352 -19.395 -14.702  1.00 10.00      A   
ATOM   1222  C   ARG A 204     -21.867 -17.661 -17.054  1.00 10.00      A   
ATOM   1223  O   ARG A 204     -21.509 -17.596 -18.231  1.00 10.00      A   
ATOM   1224  N   LEU A 205     -21.824 -16.624 -16.231  1.00 10.00      A   
ATOM   1225  HN  LEU A 205     -22.099 -16.743 -15.298  1.00 10.00      A   
ATOM   1226  CA  LEU A 205     -21.363 -15.311 -16.671  1.00 10.00      A   
ATOM   1227  CB  LEU A 205     -22.209 -14.198 -16.046  1.00 10.00      A   
ATOM   1228  CG  LEU A 205     -23.719 -14.255 -16.308  1.00 10.00      A   
ATOM   1229  CD1 LEU A 205     -24.437 -13.162 -15.533  1.00 10.00      A   
ATOM   1230  CD2 LEU A 205     -24.013 -14.131 -17.794  1.00 10.00      A   
ATOM   1231  C   LEU A 205     -19.893 -15.110 -16.310  1.00 10.00      A   
ATOM   1232  O   LEU A 205     -19.144 -16.080 -16.169  1.00 10.00      A   
ATOM   1233  N   VAL A 207      -9.881 -17.447 -14.546  1.00 10.00      A   
ATOM   1234  HN  VAL A 207      -9.649 -18.329 -14.179  1.00 10.00      A   
ATOM   1235  CA  VAL A 207      -9.091 -16.285 -14.154  1.00 10.00      A   
ATOM   1236  CB  VAL A 207      -8.292 -15.698 -15.338  1.00 10.00      A   
ATOM   1237  CG1 VAL A 207      -7.106 -16.587 -15.673  1.00 10.00      A   
ATOM   1238  CG2 VAL A 207      -9.187 -15.507 -16.555  1.00 10.00      A   
ATOM   1239  C   VAL A 207      -9.977 -15.199 -13.551  1.00 10.00      A   
ATOM   1240  O   VAL A 207      -9.486 -14.169 -13.089  1.00 10.00      A   
ATOM   1241  N   TYR A 208     -11.285 -15.446 -13.564  1.00 10.00      A   
ATOM   1242  HN  TYR A 208     -11.595 -16.283 -13.967  1.00 10.00      A   
ATOM   1243  CA  TYR A 208     -12.271 -14.515 -13.018  1.00 10.00      A   
ATOM   1244  CB  TYR A 208     -12.060 -14.278 -11.515  1.00 10.00      A   
ATOM   1245  CG  TYR A 208     -11.823 -15.541 -10.709  1.00 10.00      A   
ATOM   1246  CD1 TYR A 208     -12.790 -16.538 -10.635  1.00 10.00      A   
ATOM   1247  CD2 TYR A 208     -10.631 -15.735 -10.021  1.00 10.00      A   
ATOM   1248  CE1 TYR A 208     -12.575 -17.690  -9.901  1.00 10.00      A   
ATOM   1249  CE2 TYR A 208     -10.408 -16.883  -9.285  1.00 10.00      A   
ATOM   1250  CZ  TYR A 208     -11.384 -17.858  -9.228  1.00 10.00      A   
ATOM   1251  OH  TYR A 208     -11.166 -19.003  -8.491  1.00 10.00      A   
ATOM   1252  HH  TYR A 208     -11.230 -19.775  -9.071  1.00 10.00      A   
ATOM   1253  C   TYR A 208     -12.288 -13.186 -13.773  1.00 10.00      A   
ATOM   1254  O   TYR A 208     -12.731 -13.117 -14.922  1.00 10.00      A   
ATOM   1255  N   PRO A 219     -11.373 -25.724  -2.337  1.00 10.00      A   
ATOM   1256  CA  PRO A 219     -11.056 -24.882  -1.179  1.00 10.00      A   
ATOM   1257  CB  PRO A 219      -9.548 -24.645  -1.302  1.00 10.00      A   
ATOM   1258  CG  PRO A 219      -9.251 -24.844  -2.749  1.00 10.00      A   
ATOM   1259  CD  PRO A 219     -10.206 -25.901  -3.224  1.00 10.00      A   
ATOM   1260  C   PRO A 219     -11.810 -23.555  -1.231  1.00 10.00      A   
ATOM   1261  O   PRO A 219     -11.673 -22.716  -0.342  1.00 10.00      A   
ATOM   1262  N   LYS A 220     -12.620 -23.388  -2.270  1.00 10.00      A   
ATOM   1263  HN  LYS A 220     -12.709 -24.114  -2.927  1.00 10.00      A   
ATOM   1264  CA  LYS A 220     -13.391 -22.167  -2.449  1.00 10.00      A   
ATOM   1265  CB  LYS A 220     -14.038 -22.130  -3.838  1.00 10.00      A   
ATOM   1266  CG  LYS A 220     -14.117 -20.739  -4.451  1.00 10.00      A   
ATOM   1267  CD  LYS A 220     -12.731 -20.197  -4.768  1.00 10.00      A   
ATOM   1268  CE  LYS A 220     -12.798 -18.777  -5.307  1.00 10.00      A   
ATOM   1269  NZ  LYS A 220     -11.486 -18.321  -5.837  1.00 10.00      A   
ATOM   1270  HZ1 LYS A 220     -11.244 -18.849  -6.705  1.00 10.00      A   
ATOM   1271  HZ2 LYS A 220     -10.737 -18.477  -5.133  1.00 10.00      A   
ATOM   1272  HZ3 LYS A 220     -11.525 -17.307  -6.063  1.00 10.00      A   
ATOM   1273  C   LYS A 220     -14.451 -22.036  -1.359  1.00 10.00      A   
ATOM   1274  O   LYS A 220     -14.619 -20.971  -0.768  1.00 10.00      A   
ATOM   1275  N   LYS A 221     -15.144 -23.130  -1.079  1.00 10.00      A   
ATOM   1276  HN  LYS A 221     -14.949 -23.961  -1.567  1.00 10.00      A   
ATOM   1277  CA  LYS A 221     -16.178 -23.135  -0.053  1.00 10.00      A   
ATOM   1278  CB  LYS A 221     -17.029 -24.403  -0.161  1.00 10.00      A   
ATOM   1279  CG  LYS A 221     -18.260 -24.412   0.728  1.00 10.00      A   
ATOM   1280  CD  LYS A 221     -19.093 -25.661   0.495  1.00 10.00      A   
ATOM   1281  CE  LYS A 221     -20.427 -25.579   1.217  1.00 10.00      A   
ATOM   1282  NZ  LYS A 221     -20.284 -25.771   2.684  1.00 10.00      A   
ATOM   1283  HZ1 LYS A 221     -21.194 -25.600   3.159  1.00 10.00      A   
ATOM   1284  HZ2 LYS A 221     -19.576 -25.108   3.071  1.00 10.00      A   
ATOM   1285  HZ3 LYS A 221     -19.977 -26.740   2.889  1.00 10.00      A   
ATOM   1286  C   LYS A 221     -15.535 -23.051   1.325  1.00 10.00      A   
ATOM   1287  O   LYS A 221     -16.024 -22.353   2.214  1.00 10.00      A   
ATOM   1288  N   LEU A 222     -14.419 -23.755   1.477  1.00 10.00      A   
ATOM   1289  HN  LEU A 222     -14.082 -24.279   0.717  1.00 10.00      A   
ATOM   1290  CA  LEU A 222     -13.684 -23.782   2.732  1.00 10.00      A   
ATOM   1291  CB  LEU A 222     -12.494 -24.741   2.640  1.00 10.00      A   
ATOM   1292  CG  LEU A 222     -12.834 -26.228   2.518  1.00 10.00      A   
ATOM   1293  CD1 LEU A 222     -11.571 -27.051   2.312  1.00 10.00      A   
ATOM   1294  CD2 LEU A 222     -13.592 -26.707   3.747  1.00 10.00      A   
ATOM   1295  C   LEU A 222     -13.211 -22.388   3.129  1.00 10.00      A   
ATOM   1296  O   LEU A 222     -13.330 -21.994   4.288  1.00 10.00      A   
ATOM   1297  N   ILE A 223     -12.680 -21.640   2.166  1.00 10.00      A   
ATOM   1298  HN  ILE A 223     -12.602 -22.005   1.256  1.00 10.00      A   
ATOM   1299  CA  ILE A 223     -12.200 -20.291   2.440  1.00 10.00      A   
ATOM   1300  CB  ILE A 223     -11.231 -19.763   1.352  1.00 10.00      A   
ATOM   1301  CG1 ILE A 223     -10.383 -18.611   1.904  1.00 10.00      A   
ATOM   1302  CG2 ILE A 223     -11.977 -19.332   0.095  1.00 10.00      A   
ATOM   1303  CD1 ILE A 223      -9.224 -18.217   1.013  1.00 10.00      A   
ATOM   1304  C   ILE A 223     -13.363 -19.322   2.668  1.00 10.00      A   
ATOM   1305  O   ILE A 223     -13.247 -18.374   3.444  1.00 10.00      A   
ATOM   1306  N   THR A 224     -14.491 -19.579   2.010  1.00 10.00      A   
ATOM   1307  HN  THR A 224     -14.532 -20.352   1.410  1.00 10.00      A   
ATOM   1308  CA  THR A 224     -15.667 -18.734   2.160  1.00 10.00      A   
ATOM   1309  CB  THR A 224     -16.766 -19.112   1.143  1.00 10.00      A   
ATOM   1310  OG1 THR A 224     -16.250 -18.975  -0.188  1.00 10.00      A   
ATOM   1311  HG1 THR A 224     -15.635 -19.697  -0.371  1.00 10.00      A   
ATOM   1312  CG2 THR A 224     -17.987 -18.216   1.299  1.00 10.00      A   
ATOM   1313  C   THR A 224     -16.214 -18.841   3.582  1.00 10.00      A   
ATOM   1314  O   THR A 224     -16.468 -17.830   4.240  1.00 10.00      A   
ATOM   1315  N   GLU A 225     -16.360 -20.072   4.063  1.00 10.00      A   
ATOM   1316  HN  GLU A 225     -16.127 -20.841   3.496  1.00 10.00      A   
ATOM   1317  CA  GLU A 225     -16.864 -20.311   5.408  1.00 10.00      A   
ATOM   1318  CB  GLU A 225     -17.210 -21.786   5.599  1.00 10.00      A   
ATOM   1319  CG  GLU A 225     -18.306 -22.276   4.669  1.00 10.00      A   
ATOM   1320  CD  GLU A 225     -18.913 -23.581   5.126  1.00 10.00      A   
ATOM   1321  OE1 GLU A 225     -18.713 -24.607   4.449  1.00 10.00      A   
ATOM   1322  OE2 GLU A 225     -19.596 -23.587   6.172  1.00 10.00      A   
ATOM   1323  C   GLU A 225     -15.850 -19.853   6.451  1.00 10.00      A   
ATOM   1324  O   GLU A 225     -16.211 -19.474   7.566  1.00 10.00      A   
ATOM   1325  N   ASP A 226     -14.580 -19.882   6.072  1.00 10.00      A   
ATOM   1326  HN  ASP A 226     -14.359 -20.208   5.174  1.00 10.00      A   
ATOM   1327  CA  ASP A 226     -13.502 -19.454   6.954  1.00 10.00      A   
ATOM   1328  CB  ASP A 226     -12.148 -19.859   6.367  1.00 10.00      A   
ATOM   1329  CG  ASP A 226     -10.997 -19.665   7.332  1.00 10.00      A   
ATOM   1330  OD1 ASP A 226     -10.467 -18.537   7.414  1.00 10.00      A   
ATOM   1331  OD2 ASP A 226     -10.599 -20.648   7.996  1.00 10.00      A   
ATOM   1332  C   ASP A 226     -13.561 -17.941   7.139  1.00 10.00      A   
ATOM   1333  O   ASP A 226     -13.305 -17.421   8.227  1.00 10.00      A   
ATOM   1334  N   PHE A 227     -13.926 -17.238   6.069  1.00 10.00      A   
ATOM   1335  HN  PHE A 227     -14.112 -17.712   5.227  1.00 10.00      A   
ATOM   1336  CA  PHE A 227     -14.041 -15.786   6.104  1.00 10.00      A   
ATOM   1337  CB  PHE A 227     -14.266 -15.219   4.702  1.00 10.00      A   
ATOM   1338  CG  PHE A 227     -12.999 -14.975   3.932  1.00 10.00      A   
ATOM   1339  CD1 PHE A 227     -11.897 -14.407   4.549  1.00 10.00      A   
ATOM   1340  CD2 PHE A 227     -12.913 -15.307   2.590  1.00 10.00      A   
ATOM   1341  CE1 PHE A 227     -10.731 -14.175   3.843  1.00 10.00      A   
ATOM   1342  CE2 PHE A 227     -11.750 -15.080   1.878  1.00 10.00      A   
ATOM   1343  CZ  PHE A 227     -10.657 -14.513   2.505  1.00 10.00      A   
ATOM   1344  C   PHE A 227     -15.164 -15.349   7.037  1.00 10.00      A   
ATOM   1345  O   PHE A 227     -15.142 -14.241   7.575  1.00 10.00      A   
ATOM   1346  N   VAL A 228     -16.137 -16.233   7.236  1.00 10.00      A   
ATOM   1347  HN  VAL A 228     -16.092 -17.100   6.775  1.00 10.00      A   
ATOM   1348  CA  VAL A 228     -17.271 -15.957   8.114  1.00 10.00      A   
ATOM   1349  CB  VAL A 228     -18.337 -17.077   8.023  1.00 10.00      A   
ATOM   1350  CG1 VAL A 228     -19.525 -16.787   8.928  1.00 10.00      A   
ATOM   1351  CG2 VAL A 228     -18.803 -17.253   6.586  1.00 10.00      A   
ATOM   1352  C   VAL A 228     -16.797 -15.806   9.562  1.00 10.00      A   
ATOM   1353  O   VAL A 228     -17.447 -15.161  10.383  1.00 10.00      A   
ATOM   1354  N   ARG A 229     -15.639 -16.378   9.860  1.00 10.00      A   
ATOM   1355  HN  ARG A 229     -15.144 -16.855   9.158  1.00 10.00      A   
ATOM   1356  CA  ARG A 229     -15.080 -16.312  11.202  1.00 10.00      A   
ATOM   1357  CB  ARG A 229     -14.179 -17.523  11.466  1.00 10.00      A   
ATOM   1358  CG  ARG A 229     -14.832 -18.877  11.258  1.00 10.00      A   
ATOM   1359  CD  ARG A 229     -13.817 -19.992  11.451  1.00 10.00      A   
ATOM   1360  NE  ARG A 229     -14.394 -21.315  11.231  1.00 10.00      A   
ATOM   1361  HE  ARG A 229     -15.335 -21.355  10.945  1.00 10.00      A   
ATOM   1362  CZ  ARG A 229     -13.724 -22.457  11.393  1.00 10.00      A   
ATOM   1363  NH1 ARG A 229     -12.453 -22.443  11.778  1.00 10.00      A   
ATOM   1364 HH11 ARG A 229     -11.968 -21.537  11.965  1.00 10.00      A   
ATOM   1365 HH12 ARG A 229     -11.930 -23.340  11.895  1.00 10.00      A   
ATOM   1366  NH2 ARG A 229     -14.327 -23.615  11.165  1.00 10.00      A   
ATOM   1367 HH21 ARG A 229     -13.807 -24.512  11.300  1.00 10.00      A   
ATOM   1368 HH22 ARG A 229     -15.319 -23.636  10.846  1.00 10.00      A   
ATOM   1369  C   ARG A 229     -14.253 -15.045  11.396  1.00 10.00      A   
ATOM   1370  O   ARG A 229     -13.610 -14.877  12.433  1.00 10.00      A   
ATOM   1371  N   GLN A 230     -14.261 -14.147  10.412  1.00 10.00      A   
ATOM   1372  HN  GLN A 230     -14.807 -14.305   9.613  1.00 10.00      A   
ATOM   1373  CA  GLN A 230     -13.461 -12.930  10.521  1.00 10.00      A   
ATOM   1374  CB  GLN A 230     -12.033 -13.173  10.018  1.00 10.00      A   
ATOM   1375  CG  GLN A 230     -11.931 -14.156   8.859  1.00 10.00      A   
ATOM   1376  CD  GLN A 230     -10.496 -14.487   8.505  1.00 10.00      A   
ATOM   1377  OE1 GLN A 230      -9.602 -13.659   8.662  1.00 10.00      A   
ATOM   1378  NE2 GLN A 230     -10.262 -15.701   8.031  1.00 10.00      A   
ATOM   1379 HE21 GLN A 230     -11.021 -16.319   7.933  1.00 10.00      A   
ATOM   1380 HE22 GLN A 230      -9.341 -15.938   7.798  1.00 10.00      A   
ATOM   1381  C   GLN A 230     -14.066 -11.683   9.865  1.00 10.00      A   
ATOM   1382  O   GLN A 230     -13.999 -10.595  10.437  1.00 10.00      A   
ATOM   1383  N   ARG A 231     -14.646 -11.817   8.676  1.00 10.00      A   
ATOM   1384  HN  ARG A 231     -14.705 -12.704   8.254  1.00 10.00      A   
ATOM   1385  CA  ARG A 231     -15.203 -10.649   7.991  1.00 10.00      A   
ATOM   1386  CB  ARG A 231     -14.164 -10.065   7.025  1.00 10.00      A   
ATOM   1387  CG  ARG A 231     -13.922  -8.573   7.193  1.00 10.00      A   
ATOM   1388  CD  ARG A 231     -12.881  -8.062   6.206  1.00 10.00      A   
ATOM   1389  NE  ARG A 231     -11.576  -8.705   6.393  1.00 10.00      A   
ATOM   1390  HE  ARG A 231     -11.552  -9.519   6.938  1.00 10.00      A   
ATOM   1391  CZ  ARG A 231     -10.437  -8.254   5.859  1.00 10.00      A   
ATOM   1392  NH1 ARG A 231     -10.427  -7.134   5.145  1.00 10.00      A   
ATOM   1393 HH11 ARG A 231     -11.309  -6.592   5.002  1.00 10.00      A   
ATOM   1394 HH12 ARG A 231      -9.541  -6.787   4.722  1.00 10.00      A   
ATOM   1395  NH2 ARG A 231      -9.301  -8.915   6.059  1.00 10.00      A   
ATOM   1396 HH21 ARG A 231      -8.409  -8.566   5.644  1.00 10.00      A   
ATOM   1397 HH22 ARG A 231      -9.292  -9.788   6.631  1.00 10.00      A   
ATOM   1398  C   ARG A 231     -16.497 -10.955   7.239  1.00 10.00      A   
ATOM   1399  O   ARG A 231     -16.873 -10.220   6.324  1.00 10.00      A   
ATOM   1400  N   TYR A 232     -17.186 -12.021   7.623  1.00 10.00      A   
ATOM   1401  HN  TYR A 232     -16.863 -12.562   8.373  1.00 10.00      A   
ATOM   1402  CA  TYR A 232     -18.430 -12.391   6.958  1.00 10.00      A   
ATOM   1403  CB  TYR A 232     -18.171 -13.363   5.803  1.00 10.00      A   
ATOM   1404  CG  TYR A 232     -17.946 -12.684   4.472  1.00 10.00      A   
ATOM   1405  CD1 TYR A 232     -16.670 -12.563   3.936  1.00 10.00      A   
ATOM   1406  CD2 TYR A 232     -19.012 -12.160   3.752  1.00 10.00      A   
ATOM   1407  CE1 TYR A 232     -16.463 -11.939   2.722  1.00 10.00      A   
ATOM   1408  CE2 TYR A 232     -18.815 -11.536   2.537  1.00 10.00      A   
ATOM   1409  CZ  TYR A 232     -17.539 -11.427   2.026  1.00 10.00      A   
ATOM   1410  OH  TYR A 232     -17.339 -10.803   0.816  1.00 10.00      A   
ATOM   1411  HH  TYR A 232     -17.910 -10.031   0.758  1.00 10.00      A   
ATOM   1412  C   TYR A 232     -19.437 -12.988   7.933  1.00 10.00      A   
ATOM   1413  O   TYR A 232     -19.131 -13.203   9.103  1.00 10.00      A   
ATOM   1414  N   LEU A 233     -20.638 -13.246   7.435  1.00 10.00      A   
ATOM   1415  HN  LEU A 233     -20.817 -13.039   6.494  1.00 10.00      A   
ATOM   1416  CA  LEU A 233     -21.704 -13.825   8.238  1.00 10.00      A   
ATOM   1417  CB  LEU A 233     -22.480 -12.720   8.964  1.00 10.00      A   
ATOM   1418  CG  LEU A 233     -23.421 -13.165  10.087  1.00 10.00      A   
ATOM   1419  CD1 LEU A 233     -22.670 -13.974  11.136  1.00 10.00      A   
ATOM   1420  CD2 LEU A 233     -24.089 -11.957  10.724  1.00 10.00      A   
ATOM   1421  C   LEU A 233     -22.634 -14.627   7.333  1.00 10.00      A   
ATOM   1422  O   LEU A 233     -22.915 -14.215   6.206  1.00 10.00      A   
ATOM   1423  N   GLU A 234     -23.100 -15.770   7.815  1.00 10.00      A   
ATOM   1424  HN  GLU A 234     -22.853 -16.048   8.723  1.00 10.00      A   
ATOM   1425  CA  GLU A 234     -23.978 -16.620   7.025  1.00 10.00      A   
ATOM   1426  CB  GLU A 234     -23.400 -18.031   6.881  1.00 10.00      A   
ATOM   1427  CG  GLU A 234     -22.802 -18.599   8.158  1.00 10.00      A   
ATOM   1428  CD  GLU A 234     -23.025 -20.089   8.287  1.00 10.00      A   
ATOM   1429  OE1 GLU A 234     -23.848 -20.498   9.134  1.00 10.00      A   
ATOM   1430  OE2 GLU A 234     -22.392 -20.861   7.538  1.00 10.00      A   
ATOM   1431  C   GLU A 234     -25.396 -16.669   7.580  1.00 10.00      A   
ATOM   1432  O   GLU A 234     -25.613 -17.014   8.743  1.00 10.00      A   
ATOM   1433  N   TYR A 235     -26.354 -16.319   6.733  1.00 10.00      A   
ATOM   1434  HN  TYR A 235     -26.106 -16.053   5.824  1.00 10.00      A   
ATOM   1435  CA  TYR A 235     -27.763 -16.330   7.095  1.00 10.00      A   
ATOM   1436  CB  TYR A 235     -28.277 -14.910   7.355  1.00 10.00      A   
ATOM   1437  CG  TYR A 235     -28.025 -14.390   8.751  1.00 10.00      A   
ATOM   1438  CD1 TYR A 235     -28.025 -15.243   9.848  1.00 10.00      A   
ATOM   1439  CD2 TYR A 235     -27.797 -13.040   8.973  1.00 10.00      A   
ATOM   1440  CE1 TYR A 235     -27.802 -14.766  11.124  1.00 10.00      A   
ATOM   1441  CE2 TYR A 235     -27.573 -12.554  10.244  1.00 10.00      A   
ATOM   1442  CZ  TYR A 235     -27.577 -13.421  11.316  1.00 10.00      A   
ATOM   1443  OH  TYR A 235     -27.353 -12.938  12.583  1.00 10.00      A   
ATOM   1444  HH  TYR A 235     -27.856 -12.123  12.707  1.00 10.00      A   
ATOM   1445  C   TYR A 235     -28.573 -16.967   5.974  1.00 10.00      A   
ATOM   1446  O   TYR A 235     -28.986 -16.288   5.033  1.00 10.00      A   
ATOM   1447  N   ARG A 236     -28.776 -18.272   6.065  1.00 10.00      A   
ATOM   1448  HN  ARG A 236     -28.410 -18.761   6.833  1.00 10.00      A   
ATOM   1449  CA  ARG A 236     -29.536 -19.001   5.053  1.00 10.00      A   
ATOM   1450  CB  ARG A 236     -29.344 -20.508   5.227  1.00 10.00      A   
ATOM   1451  CG  ARG A 236     -27.898 -20.928   5.446  1.00 10.00      A   
ATOM   1452  CD  ARG A 236     -27.783 -22.423   5.691  1.00 10.00      A   
ATOM   1453  NE  ARG A 236     -28.617 -22.870   6.809  1.00 10.00      A   
ATOM   1454  HE  ARG A 236     -29.541 -22.530   6.845  1.00 10.00      A   
ATOM   1455  CZ  ARG A 236     -28.202 -23.708   7.760  1.00 10.00      A   
ATOM   1456  NH1 ARG A 236     -26.958 -24.177   7.746  1.00 10.00      A   
ATOM   1457 HH11 ARG A 236     -26.298 -23.890   6.989  1.00 10.00      A   
ATOM   1458 HH12 ARG A 236     -26.630 -24.829   8.494  1.00 10.00      A   
ATOM   1459  NH2 ARG A 236     -29.034 -24.078   8.726  1.00 10.00      A   
ATOM   1460 HH21 ARG A 236     -28.715 -24.735   9.472  1.00 10.00      A   
ATOM   1461 HH22 ARG A 236     -30.010 -23.713   8.746  1.00 10.00      A   
ATOM   1462  C   ARG A 236     -31.019 -18.651   5.138  1.00 10.00      A   
ATOM   1463  O   ARG A 236     -31.512 -18.287   6.208  1.00 10.00      A   
ATOM   1464  N   TYR A 246     -25.411 -17.615   4.050  1.00 10.00      A   
ATOM   1465  HN  TYR A 246     -24.773 -18.347   4.182  1.00 10.00      A   
ATOM   1466  CA  TYR A 246     -24.897 -16.337   3.567  1.00 10.00      A   
ATOM   1467  CB  TYR A 246     -23.938 -16.558   2.393  1.00 10.00      A   
ATOM   1468  CG  TYR A 246     -23.266 -17.913   2.398  1.00 10.00      A   
ATOM   1469  CD1 TYR A 246     -22.160 -18.163   3.203  1.00 10.00      A   
ATOM   1470  CD2 TYR A 246     -23.746 -18.946   1.605  1.00 10.00      A   
ATOM   1471  CE1 TYR A 246     -21.553 -19.405   3.214  1.00 10.00      A   
ATOM   1472  CE2 TYR A 246     -23.144 -20.189   1.609  1.00 10.00      A   
ATOM   1473  CZ  TYR A 246     -22.049 -20.414   2.416  1.00 10.00      A   
ATOM   1474  OH  TYR A 246     -21.450 -21.653   2.427  1.00 10.00      A   
ATOM   1475  HH  TYR A 246     -21.343 -21.944   3.342  1.00 10.00      A   
ATOM   1476  C   TYR A 246     -26.027 -15.403   3.151  1.00 10.00      A   
ATOM   1477  O   TYR A 246     -26.954 -15.810   2.452  1.00 10.00      A   
ATOM   1478  N   GLU A 247     -25.941 -14.154   3.588  1.00 10.00      A   
ATOM   1479  HN  GLU A 247     -25.172 -13.888   4.136  1.00 10.00      A   
ATOM   1480  CA  GLU A 247     -26.951 -13.156   3.264  1.00 10.00      A   
ATOM   1481  CB  GLU A 247     -27.895 -12.932   4.453  1.00 10.00      A   
ATOM   1482  CG  GLU A 247     -29.018 -11.940   4.182  1.00 10.00      A   
ATOM   1483  CD  GLU A 247     -29.960 -11.771   5.357  1.00 10.00      A   
ATOM   1484  OE1 GLU A 247     -30.987 -12.481   5.404  1.00 10.00      A   
ATOM   1485  OE2 GLU A 247     -29.689 -10.918   6.226  1.00 10.00      A   
ATOM   1486  C   GLU A 247     -26.285 -11.844   2.867  1.00 10.00      A   
ATOM   1487  O   GLU A 247     -25.231 -11.487   3.399  1.00 10.00      A   
ATOM   1488  N   PHE A 248     -26.892 -11.141   1.922  1.00 10.00      A   
ATOM   1489  HN  PHE A 248     -27.723 -11.483   1.534  1.00 10.00      A   
ATOM   1490  CA  PHE A 248     -26.370  -9.867   1.455  1.00 10.00      A   
ATOM   1491  CB  PHE A 248     -26.033  -9.934  -0.039  1.00 10.00      A   
ATOM   1492  CG  PHE A 248     -24.889 -10.850  -0.370  1.00 10.00      A   
ATOM   1493  CD1 PHE A 248     -25.120 -12.095  -0.931  1.00 10.00      A   
ATOM   1494  CD2 PHE A 248     -23.582 -10.464  -0.122  1.00 10.00      A   
ATOM   1495  CE1 PHE A 248     -24.071 -12.938  -1.239  1.00 10.00      A   
ATOM   1496  CE2 PHE A 248     -22.527 -11.302  -0.426  1.00 10.00      A   
ATOM   1497  CZ  PHE A 248     -22.772 -12.541  -0.986  1.00 10.00      A   
ATOM   1498  C   PHE A 248     -27.382  -8.757   1.712  1.00 10.00      A   
ATOM   1499  O   PHE A 248     -28.553  -8.884   1.356  1.00 10.00      A   
ATOM   1500  N   GLN A 249     -26.928  -7.685   2.344  1.00 10.00      A   
ATOM   1501  HN  GLN A 249     -25.984  -7.651   2.609  1.00 10.00      A   
ATOM   1502  CA  GLN A 249     -27.792  -6.553   2.647  1.00 10.00      A   
ATOM   1503  CB  GLN A 249     -27.470  -5.995   4.040  1.00 10.00      A   
ATOM   1504  CG  GLN A 249     -28.365  -4.848   4.487  1.00 10.00      A   
ATOM   1505  CD  GLN A 249     -28.019  -4.348   5.878  1.00 10.00      A   
ATOM   1506  OE1 GLN A 249     -27.159  -3.483   6.045  1.00 10.00      A   
ATOM   1507  NE2 GLN A 249     -28.690  -4.884   6.886  1.00 10.00      A   
ATOM   1508 HE21 GLN A 249     -29.366  -5.566   6.685  1.00 10.00      A   
ATOM   1509 HE22 GLN A 249     -28.489  -4.572   7.796  1.00 10.00      A   
ATOM   1510  C   GLN A 249     -27.635  -5.469   1.582  1.00 10.00      A   
ATOM   1511  O   GLN A 249     -28.506  -5.294   0.732  1.00 10.00      A   
ATOM   1512  N   TRP A 250     -26.503  -4.769   1.624  1.00 10.00      A   
ATOM   1513  HN  TRP A 250     -25.838  -4.991   2.309  1.00 10.00      A   
ATOM   1514  CA  TRP A 250     -26.203  -3.698   0.674  1.00 10.00      A   
ATOM   1515  CB  TRP A 250     -27.295  -2.621   0.696  1.00 10.00      A   
ATOM   1516  CG  TRP A 250     -27.424  -1.874  -0.595  1.00 10.00      A   
ATOM   1517  CD1 TRP A 250     -27.630  -2.411  -1.832  1.00 10.00      A   
ATOM   1518  CD2 TRP A 250     -27.361  -0.455  -0.779  1.00 10.00      A   
ATOM   1519  NE1 TRP A 250     -27.699  -1.415  -2.775  1.00 10.00      A   
ATOM   1520  HE1 TRP A 250     -27.842  -1.550  -3.734  1.00 10.00      A   
ATOM   1521  CE2 TRP A 250     -27.538  -0.204  -2.154  1.00 10.00      A   
ATOM   1522  CE3 TRP A 250     -27.175   0.628   0.085  1.00 10.00      A   
ATOM   1523  CZ2 TRP A 250     -27.531   1.084  -2.684  1.00 10.00      A   
ATOM   1524  CZ3 TRP A 250     -27.170   1.904  -0.444  1.00 10.00      A   
ATOM   1525  CH2 TRP A 250     -27.347   2.122  -1.814  1.00 10.00      A   
ATOM   1526  C   TRP A 250     -24.858  -3.073   1.016  1.00 10.00      A   
ATOM   1527  O   TRP A 250     -23.964  -2.975   0.173  1.00 10.00      A   
ATOM   1528  N   GLY A 251     -24.719  -2.660   2.266  1.00 10.00      A   
ATOM   1529  HN  GLY A 251     -25.471  -2.753   2.887  1.00 10.00      A   
ATOM   1530  CA  GLY A 251     -23.485  -2.054   2.715  1.00 10.00      A   
ATOM   1531  C   GLY A 251     -23.677  -0.608   3.116  1.00 10.00      A   
ATOM   1532  O   GLY A 251     -24.252   0.175   2.361  1.00 10.00      A   
ATOM   1533  N   PRO A 252     -23.203  -0.225   4.309  1.00 10.00      A   
ATOM   1534  CA  PRO A 252     -23.336   1.146   4.813  1.00 10.00      A   
ATOM   1535  CB  PRO A 252     -22.794   1.062   6.247  1.00 10.00      A   
ATOM   1536  CG  PRO A 252     -22.758  -0.394   6.572  1.00 10.00      A   
ATOM   1537  CD  PRO A 252     -22.515  -1.098   5.271  1.00 10.00      A   
ATOM   1538  C   PRO A 252     -22.518   2.148   4.000  1.00 10.00      A   
ATOM   1539  O   PRO A 252     -22.974   3.258   3.731  1.00 10.00      A   
ATOM   1540  N   ARG A 253     -21.318   1.744   3.598  1.00 10.00      A   
ATOM   1541  HN  ARG A 253     -21.019   0.841   3.825  1.00 10.00      A   
ATOM   1542  CA  ARG A 253     -20.436   2.616   2.826  1.00 10.00      A   
ATOM   1543  CB  ARG A 253     -19.038   2.009   2.712  1.00 10.00      A   
ATOM   1544  CG  ARG A 253     -17.954   3.030   2.409  1.00 10.00      A   
ATOM   1545  CD  ARG A 253     -16.629   2.362   2.075  1.00 10.00      A   
ATOM   1546  NE  ARG A 253     -15.603   3.346   1.722  1.00 10.00      A   
ATOM   1547  HE  ARG A 253     -14.942   3.579   2.412  1.00 10.00      A   
ATOM   1548  CZ  ARG A 253     -15.533   3.948   0.535  1.00 10.00      A   
ATOM   1549  NH1 ARG A 253     -16.392   3.630  -0.420  1.00 10.00      A   
ATOM   1550 HH11 ARG A 253     -17.106   2.888  -0.262  1.00 10.00      A   
ATOM   1551 HH12 ARG A 253     -16.382   4.147  -1.344  1.00 10.00      A   
ATOM   1552  NH2 ARG A 253     -14.598   4.861   0.304  1.00 10.00      A   
ATOM   1553 HH21 ARG A 253     -14.548   5.329  -0.627  1.00 10.00      A   
ATOM   1554 HH22 ARG A 253     -13.910   5.114   1.052  1.00 10.00      A   
ATOM   1555  C   ARG A 253     -21.006   2.902   1.439  1.00 10.00      A   
ATOM   1556  O   ARG A 253     -20.862   4.006   0.914  1.00 10.00      A   
ATOM   1557  N   THR A 254     -21.676   1.913   0.864  1.00 10.00      A   
ATOM   1558  HN  THR A 254     -21.773   1.060   1.335  1.00 10.00      A   
ATOM   1559  CA  THR A 254     -22.267   2.049  -0.460  1.00 10.00      A   
ATOM   1560  CB  THR A 254     -22.791   0.693  -0.960  1.00 10.00      A   
ATOM   1561  OG1 THR A 254     -22.433  -0.330  -0.015  1.00 10.00      A   
ATOM   1562  HG1 THR A 254     -23.181  -0.931   0.099  1.00 10.00      A   
ATOM   1563  CG2 THR A 254     -22.193   0.357  -2.319  1.00 10.00      A   
ATOM   1564  C   THR A 254     -23.415   3.058  -0.461  1.00 10.00      A   
ATOM   1565  O   THR A 254     -23.795   3.578  -1.508  1.00 10.00      A   
ATOM   1566  N   ASN A 255     -23.941   3.355   0.721  1.00 10.00      A   
ATOM   1567  HN  ASN A 255     -23.570   2.937   1.528  1.00 10.00      A   
ATOM   1568  CA  ASN A 255     -25.052   4.291   0.856  1.00 10.00      A   
ATOM   1569  CB  ASN A 255     -25.777   4.061   2.186  1.00 10.00      A   
ATOM   1570  CG  ASN A 255     -27.183   4.625   2.196  1.00 10.00      A   
ATOM   1571  OD1 ASN A 255     -27.825   4.742   1.154  1.00 10.00      A   
ATOM   1572  ND2 ASN A 255     -27.673   4.973   3.378  1.00 10.00      A   
ATOM   1573 HD21 ASN A 255     -27.107   4.850   4.168  1.00 10.00      A   
ATOM   1574 HD22 ASN A 255     -28.585   5.335   3.414  1.00 10.00      A   
ATOM   1575  C   ASN A 255     -24.580   5.740   0.748  1.00 10.00      A   
ATOM   1576  O   ASN A 255     -25.386   6.674   0.752  1.00 10.00      A   
ATOM   1577  N   LEU A 256     -23.269   5.924   0.658  1.00 10.00      A   
ATOM   1578  HN  LEU A 256     -22.675   5.143   0.672  1.00 10.00      A   
ATOM   1579  CA  LEU A 256     -22.689   7.256   0.548  1.00 10.00      A   
ATOM   1580  CB  LEU A 256     -21.444   7.370   1.431  1.00 10.00      A   
ATOM   1581  CG  LEU A 256     -21.642   7.073   2.920  1.00 10.00      A   
ATOM   1582  CD1 LEU A 256     -20.306   7.076   3.647  1.00 10.00      A   
ATOM   1583  CD2 LEU A 256     -22.596   8.078   3.548  1.00 10.00      A   
ATOM   1584  C   LEU A 256     -22.334   7.581  -0.900  1.00 10.00      A   
ATOM   1585  O   LEU A 256     -22.445   8.727  -1.339  1.00 10.00      A   
ATOM   1586  N   GLU A 257     -21.905   6.565  -1.639  1.00 10.00      A   
ATOM   1587  HN  GLU A 257     -21.831   5.678  -1.233  1.00 10.00      A   
ATOM   1588  CA  GLU A 257     -21.527   6.740  -3.036  1.00 10.00      A   
ATOM   1589  CB  GLU A 257     -20.328   5.856  -3.373  1.00 10.00      A   
ATOM   1590  CG  GLU A 257     -19.087   6.170  -2.553  1.00 10.00      A   
ATOM   1591  CD  GLU A 257     -18.119   5.008  -2.491  1.00 10.00      A   
ATOM   1592  OE1 GLU A 257     -16.894   5.251  -2.408  1.00 10.00      A   
ATOM   1593  OE2 GLU A 257     -18.580   3.846  -2.503  1.00 10.00      A   
ATOM   1594  C   GLU A 257     -22.695   6.430  -3.968  1.00 10.00      A   
ATOM   1595  O   GLU A 257     -22.730   6.885  -5.113  1.00 10.00      A   
ATOM   1596  N   LEU A 258     -23.648   5.655  -3.470  1.00 10.00      A   
ATOM   1597  HN  LEU A 258     -23.566   5.327  -2.548  1.00 10.00      A   
ATOM   1598  CA  LEU A 258     -24.817   5.279  -4.248  1.00 10.00      A   
ATOM   1599  CB  LEU A 258     -24.739   3.803  -4.655  1.00 10.00      A   
ATOM   1600  CG  LEU A 258     -23.643   3.429  -5.656  1.00 10.00      A   
ATOM   1601  CD1 LEU A 258     -23.521   1.918  -5.767  1.00 10.00      A   
ATOM   1602  CD2 LEU A 258     -23.931   4.043  -7.017  1.00 10.00      A   
ATOM   1603  C   LEU A 258     -26.092   5.525  -3.450  1.00 10.00      A   
ATOM   1604  O   LEU A 258     -26.047   6.037  -2.331  1.00 10.00      A   
ATOM   1605  N   SER A 259     -27.219   5.158  -4.036  1.00 10.00      A   
ATOM   1606  HN  SER A 259     -27.184   4.764  -4.930  1.00 10.00      A   
ATOM   1607  CA  SER A 259     -28.515   5.317  -3.399  1.00 10.00      A   
ATOM   1608  CB  SER A 259     -29.001   6.761  -3.552  1.00 10.00      A   
ATOM   1609  OG  SER A 259     -29.109   7.118  -4.922  1.00 10.00      A   
ATOM   1610  HG  SER A 259     -29.387   8.041  -4.987  1.00 10.00      A   
ATOM   1611  C   SER A 259     -29.501   4.370  -4.062  1.00 10.00      A   
ATOM   1612  O   SER A 259     -29.165   3.732  -5.064  1.00 10.00      A   
ATOM   1613  N   LYS A 260     -30.712   4.282  -3.527  1.00 10.00      A   
ATOM   1614  HN  LYS A 260     -30.936   4.835  -2.736  1.00 10.00      A   
ATOM   1615  CA  LYS A 260     -31.726   3.408  -4.098  1.00 10.00      A   
ATOM   1616  CB  LYS A 260     -32.945   3.314  -3.179  1.00 10.00      A   
ATOM   1617  CG  LYS A 260     -32.644   2.708  -1.818  1.00 10.00      A   
ATOM   1618  CD  LYS A 260     -33.919   2.425  -1.043  1.00 10.00      A   
ATOM   1619  CE  LYS A 260     -33.618   1.731   0.275  1.00 10.00      A   
ATOM   1620  NZ  LYS A 260     -34.825   1.082   0.846  1.00 10.00      A   
ATOM   1621  HZ1 LYS A 260     -35.272   0.460   0.130  1.00 10.00      A   
ATOM   1622  HZ2 LYS A 260     -35.515   1.799   1.143  1.00 10.00      A   
ATOM   1623  HZ3 LYS A 260     -34.565   0.507   1.670  1.00 10.00      A   
ATOM   1624  C   LYS A 260     -32.129   3.931  -5.466  1.00 10.00      A   
ATOM   1625  O   LYS A 260     -32.408   3.163  -6.387  1.00 10.00      A   
ATOM   1626  N   MET A 261     -32.129   5.252  -5.589  1.00 10.00      A   
ATOM   1627  HN  MET A 261     -31.888   5.801  -4.811  1.00 10.00      A   
ATOM   1628  CA  MET A 261     -32.471   5.908  -6.839  1.00 10.00      A   
ATOM   1629  CB  MET A 261     -32.628   7.415  -6.616  1.00 10.00      A   
ATOM   1630  CG  MET A 261     -32.943   8.206  -7.876  1.00 10.00      A   
ATOM   1631  SD  MET A 261     -34.615   7.918  -8.486  1.00 10.00      A   
ATOM   1632  CE  MET A 261     -35.581   8.639  -7.162  1.00 10.00      A   
ATOM   1633  C   MET A 261     -31.384   5.644  -7.875  1.00 10.00      A   
ATOM   1634  O   MET A 261     -31.674   5.334  -9.029  1.00 10.00      A   
ATOM   1635  N   LYS A 262     -30.129   5.749  -7.444  1.00 10.00      A   
ATOM   1636  HN  LYS A 262     -29.963   5.990  -6.506  1.00 10.00      A   
ATOM   1637  CA  LYS A 262     -28.992   5.521  -8.329  1.00 10.00      A   
ATOM   1638  CB  LYS A 262     -27.673   5.866  -7.632  1.00 10.00      A   
ATOM   1639  CG  LYS A 262     -27.300   7.337  -7.706  1.00 10.00      A   
ATOM   1640  CD  LYS A 262     -25.895   7.578  -7.180  1.00 10.00      A   
ATOM   1641  CE  LYS A 262     -25.230   8.743  -7.898  1.00 10.00      A   
ATOM   1642  NZ  LYS A 262     -24.673   8.344  -9.220  1.00 10.00      A   
ATOM   1643  HZ1 LYS A 262     -23.821   7.763  -9.085  1.00 10.00      A   
ATOM   1644  HZ2 LYS A 262     -24.417   9.189  -9.772  1.00 10.00      A   
ATOM   1645  HZ3 LYS A 262     -25.380   7.788  -9.760  1.00 10.00      A   
ATOM   1646  C   LYS A 262     -28.963   4.087  -8.848  1.00 10.00      A   
ATOM   1647  O   LYS A 262     -28.718   3.853 -10.031  1.00 10.00      A   
ATOM   1648  N   VAL A 263     -29.222   3.130  -7.964  1.00 10.00      A   
ATOM   1649  HN  VAL A 263     -29.410   3.376  -7.031  1.00 10.00      A   
ATOM   1650  CA  VAL A 263     -29.229   1.721  -8.349  1.00 10.00      A   
ATOM   1651  CB  VAL A 263     -29.393   0.784  -7.131  1.00 10.00      A   
ATOM   1652  CG1 VAL A 263     -29.520  -0.667  -7.576  1.00 10.00      A   
ATOM   1653  CG2 VAL A 263     -28.214   0.939  -6.184  1.00 10.00      A   
ATOM   1654  C   VAL A 263     -30.328   1.450  -9.373  1.00 10.00      A   
ATOM   1655  O   VAL A 263     -30.101   0.763 -10.373  1.00 10.00      A   
ATOM   1656  N   LEU A 264     -31.510   2.009  -9.132  1.00 10.00      A   
ATOM   1657  HN  LEU A 264     -31.631   2.552  -8.322  1.00 10.00      A   
ATOM   1658  CA  LEU A 264     -32.632   1.828 -10.043  1.00 10.00      A   
ATOM   1659  CB  LEU A 264     -33.931   2.377  -9.452  1.00 10.00      A   
ATOM   1660  CG  LEU A 264     -34.578   1.531  -8.352  1.00 10.00      A   
ATOM   1661  CD1 LEU A 264     -35.923   2.112  -7.950  1.00 10.00      A   
ATOM   1662  CD2 LEU A 264     -34.733   0.086  -8.800  1.00 10.00      A   
ATOM   1663  C   LEU A 264     -32.344   2.458 -11.399  1.00 10.00      A   
ATOM   1664  O   LEU A 264     -32.687   1.894 -12.435  1.00 10.00      A   
ATOM   1665  N   LYS A 265     -31.701   3.620 -11.386  1.00 10.00      A   
ATOM   1666  HN  LYS A 265     -31.460   4.024 -10.523  1.00 10.00      A   
ATOM   1667  CA  LYS A 265     -31.350   4.315 -12.620  1.00 10.00      A   
ATOM   1668  CB  LYS A 265     -30.662   5.647 -12.309  1.00 10.00      A   
ATOM   1669  CG  LYS A 265     -31.605   6.768 -11.908  1.00 10.00      A   
ATOM   1670  CD  LYS A 265     -30.829   8.029 -11.563  1.00 10.00      A   
ATOM   1671  CE  LYS A 265     -31.755   9.187 -11.238  1.00 10.00      A   
ATOM   1672  NZ  LYS A 265     -31.001  10.402 -10.823  1.00 10.00      A   
ATOM   1673  HZ1 LYS A 265     -30.337  10.685 -11.572  1.00 10.00      A   
ATOM   1674  HZ2 LYS A 265     -30.464  10.213  -9.952  1.00 10.00      A   
ATOM   1675  HZ3 LYS A 265     -31.660  11.186 -10.643  1.00 10.00      A   
ATOM   1676  C   LYS A 265     -30.423   3.455 -13.471  1.00 10.00      A   
ATOM   1677  O   LYS A 265     -30.574   3.376 -14.690  1.00 10.00      A   
ATOM   1678  N   PHE A 266     -29.472   2.802 -12.811  1.00 10.00      A   
ATOM   1679  HN  PHE A 266     -29.416   2.902 -11.835  1.00 10.00      A   
ATOM   1680  CA  PHE A 266     -28.510   1.946 -13.492  1.00 10.00      A   
ATOM   1681  CB  PHE A 266     -27.424   1.478 -12.518  1.00 10.00      A   
ATOM   1682  CG  PHE A 266     -26.254   0.808 -13.183  1.00 10.00      A   
ATOM   1683  CD1 PHE A 266     -25.407   1.529 -14.009  1.00 10.00      A   
ATOM   1684  CD2 PHE A 266     -26.000  -0.539 -12.981  1.00 10.00      A   
ATOM   1685  CE1 PHE A 266     -24.328   0.921 -14.620  1.00 10.00      A   
ATOM   1686  CE2 PHE A 266     -24.923  -1.154 -13.590  1.00 10.00      A   
ATOM   1687  CZ  PHE A 266     -24.086  -0.423 -14.411  1.00 10.00      A   
ATOM   1688  C   PHE A 266     -29.195   0.745 -14.135  1.00 10.00      A   
ATOM   1689  O   PHE A 266     -29.042   0.500 -15.331  1.00 10.00      A   
ATOM   1690  N   VAL A 267     -29.969   0.009 -13.344  1.00 10.00      A   
ATOM   1691  HN  VAL A 267     -30.079   0.268 -12.401  1.00 10.00      A   
ATOM   1692  CA  VAL A 267     -30.664  -1.171 -13.850  1.00 10.00      A   
ATOM   1693  CB  VAL A 267     -31.283  -2.034 -12.728  1.00 10.00      A   
ATOM   1694  CG1 VAL A 267     -30.189  -2.706 -11.913  1.00 10.00      A   
ATOM   1695  CG2 VAL A 267     -32.188  -1.207 -11.829  1.00 10.00      A   
ATOM   1696  C   VAL A 267     -31.715  -0.817 -14.903  1.00 10.00      A   
ATOM   1697  O   VAL A 267     -31.996  -1.610 -15.799  1.00 10.00      A   
ATOM   1698  N   ALA A 268     -32.271   0.386 -14.809  1.00 10.00      A   
ATOM   1699  HN  ALA A 268     -32.005   0.981 -14.073  1.00 10.00      A   
ATOM   1700  CA  ALA A 268     -33.277   0.840 -15.761  1.00 10.00      A   
ATOM   1701  CB  ALA A 268     -34.089   1.984 -15.174  1.00 10.00      A   
ATOM   1702  C   ALA A 268     -32.636   1.274 -17.072  1.00 10.00      A   
ATOM   1703  O   ALA A 268     -33.328   1.572 -18.044  1.00 10.00      A   
ATOM   1704  N   LYS A 269     -31.312   1.322 -17.090  1.00 10.00      A   
ATOM   1705  HN  LYS A 269     -30.814   1.092 -16.276  1.00 10.00      A   
ATOM   1706  CA  LYS A 269     -30.580   1.722 -18.281  1.00 10.00      A   
ATOM   1707  CB  LYS A 269     -29.467   2.702 -17.906  1.00 10.00      A   
ATOM   1708  CG  LYS A 269     -29.201   3.775 -18.947  1.00 10.00      A   
ATOM   1709  CD  LYS A 269     -28.371   4.903 -18.358  1.00 10.00      A   
ATOM   1710  CE  LYS A 269     -28.321   6.103 -19.287  1.00 10.00      A   
ATOM   1711  NZ  LYS A 269     -27.717   7.285 -18.620  1.00 10.00      A   
ATOM   1712  HZ1 LYS A 269     -28.247   7.515 -17.755  1.00 10.00      A   
ATOM   1713  HZ2 LYS A 269     -27.739   8.107 -19.255  1.00 10.00      A   
ATOM   1714  HZ3 LYS A 269     -26.730   7.085 -18.364  1.00 10.00      A   
ATOM   1715  C   LYS A 269     -29.993   0.506 -18.991  1.00 10.00      A   
ATOM   1716  O   LYS A 269     -29.739   0.546 -20.195  1.00 10.00      A   
ATOM   1717  N   VAL A 270     -29.793  -0.574 -18.238  1.00 10.00      A   
ATOM   1718  HN  VAL A 270     -30.026  -0.540 -17.287  1.00 10.00      A   
ATOM   1719  CA  VAL A 270     -29.232  -1.807 -18.788  1.00 10.00      A   
ATOM   1720  CB  VAL A 270     -29.001  -2.875 -17.692  1.00 10.00      A   
ATOM   1721  CG1 VAL A 270     -28.415  -4.148 -18.289  1.00 10.00      A   
ATOM   1722  CG2 VAL A 270     -28.091  -2.334 -16.601  1.00 10.00      A   
ATOM   1723  C   VAL A 270     -30.136  -2.381 -19.876  1.00 10.00      A   
ATOM   1724  O   VAL A 270     -29.708  -2.578 -21.014  1.00 10.00      A   
ATOM   1725  N   HIS A 271     -31.388  -2.639 -19.526  1.00 10.00      A   
ATOM   1726  HN  HIS A 271     -31.676  -2.468 -18.603  1.00 10.00      A   
ATOM   1727  CA  HIS A 271     -32.344  -3.184 -20.481  1.00 10.00      A   
ATOM   1728  CB  HIS A 271     -33.072  -4.407 -19.907  1.00 10.00      A   
ATOM   1729  CG  HIS A 271     -33.717  -4.183 -18.573  1.00 10.00      A   
ATOM   1730  ND1 HIS A 271     -33.040  -4.434 -17.404  1.00 10.00      A   
ATOM   1731  CD2 HIS A 271     -34.967  -3.744 -18.280  1.00 10.00      A   
ATOM   1732  CE1 HIS A 271     -33.884  -4.145 -16.431  1.00 10.00      A   
ATOM   1733  NE2 HIS A 271     -35.060  -3.724 -16.912  1.00 10.00      A   
ATOM   1734  HE2 HIS A 271     -35.787  -3.326 -16.391  1.00 10.00      A   
ATOM   1735  C   HIS A 271     -33.336  -2.118 -20.936  1.00 10.00      A   
ATOM   1736  O   HIS A 271     -34.256  -2.404 -21.706  1.00 10.00      A   
ATOM   1737  N   ASN A 272     -33.133  -0.893 -20.447  1.00 10.00      A   
ATOM   1738  HN  ASN A 272     -32.385  -0.751 -19.835  1.00 10.00      A   
ATOM   1739  CA  ASN A 272     -33.988   0.249 -20.786  1.00 10.00      A   
ATOM   1740  CB  ASN A 272     -34.075   0.459 -22.314  1.00 10.00      A   
ATOM   1741  CG  ASN A 272     -35.491   0.638 -22.849  1.00 10.00      A   
ATOM   1742  OD1 ASN A 272     -35.993   1.762 -22.962  1.00 10.00      A   
ATOM   1743  ND2 ASN A 272     -36.141  -0.466 -23.182  1.00 10.00      A   
ATOM   1744 HD21 ASN A 272     -35.679  -1.324 -23.068  1.00 10.00      A   
ATOM   1745 HD22 ASN A 272     -37.056  -0.385 -23.529  1.00 10.00      A   
ATOM   1746  C   ASN A 272     -35.369   0.156 -20.129  1.00 10.00      A   
ATOM   1747  O   ASN A 272     -35.789  -0.916 -19.690  1.00 10.00      A   
ATOM   1748  N   GLN A 273     -36.041   1.303 -20.035  1.00 10.00      A   
ATOM   1749  HN  GLN A 273     -35.613   2.121 -20.365  1.00 10.00      A   
ATOM   1750  CA  GLN A 273     -37.381   1.397 -19.459  1.00 10.00      A   
ATOM   1751  CB  GLN A 273     -38.350   0.361 -20.045  1.00 10.00      A   
ATOM   1752  CG  GLN A 273     -39.723   0.351 -19.391  1.00 10.00      A   
ATOM   1753  CD  GLN A 273     -40.636  -0.726 -19.943  1.00 10.00      A   
ATOM   1754  OE1 GLN A 273     -41.859  -0.593 -19.909  1.00 10.00      A   
ATOM   1755  NE2 GLN A 273     -40.053  -1.799 -20.454  1.00 10.00      A   
ATOM   1756 HE21 GLN A 273     -39.072  -1.842 -20.449  1.00 10.00      A   
ATOM   1757 HE22 GLN A 273     -40.624  -2.509 -20.822  1.00 10.00      A   
ATOM   1758  C   GLN A 273     -37.390   1.377 -17.934  1.00 10.00      A   
ATOM   1759  O   GLN A 273     -37.236   0.332 -17.300  1.00 10.00      A   
ATOM   1760  N   ASP A 274     -37.571   2.553 -17.357  1.00 10.00      A   
ATOM   1761  HN  ASP A 274     -37.651   3.352 -17.922  1.00 10.00      A   
ATOM   1762  CA  ASP A 274     -37.638   2.703 -15.908  1.00 10.00      A   
ATOM   1763  CB  ASP A 274     -37.168   4.086 -15.426  1.00 10.00      A   
ATOM   1764  CG  ASP A 274     -37.172   5.147 -16.509  1.00 10.00      A   
ATOM   1765  OD1 ASP A 274     -38.072   6.007 -16.505  1.00 10.00      A   
ATOM   1766  OD2 ASP A 274     -36.275   5.123 -17.378  1.00 10.00      A   
ATOM   1767  C   ASP A 274     -39.023   2.345 -15.342  1.00 10.00      A   
ATOM   1768  O   ASP A 274     -39.108   1.635 -14.340  1.00 10.00      A   
ATOM   1769  N   PRO A 275     -40.139   2.812 -15.955  1.00 10.00      A   
ATOM   1770  CA  PRO A 275     -41.491   2.494 -15.473  1.00 10.00      A   
ATOM   1771  CB  PRO A 275     -42.394   3.507 -16.201  1.00 10.00      A   
ATOM   1772  CG  PRO A 275     -41.467   4.462 -16.877  1.00 10.00      A   
ATOM   1773  CD  PRO A 275     -40.201   3.702 -17.124  1.00 10.00      A   
ATOM   1774  C   PRO A 275     -41.911   1.061 -15.824  1.00 10.00      A   
ATOM   1775  O   PRO A 275     -42.998   0.830 -16.350  1.00 10.00      A   
ATOM   1776  N   LYS A 276     -41.038   0.105 -15.531  1.00 10.00      A   
ATOM   1777  HN  LYS A 276     -40.184   0.358 -15.115  1.00 10.00      A   
ATOM   1778  CA  LYS A 276     -41.310  -1.302 -15.801  1.00 10.00      A   
ATOM   1779  CB  LYS A 276     -40.096  -1.959 -16.479  1.00 10.00      A   
ATOM   1780  CG  LYS A 276     -40.253  -3.440 -16.808  1.00 10.00      A   
ATOM   1781  CD  LYS A 276     -41.415  -3.697 -17.754  1.00 10.00      A   
ATOM   1782  CE  LYS A 276     -41.485  -5.164 -18.147  1.00 10.00      A   
ATOM   1783  NZ  LYS A 276     -41.913  -6.034 -17.019  1.00 10.00      A   
ATOM   1784  HZ1 LYS A 276     -41.338  -5.838 -16.167  1.00 10.00      A   
ATOM   1785  HZ2 LYS A 276     -41.798  -7.035 -17.275  1.00 10.00      A   
ATOM   1786  HZ3 LYS A 276     -42.913  -5.861 -16.792  1.00 10.00      A   
ATOM   1787  C   LYS A 276     -41.673  -2.022 -14.502  1.00 10.00      A   
ATOM   1788  O   LYS A 276     -42.820  -1.972 -14.057  1.00 10.00      A   
ATOM   1789  N   ASP A 277     -40.688  -2.670 -13.889  1.00 10.00      A   
ATOM   1790  HN  ASP A 277     -39.796  -2.681 -14.296  1.00 10.00      A   
ATOM   1791  CA  ASP A 277     -40.903  -3.385 -12.635  1.00 10.00      A   
ATOM   1792  CB  ASP A 277     -40.163  -4.726 -12.646  1.00 10.00      A   
ATOM   1793  CG  ASP A 277     -40.853  -5.784 -13.482  1.00 10.00      A   
ATOM   1794  OD1 ASP A 277     -41.626  -6.587 -12.916  1.00 10.00      A   
ATOM   1795  OD2 ASP A 277     -40.619  -5.827 -14.707  1.00 10.00      A   
ATOM   1796  C   ASP A 277     -40.390  -2.540 -11.485  1.00 10.00      A   
ATOM   1797  O   ASP A 277     -40.704  -2.779 -10.323  1.00 10.00      A   
ATOM   1798  N   TRP A 278     -39.612  -1.530 -11.840  1.00 10.00      A   
ATOM   1799  HN  TRP A 278     -39.434  -1.385 -12.789  1.00 10.00      A   
ATOM   1800  CA  TRP A 278     -39.013  -0.624 -10.871  1.00 10.00      A   
ATOM   1801  CB  TRP A 278     -38.008   0.316 -11.538  1.00 10.00      A   
ATOM   1802  CG  TRP A 278     -37.051  -0.404 -12.442  1.00 10.00      A   
ATOM   1803  CD1 TRP A 278     -36.678  -0.032 -13.700  1.00 10.00      A   
ATOM   1804  CD2 TRP A 278     -36.357  -1.629 -12.165  1.00 10.00      A   
ATOM   1805  NE1 TRP A 278     -35.797  -0.944 -14.224  1.00 10.00      A   
ATOM   1806  HE1 TRP A 278     -35.387  -0.891 -15.114  1.00 10.00      A   
ATOM   1807  CE2 TRP A 278     -35.582  -1.934 -13.300  1.00 10.00      A   
ATOM   1808  CE3 TRP A 278     -36.314  -2.495 -11.066  1.00 10.00      A   
ATOM   1809  CZ2 TRP A 278     -34.777  -3.067 -13.368  1.00 10.00      A   
ATOM   1810  CZ3 TRP A 278     -35.513  -3.618 -11.137  1.00 10.00      A   
ATOM   1811  CH2 TRP A 278     -34.756  -3.893 -12.280  1.00 10.00      A   
ATOM   1812  C   TRP A 278     -40.026   0.133  -9.999  1.00 10.00      A   
ATOM   1813  O   TRP A 278     -39.783   0.289  -8.809  1.00 10.00      A   
ATOM   1814  N   PRO A 279     -41.166   0.629 -10.555  1.00 10.00      A   
ATOM   1815  CA  PRO A 279     -42.189   1.347  -9.767  1.00 10.00      A   
ATOM   1816  CB  PRO A 279     -43.374   1.427 -10.726  1.00 10.00      A   
ATOM   1817  CG  PRO A 279     -42.748   1.465 -12.072  1.00 10.00      A   
ATOM   1818  CD  PRO A 279     -41.535   0.584 -11.986  1.00 10.00      A   
ATOM   1819  C   PRO A 279     -42.601   0.604  -8.493  1.00 10.00      A   
ATOM   1820  O   PRO A 279     -43.037   1.220  -7.518  1.00 10.00      A   
ATOM   1821  N   ALA A 280     -42.444  -0.717  -8.503  1.00 10.00      A   
ATOM   1822  HN  ALA A 280     -42.077  -1.147  -9.307  1.00 10.00      A   
ATOM   1823  CA  ALA A 280     -42.792  -1.544  -7.354  1.00 10.00      A   
ATOM   1824  CB  ALA A 280     -42.739  -3.018  -7.725  1.00 10.00      A   
ATOM   1825  C   ALA A 280     -41.867  -1.259  -6.171  1.00 10.00      A   
ATOM   1826  O   ALA A 280     -42.254  -1.427  -5.016  1.00 10.00      A   
ATOM   1827  N   GLN A 281     -40.646  -0.830  -6.463  1.00 10.00      A   
ATOM   1828  HN  GLN A 281     -40.385  -0.724  -7.406  1.00 10.00      A   
ATOM   1829  CA  GLN A 281     -39.678  -0.518  -5.419  1.00 10.00      A   
ATOM   1830  CB  GLN A 281     -38.472  -1.457  -5.490  1.00 10.00      A   
ATOM   1831  CG  GLN A 281     -37.705  -1.550  -4.182  1.00 10.00      A   
ATOM   1832  CD  GLN A 281     -36.446  -2.384  -4.278  1.00 10.00      A   
ATOM   1833  OE1 GLN A 281     -36.375  -3.348  -5.037  1.00 10.00      A   
ATOM   1834  NE2 GLN A 281     -35.441  -2.016  -3.502  1.00 10.00      A   
ATOM   1835 HE21 GLN A 281     -35.567  -1.234  -2.918  1.00 10.00      A   
ATOM   1836 HE22 GLN A 281     -34.617  -2.546  -3.528  1.00 10.00      A   
ATOM   1837  C   GLN A 281     -39.235   0.941  -5.517  1.00 10.00      A   
ATOM   1838  O   GLN A 281     -38.408   1.413  -4.737  1.00 10.00      A   
ATOM   1839  N   TYR A 282     -39.809   1.662  -6.472  1.00 10.00      A   
ATOM   1840  HN  TYR A 282     -40.466   1.236  -7.061  1.00 10.00      A   
ATOM   1841  CA  TYR A 282     -39.479   3.065  -6.675  1.00 10.00      A   
ATOM   1842  CB  TYR A 282     -40.032   3.568  -8.010  1.00 10.00      A   
ATOM   1843  CG  TYR A 282     -38.998   4.261  -8.868  1.00 10.00      A   
ATOM   1844  CD1 TYR A 282     -38.402   5.442  -8.449  1.00 10.00      A   
ATOM   1845  CD2 TYR A 282     -38.613   3.732 -10.094  1.00 10.00      A   
ATOM   1846  CE1 TYR A 282     -37.452   6.077  -9.223  1.00 10.00      A   
ATOM   1847  CE2 TYR A 282     -37.663   4.362 -10.877  1.00 10.00      A   
ATOM   1848  CZ  TYR A 282     -37.086   5.534 -10.435  1.00 10.00      A   
ATOM   1849  OH  TYR A 282     -36.136   6.166 -11.204  1.00 10.00      A   
ATOM   1850  HH  TYR A 282     -35.408   6.452 -10.640  1.00 10.00      A   
ATOM   1851  C   TYR A 282     -40.013   3.910  -5.528  1.00 10.00      A   
ATOM   1852  O   TYR A 282     -39.602   5.053  -5.338  1.00 10.00      A   
ATOM   1853  N   CYS A 283     -40.922   3.328  -4.763  1.00 10.00      A   
ATOM   1854  HN  CYS A 283     -41.197   2.409  -4.967  1.00 10.00      A   
ATOM   1855  CA  CYS A 283     -41.518   3.999  -3.622  1.00 10.00      A   
ATOM   1856  CB  CYS A 283     -42.563   3.082  -2.996  1.00 10.00      A   
ATOM   1857  SG  CYS A 283     -42.188   1.324  -3.197  1.00 10.00      A   
ATOM   1858  HG  CYS A 283     -43.241   0.631  -2.784  1.00 10.00      A   
ATOM   1859  C   CYS A 283     -40.446   4.356  -2.596  1.00 10.00      A   
ATOM   1860  O   CYS A 283     -40.351   5.501  -2.149  1.00 10.00      A   
ATOM   1861  N   GLU A 284     -39.618   3.374  -2.245  1.00 10.00      A   
ATOM   1862  HN  GLU A 284     -39.731   2.483  -2.644  1.00 10.00      A   
ATOM   1863  CA  GLU A 284     -38.550   3.595  -1.282  1.00 10.00      A   
ATOM   1864  CB  GLU A 284     -38.036   2.276  -0.697  1.00 10.00      A   
ATOM   1865  CG  GLU A 284     -37.727   1.202  -1.725  1.00 10.00      A   
ATOM   1866  CD  GLU A 284     -37.197  -0.068  -1.095  1.00 10.00      A   
ATOM   1867  OE1 GLU A 284     -35.966  -0.279  -1.120  1.00 10.00      A   
ATOM   1868  OE2 GLU A 284     -38.005  -0.857  -0.569  1.00 10.00      A   
ATOM   1869  C   GLU A 284     -37.418   4.400  -1.910  1.00 10.00      A   
ATOM   1870  O   GLU A 284     -36.654   5.064  -1.215  1.00 10.00      A   
ATOM   1871  N   ALA A 285     -37.326   4.343  -3.234  1.00 10.00      A   
ATOM   1872  HN  ALA A 285     -37.961   3.785  -3.731  1.00 10.00      A   
ATOM   1873  CA  ALA A 285     -36.304   5.082  -3.964  1.00 10.00      A   
ATOM   1874  CB  ALA A 285     -36.204   4.587  -5.397  1.00 10.00      A   
ATOM   1875  C   ALA A 285     -36.618   6.573  -3.932  1.00 10.00      A   
ATOM   1876  O   ALA A 285     -35.727   7.405  -3.762  1.00 10.00      A   
ATOM   1877  N   LEU A 286     -37.894   6.904  -4.096  1.00 10.00      A   
ATOM   1878  HN  LEU A 286     -38.558   6.196  -4.249  1.00 10.00      A   
ATOM   1879  CA  LEU A 286     -38.330   8.292  -4.061  1.00 10.00      A   
ATOM   1880  CB  LEU A 286     -39.803   8.408  -4.470  1.00 10.00      A   
ATOM   1881  CG  LEU A 286     -40.103   9.271  -5.701  1.00 10.00      A   
ATOM   1882  CD1 LEU A 286     -39.546  10.677  -5.530  1.00 10.00      A   
ATOM   1883  CD2 LEU A 286     -39.559   8.623  -6.965  1.00 10.00      A   
ATOM   1884  C   LEU A 286     -38.126   8.847  -2.659  1.00 10.00      A   
ATOM   1885  O   LEU A 286     -37.658   9.973  -2.485  1.00 10.00      A   
ATOM   1886  N   ALA A 287     -38.470   8.037  -1.661  1.00 10.00      A   
ATOM   1887  HN  ALA A 287     -38.856   7.160  -1.870  1.00 10.00      A   
ATOM   1888  CA  ALA A 287     -38.304   8.425  -0.268  1.00 10.00      A   
ATOM   1889  CB  ALA A 287     -38.915   7.379   0.652  1.00 10.00      A   
ATOM   1890  C   ALA A 287     -36.825   8.619   0.045  1.00 10.00      A   
ATOM   1891  O   ALA A 287     -36.456   9.502   0.819  1.00 10.00      A   
ATOM   1892  N   ASP A 288     -35.988   7.790  -0.573  1.00 10.00      A   
ATOM   1893  HN  ASP A 288     -36.356   7.094  -1.159  1.00 10.00      A   
ATOM   1894  CA  ASP A 288     -34.542   7.867  -0.392  1.00 10.00      A   
ATOM   1895  CB  ASP A 288     -33.861   6.690  -1.103  1.00 10.00      A   
ATOM   1896  CG  ASP A 288     -32.358   6.634  -0.891  1.00 10.00      A   
ATOM   1897  OD1 ASP A 288     -31.872   7.160   0.128  1.00 10.00      A   
ATOM   1898  OD2 ASP A 288     -31.657   6.045  -1.740  1.00 10.00      A   
ATOM   1899  C   ASP A 288     -34.020   9.192  -0.939  1.00 10.00      A   
ATOM   1900  O   ASP A 288     -33.221   9.871  -0.294  1.00 10.00      A   
ATOM   1901  N   GLU A 289     -34.501   9.564  -2.122  1.00 10.00      A   
ATOM   1902  HN  GLU A 289     -35.134   8.972  -2.584  1.00 10.00      A   
ATOM   1903  CA  GLU A 289     -34.104  10.816  -2.761  1.00 10.00      A   
ATOM   1904  CB  GLU A 289     -34.762  10.942  -4.140  1.00 10.00      A   
ATOM   1905  CG  GLU A 289     -34.220  12.074  -5.000  1.00 10.00      A   
ATOM   1906  CD  GLU A 289     -32.776  11.858  -5.412  1.00 10.00      A   
ATOM   1907  OE1 GLU A 289     -32.495  10.868  -6.117  1.00 10.00      A   
ATOM   1908  OE2 GLU A 289     -31.915  12.684  -5.038  1.00 10.00      A   
ATOM   1909  C   GLU A 289     -34.493  12.004  -1.882  1.00 10.00      A   
ATOM   1910  O   GLU A 289     -33.740  12.972  -1.750  1.00 10.00      A   
ATOM   1911  N   GLU A 290     -35.671  11.918  -1.270  1.00 10.00      A   
ATOM   1912  HN  GLU A 290     -36.231  11.122  -1.415  1.00 10.00      A   
ATOM   1913  CA  GLU A 290     -36.152  12.977  -0.392  1.00 10.00      A   
ATOM   1914  CB  GLU A 290     -37.653  12.832  -0.132  1.00 10.00      A   
ATOM   1915  CG  GLU A 290     -38.509  12.913  -1.386  1.00 10.00      A   
ATOM   1916  CD  GLU A 290     -39.962  13.203  -1.081  1.00 10.00      A   
ATOM   1917  OE1 GLU A 290     -40.432  14.307  -1.416  1.00 10.00      A   
ATOM   1918  OE2 GLU A 290     -40.641  12.335  -0.495  1.00 10.00      A   
ATOM   1919  C   GLU A 290     -35.380  12.966   0.923  1.00 10.00      A   
ATOM   1920  O   GLU A 290     -35.192  14.003   1.558  1.00 10.00      A   
ATOM   1921  N   ASN A 291     -34.921  11.783   1.316  1.00 10.00      A   
ATOM   1922  HN  ASN A 291     -35.113  10.991   0.764  1.00 10.00      A   
ATOM   1923  CA  ASN A 291     -34.152  11.619   2.545  1.00 10.00      A   
ATOM   1924  CB  ASN A 291     -34.020  10.132   2.905  1.00 10.00      A   
ATOM   1925  CG  ASN A 291     -32.991   9.863   3.989  1.00 10.00      A   
ATOM   1926  OD1 ASN A 291     -31.831   9.571   3.701  1.00 10.00      A   
ATOM   1927  ND2 ASN A 291     -33.406   9.957   5.243  1.00 10.00      A   
ATOM   1928 HD21 ASN A 291     -34.347  10.195   5.404  1.00 10.00      A   
ATOM   1929 HD22 ASN A 291     -32.758   9.788   5.961  1.00 10.00      A   
ATOM   1930  C   ASN A 291     -32.777  12.263   2.398  1.00 10.00      A   
ATOM   1931  O   ASN A 291     -32.178  12.708   3.377  1.00 10.00      A   
ATOM   1932  N   ARG A 292     -32.289  12.326   1.161  1.00 10.00      A   
ATOM   1933  HN  ARG A 292     -32.815  11.947   0.421  1.00 10.00      A   
ATOM   1934  CA  ARG A 292     -30.991  12.932   0.876  1.00 10.00      A   
ATOM   1935  CB  ARG A 292     -30.557  12.647  -0.568  1.00 10.00      A   
ATOM   1936  CG  ARG A 292     -30.518  11.174  -0.940  1.00 10.00      A   
ATOM   1937  CD  ARG A 292     -29.479  10.418  -0.129  1.00 10.00      A   
ATOM   1938  NE  ARG A 292     -29.735   8.980  -0.126  1.00 10.00      A   
ATOM   1939  HE  ARG A 292     -30.677   8.689  -0.208  1.00 10.00      A   
ATOM   1940  CZ  ARG A 292     -28.793   8.047  -0.010  1.00 10.00      A   
ATOM   1941  NH1 ARG A 292     -27.512   8.388   0.091  1.00 10.00      A   
ATOM   1942 HH11 ARG A 292     -26.775   7.648   0.182  1.00 10.00      A   
ATOM   1943 HH12 ARG A 292     -27.234   9.394   0.077  1.00 10.00      A   
ATOM   1944  NH2 ARG A 292     -29.145   6.771  -0.004  1.00 10.00      A   
ATOM   1945 HH21 ARG A 292     -30.158   6.510  -0.107  1.00 10.00      A   
ATOM   1946 HH22 ARG A 292     -28.426   6.019   0.122  1.00 10.00      A   
ATOM   1947  C   ARG A 292     -31.047  14.439   1.107  1.00 10.00      A   
ATOM   1948  O   ARG A 292     -30.017  15.098   1.254  1.00 10.00      A   
ATOM   1949  N   ALA A 293     -32.265  14.973   1.142  1.00 10.00      A   
ATOM   1950  HN  ALA A 293     -33.044  14.389   1.019  1.00 10.00      A   
ATOM   1951  CA  ALA A 293     -32.477  16.396   1.359  1.00 10.00      A   
ATOM   1952  CB  ALA A 293     -33.759  16.840   0.673  1.00 10.00      A   
ATOM   1953  C   ALA A 293     -32.544  16.710   2.848  1.00 10.00      A   
ATOM   1954  O   ALA A 293     -32.669  17.869   3.248  1.00 10.00      A   
ATOM   1955  N   ARG A 294     -32.456  15.672   3.665  1.00 10.00      A   
ATOM   1956  HN  ARG A 294     -32.336  14.775   3.285  1.00 10.00      A   
ATOM   1957  CB  ARG A 294     -33.681  15.029   5.688  1.00 10.00      A   
ATOM   1958  CG  ARG A 294     -34.589  15.831   6.610  1.00 10.00      A   
ATOM   1959  CD  ARG A 294     -33.899  16.178   7.919  1.00 10.00      A   
ATOM   1960  NE  ARG A 294     -34.793  16.872   8.844  1.00 10.00      A   
ATOM   1961  HE  ARG A 294     -35.197  17.716   8.532  1.00 10.00      A   
ATOM   1962  CZ  ARG A 294     -35.084  16.430  10.067  1.00 10.00      A   
ATOM   1963  NH1 ARG A 294     -34.543  15.300  10.512  1.00 10.00      A   
ATOM   1964 HH11 ARG A 294     -33.891  14.755   9.906  1.00 10.00      A   
ATOM   1965 HH12 ARG A 294     -34.765  14.951  11.469  1.00 10.00      A   
ATOM   1966  NH2 ARG A 294     -35.914  17.120  10.844  1.00 10.00      A   
ATOM   1967 HH21 ARG A 294     -36.146  16.778  11.802  1.00 10.00      A   
ATOM   1968 HH22 ARG A 294     -36.336  18.010  10.498  1.00 10.00      A   
ATOM   1969  CA  ARG A 294     -32.504  15.824   5.110  1.00 10.00      A   
ATOM   1970  C   ARG A 294     -31.195  15.339   5.717  1.00 10.00      A   
ATOM   1971  O   ARG A 294     -30.237  15.117   4.950  1.00 10.00      A   
ATOM   1972  OXT ARG A 294     -31.127  15.172   6.950  1.00 10.00      A   
ATOM   1973  C   GLY B   9       1.124  25.959   0.671  1.00 10.00      B   
ATOM   1974  O   GLY B   9       0.170  25.712   1.414  1.00 10.00      B   
ATOM   1975  N   GLY B   9       2.491  26.133   2.727  1.00 10.00      B   
ATOM   1976  HT1 GLY B   9       1.726  26.713   3.122  1.00 10.00      B   
ATOM   1977  HT2 GLY B   9       3.395  26.467   3.112  1.00 10.00      B   
ATOM   1978  HT3 GLY B   9       2.347  25.147   3.019  1.00 10.00      B   
ATOM   1979  CA  GLY B   9       2.492  26.237   1.250  1.00 10.00      B   
ATOM   1980  N   VAL B  10       1.019  25.996  -0.649  1.00 10.00      B   
ATOM   1981  HN  VAL B  10       1.818  26.181  -1.189  1.00 10.00      B   
ATOM   1982  CA  VAL B  10      -0.248  25.748  -1.321  1.00 10.00      B   
ATOM   1983  CB  VAL B  10      -0.379  26.543  -2.638  1.00 10.00      B   
ATOM   1984  CG1 VAL B  10      -0.508  28.030  -2.350  1.00 10.00      B   
ATOM   1985  CG2 VAL B  10       0.806  26.279  -3.557  1.00 10.00      B   
ATOM   1986  C   VAL B  10      -0.439  24.260  -1.585  1.00 10.00      B   
ATOM   1987  O   VAL B  10       0.519  23.545  -1.879  1.00 10.00      B   
ATOM   1988  N   MET B  11      -1.676  23.800  -1.461  1.00 10.00      B   
ATOM   1989  HN  MET B  11      -2.396  24.419  -1.223  1.00 10.00      B   
ATOM   1990  CA  MET B  11      -1.996  22.399  -1.676  1.00 10.00      B   
ATOM   1991  CB  MET B  11      -1.890  21.624  -0.358  1.00 10.00      B   
ATOM   1992  CG  MET B  11      -1.455  20.178  -0.521  1.00 10.00      B   
ATOM   1993  SD  MET B  11       0.281  20.031  -0.987  1.00 10.00      B   
ATOM   1994  CE  MET B  11       0.509  18.259  -0.885  1.00 10.00      B   
ATOM   1995  C   MET B  11      -3.403  22.266  -2.240  1.00 10.00      B   
ATOM   1996  O   MET B  11      -4.387  22.367  -1.510  1.00 10.00      B   
ATOM   1997  N   THR B  12      -3.491  22.057  -3.542  1.00 10.00      B   
ATOM   1998  HN  THR B  12      -2.666  21.985  -4.073  1.00 10.00      B   
ATOM   1999  CA  THR B  12      -4.773  21.913  -4.209  1.00 10.00      B   
ATOM   2000  CB  THR B  12      -4.731  22.594  -5.592  1.00 10.00      B   
ATOM   2001  OG1 THR B  12      -3.848  23.722  -5.527  1.00 10.00      B   
ATOM   2002  HG1 THR B  12      -3.916  24.127  -4.652  1.00 10.00      B   
ATOM   2003  CG2 THR B  12      -6.116  23.075  -6.004  1.00 10.00      B   
ATOM   2004  C   THR B  12      -5.118  20.429  -4.366  1.00 10.00      B   
ATOM   2005  O   THR B  12      -4.317  19.560  -4.012  1.00 10.00      B   
ATOM   2006  N   ASP B  13      -6.304  20.140  -4.899  1.00 10.00      B   
ATOM   2007  HN  ASP B  13      -6.902  20.873  -5.162  1.00 10.00      B   
ATOM   2008  CA  ASP B  13      -6.744  18.760  -5.091  1.00 10.00      B   
ATOM   2009  CB  ASP B  13      -8.168  18.693  -5.645  1.00 10.00      B   
ATOM   2010  CG  ASP B  13      -9.220  18.859  -4.565  1.00 10.00      B   
ATOM   2011  OD1 ASP B  13      -9.054  18.282  -3.468  1.00 10.00      B   
ATOM   2012  OD2 ASP B  13     -10.216  19.568  -4.807  1.00 10.00      B   
ATOM   2013  C   ASP B  13      -5.781  17.975  -5.972  1.00 10.00      B   
ATOM   2014  O   ASP B  13      -5.621  16.767  -5.802  1.00 10.00      B   
ATOM   2015  N   VAL B  14      -5.133  18.667  -6.906  1.00 10.00      B   
ATOM   2016  HN  VAL B  14      -5.314  19.624  -7.003  1.00 10.00      B   
ATOM   2017  CA  VAL B  14      -4.168  18.030  -7.799  1.00 10.00      B   
ATOM   2018  CB  VAL B  14      -3.626  19.002  -8.871  1.00 10.00      B   
ATOM   2019  CG1 VAL B  14      -4.613  19.133 -10.018  1.00 10.00      B   
ATOM   2020  CG2 VAL B  14      -3.318  20.368  -8.274  1.00 10.00      B   
ATOM   2021  C   VAL B  14      -3.006  17.439  -7.004  1.00 10.00      B   
ATOM   2022  O   VAL B  14      -2.568  16.318  -7.266  1.00 10.00      B   
ATOM   2023  N   HIS B  15      -2.532  18.195  -6.015  1.00 10.00      B   
ATOM   2024  HN  HIS B  15      -2.936  19.072  -5.850  1.00 10.00      B   
ATOM   2025  CA  HIS B  15      -1.431  17.757  -5.166  1.00 10.00      B   
ATOM   2026  CB  HIS B  15      -1.008  18.889  -4.226  1.00 10.00      B   
ATOM   2027  CG  HIS B  15      -0.488  20.111  -4.916  1.00 10.00      B   
ATOM   2028  ND1 HIS B  15      -1.320  21.148  -5.265  1.00 10.00      B   
ATOM   2029  CD2 HIS B  15       0.779  20.411  -5.287  1.00 10.00      B   
ATOM   2030  CE1 HIS B  15      -0.545  22.052  -5.837  1.00 10.00      B   
ATOM   2031  NE2 HIS B  15       0.732  21.650  -5.872  1.00 10.00      B   
ATOM   2032  HE2 HIS B  15       1.449  22.057  -6.406  1.00 10.00      B   
ATOM   2033  C   HIS B  15      -1.870  16.556  -4.342  1.00 10.00      B   
ATOM   2034  O   HIS B  15      -1.109  15.607  -4.143  1.00 10.00      B   
ATOM   2035  N   ARG B  16      -3.112  16.611  -3.872  1.00 10.00      B   
ATOM   2036  HN  ARG B  16      -3.655  17.406  -4.064  1.00 10.00      B   
ATOM   2037  CA  ARG B  16      -3.688  15.537  -3.076  1.00 10.00      B   
ATOM   2038  CB  ARG B  16      -5.097  15.918  -2.627  1.00 10.00      B   
ATOM   2039  CG  ARG B  16      -5.159  17.051  -1.620  1.00 10.00      B   
ATOM   2040  CD  ARG B  16      -6.575  17.585  -1.513  1.00 10.00      B   
ATOM   2041  NE  ARG B  16      -6.816  18.264  -0.245  1.00 10.00      B   
ATOM   2042  HE  ARG B  16      -6.116  18.191   0.445  1.00 10.00      B   
ATOM   2043  CZ  ARG B  16      -7.926  18.947   0.033  1.00 10.00      B   
ATOM   2044  NH1 ARG B  16      -8.879  19.090  -0.887  1.00 10.00      B   
ATOM   2045 HH11 ARG B  16      -8.761  18.671  -1.847  1.00 10.00      B   
ATOM   2046 HH12 ARG B  16      -9.752  19.615  -0.665  1.00 10.00      B   
ATOM   2047  NH2 ARG B  16      -8.075  19.497   1.232  1.00 10.00      B   
ATOM   2048 HH21 ARG B  16      -7.325  19.393   1.950  1.00 10.00      B   
ATOM   2049 HH22 ARG B  16      -8.942  20.028   1.464  1.00 10.00      B   
ATOM   2050  C   ARG B  16      -3.757  14.250  -3.888  1.00 10.00      B   
ATOM   2051  O   ARG B  16      -3.378  13.182  -3.409  1.00 10.00      B   
ATOM   2052  N   ARG B  17      -4.242  14.371  -5.121  1.00 10.00      B   
ATOM   2053  HN  ARG B  17      -4.521  15.261  -5.435  1.00 10.00      B   
ATOM   2054  CA  ARG B  17      -4.377  13.231  -6.023  1.00 10.00      B   
ATOM   2055  CB  ARG B  17      -4.914  13.678  -7.386  1.00 10.00      B   
ATOM   2056  CG  ARG B  17      -6.393  14.041  -7.393  1.00 10.00      B   
ATOM   2057  CD  ARG B  17      -7.263  12.836  -7.713  1.00 10.00      B   
ATOM   2058  NE  ARG B  17      -7.184  11.802  -6.682  1.00 10.00      B   
ATOM   2059  HE  ARG B  17      -6.648  12.004  -5.886  1.00 10.00      B   
ATOM   2060  CZ  ARG B  17      -7.789  10.617  -6.768  1.00 10.00      B   
ATOM   2061  NH1 ARG B  17      -8.574  10.341  -7.798  1.00 10.00      B   
ATOM   2062 HH11 ARG B  17      -8.752  11.067  -8.537  1.00 10.00      B   
ATOM   2063 HH12 ARG B  17      -9.017   9.400  -7.888  1.00 10.00      B   
ATOM   2064  NH2 ARG B  17      -7.653   9.732  -5.794  1.00 10.00      B   
ATOM   2065 HH21 ARG B  17      -8.114   8.801  -5.863  1.00 10.00      B   
ATOM   2066 HH22 ARG B  17      -7.108   9.974  -4.935  1.00 10.00      B   
ATOM   2067  C   ARG B  17      -3.054  12.496  -6.194  1.00 10.00      B   
ATOM   2068  O   ARG B  17      -3.005  11.270  -6.098  1.00 10.00      B   
ATOM   2069  N   PHE B  18      -1.988  13.253  -6.427  1.00 10.00      B   
ATOM   2070  HN  PHE B  18      -2.097  14.227  -6.482  1.00 10.00      B   
ATOM   2071  CA  PHE B  18      -0.662  12.674  -6.607  1.00 10.00      B   
ATOM   2072  CB  PHE B  18       0.371  13.770  -6.888  1.00 10.00      B   
ATOM   2073  CG  PHE B  18       1.756  13.248  -7.146  1.00 10.00      B   
ATOM   2074  CD1 PHE B  18       2.719  13.274  -6.149  1.00 10.00      B   
ATOM   2075  CD2 PHE B  18       2.096  12.732  -8.384  1.00 10.00      B   
ATOM   2076  CE1 PHE B  18       3.994  12.795  -6.384  1.00 10.00      B   
ATOM   2077  CE2 PHE B  18       3.367  12.251  -8.627  1.00 10.00      B   
ATOM   2078  CZ  PHE B  18       4.318  12.283  -7.625  1.00 10.00      B   
ATOM   2079  C   PHE B  18      -0.249  11.862  -5.382  1.00 10.00      B   
ATOM   2080  O   PHE B  18       0.187  10.717  -5.504  1.00 10.00      B   
ATOM   2081  N   LEU B  19      -0.403  12.461  -4.205  1.00 10.00      B   
ATOM   2082  HN  LEU B  19      -0.765  13.374  -4.179  1.00 10.00      B   
ATOM   2083  CA  LEU B  19      -0.050  11.799  -2.954  1.00 10.00      B   
ATOM   2084  CB  LEU B  19      -0.284  12.731  -1.764  1.00 10.00      B   
ATOM   2085  CG  LEU B  19       0.802  13.772  -1.497  1.00 10.00      B   
ATOM   2086  CD1 LEU B  19       0.386  14.681  -0.353  1.00 10.00      B   
ATOM   2087  CD2 LEU B  19       2.131  13.094  -1.190  1.00 10.00      B   
ATOM   2088  C   LEU B  19      -0.848  10.516  -2.766  1.00 10.00      B   
ATOM   2089  O   LEU B  19      -0.289   9.465  -2.454  1.00 10.00      B   
ATOM   2090  N   GLN B  20      -2.153  10.611  -2.972  1.00 10.00      B   
ATOM   2091  HN  GLN B  20      -2.532  11.480  -3.236  1.00 10.00      B   
ATOM   2092  CA  GLN B  20      -3.044   9.469  -2.822  1.00 10.00      B   
ATOM   2093  CB  GLN B  20      -4.481   9.883  -3.109  1.00 10.00      B   
ATOM   2094  CG  GLN B  20      -5.039  10.903  -2.137  1.00 10.00      B   
ATOM   2095  CD  GLN B  20      -6.362  11.455  -2.608  1.00 10.00      B   
ATOM   2096  OE1 GLN B  20      -7.096  10.785  -3.327  1.00 10.00      B   
ATOM   2097  NE2 GLN B  20      -6.680  12.673  -2.210  1.00 10.00      B   
ATOM   2098 HE21 GLN B  20      -6.042  13.152  -1.628  1.00 10.00      B   
ATOM   2099 HE22 GLN B  20      -7.533  13.050  -2.508  1.00 10.00      B   
ATOM   2100  C   GLN B  20      -2.648   8.327  -3.747  1.00 10.00      B   
ATOM   2101  O   GLN B  20      -2.447   7.196  -3.300  1.00 10.00      B   
ATOM   2102  N   LEU B  21      -2.523   8.633  -5.033  1.00 10.00      B   
ATOM   2103  HN  LEU B  21      -2.682   9.561  -5.323  1.00 10.00      B   
ATOM   2104  CA  LEU B  21      -2.156   7.633  -6.026  1.00 10.00      B   
ATOM   2105  CB  LEU B  21      -2.166   8.237  -7.432  1.00 10.00      B   
ATOM   2106  CG  LEU B  21      -3.515   8.778  -7.918  1.00 10.00      B   
ATOM   2107  CD1 LEU B  21      -3.352   9.540  -9.224  1.00 10.00      B   
ATOM   2108  CD2 LEU B  21      -4.524   7.652  -8.076  1.00 10.00      B   
ATOM   2109  C   LEU B  21      -0.801   7.010  -5.707  1.00 10.00      B   
ATOM   2110  O   LEU B  21      -0.628   5.797  -5.815  1.00 10.00      B   
ATOM   2111  N   LEU B  22       0.149   7.842  -5.295  1.00 10.00      B   
ATOM   2112  HN  LEU B  22      -0.050   8.803  -5.230  1.00 10.00      B   
ATOM   2113  CA  LEU B  22       1.483   7.368  -4.946  1.00 10.00      B   
ATOM   2114  CB  LEU B  22       2.403   8.548  -4.615  1.00 10.00      B   
ATOM   2115  CG  LEU B  22       3.855   8.204  -4.275  1.00 10.00      B   
ATOM   2116  CD1 LEU B  22       4.575   7.644  -5.494  1.00 10.00      B   
ATOM   2117  CD2 LEU B  22       4.581   9.423  -3.728  1.00 10.00      B   
ATOM   2118  C   LEU B  22       1.419   6.402  -3.764  1.00 10.00      B   
ATOM   2119  O   LEU B  22       2.023   5.331  -3.791  1.00 10.00      B   
ATOM   2120  N   MET B  23       0.661   6.780  -2.738  1.00 10.00      B   
ATOM   2121  HN  MET B  23       0.194   7.645  -2.784  1.00 10.00      B   
ATOM   2122  CA  MET B  23       0.510   5.954  -1.542  1.00 10.00      B   
ATOM   2123  CB  MET B  23      -0.234   6.711  -0.440  1.00 10.00      B   
ATOM   2124  CG  MET B  23       0.553   7.862   0.167  1.00 10.00      B   
ATOM   2125  SD  MET B  23      -0.337   8.693   1.496  1.00 10.00      B   
ATOM   2126  CE  MET B  23      -1.824   9.215   0.644  1.00 10.00      B   
ATOM   2127  C   MET B  23      -0.206   4.645  -1.854  1.00 10.00      B   
ATOM   2128  O   MET B  23       0.004   3.640  -1.178  1.00 10.00      B   
ATOM   2129  N   THR B  24      -1.049   4.666  -2.883  1.00 10.00      B   
ATOM   2130  HN  THR B  24      -1.175   5.504  -3.378  1.00 10.00      B   
ATOM   2131  CA  THR B  24      -1.792   3.480  -3.292  1.00 10.00      B   
ATOM   2132  CB  THR B  24      -2.875   3.832  -4.337  1.00 10.00      B   
ATOM   2133  OG1 THR B  24      -3.708   4.883  -3.825  1.00 10.00      B   
ATOM   2134  HG1 THR B  24      -3.156   5.598  -3.481  1.00 10.00      B   
ATOM   2135  CG2 THR B  24      -3.746   2.623  -4.652  1.00 10.00      B   
ATOM   2136  C   THR B  24      -0.844   2.415  -3.854  1.00 10.00      B   
ATOM   2137  O   THR B  24      -1.115   1.216  -3.772  1.00 10.00      B   
ATOM   2138  N   HIS B  25       0.274   2.866  -4.412  1.00 10.00      B   
ATOM   2139  HN  HIS B  25       0.434   3.832  -4.447  1.00 10.00      B   
ATOM   2140  CA  HIS B  25       1.268   1.958  -4.974  1.00 10.00      B   
ATOM   2141  CB  HIS B  25       1.860   2.530  -6.267  1.00 10.00      B   
ATOM   2142  CG  HIS B  25       0.896   2.614  -7.413  1.00 10.00      B   
ATOM   2143  ND1 HIS B  25       0.603   1.518  -8.186  1.00 10.00      B   
ATOM   2144  CD2 HIS B  25       0.210   3.684  -7.884  1.00 10.00      B   
ATOM   2145  CE1 HIS B  25      -0.246   1.942  -9.104  1.00 10.00      B   
ATOM   2146  NE2 HIS B  25      -0.515   3.246  -8.965  1.00 10.00      B   
ATOM   2147  HE2 HIS B  25      -0.898   3.824  -9.659  1.00 10.00      B   
ATOM   2148  C   HIS B  25       2.385   1.703  -3.967  1.00 10.00      B   
ATOM   2149  O   HIS B  25       2.999   0.636  -3.954  1.00 10.00      B   
ATOM   2150  N   GLY B  26       2.658   2.700  -3.135  1.00 10.00      B   
ATOM   2151  HN  GLY B  26       2.156   3.540  -3.211  1.00 10.00      B   
ATOM   2152  CA  GLY B  26       3.698   2.575  -2.135  1.00 10.00      B   
ATOM   2153  C   GLY B  26       5.014   3.149  -2.618  1.00 10.00      B   
ATOM   2154  O   GLY B  26       5.646   3.947  -1.925  1.00 10.00      B   
ATOM   2155  N   VAL B  27       5.420   2.740  -3.810  1.00 10.00      B   
ATOM   2156  HN  VAL B  27       4.864   2.102  -4.308  1.00 10.00      B   
ATOM   2157  CA  VAL B  27       6.659   3.205  -4.412  1.00 10.00      B   
ATOM   2158  CB  VAL B  27       7.869   2.351  -3.955  1.00 10.00      B   
ATOM   2159  CG1 VAL B  27       7.667   0.885  -4.303  1.00 10.00      B   
ATOM   2160  CG2 VAL B  27       9.174   2.872  -4.543  1.00 10.00      B   
ATOM   2161  C   VAL B  27       6.537   3.166  -5.931  1.00 10.00      B   
ATOM   2162  O   VAL B  27       5.980   2.221  -6.494  1.00 10.00      B   
ATOM   2163  N   LEU B  28       7.034   4.197  -6.590  1.00 10.00      B   
ATOM   2164  HN  LEU B  28       7.460   4.928  -6.090  1.00 10.00      B   
ATOM   2165  CA  LEU B  28       6.974   4.268  -8.040  1.00 10.00      B   
ATOM   2166  CB  LEU B  28       5.833   5.181  -8.495  1.00 10.00      B   
ATOM   2167  CG  LEU B  28       4.418   4.614  -8.368  1.00 10.00      B   
ATOM   2168  CD1 LEU B  28       3.385   5.683  -8.692  1.00 10.00      B   
ATOM   2169  CD2 LEU B  28       4.243   3.404  -9.274  1.00 10.00      B   
ATOM   2170  C   LEU B  28       8.293   4.758  -8.612  1.00 10.00      B   
ATOM   2171  O   LEU B  28       9.075   5.418  -7.922  1.00 10.00      B   
ATOM   2172  N   GLU B  29       8.539   4.421  -9.867  1.00 10.00      B   
ATOM   2173  HN  GLU B  29       7.880   3.885 -10.355  1.00 10.00      B   
ATOM   2174  CA  GLU B  29       9.758   4.830 -10.545  1.00 10.00      B   
ATOM   2175  CB  GLU B  29      10.065   3.875 -11.703  1.00 10.00      B   
ATOM   2176  CG  GLU B  29      10.343   2.444 -11.254  1.00 10.00      B   
ATOM   2177  CD  GLU B  29      10.495   1.467 -12.405  1.00 10.00      B   
ATOM   2178  OE1 GLU B  29       9.702   0.505 -12.485  1.00 10.00      B   
ATOM   2179  OE2 GLU B  29      11.416   1.649 -13.231  1.00 10.00      B   
ATOM   2180  C   GLU B  29       9.624   6.272 -11.032  1.00 10.00      B   
ATOM   2181  O   GLU B  29       8.516   6.730 -11.320  1.00 10.00      B   
ATOM   2182  N   GLU B  30      10.749   6.981 -11.111  1.00 10.00      B   
ATOM   2183  HN  GLU B  30      11.600   6.553 -10.858  1.00 10.00      B   
ATOM   2184  CA  GLU B  30      10.767   8.384 -11.536  1.00 10.00      B   
ATOM   2185  CB  GLU B  30      12.200   8.911 -11.624  1.00 10.00      B   
ATOM   2186  CG  GLU B  30      12.299  10.402 -11.906  1.00 10.00      B   
ATOM   2187  CD  GLU B  30      13.668  10.962 -11.595  1.00 10.00      B   
ATOM   2188  OE1 GLU B  30      14.470  11.149 -12.531  1.00 10.00      B   
ATOM   2189  OE2 GLU B  30      13.953  11.219 -10.410  1.00 10.00      B   
ATOM   2190  C   GLU B  30      10.032   8.621 -12.853  1.00 10.00      B   
ATOM   2191  O   GLU B  30       9.293   9.596 -12.990  1.00 10.00      B   
ATOM   2192  N   TRP B  31      10.216   7.729 -13.813  1.00 10.00      B   
ATOM   2193  HN  TRP B  31      10.800   6.959 -13.652  1.00 10.00      B   
ATOM   2194  CA  TRP B  31       9.565   7.881 -15.107  1.00 10.00      B   
ATOM   2195  CB  TRP B  31      10.146   6.915 -16.147  1.00 10.00      B   
ATOM   2196  CG  TRP B  31      10.007   5.467 -15.788  1.00 10.00      B   
ATOM   2197  CD1 TRP B  31      10.920   4.695 -15.134  1.00 10.00      B   
ATOM   2198  CD2 TRP B  31       8.891   4.613 -16.074  1.00 10.00      B   
ATOM   2199  NE1 TRP B  31      10.438   3.421 -14.984  1.00 10.00      B   
ATOM   2200  HE1 TRP B  31      10.912   2.674 -14.532  1.00 10.00      B   
ATOM   2201  CE2 TRP B  31       9.196   3.344 -15.551  1.00 10.00      B   
ATOM   2202  CE3 TRP B  31       7.661   4.801 -16.714  1.00 10.00      B   
ATOM   2203  CZ2 TRP B  31       8.318   2.267 -15.649  1.00 10.00      B   
ATOM   2204  CZ3 TRP B  31       6.792   3.733 -16.810  1.00 10.00      B   
ATOM   2205  CH2 TRP B  31       7.124   2.481 -16.280  1.00 10.00      B   
ATOM   2206  C   TRP B  31       8.046   7.731 -15.004  1.00 10.00      B   
ATOM   2207  O   TRP B  31       7.309   8.278 -15.822  1.00 10.00      B   
ATOM   2208  N   ASP B  32       7.578   7.015 -13.987  1.00 10.00      B   
ATOM   2209  HN  ASP B  32       8.205   6.636 -13.334  1.00 10.00      B   
ATOM   2210  CA  ASP B  32       6.146   6.798 -13.813  1.00 10.00      B   
ATOM   2211  CB  ASP B  32       5.848   5.433 -13.194  1.00 10.00      B   
ATOM   2212  CG  ASP B  32       4.384   5.057 -13.320  1.00 10.00      B   
ATOM   2213  OD1 ASP B  32       3.669   5.084 -12.301  1.00 10.00      B   
ATOM   2214  OD2 ASP B  32       3.943   4.740 -14.447  1.00 10.00      B   
ATOM   2215  C   ASP B  32       5.503   7.910 -12.997  1.00 10.00      B   
ATOM   2216  O   ASP B  32       4.388   8.338 -13.295  1.00 10.00      B   
ATOM   2217  N   VAL B  33       6.212   8.395 -11.979  1.00 10.00      B   
ATOM   2218  HN  VAL B  33       7.099   8.018 -11.785  1.00 10.00      B   
ATOM   2219  CA  VAL B  33       5.685   9.471 -11.140  1.00 10.00      B   
ATOM   2220  CB  VAL B  33       6.563   9.795  -9.908  1.00 10.00      B   
ATOM   2221  CG1 VAL B  33       6.709   8.579  -9.011  1.00 10.00      B   
ATOM   2222  CG2 VAL B  33       7.924  10.338 -10.309  1.00 10.00      B   
ATOM   2223  C   VAL B  33       5.441  10.731 -11.968  1.00 10.00      B   
ATOM   2224  O   VAL B  33       4.556  11.528 -11.658  1.00 10.00      B   
ATOM   2225  N   LYS B  34       6.228  10.898 -13.026  1.00 10.00      B   
ATOM   2226  HN  LYS B  34       6.936  10.242 -13.209  1.00 10.00      B   
ATOM   2227  CA  LYS B  34       6.070  12.042 -13.909  1.00 10.00      B   
ATOM   2228  CB  LYS B  34       7.237  12.135 -14.896  1.00 10.00      B   
ATOM   2229  CG  LYS B  34       7.294  13.449 -15.659  1.00 10.00      B   
ATOM   2230  CD  LYS B  34       7.471  14.624 -14.709  1.00 10.00      B   
ATOM   2231  CE  LYS B  34       7.227  15.949 -15.413  1.00 10.00      B   
ATOM   2232  NZ  LYS B  34       7.338  17.101 -14.478  1.00 10.00      B   
ATOM   2233  HZ1 LYS B  34       8.291  17.135 -14.065  1.00 10.00      B   
ATOM   2234  HZ2 LYS B  34       6.640  17.008 -13.708  1.00 10.00      B   
ATOM   2235  HZ3 LYS B  34       7.161  17.992 -14.985  1.00 10.00      B   
ATOM   2236  C   LYS B  34       4.745  11.921 -14.656  1.00 10.00      B   
ATOM   2237  O   LYS B  34       4.041  12.911 -14.860  1.00 10.00      B   
ATOM   2238  N   ARG B  35       4.404  10.696 -15.038  1.00 10.00      B   
ATOM   2239  HN  ARG B  35       5.003   9.946 -14.830  1.00 10.00      B   
ATOM   2240  CA  ARG B  35       3.153  10.434 -15.741  1.00 10.00      B   
ATOM   2241  CB  ARG B  35       3.092   8.975 -16.204  1.00 10.00      B   
ATOM   2242  CG  ARG B  35       4.367   8.461 -16.846  1.00 10.00      B   
ATOM   2243  CD  ARG B  35       4.373   6.941 -16.916  1.00 10.00      B   
ATOM   2244  NE  ARG B  35       3.539   6.434 -18.004  1.00 10.00      B   
ATOM   2245  HE  ARG B  35       3.420   7.020 -18.787  1.00 10.00      B   
ATOM   2246  CZ  ARG B  35       2.965   5.229 -18.011  1.00 10.00      B   
ATOM   2247  NH1 ARG B  35       3.056   4.427 -16.954  1.00 10.00      B   
ATOM   2248 HH11 ARG B  35       2.616   3.479 -16.974  1.00 10.00      B   
ATOM   2249 HH12 ARG B  35       3.558   4.742 -16.084  1.00 10.00      B   
ATOM   2250  NH2 ARG B  35       2.275   4.834 -19.074  1.00 10.00      B   
ATOM   2251 HH21 ARG B  35       2.179   5.459 -19.900  1.00 10.00      B   
ATOM   2252 HH22 ARG B  35       1.824   3.891 -19.087  1.00 10.00      B   
ATOM   2253  C   ARG B  35       2.000  10.702 -14.789  1.00 10.00      B   
ATOM   2254  O   ARG B  35       1.015  11.346 -15.146  1.00 10.00      B   
ATOM   2255  N   LEU B  36       2.157  10.217 -13.561  1.00 10.00      B   
ATOM   2256  HN  LEU B  36       2.976   9.714 -13.349  1.00 10.00      B   
ATOM   2257  CA  LEU B  36       1.153  10.388 -12.522  1.00 10.00      B   
ATOM   2258  CB  LEU B  36       1.619   9.718 -11.229  1.00 10.00      B   
ATOM   2259  CG  LEU B  36       0.525   9.322 -10.238  1.00 10.00      B   
ATOM   2260  CD1 LEU B  36      -0.355   8.227 -10.825  1.00 10.00      B   
ATOM   2261  CD2 LEU B  36       1.137   8.872  -8.921  1.00 10.00      B   
ATOM   2262  C   LEU B  36       0.883  11.868 -12.276  1.00 10.00      B   
ATOM   2263  O   LEU B  36      -0.270  12.289 -12.190  1.00 10.00      B   
ATOM   2264  N   GLN B  37       1.952  12.649 -12.173  1.00 10.00      B   
ATOM   2265  HN  GLN B  37       2.845  12.247 -12.241  1.00 10.00      B   
ATOM   2266  CA  GLN B  37       1.834  14.088 -11.949  1.00 10.00      B   
ATOM   2267  CB  GLN B  37       3.218  14.729 -11.807  1.00 10.00      B   
ATOM   2268  CG  GLN B  37       3.180  16.246 -11.674  1.00 10.00      B   
ATOM   2269  CD  GLN B  37       4.508  16.909 -11.978  1.00 10.00      B   
ATOM   2270  OE1 GLN B  37       5.338  16.373 -12.714  1.00 10.00      B   
ATOM   2271  NE2 GLN B  37       4.711  18.097 -11.434  1.00 10.00      B   
ATOM   2272 HE21 GLN B  37       4.000  18.481 -10.871  1.00 10.00      B   
ATOM   2273 HE22 GLN B  37       5.557  18.555 -11.616  1.00 10.00      B   
ATOM   2274  C   GLN B  37       1.073  14.749 -13.093  1.00 10.00      B   
ATOM   2275  O   GLN B  37       0.135  15.516 -12.871  1.00 10.00      B   
ATOM   2276  N   THR B  38       1.475  14.433 -14.317  1.00 10.00      B   
ATOM   2277  HN  THR B  38       2.225  13.810 -14.428  1.00 10.00      B   
ATOM   2278  CA  THR B  38       0.841  14.992 -15.500  1.00 10.00      B   
ATOM   2279  CB  THR B  38       1.575  14.561 -16.782  1.00 10.00      B   
ATOM   2280  OG1 THR B  38       2.989  14.714 -16.590  1.00 10.00      B   
ATOM   2281  HG1 THR B  38       3.362  13.883 -16.273  1.00 10.00      B   
ATOM   2282  CG2 THR B  38       1.137  15.416 -17.959  1.00 10.00      B   
ATOM   2283  C   THR B  38      -0.633  14.588 -15.583  1.00 10.00      B   
ATOM   2284  O   THR B  38      -1.489  15.390 -15.962  1.00 10.00      B   
ATOM   2285  N   HIS B  39      -0.925  13.348 -15.204  1.00 10.00      B   
ATOM   2286  HN  HIS B  39      -0.200  12.758 -14.905  1.00 10.00      B   
ATOM   2287  CA  HIS B  39      -2.288  12.836 -15.228  1.00 10.00      B   
ATOM   2288  CB  HIS B  39      -2.311  11.340 -14.892  1.00 10.00      B   
ATOM   2289  CG  HIS B  39      -3.513  10.618 -15.423  1.00 10.00      B   
ATOM   2290  ND1 HIS B  39      -3.817   9.342 -15.015  1.00 10.00      B   
ATOM   2291  CD2 HIS B  39      -4.439  11.029 -16.327  1.00 10.00      B   
ATOM   2292  CE1 HIS B  39      -4.913   9.007 -15.667  1.00 10.00      B   
ATOM   2293  NE2 HIS B  39      -5.325   9.996 -16.474  1.00 10.00      B   
ATOM   2294  HE2 HIS B  39      -6.184  10.037 -16.945  1.00 10.00      B   
ATOM   2295  C   HIS B  39      -3.176  13.615 -14.260  1.00 10.00      B   
ATOM   2296  O   HIS B  39      -4.353  13.861 -14.539  1.00 10.00      B   
ATOM   2297  N   CYS B  40      -2.604  14.021 -13.128  1.00 10.00      B   
ATOM   2298  HN  CYS B  40      -1.663  13.795 -12.961  1.00 10.00      B   
ATOM   2299  CA  CYS B  40      -3.346  14.788 -12.131  1.00 10.00      B   
ATOM   2300  CB  CYS B  40      -2.516  14.983 -10.857  1.00 10.00      B   
ATOM   2301  SG  CYS B  40      -2.020  13.446 -10.042  1.00 10.00      B   
ATOM   2302  HG  CYS B  40      -1.247  12.766 -10.879  1.00 10.00      B   
ATOM   2303  C   CYS B  40      -3.782  16.136 -12.703  1.00 10.00      B   
ATOM   2304  O   CYS B  40      -4.843  16.658 -12.364  1.00 10.00      B   
ATOM   2305  N   TYR B  41      -2.971  16.673 -13.612  1.00 10.00      B   
ATOM   2306  HN  TYR B  41      -2.159  16.192 -13.872  1.00 10.00      B   
ATOM   2307  CA  TYR B  41      -3.263  17.952 -14.238  1.00 10.00      B   
ATOM   2308  CB  TYR B  41      -1.972  18.648 -14.680  1.00 10.00      B   
ATOM   2309  CG  TYR B  41      -0.949  18.869 -13.583  1.00 10.00      B   
ATOM   2310  CD1 TYR B  41       0.408  18.726 -13.840  1.00 10.00      B   
ATOM   2311  CD2 TYR B  41      -1.338  19.222 -12.296  1.00 10.00      B   
ATOM   2312  CE1 TYR B  41       1.351  18.929 -12.851  1.00 10.00      B   
ATOM   2313  CE2 TYR B  41      -0.403  19.429 -11.301  1.00 10.00      B   
ATOM   2314  CZ  TYR B  41       0.940  19.278 -11.582  1.00 10.00      B   
ATOM   2315  OH  TYR B  41       1.869  19.469 -10.588  1.00 10.00      B   
ATOM   2316  HH  TYR B  41       2.563  20.074 -10.899  1.00 10.00      B   
ATOM   2317  C   TYR B  41      -4.191  17.767 -15.437  1.00 10.00      B   
ATOM   2318  O   TYR B  41      -4.562  18.730 -16.105  1.00 10.00      B   
ATOM   2319  N   LYS B  42      -4.565  16.516 -15.702  1.00 10.00      B   
ATOM   2320  HN  LYS B  42      -4.235  15.789 -15.132  1.00 10.00      B   
ATOM   2321  CA  LYS B  42      -5.453  16.201 -16.814  1.00 10.00      B   
ATOM   2322  CB  LYS B  42      -4.897  15.039 -17.639  1.00 10.00      B   
ATOM   2323  CG  LYS B  42      -3.704  15.404 -18.508  1.00 10.00      B   
ATOM   2324  CD  LYS B  42      -3.274  14.231 -19.368  1.00 10.00      B   
ATOM   2325  CE  LYS B  42      -2.388  14.694 -20.507  1.00 10.00      B   
ATOM   2326  NZ  LYS B  42      -1.965  13.560 -21.374  1.00 10.00      B   
ATOM   2327  HZ1 LYS B  42      -1.624  13.914 -22.293  1.00 10.00      B   
ATOM   2328  HZ2 LYS B  42      -2.761  12.912 -21.535  1.00 10.00      B   
ATOM   2329  HZ3 LYS B  42      -1.197  13.027 -20.916  1.00 10.00      B   
ATOM   2330  C   LYS B  42      -6.859  15.884 -16.325  1.00 10.00      B   
ATOM   2331  O   LYS B  42      -7.845  16.265 -16.957  1.00 10.00      B   
ATOM   2332  N   VAL B  43      -6.955  15.173 -15.202  1.00 10.00      B   
ATOM   2333  HN  VAL B  43      -6.133  14.860 -14.751  1.00 10.00      B   
ATOM   2334  CA  VAL B  43      -8.253  14.825 -14.640  1.00 10.00      B   
ATOM   2335  CB  VAL B  43      -8.156  13.680 -13.606  1.00 10.00      B   
ATOM   2336  CG1 VAL B  43      -7.166  14.026 -12.495  1.00 10.00      B   
ATOM   2337  CG2 VAL B  43      -7.770  12.377 -14.293  1.00 10.00      B   
ATOM   2338  C   VAL B  43      -8.920  16.045 -14.009  1.00 10.00      B   
ATOM   2339  O   VAL B  43     -10.136  16.080 -13.833  1.00 10.00      B   
ATOM   2340  N   HIS B  44      -8.110  17.034 -13.664  1.00 10.00      B   
ATOM   2341  HN  HIS B  44      -7.148  16.943 -13.822  1.00 10.00      B   
ATOM   2342  CA  HIS B  44      -8.604  18.263 -13.066  1.00 10.00      B   
ATOM   2343  CB  HIS B  44      -7.784  18.600 -11.819  1.00 10.00      B   
ATOM   2344  CG  HIS B  44      -8.218  19.848 -11.113  1.00 10.00      B   
ATOM   2345  ND1 HIS B  44      -7.485  21.004 -11.193  1.00 10.00      B   
ATOM   2346  CD2 HIS B  44      -9.305  20.056 -10.332  1.00 10.00      B   
ATOM   2347  CE1 HIS B  44      -8.132  21.892 -10.468  1.00 10.00      B   
ATOM   2348  NE2 HIS B  44      -9.239  21.362  -9.925  1.00 10.00      B   
ATOM   2349  HE2 HIS B  44      -9.931  21.845  -9.422  1.00 10.00      B   
ATOM   2350  C   HIS B  44      -8.521  19.401 -14.086  1.00 10.00      B   
ATOM   2351  O   HIS B  44      -8.282  19.169 -15.276  1.00 10.00      B   
ATOM   2352  N   ASN B  47      -5.428  22.429 -15.032  1.00 10.00      B   
ATOM   2353  HN  ASN B  47      -4.612  22.446 -14.494  1.00 10.00      B   
ATOM   2354  CA  ASN B  47      -5.592  23.420 -16.093  1.00 10.00      B   
ATOM   2355  CB  ASN B  47      -6.953  24.111 -15.991  1.00 10.00      B   
ATOM   2356  CG  ASN B  47      -7.315  24.871 -17.256  1.00 10.00      B   
ATOM   2357  OD1 ASN B  47      -6.816  24.571 -18.342  1.00 10.00      B   
ATOM   2358  ND2 ASN B  47      -8.188  25.853 -17.130  1.00 10.00      B   
ATOM   2359 HD21 ASN B  47      -8.553  26.037 -16.240  1.00 10.00      B   
ATOM   2360 HD22 ASN B  47      -8.440  26.350 -17.936  1.00 10.00      B   
ATOM   2361  C   ASN B  47      -4.465  24.446 -16.051  1.00 10.00      B   
ATOM   2362  O   ASN B  47      -4.693  25.654 -16.110  1.00 10.00      B   
ATOM   2363  N   ALA B  48      -3.243  23.949 -15.954  1.00 10.00      B   
ATOM   2364  HN  ALA B  48      -3.123  22.976 -15.945  1.00 10.00      B   
ATOM   2365  CA  ALA B  48      -2.072  24.801 -15.893  1.00 10.00      B   
ATOM   2366  CB  ALA B  48      -1.761  25.152 -14.443  1.00 10.00      B   
ATOM   2367  C   ALA B  48      -0.887  24.093 -16.541  1.00 10.00      B   
ATOM   2368  O   ALA B  48      -1.036  23.007 -17.115  1.00 10.00      B   
ATOM   2369  N   THR B  49       0.281  24.708 -16.465  1.00 10.00      B   
ATOM   2370  HN  THR B  49       0.336  25.578 -16.010  1.00 10.00      B   
ATOM   2371  CA  THR B  49       1.484  24.122 -17.031  1.00 10.00      B   
ATOM   2372  CB  THR B  49       2.493  25.215 -17.460  1.00 10.00      B   
ATOM   2373  OG1 THR B  49       3.461  24.669 -18.361  1.00 10.00      B   
ATOM   2374  HG1 THR B  49       4.326  25.046 -18.168  1.00 10.00      B   
ATOM   2375  CG2 THR B  49       3.207  25.812 -16.257  1.00 10.00      B   
ATOM   2376  C   THR B  49       2.129  23.151 -16.029  1.00 10.00      B   
ATOM   2377  O   THR B  49       1.971  23.303 -14.814  1.00 10.00      B   
ATOM   2378  N   VAL B  50       2.817  22.135 -16.543  1.00 10.00      B   
ATOM   2379  HN  VAL B  50       2.868  22.035 -17.513  1.00 10.00      B   
ATOM   2380  CA  VAL B  50       3.489  21.163 -15.696  1.00 10.00      B   
ATOM   2381  CB  VAL B  50       3.889  19.882 -16.466  1.00 10.00      B   
ATOM   2382  CG1 VAL B  50       2.667  19.015 -16.736  1.00 10.00      B   
ATOM   2383  CG2 VAL B  50       4.597  20.222 -17.769  1.00 10.00      B   
ATOM   2384  C   VAL B  50       4.716  21.795 -15.054  1.00 10.00      B   
ATOM   2385  O   VAL B  50       5.503  22.476 -15.721  1.00 10.00      B   
ATOM   2386  N   ASP B  51       4.854  21.602 -13.757  1.00 10.00      B   
ATOM   2387  HN  ASP B  51       4.176  21.085 -13.268  1.00 10.00      B   
ATOM   2388  CA  ASP B  51       5.972  22.150 -13.020  1.00 10.00      B   
ATOM   2389  CB  ASP B  51       5.514  22.673 -11.655  1.00 10.00      B   
ATOM   2390  CG  ASP B  51       4.901  21.615 -10.757  1.00 10.00      B   
ATOM   2391  OD1 ASP B  51       5.305  21.540  -9.578  1.00 10.00      B   
ATOM   2392  OD2 ASP B  51       4.010  20.871 -11.220  1.00 10.00      B   
ATOM   2393  C   ASP B  51       7.105  21.140 -12.879  1.00 10.00      B   
ATOM   2394  O   ASP B  51       6.927  19.939 -13.120  1.00 10.00      B   
ATOM   2395  N   LYS B  52       8.281  21.640 -12.515  1.00 10.00      B   
ATOM   2396  HN  LYS B  52       8.356  22.605 -12.349  1.00 10.00      B   
ATOM   2397  CA  LYS B  52       9.457  20.800 -12.345  1.00 10.00      B   
ATOM   2398  CB  LYS B  52      10.693  21.664 -12.083  1.00 10.00      B   
ATOM   2399  CG  LYS B  52      11.149  22.469 -13.290  1.00 10.00      B   
ATOM   2400  CD  LYS B  52      11.816  21.580 -14.328  1.00 10.00      B   
ATOM   2401  CE  LYS B  52      13.296  21.394 -14.034  1.00 10.00      B   
ATOM   2402  NZ  LYS B  52      13.668  19.961 -13.919  1.00 10.00      B   
ATOM   2403  HZ1 LYS B  52      13.325  19.569 -13.010  1.00 10.00      B   
ATOM   2404  HZ2 LYS B  52      14.700  19.858 -13.957  1.00 10.00      B   
ATOM   2405  HZ3 LYS B  52      13.252  19.414 -14.697  1.00 10.00      B   
ATOM   2406  C   LYS B  52       9.256  19.810 -11.209  1.00 10.00      B   
ATOM   2407  O   LYS B  52       8.826  20.187 -10.122  1.00 10.00      B   
ATOM   2408  N   LEU B  53       9.578  18.549 -11.470  1.00 10.00      B   
ATOM   2409  HN  LEU B  53       9.936  18.320 -12.356  1.00 10.00      B   
ATOM   2410  CA  LEU B  53       9.421  17.494 -10.477  1.00 10.00      B   
ATOM   2411  CB  LEU B  53       9.864  16.145 -11.052  1.00 10.00      B   
ATOM   2412  CG  LEU B  53       9.385  14.899 -10.303  1.00 10.00      B   
ATOM   2413  CD1 LEU B  53       7.869  14.795 -10.351  1.00 10.00      B   
ATOM   2414  CD2 LEU B  53      10.027  13.645 -10.881  1.00 10.00      B   
ATOM   2415  C   LEU B  53      10.201  17.809  -9.203  1.00 10.00      B   
ATOM   2416  O   LEU B  53       9.711  17.586  -8.097  1.00 10.00      B   
ATOM   2417  N   GLU B  54      11.402  18.354  -9.367  1.00 10.00      B   
ATOM   2418  HN  GLU B  54      11.732  18.529 -10.281  1.00 10.00      B   
ATOM   2419  CA  GLU B  54      12.250  18.702  -8.235  1.00 10.00      B   
ATOM   2420  CB  GLU B  54      13.609  19.218  -8.711  1.00 10.00      B   
ATOM   2421  CG  GLU B  54      14.356  18.255  -9.621  1.00 10.00      B   
ATOM   2422  CD  GLU B  54      14.169  18.565 -11.094  1.00 10.00      B   
ATOM   2423  OE1 GLU B  54      13.040  18.920 -11.501  1.00 10.00      B   
ATOM   2424  OE2 GLU B  54      15.155  18.453 -11.857  1.00 10.00      B   
ATOM   2425  C   GLU B  54      11.571  19.733  -7.339  1.00 10.00      B   
ATOM   2426  O   GLU B  54      11.643  19.649  -6.113  1.00 10.00      B   
ATOM   2427  N   ASP B  55      10.891  20.691  -7.959  1.00 10.00      B   
ATOM   2428  HN  ASP B  55      10.848  20.689  -8.939  1.00 10.00      B   
ATOM   2429  CA  ASP B  55      10.196  21.738  -7.219  1.00 10.00      B   
ATOM   2430  CB  ASP B  55       9.900  22.938  -8.123  1.00 10.00      B   
ATOM   2431  CG  ASP B  55       9.288  24.096  -7.361  1.00 10.00      B   
ATOM   2432  OD1 ASP B  55       8.050  24.230  -7.362  1.00 10.00      B   
ATOM   2433  OD2 ASP B  55      10.047  24.878  -6.748  1.00 10.00      B   
ATOM   2434  C   ASP B  55       8.900  21.198  -6.629  1.00 10.00      B   
ATOM   2435  O   ASP B  55       8.542  21.506  -5.488  1.00 10.00      B   
ATOM   2436  N   PHE B  56       8.208  20.386  -7.419  1.00 10.00      B   
ATOM   2437  HN  PHE B  56       8.548  20.199  -8.324  1.00 10.00      B   
ATOM   2438  CA  PHE B  56       6.953  19.774  -7.007  1.00 10.00      B   
ATOM   2439  CB  PHE B  56       6.398  18.922  -8.153  1.00 10.00      B   
ATOM   2440  CG  PHE B  56       5.066  18.286  -7.878  1.00 10.00      B   
ATOM   2441  CD1 PHE B  56       4.945  16.908  -7.812  1.00 10.00      B   
ATOM   2442  CD2 PHE B  56       3.933  19.062  -7.695  1.00 10.00      B   
ATOM   2443  CE1 PHE B  56       3.723  16.316  -7.567  1.00 10.00      B   
ATOM   2444  CE2 PHE B  56       2.707  18.476  -7.448  1.00 10.00      B   
ATOM   2445  CZ  PHE B  56       2.601  17.100  -7.384  1.00 10.00      B   
ATOM   2446  C   PHE B  56       7.159  18.914  -5.763  1.00 10.00      B   
ATOM   2447  O   PHE B  56       6.431  19.040  -4.777  1.00 10.00      B   
ATOM   2448  N   ILE B  57       8.167  18.053  -5.814  1.00 10.00      B   
ATOM   2449  HN  ILE B  57       8.714  18.006  -6.633  1.00 10.00      B   
ATOM   2450  CA  ILE B  57       8.485  17.173  -4.699  1.00 10.00      B   
ATOM   2451  CB  ILE B  57       9.592  16.162  -5.074  1.00 10.00      B   
ATOM   2452  CG1 ILE B  57       9.067  15.175  -6.121  1.00 10.00      B   
ATOM   2453  CG2 ILE B  57      10.101  15.420  -3.844  1.00 10.00      B   
ATOM   2454  CD1 ILE B  57      10.147  14.333  -6.767  1.00 10.00      B   
ATOM   2455  C   ILE B  57       8.899  17.979  -3.473  1.00 10.00      B   
ATOM   2456  O   ILE B  57       8.474  17.683  -2.358  1.00 10.00      B   
ATOM   2457  N   ASN B  58       9.704  19.015  -3.691  1.00 10.00      B   
ATOM   2458  HN  ASN B  58       9.991  19.214  -4.608  1.00 10.00      B   
ATOM   2459  CA  ASN B  58      10.171  19.863  -2.597  1.00 10.00      B   
ATOM   2460  CB  ASN B  58      11.154  20.921  -3.099  1.00 10.00      B   
ATOM   2461  CG  ASN B  58      12.448  20.937  -2.304  1.00 10.00      B   
ATOM   2462  OD1 ASN B  58      12.481  20.549  -1.135  1.00 10.00      B   
ATOM   2463  ND2 ASN B  58      13.521  21.390  -2.933  1.00 10.00      B   
ATOM   2464 HD21 ASN B  58      13.422  21.688  -3.862  1.00 10.00      B   
ATOM   2465 HD22 ASN B  58      14.374  21.409  -2.447  1.00 10.00      B   
ATOM   2466  C   ASN B  58       8.999  20.526  -1.880  1.00 10.00      B   
ATOM   2467  O   ASN B  58       8.984  20.619  -0.654  1.00 10.00      B   
ATOM   2468  N   ASN B  59       8.012  20.967  -2.656  1.00 10.00      B   
ATOM   2469  HN  ASN B  59       8.089  20.862  -3.630  1.00 10.00      B   
ATOM   2470  CA  ASN B  59       6.820  21.609  -2.102  1.00 10.00      B   
ATOM   2471  CB  ASN B  59       5.862  22.018  -3.230  1.00 10.00      B   
ATOM   2472  CG  ASN B  59       4.572  22.649  -2.727  1.00 10.00      B   
ATOM   2473  OD1 ASN B  59       4.525  23.844  -2.440  1.00 10.00      B   
ATOM   2474  ND2 ASN B  59       3.511  21.857  -2.637  1.00 10.00      B   
ATOM   2475 HD21 ASN B  59       3.609  20.917  -2.895  1.00 10.00      B   
ATOM   2476 HD22 ASN B  59       2.668  22.246  -2.317  1.00 10.00      B   
ATOM   2477  C   ASN B  59       6.113  20.667  -1.137  1.00 10.00      B   
ATOM   2478  O   ASN B  59       5.750  21.051  -0.026  1.00 10.00      B   
ATOM   2479  N   ILE B  60       5.944  19.423  -1.566  1.00 10.00      B   
ATOM   2480  HN  ILE B  60       6.278  19.176  -2.455  1.00 10.00      B   
ATOM   2481  CA  ILE B  60       5.286  18.415  -0.748  1.00 10.00      B   
ATOM   2482  CB  ILE B  60       4.930  17.165  -1.580  1.00 10.00      B   
ATOM   2483  CG1 ILE B  60       4.134  17.565  -2.826  1.00 10.00      B   
ATOM   2484  CG2 ILE B  60       4.137  16.173  -0.742  1.00 10.00      B   
ATOM   2485  CD1 ILE B  60       3.900  16.426  -3.795  1.00 10.00      B   
ATOM   2486  C   ILE B  60       6.171  18.011   0.429  1.00 10.00      B   
ATOM   2487  O   ILE B  60       5.692  17.831   1.545  1.00 10.00      B   
ATOM   2488  N   ASN B  61       7.466  17.891   0.172  1.00 10.00      B   
ATOM   2489  HN  ASN B  61       7.789  18.056  -0.741  1.00 10.00      B   
ATOM   2490  CA  ASN B  61       8.426  17.509   1.202  1.00 10.00      B   
ATOM   2491  CB  ASN B  61       9.841  17.452   0.618  1.00 10.00      B   
ATOM   2492  CG  ASN B  61      10.459  16.070   0.704  1.00 10.00      B   
ATOM   2493  OD1 ASN B  61       9.778  15.059   0.549  1.00 10.00      B   
ATOM   2494  ND2 ASN B  61      11.759  16.017   0.951  1.00 10.00      B   
ATOM   2495 HD21 ASN B  61      12.245  16.864   1.062  1.00 10.00      B   
ATOM   2496 HD22 ASN B  61      12.182  15.136   1.019  1.00 10.00      B   
ATOM   2497  C   ASN B  61       8.395  18.487   2.370  1.00 10.00      B   
ATOM   2498  O   ASN B  61       8.346  18.082   3.531  1.00 10.00      B   
ATOM   2499  N   SER B  62       8.393  19.776   2.053  1.00 10.00      B   
ATOM   2500  HN  SER B  62       8.405  20.035   1.104  1.00 10.00      B   
ATOM   2501  CA  SER B  62       8.383  20.819   3.067  1.00 10.00      B   
ATOM   2502  CB  SER B  62       8.632  22.186   2.431  1.00 10.00      B   
ATOM   2503  OG  SER B  62       9.830  22.172   1.669  1.00 10.00      B   
ATOM   2504  HG  SER B  62      10.347  21.390   1.906  1.00 10.00      B   
ATOM   2505  C   SER B  62       7.100  20.828   3.903  1.00 10.00      B   
ATOM   2506  O   SER B  62       7.130  21.179   5.082  1.00 10.00      B   
ATOM   2507  N   VAL B  63       5.978  20.432   3.310  1.00 10.00      B   
ATOM   2508  HN  VAL B  63       6.000  20.144   2.372  1.00 10.00      B   
ATOM   2509  CA  VAL B  63       4.712  20.417   4.041  1.00 10.00      B   
ATOM   2510  CB  VAL B  63       3.476  20.665   3.143  1.00 10.00      B   
ATOM   2511  CG1 VAL B  63       3.615  21.972   2.376  1.00 10.00      B   
ATOM   2512  CG2 VAL B  63       3.222  19.501   2.199  1.00 10.00      B   
ATOM   2513  C   VAL B  63       4.539  19.134   4.854  1.00 10.00      B   
ATOM   2514  O   VAL B  63       3.666  19.046   5.719  1.00 10.00      B   
ATOM   2515  N   LEU B  64       5.384  18.146   4.582  1.00 10.00      B   
ATOM   2516  HN  LEU B  64       6.060  18.273   3.881  1.00 10.00      B   
ATOM   2517  CA  LEU B  64       5.331  16.875   5.292  1.00 10.00      B   
ATOM   2518  CB  LEU B  64       5.589  15.708   4.335  1.00 10.00      B   
ATOM   2519  CG  LEU B  64       4.522  15.444   3.271  1.00 10.00      B   
ATOM   2520  CD1 LEU B  64       4.932  14.274   2.389  1.00 10.00      B   
ATOM   2521  CD2 LEU B  64       3.168  15.183   3.915  1.00 10.00      B   
ATOM   2522  C   LEU B  64       6.348  16.849   6.427  1.00 10.00      B   
ATOM   2523  O   LEU B  64       6.471  15.856   7.147  1.00 10.00      B   
ATOM   2524  N   GLU B  65       7.068  17.955   6.590  1.00 10.00      B   
ATOM   2525  HN  GLU B  65       6.915  18.713   5.986  1.00 10.00      B   
ATOM   2526  CA  GLU B  65       8.082  18.070   7.632  1.00 10.00      B   
ATOM   2527  CB  GLU B  65       8.819  19.402   7.529  1.00 10.00      B   
ATOM   2528  CG  GLU B  65       9.779  19.489   6.354  1.00 10.00      B   
ATOM   2529  CD  GLU B  65      10.386  20.867   6.205  1.00 10.00      B   
ATOM   2530  OE1 GLU B  65      10.921  21.171   5.120  1.00 10.00      B   
ATOM   2531  OE2 GLU B  65      10.324  21.654   7.173  1.00 10.00      B   
ATOM   2532  C   GLU B  65       7.482  17.895   9.023  1.00 10.00      B   
ATOM   2533  O   GLU B  65       8.085  17.265   9.889  1.00 10.00      B   
ATOM   2534  N   SER B  66       6.281  18.428   9.225  1.00 10.00      B   
ATOM   2535  HN  SER B  66       5.843  18.918   8.496  1.00 10.00      B   
ATOM   2536  CA  SER B  66       5.603  18.314  10.513  1.00 10.00      B   
ATOM   2537  CB  SER B  66       4.463  19.327  10.614  1.00 10.00      B   
ATOM   2538  OG  SER B  66       4.956  20.652  10.483  1.00 10.00      B   
ATOM   2539  HG  SER B  66       5.618  20.812  11.170  1.00 10.00      B   
ATOM   2540  C   SER B  66       5.101  16.889  10.761  1.00 10.00      B   
ATOM   2541  O   SER B  66       4.503  16.599  11.794  1.00 10.00      B   
ATOM   2542  N   LEU B  67       5.339  16.010   9.794  1.00 10.00      B   
ATOM   2543  HN  LEU B  67       5.793  16.310   8.978  1.00 10.00      B   
ATOM   2544  CA  LEU B  67       4.945  14.614   9.907  1.00 10.00      B   
ATOM   2545  CB  LEU B  67       4.015  14.219   8.757  1.00 10.00      B   
ATOM   2546  CG  LEU B  67       2.645  14.902   8.727  1.00 10.00      B   
ATOM   2547  CD1 LEU B  67       1.874  14.495   7.482  1.00 10.00      B   
ATOM   2548  CD2 LEU B  67       1.852  14.570   9.982  1.00 10.00      B   
ATOM   2549  C   LEU B  67       6.187  13.729   9.911  1.00 10.00      B   
ATOM   2550  O   LEU B  67       6.097  12.511  10.042  1.00 10.00      B   
ATOM   2551  N   TYR B  68       7.345  14.369   9.758  1.00 10.00      B   
ATOM   2552  HN  TYR B  68       7.332  15.344   9.659  1.00 10.00      B   
ATOM   2553  CA  TYR B  68       8.637  13.684   9.747  1.00 10.00      B   
ATOM   2554  CB  TYR B  68       8.978  13.110  11.127  1.00 10.00      B   
ATOM   2555  CG  TYR B  68       8.968  14.145  12.231  1.00 10.00      B   
ATOM   2556  CD1 TYR B  68       9.723  15.308  12.130  1.00 10.00      B   
ATOM   2557  CD2 TYR B  68       8.195  13.966  13.369  1.00 10.00      B   
ATOM   2558  CE1 TYR B  68       9.709  16.259  13.132  1.00 10.00      B   
ATOM   2559  CE2 TYR B  68       8.176  14.911  14.377  1.00 10.00      B   
ATOM   2560  CZ  TYR B  68       8.932  16.057  14.252  1.00 10.00      B   
ATOM   2561  OH  TYR B  68       8.916  17.002  15.255  1.00 10.00      B   
ATOM   2562  HH  TYR B  68       8.224  17.665  15.065  1.00 10.00      B   
ATOM   2563  C   TYR B  68       8.739  12.620   8.654  1.00 10.00      B   
ATOM   2564  O   TYR B  68       9.367  11.579   8.843  1.00 10.00      B   
ATOM   2565  N   ILE B  69       8.125  12.891   7.511  1.00 10.00      B   
ATOM   2566  HN  ILE B  69       7.643  13.739   7.416  1.00 10.00      B   
ATOM   2567  CA  ILE B  69       8.162  11.971   6.380  1.00 10.00      B   
ATOM   2568  CB  ILE B  69       6.814  11.245   6.159  1.00 10.00      B   
ATOM   2569  CG1 ILE B  69       5.659  12.247   6.063  1.00 10.00      B   
ATOM   2570  CG2 ILE B  69       6.562  10.224   7.261  1.00 10.00      B   
ATOM   2571  CD1 ILE B  69       4.344  11.628   5.641  1.00 10.00      B   
ATOM   2572  C   ILE B  69       8.542  12.735   5.122  1.00 10.00      B   
ATOM   2573  O   ILE B  69       8.222  13.918   4.995  1.00 10.00      B   
ATOM   2574  N   GLU B  70       9.231  12.075   4.203  1.00 10.00      B   
ATOM   2575  HN  GLU B  70       9.463  11.132   4.353  1.00 10.00      B   
ATOM   2576  CA  GLU B  70       9.651  12.727   2.972  1.00 10.00      B   
ATOM   2577  CB  GLU B  70      11.020  13.389   3.158  1.00 10.00      B   
ATOM   2578  CG  GLU B  70      12.154  12.414   3.444  1.00 10.00      B   
ATOM   2579  CD  GLU B  70      13.427  12.773   2.705  1.00 10.00      B   
ATOM   2580  OE1 GLU B  70      13.802  12.043   1.764  1.00 10.00      B   
ATOM   2581  OE2 GLU B  70      14.058  13.789   3.057  1.00 10.00      B   
ATOM   2582  C   GLU B  70       9.704  11.754   1.799  1.00 10.00      B   
ATOM   2583  O   GLU B  70       9.667  10.534   1.981  1.00 10.00      B   
ATOM   2584  N   ILE B  71       9.781  12.308   0.596  1.00 10.00      B   
ATOM   2585  HN  ILE B  71       9.788  13.291   0.523  1.00 10.00      B   
ATOM   2586  CA  ILE B  71       9.865  11.510  -0.615  1.00 10.00      B   
ATOM   2587  CB  ILE B  71       9.168  12.201  -1.808  1.00 10.00      B   
ATOM   2588  CG1 ILE B  71       7.846  12.837  -1.360  1.00 10.00      B   
ATOM   2589  CG2 ILE B  71       8.921  11.198  -2.927  1.00 10.00      B   
ATOM   2590  CD1 ILE B  71       7.144  13.632  -2.439  1.00 10.00      B   
ATOM   2591  C   ILE B  71      11.335  11.275  -0.946  1.00 10.00      B   
ATOM   2592  O   ILE B  71      11.983  12.096  -1.600  1.00 10.00      B   
ATOM   2593  N   LYS B  72      11.856  10.160  -0.465  1.00 10.00      B   
ATOM   2594  HN  LYS B  72      11.278   9.547   0.038  1.00 10.00      B   
ATOM   2595  CA  LYS B  72      13.254   9.808  -0.666  1.00 10.00      B   
ATOM   2596  CB  LYS B  72      13.680   8.780   0.389  1.00 10.00      B   
ATOM   2597  CG  LYS B  72      15.154   8.398   0.372  1.00 10.00      B   
ATOM   2598  CD  LYS B  72      15.504   7.546   1.585  1.00 10.00      B   
ATOM   2599  CE  LYS B  72      16.912   6.978   1.495  1.00 10.00      B   
ATOM   2600  NZ  LYS B  72      17.299   6.267   2.745  1.00 10.00      B   
ATOM   2601  HZ1 LYS B  72      16.527   5.649   3.064  1.00 10.00      B   
ATOM   2602  HZ2 LYS B  72      17.513   6.955   3.495  1.00 10.00      B   
ATOM   2603  HZ3 LYS B  72      18.154   5.681   2.581  1.00 10.00      B   
ATOM   2604  C   LYS B  72      13.508   9.273  -2.072  1.00 10.00      B   
ATOM   2605  O   LYS B  72      12.784   8.400  -2.557  1.00 10.00      B   
ATOM   2606  N   ARG B  73      14.537   9.809  -2.720  1.00 10.00      B   
ATOM   2607  HN  ARG B  73      15.066  10.507  -2.279  1.00 10.00      B   
ATOM   2608  CA  ARG B  73      14.909   9.381  -4.061  1.00 10.00      B   
ATOM   2609  CB  ARG B  73      15.438  10.564  -4.881  1.00 10.00      B   
ATOM   2610  CG  ARG B  73      15.585  10.280  -6.371  1.00 10.00      B   
ATOM   2611  CD  ARG B  73      16.283  11.430  -7.081  1.00 10.00      B   
ATOM   2612  NE  ARG B  73      16.038  11.433  -8.525  1.00 10.00      B   
ATOM   2613  HE  ARG B  73      15.117  11.232  -8.830  1.00 10.00      B   
ATOM   2614  CZ  ARG B  73      16.963  11.713  -9.443  1.00 10.00      B   
ATOM   2615  NH1 ARG B  73      18.211  11.974  -9.079  1.00 10.00      B   
ATOM   2616 HH11 ARG B  73      18.480  11.959  -8.073  1.00 10.00      B   
ATOM   2617 HH12 ARG B  73      18.931  12.201  -9.799  1.00 10.00      B   
ATOM   2618  NH2 ARG B  73      16.635  11.733 -10.726  1.00 10.00      B   
ATOM   2619 HH21 ARG B  73      17.349  11.957 -11.450  1.00 10.00      B   
ATOM   2620 HH22 ARG B  73      15.644  11.519 -11.020  1.00 10.00      B   
ATOM   2621  C   ARG B  73      15.976   8.304  -3.954  1.00 10.00      B   
ATOM   2622  O   ARG B  73      17.117   8.582  -3.574  1.00 10.00      B   
ATOM   2623  N   GLY B  74      15.600   7.078  -4.268  1.00 10.00      B   
ATOM   2624  HN  GLY B  74      14.677   6.920  -4.576  1.00 10.00      B   
ATOM   2625  CA  GLY B  74      16.532   5.977  -4.183  1.00 10.00      B   
ATOM   2626  C   GLY B  74      16.952   5.458  -5.536  1.00 10.00      B   
ATOM   2627  O   GLY B  74      16.468   5.924  -6.568  1.00 10.00      B   
ATOM   2628  N   VAL B  75      17.849   4.486  -5.525  1.00 10.00      B   
ATOM   2629  HN  VAL B  75      18.179   4.154  -4.664  1.00 10.00      B   
ATOM   2630  CA  VAL B  75      18.359   3.886  -6.744  1.00 10.00      B   
ATOM   2631  CB  VAL B  75      19.714   4.529  -7.136  1.00 10.00      B   
ATOM   2632  CG1 VAL B  75      20.756   4.346  -6.040  1.00 10.00      B   
ATOM   2633  CG2 VAL B  75      20.222   4.003  -8.467  1.00 10.00      B   
ATOM   2634  C   VAL B  75      18.525   2.377  -6.545  1.00 10.00      B   
ATOM   2635  O   VAL B  75      18.835   1.927  -5.441  1.00 10.00      B   
ATOM   2636  N   THR B  76      18.275   1.600  -7.592  1.00 10.00      B   
ATOM   2637  HN  THR B  76      17.982   2.007  -8.436  1.00 10.00      B   
ATOM   2638  CA  THR B  76      18.411   0.150  -7.518  1.00 10.00      B   
ATOM   2639  CB  THR B  76      17.769  -0.524  -8.744  1.00 10.00      B   
ATOM   2640  OG1 THR B  76      17.197   0.482  -9.592  1.00 10.00      B   
ATOM   2641  HG1 THR B  76      16.981   0.088 -10.455  1.00 10.00      B   
ATOM   2642  CG2 THR B  76      16.676  -1.487  -8.307  1.00 10.00      B   
ATOM   2643  C   THR B  76      19.884  -0.257  -7.425  1.00 10.00      B   
ATOM   2644  O   THR B  76      20.757   0.416  -7.975  1.00 10.00      B   
ATOM   2645  N   GLU B  77      20.153  -1.356  -6.724  1.00 10.00      B   
ATOM   2646  HN  GLU B  77      19.418  -1.849  -6.306  1.00 10.00      B   
ATOM   2647  CA  GLU B  77      21.519  -1.841  -6.552  1.00 10.00      B   
ATOM   2648  CB  GLU B  77      21.597  -2.842  -5.394  1.00 10.00      B   
ATOM   2649  CG  GLU B  77      21.142  -2.306  -4.046  1.00 10.00      B   
ATOM   2650  CD  GLU B  77      21.604  -3.181  -2.894  1.00 10.00      B   
ATOM   2651  OE1 GLU B  77      21.388  -4.409  -2.950  1.00 10.00      B   
ATOM   2652  OE2 GLU B  77      22.192  -2.645  -1.932  1.00 10.00      B   
ATOM   2653  C   GLU B  77      22.047  -2.504  -7.820  1.00 10.00      B   
ATOM   2654  O   GLU B  77      23.249  -2.478  -8.090  1.00 10.00      B   
ATOM   2655  N   ASP B  78      21.148  -3.093  -8.598  1.00 10.00      B   
ATOM   2656  HN  ASP B  78      20.198  -3.056  -8.350  1.00 10.00      B   
ATOM   2657  CA  ASP B  78      21.532  -3.789  -9.819  1.00 10.00      B   
ATOM   2658  CB  ASP B  78      20.715  -5.075 -10.024  1.00 10.00      B   
ATOM   2659  CG  ASP B  78      19.213  -4.855 -10.080  1.00 10.00      B   
ATOM   2660  OD1 ASP B  78      18.500  -5.749 -10.588  1.00 10.00      B   
ATOM   2661  OD2 ASP B  78      18.740  -3.796  -9.619  1.00 10.00      B   
ATOM   2662  C   ASP B  78      21.507  -2.899 -11.063  1.00 10.00      B   
ATOM   2663  O   ASP B  78      22.550  -2.668 -11.677  1.00 10.00      B   
ATOM   2664  N   ASP B  79      20.330  -2.406 -11.443  1.00 10.00      B   
ATOM   2665  HN  ASP B  79      19.524  -2.623 -10.917  1.00 10.00      B   
ATOM   2666  CA  ASP B  79      20.216  -1.556 -12.629  1.00 10.00      B   
ATOM   2667  CB  ASP B  79      18.846  -1.652 -13.326  1.00 10.00      B   
ATOM   2668  CG  ASP B  79      17.654  -1.428 -12.414  1.00 10.00      B   
ATOM   2669  OD1 ASP B  79      17.360  -0.264 -12.081  1.00 10.00      B   
ATOM   2670  OD2 ASP B  79      16.983  -2.413 -12.052  1.00 10.00      B   
ATOM   2671  C   ASP B  79      20.648  -0.113 -12.372  1.00 10.00      B   
ATOM   2672  O   ASP B  79      21.688   0.322 -12.866  1.00 10.00      B   
ATOM   2673  N   GLY B  80      19.852   0.629 -11.615  1.00 10.00      B   
ATOM   2674  HN  GLY B  80      19.011   0.247 -11.282  1.00 10.00      B   
ATOM   2675  CA  GLY B  80      20.200   2.003 -11.309  1.00 10.00      B   
ATOM   2676  C   GLY B  80      19.091   2.988 -11.629  1.00 10.00      B   
ATOM   2677  O   GLY B  80      19.355   4.114 -12.045  1.00 10.00      B   
ATOM   2678  N   ARG B  81      17.851   2.571 -11.430  1.00 10.00      B   
ATOM   2679  HN  ARG B  81      17.699   1.663 -11.092  1.00 10.00      B   
ATOM   2680  CA  ARG B  81      16.705   3.430 -11.696  1.00 10.00      B   
ATOM   2681  CB  ARG B  81      15.512   2.603 -12.168  1.00 10.00      B   
ATOM   2682  CG  ARG B  81      15.522   2.283 -13.650  1.00 10.00      B   
ATOM   2683  CD  ARG B  81      14.514   1.197 -13.970  1.00 10.00      B   
ATOM   2684  NE  ARG B  81      14.843  -0.056 -13.294  1.00 10.00      B   
ATOM   2685  HE  ARG B  81      15.796  -0.213 -13.075  1.00 10.00      B   
ATOM   2686  CZ  ARG B  81      13.953  -0.994 -12.986  1.00 10.00      B   
ATOM   2687  NH1 ARG B  81      12.657  -0.771 -13.158  1.00 10.00      B   
ATOM   2688 HH11 ARG B  81      11.961  -1.518 -12.947  1.00 10.00      B   
ATOM   2689 HH12 ARG B  81      12.319   0.174 -13.479  1.00 10.00      B   
ATOM   2690  NH2 ARG B  81      14.364  -2.136 -12.453  1.00 10.00      B   
ATOM   2691 HH21 ARG B  81      13.676  -2.878 -12.206  1.00 10.00      B   
ATOM   2692 HH22 ARG B  81      15.390  -2.295 -12.276  1.00 10.00      B   
ATOM   2693  C   ARG B  81      16.310   4.217 -10.454  1.00 10.00      B   
ATOM   2694  O   ARG B  81      16.301   3.679  -9.347  1.00 10.00      B   
ATOM   2695  N   PRO B  82      15.991   5.508 -10.621  1.00 10.00      B   
ATOM   2696  CA  PRO B  82      15.573   6.361  -9.513  1.00 10.00      B   
ATOM   2697  CB  PRO B  82      15.718   7.775 -10.078  1.00 10.00      B   
ATOM   2698  CG  PRO B  82      15.554   7.619 -11.552  1.00 10.00      B   
ATOM   2699  CD  PRO B  82      16.032   6.235 -11.902  1.00 10.00      B   
ATOM   2700  C   PRO B  82      14.123   6.083  -9.114  1.00 10.00      B   
ATOM   2701  O   PRO B  82      13.204   6.192  -9.933  1.00 10.00      B   
ATOM   2702  N   ILE B  83      13.928   5.703  -7.863  1.00 10.00      B   
ATOM   2703  HN  ILE B  83      14.704   5.626  -7.263  1.00 10.00      B   
ATOM   2704  CA  ILE B  83      12.598   5.405  -7.349  1.00 10.00      B   
ATOM   2705  CB  ILE B  83      12.483   3.951  -6.844  1.00 10.00      B   
ATOM   2706  CG1 ILE B  83      13.668   3.595  -5.938  1.00 10.00      B   
ATOM   2707  CG2 ILE B  83      12.390   2.986  -8.018  1.00 10.00      B   
ATOM   2708  CD1 ILE B  83      13.566   2.226  -5.301  1.00 10.00      B   
ATOM   2709  C   ILE B  83      12.223   6.368  -6.230  1.00 10.00      B   
ATOM   2710  O   ILE B  83      13.096   6.909  -5.549  1.00 10.00      B   
ATOM   2711  N   TYR B  84      10.927   6.583  -6.049  1.00 10.00      B   
ATOM   2712  HN  TYR B  84      10.278   6.116  -6.623  1.00 10.00      B   
ATOM   2713  CA  TYR B  84      10.440   7.491  -5.021  1.00 10.00      B   
ATOM   2714  CB  TYR B  84       9.711   8.677  -5.653  1.00 10.00      B   
ATOM   2715  CG  TYR B  84      10.629   9.662  -6.332  1.00 10.00      B   
ATOM   2716  CD1 TYR B  84      10.799   9.647  -7.709  1.00 10.00      B   
ATOM   2717  CD2 TYR B  84      11.328  10.608  -5.595  1.00 10.00      B   
ATOM   2718  CE1 TYR B  84      11.642  10.546  -8.332  1.00 10.00      B   
ATOM   2719  CE2 TYR B  84      12.172  11.512  -6.210  1.00 10.00      B   
ATOM   2720  CZ  TYR B  84      12.325  11.476  -7.578  1.00 10.00      B   
ATOM   2721  OH  TYR B  84      13.165  12.372  -8.196  1.00 10.00      B   
ATOM   2722  HH  TYR B  84      13.277  12.117  -9.128  1.00 10.00      B   
ATOM   2723  C   TYR B  84       9.519   6.782  -4.039  1.00 10.00      B   
ATOM   2724  O   TYR B  84       8.585   6.083  -4.440  1.00 10.00      B   
ATOM   2725  N   ALA B  85       9.790   6.967  -2.754  1.00 10.00      B   
ATOM   2726  HN  ALA B  85      10.555   7.530  -2.503  1.00 10.00      B   
ATOM   2727  CA  ALA B  85       8.989   6.360  -1.704  1.00 10.00      B   
ATOM   2728  CB  ALA B  85       9.579   5.017  -1.299  1.00 10.00      B   
ATOM   2729  C   ALA B  85       8.909   7.286  -0.497  1.00 10.00      B   
ATOM   2730  O   ALA B  85       9.846   8.036  -0.219  1.00 10.00      B   
ATOM   2731  N   LEU B  86       7.787   7.238   0.207  1.00 10.00      B   
ATOM   2732  HN  LEU B  86       7.076   6.625  -0.072  1.00 10.00      B   
ATOM   2733  CA  LEU B  86       7.587   8.065   1.391  1.00 10.00      B   
ATOM   2734  CB  LEU B  86       6.094   8.300   1.637  1.00 10.00      B   
ATOM   2735  CG  LEU B  86       5.377   9.204   0.633  1.00 10.00      B   
ATOM   2736  CD1 LEU B  86       3.878   9.202   0.890  1.00 10.00      B   
ATOM   2737  CD2 LEU B  86       5.927  10.620   0.703  1.00 10.00      B   
ATOM   2738  C   LEU B  86       8.222   7.403   2.608  1.00 10.00      B   
ATOM   2739  O   LEU B  86       7.615   6.541   3.247  1.00 10.00      B   
ATOM   2740  N   VAL B  87       9.441   7.810   2.919  1.00 10.00      B   
ATOM   2741  HN  VAL B  87       9.853   8.527   2.388  1.00 10.00      B   
ATOM   2742  CA  VAL B  87      10.178   7.249   4.042  1.00 10.00      B   
ATOM   2743  CB  VAL B  87      11.686   7.127   3.713  1.00 10.00      B   
ATOM   2744  CG1 VAL B  87      12.440   6.420   4.830  1.00 10.00      B   
ATOM   2745  CG2 VAL B  87      11.883   6.388   2.398  1.00 10.00      B   
ATOM   2746  C   VAL B  87       9.984   8.100   5.295  1.00 10.00      B   
ATOM   2747  O   VAL B  87       9.818   9.320   5.212  1.00 10.00      B   
ATOM   2748  N   ASN B  88       9.986   7.444   6.447  1.00 10.00      B   
ATOM   2749  HN  ASN B  88      10.124   6.474   6.438  1.00 10.00      B   
ATOM   2750  CA  ASN B  88       9.819   8.119   7.726  1.00 10.00      B   
ATOM   2751  CB  ASN B  88       9.013   7.223   8.680  1.00 10.00      B   
ATOM   2752  CG  ASN B  88       8.504   7.939   9.923  1.00 10.00      B   
ATOM   2753  OD1 ASN B  88       9.170   8.807  10.481  1.00 10.00      B   
ATOM   2754  ND2 ASN B  88       7.313   7.569  10.372  1.00 10.00      B   
ATOM   2755 HD21 ASN B  88       6.832   6.866   9.886  1.00 10.00      B   
ATOM   2756 HD22 ASN B  88       6.963   8.013  11.174  1.00 10.00      B   
ATOM   2757  C   ASN B  88      11.191   8.427   8.318  1.00 10.00      B   
ATOM   2758  O   ASN B  88      12.101   7.600   8.248  1.00 10.00      B   
ATOM   2759  N   LEU B  89      11.339   9.619   8.887  1.00 10.00      B   
ATOM   2760  HN  LEU B  89      10.573  10.238   8.907  1.00 10.00      B   
ATOM   2761  CA  LEU B  89      12.603  10.036   9.487  1.00 10.00      B   
ATOM   2762  CB  LEU B  89      12.562  11.523   9.860  1.00 10.00      B   
ATOM   2763  CG  LEU B  89      13.106  12.509   8.821  1.00 10.00      B   
ATOM   2764  CD1 LEU B  89      12.304  12.447   7.529  1.00 10.00      B   
ATOM   2765  CD2 LEU B  89      13.113  13.924   9.380  1.00 10.00      B   
ATOM   2766  C   LEU B  89      12.938   9.193  10.715  1.00 10.00      B   
ATOM   2767  O   LEU B  89      14.103   9.062  11.091  1.00 10.00      B   
ATOM   2768  N   ALA B  90      11.913   8.620  11.335  1.00 10.00      B   
ATOM   2769  HN  ALA B  90      11.005   8.752  10.980  1.00 10.00      B   
ATOM   2770  CA  ALA B  90      12.103   7.790  12.515  1.00 10.00      B   
ATOM   2771  CB  ALA B  90      10.779   7.576  13.234  1.00 10.00      B   
ATOM   2772  C   ALA B  90      12.729   6.451  12.136  1.00 10.00      B   
ATOM   2773  O   ALA B  90      12.300   5.809  11.175  1.00 10.00      B   
ATOM   2774  N   THR B  91      13.740   6.040  12.898  1.00 10.00      B   
ATOM   2775  HN  THR B  91      14.038   6.608  13.639  1.00 10.00      B   
ATOM   2776  CA  THR B  91      14.436   4.780  12.651  1.00 10.00      B   
ATOM   2777  CB  THR B  91      15.682   4.622  13.560  1.00 10.00      B   
ATOM   2778  OG1 THR B  91      16.522   3.569  13.071  1.00 10.00      B   
ATOM   2779  HG1 THR B  91      17.253   3.417  13.697  1.00 10.00      B   
ATOM   2780  CG2 THR B  91      15.289   4.337  15.004  1.00 10.00      B   
ATOM   2781  C   THR B  91      13.498   3.578  12.801  1.00 10.00      B   
ATOM   2782  O   THR B  91      13.715   2.526  12.201  1.00 10.00      B   
ATOM   2783  N   THR B  92      12.439   3.749  13.582  1.00 10.00      B   
ATOM   2784  HN  THR B  92      12.307   4.609  14.029  1.00 10.00      B   
ATOM   2785  CA  THR B  92      11.469   2.691  13.797  1.00 10.00      B   
ATOM   2786  CB  THR B  92      10.710   2.927  15.113  1.00 10.00      B   
ATOM   2787  OG1 THR B  92      10.558   4.340  15.318  1.00 10.00      B   
ATOM   2788  HG1 THR B  92       9.717   4.627  14.941  1.00 10.00      B   
ATOM   2789  CG2 THR B  92      11.481   2.332  16.281  1.00 10.00      B   
ATOM   2790  C   THR B  92      10.475   2.630  12.637  1.00 10.00      B   
ATOM   2791  O   THR B  92       9.263   2.669  12.837  1.00 10.00      B   
ATOM   2792  N   SER B  93      11.004   2.525  11.425  1.00 10.00      B   
ATOM   2793  HN  SER B  93      11.984   2.499  11.332  1.00 10.00      B   
ATOM   2794  CA  SER B  93      10.188   2.468  10.222  1.00 10.00      B   
ATOM   2795  CB  SER B  93      11.043   2.867   9.019  1.00 10.00      B   
ATOM   2796  OG  SER B  93      12.236   3.505   9.453  1.00 10.00      B   
ATOM   2797  HG  SER B  93      12.031   4.396   9.762  1.00 10.00      B   
ATOM   2798  C   SER B  93       9.587   1.076  10.019  1.00 10.00      B   
ATOM   2799  O   SER B  93       8.908   0.819   9.025  1.00 10.00      B   
ATOM   2800  N   ILE B  94       9.826   0.189  10.981  1.00 10.00      B   
ATOM   2801  HN  ILE B  94      10.368   0.463  11.748  1.00 10.00      B   
ATOM   2802  CA  ILE B  94       9.316  -1.179  10.927  1.00 10.00      B   
ATOM   2803  CB  ILE B  94       9.876  -2.036  12.089  1.00 10.00      B   
ATOM   2804  CG1 ILE B  94       9.469  -3.507  11.938  1.00 10.00      B   
ATOM   2805  CG2 ILE B  94       9.443  -1.482  13.442  1.00 10.00      B   
ATOM   2806  CD1 ILE B  94      10.126  -4.436  12.937  1.00 10.00      B   
ATOM   2807  C   ILE B  94       7.782  -1.200  10.941  1.00 10.00      B   
ATOM   2808  O   ILE B  94       7.153  -2.162  10.490  1.00 10.00      B   
ATOM   2809  N   SER B  95       7.188  -0.120  11.437  1.00 10.00      B   
ATOM   2810  HN  SER B  95       7.742   0.615  11.780  1.00 10.00      B   
ATOM   2811  CA  SER B  95       5.739   0.007  11.509  1.00 10.00      B   
ATOM   2812  CB  SER B  95       5.378   1.317  12.205  1.00 10.00      B   
ATOM   2813  OG  SER B  95       6.364   1.648  13.170  1.00 10.00      B   
ATOM   2814  HG  SER B  95       5.991   2.263  13.810  1.00 10.00      B   
ATOM   2815  C   SER B  95       5.104  -0.054  10.118  1.00 10.00      B   
ATOM   2816  O   SER B  95       3.923  -0.376   9.979  1.00 10.00      B   
ATOM   2817  N   LYS B  96       5.903   0.231   9.089  1.00 10.00      B   
ATOM   2818  HN  LYS B  96       6.843   0.461   9.262  1.00 10.00      B   
ATOM   2819  CA  LYS B  96       5.424   0.202   7.711  1.00 10.00      B   
ATOM   2820  CB  LYS B  96       6.513   0.683   6.750  1.00 10.00      B   
ATOM   2821  CG  LYS B  96       6.691   2.192   6.704  1.00 10.00      B   
ATOM   2822  CD  LYS B  96       5.475   2.874   6.099  1.00 10.00      B   
ATOM   2823  CE  LYS B  96       5.784   4.309   5.701  1.00 10.00      B   
ATOM   2824  NZ  LYS B  96       6.721   4.377   4.550  1.00 10.00      B   
ATOM   2825  HZ1 LYS B  96       6.323   3.882   3.730  1.00 10.00      B   
ATOM   2826  HZ2 LYS B  96       7.635   3.923   4.795  1.00 10.00      B   
ATOM   2827  HZ3 LYS B  96       6.906   5.368   4.287  1.00 10.00      B   
ATOM   2828  C   LYS B  96       4.977  -1.202   7.321  1.00 10.00      B   
ATOM   2829  O   LYS B  96       4.120  -1.373   6.457  1.00 10.00      B   
ATOM   2830  N   MET B  97       5.565  -2.202   7.964  1.00 10.00      B   
ATOM   2831  HN  MET B  97       6.245  -2.002   8.643  1.00 10.00      B   
ATOM   2832  CA  MET B  97       5.224  -3.588   7.685  1.00 10.00      B   
ATOM   2833  CB  MET B  97       6.483  -4.447   7.566  1.00 10.00      B   
ATOM   2834  CG  MET B  97       7.149  -4.387   6.205  1.00 10.00      B   
ATOM   2835  SD  MET B  97       8.357  -5.700   5.963  1.00 10.00      B   
ATOM   2836  CE  MET B  97       7.311  -7.149   6.067  1.00 10.00      B   
ATOM   2837  C   MET B  97       4.311  -4.159   8.759  1.00 10.00      B   
ATOM   2838  O   MET B  97       3.417  -4.946   8.462  1.00 10.00      B   
ATOM   2839  N   ALA B  98       4.532  -3.743  10.003  1.00 10.00      B   
ATOM   2840  HN  ALA B  98       5.254  -3.099  10.168  1.00 10.00      B   
ATOM   2841  CA  ALA B  98       3.741  -4.225  11.137  1.00 10.00      B   
ATOM   2842  CB  ALA B  98       4.319  -3.702  12.444  1.00 10.00      B   
ATOM   2843  C   ALA B  98       2.266  -3.848  11.018  1.00 10.00      B   
ATOM   2844  O   ALA B  98       1.400  -4.508  11.590  1.00 10.00      B   
ATOM   2845  N   THR B  99       1.988  -2.786  10.280  1.00 10.00      B   
ATOM   2846  HN  THR B  99       2.722  -2.293   9.859  1.00 10.00      B   
ATOM   2847  CA  THR B  99       0.621  -2.324  10.091  1.00 10.00      B   
ATOM   2848  CB  THR B  99       0.593  -0.797   9.863  1.00 10.00      B   
ATOM   2849  OG1 THR B  99       1.391  -0.156  10.868  1.00 10.00      B   
ATOM   2850  HG1 THR B  99       2.306  -0.105  10.565  1.00 10.00      B   
ATOM   2851  CG2 THR B  99      -0.827  -0.253   9.935  1.00 10.00      B   
ATOM   2852  C   THR B  99      -0.046  -3.034   8.909  1.00 10.00      B   
ATOM   2853  O   THR B  99      -1.276  -3.115   8.832  1.00 10.00      B   
ATOM   2854  N   ASP B 100       0.767  -3.580   8.015  1.00 10.00      B   
ATOM   2855  HN  ASP B 100       1.734  -3.546   8.163  1.00 10.00      B   
ATOM   2856  CA  ASP B 100       0.254  -4.255   6.827  1.00 10.00      B   
ATOM   2857  CB  ASP B 100       1.110  -3.896   5.604  1.00 10.00      B   
ATOM   2858  CG  ASP B 100       0.600  -4.507   4.310  1.00 10.00      B   
ATOM   2859  OD1 ASP B 100      -0.612  -4.776   4.205  1.00 10.00      B   
ATOM   2860  OD2 ASP B 100       1.414  -4.720   3.388  1.00 10.00      B   
ATOM   2861  C   ASP B 100       0.196  -5.769   7.006  1.00 10.00      B   
ATOM   2862  O   ASP B 100      -0.878  -6.374   6.939  1.00 10.00      B   
ATOM   2863  N   PHE B 101       1.346  -6.371   7.267  1.00 10.00      B   
ATOM   2864  HN  PHE B 101       2.155  -5.825   7.378  1.00 10.00      B   
ATOM   2865  CA  PHE B 101       1.442  -7.816   7.426  1.00 10.00      B   
ATOM   2866  CB  PHE B 101       2.855  -8.295   7.084  1.00 10.00      B   
ATOM   2867  CG  PHE B 101       3.238  -8.105   5.646  1.00 10.00      B   
ATOM   2868  CD1 PHE B 101       3.066  -9.131   4.731  1.00 10.00      B   
ATOM   2869  CD2 PHE B 101       3.770  -6.905   5.208  1.00 10.00      B   
ATOM   2870  CE1 PHE B 101       3.417  -8.962   3.408  1.00 10.00      B   
ATOM   2871  CE2 PHE B 101       4.123  -6.730   3.886  1.00 10.00      B   
ATOM   2872  CZ  PHE B 101       3.947  -7.761   2.984  1.00 10.00      B   
ATOM   2873  C   PHE B 101       1.078  -8.270   8.834  1.00 10.00      B   
ATOM   2874  O   PHE B 101       0.979  -7.461   9.758  1.00 10.00      B   
ATOM   2875  N   ALA B 102       0.861  -9.570   8.977  1.00 10.00      B   
ATOM   2876  HN  ALA B 102       0.917 -10.154   8.183  1.00 10.00      B   
ATOM   2877  CA  ALA B 102       0.528 -10.163  10.261  1.00 10.00      B   
ATOM   2878  CB  ALA B 102      -0.409 -11.346  10.070  1.00 10.00      B   
ATOM   2879  C   ALA B 102       1.800 -10.597  10.985  1.00 10.00      B   
ATOM   2880  O   ALA B 102       2.895 -10.505  10.431  1.00 10.00      B   
ATOM   2881  N   GLU B 103       1.644 -11.085  12.213  1.00 10.00      B   
ATOM   2882  HN  GLU B 103       0.740 -11.157  12.581  1.00 10.00      B   
ATOM   2883  CA  GLU B 103       2.775 -11.518  13.030  1.00 10.00      B   
ATOM   2884  CB  GLU B 103       2.285 -12.039  14.384  1.00 10.00      B   
ATOM   2885  CG  GLU B 103       3.389 -12.542  15.300  1.00 10.00      B   
ATOM   2886  CD  GLU B 103       2.999 -12.513  16.762  1.00 10.00      B   
ATOM   2887  OE1 GLU B 103       1.869 -12.937  17.093  1.00 10.00      B   
ATOM   2888  OE2 GLU B 103       3.821 -12.061  17.589  1.00 10.00      B   
ATOM   2889  C   GLU B 103       3.636 -12.565  12.323  1.00 10.00      B   
ATOM   2890  O   GLU B 103       4.853 -12.402  12.208  1.00 10.00      B   
ATOM   2891  N   ASN B 104       2.999 -13.621  11.829  1.00 10.00      B   
ATOM   2892  HN  ASN B 104       2.026 -13.681  11.928  1.00 10.00      B   
ATOM   2893  CA  ASN B 104       3.710 -14.693  11.138  1.00 10.00      B   
ATOM   2894  CB  ASN B 104       2.791 -15.886  10.830  1.00 10.00      B   
ATOM   2895  CG  ASN B 104       1.620 -15.555   9.919  1.00 10.00      B   
ATOM   2896  OD1 ASN B 104       1.172 -14.411   9.839  1.00 10.00      B   
ATOM   2897  ND2 ASN B 104       1.100 -16.567   9.239  1.00 10.00      B   
ATOM   2898 HD21 ASN B 104       1.491 -17.457   9.362  1.00 10.00      B   
ATOM   2899 HD22 ASN B 104       0.351 -16.381   8.632  1.00 10.00      B   
ATOM   2900  C   ASN B 104       4.407 -14.190   9.878  1.00 10.00      B   
ATOM   2901  O   ASN B 104       5.529 -14.596   9.577  1.00 10.00      B   
ATOM   2902  N   GLU B 105       3.748 -13.295   9.152  1.00 10.00      B   
ATOM   2903  HN  GLU B 105       2.853 -13.014   9.439  1.00 10.00      B   
ATOM   2904  CA  GLU B 105       4.316 -12.729   7.937  1.00 10.00      B   
ATOM   2905  CB  GLU B 105       3.270 -11.909   7.183  1.00 10.00      B   
ATOM   2906  CG  GLU B 105       2.086 -12.723   6.687  1.00 10.00      B   
ATOM   2907  CD  GLU B 105       1.030 -11.866   6.022  1.00 10.00      B   
ATOM   2908  OE1 GLU B 105       0.811 -12.017   4.802  1.00 10.00      B   
ATOM   2909  OE2 GLU B 105       0.416 -11.034   6.721  1.00 10.00      B   
ATOM   2910  C   GLU B 105       5.530 -11.871   8.274  1.00 10.00      B   
ATOM   2911  O   GLU B 105       6.540 -11.894   7.568  1.00 10.00      B   
ATOM   2912  N   LEU B 106       5.428 -11.124   9.369  1.00 10.00      B   
ATOM   2913  HN  LEU B 106       4.590 -11.140   9.882  1.00 10.00      B   
ATOM   2914  CA  LEU B 106       6.520 -10.276   9.825  1.00 10.00      B   
ATOM   2915  CB  LEU B 106       6.067  -9.405  10.999  1.00 10.00      B   
ATOM   2916  CG  LEU B 106       5.079  -8.286  10.672  1.00 10.00      B   
ATOM   2917  CD1 LEU B 106       4.582  -7.630  11.950  1.00 10.00      B   
ATOM   2918  CD2 LEU B 106       5.723  -7.258   9.757  1.00 10.00      B   
ATOM   2919  C   LEU B 106       7.702 -11.135  10.252  1.00 10.00      B   
ATOM   2920  O   LEU B 106       8.858 -10.809   9.977  1.00 10.00      B   
ATOM   2921  N   ASP B 107       7.399 -12.241  10.921  1.00 10.00      B   
ATOM   2922  HN  ASP B 107       6.455 -12.441  11.116  1.00 10.00      B   
ATOM   2923  CA  ASP B 107       8.429 -13.159  11.382  1.00 10.00      B   
ATOM   2924  CB  ASP B 107       7.848 -14.231  12.301  1.00 10.00      B   
ATOM   2925  CG  ASP B 107       8.916 -14.876  13.157  1.00 10.00      B   
ATOM   2926  OD1 ASP B 107       9.359 -14.240  14.136  1.00 10.00      B   
ATOM   2927  OD2 ASP B 107       9.320 -16.014  12.858  1.00 10.00      B   
ATOM   2928  C   ASP B 107       9.135 -13.803  10.201  1.00 10.00      B   
ATOM   2929  O   ASP B 107      10.354 -13.972  10.215  1.00 10.00      B   
ATOM   2930  N   LEU B 108       8.359 -14.146   9.177  1.00 10.00      B   
ATOM   2931  HN  LEU B 108       7.388 -13.998   9.241  1.00 10.00      B   
ATOM   2932  CA  LEU B 108       8.908 -14.750   7.970  1.00 10.00      B   
ATOM   2933  CB  LEU B 108       7.788 -15.145   7.002  1.00 10.00      B   
ATOM   2934  CG  LEU B 108       8.228 -15.829   5.705  1.00 10.00      B   
ATOM   2935  CD1 LEU B 108       8.952 -17.133   5.998  1.00 10.00      B   
ATOM   2936  CD2 LEU B 108       7.036 -16.072   4.795  1.00 10.00      B   
ATOM   2937  C   LEU B 108       9.871 -13.780   7.299  1.00 10.00      B   
ATOM   2938  O   LEU B 108      10.943 -14.171   6.831  1.00 10.00      B   
ATOM   2939  N   PHE B 109       9.485 -12.508   7.269  1.00 10.00      B   
ATOM   2940  HN  PHE B 109       8.614 -12.261   7.650  1.00 10.00      B   
ATOM   2941  CA  PHE B 109      10.321 -11.475   6.681  1.00 10.00      B   
ATOM   2942  CB  PHE B 109       9.593 -10.128   6.655  1.00 10.00      B   
ATOM   2943  CG  PHE B 109      10.368  -9.033   5.974  1.00 10.00      B   
ATOM   2944  CD1 PHE B 109      11.036  -8.072   6.716  1.00 10.00      B   
ATOM   2945  CD2 PHE B 109      10.429  -8.965   4.591  1.00 10.00      B   
ATOM   2946  CE1 PHE B 109      11.751  -7.065   6.093  1.00 10.00      B   
ATOM   2947  CE2 PHE B 109      11.141  -7.962   3.961  1.00 10.00      B   
ATOM   2948  CZ  PHE B 109      11.803  -7.010   4.713  1.00 10.00      B   
ATOM   2949  C   PHE B 109      11.620 -11.354   7.462  1.00 10.00      B   
ATOM   2950  O   PHE B 109      12.686 -11.174   6.880  1.00 10.00      B   
ATOM   2951  N   ARG B 110      11.520 -11.462   8.785  1.00 10.00      B   
ATOM   2952  HN  ARG B 110      10.636 -11.595   9.187  1.00 10.00      B   
ATOM   2953  CA  ARG B 110      12.691 -11.385   9.649  1.00 10.00      B   
ATOM   2954  CB  ARG B 110      12.293 -11.456  11.127  1.00 10.00      B   
ATOM   2955  CG  ARG B 110      11.619 -10.201  11.654  1.00 10.00      B   
ATOM   2956  CD  ARG B 110      11.457 -10.246  13.166  1.00 10.00      B   
ATOM   2957  NE  ARG B 110      10.428 -11.198  13.596  1.00 10.00      B   
ATOM   2958  HE  ARG B 110      10.501 -12.117  13.258  1.00 10.00      B   
ATOM   2959  CZ  ARG B 110       9.414 -10.885  14.400  1.00 10.00      B   
ATOM   2960  NH1 ARG B 110       9.320  -9.664  14.910  1.00 10.00      B   
ATOM   2961 HH11 ARG B 110      10.045  -8.947  14.694  1.00 10.00      B   
ATOM   2962 HH12 ARG B 110       8.513  -9.413  15.525  1.00 10.00      B   
ATOM   2963  NH2 ARG B 110       8.520 -11.807  14.731  1.00 10.00      B   
ATOM   2964 HH21 ARG B 110       8.615 -12.791  14.371  1.00 10.00      B   
ATOM   2965 HH22 ARG B 110       7.712 -11.561  15.347  1.00 10.00      B   
ATOM   2966  C   ARG B 110      13.666 -12.509   9.317  1.00 10.00      B   
ATOM   2967  O   ARG B 110      14.870 -12.285   9.200  1.00 10.00      B   
ATOM   2968  N   LYS B 111      13.126 -13.713   9.153  1.00 10.00      B   
ATOM   2969  HN  LYS B 111      12.158 -13.816   9.263  1.00 10.00      B   
ATOM   2970  CA  LYS B 111      13.928 -14.887   8.820  1.00 10.00      B   
ATOM   2971  CB  LYS B 111      13.036 -16.131   8.729  1.00 10.00      B   
ATOM   2972  CG  LYS B 111      12.300 -16.482  10.012  1.00 10.00      B   
ATOM   2973  CD  LYS B 111      13.209 -17.188  11.003  1.00 10.00      B   
ATOM   2974  CE  LYS B 111      12.468 -17.542  12.282  1.00 10.00      B   
ATOM   2975  NZ  LYS B 111      11.922 -16.339  12.966  1.00 10.00      B   
ATOM   2976  HZ1 LYS B 111      10.892 -16.260  12.789  1.00 10.00      B   
ATOM   2977  HZ2 LYS B 111      12.387 -15.482  12.609  1.00 10.00      B   
ATOM   2978  HZ3 LYS B 111      12.082 -16.402  13.990  1.00 10.00      B   
ATOM   2979  C   LYS B 111      14.642 -14.681   7.489  1.00 10.00      B   
ATOM   2980  O   LYS B 111      15.829 -14.981   7.351  1.00 10.00      B   
ATOM   2981  N   ALA B 112      13.907 -14.154   6.518  1.00 10.00      B   
ATOM   2982  HN  ALA B 112      12.969 -13.928   6.701  1.00 10.00      B   
ATOM   2983  CA  ALA B 112      14.448 -13.908   5.191  1.00 10.00      B   
ATOM   2984  CB  ALA B 112      13.327 -13.625   4.201  1.00 10.00      B   
ATOM   2985  C   ALA B 112      15.462 -12.768   5.192  1.00 10.00      B   
ATOM   2986  O   ALA B 112      16.540 -12.897   4.618  1.00 10.00      B   
ATOM   2987  N   LEU B 113      15.121 -11.664   5.853  1.00 10.00      B   
ATOM   2988  HN  LEU B 113      14.253 -11.634   6.318  1.00 10.00      B   
ATOM   2989  CA  LEU B 113      15.992 -10.493   5.915  1.00 10.00      B   
ATOM   2990  CB  LEU B 113      15.365  -9.399   6.781  1.00 10.00      B   
ATOM   2991  CG  LEU B 113      16.132  -8.077   6.857  1.00 10.00      B   
ATOM   2992  CD1 LEU B 113      16.104  -7.359   5.516  1.00 10.00      B   
ATOM   2993  CD2 LEU B 113      15.562  -7.192   7.953  1.00 10.00      B   
ATOM   2994  C   LEU B 113      17.383 -10.839   6.433  1.00 10.00      B   
ATOM   2995  O   LEU B 113      18.390 -10.404   5.870  1.00 10.00      B   
ATOM   2996  N   GLU B 114      17.438 -11.644   7.485  1.00 10.00      B   
ATOM   2997  HN  GLU B 114      16.600 -11.983   7.878  1.00 10.00      B   
ATOM   2998  CA  GLU B 114      18.710 -12.038   8.076  1.00 10.00      B   
ATOM   2999  CB  GLU B 114      18.496 -12.686   9.444  1.00 10.00      B   
ATOM   3000  CG  GLU B 114      17.763 -11.778  10.420  1.00 10.00      B   
ATOM   3001  CD  GLU B 114      17.676 -12.344  11.820  1.00 10.00      B   
ATOM   3002  OE1 GLU B 114      17.946 -11.600  12.782  1.00 10.00      B   
ATOM   3003  OE2 GLU B 114      17.327 -13.530  11.972  1.00 10.00      B   
ATOM   3004  C   GLU B 114      19.514 -12.939   7.139  1.00 10.00      B   
ATOM   3005  O   GLU B 114      20.726 -13.091   7.296  1.00 10.00      B   
ATOM   3006  N   LEU B 115      18.833 -13.525   6.159  1.00 10.00      B   
ATOM   3007  HN  LEU B 115      17.864 -13.373   6.090  1.00 10.00      B   
ATOM   3008  CA  LEU B 115      19.487 -14.384   5.181  1.00 10.00      B   
ATOM   3009  CB  LEU B 115      18.538 -15.477   4.684  1.00 10.00      B   
ATOM   3010  CG  LEU B 115      18.170 -16.571   5.687  1.00 10.00      B   
ATOM   3011  CD1 LEU B 115      17.213 -17.571   5.053  1.00 10.00      B   
ATOM   3012  CD2 LEU B 115      19.419 -17.272   6.202  1.00 10.00      B   
ATOM   3013  C   LEU B 115      19.979 -13.547   4.007  1.00 10.00      B   
ATOM   3014  O   LEU B 115      21.019 -13.838   3.418  1.00 10.00      B   
ATOM   3015  N   ILE B 116      19.223 -12.499   3.681  1.00 10.00      B   
ATOM   3016  HN  ILE B 116      18.398 -12.331   4.187  1.00 10.00      B   
ATOM   3017  CA  ILE B 116      19.581 -11.600   2.584  1.00 10.00      B   
ATOM   3018  CB  ILE B 116      18.526 -10.483   2.391  1.00 10.00      B   
ATOM   3019  CG1 ILE B 116      17.108 -11.057   2.305  1.00 10.00      B   
ATOM   3020  CG2 ILE B 116      18.839  -9.652   1.155  1.00 10.00      B   
ATOM   3021  CD1 ILE B 116      16.863 -11.937   1.099  1.00 10.00      B   
ATOM   3022  C   ILE B 116      20.928 -10.944   2.874  1.00 10.00      B   
ATOM   3023  O   ILE B 116      21.791 -10.849   2.001  1.00 10.00      B   
ATOM   3024  N   ILE B 117      21.095 -10.507   4.116  1.00 10.00      B   
ATOM   3025  HN  ILE B 117      20.365 -10.623   4.762  1.00 10.00      B   
ATOM   3026  CA  ILE B 117      22.326  -9.860   4.548  1.00 10.00      B   
ATOM   3027  CB  ILE B 117      22.130  -9.134   5.896  1.00 10.00      B   
ATOM   3028  CG1 ILE B 117      20.863  -8.275   5.857  1.00 10.00      B   
ATOM   3029  CG2 ILE B 117      23.343  -8.275   6.219  1.00 10.00      B   
ATOM   3030  CD1 ILE B 117      20.446  -7.732   7.208  1.00 10.00      B   
ATOM   3031  C   ILE B 117      23.451 -10.883   4.679  1.00 10.00      B   
ATOM   3032  O   ILE B 117      24.604 -10.596   4.356  1.00 10.00      B   
ATOM   3033  N   ASP B 118      23.096 -12.079   5.144  1.00 10.00      B   
ATOM   3034  HN  ASP B 118      22.160 -12.237   5.373  1.00 10.00      B   
ATOM   3035  CA  ASP B 118      24.060 -13.166   5.319  1.00 10.00      B   
ATOM   3036  CB  ASP B 118      23.361 -14.403   5.895  1.00 10.00      B   
ATOM   3037  CG  ASP B 118      24.313 -15.538   6.222  1.00 10.00      B   
ATOM   3038  OD1 ASP B 118      24.734 -16.260   5.294  1.00 10.00      B   
ATOM   3039  OD2 ASP B 118      24.631 -15.723   7.418  1.00 10.00      B   
ATOM   3040  C   ASP B 118      24.705 -13.519   3.986  1.00 10.00      B   
ATOM   3041  O   ASP B 118      25.914 -13.732   3.900  1.00 10.00      B   
ATOM   3042  N   SER B 119      23.882 -13.579   2.953  1.00 10.00      B   
ATOM   3043  HN  SER B 119      22.926 -13.405   3.095  1.00 10.00      B   
ATOM   3044  CA  SER B 119      24.350 -13.892   1.617  1.00 10.00      B   
ATOM   3045  CB  SER B 119      23.150 -14.068   0.680  1.00 10.00      B   
ATOM   3046  OG  SER B 119      23.558 -14.247  -0.666  1.00 10.00      B   
ATOM   3047  HG  SER B 119      23.219 -15.094  -0.989  1.00 10.00      B   
ATOM   3048  C   SER B 119      25.260 -12.782   1.100  1.00 10.00      B   
ATOM   3049  O   SER B 119      24.843 -11.626   0.993  1.00 10.00      B   
ATOM   3050  N   GLU B 120      26.506 -13.127   0.789  1.00 10.00      B   
ATOM   3051  HN  GLU B 120      26.791 -14.059   0.905  1.00 10.00      B   
ATOM   3052  CA  GLU B 120      27.453 -12.148   0.275  1.00 10.00      B   
ATOM   3053  CB  GLU B 120      28.864 -12.732   0.185  1.00 10.00      B   
ATOM   3054  CG  GLU B 120      29.949 -11.689  -0.050  1.00 10.00      B   
ATOM   3055  CD  GLU B 120      30.010 -10.646   1.050  1.00 10.00      B   
ATOM   3056  OE1 GLU B 120      30.607 -10.931   2.110  1.00 10.00      B   
ATOM   3057  OE2 GLU B 120      29.469  -9.536   0.860  1.00 10.00      B   
ATOM   3058  C   GLU B 120      26.985 -11.656  -1.088  1.00 10.00      B   
ATOM   3059  O   GLU B 120      27.148 -10.485  -1.432  1.00 10.00      B   
ATOM   3060  N   THR B 121      26.366 -12.554  -1.843  1.00 10.00      B   
ATOM   3061  HN  THR B 121      26.256 -13.472  -1.508  1.00 10.00      B   
ATOM   3062  CA  THR B 121      25.850 -12.220  -3.158  1.00 10.00      B   
ATOM   3063  CB  THR B 121      25.459 -13.496  -3.925  1.00 10.00      B   
ATOM   3064  OG1 THR B 121      25.647 -14.637  -3.070  1.00 10.00      B   
ATOM   3065  HG1 THR B 121      24.910 -15.249  -3.188  1.00 10.00      B   
ATOM   3066  CG2 THR B 121      26.325 -13.651  -5.164  1.00 10.00      B   
ATOM   3067  C   THR B 121      24.631 -11.311  -3.025  1.00 10.00      B   
ATOM   3068  O   THR B 121      24.342 -10.506  -3.907  1.00 10.00      B   
ATOM   3069  N   GLY B 122      23.930 -11.445  -1.904  1.00 10.00      B   
ATOM   3070  HN  GLY B 122      24.212 -12.110  -1.240  1.00 10.00      B   
ATOM   3071  CA  GLY B 122      22.758 -10.631  -1.654  1.00 10.00      B   
ATOM   3072  C   GLY B 122      21.481 -11.309  -2.101  1.00 10.00      B   
ATOM   3073  O   GLY B 122      20.442 -10.666  -2.232  1.00 10.00      B   
ATOM   3074  N   PHE B 123      21.558 -12.612  -2.335  1.00 10.00      B   
ATOM   3075  HN  PHE B 123      22.412 -13.073  -2.196  1.00 10.00      B   
ATOM   3076  CA  PHE B 123      20.402 -13.380  -2.775  1.00 10.00      B   
ATOM   3077  CB  PHE B 123      20.581 -13.851  -4.224  1.00 10.00      B   
ATOM   3078  CG  PHE B 123      21.105 -12.805  -5.167  1.00 10.00      B   
ATOM   3079  CD1 PHE B 123      22.374 -12.920  -5.710  1.00 10.00      B   
ATOM   3080  CD2 PHE B 123      20.331 -11.712  -5.513  1.00 10.00      B   
ATOM   3081  CE1 PHE B 123      22.862 -11.964  -6.579  1.00 10.00      B   
ATOM   3082  CE2 PHE B 123      20.813 -10.751  -6.380  1.00 10.00      B   
ATOM   3083  CZ  PHE B 123      22.080 -10.877  -6.914  1.00 10.00      B   
ATOM   3084  C   PHE B 123      20.193 -14.591  -1.875  1.00 10.00      B   
ATOM   3085  O   PHE B 123      21.104 -15.397  -1.686  1.00 10.00      B   
ATOM   3086  N   ALA B 124      19.002 -14.708  -1.309  1.00 10.00      B   
ATOM   3087  HN  ALA B 124      18.316 -14.022  -1.485  1.00 10.00      B   
ATOM   3088  CA  ALA B 124      18.681 -15.828  -0.438  1.00 10.00      B   
ATOM   3089  CB  ALA B 124      18.091 -15.336   0.873  1.00 10.00      B   
ATOM   3090  C   ALA B 124      17.717 -16.776  -1.135  1.00 10.00      B   
ATOM   3091  O   ALA B 124      16.608 -16.385  -1.505  1.00 10.00      B   
ATOM   3092  N   SER B 125      18.156 -18.011  -1.332  1.00 10.00      B   
ATOM   3093  HN  SER B 125      19.060 -18.249  -1.033  1.00 10.00      B   
ATOM   3094  CA  SER B 125      17.346 -19.028  -1.984  1.00 10.00      B   
ATOM   3095  CB  SER B 125      18.143 -20.331  -2.039  1.00 10.00      B   
ATOM   3096  OG  SER B 125      19.538 -20.051  -2.031  1.00 10.00      B   
ATOM   3097  HG  SER B 125      19.764 -19.510  -2.811  1.00 10.00      B   
ATOM   3098  C   SER B 125      16.023 -19.228  -1.241  1.00 10.00      B   
ATOM   3099  O   SER B 125      16.006 -19.372  -0.016  1.00 10.00      B   
ATOM   3100  N   SER B 126      14.916 -19.222  -1.985  1.00 10.00      B   
ATOM   3101  HN  SER B 126      14.995 -19.101  -2.954  1.00 10.00      B   
ATOM   3102  CA  SER B 126      13.586 -19.387  -1.400  1.00 10.00      B   
ATOM   3103  CB  SER B 126      12.513 -19.295  -2.487  1.00 10.00      B   
ATOM   3104  OG  SER B 126      12.915 -19.987  -3.658  1.00 10.00      B   
ATOM   3105  HG  SER B 126      13.247 -19.351  -4.310  1.00 10.00      B   
ATOM   3106  C   SER B 126      13.462 -20.702  -0.633  1.00 10.00      B   
ATOM   3107  O   SER B 126      12.775 -20.776   0.387  1.00 10.00      B   
ATOM   3108  N   THR B 127      14.148 -21.725  -1.121  1.00 10.00      B   
ATOM   3109  HN  THR B 127      14.687 -21.595  -1.931  1.00 10.00      B   
ATOM   3110  CA  THR B 127      14.133 -23.040  -0.503  1.00 10.00      B   
ATOM   3111  CB  THR B 127      15.014 -23.995  -1.320  1.00 10.00      B   
ATOM   3112  OG1 THR B 127      15.867 -23.209  -2.167  1.00 10.00      B   
ATOM   3113  HG1 THR B 127      16.108 -23.723  -2.948  1.00 10.00      B   
ATOM   3114  CG2 THR B 127      14.148 -24.901  -2.184  1.00 10.00      B   
ATOM   3115  C   THR B 127      14.640 -22.974   0.938  1.00 10.00      B   
ATOM   3116  O   THR B 127      14.141 -23.679   1.819  1.00 10.00      B   
ATOM   3117  N   ASN B 128      15.620 -22.104   1.172  1.00 10.00      B   
ATOM   3118  HN  ASN B 128      15.964 -21.566   0.428  1.00 10.00      B   
ATOM   3119  CA  ASN B 128      16.194 -21.925   2.501  1.00 10.00      B   
ATOM   3120  CB  ASN B 128      17.471 -21.082   2.429  1.00 10.00      B   
ATOM   3121  CG  ASN B 128      18.680 -21.872   1.976  1.00 10.00      B   
ATOM   3122  OD1 ASN B 128      18.920 -22.030   0.781  1.00 10.00      B   
ATOM   3123  ND2 ASN B 128      19.454 -22.367   2.931  1.00 10.00      B   
ATOM   3124 HD21 ASN B 128      19.207 -22.196   3.864  1.00 10.00      B   
ATOM   3125 HD22 ASN B 128      20.250 -22.879   2.666  1.00 10.00      B   
ATOM   3126  C   ASN B 128      15.191 -21.240   3.413  1.00 10.00      B   
ATOM   3127  O   ASN B 128      15.022 -21.622   4.571  1.00 10.00      B   
ATOM   3128  N   ILE B 129      14.516 -20.234   2.871  1.00 10.00      B   
ATOM   3129  HN  ILE B 129      14.692 -19.992   1.937  1.00 10.00      B   
ATOM   3130  CA  ILE B 129      13.520 -19.482   3.622  1.00 10.00      B   
ATOM   3131  CB  ILE B 129      12.986 -18.287   2.802  1.00 10.00      B   
ATOM   3132  CG1 ILE B 129      14.154 -17.463   2.248  1.00 10.00      B   
ATOM   3133  CG2 ILE B 129      12.076 -17.415   3.658  1.00 10.00      B   
ATOM   3134  CD1 ILE B 129      13.745 -16.434   1.217  1.00 10.00      B   
ATOM   3135  C   ILE B 129      12.359 -20.389   4.021  1.00 10.00      B   
ATOM   3136  O   ILE B 129      11.842 -20.300   5.134  1.00 10.00      B   
ATOM   3137  N   LEU B 130      11.976 -21.282   3.112  1.00 10.00      B   
ATOM   3138  HN  LEU B 130      12.438 -21.304   2.244  1.00 10.00      B   
ATOM   3139  CA  LEU B 130      10.882 -22.217   3.359  1.00 10.00      B   
ATOM   3140  CB  LEU B 130      10.579 -23.041   2.106  1.00 10.00      B   
ATOM   3141  CG  LEU B 130      10.008 -22.272   0.913  1.00 10.00      B   
ATOM   3142  CD1 LEU B 130       9.928 -23.170  -0.310  1.00 10.00      B   
ATOM   3143  CD2 LEU B 130       8.639 -21.702   1.249  1.00 10.00      B   
ATOM   3144  C   LEU B 130      11.185 -23.143   4.535  1.00 10.00      B   
ATOM   3145  O   LEU B 130      10.278 -23.576   5.245  1.00 10.00      B   
ATOM   3146  N   ASN B 131      12.462 -23.433   4.746  1.00 10.00      B   
ATOM   3147  HN  ASN B 131      13.146 -23.052   4.154  1.00 10.00      B   
ATOM   3148  CA  ASN B 131      12.870 -24.309   5.836  1.00 10.00      B   
ATOM   3149  CB  ASN B 131      14.257 -24.900   5.574  1.00 10.00      B   
ATOM   3150  CG  ASN B 131      14.393 -26.332   6.065  1.00 10.00      B   
ATOM   3151  OD1 ASN B 131      15.210 -27.100   5.553  1.00 10.00      B   
ATOM   3152  ND2 ASN B 131      13.597 -26.706   7.059  1.00 10.00      B   
ATOM   3153 HD21 ASN B 131      12.967 -26.047   7.423  1.00 10.00      B   
ATOM   3154 HD22 ASN B 131      13.665 -27.628   7.389  1.00 10.00      B   
ATOM   3155  C   ASN B 131      12.852 -23.571   7.172  1.00 10.00      B   
ATOM   3156  O   ASN B 131      12.766 -24.190   8.235  1.00 10.00      B   
ATOM   3157  N   LEU B 132      12.920 -22.245   7.115  1.00 10.00      B   
ATOM   3158  HN  LEU B 132      12.977 -21.805   6.239  1.00 10.00      B   
ATOM   3159  CA  LEU B 132      12.908 -21.427   8.322  1.00 10.00      B   
ATOM   3160  CB  LEU B 132      13.672 -20.120   8.111  1.00 10.00      B   
ATOM   3161  CG  LEU B 132      15.155 -20.145   8.489  1.00 10.00      B   
ATOM   3162  CD1 LEU B 132      15.799 -18.794   8.221  1.00 10.00      B   
ATOM   3163  CD2 LEU B 132      15.329 -20.540   9.949  1.00 10.00      B   
ATOM   3164  C   LEU B 132      11.485 -21.148   8.791  1.00 10.00      B   
ATOM   3165  O   LEU B 132      11.271 -20.650   9.895  1.00 10.00      B   
ATOM   3166  N   VAL B 133      10.516 -21.493   7.949  1.00 10.00      B   
ATOM   3167  HN  VAL B 133      10.758 -21.889   7.086  1.00 10.00      B   
ATOM   3168  CA  VAL B 133       9.103 -21.294   8.266  1.00 10.00      B   
ATOM   3169  CB  VAL B 133       8.207 -21.660   7.058  1.00 10.00      B   
ATOM   3170  CG1 VAL B 133       6.734 -21.484   7.392  1.00 10.00      B   
ATOM   3171  CG2 VAL B 133       8.577 -20.822   5.846  1.00 10.00      B   
ATOM   3172  C   VAL B 133       8.707 -22.140   9.476  1.00 10.00      B   
ATOM   3173  O   VAL B 133       7.772 -21.814  10.208  1.00 10.00      B   
ATOM   3174  N   ASP B 134       9.453 -23.214   9.696  1.00 10.00      B   
ATOM   3175  HN  ASP B 134      10.201 -23.403   9.092  1.00 10.00      B   
ATOM   3176  CA  ASP B 134       9.194 -24.119  10.809  1.00 10.00      B   
ATOM   3177  CB  ASP B 134       9.968 -25.427  10.633  1.00 10.00      B   
ATOM   3178  CG  ASP B 134       9.293 -26.373   9.663  1.00 10.00      B   
ATOM   3179  OD1 ASP B 134       9.621 -26.333   8.458  1.00 10.00      B   
ATOM   3180  OD2 ASP B 134       8.421 -27.155  10.101  1.00 10.00      B   
ATOM   3181  C   ASP B 134       9.543 -23.475  12.146  1.00 10.00      B   
ATOM   3182  O   ASP B 134       9.148 -23.966  13.203  1.00 10.00      B   
ATOM   3183  N   GLN B 135      10.275 -22.371  12.093  1.00 10.00      B   
ATOM   3184  HN  GLN B 135      10.547 -22.018  11.217  1.00 10.00      B   
ATOM   3185  CA  GLN B 135      10.679 -21.661  13.298  1.00 10.00      B   
ATOM   3186  CB  GLN B 135      12.201 -21.499  13.346  1.00 10.00      B   
ATOM   3187  CG  GLN B 135      12.943 -22.701  13.911  1.00 10.00      B   
ATOM   3188  CD  GLN B 135      12.503 -23.051  15.321  1.00 10.00      B   
ATOM   3189  OE1 GLN B 135      12.049 -22.192  16.076  1.00 10.00      B   
ATOM   3190  NE2 GLN B 135      12.641 -24.315  15.689  1.00 10.00      B   
ATOM   3191 HE21 GLN B 135      13.017 -24.950  15.039  1.00 10.00      B   
ATOM   3192 HE22 GLN B 135      12.362 -24.567  16.594  1.00 10.00      B   
ATOM   3193  C   GLN B 135      10.001 -20.297  13.383  1.00 10.00      B   
ATOM   3194  O   GLN B 135      10.479 -19.398  14.077  1.00 10.00      B   
ATOM   3195  N   LEU B 136       8.888 -20.152  12.681  1.00 10.00      B   
ATOM   3196  HN  LEU B 136       8.552 -20.909  12.156  1.00 10.00      B   
ATOM   3197  CA  LEU B 136       8.145 -18.897  12.673  1.00 10.00      B   
ATOM   3198  CB  LEU B 136       7.173 -18.854  11.494  1.00 10.00      B   
ATOM   3199  CG  LEU B 136       7.465 -17.809  10.417  1.00 10.00      B   
ATOM   3200  CD1 LEU B 136       8.856 -18.002   9.835  1.00 10.00      B   
ATOM   3201  CD2 LEU B 136       6.411 -17.864   9.324  1.00 10.00      B   
ATOM   3202  C   LEU B 136       7.387 -18.695  13.978  1.00 10.00      B   
ATOM   3203  O   LEU B 136       7.028 -19.659  14.656  1.00 10.00      B   
ATOM   3204  N   LYS B 137       7.157 -17.438  14.331  1.00 10.00      B   
ATOM   3205  HN  LYS B 137       7.484 -16.713  13.754  1.00 10.00      B   
ATOM   3206  CA  LYS B 137       6.436 -17.103  15.551  1.00 10.00      B   
ATOM   3207  CB  LYS B 137       7.267 -16.169  16.437  1.00 10.00      B   
ATOM   3208  CG  LYS B 137       8.704 -16.609  16.657  1.00 10.00      B   
ATOM   3209  CD  LYS B 137       9.327 -15.890  17.845  1.00 10.00      B   
ATOM   3210  CE  LYS B 137       9.353 -14.382  17.647  1.00 10.00      B   
ATOM   3211  NZ  LYS B 137      10.321 -13.972  16.597  1.00 10.00      B   
ATOM   3212  HZ1 LYS B 137      10.449 -12.940  16.607  1.00 10.00      B   
ATOM   3213  HZ2 LYS B 137       9.973 -14.256  15.652  1.00 10.00      B   
ATOM   3214  HZ3 LYS B 137      11.242 -14.423  16.762  1.00 10.00      B   
ATOM   3215  C   LYS B 137       5.118 -16.422  15.212  1.00 10.00      B   
ATOM   3216  O   LYS B 137       5.061 -15.585  14.313  1.00 10.00      B   
ATOM   3217  N   GLY B 138       4.068 -16.783  15.933  1.00 10.00      B   
ATOM   3218  HN  GLY B 138       4.172 -17.470  16.626  1.00 10.00      B   
ATOM   3219  CA  GLY B 138       2.769 -16.186  15.699  1.00 10.00      B   
ATOM   3220  C   GLY B 138       1.982 -16.917  14.633  1.00 10.00      B   
ATOM   3221  O   GLY B 138       1.671 -16.342  13.592  1.00 10.00      B   
ATOM   3222  N   LYS B 139       1.663 -18.185  14.909  1.00 10.00      B   
ATOM   3223  HN  LYS B 139       1.958 -18.565  15.763  1.00 10.00      B   
ATOM   3224  CA  LYS B 139       0.905 -19.040  13.988  1.00 10.00      B   
ATOM   3225  CB  LYS B 139      -0.342 -18.344  13.413  1.00 10.00      B   
ATOM   3226  CG  LYS B 139      -1.067 -19.141  12.337  1.00 10.00      B   
ATOM   3227  CD  LYS B 139      -1.548 -18.236  11.213  1.00 10.00      B   
ATOM   3228  CE  LYS B 139      -1.950 -19.042   9.987  1.00 10.00      B   
ATOM   3229  NZ  LYS B 139      -2.238 -18.170   8.816  1.00 10.00      B   
ATOM   3230  HZ1 LYS B 139      -3.239 -18.247   8.547  1.00 10.00      B   
ATOM   3231  HZ2 LYS B 139      -1.647 -18.453   7.998  1.00 10.00      B   
ATOM   3232  HZ3 LYS B 139      -2.030 -17.179   9.049  1.00 10.00      B   
ATOM   3233  C   LYS B 139       1.793 -19.598  12.879  1.00 10.00      B   
ATOM   3234  O   LYS B 139       2.073 -18.927  11.882  1.00 10.00      B   
ATOM   3235  N   LYS B 140       2.242 -20.832  13.070  1.00 10.00      B   
ATOM   3236  HN  LYS B 140       1.998 -21.306  13.894  1.00 10.00      B   
ATOM   3237  CA  LYS B 140       3.087 -21.498  12.094  1.00 10.00      B   
ATOM   3238  CB  LYS B 140       3.610 -22.827  12.648  1.00 10.00      B   
ATOM   3239  CG  LYS B 140       4.564 -23.554  11.712  1.00 10.00      B   
ATOM   3240  CD  LYS B 140       4.945 -24.922  12.253  1.00 10.00      B   
ATOM   3241  CE  LYS B 140       5.885 -25.641  11.301  1.00 10.00      B   
ATOM   3242  NZ  LYS B 140       6.369 -26.933  11.852  1.00 10.00      B   
ATOM   3243  HZ1 LYS B 140       7.164 -27.289  11.274  1.00 10.00      B   
ATOM   3244  HZ2 LYS B 140       5.604 -27.639  11.838  1.00 10.00      B   
ATOM   3245  HZ3 LYS B 140       6.694 -26.810  12.832  1.00 10.00      B   
ATOM   3246  C   LYS B 140       2.319 -21.734  10.799  1.00 10.00      B   
ATOM   3247  O   LYS B 140       1.340 -22.480  10.772  1.00 10.00      B   
ATOM   3248  N   MET B 141       2.758 -21.078   9.736  1.00 10.00      B   
ATOM   3249  HN  MET B 141       3.533 -20.489   9.830  1.00 10.00      B   
ATOM   3250  CA  MET B 141       2.120 -21.211   8.436  1.00 10.00      B   
ATOM   3251  CB  MET B 141       2.299 -19.928   7.616  1.00 10.00      B   
ATOM   3252  CG  MET B 141       3.744 -19.612   7.255  1.00 10.00      B   
ATOM   3253  SD  MET B 141       3.893 -18.341   5.985  1.00 10.00      B   
ATOM   3254  CE  MET B 141       3.357 -16.887   6.879  1.00 10.00      B   
ATOM   3255  C   MET B 141       2.689 -22.401   7.672  1.00 10.00      B   
ATOM   3256  O   MET B 141       3.738 -22.940   8.032  1.00 10.00      B   
ATOM   3257  N   ARG B 142       1.993 -22.813   6.627  1.00 10.00      B   
ATOM   3258  HN  ARG B 142       1.158 -22.353   6.398  1.00 10.00      B   
ATOM   3259  CA  ARG B 142       2.438 -23.930   5.808  1.00 10.00      B   
ATOM   3260  CB  ARG B 142       1.243 -24.750   5.321  1.00 10.00      B   
ATOM   3261  CG  ARG B 142       0.259 -23.981   4.454  1.00 10.00      B   
ATOM   3262  CD  ARG B 142      -1.027 -24.767   4.262  1.00 10.00      B   
ATOM   3263  NE  ARG B 142      -1.757 -24.924   5.520  1.00 10.00      B   
ATOM   3264  HE  ARG B 142      -1.980 -24.102   6.013  1.00 10.00      B   
ATOM   3265  CZ  ARG B 142      -2.126 -26.098   6.027  1.00 10.00      B   
ATOM   3266  NH1 ARG B 142      -1.866 -27.224   5.372  1.00 10.00      B   
ATOM   3267 HH11 ARG B 142      -1.377 -27.198   4.451  1.00 10.00      B   
ATOM   3268 HH12 ARG B 142      -2.147 -28.145   5.778  1.00 10.00      B   
ATOM   3269  NH2 ARG B 142      -2.770 -26.140   7.188  1.00 10.00      B   
ATOM   3270 HH21 ARG B 142      -3.063 -27.056   7.593  1.00 10.00      B   
ATOM   3271 HH22 ARG B 142      -2.990 -25.257   7.699  1.00 10.00      B   
ATOM   3272  C   ARG B 142       3.267 -23.421   4.632  1.00 10.00      B   
ATOM   3273  O   ARG B 142       3.330 -22.215   4.393  1.00 10.00      B   
ATOM   3274  N   LYS B 143       3.890 -24.335   3.895  1.00 10.00      B   
ATOM   3275  HN  LYS B 143       3.780 -25.286   4.115  1.00 10.00      B   
ATOM   3276  CA  LYS B 143       4.726 -23.959   2.755  1.00 10.00      B   
ATOM   3277  CB  LYS B 143       5.467 -25.169   2.176  1.00 10.00      B   
ATOM   3278  CG  LYS B 143       6.838 -25.425   2.796  1.00 10.00      B   
ATOM   3279  CD  LYS B 143       6.744 -25.628   4.301  1.00 10.00      B   
ATOM   3280  CE  LYS B 143       8.109 -25.879   4.922  1.00 10.00      B   
ATOM   3281  NZ  LYS B 143       8.052 -25.831   6.407  1.00 10.00      B   
ATOM   3282  HZ1 LYS B 143       7.292 -26.446   6.755  1.00 10.00      B   
ATOM   3283  HZ2 LYS B 143       7.868 -24.863   6.728  1.00 10.00      B   
ATOM   3284  HZ3 LYS B 143       8.957 -26.154   6.820  1.00 10.00      B   
ATOM   3285  C   LYS B 143       3.922 -23.236   1.680  1.00 10.00      B   
ATOM   3286  O   LYS B 143       4.396 -22.268   1.089  1.00 10.00      B   
ATOM   3287  N   LYS B 144       2.697 -23.697   1.447  1.00 10.00      B   
ATOM   3288  HN  LYS B 144       2.378 -24.480   1.945  1.00 10.00      B   
ATOM   3289  CA  LYS B 144       1.824 -23.080   0.454  1.00 10.00      B   
ATOM   3290  CB  LYS B 144       0.509 -23.853   0.335  1.00 10.00      B   
ATOM   3291  CG  LYS B 144       0.640 -25.202  -0.350  1.00 10.00      B   
ATOM   3292  CD  LYS B 144      -0.693 -25.928  -0.402  1.00 10.00      B   
ATOM   3293  CE  LYS B 144      -0.584 -27.205  -1.215  1.00 10.00      B   
ATOM   3294  NZ  LYS B 144      -1.854 -27.974  -1.231  1.00 10.00      B   
ATOM   3295  HZ1 LYS B 144      -2.649 -27.353  -1.484  1.00 10.00      B   
ATOM   3296  HZ2 LYS B 144      -2.039 -28.384  -0.294  1.00 10.00      B   
ATOM   3297  HZ3 LYS B 144      -1.797 -28.742  -1.928  1.00 10.00      B   
ATOM   3298  C   LYS B 144       1.541 -21.623   0.810  1.00 10.00      B   
ATOM   3299  O   LYS B 144       1.460 -20.763  -0.068  1.00 10.00      B   
ATOM   3300  N   GLU B 145       1.403 -21.352   2.105  1.00 10.00      B   
ATOM   3301  HN  GLU B 145       1.500 -22.075   2.755  1.00 10.00      B   
ATOM   3302  CA  GLU B 145       1.137 -20.002   2.580  1.00 10.00      B   
ATOM   3303  CB  GLU B 145       0.596 -20.030   4.016  1.00 10.00      B   
ATOM   3304  CG  GLU B 145       0.036 -18.702   4.508  1.00 10.00      B   
ATOM   3305  CD  GLU B 145      -0.993 -18.871   5.611  1.00 10.00      B   
ATOM   3306  OE1 GLU B 145      -0.614 -18.846   6.800  1.00 10.00      B   
ATOM   3307  OE2 GLU B 145      -2.188 -19.035   5.293  1.00 10.00      B   
ATOM   3308  C   GLU B 145       2.408 -19.166   2.494  1.00 10.00      B   
ATOM   3309  O   GLU B 145       2.373 -18.012   2.071  1.00 10.00      B   
ATOM   3310  N   ALA B 146       3.532 -19.776   2.864  1.00 10.00      B   
ATOM   3311  HN  ALA B 146       3.488 -20.705   3.179  1.00 10.00      B   
ATOM   3312  CA  ALA B 146       4.825 -19.102   2.829  1.00 10.00      B   
ATOM   3313  CB  ALA B 146       5.924 -20.031   3.318  1.00 10.00      B   
ATOM   3314  C   ALA B 146       5.137 -18.597   1.428  1.00 10.00      B   
ATOM   3315  O   ALA B 146       5.564 -17.455   1.253  1.00 10.00      B   
ATOM   3316  N   GLU B 147       4.908 -19.449   0.430  1.00 10.00      B   
ATOM   3317  HN  GLU B 147       4.578 -20.351   0.638  1.00 10.00      B   
ATOM   3318  CA  GLU B 147       5.153 -19.084  -0.962  1.00 10.00      B   
ATOM   3319  CB  GLU B 147       4.804 -20.243  -1.893  1.00 10.00      B   
ATOM   3320  CG  GLU B 147       5.769 -21.412  -1.847  1.00 10.00      B   
ATOM   3321  CD  GLU B 147       5.526 -22.384  -2.981  1.00 10.00      B   
ATOM   3322  OE1 GLU B 147       6.069 -22.162  -4.085  1.00 10.00      B   
ATOM   3323  OE2 GLU B 147       4.781 -23.364  -2.787  1.00 10.00      B   
ATOM   3324  C   GLU B 147       4.333 -17.860  -1.353  1.00 10.00      B   
ATOM   3325  O   GLU B 147       4.821 -16.961  -2.041  1.00 10.00      B   
ATOM   3326  N   GLN B 148       3.087 -17.828  -0.897  1.00 10.00      B   
ATOM   3327  HN  GLN B 148       2.765 -18.567  -0.337  1.00 10.00      B   
ATOM   3328  CA  GLN B 148       2.193 -16.719  -1.195  1.00 10.00      B   
ATOM   3329  CB  GLN B 148       0.761 -17.049  -0.777  1.00 10.00      B   
ATOM   3330  CG  GLN B 148       0.090 -18.086  -1.664  1.00 10.00      B   
ATOM   3331  CD  GLN B 148      -1.202 -18.615  -1.074  1.00 10.00      B   
ATOM   3332  OE1 GLN B 148      -2.278 -18.066  -1.308  1.00 10.00      B   
ATOM   3333  NE2 GLN B 148      -1.104 -19.687  -0.305  1.00 10.00      B   
ATOM   3334 HE21 GLN B 148      -0.211 -20.076  -0.161  1.00 10.00      B   
ATOM   3335 HE22 GLN B 148      -1.924 -20.049   0.091  1.00 10.00      B   
ATOM   3336  C   GLN B 148       2.673 -15.435  -0.528  1.00 10.00      B   
ATOM   3337  O   GLN B 148       2.593 -14.356  -1.114  1.00 10.00      B   
ATOM   3338  N   VAL B 149       3.180 -15.556   0.693  1.00 10.00      B   
ATOM   3339  HN  VAL B 149       3.203 -16.443   1.119  1.00 10.00      B   
ATOM   3340  CA  VAL B 149       3.691 -14.401   1.423  1.00 10.00      B   
ATOM   3341  CB  VAL B 149       3.955 -14.726   2.910  1.00 10.00      B   
ATOM   3342  CG1 VAL B 149       4.485 -13.505   3.648  1.00 10.00      B   
ATOM   3343  CG2 VAL B 149       2.683 -15.230   3.574  1.00 10.00      B   
ATOM   3344  C   VAL B 149       4.969 -13.886   0.762  1.00 10.00      B   
ATOM   3345  O   VAL B 149       5.182 -12.678   0.654  1.00 10.00      B   
ATOM   3346  N   LEU B 150       5.807 -14.812   0.303  1.00 10.00      B   
ATOM   3347  HN  LEU B 150       5.588 -15.763   0.431  1.00 10.00      B   
ATOM   3348  CA  LEU B 150       7.050 -14.455  -0.371  1.00 10.00      B   
ATOM   3349  CB  LEU B 150       7.880 -15.704  -0.675  1.00 10.00      B   
ATOM   3350  CG  LEU B 150       8.514 -16.404   0.529  1.00 10.00      B   
ATOM   3351  CD1 LEU B 150       9.146 -17.722   0.110  1.00 10.00      B   
ATOM   3352  CD2 LEU B 150       9.545 -15.503   1.193  1.00 10.00      B   
ATOM   3353  C   LEU B 150       6.746 -13.695  -1.657  1.00 10.00      B   
ATOM   3354  O   LEU B 150       7.389 -12.693  -1.969  1.00 10.00      B   
ATOM   3355  N   GLN B 151       5.747 -14.176  -2.390  1.00 10.00      B   
ATOM   3356  HN  GLN B 151       5.284 -14.989  -2.091  1.00 10.00      B   
ATOM   3357  CA  GLN B 151       5.329 -13.539  -3.633  1.00 10.00      B   
ATOM   3358  CB  GLN B 151       4.317 -14.425  -4.362  1.00 10.00      B   
ATOM   3359  CG  GLN B 151       4.512 -14.488  -5.868  1.00 10.00      B   
ATOM   3360  CD  GLN B 151       5.862 -15.058  -6.256  1.00 10.00      B   
ATOM   3361  OE1 GLN B 151       6.825 -14.323  -6.469  1.00 10.00      B   
ATOM   3362  NE2 GLN B 151       5.939 -16.376  -6.349  1.00 10.00      B   
ATOM   3363 HE21 GLN B 151       5.132 -16.902  -6.165  1.00 10.00      B   
ATOM   3364 HE22 GLN B 151       6.800 -16.772  -6.599  1.00 10.00      B   
ATOM   3365  C   GLN B 151       4.703 -12.182  -3.327  1.00 10.00      B   
ATOM   3366  O   GLN B 151       4.834 -11.228  -4.096  1.00 10.00      B   
ATOM   3367  N   LYS B 152       4.032 -12.111  -2.183  1.00 10.00      B   
ATOM   3368  HN  LYS B 152       3.963 -12.915  -1.625  1.00 10.00      B   
ATOM   3369  CA  LYS B 152       3.389 -10.887  -1.734  1.00 10.00      B   
ATOM   3370  CB  LYS B 152       2.601 -11.153  -0.449  1.00 10.00      B   
ATOM   3371  CG  LYS B 152       1.649 -10.041  -0.046  1.00 10.00      B   
ATOM   3372  CD  LYS B 152       1.032 -10.308   1.319  1.00 10.00      B   
ATOM   3373  CE  LYS B 152       0.268 -11.623   1.342  1.00 10.00      B   
ATOM   3374  NZ  LYS B 152      -0.536 -11.780   2.582  1.00 10.00      B   
ATOM   3375  HZ1 LYS B 152      -1.139 -12.626   2.513  1.00 10.00      B   
ATOM   3376  HZ2 LYS B 152      -1.141 -10.949   2.724  1.00 10.00      B   
ATOM   3377  HZ3 LYS B 152       0.095 -11.882   3.414  1.00 10.00      B   
ATOM   3378  C   LYS B 152       4.437  -9.809  -1.489  1.00 10.00      B   
ATOM   3379  O   LYS B 152       4.188  -8.626  -1.713  1.00 10.00      B   
ATOM   3380  N   PHE B 153       5.618 -10.232  -1.043  1.00 10.00      B   
ATOM   3381  HN  PHE B 153       5.752 -11.192  -0.885  1.00 10.00      B   
ATOM   3382  CA  PHE B 153       6.715  -9.311  -0.776  1.00 10.00      B   
ATOM   3383  CB  PHE B 153       7.909 -10.039  -0.154  1.00 10.00      B   
ATOM   3384  CG  PHE B 153       7.707 -10.456   1.276  1.00 10.00      B   
ATOM   3385  CD1 PHE B 153       7.138  -9.589   2.195  1.00 10.00      B   
ATOM   3386  CD2 PHE B 153       8.095 -11.715   1.703  1.00 10.00      B   
ATOM   3387  CE1 PHE B 153       6.959  -9.971   3.511  1.00 10.00      B   
ATOM   3388  CE2 PHE B 153       7.918 -12.104   3.017  1.00 10.00      B   
ATOM   3389  CZ  PHE B 153       7.349 -11.231   3.922  1.00 10.00      B   
ATOM   3390  C   PHE B 153       7.147  -8.596  -2.051  1.00 10.00      B   
ATOM   3391  O   PHE B 153       7.540  -7.430  -2.012  1.00 10.00      B   
ATOM   3392  N   VAL B 154       7.067  -9.296  -3.177  1.00 10.00      B   
ATOM   3393  HN  VAL B 154       6.751 -10.225  -3.142  1.00 10.00      B   
ATOM   3394  CA  VAL B 154       7.438  -8.718  -4.464  1.00 10.00      B   
ATOM   3395  CB  VAL B 154       7.525  -9.787  -5.575  1.00 10.00      B   
ATOM   3396  CG1 VAL B 154       8.091  -9.188  -6.854  1.00 10.00      B   
ATOM   3397  CG2 VAL B 154       8.369 -10.969  -5.119  1.00 10.00      B   
ATOM   3398  C   VAL B 154       6.422  -7.651  -4.859  1.00 10.00      B   
ATOM   3399  O   VAL B 154       6.783  -6.552  -5.287  1.00 10.00      B   
ATOM   3400  N   GLN B 155       5.147  -7.979  -4.696  1.00 10.00      B   
ATOM   3401  HN  GLN B 155       4.925  -8.873  -4.355  1.00 10.00      B   
ATOM   3402  CA  GLN B 155       4.069  -7.052  -5.013  1.00 10.00      B   
ATOM   3403  CB  GLN B 155       2.713  -7.750  -4.895  1.00 10.00      B   
ATOM   3404  CG  GLN B 155       2.297  -8.517  -6.139  1.00 10.00      B   
ATOM   3405  CD  GLN B 155       1.994  -7.601  -7.308  1.00 10.00      B   
ATOM   3406  OE1 GLN B 155       2.861  -7.319  -8.137  1.00 10.00      B   
ATOM   3407  NE2 GLN B 155       0.764  -7.122  -7.377  1.00 10.00      B   
ATOM   3408 HE21 GLN B 155       0.122  -7.385  -6.676  1.00 10.00      B   
ATOM   3409 HE22 GLN B 155       0.542  -6.520  -8.119  1.00 10.00      B   
ATOM   3410  C   GLN B 155       4.122  -5.847  -4.080  1.00 10.00      B   
ATOM   3411  O   GLN B 155       4.010  -4.701  -4.519  1.00 10.00      B   
ATOM   3412  N   ASN B 156       4.330  -6.123  -2.797  1.00 10.00      B   
ATOM   3413  HN  ASN B 156       4.423  -7.065  -2.525  1.00 10.00      B   
ATOM   3414  CA  ASN B 156       4.411  -5.085  -1.770  1.00 10.00      B   
ATOM   3415  CB  ASN B 156       4.413  -5.727  -0.383  1.00 10.00      B   
ATOM   3416  CG  ASN B 156       3.103  -5.571   0.362  1.00 10.00      B   
ATOM   3417  OD1 ASN B 156       2.180  -6.370   0.198  1.00 10.00      B   
ATOM   3418  ND2 ASN B 156       3.018  -4.544   1.193  1.00 10.00      B   
ATOM   3419 HD21 ASN B 156       3.788  -3.947   1.271  1.00 10.00      B   
ATOM   3420 HD22 ASN B 156       2.189  -4.439   1.725  1.00 10.00      B   
ATOM   3421  C   ASN B 156       5.665  -4.229  -1.940  1.00 10.00      B   
ATOM   3422  O   ASN B 156       5.764  -3.141  -1.367  1.00 10.00      B   
ATOM   3423  N   LYS B 157       6.619  -4.746  -2.715  1.00 10.00      B   
ATOM   3424  HN  LYS B 157       6.473  -5.633  -3.107  1.00 10.00      B   
ATOM   3425  CA  LYS B 157       7.880  -4.059  -3.004  1.00 10.00      B   
ATOM   3426  CB  LYS B 157       7.665  -2.631  -3.522  1.00 10.00      B   
ATOM   3427  CG  LYS B 157       6.853  -2.550  -4.806  1.00 10.00      B   
ATOM   3428  CD  LYS B 157       7.584  -3.197  -5.971  1.00 10.00      B   
ATOM   3429  CE  LYS B 157       6.650  -3.415  -7.150  1.00 10.00      B   
ATOM   3430  NZ  LYS B 157       5.629  -4.454  -6.860  1.00 10.00      B   
ATOM   3431  HZ1 LYS B 157       6.094  -5.370  -6.683  1.00 10.00      B   
ATOM   3432  HZ2 LYS B 157       4.984  -4.558  -7.669  1.00 10.00      B   
ATOM   3433  HZ3 LYS B 157       5.073  -4.193  -6.020  1.00 10.00      B   
ATOM   3434  C   LYS B 157       8.859  -4.091  -1.831  1.00 10.00      B   
ATOM   3435  O   LYS B 157       9.535  -3.106  -1.540  1.00 10.00      B   
ATOM   3436  N   TRP B 158       8.926  -5.230  -1.162  1.00 10.00      B   
ATOM   3437  HN  TRP B 158       8.343  -5.976  -1.428  1.00 10.00      B   
ATOM   3438  CA  TRP B 158       9.844  -5.407  -0.044  1.00 10.00      B   
ATOM   3439  CB  TRP B 158       9.136  -6.044   1.154  1.00 10.00      B   
ATOM   3440  CG  TRP B 158       8.082  -5.182   1.779  1.00 10.00      B   
ATOM   3441  CD1 TRP B 158       6.768  -5.496   1.945  1.00 10.00      B   
ATOM   3442  CD2 TRP B 158       8.251  -3.869   2.330  1.00 10.00      B   
ATOM   3443  NE1 TRP B 158       6.104  -4.464   2.562  1.00 10.00      B   
ATOM   3444  HE1 TRP B 158       5.149  -4.456   2.791  1.00 10.00      B   
ATOM   3445  CE2 TRP B 158       6.993  -3.452   2.808  1.00 10.00      B   
ATOM   3446  CE3 TRP B 158       9.342  -3.006   2.465  1.00 10.00      B   
ATOM   3447  CZ2 TRP B 158       6.797  -2.212   3.412  1.00 10.00      B   
ATOM   3448  CZ3 TRP B 158       9.147  -1.777   3.064  1.00 10.00      B   
ATOM   3449  CH2 TRP B 158       7.884  -1.391   3.530  1.00 10.00      B   
ATOM   3450  C   TRP B 158      11.006  -6.287  -0.484  1.00 10.00      B   
ATOM   3451  O   TRP B 158      12.165  -6.036  -0.150  1.00 10.00      B   
ATOM   3452  N   LEU B 159      10.682  -7.313  -1.255  1.00 10.00      B   
ATOM   3453  HN  LEU B 159       9.743  -7.444  -1.504  1.00 10.00      B   
ATOM   3454  CA  LEU B 159      11.677  -8.244  -1.763  1.00 10.00      B   
ATOM   3455  CB  LEU B 159      11.602  -9.579  -1.010  1.00 10.00      B   
ATOM   3456  CG  LEU B 159      11.946  -9.557   0.483  1.00 10.00      B   
ATOM   3457  CD1 LEU B 159      11.625 -10.899   1.121  1.00 10.00      B   
ATOM   3458  CD2 LEU B 159      13.410  -9.210   0.691  1.00 10.00      B   
ATOM   3459  C   LEU B 159      11.436  -8.490  -3.246  1.00 10.00      B   
ATOM   3460  O   LEU B 159      10.322  -8.311  -3.735  1.00 10.00      B   
ATOM   3461  N   ILE B 160      12.476  -8.880  -3.960  1.00 10.00      B   
ATOM   3462  HN  ILE B 160      13.351  -8.985  -3.521  1.00 10.00      B   
ATOM   3463  CA  ILE B 160      12.357  -9.165  -5.382  1.00 10.00      B   
ATOM   3464  CB  ILE B 160      13.051  -8.111  -6.275  1.00 10.00      B   
ATOM   3465  CG1 ILE B 160      13.954  -7.189  -5.449  1.00 10.00      B   
ATOM   3466  CG2 ILE B 160      12.014  -7.307  -7.047  1.00 10.00      B   
ATOM   3467  CD1 ILE B 160      14.812  -6.260  -6.283  1.00 10.00      B   
ATOM   3468  C   ILE B 160      12.919 -10.542  -5.692  1.00 10.00      B   
ATOM   3469  O   ILE B 160      13.943 -10.942  -5.133  1.00 10.00      B   
ATOM   3470  N   GLU B 161      12.240 -11.268  -6.566  1.00 10.00      B   
ATOM   3471  HN  GLU B 161      11.430 -10.896  -6.971  1.00 10.00      B   
ATOM   3472  CA  GLU B 161      12.671 -12.601  -6.946  1.00 10.00      B   
ATOM   3473  CB  GLU B 161      11.469 -13.457  -7.358  1.00 10.00      B   
ATOM   3474  CG  GLU B 161      11.783 -14.934  -7.533  1.00 10.00      B   
ATOM   3475  CD  GLU B 161      11.686 -15.383  -8.977  1.00 10.00      B   
ATOM   3476  OE1 GLU B 161      10.556 -15.451  -9.508  1.00 10.00      B   
ATOM   3477  OE2 GLU B 161      12.738 -15.678  -9.586  1.00 10.00      B   
ATOM   3478  C   GLU B 161      13.690 -12.531  -8.076  1.00 10.00      B   
ATOM   3479  O   GLU B 161      13.443 -11.913  -9.115  1.00 10.00      B   
ATOM   3480  N   LYS B 162      14.838 -13.146  -7.856  1.00 10.00      B   
ATOM   3481  HN  LYS B 162      14.974 -13.611  -6.995  1.00 10.00      B   
ATOM   3482  CA  LYS B 162      15.904 -13.172  -8.840  1.00 10.00      B   
ATOM   3483  CB  LYS B 162      17.059 -12.259  -8.417  1.00 10.00      B   
ATOM   3484  CG  LYS B 162      16.845 -10.783  -8.708  1.00 10.00      B   
ATOM   3485  CD  LYS B 162      18.046  -9.969  -8.259  1.00 10.00      B   
ATOM   3486  CE  LYS B 162      17.900  -8.499  -8.614  1.00 10.00      B   
ATOM   3487  NZ  LYS B 162      17.953  -8.272 -10.081  1.00 10.00      B   
ATOM   3488  HZ1 LYS B 162      18.139  -7.262 -10.279  1.00 10.00      B   
ATOM   3489  HZ2 LYS B 162      17.047  -8.534 -10.518  1.00 10.00      B   
ATOM   3490  HZ3 LYS B 162      18.709  -8.841 -10.508  1.00 10.00      B   
ATOM   3491  C   LYS B 162      16.420 -14.592  -9.029  1.00 10.00      B   
ATOM   3492  O   LYS B 162      17.223 -15.081  -8.231  1.00 10.00      B   
ATOM   3493  N   GLU B 163      15.935 -15.249 -10.077  1.00 10.00      B   
ATOM   3494  HN  GLU B 163      15.273 -14.803 -10.646  1.00 10.00      B   
ATOM   3495  CA  GLU B 163      16.342 -16.614 -10.411  1.00 10.00      B   
ATOM   3496  CB  GLU B 163      17.843 -16.687 -10.736  1.00 10.00      B   
ATOM   3497  CG  GLU B 163      18.384 -15.509 -11.535  1.00 10.00      B   
ATOM   3498  CD  GLU B 163      17.621 -15.259 -12.818  1.00 10.00      B   
ATOM   3499  OE1 GLU B 163      16.752 -14.362 -12.832  1.00 10.00      B   
ATOM   3500  OE2 GLU B 163      17.894 -15.951 -13.818  1.00 10.00      B   
ATOM   3501  C   GLU B 163      15.989 -17.601  -9.301  1.00 10.00      B   
ATOM   3502  O   GLU B 163      16.775 -18.492  -8.973  1.00 10.00      B   
ATOM   3503  N   GLY B 164      14.809 -17.438  -8.716  1.00 10.00      B   
ATOM   3504  HN  GLY B 164      14.220 -16.701  -9.009  1.00 10.00      B   
ATOM   3505  CA  GLY B 164      14.377 -18.333  -7.658  1.00 10.00      B   
ATOM   3506  C   GLY B 164      14.765 -17.843  -6.276  1.00 10.00      B   
ATOM   3507  O   GLY B 164      14.104 -18.164  -5.285  1.00 10.00      B   
ATOM   3508  N   GLU B 165      15.838 -17.070  -6.203  1.00 10.00      B   
ATOM   3509  HN  GLU B 165      16.325 -16.846  -7.026  1.00 10.00      B   
ATOM   3510  CA  GLU B 165      16.303 -16.533  -4.936  1.00 10.00      B   
ATOM   3511  CB  GLU B 165      17.828 -16.406  -4.931  1.00 10.00      B   
ATOM   3512  CG  GLU B 165      18.552 -17.697  -5.279  1.00 10.00      B   
ATOM   3513  CD  GLU B 165      20.002 -17.697  -4.843  1.00 10.00      B   
ATOM   3514  OE1 GLU B 165      20.769 -16.832  -5.309  1.00 10.00      B   
ATOM   3515  OE2 GLU B 165      20.381 -18.579  -4.044  1.00 10.00      B   
ATOM   3516  C   GLU B 165      15.657 -15.180  -4.691  1.00 10.00      B   
ATOM   3517  O   GLU B 165      15.216 -14.524  -5.630  1.00 10.00      B   
ATOM   3518  N   PHE B 166      15.583 -14.768  -3.440  1.00 10.00      B   
ATOM   3519  HN  PHE B 166      15.953 -15.332  -2.721  1.00 10.00      B   
ATOM   3520  CA  PHE B 166      14.980 -13.491  -3.105  1.00 10.00      B   
ATOM   3521  CB  PHE B 166      13.879 -13.661  -2.054  1.00 10.00      B   
ATOM   3522  CG  PHE B 166      12.573 -14.143  -2.618  1.00 10.00      B   
ATOM   3523  CD1 PHE B 166      11.593 -13.240  -2.998  1.00 10.00      B   
ATOM   3524  CD2 PHE B 166      12.325 -15.497  -2.770  1.00 10.00      B   
ATOM   3525  CE1 PHE B 166      10.391 -13.679  -3.519  1.00 10.00      B   
ATOM   3526  CE2 PHE B 166      11.125 -15.942  -3.289  1.00 10.00      B   
ATOM   3527  CZ  PHE B 166      10.157 -15.032  -3.664  1.00 10.00      B   
ATOM   3528  C   PHE B 166      16.023 -12.499  -2.623  1.00 10.00      B   
ATOM   3529  O   PHE B 166      16.981 -12.871  -1.945  1.00 10.00      B   
ATOM   3530  N   THR B 167      15.844 -11.246  -3.002  1.00 10.00      B   
ATOM   3531  HN  THR B 167      15.078 -11.027  -3.579  1.00 10.00      B   
ATOM   3532  CA  THR B 167      16.746 -10.182  -2.599  1.00 10.00      B   
ATOM   3533  CB  THR B 167      17.699  -9.766  -3.742  1.00 10.00      B   
ATOM   3534  OG1 THR B 167      18.712  -8.888  -3.238  1.00 10.00      B   
ATOM   3535  HG1 THR B 167      19.478  -9.411  -2.956  1.00 10.00      B   
ATOM   3536  CG2 THR B 167      16.945  -9.076  -4.868  1.00 10.00      B   
ATOM   3537  C   THR B 167      15.932  -8.986  -2.108  1.00 10.00      B   
ATOM   3538  O   THR B 167      14.720  -8.929  -2.328  1.00 10.00      B   
ATOM   3539  N   LEU B 168      16.589  -8.044  -1.448  1.00 10.00      B   
ATOM   3540  HN  LEU B 168      17.560  -8.128  -1.336  1.00 10.00      B   
ATOM   3541  CA  LEU B 168      15.910  -6.872  -0.913  1.00 10.00      B   
ATOM   3542  CB  LEU B 168      16.761  -6.215   0.177  1.00 10.00      B   
ATOM   3543  CG  LEU B 168      16.008  -5.375   1.210  1.00 10.00      B   
ATOM   3544  CD1 LEU B 168      15.023  -6.237   1.983  1.00 10.00      B   
ATOM   3545  CD2 LEU B 168      16.982  -4.696   2.160  1.00 10.00      B   
ATOM   3546  C   LEU B 168      15.589  -5.868  -2.014  1.00 10.00      B   
ATOM   3547  O   LEU B 168      16.442  -5.548  -2.843  1.00 10.00      B   
ATOM   3548  N   HIS B 169      14.354  -5.384  -2.026  1.00 10.00      B   
ATOM   3549  HN  HIS B 169      13.714  -5.682  -1.341  1.00 10.00      B   
ATOM   3550  CA  HIS B 169      13.928  -4.414  -3.023  1.00 10.00      B   
ATOM   3551  CB  HIS B 169      12.402  -4.442  -3.199  1.00 10.00      B   
ATOM   3552  CG  HIS B 169      11.901  -3.607  -4.342  1.00 10.00      B   
ATOM   3553  ND1 HIS B 169      11.534  -2.293  -4.165  1.00 10.00      B   
ATOM   3554  CD2 HIS B 169      11.736  -3.940  -5.645  1.00 10.00      B   
ATOM   3555  CE1 HIS B 169      11.158  -1.859  -5.353  1.00 10.00      B   
ATOM   3556  NE2 HIS B 169      11.263  -2.818  -6.280  1.00 10.00      B   
ATOM   3557  HE2 HIS B 169      11.223  -2.683  -7.255  1.00 10.00      B   
ATOM   3558  C   HIS B 169      14.388  -3.018  -2.626  1.00 10.00      B   
ATOM   3559  O   HIS B 169      14.555  -2.729  -1.439  1.00 10.00      B   
ATOM   3560  N   GLY B 170      14.580  -2.161  -3.625  1.00 10.00      B   
ATOM   3561  HN  GLY B 170      14.420  -2.461  -4.544  1.00 10.00      B   
ATOM   3562  CA  GLY B 170      15.021  -0.800  -3.382  1.00 10.00      B   
ATOM   3563  C   GLY B 170      14.148  -0.063  -2.385  1.00 10.00      B   
ATOM   3564  O   GLY B 170      14.649   0.724  -1.583  1.00 10.00      B   
ATOM   3565  N   ARG B 171      12.844  -0.327  -2.420  1.00 10.00      B   
ATOM   3566  HN  ARG B 171      12.503  -0.983  -3.069  1.00 10.00      B   
ATOM   3567  CA  ARG B 171      11.914   0.324  -1.507  1.00 10.00      B   
ATOM   3568  CB  ARG B 171      10.465  -0.043  -1.831  1.00 10.00      B   
ATOM   3569  CG  ARG B 171       9.445   0.706  -0.987  1.00 10.00      B   
ATOM   3570  CD  ARG B 171       8.306  -0.196  -0.539  1.00 10.00      B   
ATOM   3571  NE  ARG B 171       7.555   0.410   0.559  1.00 10.00      B   
ATOM   3572  HE  ARG B 171       8.052   1.013   1.164  1.00 10.00      B   
ATOM   3573  CZ  ARG B 171       6.260   0.211   0.789  1.00 10.00      B   
ATOM   3574  NH1 ARG B 171       5.554  -0.625   0.031  1.00 10.00      B   
ATOM   3575 HH11 ARG B 171       6.016  -1.147  -0.748  1.00 10.00      B   
ATOM   3576 HH12 ARG B 171       4.538  -0.765   0.208  1.00 10.00      B   
ATOM   3577  NH2 ARG B 171       5.685   0.839   1.805  1.00 10.00      B   
ATOM   3578 HH21 ARG B 171       4.673   0.710   2.005  1.00 10.00      B   
ATOM   3579 HH22 ARG B 171       6.265   1.465   2.423  1.00 10.00      B   
ATOM   3580  C   ARG B 171      12.233  -0.042  -0.065  1.00 10.00      B   
ATOM   3581  O   ARG B 171      12.327   0.829   0.795  1.00 10.00      B   
ATOM   3582  N   ALA B 172      12.422  -1.333   0.186  1.00 10.00      B   
ATOM   3583  HN  ALA B 172      12.356  -1.977  -0.551  1.00 10.00      B   
ATOM   3584  CA  ALA B 172      12.732  -1.817   1.525  1.00 10.00      B   
ATOM   3585  CB  ALA B 172      12.794  -3.335   1.541  1.00 10.00      B   
ATOM   3586  C   ALA B 172      14.042  -1.223   2.026  1.00 10.00      B   
ATOM   3587  O   ALA B 172      14.165  -0.869   3.200  1.00 10.00      B   
ATOM   3588  N   ILE B 173      15.012  -1.110   1.123  1.00 10.00      B   
ATOM   3589  HN  ILE B 173      14.848  -1.417   0.204  1.00 10.00      B   
ATOM   3590  CA  ILE B 173      16.315  -0.548   1.461  1.00 10.00      B   
ATOM   3591  CB  ILE B 173      17.298  -0.625   0.269  1.00 10.00      B   
ATOM   3592  CG1 ILE B 173      17.434  -2.068  -0.225  1.00 10.00      B   
ATOM   3593  CG2 ILE B 173      18.661  -0.066   0.658  1.00 10.00      B   
ATOM   3594  CD1 ILE B 173      18.182  -2.204  -1.535  1.00 10.00      B   
ATOM   3595  C   ILE B 173      16.167   0.907   1.892  1.00 10.00      B   
ATOM   3596  O   ILE B 173      16.747   1.332   2.883  1.00 10.00      B   
ATOM   3597  N   LEU B 174      15.366   1.659   1.150  1.00 10.00      B   
ATOM   3598  HN  LEU B 174      14.911   1.256   0.377  1.00 10.00      B   
ATOM   3599  CA  LEU B 174      15.147   3.067   1.451  1.00 10.00      B   
ATOM   3600  CB  LEU B 174      14.440   3.762   0.286  1.00 10.00      B   
ATOM   3601  CG  LEU B 174      15.125   3.685  -1.078  1.00 10.00      B   
ATOM   3602  CD1 LEU B 174      14.257   4.338  -2.141  1.00 10.00      B   
ATOM   3603  CD2 LEU B 174      16.502   4.328  -1.030  1.00 10.00      B   
ATOM   3604  C   LEU B 174      14.323   3.254   2.720  1.00 10.00      B   
ATOM   3605  O   LEU B 174      14.640   4.106   3.553  1.00 10.00      B   
ATOM   3606  N   GLU B 175      13.272   2.450   2.852  1.00 10.00      B   
ATOM   3607  HN  GLU B 175      13.098   1.779   2.154  1.00 10.00      B   
ATOM   3608  CA  GLU B 175      12.364   2.524   3.992  1.00 10.00      B   
ATOM   3609  CB  GLU B 175      11.213   1.524   3.826  1.00 10.00      B   
ATOM   3610  CG  GLU B 175      10.157   1.942   2.811  1.00 10.00      B   
ATOM   3611  CD  GLU B 175       8.897   2.481   3.459  1.00 10.00      B   
ATOM   3612  OE1 GLU B 175       9.006   3.213   4.463  1.00 10.00      B   
ATOM   3613  OE2 GLU B 175       7.784   2.180   2.959  1.00 10.00      B   
ATOM   3614  C   GLU B 175      13.059   2.302   5.333  1.00 10.00      B   
ATOM   3615  O   GLU B 175      12.987   3.151   6.219  1.00 10.00      B   
ATOM   3616  N   MET B 176      13.747   1.178   5.482  1.00 10.00      B   
ATOM   3617  HN  MET B 176      13.827   0.553   4.726  1.00 10.00      B   
ATOM   3618  CA  MET B 176      14.395   0.864   6.751  1.00 10.00      B   
ATOM   3619  CB  MET B 176      13.872  -0.466   7.307  1.00 10.00      B   
ATOM   3620  CG  MET B 176      12.356  -0.555   7.390  1.00 10.00      B   
ATOM   3621  SD  MET B 176      11.787  -2.090   8.147  1.00 10.00      B   
ATOM   3622  CE  MET B 176      10.130  -2.201   7.473  1.00 10.00      B   
ATOM   3623  C   MET B 176      15.918   0.835   6.661  1.00 10.00      B   
ATOM   3624  O   MET B 176      16.561   0.020   7.323  1.00 10.00      B   
ATOM   3625  N   GLU B 177      16.496   1.735   5.870  1.00 10.00      B   
ATOM   3626  HN  GLU B 177      15.934   2.362   5.368  1.00 10.00      B   
ATOM   3627  CA  GLU B 177      17.952   1.797   5.719  1.00 10.00      B   
ATOM   3628  CB  GLU B 177      18.359   2.945   4.788  1.00 10.00      B   
ATOM   3629  CG  GLU B 177      19.860   3.061   4.568  1.00 10.00      B   
ATOM   3630  CD  GLU B 177      20.217   3.897   3.357  1.00 10.00      B   
ATOM   3631  OE1 GLU B 177      19.439   4.812   3.007  1.00 10.00      B   
ATOM   3632  OE2 GLU B 177      21.279   3.644   2.749  1.00 10.00      B   
ATOM   3633  C   GLU B 177      18.636   1.967   7.071  1.00 10.00      B   
ATOM   3634  O   GLU B 177      19.552   1.219   7.419  1.00 10.00      B   
ATOM   3635  N   GLN B 178      18.169   2.947   7.831  1.00 10.00      B   
ATOM   3636  HN  GLN B 178      17.428   3.492   7.501  1.00 10.00      B   
ATOM   3637  CA  GLN B 178      18.727   3.231   9.143  1.00 10.00      B   
ATOM   3638  CB  GLN B 178      18.191   4.561   9.684  1.00 10.00      B   
ATOM   3639  CG  GLN B 178      16.677   4.706   9.639  1.00 10.00      B   
ATOM   3640  CD  GLN B 178      16.211   6.087  10.061  1.00 10.00      B   
ATOM   3641  OE1 GLN B 178      16.881   6.774  10.834  1.00 10.00      B   
ATOM   3642  NE2 GLN B 178      15.050   6.497   9.571  1.00 10.00      B   
ATOM   3643 HE21 GLN B 178      14.559   5.896   8.971  1.00 10.00      B   
ATOM   3644 HE22 GLN B 178      14.726   7.387   9.830  1.00 10.00      B   
ATOM   3645  C   GLN B 178      18.455   2.093  10.122  1.00 10.00      B   
ATOM   3646  O   GLN B 178      19.349   1.663  10.849  1.00 10.00      B   
ATOM   3647  N   TYR B 179      17.228   1.589  10.100  1.00 10.00      B   
ATOM   3648  HN  TYR B 179      16.576   1.957   9.471  1.00 10.00      B   
ATOM   3649  CA  TYR B 179      16.817   0.510  10.988  1.00 10.00      B   
ATOM   3650  CB  TYR B 179      15.348   0.163  10.745  1.00 10.00      B   
ATOM   3651  CG  TYR B 179      14.783  -0.843  11.720  1.00 10.00      B   
ATOM   3652  CD1 TYR B 179      14.230  -2.036  11.274  1.00 10.00      B   
ATOM   3653  CD2 TYR B 179      14.802  -0.600  13.087  1.00 10.00      B   
ATOM   3654  CE1 TYR B 179      13.711  -2.958  12.160  1.00 10.00      B   
ATOM   3655  CE2 TYR B 179      14.287  -1.516  13.980  1.00 10.00      B   
ATOM   3656  CZ  TYR B 179      13.742  -2.692  13.512  1.00 10.00      B   
ATOM   3657  OH  TYR B 179      13.225  -3.605  14.401  1.00 10.00      B   
ATOM   3658  HH  TYR B 179      12.954  -3.144  15.204  1.00 10.00      B   
ATOM   3659  C   TYR B 179      17.686  -0.733  10.817  1.00 10.00      B   
ATOM   3660  O   TYR B 179      18.211  -1.269  11.793  1.00 10.00      B   
ATOM   3661  N   ILE B 180      17.845  -1.180   9.578  1.00 10.00      B   
ATOM   3662  HN  ILE B 180      17.411  -0.700   8.835  1.00 10.00      B   
ATOM   3663  CA  ILE B 180      18.642  -2.368   9.287  1.00 10.00      B   
ATOM   3664  CB  ILE B 180      18.610  -2.723   7.784  1.00 10.00      B   
ATOM   3665  CG1 ILE B 180      17.175  -3.037   7.351  1.00 10.00      B   
ATOM   3666  CG2 ILE B 180      19.520  -3.906   7.485  1.00 10.00      B   
ATOM   3667  CD1 ILE B 180      17.003  -3.197   5.855  1.00 10.00      B   
ATOM   3668  C   ILE B 180      20.087  -2.211   9.767  1.00 10.00      B   
ATOM   3669  O   ILE B 180      20.641  -3.113  10.400  1.00 10.00      B   
ATOM   3670  N   ARG B 181      20.681  -1.053   9.492  1.00 10.00      B   
ATOM   3671  HN  ARG B 181      20.179  -0.360   9.009  1.00 10.00      B   
ATOM   3672  CA  ARG B 181      22.060  -0.787   9.896  1.00 10.00      B   
ATOM   3673  CB  ARG B 181      22.552   0.548   9.331  1.00 10.00      B   
ATOM   3674  CG  ARG B 181      22.616   0.609   7.813  1.00 10.00      B   
ATOM   3675  CD  ARG B 181      23.405   1.822   7.341  1.00 10.00      B   
ATOM   3676  NE  ARG B 181      23.075   3.034   8.096  1.00 10.00      B   
ATOM   3677  HE  ARG B 181      22.449   2.939   8.852  1.00 10.00      B   
ATOM   3678  CZ  ARG B 181      23.573   4.242   7.830  1.00 10.00      B   
ATOM   3679  NH1 ARG B 181      24.410   4.419   6.814  1.00 10.00      B   
ATOM   3680 HH11 ARG B 181      24.685   3.617   6.213  1.00 10.00      B   
ATOM   3681 HH12 ARG B 181      24.797   5.369   6.616  1.00 10.00      B   
ATOM   3682  NH2 ARG B 181      23.228   5.278   8.582  1.00 10.00      B   
ATOM   3683 HH21 ARG B 181      22.564   5.151   9.380  1.00 10.00      B   
ATOM   3684 HH22 ARG B 181      23.620   6.226   8.382  1.00 10.00      B   
ATOM   3685  C   ARG B 181      22.209  -0.789  11.414  1.00 10.00      B   
ATOM   3686  O   ARG B 181      23.214  -1.254  11.946  1.00 10.00      B   
ATOM   3687  N   GLU B 182      21.200  -0.273  12.105  1.00 10.00      B   
ATOM   3688  HN  GLU B 182      20.421   0.082  11.622  1.00 10.00      B   
ATOM   3689  CA  GLU B 182      21.224  -0.205  13.562  1.00 10.00      B   
ATOM   3690  CB  GLU B 182      20.273   0.880  14.065  1.00 10.00      B   
ATOM   3691  CG  GLU B 182      20.701   2.287  13.681  1.00 10.00      B   
ATOM   3692  CD  GLU B 182      19.704   3.347  14.096  1.00 10.00      B   
ATOM   3693  OE1 GLU B 182      20.007   4.547  13.922  1.00 10.00      B   
ATOM   3694  OE2 GLU B 182      18.622   2.992  14.603  1.00 10.00      B   
ATOM   3695  C   GLU B 182      20.905  -1.552  14.207  1.00 10.00      B   
ATOM   3696  O   GLU B 182      21.222  -1.780  15.375  1.00 10.00      B   
ATOM   3697  N   THR B 183      20.284  -2.442  13.447  1.00 10.00      B   
ATOM   3698  HN  THR B 183      20.051  -2.206  12.524  1.00 10.00      B   
ATOM   3699  CA  THR B 183      19.939  -3.761  13.956  1.00 10.00      B   
ATOM   3700  CB  THR B 183      18.695  -4.336  13.248  1.00 10.00      B   
ATOM   3701  OG1 THR B 183      17.630  -3.379  13.316  1.00 10.00      B   
ATOM   3702  HG1 THR B 183      17.902  -2.561  12.876  1.00 10.00      B   
ATOM   3703  CG2 THR B 183      18.242  -5.625  13.918  1.00 10.00      B   
ATOM   3704  C   THR B 183      21.118  -4.722  13.816  1.00 10.00      B   
ATOM   3705  O   THR B 183      21.382  -5.532  14.707  1.00 10.00      B   
ATOM   3706  N   TYR B 184      21.840  -4.615  12.705  1.00 10.00      B   
ATOM   3707  HN  TYR B 184      21.594  -3.939  12.034  1.00 10.00      B   
ATOM   3708  CA  TYR B 184      22.991  -5.476  12.458  1.00 10.00      B   
ATOM   3709  CB  TYR B 184      22.621  -6.617  11.505  1.00 10.00      B   
ATOM   3710  CG  TYR B 184      21.946  -7.790  12.175  1.00 10.00      B   
ATOM   3711  CD1 TYR B 184      20.570  -7.961  12.098  1.00 10.00      B   
ATOM   3712  CD2 TYR B 184      22.685  -8.724  12.886  1.00 10.00      B   
ATOM   3713  CE1 TYR B 184      19.950  -9.032  12.711  1.00 10.00      B   
ATOM   3714  CE2 TYR B 184      22.074  -9.798  13.500  1.00 10.00      B   
ATOM   3715  CZ  TYR B 184      20.708  -9.947  13.411  1.00 10.00      B   
ATOM   3716  OH  TYR B 184      20.096 -11.017  14.024  1.00 10.00      B   
ATOM   3717  HH  TYR B 184      19.338 -11.312  13.481  1.00 10.00      B   
ATOM   3718  C   TYR B 184      24.172  -4.687  11.896  1.00 10.00      B   
ATOM   3719  O   TYR B 184      24.532  -4.846  10.730  1.00 10.00      B   
ATOM   3720  N   PRO B 185      24.815  -3.845  12.723  1.00 10.00      B   
ATOM   3721  CA  PRO B 185      25.960  -3.031  12.288  1.00 10.00      B   
ATOM   3722  CB  PRO B 185      26.198  -2.090  13.472  1.00 10.00      B   
ATOM   3723  CG  PRO B 185      25.662  -2.828  14.648  1.00 10.00      B   
ATOM   3724  CD  PRO B 185      24.486  -3.614  14.144  1.00 10.00      B   
ATOM   3725  C   PRO B 185      27.201  -3.884  12.026  1.00 10.00      B   
ATOM   3726  O   PRO B 185      28.185  -3.417  11.454  1.00 10.00      B   
ATOM   3727  N   ASP B 186      27.141  -5.141  12.442  1.00 10.00      B   
ATOM   3728  HN  ASP B 186      26.329  -5.456  12.888  1.00 10.00      B   
ATOM   3729  CA  ASP B 186      28.254  -6.062  12.253  1.00 10.00      B   
ATOM   3730  CB  ASP B 186      28.643  -6.707  13.582  1.00 10.00      B   
ATOM   3731  CG  ASP B 186      30.087  -7.168  13.611  1.00 10.00      B   
ATOM   3732  OD1 ASP B 186      30.450  -7.933  14.526  1.00 10.00      B   
ATOM   3733  OD2 ASP B 186      30.868  -6.760  12.726  1.00 10.00      B   
ATOM   3734  C   ASP B 186      27.894  -7.131  11.226  1.00 10.00      B   
ATOM   3735  O   ASP B 186      28.512  -8.195  11.162  1.00 10.00      B   
ATOM   3736  N   ALA B 187      26.884  -6.840  10.424  1.00 10.00      B   
ATOM   3737  HN  ALA B 187      26.431  -5.977  10.521  1.00 10.00      B   
ATOM   3738  CA  ALA B 187      26.437  -7.767   9.395  1.00 10.00      B   
ATOM   3739  CB  ALA B 187      25.207  -8.532   9.858  1.00 10.00      B   
ATOM   3740  C   ALA B 187      26.152  -7.037   8.092  1.00 10.00      B   
ATOM   3741  O   ALA B 187      26.430  -7.552   7.011  1.00 10.00      B   
ATOM   3742  N   VAL B 188      25.595  -5.835   8.200  1.00 10.00      B   
ATOM   3743  HN  VAL B 188      25.395  -5.476   9.089  1.00 10.00      B   
ATOM   3744  CA  VAL B 188      25.274  -5.038   7.024  1.00 10.00      B   
ATOM   3745  CB  VAL B 188      24.433  -3.787   7.367  1.00 10.00      B   
ATOM   3746  CG1 VAL B 188      23.084  -4.189   7.940  1.00 10.00      B   
ATOM   3747  CG2 VAL B 188      25.174  -2.862   8.323  1.00 10.00      B   
ATOM   3748  C   VAL B 188      26.532  -4.620   6.275  1.00 10.00      B   
ATOM   3749  O   VAL B 188      27.585  -4.394   6.875  1.00 10.00      B   
ATOM   3750  N   LYS B 189      26.419  -4.530   4.963  1.00 10.00      B   
ATOM   3751  HN  LYS B 189      25.557  -4.729   4.541  1.00 10.00      B   
ATOM   3752  CA  LYS B 189      27.538  -4.137   4.133  1.00 10.00      B   
ATOM   3753  CB  LYS B 189      27.598  -5.003   2.874  1.00 10.00      B   
ATOM   3754  CG  LYS B 189      27.325  -6.479   3.111  1.00 10.00      B   
ATOM   3755  CD  LYS B 189      27.053  -7.195   1.801  1.00 10.00      B   
ATOM   3756  CE  LYS B 189      26.435  -8.562   2.028  1.00 10.00      B   
ATOM   3757  NZ  LYS B 189      25.994  -9.176   0.749  1.00 10.00      B   
ATOM   3758  HZ1 LYS B 189      25.376  -8.518   0.227  1.00 10.00      B   
ATOM   3759  HZ2 LYS B 189      25.465 -10.057   0.937  1.00 10.00      B   
ATOM   3760  HZ3 LYS B 189      26.821  -9.403   0.155  1.00 10.00      B   
ATOM   3761  C   LYS B 189      27.399  -2.673   3.745  1.00 10.00      B   
ATOM   3762  O   LYS B 189      26.291  -2.189   3.505  1.00 10.00      B   
ATOM   3763  N   ILE B 190      28.515  -1.970   3.706  1.00 10.00      B   
ATOM   3764  HN  ILE B 190      29.366  -2.407   3.925  1.00 10.00      B   
ATOM   3765  CA  ILE B 190      28.514  -0.564   3.341  1.00 10.00      B   
ATOM   3766  CB  ILE B 190      29.179   0.322   4.418  1.00 10.00      B   
ATOM   3767  CG1 ILE B 190      30.497  -0.298   4.902  1.00 10.00      B   
ATOM   3768  CG2 ILE B 190      28.226   0.549   5.584  1.00 10.00      B   
ATOM   3769  CD1 ILE B 190      31.309   0.609   5.803  1.00 10.00      B   
ATOM   3770  C   ILE B 190      29.207  -0.361   2.002  1.00 10.00      B   
ATOM   3771  O   ILE B 190      30.307  -0.867   1.777  1.00 10.00      B   
ATOM   3772  N   CYS B 191      28.548   0.354   1.106  1.00 10.00      B   
ATOM   3773  HN  CYS B 191      27.662   0.711   1.335  1.00 10.00      B   
ATOM   3774  CA  CYS B 191      29.106   0.621  -0.209  1.00 10.00      B   
ATOM   3775  CB  CYS B 191      28.003   1.061  -1.175  1.00 10.00      B   
ATOM   3776  SG  CYS B 191      28.596   1.561  -2.811  1.00 10.00      B   
ATOM   3777  HG  CYS B 191      29.662   2.337  -2.642  1.00 10.00      B   
ATOM   3778  C   CYS B 191      30.172   1.701  -0.123  1.00 10.00      B   
ATOM   3779  O   CYS B 191      29.950   2.751   0.473  1.00 10.00      B   
ATOM   3780  N   ASN B 192      31.329   1.437  -0.713  1.00 10.00      B   
ATOM   3781  HN  ASN B 192      31.454   0.568  -1.155  1.00 10.00      B   
ATOM   3782  CA  ASN B 192      32.421   2.402  -0.713  1.00 10.00      B   
ATOM   3783  CB  ASN B 192      33.672   1.785  -1.352  1.00 10.00      B   
ATOM   3784  CG  ASN B 192      34.944   2.554  -1.039  1.00 10.00      B   
ATOM   3785  OD1 ASN B 192      35.401   3.378  -1.830  1.00 10.00      B   
ATOM   3786  ND2 ASN B 192      35.521   2.291   0.124  1.00 10.00      B   
ATOM   3787 HD21 ASN B 192      35.102   1.627   0.710  1.00 10.00      B   
ATOM   3788 HD22 ASN B 192      36.347   2.772   0.355  1.00 10.00      B   
ATOM   3789  C   ASN B 192      32.000   3.663  -1.466  1.00 10.00      B   
ATOM   3790  O   ASN B 192      31.096   3.612  -2.305  1.00 10.00      B   
ATOM   3791  N   ILE B 193      32.633   4.791  -1.138  1.00 10.00      B   
ATOM   3792  HN  ILE B 193      33.329   4.755  -0.448  1.00 10.00      B   
ATOM   3793  CA  ILE B 193      32.343   6.083  -1.772  1.00 10.00      B   
ATOM   3794  CB  ILE B 193      32.329   6.009  -3.322  1.00 10.00      B   
ATOM   3795  CG1 ILE B 193      33.696   5.567  -3.863  1.00 10.00      B   
ATOM   3796  CG2 ILE B 193      31.914   7.341  -3.936  1.00 10.00      B   
ATOM   3797  CD1 ILE B 193      34.837   6.495  -3.501  1.00 10.00      B   
ATOM   3798  C   ILE B 193      31.047   6.720  -1.250  1.00 10.00      B   
ATOM   3799  O   ILE B 193      31.064   7.838  -0.734  1.00 10.00      B   
ATOM   3800  N   CYS B 194      29.934   6.008  -1.378  1.00 10.00      B   
ATOM   3801  HN  CYS B 194      29.983   5.118  -1.794  1.00 10.00      B   
ATOM   3802  CA  CYS B 194      28.640   6.520  -0.935  1.00 10.00      B   
ATOM   3803  CB  CYS B 194      27.518   5.910  -1.775  1.00 10.00      B   
ATOM   3804  SG  CYS B 194      27.867   5.877  -3.548  1.00 10.00      B   
ATOM   3805  HG  CYS B 194      27.709   7.106  -4.021  1.00 10.00      B   
ATOM   3806  C   CYS B 194      28.392   6.267   0.552  1.00 10.00      B   
ATOM   3807  O   CYS B 194      27.801   7.103   1.237  1.00 10.00      B   
ATOM   3808  N   HIS B 195      28.848   5.113   1.037  1.00 10.00      B   
ATOM   3809  HN  HIS B 195      29.314   4.496   0.430  1.00 10.00      B   
ATOM   3810  CA  HIS B 195      28.691   4.717   2.442  1.00 10.00      B   
ATOM   3811  CB  HIS B 195      29.314   5.727   3.411  1.00 10.00      B   
ATOM   3812  CG  HIS B 195      30.798   5.589   3.551  1.00 10.00      B   
ATOM   3813  ND1 HIS B 195      31.646   6.643   3.304  1.00 10.00      B   
ATOM   3814  CD2 HIS B 195      31.528   4.507   3.918  1.00 10.00      B   
ATOM   3815  CE1 HIS B 195      32.865   6.183   3.525  1.00 10.00      B   
ATOM   3816  NE2 HIS B 195      32.844   4.896   3.898  1.00 10.00      B   
ATOM   3817  HE2 HIS B 195      33.591   4.401   4.304  1.00 10.00      B   
ATOM   3818  C   HIS B 195      27.243   4.397   2.807  1.00 10.00      B   
ATOM   3819  O   HIS B 195      26.868   4.405   3.981  1.00 10.00      B   
ATOM   3820  N   SER B 196      26.438   4.105   1.797  1.00 10.00      B   
ATOM   3821  HN  SER B 196      26.791   4.120   0.885  1.00 10.00      B   
ATOM   3822  CA  SER B 196      25.040   3.763   2.008  1.00 10.00      B   
ATOM   3823  CB  SER B 196      24.213   4.189   0.795  1.00 10.00      B   
ATOM   3824  OG  SER B 196      24.568   5.500   0.380  1.00 10.00      B   
ATOM   3825  HG  SER B 196      24.341   6.127   1.077  1.00 10.00      B   
ATOM   3826  C   SER B 196      24.903   2.261   2.246  1.00 10.00      B   
ATOM   3827  O   SER B 196      25.891   1.521   2.154  1.00 10.00      B   
ATOM   3828  N   LEU B 197      23.691   1.814   2.557  1.00 10.00      B   
ATOM   3829  HN  LEU B 197      22.938   2.450   2.610  1.00 10.00      B   
ATOM   3830  CA  LEU B 197      23.442   0.400   2.804  1.00 10.00      B   
ATOM   3831  CB  LEU B 197      22.038   0.195   3.382  1.00 10.00      B   
ATOM   3832  CG  LEU B 197      21.642  -1.248   3.710  1.00 10.00      B   
ATOM   3833  CD1 LEU B 197      22.561  -1.832   4.774  1.00 10.00      B   
ATOM   3834  CD2 LEU B 197      20.190  -1.316   4.157  1.00 10.00      B   
ATOM   3835  C   LEU B 197      23.607  -0.405   1.520  1.00 10.00      B   
ATOM   3836  O   LEU B 197      23.044  -0.054   0.484  1.00 10.00      B   
ATOM   3837  N   LEU B 198      24.396  -1.467   1.591  1.00 10.00      B   
ATOM   3838  HN  LEU B 198      24.836  -1.684   2.443  1.00 10.00      B   
ATOM   3839  CA  LEU B 198      24.636  -2.317   0.439  1.00 10.00      B   
ATOM   3840  CB  LEU B 198      26.120  -2.275   0.047  1.00 10.00      B   
ATOM   3841  CG  LEU B 198      26.540  -3.138  -1.148  1.00 10.00      B   
ATOM   3842  CD1 LEU B 198      27.538  -2.392  -2.009  1.00 10.00      B   
ATOM   3843  CD2 LEU B 198      27.138  -4.457  -0.684  1.00 10.00      B   
ATOM   3844  C   LEU B 198      24.216  -3.752   0.718  1.00 10.00      B   
ATOM   3845  O   LEU B 198      24.648  -4.359   1.701  1.00 10.00      B   
ATOM   3846  N   ILE B 199      23.355  -4.278  -0.135  1.00 10.00      B   
ATOM   3847  HN  ILE B 199      23.000  -3.715  -0.870  1.00 10.00      B   
ATOM   3848  CA  ILE B 199      22.897  -5.652  -0.016  1.00 10.00      B   
ATOM   3849  CB  ILE B 199      21.371  -5.767  -0.224  1.00 10.00      B   
ATOM   3850  CG1 ILE B 199      20.614  -4.963   0.842  1.00 10.00      B   
ATOM   3851  CG2 ILE B 199      20.927  -7.222  -0.222  1.00 10.00      B   
ATOM   3852  CD1 ILE B 199      20.898  -5.399   2.266  1.00 10.00      B   
ATOM   3853  C   ILE B 199      23.628  -6.509  -1.046  1.00 10.00      B   
ATOM   3854  O   ILE B 199      24.320  -7.473  -0.696  1.00 10.00      B   
ATOM   3855  N   GLN B 200      23.483  -6.141  -2.313  1.00 10.00      B   
ATOM   3856  HN  GLN B 200      22.904  -5.368  -2.527  1.00 10.00      B   
ATOM   3857  CA  GLN B 200      24.141  -6.848  -3.401  1.00 10.00      B   
ATOM   3858  CB  GLN B 200      23.115  -7.488  -4.347  1.00 10.00      B   
ATOM   3859  CG  GLN B 200      22.359  -6.508  -5.233  1.00 10.00      B   
ATOM   3860  CD  GLN B 200      20.879  -6.822  -5.313  1.00 10.00      B   
ATOM   3861  OE1 GLN B 200      20.431  -7.566  -6.187  1.00 10.00      B   
ATOM   3862  NE2 GLN B 200      20.108  -6.248  -4.403  1.00 10.00      B   
ATOM   3863 HE21 GLN B 200      20.538  -5.648  -3.737  1.00 10.00      B   
ATOM   3864 HE22 GLN B 200      19.152  -6.449  -4.413  1.00 10.00      B   
ATOM   3865  C   GLN B 200      25.063  -5.896  -4.158  1.00 10.00      B   
ATOM   3866  O   GLN B 200      24.796  -4.697  -4.245  1.00 10.00      B   
ATOM   3867  N   GLY B 201      26.154  -6.425  -4.686  1.00 10.00      B   
ATOM   3868  HN  GLY B 201      26.327  -7.385  -4.582  1.00 10.00      B   
ATOM   3869  CA  GLY B 201      27.091  -5.601  -5.418  1.00 10.00      B   
ATOM   3870  C   GLY B 201      28.382  -6.333  -5.705  1.00 10.00      B   
ATOM   3871  O   GLY B 201      28.463  -7.548  -5.523  1.00 10.00      B   
ATOM   3872  N   GLN B 202      29.392  -5.596  -6.140  1.00 10.00      B   
ATOM   3873  HN  GLN B 202      29.273  -4.625  -6.235  1.00 10.00      B   
ATOM   3874  CA  GLN B 202      30.684  -6.185  -6.457  1.00 10.00      B   
ATOM   3875  CB  GLN B 202      31.289  -5.526  -7.699  1.00 10.00      B   
ATOM   3876  CG  GLN B 202      30.360  -5.497  -8.902  1.00 10.00      B   
ATOM   3877  CD  GLN B 202      31.037  -5.001 -10.166  1.00 10.00      B   
ATOM   3878  OE1 GLN B 202      31.998  -4.232 -10.117  1.00 10.00      B   
ATOM   3879  NE2 GLN B 202      30.534  -5.436 -11.309  1.00 10.00      B   
ATOM   3880 HE21 GLN B 202      29.765  -6.046 -11.279  1.00 10.00      B   
ATOM   3881 HE22 GLN B 202      30.946  -5.125 -12.148  1.00 10.00      B   
ATOM   3882  C   GLN B 202      31.631  -6.046  -5.274  1.00 10.00      B   
ATOM   3883  O   GLN B 202      31.682  -4.996  -4.628  1.00 10.00      B   
ATOM   3884  N   SER B 203      32.368  -7.108  -4.985  1.00 10.00      B   
ATOM   3885  HN  SER B 203      32.285  -7.915  -5.537  1.00 10.00      B   
ATOM   3886  CA  SER B 203      33.308  -7.105  -3.877  1.00 10.00      B   
ATOM   3887  CB  SER B 203      32.848  -8.090  -2.802  1.00 10.00      B   
ATOM   3888  OG  SER B 203      31.474  -7.903  -2.506  1.00 10.00      B   
ATOM   3889  HG  SER B 203      30.963  -7.956  -3.318  1.00 10.00      B   
ATOM   3890  C   SER B 203      34.710  -7.462  -4.355  1.00 10.00      B   
ATOM   3891  O   SER B 203      34.889  -8.394  -5.139  1.00 10.00      B   
ATOM   3892  N   CYS B 204      35.696  -6.712  -3.882  1.00 10.00      B   
ATOM   3893  HN  CYS B 204      35.484  -5.983  -3.259  1.00 10.00      B   
ATOM   3894  CA  CYS B 204      37.083  -6.942  -4.256  1.00 10.00      B   
ATOM   3895  CB  CYS B 204      37.951  -5.758  -3.818  1.00 10.00      B   
ATOM   3896  SG  CYS B 204      39.644  -5.775  -4.456  1.00 10.00      B   
ATOM   3897  HG  CYS B 204      39.598  -5.455  -5.742  1.00 10.00      B   
ATOM   3898  C   CYS B 204      37.601  -8.239  -3.639  1.00 10.00      B   
ATOM   3899  O   CYS B 204      37.159  -8.650  -2.565  1.00 10.00      B   
ATOM   3900  N   GLU B 205      38.517  -8.891  -4.336  1.00 10.00      B   
ATOM   3901  HN  GLU B 205      38.790  -8.541  -5.215  1.00 10.00      B   
ATOM   3902  CA  GLU B 205      39.097 -10.137  -3.861  1.00 10.00      B   
ATOM   3903  CB  GLU B 205      39.488 -11.025  -5.045  1.00 10.00      B   
ATOM   3904  CG  GLU B 205      38.327 -11.383  -5.959  1.00 10.00      B   
ATOM   3905  CD  GLU B 205      38.199 -10.459  -7.157  1.00 10.00      B   
ATOM   3906  OE1 GLU B 205      37.784 -10.940  -8.233  1.00 10.00      B   
ATOM   3907  OE2 GLU B 205      38.509  -9.252  -7.030  1.00 10.00      B   
ATOM   3908  C   GLU B 205      40.310  -9.876  -2.974  1.00 10.00      B   
ATOM   3909  O   GLU B 205      40.540 -10.581  -1.992  1.00 10.00      B   
ATOM   3910  N   THR B 206      41.081  -8.861  -3.325  1.00 10.00      B   
ATOM   3911  HN  THR B 206      40.856  -8.340  -4.126  1.00 10.00      B   
ATOM   3912  CA  THR B 206      42.272  -8.504  -2.570  1.00 10.00      B   
ATOM   3913  CB  THR B 206      43.165  -7.575  -3.407  1.00 10.00      B   
ATOM   3914  OG1 THR B 206      42.668  -7.553  -4.755  1.00 10.00      B   
ATOM   3915  HG1 THR B 206      43.264  -7.025  -5.314  1.00 10.00      B   
ATOM   3916  CG2 THR B 206      44.601  -8.077  -3.409  1.00 10.00      B   
ATOM   3917  C   THR B 206      41.912  -7.816  -1.254  1.00 10.00      B   
ATOM   3918  O   THR B 206      42.588  -7.998  -0.240  1.00 10.00      B   
ATOM   3919  N   CYS B 207      40.839  -7.037  -1.272  1.00 10.00      B   
ATOM   3920  HN  CYS B 207      40.324  -6.950  -2.101  1.00 10.00      B   
ATOM   3921  CA  CYS B 207      40.398  -6.318  -0.084  1.00 10.00      B   
ATOM   3922  CB  CYS B 207      40.731  -4.831  -0.219  1.00 10.00      B   
ATOM   3923  SG  CYS B 207      42.340  -4.493  -0.967  1.00 10.00      B   
ATOM   3924  HG  CYS B 207      43.273  -4.739  -0.056  1.00 10.00      B   
ATOM   3925  C   CYS B 207      38.899  -6.492   0.117  1.00 10.00      B   
ATOM   3926  O   CYS B 207      38.157  -6.641  -0.851  1.00 10.00      B   
ATOM   3927  N   GLY B 208      38.455  -6.449   1.367  1.00 10.00      B   
ATOM   3928  HN  GLY B 208      39.092  -6.305   2.100  1.00 10.00      B   
ATOM   3929  CA  GLY B 208      37.042  -6.611   1.666  1.00 10.00      B   
ATOM   3930  C   GLY B 208      36.243  -5.345   1.416  1.00 10.00      B   
ATOM   3931  O   GLY B 208      35.530  -4.864   2.295  1.00 10.00      B   
ATOM   3932  N   ILE B 209      36.367  -4.802   0.214  1.00 10.00      B   
ATOM   3933  HN  ILE B 209      36.945  -5.242  -0.448  1.00 10.00      B   
ATOM   3934  CA  ILE B 209      35.655  -3.589  -0.158  1.00 10.00      B   
ATOM   3935  CB  ILE B 209      36.600  -2.532  -0.795  1.00 10.00      B   
ATOM   3936  CG1 ILE B 209      37.259  -1.670   0.291  1.00 10.00      B   
ATOM   3937  CG2 ILE B 209      35.868  -1.644  -1.796  1.00 10.00      B   
ATOM   3938  CD1 ILE B 209      38.252  -2.408   1.163  1.00 10.00      B   
ATOM   3939  C   ILE B 209      34.506  -3.937  -1.098  1.00 10.00      B   
ATOM   3940  O   ILE B 209      34.697  -4.643  -2.091  1.00 10.00      B   
ATOM   3941  N   ARG B 210      33.315  -3.457  -0.765  1.00 10.00      B   
ATOM   3942  HN  ARG B 210      33.233  -2.893   0.032  1.00 10.00      B   
ATOM   3943  CA  ARG B 210      32.128  -3.728  -1.562  1.00 10.00      B   
ATOM   3944  CB  ARG B 210      31.086  -4.466  -0.713  1.00 10.00      B   
ATOM   3945  CG  ARG B 210      31.586  -5.752  -0.072  1.00 10.00      B   
ATOM   3946  CD  ARG B 210      30.765  -6.105   1.157  1.00 10.00      B   
ATOM   3947  NE  ARG B 210      31.061  -7.445   1.663  1.00 10.00      B   
ATOM   3948  HE  ARG B 210      30.508  -8.194   1.313  1.00 10.00      B   
ATOM   3949  CZ  ARG B 210      32.003  -7.714   2.567  1.00 10.00      B   
ATOM   3950  NH1 ARG B 210      32.769  -6.739   3.049  1.00 10.00      B   
ATOM   3951 HH11 ARG B 210      32.638  -5.760   2.723  1.00 10.00      B   
ATOM   3952 HH12 ARG B 210      33.504  -6.950   3.761  1.00 10.00      B   
ATOM   3953  NH2 ARG B 210      32.180  -8.958   2.988  1.00 10.00      B   
ATOM   3954 HH21 ARG B 210      31.570  -9.733   2.614  1.00 10.00      B   
ATOM   3955 HH22 ARG B 210      32.920  -9.178   3.689  1.00 10.00      B   
ATOM   3956  C   ARG B 210      31.524  -2.428  -2.078  1.00 10.00      B   
ATOM   3957  O   ARG B 210      31.565  -1.402  -1.395  1.00 10.00      B   
ATOM   3958  N   MET B 211      30.982  -2.470  -3.288  1.00 10.00      B   
ATOM   3959  HN  MET B 211      31.006  -3.314  -3.797  1.00 10.00      B   
ATOM   3960  CA  MET B 211      30.351  -1.299  -3.890  1.00 10.00      B   
ATOM   3961  CB  MET B 211      31.369  -0.338  -4.519  1.00 10.00      B   
ATOM   3962  CG  MET B 211      32.661  -0.981  -4.996  1.00 10.00      B   
ATOM   3963  SD  MET B 211      33.979   0.231  -5.219  1.00 10.00      B   
ATOM   3964  CE  MET B 211      35.280  -0.798  -5.891  1.00 10.00      B   
ATOM   3965  C   MET B 211      29.263  -1.701  -4.882  1.00 10.00      B   
ATOM   3966  O   MET B 211      29.342  -2.758  -5.511  1.00 10.00      B   
ATOM   3967  N   HIS B 212      28.240  -0.859  -4.994  1.00 10.00      B   
ATOM   3968  HN  HIS B 212      28.241  -0.038  -4.454  1.00 10.00      B   
ATOM   3969  CA  HIS B 212      27.111  -1.115  -5.885  1.00 10.00      B   
ATOM   3970  CB  HIS B 212      25.993  -0.100  -5.642  1.00 10.00      B   
ATOM   3971  CG  HIS B 212      25.286  -0.256  -4.338  1.00 10.00      B   
ATOM   3972  ND1 HIS B 212      25.249   0.762  -3.417  1.00 10.00      B   
ATOM   3973  CD2 HIS B 212      24.593  -1.315  -3.862  1.00 10.00      B   
ATOM   3974  CE1 HIS B 212      24.535   0.303  -2.407  1.00 10.00      B   
ATOM   3975  NE2 HIS B 212      24.117  -0.950  -2.631  1.00 10.00      B   
ATOM   3976  HE2 HIS B 212      23.383  -1.409  -2.144  1.00 10.00      B   
ATOM   3977  C   HIS B 212      27.509  -1.064  -7.351  1.00 10.00      B   
ATOM   3978  O   HIS B 212      28.526  -0.466  -7.713  1.00 10.00      B   
ATOM   3979  N   LEU B 213      26.682  -1.680  -8.191  1.00 10.00      B   
ATOM   3980  HN  LEU B 213      25.885  -2.126  -7.832  1.00 10.00      B   
ATOM   3981  CA  LEU B 213      26.918  -1.706  -9.630  1.00 10.00      B   
ATOM   3982  CB  LEU B 213      25.932  -2.629 -10.357  1.00 10.00      B   
ATOM   3983  CG  LEU B 213      26.210  -4.133 -10.267  1.00 10.00      B   
ATOM   3984  CD1 LEU B 213      25.786  -4.688  -8.915  1.00 10.00      B   
ATOM   3985  CD2 LEU B 213      25.514  -4.875 -11.398  1.00 10.00      B   
ATOM   3986  C   LEU B 213      26.912  -0.296 -10.233  1.00 10.00      B   
ATOM   3987  O   LEU B 213      27.860   0.077 -10.924  1.00 10.00      B   
ATOM   3988  N   PRO B 214      25.861   0.522  -9.988  1.00 10.00      B   
ATOM   3989  CA  PRO B 214      25.806   1.894 -10.515  1.00 10.00      B   
ATOM   3990  CB  PRO B 214      24.486   2.444  -9.965  1.00 10.00      B   
ATOM   3991  CG  PRO B 214      23.669   1.235  -9.672  1.00 10.00      B   
ATOM   3992  CD  PRO B 214      24.642   0.187  -9.223  1.00 10.00      B   
ATOM   3993  C   PRO B 214      26.976   2.732 -10.001  1.00 10.00      B   
ATOM   3994  O   PRO B 214      27.464   3.630 -10.689  1.00 10.00      B   
ATOM   3995  N   CYS B 215      27.430   2.417  -8.792  1.00 10.00      B   
ATOM   3996  HN  CYS B 215      27.003   1.686  -8.299  1.00 10.00      B   
ATOM   3997  CA  CYS B 215      28.541   3.130  -8.182  1.00 10.00      B   
ATOM   3998  CB  CYS B 215      28.676   2.761  -6.705  1.00 10.00      B   
ATOM   3999  SG  CYS B 215      27.170   3.043  -5.744  1.00 10.00      B   
ATOM   4000  HG  CYS B 215      27.313   2.448  -4.566  1.00 10.00      B   
ATOM   4001  C   CYS B 215      29.842   2.871  -8.936  1.00 10.00      B   
ATOM   4002  O   CYS B 215      30.540   3.811  -9.314  1.00 10.00      B   
ATOM   4003  N   VAL B 216      30.160   1.597  -9.175  1.00 10.00      B   
ATOM   4004  HN  VAL B 216      29.569   0.880  -8.852  1.00 10.00      B   
ATOM   4005  CA  VAL B 216      31.380   1.254  -9.904  1.00 10.00      B   
ATOM   4006  CB  VAL B 216      31.755  -0.244  -9.820  1.00 10.00      B   
ATOM   4007  CG1 VAL B 216      32.201  -0.606  -8.416  1.00 10.00      B   
ATOM   4008  CG2 VAL B 216      30.608  -1.135 -10.265  1.00 10.00      B   
ATOM   4009  C   VAL B 216      31.280   1.695 -11.359  1.00 10.00      B   
ATOM   4010  O   VAL B 216      32.284   2.033 -11.984  1.00 10.00      B   
ATOM   4011  N   ALA B 217      30.059   1.702 -11.886  1.00 10.00      B   
ATOM   4012  HN  ALA B 217      29.301   1.400 -11.339  1.00 10.00      B   
ATOM   4013  CA  ALA B 217      29.816   2.125 -13.256  1.00 10.00      B   
ATOM   4014  CB  ALA B 217      28.352   1.929 -13.615  1.00 10.00      B   
ATOM   4015  C   ALA B 217      30.209   3.586 -13.430  1.00 10.00      B   
ATOM   4016  O   ALA B 217      30.792   3.966 -14.442  1.00 10.00      B   
ATOM   4017  N   LYS B 218      29.892   4.397 -12.426  1.00 10.00      B   
ATOM   4018  HN  LYS B 218      29.418   4.030 -11.648  1.00 10.00      B   
ATOM   4019  CA  LYS B 218      30.219   5.814 -12.455  1.00 10.00      B   
ATOM   4020  CB  LYS B 218      29.317   6.593 -11.493  1.00 10.00      B   
ATOM   4021  CG  LYS B 218      29.474   8.103 -11.586  1.00 10.00      B   
ATOM   4022  CD  LYS B 218      29.133   8.781 -10.270  1.00 10.00      B   
ATOM   4023  CE  LYS B 218      29.418  10.273 -10.333  1.00 10.00      B   
ATOM   4024  NZ  LYS B 218      29.460  10.887  -8.981  1.00 10.00      B   
ATOM   4025  HZ1 LYS B 218      30.237  10.474  -8.423  1.00 10.00      B   
ATOM   4026  HZ2 LYS B 218      28.564  10.718  -8.481  1.00 10.00      B   
ATOM   4027  HZ3 LYS B 218      29.612  11.913  -9.057  1.00 10.00      B   
ATOM   4028  C   LYS B 218      31.683   6.032 -12.085  1.00 10.00      B   
ATOM   4029  O   LYS B 218      32.356   6.896 -12.648  1.00 10.00      B   
ATOM   4030  N   TYR B 219      32.172   5.243 -11.136  1.00 10.00      B   
ATOM   4031  HN  TYR B 219      31.585   4.573 -10.719  1.00 10.00      B   
ATOM   4032  CA  TYR B 219      33.556   5.353 -10.688  1.00 10.00      B   
ATOM   4033  CB  TYR B 219      33.811   4.453  -9.477  1.00 10.00      B   
ATOM   4034  CG  TYR B 219      35.074   4.797  -8.719  1.00 10.00      B   
ATOM   4035  CD1 TYR B 219      35.124   5.909  -7.892  1.00 10.00      B   
ATOM   4036  CD2 TYR B 219      36.215   4.013  -8.834  1.00 10.00      B   
ATOM   4037  CE1 TYR B 219      36.274   6.233  -7.201  1.00 10.00      B   
ATOM   4038  CE2 TYR B 219      37.371   4.330  -8.145  1.00 10.00      B   
ATOM   4039  CZ  TYR B 219      37.395   5.442  -7.330  1.00 10.00      B   
ATOM   4040  OH  TYR B 219      38.544   5.764  -6.641  1.00 10.00      B   
ATOM   4041  HH  TYR B 219      39.308   5.609  -7.206  1.00 10.00      B   
ATOM   4042  C   TYR B 219      34.529   5.016 -11.814  1.00 10.00      B   
ATOM   4043  O   TYR B 219      35.553   5.676 -11.981  1.00 10.00      B   
ATOM   4044  N   PHE B 220      34.199   3.994 -12.588  1.00 10.00      B   
ATOM   4045  HN  PHE B 220      33.364   3.504 -12.410  1.00 10.00      B   
ATOM   4046  CA  PHE B 220      35.044   3.576 -13.695  1.00 10.00      B   
ATOM   4047  CB  PHE B 220      35.244   2.059 -13.679  1.00 10.00      B   
ATOM   4048  CG  PHE B 220      35.908   1.546 -12.432  1.00 10.00      B   
ATOM   4049  CD1 PHE B 220      37.243   1.817 -12.182  1.00 10.00      B   
ATOM   4050  CD2 PHE B 220      35.197   0.796 -11.510  1.00 10.00      B   
ATOM   4051  CE1 PHE B 220      37.856   1.350 -11.035  1.00 10.00      B   
ATOM   4052  CE2 PHE B 220      35.803   0.326 -10.361  1.00 10.00      B   
ATOM   4053  CZ  PHE B 220      37.135   0.603 -10.123  1.00 10.00      B   
ATOM   4054  C   PHE B 220      34.458   4.024 -15.029  1.00 10.00      B   
ATOM   4055  O   PHE B 220      34.759   3.446 -16.077  1.00 10.00      B   
ATOM   4056  N   GLN B 221      33.628   5.061 -14.983  1.00 10.00      B   
ATOM   4057  HN  GLN B 221      33.434   5.480 -14.118  1.00 10.00      B   
ATOM   4058  CA  GLN B 221      33.003   5.595 -16.184  1.00 10.00      B   
ATOM   4059  CB  GLN B 221      31.975   6.671 -15.829  1.00 10.00      B   
ATOM   4060  CG  GLN B 221      31.162   7.169 -17.014  1.00 10.00      B   
ATOM   4061  CD  GLN B 221      30.223   8.302 -16.649  1.00 10.00      B   
ATOM   4062  OE1 GLN B 221      30.481   9.069 -15.723  1.00 10.00      B   
ATOM   4063  NE2 GLN B 221      29.128   8.421 -17.382  1.00 10.00      B   
ATOM   4064 HE21 GLN B 221      28.986   7.779 -18.109  1.00 10.00      B   
ATOM   4065 HE22 GLN B 221      28.505   9.151 -17.171  1.00 10.00      B   
ATOM   4066  C   GLN B 221      34.066   6.166 -17.113  1.00 10.00      B   
ATOM   4067  O   GLN B 221      34.676   7.195 -16.814  1.00 10.00      B   
ATOM   4068  N   SER B 222      34.291   5.473 -18.224  1.00 10.00      B   
ATOM   4069  HN  SER B 222      33.775   4.656 -18.381  1.00 10.00      B   
ATOM   4070  CA  SER B 222      35.281   5.878 -19.215  1.00 10.00      B   
ATOM   4071  CB  SER B 222      35.004   7.287 -19.747  1.00 10.00      B   
ATOM   4072  OG  SER B 222      33.690   7.368 -20.283  1.00 10.00      B   
ATOM   4073  HG  SER B 222      33.167   7.982 -19.749  1.00 10.00      B   
ATOM   4074  C   SER B 222      36.706   5.741 -18.681  1.00 10.00      B   
ATOM   4075  O   SER B 222      37.617   6.445 -19.113  1.00 10.00      B   
ATOM   4076  N   ASN B 223      36.889   4.820 -17.745  1.00 10.00      B   
ATOM   4077  HN  ASN B 223      36.122   4.287 -17.439  1.00 10.00      B   
ATOM   4078  CA  ASN B 223      38.198   4.573 -17.163  1.00 10.00      B   
ATOM   4079  CB  ASN B 223      38.095   4.440 -15.640  1.00 10.00      B   
ATOM   4080  CG  ASN B 223      39.438   4.552 -14.938  1.00 10.00      B   
ATOM   4081  OD1 ASN B 223      40.492   4.333 -15.536  1.00 10.00      B   
ATOM   4082  ND2 ASN B 223      39.408   4.889 -13.656  1.00 10.00      B   
ATOM   4083 HD21 ASN B 223      38.536   5.047 -13.238  1.00 10.00      B   
ATOM   4084 HD22 ASN B 223      40.261   4.966 -13.178  1.00 10.00      B   
ATOM   4085  C   ASN B 223      38.778   3.299 -17.759  1.00 10.00      B   
ATOM   4086  O   ASN B 223      38.186   2.226 -17.641  1.00 10.00      B   
ATOM   4087  N   ALA B 224      39.922   3.423 -18.414  1.00 10.00      B   
ATOM   4088  HN  ALA B 224      40.337   4.310 -18.488  1.00 10.00      B   
ATOM   4089  CA  ALA B 224      40.573   2.278 -19.035  1.00 10.00      B   
ATOM   4090  CB  ALA B 224      41.399   2.720 -20.230  1.00 10.00      B   
ATOM   4091  C   ALA B 224      41.436   1.516 -18.037  1.00 10.00      B   
ATOM   4092  O   ALA B 224      41.867   0.395 -18.305  1.00 10.00      B   
ATOM   4093  N   GLU B 225      41.681   2.123 -16.885  1.00 10.00      B   
ATOM   4094  HN  GLU B 225      41.298   3.013 -16.719  1.00 10.00      B   
ATOM   4095  CA  GLU B 225      42.488   1.497 -15.848  1.00 10.00      B   
ATOM   4096  CB  GLU B 225      43.698   2.377 -15.502  1.00 10.00      B   
ATOM   4097  CG  GLU B 225      44.606   1.823 -14.411  1.00 10.00      B   
ATOM   4098  CD  GLU B 225      45.310   0.532 -14.795  1.00 10.00      B   
ATOM   4099  OE1 GLU B 225      46.065  -0.004 -13.959  1.00 10.00      B   
ATOM   4100  OE2 GLU B 225      45.115   0.047 -15.930  1.00 10.00      B   
ATOM   4101  C   GLU B 225      41.635   1.226 -14.612  1.00 10.00      B   
ATOM   4102  O   GLU B 225      41.451   2.103 -13.763  1.00 10.00      B   
ATOM   4103  N   PRO B 226      41.080   0.009 -14.509  1.00 10.00      B   
ATOM   4104  CA  PRO B 226      40.240  -0.381 -13.377  1.00 10.00      B   
ATOM   4105  CB  PRO B 226      39.623  -1.707 -13.828  1.00 10.00      B   
ATOM   4106  CG  PRO B 226      40.593  -2.261 -14.813  1.00 10.00      B   
ATOM   4107  CD  PRO B 226      41.229  -1.080 -15.492  1.00 10.00      B   
ATOM   4108  C   PRO B 226      41.058  -0.568 -12.103  1.00 10.00      B   
ATOM   4109  O   PRO B 226      41.539  -1.664 -11.806  1.00 10.00      B   
ATOM   4110  N   ARG B 227      41.231   0.517 -11.366  1.00 10.00      B   
ATOM   4111  HN  ARG B 227      40.840   1.364 -11.666  1.00 10.00      B   
ATOM   4112  CA  ARG B 227      41.986   0.489 -10.127  1.00 10.00      B   
ATOM   4113  CB  ARG B 227      43.024   1.613 -10.099  1.00 10.00      B   
ATOM   4114  CG  ARG B 227      44.257   1.337 -10.946  1.00 10.00      B   
ATOM   4115  CD  ARG B 227      45.006   0.119 -10.433  1.00 10.00      B   
ATOM   4116  NE  ARG B 227      46.143  -0.236 -11.279  1.00 10.00      B   
ATOM   4117  HE  ARG B 227      46.035  -0.123 -12.262  1.00 10.00      B   
ATOM   4118  CZ  ARG B 227      47.292  -0.719 -10.810  1.00 10.00      B   
ATOM   4119  NH1 ARG B 227      47.480  -0.850  -9.501  1.00 10.00      B   
ATOM   4120 HH11 ARG B 227      46.725  -0.575  -8.825  1.00 10.00      B   
ATOM   4121 HH12 ARG B 227      48.380  -1.229  -9.135  1.00 10.00      B   
ATOM   4122  NH2 ARG B 227      48.259  -1.060 -11.651  1.00 10.00      B   
ATOM   4123 HH21 ARG B 227      49.162  -1.443 -11.291  1.00 10.00      B   
ATOM   4124 HH22 ARG B 227      48.124  -0.946 -12.681  1.00 10.00      B   
ATOM   4125  C   ARG B 227      41.061   0.589  -8.923  1.00 10.00      B   
ATOM   4126  O   ARG B 227      40.203   1.470  -8.856  1.00 10.00      B   
ATOM   4127  N   CYS B 228      41.237  -0.325  -7.984  1.00 10.00      B   
ATOM   4128  HN  CYS B 228      41.947  -0.996  -8.101  1.00 10.00      B   
ATOM   4129  CA  CYS B 228      40.433  -0.355  -6.777  1.00 10.00      B   
ATOM   4130  CB  CYS B 228      40.658  -1.678  -6.034  1.00 10.00      B   
ATOM   4131  SG  CYS B 228      39.629  -1.916  -4.564  1.00 10.00      B   
ATOM   4132  HG  CYS B 228      39.980  -3.067  -4.008  1.00 10.00      B   
ATOM   4133  C   CYS B 228      40.793   0.824  -5.881  1.00 10.00      B   
ATOM   4134  O   CYS B 228      41.972   1.111  -5.671  1.00 10.00      B   
ATOM   4135  N   PRO B 229      39.777   1.527  -5.352  1.00 10.00      B   
ATOM   4136  CA  PRO B 229      39.979   2.687  -4.473  1.00 10.00      B   
ATOM   4137  CB  PRO B 229      38.563   3.025  -3.998  1.00 10.00      B   
ATOM   4138  CG  PRO B 229      37.668   2.479  -5.054  1.00 10.00      B   
ATOM   4139  CD  PRO B 229      38.349   1.251  -5.583  1.00 10.00      B   
ATOM   4140  C   PRO B 229      40.864   2.354  -3.275  1.00 10.00      B   
ATOM   4141  O   PRO B 229      41.636   3.194  -2.805  1.00 10.00      B   
ATOM   4142  N   HIS B 230      40.760   1.122  -2.797  1.00 10.00      B   
ATOM   4143  HN  HIS B 230      40.150   0.491  -3.234  1.00 10.00      B   
ATOM   4144  CA  HIS B 230      41.542   0.678  -1.656  1.00 10.00      B   
ATOM   4145  CB  HIS B 230      40.717  -0.267  -0.779  1.00 10.00      B   
ATOM   4146  CG  HIS B 230      41.320  -0.544   0.564  1.00 10.00      B   
ATOM   4147  ND1 HIS B 230      41.088   0.220   1.686  1.00 10.00      B   
ATOM   4148  HD1 HIS B 230      40.530   1.030   1.733  1.00 10.00      B   
ATOM   4149  CD2 HIS B 230      42.151  -1.540   0.958  1.00 10.00      B   
ATOM   4150  CE1 HIS B 230      41.767  -0.324   2.703  1.00 10.00      B   
ATOM   4151  NE2 HIS B 230      42.430  -1.397   2.313  1.00 10.00      B   
ATOM   4152  C   HIS B 230      42.829   0.000  -2.115  1.00 10.00      B   
ATOM   4153  O   HIS B 230      42.794  -0.915  -2.940  1.00 10.00      B   
ATOM   4154  N   CYS B 231      43.953   0.483  -1.584  1.00 10.00      B   
ATOM   4155  HN  CYS B 231      43.880   1.224  -0.945  1.00 10.00      B   
ATOM   4156  CA  CYS B 231      45.295  -0.027  -1.892  1.00 10.00      B   
ATOM   4157  CB  CYS B 231      45.546  -1.438  -1.339  1.00 10.00      B   
ATOM   4158  SG  CYS B 231      44.827  -2.790  -2.296  1.00 10.00      B   
ATOM   4159  HG  CYS B 231      43.630  -2.394  -2.714  1.00 10.00      B   
ATOM   4160  C   CYS B 231      45.680   0.097  -3.368  1.00 10.00      B   
ATOM   4161  O   CYS B 231      46.742  -0.372  -3.775  1.00 10.00      B   
ATOM   4162  N   ASN B 232      44.818   0.739  -4.156  1.00 10.00      B   
ATOM   4163  HN  ASN B 232      43.991   1.087  -3.764  1.00 10.00      B   
ATOM   4164  CA  ASN B 232      45.059   0.941  -5.586  1.00 10.00      B   
ATOM   4165  CB  ASN B 232      46.244   1.890  -5.808  1.00 10.00      B   
ATOM   4166  CG  ASN B 232      46.088   2.748  -7.048  1.00 10.00      B   
ATOM   4167  OD1 ASN B 232      45.445   2.354  -8.019  1.00 10.00      B   
ATOM   4168  ND2 ASN B 232      46.681   3.930  -7.024  1.00 10.00      B   
ATOM   4169 HD21 ASN B 232      47.183   4.182  -6.218  1.00 10.00      B   
ATOM   4170 HD22 ASN B 232      46.594   4.508  -7.812  1.00 10.00      B   
ATOM   4171  C   ASN B 232      45.287  -0.385  -6.315  1.00 10.00      B   
ATOM   4172  O   ASN B 232      46.131  -0.481  -7.205  1.00 10.00      B   
ATOM   4173  N   ASP B 233      44.525  -1.408  -5.935  1.00 10.00      B   
ATOM   4174  HN  ASP B 233      43.862  -1.273  -5.228  1.00 10.00      B   
ATOM   4175  CA  ASP B 233      44.655  -2.724  -6.555  1.00 10.00      B   
ATOM   4176  CB  ASP B 233      44.134  -3.822  -5.624  1.00 10.00      B   
ATOM   4177  CG  ASP B 233      44.784  -5.164  -5.897  1.00 10.00      B   
ATOM   4178  OD1 ASP B 233      44.105  -6.056  -6.443  1.00 10.00      B   
ATOM   4179  OD2 ASP B 233      45.978  -5.328  -5.572  1.00 10.00      B   
ATOM   4180  C   ASP B 233      43.933  -2.765  -7.900  1.00 10.00      B   
ATOM   4181  O   ASP B 233      43.482  -1.734  -8.396  1.00 10.00      B   
ATOM   4182  N   TYR B 234      43.807  -3.945  -8.486  1.00 10.00      B   
ATOM   4183  HN  TYR B 234      44.146  -4.749  -8.030  1.00 10.00      B   
ATOM   4184  CA  TYR B 234      43.153  -4.082  -9.778  1.00 10.00      B   
ATOM   4185  CB  TYR B 234      43.934  -5.039 -10.682  1.00 10.00      B   
ATOM   4186  CG  TYR B 234      44.418  -4.408 -11.970  1.00 10.00      B   
ATOM   4187  CD1 TYR B 234      45.766  -4.142 -12.173  1.00 10.00      B   
ATOM   4188  CD2 TYR B 234      43.526  -4.078 -12.982  1.00 10.00      B   
ATOM   4189  CE1 TYR B 234      46.212  -3.565 -13.347  1.00 10.00      B   
ATOM   4190  CE2 TYR B 234      43.963  -3.502 -14.161  1.00 10.00      B   
ATOM   4191  CZ  TYR B 234      45.306  -3.248 -14.338  1.00 10.00      B   
ATOM   4192  OH  TYR B 234      45.747  -2.672 -15.510  1.00 10.00      B   
ATOM   4193  HH  TYR B 234      45.407  -1.764 -15.571  1.00 10.00      B   
ATOM   4194  C   TYR B 234      41.707  -4.546  -9.635  1.00 10.00      B   
ATOM   4195  O   TYR B 234      41.377  -5.331  -8.742  1.00 10.00      B   
ATOM   4196  N   TRP B 235      40.851  -4.042 -10.514  1.00 10.00      B   
ATOM   4197  HN  TRP B 235      41.179  -3.400 -11.184  1.00 10.00      B   
ATOM   4198  CA  TRP B 235      39.440  -4.398 -10.515  1.00 10.00      B   
ATOM   4199  CB  TRP B 235      38.579  -3.131 -10.536  1.00 10.00      B   
ATOM   4200  CG  TRP B 235      37.152  -3.357 -10.141  1.00 10.00      B   
ATOM   4201  CD1 TRP B 235      36.054  -3.295 -10.950  1.00 10.00      B   
ATOM   4202  CD2 TRP B 235      36.668  -3.678  -8.832  1.00 10.00      B   
ATOM   4203  NE1 TRP B 235      34.918  -3.557 -10.223  1.00 10.00      B   
ATOM   4204  HE1 TRP B 235      34.000  -3.573 -10.578  1.00 10.00      B   
ATOM   4205  CE2 TRP B 235      35.269  -3.797  -8.922  1.00 10.00      B   
ATOM   4206  CE3 TRP B 235      37.283  -3.878  -7.593  1.00 10.00      B   
ATOM   4207  CZ2 TRP B 235      34.474  -4.108  -7.822  1.00 10.00      B   
ATOM   4208  CZ3 TRP B 235      36.492  -4.186  -6.503  1.00 10.00      B   
ATOM   4209  CH2 TRP B 235      35.102  -4.299  -6.624  1.00 10.00      B   
ATOM   4210  C   TRP B 235      39.126  -5.273 -11.728  1.00 10.00      B   
ATOM   4211  O   TRP B 235      38.910  -4.768 -12.830  1.00 10.00      B   
ATOM   4212  N   PRO B 236      39.110  -6.600 -11.541  1.00 10.00      B   
ATOM   4213  CA  PRO B 236      38.842  -7.554 -12.615  1.00 10.00      B   
ATOM   4214  CB  PRO B 236      39.645  -8.762 -12.147  1.00 10.00      B   
ATOM   4215  CG  PRO B 236      39.495  -8.739 -10.662  1.00 10.00      B   
ATOM   4216  CD  PRO B 236      39.366  -7.290 -10.263  1.00 10.00      B   
ATOM   4217  C   PRO B 236      37.365  -7.926 -12.702  1.00 10.00      B   
ATOM   4218  O   PRO B 236      37.014  -9.032 -13.119  1.00 10.00      B   
ATOM   4219  N   HIS B 237      36.504  -7.005 -12.311  1.00 10.00      B   
ATOM   4220  HN  HIS B 237      36.836  -6.135 -12.009  1.00 10.00      B   
ATOM   4221  CA  HIS B 237      35.072  -7.250 -12.339  1.00 10.00      B   
ATOM   4222  CB  HIS B 237      34.411  -6.784 -11.039  1.00 10.00      B   
ATOM   4223  CG  HIS B 237      34.885  -7.516  -9.824  1.00 10.00      B   
ATOM   4224  ND1 HIS B 237      34.121  -8.487  -9.230  1.00 10.00      B   
ATOM   4225  CD2 HIS B 237      36.050  -7.389  -9.143  1.00 10.00      B   
ATOM   4226  CE1 HIS B 237      34.831  -8.929  -8.211  1.00 10.00      B   
ATOM   4227  NE2 HIS B 237      36.009  -8.296  -8.117  1.00 10.00      B   
ATOM   4228  HE2 HIS B 237      36.793  -8.625  -7.617  1.00 10.00      B   
ATOM   4229  C   HIS B 237      34.438  -6.552 -13.527  1.00 10.00      B   
ATOM   4230  O   HIS B 237      35.005  -5.606 -14.075  1.00 10.00      B   
ATOM   4231  N   GLU B 238      33.272  -7.031 -13.925  1.00 10.00      B   
ATOM   4232  HN  GLU B 238      32.881  -7.791 -13.446  1.00 10.00      B   
ATOM   4233  CA  GLU B 238      32.546  -6.454 -15.046  1.00 10.00      B   
ATOM   4234  CB  GLU B 238      31.314  -7.309 -15.361  1.00 10.00      B   
ATOM   4235  CG  GLU B 238      30.341  -6.668 -16.339  1.00 10.00      B   
ATOM   4236  CD  GLU B 238      28.975  -7.320 -16.315  1.00 10.00      B   
ATOM   4237  OE1 GLU B 238      28.571  -7.904 -17.346  1.00 10.00      B   
ATOM   4238  OE2 GLU B 238      28.298  -7.253 -15.270  1.00 10.00      B   
ATOM   4239  C   GLU B 238      32.117  -5.029 -14.717  1.00 10.00      B   
ATOM   4240  O   GLU B 238      31.304  -4.815 -13.821  1.00 10.00      B   
ATOM   4241  N   ILE B 239      32.675  -4.058 -15.424  1.00 10.00      B   
ATOM   4242  HN  ILE B 239      33.327  -4.282 -16.120  1.00 10.00      B   
ATOM   4243  CA  ILE B 239      32.323  -2.665 -15.193  1.00 10.00      B   
ATOM   4244  CB  ILE B 239      33.468  -1.700 -15.571  1.00 10.00      B   
ATOM   4245  CG1 ILE B 239      34.731  -2.038 -14.773  1.00 10.00      B   
ATOM   4246  CG2 ILE B 239      33.049  -0.259 -15.316  1.00 10.00      B   
ATOM   4247  CD1 ILE B 239      35.974  -1.316 -15.252  1.00 10.00      B   
ATOM   4248  C   ILE B 239      31.065  -2.318 -15.981  1.00 10.00      B   
ATOM   4249  O   ILE B 239      31.081  -2.292 -17.213  1.00 10.00      B   
ATOM   4250  N   PRO B 240      29.954  -2.067 -15.277  1.00 10.00      B   
ATOM   4251  CA  PRO B 240      28.677  -1.741 -15.903  1.00 10.00      B   
ATOM   4252  CB  PRO B 240      27.660  -1.861 -14.754  1.00 10.00      B   
ATOM   4253  CG  PRO B 240      28.413  -2.443 -13.603  1.00 10.00      B   
ATOM   4254  CD  PRO B 240      29.850  -2.074 -13.815  1.00 10.00      B   
ATOM   4255  C   PRO B 240      28.656  -0.327 -16.466  1.00 10.00      B   
ATOM   4256  O   PRO B 240      29.633   0.420 -16.356  1.00 10.00      B   
ATOM   4257  N   LYS B 241      27.534   0.030 -17.064  1.00 10.00      B   
ATOM   4258  HN  LYS B 241      26.792  -0.607 -17.105  1.00 10.00      B   
ATOM   4259  CA  LYS B 241      27.358   1.349 -17.643  1.00 10.00      B   
ATOM   4260  CB  LYS B 241      26.720   1.230 -19.027  1.00 10.00      B   
ATOM   4261  CG  LYS B 241      27.391   0.214 -19.935  1.00 10.00      B   
ATOM   4262  CD  LYS B 241      26.406  -0.360 -20.937  1.00 10.00      B   
ATOM   4263  CE  LYS B 241      27.026  -1.494 -21.737  1.00 10.00      B   
ATOM   4264  NZ  LYS B 241      26.002  -2.266 -22.488  1.00 10.00      B   
ATOM   4265  HZ1 LYS B 241      25.260  -2.600 -21.839  1.00 10.00      B   
ATOM   4266  HZ2 LYS B 241      26.437  -3.091 -22.946  1.00 10.00      B   
ATOM   4267  HZ3 LYS B 241      25.564  -1.669 -23.218  1.00 10.00      B   
ATOM   4268  C   LYS B 241      26.463   2.177 -16.737  1.00 10.00      B   
ATOM   4269  O   LYS B 241      25.638   1.627 -16.005  1.00 10.00      B   
ATOM   4270  N   VAL B 242      26.630   3.489 -16.781  1.00 10.00      B   
ATOM   4271  HN  VAL B 242      27.310   3.865 -17.382  1.00 10.00      B   
ATOM   4272  CA  VAL B 242      25.829   4.385 -15.961  1.00 10.00      B   
ATOM   4273  CB  VAL B 242      26.356   5.834 -15.998  1.00 10.00      B   
ATOM   4274  CG1 VAL B 242      27.703   5.927 -15.299  1.00 10.00      B   
ATOM   4275  CG2 VAL B 242      26.452   6.341 -17.431  1.00 10.00      B   
ATOM   4276  C   VAL B 242      24.367   4.365 -16.395  1.00 10.00      B   
ATOM   4277  O   VAL B 242      24.042   3.910 -17.495  1.00 10.00      B   
ATOM   4278  N   PHE B 243      23.492   4.849 -15.524  1.00 10.00      B   
ATOM   4279  HN  PHE B 243      23.811   5.192 -14.665  1.00 10.00      B   
ATOM   4280  CA  PHE B 243      22.067   4.885 -15.819  1.00 10.00      B   
ATOM   4281  CB  PHE B 243      21.256   5.294 -14.585  1.00 10.00      B   
ATOM   4282  CG  PHE B 243      19.799   5.537 -14.874  1.00 10.00      B   
ATOM   4283  CD1 PHE B 243      19.260   6.809 -14.763  1.00 10.00      B   
ATOM   4284  CD2 PHE B 243      18.971   4.495 -15.261  1.00 10.00      B   
ATOM   4285  CE1 PHE B 243      17.924   7.038 -15.033  1.00 10.00      B   
ATOM   4286  CE2 PHE B 243      17.634   4.717 -15.531  1.00 10.00      B   
ATOM   4287  CZ  PHE B 243      17.109   5.991 -15.417  1.00 10.00      B   
ATOM   4288  C   PHE B 243      21.770   5.823 -16.980  1.00 10.00      B   
ATOM   4289  O   PHE B 243      22.116   7.004 -16.946  1.00 10.00      B   
ATOM   4290  N   ASP B 244      21.131   5.283 -18.002  1.00 10.00      B   
ATOM   4291  HN  ASP B 244      20.880   4.337 -17.960  1.00 10.00      B   
ATOM   4292  CA  ASP B 244      20.767   6.052 -19.177  1.00 10.00      B   
ATOM   4293  CB  ASP B 244      21.366   5.423 -20.437  1.00 10.00      B   
ATOM   4294  CG  ASP B 244      21.214   6.306 -21.659  1.00 10.00      B   
ATOM   4295  OD1 ASP B 244      22.118   7.129 -21.916  1.00 10.00      B   
ATOM   4296  OD2 ASP B 244      20.200   6.178 -22.377  1.00 10.00      B   
ATOM   4297  C   ASP B 244      19.253   6.087 -19.290  1.00 10.00      B   
ATOM   4298  O   ASP B 244      18.600   5.048 -19.182  1.00 10.00      B   
ATOM   4299  N   PRO B 245      18.670   7.278 -19.468  1.00 10.00      B   
ATOM   4300  CA  PRO B 245      17.222   7.440 -19.590  1.00 10.00      B   
ATOM   4301  CB  PRO B 245      17.004   8.954 -19.430  1.00 10.00      B   
ATOM   4302  CG  PRO B 245      18.330   9.518 -19.034  1.00 10.00      B   
ATOM   4303  CD  PRO B 245      19.365   8.566 -19.553  1.00 10.00      B   
ATOM   4304  C   PRO B 245      16.703   6.963 -20.946  1.00 10.00      B   
ATOM   4305  O   PRO B 245      16.321   7.767 -21.800  1.00 10.00      B   
ATOM   4306  N   GLU B 246      16.710   5.653 -21.147  1.00 10.00      B   
ATOM   4307  HN  GLU B 246      17.055   5.064 -20.438  1.00 10.00      B   
ATOM   4308  CB  GLU B 246      16.677   3.603 -22.507  1.00 10.00      B   
ATOM   4309  CG  GLU B 246      18.180   3.410 -22.630  1.00 10.00      B   
ATOM   4310  CD  GLU B 246      18.549   1.995 -23.025  1.00 10.00      B   
ATOM   4311  OE1 GLU B 246      18.236   1.593 -24.167  1.00 10.00      B   
ATOM   4312  OE2 GLU B 246      19.153   1.278 -22.202  1.00 10.00      B   
ATOM   4313  CA  GLU B 246      16.232   5.064 -22.390  1.00 10.00      B   
ATOM   4314  C   GLU B 246      14.713   5.148 -22.464  1.00 10.00      B   
ATOM   4315  O   GLU B 246      14.055   4.956 -21.415  1.00 10.00      B   
ATOM   4316  OXT GLU B 246      14.181   5.396 -23.562  1.00 10.00      B   
END
