# Supplementary material for: COZOID: contact zone identifier for visual analysis of protein-protein interactions
Source: BMC Bioinformatics. 2018 Apr 6;19:125. doi: 10.1186/s12859-018-2113-6 (PMC5889581; doi:10.1186/s12859-018-2113-6)
Supplement: Supplementary file 3 — Example data. Testing dataset used in the manuscript. (ZIP 2662 kb) [file 12859_2018_2113_MOESM3_ESM.zip › Test_data_COZOID/cluster2_1.pdb]

REMARK FILENAME="/data/home/enm009/home_crm01_861030490/CREAM861030490/DIRAC_"
REMARK ===============================================================
REMARK HADDOCK run for complex
REMARK final NOE weights: unambig 50 amb: 50
REMARK ===============================================================
REMARK            total,bonds,angles,improper,dihe,vdw,elec,air,cdih,coup,sani,vean,dani
REMARK energies: -85.5668, 0, 0, 0, 0, -34.4659, -55.3721, 4.27122, 0, 0, 0, 0, 0
REMARK ===============================================================
REMARK            bonds,angles,impropers,dihe,air,cdih,coup,sani,vean,dani
REMARK rms-dev.: 0,0,0,0,8.106235E-02,0,0, 0, 0, 0
REMARK ===============================================================
REMARK               air,cdih,coup,sani,vean,dani
REMARK               >0.3,>5,>1,>0,>5,>0.2
REMARK violations.: 0, 0, 0, 0, 0, 0
REMARK ===============================================================
REMARK                        CVpartition#,violations,rms
REMARK AIRs cross-validation: 2, 1, 2.08955
REMARK ===============================================================
REMARK NCS energy: 0
REMARK ===============================================================
REMARK Symmetry energy: 0
REMARK ===============================================================
REMARK Desolvation energy: 8.34375
REMARK Internal energy free molecules: 7613.73
REMARK Internal energy complex: -16967.7
REMARK Binding energy: -24662.9
REMARK ===============================================================
REMARK buried surface area: 1450.96
REMARK ===============================================================
REMARK water - chain1: 0 0 0
REMARK water - chain2: 0 0 0
REMARK water - chain3: 0 0 0
REMARK water - chain4: 0 0 0
REMARK water - chain5: 0 0 0
REMARK water - chain6: 0 0 0
REMARK ===============================================================
REMARK water - water: 0 0 0
REMARK ===============================================================
REMARK DATE:08-Dec-2015  19:54:03       created by user: enm009
REMARK VERSION:1.2
ATOM      1  C   GLY A  78      34.927  30.284  -0.808  1.00 10.00      A   
ATOM      2  O   GLY A  78      35.377  29.494   0.021  1.00 10.00      A   
ATOM      3  N   GLY A  78      35.634  28.668  -2.543  1.00 10.00      A   
ATOM      4  HT1 GLY A  78      34.894  27.993  -2.276  1.00 10.00      A   
ATOM      5  HT2 GLY A  78      36.487  28.463  -1.987  1.00 10.00      A   
ATOM      6  HT3 GLY A  78      35.854  28.548  -3.551  1.00 10.00      A   
ATOM      7  CA  GLY A  78      35.179  30.053  -2.280  1.00 10.00      A   
ATOM      8  N   PRO A  79      34.198  31.353  -0.449  1.00 10.00      A   
ATOM      9  CA  PRO A  79      33.892  31.666   0.951  1.00 10.00      A   
ATOM     10  CB  PRO A  79      33.079  32.963   0.865  1.00 10.00      A   
ATOM     11  CG  PRO A  79      32.554  32.991  -0.528  1.00 10.00      A   
ATOM     12  CD  PRO A  79      33.601  32.328  -1.373  1.00 10.00      A   
ATOM     13  C   PRO A  79      33.054  30.555   1.574  1.00 10.00      A   
ATOM     14  O   PRO A  79      32.145  30.022   0.937  1.00 10.00      A   
ATOM     15  N   ARG A  80      33.377  30.189   2.802  1.00 10.00      A   
ATOM     16  HN  ARG A  80      34.113  30.648   3.262  1.00 10.00      A   
ATOM     17  CA  ARG A  80      32.659  29.130   3.490  1.00 10.00      A   
ATOM     18  CB  ARG A  80      33.565  27.919   3.740  1.00 10.00      A   
ATOM     19  CG  ARG A  80      34.232  27.351   2.496  1.00 10.00      A   
ATOM     20  CD  ARG A  80      33.216  26.824   1.497  1.00 10.00      A   
ATOM     21  NE  ARG A  80      33.845  25.987   0.475  1.00 10.00      A   
ATOM     22  HE  ARG A  80      34.509  25.324   0.785  1.00 10.00      A   
ATOM     23  CZ  ARG A  80      33.573  26.058  -0.826  1.00 10.00      A   
ATOM     24  NH1 ARG A  80      32.705  26.947  -1.285  1.00 10.00      A   
ATOM     25 HH11 ARG A  80      32.501  26.991  -2.320  1.00 10.00      A   
ATOM     26 HH12 ARG A  80      32.221  27.597  -0.632  1.00 10.00      A   
ATOM     27  NH2 ARG A  80      34.174  25.238  -1.675  1.00 10.00      A   
ATOM     28 HH21 ARG A  80      33.963  25.295  -2.699  1.00 10.00      A   
ATOM     29 HH22 ARG A  80      34.862  24.516  -1.325  1.00 10.00      A   
ATOM     30  C   ARG A  80      32.074  29.627   4.804  1.00 10.00      A   
ATOM     31  O   ARG A  80      32.638  29.399   5.875  1.00 10.00      A   
ATOM     32  N   SER A  81      30.963  30.336   4.712  1.00 10.00      A   
ATOM     33  HN  SER A  81      30.586  30.526   3.828  1.00 10.00      A   
ATOM     34  CA  SER A  81      30.289  30.848   5.890  1.00 10.00      A   
ATOM     35  CB  SER A  81      29.336  31.967   5.469  1.00 10.00      A   
ATOM     36  OG  SER A  81      29.703  32.478   4.196  1.00 10.00      A   
ATOM     37  HG  SER A  81      30.219  33.284   4.312  1.00 10.00      A   
ATOM     38  C   SER A  81      29.513  29.715   6.553  1.00 10.00      A   
ATOM     39  O   SER A  81      29.156  28.739   5.887  1.00 10.00      A   
ATOM     40  N   GLN A  82      29.252  29.832   7.852  1.00 10.00      A   
ATOM     41  HN  GLN A  82      29.560  30.628   8.337  1.00 10.00      A   
ATOM     42  CA  GLN A  82      28.520  28.796   8.571  1.00 10.00      A   
ATOM     43  CB  GLN A  82      28.359  29.149  10.048  1.00 10.00      A   
ATOM     44  CG  GLN A  82      27.764  28.023  10.876  1.00 10.00      A   
ATOM     45  CD  GLN A  82      27.743  28.322  12.359  1.00 10.00      A   
ATOM     46  OE1 GLN A  82      28.601  29.035  12.877  1.00 10.00      A   
ATOM     47  NE2 GLN A  82      26.765  27.770  13.054  1.00 10.00      A   
ATOM     48 HE21 GLN A  82      26.112  27.201  12.575  1.00 10.00      A   
ATOM     49 HE22 GLN A  82      26.723  27.949  14.016  1.00 10.00      A   
ATOM     50  C   GLN A  82      27.160  28.547   7.927  1.00 10.00      A   
ATOM     51  O   GLN A  82      26.713  27.407   7.821  1.00 10.00      A   
ATOM     52  N   LYS A  83      26.522  29.626   7.480  1.00 10.00      A   
ATOM     53  HN  LYS A  83      26.935  30.507   7.606  1.00 10.00      A   
ATOM     54  CA  LYS A  83      25.220  29.542   6.829  1.00 10.00      A   
ATOM     55  CB  LYS A  83      24.730  30.938   6.437  1.00 10.00      A   
ATOM     56  CG  LYS A  83      23.311  30.979   5.889  1.00 10.00      A   
ATOM     57  CD  LYS A  83      22.804  32.409   5.759  1.00 10.00      A   
ATOM     58  CE  LYS A  83      22.704  33.088   7.118  1.00 10.00      A   
ATOM     59  NZ  LYS A  83      22.004  34.397   7.043  1.00 10.00      A   
ATOM     60  HZ1 LYS A  83      22.512  35.042   6.404  1.00 10.00      A   
ATOM     61  HZ2 LYS A  83      21.955  34.832   7.985  1.00 10.00      A   
ATOM     62  HZ3 LYS A  83      21.037  34.267   6.686  1.00 10.00      A   
ATOM     63  C   LYS A  83      25.290  28.645   5.597  1.00 10.00      A   
ATOM     64  O   LYS A  83      24.383  27.858   5.342  1.00 10.00      A   
ATOM     65  N   GLN A  84      26.386  28.752   4.850  1.00 10.00      A   
ATOM     66  HN  GLN A  84      27.089  29.377   5.122  1.00 10.00      A   
ATOM     67  CA  GLN A  84      26.576  27.946   3.650  1.00 10.00      A   
ATOM     68  CB  GLN A  84      27.808  28.414   2.872  1.00 10.00      A   
ATOM     69  CG  GLN A  84      27.710  29.821   2.307  1.00 10.00      A   
ATOM     70  CD  GLN A  84      28.843  30.131   1.347  1.00 10.00      A   
ATOM     71  OE1 GLN A  84      29.342  29.243   0.652  1.00 10.00      A   
ATOM     72  NE2 GLN A  84      29.266  31.384   1.308  1.00 10.00      A   
ATOM     73 HE21 GLN A  84      28.834  32.041   1.897  1.00 10.00      A   
ATOM     74 HE22 GLN A  84      29.995  31.605   0.691  1.00 10.00      A   
ATOM     75  C   GLN A  84      26.737  26.475   4.018  1.00 10.00      A   
ATOM     76  O   GLN A  84      26.187  25.594   3.359  1.00 10.00      A   
ATOM     77  N   LEU A  85      27.482  26.224   5.090  1.00 10.00      A   
ATOM     78  HN  LEU A  85      27.874  26.976   5.582  1.00 10.00      A   
ATOM     79  CA  LEU A  85      27.731  24.867   5.557  1.00 10.00      A   
ATOM     80  CB  LEU A  85      28.805  24.867   6.648  1.00 10.00      A   
ATOM     81  CG  LEU A  85      30.143  25.509   6.278  1.00 10.00      A   
ATOM     82  CD1 LEU A  85      31.059  25.575   7.491  1.00 10.00      A   
ATOM     83  CD2 LEU A  85      30.811  24.750   5.140  1.00 10.00      A   
ATOM     84  C   LEU A  85      26.452  24.218   6.073  1.00 10.00      A   
ATOM     85  O   LEU A  85      26.118  23.096   5.687  1.00 10.00      A   
ATOM     86  N   GLU A  86      25.730  24.936   6.930  1.00 10.00      A   
ATOM     87  HN  GLU A  86      26.046  25.832   7.191  1.00 10.00      A   
ATOM     88  CA  GLU A  86      24.483  24.429   7.497  1.00 10.00      A   
ATOM     89  CB  GLU A  86      23.940  25.386   8.562  1.00 10.00      A   
ATOM     90  CG  GLU A  86      24.859  25.559   9.764  1.00 10.00      A   
ATOM     91  CD  GLU A  86      24.283  26.476  10.826  1.00 10.00      A   
ATOM     92  OE1 GLU A  86      23.449  27.339  10.489  1.00 10.00      A   
ATOM     93  OE2 GLU A  86      24.664  26.335  12.009  1.00 10.00      A   
ATOM     94  C   GLU A  86      23.442  24.200   6.404  1.00 10.00      A   
ATOM     95  O   GLU A  86      22.660  23.249   6.459  1.00 10.00      A   
ATOM     96  N   LEU A  87      23.444  25.073   5.408  1.00 10.00      A   
ATOM     97  HN  LEU A  87      24.085  25.818   5.427  1.00 10.00      A   
ATOM     98  CA  LEU A  87      22.517  24.964   4.294  1.00 10.00      A   
ATOM     99  CB  LEU A  87      22.547  26.243   3.452  1.00 10.00      A   
ATOM    100  CG  LEU A  87      21.760  26.214   2.140  1.00 10.00      A   
ATOM    101  CD1 LEU A  87      20.269  26.103   2.408  1.00 10.00      A   
ATOM    102  CD2 LEU A  87      22.066  27.450   1.307  1.00 10.00      A   
ATOM    103  C   LEU A  87      22.872  23.766   3.424  1.00 10.00      A   
ATOM    104  O   LEU A  87      21.998  22.995   3.026  1.00 10.00      A   
ATOM    105  N   LYS A  88      24.162  23.606   3.160  1.00 10.00      A   
ATOM    106  HN  LYS A  88      24.809  24.246   3.532  1.00 10.00      A   
ATOM    107  CA  LYS A  88      24.649  22.517   2.326  1.00 10.00      A   
ATOM    108  CB  LYS A  88      26.146  22.659   2.051  1.00 10.00      A   
ATOM    109  CG  LYS A  88      26.533  22.367   0.609  1.00 10.00      A   
ATOM    110  CD  LYS A  88      25.615  23.091  -0.363  1.00 10.00      A   
ATOM    111  CE  LYS A  88      25.891  22.677  -1.796  1.00 10.00      A   
ATOM    112  NZ  LYS A  88      24.836  23.156  -2.723  1.00 10.00      A   
ATOM    113  HZ1 LYS A  88      23.915  22.727  -2.474  1.00 10.00      A   
ATOM    114  HZ2 LYS A  88      25.071  22.892  -3.700  1.00 10.00      A   
ATOM    115  HZ3 LYS A  88      24.747  24.192  -2.665  1.00 10.00      A   
ATOM    116  C   LYS A  88      24.329  21.147   2.914  1.00 10.00      A   
ATOM    117  O   LYS A  88      23.793  20.287   2.216  1.00 10.00      A   
ATOM    118  N   VAL A  89      24.641  20.945   4.192  1.00 10.00      A   
ATOM    119  HN  VAL A  89      25.073  21.665   4.706  1.00 10.00      A   
ATOM    120  CA  VAL A  89      24.366  19.663   4.838  1.00 10.00      A   
ATOM    121  CB  VAL A  89      24.970  19.553   6.258  1.00 10.00      A   
ATOM    122  CG1 VAL A  89      26.486  19.646   6.202  1.00 10.00      A   
ATOM    123  CG2 VAL A  89      24.399  20.608   7.193  1.00 10.00      A   
ATOM    124  C   VAL A  89      22.865  19.372   4.868  1.00 10.00      A   
ATOM    125  O   VAL A  89      22.441  18.217   4.789  1.00 10.00      A   
ATOM    126  N   SER A  90      22.066  20.429   4.956  1.00 10.00      A   
ATOM    127  HN  SER A  90      22.462  21.325   5.004  1.00 10.00      A   
ATOM    128  CA  SER A  90      20.622  20.291   4.980  1.00 10.00      A   
ATOM    129  CB  SER A  90      19.967  21.563   5.523  1.00 10.00      A   
ATOM    130  OG  SER A  90      20.410  21.830   6.845  1.00 10.00      A   
ATOM    131  HG  SER A  90      21.207  22.384   6.811  1.00 10.00      A   
ATOM    132  C   SER A  90      20.097  19.957   3.588  1.00 10.00      A   
ATOM    133  O   SER A  90      19.075  19.288   3.442  1.00 10.00      A   
ATOM    134  N   GLU A  91      20.802  20.422   2.568  1.00 10.00      A   
ATOM    135  HN  GLU A  91      21.601  20.965   2.745  1.00 10.00      A   
ATOM    136  CA  GLU A  91      20.420  20.155   1.191  1.00 10.00      A   
ATOM    137  CB  GLU A  91      21.117  21.143   0.252  1.00 10.00      A   
ATOM    138  CG  GLU A  91      20.688  21.040  -1.202  1.00 10.00      A   
ATOM    139  CD  GLU A  91      21.310  22.117  -2.068  1.00 10.00      A   
ATOM    140  OE1 GLU A  91      22.478  21.959  -2.476  1.00 10.00      A   
ATOM    141  OE2 GLU A  91      20.632  23.130  -2.349  1.00 10.00      A   
ATOM    142  C   GLU A  91      20.790  18.721   0.828  1.00 10.00      A   
ATOM    143  O   GLU A  91      20.032  18.020   0.155  1.00 10.00      A   
ATOM    144  N   LEU A  92      21.952  18.289   1.305  1.00 10.00      A   
ATOM    145  HN  LEU A  92      22.507  18.901   1.836  1.00 10.00      A   
ATOM    146  CA  LEU A  92      22.438  16.940   1.049  1.00 10.00      A   
ATOM    147  CB  LEU A  92      23.809  16.731   1.694  1.00 10.00      A   
ATOM    148  CG  LEU A  92      24.963  17.549   1.113  1.00 10.00      A   
ATOM    149  CD1 LEU A  92      26.235  17.316   1.912  1.00 10.00      A   
ATOM    150  CD2 LEU A  92      25.179  17.203  -0.352  1.00 10.00      A   
ATOM    151  C   LEU A  92      21.458  15.892   1.562  1.00 10.00      A   
ATOM    152  O   LEU A  92      21.080  14.975   0.833  1.00 10.00      A   
ATOM    153  N   VAL A  93      21.027  16.043   2.813  1.00 10.00      A   
ATOM    154  HN  VAL A  93      21.350  16.803   3.344  1.00 10.00      A   
ATOM    155  CA  VAL A  93      20.093  15.093   3.410  1.00 10.00      A   
ATOM    156  CB  VAL A  93      19.885  15.315   4.925  1.00 10.00      A   
ATOM    157  CG1 VAL A  93      21.185  15.097   5.683  1.00 10.00      A   
ATOM    158  CG2 VAL A  93      19.315  16.695   5.215  1.00 10.00      A   
ATOM    159  C   VAL A  93      18.752  15.073   2.679  1.00 10.00      A   
ATOM    160  O   VAL A  93      18.104  14.033   2.592  1.00 10.00      A   
ATOM    161  N   GLN A  94      18.351  16.218   2.130  1.00 10.00      A   
ATOM    162  HN  GLN A  94      18.923  17.013   2.207  1.00 10.00      A   
ATOM    163  CA  GLN A  94      17.091  16.309   1.401  1.00 10.00      A   
ATOM    164  CB  GLN A  94      16.732  17.766   1.102  1.00 10.00      A   
ATOM    165  CG  GLN A  94      16.185  18.526   2.300  1.00 10.00      A   
ATOM    166  CD  GLN A  94      15.980  20.003   2.018  1.00 10.00      A   
ATOM    167  OE1 GLN A  94      14.909  20.425   1.590  1.00 10.00      A   
ATOM    168  NE2 GLN A  94      17.007  20.798   2.261  1.00 10.00      A   
ATOM    169 HE21 GLN A  94      17.834  20.393   2.604  1.00 10.00      A   
ATOM    170 HE22 GLN A  94      16.901  21.758   2.089  1.00 10.00      A   
ATOM    171  C   GLN A  94      17.161  15.499   0.111  1.00 10.00      A   
ATOM    172  O   GLN A  94      16.194  14.845  -0.278  1.00 10.00      A   
ATOM    173  N   PHE A  95      18.320  15.539  -0.536  1.00 10.00      A   
ATOM    174  HN  PHE A  95      19.049  16.088  -0.173  1.00 10.00      A   
ATOM    175  CA  PHE A  95      18.539  14.802  -1.775  1.00 10.00      A   
ATOM    176  CB  PHE A  95      19.920  15.143  -2.350  1.00 10.00      A   
ATOM    177  CG  PHE A  95      20.186  14.563  -3.712  1.00 10.00      A   
ATOM    178  CD1 PHE A  95      19.569  15.088  -4.836  1.00 10.00      A   
ATOM    179  CD2 PHE A  95      21.053  13.494  -3.867  1.00 10.00      A   
ATOM    180  CE1 PHE A  95      19.811  14.559  -6.089  1.00 10.00      A   
ATOM    181  CE2 PHE A  95      21.300  12.958  -5.117  1.00 10.00      A   
ATOM    182  CZ  PHE A  95      20.678  13.492  -6.229  1.00 10.00      A   
ATOM    183  C   PHE A  95      18.424  13.301  -1.521  1.00 10.00      A   
ATOM    184  O   PHE A  95      17.802  12.571  -2.296  1.00 10.00      A   
ATOM    185  N   LEU A  96      19.008  12.857  -0.413  1.00 10.00      A   
ATOM    186  HN  LEU A  96      19.472  13.499   0.168  1.00 10.00      A   
ATOM    187  CA  LEU A  96      18.982  11.452  -0.033  1.00 10.00      A   
ATOM    188  CB  LEU A  96      19.897  11.215   1.173  1.00 10.00      A   
ATOM    189  CG  LEU A  96      21.286  11.858   1.109  1.00 10.00      A   
ATOM    190  CD1 LEU A  96      22.017  11.700   2.433  1.00 10.00      A   
ATOM    191  CD2 LEU A  96      22.105  11.271  -0.031  1.00 10.00      A   
ATOM    192  C   LEU A  96      17.558  11.016   0.305  1.00 10.00      A   
ATOM    193  O   LEU A  96      17.116   9.938  -0.090  1.00 10.00      A   
ATOM    194  N   LEU A  97      16.841  11.882   1.017  1.00 10.00      A   
ATOM    195  HN  LEU A  97      17.253  12.733   1.282  1.00 10.00      A   
ATOM    196  CA  LEU A  97      15.465  11.607   1.424  1.00 10.00      A   
ATOM    197  CB  LEU A  97      14.912  12.767   2.265  1.00 10.00      A   
ATOM    198  CG  LEU A  97      15.492  12.952   3.671  1.00 10.00      A   
ATOM    199  CD1 LEU A  97      14.962  14.235   4.301  1.00 10.00      A   
ATOM    200  CD2 LEU A  97      15.174  11.752   4.548  1.00 10.00      A   
ATOM    201  C   LEU A  97      14.548  11.385   0.225  1.00 10.00      A   
ATOM    202  O   LEU A  97      13.575  10.640   0.311  1.00 10.00      A   
ATOM    203  N   ILE A  98      14.859  12.033  -0.887  1.00 10.00      A   
ATOM    204  HN  ILE A  98      15.659  12.601  -0.901  1.00 10.00      A   
ATOM    205  CA  ILE A  98      14.040  11.921  -2.086  1.00 10.00      A   
ATOM    206  CB  ILE A  98      14.019  13.248  -2.882  1.00 10.00      A   
ATOM    207  CG1 ILE A  98      13.500  14.396  -2.008  1.00 10.00      A   
ATOM    208  CG2 ILE A  98      13.183  13.116  -4.147  1.00 10.00      A   
ATOM    209  CD1 ILE A  98      12.095  14.188  -1.479  1.00 10.00      A   
ATOM    210  C   ILE A  98      14.490  10.777  -2.998  1.00 10.00      A   
ATOM    211  O   ILE A  98      13.664  10.048  -3.547  1.00 10.00      A   
ATOM    212  N   LYS A  99      15.796  10.601  -3.138  1.00 10.00      A   
ATOM    213  HN  LYS A  99      16.415  11.178  -2.639  1.00 10.00      A   
ATOM    214  CA  LYS A  99      16.336   9.565  -4.016  1.00 10.00      A   
ATOM    215  CB  LYS A  99      17.801   9.834  -4.361  1.00 10.00      A   
ATOM    216  CG  LYS A  99      17.985  10.847  -5.479  1.00 10.00      A   
ATOM    217  CD  LYS A  99      17.280  10.390  -6.746  1.00 10.00      A   
ATOM    218  CE  LYS A  99      16.892  11.567  -7.621  1.00 10.00      A   
ATOM    219  NZ  LYS A  99      16.001  11.154  -8.739  1.00 10.00      A   
ATOM    220  HZ1 LYS A  99      16.455  10.408  -9.304  1.00 10.00      A   
ATOM    221  HZ2 LYS A  99      15.804  11.965  -9.358  1.00 10.00      A   
ATOM    222  HZ3 LYS A  99      15.099  10.794  -8.367  1.00 10.00      A   
ATOM    223  C   LYS A  99      16.150   8.146  -3.490  1.00 10.00      A   
ATOM    224  O   LYS A  99      15.905   7.219  -4.268  1.00 10.00      A   
ATOM    225  N   ASP A 100      16.247   7.967  -2.181  1.00 10.00      A   
ATOM    226  HN  ASP A 100      16.429   8.742  -1.598  1.00 10.00      A   
ATOM    227  CA  ASP A 100      16.102   6.640  -1.587  1.00 10.00      A   
ATOM    228  CB  ASP A 100      16.599   6.618  -0.145  1.00 10.00      A   
ATOM    229  CG  ASP A 100      16.608   5.221   0.439  1.00 10.00      A   
ATOM    230  OD1 ASP A 100      17.391   4.373  -0.039  1.00 10.00      A   
ATOM    231  OD2 ASP A 100      15.821   4.957   1.371  1.00 10.00      A   
ATOM    232  C   ASP A 100      14.666   6.122  -1.672  1.00 10.00      A   
ATOM    233  O   ASP A 100      14.415   4.921  -1.529  1.00 10.00      A   
ATOM    234  N   GLN A 101      13.728   7.026  -1.933  1.00 10.00      A   
ATOM    235  HN  GLN A 101      13.990   7.962  -2.056  1.00 10.00      A   
ATOM    236  CA  GLN A 101      12.319   6.659  -2.040  1.00 10.00      A   
ATOM    237  CB  GLN A 101      11.453   7.889  -2.311  1.00 10.00      A   
ATOM    238  CG  GLN A 101      11.493   8.934  -1.211  1.00 10.00      A   
ATOM    239  CD  GLN A 101      10.617  10.133  -1.511  1.00 10.00      A   
ATOM    240  OE1 GLN A 101      10.362  10.460  -2.670  1.00 10.00      A   
ATOM    241  NE2 GLN A 101      10.161  10.805  -0.469  1.00 10.00      A   
ATOM    242 HE21 GLN A 101      10.415  10.497   0.425  1.00 10.00      A   
ATOM    243 HE22 GLN A 101       9.588  11.581  -0.633  1.00 10.00      A   
ATOM    244  C   GLN A 101      12.102   5.622  -3.137  1.00 10.00      A   
ATOM    245  O   GLN A 101      11.359   4.659  -2.952  1.00 10.00      A   
ATOM    246  N   LYS A 102      12.774   5.809  -4.267  1.00 10.00      A   
ATOM    247  HN  LYS A 102      13.378   6.578  -4.341  1.00 10.00      A   
ATOM    248  CA  LYS A 102      12.643   4.897  -5.395  1.00 10.00      A   
ATOM    249  CB  LYS A 102      12.751   5.662  -6.719  1.00 10.00      A   
ATOM    250  CG  LYS A 102      12.230   4.897  -7.928  1.00 10.00      A   
ATOM    251  CD  LYS A 102      11.888   5.831  -9.079  1.00 10.00      A   
ATOM    252  CE  LYS A 102      10.618   6.619  -8.798  1.00 10.00      A   
ATOM    253  NZ  LYS A 102      10.228   7.473  -9.948  1.00 10.00      A   
ATOM    254  HZ1 LYS A 102       9.932   6.881 -10.753  1.00 10.00      A   
ATOM    255  HZ2 LYS A 102      11.030   8.062 -10.248  1.00 10.00      A   
ATOM    256  HZ3 LYS A 102       9.440   8.096  -9.682  1.00 10.00      A   
ATOM    257  C   LYS A 102      13.680   3.773  -5.325  1.00 10.00      A   
ATOM    258  O   LYS A 102      13.639   2.830  -6.113  1.00 10.00      A   
ATOM    259  N   LYS A 103      14.595   3.883  -4.363  1.00 10.00      A   
ATOM    260  HN  LYS A 103      14.552   4.653  -3.758  1.00 10.00      A   
ATOM    261  CA  LYS A 103      15.649   2.888  -4.165  1.00 10.00      A   
ATOM    262  CB  LYS A 103      15.070   1.555  -3.677  1.00 10.00      A   
ATOM    263  CG  LYS A 103      14.704   1.534  -2.202  1.00 10.00      A   
ATOM    264  CD  LYS A 103      15.943   1.598  -1.323  1.00 10.00      A   
ATOM    265  CE  LYS A 103      15.577   1.532   0.149  1.00 10.00      A   
ATOM    266  NZ  LYS A 103      14.787   2.713   0.580  1.00 10.00      A   
ATOM    267  HZ1 LYS A 103      15.428   3.515   0.797  1.00 10.00      A   
ATOM    268  HZ2 LYS A 103      14.238   2.489   1.430  1.00 10.00      A   
ATOM    269  HZ3 LYS A 103      14.135   3.008  -0.174  1.00 10.00      A   
ATOM    270  C   LYS A 103      16.493   2.680  -5.419  1.00 10.00      A   
ATOM    271  O   LYS A 103      16.616   1.560  -5.917  1.00 10.00      A   
ATOM    272  N   ILE A 104      17.074   3.763  -5.922  1.00 10.00      A   
ATOM    273  HN  ILE A 104      16.931   4.627  -5.483  1.00 10.00      A   
ATOM    274  CA  ILE A 104      17.918   3.698  -7.112  1.00 10.00      A   
ATOM    275  CB  ILE A 104      18.194   5.092  -7.720  1.00 10.00      A   
ATOM    276  CG1 ILE A 104      16.881   5.816  -8.047  1.00 10.00      A   
ATOM    277  CG2 ILE A 104      19.077   4.988  -8.958  1.00 10.00      A   
ATOM    278  CD1 ILE A 104      16.000   5.092  -9.046  1.00 10.00      A   
ATOM    279  C   ILE A 104      19.233   2.937  -6.853  1.00 10.00      A   
ATOM    280  O   ILE A 104      19.583   2.039  -7.621  1.00 10.00      A   
ATOM    281  N   PRO A 105      19.977   3.249  -5.765  1.00 10.00      A   
ATOM    282  CA  PRO A 105      19.651   4.287  -4.791  1.00 10.00      A   
ATOM    283  CB  PRO A 105      20.187   3.695  -3.475  1.00 10.00      A   
ATOM    284  CG  PRO A 105      21.049   2.525  -3.864  1.00 10.00      A   
ATOM    285  CD  PRO A 105      21.194   2.554  -5.361  1.00 10.00      A   
ATOM    286  C   PRO A 105      20.340   5.621  -5.099  1.00 10.00      A   
ATOM    287  O   PRO A 105      19.714   6.541  -5.622  1.00 10.00      A   
ATOM    288  N   ILE A 106      21.626   5.727  -4.774  1.00 10.00      A   
ATOM    289  HN  ILE A 106      22.079   4.966  -4.350  1.00 10.00      A   
ATOM    290  CA  ILE A 106      22.377   6.953  -5.021  1.00 10.00      A   
ATOM    291  CB  ILE A 106      22.356   7.907  -3.807  1.00 10.00      A   
ATOM    292  CG1 ILE A 106      22.366   7.124  -2.491  1.00 10.00      A   
ATOM    293  CG2 ILE A 106      21.170   8.858  -3.873  1.00 10.00      A   
ATOM    294  CD1 ILE A 106      22.705   7.967  -1.285  1.00 10.00      A   
ATOM    295  C   ILE A 106      23.829   6.659  -5.372  1.00 10.00      A   
ATOM    296  O   ILE A 106      24.477   5.817  -4.746  1.00 10.00      A   
ATOM    297  N   LYS A 107      24.328   7.356  -6.380  1.00 10.00      A   
ATOM    298  HN  LYS A 107      23.755   8.004  -6.841  1.00 10.00      A   
ATOM    299  CA  LYS A 107      25.707   7.202  -6.815  1.00 10.00      A   
ATOM    300  CB  LYS A 107      25.774   6.949  -8.323  1.00 10.00      A   
ATOM    301  CG  LYS A 107      25.237   5.591  -8.752  1.00 10.00      A   
ATOM    302  CD  LYS A 107      25.243   5.441 -10.267  1.00 10.00      A   
ATOM    303  CE  LYS A 107      24.014   6.080 -10.896  1.00 10.00      A   
ATOM    304  NZ  LYS A 107      24.369   7.181 -11.827  1.00 10.00      A   
ATOM    305  HZ1 LYS A 107      25.022   6.841 -12.558  1.00 10.00      A   
ATOM    306  HZ2 LYS A 107      24.827   7.965 -11.304  1.00 10.00      A   
ATOM    307  HZ3 LYS A 107      23.512   7.548 -12.289  1.00 10.00      A   
ATOM    308  C   LYS A 107      26.491   8.455  -6.439  1.00 10.00      A   
ATOM    309  O   LYS A 107      25.988   9.570  -6.581  1.00 10.00      A   
ATOM    310  N   ARG A 108      27.712   8.272  -5.955  1.00 10.00      A   
ATOM    311  HN  ARG A 108      28.066   7.356  -5.883  1.00 10.00      A   
ATOM    312  CA  ARG A 108      28.545   9.392  -5.524  1.00 10.00      A   
ATOM    313  CB  ARG A 108      29.801   8.892  -4.807  1.00 10.00      A   
ATOM    314  CG  ARG A 108      30.420   9.908  -3.859  1.00 10.00      A   
ATOM    315  CD  ARG A 108      31.297   9.237  -2.811  1.00 10.00      A   
ATOM    316  NE  ARG A 108      32.578   8.798  -3.356  1.00 10.00      A   
ATOM    317  HE  ARG A 108      32.710   8.884  -4.325  1.00 10.00      A   
ATOM    318  CZ  ARG A 108      33.572   8.303  -2.617  1.00 10.00      A   
ATOM    319  NH1 ARG A 108      33.406   8.098  -1.316  1.00 10.00      A   
ATOM    320 HH11 ARG A 108      32.490   8.309  -0.860  1.00 10.00      A   
ATOM    321 HH12 ARG A 108      34.189   7.716  -0.742  1.00 10.00      A   
ATOM    322  NH2 ARG A 108      34.725   7.981  -3.187  1.00 10.00      A   
ATOM    323 HH21 ARG A 108      34.860   8.113  -4.214  1.00 10.00      A   
ATOM    324 HH22 ARG A 108      35.505   7.597  -2.611  1.00 10.00      A   
ATOM    325  C   ARG A 108      28.906  10.335  -6.673  1.00 10.00      A   
ATOM    326  O   ARG A 108      29.055  11.541  -6.469  1.00 10.00      A   
ATOM    327  N   ALA A 109      29.031   9.788  -7.879  1.00 10.00      A   
ATOM    328  HN  ALA A 109      28.890   8.824  -7.985  1.00 10.00      A   
ATOM    329  CA  ALA A 109      29.375  10.593  -9.050  1.00 10.00      A   
ATOM    330  CB  ALA A 109      29.696   9.700 -10.236  1.00 10.00      A   
ATOM    331  C   ALA A 109      28.256  11.574  -9.398  1.00 10.00      A   
ATOM    332  O   ALA A 109      28.510  12.689  -9.860  1.00 10.00      A   
ATOM    333  N   ASP A 110      27.019  11.155  -9.172  1.00 10.00      A   
ATOM    334  HN  ASP A 110      26.879  10.251  -8.819  1.00 10.00      A   
ATOM    335  CA  ASP A 110      25.861  11.996  -9.452  1.00 10.00      A   
ATOM    336  CB  ASP A 110      24.561  11.182  -9.395  1.00 10.00      A   
ATOM    337  CG  ASP A 110      24.486  10.085 -10.440  1.00 10.00      A   
ATOM    338  OD1 ASP A 110      23.594  10.142 -11.314  1.00 10.00      A   
ATOM    339  OD2 ASP A 110      25.305   9.148 -10.382  1.00 10.00      A   
ATOM    340  C   ASP A 110      25.783  13.139  -8.449  1.00 10.00      A   
ATOM    341  O   ASP A 110      25.716  14.306  -8.826  1.00 10.00      A   
ATOM    342  N   ILE A 111      25.819  12.786  -7.166  1.00 10.00      A   
ATOM    343  HN  ILE A 111      25.900  11.833  -6.943  1.00 10.00      A   
ATOM    344  CA  ILE A 111      25.738  13.761  -6.077  1.00 10.00      A   
ATOM    345  CB  ILE A 111      25.848  13.065  -4.702  1.00 10.00      A   
ATOM    346  CG1 ILE A 111      24.826  11.927  -4.600  1.00 10.00      A   
ATOM    347  CG2 ILE A 111      25.644  14.067  -3.572  1.00 10.00      A   
ATOM    348  CD1 ILE A 111      25.024  11.024  -3.401  1.00 10.00      A   
ATOM    349  C   ILE A 111      26.819  14.839  -6.189  1.00 10.00      A   
ATOM    350  O   ILE A 111      26.554  16.027  -5.963  1.00 10.00      A   
ATOM    351  N   LEU A 112      28.025  14.418  -6.560  1.00 10.00      A   
ATOM    352  HN  LEU A 112      28.153  13.462  -6.750  1.00 10.00      A   
ATOM    353  CA  LEU A 112      29.167  15.321  -6.692  1.00 10.00      A   
ATOM    354  CB  LEU A 112      30.405  14.539  -7.141  1.00 10.00      A   
ATOM    355  CG  LEU A 112      31.732  15.300  -7.138  1.00 10.00      A   
ATOM    356  CD1 LEU A 112      32.174  15.608  -5.717  1.00 10.00      A   
ATOM    357  CD2 LEU A 112      32.801  14.508  -7.875  1.00 10.00      A   
ATOM    358  C   LEU A 112      28.897  16.479  -7.659  1.00 10.00      A   
ATOM    359  O   LEU A 112      29.383  17.598  -7.456  1.00 10.00      A   
ATOM    360  N   LYS A 113      28.116  16.216  -8.695  1.00 10.00      A   
ATOM    361  HN  LYS A 113      27.736  15.314  -8.793  1.00 10.00      A   
ATOM    362  CA  LYS A 113      27.805  17.232  -9.691  1.00 10.00      A   
ATOM    363  CB  LYS A 113      27.887  16.616 -11.094  1.00 10.00      A   
ATOM    364  CG  LYS A 113      27.733  17.600 -12.245  1.00 10.00      A   
ATOM    365  CD  LYS A 113      26.352  17.506 -12.875  1.00 10.00      A   
ATOM    366  CE  LYS A 113      26.367  17.988 -14.318  1.00 10.00      A   
ATOM    367  NZ  LYS A 113      27.173  17.093 -15.196  1.00 10.00      A   
ATOM    368  HZ1 LYS A 113      26.762  16.136 -15.211  1.00 10.00      A   
ATOM    369  HZ2 LYS A 113      28.147  17.030 -14.846  1.00 10.00      A   
ATOM    370  HZ3 LYS A 113      27.191  17.464 -16.167  1.00 10.00      A   
ATOM    371  C   LYS A 113      26.420  17.831  -9.455  1.00 10.00      A   
ATOM    372  O   LYS A 113      26.184  19.007  -9.737  1.00 10.00      A   
ATOM    373  N   HIS A 114      25.521  17.018  -8.916  1.00 10.00      A   
ATOM    374  HN  HIS A 114      25.787  16.097  -8.689  1.00 10.00      A   
ATOM    375  CA  HIS A 114      24.145  17.435  -8.665  1.00 10.00      A   
ATOM    376  CB  HIS A 114      23.290  16.237  -8.246  1.00 10.00      A   
ATOM    377  CG  HIS A 114      21.901  16.238  -8.811  1.00 10.00      A   
ATOM    378  ND1 HIS A 114      21.025  17.301  -8.716  1.00 10.00      A   
ATOM    379  HD1 HIS A 114      21.203  18.163  -8.278  1.00 10.00      A   
ATOM    380  CD2 HIS A 114      21.242  15.273  -9.499  1.00 10.00      A   
ATOM    381  CE1 HIS A 114      19.886  16.952  -9.330  1.00 10.00      A   
ATOM    382  NE2 HIS A 114      19.967  15.730  -9.823  1.00 10.00      A   
ATOM    383  C   HIS A 114      24.026  18.542  -7.622  1.00 10.00      A   
ATOM    384  O   HIS A 114      23.393  19.568  -7.874  1.00 10.00      A   
ATOM    385  N   VAL A 115      24.623  18.346  -6.452  1.00 10.00      A   
ATOM    386  HN  VAL A 115      25.138  17.524  -6.299  1.00 10.00      A   
ATOM    387  CA  VAL A 115      24.515  19.344  -5.392  1.00 10.00      A   
ATOM    388  CB  VAL A 115      23.624  18.861  -4.225  1.00 10.00      A   
ATOM    389  CG1 VAL A 115      22.152  18.934  -4.604  1.00 10.00      A   
ATOM    390  CG2 VAL A 115      23.999  17.447  -3.805  1.00 10.00      A   
ATOM    391  C   VAL A 115      25.855  19.827  -4.846  1.00 10.00      A   
ATOM    392  O   VAL A 115      25.940  20.939  -4.328  1.00 10.00      A   
ATOM    393  N   ILE A 116      26.893  19.004  -4.952  1.00 10.00      A   
ATOM    394  HN  ILE A 116      26.773  18.129  -5.377  1.00 10.00      A   
ATOM    395  CA  ILE A 116      28.213  19.378  -4.436  1.00 10.00      A   
ATOM    396  CB  ILE A 116      29.198  18.188  -4.435  1.00 10.00      A   
ATOM    397  CG1 ILE A 116      28.656  17.043  -3.572  1.00 10.00      A   
ATOM    398  CG2 ILE A 116      30.575  18.615  -3.949  1.00 10.00      A   
ATOM    399  CD1 ILE A 116      28.414  17.419  -2.124  1.00 10.00      A   
ATOM    400  C   ILE A 116      28.803  20.578  -5.184  1.00 10.00      A   
ATOM    401  O   ILE A 116      28.915  21.671  -4.623  1.00 10.00      A   
ATOM    402  N   GLY A 117      29.174  20.373  -6.444  1.00 10.00      A   
ATOM    403  HN  GLY A 117      29.072  19.478  -6.835  1.00 10.00      A   
ATOM    404  CA  GLY A 117      29.730  21.450  -7.245  1.00 10.00      A   
ATOM    405  C   GLY A 117      31.032  22.006  -6.692  1.00 10.00      A   
ATOM    406  O   GLY A 117      32.016  21.279  -6.557  1.00 10.00      A   
ATOM    407  N   ASP A 118      31.017  23.295  -6.364  1.00 10.00      A   
ATOM    408  HN  ASP A 118      30.189  23.801  -6.493  1.00 10.00      A   
ATOM    409  CA  ASP A 118      32.188  23.999  -5.833  1.00 10.00      A   
ATOM    410  CB  ASP A 118      31.880  25.498  -5.715  1.00 10.00      A   
ATOM    411  CG  ASP A 118      33.006  26.305  -5.089  1.00 10.00      A   
ATOM    412  OD1 ASP A 118      33.947  26.689  -5.816  1.00 10.00      A   
ATOM    413  OD2 ASP A 118      32.947  26.572  -3.872  1.00 10.00      A   
ATOM    414  C   ASP A 118      32.640  23.452  -4.479  1.00 10.00      A   
ATOM    415  O   ASP A 118      33.817  23.528  -4.135  1.00 10.00      A   
ATOM    416  N   TYR A 119      31.712  22.870  -3.729  1.00 10.00      A   
ATOM    417  HN  TYR A 119      30.799  22.789  -4.077  1.00 10.00      A   
ATOM    418  CA  TYR A 119      32.018  22.330  -2.403  1.00 10.00      A   
ATOM    419  CB  TYR A 119      30.736  22.195  -1.575  1.00 10.00      A   
ATOM    420  CG  TYR A 119      30.040  23.505  -1.271  1.00 10.00      A   
ATOM    421  CD1 TYR A 119      30.169  24.111  -0.026  1.00 10.00      A   
ATOM    422  CD2 TYR A 119      29.247  24.133  -2.223  1.00 10.00      A   
ATOM    423  CE1 TYR A 119      29.527  25.302   0.260  1.00 10.00      A   
ATOM    424  CE2 TYR A 119      28.604  25.325  -1.946  1.00 10.00      A   
ATOM    425  CZ  TYR A 119      28.747  25.905  -0.703  1.00 10.00      A   
ATOM    426  OH  TYR A 119      28.098  27.085  -0.423  1.00 10.00      A   
ATOM    427  HH  TYR A 119      28.732  27.731  -0.075  1.00 10.00      A   
ATOM    428  C   TYR A 119      32.728  20.977  -2.485  1.00 10.00      A   
ATOM    429  O   TYR A 119      32.661  20.173  -1.556  1.00 10.00      A   
ATOM    430  N   LYS A 120      33.422  20.732  -3.590  1.00 10.00      A   
ATOM    431  HN  LYS A 120      33.460  21.416  -4.292  1.00 10.00      A   
ATOM    432  CA  LYS A 120      34.132  19.472  -3.782  1.00 10.00      A   
ATOM    433  CB  LYS A 120      34.367  19.200  -5.270  1.00 10.00      A   
ATOM    434  CG  LYS A 120      35.118  20.304  -5.995  1.00 10.00      A   
ATOM    435  CD  LYS A 120      35.155  20.048  -7.491  1.00 10.00      A   
ATOM    436  CE  LYS A 120      35.874  21.165  -8.225  1.00 10.00      A   
ATOM    437  NZ  LYS A 120      35.873  20.948  -9.695  1.00 10.00      A   
ATOM    438  HZ1 LYS A 120      36.275  20.018  -9.919  1.00 10.00      A   
ATOM    439  HZ2 LYS A 120      36.444  21.680 -10.165  1.00 10.00      A   
ATOM    440  HZ3 LYS A 120      34.902  20.994 -10.065  1.00 10.00      A   
ATOM    441  C   LYS A 120      35.451  19.449  -3.017  1.00 10.00      A   
ATOM    442  O   LYS A 120      36.074  18.399  -2.865  1.00 10.00      A   
ATOM    443  N   ASP A 121      35.871  20.605  -2.529  1.00 10.00      A   
ATOM    444  HN  ASP A 121      35.329  21.412  -2.667  1.00 10.00      A   
ATOM    445  CA  ASP A 121      37.117  20.702  -1.780  1.00 10.00      A   
ATOM    446  CB  ASP A 121      37.671  22.131  -1.808  1.00 10.00      A   
ATOM    447  CG  ASP A 121      37.014  23.053  -0.802  1.00 10.00      A   
ATOM    448  OD1 ASP A 121      37.706  23.498   0.137  1.00 10.00      A   
ATOM    449  OD2 ASP A 121      35.807  23.331  -0.945  1.00 10.00      A   
ATOM    450  C   ASP A 121      36.926  20.215  -0.347  1.00 10.00      A   
ATOM    451  O   ASP A 121      37.880  19.796   0.312  1.00 10.00      A   
ATOM    452  N   ILE A 122      35.684  20.260   0.119  1.00 10.00      A   
ATOM    453  HN  ILE A 122      34.972  20.611  -0.458  1.00 10.00      A   
ATOM    454  CA  ILE A 122      35.345  19.816   1.467  1.00 10.00      A   
ATOM    455  CB  ILE A 122      34.732  20.958   2.308  1.00 10.00      A   
ATOM    456  CG1 ILE A 122      33.564  21.617   1.565  1.00 10.00      A   
ATOM    457  CG2 ILE A 122      35.793  21.987   2.670  1.00 10.00      A   
ATOM    458  CD1 ILE A 122      32.749  22.565   2.419  1.00 10.00      A   
ATOM    459  C   ILE A 122      34.354  18.660   1.407  1.00 10.00      A   
ATOM    460  O   ILE A 122      33.677  18.355   2.387  1.00 10.00      A   
ATOM    461  N   PHE A 123      34.292  18.019   0.245  1.00 10.00      A   
ATOM    462  HN  PHE A 123      34.874  18.315  -0.485  1.00 10.00      A   
ATOM    463  CA  PHE A 123      33.384  16.895   0.006  1.00 10.00      A   
ATOM    464  CB  PHE A 123      33.600  16.301  -1.394  1.00 10.00      A   
ATOM    465  CG  PHE A 123      32.727  15.116  -1.695  1.00 10.00      A   
ATOM    466  CD1 PHE A 123      31.354  15.259  -1.801  1.00 10.00      A   
ATOM    467  CD2 PHE A 123      33.281  13.859  -1.877  1.00 10.00      A   
ATOM    468  CE1 PHE A 123      30.548  14.173  -2.077  1.00 10.00      A   
ATOM    469  CE2 PHE A 123      32.481  12.768  -2.152  1.00 10.00      A   
ATOM    470  CZ  PHE A 123      31.112  12.926  -2.255  1.00 10.00      A   
ATOM    471  C   PHE A 123      33.422  15.806   1.095  1.00 10.00      A   
ATOM    472  O   PHE A 123      32.382  15.481   1.666  1.00 10.00      A   
ATOM    473  N   PRO A 124      34.608  15.229   1.412  1.00 10.00      A   
ATOM    474  CA  PRO A 124      34.723  14.169   2.431  1.00 10.00      A   
ATOM    475  CB  PRO A 124      36.223  13.848   2.470  1.00 10.00      A   
ATOM    476  CG  PRO A 124      36.886  15.020   1.833  1.00 10.00      A   
ATOM    477  CD  PRO A 124      35.918  15.540   0.812  1.00 10.00      A   
ATOM    478  C   PRO A 124      34.231  14.603   3.814  1.00 10.00      A   
ATOM    479  O   PRO A 124      33.754  13.780   4.600  1.00 10.00      A   
ATOM    480  N   ASP A 125      34.340  15.892   4.106  1.00 10.00      A   
ATOM    481  HN  ASP A 125      34.717  16.505   3.441  1.00 10.00      A   
ATOM    482  CA  ASP A 125      33.903  16.421   5.392  1.00 10.00      A   
ATOM    483  CB  ASP A 125      34.668  17.704   5.720  1.00 10.00      A   
ATOM    484  CG  ASP A 125      34.372  18.221   7.112  1.00 10.00      A   
ATOM    485  OD1 ASP A 125      34.986  17.719   8.079  1.00 10.00      A   
ATOM    486  OD2 ASP A 125      33.533  19.133   7.248  1.00 10.00      A   
ATOM    487  C   ASP A 125      32.406  16.699   5.374  1.00 10.00      A   
ATOM    488  O   ASP A 125      31.679  16.331   6.298  1.00 10.00      A   
ATOM    489  N   LEU A 126      31.957  17.326   4.297  1.00 10.00      A   
ATOM    490  HN  LEU A 126      32.596  17.568   3.590  1.00 10.00      A   
ATOM    491  CA  LEU A 126      30.554  17.677   4.124  1.00 10.00      A   
ATOM    492  CB  LEU A 126      30.387  18.492   2.840  1.00 10.00      A   
ATOM    493  CG  LEU A 126      29.162  19.402   2.760  1.00 10.00      A   
ATOM    494  CD1 LEU A 126      29.294  20.563   3.735  1.00 10.00      A   
ATOM    495  CD2 LEU A 126      28.975  19.909   1.339  1.00 10.00      A   
ATOM    496  C   LEU A 126      29.674  16.431   4.069  1.00 10.00      A   
ATOM    497  O   LEU A 126      28.624  16.372   4.711  1.00 10.00      A   
ATOM    498  N   PHE A 127      30.112  15.437   3.306  1.00 10.00      A   
ATOM    499  HN  PHE A 127      30.958  15.550   2.814  1.00 10.00      A   
ATOM    500  CA  PHE A 127      29.368  14.188   3.161  1.00 10.00      A   
ATOM    501  CB  PHE A 127      30.050  13.273   2.140  1.00 10.00      A   
ATOM    502  CG  PHE A 127      29.132  12.264   1.508  1.00 10.00      A   
ATOM    503  CD1 PHE A 127      28.225  12.649   0.532  1.00 10.00      A   
ATOM    504  CD2 PHE A 127      29.177  10.930   1.883  1.00 10.00      A   
ATOM    505  CE1 PHE A 127      27.382  11.725  -0.057  1.00 10.00      A   
ATOM    506  CE2 PHE A 127      28.335  10.001   1.298  1.00 10.00      A   
ATOM    507  CZ  PHE A 127      27.437  10.399   0.327  1.00 10.00      A   
ATOM    508  C   PHE A 127      29.226  13.474   4.503  1.00 10.00      A   
ATOM    509  O   PHE A 127      28.187  12.880   4.798  1.00 10.00      A   
ATOM    510  N   LYS A 128      30.272  13.553   5.320  1.00 10.00      A   
ATOM    511  HN  LYS A 128      31.064  14.053   5.029  1.00 10.00      A   
ATOM    512  CA  LYS A 128      30.277  12.926   6.635  1.00 10.00      A   
ATOM    513  CB  LYS A 128      31.645  13.120   7.299  1.00 10.00      A   
ATOM    514  CG  LYS A 128      31.700  12.727   8.768  1.00 10.00      A   
ATOM    515  CD  LYS A 128      31.943  11.239   8.939  1.00 10.00      A   
ATOM    516  CE  LYS A 128      33.375  10.875   8.589  1.00 10.00      A   
ATOM    517  NZ  LYS A 128      33.677   9.464   8.923  1.00 10.00      A   
ATOM    518  HZ1 LYS A 128      33.394   9.262   9.903  1.00 10.00      A   
ATOM    519  HZ2 LYS A 128      34.695   9.282   8.823  1.00 10.00      A   
ATOM    520  HZ3 LYS A 128      33.159   8.829   8.286  1.00 10.00      A   
ATOM    521  C   LYS A 128      29.183  13.519   7.519  1.00 10.00      A   
ATOM    522  O   LYS A 128      28.457  12.794   8.202  1.00 10.00      A   
ATOM    523  N   ARG A 129      29.053  14.837   7.471  1.00 10.00      A   
ATOM    524  HN  ARG A 129      29.638  15.353   6.874  1.00 10.00      A   
ATOM    525  CA  ARG A 129      28.062  15.541   8.276  1.00 10.00      A   
ATOM    526  CB  ARG A 129      28.368  17.035   8.313  1.00 10.00      A   
ATOM    527  CG  ARG A 129      29.789  17.324   8.764  1.00 10.00      A   
ATOM    528  CD  ARG A 129      30.096  18.810   8.804  1.00 10.00      A   
ATOM    529  NE  ARG A 129      31.523  19.044   9.016  1.00 10.00      A   
ATOM    530  HE  ARG A 129      32.093  19.130   8.209  1.00 10.00      A   
ATOM    531  CZ  ARG A 129      32.103  19.126  10.212  1.00 10.00      A   
ATOM    532  NH1 ARG A 129      31.382  19.011  11.321  1.00 10.00      A   
ATOM    533 HH11 ARG A 129      31.840  19.087  12.254  1.00 10.00      A   
ATOM    534 HH12 ARG A 129      30.356  18.829  11.266  1.00 10.00      A   
ATOM    535  NH2 ARG A 129      33.413  19.303  10.291  1.00 10.00      A   
ATOM    536 HH21 ARG A 129      33.982  19.373   9.415  1.00 10.00      A   
ATOM    537 HH22 ARG A 129      33.882  19.369  11.220  1.00 10.00      A   
ATOM    538  C   ARG A 129      26.644  15.265   7.793  1.00 10.00      A   
ATOM    539  O   ARG A 129      25.683  15.380   8.555  1.00 10.00      A   
ATOM    540  N   ALA A 130      26.518  14.893   6.530  1.00 10.00      A   
ATOM    541  HN  ALA A 130      27.316  14.840   5.963  1.00 10.00      A   
ATOM    542  CA  ALA A 130      25.218  14.569   5.965  1.00 10.00      A   
ATOM    543  CB  ALA A 130      25.273  14.611   4.445  1.00 10.00      A   
ATOM    544  C   ALA A 130      24.793  13.185   6.443  1.00 10.00      A   
ATOM    545  O   ALA A 130      23.640  12.968   6.818  1.00 10.00      A   
ATOM    546  N   ALA A 131      25.753  12.264   6.458  1.00 10.00      A   
ATOM    547  HN  ALA A 131      26.657  12.515   6.167  1.00 10.00      A   
ATOM    548  CA  ALA A 131      25.507  10.892   6.886  1.00 10.00      A   
ATOM    549  CB  ALA A 131      26.730  10.024   6.625  1.00 10.00      A   
ATOM    550  C   ALA A 131      25.112  10.836   8.358  1.00 10.00      A   
ATOM    551  O   ALA A 131      24.167  10.136   8.727  1.00 10.00      A   
ATOM    552  N   GLU A 132      25.829  11.581   9.197  1.00 10.00      A   
ATOM    553  HN  GLU A 132      26.573  12.120   8.846  1.00 10.00      A   
ATOM    554  CA  GLU A 132      25.538  11.605  10.626  1.00 10.00      A   
ATOM    555  CB  GLU A 132      26.608  12.365  11.422  1.00 10.00      A   
ATOM    556  CG  GLU A 132      26.780  13.825  11.040  1.00 10.00      A   
ATOM    557  CD  GLU A 132      27.719  14.566  11.972  1.00 10.00      A   
ATOM    558  OE1 GLU A 132      28.942  14.570  11.718  1.00 10.00      A   
ATOM    559  OE2 GLU A 132      27.239  15.154  12.962  1.00 10.00      A   
ATOM    560  C   GLU A 132      24.143  12.163  10.895  1.00 10.00      A   
ATOM    561  O   GLU A 132      23.438  11.690  11.782  1.00 10.00      A   
ATOM    562  N   ARG A 133      23.735  13.157  10.110  1.00 10.00      A   
ATOM    563  HN  ARG A 133      24.336  13.495   9.409  1.00 10.00      A   
ATOM    564  CA  ARG A 133      22.414  13.751  10.268  1.00 10.00      A   
ATOM    565  CB  ARG A 133      22.286  15.039   9.448  1.00 10.00      A   
ATOM    566  CG  ARG A 133      22.917  16.259  10.094  1.00 10.00      A   
ATOM    567  CD  ARG A 133      22.313  16.532  11.464  1.00 10.00      A   
ATOM    568  NE  ARG A 133      23.055  17.557  12.198  1.00 10.00      A   
ATOM    569  HE  ARG A 133      22.632  18.443  12.288  1.00 10.00      A   
ATOM    570  CZ  ARG A 133      24.259  17.363  12.735  1.00 10.00      A   
ATOM    571  NH1 ARG A 133      24.835  16.169  12.659  1.00 10.00      A   
ATOM    572 HH11 ARG A 133      24.344  15.382  12.192  1.00 10.00      A   
ATOM    573 HH12 ARG A 133      25.799  16.012  13.052  1.00 10.00      A   
ATOM    574  NH2 ARG A 133      24.874  18.360  13.352  1.00 10.00      A   
ATOM    575 HH21 ARG A 133      24.418  19.297  13.416  1.00 10.00      A   
ATOM    576 HH22 ARG A 133      25.816  18.216  13.776  1.00 10.00      A   
ATOM    577  C   ARG A 133      21.342  12.762   9.839  1.00 10.00      A   
ATOM    578  O   ARG A 133      20.315  12.615  10.501  1.00 10.00      A   
ATOM    579  N   LEU A 134      21.606  12.077   8.735  1.00 10.00      A   
ATOM    580  HN  LEU A 134      22.455  12.245   8.265  1.00 10.00      A   
ATOM    581  CA  LEU A 134      20.684  11.094   8.186  1.00 10.00      A   
ATOM    582  CB  LEU A 134      21.263  10.508   6.897  1.00 10.00      A   
ATOM    583  CG  LEU A 134      20.295   9.737   6.002  1.00 10.00      A   
ATOM    584  CD1 LEU A 134      19.357  10.687   5.277  1.00 10.00      A   
ATOM    585  CD2 LEU A 134      21.060   8.878   5.012  1.00 10.00      A   
ATOM    586  C   LEU A 134      20.392   9.977   9.184  1.00 10.00      A   
ATOM    587  O   LEU A 134      19.244   9.583   9.371  1.00 10.00      A   
ATOM    588  N   GLN A 135      21.433   9.477   9.831  1.00 10.00      A   
ATOM    589  HN  GLN A 135      22.330   9.829   9.638  1.00 10.00      A   
ATOM    590  CA  GLN A 135      21.281   8.401  10.804  1.00 10.00      A   
ATOM    591  CB  GLN A 135      22.615   7.664  10.998  1.00 10.00      A   
ATOM    592  CG  GLN A 135      22.606   6.573  12.065  1.00 10.00      A   
ATOM    593  CD  GLN A 135      21.684   5.409  11.742  1.00 10.00      A   
ATOM    594  OE1 GLN A 135      22.078   4.455  11.076  1.00 10.00      A   
ATOM    595  NE2 GLN A 135      20.455   5.473  12.228  1.00 10.00      A   
ATOM    596 HE21 GLN A 135      20.209   6.261  12.764  1.00 10.00      A   
ATOM    597 HE22 GLN A 135      19.844   4.727  12.044  1.00 10.00      A   
ATOM    598  C   GLN A 135      20.749   8.916  12.142  1.00 10.00      A   
ATOM    599  O   GLN A 135      20.040   8.202  12.850  1.00 10.00      A   
ATOM    600  N   TYR A 136      21.067  10.159  12.476  1.00 10.00      A   
ATOM    601  HN  TYR A 136      21.607  10.702  11.863  1.00 10.00      A   
ATOM    602  CA  TYR A 136      20.637  10.729  13.746  1.00 10.00      A   
ATOM    603  CB  TYR A 136      21.497  11.934  14.140  1.00 10.00      A   
ATOM    604  CG  TYR A 136      21.345  12.344  15.590  1.00 10.00      A   
ATOM    605  CD1 TYR A 136      20.458  13.347  15.965  1.00 10.00      A   
ATOM    606  CD2 TYR A 136      22.088  11.723  16.587  1.00 10.00      A   
ATOM    607  CE1 TYR A 136      20.317  13.718  17.288  1.00 10.00      A   
ATOM    608  CE2 TYR A 136      21.953  12.088  17.913  1.00 10.00      A   
ATOM    609  CZ  TYR A 136      21.066  13.085  18.258  1.00 10.00      A   
ATOM    610  OH  TYR A 136      20.932  13.453  19.579  1.00 10.00      A   
ATOM    611  HH  TYR A 136      20.043  13.233  19.885  1.00 10.00      A   
ATOM    612  C   TYR A 136      19.156  11.098  13.783  1.00 10.00      A   
ATOM    613  O   TYR A 136      18.403  10.568  14.596  1.00 10.00      A   
ATOM    614  N   VAL A 137      18.731  11.996  12.904  1.00 10.00      A   
ATOM    615  HN  VAL A 137      19.355  12.356  12.237  1.00 10.00      A   
ATOM    616  CA  VAL A 137      17.343  12.445  12.912  1.00 10.00      A   
ATOM    617  CB  VAL A 137      17.208  13.950  12.574  1.00 10.00      A   
ATOM    618  CG1 VAL A 137      17.655  14.249  11.153  1.00 10.00      A   
ATOM    619  CG2 VAL A 137      15.792  14.452  12.826  1.00 10.00      A   
ATOM    620  C   VAL A 137      16.405  11.594  12.052  1.00 10.00      A   
ATOM    621  O   VAL A 137      15.240  11.410  12.404  1.00 10.00      A   
ATOM    622  N   PHE A 138      16.902  11.051  10.950  1.00 10.00      A   
ATOM    623  HN  PHE A 138      17.844  11.192  10.720  1.00 10.00      A   
ATOM    624  CA  PHE A 138      16.055  10.245  10.071  1.00 10.00      A   
ATOM    625  CB  PHE A 138      16.399  10.487   8.600  1.00 10.00      A   
ATOM    626  CG  PHE A 138      16.501  11.941   8.236  1.00 10.00      A   
ATOM    627  CD1 PHE A 138      15.406  12.778   8.358  1.00 10.00      A   
ATOM    628  CD2 PHE A 138      17.694  12.468   7.776  1.00 10.00      A   
ATOM    629  CE1 PHE A 138      15.502  14.116   8.028  1.00 10.00      A   
ATOM    630  CE2 PHE A 138      17.798  13.803   7.442  1.00 10.00      A   
ATOM    631  CZ  PHE A 138      16.700  14.629   7.569  1.00 10.00      A   
ATOM    632  C   PHE A 138      16.129   8.758  10.404  1.00 10.00      A   
ATOM    633  O   PHE A 138      15.182   8.011  10.162  1.00 10.00      A   
ATOM    634  N   GLY A 139      17.257   8.334  10.956  1.00 10.00      A   
ATOM    635  HN  GLY A 139      17.982   8.974  11.118  1.00 10.00      A   
ATOM    636  CA  GLY A 139      17.429   6.938  11.309  1.00 10.00      A   
ATOM    637  C   GLY A 139      17.813   6.096  10.110  1.00 10.00      A   
ATOM    638  O   GLY A 139      17.477   4.910  10.033  1.00 10.00      A   
ATOM    639  N   TYR A 140      18.512   6.713   9.166  1.00 10.00      A   
ATOM    640  HN  TYR A 140      18.748   7.659   9.288  1.00 10.00      A   
ATOM    641  CA  TYR A 140      18.943   6.027   7.960  1.00 10.00      A   
ATOM    642  CB  TYR A 140      18.453   6.765   6.711  1.00 10.00      A   
ATOM    643  CG  TYR A 140      17.053   6.390   6.288  1.00 10.00      A   
ATOM    644  CD1 TYR A 140      16.821   5.252   5.531  1.00 10.00      A   
ATOM    645  CD2 TYR A 140      15.963   7.174   6.643  1.00 10.00      A   
ATOM    646  CE1 TYR A 140      15.545   4.902   5.137  1.00 10.00      A   
ATOM    647  CE2 TYR A 140      14.681   6.832   6.255  1.00 10.00      A   
ATOM    648  CZ  TYR A 140      14.479   5.694   5.501  1.00 10.00      A   
ATOM    649  OH  TYR A 140      13.207   5.341   5.115  1.00 10.00      A   
ATOM    650  HH  TYR A 140      12.770   6.103   4.721  1.00 10.00      A   
ATOM    651  C   TYR A 140      20.458   5.879   7.921  1.00 10.00      A   
ATOM    652  O   TYR A 140      21.193   6.866   7.938  1.00 10.00      A   
ATOM    653  N   LYS A 141      20.913   4.638   7.874  1.00 10.00      A   
ATOM    654  HN  LYS A 141      20.271   3.893   7.866  1.00 10.00      A   
ATOM    655  CA  LYS A 141      22.335   4.340   7.829  1.00 10.00      A   
ATOM    656  CB  LYS A 141      22.591   2.916   8.333  1.00 10.00      A   
ATOM    657  CG  LYS A 141      24.053   2.596   8.606  1.00 10.00      A   
ATOM    658  CD  LYS A 141      24.217   1.204   9.201  1.00 10.00      A   
ATOM    659  CE  LYS A 141      23.628   1.120  10.602  1.00 10.00      A   
ATOM    660  NZ  LYS A 141      23.797  -0.232  11.199  1.00 10.00      A   
ATOM    661  HZ1 LYS A 141      23.141  -0.907  10.756  1.00 10.00      A   
ATOM    662  HZ2 LYS A 141      23.606  -0.201  12.220  1.00 10.00      A   
ATOM    663  HZ3 LYS A 141      24.772  -0.569  11.053  1.00 10.00      A   
ATOM    664  C   LYS A 141      22.860   4.497   6.408  1.00 10.00      A   
ATOM    665  O   LYS A 141      22.624   3.645   5.551  1.00 10.00      A   
ATOM    666  N   LEU A 142      23.547   5.602   6.161  1.00 10.00      A   
ATOM    667  HN  LEU A 142      23.677   6.253   6.880  1.00 10.00      A   
ATOM    668  CA  LEU A 142      24.110   5.878   4.846  1.00 10.00      A   
ATOM    669  CB  LEU A 142      24.211   7.388   4.617  1.00 10.00      A   
ATOM    670  CG  LEU A 142      24.688   7.830   3.233  1.00 10.00      A   
ATOM    671  CD1 LEU A 142      23.700   7.396   2.163  1.00 10.00      A   
ATOM    672  CD2 LEU A 142      24.900   9.335   3.196  1.00 10.00      A   
ATOM    673  C   LEU A 142      25.485   5.238   4.700  1.00 10.00      A   
ATOM    674  O   LEU A 142      26.481   5.758   5.205  1.00 10.00      A   
ATOM    675  N   VAL A 143      25.532   4.104   4.020  1.00 10.00      A   
ATOM    676  HN  VAL A 143      24.701   3.736   3.646  1.00 10.00      A   
ATOM    677  CA  VAL A 143      26.785   3.389   3.805  1.00 10.00      A   
ATOM    678  CB  VAL A 143      26.992   2.245   4.829  1.00 10.00      A   
ATOM    679  CG1 VAL A 143      27.361   2.793   6.201  1.00 10.00      A   
ATOM    680  CG2 VAL A 143      25.756   1.361   4.915  1.00 10.00      A   
ATOM    681  C   VAL A 143      26.836   2.804   2.399  1.00 10.00      A   
ATOM    682  O   VAL A 143      25.829   2.800   1.685  1.00 10.00      A   
ATOM    683  N   GLU A 144      28.013   2.333   2.001  1.00 10.00      A   
ATOM    684  HN  GLU A 144      28.782   2.393   2.604  1.00 10.00      A   
ATOM    685  CA  GLU A 144      28.190   1.725   0.692  1.00 10.00      A   
ATOM    686  CB  GLU A 144      29.677   1.652   0.320  1.00 10.00      A   
ATOM    687  CG  GLU A 144      30.235   2.909  -0.331  1.00 10.00      A   
ATOM    688  CD  GLU A 144      31.608   2.687  -0.941  1.00 10.00      A   
ATOM    689  OE1 GLU A 144      31.715   2.656  -2.189  1.00 10.00      A   
ATOM    690  OE2 GLU A 144      32.588   2.548  -0.178  1.00 10.00      A   
ATOM    691  C   GLU A 144      27.608   0.319   0.700  1.00 10.00      A   
ATOM    692  O   GLU A 144      27.892  -0.466   1.604  1.00 10.00      A   
ATOM    693  N   LEU A 145      26.785   0.013  -0.296  1.00 10.00      A   
ATOM    694  HN  LEU A 145      26.576   0.695  -0.969  1.00 10.00      A   
ATOM    695  CA  LEU A 145      26.180  -1.311  -0.405  1.00 10.00      A   
ATOM    696  CB  LEU A 145      25.188  -1.362  -1.574  1.00 10.00      A   
ATOM    697  CG  LEU A 145      25.480  -0.434  -2.758  1.00 10.00      A   
ATOM    698  CD1 LEU A 145      26.277  -1.155  -3.836  1.00 10.00      A   
ATOM    699  CD2 LEU A 145      24.190   0.134  -3.326  1.00 10.00      A   
ATOM    700  C   LEU A 145      27.267  -2.373  -0.550  1.00 10.00      A   
ATOM    701  O   LEU A 145      27.169  -3.469   0.002  1.00 10.00      A   
ATOM    702  N   GLU A 146      28.309  -2.021  -1.287  1.00 10.00      A   
ATOM    703  HN  GLU A 146      28.320  -1.131  -1.691  1.00 10.00      A   
ATOM    704  CA  GLU A 146      29.447  -2.895  -1.503  1.00 10.00      A   
ATOM    705  CB  GLU A 146      29.398  -3.535  -2.896  1.00 10.00      A   
ATOM    706  CG  GLU A 146      28.172  -4.404  -3.138  1.00 10.00      A   
ATOM    707  CD  GLU A 146      28.268  -5.221  -4.407  1.00 10.00      A   
ATOM    708  OE1 GLU A 146      28.313  -6.467  -4.315  1.00 10.00      A   
ATOM    709  OE2 GLU A 146      28.297  -4.629  -5.504  1.00 10.00      A   
ATOM    710  C   GLU A 146      30.713  -2.067  -1.330  1.00 10.00      A   
ATOM    711  O   GLU A 146      30.762  -0.916  -1.771  1.00 10.00      A   
ATOM    712  N   PRO A 147      31.738  -2.626  -0.672  1.00 10.00      A   
ATOM    713  CA  PRO A 147      33.000  -1.920  -0.416  1.00 10.00      A   
ATOM    714  CB  PRO A 147      33.890  -2.978   0.250  1.00 10.00      A   
ATOM    715  CG  PRO A 147      33.227  -4.284  -0.038  1.00 10.00      A   
ATOM    716  CD  PRO A 147      31.757  -3.992  -0.130  1.00 10.00      A   
ATOM    717  C   PRO A 147      33.664  -1.383  -1.682  1.00 10.00      A   
ATOM    718  O   PRO A 147      33.927  -2.134  -2.623  1.00 10.00      A   
ATOM    719  N   LYS A 148      33.908  -0.070  -1.692  1.00 10.00      A   
ATOM    720  HN  LYS A 148      33.619   0.469  -0.924  1.00 10.00      A   
ATOM    721  CA  LYS A 148      34.565   0.606  -2.811  1.00 10.00      A   
ATOM    722  CB  LYS A 148      36.012   0.116  -2.990  1.00 10.00      A   
ATOM    723  CG  LYS A 148      36.810  -0.009  -1.700  1.00 10.00      A   
ATOM    724  CD  LYS A 148      36.968   1.328  -1.001  1.00 10.00      A   
ATOM    725  CE  LYS A 148      37.626   1.158   0.356  1.00 10.00      A   
ATOM    726  NZ  LYS A 148      37.592   2.411   1.152  1.00 10.00      A   
ATOM    727  HZ1 LYS A 148      38.277   3.096   0.773  1.00 10.00      A   
ATOM    728  HZ2 LYS A 148      37.835   2.210   2.144  1.00 10.00      A   
ATOM    729  HZ3 LYS A 148      36.641   2.832   1.116  1.00 10.00      A   
ATOM    730  C   LYS A 148      33.783   0.448  -4.113  1.00 10.00      A   
ATOM    731  O   LYS A 148      34.299  -0.078  -5.100  1.00 10.00      A   
ATOM    732  N   SER A 149      32.544   0.910  -4.115  1.00 10.00      A   
ATOM    733  HN  SER A 149      32.182   1.328  -3.299  1.00 10.00      A   
ATOM    734  CA  SER A 149      31.703   0.811  -5.296  1.00 10.00      A   
ATOM    735  CB  SER A 149      30.552  -0.156  -5.038  1.00 10.00      A   
ATOM    736  OG  SER A 149      31.034  -1.363  -4.477  1.00 10.00      A   
ATOM    737  HG  SER A 149      31.252  -1.217  -3.545  1.00 10.00      A   
ATOM    738  C   SER A 149      31.175   2.175  -5.734  1.00 10.00      A   
ATOM    739  O   SER A 149      30.595   2.299  -6.815  1.00 10.00      A   
ATOM    740  N   ASN A 150      31.358   3.187  -4.881  1.00 10.00      A   
ATOM    741  HN  ASN A 150      31.792   3.008  -4.014  1.00 10.00      A   
ATOM    742  CA  ASN A 150      30.911   4.553  -5.177  1.00 10.00      A   
ATOM    743  CB  ASN A 150      31.483   5.053  -6.513  1.00 10.00      A   
ATOM    744  CG  ASN A 150      32.469   6.192  -6.346  1.00 10.00      A   
ATOM    745  OD1 ASN A 150      32.305   7.049  -5.484  1.00 10.00      A   
ATOM    746  ND2 ASN A 150      33.503   6.211  -7.174  1.00 10.00      A   
ATOM    747 HD21 ASN A 150      33.573   5.499  -7.843  1.00 10.00      A   
ATOM    748 HD22 ASN A 150      34.156   6.936  -7.081  1.00 10.00      A   
ATOM    749  C   ASN A 150      29.386   4.641  -5.177  1.00 10.00      A   
ATOM    750  O   ASN A 150      28.802   5.595  -5.695  1.00 10.00      A   
ATOM    751  N   THR A 151      28.750   3.642  -4.578  1.00 10.00      A   
ATOM    752  HN  THR A 151      29.274   2.928  -4.158  1.00 10.00      A   
ATOM    753  CA  THR A 151      27.300   3.584  -4.503  1.00 10.00      A   
ATOM    754  CB  THR A 151      26.756   2.396  -5.320  1.00 10.00      A   
ATOM    755  OG1 THR A 151      27.714   2.033  -6.323  1.00 10.00      A   
ATOM    756  HG1 THR A 151      28.429   2.682  -6.332  1.00 10.00      A   
ATOM    757  CG2 THR A 151      25.443   2.765  -5.995  1.00 10.00      A   
ATOM    758  C   THR A 151      26.861   3.431  -3.050  1.00 10.00      A   
ATOM    759  O   THR A 151      27.302   2.513  -2.352  1.00 10.00      A   
ATOM    760  N   TYR A 152      25.998   4.328  -2.602  1.00 10.00      A   
ATOM    761  HN  TYR A 152      25.662   5.017  -3.215  1.00 10.00      A   
ATOM    762  CA  TYR A 152      25.513   4.302  -1.231  1.00 10.00      A   
ATOM    763  CB  TYR A 152      25.706   5.668  -0.564  1.00 10.00      A   
ATOM    764  CG  TYR A 152      27.151   6.082  -0.398  1.00 10.00      A   
ATOM    765  CD1 TYR A 152      27.854   6.656  -1.448  1.00 10.00      A   
ATOM    766  CD2 TYR A 152      27.811   5.906   0.812  1.00 10.00      A   
ATOM    767  CE1 TYR A 152      29.170   7.041  -1.300  1.00 10.00      A   
ATOM    768  CE2 TYR A 152      29.130   6.289   0.970  1.00 10.00      A   
ATOM    769  CZ  TYR A 152      29.805   6.856  -0.090  1.00 10.00      A   
ATOM    770  OH  TYR A 152      31.117   7.249   0.059  1.00 10.00      A   
ATOM    771  HH  TYR A 152      31.607   6.560   0.521  1.00 10.00      A   
ATOM    772  C   TYR A 152      24.045   3.911  -1.184  1.00 10.00      A   
ATOM    773  O   TYR A 152      23.341   3.982  -2.191  1.00 10.00      A   
ATOM    774  N   ILE A 153      23.598   3.493  -0.013  1.00 10.00      A   
ATOM    775  HN  ILE A 153      24.219   3.445   0.748  1.00 10.00      A   
ATOM    776  CA  ILE A 153      22.214   3.097   0.187  1.00 10.00      A   
ATOM    777  CB  ILE A 153      22.037   1.570  -0.006  1.00 10.00      A   
ATOM    778  CG1 ILE A 153      20.555   1.183  -0.025  1.00 10.00      A   
ATOM    779  CG2 ILE A 153      22.797   0.785   1.056  1.00 10.00      A   
ATOM    780  CD1 ILE A 153      20.300  -0.237  -0.480  1.00 10.00      A   
ATOM    781  C   ILE A 153      21.755   3.517   1.584  1.00 10.00      A   
ATOM    782  O   ILE A 153      22.564   3.585   2.511  1.00 10.00      A   
ATOM    783  N   LEU A 154      20.473   3.827   1.723  1.00 10.00      A   
ATOM    784  HN  LEU A 154      19.876   3.776   0.945  1.00 10.00      A   
ATOM    785  CA  LEU A 154      19.924   4.242   3.005  1.00 10.00      A   
ATOM    786  CB  LEU A 154      18.912   5.380   2.826  1.00 10.00      A   
ATOM    787  CG  LEU A 154      19.474   6.785   2.577  1.00 10.00      A   
ATOM    788  CD1 LEU A 154      20.045   6.910   1.171  1.00 10.00      A   
ATOM    789  CD2 LEU A 154      18.402   7.839   2.816  1.00 10.00      A   
ATOM    790  C   LEU A 154      19.270   3.063   3.720  1.00 10.00      A   
ATOM    791  O   LEU A 154      18.213   2.578   3.312  1.00 10.00      A   
ATOM    792  N   ILE A 155      19.913   2.590   4.775  1.00 10.00      A   
ATOM    793  HN  ILE A 155      20.769   2.998   5.040  1.00 10.00      A   
ATOM    794  CA  ILE A 155      19.389   1.471   5.546  1.00 10.00      A   
ATOM    795  CB  ILE A 155      20.505   0.482   5.945  1.00 10.00      A   
ATOM    796  CG1 ILE A 155      21.275   0.021   4.702  1.00 10.00      A   
ATOM    797  CG2 ILE A 155      19.923  -0.715   6.688  1.00 10.00      A   
ATOM    798  CD1 ILE A 155      22.495  -0.820   5.009  1.00 10.00      A   
ATOM    799  C   ILE A 155      18.673   1.969   6.799  1.00 10.00      A   
ATOM    800  O   ILE A 155      19.305   2.476   7.726  1.00 10.00      A   
ATOM    801  N   ASN A 156      17.354   1.845   6.811  1.00 10.00      A   
ATOM    802  HN  ASN A 156      16.907   1.454   6.032  1.00 10.00      A   
ATOM    803  CA  ASN A 156      16.554   2.273   7.952  1.00 10.00      A   
ATOM    804  CB  ASN A 156      15.071   2.345   7.577  1.00 10.00      A   
ATOM    805  CG  ASN A 156      14.184   2.725   8.749  1.00 10.00      A   
ATOM    806  OD1 ASN A 156      13.766   1.870   9.527  1.00 10.00      A   
ATOM    807  ND2 ASN A 156      13.892   4.010   8.881  1.00 10.00      A   
ATOM    808 HD21 ASN A 156      14.256   4.637   8.224  1.00 10.00      A   
ATOM    809 HD22 ASN A 156      13.318   4.281   9.630  1.00 10.00      A   
ATOM    810  C   ASN A 156      16.751   1.320   9.124  1.00 10.00      A   
ATOM    811  O   ASN A 156      16.605   0.106   8.977  1.00 10.00      A   
ATOM    812  N   THR A 157      17.091   1.873  10.276  1.00 10.00      A   
ATOM    813  HN  THR A 157      17.208   2.849  10.328  1.00 10.00      A   
ATOM    814  CA  THR A 157      17.319   1.072  11.467  1.00 10.00      A   
ATOM    815  CB  THR A 157      18.710   1.375  12.053  1.00 10.00      A   
ATOM    816  OG1 THR A 157      19.116   2.699  11.663  1.00 10.00      A   
ATOM    817  HG1 THR A 157      19.794   2.639  10.983  1.00 10.00      A   
ATOM    818  CG2 THR A 157      19.729   0.365  11.549  1.00 10.00      A   
ATOM    819  C   THR A 157      16.249   1.329  12.528  1.00 10.00      A   
ATOM    820  O   THR A 157      16.523   1.282  13.727  1.00 10.00      A   
ATOM    821  N   LEU A 158      15.026   1.583  12.090  1.00 10.00      A   
ATOM    822  HN  LEU A 158      14.848   1.577  11.123  1.00 10.00      A   
ATOM    823  CA  LEU A 158      13.933   1.858  13.013  1.00 10.00      A   
ATOM    824  CB  LEU A 158      13.171   3.117  12.588  1.00 10.00      A   
ATOM    825  CG  LEU A 158      13.985   4.414  12.533  1.00 10.00      A   
ATOM    826  CD1 LEU A 158      13.112   5.572  12.073  1.00 10.00      A   
ATOM    827  CD2 LEU A 158      14.610   4.717  13.886  1.00 10.00      A   
ATOM    828  C   LEU A 158      12.986   0.668  13.136  1.00 10.00      A   
ATOM    829  O   LEU A 158      11.867   0.690  12.617  1.00 10.00      A   
ATOM    830  N   GLU A 159      13.441  -0.375  13.819  1.00 10.00      A   
ATOM    831  HN  GLU A 159      14.344  -0.342  14.200  1.00 10.00      A   
ATOM    832  CA  GLU A 159      12.627  -1.569  14.015  1.00 10.00      A   
ATOM    833  CB  GLU A 159      12.547  -1.929  15.502  1.00 10.00      A   
ATOM    834  CG  GLU A 159      12.192  -0.769  16.419  1.00 10.00      A   
ATOM    835  CD  GLU A 159      12.375  -1.115  17.882  1.00 10.00      A   
ATOM    836  OE1 GLU A 159      11.397  -1.000  18.651  1.00 10.00      A   
ATOM    837  OE2 GLU A 159      13.495  -1.513  18.270  1.00 10.00      A   
ATOM    838  C   GLU A 159      13.188  -2.752  13.226  1.00 10.00      A   
ATOM    839  O   GLU A 159      13.978  -3.533  13.754  1.00 10.00      A   
ATOM    840  N   PRO A 160      12.790  -2.903  11.954  1.00 10.00      A   
ATOM    841  CA  PRO A 160      11.855  -1.995  11.296  1.00 10.00      A   
ATOM    842  CB  PRO A 160      12.177  -2.202   9.818  1.00 10.00      A   
ATOM    843  CG  PRO A 160      12.607  -3.629   9.726  1.00 10.00      A   
ATOM    844  CD  PRO A 160      13.233  -3.982  11.051  1.00 10.00      A   
ATOM    845  C   PRO A 160      10.395  -2.355  11.578  1.00 10.00      A   
ATOM    846  O   PRO A 160      10.056  -3.521  11.784  1.00 10.00      A   
ATOM    847  N   VAL A 161       9.543  -1.343  11.599  1.00 10.00      A   
ATOM    848  HN  VAL A 161       9.876  -0.433  11.441  1.00 10.00      A   
ATOM    849  CA  VAL A 161       8.121  -1.542  11.842  1.00 10.00      A   
ATOM    850  CB  VAL A 161       7.755  -1.310  13.325  1.00 10.00      A   
ATOM    851  CG1 VAL A 161       8.076   0.117  13.749  1.00 10.00      A   
ATOM    852  CG2 VAL A 161       6.289  -1.634  13.573  1.00 10.00      A   
ATOM    853  C   VAL A 161       7.306  -0.608  10.955  1.00 10.00      A   
ATOM    854  O   VAL A 161       7.871   0.198  10.212  1.00 10.00      A   
ATOM    855  N   GLU A 166       9.952 -12.865   8.344  1.00 10.00      A   
ATOM    856  HN  GLU A 166      10.217 -13.470   9.072  1.00 10.00      A   
ATOM    857  CA  GLU A 166       9.452 -13.431   7.095  1.00 10.00      A   
ATOM    858  CB  GLU A 166       8.602 -14.674   7.322  1.00 10.00      A   
ATOM    859  CG  GLU A 166       9.359 -15.959   7.029  1.00 10.00      A   
ATOM    860  CD  GLU A 166      10.864 -15.780   7.144  1.00 10.00      A   
ATOM    861  OE1 GLU A 166      11.488 -15.275   6.178  1.00 10.00      A   
ATOM    862  OE2 GLU A 166      11.424 -16.122   8.205  1.00 10.00      A   
ATOM    863  C   GLU A 166       8.755 -12.388   6.241  1.00 10.00      A   
ATOM    864  O   GLU A 166       7.867 -12.690   5.441  1.00 10.00      A   
ATOM    865  N   MET A 167       9.194 -11.158   6.413  1.00 10.00      A   
ATOM    866  HN  MET A 167       9.911 -10.998   7.062  1.00 10.00      A   
ATOM    867  CA  MET A 167       8.663 -10.035   5.674  1.00 10.00      A   
ATOM    868  CB  MET A 167       7.629  -9.285   6.516  1.00 10.00      A   
ATOM    869  CG  MET A 167       6.749  -8.337   5.720  1.00 10.00      A   
ATOM    870  SD  MET A 167       5.219  -7.934   6.583  1.00 10.00      A   
ATOM    871  CE  MET A 167       4.466  -6.802   5.418  1.00 10.00      A   
ATOM    872  C   MET A 167       9.811  -9.114   5.294  1.00 10.00      A   
ATOM    873  O   MET A 167      10.698  -8.852   6.111  1.00 10.00      A   
ATOM    874  N   ARG A 168       9.806  -8.645   4.059  1.00 10.00      A   
ATOM    875  HN  ARG A 168       9.069  -8.880   3.458  1.00 10.00      A   
ATOM    876  CA  ARG A 168      10.862  -7.770   3.570  1.00 10.00      A   
ATOM    877  CB  ARG A 168      12.027  -8.602   3.014  1.00 10.00      A   
ATOM    878  CG  ARG A 168      11.599  -9.889   2.321  1.00 10.00      A   
ATOM    879  CD  ARG A 168      12.494 -11.061   2.708  1.00 10.00      A   
ATOM    880  NE  ARG A 168      12.676 -11.166   4.159  1.00 10.00      A   
ATOM    881  HE  ARG A 168      13.052 -10.379   4.620  1.00 10.00      A   
ATOM    882  CZ  ARG A 168      12.380 -12.249   4.885  1.00 10.00      A   
ATOM    883  NH1 ARG A 168      11.869 -13.333   4.312  1.00 10.00      A   
ATOM    884 HH11 ARG A 168      11.689 -13.349   3.289  1.00 10.00      A   
ATOM    885 HH12 ARG A 168      11.651 -14.187   4.898  1.00 10.00      A   
ATOM    886  NH2 ARG A 168      12.596 -12.246   6.193  1.00 10.00      A   
ATOM    887 HH21 ARG A 168      12.364 -13.091   6.762  1.00 10.00      A   
ATOM    888 HH22 ARG A 168      13.005 -11.404   6.658  1.00 10.00      A   
ATOM    889  C   ARG A 168      10.325  -6.822   2.504  1.00 10.00      A   
ATOM    890  O   ARG A 168       9.164  -6.921   2.105  1.00 10.00      A   
ATOM    891  N   GLY A 169      11.166  -5.901   2.059  1.00 10.00      A   
ATOM    892  HN  GLY A 169      12.074  -5.855   2.434  1.00 10.00      A   
ATOM    893  CA  GLY A 169      10.756  -4.950   1.045  1.00 10.00      A   
ATOM    894  C   GLY A 169      11.057  -3.520   1.445  1.00 10.00      A   
ATOM    895  O   GLY A 169      12.152  -3.009   1.188  1.00 10.00      A   
ATOM    896  N   GLN A 171      -1.798  -4.757   3.376  1.00 10.00      A   
ATOM    897  HN  GLN A 171      -2.120  -5.309   4.120  1.00 10.00      A   
ATOM    898  CA  GLN A 171      -1.143  -3.486   3.666  1.00 10.00      A   
ATOM    899  CB  GLN A 171      -1.242  -3.177   5.163  1.00 10.00      A   
ATOM    900  CG  GLN A 171      -2.669  -3.115   5.687  1.00 10.00      A   
ATOM    901  CD  GLN A 171      -2.746  -2.824   7.174  1.00 10.00      A   
ATOM    902  OE1 GLN A 171      -1.863  -2.181   7.741  1.00 10.00      A   
ATOM    903  NE2 GLN A 171      -3.801  -3.300   7.817  1.00 10.00      A   
ATOM    904 HE21 GLN A 171      -4.465  -3.812   7.309  1.00 10.00      A   
ATOM    905 HE22 GLN A 171      -3.885  -3.106   8.778  1.00 10.00      A   
ATOM    906  C   GLN A 171       0.323  -3.536   3.232  1.00 10.00      A   
ATOM    907  O   GLN A 171       1.029  -2.525   3.251  1.00 10.00      A   
ATOM    908  N   GLY A 172       0.761  -4.721   2.823  1.00 10.00      A   
ATOM    909  HN  GLY A 172       0.140  -5.476   2.803  1.00 10.00      A   
ATOM    910  CA  GLY A 172       2.137  -4.903   2.388  1.00 10.00      A   
ATOM    911  C   GLY A 172       2.301  -4.660   0.898  1.00 10.00      A   
ATOM    912  O   GLY A 172       1.312  -4.518   0.177  1.00 10.00      A   
ATOM    913  N   THR A 173       3.546  -4.611   0.438  1.00 10.00      A   
ATOM    914  HN  THR A 173       4.292  -4.722   1.065  1.00 10.00      A   
ATOM    915  CA  THR A 173       3.842  -4.386  -0.970  1.00 10.00      A   
ATOM    916  CB  THR A 173       5.246  -3.781  -1.120  1.00 10.00      A   
ATOM    917  OG1 THR A 173       5.605  -3.125   0.104  1.00 10.00      A   
ATOM    918  HG1 THR A 173       4.903  -2.509   0.353  1.00 10.00      A   
ATOM    919  CG2 THR A 173       5.270  -2.771  -2.254  1.00 10.00      A   
ATOM    920  C   THR A 173       3.784  -5.700  -1.754  1.00 10.00      A   
ATOM    921  O   THR A 173       4.447  -6.673  -1.396  1.00 10.00      A   
ATOM    922  N   PRO A 174       2.994  -5.746  -2.838  1.00 10.00      A   
ATOM    923  CA  PRO A 174       2.850  -6.953  -3.662  1.00 10.00      A   
ATOM    924  CB  PRO A 174       1.649  -6.635  -4.570  1.00 10.00      A   
ATOM    925  CG  PRO A 174       1.051  -5.378  -4.025  1.00 10.00      A   
ATOM    926  CD  PRO A 174       2.167  -4.643  -3.345  1.00 10.00      A   
ATOM    927  C   PRO A 174       4.089  -7.231  -4.512  1.00 10.00      A   
ATOM    928  O   PRO A 174       4.406  -8.386  -4.804  1.00 10.00      A   
ATOM    929  N   THR A 175       4.793  -6.166  -4.885  1.00 10.00      A   
ATOM    930  HN  THR A 175       4.492  -5.276  -4.603  1.00 10.00      A   
ATOM    931  CA  THR A 175       5.988  -6.264  -5.716  1.00 10.00      A   
ATOM    932  CB  THR A 175       6.591  -4.867  -5.954  1.00 10.00      A   
ATOM    933  OG1 THR A 175       5.619  -3.873  -5.590  1.00 10.00      A   
ATOM    934  HG1 THR A 175       5.617  -3.170  -6.251  1.00 10.00      A   
ATOM    935  CG2 THR A 175       6.963  -4.687  -7.419  1.00 10.00      A   
ATOM    936  C   THR A 175       7.052  -7.187  -5.114  1.00 10.00      A   
ATOM    937  O   THR A 175       7.642  -8.009  -5.818  1.00 10.00      A   
ATOM    938  N   THR A 176       7.282  -7.067  -3.811  1.00 10.00      A   
ATOM    939  HN  THR A 176       6.770  -6.416  -3.289  1.00 10.00      A   
ATOM    940  CA  THR A 176       8.283  -7.892  -3.142  1.00 10.00      A   
ATOM    941  CB  THR A 176       8.706  -7.315  -1.771  1.00 10.00      A   
ATOM    942  OG1 THR A 176       9.823  -8.054  -1.253  1.00 10.00      A   
ATOM    943  HG1 THR A 176       9.721  -8.986  -1.478  1.00 10.00      A   
ATOM    944  CG2 THR A 176       7.557  -7.370  -0.774  1.00 10.00      A   
ATOM    945  C   THR A 176       7.813  -9.341  -2.996  1.00 10.00      A   
ATOM    946  O   THR A 176       8.624 -10.246  -2.788  1.00 10.00      A   
ATOM    947  N   GLY A 177       6.508  -9.556  -3.122  1.00 10.00      A   
ATOM    948  HN  GLY A 177       5.912  -8.800  -3.301  1.00 10.00      A   
ATOM    949  CA  GLY A 177       5.962 -10.894  -3.007  1.00 10.00      A   
ATOM    950  C   GLY A 177       6.358 -11.751  -4.187  1.00 10.00      A   
ATOM    951  O   GLY A 177       6.823 -12.878  -4.020  1.00 10.00      A   
ATOM    952  N   LEU A 178       6.190 -11.204  -5.385  1.00 10.00      A   
ATOM    953  HN  LEU A 178       5.821 -10.297  -5.447  1.00 10.00      A   
ATOM    954  CA  LEU A 178       6.538 -11.916  -6.607  1.00 10.00      A   
ATOM    955  CB  LEU A 178       6.077 -11.136  -7.845  1.00 10.00      A   
ATOM    956  CG  LEU A 178       4.627 -11.353  -8.297  1.00 10.00      A   
ATOM    957  CD1 LEU A 178       4.324 -12.833  -8.473  1.00 10.00      A   
ATOM    958  CD2 LEU A 178       3.646 -10.706  -7.332  1.00 10.00      A   
ATOM    959  C   LEU A 178       8.042 -12.154  -6.667  1.00 10.00      A   
ATOM    960  O   LEU A 178       8.496 -13.230  -7.058  1.00 10.00      A   
ATOM    961  N   LEU A 179       8.804 -11.145  -6.255  1.00 10.00      A   
ATOM    962  HN  LEU A 179       8.375 -10.318  -5.952  1.00 10.00      A   
ATOM    963  CA  LEU A 179      10.260 -11.233  -6.249  1.00 10.00      A   
ATOM    964  CB  LEU A 179      10.879  -9.895  -5.835  1.00 10.00      A   
ATOM    965  CG  LEU A 179      12.407  -9.810  -5.896  1.00 10.00      A   
ATOM    966  CD1 LEU A 179      12.898  -9.925  -7.330  1.00 10.00      A   
ATOM    967  CD2 LEU A 179      12.898  -8.522  -5.256  1.00 10.00      A   
ATOM    968  C   LEU A 179      10.731 -12.345  -5.315  1.00 10.00      A   
ATOM    969  O   LEU A 179      11.657 -13.091  -5.641  1.00 10.00      A   
ATOM    970  N   MET A 180      10.078 -12.458  -4.159  1.00 10.00      A   
ATOM    971  HN  MET A 180       9.348 -11.832  -3.961  1.00 10.00      A   
ATOM    972  CA  MET A 180      10.419 -13.482  -3.179  1.00 10.00      A   
ATOM    973  CB  MET A 180       9.565 -13.330  -1.915  1.00 10.00      A   
ATOM    974  CG  MET A 180       9.962 -14.257  -0.773  1.00 10.00      A   
ATOM    975  SD  MET A 180      11.457 -13.719   0.082  1.00 10.00      A   
ATOM    976  CE  MET A 180      11.857 -15.189   1.025  1.00 10.00      A   
ATOM    977  C   MET A 180      10.229 -14.872  -3.777  1.00 10.00      A   
ATOM    978  O   MET A 180      10.996 -15.793  -3.495  1.00 10.00      A   
ATOM    979  N   ILE A 181       9.203 -15.012  -4.610  1.00 10.00      A   
ATOM    980  HN  ILE A 181       8.623 -14.240  -4.787  1.00 10.00      A   
ATOM    981  CA  ILE A 181       8.917 -16.282  -5.264  1.00 10.00      A   
ATOM    982  CB  ILE A 181       7.535 -16.272  -5.959  1.00 10.00      A   
ATOM    983  CG1 ILE A 181       6.428 -15.984  -4.939  1.00 10.00      A   
ATOM    984  CG2 ILE A 181       7.275 -17.596  -6.668  1.00 10.00      A   
ATOM    985  CD1 ILE A 181       5.067 -15.743  -5.559  1.00 10.00      A   
ATOM    986  C   ILE A 181      10.004 -16.594  -6.289  1.00 10.00      A   
ATOM    987  O   ILE A 181      10.472 -17.729  -6.384  1.00 10.00      A   
ATOM    988  N   VAL A 182      10.414 -15.571  -7.033  1.00 10.00      A   
ATOM    989  HN  VAL A 182      10.007 -14.687  -6.894  1.00 10.00      A   
ATOM    990  CA  VAL A 182      11.450 -15.722  -8.051  1.00 10.00      A   
ATOM    991  CB  VAL A 182      11.712 -14.398  -8.806  1.00 10.00      A   
ATOM    992  CG1 VAL A 182      12.838 -14.563  -9.817  1.00 10.00      A   
ATOM    993  CG2 VAL A 182      10.447 -13.918  -9.500  1.00 10.00      A   
ATOM    994  C   VAL A 182      12.753 -16.227  -7.433  1.00 10.00      A   
ATOM    995  O   VAL A 182      13.282 -17.261  -7.847  1.00 10.00      A   
ATOM    996  N   LEU A 183      13.257 -15.509  -6.431  1.00 10.00      A   
ATOM    997  HN  LEU A 183      12.785 -14.698  -6.133  1.00 10.00      A   
ATOM    998  CA  LEU A 183      14.497 -15.903  -5.767  1.00 10.00      A   
ATOM    999  CB  LEU A 183      15.008 -14.816  -4.809  1.00 10.00      A   
ATOM   1000  CG  LEU A 183      14.077 -14.384  -3.671  1.00 10.00      A   
ATOM   1001  CD1 LEU A 183      14.389 -15.149  -2.391  1.00 10.00      A   
ATOM   1002  CD2 LEU A 183      14.183 -12.885  -3.439  1.00 10.00      A   
ATOM   1003  C   LEU A 183      14.332 -17.244  -5.057  1.00 10.00      A   
ATOM   1004  O   LEU A 183      15.267 -18.045  -4.993  1.00 10.00      A   
ATOM   1005  N   GLY A 184      13.132 -17.483  -4.539  1.00 10.00      A   
ATOM   1006  HN  GLY A 184      12.430 -16.798  -4.611  1.00 10.00      A   
ATOM   1007  CA  GLY A 184      12.850 -18.728  -3.859  1.00 10.00      A   
ATOM   1008  C   GLY A 184      12.955 -19.906  -4.801  1.00 10.00      A   
ATOM   1009  O   GLY A 184      13.543 -20.931  -4.457  1.00 10.00      A   
ATOM   1010  N   LEU A 185      12.400 -19.752  -5.999  1.00 10.00      A   
ATOM   1011  HN  LEU A 185      11.951 -18.902  -6.213  1.00 10.00      A   
ATOM   1012  CA  LEU A 185      12.437 -20.806  -7.001  1.00 10.00      A   
ATOM   1013  CB  LEU A 185      11.630 -20.415  -8.241  1.00 10.00      A   
ATOM   1014  CG  LEU A 185      10.107 -20.473  -8.107  1.00 10.00      A   
ATOM   1015  CD1 LEU A 185       9.444 -19.923  -9.359  1.00 10.00      A   
ATOM   1016  CD2 LEU A 185       9.645 -21.898  -7.838  1.00 10.00      A   
ATOM   1017  C   LEU A 185      13.872 -21.128  -7.394  1.00 10.00      A   
ATOM   1018  O   LEU A 185      14.249 -22.295  -7.476  1.00 10.00      A   
ATOM   1019  N   ILE A 186      14.668 -20.086  -7.625  1.00 10.00      A   
ATOM   1020  HN  ILE A 186      14.301 -19.177  -7.545  1.00 10.00      A   
ATOM   1021  CA  ILE A 186      16.069 -20.258  -8.000  1.00 10.00      A   
ATOM   1022  CB  ILE A 186      16.766 -18.900  -8.245  1.00 10.00      A   
ATOM   1023  CG1 ILE A 186      16.010 -18.096  -9.307  1.00 10.00      A   
ATOM   1024  CG2 ILE A 186      18.216 -19.108  -8.671  1.00 10.00      A   
ATOM   1025  CD1 ILE A 186      16.497 -16.670  -9.464  1.00 10.00      A   
ATOM   1026  C   ILE A 186      16.815 -21.013  -6.905  1.00 10.00      A   
ATOM   1027  O   ILE A 186      17.582 -21.938  -7.182  1.00 10.00      A   
ATOM   1028  N   PHE A 187      16.571 -20.619  -5.663  1.00 10.00      A   
ATOM   1029  HN  PHE A 187      15.942 -19.879  -5.510  1.00 10.00      A   
ATOM   1030  CA  PHE A 187      17.213 -21.248  -4.522  1.00 10.00      A   
ATOM   1031  CB  PHE A 187      16.918 -20.465  -3.239  1.00 10.00      A   
ATOM   1032  CG  PHE A 187      17.827 -20.806  -2.090  1.00 10.00      A   
ATOM   1033  CD1 PHE A 187      19.133 -20.346  -2.062  1.00 10.00      A   
ATOM   1034  CD2 PHE A 187      17.374 -21.584  -1.036  1.00 10.00      A   
ATOM   1035  CE1 PHE A 187      19.971 -20.655  -1.006  1.00 10.00      A   
ATOM   1036  CE2 PHE A 187      18.206 -21.897   0.022  1.00 10.00      A   
ATOM   1037  CZ  PHE A 187      19.507 -21.431   0.036  1.00 10.00      A   
ATOM   1038  C   PHE A 187      16.770 -22.702  -4.375  1.00 10.00      A   
ATOM   1039  O   PHE A 187      17.604 -23.597  -4.284  1.00 10.00      A   
ATOM   1040  N   MET A 188      15.459 -22.927  -4.390  1.00 10.00      A   
ATOM   1041  HN  MET A 188      14.847 -22.165  -4.510  1.00 10.00      A   
ATOM   1042  CA  MET A 188      14.896 -24.272  -4.239  1.00 10.00      A   
ATOM   1043  CB  MET A 188      13.368 -24.216  -4.167  1.00 10.00      A   
ATOM   1044  CG  MET A 188      12.819 -23.585  -2.898  1.00 10.00      A   
ATOM   1045  SD  MET A 188      11.026 -23.737  -2.766  1.00 10.00      A   
ATOM   1046  CE  MET A 188      10.493 -22.720  -4.141  1.00 10.00      A   
ATOM   1047  C   MET A 188      15.322 -25.211  -5.366  1.00 10.00      A   
ATOM   1048  O   MET A 188      15.377 -26.425  -5.184  1.00 10.00      A   
ATOM   1049  N   LYS A 189      15.621 -24.645  -6.526  1.00 10.00      A   
ATOM   1050  HN  LYS A 189      15.554 -23.669  -6.612  1.00 10.00      A   
ATOM   1051  CA  LYS A 189      16.035 -25.433  -7.682  1.00 10.00      A   
ATOM   1052  CB  LYS A 189      15.799 -24.636  -8.969  1.00 10.00      A   
ATOM   1053  CG  LYS A 189      15.775 -25.476 -10.236  1.00 10.00      A   
ATOM   1054  CD  LYS A 189      14.381 -25.981 -10.558  1.00 10.00      A   
ATOM   1055  CE  LYS A 189      14.420 -26.998 -11.686  1.00 10.00      A   
ATOM   1056  NZ  LYS A 189      15.240 -26.531 -12.836  1.00 10.00      A   
ATOM   1057  HZ1 LYS A 189      15.428 -27.321 -13.482  1.00 10.00      A   
ATOM   1058  HZ2 LYS A 189      16.146 -26.153 -12.499  1.00 10.00      A   
ATOM   1059  HZ3 LYS A 189      14.731 -25.781 -13.360  1.00 10.00      A   
ATOM   1060  C   LYS A 189      17.506 -25.850  -7.577  1.00 10.00      A   
ATOM   1061  O   LYS A 189      18.048 -26.507  -8.468  1.00 10.00      A   
ATOM   1062  N   GLY A 190      18.145 -25.475  -6.479  1.00 10.00      A   
ATOM   1063  HN  GLY A 190      17.662 -24.973  -5.786  1.00 10.00      A   
ATOM   1064  CA  GLY A 190      19.539 -25.812  -6.282  1.00 10.00      A   
ATOM   1065  C   GLY A 190      20.454 -24.682  -6.695  1.00 10.00      A   
ATOM   1066  O   GLY A 190      21.547 -24.916  -7.209  1.00 10.00      A   
ATOM   1067  N   ASN A 191      19.983 -23.455  -6.487  1.00 10.00      A   
ATOM   1068  HN  ASN A 191      19.089 -23.354  -6.097  1.00 10.00      A   
ATOM   1069  CA  ASN A 191      20.742 -22.248  -6.823  1.00 10.00      A   
ATOM   1070  CB  ASN A 191      22.089 -22.218  -6.087  1.00 10.00      A   
ATOM   1071  CG  ASN A 191      22.495 -20.823  -5.653  1.00 10.00      A   
ATOM   1072  OD1 ASN A 191      22.204 -20.399  -4.534  1.00 10.00      A   
ATOM   1073  ND2 ASN A 191      23.169 -20.099  -6.533  1.00 10.00      A   
ATOM   1074 HD21 ASN A 191      23.368 -20.498  -7.411  1.00 10.00      A   
ATOM   1075 HD22 ASN A 191      23.441 -19.193  -6.275  1.00 10.00      A   
ATOM   1076  C   ASN A 191      20.948 -22.108  -8.332  1.00 10.00      A   
ATOM   1077  O   ASN A 191      21.843 -21.399  -8.787  1.00 10.00      A   
ATOM   1078  N   THR A 192      20.119 -22.792  -9.108  1.00 10.00      A   
ATOM   1079  HN  THR A 192      19.429 -23.350  -8.693  1.00 10.00      A   
ATOM   1080  CA  THR A 192      20.204 -22.741 -10.561  1.00 10.00      A   
ATOM   1081  CB  THR A 192      21.220 -23.768 -11.112  1.00 10.00      A   
ATOM   1082  OG1 THR A 192      22.493 -23.591 -10.470  1.00 10.00      A   
ATOM   1083  HG1 THR A 192      22.450 -22.831  -9.870  1.00 10.00      A   
ATOM   1084  CG2 THR A 192      21.395 -23.597 -12.614  1.00 10.00      A   
ATOM   1085  C   THR A 192      18.832 -23.004 -11.183  1.00 10.00      A   
ATOM   1086  O   THR A 192      18.347 -24.134 -11.180  1.00 10.00      A   
ATOM   1087  N   LEU A 193      18.213 -21.949 -11.698  1.00 10.00      A   
ATOM   1088  HN  LEU A 193      18.655 -21.073 -11.666  1.00 10.00      A   
ATOM   1089  CA  LEU A 193      16.901 -22.047 -12.324  1.00 10.00      A   
ATOM   1090  CB  LEU A 193      15.852 -21.385 -11.421  1.00 10.00      A   
ATOM   1091  CG  LEU A 193      14.422 -21.300 -11.963  1.00 10.00      A   
ATOM   1092  CD1 LEU A 193      13.634 -22.550 -11.607  1.00 10.00      A   
ATOM   1093  CD2 LEU A 193      13.725 -20.055 -11.440  1.00 10.00      A   
ATOM   1094  C   LEU A 193      16.936 -21.345 -13.674  1.00 10.00      A   
ATOM   1095  O   LEU A 193      17.618 -20.332 -13.825  1.00 10.00      A   
ATOM   1096  N   LYS A 194      16.237 -21.893 -14.657  1.00 10.00      A   
ATOM   1097  HN  LYS A 194      15.739 -22.726 -14.492  1.00 10.00      A   
ATOM   1098  CA  LYS A 194      16.202 -21.290 -15.980  1.00 10.00      A   
ATOM   1099  CB  LYS A 194      16.198 -22.346 -17.084  1.00 10.00      A   
ATOM   1100  CG  LYS A 194      17.520 -23.088 -17.199  1.00 10.00      A   
ATOM   1101  CD  LYS A 194      17.566 -23.990 -18.419  1.00 10.00      A   
ATOM   1102  CE  LYS A 194      18.959 -24.567 -18.606  1.00 10.00      A   
ATOM   1103  NZ  LYS A 194      19.016 -25.565 -19.705  1.00 10.00      A   
ATOM   1104  HZ1 LYS A 194      18.660 -25.149 -20.588  1.00 10.00      A   
ATOM   1105  HZ2 LYS A 194      18.435 -26.395 -19.469  1.00 10.00      A   
ATOM   1106  HZ3 LYS A 194      19.998 -25.874 -19.855  1.00 10.00      A   
ATOM   1107  C   LYS A 194      15.044 -20.310 -16.118  1.00 10.00      A   
ATOM   1108  O   LYS A 194      14.048 -20.397 -15.398  1.00 10.00      A   
ATOM   1109  N   GLU A 195      15.185 -19.387 -17.054  1.00 10.00      A   
ATOM   1110  HN  GLU A 195      15.988 -19.403 -17.615  1.00 10.00      A   
ATOM   1111  CA  GLU A 195      14.187 -18.349 -17.282  1.00 10.00      A   
ATOM   1112  CB  GLU A 195      14.774 -17.209 -18.136  1.00 10.00      A   
ATOM   1113  CG  GLU A 195      14.981 -17.522 -19.619  1.00 10.00      A   
ATOM   1114  CD  GLU A 195      15.904 -18.701 -19.873  1.00 10.00      A   
ATOM   1115  OE1 GLU A 195      17.131 -18.506 -19.912  1.00 10.00      A   
ATOM   1116  OE2 GLU A 195      15.399 -19.835 -20.037  1.00 10.00      A   
ATOM   1117  C   GLU A 195      12.877 -18.872 -17.877  1.00 10.00      A   
ATOM   1118  O   GLU A 195      11.794 -18.537 -17.399  1.00 10.00      A   
ATOM   1119  N   THR A 196      12.978 -19.709 -18.898  1.00 10.00      A   
ATOM   1120  HN  THR A 196      13.874 -19.972 -19.212  1.00 10.00      A   
ATOM   1121  CA  THR A 196      11.802 -20.240 -19.577  1.00 10.00      A   
ATOM   1122  CB  THR A 196      12.178 -20.943 -20.896  1.00 10.00      A   
ATOM   1123  OG1 THR A 196      13.281 -20.251 -21.507  1.00 10.00      A   
ATOM   1124  HG1 THR A 196      14.004 -20.159 -20.864  1.00 10.00      A   
ATOM   1125  CG2 THR A 196      10.998 -20.924 -21.857  1.00 10.00      A   
ATOM   1126  C   THR A 196      10.966 -21.168 -18.694  1.00 10.00      A   
ATOM   1127  O   THR A 196       9.732 -21.115 -18.724  1.00 10.00      A   
ATOM   1128  N   GLU A 197      11.628 -21.999 -17.893  1.00 10.00      A   
ATOM   1129  HN  GLU A 197      12.610 -21.993 -17.900  1.00 10.00      A   
ATOM   1130  CA  GLU A 197      10.925 -22.932 -17.019  1.00 10.00      A   
ATOM   1131  CB  GLU A 197      11.889 -23.946 -16.391  1.00 10.00      A   
ATOM   1132  CG  GLU A 197      12.896 -23.350 -15.420  1.00 10.00      A   
ATOM   1133  CD  GLU A 197      13.673 -24.405 -14.661  1.00 10.00      A   
ATOM   1134  OE1 GLU A 197      13.045 -25.254 -14.001  1.00 10.00      A   
ATOM   1135  OE2 GLU A 197      14.919 -24.399 -14.721  1.00 10.00      A   
ATOM   1136  C   GLU A 197      10.120 -22.199 -15.946  1.00 10.00      A   
ATOM   1137  O   GLU A 197       9.096 -22.693 -15.478  1.00 10.00      A   
ATOM   1138  N   ALA A 198      10.584 -21.016 -15.566  1.00 10.00      A   
ATOM   1139  HN  ALA A 198      11.409 -20.672 -15.970  1.00 10.00      A   
ATOM   1140  CA  ALA A 198       9.901 -20.223 -14.550  1.00 10.00      A   
ATOM   1141  CB  ALA A 198      10.914 -19.466 -13.707  1.00 10.00      A   
ATOM   1142  C   ALA A 198       8.903 -19.255 -15.176  1.00 10.00      A   
ATOM   1143  O   ALA A 198       7.912 -18.879 -14.547  1.00 10.00      A   
ATOM   1144  N   TRP A 199       9.172 -18.866 -16.416  1.00 10.00      A   
ATOM   1145  HN  TRP A 199       9.979 -19.210 -16.855  1.00 10.00      A   
ATOM   1146  CA  TRP A 199       8.319 -17.930 -17.145  1.00 10.00      A   
ATOM   1147  CB  TRP A 199       8.850 -17.715 -18.566  1.00 10.00      A   
ATOM   1148  CG  TRP A 199       8.179 -16.599 -19.308  1.00 10.00      A   
ATOM   1149  CD1 TRP A 199       8.074 -15.299 -18.908  1.00 10.00      A   
ATOM   1150  CD2 TRP A 199       7.527 -16.684 -20.579  1.00 10.00      A   
ATOM   1151  NE1 TRP A 199       7.394 -14.567 -19.849  1.00 10.00      A   
ATOM   1152  HE1 TRP A 199       7.193 -13.609 -19.791  1.00 10.00      A   
ATOM   1153  CE2 TRP A 199       7.045 -15.396 -20.887  1.00 10.00      A   
ATOM   1154  CE3 TRP A 199       7.301 -17.724 -21.486  1.00 10.00      A   
ATOM   1155  CZ2 TRP A 199       6.355 -15.120 -22.067  1.00 10.00      A   
ATOM   1156  CZ3 TRP A 199       6.615 -17.448 -22.656  1.00 10.00      A   
ATOM   1157  CH2 TRP A 199       6.150 -16.158 -22.937  1.00 10.00      A   
ATOM   1158  C   TRP A 199       6.864 -18.390 -17.189  1.00 10.00      A   
ATOM   1159  O   TRP A 199       5.962 -17.649 -16.797  1.00 10.00      A   
ATOM   1160  N   ASP A 200       6.641 -19.612 -17.660  1.00 10.00      A   
ATOM   1161  HN  ASP A 200       7.402 -20.157 -17.949  1.00 10.00      A   
ATOM   1162  CA  ASP A 200       5.289 -20.165 -17.758  1.00 10.00      A   
ATOM   1163  CB  ASP A 200       5.300 -21.532 -18.450  1.00 10.00      A   
ATOM   1164  CG  ASP A 200       3.904 -22.113 -18.610  1.00 10.00      A   
ATOM   1165  OD1 ASP A 200       3.460 -22.866 -17.715  1.00 10.00      A   
ATOM   1166  OD2 ASP A 200       3.248 -21.823 -19.634  1.00 10.00      A   
ATOM   1167  C   ASP A 200       4.642 -20.281 -16.387  1.00 10.00      A   
ATOM   1168  O   ASP A 200       3.463 -19.963 -16.219  1.00 10.00      A   
ATOM   1169  N   PHE A 201       5.430 -20.715 -15.407  1.00 10.00      A   
ATOM   1170  HN  PHE A 201       6.366 -20.923 -15.606  1.00 10.00      A   
ATOM   1171  CA  PHE A 201       4.949 -20.884 -14.042  1.00 10.00      A   
ATOM   1172  CB  PHE A 201       6.077 -21.416 -13.148  1.00 10.00      A   
ATOM   1173  CG  PHE A 201       5.644 -21.770 -11.753  1.00 10.00      A   
ATOM   1174  CD1 PHE A 201       5.905 -20.914 -10.694  1.00 10.00      A   
ATOM   1175  CD2 PHE A 201       4.974 -22.956 -11.502  1.00 10.00      A   
ATOM   1176  CE1 PHE A 201       5.505 -21.235  -9.410  1.00 10.00      A   
ATOM   1177  CE2 PHE A 201       4.570 -23.284 -10.222  1.00 10.00      A   
ATOM   1178  CZ  PHE A 201       4.836 -22.421  -9.173  1.00 10.00      A   
ATOM   1179  C   PHE A 201       4.403 -19.569 -13.486  1.00 10.00      A   
ATOM   1180  O   PHE A 201       3.286 -19.517 -12.976  1.00 10.00      A   
ATOM   1181  N   LEU A 202       5.192 -18.506 -13.606  1.00 10.00      A   
ATOM   1182  HN  LEU A 202       6.069 -18.604 -14.035  1.00 10.00      A   
ATOM   1183  CA  LEU A 202       4.781 -17.197 -13.108  1.00 10.00      A   
ATOM   1184  CB  LEU A 202       5.957 -16.217 -13.096  1.00 10.00      A   
ATOM   1185  CG  LEU A 202       6.766 -16.129 -11.795  1.00 10.00      A   
ATOM   1186  CD1 LEU A 202       5.852 -15.858 -10.606  1.00 10.00      A   
ATOM   1187  CD2 LEU A 202       7.595 -17.383 -11.572  1.00 10.00      A   
ATOM   1188  C   LEU A 202       3.625 -16.625 -13.924  1.00 10.00      A   
ATOM   1189  O   LEU A 202       2.703 -16.021 -13.376  1.00 10.00      A   
ATOM   1190  N   ARG A 203       3.669 -16.840 -15.232  1.00 10.00      A   
ATOM   1191  HN  ARG A 203       4.422 -17.350 -15.604  1.00 10.00      A   
ATOM   1192  CA  ARG A 203       2.636 -16.346 -16.133  1.00 10.00      A   
ATOM   1193  CB  ARG A 203       2.999 -16.648 -17.588  1.00 10.00      A   
ATOM   1194  CG  ARG A 203       3.831 -15.573 -18.264  1.00 10.00      A   
ATOM   1195  CD  ARG A 203       2.966 -14.399 -18.687  1.00 10.00      A   
ATOM   1196  NE  ARG A 203       2.219 -14.676 -19.916  1.00 10.00      A   
ATOM   1197  HE  ARG A 203       2.540 -15.417 -20.482  1.00 10.00      A   
ATOM   1198  CZ  ARG A 203       1.153 -13.979 -20.318  1.00 10.00      A   
ATOM   1199  NH1 ARG A 203       0.674 -12.992 -19.566  1.00 10.00      A   
ATOM   1200 HH11 ARG A 203      -0.156 -12.447 -19.885  1.00 10.00      A   
ATOM   1201 HH12 ARG A 203       1.115 -12.764 -18.648  1.00 10.00      A   
ATOM   1202  NH2 ARG A 203       0.559 -14.282 -21.466  1.00 10.00      A   
ATOM   1203 HH21 ARG A 203      -0.274 -13.740 -21.790  1.00 10.00      A   
ATOM   1204 HH22 ARG A 203       0.921 -15.069 -22.050  1.00 10.00      A   
ATOM   1205  C   ARG A 203       1.260 -16.927 -15.805  1.00 10.00      A   
ATOM   1206  O   ARG A 203       0.248 -16.243 -15.921  1.00 10.00      A   
ATOM   1207  N   ARG A 204       1.227 -18.188 -15.395  1.00 10.00      A   
ATOM   1208  HN  ARG A 204       2.066 -18.695 -15.318  1.00 10.00      A   
ATOM   1209  CA  ARG A 204      -0.032 -18.846 -15.073  1.00 10.00      A   
ATOM   1210  CB  ARG A 204      -0.010 -20.315 -15.500  1.00 10.00      A   
ATOM   1211  CG  ARG A 204       0.897 -21.193 -14.658  1.00 10.00      A   
ATOM   1212  CD  ARG A 204       1.065 -22.576 -15.267  1.00 10.00      A   
ATOM   1213  NE  ARG A 204       1.476 -23.553 -14.263  1.00 10.00      A   
ATOM   1214  HE  ARG A 204       0.890 -23.652 -13.476  1.00 10.00      A   
ATOM   1215  CZ  ARG A 204       2.586 -24.283 -14.331  1.00 10.00      A   
ATOM   1216  NH1 ARG A 204       3.409 -24.183 -15.380  1.00 10.00      A   
ATOM   1217 HH11 ARG A 204       3.190 -23.525 -16.179  1.00 10.00      A   
ATOM   1218 HH12 ARG A 204       4.284 -24.750 -15.415  1.00 10.00      A   
ATOM   1219  NH2 ARG A 204       2.888 -25.112 -13.331  1.00 10.00      A   
ATOM   1220 HH21 ARG A 204       2.255 -25.193 -12.503  1.00 10.00      A   
ATOM   1221 HH22 ARG A 204       3.763 -25.679 -13.368  1.00 10.00      A   
ATOM   1222  C   ARG A 204      -0.375 -18.722 -13.589  1.00 10.00      A   
ATOM   1223  O   ARG A 204      -1.388 -19.246 -13.133  1.00 10.00      A   
ATOM   1224  N   LEU A 205       0.459 -18.022 -12.840  1.00 10.00      A   
ATOM   1225  HN  LEU A 205       1.253 -17.613 -13.253  1.00 10.00      A   
ATOM   1226  CA  LEU A 205       0.226 -17.834 -11.415  1.00 10.00      A   
ATOM   1227  CB  LEU A 205       1.488 -18.177 -10.622  1.00 10.00      A   
ATOM   1228  CG  LEU A 205       1.326 -18.333  -9.110  1.00 10.00      A   
ATOM   1229  CD1 LEU A 205       0.442 -19.523  -8.775  1.00 10.00      A   
ATOM   1230  CD2 LEU A 205       2.681 -18.458  -8.431  1.00 10.00      A   
ATOM   1231  C   LEU A 205      -0.238 -16.408 -11.115  1.00 10.00      A   
ATOM   1232  O   LEU A 205      -1.183 -16.200 -10.341  1.00 10.00      A   
ATOM   1233  N   VAL A 207      -2.916  -7.479 -14.583  1.00 10.00      A   
ATOM   1234  HN  VAL A 207      -2.350  -7.037 -15.260  1.00 10.00      A   
ATOM   1235  CA  VAL A 207      -3.183  -6.793 -13.321  1.00 10.00      A   
ATOM   1236  CB  VAL A 207      -4.658  -6.932 -12.881  1.00 10.00      A   
ATOM   1237  CG1 VAL A 207      -5.573  -6.192 -13.852  1.00 10.00      A   
ATOM   1238  CG2 VAL A 207      -5.060  -8.400 -12.771  1.00 10.00      A   
ATOM   1239  C   VAL A 207      -2.270  -7.309 -12.220  1.00 10.00      A   
ATOM   1240  O   VAL A 207      -2.320  -6.839 -11.085  1.00 10.00      A   
ATOM   1241  N   TYR A 208      -1.432  -8.271 -12.579  1.00 10.00      A   
ATOM   1242  HN  TYR A 208      -1.456  -8.587 -13.500  1.00 10.00      A   
ATOM   1243  CA  TYR A 208      -0.487  -8.868 -11.644  1.00 10.00      A   
ATOM   1244  CB  TYR A 208       0.325  -9.982 -12.314  1.00 10.00      A   
ATOM   1245  CG  TYR A 208       0.946  -9.584 -13.636  1.00 10.00      A   
ATOM   1246  CD1 TYR A 208       0.305  -9.873 -14.832  1.00 10.00      A   
ATOM   1247  CD2 TYR A 208       2.167  -8.911 -13.693  1.00 10.00      A   
ATOM   1248  CE1 TYR A 208       0.857  -9.516 -16.044  1.00 10.00      A   
ATOM   1249  CE2 TYR A 208       2.726  -8.549 -14.905  1.00 10.00      A   
ATOM   1250  CZ  TYR A 208       2.066  -8.854 -16.077  1.00 10.00      A   
ATOM   1251  OH  TYR A 208       2.614  -8.493 -17.286  1.00 10.00      A   
ATOM   1252  HH  TYR A 208       3.538  -8.242 -17.156  1.00 10.00      A   
ATOM   1253  C   TYR A 208       0.444  -7.827 -11.025  1.00 10.00      A   
ATOM   1254  O   TYR A 208       1.320  -8.161 -10.231  1.00 10.00      A   
ATOM   1255  N   PRO A 219       3.882  -6.440 -27.189  1.00 10.00      A   
ATOM   1256  CA  PRO A 219       4.900  -5.391 -27.051  1.00 10.00      A   
ATOM   1257  CB  PRO A 219       4.084  -4.095 -27.022  1.00 10.00      A   
ATOM   1258  CG  PRO A 219       2.721  -4.513 -26.592  1.00 10.00      A   
ATOM   1259  CD  PRO A 219       2.517  -5.884 -27.163  1.00 10.00      A   
ATOM   1260  C   PRO A 219       5.678  -5.546 -25.752  1.00 10.00      A   
ATOM   1261  O   PRO A 219       6.681  -4.869 -25.527  1.00 10.00      A   
ATOM   1262  N   LYS A 220       5.213  -6.459 -24.909  1.00 10.00      A   
ATOM   1263  HN  LYS A 220       4.418  -6.977 -25.164  1.00 10.00      A   
ATOM   1264  CA  LYS A 220       5.844  -6.715 -23.620  1.00 10.00      A   
ATOM   1265  CB  LYS A 220       4.986  -7.663 -22.782  1.00 10.00      A   
ATOM   1266  CG  LYS A 220       5.337  -7.679 -21.304  1.00 10.00      A   
ATOM   1267  CD  LYS A 220       4.165  -8.172 -20.470  1.00 10.00      A   
ATOM   1268  CE  LYS A 220       3.010  -7.180 -20.501  1.00 10.00      A   
ATOM   1269  NZ  LYS A 220       1.819  -7.699 -19.783  1.00 10.00      A   
ATOM   1270  HZ1 LYS A 220       2.081  -7.982 -18.812  1.00 10.00      A   
ATOM   1271  HZ2 LYS A 220       1.437  -8.527 -20.280  1.00 10.00      A   
ATOM   1272  HZ3 LYS A 220       1.085  -6.968 -19.733  1.00 10.00      A   
ATOM   1273  C   LYS A 220       7.252  -7.279 -23.795  1.00 10.00      A   
ATOM   1274  O   LYS A 220       8.156  -6.952 -23.033  1.00 10.00      A   
ATOM   1275  N   LYS A 221       7.432  -8.116 -24.812  1.00 10.00      A   
ATOM   1276  HN  LYS A 221       6.665  -8.340 -25.385  1.00 10.00      A   
ATOM   1277  CA  LYS A 221       8.731  -8.724 -25.093  1.00 10.00      A   
ATOM   1278  CB  LYS A 221       8.571  -9.891 -26.082  1.00 10.00      A   
ATOM   1279  CG  LYS A 221       9.856 -10.649 -26.391  1.00 10.00      A   
ATOM   1280  CD  LYS A 221      10.400 -10.281 -27.767  1.00 10.00      A   
ATOM   1281  CE  LYS A 221      11.669 -11.054 -28.091  1.00 10.00      A   
ATOM   1282  NZ  LYS A 221      12.832 -10.590 -27.286  1.00 10.00      A   
ATOM   1283  HZ1 LYS A 221      12.679 -10.800 -26.281  1.00 10.00      A   
ATOM   1284  HZ2 LYS A 221      12.963  -9.557 -27.398  1.00 10.00      A   
ATOM   1285  HZ3 LYS A 221      13.702 -11.068 -27.599  1.00 10.00      A   
ATOM   1286  C   LYS A 221       9.714  -7.689 -25.641  1.00 10.00      A   
ATOM   1287  O   LYS A 221      10.930  -7.847 -25.524  1.00 10.00      A   
ATOM   1288  N   LEU A 222       9.181  -6.628 -26.228  1.00 10.00      A   
ATOM   1289  HN  LEU A 222       8.208  -6.547 -26.276  1.00 10.00      A   
ATOM   1290  CA  LEU A 222      10.013  -5.576 -26.798  1.00 10.00      A   
ATOM   1291  CB  LEU A 222       9.326  -4.960 -28.019  1.00 10.00      A   
ATOM   1292  CG  LEU A 222       8.913  -5.936 -29.125  1.00 10.00      A   
ATOM   1293  CD1 LEU A 222       8.117  -5.218 -30.199  1.00 10.00      A   
ATOM   1294  CD2 LEU A 222      10.136  -6.616 -29.725  1.00 10.00      A   
ATOM   1295  C   LEU A 222      10.318  -4.496 -25.765  1.00 10.00      A   
ATOM   1296  O   LEU A 222      11.439  -3.991 -25.691  1.00 10.00      A   
ATOM   1297  N   ILE A 223       9.318  -4.160 -24.958  1.00 10.00      A   
ATOM   1298  HN  ILE A 223       8.447  -4.609 -25.060  1.00 10.00      A   
ATOM   1299  CA  ILE A 223       9.476  -3.134 -23.936  1.00 10.00      A   
ATOM   1300  CB  ILE A 223       8.122  -2.698 -23.324  1.00 10.00      A   
ATOM   1301  CG1 ILE A 223       8.256  -1.341 -22.632  1.00 10.00      A   
ATOM   1302  CG2 ILE A 223       7.580  -3.748 -22.358  1.00 10.00      A   
ATOM   1303  CD1 ILE A 223       6.941  -0.747 -22.184  1.00 10.00      A   
ATOM   1304  C   ILE A 223      10.459  -3.563 -22.846  1.00 10.00      A   
ATOM   1305  O   ILE A 223      11.128  -2.729 -22.245  1.00 10.00      A   
ATOM   1306  N   THR A 224      10.561  -4.868 -22.615  1.00 10.00      A   
ATOM   1307  HN  THR A 224      10.017  -5.492 -23.139  1.00 10.00      A   
ATOM   1308  CA  THR A 224      11.469  -5.396 -21.604  1.00 10.00      A   
ATOM   1309  CB  THR A 224      11.240  -6.901 -21.371  1.00 10.00      A   
ATOM   1310  OG1 THR A 224      10.658  -7.476 -22.547  1.00 10.00      A   
ATOM   1311  HG1 THR A 224       9.695  -7.408 -22.494  1.00 10.00      A   
ATOM   1312  CG2 THR A 224      10.308  -7.124 -20.190  1.00 10.00      A   
ATOM   1313  C   THR A 224      12.921  -5.154 -22.010  1.00 10.00      A   
ATOM   1314  O   THR A 224      13.756  -4.779 -21.182  1.00 10.00      A   
ATOM   1315  N   GLU A 225      13.203  -5.349 -23.295  1.00 10.00      A   
ATOM   1316  HN  GLU A 225      12.487  -5.640 -23.899  1.00 10.00      A   
ATOM   1317  CA  GLU A 225      14.543  -5.152 -23.833  1.00 10.00      A   
ATOM   1318  CB  GLU A 225      14.611  -5.633 -25.285  1.00 10.00      A   
ATOM   1319  CG  GLU A 225      14.307  -7.112 -25.464  1.00 10.00      A   
ATOM   1320  CD  GLU A 225      14.480  -7.569 -26.897  1.00 10.00      A   
ATOM   1321  OE1 GLU A 225      13.510  -8.086 -27.487  1.00 10.00      A   
ATOM   1322  OE2 GLU A 225      15.589  -7.413 -27.445  1.00 10.00      A   
ATOM   1323  C   GLU A 225      14.945  -3.684 -23.742  1.00 10.00      A   
ATOM   1324  O   GLU A 225      16.092  -3.357 -23.433  1.00 10.00      A   
ATOM   1325  N   ASP A 226      13.985  -2.806 -23.999  1.00 10.00      A   
ATOM   1326  HN  ASP A 226      13.095  -3.134 -24.246  1.00 10.00      A   
ATOM   1327  CA  ASP A 226      14.223  -1.365 -23.938  1.00 10.00      A   
ATOM   1328  CB  ASP A 226      13.090  -0.603 -24.625  1.00 10.00      A   
ATOM   1329  CG  ASP A 226      13.426   0.856 -24.849  1.00 10.00      A   
ATOM   1330  OD1 ASP A 226      12.790   1.723 -24.212  1.00 10.00      A   
ATOM   1331  OD2 ASP A 226      14.327   1.143 -25.671  1.00 10.00      A   
ATOM   1332  C   ASP A 226      14.357  -0.903 -22.490  1.00 10.00      A   
ATOM   1333  O   ASP A 226      15.087   0.044 -22.188  1.00 10.00      A   
ATOM   1334  N   PHE A 227      13.651  -1.585 -21.598  1.00 10.00      A   
ATOM   1335  HN  PHE A 227      13.080  -2.322 -21.906  1.00 10.00      A   
ATOM   1336  CA  PHE A 227      13.683  -1.265 -20.178  1.00 10.00      A   
ATOM   1337  CB  PHE A 227      12.556  -1.985 -19.433  1.00 10.00      A   
ATOM   1338  CG  PHE A 227      11.277  -1.200 -19.329  1.00 10.00      A   
ATOM   1339  CD1 PHE A 227      11.177   0.074 -19.867  1.00 10.00      A   
ATOM   1340  CD2 PHE A 227      10.174  -1.738 -18.687  1.00 10.00      A   
ATOM   1341  CE1 PHE A 227      10.003   0.796 -19.765  1.00 10.00      A   
ATOM   1342  CE2 PHE A 227       8.998  -1.023 -18.581  1.00 10.00      A   
ATOM   1343  CZ  PHE A 227       8.911   0.246 -19.123  1.00 10.00      A   
ATOM   1344  C   PHE A 227      15.028  -1.630 -19.562  1.00 10.00      A   
ATOM   1345  O   PHE A 227      15.406  -1.096 -18.518  1.00 10.00      A   
ATOM   1346  N   VAL A 228      15.744  -2.544 -20.210  1.00 10.00      A   
ATOM   1347  HN  VAL A 228      15.384  -2.936 -21.034  1.00 10.00      A   
ATOM   1348  CA  VAL A 228      17.048  -2.974 -19.725  1.00 10.00      A   
ATOM   1349  CB  VAL A 228      17.640  -4.121 -20.574  1.00 10.00      A   
ATOM   1350  CG1 VAL A 228      19.078  -4.409 -20.163  1.00 10.00      A   
ATOM   1351  CG2 VAL A 228      16.794  -5.378 -20.445  1.00 10.00      A   
ATOM   1352  C   VAL A 228      18.025  -1.803 -19.700  1.00 10.00      A   
ATOM   1353  O   VAL A 228      18.582  -1.469 -18.654  1.00 10.00      A   
ATOM   1354  N   ARG A 229      18.190  -1.157 -20.846  1.00 10.00      A   
ATOM   1355  HN  ARG A 229      17.678  -1.442 -21.632  1.00 10.00      A   
ATOM   1356  CA  ARG A 229      19.106  -0.031 -20.969  1.00 10.00      A   
ATOM   1357  CB  ARG A 229      19.509   0.175 -22.430  1.00 10.00      A   
ATOM   1358  CG  ARG A 229      20.378  -0.939 -22.988  1.00 10.00      A   
ATOM   1359  CD  ARG A 229      20.973  -0.564 -24.335  1.00 10.00      A   
ATOM   1360  NE  ARG A 229      20.015  -0.692 -25.432  1.00 10.00      A   
ATOM   1361  HE  ARG A 229      19.068  -0.823 -25.192  1.00 10.00      A   
ATOM   1362  CZ  ARG A 229      20.354  -0.657 -26.720  1.00 10.00      A   
ATOM   1363  NH1 ARG A 229      21.618  -0.447 -27.072  1.00 10.00      A   
ATOM   1364 HH11 ARG A 229      22.349  -0.298 -26.344  1.00 10.00      A   
ATOM   1365 HH12 ARG A 229      21.888  -0.440 -28.082  1.00 10.00      A   
ATOM   1366  NH2 ARG A 229      19.428  -0.816 -27.657  1.00 10.00      A   
ATOM   1367 HH21 ARG A 229      19.690  -0.794 -28.667  1.00 10.00      A   
ATOM   1368 HH22 ARG A 229      18.431  -0.964 -27.386  1.00 10.00      A   
ATOM   1369  C   ARG A 229      18.524   1.253 -20.379  1.00 10.00      A   
ATOM   1370  O   ARG A 229      18.513   2.300 -21.031  1.00 10.00      A   
ATOM   1371  N   GLN A 230      18.043   1.164 -19.141  1.00 10.00      A   
ATOM   1372  HN  GLN A 230      18.091   0.299 -18.676  1.00 10.00      A   
ATOM   1373  CA  GLN A 230      17.473   2.310 -18.448  1.00 10.00      A   
ATOM   1374  CB  GLN A 230      16.248   2.883 -19.173  1.00 10.00      A   
ATOM   1375  CG  GLN A 230      15.060   1.945 -19.257  1.00 10.00      A   
ATOM   1376  CD  GLN A 230      13.859   2.596 -19.905  1.00 10.00      A   
ATOM   1377  OE1 GLN A 230      13.084   3.290 -19.244  1.00 10.00      A   
ATOM   1378  NE2 GLN A 230      13.684   2.359 -21.192  1.00 10.00      A   
ATOM   1379 HE21 GLN A 230      14.333   1.777 -21.650  1.00 10.00      A   
ATOM   1380 HE22 GLN A 230      12.915   2.770 -21.641  1.00 10.00      A   
ATOM   1381  C   GLN A 230      17.156   1.998 -16.985  1.00 10.00      A   
ATOM   1382  O   GLN A 230      17.389   2.836 -16.110  1.00 10.00      A   
ATOM   1383  N   ARG A 231      16.638   0.797 -16.708  1.00 10.00      A   
ATOM   1384  HN  ARG A 231      16.477   0.154 -17.436  1.00 10.00      A   
ATOM   1385  CA  ARG A 231      16.295   0.429 -15.335  1.00 10.00      A   
ATOM   1386  CB  ARG A 231      14.948   1.047 -14.932  1.00 10.00      A   
ATOM   1387  CG  ARG A 231      13.776   0.629 -15.809  1.00 10.00      A   
ATOM   1388  CD  ARG A 231      13.047   1.838 -16.370  1.00 10.00      A   
ATOM   1389  NE  ARG A 231      11.748   2.041 -15.735  1.00 10.00      A   
ATOM   1390  HE  ARG A 231      11.613   1.646 -14.842  1.00 10.00      A   
ATOM   1391  CZ  ARG A 231      10.743   2.715 -16.288  1.00 10.00      A   
ATOM   1392  NH1 ARG A 231      10.887   3.268 -17.489  1.00 10.00      A   
ATOM   1393 HH11 ARG A 231      11.789   3.178 -18.011  1.00 10.00      A   
ATOM   1394 HH12 ARG A 231      10.095   3.794 -17.920  1.00 10.00      A   
ATOM   1395  NH2 ARG A 231       9.595   2.839 -15.636  1.00 10.00      A   
ATOM   1396 HH21 ARG A 231       8.801   3.358 -16.067  1.00 10.00      A   
ATOM   1397 HH22 ARG A 231       9.484   2.420 -14.682  1.00 10.00      A   
ATOM   1398  C   ARG A 231      16.272  -1.086 -15.105  1.00 10.00      A   
ATOM   1399  O   ARG A 231      15.600  -1.564 -14.189  1.00 10.00      A   
ATOM   1400  N   TYR A 232      17.012  -1.840 -15.912  1.00 10.00      A   
ATOM   1401  HN  TYR A 232      17.561  -1.415 -16.606  1.00 10.00      A   
ATOM   1402  CA  TYR A 232      17.047  -3.294 -15.768  1.00 10.00      A   
ATOM   1403  CB  TYR A 232      15.965  -3.963 -16.625  1.00 10.00      A   
ATOM   1404  CG  TYR A 232      14.604  -4.032 -15.967  1.00 10.00      A   
ATOM   1405  CD1 TYR A 232      13.576  -3.184 -16.359  1.00 10.00      A   
ATOM   1406  CD2 TYR A 232      14.346  -4.944 -14.951  1.00 10.00      A   
ATOM   1407  CE1 TYR A 232      12.334  -3.239 -15.759  1.00 10.00      A   
ATOM   1408  CE2 TYR A 232      13.106  -5.007 -14.346  1.00 10.00      A   
ATOM   1409  CZ  TYR A 232      12.103  -4.153 -14.755  1.00 10.00      A   
ATOM   1410  OH  TYR A 232      10.868  -4.210 -14.155  1.00 10.00      A   
ATOM   1411  HH  TYR A 232      10.185  -4.290 -14.835  1.00 10.00      A   
ATOM   1412  C   TYR A 232      18.420  -3.859 -16.116  1.00 10.00      A   
ATOM   1413  O   TYR A 232      19.365  -3.111 -16.360  1.00 10.00      A   
ATOM   1414  N   LEU A 233      18.518  -5.184 -16.128  1.00 10.00      A   
ATOM   1415  HN  LEU A 233      17.729  -5.724 -15.915  1.00 10.00      A   
ATOM   1416  CA  LEU A 233      19.766  -5.866 -16.447  1.00 10.00      A   
ATOM   1417  CB  LEU A 233      20.657  -5.950 -15.203  1.00 10.00      A   
ATOM   1418  CG  LEU A 233      22.081  -6.469 -15.414  1.00 10.00      A   
ATOM   1419  CD1 LEU A 233      22.822  -5.613 -16.431  1.00 10.00      A   
ATOM   1420  CD2 LEU A 233      22.833  -6.499 -14.092  1.00 10.00      A   
ATOM   1421  C   LEU A 233      19.475  -7.266 -16.980  1.00 10.00      A   
ATOM   1422  O   LEU A 233      18.637  -7.982 -16.433  1.00 10.00      A   
ATOM   1423  N   GLU A 234      20.165  -7.650 -18.044  1.00 10.00      A   
ATOM   1424  HN  GLU A 234      20.828  -7.042 -18.431  1.00 10.00      A   
ATOM   1425  CA  GLU A 234      19.969  -8.959 -18.653  1.00 10.00      A   
ATOM   1426  CB  GLU A 234      19.275  -8.812 -20.007  1.00 10.00      A   
ATOM   1427  CG  GLU A 234      19.836  -7.686 -20.857  1.00 10.00      A   
ATOM   1428  CD  GLU A 234      19.596  -7.886 -22.334  1.00 10.00      A   
ATOM   1429  OE1 GLU A 234      20.509  -7.578 -23.126  1.00 10.00      A   
ATOM   1430  OE2 GLU A 234      18.504  -8.358 -22.708  1.00 10.00      A   
ATOM   1431  C   GLU A 234      21.300  -9.685 -18.827  1.00 10.00      A   
ATOM   1432  O   GLU A 234      22.341  -9.049 -19.001  1.00 10.00      A   
ATOM   1433  N   TYR A 235      21.256 -11.011 -18.787  1.00 10.00      A   
ATOM   1434  HN  TYR A 235      20.388 -11.457 -18.666  1.00 10.00      A   
ATOM   1435  CA  TYR A 235      22.451 -11.833 -18.935  1.00 10.00      A   
ATOM   1436  CB  TYR A 235      23.035 -12.191 -17.565  1.00 10.00      A   
ATOM   1437  CG  TYR A 235      24.004 -11.172 -17.017  1.00 10.00      A   
ATOM   1438  CD1 TYR A 235      25.337 -11.179 -17.400  1.00 10.00      A   
ATOM   1439  CD2 TYR A 235      23.586 -10.202 -16.116  1.00 10.00      A   
ATOM   1440  CE1 TYR A 235      26.227 -10.251 -16.902  1.00 10.00      A   
ATOM   1441  CE2 TYR A 235      24.468  -9.269 -15.613  1.00 10.00      A   
ATOM   1442  CZ  TYR A 235      25.787  -9.299 -16.009  1.00 10.00      A   
ATOM   1443  OH  TYR A 235      26.672  -8.372 -15.515  1.00 10.00      A   
ATOM   1444  HH  TYR A 235      27.262  -8.093 -16.225  1.00 10.00      A   
ATOM   1445  C   TYR A 235      22.128 -13.114 -19.694  1.00 10.00      A   
ATOM   1446  O   TYR A 235      20.991 -13.326 -20.115  1.00 10.00      A   
ATOM   1447  N   ARG A 236      23.135 -13.961 -19.860  1.00 10.00      A   
ATOM   1448  HN  ARG A 236      24.018 -13.730 -19.497  1.00 10.00      A   
ATOM   1449  CA  ARG A 236      22.978 -15.231 -20.559  1.00 10.00      A   
ATOM   1450  CB  ARG A 236      22.918 -15.004 -22.070  1.00 10.00      A   
ATOM   1451  CG  ARG A 236      21.916 -15.889 -22.793  1.00 10.00      A   
ATOM   1452  CD  ARG A 236      21.991 -15.693 -24.300  1.00 10.00      A   
ATOM   1453  NE  ARG A 236      22.099 -14.281 -24.666  1.00 10.00      A   
ATOM   1454  HE  ARG A 236      22.990 -13.868 -24.597  1.00 10.00      A   
ATOM   1455  CZ  ARG A 236      21.073 -13.533 -25.076  1.00 10.00      A   
ATOM   1456  NH1 ARG A 236      19.862 -14.068 -25.205  1.00 10.00      A   
ATOM   1457 HH11 ARG A 236      19.705 -15.076 -24.981  1.00 10.00      A   
ATOM   1458 HH12 ARG A 236      19.062 -13.485 -25.541  1.00 10.00      A   
ATOM   1459  NH2 ARG A 236      21.263 -12.251 -25.364  1.00 10.00      A   
ATOM   1460 HH21 ARG A 236      20.462 -11.659 -25.679  1.00 10.00      A   
ATOM   1461 HH22 ARG A 236      22.213 -11.826 -25.274  1.00 10.00      A   
ATOM   1462  C   ARG A 236      24.152 -16.138 -20.231  1.00 10.00      A   
ATOM   1463  O   ARG A 236      25.057 -15.743 -19.490  1.00 10.00      A   
ATOM   1464  N   TYR A 246      18.331 -11.720 -18.293  1.00 10.00      A   
ATOM   1465  HN  TYR A 246      17.796 -11.317 -19.011  1.00 10.00      A   
ATOM   1466  CA  TYR A 246      17.947 -11.447 -16.910  1.00 10.00      A   
ATOM   1467  CB  TYR A 246      16.423 -11.455 -16.754  1.00 10.00      A   
ATOM   1468  CG  TYR A 246      15.720 -10.314 -17.457  1.00 10.00      A   
ATOM   1469  CD1 TYR A 246      15.682  -9.044 -16.895  1.00 10.00      A   
ATOM   1470  CD2 TYR A 246      15.090 -10.508 -18.679  1.00 10.00      A   
ATOM   1471  CE1 TYR A 246      15.037  -7.999 -17.530  1.00 10.00      A   
ATOM   1472  CE2 TYR A 246      14.444  -9.469 -19.322  1.00 10.00      A   
ATOM   1473  CZ  TYR A 246      14.420  -8.218 -18.744  1.00 10.00      A   
ATOM   1474  OH  TYR A 246      13.773  -7.184 -19.382  1.00 10.00      A   
ATOM   1475  HH  TYR A 246      14.407  -6.495 -19.607  1.00 10.00      A   
ATOM   1476  C   TYR A 246      18.580 -12.428 -15.928  1.00 10.00      A   
ATOM   1477  O   TYR A 246      18.197 -13.596 -15.859  1.00 10.00      A   
ATOM   1478  N   GLU A 247      19.548 -11.939 -15.168  1.00 10.00      A   
ATOM   1479  HN  GLU A 247      19.802 -11.000 -15.267  1.00 10.00      A   
ATOM   1480  CA  GLU A 247      20.230 -12.750 -14.174  1.00 10.00      A   
ATOM   1481  CB  GLU A 247      21.747 -12.615 -14.326  1.00 10.00      A   
ATOM   1482  CG  GLU A 247      22.557 -13.505 -13.396  1.00 10.00      A   
ATOM   1483  CD  GLU A 247      24.019 -13.107 -13.343  1.00 10.00      A   
ATOM   1484  OE1 GLU A 247      24.797 -13.556 -14.212  1.00 10.00      A   
ATOM   1485  OE2 GLU A 247      24.398 -12.341 -12.430  1.00 10.00      A   
ATOM   1486  C   GLU A 247      19.809 -12.287 -12.787  1.00 10.00      A   
ATOM   1487  O   GLU A 247      19.816 -11.090 -12.501  1.00 10.00      A   
ATOM   1488  N   PHE A 248      19.425 -13.224 -11.939  1.00 10.00      A   
ATOM   1489  HN  PHE A 248      19.438 -14.162 -12.219  1.00 10.00      A   
ATOM   1490  CA  PHE A 248      18.999 -12.890 -10.590  1.00 10.00      A   
ATOM   1491  CB  PHE A 248      17.544 -13.304 -10.355  1.00 10.00      A   
ATOM   1492  CG  PHE A 248      16.550 -12.538 -11.183  1.00 10.00      A   
ATOM   1493  CD1 PHE A 248      15.994 -13.101 -12.320  1.00 10.00      A   
ATOM   1494  CD2 PHE A 248      16.170 -11.254 -10.823  1.00 10.00      A   
ATOM   1495  CE1 PHE A 248      15.080 -12.401 -13.082  1.00 10.00      A   
ATOM   1496  CE2 PHE A 248      15.256 -10.548 -11.581  1.00 10.00      A   
ATOM   1497  CZ  PHE A 248      14.710 -11.122 -12.713  1.00 10.00      A   
ATOM   1498  C   PHE A 248      19.912 -13.528  -9.554  1.00 10.00      A   
ATOM   1499  O   PHE A 248      20.241 -14.711  -9.644  1.00 10.00      A   
ATOM   1500  N   GLN A 249      20.324 -12.735  -8.579  1.00 10.00      A   
ATOM   1501  HN  GLN A 249      20.026 -11.803  -8.565  1.00 10.00      A   
ATOM   1502  CA  GLN A 249      21.196 -13.211  -7.518  1.00 10.00      A   
ATOM   1503  CB  GLN A 249      22.514 -12.433  -7.525  1.00 10.00      A   
ATOM   1504  CG  GLN A 249      23.403 -12.725  -8.724  1.00 10.00      A   
ATOM   1505  CD  GLN A 249      24.674 -11.898  -8.724  1.00 10.00      A   
ATOM   1506  OE1 GLN A 249      25.173 -11.500  -7.670  1.00 10.00      A   
ATOM   1507  NE2 GLN A 249      25.209 -11.630  -9.904  1.00 10.00      A   
ATOM   1508 HE21 GLN A 249      24.756 -11.978 -10.714  1.00 10.00      A   
ATOM   1509 HE22 GLN A 249      26.033 -11.101  -9.930  1.00 10.00      A   
ATOM   1510  C   GLN A 249      20.501 -13.080  -6.165  1.00 10.00      A   
ATOM   1511  O   GLN A 249      19.286 -12.904  -6.103  1.00 10.00      A   
ATOM   1512  N   TRP A 250      21.275 -13.161  -5.090  1.00 10.00      A   
ATOM   1513  HN  TRP A 250      22.241 -13.277  -5.206  1.00 10.00      A   
ATOM   1514  CA  TRP A 250      20.732 -13.059  -3.744  1.00 10.00      A   
ATOM   1515  CB  TRP A 250      21.671 -13.742  -2.745  1.00 10.00      A   
ATOM   1516  CG  TRP A 250      21.112 -14.984  -2.126  1.00 10.00      A   
ATOM   1517  CD1 TRP A 250      20.843 -16.163  -2.754  1.00 10.00      A   
ATOM   1518  CD2 TRP A 250      20.760 -15.171  -0.750  1.00 10.00      A   
ATOM   1519  NE1 TRP A 250      20.347 -17.075  -1.855  1.00 10.00      A   
ATOM   1520  HE1 TRP A 250      20.081 -17.994  -2.067  1.00 10.00      A   
ATOM   1521  CE2 TRP A 250      20.286 -16.490  -0.618  1.00 10.00      A   
ATOM   1522  CE3 TRP A 250      20.801 -14.351   0.382  1.00 10.00      A   
ATOM   1523  CZ2 TRP A 250      19.856 -17.008   0.600  1.00 10.00      A   
ATOM   1524  CZ3 TRP A 250      20.374 -14.868   1.589  1.00 10.00      A   
ATOM   1525  CH2 TRP A 250      19.909 -16.182   1.689  1.00 10.00      A   
ATOM   1526  C   TRP A 250      20.536 -11.601  -3.348  1.00 10.00      A   
ATOM   1527  O   TRP A 250      19.409 -11.140  -3.161  1.00 10.00      A   
ATOM   1528  N   GLY A 251      21.641 -10.879  -3.226  1.00 10.00      A   
ATOM   1529  HN  GLY A 251      22.512 -11.301  -3.394  1.00 10.00      A   
ATOM   1530  CA  GLY A 251      21.577  -9.483  -2.846  1.00 10.00      A   
ATOM   1531  C   GLY A 251      22.280  -9.214  -1.527  1.00 10.00      A   
ATOM   1532  O   GLY A 251      22.183 -10.016  -0.594  1.00 10.00      A   
ATOM   1533  N   PRO A 252      22.998  -8.084  -1.422  1.00 10.00      A   
ATOM   1534  CA  PRO A 252      23.731  -7.714  -0.203  1.00 10.00      A   
ATOM   1535  CB  PRO A 252      24.310  -6.334  -0.536  1.00 10.00      A   
ATOM   1536  CG  PRO A 252      24.353  -6.294  -2.025  1.00 10.00      A   
ATOM   1537  CD  PRO A 252      23.164  -7.082  -2.489  1.00 10.00      A   
ATOM   1538  C   PRO A 252      22.819  -7.625   1.017  1.00 10.00      A   
ATOM   1539  O   PRO A 252      23.077  -8.254   2.042  1.00 10.00      A   
ATOM   1540  N   ARG A 253      21.740  -6.855   0.896  1.00 10.00      A   
ATOM   1541  HN  ARG A 253      21.575  -6.395   0.047  1.00 10.00      A   
ATOM   1542  CA  ARG A 253      20.793  -6.685   1.995  1.00 10.00      A   
ATOM   1543  CB  ARG A 253      19.747  -5.618   1.654  1.00 10.00      A   
ATOM   1544  CG  ARG A 253      18.747  -5.359   2.773  1.00 10.00      A   
ATOM   1545  CD  ARG A 253      17.451  -4.758   2.248  1.00 10.00      A   
ATOM   1546  NE  ARG A 253      17.554  -3.319   2.020  1.00 10.00      A   
ATOM   1547  HE  ARG A 253      17.899  -3.026   1.148  1.00 10.00      A   
ATOM   1548  CZ  ARG A 253      17.188  -2.394   2.909  1.00 10.00      A   
ATOM   1549  NH1 ARG A 253      16.723  -2.753   4.102  1.00 10.00      A   
ATOM   1550 HH11 ARG A 253      16.646  -3.775   4.361  1.00 10.00      A   
ATOM   1551 HH12 ARG A 253      16.425  -2.028   4.787  1.00 10.00      A   
ATOM   1552  NH2 ARG A 253      17.289  -1.104   2.601  1.00 10.00      A   
ATOM   1553 HH21 ARG A 253      17.010  -0.374   3.294  1.00 10.00      A   
ATOM   1554 HH22 ARG A 253      17.641  -0.816   1.661  1.00 10.00      A   
ATOM   1555  C   ARG A 253      20.095  -8.003   2.320  1.00 10.00      A   
ATOM   1556  O   ARG A 253      19.806  -8.299   3.481  1.00 10.00      A   
ATOM   1557  N   THR A 254      19.852  -8.797   1.289  1.00 10.00      A   
ATOM   1558  HN  THR A 254      20.126  -8.515   0.392  1.00 10.00      A   
ATOM   1559  CA  THR A 254      19.183 -10.078   1.441  1.00 10.00      A   
ATOM   1560  CB  THR A 254      18.974 -10.740   0.072  1.00 10.00      A   
ATOM   1561  OG1 THR A 254      18.916  -9.714  -0.931  1.00 10.00      A   
ATOM   1562  HG1 THR A 254      18.934 -10.129  -1.808  1.00 10.00      A   
ATOM   1563  CG2 THR A 254      17.674 -11.529   0.058  1.00 10.00      A   
ATOM   1564  C   THR A 254      19.962 -11.023   2.352  1.00 10.00      A   
ATOM   1565  O   THR A 254      19.370 -11.812   3.081  1.00 10.00      A   
ATOM   1566  N   ASN A 255      21.288 -10.929   2.329  1.00 10.00      A   
ATOM   1567  HN  ASN A 255      21.716 -10.272   1.736  1.00 10.00      A   
ATOM   1568  CA  ASN A 255      22.115 -11.792   3.168  1.00 10.00      A   
ATOM   1569  CB  ASN A 255      23.425 -12.177   2.478  1.00 10.00      A   
ATOM   1570  CG  ASN A 255      23.979 -13.502   2.983  1.00 10.00      A   
ATOM   1571  OD1 ASN A 255      25.189 -13.719   3.001  1.00 10.00      A   
ATOM   1572  ND2 ASN A 255      23.096 -14.398   3.414  1.00 10.00      A   
ATOM   1573 HD21 ASN A 255      22.141 -14.159   3.389  1.00 10.00      A   
ATOM   1574 HD22 ASN A 255      23.428 -15.263   3.732  1.00 10.00      A   
ATOM   1575  C   ASN A 255      22.374 -11.172   4.541  1.00 10.00      A   
ATOM   1576  O   ASN A 255      23.097 -11.735   5.365  1.00 10.00      A   
ATOM   1577  N   LEU A 256      21.781 -10.008   4.780  1.00 10.00      A   
ATOM   1578  HN  LEU A 256      21.232  -9.595   4.078  1.00 10.00      A   
ATOM   1579  CA  LEU A 256      21.928  -9.325   6.059  1.00 10.00      A   
ATOM   1580  CB  LEU A 256      22.277  -7.849   5.851  1.00 10.00      A   
ATOM   1581  CG  LEU A 256      23.613  -7.561   5.159  1.00 10.00      A   
ATOM   1582  CD1 LEU A 256      23.784  -6.068   4.928  1.00 10.00      A   
ATOM   1583  CD2 LEU A 256      24.775  -8.120   5.968  1.00 10.00      A   
ATOM   1584  C   LEU A 256      20.638  -9.456   6.857  1.00 10.00      A   
ATOM   1585  O   LEU A 256      20.653  -9.562   8.082  1.00 10.00      A   
ATOM   1586  N   GLU A 257      19.519  -9.447   6.142  1.00 10.00      A   
ATOM   1587  HN  GLU A 257      19.574  -9.333   5.168  1.00 10.00      A   
ATOM   1588  CA  GLU A 257      18.208  -9.582   6.761  1.00 10.00      A   
ATOM   1589  CB  GLU A 257      17.183  -8.702   6.037  1.00 10.00      A   
ATOM   1590  CG  GLU A 257      17.358  -7.208   6.264  1.00 10.00      A   
ATOM   1591  CD  GLU A 257      16.295  -6.379   5.563  1.00 10.00      A   
ATOM   1592  OE1 GLU A 257      15.169  -6.890   5.368  1.00 10.00      A   
ATOM   1593  OE2 GLU A 257      16.581  -5.210   5.211  1.00 10.00      A   
ATOM   1594  C   GLU A 257      17.749 -11.040   6.726  1.00 10.00      A   
ATOM   1595  O   GLU A 257      16.734 -11.399   7.322  1.00 10.00      A   
ATOM   1596  N   LEU A 258      18.505 -11.876   6.023  1.00 10.00      A   
ATOM   1597  HN  LEU A 258      19.307 -11.538   5.575  1.00 10.00      A   
ATOM   1598  CA  LEU A 258      18.171 -13.282   5.900  1.00 10.00      A   
ATOM   1599  CB  LEU A 258      17.271 -13.486   4.679  1.00 10.00      A   
ATOM   1600  CG  LEU A 258      16.201 -14.571   4.788  1.00 10.00      A   
ATOM   1601  CD1 LEU A 258      15.294 -14.302   5.975  1.00 10.00      A   
ATOM   1602  CD2 LEU A 258      15.388 -14.632   3.504  1.00 10.00      A   
ATOM   1603  C   LEU A 258      19.431 -14.130   5.763  1.00 10.00      A   
ATOM   1604  O   LEU A 258      20.419 -13.707   5.163  1.00 10.00      A   
ATOM   1605  N   SER A 259      19.392 -15.314   6.343  1.00 10.00      A   
ATOM   1606  HN  SER A 259      18.588 -15.575   6.831  1.00 10.00      A   
ATOM   1607  CA  SER A 259      20.508 -16.244   6.276  1.00 10.00      A   
ATOM   1608  CB  SER A 259      20.935 -16.649   7.689  1.00 10.00      A   
ATOM   1609  OG  SER A 259      20.825 -15.556   8.590  1.00 10.00      A   
ATOM   1610  HG  SER A 259      20.715 -15.893   9.486  1.00 10.00      A   
ATOM   1611  C   SER A 259      20.070 -17.473   5.486  1.00 10.00      A   
ATOM   1612  O   SER A 259      18.869 -17.725   5.359  1.00 10.00      A   
ATOM   1613  N   LYS A 260      21.024 -18.246   4.972  1.00 10.00      A   
ATOM   1614  HN  LYS A 260      21.974 -18.023   5.141  1.00 10.00      A   
ATOM   1615  CA  LYS A 260      20.698 -19.434   4.182  1.00 10.00      A   
ATOM   1616  CB  LYS A 260      21.966 -20.100   3.647  1.00 10.00      A   
ATOM   1617  CG  LYS A 260      22.770 -19.227   2.699  1.00 10.00      A   
ATOM   1618  CD  LYS A 260      24.082 -19.890   2.325  1.00 10.00      A   
ATOM   1619  CE  LYS A 260      25.045 -18.899   1.696  1.00 10.00      A   
ATOM   1620  NZ  LYS A 260      26.362 -19.523   1.406  1.00 10.00      A   
ATOM   1621  HZ1 LYS A 260      26.224 -20.430   0.904  1.00 10.00      A   
ATOM   1622  HZ2 LYS A 260      26.879 -19.702   2.288  1.00 10.00      A   
ATOM   1623  HZ3 LYS A 260      26.932 -18.893   0.805  1.00 10.00      A   
ATOM   1624  C   LYS A 260      19.870 -20.431   4.985  1.00 10.00      A   
ATOM   1625  O   LYS A 260      18.939 -21.048   4.460  1.00 10.00      A   
ATOM   1626  N   MET A 261      20.205 -20.565   6.262  1.00 10.00      A   
ATOM   1627  HN  MET A 261      20.953 -20.040   6.615  1.00 10.00      A   
ATOM   1628  CA  MET A 261      19.495 -21.475   7.149  1.00 10.00      A   
ATOM   1629  CB  MET A 261      20.182 -21.524   8.518  1.00 10.00      A   
ATOM   1630  CG  MET A 261      19.471 -22.390   9.545  1.00 10.00      A   
ATOM   1631  SD  MET A 261      19.451 -24.134   9.089  1.00 10.00      A   
ATOM   1632  CE  MET A 261      21.198 -24.518   9.167  1.00 10.00      A   
ATOM   1633  C   MET A 261      18.037 -21.049   7.305  1.00 10.00      A   
ATOM   1634  O   MET A 261      17.128 -21.880   7.277  1.00 10.00      A   
ATOM   1635  N   LYS A 262      17.819 -19.746   7.441  1.00 10.00      A   
ATOM   1636  HN  LYS A 262      18.581 -19.134   7.424  1.00 10.00      A   
ATOM   1637  CA  LYS A 262      16.474 -19.207   7.605  1.00 10.00      A   
ATOM   1638  CB  LYS A 262      16.522 -17.731   8.022  1.00 10.00      A   
ATOM   1639  CG  LYS A 262      15.175 -17.158   8.439  1.00 10.00      A   
ATOM   1640  CD  LYS A 262      15.324 -15.814   9.137  1.00 10.00      A   
ATOM   1641  CE  LYS A 262      13.966 -15.161   9.339  1.00 10.00      A   
ATOM   1642  NZ  LYS A 262      14.045 -13.902  10.125  1.00 10.00      A   
ATOM   1643  HZ1 LYS A 262      14.493 -14.083  11.045  1.00 10.00      A   
ATOM   1644  HZ2 LYS A 262      13.091 -13.522  10.290  1.00 10.00      A   
ATOM   1645  HZ3 LYS A 262      14.604 -13.192   9.613  1.00 10.00      A   
ATOM   1646  C   LYS A 262      15.639 -19.394   6.337  1.00 10.00      A   
ATOM   1647  O   LYS A 262      14.440 -19.660   6.410  1.00 10.00      A   
ATOM   1648  N   VAL A 263      16.281 -19.268   5.179  1.00 10.00      A   
ATOM   1649  HN  VAL A 263      17.239 -19.056   5.183  1.00 10.00      A   
ATOM   1650  CA  VAL A 263      15.589 -19.432   3.901  1.00 10.00      A   
ATOM   1651  CB  VAL A 263      16.503 -19.118   2.697  1.00 10.00      A   
ATOM   1652  CG1 VAL A 263      15.750 -19.298   1.386  1.00 10.00      A   
ATOM   1653  CG2 VAL A 263      17.047 -17.705   2.797  1.00 10.00      A   
ATOM   1654  C   VAL A 263      15.046 -20.851   3.765  1.00 10.00      A   
ATOM   1655  O   VAL A 263      13.892 -21.051   3.378  1.00 10.00      A   
ATOM   1656  N   LEU A 264      15.880 -21.832   4.101  1.00 10.00      A   
ATOM   1657  HN  LEU A 264      16.784 -21.609   4.411  1.00 10.00      A   
ATOM   1658  CA  LEU A 264      15.482 -23.231   4.020  1.00 10.00      A   
ATOM   1659  CB  LEU A 264      16.658 -24.161   4.324  1.00 10.00      A   
ATOM   1660  CG  LEU A 264      17.691 -24.325   3.208  1.00 10.00      A   
ATOM   1661  CD1 LEU A 264      18.753 -25.335   3.607  1.00 10.00      A   
ATOM   1662  CD2 LEU A 264      17.018 -24.740   1.910  1.00 10.00      A   
ATOM   1663  C   LEU A 264      14.316 -23.523   4.954  1.00 10.00      A   
ATOM   1664  O   LEU A 264      13.425 -24.301   4.622  1.00 10.00      A   
ATOM   1665  N   LYS A 265      14.319 -22.886   6.118  1.00 10.00      A   
ATOM   1666  HN  LYS A 265      15.058 -22.276   6.327  1.00 10.00      A   
ATOM   1667  CA  LYS A 265      13.251 -23.077   7.089  1.00 10.00      A   
ATOM   1668  CB  LYS A 265      13.616 -22.451   8.436  1.00 10.00      A   
ATOM   1669  CG  LYS A 265      14.794 -23.118   9.123  1.00 10.00      A   
ATOM   1670  CD  LYS A 265      14.947 -22.624  10.550  1.00 10.00      A   
ATOM   1671  CE  LYS A 265      16.171 -23.229  11.216  1.00 10.00      A   
ATOM   1672  NZ  LYS A 265      16.150 -23.036  12.688  1.00 10.00      A   
ATOM   1673  HZ1 LYS A 265      16.071 -22.025  12.916  1.00 10.00      A   
ATOM   1674  HZ2 LYS A 265      17.026 -23.407  13.111  1.00 10.00      A   
ATOM   1675  HZ3 LYS A 265      15.338 -23.538  13.104  1.00 10.00      A   
ATOM   1676  C   LYS A 265      11.942 -22.494   6.573  1.00 10.00      A   
ATOM   1677  O   LYS A 265      10.875 -23.076   6.765  1.00 10.00      A   
ATOM   1678  N   PHE A 266      12.033 -21.349   5.907  1.00 10.00      A   
ATOM   1679  HN  PHE A 266      12.914 -20.933   5.790  1.00 10.00      A   
ATOM   1680  CA  PHE A 266      10.858 -20.688   5.357  1.00 10.00      A   
ATOM   1681  CB  PHE A 266      11.225 -19.326   4.759  1.00 10.00      A   
ATOM   1682  CG  PHE A 266      10.083 -18.643   4.059  1.00 10.00      A   
ATOM   1683  CD1 PHE A 266       8.912 -18.346   4.738  1.00 10.00      A   
ATOM   1684  CD2 PHE A 266      10.178 -18.302   2.718  1.00 10.00      A   
ATOM   1685  CE1 PHE A 266       7.860 -17.721   4.098  1.00 10.00      A   
ATOM   1686  CE2 PHE A 266       9.128 -17.678   2.070  1.00 10.00      A   
ATOM   1687  CZ  PHE A 266       7.968 -17.387   2.762  1.00 10.00      A   
ATOM   1688  C   PHE A 266      10.180 -21.563   4.310  1.00 10.00      A   
ATOM   1689  O   PHE A 266       8.976 -21.810   4.381  1.00 10.00      A   
ATOM   1690  N   VAL A 267      10.957 -22.049   3.351  1.00 10.00      A   
ATOM   1691  HN  VAL A 267      11.916 -21.834   3.352  1.00 10.00      A   
ATOM   1692  CA  VAL A 267      10.408 -22.896   2.298  1.00 10.00      A   
ATOM   1693  CB  VAL A 267      11.378 -23.090   1.112  1.00 10.00      A   
ATOM   1694  CG1 VAL A 267      11.534 -21.790   0.340  1.00 10.00      A   
ATOM   1695  CG2 VAL A 267      12.731 -23.595   1.585  1.00 10.00      A   
ATOM   1696  C   VAL A 267       9.949 -24.244   2.850  1.00 10.00      A   
ATOM   1697  O   VAL A 267       9.032 -24.867   2.312  1.00 10.00      A   
ATOM   1698  N   ALA A 268      10.573 -24.678   3.940  1.00 10.00      A   
ATOM   1699  HN  ALA A 268      11.297 -24.139   4.324  1.00 10.00      A   
ATOM   1700  CA  ALA A 268      10.217 -25.938   4.578  1.00 10.00      A   
ATOM   1701  CB  ALA A 268      11.338 -26.414   5.487  1.00 10.00      A   
ATOM   1702  C   ALA A 268       8.926 -25.787   5.372  1.00 10.00      A   
ATOM   1703  O   ALA A 268       8.288 -26.770   5.724  1.00 10.00      A   
ATOM   1704  N   LYS A 269       8.546 -24.547   5.647  1.00 10.00      A   
ATOM   1705  HN  LYS A 269       9.101 -23.796   5.343  1.00 10.00      A   
ATOM   1706  CA  LYS A 269       7.329 -24.272   6.397  1.00 10.00      A   
ATOM   1707  CB  LYS A 269       7.467 -22.954   7.171  1.00 10.00      A   
ATOM   1708  CG  LYS A 269       6.471 -22.779   8.308  1.00 10.00      A   
ATOM   1709  CD  LYS A 269       6.770 -21.526   9.115  1.00 10.00      A   
ATOM   1710  CE  LYS A 269       5.766 -21.334  10.240  1.00 10.00      A   
ATOM   1711  NZ  LYS A 269       5.762 -22.478  11.189  1.00 10.00      A   
ATOM   1712  HZ1 LYS A 269       5.403 -23.334  10.718  1.00 10.00      A   
ATOM   1713  HZ2 LYS A 269       5.155 -22.269  12.005  1.00 10.00      A   
ATOM   1714  HZ3 LYS A 269       6.727 -22.665  11.531  1.00 10.00      A   
ATOM   1715  C   LYS A 269       6.128 -24.224   5.454  1.00 10.00      A   
ATOM   1716  O   LYS A 269       4.977 -24.194   5.893  1.00 10.00      A   
ATOM   1717  N   VAL A 270       6.406 -24.228   4.155  1.00 10.00      A   
ATOM   1718  HN  VAL A 270       7.343 -24.259   3.867  1.00 10.00      A   
ATOM   1719  CA  VAL A 270       5.355 -24.185   3.145  1.00 10.00      A   
ATOM   1720  CB  VAL A 270       5.888 -23.670   1.789  1.00 10.00      A   
ATOM   1721  CG1 VAL A 270       4.767 -23.578   0.763  1.00 10.00      A   
ATOM   1722  CG2 VAL A 270       6.567 -22.320   1.956  1.00 10.00      A   
ATOM   1723  C   VAL A 270       4.719 -25.563   2.957  1.00 10.00      A   
ATOM   1724  O   VAL A 270       3.520 -25.736   3.165  1.00 10.00      A   
ATOM   1725  N   HIS A 271       5.529 -26.543   2.579  1.00 10.00      A   
ATOM   1726  HN  HIS A 271       6.480 -26.350   2.430  1.00 10.00      A   
ATOM   1727  CA  HIS A 271       5.033 -27.901   2.358  1.00 10.00      A   
ATOM   1728  CB  HIS A 271       5.516 -28.450   1.009  1.00 10.00      A   
ATOM   1729  CG  HIS A 271       6.973 -28.229   0.732  1.00 10.00      A   
ATOM   1730  ND1 HIS A 271       7.408 -27.120   0.053  1.00 10.00      A   
ATOM   1731  CD2 HIS A 271       8.041 -28.997   1.056  1.00 10.00      A   
ATOM   1732  CE1 HIS A 271       8.720 -27.234  -0.025  1.00 10.00      A   
ATOM   1733  NE2 HIS A 271       9.153 -28.356   0.567  1.00 10.00      A   
ATOM   1734  HE2 HIS A 271      10.030 -28.774   0.421  1.00 10.00      A   
ATOM   1735  C   HIS A 271       5.413 -28.844   3.494  1.00 10.00      A   
ATOM   1736  O   HIS A 271       5.074 -30.029   3.466  1.00 10.00      A   
ATOM   1737  N   ASN A 272       6.113 -28.302   4.490  1.00 10.00      A   
ATOM   1738  HN  ASN A 272       6.349 -27.354   4.434  1.00 10.00      A   
ATOM   1739  CA  ASN A 272       6.554 -29.067   5.663  1.00 10.00      A   
ATOM   1740  CB  ASN A 272       5.379 -29.763   6.371  1.00 10.00      A   
ATOM   1741  CG  ASN A 272       5.730 -30.265   7.761  1.00 10.00      A   
ATOM   1742  OD1 ASN A 272       6.614 -29.725   8.427  1.00 10.00      A   
ATOM   1743  ND2 ASN A 272       5.042 -31.303   8.208  1.00 10.00      A   
ATOM   1744 HD21 ASN A 272       4.352 -31.688   7.625  1.00 10.00      A   
ATOM   1745 HD22 ASN A 272       5.246 -31.640   9.104  1.00 10.00      A   
ATOM   1746  C   ASN A 272       7.678 -30.053   5.321  1.00 10.00      A   
ATOM   1747  O   ASN A 272       7.941 -30.328   4.147  1.00 10.00      A   
ATOM   1748  N   GLN A 273       8.345 -30.556   6.360  1.00 10.00      A   
ATOM   1749  HN  GLN A 273       8.092 -30.266   7.263  1.00 10.00      A   
ATOM   1750  CA  GLN A 273       9.439 -31.516   6.218  1.00 10.00      A   
ATOM   1751  CB  GLN A 273       9.010 -32.758   5.427  1.00 10.00      A   
ATOM   1752  CG  GLN A 273      10.050 -33.865   5.390  1.00 10.00      A   
ATOM   1753  CD  GLN A 273       9.624 -35.040   4.534  1.00 10.00      A   
ATOM   1754  OE1 GLN A 273       9.977 -36.185   4.812  1.00 10.00      A   
ATOM   1755  NE2 GLN A 273       8.864 -34.769   3.485  1.00 10.00      A   
ATOM   1756 HE21 GLN A 273       8.619 -33.832   3.316  1.00 10.00      A   
ATOM   1757 HE22 GLN A 273       8.578 -35.514   2.915  1.00 10.00      A   
ATOM   1758  C   GLN A 273      10.698 -30.883   5.629  1.00 10.00      A   
ATOM   1759  O   GLN A 273      10.867 -30.806   4.409  1.00 10.00      A   
ATOM   1760  N   ASP A 274      11.584 -30.433   6.511  1.00 10.00      A   
ATOM   1761  HN  ASP A 274      11.390 -30.520   7.469  1.00 10.00      A   
ATOM   1762  CA  ASP A 274      12.842 -29.818   6.091  1.00 10.00      A   
ATOM   1763  CB  ASP A 274      13.449 -28.867   7.140  1.00 10.00      A   
ATOM   1764  CG  ASP A 274      13.867 -29.539   8.435  1.00 10.00      A   
ATOM   1765  OD1 ASP A 274      13.122 -29.433   9.433  1.00 10.00      A   
ATOM   1766  OD2 ASP A 274      14.944 -30.164   8.469  1.00 10.00      A   
ATOM   1767  C   ASP A 274      13.873 -30.816   5.529  1.00 10.00      A   
ATOM   1768  O   ASP A 274      14.588 -30.478   4.588  1.00 10.00      A   
ATOM   1769  N   PRO A 275      13.985 -32.061   6.060  1.00 10.00      A   
ATOM   1770  CA  PRO A 275      14.950 -33.041   5.541  1.00 10.00      A   
ATOM   1771  CB  PRO A 275      15.035 -34.101   6.650  1.00 10.00      A   
ATOM   1772  CG  PRO A 275      14.250 -33.557   7.796  1.00 10.00      A   
ATOM   1773  CD  PRO A 275      13.250 -32.613   7.205  1.00 10.00      A   
ATOM   1774  C   PRO A 275      14.488 -33.690   4.233  1.00 10.00      A   
ATOM   1775  O   PRO A 275      14.903 -34.799   3.900  1.00 10.00      A   
ATOM   1776  N   LYS A 276      13.642 -32.987   3.491  1.00 10.00      A   
ATOM   1777  HN  LYS A 276      13.359 -32.102   3.802  1.00 10.00      A   
ATOM   1778  CA  LYS A 276      13.129 -33.493   2.229  1.00 10.00      A   
ATOM   1779  CB  LYS A 276      11.779 -32.846   1.901  1.00 10.00      A   
ATOM   1780  CG  LYS A 276      11.142 -33.322   0.604  1.00 10.00      A   
ATOM   1781  CD  LYS A 276      10.906 -34.823   0.608  1.00 10.00      A   
ATOM   1782  CE  LYS A 276      10.540 -35.327  -0.779  1.00 10.00      A   
ATOM   1783  NZ  LYS A 276      11.647 -35.142  -1.757  1.00 10.00      A   
ATOM   1784  HZ1 LYS A 276      11.890 -34.129  -1.843  1.00 10.00      A   
ATOM   1785  HZ2 LYS A 276      11.359 -35.493  -2.692  1.00 10.00      A   
ATOM   1786  HZ3 LYS A 276      12.493 -35.667  -1.450  1.00 10.00      A   
ATOM   1787  C   LYS A 276      14.140 -33.280   1.097  1.00 10.00      A   
ATOM   1788  O   LYS A 276      14.963 -34.151   0.822  1.00 10.00      A   
ATOM   1789  N   ASP A 277      14.092 -32.116   0.457  1.00 10.00      A   
ATOM   1790  HN  ASP A 277      13.430 -31.446   0.729  1.00 10.00      A   
ATOM   1791  CA  ASP A 277      15.003 -31.814  -0.647  1.00 10.00      A   
ATOM   1792  CB  ASP A 277      14.228 -31.291  -1.862  1.00 10.00      A   
ATOM   1793  CG  ASP A 277      13.383 -32.355  -2.530  1.00 10.00      A   
ATOM   1794  OD1 ASP A 277      13.912 -33.098  -3.379  1.00 10.00      A   
ATOM   1795  OD2 ASP A 277      12.179 -32.457  -2.207  1.00 10.00      A   
ATOM   1796  C   ASP A 277      16.029 -30.775  -0.224  1.00 10.00      A   
ATOM   1797  O   ASP A 277      16.949 -30.445  -0.970  1.00 10.00      A   
ATOM   1798  N   TRP A 278      15.867 -30.281   0.989  1.00 10.00      A   
ATOM   1799  HN  TRP A 278      15.132 -30.615   1.542  1.00 10.00      A   
ATOM   1800  CA  TRP A 278      16.748 -29.254   1.529  1.00 10.00      A   
ATOM   1801  CB  TRP A 278      16.060 -28.437   2.625  1.00 10.00      A   
ATOM   1802  CG  TRP A 278      14.670 -28.008   2.244  1.00 10.00      A   
ATOM   1803  CD1 TRP A 278      13.561 -28.030   3.036  1.00 10.00      A   
ATOM   1804  CD2 TRP A 278      14.239 -27.510   0.967  1.00 10.00      A   
ATOM   1805  NE1 TRP A 278      12.467 -27.584   2.334  1.00 10.00      A   
ATOM   1806  HE1 TRP A 278      11.555 -27.511   2.688  1.00 10.00      A   
ATOM   1807  CE2 TRP A 278      12.857 -27.256   1.065  1.00 10.00      A   
ATOM   1808  CE3 TRP A 278      14.886 -27.253  -0.246  1.00 10.00      A   
ATOM   1809  CZ2 TRP A 278      12.114 -26.765  -0.003  1.00 10.00      A   
ATOM   1810  CZ3 TRP A 278      14.148 -26.764  -1.304  1.00 10.00      A   
ATOM   1811  CH2 TRP A 278      12.777 -26.524  -1.175  1.00 10.00      A   
ATOM   1812  C   TRP A 278      18.155 -29.724   1.944  1.00 10.00      A   
ATOM   1813  O   TRP A 278      19.090 -28.940   1.831  1.00 10.00      A   
ATOM   1814  N   PRO A 279      18.348 -30.981   2.438  1.00 10.00      A   
ATOM   1815  CA  PRO A 279      19.678 -31.484   2.843  1.00 10.00      A   
ATOM   1816  CB  PRO A 279      19.469 -32.993   2.920  1.00 10.00      A   
ATOM   1817  CG  PRO A 279      18.052 -33.138   3.338  1.00 10.00      A   
ATOM   1818  CD  PRO A 279      17.306 -32.000   2.693  1.00 10.00      A   
ATOM   1819  C   PRO A 279      20.799 -31.158   1.848  1.00 10.00      A   
ATOM   1820  O   PRO A 279      21.936 -30.894   2.250  1.00 10.00      A   
ATOM   1821  N   ALA A 280      20.468 -31.154   0.558  1.00 10.00      A   
ATOM   1822  HN  ALA A 280      19.541 -31.351   0.305  1.00 10.00      A   
ATOM   1823  CA  ALA A 280      21.443 -30.864  -0.493  1.00 10.00      A   
ATOM   1824  CB  ALA A 280      20.786 -30.977  -1.859  1.00 10.00      A   
ATOM   1825  C   ALA A 280      22.062 -29.478  -0.316  1.00 10.00      A   
ATOM   1826  O   ALA A 280      23.254 -29.281  -0.558  1.00 10.00      A   
ATOM   1827  N   GLN A 281      21.249 -28.522   0.109  1.00 10.00      A   
ATOM   1828  HN  GLN A 281      20.305 -28.738   0.285  1.00 10.00      A   
ATOM   1829  CA  GLN A 281      21.713 -27.158   0.323  1.00 10.00      A   
ATOM   1830  CB  GLN A 281      20.741 -26.162  -0.297  1.00 10.00      A   
ATOM   1831  CG  GLN A 281      20.656 -26.270  -1.809  1.00 10.00      A   
ATOM   1832  CD  GLN A 281      19.521 -25.459  -2.389  1.00 10.00      A   
ATOM   1833  OE1 GLN A 281      18.411 -25.957  -2.563  1.00 10.00      A   
ATOM   1834  NE2 GLN A 281      19.791 -24.203  -2.701  1.00 10.00      A   
ATOM   1835 HE21 GLN A 281      20.699 -23.870  -2.541  1.00 10.00      A   
ATOM   1836 HE22 GLN A 281      19.067 -23.657  -3.076  1.00 10.00      A   
ATOM   1837  C   GLN A 281      21.898 -26.886   1.810  1.00 10.00      A   
ATOM   1838  O   GLN A 281      22.499 -25.890   2.209  1.00 10.00      A   
ATOM   1839  N   TYR A 282      21.383 -27.796   2.626  1.00 10.00      A   
ATOM   1840  HN  TYR A 282      20.894 -28.554   2.238  1.00 10.00      A   
ATOM   1841  CA  TYR A 282      21.493 -27.697   4.076  1.00 10.00      A   
ATOM   1842  CB  TYR A 282      20.723 -28.851   4.730  1.00 10.00      A   
ATOM   1843  CG  TYR A 282      20.635 -28.802   6.238  1.00 10.00      A   
ATOM   1844  CD1 TYR A 282      21.376 -29.676   7.023  1.00 10.00      A   
ATOM   1845  CD2 TYR A 282      19.800 -27.894   6.879  1.00 10.00      A   
ATOM   1846  CE1 TYR A 282      21.289 -29.649   8.400  1.00 10.00      A   
ATOM   1847  CE2 TYR A 282      19.710 -27.857   8.257  1.00 10.00      A   
ATOM   1848  CZ  TYR A 282      20.455 -28.738   9.013  1.00 10.00      A   
ATOM   1849  OH  TYR A 282      20.368 -28.711  10.385  1.00 10.00      A   
ATOM   1850  HH  TYR A 282      21.213 -28.984  10.760  1.00 10.00      A   
ATOM   1851  C   TYR A 282      22.960 -27.743   4.476  1.00 10.00      A   
ATOM   1852  O   TYR A 282      23.354 -27.218   5.516  1.00 10.00      A   
ATOM   1853  N   CYS A 283      23.762 -28.366   3.620  1.00 10.00      A   
ATOM   1854  HN  CYS A 283      23.374 -28.762   2.812  1.00 10.00      A   
ATOM   1855  CA  CYS A 283      25.193 -28.482   3.845  1.00 10.00      A   
ATOM   1856  CB  CYS A 283      25.833 -29.326   2.739  1.00 10.00      A   
ATOM   1857  SG  CYS A 283      24.988 -30.893   2.407  1.00 10.00      A   
ATOM   1858  HG  CYS A 283      23.679 -30.692   2.517  1.00 10.00      A   
ATOM   1859  C   CYS A 283      25.834 -27.096   3.897  1.00 10.00      A   
ATOM   1860  O   CYS A 283      26.606 -26.794   4.810  1.00 10.00      A   
ATOM   1861  N   GLU A 284      25.479 -26.240   2.939  1.00 10.00      A   
ATOM   1862  HN  GLU A 284      24.833 -26.520   2.256  1.00 10.00      A   
ATOM   1863  CA  GLU A 284      26.023 -24.891   2.896  1.00 10.00      A   
ATOM   1864  CB  GLU A 284      26.006 -24.311   1.475  1.00 10.00      A   
ATOM   1865  CG  GLU A 284      24.657 -23.783   1.011  1.00 10.00      A   
ATOM   1866  CD  GLU A 284      24.791 -22.674  -0.013  1.00 10.00      A   
ATOM   1867  OE1 GLU A 284      25.639 -21.773   0.186  1.00 10.00      A   
ATOM   1868  OE2 GLU A 284      24.048 -22.689  -1.015  1.00 10.00      A   
ATOM   1869  C   GLU A 284      25.287 -23.986   3.880  1.00 10.00      A   
ATOM   1870  O   GLU A 284      25.840 -23.001   4.363  1.00 10.00      A   
ATOM   1871  N   ALA A 285      24.038 -24.336   4.180  1.00 10.00      A   
ATOM   1872  HN  ALA A 285      23.644 -25.121   3.741  1.00 10.00      A   
ATOM   1873  CA  ALA A 285      23.236 -23.571   5.126  1.00 10.00      A   
ATOM   1874  CB  ALA A 285      21.798 -24.059   5.130  1.00 10.00      A   
ATOM   1875  C   ALA A 285      23.842 -23.678   6.518  1.00 10.00      A   
ATOM   1876  O   ALA A 285      23.901 -22.698   7.259  1.00 10.00      A   
ATOM   1877  N   LEU A 286      24.299 -24.879   6.860  1.00 10.00      A   
ATOM   1878  HN  LEU A 286      24.199 -25.625   6.228  1.00 10.00      A   
ATOM   1879  CA  LEU A 286      24.930 -25.124   8.151  1.00 10.00      A   
ATOM   1880  CB  LEU A 286      25.218 -26.625   8.315  1.00 10.00      A   
ATOM   1881  CG  LEU A 286      25.163 -27.202   9.737  1.00 10.00      A   
ATOM   1882  CD1 LEU A 286      26.362 -26.762  10.562  1.00 10.00      A   
ATOM   1883  CD2 LEU A 286      23.859 -26.833  10.431  1.00 10.00      A   
ATOM   1884  C   LEU A 286      26.225 -24.320   8.228  1.00 10.00      A   
ATOM   1885  O   LEU A 286      26.551 -23.730   9.261  1.00 10.00      A   
ATOM   1886  N   ALA A 287      26.943 -24.283   7.110  1.00 10.00      A   
ATOM   1887  HN  ALA A 287      26.623 -24.770   6.322  1.00 10.00      A   
ATOM   1888  CA  ALA A 287      28.193 -23.540   7.027  1.00 10.00      A   
ATOM   1889  CB  ALA A 287      28.909 -23.844   5.719  1.00 10.00      A   
ATOM   1890  C   ALA A 287      27.924 -22.045   7.157  1.00 10.00      A   
ATOM   1891  O   ALA A 287      28.677 -21.325   7.809  1.00 10.00      A   
ATOM   1892  N   ASP A 288      26.836 -21.591   6.537  1.00 10.00      A   
ATOM   1893  HN  ASP A 288      26.285 -22.222   6.020  1.00 10.00      A   
ATOM   1894  CA  ASP A 288      26.445 -20.185   6.587  1.00 10.00      A   
ATOM   1895  CB  ASP A 288      25.258 -19.924   5.654  1.00 10.00      A   
ATOM   1896  CG  ASP A 288      24.879 -18.455   5.557  1.00 10.00      A   
ATOM   1897  OD1 ASP A 288      25.763 -17.627   5.247  1.00 10.00      A   
ATOM   1898  OD2 ASP A 288      23.690 -18.128   5.756  1.00 10.00      A   
ATOM   1899  C   ASP A 288      26.085 -19.788   8.011  1.00 10.00      A   
ATOM   1900  O   ASP A 288      26.450 -18.711   8.478  1.00 10.00      A   
ATOM   1901  N   GLU A 289      25.381 -20.677   8.699  1.00 10.00      A   
ATOM   1902  HN  GLU A 289      25.117 -21.517   8.263  1.00 10.00      A   
ATOM   1903  CA  GLU A 289      24.975 -20.437  10.076  1.00 10.00      A   
ATOM   1904  CB  GLU A 289      24.052 -21.557  10.559  1.00 10.00      A   
ATOM   1905  CG  GLU A 289      23.522 -21.365  11.971  1.00 10.00      A   
ATOM   1906  CD  GLU A 289      22.424 -20.323  12.068  1.00 10.00      A   
ATOM   1907  OE1 GLU A 289      21.543 -20.474  12.939  1.00 10.00      A   
ATOM   1908  OE2 GLU A 289      22.432 -19.351  11.284  1.00 10.00      A   
ATOM   1909  C   GLU A 289      26.197 -20.321  10.985  1.00 10.00      A   
ATOM   1910  O   GLU A 289      26.275 -19.423  11.826  1.00 10.00      A   
ATOM   1911  N   GLU A 290      27.159 -21.223  10.808  1.00 10.00      A   
ATOM   1912  HN  GLU A 290      27.041 -21.927  10.131  1.00 10.00      A   
ATOM   1913  CA  GLU A 290      28.378 -21.197  11.608  1.00 10.00      A   
ATOM   1914  CB  GLU A 290      29.191 -22.480  11.414  1.00 10.00      A   
ATOM   1915  CG  GLU A 290      30.249 -22.705  12.486  1.00 10.00      A   
ATOM   1916  CD  GLU A 290      31.205 -23.828  12.147  1.00 10.00      A   
ATOM   1917  OE1 GLU A 290      30.907 -24.995  12.487  1.00 10.00      A   
ATOM   1918  OE2 GLU A 290      32.261 -23.552  11.540  1.00 10.00      A   
ATOM   1919  C   GLU A 290      29.218 -19.979  11.239  1.00 10.00      A   
ATOM   1920  O   GLU A 290      29.935 -19.421  12.072  1.00 10.00      A   
ATOM   1921  N   ASN A 291      29.098 -19.562   9.985  1.00 10.00      A   
ATOM   1922  HN  ASN A 291      28.505 -20.056   9.378  1.00 10.00      A   
ATOM   1923  CA  ASN A 291      29.821 -18.406   9.471  1.00 10.00      A   
ATOM   1924  CB  ASN A 291      29.643 -18.320   7.949  1.00 10.00      A   
ATOM   1925  CG  ASN A 291      30.145 -17.026   7.338  1.00 10.00      A   
ATOM   1926  OD1 ASN A 291      29.377 -16.091   7.124  1.00 10.00      A   
ATOM   1927  ND2 ASN A 291      31.431 -16.968   7.038  1.00 10.00      A   
ATOM   1928 HD21 ASN A 291      31.989 -17.756   7.224  1.00 10.00      A   
ATOM   1929 HD22 ASN A 291      31.779 -16.142   6.638  1.00 10.00      A   
ATOM   1930  C   ASN A 291      29.342 -17.125  10.154  1.00 10.00      A   
ATOM   1931  O   ASN A 291      30.075 -16.143  10.245  1.00 10.00      A   
ATOM   1932  N   ARG A 292      28.113 -17.156  10.661  1.00 10.00      A   
ATOM   1933  HN  ARG A 292      27.577 -17.973  10.563  1.00 10.00      A   
ATOM   1934  CA  ARG A 292      27.535 -16.005  11.350  1.00 10.00      A   
ATOM   1935  CB  ARG A 292      26.006 -16.113  11.407  1.00 10.00      A   
ATOM   1936  CG  ARG A 292      25.335 -16.292  10.054  1.00 10.00      A   
ATOM   1937  CD  ARG A 292      25.613 -15.117   9.132  1.00 10.00      A   
ATOM   1938  NE  ARG A 292      25.496 -15.493   7.725  1.00 10.00      A   
ATOM   1939  HE  ARG A 292      25.666 -16.437   7.497  1.00 10.00      A   
ATOM   1940  CZ  ARG A 292      25.197 -14.643   6.745  1.00 10.00      A   
ATOM   1941  NH1 ARG A 292      24.927 -13.370   7.017  1.00 10.00      A   
ATOM   1942 HH11 ARG A 292      24.680 -12.707   6.249  1.00 10.00      A   
ATOM   1943 HH12 ARG A 292      24.959 -13.028   8.001  1.00 10.00      A   
ATOM   1944  NH2 ARG A 292      25.156 -15.075   5.494  1.00 10.00      A   
ATOM   1945 HH21 ARG A 292      25.345 -16.092   5.283  1.00 10.00      A   
ATOM   1946 HH22 ARG A 292      24.952 -14.413   4.713  1.00 10.00      A   
ATOM   1947  C   ARG A 292      28.094 -15.882  12.764  1.00 10.00      A   
ATOM   1948  O   ARG A 292      27.838 -14.900  13.462  1.00 10.00      A   
ATOM   1949  N   ALA A 293      28.847 -16.886  13.188  1.00 10.00      A   
ATOM   1950  HN  ALA A 293      29.007 -17.651  12.595  1.00 10.00      A   
ATOM   1951  CA  ALA A 293      29.438 -16.885  14.518  1.00 10.00      A   
ATOM   1952  CB  ALA A 293      29.072 -18.163  15.258  1.00 10.00      A   
ATOM   1953  C   ALA A 293      30.953 -16.725  14.448  1.00 10.00      A   
ATOM   1954  O   ALA A 293      31.635 -16.719  15.475  1.00 10.00      A   
ATOM   1955  N   ARG A 294      31.474 -16.591  13.234  1.00 10.00      A   
ATOM   1956  HN  ARG A 294      30.880 -16.581  12.454  1.00 10.00      A   
ATOM   1957  CB  ARG A 294      33.622 -17.782  13.225  1.00 10.00      A   
ATOM   1958  CG  ARG A 294      35.050 -17.660  13.735  1.00 10.00      A   
ATOM   1959  CD  ARG A 294      36.057 -17.718  12.598  1.00 10.00      A   
ATOM   1960  NE  ARG A 294      37.120 -16.729  12.767  1.00 10.00      A   
ATOM   1961  HE  ARG A 294      37.855 -16.958  13.380  1.00 10.00      A   
ATOM   1962  CZ  ARG A 294      37.136 -15.551  12.146  1.00 10.00      A   
ATOM   1963  NH1 ARG A 294      36.166 -15.230  11.304  1.00 10.00      A   
ATOM   1964 HH11 ARG A 294      35.379 -15.903  11.117  1.00 10.00      A   
ATOM   1965 HH12 ARG A 294      36.176 -14.308  10.819  1.00 10.00      A   
ATOM   1966  NH2 ARG A 294      38.124 -14.695  12.362  1.00 10.00      A   
ATOM   1967 HH21 ARG A 294      38.126 -13.766  11.889  1.00 10.00      A   
ATOM   1968 HH22 ARG A 294      38.905 -14.948  13.004  1.00 10.00      A   
ATOM   1969  CA  ARG A 294      32.905 -16.438  13.029  1.00 10.00      A   
ATOM   1970  C   ARG A 294      33.178 -15.874  11.638  1.00 10.00      A   
ATOM   1971  O   ARG A 294      33.822 -16.566  10.823  1.00 10.00      A   
ATOM   1972  OXT ARG A 294      32.742 -14.737  11.364  1.00 10.00      A   
ATOM   1973  C   GLY B   9      12.763  19.605  -2.696  1.00 10.00      B   
ATOM   1974  O   GLY B   9      13.630  18.927  -2.144  1.00 10.00      B   
ATOM   1975  N   GLY B   9      12.158  17.864  -4.343  1.00 10.00      B   
ATOM   1976  HT1 GLY B   9      13.045  17.350  -4.173  1.00 10.00      B   
ATOM   1977  HT2 GLY B   9      11.850  17.693  -5.319  1.00 10.00      B   
ATOM   1978  HT3 GLY B   9      11.430  17.505  -3.693  1.00 10.00      B   
ATOM   1979  CA  GLY B   9      12.359  19.313  -4.122  1.00 10.00      B   
ATOM   1980  N   VAL B  10      12.130  20.605  -2.095  1.00 10.00      B   
ATOM   1981  HN  VAL B  10      11.442  21.102  -2.587  1.00 10.00      B   
ATOM   1982  CA  VAL B  10      12.425  20.975  -0.719  1.00 10.00      B   
ATOM   1983  CB  VAL B  10      12.120  22.463  -0.428  1.00 10.00      B   
ATOM   1984  CG1 VAL B  10      13.104  23.363  -1.157  1.00 10.00      B   
ATOM   1985  CG2 VAL B  10      10.686  22.817  -0.798  1.00 10.00      B   
ATOM   1986  C   VAL B  10      11.647  20.097   0.253  1.00 10.00      B   
ATOM   1987  O   VAL B  10      10.523  19.680  -0.035  1.00 10.00      B   
ATOM   1988  N   MET B  11      12.257  19.809   1.389  1.00 10.00      B   
ATOM   1989  HN  MET B  11      13.164  20.159   1.547  1.00 10.00      B   
ATOM   1990  CA  MET B  11      11.631  18.987   2.412  1.00 10.00      B   
ATOM   1991  CB  MET B  11      12.184  17.558   2.362  1.00 10.00      B   
ATOM   1992  CG  MET B  11      11.178  16.483   2.747  1.00 10.00      B   
ATOM   1993  SD  MET B  11       9.961  16.175   1.449  1.00 10.00      B   
ATOM   1994  CE  MET B  11       8.980  14.879   2.200  1.00 10.00      B   
ATOM   1995  C   MET B  11      11.882  19.598   3.785  1.00 10.00      B   
ATOM   1996  O   MET B  11      13.003  19.569   4.294  1.00 10.00      B   
ATOM   1997  N   THR B  12      10.839  20.157   4.377  1.00 10.00      B   
ATOM   1998  HN  THR B  12       9.962  20.130   3.932  1.00 10.00      B   
ATOM   1999  CA  THR B  12      10.953  20.783   5.684  1.00 10.00      B   
ATOM   2000  CB  THR B  12       9.945  21.942   5.822  1.00 10.00      B   
ATOM   2001  OG1 THR B  12       9.714  22.507   4.527  1.00 10.00      B   
ATOM   2002  HG1 THR B  12      10.333  22.118   3.897  1.00 10.00      B   
ATOM   2003  CG2 THR B  12      10.491  23.025   6.742  1.00 10.00      B   
ATOM   2004  C   THR B  12      10.721  19.755   6.791  1.00 10.00      B   
ATOM   2005  O   THR B  12      10.233  18.651   6.529  1.00 10.00      B   
ATOM   2006  N   ASP B  13      11.073  20.117   8.021  1.00 10.00      B   
ATOM   2007  HN  ASP B  13      11.468  21.002   8.162  1.00 10.00      B   
ATOM   2008  CA  ASP B  13      10.906  19.226   9.167  1.00 10.00      B   
ATOM   2009  CB  ASP B  13      11.487  19.841  10.440  1.00 10.00      B   
ATOM   2010  CG  ASP B  13      12.998  19.749  10.489  1.00 10.00      B   
ATOM   2011  OD1 ASP B  13      13.564  18.838   9.846  1.00 10.00      B   
ATOM   2012  OD2 ASP B  13      13.624  20.587  11.166  1.00 10.00      B   
ATOM   2013  C   ASP B  13       9.449  18.844   9.376  1.00 10.00      B   
ATOM   2014  O   ASP B  13       9.152  17.743   9.834  1.00 10.00      B   
ATOM   2015  N   VAL B  14       8.541  19.754   9.030  1.00 10.00      B   
ATOM   2016  HN  VAL B  14       8.840  20.617   8.684  1.00 10.00      B   
ATOM   2017  CA  VAL B  14       7.112  19.494   9.167  1.00 10.00      B   
ATOM   2018  CB  VAL B  14       6.251  20.728   8.808  1.00 10.00      B   
ATOM   2019  CG1 VAL B  14       6.251  21.732   9.951  1.00 10.00      B   
ATOM   2020  CG2 VAL B  14       6.738  21.381   7.522  1.00 10.00      B   
ATOM   2021  C   VAL B  14       6.695  18.306   8.305  1.00 10.00      B   
ATOM   2022  O   VAL B  14       5.903  17.468   8.728  1.00 10.00      B   
ATOM   2023  N   HIS B  15       7.257  18.230   7.103  1.00 10.00      B   
ATOM   2024  HN  HIS B  15       7.891  18.923   6.826  1.00 10.00      B   
ATOM   2025  CA  HIS B  15       6.954  17.139   6.186  1.00 10.00      B   
ATOM   2026  CB  HIS B  15       7.561  17.412   4.807  1.00 10.00      B   
ATOM   2027  CG  HIS B  15       7.081  18.675   4.161  1.00 10.00      B   
ATOM   2028  ND1 HIS B  15       7.919  19.748   3.988  1.00 10.00      B   
ATOM   2029  CD2 HIS B  15       5.859  18.976   3.656  1.00 10.00      B   
ATOM   2030  CE1 HIS B  15       7.197  20.675   3.384  1.00 10.00      B   
ATOM   2031  NE2 HIS B  15       5.944  20.255   3.163  1.00 10.00      B   
ATOM   2032  HE2 HIS B  15       5.298  20.678   2.560  1.00 10.00      B   
ATOM   2033  C   HIS B  15       7.521  15.841   6.738  1.00 10.00      B   
ATOM   2034  O   HIS B  15       6.893  14.788   6.660  1.00 10.00      B   
ATOM   2035  N   ARG B  16       8.717  15.940   7.303  1.00 10.00      B   
ATOM   2036  HN  ARG B  16       9.158  16.814   7.328  1.00 10.00      B   
ATOM   2037  CA  ARG B  16       9.390  14.791   7.887  1.00 10.00      B   
ATOM   2038  CB  ARG B  16      10.812  15.176   8.310  1.00 10.00      B   
ATOM   2039  CG  ARG B  16      11.721  15.565   7.152  1.00 10.00      B   
ATOM   2040  CD  ARG B  16      12.905  16.392   7.630  1.00 10.00      B   
ATOM   2041  NE  ARG B  16      13.916  16.577   6.585  1.00 10.00      B   
ATOM   2042  HE  ARG B  16      13.880  15.973   5.809  1.00 10.00      B   
ATOM   2043  CZ  ARG B  16      14.880  17.500   6.638  1.00 10.00      B   
ATOM   2044  NH1 ARG B  16      14.957  18.328   7.669  1.00 10.00      B   
ATOM   2045 HH11 ARG B  16      14.256  18.276   8.454  1.00 10.00      B   
ATOM   2046 HH12 ARG B  16      15.720  19.037   7.715  1.00 10.00      B   
ATOM   2047  NH2 ARG B  16      15.770  17.589   5.659  1.00 10.00      B   
ATOM   2048 HH21 ARG B  16      15.718  16.945   4.844  1.00 10.00      B   
ATOM   2049 HH22 ARG B  16      16.528  18.305   5.707  1.00 10.00      B   
ATOM   2050  C   ARG B  16       8.601  14.265   9.082  1.00 10.00      B   
ATOM   2051  O   ARG B  16       8.425  13.058   9.239  1.00 10.00      B   
ATOM   2052  N   ARG B  17       8.116  15.183   9.913  1.00 10.00      B   
ATOM   2053  HN  ARG B  17       8.293  16.134   9.733  1.00 10.00      B   
ATOM   2054  CA  ARG B  17       7.334  14.815  11.085  1.00 10.00      B   
ATOM   2055  CB  ARG B  17       7.088  16.029  11.987  1.00 10.00      B   
ATOM   2056  CG  ARG B  17       8.316  16.494  12.756  1.00 10.00      B   
ATOM   2057  CD  ARG B  17       8.863  15.388  13.644  1.00 10.00      B   
ATOM   2058  NE  ARG B  17      10.072  15.794  14.359  1.00 10.00      B   
ATOM   2059  HE  ARG B  17      10.294  16.754  14.364  1.00 10.00      B   
ATOM   2060  CZ  ARG B  17      10.874  14.952  15.008  1.00 10.00      B   
ATOM   2061  NH1 ARG B  17      10.635  13.645  14.986  1.00 10.00      B   
ATOM   2062 HH11 ARG B  17       9.816  13.264  14.454  1.00 10.00      B   
ATOM   2063 HH12 ARG B  17      11.266  12.987  15.495  1.00 10.00      B   
ATOM   2064  NH2 ARG B  17      11.933  15.418  15.657  1.00 10.00      B   
ATOM   2065 HH21 ARG B  17      12.563  14.764  16.172  1.00 10.00      B   
ATOM   2066 HH22 ARG B  17      12.143  16.440  15.651  1.00 10.00      B   
ATOM   2067  C   ARG B  17       6.010  14.184  10.669  1.00 10.00      B   
ATOM   2068  O   ARG B  17       5.582  13.184  11.245  1.00 10.00      B   
ATOM   2069  N   PHE B  18       5.375  14.770   9.658  1.00 10.00      B   
ATOM   2070  HN  PHE B  18       5.766  15.572   9.249  1.00 10.00      B   
ATOM   2071  CA  PHE B  18       4.106  14.265   9.148  1.00 10.00      B   
ATOM   2072  CB  PHE B  18       3.586  15.165   8.020  1.00 10.00      B   
ATOM   2073  CG  PHE B  18       2.217  14.794   7.523  1.00 10.00      B   
ATOM   2074  CD1 PHE B  18       2.060  14.135   6.314  1.00 10.00      B   
ATOM   2075  CD2 PHE B  18       1.089  15.101   8.264  1.00 10.00      B   
ATOM   2076  CE1 PHE B  18       0.803  13.787   5.855  1.00 10.00      B   
ATOM   2077  CE2 PHE B  18      -0.172  14.756   7.811  1.00 10.00      B   
ATOM   2078  CZ  PHE B  18      -0.314  14.099   6.605  1.00 10.00      B   
ATOM   2079  C   PHE B  18       4.271  12.834   8.652  1.00 10.00      B   
ATOM   2080  O   PHE B  18       3.408  11.985   8.874  1.00 10.00      B   
ATOM   2081  N   LEU B  19       5.395  12.570   7.994  1.00 10.00      B   
ATOM   2082  HN  LEU B  19       6.045  13.293   7.846  1.00 10.00      B   
ATOM   2083  CA  LEU B  19       5.685  11.238   7.479  1.00 10.00      B   
ATOM   2084  CB  LEU B  19       6.990  11.235   6.679  1.00 10.00      B   
ATOM   2085  CG  LEU B  19       6.970  11.960   5.332  1.00 10.00      B   
ATOM   2086  CD1 LEU B  19       8.358  11.955   4.710  1.00 10.00      B   
ATOM   2087  CD2 LEU B  19       5.954  11.329   4.392  1.00 10.00      B   
ATOM   2088  C   LEU B  19       5.768  10.226   8.617  1.00 10.00      B   
ATOM   2089  O   LEU B  19       5.276   9.108   8.498  1.00 10.00      B   
ATOM   2090  N   GLN B  20       6.384  10.631   9.723  1.00 10.00      B   
ATOM   2091  HN  GLN B  20       6.759  11.539   9.756  1.00 10.00      B   
ATOM   2092  CA  GLN B  20       6.521   9.762  10.885  1.00 10.00      B   
ATOM   2093  CB  GLN B  20       7.443  10.400  11.924  1.00 10.00      B   
ATOM   2094  CG  GLN B  20       8.856  10.641  11.423  1.00 10.00      B   
ATOM   2095  CD  GLN B  20       9.679  11.482  12.376  1.00 10.00      B   
ATOM   2096  OE1 GLN B  20       9.153  12.336  13.091  1.00 10.00      B   
ATOM   2097  NE2 GLN B  20      10.982  11.249  12.391  1.00 10.00      B   
ATOM   2098 HE21 GLN B  20      11.333  10.555  11.793  1.00 10.00      B   
ATOM   2099 HE22 GLN B  20      11.542  11.773  13.001  1.00 10.00      B   
ATOM   2100  C   GLN B  20       5.156   9.468  11.497  1.00 10.00      B   
ATOM   2101  O   GLN B  20       4.854   8.329  11.857  1.00 10.00      B   
ATOM   2102  N   LEU B  21       4.331  10.506  11.601  1.00 10.00      B   
ATOM   2103  HN  LEU B  21       4.639  11.392  11.306  1.00 10.00      B   
ATOM   2104  CA  LEU B  21       2.989  10.368  12.151  1.00 10.00      B   
ATOM   2105  CB  LEU B  21       2.317  11.739  12.286  1.00 10.00      B   
ATOM   2106  CG  LEU B  21       2.987  12.732  13.239  1.00 10.00      B   
ATOM   2107  CD1 LEU B  21       2.280  14.078  13.194  1.00 10.00      B   
ATOM   2108  CD2 LEU B  21       3.012  12.184  14.659  1.00 10.00      B   
ATOM   2109  C   LEU B  21       2.145   9.455  11.269  1.00 10.00      B   
ATOM   2110  O   LEU B  21       1.480   8.544  11.760  1.00 10.00      B   
ATOM   2111  N   LEU B  22       2.205   9.691   9.962  1.00 10.00      B   
ATOM   2112  HN  LEU B  22       2.772  10.426   9.635  1.00 10.00      B   
ATOM   2113  CA  LEU B  22       1.451   8.899   9.000  1.00 10.00      B   
ATOM   2114  CB  LEU B  22       1.555   9.523   7.605  1.00 10.00      B   
ATOM   2115  CG  LEU B  22       0.594   8.986   6.540  1.00 10.00      B   
ATOM   2116  CD1 LEU B  22      -0.849   9.281   6.917  1.00 10.00      B   
ATOM   2117  CD2 LEU B  22       0.923   9.574   5.176  1.00 10.00      B   
ATOM   2118  C   LEU B  22       1.942   7.453   8.975  1.00 10.00      B   
ATOM   2119  O   LEU B  22       1.159   6.527   8.780  1.00 10.00      B   
ATOM   2120  N   MET B  23       3.241   7.271   9.191  1.00 10.00      B   
ATOM   2121  HN  MET B  23       3.814   8.057   9.333  1.00 10.00      B   
ATOM   2122  CA  MET B  23       3.854   5.944   9.204  1.00 10.00      B   
ATOM   2123  CB  MET B  23       5.379   6.088   9.245  1.00 10.00      B   
ATOM   2124  CG  MET B  23       6.148   4.778   9.219  1.00 10.00      B   
ATOM   2125  SD  MET B  23       7.923   5.023   9.428  1.00 10.00      B   
ATOM   2126  CE  MET B  23       8.499   3.327   9.444  1.00 10.00      B   
ATOM   2127  C   MET B  23       3.375   5.134  10.409  1.00 10.00      B   
ATOM   2128  O   MET B  23       3.467   3.907  10.427  1.00 10.00      B   
ATOM   2129  N   THR B  24       2.862   5.833  11.411  1.00 10.00      B   
ATOM   2130  HN  THR B  24       2.798   6.809  11.329  1.00 10.00      B   
ATOM   2131  CA  THR B  24       2.372   5.192  12.621  1.00 10.00      B   
ATOM   2132  CB  THR B  24       2.369   6.191  13.801  1.00 10.00      B   
ATOM   2133  OG1 THR B  24       3.685   6.746  13.969  1.00 10.00      B   
ATOM   2134  HG1 THR B  24       3.974   7.156  13.141  1.00 10.00      B   
ATOM   2135  CG2 THR B  24       1.943   5.515  15.097  1.00 10.00      B   
ATOM   2136  C   THR B  24       0.961   4.632  12.412  1.00 10.00      B   
ATOM   2137  O   THR B  24       0.532   3.710  13.109  1.00 10.00      B   
ATOM   2138  N   HIS B  25       0.254   5.172  11.429  1.00 10.00      B   
ATOM   2139  HN  HIS B  25       0.664   5.862  10.866  1.00 10.00      B   
ATOM   2140  CA  HIS B  25      -1.105   4.737  11.142  1.00 10.00      B   
ATOM   2141  CB  HIS B  25      -2.054   5.937  11.062  1.00 10.00      B   
ATOM   2142  CG  HIS B  25      -2.291   6.620  12.374  1.00 10.00      B   
ATOM   2143  ND1 HIS B  25      -2.152   7.981  12.509  1.00 10.00      B   
ATOM   2144  CD2 HIS B  25      -2.663   6.091  13.567  1.00 10.00      B   
ATOM   2145  CE1 HIS B  25      -2.439   8.252  13.769  1.00 10.00      B   
ATOM   2146  NE2 HIS B  25      -2.753   7.140  14.447  1.00 10.00      B   
ATOM   2147  HE2 HIS B  25      -3.155   7.105  15.343  1.00 10.00      B   
ATOM   2148  C   HIS B  25      -1.168   3.933   9.850  1.00 10.00      B   
ATOM   2149  O   HIS B  25      -0.202   3.887   9.090  1.00 10.00      B   
ATOM   2150  N   GLY B  26      -2.306   3.295   9.614  1.00 10.00      B   
ATOM   2151  HN  GLY B  26      -3.036   3.356  10.266  1.00 10.00      B   
ATOM   2152  CA  GLY B  26      -2.479   2.510   8.408  1.00 10.00      B   
ATOM   2153  C   GLY B  26      -3.387   3.208   7.418  1.00 10.00      B   
ATOM   2154  O   GLY B  26      -3.269   3.017   6.206  1.00 10.00      B   
ATOM   2155  N   VAL B  27      -4.296   4.020   7.940  1.00 10.00      B   
ATOM   2156  HN  VAL B  27      -4.336   4.126   8.914  1.00 10.00      B   
ATOM   2157  CA  VAL B  27      -5.235   4.764   7.112  1.00 10.00      B   
ATOM   2158  CB  VAL B  27      -6.301   3.838   6.469  1.00 10.00      B   
ATOM   2159  CG1 VAL B  27      -7.181   3.177   7.522  1.00 10.00      B   
ATOM   2160  CG2 VAL B  27      -7.136   4.587   5.439  1.00 10.00      B   
ATOM   2161  C   VAL B  27      -5.907   5.869   7.929  1.00 10.00      B   
ATOM   2162  O   VAL B  27      -6.249   5.672   9.098  1.00 10.00      B   
ATOM   2163  N   LEU B  28      -6.069   7.032   7.315  1.00 10.00      B   
ATOM   2164  HN  LEU B  28      -5.767   7.129   6.387  1.00 10.00      B   
ATOM   2165  CA  LEU B  28      -6.693   8.170   7.974  1.00 10.00      B   
ATOM   2166  CB  LEU B  28      -5.621   9.134   8.495  1.00 10.00      B   
ATOM   2167  CG  LEU B  28      -4.697   8.608   9.594  1.00 10.00      B   
ATOM   2168  CD1 LEU B  28      -3.483   9.511   9.740  1.00 10.00      B   
ATOM   2169  CD2 LEU B  28      -5.444   8.501  10.914  1.00 10.00      B   
ATOM   2170  C   LEU B  28      -7.597   8.899   6.991  1.00 10.00      B   
ATOM   2171  O   LEU B  28      -7.340   8.889   5.787  1.00 10.00      B   
ATOM   2172  N   GLU B  29      -8.653   9.518   7.501  1.00 10.00      B   
ATOM   2173  HN  GLU B  29      -8.807   9.486   8.468  1.00 10.00      B   
ATOM   2174  CA  GLU B  29      -9.584  10.259   6.657  1.00 10.00      B   
ATOM   2175  CB  GLU B  29     -10.956  10.367   7.328  1.00 10.00      B   
ATOM   2176  CG  GLU B  29     -11.806   9.113   7.189  1.00 10.00      B   
ATOM   2177  CD  GLU B  29     -13.098   9.179   7.983  1.00 10.00      B   
ATOM   2178  OE1 GLU B  29     -13.336   8.272   8.808  1.00 10.00      B   
ATOM   2179  OE2 GLU B  29     -13.874  10.136   7.790  1.00 10.00      B   
ATOM   2180  C   GLU B  29      -9.024  11.642   6.330  1.00 10.00      B   
ATOM   2181  O   GLU B  29      -7.974  12.030   6.850  1.00 10.00      B   
ATOM   2182  N   GLU B  30      -9.729  12.387   5.483  1.00 10.00      B   
ATOM   2183  HN  GLU B  30     -10.570  12.037   5.126  1.00 10.00      B   
ATOM   2184  CA  GLU B  30      -9.287  13.718   5.078  1.00 10.00      B   
ATOM   2185  CB  GLU B  30     -10.221  14.303   4.019  1.00 10.00      B   
ATOM   2186  CG  GLU B  30      -9.666  15.536   3.327  1.00 10.00      B   
ATOM   2187  CD  GLU B  30     -10.642  16.690   3.308  1.00 10.00      B   
ATOM   2188  OE1 GLU B  30     -10.573  17.516   2.373  1.00 10.00      B   
ATOM   2189  OE2 GLU B  30     -11.478  16.787   4.230  1.00 10.00      B   
ATOM   2190  C   GLU B  30      -9.179  14.658   6.274  1.00 10.00      B   
ATOM   2191  O   GLU B  30      -8.153  15.303   6.478  1.00 10.00      B   
ATOM   2192  N   TRP B  31     -10.238  14.726   7.070  1.00 10.00      B   
ATOM   2193  HN  TRP B  31     -11.036  14.197   6.854  1.00 10.00      B   
ATOM   2194  CA  TRP B  31     -10.248  15.585   8.250  1.00 10.00      B   
ATOM   2195  CB  TRP B  31     -11.653  15.678   8.855  1.00 10.00      B   
ATOM   2196  CG  TRP B  31     -12.239  14.357   9.252  1.00 10.00      B   
ATOM   2197  CD1 TRP B  31     -12.810  13.435   8.424  1.00 10.00      B   
ATOM   2198  CD2 TRP B  31     -12.319  13.814  10.575  1.00 10.00      B   
ATOM   2199  NE1 TRP B  31     -13.233  12.349   9.145  1.00 10.00      B   
ATOM   2200  HE1 TRP B  31     -13.675  11.543   8.764  1.00 10.00      B   
ATOM   2201  CE2 TRP B  31     -12.947  12.557  10.471  1.00 10.00      B   
ATOM   2202  CE3 TRP B  31     -11.921  14.268  11.838  1.00 10.00      B   
ATOM   2203  CZ2 TRP B  31     -13.183  11.749  11.582  1.00 10.00      B   
ATOM   2204  CZ3 TRP B  31     -12.158  13.463  12.938  1.00 10.00      B   
ATOM   2205  CH2 TRP B  31     -12.783  12.219  12.803  1.00 10.00      B   
ATOM   2206  C   TRP B  31      -9.243  15.100   9.292  1.00 10.00      B   
ATOM   2207  O   TRP B  31      -8.757  15.879  10.112  1.00 10.00      B   
ATOM   2208  N   ASP B  32      -8.922  13.810   9.238  1.00 10.00      B   
ATOM   2209  HN  ASP B  32      -9.327  13.247   8.546  1.00 10.00      B   
ATOM   2210  CA  ASP B  32      -7.975  13.212  10.174  1.00 10.00      B   
ATOM   2211  CB  ASP B  32      -8.022  11.687  10.096  1.00 10.00      B   
ATOM   2212  CG  ASP B  32      -8.368  11.044  11.421  1.00 10.00      B   
ATOM   2213  OD1 ASP B  32      -7.875  11.520  12.464  1.00 10.00      B   
ATOM   2214  OD2 ASP B  32      -9.130  10.054  11.420  1.00 10.00      B   
ATOM   2215  C   ASP B  32      -6.564  13.704   9.890  1.00 10.00      B   
ATOM   2216  O   ASP B  32      -5.883  14.212  10.782  1.00 10.00      B   
ATOM   2217  N   VAL B  33      -6.133  13.567   8.638  1.00 10.00      B   
ATOM   2218  HN  VAL B  33      -6.724  13.154   7.968  1.00 10.00      B   
ATOM   2219  CA  VAL B  33      -4.800  14.016   8.242  1.00 10.00      B   
ATOM   2220  CB  VAL B  33      -4.385  13.521   6.835  1.00 10.00      B   
ATOM   2221  CG1 VAL B  33      -4.253  12.006   6.812  1.00 10.00      B   
ATOM   2222  CG2 VAL B  33      -5.356  13.996   5.765  1.00 10.00      B   
ATOM   2223  C   VAL B  33      -4.703  15.538   8.314  1.00 10.00      B   
ATOM   2224  O   VAL B  33      -3.623  16.095   8.525  1.00 10.00      B   
ATOM   2225  N   LYS B  34      -5.845  16.201   8.150  1.00 10.00      B   
ATOM   2226  HN  LYS B  34      -6.667  15.693   7.969  1.00 10.00      B   
ATOM   2227  CA  LYS B  34      -5.913  17.654   8.210  1.00 10.00      B   
ATOM   2228  CB  LYS B  34      -7.339  18.130   7.910  1.00 10.00      B   
ATOM   2229  CG  LYS B  34      -7.483  19.638   7.786  1.00 10.00      B   
ATOM   2230  CD  LYS B  34      -6.668  20.168   6.619  1.00 10.00      B   
ATOM   2231  CE  LYS B  34      -6.611  21.685   6.620  1.00 10.00      B   
ATOM   2232  NZ  LYS B  34      -5.708  22.201   5.560  1.00 10.00      B   
ATOM   2233  HZ1 LYS B  34      -5.551  23.220   5.688  1.00 10.00      B   
ATOM   2234  HZ2 LYS B  34      -6.128  22.041   4.622  1.00 10.00      B   
ATOM   2235  HZ3 LYS B  34      -4.789  21.712   5.603  1.00 10.00      B   
ATOM   2236  C   LYS B  34      -5.477  18.145   9.586  1.00 10.00      B   
ATOM   2237  O   LYS B  34      -4.728  19.117   9.705  1.00 10.00      B   
ATOM   2238  N   ARG B  35      -5.941  17.458  10.623  1.00 10.00      B   
ATOM   2239  HN  ARG B  35      -6.533  16.690  10.462  1.00 10.00      B   
ATOM   2240  CA  ARG B  35      -5.595  17.816  11.992  1.00 10.00      B   
ATOM   2241  CB  ARG B  35      -6.393  16.980  12.993  1.00 10.00      B   
ATOM   2242  CG  ARG B  35      -7.898  17.165  12.895  1.00 10.00      B   
ATOM   2243  CD  ARG B  35      -8.607  16.582  14.105  1.00 10.00      B   
ATOM   2244  NE  ARG B  35      -8.265  17.306  15.328  1.00 10.00      B   
ATOM   2245  HE  ARG B  35      -8.336  18.288  15.304  1.00 10.00      B   
ATOM   2246  CZ  ARG B  35      -7.866  16.721  16.458  1.00 10.00      B   
ATOM   2247  NH1 ARG B  35      -7.765  15.395  16.535  1.00 10.00      B   
ATOM   2248 HH11 ARG B  35      -7.452  14.944  17.425  1.00 10.00      B   
ATOM   2249 HH12 ARG B  35      -8.000  14.799  15.710  1.00 10.00      B   
ATOM   2250  NH2 ARG B  35      -7.568  17.467  17.515  1.00 10.00      B   
ATOM   2251 HH21 ARG B  35      -7.648  18.507  17.467  1.00 10.00      B   
ATOM   2252 HH22 ARG B  35      -7.247  17.016  18.401  1.00 10.00      B   
ATOM   2253  C   ARG B  35      -4.100  17.638  12.230  1.00 10.00      B   
ATOM   2254  O   ARG B  35      -3.464  18.457  12.895  1.00 10.00      B   
ATOM   2255  N   LEU B  36      -3.540  16.568  11.670  1.00 10.00      B   
ATOM   2256  HN  LEU B  36      -4.100  15.954  11.147  1.00 10.00      B   
ATOM   2257  CA  LEU B  36      -2.118  16.287  11.814  1.00 10.00      B   
ATOM   2258  CB  LEU B  36      -1.764  14.919  11.228  1.00 10.00      B   
ATOM   2259  CG  LEU B  36      -2.289  13.702  11.992  1.00 10.00      B   
ATOM   2260  CD1 LEU B  36      -1.851  12.418  11.308  1.00 10.00      B   
ATOM   2261  CD2 LEU B  36      -1.813  13.727  13.437  1.00 10.00      B   
ATOM   2262  C   LEU B  36      -1.283  17.380  11.158  1.00 10.00      B   
ATOM   2263  O   LEU B  36      -0.229  17.756  11.668  1.00 10.00      B   
ATOM   2264  N   GLN B  37      -1.769  17.889  10.030  1.00 10.00      B   
ATOM   2265  HN  GLN B  37      -2.613  17.535   9.671  1.00 10.00      B   
ATOM   2266  CA  GLN B  37      -1.080  18.951   9.310  1.00 10.00      B   
ATOM   2267  CB  GLN B  37      -1.826  19.291   8.016  1.00 10.00      B   
ATOM   2268  CG  GLN B  37      -1.278  20.512   7.293  1.00 10.00      B   
ATOM   2269  CD  GLN B  37      -2.214  21.049   6.228  1.00 10.00      B   
ATOM   2270  OE1 GLN B  37      -3.426  20.845   6.288  1.00 10.00      B   
ATOM   2271  NE2 GLN B  37      -1.660  21.759   5.258  1.00 10.00      B   
ATOM   2272 HE21 GLN B  37      -0.687  21.899   5.280  1.00 10.00      B   
ATOM   2273 HE22 GLN B  37      -2.246  22.128   4.560  1.00 10.00      B   
ATOM   2274  C   GLN B  37      -0.961  20.193  10.188  1.00 10.00      B   
ATOM   2275  O   GLN B  37       0.113  20.789  10.299  1.00 10.00      B   
ATOM   2276  N   THR B  38      -2.069  20.568  10.821  1.00 10.00      B   
ATOM   2277  HN  THR B  38      -2.893  20.048  10.695  1.00 10.00      B   
ATOM   2278  CA  THR B  38      -2.094  21.726  11.698  1.00 10.00      B   
ATOM   2279  CB  THR B  38      -3.527  22.017  12.175  1.00 10.00      B   
ATOM   2280  OG1 THR B  38      -4.457  21.592  11.166  1.00 10.00      B   
ATOM   2281  HG1 THR B  38      -4.148  21.886  10.301  1.00 10.00      B   
ATOM   2282  CG2 THR B  38      -3.708  23.504  12.424  1.00 10.00      B   
ATOM   2283  C   THR B  38      -1.202  21.480  12.911  1.00 10.00      B   
ATOM   2284  O   THR B  38      -0.507  22.382  13.382  1.00 10.00      B   
ATOM   2285  N   HIS B  39      -1.226  20.245  13.399  1.00 10.00      B   
ATOM   2286  HN  HIS B  39      -1.816  19.580  12.979  1.00 10.00      B   
ATOM   2287  CA  HIS B  39      -0.418  19.847  14.547  1.00 10.00      B   
ATOM   2288  CB  HIS B  39      -0.722  18.391  14.921  1.00 10.00      B   
ATOM   2289  CG  HIS B  39      -0.107  17.933  16.210  1.00 10.00      B   
ATOM   2290  ND1 HIS B  39       0.747  16.858  16.252  1.00 10.00      B   
ATOM   2291  CD2 HIS B  39      -0.270  18.420  17.466  1.00 10.00      B   
ATOM   2292  CE1 HIS B  39       1.083  16.710  17.519  1.00 10.00      B   
ATOM   2293  NE2 HIS B  39       0.492  17.632  18.294  1.00 10.00      B   
ATOM   2294  HE2 HIS B  39       0.752  17.858  19.214  1.00 10.00      B   
ATOM   2295  C   HIS B  39       1.070  20.021  14.244  1.00 10.00      B   
ATOM   2296  O   HIS B  39       1.827  20.526  15.074  1.00 10.00      B   
ATOM   2297  N   CYS B  40       1.477  19.618  13.045  1.00 10.00      B   
ATOM   2298  HN  CYS B  40       0.824  19.218  12.430  1.00 10.00      B   
ATOM   2299  CA  CYS B  40       2.869  19.735  12.626  1.00 10.00      B   
ATOM   2300  CB  CYS B  40       3.065  19.119  11.240  1.00 10.00      B   
ATOM   2301  SG  CYS B  40       2.632  17.368  11.135  1.00 10.00      B   
ATOM   2302  HG  CYS B  40       1.380  17.233  11.559  1.00 10.00      B   
ATOM   2303  C   CYS B  40       3.316  21.194  12.618  1.00 10.00      B   
ATOM   2304  O   CYS B  40       4.439  21.513  13.019  1.00 10.00      B   
ATOM   2305  N   TYR B  41       2.425  22.078  12.178  1.00 10.00      B   
ATOM   2306  HN  TYR B  41       1.544  21.759  11.884  1.00 10.00      B   
ATOM   2307  CA  TYR B  41       2.723  23.507  12.121  1.00 10.00      B   
ATOM   2308  CB  TYR B  41       1.690  24.259  11.275  1.00 10.00      B   
ATOM   2309  CG  TYR B  41       1.604  23.796   9.836  1.00 10.00      B   
ATOM   2310  CD1 TYR B  41       0.416  23.892   9.129  1.00 10.00      B   
ATOM   2311  CD2 TYR B  41       2.712  23.259   9.187  1.00 10.00      B   
ATOM   2312  CE1 TYR B  41       0.327  23.467   7.817  1.00 10.00      B   
ATOM   2313  CE2 TYR B  41       2.633  22.833   7.875  1.00 10.00      B   
ATOM   2314  CZ  TYR B  41       1.438  22.939   7.195  1.00 10.00      B   
ATOM   2315  OH  TYR B  41       1.351  22.512   5.888  1.00 10.00      B   
ATOM   2316  HH  TYR B  41       1.918  21.745   5.766  1.00 10.00      B   
ATOM   2317  C   TYR B  41       2.796  24.103  13.523  1.00 10.00      B   
ATOM   2318  O   TYR B  41       3.455  25.116  13.745  1.00 10.00      B   
ATOM   2319  N   LYS B  42       2.108  23.470  14.463  1.00 10.00      B   
ATOM   2320  HN  LYS B  42       1.580  22.680  14.218  1.00 10.00      B   
ATOM   2321  CA  LYS B  42       2.107  23.924  15.846  1.00 10.00      B   
ATOM   2322  CB  LYS B  42       0.887  23.381  16.593  1.00 10.00      B   
ATOM   2323  CG  LYS B  42      -0.293  24.338  16.612  1.00 10.00      B   
ATOM   2324  CD  LYS B  42      -0.035  25.503  17.553  1.00 10.00      B   
ATOM   2325  CE  LYS B  42      -0.955  26.675  17.257  1.00 10.00      B   
ATOM   2326  NZ  LYS B  42      -0.546  27.404  16.028  1.00 10.00      B   
ATOM   2327  HZ1 LYS B  42       0.463  27.653  16.078  1.00 10.00      B   
ATOM   2328  HZ2 LYS B  42      -1.099  28.277  15.930  1.00 10.00      B   
ATOM   2329  HZ3 LYS B  42      -0.703  26.812  15.188  1.00 10.00      B   
ATOM   2330  C   LYS B  42       3.397  23.505  16.542  1.00 10.00      B   
ATOM   2331  O   LYS B  42       3.968  24.265  17.327  1.00 10.00      B   
ATOM   2332  N   VAL B  43       3.850  22.294  16.245  1.00 10.00      B   
ATOM   2333  HN  VAL B  43       3.337  21.732  15.625  1.00 10.00      B   
ATOM   2334  CA  VAL B  43       5.085  21.775  16.820  1.00 10.00      B   
ATOM   2335  CB  VAL B  43       5.244  20.262  16.546  1.00 10.00      B   
ATOM   2336  CG1 VAL B  43       6.557  19.743  17.111  1.00 10.00      B   
ATOM   2337  CG2 VAL B  43       4.071  19.485  17.125  1.00 10.00      B   
ATOM   2338  C   VAL B  43       6.280  22.526  16.237  1.00 10.00      B   
ATOM   2339  O   VAL B  43       7.069  23.127  16.968  1.00 10.00      B   
ATOM   2340  N   HIS B  44       6.391  22.500  14.916  1.00 10.00      B   
ATOM   2341  HN  HIS B  44       5.712  22.019  14.389  1.00 10.00      B   
ATOM   2342  CA  HIS B  44       7.474  23.181  14.218  1.00 10.00      B   
ATOM   2343  CB  HIS B  44       8.159  22.227  13.226  1.00 10.00      B   
ATOM   2344  CG  HIS B  44       9.251  22.851  12.402  1.00 10.00      B   
ATOM   2345  ND1 HIS B  44      10.559  22.830  12.812  1.00 10.00      B   
ATOM   2346  CD2 HIS B  44       9.171  23.484  11.204  1.00 10.00      B   
ATOM   2347  CE1 HIS B  44      11.246  23.440  11.864  1.00 10.00      B   
ATOM   2348  NE2 HIS B  44      10.450  23.855  10.870  1.00 10.00      B   
ATOM   2349  HE2 HIS B  44      10.691  24.516  10.183  1.00 10.00      B   
ATOM   2350  C   HIS B  44       6.921  24.399  13.489  1.00 10.00      B   
ATOM   2351  O   HIS B  44       6.406  25.324  14.117  1.00 10.00      B   
ATOM   2352  N   ASN B  47       7.491  24.898   7.863  1.00 10.00      B   
ATOM   2353  HN  ASN B  47       7.967  24.204   7.360  1.00 10.00      B   
ATOM   2354  CA  ASN B  47       6.952  26.048   7.147  1.00 10.00      B   
ATOM   2355  CB  ASN B  47       7.233  27.356   7.893  1.00 10.00      B   
ATOM   2356  CG  ASN B  47       6.587  28.549   7.217  1.00 10.00      B   
ATOM   2357  OD1 ASN B  47       5.552  28.420   6.558  1.00 10.00      B   
ATOM   2358  ND2 ASN B  47       7.183  29.717   7.380  1.00 10.00      B   
ATOM   2359 HD21 ASN B  47       8.002  29.750   7.922  1.00 10.00      B   
ATOM   2360 HD22 ASN B  47       6.782  30.506   6.953  1.00 10.00      B   
ATOM   2361  C   ASN B  47       7.498  26.118   5.727  1.00 10.00      B   
ATOM   2362  O   ASN B  47       8.685  26.368   5.517  1.00 10.00      B   
ATOM   2363  N   ALA B  48       6.624  25.886   4.761  1.00 10.00      B   
ATOM   2364  HN  ALA B  48       5.693  25.693   4.997  1.00 10.00      B   
ATOM   2365  CA  ALA B  48       7.001  25.922   3.359  1.00 10.00      B   
ATOM   2366  CB  ALA B  48       7.563  24.575   2.930  1.00 10.00      B   
ATOM   2367  C   ALA B  48       5.791  26.283   2.512  1.00 10.00      B   
ATOM   2368  O   ALA B  48       4.671  26.359   3.027  1.00 10.00      B   
ATOM   2369  N   THR B  49       6.014  26.525   1.228  1.00 10.00      B   
ATOM   2370  HN  THR B  49       6.930  26.476   0.880  1.00 10.00      B   
ATOM   2371  CA  THR B  49       4.929  26.864   0.326  1.00 10.00      B   
ATOM   2372  CB  THR B  49       5.434  27.570  -0.958  1.00 10.00      B   
ATOM   2373  OG1 THR B  49       4.321  28.077  -1.710  1.00 10.00      B   
ATOM   2374  HG1 THR B  49       3.703  28.505  -1.104  1.00 10.00      B   
ATOM   2375  CG2 THR B  49       6.264  26.635  -1.829  1.00 10.00      B   
ATOM   2376  C   THR B  49       4.118  25.612  -0.019  1.00 10.00      B   
ATOM   2377  O   THR B  49       4.679  24.539  -0.254  1.00 10.00      B   
ATOM   2378  N   VAL B  50       2.802  25.744  -0.008  1.00 10.00      B   
ATOM   2379  HN  VAL B  50       2.410  26.619   0.201  1.00 10.00      B   
ATOM   2380  CA  VAL B  50       1.925  24.622  -0.311  1.00 10.00      B   
ATOM   2381  CB  VAL B  50       0.880  24.373   0.800  1.00 10.00      B   
ATOM   2382  CG1 VAL B  50       1.510  23.616   1.960  1.00 10.00      B   
ATOM   2383  CG2 VAL B  50       0.267  25.681   1.285  1.00 10.00      B   
ATOM   2384  C   VAL B  50       1.230  24.809  -1.653  1.00 10.00      B   
ATOM   2385  O   VAL B  50       0.500  25.782  -1.859  1.00 10.00      B   
ATOM   2386  N   ASP B  51       1.469  23.879  -2.564  1.00 10.00      B   
ATOM   2387  HN  ASP B  51       2.066  23.127  -2.341  1.00 10.00      B   
ATOM   2388  CA  ASP B  51       0.871  23.926  -3.889  1.00 10.00      B   
ATOM   2389  CB  ASP B  51       1.713  23.158  -4.926  1.00 10.00      B   
ATOM   2390  CG  ASP B  51       2.147  21.771  -4.480  1.00 10.00      B   
ATOM   2391  OD1 ASP B  51       2.025  20.820  -5.282  1.00 10.00      B   
ATOM   2392  OD2 ASP B  51       2.645  21.630  -3.341  1.00 10.00      B   
ATOM   2393  C   ASP B  51      -0.578  23.444  -3.867  1.00 10.00      B   
ATOM   2394  O   ASP B  51      -1.139  23.181  -2.799  1.00 10.00      B   
ATOM   2395  N   LYS B  52      -1.185  23.355  -5.043  1.00 10.00      B   
ATOM   2396  HN  LYS B  52      -0.681  23.581  -5.854  1.00 10.00      B   
ATOM   2397  CA  LYS B  52      -2.575  22.927  -5.170  1.00 10.00      B   
ATOM   2398  CB  LYS B  52      -3.015  22.991  -6.634  1.00 10.00      B   
ATOM   2399  CG  LYS B  52      -4.206  23.902  -6.898  1.00 10.00      B   
ATOM   2400  CD  LYS B  52      -5.452  23.400  -6.189  1.00 10.00      B   
ATOM   2401  CE  LYS B  52      -6.717  23.982  -6.796  1.00 10.00      B   
ATOM   2402  NZ  LYS B  52      -7.914  23.178  -6.439  1.00 10.00      B   
ATOM   2403  HZ1 LYS B  52      -8.219  23.399  -5.471  1.00 10.00      B   
ATOM   2404  HZ2 LYS B  52      -7.690  22.158  -6.494  1.00 10.00      B   
ATOM   2405  HZ3 LYS B  52      -8.696  23.385  -7.094  1.00 10.00      B   
ATOM   2406  C   LYS B  52      -2.794  21.520  -4.614  1.00 10.00      B   
ATOM   2407  O   LYS B  52      -1.942  20.642  -4.762  1.00 10.00      B   
ATOM   2408  N   LEU B  53      -3.950  21.322  -3.986  1.00 10.00      B   
ATOM   2409  HN  LEU B  53      -4.580  22.072  -3.909  1.00 10.00      B   
ATOM   2410  CA  LEU B  53      -4.313  20.037  -3.395  1.00 10.00      B   
ATOM   2411  CB  LEU B  53      -5.736  20.102  -2.829  1.00 10.00      B   
ATOM   2412  CG  LEU B  53      -6.220  18.875  -2.051  1.00 10.00      B   
ATOM   2413  CD1 LEU B  53      -5.425  18.704  -0.765  1.00 10.00      B   
ATOM   2414  CD2 LEU B  53      -7.709  18.984  -1.754  1.00 10.00      B   
ATOM   2415  C   LEU B  53      -4.203  18.901  -4.408  1.00 10.00      B   
ATOM   2416  O   LEU B  53      -3.548  17.890  -4.148  1.00 10.00      B   
ATOM   2417  N   GLU B  54      -4.847  19.073  -5.558  1.00 10.00      B   
ATOM   2418  HN  GLU B  54      -5.369  19.901  -5.697  1.00 10.00      B   
ATOM   2419  CA  GLU B  54      -4.828  18.065  -6.614  1.00 10.00      B   
ATOM   2420  CB  GLU B  54      -5.689  18.500  -7.803  1.00 10.00      B   
ATOM   2421  CG  GLU B  54      -7.176  18.604  -7.491  1.00 10.00      B   
ATOM   2422  CD  GLU B  54      -7.606  20.006  -7.103  1.00 10.00      B   
ATOM   2423  OE1 GLU B  54      -6.903  20.655  -6.302  1.00 10.00      B   
ATOM   2424  OE2 GLU B  54      -8.653  20.469  -7.601  1.00 10.00      B   
ATOM   2425  C   GLU B  54      -3.403  17.758  -7.069  1.00 10.00      B   
ATOM   2426  O   GLU B  54      -3.070  16.608  -7.368  1.00 10.00      B   
ATOM   2427  N   ASP B  55      -2.566  18.788  -7.110  1.00 10.00      B   
ATOM   2428  HN  ASP B  55      -2.891  19.676  -6.858  1.00 10.00      B   
ATOM   2429  CA  ASP B  55      -1.172  18.631  -7.515  1.00 10.00      B   
ATOM   2430  CB  ASP B  55      -0.495  20.000  -7.655  1.00 10.00      B   
ATOM   2431  CG  ASP B  55      -0.262  20.411  -9.094  1.00 10.00      B   
ATOM   2432  OD1 ASP B  55      -1.247  20.715  -9.800  1.00 10.00      B   
ATOM   2433  OD2 ASP B  55       0.912  20.456  -9.523  1.00 10.00      B   
ATOM   2434  C   ASP B  55      -0.423  17.787  -6.490  1.00 10.00      B   
ATOM   2435  O   ASP B  55       0.285  16.841  -6.839  1.00 10.00      B   
ATOM   2436  N   PHE B  56      -0.608  18.132  -5.220  1.00 10.00      B   
ATOM   2437  HN  PHE B  56      -1.188  18.900  -5.018  1.00 10.00      B   
ATOM   2438  CA  PHE B  56       0.030  17.427  -4.115  1.00 10.00      B   
ATOM   2439  CB  PHE B  56      -0.354  18.097  -2.790  1.00 10.00      B   
ATOM   2440  CG  PHE B  56       0.270  17.485  -1.567  1.00 10.00      B   
ATOM   2441  CD1 PHE B  56      -0.521  16.899  -0.592  1.00 10.00      B   
ATOM   2442  CD2 PHE B  56       1.643  17.507  -1.385  1.00 10.00      B   
ATOM   2443  CE1 PHE B  56       0.044  16.345   0.539  1.00 10.00      B   
ATOM   2444  CE2 PHE B  56       2.216  16.953  -0.256  1.00 10.00      B   
ATOM   2445  CZ  PHE B  56       1.415  16.372   0.708  1.00 10.00      B   
ATOM   2446  C   PHE B  56      -0.367  15.950  -4.099  1.00 10.00      B   
ATOM   2447  O   PHE B  56       0.490  15.068  -3.981  1.00 10.00      B   
ATOM   2448  N   ILE B  57      -1.665  15.686  -4.229  1.00 10.00      B   
ATOM   2449  HN  ILE B  57      -2.299  16.435  -4.320  1.00 10.00      B   
ATOM   2450  CA  ILE B  57      -2.175  14.318  -4.232  1.00 10.00      B   
ATOM   2451  CB  ILE B  57      -3.721  14.279  -4.302  1.00 10.00      B   
ATOM   2452  CG1 ILE B  57      -4.333  15.036  -3.119  1.00 10.00      B   
ATOM   2453  CG2 ILE B  57      -4.225  12.840  -4.331  1.00 10.00      B   
ATOM   2454  CD1 ILE B  57      -5.826  15.259  -3.245  1.00 10.00      B   
ATOM   2455  C   ILE B  57      -1.595  13.524  -5.402  1.00 10.00      B   
ATOM   2456  O   ILE B  57      -1.117  12.402  -5.226  1.00 10.00      B   
ATOM   2457  N   ASN B  58      -1.618  14.128  -6.588  1.00 10.00      B   
ATOM   2458  HN  ASN B  58      -1.988  15.036  -6.654  1.00 10.00      B   
ATOM   2459  CA  ASN B  58      -1.104  13.482  -7.795  1.00 10.00      B   
ATOM   2460  CB  ASN B  58      -1.361  14.347  -9.030  1.00 10.00      B   
ATOM   2461  CG  ASN B  58      -2.659  13.989  -9.729  1.00 10.00      B   
ATOM   2462  OD1 ASN B  58      -2.690  13.112 -10.589  1.00 10.00      B   
ATOM   2463  ND2 ASN B  58      -3.736  14.667  -9.365  1.00 10.00      B   
ATOM   2464 HD21 ASN B  58      -3.640  15.357  -8.671  1.00 10.00      B   
ATOM   2465 HD22 ASN B  58      -4.589  14.452  -9.802  1.00 10.00      B   
ATOM   2466  C   ASN B  58       0.380  13.170  -7.672  1.00 10.00      B   
ATOM   2467  O   ASN B  58       0.845  12.120  -8.125  1.00 10.00      B   
ATOM   2468  N   ASN B  59       1.119  14.083  -7.058  1.00 10.00      B   
ATOM   2469  HN  ASN B  59       0.688  14.906  -6.731  1.00 10.00      B   
ATOM   2470  CA  ASN B  59       2.554  13.908  -6.862  1.00 10.00      B   
ATOM   2471  CB  ASN B  59       3.144  15.130  -6.147  1.00 10.00      B   
ATOM   2472  CG  ASN B  59       4.640  15.027  -5.909  1.00 10.00      B   
ATOM   2473  OD1 ASN B  59       5.351  14.299  -6.603  1.00 10.00      B   
ATOM   2474  ND2 ASN B  59       5.132  15.773  -4.933  1.00 10.00      B   
ATOM   2475 HD21 ASN B  59       4.512  16.340  -4.429  1.00 10.00      B   
ATOM   2476 HD22 ASN B  59       6.095  15.736  -4.762  1.00 10.00      B   
ATOM   2477  C   ASN B  59       2.836  12.627  -6.074  1.00 10.00      B   
ATOM   2478  O   ASN B  59       3.586  11.760  -6.527  1.00 10.00      B   
ATOM   2479  N   ILE B  60       2.201  12.498  -4.914  1.00 10.00      B   
ATOM   2480  HN  ILE B  60       1.595  13.213  -4.617  1.00 10.00      B   
ATOM   2481  CA  ILE B  60       2.381  11.318  -4.070  1.00 10.00      B   
ATOM   2482  CB  ILE B  60       1.657  11.469  -2.714  1.00 10.00      B   
ATOM   2483  CG1 ILE B  60       2.030  12.796  -2.051  1.00 10.00      B   
ATOM   2484  CG2 ILE B  60       1.995  10.304  -1.794  1.00 10.00      B   
ATOM   2485  CD1 ILE B  60       1.206  13.113  -0.821  1.00 10.00      B   
ATOM   2486  C   ILE B  60       1.853  10.072  -4.777  1.00 10.00      B   
ATOM   2487  O   ILE B  60       2.465   9.003  -4.722  1.00 10.00      B   
ATOM   2488  N   ASN B  61       0.724  10.229  -5.459  1.00 10.00      B   
ATOM   2489  HN  ASN B  61       0.295  11.115  -5.474  1.00 10.00      B   
ATOM   2490  CA  ASN B  61       0.096   9.127  -6.180  1.00 10.00      B   
ATOM   2491  CB  ASN B  61      -1.226   9.581  -6.803  1.00 10.00      B   
ATOM   2492  CG  ASN B  61      -2.259   8.475  -6.847  1.00 10.00      B   
ATOM   2493  OD1 ASN B  61      -2.986   8.256  -5.881  1.00 10.00      B   
ATOM   2494  ND2 ASN B  61      -2.337   7.777  -7.970  1.00 10.00      B   
ATOM   2495 HD21 ASN B  61      -1.732   8.007  -8.703  1.00 10.00      B   
ATOM   2496 HD22 ASN B  61      -3.000   7.055  -8.021  1.00 10.00      B   
ATOM   2497  C   ASN B  61       1.021   8.567  -7.256  1.00 10.00      B   
ATOM   2498  O   ASN B  61       1.007   7.370  -7.536  1.00 10.00      B   
ATOM   2499  N   SER B  62       1.837   9.437  -7.843  1.00 10.00      B   
ATOM   2500  HN  SER B  62       1.809  10.380  -7.571  1.00 10.00      B   
ATOM   2501  CA  SER B  62       2.773   9.028  -8.881  1.00 10.00      B   
ATOM   2502  CB  SER B  62       3.353  10.251  -9.598  1.00 10.00      B   
ATOM   2503  OG  SER B  62       2.323  11.053 -10.156  1.00 10.00      B   
ATOM   2504  HG  SER B  62       1.736  11.360  -9.447  1.00 10.00      B   
ATOM   2505  C   SER B  62       3.896   8.170  -8.301  1.00 10.00      B   
ATOM   2506  O   SER B  62       4.506   7.370  -9.006  1.00 10.00      B   
ATOM   2507  N   VAL B  63       4.166   8.340  -7.013  1.00 10.00      B   
ATOM   2508  HN  VAL B  63       3.649   8.997  -6.497  1.00 10.00      B   
ATOM   2509  CA  VAL B  63       5.211   7.575  -6.345  1.00 10.00      B   
ATOM   2510  CB  VAL B  63       5.805   8.343  -5.145  1.00 10.00      B   
ATOM   2511  CG1 VAL B  63       7.016   7.614  -4.584  1.00 10.00      B   
ATOM   2512  CG2 VAL B  63       6.172   9.766  -5.544  1.00 10.00      B   
ATOM   2513  C   VAL B  63       4.660   6.235  -5.866  1.00 10.00      B   
ATOM   2514  O   VAL B  63       5.301   5.192  -6.017  1.00 10.00      B   
ATOM   2515  N   LEU B  64       3.451   6.274  -5.314  1.00 10.00      B   
ATOM   2516  HN  LEU B  64       2.989   7.138  -5.242  1.00 10.00      B   
ATOM   2517  CA  LEU B  64       2.789   5.077  -4.806  1.00 10.00      B   
ATOM   2518  CB  LEU B  64       1.537   5.455  -4.010  1.00 10.00      B   
ATOM   2519  CG  LEU B  64       1.761   6.320  -2.766  1.00 10.00      B   
ATOM   2520  CD1 LEU B  64       0.437   6.614  -2.077  1.00 10.00      B   
ATOM   2521  CD2 LEU B  64       2.728   5.644  -1.806  1.00 10.00      B   
ATOM   2522  C   LEU B  64       2.429   4.119  -5.937  1.00 10.00      B   
ATOM   2523  O   LEU B  64       2.225   2.926  -5.711  1.00 10.00      B   
ATOM   2524  N   GLU B  65       2.363   4.653  -7.153  1.00 10.00      B   
ATOM   2525  HN  GLU B  65       2.527   5.613  -7.255  1.00 10.00      B   
ATOM   2526  CA  GLU B  65       2.038   3.867  -8.337  1.00 10.00      B   
ATOM   2527  CB  GLU B  65       2.116   4.752  -9.582  1.00 10.00      B   
ATOM   2528  CG  GLU B  65       1.597   4.101 -10.851  1.00 10.00      B   
ATOM   2529  CD  GLU B  65       2.515   4.338 -12.028  1.00 10.00      B   
ATOM   2530  OE1 GLU B  65       2.978   5.487 -12.207  1.00 10.00      B   
ATOM   2531  OE2 GLU B  65       2.791   3.377 -12.776  1.00 10.00      B   
ATOM   2532  C   GLU B  65       2.985   2.675  -8.480  1.00 10.00      B   
ATOM   2533  O   GLU B  65       2.573   1.584  -8.873  1.00 10.00      B   
ATOM   2534  N   SER B  66       4.249   2.889  -8.128  1.00 10.00      B   
ATOM   2535  HN  SER B  66       4.507   3.778  -7.808  1.00 10.00      B   
ATOM   2536  CA  SER B  66       5.270   1.849  -8.210  1.00 10.00      B   
ATOM   2537  CB  SER B  66       6.642   2.466  -7.937  1.00 10.00      B   
ATOM   2538  OG  SER B  66       6.603   3.876  -8.109  1.00 10.00      B   
ATOM   2539  HG  SER B  66       6.388   4.298  -7.267  1.00 10.00      B   
ATOM   2540  C   SER B  66       4.996   0.716  -7.217  1.00 10.00      B   
ATOM   2541  O   SER B  66       5.499  -0.398  -7.368  1.00 10.00      B   
ATOM   2542  N   LEU B  67       4.188   1.005  -6.206  1.00 10.00      B   
ATOM   2543  HN  LEU B  67       3.800   1.905  -6.144  1.00 10.00      B   
ATOM   2544  CA  LEU B  67       3.849   0.017  -5.192  1.00 10.00      B   
ATOM   2545  CB  LEU B  67       3.857   0.655  -3.799  1.00 10.00      B   
ATOM   2546  CG  LEU B  67       5.100   1.472  -3.433  1.00 10.00      B   
ATOM   2547  CD1 LEU B  67       4.903   2.173  -2.098  1.00 10.00      B   
ATOM   2548  CD2 LEU B  67       6.338   0.585  -3.396  1.00 10.00      B   
ATOM   2549  C   LEU B  67       2.483  -0.594  -5.482  1.00 10.00      B   
ATOM   2550  O   LEU B  67       1.979  -1.406  -4.708  1.00 10.00      B   
ATOM   2551  N   TYR B  68       1.898  -0.188  -6.610  1.00 10.00      B   
ATOM   2552  HN  TYR B  68       2.367   0.466  -7.173  1.00 10.00      B   
ATOM   2553  CA  TYR B  68       0.587  -0.672  -7.046  1.00 10.00      B   
ATOM   2554  CB  TYR B  68       0.562  -2.199  -7.211  1.00 10.00      B   
ATOM   2555  CG  TYR B  68       1.508  -2.714  -8.276  1.00 10.00      B   
ATOM   2556  CD1 TYR B  68       1.376  -2.313  -9.600  1.00 10.00      B   
ATOM   2557  CD2 TYR B  68       2.529  -3.602  -7.960  1.00 10.00      B   
ATOM   2558  CE1 TYR B  68       2.236  -2.778 -10.578  1.00 10.00      B   
ATOM   2559  CE2 TYR B  68       3.393  -4.072  -8.932  1.00 10.00      B   
ATOM   2560  CZ  TYR B  68       3.243  -3.657 -10.239  1.00 10.00      B   
ATOM   2561  OH  TYR B  68       4.104  -4.121 -11.209  1.00 10.00      B   
ATOM   2562  HH  TYR B  68       4.538  -3.374 -11.632  1.00 10.00      B   
ATOM   2563  C   TYR B  68      -0.539  -0.189  -6.134  1.00 10.00      B   
ATOM   2564  O   TYR B  68      -1.614  -0.787  -6.085  1.00 10.00      B   
ATOM   2565  N   ILE B  69      -0.293   0.906  -5.431  1.00 10.00      B   
ATOM   2566  HN  ILE B  69       0.575   1.351  -5.528  1.00 10.00      B   
ATOM   2567  CA  ILE B  69      -1.284   1.479  -4.530  1.00 10.00      B   
ATOM   2568  CB  ILE B  69      -0.869   1.347  -3.045  1.00 10.00      B   
ATOM   2569  CG1 ILE B  69       0.506   1.979  -2.802  1.00 10.00      B   
ATOM   2570  CG2 ILE B  69      -0.879  -0.113  -2.612  1.00 10.00      B   
ATOM   2571  CD1 ILE B  69       0.886   2.083  -1.340  1.00 10.00      B   
ATOM   2572  C   ILE B  69      -1.495   2.948  -4.866  1.00 10.00      B   
ATOM   2573  O   ILE B  69      -0.678   3.547  -5.564  1.00 10.00      B   
ATOM   2574  N   GLU B  70      -2.594   3.518  -4.394  1.00 10.00      B   
ATOM   2575  HN  GLU B  70      -3.230   2.982  -3.867  1.00 10.00      B   
ATOM   2576  CA  GLU B  70      -2.886   4.920  -4.651  1.00 10.00      B   
ATOM   2577  CB  GLU B  70      -3.447   5.116  -6.067  1.00 10.00      B   
ATOM   2578  CG  GLU B  70      -4.873   4.628  -6.264  1.00 10.00      B   
ATOM   2579  CD  GLU B  70      -5.609   5.435  -7.313  1.00 10.00      B   
ATOM   2580  OE1 GLU B  70      -6.346   6.370  -6.940  1.00 10.00      B   
ATOM   2581  OE2 GLU B  70      -5.441   5.152  -8.514  1.00 10.00      B   
ATOM   2582  C   GLU B  70      -3.847   5.490  -3.614  1.00 10.00      B   
ATOM   2583  O   GLU B  70      -4.469   4.748  -2.849  1.00 10.00      B   
ATOM   2584  N   ILE B  71      -3.961   6.810  -3.591  1.00 10.00      B   
ATOM   2585  HN  ILE B  71      -3.442   7.347  -4.230  1.00 10.00      B   
ATOM   2586  CA  ILE B  71      -4.857   7.485  -2.666  1.00 10.00      B   
ATOM   2587  CB  ILE B  71      -4.287   8.837  -2.189  1.00 10.00      B   
ATOM   2588  CG1 ILE B  71      -2.767   8.750  -2.009  1.00 10.00      B   
ATOM   2589  CG2 ILE B  71      -4.951   9.252  -0.882  1.00 10.00      B   
ATOM   2590  CD1 ILE B  71      -2.099  10.091  -1.800  1.00 10.00      B   
ATOM   2591  C   ILE B  71      -6.187   7.720  -3.369  1.00 10.00      B   
ATOM   2592  O   ILE B  71      -6.544   8.853  -3.697  1.00 10.00      B   
ATOM   2593  N   LYS B  72      -6.893   6.629  -3.621  1.00 10.00      B   
ATOM   2594  HN  LYS B  72      -6.542   5.764  -3.329  1.00 10.00      B   
ATOM   2595  CA  LYS B  72      -8.173   6.672  -4.311  1.00 10.00      B   
ATOM   2596  CB  LYS B  72      -8.685   5.250  -4.569  1.00 10.00      B   
ATOM   2597  CG  LYS B  72      -9.517   5.105  -5.835  1.00 10.00      B   
ATOM   2598  CD  LYS B  72      -9.989   3.671  -6.026  1.00 10.00      B   
ATOM   2599  CE  LYS B  72     -10.553   3.455  -7.423  1.00 10.00      B   
ATOM   2600  NZ  LYS B  72     -11.145   2.100  -7.583  1.00 10.00      B   
ATOM   2601  HZ1 LYS B  72     -10.448   1.368  -7.339  1.00 10.00      B   
ATOM   2602  HZ2 LYS B  72     -11.448   1.955  -8.569  1.00 10.00      B   
ATOM   2603  HZ3 LYS B  72     -11.973   1.992  -6.964  1.00 10.00      B   
ATOM   2604  C   LYS B  72      -9.215   7.478  -3.539  1.00 10.00      B   
ATOM   2605  O   LYS B  72      -9.464   7.229  -2.356  1.00 10.00      B   
ATOM   2606  N   ARG B  73      -9.806   8.454  -4.218  1.00 10.00      B   
ATOM   2607  HN  ARG B  73      -9.539   8.618  -5.146  1.00 10.00      B   
ATOM   2608  CA  ARG B  73     -10.840   9.286  -3.625  1.00 10.00      B   
ATOM   2609  CB  ARG B  73     -10.897  10.650  -4.326  1.00 10.00      B   
ATOM   2610  CG  ARG B  73     -11.981  11.582  -3.801  1.00 10.00      B   
ATOM   2611  CD  ARG B  73     -12.113  12.825  -4.670  1.00 10.00      B   
ATOM   2612  NE  ARG B  73     -11.225  13.907  -4.241  1.00 10.00      B   
ATOM   2613  HE  ARG B  73     -10.749  13.788  -3.390  1.00 10.00      B   
ATOM   2614  CZ  ARG B  73     -11.037  15.038  -4.926  1.00 10.00      B   
ATOM   2615  NH1 ARG B  73     -11.652  15.230  -6.086  1.00 10.00      B   
ATOM   2616 HH11 ARG B  73     -12.283  14.495  -6.472  1.00 10.00      B   
ATOM   2617 HH12 ARG B  73     -11.512  16.119  -6.617  1.00 10.00      B   
ATOM   2618  NH2 ARG B  73     -10.233  15.976  -4.447  1.00 10.00      B   
ATOM   2619 HH21 ARG B  73     -10.081  16.864  -4.979  1.00 10.00      B   
ATOM   2620 HH22 ARG B  73      -9.751  15.830  -3.529  1.00 10.00      B   
ATOM   2621  C   ARG B  73     -12.180   8.572  -3.742  1.00 10.00      B   
ATOM   2622  O   ARG B  73     -12.566   8.141  -4.828  1.00 10.00      B   
ATOM   2623  N   GLY B  74     -12.873   8.434  -2.625  1.00 10.00      B   
ATOM   2624  HN  GLY B  74     -12.516   8.804  -1.786  1.00 10.00      B   
ATOM   2625  CA  GLY B  74     -14.151   7.761  -2.628  1.00 10.00      B   
ATOM   2626  C   GLY B  74     -15.287   8.665  -2.210  1.00 10.00      B   
ATOM   2627  O   GLY B  74     -15.100   9.866  -2.021  1.00 10.00      B   
ATOM   2628  N   VAL B  75     -16.462   8.079  -2.059  1.00 10.00      B   
ATOM   2629  HN  VAL B  75     -16.536   7.115  -2.211  1.00 10.00      B   
ATOM   2630  CA  VAL B  75     -17.651   8.817  -1.670  1.00 10.00      B   
ATOM   2631  CB  VAL B  75     -18.342   9.432  -2.914  1.00 10.00      B   
ATOM   2632  CG1 VAL B  75     -18.790   8.354  -3.892  1.00 10.00      B   
ATOM   2633  CG2 VAL B  75     -19.501  10.333  -2.525  1.00 10.00      B   
ATOM   2634  C   VAL B  75     -18.615   7.885  -0.933  1.00 10.00      B   
ATOM   2635  O   VAL B  75     -18.689   6.695  -1.241  1.00 10.00      B   
ATOM   2636  N   THR B  76     -19.315   8.408   0.066  1.00 10.00      B   
ATOM   2637  HN  THR B  76     -19.187   9.349   0.305  1.00 10.00      B   
ATOM   2638  CA  THR B  76     -20.268   7.609   0.818  1.00 10.00      B   
ATOM   2639  CB  THR B  76     -20.525   8.190   2.221  1.00 10.00      B   
ATOM   2640  OG1 THR B  76     -20.197   9.588   2.242  1.00 10.00      B   
ATOM   2641  HG1 THR B  76     -20.541   9.979   3.069  1.00 10.00      B   
ATOM   2642  CG2 THR B  76     -19.684   7.461   3.258  1.00 10.00      B   
ATOM   2643  C   THR B  76     -21.582   7.472   0.053  1.00 10.00      B   
ATOM   2644  O   THR B  76     -22.021   8.409  -0.616  1.00 10.00      B   
ATOM   2645  N   GLU B  77     -22.199   6.300   0.149  1.00 10.00      B   
ATOM   2646  HN  GLU B  77     -21.796   5.594   0.695  1.00 10.00      B   
ATOM   2647  CA  GLU B  77     -23.454   6.031  -0.541  1.00 10.00      B   
ATOM   2648  CB  GLU B  77     -23.757   4.527  -0.541  1.00 10.00      B   
ATOM   2649  CG  GLU B  77     -22.590   3.637  -0.948  1.00 10.00      B   
ATOM   2650  CD  GLU B  77     -23.013   2.199  -1.196  1.00 10.00      B   
ATOM   2651  OE1 GLU B  77     -23.691   1.618  -0.327  1.00 10.00      B   
ATOM   2652  OE2 GLU B  77     -22.674   1.647  -2.265  1.00 10.00      B   
ATOM   2653  C   GLU B  77     -24.621   6.783   0.096  1.00 10.00      B   
ATOM   2654  O   GLU B  77     -25.613   7.089  -0.570  1.00 10.00      B   
ATOM   2655  N   ASP B  78     -24.494   7.087   1.382  1.00 10.00      B   
ATOM   2656  HN  ASP B  78     -23.667   6.849   1.853  1.00 10.00      B   
ATOM   2657  CA  ASP B  78     -25.552   7.771   2.115  1.00 10.00      B   
ATOM   2658  CB  ASP B  78     -25.660   7.259   3.558  1.00 10.00      B   
ATOM   2659  CG  ASP B  78     -24.431   7.543   4.402  1.00 10.00      B   
ATOM   2660  OD1 ASP B  78     -23.311   7.562   3.847  1.00 10.00      B   
ATOM   2661  OD2 ASP B  78     -24.587   7.753   5.626  1.00 10.00      B   
ATOM   2662  C   ASP B  78     -25.437   9.296   2.068  1.00 10.00      B   
ATOM   2663  O   ASP B  78     -26.346   9.971   1.584  1.00 10.00      B   
ATOM   2664  N   ASP B  79     -24.337   9.846   2.570  1.00 10.00      B   
ATOM   2665  HN  ASP B  79     -23.635   9.265   2.953  1.00 10.00      B   
ATOM   2666  CA  ASP B  79     -24.159  11.298   2.577  1.00 10.00      B   
ATOM   2667  CB  ASP B  79     -23.526  11.816   3.881  1.00 10.00      B   
ATOM   2668  CG  ASP B  79     -22.022  11.651   3.961  1.00 10.00      B   
ATOM   2669  OD1 ASP B  79     -21.552  10.540   4.271  1.00 10.00      B   
ATOM   2670  OD2 ASP B  79     -21.302  12.639   3.733  1.00 10.00      B   
ATOM   2671  C   ASP B  79     -23.456  11.817   1.319  1.00 10.00      B   
ATOM   2672  O   ASP B  79     -23.987  12.685   0.624  1.00 10.00      B   
ATOM   2673  N   GLY B  80     -22.286  11.275   1.008  1.00 10.00      B   
ATOM   2674  HN  GLY B  80     -21.900  10.586   1.590  1.00 10.00      B   
ATOM   2675  CA  GLY B  80     -21.576  11.703  -0.180  1.00 10.00      B   
ATOM   2676  C   GLY B  80     -20.325  12.508   0.114  1.00 10.00      B   
ATOM   2677  O   GLY B  80     -20.098  13.552  -0.496  1.00 10.00      B   
ATOM   2678  N   ARG B  81     -19.508  12.024   1.038  1.00 10.00      B   
ATOM   2679  HN  ARG B  81     -19.746  11.188   1.498  1.00 10.00      B   
ATOM   2680  CA  ARG B  81     -18.270  12.705   1.397  1.00 10.00      B   
ATOM   2681  CB  ARG B  81     -17.989  12.558   2.893  1.00 10.00      B   
ATOM   2682  CG  ARG B  81     -18.272  13.806   3.711  1.00 10.00      B   
ATOM   2683  CD  ARG B  81     -18.318  13.478   5.193  1.00 10.00      B   
ATOM   2684  NE  ARG B  81     -19.250  12.389   5.466  1.00 10.00      B   
ATOM   2685  HE  ARG B  81     -20.049  12.323   4.877  1.00 10.00      B   
ATOM   2686  CZ  ARG B  81     -19.091  11.481   6.426  1.00 10.00      B   
ATOM   2687  NH1 ARG B  81     -18.044  11.538   7.242  1.00 10.00      B   
ATOM   2688 HH11 ARG B  81     -17.927  10.819   7.993  1.00 10.00      B   
ATOM   2689 HH12 ARG B  81     -17.337  12.292   7.137  1.00 10.00      B   
ATOM   2690  NH2 ARG B  81     -19.977  10.505   6.564  1.00 10.00      B   
ATOM   2691 HH21 ARG B  81     -19.867   9.801   7.327  1.00 10.00      B   
ATOM   2692 HH22 ARG B  81     -20.781  10.424   5.891  1.00 10.00      B   
ATOM   2693  C   ARG B  81     -17.090  12.152   0.604  1.00 10.00      B   
ATOM   2694  O   ARG B  81     -16.905  10.936   0.525  1.00 10.00      B   
ATOM   2695  N   PRO B  82     -16.282  13.040   0.004  1.00 10.00      B   
ATOM   2696  CA  PRO B  82     -15.101  12.651  -0.771  1.00 10.00      B   
ATOM   2697  CB  PRO B  82     -14.719  13.933  -1.534  1.00 10.00      B   
ATOM   2698  CG  PRO B  82     -15.835  14.897  -1.287  1.00 10.00      B   
ATOM   2699  CD  PRO B  82     -16.457  14.493   0.016  1.00 10.00      B   
ATOM   2700  C   PRO B  82     -13.957  12.220   0.144  1.00 10.00      B   
ATOM   2701  O   PRO B  82     -13.040  12.995   0.429  1.00 10.00      B   
ATOM   2702  N   ILE B  83     -14.030  10.988   0.617  1.00 10.00      B   
ATOM   2703  HN  ILE B  83     -14.791  10.424   0.357  1.00 10.00      B   
ATOM   2704  CA  ILE B  83     -13.016  10.445   1.506  1.00 10.00      B   
ATOM   2705  CB  ILE B  83     -13.572   9.288   2.364  1.00 10.00      B   
ATOM   2706  CG1 ILE B  83     -14.218   8.216   1.477  1.00 10.00      B   
ATOM   2707  CG2 ILE B  83     -14.570   9.818   3.387  1.00 10.00      B   
ATOM   2708  CD1 ILE B  83     -14.658   6.975   2.226  1.00 10.00      B   
ATOM   2709  C   ILE B  83     -11.800   9.960   0.723  1.00 10.00      B   
ATOM   2710  O   ILE B  83     -11.857   9.805  -0.495  1.00 10.00      B   
ATOM   2711  N   TYR B  84     -10.702   9.728   1.429  1.00 10.00      B   
ATOM   2712  HN  TYR B  84     -10.724   9.862   2.397  1.00 10.00      B   
ATOM   2713  CA  TYR B  84      -9.467   9.261   0.810  1.00 10.00      B   
ATOM   2714  CB  TYR B  84      -8.386  10.343   0.884  1.00 10.00      B   
ATOM   2715  CG  TYR B  84      -8.718  11.613   0.138  1.00 10.00      B   
ATOM   2716  CD1 TYR B  84      -9.413  12.642   0.758  1.00 10.00      B   
ATOM   2717  CD2 TYR B  84      -8.333  11.787  -1.185  1.00 10.00      B   
ATOM   2718  CE1 TYR B  84      -9.716  13.808   0.085  1.00 10.00      B   
ATOM   2719  CE2 TYR B  84      -8.632  12.952  -1.867  1.00 10.00      B   
ATOM   2720  CZ  TYR B  84      -9.324  13.958  -1.226  1.00 10.00      B   
ATOM   2721  OH  TYR B  84      -9.621  15.124  -1.899  1.00 10.00      B   
ATOM   2722  HH  TYR B  84      -9.694  15.851  -1.263  1.00 10.00      B   
ATOM   2723  C   TYR B  84      -8.975   8.013   1.526  1.00 10.00      B   
ATOM   2724  O   TYR B  84      -9.125   7.897   2.741  1.00 10.00      B   
ATOM   2725  N   ALA B  85      -8.398   7.085   0.779  1.00 10.00      B   
ATOM   2726  HN  ALA B  85      -8.316   7.227  -0.189  1.00 10.00      B   
ATOM   2727  CA  ALA B  85      -7.889   5.853   1.359  1.00 10.00      B   
ATOM   2728  CB  ALA B  85      -9.016   4.840   1.524  1.00 10.00      B   
ATOM   2729  C   ALA B  85      -6.773   5.272   0.502  1.00 10.00      B   
ATOM   2730  O   ALA B  85      -6.779   5.417  -0.720  1.00 10.00      B   
ATOM   2731  N   LEU B  86      -5.810   4.631   1.151  1.00 10.00      B   
ATOM   2732  HN  LEU B  86      -5.852   4.573   2.126  1.00 10.00      B   
ATOM   2733  CA  LEU B  86      -4.694   4.008   0.452  1.00 10.00      B   
ATOM   2734  CB  LEU B  86      -3.485   3.874   1.383  1.00 10.00      B   
ATOM   2735  CG  LEU B  86      -2.901   5.183   1.922  1.00 10.00      B   
ATOM   2736  CD1 LEU B  86      -1.849   4.899   2.980  1.00 10.00      B   
ATOM   2737  CD2 LEU B  86      -2.314   6.015   0.791  1.00 10.00      B   
ATOM   2738  C   LEU B  86      -5.123   2.639  -0.062  1.00 10.00      B   
ATOM   2739  O   LEU B  86      -4.889   1.616   0.583  1.00 10.00      B   
ATOM   2740  N   VAL B  87      -5.765   2.638  -1.218  1.00 10.00      B   
ATOM   2741  HN  VAL B  87      -5.895   3.492  -1.688  1.00 10.00      B   
ATOM   2742  CA  VAL B  87      -6.267   1.414  -1.826  1.00 10.00      B   
ATOM   2743  CB  VAL B  87      -7.551   1.689  -2.644  1.00 10.00      B   
ATOM   2744  CG1 VAL B  87      -8.174   0.392  -3.139  1.00 10.00      B   
ATOM   2745  CG2 VAL B  87      -8.555   2.480  -1.816  1.00 10.00      B   
ATOM   2746  C   VAL B  87      -5.221   0.763  -2.728  1.00 10.00      B   
ATOM   2747  O   VAL B  87      -4.398   1.443  -3.341  1.00 10.00      B   
ATOM   2748  N   ASN B  88      -5.258  -0.562  -2.786  1.00 10.00      B   
ATOM   2749  HN  ASN B  88      -5.939  -1.036  -2.267  1.00 10.00      B   
ATOM   2750  CA  ASN B  88      -4.345  -1.330  -3.616  1.00 10.00      B   
ATOM   2751  CB  ASN B  88      -3.959  -2.630  -2.896  1.00 10.00      B   
ATOM   2752  CG  ASN B  88      -2.737  -3.316  -3.487  1.00 10.00      B   
ATOM   2753  OD1 ASN B  88      -2.542  -3.342  -4.699  1.00 10.00      B   
ATOM   2754  ND2 ASN B  88      -1.900  -3.878  -2.626  1.00 10.00      B   
ATOM   2755 HD21 ASN B  88      -2.109  -3.822  -1.672  1.00 10.00      B   
ATOM   2756 HD22 ASN B  88      -1.102  -4.322  -2.982  1.00 10.00      B   
ATOM   2757  C   ASN B  88      -5.035  -1.640  -4.940  1.00 10.00      B   
ATOM   2758  O   ASN B  88      -6.233  -1.919  -4.964  1.00 10.00      B   
ATOM   2759  N   LEU B  89      -4.288  -1.578  -6.036  1.00 10.00      B   
ATOM   2760  HN  LEU B  89      -3.333  -1.352  -5.956  1.00 10.00      B   
ATOM   2761  CA  LEU B  89      -4.848  -1.842  -7.357  1.00 10.00      B   
ATOM   2762  CB  LEU B  89      -3.992  -1.195  -8.450  1.00 10.00      B   
ATOM   2763  CG  LEU B  89      -3.854   0.329  -8.380  1.00 10.00      B   
ATOM   2764  CD1 LEU B  89      -2.860   0.823  -9.419  1.00 10.00      B   
ATOM   2765  CD2 LEU B  89      -5.206   0.999  -8.572  1.00 10.00      B   
ATOM   2766  C   LEU B  89      -5.003  -3.336  -7.618  1.00 10.00      B   
ATOM   2767  O   LEU B  89      -5.698  -3.743  -8.553  1.00 10.00      B   
ATOM   2768  N   ALA B  90      -4.351  -4.150  -6.794  1.00 10.00      B   
ATOM   2769  HN  ALA B  90      -3.808  -3.764  -6.070  1.00 10.00      B   
ATOM   2770  CA  ALA B  90      -4.421  -5.599  -6.938  1.00 10.00      B   
ATOM   2771  CB  ALA B  90      -3.415  -6.279  -6.020  1.00 10.00      B   
ATOM   2772  C   ALA B  90      -5.831  -6.113  -6.659  1.00 10.00      B   
ATOM   2773  O   ALA B  90      -6.542  -5.578  -5.807  1.00 10.00      B   
ATOM   2774  N   THR B  91      -6.230  -7.151  -7.383  1.00 10.00      B   
ATOM   2775  HN  THR B  91      -5.624  -7.526  -8.057  1.00 10.00      B   
ATOM   2776  CA  THR B  91      -7.552  -7.738  -7.228  1.00 10.00      B   
ATOM   2777  CB  THR B  91      -7.778  -8.833  -8.283  1.00 10.00      B   
ATOM   2778  OG1 THR B  91      -6.969  -8.545  -9.433  1.00 10.00      B   
ATOM   2779  HG1 THR B  91      -7.523  -8.174 -10.128  1.00 10.00      B   
ATOM   2780  CG2 THR B  91      -9.241  -8.878  -8.698  1.00 10.00      B   
ATOM   2781  C   THR B  91      -7.754  -8.328  -5.831  1.00 10.00      B   
ATOM   2782  O   THR B  91      -8.830  -8.206  -5.245  1.00 10.00      B   
ATOM   2783  N   THR B  92      -6.716  -8.961  -5.300  1.00 10.00      B   
ATOM   2784  HN  THR B  92      -5.886  -9.031  -5.814  1.00 10.00      B   
ATOM   2785  CA  THR B  92      -6.780  -9.564  -3.978  1.00 10.00      B   
ATOM   2786  CB  THR B  92      -5.789 -10.737  -3.867  1.00 10.00      B   
ATOM   2787  OG1 THR B  92      -5.578 -11.294  -5.173  1.00 10.00      B   
ATOM   2788  HG1 THR B  92      -5.308 -12.214  -5.088  1.00 10.00      B   
ATOM   2789  CG2 THR B  92      -6.345 -11.815  -2.950  1.00 10.00      B   
ATOM   2790  C   THR B  92      -6.480  -8.529  -2.893  1.00 10.00      B   
ATOM   2791  O   THR B  92      -5.418  -8.546  -2.275  1.00 10.00      B   
ATOM   2792  N   SER B  93      -7.421  -7.624  -2.673  1.00 10.00      B   
ATOM   2793  HN  SER B  93      -8.239  -7.642  -3.218  1.00 10.00      B   
ATOM   2794  CA  SER B  93      -7.267  -6.575  -1.676  1.00 10.00      B   
ATOM   2795  CB  SER B  93      -8.062  -5.351  -2.122  1.00 10.00      B   
ATOM   2796  OG  SER B  93      -8.814  -5.646  -3.291  1.00 10.00      B   
ATOM   2797  HG  SER B  93      -8.588  -5.014  -3.981  1.00 10.00      B   
ATOM   2798  C   SER B  93      -7.729  -7.033  -0.292  1.00 10.00      B   
ATOM   2799  O   SER B  93      -7.680  -6.271   0.675  1.00 10.00      B   
ATOM   2800  N   ILE B  94      -8.152  -8.290  -0.195  1.00 10.00      B   
ATOM   2801  HN  ILE B  94      -8.141  -8.855  -0.994  1.00 10.00      B   
ATOM   2802  CA  ILE B  94      -8.634  -8.849   1.066  1.00 10.00      B   
ATOM   2803  CB  ILE B  94      -9.278 -10.241   0.863  1.00 10.00      B   
ATOM   2804  CG1 ILE B  94     -10.030 -10.683   2.123  1.00 10.00      B   
ATOM   2805  CG2 ILE B  94      -8.234 -11.274   0.454  1.00 10.00      B   
ATOM   2806  CD1 ILE B  94     -10.897 -11.906   1.923  1.00 10.00      B   
ATOM   2807  C   ILE B  94      -7.524  -8.919   2.120  1.00 10.00      B   
ATOM   2808  O   ILE B  94      -7.792  -8.968   3.325  1.00 10.00      B   
ATOM   2809  N   SER B  95      -6.276  -8.893   1.663  1.00 10.00      B   
ATOM   2810  HN  SER B  95      -6.123  -8.845   0.692  1.00 10.00      B   
ATOM   2811  CA  SER B  95      -5.122  -8.951   2.546  1.00 10.00      B   
ATOM   2812  CB  SER B  95      -3.848  -8.971   1.707  1.00 10.00      B   
ATOM   2813  OG  SER B  95      -4.137  -9.432   0.397  1.00 10.00      B   
ATOM   2814  HG  SER B  95      -3.482 -10.087   0.135  1.00 10.00      B   
ATOM   2815  C   SER B  95      -5.102  -7.777   3.527  1.00 10.00      B   
ATOM   2816  O   SER B  95      -4.472  -7.853   4.586  1.00 10.00      B   
ATOM   2817  N   LYS B  96      -5.808  -6.702   3.175  1.00 10.00      B   
ATOM   2818  HN  LYS B  96      -6.293  -6.711   2.319  1.00 10.00      B   
ATOM   2819  CA  LYS B  96      -5.886  -5.516   4.022  1.00 10.00      B   
ATOM   2820  CB  LYS B  96      -6.726  -4.428   3.349  1.00 10.00      B   
ATOM   2821  CG  LYS B  96      -5.987  -3.623   2.293  1.00 10.00      B   
ATOM   2822  CD  LYS B  96      -4.860  -2.812   2.909  1.00 10.00      B   
ATOM   2823  CE  LYS B  96      -4.443  -1.663   2.006  1.00 10.00      B   
ATOM   2824  NZ  LYS B  96      -5.420  -0.546   2.047  1.00 10.00      B   
ATOM   2825  HZ1 LYS B  96      -6.336  -0.850   1.636  1.00 10.00      B   
ATOM   2826  HZ2 LYS B  96      -5.066   0.268   1.501  1.00 10.00      B   
ATOM   2827  HZ3 LYS B  96      -5.584  -0.246   3.027  1.00 10.00      B   
ATOM   2828  C   LYS B  96      -6.479  -5.855   5.383  1.00 10.00      B   
ATOM   2829  O   LYS B  96      -6.066  -5.305   6.401  1.00 10.00      B   
ATOM   2830  N   MET B  97      -7.436  -6.776   5.392  1.00 10.00      B   
ATOM   2831  HN  MET B  97      -7.706  -7.192   4.545  1.00 10.00      B   
ATOM   2832  CA  MET B  97      -8.091  -7.185   6.625  1.00 10.00      B   
ATOM   2833  CB  MET B  97      -9.608  -7.269   6.426  1.00 10.00      B   
ATOM   2834  CG  MET B  97     -10.379  -7.574   7.701  1.00 10.00      B   
ATOM   2835  SD  MET B  97     -12.081  -8.073   7.389  1.00 10.00      B   
ATOM   2836  CE  MET B  97     -12.542  -8.694   9.003  1.00 10.00      B   
ATOM   2837  C   MET B  97      -7.550  -8.524   7.118  1.00 10.00      B   
ATOM   2838  O   MET B  97      -7.532  -8.792   8.322  1.00 10.00      B   
ATOM   2839  N   ALA B  98      -7.100  -9.358   6.184  1.00 10.00      B   
ATOM   2840  HN  ALA B  98      -7.141  -9.087   5.240  1.00 10.00      B   
ATOM   2841  CA  ALA B  98      -6.561 -10.675   6.519  1.00 10.00      B   
ATOM   2842  CB  ALA B  98      -6.187 -11.432   5.255  1.00 10.00      B   
ATOM   2843  C   ALA B  98      -5.358 -10.562   7.452  1.00 10.00      B   
ATOM   2844  O   ALA B  98      -5.134 -11.420   8.308  1.00 10.00      B   
ATOM   2845  N   THR B  99      -4.602  -9.485   7.299  1.00 10.00      B   
ATOM   2846  HN  THR B  99      -4.845  -8.823   6.618  1.00 10.00      B   
ATOM   2847  CA  THR B  99      -3.423  -9.257   8.122  1.00 10.00      B   
ATOM   2848  CB  THR B  99      -2.254  -8.716   7.272  1.00 10.00      B   
ATOM   2849  OG1 THR B  99      -2.446  -9.101   5.902  1.00 10.00      B   
ATOM   2850  HG1 THR B  99      -3.144  -8.562   5.511  1.00 10.00      B   
ATOM   2851  CG2 THR B  99      -0.930  -9.290   7.757  1.00 10.00      B   
ATOM   2852  C   THR B  99      -3.739  -8.280   9.257  1.00 10.00      B   
ATOM   2853  O   THR B  99      -2.873  -7.527   9.710  1.00 10.00      B   
ATOM   2854  N   ASP B 100      -4.987  -8.300   9.716  1.00 10.00      B   
ATOM   2855  HN  ASP B 100      -5.633  -8.922   9.320  1.00 10.00      B   
ATOM   2856  CA  ASP B 100      -5.417  -7.417  10.794  1.00 10.00      B   
ATOM   2857  CB  ASP B 100      -6.156  -6.197  10.235  1.00 10.00      B   
ATOM   2858  CG  ASP B 100      -6.281  -5.075  11.247  1.00 10.00      B   
ATOM   2859  OD1 ASP B 100      -5.335  -4.871  12.037  1.00 10.00      B   
ATOM   2860  OD2 ASP B 100      -7.313  -4.373  11.241  1.00 10.00      B   
ATOM   2861  C   ASP B 100      -6.296  -8.151  11.802  1.00 10.00      B   
ATOM   2862  O   ASP B 100      -6.103  -8.032  13.011  1.00 10.00      B   
ATOM   2863  N   PHE B 101      -7.252  -8.923  11.304  1.00 10.00      B   
ATOM   2864  HN  PHE B 101      -7.351  -8.999  10.330  1.00 10.00      B   
ATOM   2865  CA  PHE B 101      -8.160  -9.665  12.172  1.00 10.00      B   
ATOM   2866  CB  PHE B 101      -9.609  -9.483  11.717  1.00 10.00      B   
ATOM   2867  CG  PHE B 101     -10.197  -8.146  12.069  1.00 10.00      B   
ATOM   2868  CD1 PHE B 101     -10.857  -7.959  13.271  1.00 10.00      B   
ATOM   2869  CD2 PHE B 101     -10.094  -7.079  11.196  1.00 10.00      B   
ATOM   2870  CE1 PHE B 101     -11.402  -6.733  13.598  1.00 10.00      B   
ATOM   2871  CE2 PHE B 101     -10.636  -5.850  11.515  1.00 10.00      B   
ATOM   2872  CZ  PHE B 101     -11.292  -5.676  12.717  1.00 10.00      B   
ATOM   2873  C   PHE B 101      -7.813 -11.151  12.220  1.00 10.00      B   
ATOM   2874  O   PHE B 101      -6.986 -11.635  11.443  1.00 10.00      B   
ATOM   2875  N   ALA B 102      -8.442 -11.861  13.146  1.00 10.00      B   
ATOM   2876  HN  ALA B 102      -9.072 -11.407  13.753  1.00 10.00      B   
ATOM   2877  CA  ALA B 102      -8.224 -13.291  13.303  1.00 10.00      B   
ATOM   2878  CB  ALA B 102      -8.452 -13.703  14.749  1.00 10.00      B   
ATOM   2879  C   ALA B 102      -9.145 -14.071  12.369  1.00 10.00      B   
ATOM   2880  O   ALA B 102     -10.061 -13.500  11.778  1.00 10.00      B   
ATOM   2881  N   GLU B 103      -8.908 -15.374  12.258  1.00 10.00      B   
ATOM   2882  HN  GLU B 103      -8.179 -15.767  12.780  1.00 10.00      B   
ATOM   2883  CA  GLU B 103      -9.695 -16.244  11.382  1.00 10.00      B   
ATOM   2884  CB  GLU B 103      -9.212 -17.692  11.498  1.00 10.00      B   
ATOM   2885  CG  GLU B 103      -9.569 -18.572  10.309  1.00 10.00      B   
ATOM   2886  CD  GLU B 103      -8.692 -19.804  10.225  1.00 10.00      B   
ATOM   2887  OE1 GLU B 103      -7.545 -19.689   9.746  1.00 10.00      B   
ATOM   2888  OE2 GLU B 103      -9.134 -20.891  10.647  1.00 10.00      B   
ATOM   2889  C   GLU B 103     -11.197 -16.149  11.656  1.00 10.00      B   
ATOM   2890  O   GLU B 103     -11.989 -15.955  10.731  1.00 10.00      B   
ATOM   2891  N   ASN B 104     -11.584 -16.265  12.922  1.00 10.00      B   
ATOM   2892  HN  ASN B 104     -10.910 -16.401  13.620  1.00 10.00      B   
ATOM   2893  CA  ASN B 104     -12.997 -16.194  13.298  1.00 10.00      B   
ATOM   2894  CB  ASN B 104     -13.250 -16.662  14.741  1.00 10.00      B   
ATOM   2895  CG  ASN B 104     -12.458 -15.909  15.798  1.00 10.00      B   
ATOM   2896  OD1 ASN B 104     -11.371 -15.390  15.538  1.00 10.00      B   
ATOM   2897  ND2 ASN B 104     -12.988 -15.868  17.009  1.00 10.00      B   
ATOM   2898 HD21 ASN B 104     -13.844 -16.324  17.155  1.00 10.00      B   
ATOM   2899 HD22 ASN B 104     -12.506 -15.383  17.713  1.00 10.00      B   
ATOM   2900  C   ASN B 104     -13.591 -14.813  13.036  1.00 10.00      B   
ATOM   2901  O   ASN B 104     -14.755 -14.689  12.657  1.00 10.00      B   
ATOM   2902  N   GLU B 105     -12.785 -13.776  13.222  1.00 10.00      B   
ATOM   2903  HN  GLU B 105     -11.869 -13.933  13.527  1.00 10.00      B   
ATOM   2904  CA  GLU B 105     -13.238 -12.412  12.980  1.00 10.00      B   
ATOM   2905  CB  GLU B 105     -12.251 -11.404  13.564  1.00 10.00      B   
ATOM   2906  CG  GLU B 105     -12.128 -11.459  15.078  1.00 10.00      B   
ATOM   2907  CD  GLU B 105     -11.038 -10.547  15.598  1.00 10.00      B   
ATOM   2908  OE1 GLU B 105     -11.348  -9.597  16.342  1.00 10.00      B   
ATOM   2909  OE2 GLU B 105      -9.859 -10.778  15.260  1.00 10.00      B   
ATOM   2910  C   GLU B 105     -13.395 -12.182  11.481  1.00 10.00      B   
ATOM   2911  O   GLU B 105     -14.320 -11.501  11.033  1.00 10.00      B   
ATOM   2912  N   LEU B 106     -12.484 -12.770  10.713  1.00 10.00      B   
ATOM   2913  HN  LEU B 106     -11.770 -13.297  11.139  1.00 10.00      B   
ATOM   2914  CA  LEU B 106     -12.503 -12.661   9.264  1.00 10.00      B   
ATOM   2915  CB  LEU B 106     -11.237 -13.278   8.662  1.00 10.00      B   
ATOM   2916  CG  LEU B 106      -9.978 -12.411   8.695  1.00 10.00      B   
ATOM   2917  CD1 LEU B 106      -8.736 -13.256   8.454  1.00 10.00      B   
ATOM   2918  CD2 LEU B 106     -10.076 -11.303   7.661  1.00 10.00      B   
ATOM   2919  C   LEU B 106     -13.735 -13.350   8.697  1.00 10.00      B   
ATOM   2920  O   LEU B 106     -14.434 -12.789   7.853  1.00 10.00      B   
ATOM   2921  N   ASP B 107     -14.003 -14.563   9.177  1.00 10.00      B   
ATOM   2922  HN  ASP B 107     -13.405 -14.953   9.855  1.00 10.00      B   
ATOM   2923  CA  ASP B 107     -15.156 -15.334   8.717  1.00 10.00      B   
ATOM   2924  CB  ASP B 107     -15.164 -16.738   9.323  1.00 10.00      B   
ATOM   2925  CG  ASP B 107     -16.114 -17.674   8.602  1.00 10.00      B   
ATOM   2926  OD1 ASP B 107     -15.752 -18.181   7.519  1.00 10.00      B   
ATOM   2927  OD2 ASP B 107     -17.222 -17.921   9.119  1.00 10.00      B   
ATOM   2928  C   ASP B 107     -16.456 -14.607   9.036  1.00 10.00      B   
ATOM   2929  O   ASP B 107     -17.405 -14.637   8.251  1.00 10.00      B   
ATOM   2930  N   LEU B 108     -16.486 -13.937  10.186  1.00 10.00      B   
ATOM   2931  HN  LEU B 108     -15.699 -13.961  10.773  1.00 10.00      B   
ATOM   2932  CA  LEU B 108     -17.662 -13.180  10.604  1.00 10.00      B   
ATOM   2933  CB  LEU B 108     -17.451 -12.576  11.996  1.00 10.00      B   
ATOM   2934  CG  LEU B 108     -18.646 -11.835  12.604  1.00 10.00      B   
ATOM   2935  CD1 LEU B 108     -19.823 -12.777  12.807  1.00 10.00      B   
ATOM   2936  CD2 LEU B 108     -18.253 -11.172  13.913  1.00 10.00      B   
ATOM   2937  C   LEU B 108     -17.969 -12.082   9.591  1.00 10.00      B   
ATOM   2938  O   LEU B 108     -19.128 -11.839   9.251  1.00 10.00      B   
ATOM   2939  N   PHE B 109     -16.918 -11.434   9.098  1.00 10.00      B   
ATOM   2940  HN  PHE B 109     -16.018 -11.675   9.411  1.00 10.00      B   
ATOM   2941  CA  PHE B 109     -17.065 -10.375   8.111  1.00 10.00      B   
ATOM   2942  CB  PHE B 109     -15.724  -9.676   7.876  1.00 10.00      B   
ATOM   2943  CG  PHE B 109     -15.816  -8.433   7.038  1.00 10.00      B   
ATOM   2944  CD1 PHE B 109     -15.501  -8.463   5.689  1.00 10.00      B   
ATOM   2945  CD2 PHE B 109     -16.216  -7.233   7.601  1.00 10.00      B   
ATOM   2946  CE1 PHE B 109     -15.585  -7.320   4.917  1.00 10.00      B   
ATOM   2947  CE2 PHE B 109     -16.302  -6.087   6.836  1.00 10.00      B   
ATOM   2948  CZ  PHE B 109     -15.986  -6.130   5.493  1.00 10.00      B   
ATOM   2949  C   PHE B 109     -17.597 -10.951   6.802  1.00 10.00      B   
ATOM   2950  O   PHE B 109     -18.384 -10.315   6.104  1.00 10.00      B   
ATOM   2951  N   ARG B 110     -17.173 -12.171   6.483  1.00 10.00      B   
ATOM   2952  HN  ARG B 110     -16.550 -12.633   7.085  1.00 10.00      B   
ATOM   2953  CA  ARG B 110     -17.618 -12.838   5.262  1.00 10.00      B   
ATOM   2954  CB  ARG B 110     -16.881 -14.168   5.059  1.00 10.00      B   
ATOM   2955  CG  ARG B 110     -15.387 -14.118   5.332  1.00 10.00      B   
ATOM   2956  CD  ARG B 110     -14.611 -13.554   4.156  1.00 10.00      B   
ATOM   2957  NE  ARG B 110     -14.145 -14.613   3.262  1.00 10.00      B   
ATOM   2958  HE  ARG B 110     -14.827 -15.083   2.728  1.00 10.00      B   
ATOM   2959  CZ  ARG B 110     -12.871 -14.977   3.136  1.00 10.00      B   
ATOM   2960  NH1 ARG B 110     -11.929 -14.373   3.850  1.00 10.00      B   
ATOM   2961 HH11 ARG B 110     -12.187 -13.617   4.516  1.00 10.00      B   
ATOM   2962 HH12 ARG B 110     -10.927 -14.650   3.743  1.00 10.00      B   
ATOM   2963  NH2 ARG B 110     -12.542 -15.953   2.301  1.00 10.00      B   
ATOM   2964 HH21 ARG B 110     -13.282 -16.443   1.752  1.00 10.00      B   
ATOM   2965 HH22 ARG B 110     -11.543 -16.229   2.181  1.00 10.00      B   
ATOM   2966  C   ARG B 110     -19.115 -13.098   5.342  1.00 10.00      B   
ATOM   2967  O   ARG B 110     -19.857 -12.816   4.401  1.00 10.00      B   
ATOM   2968  N   LYS B 111     -19.548 -13.611   6.493  1.00 10.00      B   
ATOM   2969  HN  LYS B 111     -18.897 -13.788   7.209  1.00 10.00      B   
ATOM   2970  CA  LYS B 111     -20.954 -13.916   6.729  1.00 10.00      B   
ATOM   2971  CB  LYS B 111     -21.129 -14.639   8.070  1.00 10.00      B   
ATOM   2972  CG  LYS B 111     -20.376 -15.957   8.165  1.00 10.00      B   
ATOM   2973  CD  LYS B 111     -20.760 -16.892   7.031  1.00 10.00      B   
ATOM   2974  CE  LYS B 111     -19.545 -17.607   6.462  1.00 10.00      B   
ATOM   2975  NZ  LYS B 111     -19.049 -18.675   7.370  1.00 10.00      B   
ATOM   2976  HZ1 LYS B 111     -19.849 -19.198   7.781  1.00 10.00      B   
ATOM   2977  HZ2 LYS B 111     -18.479 -18.262   8.145  1.00 10.00      B   
ATOM   2978  HZ3 LYS B 111     -18.451 -19.341   6.841  1.00 10.00      B   
ATOM   2979  C   LYS B 111     -21.791 -12.645   6.700  1.00 10.00      B   
ATOM   2980  O   LYS B 111     -22.897 -12.627   6.160  1.00 10.00      B   
ATOM   2981  N   ALA B 112     -21.257 -11.580   7.285  1.00 10.00      B   
ATOM   2982  HN  ALA B 112     -20.379 -11.661   7.719  1.00 10.00      B   
ATOM   2983  CA  ALA B 112     -21.945 -10.300   7.310  1.00 10.00      B   
ATOM   2984  CB  ALA B 112     -21.211  -9.313   8.206  1.00 10.00      B   
ATOM   2985  C   ALA B 112     -22.080  -9.746   5.896  1.00 10.00      B   
ATOM   2986  O   ALA B 112     -23.147  -9.271   5.508  1.00 10.00      B   
ATOM   2987  N   LEU B 113     -20.998  -9.837   5.124  1.00 10.00      B   
ATOM   2988  HN  LEU B 113     -20.181 -10.240   5.494  1.00 10.00      B   
ATOM   2989  CA  LEU B 113     -20.986  -9.349   3.748  1.00 10.00      B   
ATOM   2990  CB  LEU B 113     -19.597  -9.515   3.122  1.00 10.00      B   
ATOM   2991  CG  LEU B 113     -19.385  -8.849   1.759  1.00 10.00      B   
ATOM   2992  CD1 LEU B 113     -19.466  -7.334   1.879  1.00 10.00      B   
ATOM   2993  CD2 LEU B 113     -18.054  -9.273   1.156  1.00 10.00      B   
ATOM   2994  C   LEU B 113     -22.037 -10.062   2.901  1.00 10.00      B   
ATOM   2995  O   LEU B 113     -22.653  -9.456   2.022  1.00 10.00      B   
ATOM   2996  N   GLU B 114     -22.242 -11.347   3.179  1.00 10.00      B   
ATOM   2997  HN  GLU B 114     -21.708 -11.773   3.885  1.00 10.00      B   
ATOM   2998  CA  GLU B 114     -23.229 -12.143   2.458  1.00 10.00      B   
ATOM   2999  CB  GLU B 114     -23.293 -13.565   3.021  1.00 10.00      B   
ATOM   3000  CG  GLU B 114     -22.080 -14.428   2.717  1.00 10.00      B   
ATOM   3001  CD  GLU B 114     -22.229 -15.838   3.256  1.00 10.00      B   
ATOM   3002  OE1 GLU B 114     -21.198 -16.495   3.512  1.00 10.00      B   
ATOM   3003  OE2 GLU B 114     -23.378 -16.302   3.416  1.00 10.00      B   
ATOM   3004  C   GLU B 114     -24.609 -11.508   2.571  1.00 10.00      B   
ATOM   3005  O   GLU B 114     -25.369 -11.465   1.604  1.00 10.00      B   
ATOM   3006  N   LEU B 115     -24.916 -11.009   3.761  1.00 10.00      B   
ATOM   3007  HN  LEU B 115     -24.253 -11.067   4.485  1.00 10.00      B   
ATOM   3008  CA  LEU B 115     -26.200 -10.377   4.026  1.00 10.00      B   
ATOM   3009  CB  LEU B 115     -26.493 -10.380   5.528  1.00 10.00      B   
ATOM   3010  CG  LEU B 115     -26.333 -11.725   6.244  1.00 10.00      B   
ATOM   3011  CD1 LEU B 115     -26.481 -11.549   7.748  1.00 10.00      B   
ATOM   3012  CD2 LEU B 115     -27.337 -12.741   5.718  1.00 10.00      B   
ATOM   3013  C   LEU B 115     -26.229  -8.951   3.488  1.00 10.00      B   
ATOM   3014  O   LEU B 115     -27.270  -8.469   3.048  1.00 10.00      B   
ATOM   3015  N   ILE B 116     -25.077  -8.287   3.526  1.00 10.00      B   
ATOM   3016  HN  ILE B 116     -24.285  -8.731   3.897  1.00 10.00      B   
ATOM   3017  CA  ILE B 116     -24.956  -6.913   3.040  1.00 10.00      B   
ATOM   3018  CB  ILE B 116     -23.524  -6.365   3.252  1.00 10.00      B   
ATOM   3019  CG1 ILE B 116     -23.185  -6.296   4.743  1.00 10.00      B   
ATOM   3020  CG2 ILE B 116     -23.348  -4.999   2.601  1.00 10.00      B   
ATOM   3021  CD1 ILE B 116     -24.114  -5.413   5.546  1.00 10.00      B   
ATOM   3022  C   ILE B 116     -25.311  -6.831   1.558  1.00 10.00      B   
ATOM   3023  O   ILE B 116     -26.080  -5.966   1.142  1.00 10.00      B   
ATOM   3024  N   ILE B 117     -24.750  -7.744   0.774  1.00 10.00      B   
ATOM   3025  HN  ILE B 117     -24.146  -8.409   1.173  1.00 10.00      B   
ATOM   3026  CA  ILE B 117     -25.001  -7.782  -0.663  1.00 10.00      B   
ATOM   3027  CB  ILE B 117     -23.993  -8.705  -1.388  1.00 10.00      B   
ATOM   3028  CG1 ILE B 117     -22.556  -8.295  -1.047  1.00 10.00      B   
ATOM   3029  CG2 ILE B 117     -24.214  -8.664  -2.895  1.00 10.00      B   
ATOM   3030  CD1 ILE B 117     -21.503  -9.266  -1.542  1.00 10.00      B   
ATOM   3031  C   ILE B 117     -26.426  -8.252  -0.958  1.00 10.00      B   
ATOM   3032  O   ILE B 117     -27.100  -7.716  -1.839  1.00 10.00      B   
ATOM   3033  N   ASP B 118     -26.879  -9.245  -0.204  1.00 10.00      B   
ATOM   3034  HN  ASP B 118     -26.301  -9.612   0.497  1.00 10.00      B   
ATOM   3035  CA  ASP B 118     -28.216  -9.805  -0.381  1.00 10.00      B   
ATOM   3036  CB  ASP B 118     -28.397 -11.015   0.539  1.00 10.00      B   
ATOM   3037  CG  ASP B 118     -29.665 -11.789   0.254  1.00 10.00      B   
ATOM   3038  OD1 ASP B 118     -29.586 -12.843  -0.413  1.00 10.00      B   
ATOM   3039  OD2 ASP B 118     -30.747 -11.354   0.699  1.00 10.00      B   
ATOM   3040  C   ASP B 118     -29.300  -8.769  -0.095  1.00 10.00      B   
ATOM   3041  O   ASP B 118     -30.259  -8.631  -0.854  1.00 10.00      B   
ATOM   3042  N   SER B 119     -29.137  -8.045   1.001  1.00 10.00      B   
ATOM   3043  HN  SER B 119     -28.341  -8.197   1.556  1.00 10.00      B   
ATOM   3044  CA  SER B 119     -30.093  -7.025   1.403  1.00 10.00      B   
ATOM   3045  CB  SER B 119     -29.716  -6.484   2.787  1.00 10.00      B   
ATOM   3046  OG  SER B 119     -30.782  -5.758   3.376  1.00 10.00      B   
ATOM   3047  HG  SER B 119     -30.486  -5.399   4.225  1.00 10.00      B   
ATOM   3048  C   SER B 119     -30.129  -5.888   0.383  1.00 10.00      B   
ATOM   3049  O   SER B 119     -29.104  -5.262   0.097  1.00 10.00      B   
ATOM   3050  N   GLU B 120     -31.308  -5.621  -0.169  1.00 10.00      B   
ATOM   3051  HN  GLU B 120     -32.094  -6.152   0.090  1.00 10.00      B   
ATOM   3052  CA  GLU B 120     -31.456  -4.555  -1.151  1.00 10.00      B   
ATOM   3053  CB  GLU B 120     -32.806  -4.629  -1.873  1.00 10.00      B   
ATOM   3054  CG  GLU B 120     -33.041  -3.520  -2.898  1.00 10.00      B   
ATOM   3055  CD  GLU B 120     -31.966  -3.439  -3.974  1.00 10.00      B   
ATOM   3056  OE1 GLU B 120     -32.163  -2.703  -4.962  1.00 10.00      B   
ATOM   3057  OE2 GLU B 120     -30.918  -4.110  -3.844  1.00 10.00      B   
ATOM   3058  C   GLU B 120     -31.252  -3.190  -0.509  1.00 10.00      B   
ATOM   3059  O   GLU B 120     -30.658  -2.291  -1.108  1.00 10.00      B   
ATOM   3060  N   THR B 121     -31.712  -3.052   0.722  1.00 10.00      B   
ATOM   3061  HN  THR B 121     -32.159  -3.810   1.155  1.00 10.00      B   
ATOM   3062  CA  THR B 121     -31.580  -1.801   1.449  1.00 10.00      B   
ATOM   3063  CB  THR B 121     -32.444  -1.813   2.721  1.00 10.00      B   
ATOM   3064  OG1 THR B 121     -32.556  -3.160   3.207  1.00 10.00      B   
ATOM   3065  HG1 THR B 121     -32.663  -3.145   4.168  1.00 10.00      B   
ATOM   3066  CG2 THR B 121     -33.830  -1.270   2.418  1.00 10.00      B   
ATOM   3067  C   THR B 121     -30.123  -1.531   1.814  1.00 10.00      B   
ATOM   3068  O   THR B 121     -29.760  -0.414   2.172  1.00 10.00      B   
ATOM   3069  N   GLY B 122     -29.296  -2.568   1.719  1.00 10.00      B   
ATOM   3070  HN  GLY B 122     -29.648  -3.436   1.432  1.00 10.00      B   
ATOM   3071  CA  GLY B 122     -27.885  -2.430   2.026  1.00 10.00      B   
ATOM   3072  C   GLY B 122     -27.600  -2.526   3.510  1.00 10.00      B   
ATOM   3073  O   GLY B 122     -26.453  -2.409   3.935  1.00 10.00      B   
ATOM   3074  N   PHE B 123     -28.644  -2.748   4.294  1.00 10.00      B   
ATOM   3075  HN  PHE B 123     -29.530  -2.850   3.891  1.00 10.00      B   
ATOM   3076  CA  PHE B 123     -28.506  -2.856   5.740  1.00 10.00      B   
ATOM   3077  CB  PHE B 123     -29.395  -1.830   6.445  1.00 10.00      B   
ATOM   3078  CG  PHE B 123     -28.907  -0.415   6.333  1.00 10.00      B   
ATOM   3079  CD1 PHE B 123     -29.373   0.414   5.326  1.00 10.00      B   
ATOM   3080  CD2 PHE B 123     -27.986   0.087   7.237  1.00 10.00      B   
ATOM   3081  CE1 PHE B 123     -28.928   1.717   5.221  1.00 10.00      B   
ATOM   3082  CE2 PHE B 123     -27.537   1.388   7.138  1.00 10.00      B   
ATOM   3083  CZ  PHE B 123     -28.008   2.206   6.130  1.00 10.00      B   
ATOM   3084  C   PHE B 123     -28.869  -4.256   6.210  1.00 10.00      B   
ATOM   3085  O   PHE B 123     -29.860  -4.833   5.760  1.00 10.00      B   
ATOM   3086  N   ALA B 124     -28.053  -4.801   7.096  1.00 10.00      B   
ATOM   3087  HN  ALA B 124     -27.258  -4.299   7.389  1.00 10.00      B   
ATOM   3088  CA  ALA B 124     -28.290  -6.129   7.639  1.00 10.00      B   
ATOM   3089  CB  ALA B 124     -27.182  -7.078   7.211  1.00 10.00      B   
ATOM   3090  C   ALA B 124     -28.382  -6.068   9.157  1.00 10.00      B   
ATOM   3091  O   ALA B 124     -27.453  -5.605   9.823  1.00 10.00      B   
ATOM   3092  N   SER B 125     -29.508  -6.520   9.698  1.00 10.00      B   
ATOM   3093  HN  SER B 125     -30.220  -6.857   9.112  1.00 10.00      B   
ATOM   3094  CA  SER B 125     -29.722  -6.518  11.139  1.00 10.00      B   
ATOM   3095  CB  SER B 125     -31.125  -7.039  11.455  1.00 10.00      B   
ATOM   3096  OG  SER B 125     -32.064  -6.545  10.512  1.00 10.00      B   
ATOM   3097  HG  SER B 125     -31.747  -5.701  10.145  1.00 10.00      B   
ATOM   3098  C   SER B 125     -28.660  -7.354  11.857  1.00 10.00      B   
ATOM   3099  O   SER B 125     -28.301  -8.443  11.403  1.00 10.00      B   
ATOM   3100  N   SER B 126     -28.161  -6.830  12.973  1.00 10.00      B   
ATOM   3101  HN  SER B 126     -28.489  -5.956  13.278  1.00 10.00      B   
ATOM   3102  CA  SER B 126     -27.132  -7.503  13.760  1.00 10.00      B   
ATOM   3103  CB  SER B 126     -26.825  -6.683  15.013  1.00 10.00      B   
ATOM   3104  OG  SER B 126     -27.943  -5.885  15.370  1.00 10.00      B   
ATOM   3105  HG  SER B 126     -27.836  -5.000  14.992  1.00 10.00      B   
ATOM   3106  C   SER B 126     -27.531  -8.926  14.146  1.00 10.00      B   
ATOM   3107  O   SER B 126     -26.721  -9.849  14.055  1.00 10.00      B   
ATOM   3108  N   THR B 127     -28.782  -9.097  14.558  1.00 10.00      B   
ATOM   3109  HN  THR B 127     -29.385  -8.323  14.595  1.00 10.00      B   
ATOM   3110  CA  THR B 127     -29.293 -10.397  14.968  1.00 10.00      B   
ATOM   3111  CB  THR B 127     -30.757 -10.282  15.414  1.00 10.00      B   
ATOM   3112  OG1 THR B 127     -31.206  -8.935  15.189  1.00 10.00      B   
ATOM   3113  HG1 THR B 127     -32.000  -8.771  15.716  1.00 10.00      B   
ATOM   3114  CG2 THR B 127     -30.877 -10.610  16.892  1.00 10.00      B   
ATOM   3115  C   THR B 127     -29.175 -11.437  13.855  1.00 10.00      B   
ATOM   3116  O   THR B 127     -28.891 -12.606  14.114  1.00 10.00      B   
ATOM   3117  N   ASN B 128     -29.368 -10.999  12.615  1.00 10.00      B   
ATOM   3118  HN  ASN B 128     -29.565 -10.050  12.467  1.00 10.00      B   
ATOM   3119  CA  ASN B 128     -29.280 -11.899  11.471  1.00 10.00      B   
ATOM   3120  CB  ASN B 128     -29.805 -11.222  10.203  1.00 10.00      B   
ATOM   3121  CG  ASN B 128     -30.494 -12.195   9.266  1.00 10.00      B   
ATOM   3122  OD1 ASN B 128     -31.678 -12.485   9.420  1.00 10.00      B   
ATOM   3123  ND2 ASN B 128     -29.764 -12.705   8.287  1.00 10.00      B   
ATOM   3124 HD21 ASN B 128     -28.824 -12.440   8.224  1.00 10.00      B   
ATOM   3125 HD22 ASN B 128     -30.200 -13.322   7.658  1.00 10.00      B   
ATOM   3126  C   ASN B 128     -27.841 -12.356  11.271  1.00 10.00      B   
ATOM   3127  O   ASN B 128     -27.584 -13.469  10.815  1.00 10.00      B   
ATOM   3128  N   ILE B 129     -26.905 -11.487  11.634  1.00 10.00      B   
ATOM   3129  HN  ILE B 129     -27.178 -10.616  11.992  1.00 10.00      B   
ATOM   3130  CA  ILE B 129     -25.486 -11.793  11.519  1.00 10.00      B   
ATOM   3131  CB  ILE B 129     -24.627 -10.509  11.575  1.00 10.00      B   
ATOM   3132  CG1 ILE B 129     -25.137  -9.478  10.563  1.00 10.00      B   
ATOM   3133  CG2 ILE B 129     -23.162 -10.834  11.315  1.00 10.00      B   
ATOM   3134  CD1 ILE B 129     -24.505  -8.109  10.709  1.00 10.00      B   
ATOM   3135  C   ILE B 129     -25.074 -12.719  12.658  1.00 10.00      B   
ATOM   3136  O   ILE B 129     -24.306 -13.662  12.467  1.00 10.00      B   
ATOM   3137  N   LEU B 130     -25.621 -12.456  13.842  1.00 10.00      B   
ATOM   3138  HN  LEU B 130     -26.235 -11.692  13.920  1.00 10.00      B   
ATOM   3139  CA  LEU B 130     -25.332 -13.252  15.029  1.00 10.00      B   
ATOM   3140  CB  LEU B 130     -25.964 -12.614  16.270  1.00 10.00      B   
ATOM   3141  CG  LEU B 130     -25.474 -11.209  16.634  1.00 10.00      B   
ATOM   3142  CD1 LEU B 130     -26.290 -10.641  17.784  1.00 10.00      B   
ATOM   3143  CD2 LEU B 130     -23.994 -11.230  16.984  1.00 10.00      B   
ATOM   3144  C   LEU B 130     -25.828 -14.687  14.865  1.00 10.00      B   
ATOM   3145  O   LEU B 130     -25.375 -15.596  15.560  1.00 10.00      B   
ATOM   3146  N   ASN B 131     -26.756 -14.882  13.939  1.00 10.00      B   
ATOM   3147  HN  ASN B 131     -27.083 -14.114  13.423  1.00 10.00      B   
ATOM   3148  CA  ASN B 131     -27.316 -16.200  13.674  1.00 10.00      B   
ATOM   3149  CB  ASN B 131     -28.585 -16.064  12.830  1.00 10.00      B   
ATOM   3150  CG  ASN B 131     -29.426 -17.326  12.805  1.00 10.00      B   
ATOM   3151  OD1 ASN B 131     -30.292 -17.524  13.655  1.00 10.00      B   
ATOM   3152  ND2 ASN B 131     -29.182 -18.190  11.831  1.00 10.00      B   
ATOM   3153 HD21 ASN B 131     -28.486 -17.970  11.179  1.00 10.00      B   
ATOM   3154 HD22 ASN B 131     -29.713 -19.013  11.801  1.00 10.00      B   
ATOM   3155  C   ASN B 131     -26.306 -17.082  12.945  1.00 10.00      B   
ATOM   3156  O   ASN B 131     -26.316 -18.304  13.085  1.00 10.00      B   
ATOM   3157  N   LEU B 132     -25.419 -16.450  12.184  1.00 10.00      B   
ATOM   3158  HN  LEU B 132     -25.433 -15.470  12.145  1.00 10.00      B   
ATOM   3159  CA  LEU B 132     -24.413 -17.176  11.417  1.00 10.00      B   
ATOM   3160  CB  LEU B 132     -24.118 -16.459  10.096  1.00 10.00      B   
ATOM   3161  CG  LEU B 132     -25.224 -16.513   9.039  1.00 10.00      B   
ATOM   3162  CD1 LEU B 132     -24.900 -15.597   7.868  1.00 10.00      B   
ATOM   3163  CD2 LEU B 132     -25.434 -17.940   8.558  1.00 10.00      B   
ATOM   3164  C   LEU B 132     -23.125 -17.386  12.210  1.00 10.00      B   
ATOM   3165  O   LEU B 132     -22.197 -18.035  11.729  1.00 10.00      B   
ATOM   3166  N   VAL B 133     -23.080 -16.854  13.427  1.00 10.00      B   
ATOM   3167  HN  VAL B 133     -23.858 -16.358  13.759  1.00 10.00      B   
ATOM   3168  CA  VAL B 133     -21.900 -16.985  14.285  1.00 10.00      B   
ATOM   3169  CB  VAL B 133     -22.051 -16.148  15.579  1.00 10.00      B   
ATOM   3170  CG1 VAL B 133     -20.890 -16.380  16.534  1.00 10.00      B   
ATOM   3171  CG2 VAL B 133     -22.160 -14.672  15.241  1.00 10.00      B   
ATOM   3172  C   VAL B 133     -21.638 -18.451  14.636  1.00 10.00      B   
ATOM   3173  O   VAL B 133     -20.495 -18.865  14.842  1.00 10.00      B   
ATOM   3174  N   ASP B 134     -22.703 -19.242  14.667  1.00 10.00      B   
ATOM   3175  HN  ASP B 134     -23.586 -18.863  14.467  1.00 10.00      B   
ATOM   3176  CA  ASP B 134     -22.593 -20.662  14.988  1.00 10.00      B   
ATOM   3177  CB  ASP B 134     -23.957 -21.239  15.367  1.00 10.00      B   
ATOM   3178  CG  ASP B 134     -24.149 -21.383  16.863  1.00 10.00      B   
ATOM   3179  OD1 ASP B 134     -25.244 -21.810  17.281  1.00 10.00      B   
ATOM   3180  OD2 ASP B 134     -23.208 -21.081  17.630  1.00 10.00      B   
ATOM   3181  C   ASP B 134     -22.001 -21.448  13.823  1.00 10.00      B   
ATOM   3182  O   ASP B 134     -21.739 -22.644  13.939  1.00 10.00      B   
ATOM   3183  N   GLN B 135     -21.798 -20.769  12.701  1.00 10.00      B   
ATOM   3184  HN  GLN B 135     -22.026 -19.813  12.673  1.00 10.00      B   
ATOM   3185  CA  GLN B 135     -21.235 -21.392  11.511  1.00 10.00      B   
ATOM   3186  CB  GLN B 135     -22.238 -21.329  10.354  1.00 10.00      B   
ATOM   3187  CG  GLN B 135     -23.501 -22.143  10.582  1.00 10.00      B   
ATOM   3188  CD  GLN B 135     -23.223 -23.628  10.726  1.00 10.00      B   
ATOM   3189  OE1 GLN B 135     -22.282 -24.162  10.135  1.00 10.00      B   
ATOM   3190  NE2 GLN B 135     -24.043 -24.308  11.507  1.00 10.00      B   
ATOM   3191 HE21 GLN B 135     -24.776 -23.823  11.945  1.00 10.00      B   
ATOM   3192 HE22 GLN B 135     -23.888 -25.269  11.618  1.00 10.00      B   
ATOM   3193  C   GLN B 135     -19.937 -20.698  11.118  1.00 10.00      B   
ATOM   3194  O   GLN B 135     -19.571 -20.651   9.943  1.00 10.00      B   
ATOM   3195  N   LEU B 136     -19.246 -20.164  12.115  1.00 10.00      B   
ATOM   3196  HN  LEU B 136     -19.585 -20.248  13.029  1.00 10.00      B   
ATOM   3197  CA  LEU B 136     -17.992 -19.459  11.891  1.00 10.00      B   
ATOM   3198  CB  LEU B 136     -17.812 -18.365  12.945  1.00 10.00      B   
ATOM   3199  CG  LEU B 136     -17.844 -16.920  12.442  1.00 10.00      B   
ATOM   3200  CD1 LEU B 136     -19.150 -16.629  11.720  1.00 10.00      B   
ATOM   3201  CD2 LEU B 136     -17.647 -15.954  13.599  1.00 10.00      B   
ATOM   3202  C   LEU B 136     -16.804 -20.408  11.940  1.00 10.00      B   
ATOM   3203  O   LEU B 136     -16.841 -21.432  12.630  1.00 10.00      B   
ATOM   3204  N   LYS B 137     -15.757 -20.069  11.200  1.00 10.00      B   
ATOM   3205  HN  LYS B 137     -15.802 -19.248  10.663  1.00 10.00      B   
ATOM   3206  CA  LYS B 137     -14.540 -20.870  11.164  1.00 10.00      B   
ATOM   3207  CB  LYS B 137     -14.037 -21.038   9.727  1.00 10.00      B   
ATOM   3208  CG  LYS B 137     -14.863 -21.998   8.882  1.00 10.00      B   
ATOM   3209  CD  LYS B 137     -14.207 -22.263   7.535  1.00 10.00      B   
ATOM   3210  CE  LYS B 137     -14.233 -21.029   6.646  1.00 10.00      B   
ATOM   3211  NZ  LYS B 137     -15.621 -20.571   6.377  1.00 10.00      B   
ATOM   3212  HZ1 LYS B 137     -16.301 -21.171   6.882  1.00 10.00      B   
ATOM   3213  HZ2 LYS B 137     -15.829 -20.620   5.356  1.00 10.00      B   
ATOM   3214  HZ3 LYS B 137     -15.742 -19.582   6.700  1.00 10.00      B   
ATOM   3215  C   LYS B 137     -13.463 -20.211  12.018  1.00 10.00      B   
ATOM   3216  O   LYS B 137     -13.629 -19.075  12.458  1.00 10.00      B   
ATOM   3217  N   GLY B 138     -12.364 -20.921  12.240  1.00 10.00      B   
ATOM   3218  HN  GLY B 138     -12.281 -21.819  11.851  1.00 10.00      B   
ATOM   3219  CA  GLY B 138     -11.286 -20.378  13.045  1.00 10.00      B   
ATOM   3220  C   GLY B 138     -11.679 -20.261  14.502  1.00 10.00      B   
ATOM   3221  O   GLY B 138     -11.498 -19.206  15.113  1.00 10.00      B   
ATOM   3222  N   LYS B 139     -12.201 -21.361  15.049  1.00 10.00      B   
ATOM   3223  HN  LYS B 139     -12.279 -22.167  14.495  1.00 10.00      B   
ATOM   3224  CA  LYS B 139     -12.660 -21.418  16.436  1.00 10.00      B   
ATOM   3225  CB  LYS B 139     -11.589 -20.960  17.434  1.00 10.00      B   
ATOM   3226  CG  LYS B 139     -12.011 -21.084  18.890  1.00 10.00      B   
ATOM   3227  CD  LYS B 139     -11.298 -20.064  19.762  1.00 10.00      B   
ATOM   3228  CE  LYS B 139     -11.674 -18.644  19.374  1.00 10.00      B   
ATOM   3229  NZ  LYS B 139     -11.071 -17.642  20.292  1.00 10.00      B   
ATOM   3230  HZ1 LYS B 139     -11.503 -17.716  21.236  1.00 10.00      B   
ATOM   3231  HZ2 LYS B 139     -11.227 -16.685  19.928  1.00 10.00      B   
ATOM   3232  HZ3 LYS B 139     -10.048 -17.807  20.379  1.00 10.00      B   
ATOM   3233  C   LYS B 139     -13.954 -20.628  16.610  1.00 10.00      B   
ATOM   3234  O   LYS B 139     -13.944 -19.396  16.700  1.00 10.00      B   
ATOM   3235  N   LYS B 140     -15.064 -21.354  16.651  1.00 10.00      B   
ATOM   3236  HN  LYS B 140     -14.993 -22.330  16.581  1.00 10.00      B   
ATOM   3237  CA  LYS B 140     -16.382 -20.749  16.800  1.00 10.00      B   
ATOM   3238  CB  LYS B 140     -17.472 -21.824  16.843  1.00 10.00      B   
ATOM   3239  CG  LYS B 140     -18.881 -21.278  16.677  1.00 10.00      B   
ATOM   3240  CD  LYS B 140     -19.920 -22.275  17.156  1.00 10.00      B   
ATOM   3241  CE  LYS B 140     -20.117 -22.192  18.664  1.00 10.00      B   
ATOM   3242  NZ  LYS B 140     -20.951 -21.029  19.060  1.00 10.00      B   
ATOM   3243  HZ1 LYS B 140     -20.421 -20.144  18.932  1.00 10.00      B   
ATOM   3244  HZ2 LYS B 140     -21.228 -21.114  20.061  1.00 10.00      B   
ATOM   3245  HZ3 LYS B 140     -21.817 -20.994  18.475  1.00 10.00      B   
ATOM   3246  C   LYS B 140     -16.465 -19.867  18.043  1.00 10.00      B   
ATOM   3247  O   LYS B 140     -16.165 -20.304  19.157  1.00 10.00      B   
ATOM   3248  N   MET B 141     -16.875 -18.627  17.835  1.00 10.00      B   
ATOM   3249  HN  MET B 141     -17.103 -18.348  16.925  1.00 10.00      B   
ATOM   3250  CA  MET B 141     -17.009 -17.672  18.923  1.00 10.00      B   
ATOM   3251  CB  MET B 141     -16.578 -16.269  18.473  1.00 10.00      B   
ATOM   3252  CG  MET B 141     -17.397 -15.703  17.324  1.00 10.00      B   
ATOM   3253  SD  MET B 141     -17.246 -13.913  17.150  1.00 10.00      B   
ATOM   3254  CE  MET B 141     -15.565 -13.756  16.559  1.00 10.00      B   
ATOM   3255  C   MET B 141     -18.444 -17.642  19.439  1.00 10.00      B   
ATOM   3256  O   MET B 141     -19.261 -18.495  19.083  1.00 10.00      B   
ATOM   3257  N   ARG B 142     -18.741 -16.663  20.277  1.00 10.00      B   
ATOM   3258  HN  ARG B 142     -18.047 -16.016  20.519  1.00 10.00      B   
ATOM   3259  CA  ARG B 142     -20.070 -16.511  20.842  1.00 10.00      B   
ATOM   3260  CB  ARG B 142     -19.995 -16.582  22.368  1.00 10.00      B   
ATOM   3261  CG  ARG B 142     -21.258 -17.105  23.036  1.00 10.00      B   
ATOM   3262  CD  ARG B 142     -21.028 -17.394  24.509  1.00 10.00      B   
ATOM   3263  NE  ARG B 142     -19.745 -18.059  24.740  1.00 10.00      B   
ATOM   3264  HE  ARG B 142     -18.989 -17.487  25.005  1.00 10.00      B   
ATOM   3265  CZ  ARG B 142     -19.540 -19.366  24.602  1.00 10.00      B   
ATOM   3266  NH1 ARG B 142     -20.540 -20.171  24.265  1.00 10.00      B   
ATOM   3267 HH11 ARG B 142     -21.495 -19.786  24.106  1.00 10.00      B   
ATOM   3268 HH12 ARG B 142     -20.373 -21.197  24.152  1.00 10.00      B   
ATOM   3269  NH2 ARG B 142     -18.330 -19.873  24.807  1.00 10.00      B   
ATOM   3270 HH21 ARG B 142     -18.162 -20.900  24.699  1.00 10.00      B   
ATOM   3271 HH22 ARG B 142     -17.540 -19.249  25.076  1.00 10.00      B   
ATOM   3272  C   ARG B 142     -20.661 -15.176  20.411  1.00 10.00      B   
ATOM   3273  O   ARG B 142     -19.928 -14.284  19.992  1.00 10.00      B   
ATOM   3274  N   LYS B 143     -21.981 -15.041  20.524  1.00 10.00      B   
ATOM   3275  HN  LYS B 143     -22.508 -15.796  20.866  1.00 10.00      B   
ATOM   3276  CA  LYS B 143     -22.676 -13.809  20.143  1.00 10.00      B   
ATOM   3277  CB  LYS B 143     -24.172 -13.919  20.446  1.00 10.00      B   
ATOM   3278  CG  LYS B 143     -24.945 -14.791  19.469  1.00 10.00      B   
ATOM   3279  CD  LYS B 143     -26.294 -15.198  20.039  1.00 10.00      B   
ATOM   3280  CE  LYS B 143     -27.090 -16.023  19.038  1.00 10.00      B   
ATOM   3281  NZ  LYS B 143     -28.178 -16.791  19.701  1.00 10.00      B   
ATOM   3282  HZ1 LYS B 143     -28.782 -17.242  18.987  1.00 10.00      B   
ATOM   3283  HZ2 LYS B 143     -28.762 -16.158  20.281  1.00 10.00      B   
ATOM   3284  HZ3 LYS B 143     -27.775 -17.530  20.311  1.00 10.00      B   
ATOM   3285  C   LYS B 143     -22.088 -12.588  20.843  1.00 10.00      B   
ATOM   3286  O   LYS B 143     -21.888 -11.550  20.220  1.00 10.00      B   
ATOM   3287  N   LYS B 144     -21.799 -12.734  22.131  1.00 10.00      B   
ATOM   3288  HN  LYS B 144     -21.980 -13.594  22.562  1.00 10.00      B   
ATOM   3289  CA  LYS B 144     -21.226 -11.650  22.930  1.00 10.00      B   
ATOM   3290  CB  LYS B 144     -20.995 -12.127  24.365  1.00 10.00      B   
ATOM   3291  CG  LYS B 144     -22.258 -12.575  25.082  1.00 10.00      B   
ATOM   3292  CD  LYS B 144     -21.943 -13.615  26.142  1.00 10.00      B   
ATOM   3293  CE  LYS B 144     -23.120 -13.830  27.075  1.00 10.00      B   
ATOM   3294  NZ  LYS B 144     -23.358 -12.654  27.949  1.00 10.00      B   
ATOM   3295  HZ1 LYS B 144     -23.417 -11.786  27.380  1.00 10.00      B   
ATOM   3296  HZ2 LYS B 144     -22.580 -12.552  28.631  1.00 10.00      B   
ATOM   3297  HZ3 LYS B 144     -24.251 -12.772  28.470  1.00 10.00      B   
ATOM   3298  C   LYS B 144     -19.908 -11.165  22.328  1.00 10.00      B   
ATOM   3299  O   LYS B 144     -19.647  -9.962  22.252  1.00 10.00      B   
ATOM   3300  N   GLU B 145     -19.076 -12.112  21.908  1.00 10.00      B   
ATOM   3301  HN  GLU B 145     -19.331 -13.050  22.008  1.00 10.00      B   
ATOM   3302  CA  GLU B 145     -17.795 -11.786  21.302  1.00 10.00      B   
ATOM   3303  CB  GLU B 145     -16.913 -13.035  21.209  1.00 10.00      B   
ATOM   3304  CG  GLU B 145     -15.534 -12.779  20.622  1.00 10.00      B   
ATOM   3305  CD  GLU B 145     -14.459 -13.640  21.253  1.00 10.00      B   
ATOM   3306  OE1 GLU B 145     -14.153 -14.719  20.706  1.00 10.00      B   
ATOM   3307  OE2 GLU B 145     -13.910 -13.238  22.303  1.00 10.00      B   
ATOM   3308  C   GLU B 145     -18.014 -11.175  19.921  1.00 10.00      B   
ATOM   3309  O   GLU B 145     -17.331 -10.225  19.533  1.00 10.00      B   
ATOM   3310  N   ALA B 146     -18.997 -11.708  19.201  1.00 10.00      B   
ATOM   3311  HN  ALA B 146     -19.515 -12.451  19.581  1.00 10.00      B   
ATOM   3312  CA  ALA B 146     -19.329 -11.228  17.864  1.00 10.00      B   
ATOM   3313  CB  ALA B 146     -20.415 -12.093  17.246  1.00 10.00      B   
ATOM   3314  C   ALA B 146     -19.766  -9.769  17.903  1.00 10.00      B   
ATOM   3315  O   ALA B 146     -19.357  -8.974  17.058  1.00 10.00      B   
ATOM   3316  N   GLU B 147     -20.590  -9.424  18.892  1.00 10.00      B   
ATOM   3317  HN  GLU B 147     -20.893 -10.113  19.524  1.00 10.00      B   
ATOM   3318  CA  GLU B 147     -21.070  -8.054  19.051  1.00 10.00      B   
ATOM   3319  CB  GLU B 147     -21.950  -7.928  20.299  1.00 10.00      B   
ATOM   3320  CG  GLU B 147     -23.264  -8.691  20.227  1.00 10.00      B   
ATOM   3321  CD  GLU B 147     -24.056  -8.608  21.518  1.00 10.00      B   
ATOM   3322  OE1 GLU B 147     -23.515  -8.987  22.580  1.00 10.00      B   
ATOM   3323  OE2 GLU B 147     -25.225  -8.170  21.480  1.00 10.00      B   
ATOM   3324  C   GLU B 147     -19.895  -7.089  19.159  1.00 10.00      B   
ATOM   3325  O   GLU B 147     -19.889  -6.022  18.540  1.00 10.00      B   
ATOM   3326  N   GLN B 148     -18.894  -7.489  19.933  1.00 10.00      B   
ATOM   3327  HN  GLN B 148     -18.957  -8.363  20.377  1.00 10.00      B   
ATOM   3328  CA  GLN B 148     -17.704  -6.672  20.135  1.00 10.00      B   
ATOM   3329  CB  GLN B 148     -16.854  -7.237  21.273  1.00 10.00      B   
ATOM   3330  CG  GLN B 148     -17.497  -7.088  22.642  1.00 10.00      B   
ATOM   3331  CD  GLN B 148     -16.840  -7.953  23.696  1.00 10.00      B   
ATOM   3332  OE1 GLN B 148     -15.869  -7.546  24.338  1.00 10.00      B   
ATOM   3333  NE2 GLN B 148     -17.370  -9.148  23.890  1.00 10.00      B   
ATOM   3334 HE21 GLN B 148     -18.153  -9.403  23.348  1.00 10.00      B   
ATOM   3335 HE22 GLN B 148     -16.964  -9.730  24.564  1.00 10.00      B   
ATOM   3336  C   GLN B 148     -16.893  -6.559  18.850  1.00 10.00      B   
ATOM   3337  O   GLN B 148     -16.417  -5.479  18.498  1.00 10.00      B   
ATOM   3338  N   VAL B 149     -16.746  -7.675  18.145  1.00 10.00      B   
ATOM   3339  HN  VAL B 149     -17.140  -8.512  18.480  1.00 10.00      B   
ATOM   3340  CA  VAL B 149     -16.008  -7.690  16.887  1.00 10.00      B   
ATOM   3341  CB  VAL B 149     -15.863  -9.118  16.318  1.00 10.00      B   
ATOM   3342  CG1 VAL B 149     -15.134  -9.094  14.984  1.00 10.00      B   
ATOM   3343  CG2 VAL B 149     -15.130 -10.015  17.303  1.00 10.00      B   
ATOM   3344  C   VAL B 149     -16.702  -6.791  15.865  1.00 10.00      B   
ATOM   3345  O   VAL B 149     -16.050  -6.065  15.112  1.00 10.00      B   
ATOM   3346  N   LEU B 150     -18.032  -6.831  15.863  1.00 10.00      B   
ATOM   3347  HN  LEU B 150     -18.493  -7.442  16.482  1.00 10.00      B   
ATOM   3348  CA  LEU B 150     -18.823  -6.009  14.955  1.00 10.00      B   
ATOM   3349  CB  LEU B 150     -20.312  -6.336  15.089  1.00 10.00      B   
ATOM   3350  CG  LEU B 150     -20.775  -7.676  14.509  1.00 10.00      B   
ATOM   3351  CD1 LEU B 150     -22.217  -7.957  14.906  1.00 10.00      B   
ATOM   3352  CD2 LEU B 150     -20.627  -7.688  12.994  1.00 10.00      B   
ATOM   3353  C   LEU B 150     -18.583  -4.527  15.236  1.00 10.00      B   
ATOM   3354  O   LEU B 150     -18.565  -3.703  14.322  1.00 10.00      B   
ATOM   3355  N   GLN B 151     -18.391  -4.199  16.510  1.00 10.00      B   
ATOM   3356  HN  GLN B 151     -18.425  -4.903  17.194  1.00 10.00      B   
ATOM   3357  CA  GLN B 151     -18.133  -2.824  16.917  1.00 10.00      B   
ATOM   3358  CB  GLN B 151     -18.213  -2.683  18.441  1.00 10.00      B   
ATOM   3359  CG  GLN B 151     -19.612  -2.838  19.016  1.00 10.00      B   
ATOM   3360  CD  GLN B 151     -20.616  -1.897  18.380  1.00 10.00      B   
ATOM   3361  OE1 GLN B 151     -20.769  -0.752  18.806  1.00 10.00      B   
ATOM   3362  NE2 GLN B 151     -21.317  -2.376  17.365  1.00 10.00      B   
ATOM   3363 HE21 GLN B 151     -21.151  -3.299  17.083  1.00 10.00      B   
ATOM   3364 HE22 GLN B 151     -21.980  -1.789  16.942  1.00 10.00      B   
ATOM   3365  C   GLN B 151     -16.763  -2.376  16.422  1.00 10.00      B   
ATOM   3366  O   GLN B 151     -16.560  -1.209  16.084  1.00 10.00      B   
ATOM   3367  N   LYS B 152     -15.825  -3.315  16.376  1.00 10.00      B   
ATOM   3368  HN  LYS B 152     -16.043  -4.227  16.670  1.00 10.00      B   
ATOM   3369  CA  LYS B 152     -14.477  -3.021  15.908  1.00 10.00      B   
ATOM   3370  CB  LYS B 152     -13.518  -4.169  16.220  1.00 10.00      B   
ATOM   3371  CG  LYS B 152     -13.313  -4.417  17.703  1.00 10.00      B   
ATOM   3372  CD  LYS B 152     -12.033  -5.193  17.967  1.00 10.00      B   
ATOM   3373  CE  LYS B 152     -12.064  -6.570  17.323  1.00 10.00      B   
ATOM   3374  NZ  LYS B 152     -10.887  -7.390  17.712  1.00 10.00      B   
ATOM   3375  HZ1 LYS B 152     -10.880  -7.538  18.741  1.00 10.00      B   
ATOM   3376  HZ2 LYS B 152     -10.008  -6.909  17.436  1.00 10.00      B   
ATOM   3377  HZ3 LYS B 152     -10.927  -8.322  17.235  1.00 10.00      B   
ATOM   3378  C   LYS B 152     -14.487  -2.731  14.414  1.00 10.00      B   
ATOM   3379  O   LYS B 152     -13.672  -1.956  13.920  1.00 10.00      B   
ATOM   3380  N   PHE B 153     -15.425  -3.354  13.705  1.00 10.00      B   
ATOM   3381  HN  PHE B 153     -16.042  -3.965  14.161  1.00 10.00      B   
ATOM   3382  CA  PHE B 153     -15.557  -3.155  12.266  1.00 10.00      B   
ATOM   3383  CB  PHE B 153     -16.627  -4.080  11.680  1.00 10.00      B   
ATOM   3384  CG  PHE B 153     -16.248  -5.533  11.640  1.00 10.00      B   
ATOM   3385  CD1 PHE B 153     -14.929  -5.918  11.465  1.00 10.00      B   
ATOM   3386  CD2 PHE B 153     -17.215  -6.515  11.769  1.00 10.00      B   
ATOM   3387  CE1 PHE B 153     -14.583  -7.255  11.421  1.00 10.00      B   
ATOM   3388  CE2 PHE B 153     -16.877  -7.854  11.727  1.00 10.00      B   
ATOM   3389  CZ  PHE B 153     -15.558  -8.224  11.552  1.00 10.00      B   
ATOM   3390  C   PHE B 153     -15.911  -1.706  11.964  1.00 10.00      B   
ATOM   3391  O   PHE B 153     -15.467  -1.145  10.965  1.00 10.00      B   
ATOM   3392  N   VAL B 154     -16.706  -1.104  12.841  1.00 10.00      B   
ATOM   3393  HN  VAL B 154     -17.026  -1.610  13.618  1.00 10.00      B   
ATOM   3394  CA  VAL B 154     -17.119   0.284  12.680  1.00 10.00      B   
ATOM   3395  CB  VAL B 154     -18.255   0.655  13.660  1.00 10.00      B   
ATOM   3396  CG1 VAL B 154     -18.790   2.050  13.372  1.00 10.00      B   
ATOM   3397  CG2 VAL B 154     -19.377  -0.371  13.603  1.00 10.00      B   
ATOM   3398  C   VAL B 154     -15.933   1.216  12.905  1.00 10.00      B   
ATOM   3399  O   VAL B 154     -15.692   2.135  12.123  1.00 10.00      B   
ATOM   3400  N   GLN B 155     -15.177   0.948  13.963  1.00 10.00      B   
ATOM   3401  HN  GLN B 155     -15.411   0.186  14.534  1.00 10.00      B   
ATOM   3402  CA  GLN B 155     -14.015   1.760  14.301  1.00 10.00      B   
ATOM   3403  CB  GLN B 155     -13.485   1.389  15.684  1.00 10.00      B   
ATOM   3404  CG  GLN B 155     -14.415   1.778  16.820  1.00 10.00      B   
ATOM   3405  CD  GLN B 155     -14.486   3.278  17.026  1.00 10.00      B   
ATOM   3406  OE1 GLN B 155     -15.308   3.966  16.417  1.00 10.00      B   
ATOM   3407  NE2 GLN B 155     -13.625   3.793  17.888  1.00 10.00      B   
ATOM   3408 HE21 GLN B 155     -13.000   3.186  18.336  1.00 10.00      B   
ATOM   3409 HE22 GLN B 155     -13.649   4.762  18.048  1.00 10.00      B   
ATOM   3410  C   GLN B 155     -12.918   1.631  13.251  1.00 10.00      B   
ATOM   3411  O   GLN B 155     -12.240   2.605  12.922  1.00 10.00      B   
ATOM   3412  N   ASN B 156     -12.757   0.427  12.714  1.00 10.00      B   
ATOM   3413  HN  ASN B 156     -13.326  -0.315  13.023  1.00 10.00      B   
ATOM   3414  CA  ASN B 156     -11.747   0.168  11.689  1.00 10.00      B   
ATOM   3415  CB  ASN B 156     -11.455  -1.332  11.600  1.00 10.00      B   
ATOM   3416  CG  ASN B 156     -10.027  -1.658  11.192  1.00 10.00      B   
ATOM   3417  OD1 ASN B 156      -9.335  -0.856  10.563  1.00 10.00      B   
ATOM   3418  ND2 ASN B 156      -9.580  -2.853  11.545  1.00 10.00      B   
ATOM   3419 HD21 ASN B 156     -10.182  -3.443  12.043  1.00 10.00      B   
ATOM   3420 HD22 ASN B 156      -8.657  -3.104  11.297  1.00 10.00      B   
ATOM   3421  C   ASN B 156     -12.218   0.693  10.330  1.00 10.00      B   
ATOM   3422  O   ASN B 156     -11.487   0.648   9.342  1.00 10.00      B   
ATOM   3423  N   LYS B 157     -13.452   1.191  10.302  1.00 10.00      B   
ATOM   3424  HN  LYS B 157     -13.982   1.184  11.128  1.00 10.00      B   
ATOM   3425  CA  LYS B 157     -14.051   1.752   9.093  1.00 10.00      B   
ATOM   3426  CB  LYS B 157     -13.228   2.928   8.548  1.00 10.00      B   
ATOM   3427  CG  LYS B 157     -13.006   4.039   9.566  1.00 10.00      B   
ATOM   3428  CD  LYS B 157     -11.950   5.027   9.097  1.00 10.00      B   
ATOM   3429  CE  LYS B 157     -11.466   5.909  10.241  1.00 10.00      B   
ATOM   3430  NZ  LYS B 157     -12.545   6.781  10.779  1.00 10.00      B   
ATOM   3431  HZ1 LYS B 157     -12.181   7.361  11.560  1.00 10.00      B   
ATOM   3432  HZ2 LYS B 157     -13.335   6.206  11.132  1.00 10.00      B   
ATOM   3433  HZ3 LYS B 157     -12.903   7.417  10.028  1.00 10.00      B   
ATOM   3434  C   LYS B 157     -14.322   0.691   8.022  1.00 10.00      B   
ATOM   3435  O   LYS B 157     -14.118   0.924   6.830  1.00 10.00      B   
ATOM   3436  N   TRP B 158     -14.782  -0.472   8.463  1.00 10.00      B   
ATOM   3437  HN  TRP B 158     -14.903  -0.602   9.430  1.00 10.00      B   
ATOM   3438  CA  TRP B 158     -15.120  -1.559   7.554  1.00 10.00      B   
ATOM   3439  CB  TRP B 158     -14.638  -2.909   8.100  1.00 10.00      B   
ATOM   3440  CG  TRP B 158     -13.157  -3.129   8.025  1.00 10.00      B   
ATOM   3441  CD1 TRP B 158     -12.313  -3.325   9.074  1.00 10.00      B   
ATOM   3442  CD2 TRP B 158     -12.346  -3.192   6.843  1.00 10.00      B   
ATOM   3443  NE1 TRP B 158     -11.027  -3.497   8.627  1.00 10.00      B   
ATOM   3444  HE1 TRP B 158     -10.242  -3.649   9.195  1.00 10.00      B   
ATOM   3445  CE2 TRP B 158     -11.020  -3.421   7.261  1.00 10.00      B   
ATOM   3446  CE3 TRP B 158     -12.607  -3.075   5.476  1.00 10.00      B   
ATOM   3447  CZ2 TRP B 158      -9.962  -3.535   6.362  1.00 10.00      B   
ATOM   3448  CZ3 TRP B 158     -11.558  -3.190   4.586  1.00 10.00      B   
ATOM   3449  CH2 TRP B 158     -10.251  -3.417   5.031  1.00 10.00      B   
ATOM   3450  C   TRP B 158     -16.631  -1.607   7.371  1.00 10.00      B   
ATOM   3451  O   TRP B 158     -17.135  -1.744   6.257  1.00 10.00      B   
ATOM   3452  N   LEU B 159     -17.350  -1.463   8.477  1.00 10.00      B   
ATOM   3453  HN  LEU B 159     -16.889  -1.311   9.331  1.00 10.00      B   
ATOM   3454  CA  LEU B 159     -18.804  -1.496   8.458  1.00 10.00      B   
ATOM   3455  CB  LEU B 159     -19.318  -2.798   9.087  1.00 10.00      B   
ATOM   3456  CG  LEU B 159     -18.997  -4.100   8.348  1.00 10.00      B   
ATOM   3457  CD1 LEU B 159     -19.451  -5.299   9.165  1.00 10.00      B   
ATOM   3458  CD2 LEU B 159     -19.652  -4.118   6.976  1.00 10.00      B   
ATOM   3459  C   LEU B 159     -19.375  -0.308   9.222  1.00 10.00      B   
ATOM   3460  O   LEU B 159     -18.738   0.216  10.132  1.00 10.00      B   
ATOM   3461  N   ILE B 160     -20.569   0.116   8.839  1.00 10.00      B   
ATOM   3462  HN  ILE B 160     -21.020  -0.339   8.092  1.00 10.00      B   
ATOM   3463  CA  ILE B 160     -21.240   1.228   9.498  1.00 10.00      B   
ATOM   3464  CB  ILE B 160     -21.691   2.311   8.490  1.00 10.00      B   
ATOM   3465  CG1 ILE B 160     -20.519   2.779   7.624  1.00 10.00      B   
ATOM   3466  CG2 ILE B 160     -22.322   3.491   9.218  1.00 10.00      B   
ATOM   3467  CD1 ILE B 160     -20.918   3.716   6.503  1.00 10.00      B   
ATOM   3468  C   ILE B 160     -22.474   0.700  10.214  1.00 10.00      B   
ATOM   3469  O   ILE B 160     -23.257  -0.046   9.631  1.00 10.00      B   
ATOM   3470  N   GLU B 161     -22.636   1.068  11.473  1.00 10.00      B   
ATOM   3471  HN  GLU B 161     -21.974   1.656  11.893  1.00 10.00      B   
ATOM   3472  CA  GLU B 161     -23.785   0.623  12.244  1.00 10.00      B   
ATOM   3473  CB  GLU B 161     -23.358   0.193  13.651  1.00 10.00      B   
ATOM   3474  CG  GLU B 161     -24.400  -0.623  14.397  1.00 10.00      B   
ATOM   3475  CD  GLU B 161     -25.137   0.185  15.442  1.00 10.00      B   
ATOM   3476  OE1 GLU B 161     -24.623   0.305  16.574  1.00 10.00      B   
ATOM   3477  OE2 GLU B 161     -26.235   0.696  15.143  1.00 10.00      B   
ATOM   3478  C   GLU B 161     -24.834   1.724  12.309  1.00 10.00      B   
ATOM   3479  O   GLU B 161     -24.559   2.828  12.778  1.00 10.00      B   
ATOM   3480  N   LYS B 162     -26.020   1.428  11.805  1.00 10.00      B   
ATOM   3481  HN  LYS B 162     -26.168   0.534  11.418  1.00 10.00      B   
ATOM   3482  CA  LYS B 162     -27.113   2.382  11.811  1.00 10.00      B   
ATOM   3483  CB  LYS B 162     -27.358   2.952  10.410  1.00 10.00      B   
ATOM   3484  CG  LYS B 162     -26.324   3.972   9.956  1.00 10.00      B   
ATOM   3485  CD  LYS B 162     -26.821   4.756   8.752  1.00 10.00      B   
ATOM   3486  CE  LYS B 162     -25.801   5.789   8.300  1.00 10.00      B   
ATOM   3487  NZ  LYS B 162     -26.364   6.721   7.286  1.00 10.00      B   
ATOM   3488  HZ1 LYS B 162     -27.009   7.402   7.739  1.00 10.00      B   
ATOM   3489  HZ2 LYS B 162     -26.894   6.193   6.567  1.00 10.00      B   
ATOM   3490  HZ3 LYS B 162     -25.595   7.249   6.812  1.00 10.00      B   
ATOM   3491  C   LYS B 162     -28.385   1.738  12.344  1.00 10.00      B   
ATOM   3492  O   LYS B 162     -28.974   0.871  11.695  1.00 10.00      B   
ATOM   3493  N   GLU B 163     -28.778   2.151  13.544  1.00 10.00      B   
ATOM   3494  HN  GLU B 163     -28.231   2.817  14.014  1.00 10.00      B   
ATOM   3495  CA  GLU B 163     -29.989   1.653  14.196  1.00 10.00      B   
ATOM   3496  CB  GLU B 163     -31.244   2.055  13.411  1.00 10.00      B   
ATOM   3497  CG  GLU B 163     -31.315   3.535  13.056  1.00 10.00      B   
ATOM   3498  CD  GLU B 163     -31.052   4.438  14.243  1.00 10.00      B   
ATOM   3499  OE1 GLU B 163     -31.948   4.573  15.104  1.00 10.00      B   
ATOM   3500  OE2 GLU B 163     -29.947   5.017  14.321  1.00 10.00      B   
ATOM   3501  C   GLU B 163     -29.954   0.140  14.425  1.00 10.00      B   
ATOM   3502  O   GLU B 163     -30.992  -0.530  14.382  1.00 10.00      B   
ATOM   3503  N   GLY B 164     -28.767  -0.397  14.669  1.00 10.00      B   
ATOM   3504  HN  GLY B 164     -27.965   0.180  14.676  1.00 10.00      B   
ATOM   3505  CA  GLY B 164     -28.636  -1.820  14.915  1.00 10.00      B   
ATOM   3506  C   GLY B 164     -28.311  -2.608  13.662  1.00 10.00      B   
ATOM   3507  O   GLY B 164     -27.866  -3.754  13.743  1.00 10.00      B   
ATOM   3508  N   GLU B 165     -28.536  -2.001  12.507  1.00 10.00      B   
ATOM   3509  HN  GLU B 165     -28.886  -1.084  12.506  1.00 10.00      B   
ATOM   3510  CA  GLU B 165     -28.257  -2.655  11.237  1.00 10.00      B   
ATOM   3511  CB  GLU B 165     -29.346  -2.352  10.206  1.00 10.00      B   
ATOM   3512  CG  GLU B 165     -30.730  -2.840  10.610  1.00 10.00      B   
ATOM   3513  CD  GLU B 165     -31.601  -3.186   9.418  1.00 10.00      B   
ATOM   3514  OE1 GLU B 165     -32.289  -2.284   8.892  1.00 10.00      B   
ATOM   3515  OE2 GLU B 165     -31.608  -4.366   9.011  1.00 10.00      B   
ATOM   3516  C   GLU B 165     -26.891  -2.230  10.719  1.00 10.00      B   
ATOM   3517  O   GLU B 165     -26.506  -1.068  10.841  1.00 10.00      B   
ATOM   3518  N   PHE B 166     -26.158  -3.171  10.155  1.00 10.00      B   
ATOM   3519  HN  PHE B 166     -26.521  -4.082  10.071  1.00 10.00      B   
ATOM   3520  CA  PHE B 166     -24.831  -2.885   9.643  1.00 10.00      B   
ATOM   3521  CB  PHE B 166     -23.842  -3.978  10.059  1.00 10.00      B   
ATOM   3522  CG  PHE B 166     -23.461  -3.940  11.514  1.00 10.00      B   
ATOM   3523  CD1 PHE B 166     -22.288  -3.324  11.918  1.00 10.00      B   
ATOM   3524  CD2 PHE B 166     -24.273  -4.519  12.475  1.00 10.00      B   
ATOM   3525  CE1 PHE B 166     -21.931  -3.285  13.252  1.00 10.00      B   
ATOM   3526  CE2 PHE B 166     -23.924  -4.484  13.812  1.00 10.00      B   
ATOM   3527  CZ  PHE B 166     -22.750  -3.866  14.201  1.00 10.00      B   
ATOM   3528  C   PHE B 166     -24.836  -2.738   8.131  1.00 10.00      B   
ATOM   3529  O   PHE B 166     -25.653  -3.344   7.437  1.00 10.00      B   
ATOM   3530  N   THR B 167     -23.932  -1.909   7.638  1.00 10.00      B   
ATOM   3531  HN  THR B 167     -23.349  -1.419   8.261  1.00 10.00      B   
ATOM   3532  CA  THR B 167     -23.777  -1.679   6.213  1.00 10.00      B   
ATOM   3533  CB  THR B 167     -24.558  -0.434   5.737  1.00 10.00      B   
ATOM   3534  OG1 THR B 167     -24.625  -0.422   4.308  1.00 10.00      B   
ATOM   3535  HG1 THR B 167     -25.375  -0.965   4.020  1.00 10.00      B   
ATOM   3536  CG2 THR B 167     -23.909   0.853   6.226  1.00 10.00      B   
ATOM   3537  C   THR B 167     -22.291  -1.538   5.894  1.00 10.00      B   
ATOM   3538  O   THR B 167     -21.470  -1.444   6.807  1.00 10.00      B   
ATOM   3539  N   LEU B 168     -21.945  -1.513   4.616  1.00 10.00      B   
ATOM   3540  HN  LEU B 168     -22.645  -1.543   3.929  1.00 10.00      B   
ATOM   3541  CA  LEU B 168     -20.551  -1.407   4.209  1.00 10.00      B   
ATOM   3542  CB  LEU B 168     -20.358  -1.992   2.807  1.00 10.00      B   
ATOM   3543  CG  LEU B 168     -18.956  -2.515   2.482  1.00 10.00      B   
ATOM   3544  CD1 LEU B 168     -18.552  -3.608   3.462  1.00 10.00      B   
ATOM   3545  CD2 LEU B 168     -18.897  -3.034   1.054  1.00 10.00      B   
ATOM   3546  C   LEU B 168     -20.063   0.038   4.261  1.00 10.00      B   
ATOM   3547  O   LEU B 168     -20.718   0.941   3.747  1.00 10.00      B   
ATOM   3548  N   HIS B 169     -18.918   0.246   4.900  1.00 10.00      B   
ATOM   3549  HN  HIS B 169     -18.449  -0.518   5.301  1.00 10.00      B   
ATOM   3550  CA  HIS B 169     -18.333   1.577   5.016  1.00 10.00      B   
ATOM   3551  CB  HIS B 169     -17.305   1.601   6.155  1.00 10.00      B   
ATOM   3552  CG  HIS B 169     -16.866   2.970   6.591  1.00 10.00      B   
ATOM   3553  ND1 HIS B 169     -16.007   3.729   5.831  1.00 10.00      B   
ATOM   3554  CD2 HIS B 169     -17.179   3.655   7.720  1.00 10.00      B   
ATOM   3555  CE1 HIS B 169     -15.817   4.848   6.507  1.00 10.00      B   
ATOM   3556  NE2 HIS B 169     -16.504   4.848   7.654  1.00 10.00      B   
ATOM   3557  HE2 HIS B 169     -16.403   5.496   8.390  1.00 10.00      B   
ATOM   3558  C   HIS B 169     -17.664   1.965   3.702  1.00 10.00      B   
ATOM   3559  O   HIS B 169     -17.176   1.101   2.971  1.00 10.00      B   
ATOM   3560  N   GLY B 170     -17.635   3.265   3.417  1.00 10.00      B   
ATOM   3561  HN  GLY B 170     -18.027   3.898   4.050  1.00 10.00      B   
ATOM   3562  CA  GLY B 170     -17.025   3.757   2.195  1.00 10.00      B   
ATOM   3563  C   GLY B 170     -15.594   3.282   2.028  1.00 10.00      B   
ATOM   3564  O   GLY B 170     -15.149   3.017   0.910  1.00 10.00      B   
ATOM   3565  N   ARG B 171     -14.879   3.159   3.143  1.00 10.00      B   
ATOM   3566  HN  ARG B 171     -15.297   3.373   4.008  1.00 10.00      B   
ATOM   3567  CA  ARG B 171     -13.497   2.703   3.112  1.00 10.00      B   
ATOM   3568  CB  ARG B 171     -12.845   2.818   4.496  1.00 10.00      B   
ATOM   3569  CG  ARG B 171     -11.384   2.386   4.531  1.00 10.00      B   
ATOM   3570  CD  ARG B 171     -11.133   1.333   5.600  1.00 10.00      B   
ATOM   3571  NE  ARG B 171      -9.911   0.573   5.338  1.00 10.00      B   
ATOM   3572  HE  ARG B 171      -9.636   0.475   4.397  1.00 10.00      B   
ATOM   3573  CZ  ARG B 171      -9.157   0.008   6.282  1.00 10.00      B   
ATOM   3574  NH1 ARG B 171      -9.492   0.094   7.563  1.00 10.00      B   
ATOM   3575 HH11 ARG B 171     -10.360   0.597   7.853  1.00 10.00      B   
ATOM   3576 HH12 ARG B 171      -8.886  -0.342   8.293  1.00 10.00      B   
ATOM   3577  NH2 ARG B 171      -8.070  -0.662   5.933  1.00 10.00      B   
ATOM   3578 HH21 ARG B 171      -7.469  -1.109   6.662  1.00 10.00      B   
ATOM   3579 HH22 ARG B 171      -7.815  -0.751   4.916  1.00 10.00      B   
ATOM   3580  C   ARG B 171     -13.429   1.263   2.618  1.00 10.00      B   
ATOM   3581  O   ARG B 171     -12.652   0.945   1.720  1.00 10.00      B   
ATOM   3582  N   ALA B 172     -14.267   0.406   3.194  1.00 10.00      B   
ATOM   3583  HN  ALA B 172     -14.877   0.730   3.890  1.00 10.00      B   
ATOM   3584  CA  ALA B 172     -14.308  -1.003   2.818  1.00 10.00      B   
ATOM   3585  CB  ALA B 172     -15.277  -1.762   3.706  1.00 10.00      B   
ATOM   3586  C   ALA B 172     -14.691  -1.170   1.354  1.00 10.00      B   
ATOM   3587  O   ALA B 172     -14.150  -2.032   0.658  1.00 10.00      B   
ATOM   3588  N   ILE B 173     -15.630  -0.345   0.897  1.00 10.00      B   
ATOM   3589  HN  ILE B 173     -16.031   0.310   1.510  1.00 10.00      B   
ATOM   3590  CA  ILE B 173     -16.082  -0.390  -0.487  1.00 10.00      B   
ATOM   3591  CB  ILE B 173     -17.187   0.654  -0.767  1.00 10.00      B   
ATOM   3592  CG1 ILE B 173     -18.401   0.410   0.135  1.00 10.00      B   
ATOM   3593  CG2 ILE B 173     -17.601   0.621  -2.233  1.00 10.00      B   
ATOM   3594  CD1 ILE B 173     -19.455   1.492   0.057  1.00 10.00      B   
ATOM   3595  C   ILE B 173     -14.908  -0.152  -1.429  1.00 10.00      B   
ATOM   3596  O   ILE B 173     -14.693  -0.911  -2.363  1.00 10.00      B   
ATOM   3597  N   LEU B 174     -14.134   0.892  -1.155  1.00 10.00      B   
ATOM   3598  HN  LEU B 174     -14.340   1.447  -0.373  1.00 10.00      B   
ATOM   3599  CA  LEU B 174     -12.984   1.229  -1.983  1.00 10.00      B   
ATOM   3600  CB  LEU B 174     -12.410   2.585  -1.567  1.00 10.00      B   
ATOM   3601  CG  LEU B 174     -13.310   3.801  -1.779  1.00 10.00      B   
ATOM   3602  CD1 LEU B 174     -12.749   5.007  -1.044  1.00 10.00      B   
ATOM   3603  CD2 LEU B 174     -13.464   4.102  -3.261  1.00 10.00      B   
ATOM   3604  C   LEU B 174     -11.898   0.165  -1.888  1.00 10.00      B   
ATOM   3605  O   LEU B 174     -11.321  -0.232  -2.903  1.00 10.00      B   
ATOM   3606  N   GLU B 175     -11.638  -0.291  -0.665  1.00 10.00      B   
ATOM   3607  HN  GLU B 175     -12.158   0.064   0.091  1.00 10.00      B   
ATOM   3608  CA  GLU B 175     -10.610  -1.294  -0.401  1.00 10.00      B   
ATOM   3609  CB  GLU B 175     -10.585  -1.661   1.087  1.00 10.00      B   
ATOM   3610  CG  GLU B 175      -9.989  -0.589   1.988  1.00 10.00      B   
ATOM   3611  CD  GLU B 175      -8.485  -0.696   2.123  1.00 10.00      B   
ATOM   3612  OE1 GLU B 175      -7.803  -0.944   1.108  1.00 10.00      B   
ATOM   3613  OE2 GLU B 175      -7.970  -0.526   3.251  1.00 10.00      B   
ATOM   3614  C   GLU B 175     -10.771  -2.558  -1.244  1.00 10.00      B   
ATOM   3615  O   GLU B 175      -9.900  -2.890  -2.045  1.00 10.00      B   
ATOM   3616  N   MET B 176     -11.894  -3.247  -1.086  1.00 10.00      B   
ATOM   3617  HN  MET B 176     -12.591  -2.903  -0.484  1.00 10.00      B   
ATOM   3618  CA  MET B 176     -12.125  -4.493  -1.811  1.00 10.00      B   
ATOM   3619  CB  MET B 176     -12.564  -5.600  -0.844  1.00 10.00      B   
ATOM   3620  CG  MET B 176     -11.636  -5.789   0.347  1.00 10.00      B   
ATOM   3621  SD  MET B 176     -12.045  -7.237   1.341  1.00 10.00      B   
ATOM   3622  CE  MET B 176     -11.219  -6.829   2.877  1.00 10.00      B   
ATOM   3623  C   MET B 176     -13.146  -4.333  -2.931  1.00 10.00      B   
ATOM   3624  O   MET B 176     -13.900  -5.261  -3.220  1.00 10.00      B   
ATOM   3625  N   GLU B 177     -13.149  -3.167  -3.569  1.00 10.00      B   
ATOM   3626  HN  GLU B 177     -12.515  -2.473  -3.289  1.00 10.00      B   
ATOM   3627  CA  GLU B 177     -14.077  -2.878  -4.666  1.00 10.00      B   
ATOM   3628  CB  GLU B 177     -13.776  -1.492  -5.249  1.00 10.00      B   
ATOM   3629  CG  GLU B 177     -15.004  -0.622  -5.473  1.00 10.00      B   
ATOM   3630  CD  GLU B 177     -15.547  -0.723  -6.881  1.00 10.00      B   
ATOM   3631  OE1 GLU B 177     -15.378   0.240  -7.660  1.00 10.00      B   
ATOM   3632  OE2 GLU B 177     -16.143  -1.759  -7.221  1.00 10.00      B   
ATOM   3633  C   GLU B 177     -13.973  -3.937  -5.763  1.00 10.00      B   
ATOM   3634  O   GLU B 177     -14.932  -4.662  -6.048  1.00 10.00      B   
ATOM   3635  N   GLN B 178     -12.790  -4.035  -6.354  1.00 10.00      B   
ATOM   3636  HN  GLN B 178     -12.067  -3.430  -6.076  1.00 10.00      B   
ATOM   3637  CA  GLN B 178     -12.535  -4.995  -7.415  1.00 10.00      B   
ATOM   3638  CB  GLN B 178     -11.162  -4.745  -8.052  1.00 10.00      B   
ATOM   3639  CG  GLN B 178      -9.981  -4.893  -7.100  1.00 10.00      B   
ATOM   3640  CD  GLN B 178      -9.581  -3.591  -6.422  1.00 10.00      B   
ATOM   3641  OE1 GLN B 178     -10.403  -2.695  -6.217  1.00 10.00      B   
ATOM   3642  NE2 GLN B 178      -8.315  -3.485  -6.058  1.00 10.00      B   
ATOM   3643 HE21 GLN B 178      -7.711  -4.240  -6.244  1.00 10.00      B   
ATOM   3644 HE22 GLN B 178      -8.025  -2.657  -5.614  1.00 10.00      B   
ATOM   3645  C   GLN B 178     -12.633  -6.430  -6.902  1.00 10.00      B   
ATOM   3646  O   GLN B 178     -13.055  -7.326  -7.626  1.00 10.00      B   
ATOM   3647  N   TYR B 179     -12.260  -6.639  -5.643  1.00 10.00      B   
ATOM   3648  HN  TYR B 179     -11.954  -5.880  -5.103  1.00 10.00      B   
ATOM   3649  CA  TYR B 179     -12.302  -7.967  -5.049  1.00 10.00      B   
ATOM   3650  CB  TYR B 179     -11.713  -7.962  -3.634  1.00 10.00      B   
ATOM   3651  CG  TYR B 179     -11.645  -9.335  -2.994  1.00 10.00      B   
ATOM   3652  CD1 TYR B 179     -12.566  -9.725  -2.026  1.00 10.00      B   
ATOM   3653  CD2 TYR B 179     -10.661 -10.243  -3.361  1.00 10.00      B   
ATOM   3654  CE1 TYR B 179     -12.505 -10.981  -1.446  1.00 10.00      B   
ATOM   3655  CE2 TYR B 179     -10.593 -11.499  -2.787  1.00 10.00      B   
ATOM   3656  CZ  TYR B 179     -11.517 -11.863  -1.831  1.00 10.00      B   
ATOM   3657  OH  TYR B 179     -11.449 -13.115  -1.258  1.00 10.00      B   
ATOM   3658  HH  TYR B 179     -10.559 -13.266  -0.927  1.00 10.00      B   
ATOM   3659  C   TYR B 179     -13.725  -8.514  -5.027  1.00 10.00      B   
ATOM   3660  O   TYR B 179     -13.980  -9.613  -5.518  1.00 10.00      B   
ATOM   3661  N   ILE B 180     -14.649  -7.739  -4.474  1.00 10.00      B   
ATOM   3662  HN  ILE B 180     -14.389  -6.859  -4.117  1.00 10.00      B   
ATOM   3663  CA  ILE B 180     -16.043  -8.159  -4.380  1.00 10.00      B   
ATOM   3664  CB  ILE B 180     -16.901  -7.129  -3.612  1.00 10.00      B   
ATOM   3665  CG1 ILE B 180     -16.364  -6.948  -2.188  1.00 10.00      B   
ATOM   3666  CG2 ILE B 180     -18.361  -7.562  -3.575  1.00 10.00      B   
ATOM   3667  CD1 ILE B 180     -17.017  -5.817  -1.421  1.00 10.00      B   
ATOM   3668  C   ILE B 180     -16.646  -8.423  -5.761  1.00 10.00      B   
ATOM   3669  O   ILE B 180     -17.328  -9.431  -5.963  1.00 10.00      B   
ATOM   3670  N   ARG B 181     -16.358  -7.535  -6.712  1.00 10.00      B   
ATOM   3671  HN  ARG B 181     -15.776  -6.775  -6.494  1.00 10.00      B   
ATOM   3672  CA  ARG B 181     -16.880  -7.661  -8.073  1.00 10.00      B   
ATOM   3673  CB  ARG B 181     -16.478  -6.457  -8.931  1.00 10.00      B   
ATOM   3674  CG  ARG B 181     -17.212  -5.166  -8.599  1.00 10.00      B   
ATOM   3675  CD  ARG B 181     -17.255  -4.239  -9.806  1.00 10.00      B   
ATOM   3676  NE  ARG B 181     -16.765  -2.897  -9.498  1.00 10.00      B   
ATOM   3677  HE  ARG B 181     -16.550  -2.695  -8.546  1.00 10.00      B   
ATOM   3678  CZ  ARG B 181     -16.569  -1.944 -10.409  1.00 10.00      B   
ATOM   3679  NH1 ARG B 181     -16.881  -2.159 -11.683  1.00 10.00      B   
ATOM   3680 HH11 ARG B 181     -17.291  -3.074 -11.976  1.00 10.00      B   
ATOM   3681 HH12 ARG B 181     -16.711  -1.420 -12.397  1.00 10.00      B   
ATOM   3682  NH2 ARG B 181     -16.074  -0.769 -10.040  1.00 10.00      B   
ATOM   3683 HH21 ARG B 181     -15.834  -0.588  -9.026  1.00 10.00      B   
ATOM   3684 HH22 ARG B 181     -15.916  -0.018 -10.743  1.00 10.00      B   
ATOM   3685  C   ARG B 181     -16.425  -8.953  -8.752  1.00 10.00      B   
ATOM   3686  O   ARG B 181     -17.188  -9.573  -9.493  1.00 10.00      B   
ATOM   3687  N   GLU B 182     -15.186  -9.358  -8.495  1.00 10.00      B   
ATOM   3688  HN  GLU B 182     -14.622  -8.828  -7.891  1.00 10.00      B   
ATOM   3689  CA  GLU B 182     -14.641 -10.567  -9.105  1.00 10.00      B   
ATOM   3690  CB  GLU B 182     -13.127 -10.442  -9.318  1.00 10.00      B   
ATOM   3691  CG  GLU B 182     -12.692  -9.192 -10.070  1.00 10.00      B   
ATOM   3692  CD  GLU B 182     -13.471  -8.961 -11.349  1.00 10.00      B   
ATOM   3693  OE1 GLU B 182     -13.571  -9.894 -12.171  1.00 10.00      B   
ATOM   3694  OE2 GLU B 182     -13.981  -7.836 -11.546  1.00 10.00      B   
ATOM   3695  C   GLU B 182     -14.959 -11.824  -8.294  1.00 10.00      B   
ATOM   3696  O   GLU B 182     -15.072 -12.917  -8.852  1.00 10.00      B   
ATOM   3697  N   THR B 183     -15.109 -11.670  -6.985  1.00 10.00      B   
ATOM   3698  HN  THR B 183     -15.026 -10.773  -6.595  1.00 10.00      B   
ATOM   3699  CA  THR B 183     -15.393 -12.803  -6.114  1.00 10.00      B   
ATOM   3700  CB  THR B 183     -15.029 -12.507  -4.646  1.00 10.00      B   
ATOM   3701  OG1 THR B 183     -13.671 -12.055  -4.586  1.00 10.00      B   
ATOM   3702  HG1 THR B 183     -13.614 -11.169  -4.968  1.00 10.00      B   
ATOM   3703  CG2 THR B 183     -15.180 -13.758  -3.791  1.00 10.00      B   
ATOM   3704  C   THR B 183     -16.847 -13.256  -6.213  1.00 10.00      B   
ATOM   3705  O   THR B 183     -17.118 -14.440  -6.413  1.00 10.00      B   
ATOM   3706  N   TYR B 184     -17.780 -12.322  -6.089  1.00 10.00      B   
ATOM   3707  HN  TYR B 184     -17.514 -11.382  -5.966  1.00 10.00      B   
ATOM   3708  CA  TYR B 184     -19.196 -12.661  -6.158  1.00 10.00      B   
ATOM   3709  CB  TYR B 184     -19.862 -12.510  -4.786  1.00 10.00      B   
ATOM   3710  CG  TYR B 184     -19.546 -13.622  -3.809  1.00 10.00      B   
ATOM   3711  CD1 TYR B 184     -19.105 -13.337  -2.522  1.00 10.00      B   
ATOM   3712  CD2 TYR B 184     -19.695 -14.954  -4.171  1.00 10.00      B   
ATOM   3713  CE1 TYR B 184     -18.824 -14.349  -1.624  1.00 10.00      B   
ATOM   3714  CE2 TYR B 184     -19.414 -15.972  -3.279  1.00 10.00      B   
ATOM   3715  CZ  TYR B 184     -18.979 -15.665  -2.008  1.00 10.00      B   
ATOM   3716  OH  TYR B 184     -18.701 -16.675  -1.117  1.00 10.00      B   
ATOM   3717  HH  TYR B 184     -19.219 -16.542  -0.311  1.00 10.00      B   
ATOM   3718  C   TYR B 184     -19.929 -11.812  -7.190  1.00 10.00      B   
ATOM   3719  O   TYR B 184     -20.694 -10.921  -6.834  1.00 10.00      B   
ATOM   3720  N   PRO B 185     -19.728 -12.092  -8.487  1.00 10.00      B   
ATOM   3721  CA  PRO B 185     -20.374 -11.352  -9.575  1.00 10.00      B   
ATOM   3722  CB  PRO B 185     -19.500 -11.676 -10.801  1.00 10.00      B   
ATOM   3723  CG  PRO B 185     -18.389 -12.548 -10.301  1.00 10.00      B   
ATOM   3724  CD  PRO B 185     -18.865 -13.150  -9.014  1.00 10.00      B   
ATOM   3725  C   PRO B 185     -21.808 -11.836  -9.806  1.00 10.00      B   
ATOM   3726  O   PRO B 185     -22.337 -11.756 -10.916  1.00 10.00      B   
ATOM   3727  N   ASP B 186     -22.431 -12.318  -8.737  1.00 10.00      B   
ATOM   3728  HN  ASP B 186     -21.964 -12.313  -7.875  1.00 10.00      B   
ATOM   3729  CA  ASP B 186     -23.787 -12.839  -8.800  1.00 10.00      B   
ATOM   3730  CB  ASP B 186     -23.958 -13.991  -7.803  1.00 10.00      B   
ATOM   3731  CG  ASP B 186     -25.155 -14.868  -8.112  1.00 10.00      B   
ATOM   3732  OD1 ASP B 186     -24.971 -16.091  -8.297  1.00 10.00      B   
ATOM   3733  OD2 ASP B 186     -26.285 -14.346  -8.178  1.00 10.00      B   
ATOM   3734  C   ASP B 186     -24.819 -11.757  -8.517  1.00 10.00      B   
ATOM   3735  O   ASP B 186     -25.548 -11.335  -9.411  1.00 10.00      B   
ATOM   3736  N   ALA B 187     -24.862 -11.296  -7.276  1.00 10.00      B   
ATOM   3737  HN  ALA B 187     -24.233 -11.645  -6.614  1.00 10.00      B   
ATOM   3738  CA  ALA B 187     -25.828 -10.282  -6.877  1.00 10.00      B   
ATOM   3739  CB  ALA B 187     -26.565 -10.723  -5.622  1.00 10.00      B   
ATOM   3740  C   ALA B 187     -25.187  -8.914  -6.670  1.00 10.00      B   
ATOM   3741  O   ALA B 187     -25.718  -8.083  -5.935  1.00 10.00      B   
ATOM   3742  N   VAL B 188     -24.050  -8.674  -7.311  1.00 10.00      B   
ATOM   3743  HN  VAL B 188     -23.668  -9.362  -7.891  1.00 10.00      B   
ATOM   3744  CA  VAL B 188     -23.376  -7.387  -7.177  1.00 10.00      B   
ATOM   3745  CB  VAL B 188     -21.902  -7.416  -7.634  1.00 10.00      B   
ATOM   3746  CG1 VAL B 188     -21.000  -7.887  -6.505  1.00 10.00      B   
ATOM   3747  CG2 VAL B 188     -21.725  -8.283  -8.871  1.00 10.00      B   
ATOM   3748  C   VAL B 188     -24.128  -6.302  -7.934  1.00 10.00      B   
ATOM   3749  O   VAL B 188     -24.270  -6.361  -9.155  1.00 10.00      B   
ATOM   3750  N   LYS B 189     -24.628  -5.325  -7.197  1.00 10.00      B   
ATOM   3751  HN  LYS B 189     -24.495  -5.341  -6.227  1.00 10.00      B   
ATOM   3752  CA  LYS B 189     -25.365  -4.227  -7.792  1.00 10.00      B   
ATOM   3753  CB  LYS B 189     -26.329  -3.610  -6.776  1.00 10.00      B   
ATOM   3754  CG  LYS B 189     -26.783  -4.559  -5.681  1.00 10.00      B   
ATOM   3755  CD  LYS B 189     -27.557  -3.818  -4.606  1.00 10.00      B   
ATOM   3756  CE  LYS B 189     -27.719  -4.666  -3.357  1.00 10.00      B   
ATOM   3757  NZ  LYS B 189     -28.551  -3.979  -2.337  1.00 10.00      B   
ATOM   3758  HZ1 LYS B 189     -28.126  -3.061  -2.083  1.00 10.00      B   
ATOM   3759  HZ2 LYS B 189     -28.626  -4.565  -1.479  1.00 10.00      B   
ATOM   3760  HZ3 LYS B 189     -29.513  -3.814  -2.717  1.00 10.00      B   
ATOM   3761  C   LYS B 189     -24.399  -3.164  -8.281  1.00 10.00      B   
ATOM   3762  O   LYS B 189     -23.448  -2.809  -7.581  1.00 10.00      B   
ATOM   3763  N   ILE B 190     -24.627  -2.676  -9.485  1.00 10.00      B   
ATOM   3764  HN  ILE B 190     -25.384  -3.016 -10.006  1.00 10.00      B   
ATOM   3765  CA  ILE B 190     -23.780  -1.646 -10.056  1.00 10.00      B   
ATOM   3766  CB  ILE B 190     -23.185  -2.062 -11.420  1.00 10.00      B   
ATOM   3767  CG1 ILE B 190     -24.277  -2.565 -12.371  1.00 10.00      B   
ATOM   3768  CG2 ILE B 190     -22.098  -3.113 -11.234  1.00 10.00      B   
ATOM   3769  CD1 ILE B 190     -23.836  -2.657 -13.815  1.00 10.00      B   
ATOM   3770  C   ILE B 190     -24.557  -0.348 -10.214  1.00 10.00      B   
ATOM   3771  O   ILE B 190     -25.672  -0.338 -10.734  1.00 10.00      B   
ATOM   3772  N   CYS B 191     -23.977   0.742  -9.737  1.00 10.00      B   
ATOM   3773  HN  CYS B 191     -23.094   0.666  -9.307  1.00 10.00      B   
ATOM   3774  CA  CYS B 191     -24.614   2.046  -9.839  1.00 10.00      B   
ATOM   3775  CB  CYS B 191     -23.899   3.068  -8.948  1.00 10.00      B   
ATOM   3776  SG  CYS B 191     -24.505   4.767  -9.114  1.00 10.00      B   
ATOM   3777  HG  CYS B 191     -24.548   5.061 -10.410  1.00 10.00      B   
ATOM   3778  C   CYS B 191     -24.595   2.513 -11.287  1.00 10.00      B   
ATOM   3779  O   CYS B 191     -23.535   2.572 -11.908  1.00 10.00      B   
ATOM   3780  N   ASN B 192     -25.766   2.825 -11.828  1.00 10.00      B   
ATOM   3781  HN  ASN B 192     -26.582   2.730 -11.289  1.00 10.00      B   
ATOM   3782  CA  ASN B 192     -25.869   3.293 -13.207  1.00 10.00      B   
ATOM   3783  CB  ASN B 192     -27.339   3.478 -13.606  1.00 10.00      B   
ATOM   3784  CG  ASN B 192     -27.528   3.710 -15.098  1.00 10.00      B   
ATOM   3785  OD1 ASN B 192     -26.703   3.299 -15.916  1.00 10.00      B   
ATOM   3786  ND2 ASN B 192     -28.616   4.374 -15.464  1.00 10.00      B   
ATOM   3787 HD21 ASN B 192     -29.229   4.680 -14.765  1.00 10.00      B   
ATOM   3788 HD22 ASN B 192     -28.769   4.521 -16.425  1.00 10.00      B   
ATOM   3789  C   ASN B 192     -25.096   4.597 -13.395  1.00 10.00      B   
ATOM   3790  O   ASN B 192     -24.821   5.308 -12.422  1.00 10.00      B   
ATOM   3791  N   ILE B 193     -24.728   4.885 -14.644  1.00 10.00      B   
ATOM   3792  HN  ILE B 193     -24.968   4.256 -15.358  1.00 10.00      B   
ATOM   3793  CA  ILE B 193     -23.982   6.095 -15.003  1.00 10.00      B   
ATOM   3794  CB  ILE B 193     -24.595   7.388 -14.403  1.00 10.00      B   
ATOM   3795  CG1 ILE B 193     -26.068   7.540 -14.806  1.00 10.00      B   
ATOM   3796  CG2 ILE B 193     -23.795   8.618 -14.814  1.00 10.00      B   
ATOM   3797  CD1 ILE B 193     -26.299   7.618 -16.301  1.00 10.00      B   
ATOM   3798  C   ILE B 193     -22.505   5.983 -14.623  1.00 10.00      B   
ATOM   3799  O   ILE B 193     -21.626   6.048 -15.485  1.00 10.00      B   
ATOM   3800  N   CYS B 194     -22.242   5.806 -13.337  1.00 10.00      B   
ATOM   3801  HN  CYS B 194     -22.991   5.761 -12.700  1.00 10.00      B   
ATOM   3802  CA  CYS B 194     -20.878   5.692 -12.835  1.00 10.00      B   
ATOM   3803  CB  CYS B 194     -20.850   6.046 -11.349  1.00 10.00      B   
ATOM   3804  SG  CYS B 194     -22.093   7.271 -10.875  1.00 10.00      B   
ATOM   3805  HG  CYS B 194     -21.835   7.662  -9.634  1.00 10.00      B   
ATOM   3806  C   CYS B 194     -20.316   4.288 -13.056  1.00 10.00      B   
ATOM   3807  O   CYS B 194     -19.103   4.108 -13.168  1.00 10.00      B   
ATOM   3808  N   HIS B 195     -21.210   3.304 -13.106  1.00 10.00      B   
ATOM   3809  HN  HIS B 195     -22.159   3.524 -12.991  1.00 10.00      B   
ATOM   3810  CA  HIS B 195     -20.837   1.904 -13.320  1.00 10.00      B   
ATOM   3811  CB  HIS B 195     -20.373   1.657 -14.757  1.00 10.00      B   
ATOM   3812  CG  HIS B 195     -21.489   1.287 -15.682  1.00 10.00      B   
ATOM   3813  ND1 HIS B 195     -22.412   2.215 -16.107  1.00 10.00      B   
ATOM   3814  CD2 HIS B 195     -21.790   0.081 -16.222  1.00 10.00      B   
ATOM   3815  CE1 HIS B 195     -23.248   1.555 -16.889  1.00 10.00      B   
ATOM   3816  NE2 HIS B 195     -22.911   0.263 -16.988  1.00 10.00      B   
ATOM   3817  HE2 HIS B 195     -23.262  -0.374 -17.648  1.00 10.00      B   
ATOM   3818  C   HIS B 195     -19.811   1.410 -12.304  1.00 10.00      B   
ATOM   3819  O   HIS B 195     -18.722   0.960 -12.661  1.00 10.00      B   
ATOM   3820  N   SER B 196     -20.166   1.514 -11.032  1.00 10.00      B   
ATOM   3821  HN  SER B 196     -21.044   1.892 -10.813  1.00 10.00      B   
ATOM   3822  CA  SER B 196     -19.299   1.074  -9.949  1.00 10.00      B   
ATOM   3823  CB  SER B 196     -18.659   2.287  -9.271  1.00 10.00      B   
ATOM   3824  OG  SER B 196     -18.098   3.161 -10.240  1.00 10.00      B   
ATOM   3825  HG  SER B 196     -18.434   2.925 -11.113  1.00 10.00      B   
ATOM   3826  C   SER B 196     -20.107   0.262  -8.942  1.00 10.00      B   
ATOM   3827  O   SER B 196     -21.334   0.199  -9.047  1.00 10.00      B   
ATOM   3828  N   LEU B 197     -19.428  -0.364  -7.984  1.00 10.00      B   
ATOM   3829  HN  LEU B 197     -18.449  -0.282  -7.955  1.00 10.00      B   
ATOM   3830  CA  LEU B 197     -20.100  -1.168  -6.969  1.00 10.00      B   
ATOM   3831  CB  LEU B 197     -19.077  -1.824  -6.041  1.00 10.00      B   
ATOM   3832  CG  LEU B 197     -19.620  -2.863  -5.057  1.00 10.00      B   
ATOM   3833  CD1 LEU B 197     -20.159  -4.077  -5.801  1.00 10.00      B   
ATOM   3834  CD2 LEU B 197     -18.540  -3.273  -4.069  1.00 10.00      B   
ATOM   3835  C   LEU B 197     -21.074  -0.320  -6.156  1.00 10.00      B   
ATOM   3836  O   LEU B 197     -20.749   0.790  -5.740  1.00 10.00      B   
ATOM   3837  N   LEU B 198     -22.271  -0.847  -5.954  1.00 10.00      B   
ATOM   3838  HN  LEU B 198     -22.473  -1.731  -6.332  1.00 10.00      B   
ATOM   3839  CA  LEU B 198     -23.302  -0.156  -5.199  1.00 10.00      B   
ATOM   3840  CB  LEU B 198     -24.382   0.354  -6.160  1.00 10.00      B   
ATOM   3841  CG  LEU B 198     -25.825   0.364  -5.649  1.00 10.00      B   
ATOM   3842  CD1 LEU B 198     -26.178   1.713  -5.051  1.00 10.00      B   
ATOM   3843  CD2 LEU B 198     -26.781   0.011  -6.773  1.00 10.00      B   
ATOM   3844  C   LEU B 198     -23.912  -1.094  -4.167  1.00 10.00      B   
ATOM   3845  O   LEU B 198     -24.354  -2.194  -4.504  1.00 10.00      B   
ATOM   3846  N   ILE B 199     -23.912  -0.670  -2.913  1.00 10.00      B   
ATOM   3847  HN  ILE B 199     -23.508   0.211  -2.699  1.00 10.00      B   
ATOM   3848  CA  ILE B 199     -24.484  -1.467  -1.837  1.00 10.00      B   
ATOM   3849  CB  ILE B 199     -23.611  -1.425  -0.564  1.00 10.00      B   
ATOM   3850  CG1 ILE B 199     -22.210  -1.979  -0.849  1.00 10.00      B   
ATOM   3851  CG2 ILE B 199     -24.272  -2.184   0.580  1.00 10.00      B   
ATOM   3852  CD1 ILE B 199     -22.200  -3.410  -1.349  1.00 10.00      B   
ATOM   3853  C   ILE B 199     -25.892  -0.974  -1.519  1.00 10.00      B   
ATOM   3854  O   ILE B 199     -26.874  -1.714  -1.669  1.00 10.00      B   
ATOM   3855  N   GLN B 200     -25.986   0.277  -1.088  1.00 10.00      B   
ATOM   3856  HN  GLN B 200     -25.161   0.814  -0.982  1.00 10.00      B   
ATOM   3857  CA  GLN B 200     -27.268   0.880  -0.760  1.00 10.00      B   
ATOM   3858  CB  GLN B 200     -27.331   1.280   0.721  1.00 10.00      B   
ATOM   3859  CG  GLN B 200     -26.498   2.496   1.092  1.00 10.00      B   
ATOM   3860  CD  GLN B 200     -25.697   2.286   2.359  1.00 10.00      B   
ATOM   3861  OE1 GLN B 200     -26.165   2.569   3.462  1.00 10.00      B   
ATOM   3862  NE2 GLN B 200     -24.479   1.797   2.208  1.00 10.00      B   
ATOM   3863 HE21 GLN B 200     -24.163   1.605   1.286  1.00 10.00      B   
ATOM   3864 HE22 GLN B 200     -23.944   1.633   3.008  1.00 10.00      B   
ATOM   3865  C   GLN B 200     -27.539   2.078  -1.663  1.00 10.00      B   
ATOM   3866  O   GLN B 200     -26.642   2.871  -1.954  1.00 10.00      B   
ATOM   3867  N   GLY B 201     -28.776   2.204  -2.115  1.00 10.00      B   
ATOM   3868  HN  GLY B 201     -29.458   1.548  -1.855  1.00 10.00      B   
ATOM   3869  CA  GLY B 201     -29.126   3.303  -2.984  1.00 10.00      B   
ATOM   3870  C   GLY B 201     -30.587   3.291  -3.363  1.00 10.00      B   
ATOM   3871  O   GLY B 201     -31.390   2.597  -2.736  1.00 10.00      B   
ATOM   3872  N   GLN B 202     -30.929   4.053  -4.388  1.00 10.00      B   
ATOM   3873  HN  GLN B 202     -30.234   4.567  -4.858  1.00 10.00      B   
ATOM   3874  CA  GLN B 202     -32.302   4.132  -4.853  1.00 10.00      B   
ATOM   3875  CB  GLN B 202     -32.661   5.569  -5.235  1.00 10.00      B   
ATOM   3876  CG  GLN B 202     -32.426   6.579  -4.122  1.00 10.00      B   
ATOM   3877  CD  GLN B 202     -32.897   7.975  -4.478  1.00 10.00      B   
ATOM   3878  OE1 GLN B 202     -32.918   8.360  -5.646  1.00 10.00      B   
ATOM   3879  NE2 GLN B 202     -33.286   8.743  -3.472  1.00 10.00      B   
ATOM   3880 HE21 GLN B 202     -33.253   8.371  -2.564  1.00 10.00      B   
ATOM   3881 HE22 GLN B 202     -33.586   9.657  -3.673  1.00 10.00      B   
ATOM   3882  C   GLN B 202     -32.514   3.192  -6.030  1.00 10.00      B   
ATOM   3883  O   GLN B 202     -31.811   3.273  -7.041  1.00 10.00      B   
ATOM   3884  N   SER B 203     -33.468   2.292  -5.882  1.00 10.00      B   
ATOM   3885  HN  SER B 203     -33.977   2.271  -5.045  1.00 10.00      B   
ATOM   3886  CA  SER B 203     -33.779   1.322  -6.918  1.00 10.00      B   
ATOM   3887  CB  SER B 203     -33.845  -0.074  -6.300  1.00 10.00      B   
ATOM   3888  OG  SER B 203     -32.858  -0.222  -5.289  1.00 10.00      B   
ATOM   3889  HG  SER B 203     -32.629  -1.167  -5.193  1.00 10.00      B   
ATOM   3890  C   SER B 203     -35.105   1.654  -7.586  1.00 10.00      B   
ATOM   3891  O   SER B 203     -36.082   1.981  -6.914  1.00 10.00      B   
ATOM   3892  N   CYS B 204     -35.130   1.590  -8.908  1.00 10.00      B   
ATOM   3893  HN  CYS B 204     -34.309   1.346  -9.391  1.00 10.00      B   
ATOM   3894  CA  CYS B 204     -36.342   1.869  -9.662  1.00 10.00      B   
ATOM   3895  CB  CYS B 204     -36.030   1.987 -11.159  1.00 10.00      B   
ATOM   3896  SG  CYS B 204     -37.420   2.534 -12.181  1.00 10.00      B   
ATOM   3897  HG  CYS B 204     -37.022   3.585 -12.886  1.00 10.00      B   
ATOM   3898  C   CYS B 204     -37.374   0.773  -9.418  1.00 10.00      B   
ATOM   3899  O   CYS B 204     -37.020  -0.385  -9.185  1.00 10.00      B   
ATOM   3900  N   GLU B 205     -38.643   1.145  -9.456  1.00 10.00      B   
ATOM   3901  HN  GLU B 205     -38.861   2.082  -9.636  1.00 10.00      B   
ATOM   3902  CA  GLU B 205     -39.718   0.194  -9.242  1.00 10.00      B   
ATOM   3903  CB  GLU B 205     -40.973   0.921  -8.748  1.00 10.00      B   
ATOM   3904  CG  GLU B 205     -42.006   0.017  -8.096  1.00 10.00      B   
ATOM   3905  CD  GLU B 205     -41.492  -0.652  -6.837  1.00 10.00      B   
ATOM   3906  OE1 GLU B 205     -41.057   0.064  -5.909  1.00 10.00      B   
ATOM   3907  OE2 GLU B 205     -41.540  -1.899  -6.762  1.00 10.00      B   
ATOM   3908  C   GLU B 205     -40.019  -0.555 -10.537  1.00 10.00      B   
ATOM   3909  O   GLU B 205     -40.123  -1.781 -10.547  1.00 10.00      B   
ATOM   3910  N   THR B 206     -40.138   0.195 -11.625  1.00 10.00      B   
ATOM   3911  HN  THR B 206     -40.029   1.167 -11.551  1.00 10.00      B   
ATOM   3912  CA  THR B 206     -40.431  -0.370 -12.931  1.00 10.00      B   
ATOM   3913  CB  THR B 206     -40.739   0.759 -13.925  1.00 10.00      B   
ATOM   3914  OG1 THR B 206     -40.762   2.002 -13.204  1.00 10.00      B   
ATOM   3915  HG1 THR B 206     -41.126   2.703 -13.775  1.00 10.00      B   
ATOM   3916  CG2 THR B 206     -42.092   0.533 -14.583  1.00 10.00      B   
ATOM   3917  C   THR B 206     -39.260  -1.203 -13.450  1.00 10.00      B   
ATOM   3918  O   THR B 206     -39.395  -2.406 -13.668  1.00 10.00      B   
ATOM   3919  N   CYS B 207     -38.116  -0.565 -13.639  1.00 10.00      B   
ATOM   3920  HN  CYS B 207     -38.066   0.397 -13.455  1.00 10.00      B   
ATOM   3921  CA  CYS B 207     -36.929  -1.258 -14.124  1.00 10.00      B   
ATOM   3922  CB  CYS B 207     -36.172  -0.372 -15.114  1.00 10.00      B   
ATOM   3923  SG  CYS B 207     -37.102   1.073 -15.679  1.00 10.00      B   
ATOM   3924  HG  CYS B 207     -37.614   0.788 -16.867  1.00 10.00      B   
ATOM   3925  C   CYS B 207     -36.015  -1.628 -12.958  1.00 10.00      B   
ATOM   3926  O   CYS B 207     -36.107  -1.041 -11.883  1.00 10.00      B   
ATOM   3927  N   GLY B 208     -35.120  -2.581 -13.180  1.00 10.00      B   
ATOM   3928  HN  GLY B 208     -35.074  -3.005 -14.065  1.00 10.00      B   
ATOM   3929  CA  GLY B 208     -34.204  -3.001 -12.134  1.00 10.00      B   
ATOM   3930  C   GLY B 208     -32.952  -2.143 -12.089  1.00 10.00      B   
ATOM   3931  O   GLY B 208     -31.846  -2.649 -11.906  1.00 10.00      B   
ATOM   3932  N   ILE B 209     -33.129  -0.842 -12.261  1.00 10.00      B   
ATOM   3933  HN  ILE B 209     -34.037  -0.499 -12.390  1.00 10.00      B   
ATOM   3934  CA  ILE B 209     -32.015   0.093 -12.242  1.00 10.00      B   
ATOM   3935  CB  ILE B 209     -32.193   1.223 -13.294  1.00 10.00      B   
ATOM   3936  CG1 ILE B 209     -31.528   0.836 -14.622  1.00 10.00      B   
ATOM   3937  CG2 ILE B 209     -31.645   2.558 -12.801  1.00 10.00      B   
ATOM   3938  CD1 ILE B 209     -32.127  -0.384 -15.290  1.00 10.00      B   
ATOM   3939  C   ILE B 209     -31.825   0.666 -10.841  1.00 10.00      B   
ATOM   3940  O   ILE B 209     -32.781   1.116 -10.208  1.00 10.00      B   
ATOM   3941  N   ARG B 210     -30.594   0.619 -10.355  1.00 10.00      B   
ATOM   3942  HN  ARG B 210     -29.877   0.241 -10.908  1.00 10.00      B   
ATOM   3943  CA  ARG B 210     -30.268   1.126  -9.032  1.00 10.00      B   
ATOM   3944  CB  ARG B 210     -29.931  -0.038  -8.090  1.00 10.00      B   
ATOM   3945  CG  ARG B 210     -30.979  -1.139  -8.027  1.00 10.00      B   
ATOM   3946  CD  ARG B 210     -30.352  -2.509  -8.228  1.00 10.00      B   
ATOM   3947  NE  ARG B 210     -30.654  -3.429  -7.131  1.00 10.00      B   
ATOM   3948  HE  ARG B 210     -31.017  -3.037  -6.291  1.00 10.00      B   
ATOM   3949  CZ  ARG B 210     -30.467  -4.746  -7.191  1.00 10.00      B   
ATOM   3950  NH1 ARG B 210     -30.002  -5.306  -8.298  1.00 10.00      B   
ATOM   3951 HH11 ARG B 210     -29.767  -4.719  -9.128  1.00 10.00      B   
ATOM   3952 HH12 ARG B 210     -29.876  -6.341  -8.350  1.00 10.00      B   
ATOM   3953  NH2 ARG B 210     -30.728  -5.501  -6.133  1.00 10.00      B   
ATOM   3954 HH21 ARG B 210     -31.053  -5.055  -5.237  1.00 10.00      B   
ATOM   3955 HH22 ARG B 210     -30.626  -6.538  -6.188  1.00 10.00      B   
ATOM   3956  C   ARG B 210     -29.070   2.062  -9.130  1.00 10.00      B   
ATOM   3957  O   ARG B 210     -28.199   1.867  -9.978  1.00 10.00      B   
ATOM   3958  N   MET B 211     -29.037   3.087  -8.286  1.00 10.00      B   
ATOM   3959  HN  MET B 211     -29.776   3.207  -7.647  1.00 10.00      B   
ATOM   3960  CA  MET B 211     -27.932   4.042  -8.284  1.00 10.00      B   
ATOM   3961  CB  MET B 211     -28.043   5.068  -9.424  1.00 10.00      B   
ATOM   3962  CG  MET B 211     -29.460   5.423  -9.840  1.00 10.00      B   
ATOM   3963  SD  MET B 211     -29.526   6.179 -11.478  1.00 10.00      B   
ATOM   3964  CE  MET B 211     -31.231   6.723 -11.531  1.00 10.00      B   
ATOM   3965  C   MET B 211     -27.769   4.717  -6.925  1.00 10.00      B   
ATOM   3966  O   MET B 211     -28.696   4.730  -6.113  1.00 10.00      B   
ATOM   3967  N   HIS B 212     -26.581   5.262  -6.684  1.00 10.00      B   
ATOM   3968  HN  HIS B 212     -25.891   5.217  -7.379  1.00 10.00      B   
ATOM   3969  CA  HIS B 212     -26.266   5.927  -5.421  1.00 10.00      B   
ATOM   3970  CB  HIS B 212     -24.768   6.226  -5.328  1.00 10.00      B   
ATOM   3971  CG  HIS B 212     -23.909   5.022  -5.128  1.00 10.00      B   
ATOM   3972  ND1 HIS B 212     -22.905   4.705  -6.008  1.00 10.00      B   
ATOM   3973  CD2 HIS B 212     -23.936   4.109  -4.131  1.00 10.00      B   
ATOM   3974  CE1 HIS B 212     -22.340   3.612  -5.527  1.00 10.00      B   
ATOM   3975  NE2 HIS B 212     -22.933   3.216  -4.394  1.00 10.00      B   
ATOM   3976  HE2 HIS B 212     -22.582   2.541  -3.756  1.00 10.00      B   
ATOM   3977  C   HIS B 212     -27.029   7.231  -5.256  1.00 10.00      B   
ATOM   3978  O   HIS B 212     -27.407   7.874  -6.237  1.00 10.00      B   
ATOM   3979  N   LEU B 213     -27.223   7.626  -4.003  1.00 10.00      B   
ATOM   3980  HN  LEU B 213     -26.886   7.067  -3.270  1.00 10.00      B   
ATOM   3981  CA  LEU B 213     -27.921   8.867  -3.681  1.00 10.00      B   
ATOM   3982  CB  LEU B 213     -28.187   9.004  -2.176  1.00 10.00      B   
ATOM   3983  CG  LEU B 213     -29.349   8.183  -1.607  1.00 10.00      B   
ATOM   3984  CD1 LEU B 213     -28.943   6.731  -1.406  1.00 10.00      B   
ATOM   3985  CD2 LEU B 213     -29.846   8.788  -0.303  1.00 10.00      B   
ATOM   3986  C   LEU B 213     -27.181  10.097  -4.223  1.00 10.00      B   
ATOM   3987  O   LEU B 213     -27.787  10.927  -4.897  1.00 10.00      B   
ATOM   3988  N   PRO B 214     -25.865  10.248  -3.945  1.00 10.00      B   
ATOM   3989  CA  PRO B 214     -25.089  11.389  -4.456  1.00 10.00      B   
ATOM   3990  CB  PRO B 214     -23.666  11.118  -3.949  1.00 10.00      B   
ATOM   3991  CG  PRO B 214     -23.853  10.225  -2.772  1.00 10.00      B   
ATOM   3992  CD  PRO B 214     -25.035   9.363  -3.101  1.00 10.00      B   
ATOM   3993  C   PRO B 214     -25.107  11.432  -5.984  1.00 10.00      B   
ATOM   3994  O   PRO B 214     -25.107  12.505  -6.590  1.00 10.00      B   
ATOM   3995  N   CYS B 215     -25.144  10.252  -6.597  1.00 10.00      B   
ATOM   3996  HN  CYS B 215     -25.151   9.435  -6.057  1.00 10.00      B   
ATOM   3997  CA  CYS B 215     -25.170  10.141  -8.048  1.00 10.00      B   
ATOM   3998  CB  CYS B 215     -24.945   8.692  -8.479  1.00 10.00      B   
ATOM   3999  SG  CYS B 215     -23.406   7.979  -7.847  1.00 10.00      B   
ATOM   4000  HG  CYS B 215     -23.537   6.657  -7.835  1.00 10.00      B   
ATOM   4001  C   CYS B 215     -26.475  10.691  -8.620  1.00 10.00      B   
ATOM   4002  O   CYS B 215     -26.460  11.506  -9.545  1.00 10.00      B   
ATOM   4003  N   VAL B 216     -27.605  10.267  -8.055  1.00 10.00      B   
ATOM   4004  HN  VAL B 216     -27.566   9.620  -7.315  1.00 10.00      B   
ATOM   4005  CA  VAL B 216     -28.903  10.747  -8.525  1.00 10.00      B   
ATOM   4006  CB  VAL B 216     -30.100   9.939  -7.969  1.00 10.00      B   
ATOM   4007  CG1 VAL B 216     -29.979   8.470  -8.335  1.00 10.00      B   
ATOM   4008  CG2 VAL B 216     -30.250  10.110  -6.467  1.00 10.00      B   
ATOM   4009  C   VAL B 216     -29.073  12.230  -8.215  1.00 10.00      B   
ATOM   4010  O   VAL B 216     -29.752  12.951  -8.942  1.00 10.00      B   
ATOM   4011  N   ALA B 217     -28.432  12.683  -7.142  1.00 10.00      B   
ATOM   4012  HN  ALA B 217     -27.907  12.055  -6.600  1.00 10.00      B   
ATOM   4013  CA  ALA B 217     -28.497  14.080  -6.742  1.00 10.00      B   
ATOM   4014  CB  ALA B 217     -27.807  14.278  -5.401  1.00 10.00      B   
ATOM   4015  C   ALA B 217     -27.849  14.966  -7.799  1.00 10.00      B   
ATOM   4016  O   ALA B 217     -28.266  16.103  -8.014  1.00 10.00      B   
ATOM   4017  N   LYS B 218     -26.828  14.432  -8.455  1.00 10.00      B   
ATOM   4018  HN  LYS B 218     -26.544  13.518  -8.234  1.00 10.00      B   
ATOM   4019  CA  LYS B 218     -26.116  15.163  -9.491  1.00 10.00      B   
ATOM   4020  CB  LYS B 218     -24.677  14.649  -9.605  1.00 10.00      B   
ATOM   4021  CG  LYS B 218     -23.832  15.351 -10.656  1.00 10.00      B   
ATOM   4022  CD  LYS B 218     -22.410  14.811 -10.665  1.00 10.00      B   
ATOM   4023  CE  LYS B 218     -21.582  15.441 -11.774  1.00 10.00      B   
ATOM   4024  NZ  LYS B 218     -20.169  14.978 -11.749  1.00 10.00      B   
ATOM   4025  HZ1 LYS B 218     -19.696  15.317 -10.887  1.00 10.00      B   
ATOM   4026  HZ2 LYS B 218     -19.655  15.342 -12.577  1.00 10.00      B   
ATOM   4027  HZ3 LYS B 218     -20.130  13.939 -11.764  1.00 10.00      B   
ATOM   4028  C   LYS B 218     -26.832  15.036 -10.832  1.00 10.00      B   
ATOM   4029  O   LYS B 218     -27.007  16.020 -11.550  1.00 10.00      B   
ATOM   4030  N   TYR B 219     -27.257  13.820 -11.153  1.00 10.00      B   
ATOM   4031  HN  TYR B 219     -27.094  13.079 -10.531  1.00 10.00      B   
ATOM   4032  CA  TYR B 219     -27.951  13.549 -12.409  1.00 10.00      B   
ATOM   4033  CB  TYR B 219     -28.153  12.039 -12.584  1.00 10.00      B   
ATOM   4034  CG  TYR B 219     -28.584  11.624 -13.973  1.00 10.00      B   
ATOM   4035  CD1 TYR B 219     -27.658  11.496 -15.000  1.00 10.00      B   
ATOM   4036  CD2 TYR B 219     -29.917  11.356 -14.256  1.00 10.00      B   
ATOM   4037  CE1 TYR B 219     -28.047  11.114 -16.269  1.00 10.00      B   
ATOM   4038  CE2 TYR B 219     -30.315  10.975 -15.522  1.00 10.00      B   
ATOM   4039  CZ  TYR B 219     -29.375  10.855 -16.524  1.00 10.00      B   
ATOM   4040  OH  TYR B 219     -29.768  10.473 -17.788  1.00 10.00      B   
ATOM   4041  HH  TYR B 219     -30.499  11.037 -18.078  1.00 10.00      B   
ATOM   4042  C   TYR B 219     -29.293  14.277 -12.476  1.00 10.00      B   
ATOM   4043  O   TYR B 219     -29.715  14.732 -13.540  1.00 10.00      B   
ATOM   4044  N   PHE B 220     -29.960  14.391 -11.336  1.00 10.00      B   
ATOM   4045  HN  PHE B 220     -29.575  14.017 -10.512  1.00 10.00      B   
ATOM   4046  CA  PHE B 220     -31.251  15.059 -11.276  1.00 10.00      B   
ATOM   4047  CB  PHE B 220     -32.263  14.219 -10.494  1.00 10.00      B   
ATOM   4048  CG  PHE B 220     -32.551  12.872 -11.091  1.00 10.00      B   
ATOM   4049  CD1 PHE B 220     -33.043  12.761 -12.380  1.00 10.00      B   
ATOM   4050  CD2 PHE B 220     -32.335  11.716 -10.359  1.00 10.00      B   
ATOM   4051  CE1 PHE B 220     -33.313  11.523 -12.928  1.00 10.00      B   
ATOM   4052  CE2 PHE B 220     -32.603  10.473 -10.901  1.00 10.00      B   
ATOM   4053  CZ  PHE B 220     -33.092  10.377 -12.188  1.00 10.00      B   
ATOM   4054  C   PHE B 220     -31.130  16.441 -10.644  1.00 10.00      B   
ATOM   4055  O   PHE B 220     -32.105  16.970 -10.106  1.00 10.00      B   
ATOM   4056  N   GLN B 221     -29.938  17.023 -10.712  1.00 10.00      B   
ATOM   4057  HN  GLN B 221     -29.198  16.556 -11.156  1.00 10.00      B   
ATOM   4058  CA  GLN B 221     -29.710  18.346 -10.146  1.00 10.00      B   
ATOM   4059  CB  GLN B 221     -28.228  18.741 -10.201  1.00 10.00      B   
ATOM   4060  CG  GLN B 221     -27.969  20.185  -9.798  1.00 10.00      B   
ATOM   4061  CD  GLN B 221     -26.514  20.483  -9.492  1.00 10.00      B   
ATOM   4062  OE1 GLN B 221     -25.598  19.859 -10.038  1.00 10.00      B   
ATOM   4063  NE2 GLN B 221     -26.292  21.455  -8.622  1.00 10.00      B   
ATOM   4064 HE21 GLN B 221     -27.070  21.916  -8.236  1.00 10.00      B   
ATOM   4065 HE22 GLN B 221     -25.364  21.679  -8.400  1.00 10.00      B   
ATOM   4066  C   GLN B 221     -30.572  19.396 -10.841  1.00 10.00      B   
ATOM   4067  O   GLN B 221     -30.499  19.566 -12.062  1.00 10.00      B   
ATOM   4068  N   SER B 222     -31.399  20.075 -10.051  1.00 10.00      B   
ATOM   4069  HN  SER B 222     -31.408  19.872  -9.089  1.00 10.00      B   
ATOM   4070  CA  SER B 222     -32.285  21.119 -10.555  1.00 10.00      B   
ATOM   4071  CB  SER B 222     -31.475  22.277 -11.149  1.00 10.00      B   
ATOM   4072  OG  SER B 222     -30.412  22.655 -10.285  1.00 10.00      B   
ATOM   4073  HG  SER B 222     -29.686  23.009 -10.814  1.00 10.00      B   
ATOM   4074  C   SER B 222     -33.300  20.574 -11.563  1.00 10.00      B   
ATOM   4075  O   SER B 222     -33.714  21.273 -12.495  1.00 10.00      B   
ATOM   4076  N   ASN B 223     -33.695  19.321 -11.376  1.00 10.00      B   
ATOM   4077  HN  ASN B 223     -33.316  18.804 -10.632  1.00 10.00      B   
ATOM   4078  CA  ASN B 223     -34.672  18.696 -12.251  1.00 10.00      B   
ATOM   4079  CB  ASN B 223     -34.214  17.305 -12.701  1.00 10.00      B   
ATOM   4080  CG  ASN B 223     -34.952  16.824 -13.938  1.00 10.00      B   
ATOM   4081  OD1 ASN B 223     -36.089  17.222 -14.189  1.00 10.00      B   
ATOM   4082  ND2 ASN B 223     -34.313  15.969 -14.722  1.00 10.00      B   
ATOM   4083 HD21 ASN B 223     -33.407  15.691 -14.468  1.00 10.00      B   
ATOM   4084 HD22 ASN B 223     -34.768  15.654 -15.532  1.00 10.00      B   
ATOM   4085  C   ASN B 223     -36.021  18.615 -11.549  1.00 10.00      B   
ATOM   4086  O   ASN B 223     -36.127  18.070 -10.447  1.00 10.00      B   
ATOM   4087  N   ALA B 224     -37.041  19.170 -12.186  1.00 10.00      B   
ATOM   4088  HN  ALA B 224     -36.885  19.593 -13.058  1.00 10.00      B   
ATOM   4089  CA  ALA B 224     -38.385  19.174 -11.627  1.00 10.00      B   
ATOM   4090  CB  ALA B 224     -39.134  20.420 -12.066  1.00 10.00      B   
ATOM   4091  C   ALA B 224     -39.152  17.919 -12.027  1.00 10.00      B   
ATOM   4092  O   ALA B 224     -40.200  17.611 -11.457  1.00 10.00      B   
ATOM   4093  N   GLU B 225     -38.630  17.201 -13.007  1.00 10.00      B   
ATOM   4094  HN  GLU B 225     -37.783  17.490 -13.420  1.00 10.00      B   
ATOM   4095  CA  GLU B 225     -39.265  15.981 -13.475  1.00 10.00      B   
ATOM   4096  CB  GLU B 225     -39.861  16.175 -14.872  1.00 10.00      B   
ATOM   4097  CG  GLU B 225     -40.830  15.080 -15.290  1.00 10.00      B   
ATOM   4098  CD  GLU B 225     -41.333  15.258 -16.705  1.00 10.00      B   
ATOM   4099  OE1 GLU B 225     -40.611  14.872 -17.649  1.00 10.00      B   
ATOM   4100  OE2 GLU B 225     -42.452  15.778 -16.885  1.00 10.00      B   
ATOM   4101  C   GLU B 225     -38.254  14.843 -13.476  1.00 10.00      B   
ATOM   4102  O   GLU B 225     -37.495  14.677 -14.428  1.00 10.00      B   
ATOM   4103  N   PRO B 226     -38.221  14.058 -12.391  1.00 10.00      B   
ATOM   4104  CA  PRO B 226     -37.292  12.934 -12.248  1.00 10.00      B   
ATOM   4105  CB  PRO B 226     -37.587  12.391 -10.842  1.00 10.00      B   
ATOM   4106  CG  PRO B 226     -38.317  13.490 -10.148  1.00 10.00      B   
ATOM   4107  CD  PRO B 226     -39.092  14.202 -11.216  1.00 10.00      B   
ATOM   4108  C   PRO B 226     -37.539  11.853 -13.297  1.00 10.00      B   
ATOM   4109  O   PRO B 226     -38.518  11.109 -13.220  1.00 10.00      B   
ATOM   4110  N   ARG B 227     -36.650  11.785 -14.279  1.00 10.00      B   
ATOM   4111  HN  ARG B 227     -35.899  12.413 -14.286  1.00 10.00      B   
ATOM   4112  CA  ARG B 227     -36.759  10.808 -15.351  1.00 10.00      B   
ATOM   4113  CB  ARG B 227     -36.704  11.502 -16.712  1.00 10.00      B   
ATOM   4114  CG  ARG B 227     -37.932  12.331 -17.036  1.00 10.00      B   
ATOM   4115  CD  ARG B 227     -39.143  11.453 -17.303  1.00 10.00      B   
ATOM   4116  NE  ARG B 227     -40.252  12.226 -17.857  1.00 10.00      B   
ATOM   4117  HE  ARG B 227     -40.294  13.189 -17.619  1.00 10.00      B   
ATOM   4118  CZ  ARG B 227     -41.197  11.730 -18.652  1.00 10.00      B   
ATOM   4119  NH1 ARG B 227     -41.170  10.454 -19.024  1.00 10.00      B   
ATOM   4120 HH11 ARG B 227     -40.400   9.826 -18.702  1.00 10.00      B   
ATOM   4121 HH12 ARG B 227     -41.917  10.074 -19.647  1.00 10.00      B   
ATOM   4122  NH2 ARG B 227     -42.166  12.525 -19.086  1.00 10.00      B   
ATOM   4123 HH21 ARG B 227     -42.919  12.153 -19.710  1.00 10.00      B   
ATOM   4124 HH22 ARG B 227     -42.179  13.532 -18.811  1.00 10.00      B   
ATOM   4125  C   ARG B 227     -35.652   9.770 -15.262  1.00 10.00      B   
ATOM   4126  O   ARG B 227     -34.470  10.103 -15.318  1.00 10.00      B   
ATOM   4127  N   CYS B 228     -36.045   8.518 -15.117  1.00 10.00      B   
ATOM   4128  HN  CYS B 228     -37.008   8.321 -15.071  1.00 10.00      B   
ATOM   4129  CA  CYS B 228     -35.098   7.423 -15.035  1.00 10.00      B   
ATOM   4130  CB  CYS B 228     -35.831   6.130 -14.649  1.00 10.00      B   
ATOM   4131  SG  CYS B 228     -34.834   4.623 -14.734  1.00 10.00      B   
ATOM   4132  HG  CYS B 228     -35.393   3.821 -15.637  1.00 10.00      B   
ATOM   4133  C   CYS B 228     -34.388   7.261 -16.377  1.00 10.00      B   
ATOM   4134  O   CYS B 228     -35.034   7.248 -17.426  1.00 10.00      B   
ATOM   4135  N   PRO B 229     -33.049   7.152 -16.360  1.00 10.00      B   
ATOM   4136  CA  PRO B 229     -32.244   6.995 -17.580  1.00 10.00      B   
ATOM   4137  CB  PRO B 229     -30.830   6.751 -17.046  1.00 10.00      B   
ATOM   4138  CG  PRO B 229     -30.826   7.374 -15.694  1.00 10.00      B   
ATOM   4139  CD  PRO B 229     -32.213   7.192 -15.149  1.00 10.00      B   
ATOM   4140  C   PRO B 229     -32.701   5.802 -18.418  1.00 10.00      B   
ATOM   4141  O   PRO B 229     -32.554   5.793 -19.640  1.00 10.00      B   
ATOM   4142  N   HIS B 230     -33.271   4.807 -17.752  1.00 10.00      B   
ATOM   4143  HN  HIS B 230     -33.383   4.888 -16.783  1.00 10.00      B   
ATOM   4144  CA  HIS B 230     -33.756   3.611 -18.422  1.00 10.00      B   
ATOM   4145  CB  HIS B 230     -33.301   2.365 -17.656  1.00 10.00      B   
ATOM   4146  CG  HIS B 230     -33.402   1.091 -18.441  1.00 10.00      B   
ATOM   4147  ND1 HIS B 230     -32.542   0.743 -19.457  1.00 10.00      B   
ATOM   4148  HD1 HIS B 230     -31.794   1.287 -19.793  1.00 10.00      B   
ATOM   4149  CD2 HIS B 230     -34.278   0.063 -18.328  1.00 10.00      B   
ATOM   4150  CE1 HIS B 230     -32.920  -0.452 -19.929  1.00 10.00      B   
ATOM   4151  NE2 HIS B 230     -33.970  -0.911 -19.274  1.00 10.00      B   
ATOM   4152  C   HIS B 230     -35.278   3.650 -18.520  1.00 10.00      B   
ATOM   4153  O   HIS B 230     -35.961   3.877 -17.520  1.00 10.00      B   
ATOM   4154  N   CYS B 231     -35.791   3.466 -19.737  1.00 10.00      B   
ATOM   4155  HN  CYS B 231     -35.176   3.324 -20.489  1.00 10.00      B   
ATOM   4156  CA  CYS B 231     -37.235   3.465 -20.009  1.00 10.00      B   
ATOM   4157  CB  CYS B 231     -37.990   2.464 -19.124  1.00 10.00      B   
ATOM   4158  SG  CYS B 231     -37.462   0.745 -19.320  1.00 10.00      B   
ATOM   4159  HG  CYS B 231     -36.976   0.610 -20.547  1.00 10.00      B   
ATOM   4160  C   CYS B 231     -37.861   4.861 -19.926  1.00 10.00      B   
ATOM   4161  O   CYS B 231     -39.022   5.046 -20.292  1.00 10.00      B   
ATOM   4162  N   ASN B 232     -37.083   5.836 -19.454  1.00 10.00      B   
ATOM   4163  HN  ASN B 232     -36.167   5.618 -19.187  1.00 10.00      B   
ATOM   4164  CA  ASN B 232     -37.548   7.218 -19.317  1.00 10.00      B   
ATOM   4165  CB  ASN B 232     -37.817   7.843 -20.689  1.00 10.00      B   
ATOM   4166  CG  ASN B 232     -37.573   9.341 -20.722  1.00 10.00      B   
ATOM   4167  OD1 ASN B 232     -37.859  10.059 -19.763  1.00 10.00      B   
ATOM   4168  ND2 ASN B 232     -37.029   9.821 -21.828  1.00 10.00      B   
ATOM   4169 HD21 ASN B 232     -36.815   9.190 -22.550  1.00 10.00      B   
ATOM   4170 HD22 ASN B 232     -36.864  10.787 -21.885  1.00 10.00      B   
ATOM   4171  C   ASN B 232     -38.788   7.291 -18.432  1.00 10.00      B   
ATOM   4172  O   ASN B 232     -39.713   8.070 -18.678  1.00 10.00      B   
ATOM   4173  N   ASP B 233     -38.803   6.465 -17.400  1.00 10.00      B   
ATOM   4174  HN  ASP B 233     -38.037   5.872 -17.252  1.00 10.00      B   
ATOM   4175  CA  ASP B 233     -39.925   6.425 -16.477  1.00 10.00      B   
ATOM   4176  CB  ASP B 233     -40.096   5.019 -15.897  1.00 10.00      B   
ATOM   4177  CG  ASP B 233     -41.545   4.679 -15.623  1.00 10.00      B   
ATOM   4178  OD1 ASP B 233     -42.423   5.147 -16.384  1.00 10.00      B   
ATOM   4179  OD2 ASP B 233     -41.813   3.934 -14.660  1.00 10.00      B   
ATOM   4180  C   ASP B 233     -39.738   7.447 -15.367  1.00 10.00      B   
ATOM   4181  O   ASP B 233     -38.704   8.114 -15.297  1.00 10.00      B   
ATOM   4182  N   TYR B 234     -40.735   7.581 -14.512  1.00 10.00      B   
ATOM   4183  HN  TYR B 234     -41.530   7.019 -14.613  1.00 10.00      B   
ATOM   4184  CA  TYR B 234     -40.668   8.530 -13.411  1.00 10.00      B   
ATOM   4185  CB  TYR B 234     -42.072   8.926 -12.946  1.00 10.00      B   
ATOM   4186  CG  TYR B 234     -42.911   9.615 -14.000  1.00 10.00      B   
ATOM   4187  CD1 TYR B 234     -43.655   8.876 -14.910  1.00 10.00      B   
ATOM   4188  CD2 TYR B 234     -42.967  11.001 -14.080  1.00 10.00      B   
ATOM   4189  CE1 TYR B 234     -44.429   9.496 -15.868  1.00 10.00      B   
ATOM   4190  CE2 TYR B 234     -43.740  11.629 -15.037  1.00 10.00      B   
ATOM   4191  CZ  TYR B 234     -44.468  10.871 -15.927  1.00 10.00      B   
ATOM   4192  OH  TYR B 234     -45.244  11.490 -16.877  1.00 10.00      B   
ATOM   4193  HH  TYR B 234     -44.729  12.181 -17.316  1.00 10.00      B   
ATOM   4194  C   TYR B 234     -39.883   7.941 -12.248  1.00 10.00      B   
ATOM   4195  O   TYR B 234     -39.973   6.746 -11.970  1.00 10.00      B   
ATOM   4196  N   TRP B 235     -39.097   8.780 -11.589  1.00 10.00      B   
ATOM   4197  HN  TRP B 235     -39.050   9.714 -11.882  1.00 10.00      B   
ATOM   4198  CA  TRP B 235     -38.300   8.351 -10.451  1.00 10.00      B   
ATOM   4199  CB  TRP B 235     -36.957   9.090 -10.442  1.00 10.00      B   
ATOM   4200  CG  TRP B 235     -35.907   8.446  -9.591  1.00 10.00      B   
ATOM   4201  CD1 TRP B 235     -35.356   8.948  -8.448  1.00 10.00      B   
ATOM   4202  CD2 TRP B 235     -35.273   7.182  -9.820  1.00 10.00      B   
ATOM   4203  NE1 TRP B 235     -34.423   8.072  -7.950  1.00 10.00      B   
ATOM   4204  HE1 TRP B 235     -33.889   8.207  -7.130  1.00 10.00      B   
ATOM   4205  CE2 TRP B 235     -34.354   6.981  -8.773  1.00 10.00      B   
ATOM   4206  CE3 TRP B 235     -35.396   6.199 -10.806  1.00 10.00      B   
ATOM   4207  CZ2 TRP B 235     -33.562   5.839  -8.684  1.00 10.00      B   
ATOM   4208  CZ3 TRP B 235     -34.609   5.067 -10.718  1.00 10.00      B   
ATOM   4209  CH2 TRP B 235     -33.705   4.896  -9.664  1.00 10.00      B   
ATOM   4210  C   TRP B 235     -39.069   8.603  -9.153  1.00 10.00      B   
ATOM   4211  O   TRP B 235     -39.170   9.741  -8.690  1.00 10.00      B   
ATOM   4212  N   PRO B 236     -39.619   7.540  -8.544  1.00 10.00      B   
ATOM   4213  CA  PRO B 236     -40.407   7.649  -7.314  1.00 10.00      B   
ATOM   4214  CB  PRO B 236     -41.240   6.368  -7.349  1.00 10.00      B   
ATOM   4215  CG  PRO B 236     -40.359   5.371  -8.023  1.00 10.00      B   
ATOM   4216  CD  PRO B 236     -39.510   6.141  -9.002  1.00 10.00      B   
ATOM   4217  C   PRO B 236     -39.537   7.682  -6.059  1.00 10.00      B   
ATOM   4218  O   PRO B 236     -39.803   6.974  -5.088  1.00 10.00      B   
ATOM   4219  N   HIS B 237     -38.503   8.511  -6.076  1.00 10.00      B   
ATOM   4220  HN  HIS B 237     -38.347   9.067  -6.870  1.00 10.00      B   
ATOM   4221  CA  HIS B 237     -37.601   8.628  -4.938  1.00 10.00      B   
ATOM   4222  CB  HIS B 237     -36.304   7.850  -5.185  1.00 10.00      B   
ATOM   4223  CG  HIS B 237     -36.456   6.360  -5.163  1.00 10.00      B   
ATOM   4224  ND1 HIS B 237     -36.351   5.648  -3.995  1.00 10.00      B   
ATOM   4225  CD2 HIS B 237     -36.692   5.502  -6.185  1.00 10.00      B   
ATOM   4226  CE1 HIS B 237     -36.523   4.383  -4.327  1.00 10.00      B   
ATOM   4227  NE2 HIS B 237     -36.732   4.243  -5.640  1.00 10.00      B   
ATOM   4228  HE2 HIS B 237     -36.654   3.398  -6.147  1.00 10.00      B   
ATOM   4229  C   HIS B 237     -37.278  10.089  -4.661  1.00 10.00      B   
ATOM   4230  O   HIS B 237     -37.421  10.940  -5.541  1.00 10.00      B   
ATOM   4231  N   GLU B 238     -36.858  10.374  -3.436  1.00 10.00      B   
ATOM   4232  HN  GLU B 238     -36.788   9.653  -2.774  1.00 10.00      B   
ATOM   4233  CA  GLU B 238     -36.501  11.727  -3.047  1.00 10.00      B   
ATOM   4234  CB  GLU B 238     -36.578  11.885  -1.526  1.00 10.00      B   
ATOM   4235  CG  GLU B 238     -36.403  13.317  -1.041  1.00 10.00      B   
ATOM   4236  CD  GLU B 238     -35.797  13.394   0.345  1.00 10.00      B   
ATOM   4237  OE1 GLU B 238     -36.551  13.315   1.338  1.00 10.00      B   
ATOM   4238  OE2 GLU B 238     -34.559  13.534   0.448  1.00 10.00      B   
ATOM   4239  C   GLU B 238     -35.094  12.052  -3.531  1.00 10.00      B   
ATOM   4240  O   GLU B 238     -34.127  11.394  -3.141  1.00 10.00      B   
ATOM   4241  N   ILE B 239     -34.986  13.050  -4.389  1.00 10.00      B   
ATOM   4242  HN  ILE B 239     -35.793  13.535  -4.667  1.00 10.00      B   
ATOM   4243  CA  ILE B 239     -33.697  13.457  -4.920  1.00 10.00      B   
ATOM   4244  CB  ILE B 239     -33.846  14.226  -6.250  1.00 10.00      B   
ATOM   4245  CG1 ILE B 239     -34.709  13.433  -7.236  1.00 10.00      B   
ATOM   4246  CG2 ILE B 239     -32.479  14.528  -6.855  1.00 10.00      B   
ATOM   4247  CD1 ILE B 239     -35.224  14.258  -8.395  1.00 10.00      B   
ATOM   4248  C   ILE B 239     -32.975  14.335  -3.908  1.00 10.00      B   
ATOM   4249  O   ILE B 239     -33.483  15.387  -3.513  1.00 10.00      B   
ATOM   4250  N   PRO B 240     -31.797  13.900  -3.449  1.00 10.00      B   
ATOM   4251  CA  PRO B 240     -30.999  14.649  -2.482  1.00 10.00      B   
ATOM   4252  CB  PRO B 240     -29.968  13.623  -1.982  1.00 10.00      B   
ATOM   4253  CG  PRO B 240     -30.360  12.315  -2.592  1.00 10.00      B   
ATOM   4254  CD  PRO B 240     -31.144  12.644  -3.825  1.00 10.00      B   
ATOM   4255  C   PRO B 240     -30.282  15.820  -3.146  1.00 10.00      B   
ATOM   4256  O   PRO B 240     -30.356  16.003  -4.365  1.00 10.00      B   
ATOM   4257  N   LYS B 241     -29.594  16.609  -2.345  1.00 10.00      B   
ATOM   4258  HN  LYS B 241     -29.573  16.415  -1.383  1.00 10.00      B   
ATOM   4259  CA  LYS B 241     -28.856  17.750  -2.853  1.00 10.00      B   
ATOM   4260  CB  LYS B 241     -29.014  18.963  -1.931  1.00 10.00      B   
ATOM   4261  CG  LYS B 241     -30.429  19.522  -1.856  1.00 10.00      B   
ATOM   4262  CD  LYS B 241     -31.254  18.808  -0.796  1.00 10.00      B   
ATOM   4263  CE  LYS B 241     -32.665  19.365  -0.718  1.00 10.00      B   
ATOM   4264  NZ  LYS B 241     -33.452  18.727   0.370  1.00 10.00      B   
ATOM   4265  HZ1 LYS B 241     -33.583  17.714   0.171  1.00 10.00      B   
ATOM   4266  HZ2 LYS B 241     -34.386  19.175   0.449  1.00 10.00      B   
ATOM   4267  HZ3 LYS B 241     -32.954  18.829   1.277  1.00 10.00      B   
ATOM   4268  C   LYS B 241     -27.386  17.386  -2.994  1.00 10.00      B   
ATOM   4269  O   LYS B 241     -26.864  16.596  -2.205  1.00 10.00      B   
ATOM   4270  N   VAL B 242     -26.730  17.946  -4.002  1.00 10.00      B   
ATOM   4271  HN  VAL B 242     -27.206  18.561  -4.597  1.00 10.00      B   
ATOM   4272  CA  VAL B 242     -25.316  17.671  -4.240  1.00 10.00      B   
ATOM   4273  CB  VAL B 242     -24.784  18.391  -5.499  1.00 10.00      B   
ATOM   4274  CG1 VAL B 242     -25.390  17.789  -6.758  1.00 10.00      B   
ATOM   4275  CG2 VAL B 242     -25.060  19.886  -5.431  1.00 10.00      B   
ATOM   4276  C   VAL B 242     -24.466  18.058  -3.031  1.00 10.00      B   
ATOM   4277  O   VAL B 242     -24.795  18.998  -2.310  1.00 10.00      B   
ATOM   4278  N   PHE B 243     -23.385  17.318  -2.807  1.00 10.00      B   
ATOM   4279  HN  PHE B 243     -23.176  16.579  -3.412  1.00 10.00      B   
ATOM   4280  CA  PHE B 243     -22.500  17.589  -1.681  1.00 10.00      B   
ATOM   4281  CB  PHE B 243     -21.465  16.473  -1.503  1.00 10.00      B   
ATOM   4282  CG  PHE B 243     -20.481  16.742  -0.396  1.00 10.00      B   
ATOM   4283  CD1 PHE B 243     -19.204  17.200  -0.680  1.00 10.00      B   
ATOM   4284  CD2 PHE B 243     -20.838  16.548   0.929  1.00 10.00      B   
ATOM   4285  CE1 PHE B 243     -18.303  17.459   0.335  1.00 10.00      B   
ATOM   4286  CE2 PHE B 243     -19.941  16.804   1.949  1.00 10.00      B   
ATOM   4287  CZ  PHE B 243     -18.671  17.261   1.651  1.00 10.00      B   
ATOM   4288  C   PHE B 243     -21.802  18.931  -1.849  1.00 10.00      B   
ATOM   4289  O   PHE B 243     -21.208  19.215  -2.894  1.00 10.00      B   
ATOM   4290  N   ASP B 244     -21.870  19.748  -0.814  1.00 10.00      B   
ATOM   4291  HN  ASP B 244     -22.346  19.457  -0.002  1.00 10.00      B   
ATOM   4292  CA  ASP B 244     -21.252  21.062  -0.836  1.00 10.00      B   
ATOM   4293  CB  ASP B 244     -22.313  22.142  -1.067  1.00 10.00      B   
ATOM   4294  CG  ASP B 244     -21.725  23.423  -1.620  1.00 10.00      B   
ATOM   4295  OD1 ASP B 244     -21.708  24.439  -0.893  1.00 10.00      B   
ATOM   4296  OD2 ASP B 244     -21.277  23.420  -2.786  1.00 10.00      B   
ATOM   4297  C   ASP B 244     -20.521  21.309   0.476  1.00 10.00      B   
ATOM   4298  O   ASP B 244     -21.039  20.983   1.543  1.00 10.00      B   
ATOM   4299  N   PRO B 245     -19.291  21.848   0.411  1.00 10.00      B   
ATOM   4300  CA  PRO B 245     -18.481  22.137   1.604  1.00 10.00      B   
ATOM   4301  CB  PRO B 245     -17.198  22.754   1.034  1.00 10.00      B   
ATOM   4302  CG  PRO B 245     -17.156  22.303  -0.385  1.00 10.00      B   
ATOM   4303  CD  PRO B 245     -18.585  22.206  -0.830  1.00 10.00      B   
ATOM   4304  C   PRO B 245     -19.169  23.125   2.545  1.00 10.00      B   
ATOM   4305  O   PRO B 245     -19.056  24.343   2.381  1.00 10.00      B   
ATOM   4306  N   GLU B 246     -19.900  22.587   3.513  1.00 10.00      B   
ATOM   4307  HN  GLU B 246     -19.969  21.610   3.566  1.00 10.00      B   
ATOM   4308  CB  GLU B 246     -22.117  23.358   4.199  1.00 10.00      B   
ATOM   4309  CG  GLU B 246     -22.562  24.281   3.076  1.00 10.00      B   
ATOM   4310  CD  GLU B 246     -22.929  25.664   3.573  1.00 10.00      B   
ATOM   4311  OE1 GLU B 246     -22.172  26.620   3.304  1.00 10.00      B   
ATOM   4312  OE2 GLU B 246     -23.982  25.799   4.238  1.00 10.00      B   
ATOM   4313  CA  GLU B 246     -20.614  23.391   4.489  1.00 10.00      B   
ATOM   4314  C   GLU B 246     -20.336  22.869   5.895  1.00 10.00      B   
ATOM   4315  O   GLU B 246     -21.244  22.259   6.501  1.00 10.00      B   
ATOM   4316  OXT GLU B 246     -19.200  23.050   6.378  1.00 10.00      B   
END
