# Supplementary material for: COZOID: contact zone identifier for visual analysis of protein-protein interactions
Source: BMC Bioinformatics. 2018 Apr 6;19:125. doi: 10.1186/s12859-018-2113-6 (PMC5889581; doi:10.1186/s12859-018-2113-6)
Supplement: Supplementary file 3 — Example data. Testing dataset used in the manuscript. (ZIP 2662 kb) [file 12859_2018_2113_MOESM3_ESM.zip › Test_data_COZOID/cluster2_2.pdb]

REMARK FILENAME="/data/home/enm009/home_crm01_536693271/CREAM536693271/DIRAC_"
REMARK ===============================================================
REMARK HADDOCK run for complex
REMARK final NOE weights: unambig 50 amb: 50
REMARK ===============================================================
REMARK            total,bonds,angles,improper,dihe,vdw,elec,air,cdih,coup,sani,vean,dani
REMARK energies: -68.7251, 0, 0, 0, 0, -39.4406, -74.9923, 45.7078, 0, 0, 0, 0, 0
REMARK ===============================================================
REMARK            bonds,angles,impropers,dihe,air,cdih,coup,sani,vean,dani
REMARK rms-dev.: 0,0,0,0,0.692091,0,0, 0, 0, 0
REMARK ===============================================================
REMARK               air,cdih,coup,sani,vean,dani
REMARK               >0.3,>5,>1,>0,>5,>0.2
REMARK violations.: 1, 0, 0, 0, 0, 0
REMARK ===============================================================
REMARK                        CVpartition#,violations,rms
REMARK AIRs cross-validation: 2, 1, 1.26037
REMARK ===============================================================
REMARK NCS energy: 0
REMARK ===============================================================
REMARK Symmetry energy: 0
REMARK ===============================================================
REMARK Desolvation energy: 13.358
REMARK Internal energy free molecules: 9041.3
REMARK Internal energy complex: -17037.8
REMARK Binding energy: -26180.2
REMARK ===============================================================
REMARK buried surface area: 1563.58
REMARK ===============================================================
REMARK water - chain1: 0 0 0
REMARK water - chain2: 0 0 0
REMARK water - chain3: 0 0 0
REMARK water - chain4: 0 0 0
REMARK water - chain5: 0 0 0
REMARK water - chain6: 0 0 0
REMARK ===============================================================
REMARK water - water: 0 0 0
REMARK ===============================================================
REMARK DATE:08-Dec-2015  19:52:21       created by user: enm009
REMARK VERSION:1.2
ATOM      1  C   GLY A  78      34.610  31.024  -0.824  1.00 10.00      A   
ATOM      2  O   GLY A  78      34.769  30.071  -0.062  1.00 10.00      A   
ATOM      3  N   GLY A  78      35.248  29.451  -2.630  1.00 10.00      A   
ATOM      4  HT1 GLY A  78      34.411  28.849  -2.490  1.00 10.00      A   
ATOM      5  HT2 GLY A  78      36.015  29.103  -2.021  1.00 10.00      A   
ATOM      6  HT3 GLY A  78      35.550  29.376  -3.620  1.00 10.00      A   
ATOM      7  CA  GLY A  78      34.925  30.862  -2.295  1.00 10.00      A   
ATOM      8  N   PRO A  79      34.159  32.217  -0.393  1.00 10.00      A   
ATOM      9  CA  PRO A  79      33.826  32.476   1.016  1.00 10.00      A   
ATOM     10  CB  PRO A  79      33.258  33.900   0.995  1.00 10.00      A   
ATOM     11  CG  PRO A  79      33.816  34.516  -0.242  1.00 10.00      A   
ATOM     12  CD  PRO A  79      33.928  33.400  -1.241  1.00 10.00      A   
ATOM     13  C   PRO A  79      32.768  31.494   1.524  1.00 10.00      A   
ATOM     14  O   PRO A  79      31.592  31.595   1.168  1.00 10.00      A   
ATOM     15  N   ARG A  80      33.196  30.538   2.341  1.00 10.00      A   
ATOM     16  HN  ARG A  80      34.147  30.511   2.591  1.00 10.00      A   
ATOM     17  CA  ARG A  80      32.291  29.530   2.879  1.00 10.00      A   
ATOM     18  CB  ARG A  80      33.034  28.219   3.156  1.00 10.00      A   
ATOM     19  CG  ARG A  80      33.588  27.526   1.921  1.00 10.00      A   
ATOM     20  CD  ARG A  80      32.477  27.006   1.027  1.00 10.00      A   
ATOM     21  NE  ARG A  80      32.992  26.135  -0.031  1.00 10.00      A   
ATOM     22  HE  ARG A  80      33.577  25.390   0.241  1.00 10.00      A   
ATOM     23  CZ  ARG A  80      32.719  26.291  -1.325  1.00 10.00      A   
ATOM     24  NH1 ARG A  80      31.940  27.285  -1.733  1.00 10.00      A   
ATOM     25 HH11 ARG A  80      31.739  27.404  -2.755  1.00 10.00      A   
ATOM     26 HH12 ARG A  80      31.527  27.947  -1.044  1.00 10.00      A   
ATOM     27  NH2 ARG A  80      33.220  25.448  -2.214  1.00 10.00      A   
ATOM     28 HH21 ARG A  80      33.009  25.577  -3.233  1.00 10.00      A   
ATOM     29 HH22 ARG A  80      33.825  24.641  -1.903  1.00 10.00      A   
ATOM     30  C   ARG A  80      31.596  30.008   4.147  1.00 10.00      A   
ATOM     31  O   ARG A  80      32.057  29.743   5.259  1.00 10.00      A   
ATOM     32  N   SER A  81      30.497  30.726   3.977  1.00 10.00      A   
ATOM     33  HN  SER A  81      30.198  30.939   3.066  1.00 10.00      A   
ATOM     34  CA  SER A  81      29.729  31.220   5.107  1.00 10.00      A   
ATOM     35  CB  SER A  81      28.678  32.212   4.607  1.00 10.00      A   
ATOM     36  OG  SER A  81      28.899  32.525   3.240  1.00 10.00      A   
ATOM     37  HG  SER A  81      29.613  33.167   3.170  1.00 10.00      A   
ATOM     38  C   SER A  81      29.052  30.049   5.819  1.00 10.00      A   
ATOM     39  O   SER A  81      28.798  29.006   5.207  1.00 10.00      A   
ATOM     40  N   GLN A  82      28.765  30.211   7.106  1.00 10.00      A   
ATOM     41  HN  GLN A  82      28.998  31.058   7.550  1.00 10.00      A   
ATOM     42  CA  GLN A  82      28.119  29.152   7.877  1.00 10.00      A   
ATOM     43  CB  GLN A  82      27.945  29.565   9.335  1.00 10.00      A   
ATOM     44  CG  GLN A  82      27.719  28.396  10.276  1.00 10.00      A   
ATOM     45  CD  GLN A  82      27.280  28.839  11.655  1.00 10.00      A   
ATOM     46  OE1 GLN A  82      28.107  29.161  12.509  1.00 10.00      A   
ATOM     47  NE2 GLN A  82      25.980  28.847  11.887  1.00 10.00      A   
ATOM     48 HE21 GLN A  82      25.371  28.566  11.156  1.00 10.00      A   
ATOM     49 HE22 GLN A  82      25.668  29.120  12.775  1.00 10.00      A   
ATOM     50  C   GLN A  82      26.768  28.792   7.271  1.00 10.00      A   
ATOM     51  O   GLN A  82      26.404  27.619   7.184  1.00 10.00      A   
ATOM     52  N   LYS A  83      26.041  29.816   6.838  1.00 10.00      A   
ATOM     53  HN  LYS A  83      26.394  30.726   6.944  1.00 10.00      A   
ATOM     54  CA  LYS A  83      24.733  29.634   6.225  1.00 10.00      A   
ATOM     55  CB  LYS A  83      24.120  30.990   5.869  1.00 10.00      A   
ATOM     56  CG  LYS A  83      22.639  30.939   5.536  1.00 10.00      A   
ATOM     57  CD  LYS A  83      22.072  32.338   5.362  1.00 10.00      A   
ATOM     58  CE  LYS A  83      20.579  32.301   5.086  1.00 10.00      A   
ATOM     59  NZ  LYS A  83      19.995  33.666   5.019  1.00 10.00      A   
ATOM     60  HZ1 LYS A  83      20.143  34.161   5.921  1.00 10.00      A   
ATOM     61  HZ2 LYS A  83      18.973  33.610   4.833  1.00 10.00      A   
ATOM     62  HZ3 LYS A  83      20.445  34.214   4.258  1.00 10.00      A   
ATOM     63  C   LYS A  83      24.843  28.761   4.981  1.00 10.00      A   
ATOM     64  O   LYS A  83      23.966  27.948   4.705  1.00 10.00      A   
ATOM     65  N   GLN A  84      25.936  28.929   4.239  1.00 10.00      A   
ATOM     66  HN  GLN A  84      26.604  29.590   4.515  1.00 10.00      A   
ATOM     67  CA  GLN A  84      26.169  28.146   3.034  1.00 10.00      A   
ATOM     68  CB  GLN A  84      27.444  28.608   2.328  1.00 10.00      A   
ATOM     69  CG  GLN A  84      27.268  29.803   1.408  1.00 10.00      A   
ATOM     70  CD  GLN A  84      28.530  30.106   0.623  1.00 10.00      A   
ATOM     71  OE1 GLN A  84      29.328  29.209   0.337  1.00 10.00      A   
ATOM     72  NE2 GLN A  84      28.720  31.365   0.266  1.00 10.00      A   
ATOM     73 HE21 GLN A  84      28.039  32.029   0.521  1.00 10.00      A   
ATOM     74 HE22 GLN A  84      29.533  31.585  -0.232  1.00 10.00      A   
ATOM     75  C   GLN A  84      26.304  26.673   3.388  1.00 10.00      A   
ATOM     76  O   GLN A  84      25.723  25.810   2.735  1.00 10.00      A   
ATOM     77  N   LEU A  85      27.062  26.402   4.442  1.00 10.00      A   
ATOM     78  HN  LEU A  85      27.475  27.144   4.934  1.00 10.00      A   
ATOM     79  CA  LEU A  85      27.289  25.037   4.893  1.00 10.00      A   
ATOM     80  CB  LEU A  85      28.363  25.004   5.985  1.00 10.00      A   
ATOM     81  CG  LEU A  85      29.666  25.748   5.681  1.00 10.00      A   
ATOM     82  CD1 LEU A  85      30.630  25.640   6.851  1.00 10.00      A   
ATOM     83  CD2 LEU A  85      30.308  25.222   4.406  1.00 10.00      A   
ATOM     84  C   LEU A  85      26.000  24.410   5.411  1.00 10.00      A   
ATOM     85  O   LEU A  85      25.639  23.301   5.017  1.00 10.00      A   
ATOM     86  N   GLU A  86      25.307  25.135   6.283  1.00 10.00      A   
ATOM     87  HN  GLU A  86      25.650  26.019   6.551  1.00 10.00      A   
ATOM     88  CA  GLU A  86      24.057  24.656   6.864  1.00 10.00      A   
ATOM     89  CB  GLU A  86      23.560  25.615   7.946  1.00 10.00      A   
ATOM     90  CG  GLU A  86      24.480  25.697   9.154  1.00 10.00      A   
ATOM     91  CD  GLU A  86      24.025  26.719  10.171  1.00 10.00      A   
ATOM     92  OE1 GLU A  86      23.438  26.326  11.200  1.00 10.00      A   
ATOM     93  OE2 GLU A  86      24.254  27.926   9.953  1.00 10.00      A   
ATOM     94  C   GLU A  86      22.990  24.430   5.794  1.00 10.00      A   
ATOM     95  O   GLU A  86      22.224  23.469   5.858  1.00 10.00      A   
ATOM     96  N   LEU A  87      22.948  25.311   4.804  1.00 10.00      A   
ATOM     97  HN  LEU A  87      23.572  26.071   4.807  1.00 10.00      A   
ATOM     98  CA  LEU A  87      21.983  25.182   3.722  1.00 10.00      A   
ATOM     99  CB  LEU A  87      21.881  26.489   2.931  1.00 10.00      A   
ATOM    100  CG  LEU A  87      20.770  26.557   1.880  1.00 10.00      A   
ATOM    101  CD1 LEU A  87      19.402  26.505   2.542  1.00 10.00      A   
ATOM    102  CD2 LEU A  87      20.912  27.809   1.030  1.00 10.00      A   
ATOM    103  C   LEU A  87      22.376  24.035   2.795  1.00 10.00      A   
ATOM    104  O   LEU A  87      21.523  23.285   2.317  1.00 10.00      A   
ATOM    105  N   LYS A  88      23.676  23.895   2.562  1.00 10.00      A   
ATOM    106  HN  LYS A  88      24.307  24.522   2.980  1.00 10.00      A   
ATOM    107  CA  LYS A  88      24.192  22.846   1.696  1.00 10.00      A   
ATOM    108  CB  LYS A  88      25.691  23.026   1.437  1.00 10.00      A   
ATOM    109  CG  LYS A  88      26.244  22.178   0.299  1.00 10.00      A   
ATOM    110  CD  LYS A  88      25.778  22.676  -1.062  1.00 10.00      A   
ATOM    111  CE  LYS A  88      24.434  22.079  -1.448  1.00 10.00      A   
ATOM    112  NZ  LYS A  88      23.921  22.644  -2.720  1.00 10.00      A   
ATOM    113  HZ1 LYS A  88      22.874  22.680  -2.701  1.00 10.00      A   
ATOM    114  HZ2 LYS A  88      24.220  22.055  -3.523  1.00 10.00      A   
ATOM    115  HZ3 LYS A  88      24.284  23.606  -2.856  1.00 10.00      A   
ATOM    116  C   LYS A  88      23.910  21.463   2.268  1.00 10.00      A   
ATOM    117  O   LYS A  88      23.449  20.575   1.550  1.00 10.00      A   
ATOM    118  N   VAL A  89      24.175  21.280   3.559  1.00 10.00      A   
ATOM    119  HN  VAL A  89      24.546  22.022   4.088  1.00 10.00      A   
ATOM    120  CA  VAL A  89      23.930  19.990   4.198  1.00 10.00      A   
ATOM    121  CB  VAL A  89      24.523  19.884   5.623  1.00 10.00      A   
ATOM    122  CG1 VAL A  89      26.035  20.033   5.588  1.00 10.00      A   
ATOM    123  CG2 VAL A  89      23.899  20.896   6.570  1.00 10.00      A   
ATOM    124  C   VAL A  89      22.440  19.668   4.213  1.00 10.00      A   
ATOM    125  O   VAL A  89      22.048  18.501   4.171  1.00 10.00      A   
ATOM    126  N   SER A  90      21.615  20.710   4.255  1.00 10.00      A   
ATOM    127  HN  SER A  90      21.990  21.617   4.296  1.00 10.00      A   
ATOM    128  CA  SER A  90      20.176  20.538   4.246  1.00 10.00      A   
ATOM    129  CB  SER A  90      19.468  21.870   4.524  1.00 10.00      A   
ATOM    130  OG  SER A  90      18.057  21.711   4.545  1.00 10.00      A   
ATOM    131  HG  SER A  90      17.636  22.579   4.507  1.00 10.00      A   
ATOM    132  C   SER A  90      19.741  19.969   2.901  1.00 10.00      A   
ATOM    133  O   SER A  90      19.003  18.988   2.841  1.00 10.00      A   
ATOM    134  N   GLU A  91      20.231  20.571   1.820  1.00 10.00      A   
ATOM    135  HN  GLU A  91      20.827  21.346   1.930  1.00 10.00      A   
ATOM    136  CA  GLU A  91      19.899  20.112   0.477  1.00 10.00      A   
ATOM    137  CB  GLU A  91      20.458  21.066  -0.578  1.00 10.00      A   
ATOM    138  CG  GLU A  91      19.862  22.461  -0.540  1.00 10.00      A   
ATOM    139  CD  GLU A  91      20.297  23.306  -1.720  1.00 10.00      A   
ATOM    140  OE1 GLU A  91      21.311  22.960  -2.361  1.00 10.00      A   
ATOM    141  OE2 GLU A  91      19.626  24.320  -2.012  1.00 10.00      A   
ATOM    142  C   GLU A  91      20.447  18.709   0.245  1.00 10.00      A   
ATOM    143  O   GLU A  91      19.815  17.885  -0.415  1.00 10.00      A   
ATOM    144  N   LEU A  92      21.624  18.448   0.806  1.00 10.00      A   
ATOM    145  HN  LEU A  92      22.074  19.156   1.320  1.00 10.00      A   
ATOM    146  CA  LEU A  92      22.271  17.149   0.674  1.00 10.00      A   
ATOM    147  CB  LEU A  92      23.627  17.149   1.387  1.00 10.00      A   
ATOM    148  CG  LEU A  92      24.844  16.772   0.537  1.00 10.00      A   
ATOM    149  CD1 LEU A  92      26.133  17.058   1.292  1.00 10.00      A   
ATOM    150  CD2 LEU A  92      24.783  15.310   0.122  1.00 10.00      A   
ATOM    151  C   LEU A  92      21.382  16.039   1.226  1.00 10.00      A   
ATOM    152  O   LEU A  92      21.133  15.040   0.549  1.00 10.00      A   
ATOM    153  N   VAL A  93      20.883  16.225   2.444  1.00 10.00      A   
ATOM    154  HN  VAL A  93      21.105  17.045   2.939  1.00 10.00      A   
ATOM    155  CA  VAL A  93      20.020  15.223   3.058  1.00 10.00      A   
ATOM    156  CB  VAL A  93      19.832  15.410   4.582  1.00 10.00      A   
ATOM    157  CG1 VAL A  93      21.158  15.250   5.310  1.00 10.00      A   
ATOM    158  CG2 VAL A  93      19.193  16.749   4.912  1.00 10.00      A   
ATOM    159  C   VAL A  93      18.671  15.128   2.348  1.00 10.00      A   
ATOM    160  O   VAL A  93      18.112  14.041   2.223  1.00 10.00      A   
ATOM    161  N   GLN A  94      18.162  16.262   1.865  1.00 10.00      A   
ATOM    162  HN  GLN A  94      18.661  17.102   1.985  1.00 10.00      A   
ATOM    163  CA  GLN A  94      16.883  16.283   1.158  1.00 10.00      A   
ATOM    164  CB  GLN A  94      16.445  17.715   0.834  1.00 10.00      A   
ATOM    165  CG  GLN A  94      16.183  18.578   2.058  1.00 10.00      A   
ATOM    166  CD  GLN A  94      15.666  19.960   1.706  1.00 10.00      A   
ATOM    167  OE1 GLN A  94      14.861  20.121   0.789  1.00 10.00      A   
ATOM    168  NE2 GLN A  94      16.134  20.970   2.423  1.00 10.00      A   
ATOM    169 HE21 GLN A  94      16.784  20.775   3.135  1.00 10.00      A   
ATOM    170 HE22 GLN A  94      15.820  21.873   2.212  1.00 10.00      A   
ATOM    171  C   GLN A  94      16.972  15.457  -0.119  1.00 10.00      A   
ATOM    172  O   GLN A  94      16.058  14.702  -0.444  1.00 10.00      A   
ATOM    173  N   PHE A  95      18.091  15.594  -0.822  1.00 10.00      A   
ATOM    174  HN  PHE A  95      18.782  16.219  -0.502  1.00 10.00      A   
ATOM    175  CA  PHE A  95      18.324  14.856  -2.058  1.00 10.00      A   
ATOM    176  CB  PHE A  95      19.679  15.255  -2.656  1.00 10.00      A   
ATOM    177  CG  PHE A  95      19.993  14.615  -3.980  1.00 10.00      A   
ATOM    178  CD1 PHE A  95      19.271  14.945  -5.116  1.00 10.00      A   
ATOM    179  CD2 PHE A  95      21.017  13.688  -4.090  1.00 10.00      A   
ATOM    180  CE1 PHE A  95      19.565  14.365  -6.336  1.00 10.00      A   
ATOM    181  CE2 PHE A  95      21.315  13.102  -5.306  1.00 10.00      A   
ATOM    182  CZ  PHE A  95      20.588  13.441  -6.430  1.00 10.00      A   
ATOM    183  C   PHE A  95      18.283  13.352  -1.794  1.00 10.00      A   
ATOM    184  O   PHE A  95      17.660  12.591  -2.538  1.00 10.00      A   
ATOM    185  N   LEU A  96      18.935  12.936  -0.715  1.00 10.00      A   
ATOM    186  HN  LEU A  96      19.405  13.596  -0.160  1.00 10.00      A   
ATOM    187  CA  LEU A  96      18.978  11.529  -0.332  1.00 10.00      A   
ATOM    188  CB  LEU A  96      19.959  11.324   0.828  1.00 10.00      A   
ATOM    189  CG  LEU A  96      21.399  11.785   0.590  1.00 10.00      A   
ATOM    190  CD1 LEU A  96      22.198  11.728   1.883  1.00 10.00      A   
ATOM    191  CD2 LEU A  96      22.062  10.941  -0.489  1.00 10.00      A   
ATOM    192  C   LEU A  96      17.592  11.038   0.072  1.00 10.00      A   
ATOM    193  O   LEU A  96      17.161   9.960  -0.334  1.00 10.00      A   
ATOM    194  N   LEU A  97      16.891  11.861   0.848  1.00 10.00      A   
ATOM    195  HN  LEU A  97      17.292  12.719   1.110  1.00 10.00      A   
ATOM    196  CA  LEU A  97      15.552  11.534   1.330  1.00 10.00      A   
ATOM    197  CB  LEU A  97      15.068  12.601   2.322  1.00 10.00      A   
ATOM    198  CG  LEU A  97      15.788  12.669   3.673  1.00 10.00      A   
ATOM    199  CD1 LEU A  97      15.497  13.994   4.367  1.00 10.00      A   
ATOM    200  CD2 LEU A  97      15.381  11.501   4.558  1.00 10.00      A   
ATOM    201  C   LEU A  97      14.544  11.405   0.188  1.00 10.00      A   
ATOM    202  O   LEU A  97      13.468  10.838   0.369  1.00 10.00      A   
ATOM    203  N   ILE A  98      14.887  11.940  -0.979  1.00 10.00      A   
ATOM    204  HN  ILE A  98      15.754  12.390  -1.061  1.00 10.00      A   
ATOM    205  CA  ILE A  98      13.996  11.887  -2.134  1.00 10.00      A   
ATOM    206  CB  ILE A  98      13.912  13.260  -2.846  1.00 10.00      A   
ATOM    207  CG1 ILE A  98      13.280  14.314  -1.928  1.00 10.00      A   
ATOM    208  CG2 ILE A  98      13.146  13.165  -4.161  1.00 10.00      A   
ATOM    209  CD1 ILE A  98      11.870  13.986  -1.481  1.00 10.00      A   
ATOM    210  C   ILE A  98      14.414  10.809  -3.139  1.00 10.00      A   
ATOM    211  O   ILE A  98      13.569  10.111  -3.701  1.00 10.00      A   
ATOM    212  N   LYS A  99      15.713  10.661  -3.357  1.00 10.00      A   
ATOM    213  HN  LYS A  99      16.355  11.221  -2.862  1.00 10.00      A   
ATOM    214  CA  LYS A  99      16.208   9.685  -4.323  1.00 10.00      A   
ATOM    215  CB  LYS A  99      17.574  10.086  -4.881  1.00 10.00      A   
ATOM    216  CG  LYS A  99      17.500  11.194  -5.919  1.00 10.00      A   
ATOM    217  CD  LYS A  99      16.502  10.846  -7.015  1.00 10.00      A   
ATOM    218  CE  LYS A  99      15.998  12.091  -7.724  1.00 10.00      A   
ATOM    219  NZ  LYS A  99      14.811  11.811  -8.573  1.00 10.00      A   
ATOM    220  HZ1 LYS A  99      15.051  11.118  -9.311  1.00 10.00      A   
ATOM    221  HZ2 LYS A  99      14.483  12.685  -9.032  1.00 10.00      A   
ATOM    222  HZ3 LYS A  99      14.037  11.428  -7.994  1.00 10.00      A   
ATOM    223  C   LYS A  99      16.217   8.250  -3.804  1.00 10.00      A   
ATOM    224  O   LYS A  99      16.110   7.305  -4.589  1.00 10.00      A   
ATOM    225  N   ASP A 100      16.336   8.079  -2.494  1.00 10.00      A   
ATOM    226  HN  ASP A 100      16.410   8.863  -1.905  1.00 10.00      A   
ATOM    227  CA  ASP A 100      16.360   6.738  -1.912  1.00 10.00      A   
ATOM    228  CB  ASP A 100      16.908   6.765  -0.484  1.00 10.00      A   
ATOM    229  CG  ASP A 100      17.025   5.381   0.126  1.00 10.00      A   
ATOM    230  OD1 ASP A 100      18.009   4.664  -0.174  1.00 10.00      A   
ATOM    231  OD2 ASP A 100      16.139   5.002   0.919  1.00 10.00      A   
ATOM    232  C   ASP A 100      14.976   6.092  -1.952  1.00 10.00      A   
ATOM    233  O   ASP A 100      14.850   4.869  -1.927  1.00 10.00      A   
ATOM    234  N   GLN A 101      13.944   6.926  -2.065  1.00 10.00      A   
ATOM    235  HN  GLN A 101      14.121   7.887  -2.115  1.00 10.00      A   
ATOM    236  CA  GLN A 101      12.558   6.458  -2.112  1.00 10.00      A   
ATOM    237  CB  GLN A 101      11.597   7.643  -2.237  1.00 10.00      A   
ATOM    238  CG  GLN A 101      11.713   8.663  -1.117  1.00 10.00      A   
ATOM    239  CD  GLN A 101      10.760   9.833  -1.288  1.00 10.00      A   
ATOM    240  OE1 GLN A 101      10.402  10.202  -2.405  1.00 10.00      A   
ATOM    241  NE2 GLN A 101      10.351  10.431  -0.179  1.00 10.00      A   
ATOM    242 HE21 GLN A 101      10.683  10.092   0.679  1.00 10.00      A   
ATOM    243 HE22 GLN A 101       9.735  11.186  -0.263  1.00 10.00      A   
ATOM    244  C   GLN A 101      12.325   5.492  -3.272  1.00 10.00      A   
ATOM    245  O   GLN A 101      11.514   4.571  -3.174  1.00 10.00      A   
ATOM    246  N   LYS A 102      13.039   5.704  -4.367  1.00 10.00      A   
ATOM    247  HN  LYS A 102      13.677   6.447  -4.385  1.00 10.00      A   
ATOM    248  CA  LYS A 102      12.899   4.853  -5.542  1.00 10.00      A   
ATOM    249  CB  LYS A 102      12.956   5.686  -6.825  1.00 10.00      A   
ATOM    250  CG  LYS A 102      11.662   6.418  -7.157  1.00 10.00      A   
ATOM    251  CD  LYS A 102      10.629   5.479  -7.768  1.00 10.00      A   
ATOM    252  CE  LYS A 102       9.371   6.231  -8.184  1.00 10.00      A   
ATOM    253  NZ  LYS A 102       8.462   5.389  -9.013  1.00 10.00      A   
ATOM    254  HZ1 LYS A 102       8.973   5.020  -9.842  1.00 10.00      A   
ATOM    255  HZ2 LYS A 102       7.653   5.953  -9.347  1.00 10.00      A   
ATOM    256  HZ3 LYS A 102       8.103   4.586  -8.455  1.00 10.00      A   
ATOM    257  C   LYS A 102      13.954   3.751  -5.570  1.00 10.00      A   
ATOM    258  O   LYS A 102      13.939   2.900  -6.460  1.00 10.00      A   
ATOM    259  N   LYS A 103      14.849   3.768  -4.578  1.00 10.00      A   
ATOM    260  HN  LYS A 103      14.767   4.458  -3.884  1.00 10.00      A   
ATOM    261  CA  LYS A 103      15.930   2.785  -4.465  1.00 10.00      A   
ATOM    262  CB  LYS A 103      15.414   1.441  -3.937  1.00 10.00      A   
ATOM    263  CG  LYS A 103      14.917   1.476  -2.499  1.00 10.00      A   
ATOM    264  CD  LYS A 103      16.023   1.873  -1.533  1.00 10.00      A   
ATOM    265  CE  LYS A 103      15.548   1.792  -0.091  1.00 10.00      A   
ATOM    266  NZ  LYS A 103      16.509   2.425   0.849  1.00 10.00      A   
ATOM    267  HZ1 LYS A 103      16.383   2.045   1.807  1.00 10.00      A   
ATOM    268  HZ2 LYS A 103      16.350   3.462   0.878  1.00 10.00      A   
ATOM    269  HZ3 LYS A 103      17.484   2.252   0.541  1.00 10.00      A   
ATOM    270  C   LYS A 103      16.674   2.598  -5.787  1.00 10.00      A   
ATOM    271  O   LYS A 103      16.602   1.535  -6.409  1.00 10.00      A   
ATOM    272  N   ILE A 104      17.387   3.636  -6.209  1.00 10.00      A   
ATOM    273  HN  ILE A 104      17.411   4.451  -5.667  1.00 10.00      A   
ATOM    274  CA  ILE A 104      18.134   3.591  -7.463  1.00 10.00      A   
ATOM    275  CB  ILE A 104      18.530   4.994  -7.978  1.00 10.00      A   
ATOM    276  CG1 ILE A 104      17.333   5.953  -7.921  1.00 10.00      A   
ATOM    277  CG2 ILE A 104      19.089   4.915  -9.394  1.00 10.00      A   
ATOM    278  CD1 ILE A 104      16.172   5.554  -8.809  1.00 10.00      A   
ATOM    279  C   ILE A 104      19.358   2.663  -7.389  1.00 10.00      A   
ATOM    280  O   ILE A 104      19.454   1.715  -8.171  1.00 10.00      A   
ATOM    281  N   PRO A 105      20.308   2.890  -6.451  1.00 10.00      A   
ATOM    282  CA  PRO A 105      20.281   3.975  -5.474  1.00 10.00      A   
ATOM    283  CB  PRO A 105      20.888   3.290  -4.250  1.00 10.00      A   
ATOM    284  CG  PRO A 105      21.859   2.291  -4.804  1.00 10.00      A   
ATOM    285  CD  PRO A 105      21.506   2.065  -6.257  1.00 10.00      A   
ATOM    286  C   PRO A 105      21.155   5.161  -5.903  1.00 10.00      A   
ATOM    287  O   PRO A 105      21.411   5.355  -7.091  1.00 10.00      A   
ATOM    288  N   ILE A 106      21.620   5.943  -4.932  1.00 10.00      A   
ATOM    289  HN  ILE A 106      21.419   5.717  -3.999  1.00 10.00      A   
ATOM    290  CA  ILE A 106      22.445   7.114  -5.219  1.00 10.00      A   
ATOM    291  CB  ILE A 106      22.343   8.212  -4.130  1.00 10.00      A   
ATOM    292  CG1 ILE A 106      22.531   7.643  -2.713  1.00 10.00      A   
ATOM    293  CG2 ILE A 106      21.036   8.985  -4.256  1.00 10.00      A   
ATOM    294  CD1 ILE A 106      21.260   7.146  -2.051  1.00 10.00      A   
ATOM    295  C   ILE A 106      23.909   6.751  -5.463  1.00 10.00      A   
ATOM    296  O   ILE A 106      24.482   5.906  -4.770  1.00 10.00      A   
ATOM    297  N   LYS A 107      24.503   7.399  -6.458  1.00 10.00      A   
ATOM    298  HN  LYS A 107      23.992   8.060  -6.967  1.00 10.00      A   
ATOM    299  CA  LYS A 107      25.896   7.165  -6.813  1.00 10.00      A   
ATOM    300  CB  LYS A 107      26.009   6.782  -8.290  1.00 10.00      A   
ATOM    301  CG  LYS A 107      25.431   5.413  -8.623  1.00 10.00      A   
ATOM    302  CD  LYS A 107      25.248   5.233 -10.122  1.00 10.00      A   
ATOM    303  CE  LYS A 107      23.947   5.860 -10.599  1.00 10.00      A   
ATOM    304  NZ  LYS A 107      24.157   6.737 -11.779  1.00 10.00      A   
ATOM    305  HZ1 LYS A 107      24.743   7.563 -11.513  1.00 10.00      A   
ATOM    306  HZ2 LYS A 107      23.245   7.079 -12.140  1.00 10.00      A   
ATOM    307  HZ3 LYS A 107      24.639   6.213 -12.536  1.00 10.00      A   
ATOM    308  C   LYS A 107      26.730   8.410  -6.525  1.00 10.00      A   
ATOM    309  O   LYS A 107      26.243   9.533  -6.663  1.00 10.00      A   
ATOM    310  N   ARG A 108      27.981   8.195  -6.131  1.00 10.00      A   
ATOM    311  HN  ARG A 108      28.295   7.266  -6.050  1.00 10.00      A   
ATOM    312  CA  ARG A 108      28.906   9.280  -5.795  1.00 10.00      A   
ATOM    313  CB  ARG A 108      30.287   8.706  -5.474  1.00 10.00      A   
ATOM    314  CG  ARG A 108      31.284   9.712  -4.922  1.00 10.00      A   
ATOM    315  CD  ARG A 108      32.653   9.075  -4.789  1.00 10.00      A   
ATOM    316  NE  ARG A 108      33.632   9.945  -4.141  1.00 10.00      A   
ATOM    317  HE  ARG A 108      33.438  10.906  -4.117  1.00 10.00      A   
ATOM    318  CZ  ARG A 108      34.764   9.493  -3.602  1.00 10.00      A   
ATOM    319  NH1 ARG A 108      35.030   8.188  -3.623  1.00 10.00      A   
ATOM    320 HH11 ARG A 108      34.354   7.519  -4.060  1.00 10.00      A   
ATOM    321 HH12 ARG A 108      35.916   7.825  -3.205  1.00 10.00      A   
ATOM    322  NH2 ARG A 108      35.629  10.340  -3.047  1.00 10.00      A   
ATOM    323 HH21 ARG A 108      35.431  11.365  -3.033  1.00 10.00      A   
ATOM    324 HH22 ARG A 108      36.514   9.984  -2.621  1.00 10.00      A   
ATOM    325  C   ARG A 108      29.019  10.333  -6.900  1.00 10.00      A   
ATOM    326  O   ARG A 108      28.852  11.526  -6.642  1.00 10.00      A   
ATOM    327  N   ALA A 109      29.300   9.888  -8.123  1.00 10.00      A   
ATOM    328  HN  ALA A 109      29.417   8.926  -8.266  1.00 10.00      A   
ATOM    329  CA  ALA A 109      29.448  10.798  -9.259  1.00 10.00      A   
ATOM    330  CB  ALA A 109      29.781  10.024 -10.524  1.00 10.00      A   
ATOM    331  C   ALA A 109      28.204  11.652  -9.474  1.00 10.00      A   
ATOM    332  O   ALA A 109      28.304  12.862  -9.695  1.00 10.00      A   
ATOM    333  N   ASP A 110      27.039  11.015  -9.400  1.00 10.00      A   
ATOM    334  HN  ASP A 110      27.036  10.053  -9.222  1.00 10.00      A   
ATOM    335  CA  ASP A 110      25.763  11.702  -9.587  1.00 10.00      A   
ATOM    336  CB  ASP A 110      24.595  10.708  -9.519  1.00 10.00      A   
ATOM    337  CG  ASP A 110      24.585   9.707 -10.658  1.00 10.00      A   
ATOM    338  OD1 ASP A 110      23.695   9.793 -11.529  1.00 10.00      A   
ATOM    339  OD2 ASP A 110      25.457   8.813 -10.679  1.00 10.00      A   
ATOM    340  C   ASP A 110      25.569  12.788  -8.537  1.00 10.00      A   
ATOM    341  O   ASP A 110      25.243  13.927  -8.861  1.00 10.00      A   
ATOM    342  N   ILE A 111      25.789  12.426  -7.278  1.00 10.00      A   
ATOM    343  HN  ILE A 111      26.064  11.501  -7.090  1.00 10.00      A   
ATOM    344  CA  ILE A 111      25.635  13.359  -6.168  1.00 10.00      A   
ATOM    345  CB  ILE A 111      25.859  12.654  -4.811  1.00 10.00      A   
ATOM    346  CG1 ILE A 111      24.822  11.546  -4.608  1.00 10.00      A   
ATOM    347  CG2 ILE A 111      25.806  13.654  -3.662  1.00 10.00      A   
ATOM    348  CD1 ILE A 111      25.091  10.661  -3.410  1.00 10.00      A   
ATOM    349  C   ILE A 111      26.601  14.535  -6.294  1.00 10.00      A   
ATOM    350  O   ILE A 111      26.206  15.697  -6.153  1.00 10.00      A   
ATOM    351  N   LEU A 112      27.858  14.227  -6.588  1.00 10.00      A   
ATOM    352  HN  LEU A 112      28.097  13.281  -6.726  1.00 10.00      A   
ATOM    353  CA  LEU A 112      28.894  15.245  -6.718  1.00 10.00      A   
ATOM    354  CB  LEU A 112      30.256  14.587  -6.969  1.00 10.00      A   
ATOM    355  CG  LEU A 112      31.490  15.335  -6.450  1.00 10.00      A   
ATOM    356  CD1 LEU A 112      32.605  14.352  -6.125  1.00 10.00      A   
ATOM    357  CD2 LEU A 112      31.971  16.361  -7.465  1.00 10.00      A   
ATOM    358  C   LEU A 112      28.576  16.256  -7.820  1.00 10.00      A   
ATOM    359  O   LEU A 112      28.843  17.449  -7.674  1.00 10.00      A   
ATOM    360  N   LYS A 113      27.986  15.786  -8.910  1.00 10.00      A   
ATOM    361  HN  LYS A 113      27.763  14.830  -8.965  1.00 10.00      A   
ATOM    362  CA  LYS A 113      27.665  16.658 -10.032  1.00 10.00      A   
ATOM    363  CB  LYS A 113      27.835  15.900 -11.355  1.00 10.00      A   
ATOM    364  CG  LYS A 113      28.051  16.795 -12.567  1.00 10.00      A   
ATOM    365  CD  LYS A 113      28.196  15.982 -13.843  1.00 10.00      A   
ATOM    366  CE  LYS A 113      28.378  16.885 -15.053  1.00 10.00      A   
ATOM    367  NZ  LYS A 113      28.575  16.110 -16.307  1.00 10.00      A   
ATOM    368  HZ1 LYS A 113      27.744  15.514 -16.496  1.00 10.00      A   
ATOM    369  HZ2 LYS A 113      29.412  15.497 -16.222  1.00 10.00      A   
ATOM    370  HZ3 LYS A 113      28.716  16.754 -17.110  1.00 10.00      A   
ATOM    371  C   LYS A 113      26.255  17.248  -9.935  1.00 10.00      A   
ATOM    372  O   LYS A 113      25.862  18.067 -10.766  1.00 10.00      A   
ATOM    373  N   HIS A 114      25.497  16.854  -8.921  1.00 10.00      A   
ATOM    374  HN  HIS A 114      25.853  16.213  -8.271  1.00 10.00      A   
ATOM    375  CA  HIS A 114      24.133  17.352  -8.779  1.00 10.00      A   
ATOM    376  CB  HIS A 114      23.122  16.203  -8.735  1.00 10.00      A   
ATOM    377  CG  HIS A 114      21.750  16.590  -9.201  1.00 10.00      A   
ATOM    378  ND1 HIS A 114      20.712  16.913  -8.356  1.00 10.00      A   
ATOM    379  HD1 HIS A 114      20.746  16.928  -7.377  1.00 10.00      A   
ATOM    380  CD2 HIS A 114      21.254  16.701 -10.459  1.00 10.00      A   
ATOM    381  CE1 HIS A 114      19.644  17.212  -9.109  1.00 10.00      A   
ATOM    382  NE2 HIS A 114      19.920  17.096 -10.394  1.00 10.00      A   
ATOM    383  C   HIS A 114      23.937  18.284  -7.585  1.00 10.00      A   
ATOM    384  O   HIS A 114      23.240  19.290  -7.696  1.00 10.00      A   
ATOM    385  N   VAL A 115      24.543  17.968  -6.447  1.00 10.00      A   
ATOM    386  HN  VAL A 115      25.112  17.167  -6.399  1.00 10.00      A   
ATOM    387  CA  VAL A 115      24.365  18.803  -5.264  1.00 10.00      A   
ATOM    388  CB  VAL A 115      23.605  18.045  -4.147  1.00 10.00      A   
ATOM    389  CG1 VAL A 115      24.519  17.085  -3.399  1.00 10.00      A   
ATOM    390  CG2 VAL A 115      22.909  19.007  -3.195  1.00 10.00      A   
ATOM    391  C   VAL A 115      25.680  19.381  -4.731  1.00 10.00      A   
ATOM    392  O   VAL A 115      25.674  20.265  -3.872  1.00 10.00      A   
ATOM    393  N   ILE A 116      26.801  18.900  -5.251  1.00 10.00      A   
ATOM    394  HN  ILE A 116      26.753  18.226  -5.959  1.00 10.00      A   
ATOM    395  CA  ILE A 116      28.106  19.375  -4.801  1.00 10.00      A   
ATOM    396  CB  ILE A 116      29.135  18.226  -4.711  1.00 10.00      A   
ATOM    397  CG1 ILE A 116      28.652  17.147  -3.734  1.00 10.00      A   
ATOM    398  CG2 ILE A 116      30.503  18.743  -4.300  1.00 10.00      A   
ATOM    399  CD1 ILE A 116      28.415  17.646  -2.323  1.00 10.00      A   
ATOM    400  C   ILE A 116      28.628  20.498  -5.700  1.00 10.00      A   
ATOM    401  O   ILE A 116      28.627  21.668  -5.308  1.00 10.00      A   
ATOM    402  N   GLY A 117      29.072  20.135  -6.900  1.00 10.00      A   
ATOM    403  HN  GLY A 117      29.049  19.183  -7.150  1.00 10.00      A   
ATOM    404  CA  GLY A 117      29.576  21.112  -7.851  1.00 10.00      A   
ATOM    405  C   GLY A 117      30.819  21.852  -7.385  1.00 10.00      A   
ATOM    406  O   GLY A 117      31.943  21.392  -7.590  1.00 10.00      A   
ATOM    407  N   ASP A 118      30.616  23.000  -6.753  1.00 10.00      A   
ATOM    408  HN  ASP A 118      29.693  23.295  -6.590  1.00 10.00      A   
ATOM    409  CA  ASP A 118      31.722  23.828  -6.278  1.00 10.00      A   
ATOM    410  CB  ASP A 118      31.328  25.311  -6.300  1.00 10.00      A   
ATOM    411  CG  ASP A 118      32.392  26.218  -5.706  1.00 10.00      A   
ATOM    412  OD1 ASP A 118      33.365  26.549  -6.415  1.00 10.00      A   
ATOM    413  OD2 ASP A 118      32.259  26.608  -4.528  1.00 10.00      A   
ATOM    414  C   ASP A 118      32.180  23.427  -4.880  1.00 10.00      A   
ATOM    415  O   ASP A 118      33.346  23.604  -4.527  1.00 10.00      A   
ATOM    416  N   TYR A 119      31.276  22.848  -4.103  1.00 10.00      A   
ATOM    417  HN  TYR A 119      30.376  22.680  -4.460  1.00 10.00      A   
ATOM    418  CA  TYR A 119      31.583  22.442  -2.729  1.00 10.00      A   
ATOM    419  CB  TYR A 119      30.296  22.338  -1.904  1.00 10.00      A   
ATOM    420  CG  TYR A 119      29.625  23.668  -1.640  1.00 10.00      A   
ATOM    421  CD1 TYR A 119      29.668  24.252  -0.380  1.00 10.00      A   
ATOM    422  CD2 TYR A 119      28.947  24.340  -2.649  1.00 10.00      A   
ATOM    423  CE1 TYR A 119      29.056  25.466  -0.134  1.00 10.00      A   
ATOM    424  CE2 TYR A 119      28.333  25.553  -2.412  1.00 10.00      A   
ATOM    425  CZ  TYR A 119      28.390  26.112  -1.155  1.00 10.00      A   
ATOM    426  OH  TYR A 119      27.773  27.318  -0.919  1.00 10.00      A   
ATOM    427  HH  TYR A 119      28.391  27.914  -0.468  1.00 10.00      A   
ATOM    428  C   TYR A 119      32.358  21.124  -2.669  1.00 10.00      A   
ATOM    429  O   TYR A 119      32.220  20.352  -1.720  1.00 10.00      A   
ATOM    430  N   LYS A 120      33.189  20.882  -3.674  1.00 10.00      A   
ATOM    431  HN  LYS A 120      33.283  21.551  -4.386  1.00 10.00      A   
ATOM    432  CA  LYS A 120      33.982  19.660  -3.735  1.00 10.00      A   
ATOM    433  CB  LYS A 120      34.271  19.273  -5.186  1.00 10.00      A   
ATOM    434  CG  LYS A 120      34.892  20.383  -6.016  1.00 10.00      A   
ATOM    435  CD  LYS A 120      34.896  20.032  -7.494  1.00 10.00      A   
ATOM    436  CE  LYS A 120      35.421  21.186  -8.331  1.00 10.00      A   
ATOM    437  NZ  LYS A 120      34.621  22.424  -8.137  1.00 10.00      A   
ATOM    438  HZ1 LYS A 120      33.606  22.197  -8.110  1.00 10.00      A   
ATOM    439  HZ2 LYS A 120      34.797  23.088  -8.919  1.00 10.00      A   
ATOM    440  HZ3 LYS A 120      34.889  22.885  -7.245  1.00 10.00      A   
ATOM    441  C   LYS A 120      35.279  19.813  -2.949  1.00 10.00      A   
ATOM    442  O   LYS A 120      36.022  18.848  -2.755  1.00 10.00      A   
ATOM    443  N   ASP A 121      35.534  21.032  -2.491  1.00 10.00      A   
ATOM    444  HN  ASP A 121      34.891  21.754  -2.671  1.00 10.00      A   
ATOM    445  CA  ASP A 121      36.727  21.335  -1.712  1.00 10.00      A   
ATOM    446  CB  ASP A 121      36.939  22.856  -1.599  1.00 10.00      A   
ATOM    447  CG  ASP A 121      35.757  23.605  -1.002  1.00 10.00      A   
ATOM    448  OD1 ASP A 121      34.603  23.312  -1.386  1.00 10.00      A   
ATOM    449  OD2 ASP A 121      35.974  24.511  -0.168  1.00 10.00      A   
ATOM    450  C   ASP A 121      36.623  20.707  -0.328  1.00 10.00      A   
ATOM    451  O   ASP A 121      37.617  20.258   0.244  1.00 10.00      A   
ATOM    452  N   ILE A 122      35.408  20.664   0.193  1.00 10.00      A   
ATOM    453  HN  ILE A 122      34.659  21.051  -0.314  1.00 10.00      A   
ATOM    454  CA  ILE A 122      35.152  20.081   1.499  1.00 10.00      A   
ATOM    455  CB  ILE A 122      34.545  21.116   2.470  1.00 10.00      A   
ATOM    456  CG1 ILE A 122      33.380  21.862   1.807  1.00 10.00      A   
ATOM    457  CG2 ILE A 122      35.614  22.091   2.947  1.00 10.00      A   
ATOM    458  CD1 ILE A 122      32.614  22.765   2.749  1.00 10.00      A   
ATOM    459  C   ILE A 122      34.202  18.898   1.367  1.00 10.00      A   
ATOM    460  O   ILE A 122      33.524  18.531   2.321  1.00 10.00      A   
ATOM    461  N   PHE A 123      34.187  18.297   0.177  1.00 10.00      A   
ATOM    462  HN  PHE A 123      34.780  18.638  -0.525  1.00 10.00      A   
ATOM    463  CA  PHE A 123      33.319  17.154  -0.129  1.00 10.00      A   
ATOM    464  CB  PHE A 123      33.647  16.557  -1.507  1.00 10.00      A   
ATOM    465  CG  PHE A 123      32.841  15.336  -1.859  1.00 10.00      A   
ATOM    466  CD1 PHE A 123      31.493  15.441  -2.155  1.00 10.00      A   
ATOM    467  CD2 PHE A 123      33.435  14.084  -1.893  1.00 10.00      A   
ATOM    468  CE1 PHE A 123      30.749  14.321  -2.477  1.00 10.00      A   
ATOM    469  CE2 PHE A 123      32.698  12.960  -2.214  1.00 10.00      A   
ATOM    470  CZ  PHE A 123      31.352  13.079  -2.507  1.00 10.00      A   
ATOM    471  C   PHE A 123      33.287  16.068   0.963  1.00 10.00      A   
ATOM    472  O   PHE A 123      32.212  15.744   1.461  1.00 10.00      A   
ATOM    473  N   PRO A 124      34.446  15.487   1.355  1.00 10.00      A   
ATOM    474  CA  PRO A 124      34.485  14.435   2.386  1.00 10.00      A   
ATOM    475  CB  PRO A 124      35.982  14.164   2.569  1.00 10.00      A   
ATOM    476  CG  PRO A 124      36.601  14.605   1.288  1.00 10.00      A   
ATOM    477  CD  PRO A 124      35.793  15.783   0.830  1.00 10.00      A   
ATOM    478  C   PRO A 124      33.864  14.886   3.710  1.00 10.00      A   
ATOM    479  O   PRO A 124      33.157  14.123   4.369  1.00 10.00      A   
ATOM    480  N   ASP A 125      34.123  16.134   4.080  1.00 10.00      A   
ATOM    481  HN  ASP A 125      34.664  16.700   3.494  1.00 10.00      A   
ATOM    482  CA  ASP A 125      33.604  16.695   5.325  1.00 10.00      A   
ATOM    483  CB  ASP A 125      34.362  17.979   5.681  1.00 10.00      A   
ATOM    484  CG  ASP A 125      33.893  18.607   6.978  1.00 10.00      A   
ATOM    485  OD1 ASP A 125      34.210  18.061   8.057  1.00 10.00      A   
ATOM    486  OD2 ASP A 125      33.216  19.655   6.927  1.00 10.00      A   
ATOM    487  C   ASP A 125      32.110  16.979   5.207  1.00 10.00      A   
ATOM    488  O   ASP A 125      31.331  16.661   6.104  1.00 10.00      A   
ATOM    489  N   LEU A 126      31.722  17.561   4.081  1.00 10.00      A   
ATOM    490  HN  LEU A 126      32.400  17.780   3.402  1.00 10.00      A   
ATOM    491  CA  LEU A 126      30.329  17.896   3.814  1.00 10.00      A   
ATOM    492  CB  LEU A 126      30.230  18.650   2.486  1.00 10.00      A   
ATOM    493  CG  LEU A 126      28.940  19.431   2.237  1.00 10.00      A   
ATOM    494  CD1 LEU A 126      28.830  20.605   3.198  1.00 10.00      A   
ATOM    495  CD2 LEU A 126      28.886  19.910   0.797  1.00 10.00      A   
ATOM    496  C   LEU A 126      29.469  16.637   3.764  1.00 10.00      A   
ATOM    497  O   LEU A 126      28.372  16.595   4.325  1.00 10.00      A   
ATOM    498  N   PHE A 127      29.982  15.609   3.098  1.00 10.00      A   
ATOM    499  HN  PHE A 127      30.861  15.710   2.670  1.00 10.00      A   
ATOM    500  CA  PHE A 127      29.273  14.342   2.972  1.00 10.00      A   
ATOM    501  CB  PHE A 127      30.030  13.398   2.034  1.00 10.00      A   
ATOM    502  CG  PHE A 127      29.178  12.315   1.434  1.00 10.00      A   
ATOM    503  CD1 PHE A 127      28.285  12.604   0.415  1.00 10.00      A   
ATOM    504  CD2 PHE A 127      29.273  11.008   1.883  1.00 10.00      A   
ATOM    505  CE1 PHE A 127      27.504  11.613  -0.145  1.00 10.00      A   
ATOM    506  CE2 PHE A 127      28.495  10.010   1.328  1.00 10.00      A   
ATOM    507  CZ  PHE A 127      27.608  10.315   0.313  1.00 10.00      A   
ATOM    508  C   PHE A 127      29.096  13.696   4.341  1.00 10.00      A   
ATOM    509  O   PHE A 127      28.042  13.137   4.645  1.00 10.00      A   
ATOM    510  N   LYS A 128      30.133  13.788   5.169  1.00 10.00      A   
ATOM    511  HN  LYS A 128      30.950  14.239   4.862  1.00 10.00      A   
ATOM    512  CA  LYS A 128      30.096  13.231   6.514  1.00 10.00      A   
ATOM    513  CB  LYS A 128      31.451  13.421   7.205  1.00 10.00      A   
ATOM    514  CG  LYS A 128      31.517  12.851   8.613  1.00 10.00      A   
ATOM    515  CD  LYS A 128      32.707  13.401   9.381  1.00 10.00      A   
ATOM    516  CE  LYS A 128      32.684  12.938  10.829  1.00 10.00      A   
ATOM    517  NZ  LYS A 128      33.764  13.564  11.634  1.00 10.00      A   
ATOM    518  HZ1 LYS A 128      34.693  13.301  11.248  1.00 10.00      A   
ATOM    519  HZ2 LYS A 128      33.709  13.245  12.623  1.00 10.00      A   
ATOM    520  HZ3 LYS A 128      33.674  14.598  11.612  1.00 10.00      A   
ATOM    521  C   LYS A 128      29.000  13.904   7.333  1.00 10.00      A   
ATOM    522  O   LYS A 128      28.282  13.247   8.088  1.00 10.00      A   
ATOM    523  N   ARG A 129      28.874  15.219   7.161  1.00 10.00      A   
ATOM    524  HN  ARG A 129      29.482  15.678   6.539  1.00 10.00      A   
ATOM    525  CA  ARG A 129      27.867  16.000   7.873  1.00 10.00      A   
ATOM    526  CB  ARG A 129      28.011  17.487   7.556  1.00 10.00      A   
ATOM    527  CG  ARG A 129      29.321  18.097   8.008  1.00 10.00      A   
ATOM    528  CD  ARG A 129      29.387  19.568   7.642  1.00 10.00      A   
ATOM    529  NE  ARG A 129      30.715  20.126   7.861  1.00 10.00      A   
ATOM    530  HE  ARG A 129      31.467  19.726   7.352  1.00 10.00      A   
ATOM    531  CZ  ARG A 129      30.973  21.141   8.680  1.00 10.00      A   
ATOM    532  NH1 ARG A 129      30.004  21.683   9.411  1.00 10.00      A   
ATOM    533 HH11 ARG A 129      30.213  22.489  10.040  1.00 10.00      A   
ATOM    534 HH12 ARG A 129      29.034  21.296   9.370  1.00 10.00      A   
ATOM    535  NH2 ARG A 129      32.210  21.594   8.784  1.00 10.00      A   
ATOM    536 HH21 ARG A 129      32.977  21.149   8.227  1.00 10.00      A   
ATOM    537 HH22 ARG A 129      32.427  22.397   9.414  1.00 10.00      A   
ATOM    538  C   ARG A 129      26.464  15.542   7.507  1.00 10.00      A   
ATOM    539  O   ARG A 129      25.570  15.514   8.351  1.00 10.00      A   
ATOM    540  N   ALA A 130      26.278  15.195   6.243  1.00 10.00      A   
ATOM    541  HN  ALA A 130      27.030  15.253   5.614  1.00 10.00      A   
ATOM    542  CA  ALA A 130      24.986  14.733   5.764  1.00 10.00      A   
ATOM    543  CB  ALA A 130      24.953  14.734   4.243  1.00 10.00      A   
ATOM    544  C   ALA A 130      24.682  13.340   6.303  1.00 10.00      A   
ATOM    545  O   ALA A 130      23.569  13.067   6.748  1.00 10.00      A   
ATOM    546  N   ALA A 131      25.691  12.475   6.279  1.00 10.00      A   
ATOM    547  HN  ALA A 131      26.560  12.766   5.925  1.00 10.00      A   
ATOM    548  CA  ALA A 131      25.543  11.103   6.755  1.00 10.00      A   
ATOM    549  CB  ALA A 131      26.825  10.316   6.531  1.00 10.00      A   
ATOM    550  C   ALA A 131      25.124  11.050   8.223  1.00 10.00      A   
ATOM    551  O   ALA A 131      24.196  10.322   8.585  1.00 10.00      A   
ATOM    552  N   GLU A 132      25.799  11.827   9.063  1.00 10.00      A   
ATOM    553  HN  GLU A 132      26.524  12.393   8.719  1.00 10.00      A   
ATOM    554  CA  GLU A 132      25.488  11.850  10.486  1.00 10.00      A   
ATOM    555  CB  GLU A 132      26.555  12.591  11.294  1.00 10.00      A   
ATOM    556  CG  GLU A 132      26.850  13.998  10.815  1.00 10.00      A   
ATOM    557  CD  GLU A 132      26.628  15.031  11.894  1.00 10.00      A   
ATOM    558  OE1 GLU A 132      27.606  15.395  12.583  1.00 10.00      A   
ATOM    559  OE2 GLU A 132      25.483  15.490  12.052  1.00 10.00      A   
ATOM    560  C   GLU A 132      24.093  12.411  10.753  1.00 10.00      A   
ATOM    561  O   GLU A 132      23.345  11.863  11.561  1.00 10.00      A   
ATOM    562  N   ARG A 133      23.738  13.490  10.061  1.00 10.00      A   
ATOM    563  HN  ARG A 133      24.374  13.882   9.424  1.00 10.00      A   
ATOM    564  CA  ARG A 133      22.425  14.103  10.232  1.00 10.00      A   
ATOM    565  CB  ARG A 133      22.309  15.399   9.425  1.00 10.00      A   
ATOM    566  CG  ARG A 133      23.024  16.594  10.035  1.00 10.00      A   
ATOM    567  CD  ARG A 133      22.629  16.797  11.489  1.00 10.00      A   
ATOM    568  NE  ARG A 133      22.811  18.183  11.919  1.00 10.00      A   
ATOM    569  HE  ARG A 133      22.152  18.841  11.600  1.00 10.00      A   
ATOM    570  CZ  ARG A 133      23.792  18.597  12.721  1.00 10.00      A   
ATOM    571  NH1 ARG A 133      24.724  17.749  13.141  1.00 10.00      A   
ATOM    572 HH11 ARG A 133      24.708  16.742  12.831  1.00 10.00      A   
ATOM    573 HH12 ARG A 133      25.482  18.075  13.780  1.00 10.00      A   
ATOM    574  NH2 ARG A 133      23.852  19.871  13.083  1.00 10.00      A   
ATOM    575 HH21 ARG A 133      23.136  20.551  12.738  1.00 10.00      A   
ATOM    576 HH22 ARG A 133      24.616  20.204  13.712  1.00 10.00      A   
ATOM    577  C   ARG A 133      21.327  13.135   9.814  1.00 10.00      A   
ATOM    578  O   ARG A 133      20.298  13.015  10.483  1.00 10.00      A   
ATOM    579  N   LEU A 134      21.572  12.433   8.715  1.00 10.00      A   
ATOM    580  HN  LEU A 134      22.425  12.570   8.245  1.00 10.00      A   
ATOM    581  CA  LEU A 134      20.623  11.468   8.176  1.00 10.00      A   
ATOM    582  CB  LEU A 134      21.199  10.840   6.904  1.00 10.00      A   
ATOM    583  CG  LEU A 134      20.206  10.182   5.947  1.00 10.00      A   
ATOM    584  CD1 LEU A 134      19.323  11.228   5.283  1.00 10.00      A   
ATOM    585  CD2 LEU A 134      20.948   9.368   4.902  1.00 10.00      A   
ATOM    586  C   LEU A 134      20.305  10.380   9.198  1.00 10.00      A   
ATOM    587  O   LEU A 134      19.161   9.953   9.333  1.00 10.00      A   
ATOM    588  N   GLN A 135      21.319   9.950   9.930  1.00 10.00      A   
ATOM    589  HN  GLN A 135      22.210  10.339   9.787  1.00 10.00      A   
ATOM    590  CA  GLN A 135      21.148   8.908  10.933  1.00 10.00      A   
ATOM    591  CB  GLN A 135      22.472   8.164  11.146  1.00 10.00      A   
ATOM    592  CG  GLN A 135      22.467   7.178  12.307  1.00 10.00      A   
ATOM    593  CD  GLN A 135      21.677   5.918  12.012  1.00 10.00      A   
ATOM    594  OE1 GLN A 135      22.224   4.932  11.518  1.00 10.00      A   
ATOM    595  NE2 GLN A 135      20.390   5.934  12.324  1.00 10.00      A   
ATOM    596 HE21 GLN A 135      20.019   6.750  12.725  1.00 10.00      A   
ATOM    597 HE22 GLN A 135      19.860   5.127  12.141  1.00 10.00      A   
ATOM    598  C   GLN A 135      20.648   9.472  12.262  1.00 10.00      A   
ATOM    599  O   GLN A 135      19.834   8.850  12.944  1.00 10.00      A   
ATOM    600  N   TYR A 136      21.122  10.657  12.610  1.00 10.00      A   
ATOM    601  HN  TYR A 136      21.742  11.120  12.003  1.00 10.00      A   
ATOM    602  CA  TYR A 136      20.767  11.290  13.874  1.00 10.00      A   
ATOM    603  CB  TYR A 136      21.718  12.451  14.184  1.00 10.00      A   
ATOM    604  CG  TYR A 136      21.562  13.021  15.576  1.00 10.00      A   
ATOM    605  CD1 TYR A 136      21.031  14.290  15.775  1.00 10.00      A   
ATOM    606  CD2 TYR A 136      21.941  12.287  16.692  1.00 10.00      A   
ATOM    607  CE1 TYR A 136      20.882  14.809  17.047  1.00 10.00      A   
ATOM    608  CE2 TYR A 136      21.797  12.799  17.967  1.00 10.00      A   
ATOM    609  CZ  TYR A 136      21.267  14.060  18.139  1.00 10.00      A   
ATOM    610  OH  TYR A 136      21.118  14.572  19.406  1.00 10.00      A   
ATOM    611  HH  TYR A 136      20.201  14.850  19.532  1.00 10.00      A   
ATOM    612  C   TYR A 136      19.314  11.758  13.963  1.00 10.00      A   
ATOM    613  O   TYR A 136      18.644  11.509  14.965  1.00 10.00      A   
ATOM    614  N   VAL A 137      18.819  12.429  12.931  1.00 10.00      A   
ATOM    615  HN  VAL A 137      19.375  12.577  12.132  1.00 10.00      A   
ATOM    616  CA  VAL A 137      17.455  12.951  12.975  1.00 10.00      A   
ATOM    617  CB  VAL A 137      17.410  14.478  12.712  1.00 10.00      A   
ATOM    618  CG1 VAL A 137      17.775  14.813  11.275  1.00 10.00      A   
ATOM    619  CG2 VAL A 137      16.063  15.075  13.095  1.00 10.00      A   
ATOM    620  C   VAL A 137      16.461  12.199  12.082  1.00 10.00      A   
ATOM    621  O   VAL A 137      15.254  12.238  12.329  1.00 10.00      A   
ATOM    622  N   PHE A 138      16.949  11.508  11.059  1.00 10.00      A   
ATOM    623  HN  PHE A 138      17.915  11.489  10.898  1.00 10.00      A   
ATOM    624  CA  PHE A 138      16.051  10.778  10.164  1.00 10.00      A   
ATOM    625  CB  PHE A 138      16.371  11.067   8.694  1.00 10.00      A   
ATOM    626  CG  PHE A 138      16.523  12.530   8.382  1.00 10.00      A   
ATOM    627  CD1 PHE A 138      15.485  13.416   8.618  1.00 10.00      A   
ATOM    628  CD2 PHE A 138      17.705  13.018   7.856  1.00 10.00      A   
ATOM    629  CE1 PHE A 138      15.628  14.759   8.336  1.00 10.00      A   
ATOM    630  CE2 PHE A 138      17.855  14.360   7.570  1.00 10.00      A   
ATOM    631  CZ  PHE A 138      16.815  15.232   7.811  1.00 10.00      A   
ATOM    632  C   PHE A 138      16.070   9.276  10.436  1.00 10.00      A   
ATOM    633  O   PHE A 138      15.161   8.552  10.032  1.00 10.00      A   
ATOM    634  N   GLY A 139      17.106   8.816  11.123  1.00 10.00      A   
ATOM    635  HN  GLY A 139      17.796   9.438  11.426  1.00 10.00      A   
ATOM    636  CA  GLY A 139      17.220   7.402  11.435  1.00 10.00      A   
ATOM    637  C   GLY A 139      17.600   6.568  10.226  1.00 10.00      A   
ATOM    638  O   GLY A 139      17.334   5.365  10.182  1.00 10.00      A   
ATOM    639  N   TYR A 140      18.218   7.205   9.242  1.00 10.00      A   
ATOM    640  HN  TYR A 140      18.407   8.166   9.336  1.00 10.00      A   
ATOM    641  CA  TYR A 140      18.637   6.518   8.031  1.00 10.00      A   
ATOM    642  CB  TYR A 140      18.086   7.224   6.790  1.00 10.00      A   
ATOM    643  CG  TYR A 140      16.632   6.928   6.500  1.00 10.00      A   
ATOM    644  CD1 TYR A 140      16.265   5.823   5.742  1.00 10.00      A   
ATOM    645  CD2 TYR A 140      15.627   7.757   6.978  1.00 10.00      A   
ATOM    646  CE1 TYR A 140      14.938   5.554   5.469  1.00 10.00      A   
ATOM    647  CE2 TYR A 140      14.297   7.494   6.712  1.00 10.00      A   
ATOM    648  CZ  TYR A 140      13.958   6.393   5.957  1.00 10.00      A   
ATOM    649  OH  TYR A 140      12.637   6.128   5.691  1.00 10.00      A   
ATOM    650  HH  TYR A 140      12.492   5.180   5.704  1.00 10.00      A   
ATOM    651  C   TYR A 140      20.156   6.440   7.957  1.00 10.00      A   
ATOM    652  O   TYR A 140      20.837   7.462   7.867  1.00 10.00      A   
ATOM    653  N   LYS A 141      20.680   5.227   8.008  1.00 10.00      A   
ATOM    654  HN  LYS A 141      20.084   4.449   8.090  1.00 10.00      A   
ATOM    655  CA  LYS A 141      22.115   5.012   7.948  1.00 10.00      A   
ATOM    656  CB  LYS A 141      22.483   3.668   8.588  1.00 10.00      A   
ATOM    657  CG  LYS A 141      23.967   3.507   8.883  1.00 10.00      A   
ATOM    658  CD  LYS A 141      24.321   2.071   9.239  1.00 10.00      A   
ATOM    659  CE  LYS A 141      23.670   1.635  10.542  1.00 10.00      A   
ATOM    660  NZ  LYS A 141      24.299   0.403  11.085  1.00 10.00      A   
ATOM    661  HZ1 LYS A 141      24.415  -0.304  10.332  1.00 10.00      A   
ATOM    662  HZ2 LYS A 141      23.706  -0.005  11.834  1.00 10.00      A   
ATOM    663  HZ3 LYS A 141      25.235   0.623  11.483  1.00 10.00      A   
ATOM    664  C   LYS A 141      22.604   5.053   6.505  1.00 10.00      A   
ATOM    665  O   LYS A 141      22.281   4.174   5.704  1.00 10.00      A   
ATOM    666  N   LEU A 142      23.359   6.087   6.174  1.00 10.00      A   
ATOM    667  HN  LEU A 142      23.556   6.770   6.847  1.00 10.00      A   
ATOM    668  CA  LEU A 142      23.903   6.234   4.833  1.00 10.00      A   
ATOM    669  CB  LEU A 142      24.116   7.713   4.499  1.00 10.00      A   
ATOM    670  CG  LEU A 142      24.674   8.022   3.107  1.00 10.00      A   
ATOM    671  CD1 LEU A 142      23.666   7.656   2.027  1.00 10.00      A   
ATOM    672  CD2 LEU A 142      25.071   9.485   3.001  1.00 10.00      A   
ATOM    673  C   LEU A 142      25.220   5.477   4.724  1.00 10.00      A   
ATOM    674  O   LEU A 142      26.266   5.964   5.160  1.00 10.00      A   
ATOM    675  N   VAL A 143      25.166   4.280   4.165  1.00 10.00      A   
ATOM    676  HN  VAL A 143      24.303   3.940   3.836  1.00 10.00      A   
ATOM    677  CA  VAL A 143      26.358   3.460   4.016  1.00 10.00      A   
ATOM    678  CB  VAL A 143      26.382   2.277   5.010  1.00 10.00      A   
ATOM    679  CG1 VAL A 143      26.695   2.758   6.417  1.00 10.00      A   
ATOM    680  CG2 VAL A 143      25.065   1.515   4.980  1.00 10.00      A   
ATOM    681  C   VAL A 143      26.486   2.922   2.599  1.00 10.00      A   
ATOM    682  O   VAL A 143      25.590   3.097   1.770  1.00 10.00      A   
ATOM    683  N   GLU A 144      27.609   2.275   2.331  1.00 10.00      A   
ATOM    684  HN  GLU A 144      28.278   2.174   3.039  1.00 10.00      A   
ATOM    685  CA  GLU A 144      27.873   1.695   1.027  1.00 10.00      A   
ATOM    686  CB  GLU A 144      29.374   1.772   0.724  1.00 10.00      A   
ATOM    687  CG  GLU A 144      29.744   1.494  -0.722  1.00 10.00      A   
ATOM    688  CD  GLU A 144      31.195   1.813  -1.027  1.00 10.00      A   
ATOM    689  OE1 GLU A 144      31.476   2.310  -2.138  1.00 10.00      A   
ATOM    690  OE2 GLU A 144      32.062   1.567  -0.158  1.00 10.00      A   
ATOM    691  C   GLU A 144      27.401   0.246   1.019  1.00 10.00      A   
ATOM    692  O   GLU A 144      27.648  -0.496   1.971  1.00 10.00      A   
ATOM    693  N   LEU A 145      26.704  -0.149  -0.040  1.00 10.00      A   
ATOM    694  HN  LEU A 145      26.527   0.493  -0.762  1.00 10.00      A   
ATOM    695  CA  LEU A 145      26.195  -1.515  -0.149  1.00 10.00      A   
ATOM    696  CB  LEU A 145      25.148  -1.628  -1.259  1.00 10.00      A   
ATOM    697  CG  LEU A 145      25.461  -0.894  -2.564  1.00 10.00      A   
ATOM    698  CD1 LEU A 145      25.722  -1.884  -3.689  1.00 10.00      A   
ATOM    699  CD2 LEU A 145      24.325   0.048  -2.926  1.00 10.00      A   
ATOM    700  C   LEU A 145      27.324  -2.522  -0.356  1.00 10.00      A   
ATOM    701  O   LEU A 145      27.312  -3.611   0.219  1.00 10.00      A   
ATOM    702  N   GLU A 146      28.291  -2.150  -1.180  1.00 10.00      A   
ATOM    703  HN  GLU A 146      28.239  -1.273  -1.610  1.00 10.00      A   
ATOM    704  CA  GLU A 146      29.440  -2.999  -1.457  1.00 10.00      A   
ATOM    705  CB  GLU A 146      29.335  -3.638  -2.847  1.00 10.00      A   
ATOM    706  CG  GLU A 146      28.382  -4.824  -2.922  1.00 10.00      A   
ATOM    707  CD  GLU A 146      28.943  -6.087  -2.291  1.00 10.00      A   
ATOM    708  OE1 GLU A 146      29.882  -5.995  -1.472  1.00 10.00      A   
ATOM    709  OE2 GLU A 146      28.445  -7.188  -2.613  1.00 10.00      A   
ATOM    710  C   GLU A 146      30.713  -2.170  -1.343  1.00 10.00      A   
ATOM    711  O   GLU A 146      30.886  -1.202  -2.082  1.00 10.00      A   
ATOM    712  N   PRO A 147      31.597  -2.537  -0.403  1.00 10.00      A   
ATOM    713  CA  PRO A 147      32.858  -1.828  -0.147  1.00 10.00      A   
ATOM    714  CB  PRO A 147      33.671  -2.853   0.639  1.00 10.00      A   
ATOM    715  CG  PRO A 147      32.644  -3.622   1.392  1.00 10.00      A   
ATOM    716  CD  PRO A 147      31.436  -3.695   0.497  1.00 10.00      A   
ATOM    717  C   PRO A 147      33.605  -1.402  -1.411  1.00 10.00      A   
ATOM    718  O   PRO A 147      34.064  -2.239  -2.192  1.00 10.00      A   
ATOM    719  N   LYS A 148      33.697  -0.088  -1.601  1.00 10.00      A   
ATOM    720  HN  LYS A 148      33.246   0.512  -0.957  1.00 10.00      A   
ATOM    721  CA  LYS A 148      34.394   0.509  -2.737  1.00 10.00      A   
ATOM    722  CB  LYS A 148      35.857   0.064  -2.819  1.00 10.00      A   
ATOM    723  CG  LYS A 148      36.736   0.643  -1.723  1.00 10.00      A   
ATOM    724  CD  LYS A 148      36.831   2.156  -1.840  1.00 10.00      A   
ATOM    725  CE  LYS A 148      37.565   2.767  -0.660  1.00 10.00      A   
ATOM    726  NZ  LYS A 148      38.945   2.234  -0.520  1.00 10.00      A   
ATOM    727  HZ1 LYS A 148      38.914   1.235  -0.234  1.00 10.00      A   
ATOM    728  HZ2 LYS A 148      39.464   2.774   0.201  1.00 10.00      A   
ATOM    729  HZ3 LYS A 148      39.454   2.308  -1.425  1.00 10.00      A   
ATOM    730  C   LYS A 148      33.664   0.311  -4.061  1.00 10.00      A   
ATOM    731  O   LYS A 148      34.187  -0.310  -4.991  1.00 10.00      A   
ATOM    732  N   SER A 149      32.451   0.839  -4.129  1.00 10.00      A   
ATOM    733  HN  SER A 149      32.084   1.296  -3.333  1.00 10.00      A   
ATOM    734  CA  SER A 149      31.635   0.759  -5.333  1.00 10.00      A   
ATOM    735  CB  SER A 149      30.531  -0.289  -5.174  1.00 10.00      A   
ATOM    736  OG  SER A 149      31.072  -1.542  -4.789  1.00 10.00      A   
ATOM    737  HG  SER A 149      31.239  -1.535  -3.835  1.00 10.00      A   
ATOM    738  C   SER A 149      31.035   2.127  -5.662  1.00 10.00      A   
ATOM    739  O   SER A 149      30.448   2.319  -6.728  1.00 10.00      A   
ATOM    740  N   ASN A 150      31.182   3.069  -4.724  1.00 10.00      A   
ATOM    741  HN  ASN A 150      31.635   2.833  -3.880  1.00 10.00      A   
ATOM    742  CA  ASN A 150      30.676   4.435  -4.886  1.00 10.00      A   
ATOM    743  CB  ASN A 150      31.273   5.122  -6.121  1.00 10.00      A   
ATOM    744  CG  ASN A 150      32.704   5.586  -5.917  1.00 10.00      A   
ATOM    745  OD1 ASN A 150      33.103   5.961  -4.811  1.00 10.00      A   
ATOM    746  ND2 ASN A 150      33.484   5.574  -6.986  1.00 10.00      A   
ATOM    747 HD21 ASN A 150      33.099   5.272  -7.838  1.00 10.00      A   
ATOM    748 HD22 ASN A 150      34.415   5.863  -6.885  1.00 10.00      A   
ATOM    749  C   ASN A 150      29.151   4.472  -4.932  1.00 10.00      A   
ATOM    750  O   ASN A 150      28.553   5.434  -5.424  1.00 10.00      A   
ATOM    751  N   THR A 151      28.527   3.426  -4.407  1.00 10.00      A   
ATOM    752  HN  THR A 151      29.059   2.703  -4.012  1.00 10.00      A   
ATOM    753  CA  THR A 151      27.077   3.324  -4.382  1.00 10.00      A   
ATOM    754  CB  THR A 151      26.605   2.033  -5.074  1.00 10.00      A   
ATOM    755  OG1 THR A 151      27.711   1.430  -5.761  1.00 10.00      A   
ATOM    756  HG1 THR A 151      28.241   2.117  -6.182  1.00 10.00      A   
ATOM    757  CG2 THR A 151      25.501   2.339  -6.076  1.00 10.00      A   
ATOM    758  C   THR A 151      26.588   3.336  -2.937  1.00 10.00      A   
ATOM    759  O   THR A 151      26.918   2.444  -2.154  1.00 10.00      A   
ATOM    760  N   TYR A 152      25.805   4.345  -2.590  1.00 10.00      A   
ATOM    761  HN  TYR A 152      25.535   5.002  -3.269  1.00 10.00      A   
ATOM    762  CA  TYR A 152      25.303   4.485  -1.232  1.00 10.00      A   
ATOM    763  CB  TYR A 152      25.621   5.884  -0.696  1.00 10.00      A   
ATOM    764  CG  TYR A 152      27.038   6.335  -0.980  1.00 10.00      A   
ATOM    765  CD1 TYR A 152      27.307   7.221  -2.013  1.00 10.00      A   
ATOM    766  CD2 TYR A 152      28.104   5.868  -0.221  1.00 10.00      A   
ATOM    767  CE1 TYR A 152      28.597   7.632  -2.284  1.00 10.00      A   
ATOM    768  CE2 TYR A 152      29.398   6.275  -0.483  1.00 10.00      A   
ATOM    769  CZ  TYR A 152      29.639   7.156  -1.517  1.00 10.00      A   
ATOM    770  OH  TYR A 152      30.927   7.561  -1.786  1.00 10.00      A   
ATOM    771  HH  TYR A 152      31.522   6.813  -1.683  1.00 10.00      A   
ATOM    772  C   TYR A 152      23.807   4.217  -1.173  1.00 10.00      A   
ATOM    773  O   TYR A 152      23.100   4.385  -2.166  1.00 10.00      A   
ATOM    774  N   ILE A 153      23.334   3.799  -0.010  1.00 10.00      A   
ATOM    775  HN  ILE A 153      23.953   3.685   0.748  1.00 10.00      A   
ATOM    776  CA  ILE A 153      21.922   3.506   0.183  1.00 10.00      A   
ATOM    777  CB  ILE A 153      21.614   2.018  -0.117  1.00 10.00      A   
ATOM    778  CG1 ILE A 153      20.108   1.739  -0.068  1.00 10.00      A   
ATOM    779  CG2 ILE A 153      22.376   1.095   0.827  1.00 10.00      A   
ATOM    780  CD1 ILE A 153      19.717   0.387  -0.622  1.00 10.00      A   
ATOM    781  C   ILE A 153      21.501   3.858   1.609  1.00 10.00      A   
ATOM    782  O   ILE A 153      22.304   3.763   2.541  1.00 10.00      A   
ATOM    783  N   LEU A 154      20.256   4.292   1.769  1.00 10.00      A   
ATOM    784  HN  LEU A 154      19.667   4.368   0.982  1.00 10.00      A   
ATOM    785  CA  LEU A 154      19.736   4.660   3.079  1.00 10.00      A   
ATOM    786  CB  LEU A 154      18.688   5.773   2.958  1.00 10.00      A   
ATOM    787  CG  LEU A 154      19.200   7.213   2.844  1.00 10.00      A   
ATOM    788  CD1 LEU A 154      19.923   7.442   1.524  1.00 10.00      A   
ATOM    789  CD2 LEU A 154      18.047   8.195   2.998  1.00 10.00      A   
ATOM    790  C   LEU A 154      19.121   3.453   3.778  1.00 10.00      A   
ATOM    791  O   LEU A 154      18.120   2.893   3.320  1.00 10.00      A   
ATOM    792  N   ILE A 155      19.731   3.043   4.876  1.00 10.00      A   
ATOM    793  HN  ILE A 155      20.543   3.510   5.178  1.00 10.00      A   
ATOM    794  CA  ILE A 155      19.235   1.912   5.644  1.00 10.00      A   
ATOM    795  CB  ILE A 155      20.349   0.883   5.932  1.00 10.00      A   
ATOM    796  CG1 ILE A 155      20.922   0.342   4.616  1.00 10.00      A   
ATOM    797  CG2 ILE A 155      19.814  -0.256   6.792  1.00 10.00      A   
ATOM    798  CD1 ILE A 155      22.049  -0.654   4.794  1.00 10.00      A   
ATOM    799  C   ILE A 155      18.624   2.391   6.958  1.00 10.00      A   
ATOM    800  O   ILE A 155      19.330   2.873   7.843  1.00 10.00      A   
ATOM    801  N   ASN A 156      17.309   2.284   7.067  1.00 10.00      A   
ATOM    802  HN  ASN A 156      16.799   1.911   6.322  1.00 10.00      A   
ATOM    803  CA  ASN A 156      16.603   2.701   8.276  1.00 10.00      A   
ATOM    804  CB  ASN A 156      15.110   2.889   7.994  1.00 10.00      A   
ATOM    805  CG  ASN A 156      14.312   3.209   9.245  1.00 10.00      A   
ATOM    806  OD1 ASN A 156      13.849   2.313   9.943  1.00 10.00      A   
ATOM    807  ND2 ASN A 156      14.150   4.490   9.541  1.00 10.00      A   
ATOM    808 HD21 ASN A 156      14.550   5.159   8.947  1.00 10.00      A   
ATOM    809 HD22 ASN A 156      13.632   4.718  10.341  1.00 10.00      A   
ATOM    810  C   ASN A 156      16.807   1.683   9.392  1.00 10.00      A   
ATOM    811  O   ASN A 156      16.645   0.482   9.183  1.00 10.00      A   
ATOM    812  N   THR A 157      17.170   2.166  10.570  1.00 10.00      A   
ATOM    813  HN  THR A 157      17.291   3.134  10.677  1.00 10.00      A   
ATOM    814  CA  THR A 157      17.409   1.295  11.710  1.00 10.00      A   
ATOM    815  CB  THR A 157      18.831   1.514  12.264  1.00 10.00      A   
ATOM    816  OG1 THR A 157      19.125   2.920  12.288  1.00 10.00      A   
ATOM    817  HG1 THR A 157      19.285   3.197  13.198  1.00 10.00      A   
ATOM    818  CG2 THR A 157      19.860   0.803  11.398  1.00 10.00      A   
ATOM    819  C   THR A 157      16.391   1.536  12.827  1.00 10.00      A   
ATOM    820  O   THR A 157      16.689   1.323  14.005  1.00 10.00      A   
ATOM    821  N   LEU A 158      15.186   1.961  12.456  1.00 10.00      A   
ATOM    822  HN  LEU A 158      14.990   2.078  11.499  1.00 10.00      A   
ATOM    823  CA  LEU A 158      14.140   2.238  13.436  1.00 10.00      A   
ATOM    824  CB  LEU A 158      13.733   3.717  13.392  1.00 10.00      A   
ATOM    825  CG  LEU A 158      14.835   4.737  13.701  1.00 10.00      A   
ATOM    826  CD1 LEU A 158      14.289   6.155  13.624  1.00 10.00      A   
ATOM    827  CD2 LEU A 158      15.454   4.470  15.068  1.00 10.00      A   
ATOM    828  C   LEU A 158      12.917   1.350  13.216  1.00 10.00      A   
ATOM    829  O   LEU A 158      12.249   1.428  12.183  1.00 10.00      A   
ATOM    830  N   GLU A 159      12.625   0.510  14.197  1.00 10.00      A   
ATOM    831  HN  GLU A 159      13.195   0.493  14.995  1.00 10.00      A   
ATOM    832  CA  GLU A 159      11.483  -0.388  14.118  1.00 10.00      A   
ATOM    833  CB  GLU A 159      10.673  -0.333  15.416  1.00 10.00      A   
ATOM    834  CG  GLU A 159      10.065   1.028  15.708  1.00 10.00      A   
ATOM    835  CD  GLU A 159      10.181   1.410  17.168  1.00 10.00      A   
ATOM    836  OE1 GLU A 159      11.225   1.974  17.556  1.00 10.00      A   
ATOM    837  OE2 GLU A 159       9.228   1.153  17.934  1.00 10.00      A   
ATOM    838  C   GLU A 159      11.938  -1.816  13.837  1.00 10.00      A   
ATOM    839  O   GLU A 159      12.407  -2.513  14.737  1.00 10.00      A   
ATOM    840  N   PRO A 160      11.830  -2.267  12.577  1.00 10.00      A   
ATOM    841  CA  PRO A 160      11.302  -1.456  11.480  1.00 10.00      A   
ATOM    842  CB  PRO A 160      11.893  -2.135  10.246  1.00 10.00      A   
ATOM    843  CG  PRO A 160      12.012  -3.572  10.631  1.00 10.00      A   
ATOM    844  CD  PRO A 160      12.231  -3.609  12.122  1.00 10.00      A   
ATOM    845  C   PRO A 160       9.775  -1.484  11.422  1.00 10.00      A   
ATOM    846  O   PRO A 160       9.144  -2.497  11.731  1.00 10.00      A   
ATOM    847  N   VAL A 161       9.186  -0.365  11.035  1.00 10.00      A   
ATOM    848  HN  VAL A 161       9.741   0.412  10.803  1.00 10.00      A   
ATOM    849  CA  VAL A 161       7.735  -0.259  10.932  1.00 10.00      A   
ATOM    850  CB  VAL A 161       7.125   0.404  12.186  1.00 10.00      A   
ATOM    851  CG1 VAL A 161       7.591   1.847  12.325  1.00 10.00      A   
ATOM    852  CG2 VAL A 161       5.605   0.321  12.156  1.00 10.00      A   
ATOM    853  C   VAL A 161       7.350   0.535   9.686  1.00 10.00      A   
ATOM    854  O   VAL A 161       8.118   0.596   8.719  1.00 10.00      A   
ATOM    855  N   GLU A 166       9.635 -12.437   8.640  1.00 10.00      A   
ATOM    856  HN  GLU A 166       9.181 -13.054   9.252  1.00 10.00      A   
ATOM    857  CA  GLU A 166       9.409 -12.573   7.204  1.00 10.00      A   
ATOM    858  CB  GLU A 166       8.567 -13.811   6.888  1.00 10.00      A   
ATOM    859  CG  GLU A 166       9.253 -15.116   7.257  1.00 10.00      A   
ATOM    860  CD  GLU A 166      10.764 -15.018   7.165  1.00 10.00      A   
ATOM    861  OE1 GLU A 166      11.289 -14.873   6.041  1.00 10.00      A   
ATOM    862  OE2 GLU A 166      11.431 -15.058   8.224  1.00 10.00      A   
ATOM    863  C   GLU A 166       8.775 -11.310   6.635  1.00 10.00      A   
ATOM    864  O   GLU A 166       8.287 -11.289   5.506  1.00 10.00      A   
ATOM    865  N   MET A 167       8.810 -10.251   7.428  1.00 10.00      A   
ATOM    866  HN  MET A 167       9.237 -10.333   8.309  1.00 10.00      A   
ATOM    867  CA  MET A 167       8.249  -8.969   7.022  1.00 10.00      A   
ATOM    868  CB  MET A 167       7.758  -8.188   8.247  1.00 10.00      A   
ATOM    869  CG  MET A 167       6.963  -6.930   7.923  1.00 10.00      A   
ATOM    870  SD  MET A 167       6.302  -6.125   9.399  1.00 10.00      A   
ATOM    871  CE  MET A 167       7.811  -5.631  10.231  1.00 10.00      A   
ATOM    872  C   MET A 167       9.288  -8.167   6.247  1.00 10.00      A   
ATOM    873  O   MET A 167       9.939  -7.273   6.787  1.00 10.00      A   
ATOM    874  N   ARG A 168       9.452  -8.515   4.981  1.00 10.00      A   
ATOM    875  HN  ARG A 168       8.906  -9.245   4.613  1.00 10.00      A   
ATOM    876  CA  ARG A 168      10.417  -7.847   4.122  1.00 10.00      A   
ATOM    877  CB  ARG A 168      11.367  -8.873   3.503  1.00 10.00      A   
ATOM    878  CG  ARG A 168      12.204  -9.628   4.524  1.00 10.00      A   
ATOM    879  CD  ARG A 168      12.976 -10.767   3.879  1.00 10.00      A   
ATOM    880  NE  ARG A 168      12.370 -12.075   4.148  1.00 10.00      A   
ATOM    881  HE  ARG A 168      12.148 -12.285   5.083  1.00 10.00      A   
ATOM    882  CZ  ARG A 168      12.119 -12.985   3.207  1.00 10.00      A   
ATOM    883  NH1 ARG A 168      12.398 -12.717   1.939  1.00 10.00      A   
ATOM    884 HH11 ARG A 168      12.811 -11.798   1.678  1.00 10.00      A   
ATOM    885 HH12 ARG A 168      12.207 -13.427   1.195  1.00 10.00      A   
ATOM    886  NH2 ARG A 168      11.592 -14.161   3.535  1.00 10.00      A   
ATOM    887 HH21 ARG A 168      11.390 -14.869   2.800  1.00 10.00      A   
ATOM    888 HH22 ARG A 168      11.379 -14.388   4.546  1.00 10.00      A   
ATOM    889  C   ARG A 168       9.722  -7.044   3.032  1.00 10.00      A   
ATOM    890  O   ARG A 168       9.002  -7.599   2.203  1.00 10.00      A   
ATOM    891  N   GLY A 169       9.940  -5.737   3.044  1.00 10.00      A   
ATOM    892  HN  GLY A 169      10.526  -5.355   3.731  1.00 10.00      A   
ATOM    893  CA  GLY A 169       9.331  -4.869   2.053  1.00 10.00      A   
ATOM    894  C   GLY A 169      10.167  -3.633   1.782  1.00 10.00      A   
ATOM    895  O   GLY A 169      11.253  -3.475   2.351  1.00 10.00      A   
ATOM    896  N   GLN A 171      -1.792  -3.906   3.377  1.00 10.00      A   
ATOM    897  HN  GLN A 171      -2.158  -4.098   4.270  1.00 10.00      A   
ATOM    898  CA  GLN A 171      -1.188  -2.601   3.126  1.00 10.00      A   
ATOM    899  CB  GLN A 171      -1.364  -1.673   4.336  1.00 10.00      A   
ATOM    900  CG  GLN A 171      -2.807  -1.440   4.755  1.00 10.00      A   
ATOM    901  CD  GLN A 171      -3.286  -2.438   5.791  1.00 10.00      A   
ATOM    902  OE1 GLN A 171      -3.765  -3.516   5.453  1.00 10.00      A   
ATOM    903  NE2 GLN A 171      -3.158  -2.081   7.059  1.00 10.00      A   
ATOM    904 HE21 GLN A 171      -2.765  -1.206   7.255  1.00 10.00      A   
ATOM    905 HE22 GLN A 171      -3.464  -2.708   7.749  1.00 10.00      A   
ATOM    906  C   GLN A 171       0.299  -2.747   2.819  1.00 10.00      A   
ATOM    907  O   GLN A 171       1.023  -1.758   2.711  1.00 10.00      A   
ATOM    908  N   GLY A 172       0.746  -3.990   2.692  1.00 10.00      A   
ATOM    909  HN  GLY A 172       0.117  -4.735   2.786  1.00 10.00      A   
ATOM    910  CA  GLY A 172       2.145  -4.252   2.406  1.00 10.00      A   
ATOM    911  C   GLY A 172       2.459  -4.184   0.918  1.00 10.00      A   
ATOM    912  O   GLY A 172       1.559  -4.028   0.091  1.00 10.00      A   
ATOM    913  N   THR A 173       3.739  -4.305   0.581  1.00 10.00      A   
ATOM    914  HN  THR A 173       4.409  -4.427   1.285  1.00 10.00      A   
ATOM    915  CA  THR A 173       4.185  -4.253  -0.807  1.00 10.00      A   
ATOM    916  CB  THR A 173       5.641  -3.758  -0.880  1.00 10.00      A   
ATOM    917  OG1 THR A 173       6.150  -3.581   0.454  1.00 10.00      A   
ATOM    918  HG1 THR A 173       6.562  -2.710   0.531  1.00 10.00      A   
ATOM    919  CG2 THR A 173       5.717  -2.439  -1.630  1.00 10.00      A   
ATOM    920  C   THR A 173       4.088  -5.625  -1.483  1.00 10.00      A   
ATOM    921  O   THR A 173       4.686  -6.599  -1.018  1.00 10.00      A   
ATOM    922  N   PRO A 174       3.336  -5.717  -2.595  1.00 10.00      A   
ATOM    923  CA  PRO A 174       3.153  -6.967  -3.340  1.00 10.00      A   
ATOM    924  CB  PRO A 174       1.929  -6.689  -4.232  1.00 10.00      A   
ATOM    925  CG  PRO A 174       1.439  -5.324  -3.856  1.00 10.00      A   
ATOM    926  CD  PRO A 174       2.590  -4.613  -3.208  1.00 10.00      A   
ATOM    927  C   PRO A 174       4.360  -7.308  -4.215  1.00 10.00      A   
ATOM    928  O   PRO A 174       4.648  -8.479  -4.467  1.00 10.00      A   
ATOM    929  N   THR A 175       5.066  -6.277  -4.663  1.00 10.00      A   
ATOM    930  HN  THR A 175       4.794  -5.369  -4.413  1.00 10.00      A   
ATOM    931  CA  THR A 175       6.232  -6.440  -5.523  1.00 10.00      A   
ATOM    932  CB  THR A 175       6.803  -5.062  -5.904  1.00 10.00      A   
ATOM    933  OG1 THR A 175       5.881  -4.043  -5.476  1.00 10.00      A   
ATOM    934  HG1 THR A 175       6.070  -3.221  -5.944  1.00 10.00      A   
ATOM    935  CG2 THR A 175       6.997  -4.962  -7.409  1.00 10.00      A   
ATOM    936  C   THR A 175       7.326  -7.280  -4.859  1.00 10.00      A   
ATOM    937  O   THR A 175       7.946  -8.133  -5.501  1.00 10.00      A   
ATOM    938  N   THR A 176       7.546  -7.044  -3.572  1.00 10.00      A   
ATOM    939  HN  THR A 176       7.019  -6.355  -3.114  1.00 10.00      A   
ATOM    940  CA  THR A 176       8.561  -7.766  -2.818  1.00 10.00      A   
ATOM    941  CB  THR A 176       8.722  -7.158  -1.415  1.00 10.00      A   
ATOM    942  OG1 THR A 176       7.850  -6.022  -1.295  1.00 10.00      A   
ATOM    943  HG1 THR A 176       7.338  -6.097  -0.482  1.00 10.00      A   
ATOM    944  CG2 THR A 176      10.159  -6.714  -1.194  1.00 10.00      A   
ATOM    945  C   THR A 176       8.214  -9.250  -2.691  1.00 10.00      A   
ATOM    946  O   THR A 176       9.103 -10.105  -2.654  1.00 10.00      A   
ATOM    947  N   GLY A 177       6.919  -9.544  -2.639  1.00 10.00      A   
ATOM    948  HN  GLY A 177       6.261  -8.820  -2.689  1.00 10.00      A   
ATOM    949  CA  GLY A 177       6.471 -10.919  -2.518  1.00 10.00      A   
ATOM    950  C   GLY A 177       6.803 -11.737  -3.750  1.00 10.00      A   
ATOM    951  O   GLY A 177       7.210 -12.895  -3.647  1.00 10.00      A   
ATOM    952  N   LEU A 178       6.647 -11.120  -4.915  1.00 10.00      A   
ATOM    953  HN  LEU A 178       6.336 -10.190  -4.922  1.00 10.00      A   
ATOM    954  CA  LEU A 178       6.925 -11.782  -6.183  1.00 10.00      A   
ATOM    955  CB  LEU A 178       6.505 -10.878  -7.352  1.00 10.00      A   
ATOM    956  CG  LEU A 178       6.130 -11.567  -8.673  1.00 10.00      A   
ATOM    957  CD1 LEU A 178       7.368 -11.964  -9.465  1.00 10.00      A   
ATOM    958  CD2 LEU A 178       5.231 -12.770  -8.428  1.00 10.00      A   
ATOM    959  C   LEU A 178       8.407 -12.132  -6.286  1.00 10.00      A   
ATOM    960  O   LEU A 178       8.768 -13.234  -6.702  1.00 10.00      A   
ATOM    961  N   LEU A 179       9.256 -11.194  -5.880  1.00 10.00      A   
ATOM    962  HN  LEU A 179       8.900 -10.345  -5.541  1.00 10.00      A   
ATOM    963  CA  LEU A 179      10.700 -11.390  -5.924  1.00 10.00      A   
ATOM    964  CB  LEU A 179      11.424 -10.111  -5.495  1.00 10.00      A   
ATOM    965  CG  LEU A 179      12.953 -10.129  -5.600  1.00 10.00      A   
ATOM    966  CD1 LEU A 179      13.395 -10.216  -7.054  1.00 10.00      A   
ATOM    967  CD2 LEU A 179      13.552  -8.902  -4.927  1.00 10.00      A   
ATOM    968  C   LEU A 179      11.122 -12.560  -5.038  1.00 10.00      A   
ATOM    969  O   LEU A 179      12.001 -13.343  -5.405  1.00 10.00      A   
ATOM    970  N   MET A 180      10.473 -12.682  -3.882  1.00 10.00      A   
ATOM    971  HN  MET A 180       9.777 -12.028  -3.656  1.00 10.00      A   
ATOM    972  CA  MET A 180      10.768 -13.756  -2.940  1.00 10.00      A   
ATOM    973  CB  MET A 180       9.910 -13.621  -1.676  1.00 10.00      A   
ATOM    974  CG  MET A 180      10.005 -14.806  -0.723  1.00 10.00      A   
ATOM    975  SD  MET A 180      11.630 -14.962   0.046  1.00 10.00      A   
ATOM    976  CE  MET A 180      11.807 -16.745   0.098  1.00 10.00      A   
ATOM    977  C   MET A 180      10.553 -15.124  -3.583  1.00 10.00      A   
ATOM    978  O   MET A 180      11.332 -16.052  -3.365  1.00 10.00      A   
ATOM    979  N   ILE A 181       9.499 -15.237  -4.383  1.00 10.00      A   
ATOM    980  HN  ILE A 181       8.920 -14.456  -4.526  1.00 10.00      A   
ATOM    981  CA  ILE A 181       9.185 -16.489  -5.060  1.00 10.00      A   
ATOM    982  CB  ILE A 181       7.826 -16.409  -5.791  1.00 10.00      A   
ATOM    983  CG1 ILE A 181       6.719 -15.997  -4.814  1.00 10.00      A   
ATOM    984  CG2 ILE A 181       7.489 -17.741  -6.451  1.00 10.00      A   
ATOM    985  CD1 ILE A 181       5.388 -15.710  -5.476  1.00 10.00      A   
ATOM    986  C   ILE A 181      10.279 -16.836  -6.065  1.00 10.00      A   
ATOM    987  O   ILE A 181      10.710 -17.986  -6.158  1.00 10.00      A   
ATOM    988  N   VAL A 182      10.742 -15.823  -6.789  1.00 10.00      A   
ATOM    989  HN  VAL A 182      10.373 -14.925  -6.639  1.00 10.00      A   
ATOM    990  CA  VAL A 182      11.783 -16.001  -7.796  1.00 10.00      A   
ATOM    991  CB  VAL A 182      12.072 -14.691  -8.560  1.00 10.00      A   
ATOM    992  CG1 VAL A 182      13.121 -14.916  -9.638  1.00 10.00      A   
ATOM    993  CG2 VAL A 182      10.795 -14.132  -9.169  1.00 10.00      A   
ATOM    994  C   VAL A 182      13.078 -16.526  -7.180  1.00 10.00      A   
ATOM    995  O   VAL A 182      13.591 -17.568  -7.591  1.00 10.00      A   
ATOM    996  N   LEU A 183      13.595 -15.814  -6.184  1.00 10.00      A   
ATOM    997  HN  LEU A 183      13.129 -15.002  -5.880  1.00 10.00      A   
ATOM    998  CA  LEU A 183      14.839 -16.216  -5.531  1.00 10.00      A   
ATOM    999  CB  LEU A 183      15.377 -15.115  -4.606  1.00 10.00      A   
ATOM   1000  CG  LEU A 183      14.467 -14.651  -3.466  1.00 10.00      A   
ATOM   1001  CD1 LEU A 183      14.792 -15.396  -2.179  1.00 10.00      A   
ATOM   1002  CD2 LEU A 183      14.600 -13.150  -3.260  1.00 10.00      A   
ATOM   1003  C   LEU A 183      14.687 -17.546  -4.797  1.00 10.00      A   
ATOM   1004  O   LEU A 183      15.641 -18.322  -4.694  1.00 10.00      A   
ATOM   1005  N   GLY A 184      13.482 -17.806  -4.305  1.00 10.00      A   
ATOM   1006  HN  GLY A 184      12.764 -17.146  -4.420  1.00 10.00      A   
ATOM   1007  CA  GLY A 184      13.219 -19.041  -3.597  1.00 10.00      A   
ATOM   1008  C   GLY A 184      13.329 -20.246  -4.506  1.00 10.00      A   
ATOM   1009  O   GLY A 184      13.911 -21.263  -4.130  1.00 10.00      A   
ATOM   1010  N   LEU A 185      12.784 -20.123  -5.711  1.00 10.00      A   
ATOM   1011  HN  LEU A 185      12.345 -19.278  -5.953  1.00 10.00      A   
ATOM   1012  CA  LEU A 185      12.817 -21.209  -6.685  1.00 10.00      A   
ATOM   1013  CB  LEU A 185      11.956 -20.871  -7.905  1.00 10.00      A   
ATOM   1014  CG  LEU A 185      10.442 -20.834  -7.676  1.00 10.00      A   
ATOM   1015  CD1 LEU A 185       9.728 -20.319  -8.915  1.00 10.00      A   
ATOM   1016  CD2 LEU A 185       9.923 -22.211  -7.290  1.00 10.00      A   
ATOM   1017  C   LEU A 185      14.247 -21.519  -7.115  1.00 10.00      A   
ATOM   1018  O   LEU A 185      14.627 -22.685  -7.244  1.00 10.00      A   
ATOM   1019  N   ILE A 186      15.039 -20.471  -7.324  1.00 10.00      A   
ATOM   1020  HN  ILE A 186      14.676 -19.567  -7.203  1.00 10.00      A   
ATOM   1021  CA  ILE A 186      16.432 -20.629  -7.733  1.00 10.00      A   
ATOM   1022  CB  ILE A 186      17.118 -19.264  -7.962  1.00 10.00      A   
ATOM   1023  CG1 ILE A 186      16.348 -18.443  -9.000  1.00 10.00      A   
ATOM   1024  CG2 ILE A 186      18.566 -19.456  -8.399  1.00 10.00      A   
ATOM   1025  CD1 ILE A 186      16.843 -17.020  -9.147  1.00 10.00      A   
ATOM   1026  C   ILE A 186      17.211 -21.402  -6.674  1.00 10.00      A   
ATOM   1027  O   ILE A 186      17.959 -22.329  -6.987  1.00 10.00      A   
ATOM   1028  N   PHE A 187      17.014 -21.021  -5.418  1.00 10.00      A   
ATOM   1029  HN  PHE A 187      16.392 -20.283  -5.236  1.00 10.00      A   
ATOM   1030  CA  PHE A 187      17.695 -21.667  -4.305  1.00 10.00      A   
ATOM   1031  CB  PHE A 187      17.489 -20.861  -3.019  1.00 10.00      A   
ATOM   1032  CG  PHE A 187      18.456 -21.190  -1.915  1.00 10.00      A   
ATOM   1033  CD1 PHE A 187      19.823 -21.150  -2.135  1.00 10.00      A   
ATOM   1034  CD2 PHE A 187      17.996 -21.532  -0.654  1.00 10.00      A   
ATOM   1035  CE1 PHE A 187      20.713 -21.447  -1.120  1.00 10.00      A   
ATOM   1036  CE2 PHE A 187      18.880 -21.831   0.367  1.00 10.00      A   
ATOM   1037  CZ  PHE A 187      20.242 -21.787   0.134  1.00 10.00      A   
ATOM   1038  C   PHE A 187      17.206 -23.103  -4.123  1.00 10.00      A   
ATOM   1039  O   PHE A 187      18.004 -24.012  -3.909  1.00 10.00      A   
ATOM   1040  N   MET A 188      15.896 -23.296  -4.244  1.00 10.00      A   
ATOM   1041  HN  MET A 188      15.318 -22.526  -4.442  1.00 10.00      A   
ATOM   1042  CA  MET A 188      15.282 -24.615  -4.085  1.00 10.00      A   
ATOM   1043  CB  MET A 188      13.757 -24.513  -4.203  1.00 10.00      A   
ATOM   1044  CG  MET A 188      13.046 -25.858  -4.227  1.00 10.00      A   
ATOM   1045  SD  MET A 188      11.345 -25.748  -4.814  1.00 10.00      A   
ATOM   1046  CE  MET A 188      10.598 -24.757  -3.522  1.00 10.00      A   
ATOM   1047  C   MET A 188      15.804 -25.619  -5.109  1.00 10.00      A   
ATOM   1048  O   MET A 188      16.067 -26.774  -4.780  1.00 10.00      A   
ATOM   1049  N   LYS A 189      15.958 -25.173  -6.348  1.00 10.00      A   
ATOM   1050  HN  LYS A 189      15.745 -24.235  -6.550  1.00 10.00      A   
ATOM   1051  CA  LYS A 189      16.429 -26.044  -7.418  1.00 10.00      A   
ATOM   1052  CB  LYS A 189      16.126 -25.433  -8.788  1.00 10.00      A   
ATOM   1053  CG  LYS A 189      16.103 -26.445  -9.923  1.00 10.00      A   
ATOM   1054  CD  LYS A 189      15.455 -25.867 -11.168  1.00 10.00      A   
ATOM   1055  CE  LYS A 189      15.506 -26.854 -12.321  1.00 10.00      A   
ATOM   1056  NZ  LYS A 189      14.725 -26.379 -13.488  1.00 10.00      A   
ATOM   1057  HZ1 LYS A 189      14.640 -27.138 -14.193  1.00 10.00      A   
ATOM   1058  HZ2 LYS A 189      15.198 -25.560 -13.936  1.00 10.00      A   
ATOM   1059  HZ3 LYS A 189      13.773 -26.091 -13.188  1.00 10.00      A   
ATOM   1060  C   LYS A 189      17.915 -26.387  -7.278  1.00 10.00      A   
ATOM   1061  O   LYS A 189      18.436 -27.243  -7.996  1.00 10.00      A   
ATOM   1062  N   GLY A 190      18.591 -25.733  -6.345  1.00 10.00      A   
ATOM   1063  HN  GLY A 190      18.128 -25.075  -5.785  1.00 10.00      A   
ATOM   1064  CA  GLY A 190      19.998 -26.002  -6.132  1.00 10.00      A   
ATOM   1065  C   GLY A 190      20.895 -24.877  -6.600  1.00 10.00      A   
ATOM   1066  O   GLY A 190      21.925 -25.122  -7.225  1.00 10.00      A   
ATOM   1067  N   ASN A 191      20.489 -23.642  -6.314  1.00 10.00      A   
ATOM   1068  HN  ASN A 191      19.640 -23.526  -5.837  1.00 10.00      A   
ATOM   1069  CA  ASN A 191      21.260 -22.448  -6.683  1.00 10.00      A   
ATOM   1070  CB  ASN A 191      22.667 -22.470  -6.065  1.00 10.00      A   
ATOM   1071  CG  ASN A 191      22.670 -22.359  -4.550  1.00 10.00      A   
ATOM   1072  OD1 ASN A 191      22.553 -21.266  -3.999  1.00 10.00      A   
ATOM   1073  ND2 ASN A 191      22.818 -23.486  -3.869  1.00 10.00      A   
ATOM   1074 HD21 ASN A 191      22.912 -24.322  -4.369  1.00 10.00      A   
ATOM   1075 HD22 ASN A 191      22.851 -23.437  -2.884  1.00 10.00      A   
ATOM   1076  C   ASN A 191      21.355 -22.253  -8.198  1.00 10.00      A   
ATOM   1077  O   ASN A 191      22.198 -21.498  -8.680  1.00 10.00      A   
ATOM   1078  N   THR A 192      20.482 -22.922  -8.945  1.00 10.00      A   
ATOM   1079  HN  THR A 192      19.814 -23.492  -8.510  1.00 10.00      A   
ATOM   1080  CA  THR A 192      20.485 -22.813 -10.402  1.00 10.00      A   
ATOM   1081  CB  THR A 192      21.399 -23.876 -11.050  1.00 10.00      A   
ATOM   1082  OG1 THR A 192      21.876 -24.786 -10.048  1.00 10.00      A   
ATOM   1083  HG1 THR A 192      21.733 -24.405  -9.175  1.00 10.00      A   
ATOM   1084  CG2 THR A 192      22.584 -23.210 -11.731  1.00 10.00      A   
ATOM   1085  C   THR A 192      19.074 -22.944 -10.974  1.00 10.00      A   
ATOM   1086  O   THR A 192      18.321 -23.838 -10.588  1.00 10.00      A   
ATOM   1087  N   LEU A 193      18.726 -22.050 -11.893  1.00 10.00      A   
ATOM   1088  HN  LEU A 193      19.376 -21.365 -12.163  1.00 10.00      A   
ATOM   1089  CA  LEU A 193      17.409 -22.054 -12.524  1.00 10.00      A   
ATOM   1090  CB  LEU A 193      16.356 -21.522 -11.541  1.00 10.00      A   
ATOM   1091  CG  LEU A 193      14.936 -21.333 -12.086  1.00 10.00      A   
ATOM   1092  CD1 LEU A 193      14.257 -22.674 -12.317  1.00 10.00      A   
ATOM   1093  CD2 LEU A 193      14.111 -20.464 -11.150  1.00 10.00      A   
ATOM   1094  C   LEU A 193      17.434 -21.185 -13.778  1.00 10.00      A   
ATOM   1095  O   LEU A 193      18.145 -20.179 -13.822  1.00 10.00      A   
ATOM   1096  N   LYS A 194      16.687 -21.580 -14.802  1.00 10.00      A   
ATOM   1097  HN  LYS A 194      16.163 -22.411 -14.729  1.00 10.00      A   
ATOM   1098  CA  LYS A 194      16.628 -20.808 -16.036  1.00 10.00      A   
ATOM   1099  CB  LYS A 194      16.785 -21.703 -17.266  1.00 10.00      A   
ATOM   1100  CG  LYS A 194      18.189 -22.256 -17.455  1.00 10.00      A   
ATOM   1101  CD  LYS A 194      18.275 -23.712 -17.025  1.00 10.00      A   
ATOM   1102  CE  LYS A 194      17.748 -24.642 -18.107  1.00 10.00      A   
ATOM   1103  NZ  LYS A 194      17.557 -26.026 -17.603  1.00 10.00      A   
ATOM   1104  HZ1 LYS A 194      18.400 -26.339 -17.079  1.00 10.00      A   
ATOM   1105  HZ2 LYS A 194      17.400 -26.678 -18.398  1.00 10.00      A   
ATOM   1106  HZ3 LYS A 194      16.730 -26.066 -16.968  1.00 10.00      A   
ATOM   1107  C   LYS A 194      15.331 -20.010 -16.113  1.00 10.00      A   
ATOM   1108  O   LYS A 194      14.293 -20.444 -15.606  1.00 10.00      A   
ATOM   1109  N   GLU A 195      15.395 -18.856 -16.767  1.00 10.00      A   
ATOM   1110  HN  GLU A 195      16.244 -18.585 -17.175  1.00 10.00      A   
ATOM   1111  CA  GLU A 195      14.234 -17.977 -16.901  1.00 10.00      A   
ATOM   1112  CB  GLU A 195      14.617 -16.628 -17.538  1.00 10.00      A   
ATOM   1113  CG  GLU A 195      14.752 -16.627 -19.058  1.00 10.00      A   
ATOM   1114  CD  GLU A 195      15.918 -17.455 -19.561  1.00 10.00      A   
ATOM   1115  OE1 GLU A 195      15.715 -18.649 -19.872  1.00 10.00      A   
ATOM   1116  OE2 GLU A 195      17.038 -16.922 -19.658  1.00 10.00      A   
ATOM   1117  C   GLU A 195      13.083 -18.644 -17.653  1.00 10.00      A   
ATOM   1118  O   GLU A 195      11.918 -18.437 -17.326  1.00 10.00      A   
ATOM   1119  N   THR A 196      13.423 -19.460 -18.638  1.00 10.00      A   
ATOM   1120  HN  THR A 196      14.376 -19.586 -18.845  1.00 10.00      A   
ATOM   1121  CA  THR A 196      12.434 -20.160 -19.447  1.00 10.00      A   
ATOM   1122  CB  THR A 196      13.126 -20.910 -20.599  1.00 10.00      A   
ATOM   1123  OG1 THR A 196      14.531 -21.033 -20.306  1.00 10.00      A   
ATOM   1124  HG1 THR A 196      14.957 -20.163 -20.389  1.00 10.00      A   
ATOM   1125  CG2 THR A 196      12.948 -20.155 -21.907  1.00 10.00      A   
ATOM   1126  C   THR A 196      11.615 -21.146 -18.614  1.00 10.00      A   
ATOM   1127  O   THR A 196      10.438 -21.387 -18.890  1.00 10.00      A   
ATOM   1128  N   GLU A 197      12.239 -21.702 -17.583  1.00 10.00      A   
ATOM   1129  HN  GLU A 197      13.172 -21.459 -17.402  1.00 10.00      A   
ATOM   1130  CA  GLU A 197      11.569 -22.660 -16.714  1.00 10.00      A   
ATOM   1131  CB  GLU A 197      12.604 -23.528 -15.987  1.00 10.00      A   
ATOM   1132  CG  GLU A 197      13.715 -24.063 -16.883  1.00 10.00      A   
ATOM   1133  CD  GLU A 197      14.770 -24.827 -16.109  1.00 10.00      A   
ATOM   1134  OE1 GLU A 197      15.066 -25.984 -16.479  1.00 10.00      A   
ATOM   1135  OE2 GLU A 197      15.307 -24.281 -15.122  1.00 10.00      A   
ATOM   1136  C   GLU A 197      10.690 -21.942 -15.694  1.00 10.00      A   
ATOM   1137  O   GLU A 197       9.616 -22.423 -15.332  1.00 10.00      A   
ATOM   1138  N   ALA A 198      11.140 -20.773 -15.256  1.00 10.00      A   
ATOM   1139  HN  ALA A 198      11.988 -20.430 -15.605  1.00 10.00      A   
ATOM   1140  CA  ALA A 198      10.415 -19.991 -14.264  1.00 10.00      A   
ATOM   1141  CB  ALA A 198      11.377 -19.088 -13.503  1.00 10.00      A   
ATOM   1142  C   ALA A 198       9.279 -19.166 -14.872  1.00 10.00      A   
ATOM   1143  O   ALA A 198       8.190 -19.103 -14.308  1.00 10.00      A   
ATOM   1144  N   TRP A 199       9.534 -18.547 -16.021  1.00 10.00      A   
ATOM   1145  HN  TRP A 199      10.419 -18.657 -16.432  1.00 10.00      A   
ATOM   1146  CA  TRP A 199       8.544 -17.699 -16.693  1.00 10.00      A   
ATOM   1147  CB  TRP A 199       9.111 -17.138 -17.999  1.00 10.00      A   
ATOM   1148  CG  TRP A 199       9.172 -15.642 -18.029  1.00 10.00      A   
ATOM   1149  CD1 TRP A 199       9.595 -14.817 -17.028  1.00 10.00      A   
ATOM   1150  CD2 TRP A 199       8.800 -14.793 -19.120  1.00 10.00      A   
ATOM   1151  NE1 TRP A 199       9.506 -13.507 -17.425  1.00 10.00      A   
ATOM   1152  HE1 TRP A 199       9.750 -12.727 -16.878  1.00 10.00      A   
ATOM   1153  CE2 TRP A 199       9.024 -13.465 -18.707  1.00 10.00      A   
ATOM   1154  CE3 TRP A 199       8.305 -15.027 -20.406  1.00 10.00      A   
ATOM   1155  CZ2 TRP A 199       8.763 -12.372 -19.535  1.00 10.00      A   
ATOM   1156  CZ3 TRP A 199       8.046 -13.945 -21.224  1.00 10.00      A   
ATOM   1157  CH2 TRP A 199       8.279 -12.634 -20.785  1.00 10.00      A   
ATOM   1158  C   TRP A 199       7.222 -18.408 -16.963  1.00 10.00      A   
ATOM   1159  O   TRP A 199       6.152 -17.805 -16.849  1.00 10.00      A   
ATOM   1160  N   ASP A 200       7.291 -19.685 -17.315  1.00 10.00      A   
ATOM   1161  HN  ASP A 200       8.168 -20.117 -17.379  1.00 10.00      A   
ATOM   1162  CA  ASP A 200       6.083 -20.453 -17.605  1.00 10.00      A   
ATOM   1163  CB  ASP A 200       6.419 -21.779 -18.287  1.00 10.00      A   
ATOM   1164  CG  ASP A 200       5.191 -22.442 -18.879  1.00 10.00      A   
ATOM   1165  OD1 ASP A 200       4.793 -23.521 -18.394  1.00 10.00      A   
ATOM   1166  OD2 ASP A 200       4.615 -21.883 -19.838  1.00 10.00      A   
ATOM   1167  C   ASP A 200       5.267 -20.710 -16.341  1.00 10.00      A   
ATOM   1168  O   ASP A 200       4.045 -20.851 -16.401  1.00 10.00      A   
ATOM   1169  N   PHE A 201       5.948 -20.760 -15.199  1.00 10.00      A   
ATOM   1170  HN  PHE A 201       6.920 -20.621 -15.210  1.00 10.00      A   
ATOM   1171  CA  PHE A 201       5.283 -21.005 -13.926  1.00 10.00      A   
ATOM   1172  CB  PHE A 201       6.204 -21.775 -12.975  1.00 10.00      A   
ATOM   1173  CG  PHE A 201       5.540 -22.202 -11.699  1.00 10.00      A   
ATOM   1174  CD1 PHE A 201       5.972 -21.709 -10.480  1.00 10.00      A   
ATOM   1175  CD2 PHE A 201       4.482 -23.095 -11.723  1.00 10.00      A   
ATOM   1176  CE1 PHE A 201       5.359 -22.093  -9.307  1.00 10.00      A   
ATOM   1177  CE2 PHE A 201       3.864 -23.486 -10.551  1.00 10.00      A   
ATOM   1178  CZ  PHE A 201       4.304 -22.985  -9.340  1.00 10.00      A   
ATOM   1179  C   PHE A 201       4.830 -19.696 -13.282  1.00 10.00      A   
ATOM   1180  O   PHE A 201       3.808 -19.650 -12.593  1.00 10.00      A   
ATOM   1181  N   LEU A 202       5.600 -18.636 -13.519  1.00 10.00      A   
ATOM   1182  HN  LEU A 202       6.406 -18.749 -14.062  1.00 10.00      A   
ATOM   1183  CA  LEU A 202       5.288 -17.317 -12.978  1.00 10.00      A   
ATOM   1184  CB  LEU A 202       6.427 -16.338 -13.291  1.00 10.00      A   
ATOM   1185  CG  LEU A 202       6.699 -15.235 -12.263  1.00 10.00      A   
ATOM   1186  CD1 LEU A 202       5.601 -14.182 -12.286  1.00 10.00      A   
ATOM   1187  CD2 LEU A 202       6.857 -15.830 -10.870  1.00 10.00      A   
ATOM   1188  C   LEU A 202       3.981 -16.796 -13.563  1.00 10.00      A   
ATOM   1189  O   LEU A 202       3.073 -16.396 -12.835  1.00 10.00      A   
ATOM   1190  N   ARG A 203       3.871 -16.835 -14.884  1.00 10.00      A   
ATOM   1191  HN  ARG A 203       4.614 -17.197 -15.416  1.00 10.00      A   
ATOM   1192  CA  ARG A 203       2.671 -16.363 -15.559  1.00 10.00      A   
ATOM   1193  CB  ARG A 203       3.007 -15.907 -16.984  1.00 10.00      A   
ATOM   1194  CG  ARG A 203       3.983 -14.747 -17.046  1.00 10.00      A   
ATOM   1195  CD  ARG A 203       3.295 -13.417 -16.789  1.00 10.00      A   
ATOM   1196  NE  ARG A 203       2.228 -13.155 -17.757  1.00 10.00      A   
ATOM   1197  HE  ARG A 203       1.308 -13.394 -17.488  1.00 10.00      A   
ATOM   1198  CZ  ARG A 203       2.422 -12.626 -18.966  1.00 10.00      A   
ATOM   1199  NH1 ARG A 203       3.638 -12.283 -19.374  1.00 10.00      A   
ATOM   1200 HH11 ARG A 203       3.769 -11.884 -20.330  1.00 10.00      A   
ATOM   1201 HH12 ARG A 203       4.459 -12.405 -18.747  1.00 10.00      A   
ATOM   1202  NH2 ARG A 203       1.385 -12.437 -19.767  1.00 10.00      A   
ATOM   1203 HH21 ARG A 203       1.518 -12.031 -20.720  1.00 10.00      A   
ATOM   1204 HH22 ARG A 203       0.426 -12.698 -19.447  1.00 10.00      A   
ATOM   1205  C   ARG A 203       1.612 -17.455 -15.589  1.00 10.00      A   
ATOM   1206  O   ARG A 203       1.183 -17.879 -16.656  1.00 10.00      A   
ATOM   1207  N   ARG A 204       1.193 -17.908 -14.415  1.00 10.00      A   
ATOM   1208  HN  ARG A 204       1.562 -17.523 -13.598  1.00 10.00      A   
ATOM   1209  CA  ARG A 204       0.197 -18.962 -14.327  1.00 10.00      A   
ATOM   1210  CB  ARG A 204       0.850 -20.294 -13.952  1.00 10.00      A   
ATOM   1211  CG  ARG A 204       0.832 -21.314 -15.072  1.00 10.00      A   
ATOM   1212  CD  ARG A 204       1.598 -22.563 -14.683  1.00 10.00      A   
ATOM   1213  NE  ARG A 204       1.013 -23.240 -13.519  1.00 10.00      A   
ATOM   1214  HE  ARG A 204       0.414 -22.711 -12.941  1.00 10.00      A   
ATOM   1215  CZ  ARG A 204       1.247 -24.520 -13.205  1.00 10.00      A   
ATOM   1216  NH1 ARG A 204       2.036 -25.263 -13.972  1.00 10.00      A   
ATOM   1217 HH11 ARG A 204       2.475 -24.855 -14.826  1.00 10.00      A   
ATOM   1218 HH12 ARG A 204       2.215 -26.264 -13.728  1.00 10.00      A   
ATOM   1219  NH2 ARG A 204       0.691 -25.053 -12.125  1.00 10.00      A   
ATOM   1220 HH21 ARG A 204       0.066 -24.475 -11.517  1.00 10.00      A   
ATOM   1221 HH22 ARG A 204       0.874 -26.055 -11.871  1.00 10.00      A   
ATOM   1222  C   ARG A 204      -0.896 -18.625 -13.336  1.00 10.00      A   
ATOM   1223  O   ARG A 204      -2.041 -18.397 -13.712  1.00 10.00      A   
ATOM   1224  N   LEU A 205      -0.542 -18.577 -12.067  1.00 10.00      A   
ATOM   1225  HN  LEU A 205       0.408 -18.715 -11.828  1.00 10.00      A   
ATOM   1226  CA  LEU A 205      -1.517 -18.283 -11.019  1.00 10.00      A   
ATOM   1227  CB  LEU A 205      -1.258 -19.126  -9.760  1.00 10.00      A   
ATOM   1228  CG  LEU A 205       0.106 -18.950  -9.079  1.00 10.00      A   
ATOM   1229  CD1 LEU A 205       1.110 -19.925  -9.663  1.00 10.00      A   
ATOM   1230  CD2 LEU A 205      -0.030 -19.150  -7.573  1.00 10.00      A   
ATOM   1231  C   LEU A 205      -1.540 -16.795 -10.686  1.00 10.00      A   
ATOM   1232  O   LEU A 205      -0.619 -16.065 -11.052  1.00 10.00      A   
ATOM   1233  N   VAL A 207      -4.529  -8.877 -13.262  1.00 10.00      A   
ATOM   1234  HN  VAL A 207      -5.451  -8.605 -13.071  1.00 10.00      A   
ATOM   1235  CA  VAL A 207      -3.730  -9.437 -12.181  1.00 10.00      A   
ATOM   1236  CB  VAL A 207      -4.226 -10.834 -11.733  1.00 10.00      A   
ATOM   1237  CG1 VAL A 207      -4.647 -11.691 -12.915  1.00 10.00      A   
ATOM   1238  CG2 VAL A 207      -5.372 -10.706 -10.745  1.00 10.00      A   
ATOM   1239  C   VAL A 207      -2.236  -9.455 -12.519  1.00 10.00      A   
ATOM   1240  O   VAL A 207      -1.801 -10.135 -13.446  1.00 10.00      A   
ATOM   1241  N   TYR A 208      -1.458  -8.683 -11.765  1.00 10.00      A   
ATOM   1242  HN  TYR A 208      -1.862  -8.141 -11.056  1.00 10.00      A   
ATOM   1243  CA  TYR A 208      -0.016  -8.614 -11.979  1.00 10.00      A   
ATOM   1244  CB  TYR A 208       0.268  -7.767 -13.223  1.00 10.00      A   
ATOM   1245  CG  TYR A 208       1.632  -7.979 -13.835  1.00 10.00      A   
ATOM   1246  CD1 TYR A 208       2.025  -9.238 -14.270  1.00 10.00      A   
ATOM   1247  CD2 TYR A 208       2.527  -6.926 -13.995  1.00 10.00      A   
ATOM   1248  CE1 TYR A 208       3.263  -9.445 -14.838  1.00 10.00      A   
ATOM   1249  CE2 TYR A 208       3.772  -7.123 -14.566  1.00 10.00      A   
ATOM   1250  CZ  TYR A 208       4.133  -8.383 -14.983  1.00 10.00      A   
ATOM   1251  OH  TYR A 208       5.382  -8.582 -15.532  1.00 10.00      A   
ATOM   1252  HH  TYR A 208       6.002  -7.979 -15.114  1.00 10.00      A   
ATOM   1253  C   TYR A 208       0.671  -8.020 -10.755  1.00 10.00      A   
ATOM   1254  O   TYR A 208      -0.007  -7.638  -9.801  1.00 10.00      A   
ATOM   1255  N   PRO A 219       4.126  -6.971 -27.072  1.00 10.00      A   
ATOM   1256  CA  PRO A 219       5.302  -6.120 -26.919  1.00 10.00      A   
ATOM   1257  CB  PRO A 219       4.686  -4.717 -26.918  1.00 10.00      A   
ATOM   1258  CG  PRO A 219       3.358  -4.897 -26.274  1.00 10.00      A   
ATOM   1259  CD  PRO A 219       2.885  -6.282 -26.661  1.00 10.00      A   
ATOM   1260  C   PRO A 219       5.998  -6.380 -25.591  1.00 10.00      A   
ATOM   1261  O   PRO A 219       6.873  -5.623 -25.175  1.00 10.00      A   
ATOM   1262  N   LYS A 220       5.602  -7.468 -24.943  1.00 10.00      A   
ATOM   1263  HN  LYS A 220       4.894  -8.018 -25.342  1.00 10.00      A   
ATOM   1264  CA  LYS A 220       6.166  -7.866 -23.657  1.00 10.00      A   
ATOM   1265  CB  LYS A 220       5.553  -9.187 -23.176  1.00 10.00      A   
ATOM   1266  CG  LYS A 220       4.997  -9.137 -21.759  1.00 10.00      A   
ATOM   1267  CD  LYS A 220       3.487  -8.937 -21.754  1.00 10.00      A   
ATOM   1268  CE  LYS A 220       3.101  -7.520 -22.135  1.00 10.00      A   
ATOM   1269  NZ  LYS A 220       1.629  -7.332 -22.125  1.00 10.00      A   
ATOM   1270  HZ1 LYS A 220       1.235  -7.591 -21.196  1.00 10.00      A   
ATOM   1271  HZ2 LYS A 220       1.185  -7.928 -22.854  1.00 10.00      A   
ATOM   1272  HZ3 LYS A 220       1.398  -6.339 -22.320  1.00 10.00      A   
ATOM   1273  C   LYS A 220       7.684  -7.982 -23.714  1.00 10.00      A   
ATOM   1274  O   LYS A 220       8.390  -7.366 -22.921  1.00 10.00      A   
ATOM   1275  N   LYS A 221       8.189  -8.758 -24.662  1.00 10.00      A   
ATOM   1276  HN  LYS A 221       7.589  -9.222 -25.281  1.00 10.00      A   
ATOM   1277  CA  LYS A 221       9.628  -8.930 -24.799  1.00 10.00      A   
ATOM   1278  CB  LYS A 221       9.945 -10.062 -25.775  1.00 10.00      A   
ATOM   1279  CG  LYS A 221      11.413 -10.442 -25.839  1.00 10.00      A   
ATOM   1280  CD  LYS A 221      11.610 -11.729 -26.624  1.00 10.00      A   
ATOM   1281  CE  LYS A 221      13.066 -12.169 -26.634  1.00 10.00      A   
ATOM   1282  NZ  LYS A 221      13.886 -11.386 -27.594  1.00 10.00      A   
ATOM   1283  HZ1 LYS A 221      14.862 -11.743 -27.604  1.00 10.00      A   
ATOM   1284  HZ2 LYS A 221      13.904 -10.375 -27.321  1.00 10.00      A   
ATOM   1285  HZ3 LYS A 221      13.488 -11.465 -28.551  1.00 10.00      A   
ATOM   1286  C   LYS A 221      10.294  -7.634 -25.249  1.00 10.00      A   
ATOM   1287  O   LYS A 221      11.376  -7.284 -24.780  1.00 10.00      A   
ATOM   1288  N   LEU A 222       9.611  -6.920 -26.133  1.00 10.00      A   
ATOM   1289  HN  LEU A 222       8.743  -7.250 -26.431  1.00 10.00      A   
ATOM   1290  CA  LEU A 222      10.106  -5.663 -26.673  1.00 10.00      A   
ATOM   1291  CB  LEU A 222       9.127  -5.105 -27.709  1.00 10.00      A   
ATOM   1292  CG  LEU A 222       8.808  -6.020 -28.893  1.00 10.00      A   
ATOM   1293  CD1 LEU A 222       7.665  -5.449 -29.716  1.00 10.00      A   
ATOM   1294  CD2 LEU A 222      10.041  -6.231 -29.758  1.00 10.00      A   
ATOM   1295  C   LEU A 222      10.356  -4.636 -25.572  1.00 10.00      A   
ATOM   1296  O   LEU A 222      11.436  -4.051 -25.492  1.00 10.00      A   
ATOM   1297  N   ILE A 223       9.358  -4.423 -24.715  1.00 10.00      A   
ATOM   1298  HN  ILE A 223       8.517  -4.918 -24.822  1.00 10.00      A   
ATOM   1299  CA  ILE A 223       9.487  -3.464 -23.624  1.00 10.00      A   
ATOM   1300  CB  ILE A 223       8.135  -3.153 -22.936  1.00 10.00      A   
ATOM   1301  CG1 ILE A 223       8.258  -1.953 -21.990  1.00 10.00      A   
ATOM   1302  CG2 ILE A 223       7.584  -4.364 -22.196  1.00 10.00      A   
ATOM   1303  CD1 ILE A 223       8.522  -0.639 -22.695  1.00 10.00      A   
ATOM   1304  C   ILE A 223      10.535  -3.920 -22.606  1.00 10.00      A   
ATOM   1305  O   ILE A 223      11.239  -3.103 -22.019  1.00 10.00      A   
ATOM   1306  N   THR A 224      10.647  -5.233 -22.418  1.00 10.00      A   
ATOM   1307  HN  THR A 224      10.059  -5.839 -22.914  1.00 10.00      A   
ATOM   1308  CA  THR A 224      11.618  -5.788 -21.483  1.00 10.00      A   
ATOM   1309  CB  THR A 224      11.409  -7.302 -21.288  1.00 10.00      A   
ATOM   1310  OG1 THR A 224      10.044  -7.543 -20.914  1.00 10.00      A   
ATOM   1311  HG1 THR A 224       9.493  -7.582 -21.709  1.00 10.00      A   
ATOM   1312  CG2 THR A 224      12.324  -7.841 -20.198  1.00 10.00      A   
ATOM   1313  C   THR A 224      13.043  -5.510 -21.968  1.00 10.00      A   
ATOM   1314  O   THR A 224      13.946  -5.248 -21.169  1.00 10.00      A   
ATOM   1315  N   GLU A 225      13.224  -5.545 -23.285  1.00 10.00      A   
ATOM   1316  HN  GLU A 225      12.461  -5.766 -23.865  1.00 10.00      A   
ATOM   1317  CA  GLU A 225      14.519  -5.279 -23.892  1.00 10.00      A   
ATOM   1318  CB  GLU A 225      14.516  -5.720 -25.356  1.00 10.00      A   
ATOM   1319  CG  GLU A 225      14.443  -7.227 -25.550  1.00 10.00      A   
ATOM   1320  CD  GLU A 225      14.233  -7.623 -26.998  1.00 10.00      A   
ATOM   1321  OE1 GLU A 225      13.980  -8.815 -27.259  1.00 10.00      A   
ATOM   1322  OE2 GLU A 225      14.328  -6.743 -27.882  1.00 10.00      A   
ATOM   1323  C   GLU A 225      14.844  -3.792 -23.800  1.00 10.00      A   
ATOM   1324  O   GLU A 225      16.003  -3.402 -23.666  1.00 10.00      A   
ATOM   1325  N   ASP A 226      13.806  -2.971 -23.865  1.00 10.00      A   
ATOM   1326  HN  ASP A 226      12.907  -3.351 -23.980  1.00 10.00      A   
ATOM   1327  CA  ASP A 226      13.961  -1.524 -23.786  1.00 10.00      A   
ATOM   1328  CB  ASP A 226      12.643  -0.827 -24.130  1.00 10.00      A   
ATOM   1329  CG  ASP A 226      12.786   0.678 -24.246  1.00 10.00      A   
ATOM   1330  OD1 ASP A 226      12.121   1.403 -23.485  1.00 10.00      A   
ATOM   1331  OD2 ASP A 226      13.562   1.142 -25.108  1.00 10.00      A   
ATOM   1332  C   ASP A 226      14.440  -1.103 -22.397  1.00 10.00      A   
ATOM   1333  O   ASP A 226      15.149  -0.104 -22.246  1.00 10.00      A   
ATOM   1334  N   PHE A 227      14.064  -1.881 -21.385  1.00 10.00      A   
ATOM   1335  HN  PHE A 227      13.501  -2.664 -21.571  1.00 10.00      A   
ATOM   1336  CA  PHE A 227      14.454  -1.598 -20.007  1.00 10.00      A   
ATOM   1337  CB  PHE A 227      13.618  -2.420 -19.022  1.00 10.00      A   
ATOM   1338  CG  PHE A 227      12.380  -1.718 -18.540  1.00 10.00      A   
ATOM   1339  CD1 PHE A 227      11.147  -1.986 -19.111  1.00 10.00      A   
ATOM   1340  CD2 PHE A 227      12.449  -0.786 -17.516  1.00 10.00      A   
ATOM   1341  CE1 PHE A 227      10.007  -1.343 -18.669  1.00 10.00      A   
ATOM   1342  CE2 PHE A 227      11.313  -0.140 -17.069  1.00 10.00      A   
ATOM   1343  CZ  PHE A 227      10.089  -0.417 -17.648  1.00 10.00      A   
ATOM   1344  C   PHE A 227      15.944  -1.853 -19.782  1.00 10.00      A   
ATOM   1345  O   PHE A 227      16.543  -1.313 -18.847  1.00 10.00      A   
ATOM   1346  N   VAL A 228      16.539  -2.659 -20.652  1.00 10.00      A   
ATOM   1347  HN  VAL A 228      16.010  -3.043 -21.383  1.00 10.00      A   
ATOM   1348  CA  VAL A 228      17.959  -2.990 -20.556  1.00 10.00      A   
ATOM   1349  CB  VAL A 228      18.332  -4.143 -21.519  1.00 10.00      A   
ATOM   1350  CG1 VAL A 228      19.778  -4.578 -21.330  1.00 10.00      A   
ATOM   1351  CG2 VAL A 228      17.393  -5.324 -21.330  1.00 10.00      A   
ATOM   1352  C   VAL A 228      18.831  -1.770 -20.862  1.00 10.00      A   
ATOM   1353  O   VAL A 228      19.991  -1.697 -20.463  1.00 10.00      A   
ATOM   1354  N   ARG A 229      18.260  -0.796 -21.549  1.00 10.00      A   
ATOM   1355  HN  ARG A 229      17.322  -0.884 -21.822  1.00 10.00      A   
ATOM   1356  CA  ARG A 229      19.004   0.403 -21.908  1.00 10.00      A   
ATOM   1357  CB  ARG A 229      18.748   0.771 -23.367  1.00 10.00      A   
ATOM   1358  CG  ARG A 229      19.903   1.487 -24.047  1.00 10.00      A   
ATOM   1359  CD  ARG A 229      19.611   1.705 -25.520  1.00 10.00      A   
ATOM   1360  NE  ARG A 229      19.123   0.483 -26.157  1.00 10.00      A   
ATOM   1361  HE  ARG A 229      18.724  -0.200 -25.569  1.00 10.00      A   
ATOM   1362  CZ  ARG A 229      19.177   0.241 -27.463  1.00 10.00      A   
ATOM   1363  NH1 ARG A 229      19.689   1.145 -28.289  1.00 10.00      A   
ATOM   1364 HH11 ARG A 229      20.043   2.053 -27.918  1.00 10.00      A   
ATOM   1365 HH12 ARG A 229      19.740   0.955 -29.313  1.00 10.00      A   
ATOM   1366  NH2 ARG A 229      18.702  -0.903 -27.940  1.00 10.00      A   
ATOM   1367 HH21 ARG A 229      18.744  -1.105 -28.965  1.00 10.00      A   
ATOM   1368 HH22 ARG A 229      18.278  -1.606 -27.294  1.00 10.00      A   
ATOM   1369  C   ARG A 229      18.658   1.576 -21.001  1.00 10.00      A   
ATOM   1370  O   ARG A 229      18.922   2.729 -21.335  1.00 10.00      A   
ATOM   1371  N   GLN A 230      18.066   1.295 -19.851  1.00 10.00      A   
ATOM   1372  HN  GLN A 230      17.877   0.361 -19.616  1.00 10.00      A   
ATOM   1373  CA  GLN A 230      17.711   2.365 -18.932  1.00 10.00      A   
ATOM   1374  CB  GLN A 230      16.230   2.755 -19.026  1.00 10.00      A   
ATOM   1375  CG  GLN A 230      15.250   1.600 -18.937  1.00 10.00      A   
ATOM   1376  CD  GLN A 230      13.857   1.990 -19.387  1.00 10.00      A   
ATOM   1377  OE1 GLN A 230      13.060   2.503 -18.605  1.00 10.00      A   
ATOM   1378  NE2 GLN A 230      13.552   1.746 -20.651  1.00 10.00      A   
ATOM   1379 HE21 GLN A 230      14.234   1.329 -21.223  1.00 10.00      A   
ATOM   1380 HE22 GLN A 230      12.654   1.986 -20.967  1.00 10.00      A   
ATOM   1381  C   GLN A 230      18.169   2.106 -17.498  1.00 10.00      A   
ATOM   1382  O   GLN A 230      19.083   2.772 -17.009  1.00 10.00      A   
ATOM   1383  N   ARG A 231      17.558   1.135 -16.826  1.00 10.00      A   
ATOM   1384  HN  ARG A 231      16.852   0.612 -17.263  1.00 10.00      A   
ATOM   1385  CA  ARG A 231      17.927   0.835 -15.446  1.00 10.00      A   
ATOM   1386  CB  ARG A 231      17.050   1.614 -14.456  1.00 10.00      A   
ATOM   1387  CG  ARG A 231      15.585   1.717 -14.849  1.00 10.00      A   
ATOM   1388  CD  ARG A 231      14.982   3.025 -14.361  1.00 10.00      A   
ATOM   1389  NE  ARG A 231      13.598   3.190 -14.801  1.00 10.00      A   
ATOM   1390  HE  ARG A 231      12.965   2.467 -14.574  1.00 10.00      A   
ATOM   1391  CZ  ARG A 231      13.147   4.249 -15.480  1.00 10.00      A   
ATOM   1392  NH1 ARG A 231      13.966   5.249 -15.792  1.00 10.00      A   
ATOM   1393 HH11 ARG A 231      14.971   5.213 -15.515  1.00 10.00      A   
ATOM   1394 HH12 ARG A 231      13.602   6.083 -16.310  1.00 10.00      A   
ATOM   1395  NH2 ARG A 231      11.876   4.311 -15.845  1.00 10.00      A   
ATOM   1396 HH21 ARG A 231      11.526   5.136 -16.378  1.00 10.00      A   
ATOM   1397 HH22 ARG A 231      11.220   3.534 -15.608  1.00 10.00      A   
ATOM   1398  C   ARG A 231      17.913  -0.660 -15.144  1.00 10.00      A   
ATOM   1399  O   ARG A 231      17.842  -1.067 -13.985  1.00 10.00      A   
ATOM   1400  N   TYR A 232      17.987  -1.474 -16.186  1.00 10.00      A   
ATOM   1401  HN  TYR A 232      18.045  -1.097 -17.089  1.00 10.00      A   
ATOM   1402  CA  TYR A 232      18.001  -2.924 -16.023  1.00 10.00      A   
ATOM   1403  CB  TYR A 232      16.620  -3.526 -16.284  1.00 10.00      A   
ATOM   1404  CG  TYR A 232      15.687  -3.406 -15.101  1.00 10.00      A   
ATOM   1405  CD1 TYR A 232      14.647  -2.487 -15.100  1.00 10.00      A   
ATOM   1406  CD2 TYR A 232      15.859  -4.203 -13.976  1.00 10.00      A   
ATOM   1407  CE1 TYR A 232      13.804  -2.364 -14.012  1.00 10.00      A   
ATOM   1408  CE2 TYR A 232      15.019  -4.090 -12.885  1.00 10.00      A   
ATOM   1409  CZ  TYR A 232      13.995  -3.168 -12.907  1.00 10.00      A   
ATOM   1410  OH  TYR A 232      13.157  -3.046 -11.818  1.00 10.00      A   
ATOM   1411  HH  TYR A 232      13.689  -2.968 -11.011  1.00 10.00      A   
ATOM   1412  C   TYR A 232      19.052  -3.543 -16.931  1.00 10.00      A   
ATOM   1413  O   TYR A 232      19.629  -2.851 -17.765  1.00 10.00      A   
ATOM   1414  N   LEU A 233      19.306  -4.834 -16.771  1.00 10.00      A   
ATOM   1415  HN  LEU A 233      18.804  -5.346 -16.102  1.00 10.00      A   
ATOM   1416  CA  LEU A 233      20.305  -5.511 -17.581  1.00 10.00      A   
ATOM   1417  CB  LEU A 233      21.702  -5.313 -16.981  1.00 10.00      A   
ATOM   1418  CG  LEU A 233      22.887  -5.699 -17.872  1.00 10.00      A   
ATOM   1419  CD1 LEU A 233      22.974  -4.784 -19.086  1.00 10.00      A   
ATOM   1420  CD2 LEU A 233      24.182  -5.668 -17.079  1.00 10.00      A   
ATOM   1421  C   LEU A 233      19.991  -6.994 -17.706  1.00 10.00      A   
ATOM   1422  O   LEU A 233      19.339  -7.576 -16.839  1.00 10.00      A   
ATOM   1423  N   GLU A 234      20.456  -7.592 -18.790  1.00 10.00      A   
ATOM   1424  HN  GLU A 234      20.975  -7.067 -19.434  1.00 10.00      A   
ATOM   1425  CA  GLU A 234      20.238  -9.005 -19.049  1.00 10.00      A   
ATOM   1426  CB  GLU A 234      19.840  -9.212 -20.513  1.00 10.00      A   
ATOM   1427  CG  GLU A 234      20.470  -8.206 -21.462  1.00 10.00      A   
ATOM   1428  CD  GLU A 234      20.714  -8.766 -22.845  1.00 10.00      A   
ATOM   1429  OE1 GLU A 234      19.735  -8.990 -23.584  1.00 10.00      A   
ATOM   1430  OE2 GLU A 234      21.892  -8.959 -23.207  1.00 10.00      A   
ATOM   1431  C   GLU A 234      21.502  -9.797 -18.741  1.00 10.00      A   
ATOM   1432  O   GLU A 234      22.608  -9.346 -19.034  1.00 10.00      A   
ATOM   1433  N   TYR A 235      21.336 -10.966 -18.140  1.00 10.00      A   
ATOM   1434  HN  TYR A 235      20.427 -11.274 -17.930  1.00 10.00      A   
ATOM   1435  CA  TYR A 235      22.464 -11.818 -17.795  1.00 10.00      A   
ATOM   1436  CB  TYR A 235      22.717 -11.812 -16.280  1.00 10.00      A   
ATOM   1437  CG  TYR A 235      22.747 -10.450 -15.615  1.00 10.00      A   
ATOM   1438  CD1 TYR A 235      23.933  -9.739 -15.493  1.00 10.00      A   
ATOM   1439  CD2 TYR A 235      21.589  -9.886 -15.090  1.00 10.00      A   
ATOM   1440  CE1 TYR A 235      23.966  -8.507 -14.867  1.00 10.00      A   
ATOM   1441  CE2 TYR A 235      21.612  -8.654 -14.467  1.00 10.00      A   
ATOM   1442  CZ  TYR A 235      22.803  -7.968 -14.358  1.00 10.00      A   
ATOM   1443  OH  TYR A 235      22.831  -6.742 -13.733  1.00 10.00      A   
ATOM   1444  HH  TYR A 235      23.559  -6.218 -14.086  1.00 10.00      A   
ATOM   1445  C   TYR A 235      22.178 -13.245 -18.247  1.00 10.00      A   
ATOM   1446  O   TYR A 235      21.050 -13.721 -18.129  1.00 10.00      A   
ATOM   1447  N   ARG A 236      23.192 -13.924 -18.767  1.00 10.00      A   
ATOM   1448  HN  ARG A 236      24.075 -13.494 -18.823  1.00 10.00      A   
ATOM   1449  CA  ARG A 236      23.041 -15.301 -19.233  1.00 10.00      A   
ATOM   1450  CB  ARG A 236      22.716 -15.334 -20.729  1.00 10.00      A   
ATOM   1451  CG  ARG A 236      21.313 -14.859 -21.077  1.00 10.00      A   
ATOM   1452  CD  ARG A 236      21.090 -14.834 -22.578  1.00 10.00      A   
ATOM   1453  NE  ARG A 236      21.975 -13.883 -23.250  1.00 10.00      A   
ATOM   1454  HE  ARG A 236      22.606 -13.374 -22.685  1.00 10.00      A   
ATOM   1455  CZ  ARG A 236      21.978 -13.672 -24.567  1.00 10.00      A   
ATOM   1456  NH1 ARG A 236      21.139 -14.331 -25.356  1.00 10.00      A   
ATOM   1457 HH11 ARG A 236      20.468 -15.021 -24.952  1.00 10.00      A   
ATOM   1458 HH12 ARG A 236      21.145 -14.159 -26.387  1.00 10.00      A   
ATOM   1459  NH2 ARG A 236      22.820 -12.794 -25.093  1.00 10.00      A   
ATOM   1460 HH21 ARG A 236      22.826 -12.628 -26.123  1.00 10.00      A   
ATOM   1461 HH22 ARG A 236      23.480 -12.266 -24.479  1.00 10.00      A   
ATOM   1462  C   ARG A 236      24.314 -16.091 -18.964  1.00 10.00      A   
ATOM   1463  O   ARG A 236      25.424 -15.586 -19.164  1.00 10.00      A   
ATOM   1464  N   TYR A 246      18.542 -11.965 -17.662  1.00 10.00      A   
ATOM   1465  HN  TYR A 246      17.944 -11.759 -18.409  1.00 10.00      A   
ATOM   1466  CA  TYR A 246      18.199 -11.439 -16.347  1.00 10.00      A   
ATOM   1467  CB  TYR A 246      16.730 -11.000 -16.316  1.00 10.00      A   
ATOM   1468  CG  TYR A 246      16.459  -9.637 -16.919  1.00 10.00      A   
ATOM   1469  CD1 TYR A 246      16.215  -8.538 -16.106  1.00 10.00      A   
ATOM   1470  CD2 TYR A 246      16.437  -9.449 -18.296  1.00 10.00      A   
ATOM   1471  CE1 TYR A 246      15.956  -7.292 -16.644  1.00 10.00      A   
ATOM   1472  CE2 TYR A 246      16.181  -8.205 -18.844  1.00 10.00      A   
ATOM   1473  CZ  TYR A 246      15.941  -7.129 -18.013  1.00 10.00      A   
ATOM   1474  OH  TYR A 246      15.680  -5.887 -18.551  1.00 10.00      A   
ATOM   1475  HH  TYR A 246      15.046  -5.973 -19.273  1.00 10.00      A   
ATOM   1476  C   TYR A 246      18.466 -12.445 -15.224  1.00 10.00      A   
ATOM   1477  O   TYR A 246      17.533 -12.915 -14.571  1.00 10.00      A   
ATOM   1478  N   GLU A 247      19.734 -12.788 -15.014  1.00 10.00      A   
ATOM   1479  HN  GLU A 247      20.433 -12.424 -15.593  1.00 10.00      A   
ATOM   1480  CA  GLU A 247      20.102 -13.709 -13.942  1.00 10.00      A   
ATOM   1481  CB  GLU A 247      21.545 -14.197 -14.097  1.00 10.00      A   
ATOM   1482  CG  GLU A 247      21.746 -15.240 -15.184  1.00 10.00      A   
ATOM   1483  CD  GLU A 247      23.199 -15.639 -15.335  1.00 10.00      A   
ATOM   1484  OE1 GLU A 247      23.510 -16.844 -15.211  1.00 10.00      A   
ATOM   1485  OE2 GLU A 247      24.040 -14.747 -15.569  1.00 10.00      A   
ATOM   1486  C   GLU A 247      19.927 -13.016 -12.594  1.00 10.00      A   
ATOM   1487  O   GLU A 247      20.640 -12.061 -12.275  1.00 10.00      A   
ATOM   1488  N   PHE A 248      18.972 -13.495 -11.815  1.00 10.00      A   
ATOM   1489  HN  PHE A 248      18.444 -14.259 -12.126  1.00 10.00      A   
ATOM   1490  CA  PHE A 248      18.679 -12.915 -10.512  1.00 10.00      A   
ATOM   1491  CB  PHE A 248      17.293 -13.352 -10.031  1.00 10.00      A   
ATOM   1492  CG  PHE A 248      16.190 -13.042 -11.003  1.00 10.00      A   
ATOM   1493  CD1 PHE A 248      15.776 -13.989 -11.927  1.00 10.00      A   
ATOM   1494  CD2 PHE A 248      15.567 -11.805 -10.993  1.00 10.00      A   
ATOM   1495  CE1 PHE A 248      14.765 -13.707 -12.826  1.00 10.00      A   
ATOM   1496  CE2 PHE A 248      14.554 -11.515 -11.888  1.00 10.00      A   
ATOM   1497  CZ  PHE A 248      14.151 -12.468 -12.806  1.00 10.00      A   
ATOM   1498  C   PHE A 248      19.738 -13.268  -9.472  1.00 10.00      A   
ATOM   1499  O   PHE A 248      20.638 -14.070  -9.725  1.00 10.00      A   
ATOM   1500  N   GLN A 249      19.614 -12.656  -8.303  1.00 10.00      A   
ATOM   1501  HN  GLN A 249      18.864 -12.037  -8.170  1.00 10.00      A   
ATOM   1502  CA  GLN A 249      20.535 -12.880  -7.201  1.00 10.00      A   
ATOM   1503  CB  GLN A 249      21.769 -11.984  -7.344  1.00 10.00      A   
ATOM   1504  CG  GLN A 249      22.949 -12.413  -6.485  1.00 10.00      A   
ATOM   1505  CD  GLN A 249      23.983 -11.319  -6.314  1.00 10.00      A   
ATOM   1506  OE1 GLN A 249      24.607 -11.205  -5.259  1.00 10.00      A   
ATOM   1507  NE2 GLN A 249      24.172 -10.510  -7.346  1.00 10.00      A   
ATOM   1508 HE21 GLN A 249      23.640 -10.656  -8.157  1.00 10.00      A   
ATOM   1509 HE22 GLN A 249      24.839  -9.795  -7.257  1.00 10.00      A   
ATOM   1510  C   GLN A 249      19.819 -12.578  -5.888  1.00 10.00      A   
ATOM   1511  O   GLN A 249      18.769 -11.937  -5.891  1.00 10.00      A   
ATOM   1512  N   TRP A 250      20.377 -13.043  -4.776  1.00 10.00      A   
ATOM   1513  HN  TRP A 250      21.208 -13.559  -4.837  1.00 10.00      A   
ATOM   1514  CA  TRP A 250      19.774 -12.817  -3.467  1.00 10.00      A   
ATOM   1515  CB  TRP A 250      20.315 -13.817  -2.444  1.00 10.00      A   
ATOM   1516  CG  TRP A 250      20.024 -15.238  -2.815  1.00 10.00      A   
ATOM   1517  CD1 TRP A 250      18.898 -15.947  -2.516  1.00 10.00      A   
ATOM   1518  CD2 TRP A 250      20.866 -16.121  -3.566  1.00 10.00      A   
ATOM   1519  NE1 TRP A 250      18.986 -17.215  -3.035  1.00 10.00      A   
ATOM   1520  HE1 TRP A 250      18.304 -17.912  -2.954  1.00 10.00      A   
ATOM   1521  CE2 TRP A 250      20.184 -17.345  -3.685  1.00 10.00      A   
ATOM   1522  CE3 TRP A 250      22.129 -15.992  -4.154  1.00 10.00      A   
ATOM   1523  CZ2 TRP A 250      20.722 -18.435  -4.362  1.00 10.00      A   
ATOM   1524  CZ3 TRP A 250      22.662 -17.075  -4.826  1.00 10.00      A   
ATOM   1525  CH2 TRP A 250      21.959 -18.280  -4.927  1.00 10.00      A   
ATOM   1526  C   TRP A 250      19.980 -11.382  -2.990  1.00 10.00      A   
ATOM   1527  O   TRP A 250      19.078 -10.781  -2.408  1.00 10.00      A   
ATOM   1528  N   GLY A 251      21.167 -10.841  -3.234  1.00 10.00      A   
ATOM   1529  HN  GLY A 251      21.857 -11.372  -3.679  1.00 10.00      A   
ATOM   1530  CA  GLY A 251      21.451  -9.476  -2.833  1.00 10.00      A   
ATOM   1531  C   GLY A 251      22.322  -9.393  -1.592  1.00 10.00      A   
ATOM   1532  O   GLY A 251      22.121 -10.144  -0.638  1.00 10.00      A   
ATOM   1533  N   PRO A 252      23.298  -8.472  -1.581  1.00 10.00      A   
ATOM   1534  CA  PRO A 252      24.214  -8.288  -0.444  1.00 10.00      A   
ATOM   1535  CB  PRO A 252      25.194  -7.212  -0.938  1.00 10.00      A   
ATOM   1536  CG  PRO A 252      25.036  -7.193  -2.421  1.00 10.00      A   
ATOM   1537  CD  PRO A 252      23.605  -7.547  -2.683  1.00 10.00      A   
ATOM   1538  C   PRO A 252      23.497  -7.798   0.813  1.00 10.00      A   
ATOM   1539  O   PRO A 252      23.883  -8.139   1.929  1.00 10.00      A   
ATOM   1540  N   ARG A 253      22.440  -7.014   0.626  1.00 10.00      A   
ATOM   1541  HN  ARG A 253      22.154  -6.808  -0.289  1.00 10.00      A   
ATOM   1542  CA  ARG A 253      21.684  -6.472   1.751  1.00 10.00      A   
ATOM   1543  CB  ARG A 253      20.789  -5.311   1.293  1.00 10.00      A   
ATOM   1544  CG  ARG A 253      20.121  -4.542   2.426  1.00 10.00      A   
ATOM   1545  CD  ARG A 253      18.663  -4.944   2.594  1.00 10.00      A   
ATOM   1546  NE  ARG A 253      17.745  -3.930   2.075  1.00 10.00      A   
ATOM   1547  HE  ARG A 253      17.992  -3.484   1.234  1.00 10.00      A   
ATOM   1548  CZ  ARG A 253      16.609  -3.576   2.678  1.00 10.00      A   
ATOM   1549  NH1 ARG A 253      16.228  -4.173   3.803  1.00 10.00      A   
ATOM   1550 HH11 ARG A 253      16.819  -4.939   4.228  1.00 10.00      A   
ATOM   1551 HH12 ARG A 253      15.348  -3.892   4.275  1.00 10.00      A   
ATOM   1552  NH2 ARG A 253      15.847  -2.628   2.146  1.00 10.00      A   
ATOM   1553 HH21 ARG A 253      14.960  -2.341   2.610  1.00 10.00      A   
ATOM   1554 HH22 ARG A 253      16.137  -2.167   1.255  1.00 10.00      A   
ATOM   1555  C   ARG A 253      20.856  -7.560   2.425  1.00 10.00      A   
ATOM   1556  O   ARG A 253      20.777  -7.626   3.652  1.00 10.00      A   
ATOM   1557  N   THR A 254      20.264  -8.424   1.614  1.00 10.00      A   
ATOM   1558  HN  THR A 254      20.384  -8.334   0.646  1.00 10.00      A   
ATOM   1559  CA  THR A 254      19.436  -9.508   2.120  1.00 10.00      A   
ATOM   1560  CB  THR A 254      18.723 -10.223   0.961  1.00 10.00      A   
ATOM   1561  OG1 THR A 254      18.721  -9.364  -0.190  1.00 10.00      A   
ATOM   1562  HG1 THR A 254      18.721  -9.909  -0.994  1.00 10.00      A   
ATOM   1563  CG2 THR A 254      17.289 -10.557   1.342  1.00 10.00      A   
ATOM   1564  C   THR A 254      20.271 -10.520   2.902  1.00 10.00      A   
ATOM   1565  O   THR A 254      19.769 -11.197   3.796  1.00 10.00      A   
ATOM   1566  N   ASN A 255      21.554 -10.600   2.573  1.00 10.00      A   
ATOM   1567  HN  ASN A 255      21.899 -10.030   1.853  1.00 10.00      A   
ATOM   1568  CA  ASN A 255      22.464 -11.525   3.243  1.00 10.00      A   
ATOM   1569  CB  ASN A 255      23.709 -11.755   2.386  1.00 10.00      A   
ATOM   1570  CG  ASN A 255      24.246 -13.170   2.489  1.00 10.00      A   
ATOM   1571  OD1 ASN A 255      24.061 -13.851   3.496  1.00 10.00      A   
ATOM   1572  ND2 ASN A 255      24.914 -13.622   1.443  1.00 10.00      A   
ATOM   1573 HD21 ASN A 255      25.022 -13.027   0.669  1.00 10.00      A   
ATOM   1574 HD22 ASN A 255      25.280 -14.530   1.483  1.00 10.00      A   
ATOM   1575  C   ASN A 255      22.867 -11.000   4.620  1.00 10.00      A   
ATOM   1576  O   ASN A 255      23.508 -11.699   5.406  1.00 10.00      A   
ATOM   1577  N   LEU A 256      22.493  -9.761   4.908  1.00 10.00      A   
ATOM   1578  HN  LEU A 256      21.994  -9.245   4.240  1.00 10.00      A   
ATOM   1579  CA  LEU A 256      22.810  -9.148   6.187  1.00 10.00      A   
ATOM   1580  CB  LEU A 256      23.160  -7.669   5.999  1.00 10.00      A   
ATOM   1581  CG  LEU A 256      24.345  -7.365   5.080  1.00 10.00      A   
ATOM   1582  CD1 LEU A 256      24.450  -5.870   4.821  1.00 10.00      A   
ATOM   1583  CD2 LEU A 256      25.640  -7.903   5.673  1.00 10.00      A   
ATOM   1584  C   LEU A 256      21.645  -9.286   7.160  1.00 10.00      A   
ATOM   1585  O   LEU A 256      21.843  -9.470   8.361  1.00 10.00      A   
ATOM   1586  N   GLU A 257      20.431  -9.202   6.633  1.00 10.00      A   
ATOM   1587  HN  GLU A 257      20.337  -9.063   5.667  1.00 10.00      A   
ATOM   1588  CA  GLU A 257      19.232  -9.303   7.458  1.00 10.00      A   
ATOM   1589  CB  GLU A 257      18.141  -8.381   6.920  1.00 10.00      A   
ATOM   1590  CG  GLU A 257      18.565  -6.927   6.812  1.00 10.00      A   
ATOM   1591  CD  GLU A 257      17.539  -6.075   6.097  1.00 10.00      A   
ATOM   1592  OE1 GLU A 257      17.247  -6.358   4.917  1.00 10.00      A   
ATOM   1593  OE2 GLU A 257      17.031  -5.115   6.706  1.00 10.00      A   
ATOM   1594  C   GLU A 257      18.722 -10.738   7.536  1.00 10.00      A   
ATOM   1595  O   GLU A 257      17.913 -11.076   8.401  1.00 10.00      A   
ATOM   1596  N   LEU A 258      19.189 -11.580   6.629  1.00 10.00      A   
ATOM   1597  HN  LEU A 258      19.834 -11.260   5.964  1.00 10.00      A   
ATOM   1598  CA  LEU A 258      18.775 -12.974   6.598  1.00 10.00      A   
ATOM   1599  CB  LEU A 258      17.893 -13.261   5.376  1.00 10.00      A   
ATOM   1600  CG  LEU A 258      16.418 -12.868   5.481  1.00 10.00      A   
ATOM   1601  CD1 LEU A 258      16.224 -11.390   5.177  1.00 10.00      A   
ATOM   1602  CD2 LEU A 258      15.572 -13.726   4.554  1.00 10.00      A   
ATOM   1603  C   LEU A 258      19.985 -13.895   6.585  1.00 10.00      A   
ATOM   1604  O   LEU A 258      21.123 -13.442   6.700  1.00 10.00      A   
ATOM   1605  N   SER A 259      19.723 -15.184   6.453  1.00 10.00      A   
ATOM   1606  HN  SER A 259      18.791 -15.473   6.384  1.00 10.00      A   
ATOM   1607  CA  SER A 259      20.766 -16.193   6.412  1.00 10.00      A   
ATOM   1608  CB  SER A 259      21.062 -16.686   7.831  1.00 10.00      A   
ATOM   1609  OG  SER A 259      19.917 -16.549   8.662  1.00 10.00      A   
ATOM   1610  HG  SER A 259      20.109 -16.905   9.535  1.00 10.00      A   
ATOM   1611  C   SER A 259      20.307 -17.347   5.528  1.00 10.00      A   
ATOM   1612  O   SER A 259      19.104 -17.519   5.310  1.00 10.00      A   
ATOM   1613  N   LYS A 260      21.249 -18.131   5.020  1.00 10.00      A   
ATOM   1614  HN  LYS A 260      22.190 -17.961   5.249  1.00 10.00      A   
ATOM   1615  CA  LYS A 260      20.916 -19.258   4.157  1.00 10.00      A   
ATOM   1616  CB  LYS A 260      22.174 -19.884   3.553  1.00 10.00      A   
ATOM   1617  CG  LYS A 260      22.857 -19.007   2.516  1.00 10.00      A   
ATOM   1618  CD  LYS A 260      24.037 -19.718   1.874  1.00 10.00      A   
ATOM   1619  CE  LYS A 260      24.602 -18.910   0.717  1.00 10.00      A   
ATOM   1620  NZ  LYS A 260      25.751 -19.593   0.066  1.00 10.00      A   
ATOM   1621  HZ1 LYS A 260      25.495 -20.578  -0.176  1.00 10.00      A   
ATOM   1622  HZ2 LYS A 260      26.574 -19.601   0.703  1.00 10.00      A   
ATOM   1623  HZ3 LYS A 260      26.011 -19.092  -0.807  1.00 10.00      A   
ATOM   1624  C   LYS A 260      20.102 -20.297   4.916  1.00 10.00      A   
ATOM   1625  O   LYS A 260      19.179 -20.900   4.367  1.00 10.00      A   
ATOM   1626  N   MET A 261      20.442 -20.490   6.184  1.00 10.00      A   
ATOM   1627  HN  MET A 261      21.200 -19.984   6.562  1.00 10.00      A   
ATOM   1628  CA  MET A 261      19.730 -21.442   7.024  1.00 10.00      A   
ATOM   1629  CB  MET A 261      20.450 -21.611   8.365  1.00 10.00      A   
ATOM   1630  CG  MET A 261      19.773 -22.585   9.316  1.00 10.00      A   
ATOM   1631  SD  MET A 261      19.905 -24.299   8.773  1.00 10.00      A   
ATOM   1632  CE  MET A 261      21.600 -24.665   9.225  1.00 10.00      A   
ATOM   1633  C   MET A 261      18.297 -20.969   7.258  1.00 10.00      A   
ATOM   1634  O   MET A 261      17.359 -21.766   7.270  1.00 10.00      A   
ATOM   1635  N   LYS A 262      18.139 -19.658   7.419  1.00 10.00      A   
ATOM   1636  HN  LYS A 262      18.926 -19.077   7.378  1.00 10.00      A   
ATOM   1637  CA  LYS A 262      16.828 -19.064   7.653  1.00 10.00      A   
ATOM   1638  CB  LYS A 262      16.960 -17.581   7.998  1.00 10.00      A   
ATOM   1639  CG  LYS A 262      15.741 -17.001   8.693  1.00 10.00      A   
ATOM   1640  CD  LYS A 262      15.860 -15.497   8.847  1.00 10.00      A   
ATOM   1641  CE  LYS A 262      14.798 -14.961   9.791  1.00 10.00      A   
ATOM   1642  NZ  LYS A 262      14.821 -13.478   9.865  1.00 10.00      A   
ATOM   1643  HZ1 LYS A 262      14.707 -13.073   8.915  1.00 10.00      A   
ATOM   1644  HZ2 LYS A 262      15.724 -13.149  10.266  1.00 10.00      A   
ATOM   1645  HZ3 LYS A 262      14.044 -13.139  10.468  1.00 10.00      A   
ATOM   1646  C   LYS A 262      15.928 -19.234   6.436  1.00 10.00      A   
ATOM   1647  O   LYS A 262      14.735 -19.506   6.569  1.00 10.00      A   
ATOM   1648  N   VAL A 263      16.509 -19.071   5.250  1.00 10.00      A   
ATOM   1649  HN  VAL A 263      17.464 -18.840   5.212  1.00 10.00      A   
ATOM   1650  CA  VAL A 263      15.761 -19.218   4.006  1.00 10.00      A   
ATOM   1651  CB  VAL A 263      16.639 -18.930   2.765  1.00 10.00      A   
ATOM   1652  CG1 VAL A 263      15.868 -19.190   1.478  1.00 10.00      A   
ATOM   1653  CG2 VAL A 263      17.145 -17.496   2.791  1.00 10.00      A   
ATOM   1654  C   VAL A 263      15.169 -20.622   3.910  1.00 10.00      A   
ATOM   1655  O   VAL A 263      13.999 -20.789   3.556  1.00 10.00      A   
ATOM   1656  N   LEU A 264      15.974 -21.622   4.263  1.00 10.00      A   
ATOM   1657  HN  LEU A 264      16.887 -21.418   4.560  1.00 10.00      A   
ATOM   1658  CA  LEU A 264      15.535 -23.012   4.224  1.00 10.00      A   
ATOM   1659  CB  LEU A 264      16.698 -23.967   4.507  1.00 10.00      A   
ATOM   1660  CG  LEU A 264      17.738 -24.112   3.394  1.00 10.00      A   
ATOM   1661  CD1 LEU A 264      18.773 -25.162   3.765  1.00 10.00      A   
ATOM   1662  CD2 LEU A 264      17.069 -24.462   2.074  1.00 10.00      A   
ATOM   1663  C   LEU A 264      14.398 -23.258   5.209  1.00 10.00      A   
ATOM   1664  O   LEU A 264      13.482 -24.030   4.931  1.00 10.00      A   
ATOM   1665  N   LYS A 265      14.455 -22.590   6.357  1.00 10.00      A   
ATOM   1666  HN  LYS A 265      15.214 -21.989   6.522  1.00 10.00      A   
ATOM   1667  CA  LYS A 265      13.420 -22.735   7.377  1.00 10.00      A   
ATOM   1668  CB  LYS A 265      13.817 -22.026   8.676  1.00 10.00      A   
ATOM   1669  CG  LYS A 265      14.982 -22.667   9.414  1.00 10.00      A   
ATOM   1670  CD  LYS A 265      15.300 -21.917  10.699  1.00 10.00      A   
ATOM   1671  CE  LYS A 265      16.514 -22.502  11.403  1.00 10.00      A   
ATOM   1672  NZ  LYS A 265      16.237 -23.849  11.973  1.00 10.00      A   
ATOM   1673  HZ1 LYS A 265      16.027 -24.526  11.209  1.00 10.00      A   
ATOM   1674  HZ2 LYS A 265      15.421 -23.805  12.616  1.00 10.00      A   
ATOM   1675  HZ3 LYS A 265      17.064 -24.189  12.503  1.00 10.00      A   
ATOM   1676  C   LYS A 265      12.085 -22.193   6.874  1.00 10.00      A   
ATOM   1677  O   LYS A 265      11.031 -22.782   7.119  1.00 10.00      A   
ATOM   1678  N   PHE A 266      12.140 -21.076   6.156  1.00 10.00      A   
ATOM   1679  HN  PHE A 266      13.012 -20.658   5.990  1.00 10.00      A   
ATOM   1680  CA  PHE A 266      10.939 -20.455   5.614  1.00 10.00      A   
ATOM   1681  CB  PHE A 266      11.266 -19.100   4.978  1.00 10.00      A   
ATOM   1682  CG  PHE A 266      10.079 -18.424   4.351  1.00 10.00      A   
ATOM   1683  CD1 PHE A 266       9.014 -18.001   5.129  1.00 10.00      A   
ATOM   1684  CD2 PHE A 266      10.028 -18.214   2.983  1.00 10.00      A   
ATOM   1685  CE1 PHE A 266       7.919 -17.383   4.555  1.00 10.00      A   
ATOM   1686  CE2 PHE A 266       8.937 -17.597   2.402  1.00 10.00      A   
ATOM   1687  CZ  PHE A 266       7.880 -17.180   3.189  1.00 10.00      A   
ATOM   1688  C   PHE A 266      10.256 -21.371   4.601  1.00 10.00      A   
ATOM   1689  O   PHE A 266       9.056 -21.633   4.696  1.00 10.00      A   
ATOM   1690  N   VAL A 267      11.024 -21.876   3.643  1.00 10.00      A   
ATOM   1691  HN  VAL A 267      11.982 -21.654   3.625  1.00 10.00      A   
ATOM   1692  CA  VAL A 267      10.470 -22.756   2.620  1.00 10.00      A   
ATOM   1693  CB  VAL A 267      11.420 -22.970   1.424  1.00 10.00      A   
ATOM   1694  CG1 VAL A 267      11.348 -21.780   0.481  1.00 10.00      A   
ATOM   1695  CG2 VAL A 267      12.849 -23.187   1.891  1.00 10.00      A   
ATOM   1696  C   VAL A 267      10.018 -24.092   3.206  1.00 10.00      A   
ATOM   1697  O   VAL A 267       9.120 -24.744   2.672  1.00 10.00      A   
ATOM   1698  N   ALA A 268      10.628 -24.484   4.320  1.00 10.00      A   
ATOM   1699  HN  ALA A 268      11.345 -23.925   4.697  1.00 10.00      A   
ATOM   1700  CA  ALA A 268      10.269 -25.727   4.991  1.00 10.00      A   
ATOM   1701  CB  ALA A 268      11.340 -26.121   5.998  1.00 10.00      A   
ATOM   1702  C   ALA A 268       8.919 -25.581   5.685  1.00 10.00      A   
ATOM   1703  O   ALA A 268       8.268 -26.566   6.027  1.00 10.00      A   
ATOM   1704  N   LYS A 269       8.503 -24.340   5.886  1.00 10.00      A   
ATOM   1705  HN  LYS A 269       9.070 -23.592   5.593  1.00 10.00      A   
ATOM   1706  CA  LYS A 269       7.234 -24.052   6.529  1.00 10.00      A   
ATOM   1707  CB  LYS A 269       7.338 -22.750   7.331  1.00 10.00      A   
ATOM   1708  CG  LYS A 269       6.173 -22.506   8.274  1.00 10.00      A   
ATOM   1709  CD  LYS A 269       6.456 -21.353   9.219  1.00 10.00      A   
ATOM   1710  CE  LYS A 269       5.381 -21.243  10.285  1.00 10.00      A   
ATOM   1711  NZ  LYS A 269       5.241 -22.505  11.059  1.00 10.00      A   
ATOM   1712  HZ1 LYS A 269       4.752 -23.225  10.490  1.00 10.00      A   
ATOM   1713  HZ2 LYS A 269       4.694 -22.335  11.926  1.00 10.00      A   
ATOM   1714  HZ3 LYS A 269       6.179 -22.871  11.324  1.00 10.00      A   
ATOM   1715  C   LYS A 269       6.126 -23.947   5.484  1.00 10.00      A   
ATOM   1716  O   LYS A 269       4.939 -23.921   5.813  1.00 10.00      A   
ATOM   1717  N   VAL A 270       6.527 -23.899   4.220  1.00 10.00      A   
ATOM   1718  HN  VAL A 270       7.487 -23.940   4.021  1.00 10.00      A   
ATOM   1719  CA  VAL A 270       5.580 -23.789   3.122  1.00 10.00      A   
ATOM   1720  CB  VAL A 270       6.250 -23.252   1.837  1.00 10.00      A   
ATOM   1721  CG1 VAL A 270       5.241 -23.155   0.701  1.00 10.00      A   
ATOM   1722  CG2 VAL A 270       6.890 -21.895   2.097  1.00 10.00      A   
ATOM   1723  C   VAL A 270       4.911 -25.131   2.833  1.00 10.00      A   
ATOM   1724  O   VAL A 270       3.687 -25.241   2.863  1.00 10.00      A   
ATOM   1725  N   HIS A 271       5.718 -26.149   2.564  1.00 10.00      A   
ATOM   1726  HN  HIS A 271       6.688 -26.004   2.556  1.00 10.00      A   
ATOM   1727  CA  HIS A 271       5.191 -27.478   2.256  1.00 10.00      A   
ATOM   1728  CB  HIS A 271       5.800 -28.020   0.955  1.00 10.00      A   
ATOM   1729  CG  HIS A 271       7.300 -28.081   0.950  1.00 10.00      A   
ATOM   1730  ND1 HIS A 271       8.054 -27.096   0.363  1.00 10.00      A   
ATOM   1731  CD2 HIS A 271       8.128 -29.021   1.470  1.00 10.00      A   
ATOM   1732  CE1 HIS A 271       9.312 -27.449   0.538  1.00 10.00      A   
ATOM   1733  NE2 HIS A 271       9.410 -28.609   1.204  1.00 10.00      A   
ATOM   1734  HE2 HIS A 271      10.215 -28.936   1.660  1.00 10.00      A   
ATOM   1735  C   HIS A 271       5.400 -28.466   3.401  1.00 10.00      A   
ATOM   1736  O   HIS A 271       4.967 -29.616   3.315  1.00 10.00      A   
ATOM   1737  N   ASN A 272       6.058 -28.004   4.467  1.00 10.00      A   
ATOM   1738  HN  ASN A 272       6.370 -27.077   4.458  1.00 10.00      A   
ATOM   1739  CA  ASN A 272       6.347 -28.831   5.648  1.00 10.00      A   
ATOM   1740  CB  ASN A 272       5.088 -29.525   6.198  1.00 10.00      A   
ATOM   1741  CG  ASN A 272       5.344 -30.319   7.469  1.00 10.00      A   
ATOM   1742  OD1 ASN A 272       5.713 -31.495   7.421  1.00 10.00      A   
ATOM   1743  ND2 ASN A 272       5.140 -29.689   8.617  1.00 10.00      A   
ATOM   1744 HD21 ASN A 272       4.833 -28.758   8.590  1.00 10.00      A   
ATOM   1745 HD22 ASN A 272       5.312 -30.177   9.449  1.00 10.00      A   
ATOM   1746  C   ASN A 272       7.465 -29.839   5.367  1.00 10.00      A   
ATOM   1747  O   ASN A 272       7.665 -30.247   4.222  1.00 10.00      A   
ATOM   1748  N   GLN A 273       8.201 -30.209   6.418  1.00 10.00      A   
ATOM   1749  HN  GLN A 273       8.000 -29.815   7.293  1.00 10.00      A   
ATOM   1750  CA  GLN A 273       9.304 -31.167   6.320  1.00 10.00      A   
ATOM   1751  CB  GLN A 273       8.907 -32.464   5.602  1.00 10.00      A   
ATOM   1752  CG  GLN A 273      10.062 -33.434   5.397  1.00 10.00      A   
ATOM   1753  CD  GLN A 273       9.633 -34.727   4.737  1.00 10.00      A   
ATOM   1754  OE1 GLN A 273       9.300 -35.702   5.410  1.00 10.00      A   
ATOM   1755  NE2 GLN A 273       9.630 -34.742   3.415  1.00 10.00      A   
ATOM   1756 HE21 GLN A 273       9.900 -33.930   2.943  1.00 10.00      A   
ATOM   1757 HE22 GLN A 273       9.363 -35.572   2.960  1.00 10.00      A   
ATOM   1758  C   GLN A 273      10.556 -30.547   5.705  1.00 10.00      A   
ATOM   1759  O   GLN A 273      10.604 -30.244   4.510  1.00 10.00      A   
ATOM   1760  N   ASP A 274      11.567 -30.358   6.539  1.00 10.00      A   
ATOM   1761  HN  ASP A 274      11.462 -30.607   7.482  1.00 10.00      A   
ATOM   1762  CA  ASP A 274      12.830 -29.780   6.099  1.00 10.00      A   
ATOM   1763  CB  ASP A 274      13.460 -28.866   7.161  1.00 10.00      A   
ATOM   1764  CG  ASP A 274      14.020 -29.609   8.357  1.00 10.00      A   
ATOM   1765  OD1 ASP A 274      15.251 -29.794   8.423  1.00 10.00      A   
ATOM   1766  OD2 ASP A 274      13.232 -30.011   9.238  1.00 10.00      A   
ATOM   1767  C   ASP A 274      13.841 -30.805   5.547  1.00 10.00      A   
ATOM   1768  O   ASP A 274      14.537 -30.499   4.580  1.00 10.00      A   
ATOM   1769  N   PRO A 275      13.953 -32.039   6.107  1.00 10.00      A   
ATOM   1770  CA  PRO A 275      14.917 -33.029   5.601  1.00 10.00      A   
ATOM   1771  CB  PRO A 275      14.984 -34.061   6.727  1.00 10.00      A   
ATOM   1772  CG  PRO A 275      13.634 -34.008   7.346  1.00 10.00      A   
ATOM   1773  CD  PRO A 275      13.200 -32.570   7.266  1.00 10.00      A   
ATOM   1774  C   PRO A 275      14.478 -33.695   4.290  1.00 10.00      A   
ATOM   1775  O   PRO A 275      14.612 -34.907   4.125  1.00 10.00      A   
ATOM   1776  N   LYS A 276      13.974 -32.900   3.355  1.00 10.00      A   
ATOM   1777  HN  LYS A 276      13.908 -31.937   3.535  1.00 10.00      A   
ATOM   1778  CA  LYS A 276      13.536 -33.423   2.067  1.00 10.00      A   
ATOM   1779  CB  LYS A 276      12.136 -32.915   1.712  1.00 10.00      A   
ATOM   1780  CG  LYS A 276      11.522 -33.599   0.500  1.00 10.00      A   
ATOM   1781  CD  LYS A 276      10.247 -32.901   0.060  1.00 10.00      A   
ATOM   1782  CE  LYS A 276       9.717 -33.475  -1.245  1.00 10.00      A   
ATOM   1783  NZ  LYS A 276      10.706 -33.367  -2.350  1.00 10.00      A   
ATOM   1784  HZ1 LYS A 276      11.220 -32.457  -2.288  1.00 10.00      A   
ATOM   1785  HZ2 LYS A 276      10.223 -33.417  -3.270  1.00 10.00      A   
ATOM   1786  HZ3 LYS A 276      11.393 -34.145  -2.294  1.00 10.00      A   
ATOM   1787  C   LYS A 276      14.535 -33.050   0.973  1.00 10.00      A   
ATOM   1788  O   LYS A 276      15.450 -33.816   0.672  1.00 10.00      A   
ATOM   1789  N   ASP A 277      14.364 -31.862   0.396  1.00 10.00      A   
ATOM   1790  HN  ASP A 277      13.610 -31.301   0.673  1.00 10.00      A   
ATOM   1791  CA  ASP A 277      15.254 -31.382  -0.660  1.00 10.00      A   
ATOM   1792  CB  ASP A 277      14.462 -30.610  -1.723  1.00 10.00      A   
ATOM   1793  CG  ASP A 277      13.307 -31.393  -2.308  1.00 10.00      A   
ATOM   1794  OD1 ASP A 277      13.537 -32.209  -3.223  1.00 10.00      A   
ATOM   1795  OD2 ASP A 277      12.159 -31.194  -1.856  1.00 10.00      A   
ATOM   1796  C   ASP A 277      16.304 -30.451  -0.074  1.00 10.00      A   
ATOM   1797  O   ASP A 277      17.322 -30.161  -0.700  1.00 10.00      A   
ATOM   1798  N   TRP A 278      16.044 -29.992   1.140  1.00 10.00      A   
ATOM   1799  HN  TRP A 278      15.228 -30.281   1.590  1.00 10.00      A   
ATOM   1800  CA  TRP A 278      16.938 -29.068   1.823  1.00 10.00      A   
ATOM   1801  CB  TRP A 278      16.259 -28.380   3.009  1.00 10.00      A   
ATOM   1802  CG  TRP A 278      14.912 -27.801   2.669  1.00 10.00      A   
ATOM   1803  CD1 TRP A 278      13.829 -27.717   3.493  1.00 10.00      A   
ATOM   1804  CD2 TRP A 278      14.504 -27.233   1.414  1.00 10.00      A   
ATOM   1805  NE1 TRP A 278      12.770 -27.144   2.832  1.00 10.00      A   
ATOM   1806  HE1 TRP A 278      11.883 -26.979   3.215  1.00 10.00      A   
ATOM   1807  CE2 TRP A 278      13.161 -26.833   1.555  1.00 10.00      A   
ATOM   1808  CE3 TRP A 278      15.141 -27.020   0.186  1.00 10.00      A   
ATOM   1809  CZ2 TRP A 278      12.447 -26.243   0.517  1.00 10.00      A   
ATOM   1810  CZ3 TRP A 278      14.431 -26.435  -0.840  1.00 10.00      A   
ATOM   1811  CH2 TRP A 278      13.099 -26.049  -0.668  1.00 10.00      A   
ATOM   1812  C   TRP A 278      18.316 -29.645   2.180  1.00 10.00      A   
ATOM   1813  O   TRP A 278      19.302 -28.926   2.076  1.00 10.00      A   
ATOM   1814  N   PRO A 279      18.427 -30.926   2.620  1.00 10.00      A   
ATOM   1815  CA  PRO A 279      19.730 -31.531   2.950  1.00 10.00      A   
ATOM   1816  CB  PRO A 279      19.397 -33.012   3.132  1.00 10.00      A   
ATOM   1817  CG  PRO A 279      17.986 -33.011   3.595  1.00 10.00      A   
ATOM   1818  CD  PRO A 279      17.320 -31.866   2.885  1.00 10.00      A   
ATOM   1819  C   PRO A 279      20.766 -31.356   1.834  1.00 10.00      A   
ATOM   1820  O   PRO A 279      21.962 -31.235   2.102  1.00 10.00      A   
ATOM   1821  N   ALA A 280      20.298 -31.314   0.588  1.00 10.00      A   
ATOM   1822  HN  ALA A 280      19.332 -31.402   0.440  1.00 10.00      A   
ATOM   1823  CA  ALA A 280      21.178 -31.149  -0.567  1.00 10.00      A   
ATOM   1824  CB  ALA A 280      20.400 -31.339  -1.861  1.00 10.00      A   
ATOM   1825  C   ALA A 280      21.868 -29.785  -0.552  1.00 10.00      A   
ATOM   1826  O   ALA A 280      22.958 -29.624  -1.101  1.00 10.00      A   
ATOM   1827  N   GLN A 281      21.228 -28.811   0.081  1.00 10.00      A   
ATOM   1828  HN  GLN A 281      20.362 -29.003   0.502  1.00 10.00      A   
ATOM   1829  CA  GLN A 281      21.778 -27.461   0.180  1.00 10.00      A   
ATOM   1830  CB  GLN A 281      20.789 -26.410  -0.349  1.00 10.00      A   
ATOM   1831  CG  GLN A 281      19.436 -26.954  -0.788  1.00 10.00      A   
ATOM   1832  CD  GLN A 281      19.428 -27.411  -2.234  1.00 10.00      A   
ATOM   1833  OE1 GLN A 281      20.160 -26.882  -3.070  1.00 10.00      A   
ATOM   1834  NE2 GLN A 281      18.607 -28.402  -2.539  1.00 10.00      A   
ATOM   1835 HE21 GLN A 281      18.051 -28.785  -1.824  1.00 10.00      A   
ATOM   1836 HE22 GLN A 281      18.582 -28.712  -3.470  1.00 10.00      A   
ATOM   1837  C   GLN A 281      22.133 -27.150   1.629  1.00 10.00      A   
ATOM   1838  O   GLN A 281      22.569 -26.047   1.959  1.00 10.00      A   
ATOM   1839  N   TYR A 282      21.956 -28.142   2.492  1.00 10.00      A   
ATOM   1840  HN  TYR A 282      21.622 -29.003   2.164  1.00 10.00      A   
ATOM   1841  CA  TYR A 282      22.237 -27.986   3.912  1.00 10.00      A   
ATOM   1842  CB  TYR A 282      21.690 -29.175   4.699  1.00 10.00      A   
ATOM   1843  CG  TYR A 282      21.358 -28.864   6.141  1.00 10.00      A   
ATOM   1844  CD1 TYR A 282      22.282 -29.089   7.153  1.00 10.00      A   
ATOM   1845  CD2 TYR A 282      20.117 -28.349   6.489  1.00 10.00      A   
ATOM   1846  CE1 TYR A 282      21.979 -28.809   8.471  1.00 10.00      A   
ATOM   1847  CE2 TYR A 282      19.805 -28.065   7.805  1.00 10.00      A   
ATOM   1848  CZ  TYR A 282      20.739 -28.297   8.792  1.00 10.00      A   
ATOM   1849  OH  TYR A 282      20.432 -28.024  10.106  1.00 10.00      A   
ATOM   1850  HH  TYR A 282      19.846 -28.708  10.448  1.00 10.00      A   
ATOM   1851  C   TYR A 282      23.731 -27.825   4.163  1.00 10.00      A   
ATOM   1852  O   TYR A 282      24.138 -27.312   5.203  1.00 10.00      A   
ATOM   1853  N   CYS A 283      24.538 -28.260   3.201  1.00 10.00      A   
ATOM   1854  HN  CYS A 283      24.149 -28.662   2.397  1.00 10.00      A   
ATOM   1855  CA  CYS A 283      25.986 -28.155   3.311  1.00 10.00      A   
ATOM   1856  CB  CYS A 283      26.656 -28.723   2.058  1.00 10.00      A   
ATOM   1857  SG  CYS A 283      28.371 -29.244   2.287  1.00 10.00      A   
ATOM   1858  HG  CYS A 283      28.654 -30.126   1.339  1.00 10.00      A   
ATOM   1859  C   CYS A 283      26.390 -26.698   3.511  1.00 10.00      A   
ATOM   1860  O   CYS A 283      27.090 -26.361   4.468  1.00 10.00      A   
ATOM   1861  N   GLU A 284      25.918 -25.828   2.623  1.00 10.00      A   
ATOM   1862  HN  GLU A 284      25.358 -26.148   1.884  1.00 10.00      A   
ATOM   1863  CA  GLU A 284      26.231 -24.411   2.720  1.00 10.00      A   
ATOM   1864  CB  GLU A 284      26.068 -23.702   1.375  1.00 10.00      A   
ATOM   1865  CG  GLU A 284      24.635 -23.590   0.886  1.00 10.00      A   
ATOM   1866  CD  GLU A 284      24.560 -23.112  -0.547  1.00 10.00      A   
ATOM   1867  OE1 GLU A 284      24.821 -21.913  -0.790  1.00 10.00      A   
ATOM   1868  OE2 GLU A 284      24.256 -23.934  -1.435  1.00 10.00      A   
ATOM   1869  C   GLU A 284      25.395 -23.735   3.802  1.00 10.00      A   
ATOM   1870  O   GLU A 284      25.767 -22.684   4.311  1.00 10.00      A   
ATOM   1871  N   ALA A 285      24.264 -24.341   4.148  1.00 10.00      A   
ATOM   1872  HN  ALA A 285      24.005 -25.170   3.691  1.00 10.00      A   
ATOM   1873  CA  ALA A 285      23.396 -23.796   5.185  1.00 10.00      A   
ATOM   1874  CB  ALA A 285      22.045 -24.492   5.173  1.00 10.00      A   
ATOM   1875  C   ALA A 285      24.062 -23.945   6.547  1.00 10.00      A   
ATOM   1876  O   ALA A 285      24.019 -23.039   7.379  1.00 10.00      A   
ATOM   1877  N   LEU A 286      24.689 -25.098   6.762  1.00 10.00      A   
ATOM   1878  HN  LEU A 286      24.676 -25.789   6.061  1.00 10.00      A   
ATOM   1879  CA  LEU A 286      25.389 -25.368   8.011  1.00 10.00      A   
ATOM   1880  CB  LEU A 286      25.817 -26.841   8.073  1.00 10.00      A   
ATOM   1881  CG  LEU A 286      25.904 -27.484   9.465  1.00 10.00      A   
ATOM   1882  CD1 LEU A 286      27.193 -27.095  10.173  1.00 10.00      A   
ATOM   1883  CD2 LEU A 286      24.690 -27.125  10.310  1.00 10.00      A   
ATOM   1884  C   LEU A 286      26.602 -24.451   8.103  1.00 10.00      A   
ATOM   1885  O   LEU A 286      26.940 -23.947   9.178  1.00 10.00      A   
ATOM   1886  N   ALA A 287      27.239 -24.229   6.957  1.00 10.00      A   
ATOM   1887  HN  ALA A 287      26.922 -24.673   6.142  1.00 10.00      A   
ATOM   1888  CA  ALA A 287      28.402 -23.356   6.882  1.00 10.00      A   
ATOM   1889  CB  ALA A 287      29.088 -23.497   5.532  1.00 10.00      A   
ATOM   1890  C   ALA A 287      27.982 -21.911   7.121  1.00 10.00      A   
ATOM   1891  O   ALA A 287      28.684 -21.155   7.786  1.00 10.00      A   
ATOM   1892  N   ASP A 288      26.820 -21.550   6.581  1.00 10.00      A   
ATOM   1893  HN  ASP A 288      26.322 -22.208   6.049  1.00 10.00      A   
ATOM   1894  CA  ASP A 288      26.264 -20.206   6.732  1.00 10.00      A   
ATOM   1895  CB  ASP A 288      24.916 -20.115   6.008  1.00 10.00      A   
ATOM   1896  CG  ASP A 288      24.078 -18.913   6.408  1.00 10.00      A   
ATOM   1897  OD1 ASP A 288      24.447 -17.775   6.049  1.00 10.00      A   
ATOM   1898  OD2 ASP A 288      23.023 -19.109   7.045  1.00 10.00      A   
ATOM   1899  C   ASP A 288      26.101 -19.859   8.207  1.00 10.00      A   
ATOM   1900  O   ASP A 288      26.519 -18.790   8.653  1.00 10.00      A   
ATOM   1901  N   GLU A 289      25.514 -20.782   8.961  1.00 10.00      A   
ATOM   1902  HN  GLU A 289      25.202 -21.614   8.539  1.00 10.00      A   
ATOM   1903  CA  GLU A 289      25.310 -20.593  10.392  1.00 10.00      A   
ATOM   1904  CB  GLU A 289      24.530 -21.772  10.973  1.00 10.00      A   
ATOM   1905  CG  GLU A 289      23.031 -21.547  11.070  1.00 10.00      A   
ATOM   1906  CD  GLU A 289      22.572 -21.319  12.495  1.00 10.00      A   
ATOM   1907  OE1 GLU A 289      23.022 -22.063  13.395  1.00 10.00      A   
ATOM   1908  OE2 GLU A 289      21.748 -20.410  12.724  1.00 10.00      A   
ATOM   1909  C   GLU A 289      26.650 -20.453  11.106  1.00 10.00      A   
ATOM   1910  O   GLU A 289      26.818 -19.595  11.973  1.00 10.00      A   
ATOM   1911  N   GLU A 290      27.604 -21.294  10.717  1.00 10.00      A   
ATOM   1912  HN  GLU A 290      27.402 -21.949  10.015  1.00 10.00      A   
ATOM   1913  CA  GLU A 290      28.938 -21.276  11.302  1.00 10.00      A   
ATOM   1914  CB  GLU A 290      29.746 -22.474  10.797  1.00 10.00      A   
ATOM   1915  CG  GLU A 290      31.016 -22.742  11.585  1.00 10.00      A   
ATOM   1916  CD  GLU A 290      32.172 -23.151  10.698  1.00 10.00      A   
ATOM   1917  OE1 GLU A 290      33.258 -22.548  10.817  1.00 10.00      A   
ATOM   1918  OE2 GLU A 290      32.002 -24.072   9.872  1.00 10.00      A   
ATOM   1919  C   GLU A 290      29.655 -19.975  10.948  1.00 10.00      A   
ATOM   1920  O   GLU A 290      30.458 -19.455  11.727  1.00 10.00      A   
ATOM   1921  N   ASN A 291      29.356 -19.455   9.765  1.00 10.00      A   
ATOM   1922  HN  ASN A 291      28.721 -19.932   9.183  1.00 10.00      A   
ATOM   1923  CA  ASN A 291      29.952 -18.212   9.290  1.00 10.00      A   
ATOM   1924  CB  ASN A 291      29.639 -18.006   7.800  1.00 10.00      A   
ATOM   1925  CG  ASN A 291      30.640 -17.119   7.071  1.00 10.00      A   
ATOM   1926  OD1 ASN A 291      30.860 -17.275   5.869  1.00 10.00      A   
ATOM   1927  ND2 ASN A 291      31.250 -16.180   7.778  1.00 10.00      A   
ATOM   1928 HD21 ASN A 291      31.033 -16.099   8.736  1.00 10.00      A   
ATOM   1929 HD22 ASN A 291      31.893 -15.598   7.320  1.00 10.00      A   
ATOM   1930  C   ASN A 291      29.432 -17.030  10.102  1.00 10.00      A   
ATOM   1931  O   ASN A 291      30.118 -16.024  10.258  1.00 10.00      A   
ATOM   1932  N   ARG A 292      28.218 -17.159  10.628  1.00 10.00      A   
ATOM   1933  HN  ARG A 292      27.712 -17.988  10.471  1.00 10.00      A   
ATOM   1934  CA  ARG A 292      27.622 -16.096  11.431  1.00 10.00      A   
ATOM   1935  CB  ARG A 292      26.105 -16.279  11.563  1.00 10.00      A   
ATOM   1936  CG  ARG A 292      25.366 -16.464  10.247  1.00 10.00      A   
ATOM   1937  CD  ARG A 292      25.551 -15.278   9.314  1.00 10.00      A   
ATOM   1938  NE  ARG A 292      25.122 -15.602   7.955  1.00 10.00      A   
ATOM   1939  HE  ARG A 292      25.116 -16.558   7.700  1.00 10.00      A   
ATOM   1940  CZ  ARG A 292      24.735 -14.707   7.046  1.00 10.00      A   
ATOM   1941  NH1 ARG A 292      24.731 -13.406   7.323  1.00 10.00      A   
ATOM   1942 HH11 ARG A 292      24.413 -12.716   6.599  1.00 10.00      A   
ATOM   1943 HH12 ARG A 292      25.041 -13.065   8.258  1.00 10.00      A   
ATOM   1944  NH2 ARG A 292      24.352 -15.130   5.853  1.00 10.00      A   
ATOM   1945 HH21 ARG A 292      24.348 -16.162   5.643  1.00 10.00      A   
ATOM   1946 HH22 ARG A 292      24.064 -14.447   5.112  1.00 10.00      A   
ATOM   1947  C   ARG A 292      28.260 -16.053  12.815  1.00 10.00      A   
ATOM   1948  O   ARG A 292      28.107 -15.080  13.552  1.00 10.00      A   
ATOM   1949  N   ALA A 293      28.972 -17.118  13.160  1.00 10.00      A   
ATOM   1950  HN  ALA A 293      29.050 -17.866  12.530  1.00 10.00      A   
ATOM   1951  CA  ALA A 293      29.640 -17.204  14.451  1.00 10.00      A   
ATOM   1952  CB  ALA A 293      29.696 -18.647  14.925  1.00 10.00      A   
ATOM   1953  C   ALA A 293      31.040 -16.605  14.376  1.00 10.00      A   
ATOM   1954  O   ALA A 293      31.609 -16.196  15.389  1.00 10.00      A   
ATOM   1955  N   ARG A 294      31.583 -16.543  13.167  1.00 10.00      A   
ATOM   1956  HN  ARG A 294      31.071 -16.864  12.396  1.00 10.00      A   
ATOM   1957  CB  ARG A 294      33.966 -17.105  13.049  1.00 10.00      A   
ATOM   1958  CG  ARG A 294      35.311 -16.650  13.594  1.00 10.00      A   
ATOM   1959  CD  ARG A 294      36.251 -16.212  12.483  1.00 10.00      A   
ATOM   1960  NE  ARG A 294      37.588 -15.906  12.994  1.00 10.00      A   
ATOM   1961  HE  ARG A 294      37.945 -16.497  13.697  1.00 10.00      A   
ATOM   1962  CZ  ARG A 294      38.332 -14.882  12.574  1.00 10.00      A   
ATOM   1963  NH1 ARG A 294      37.894 -14.091  11.602  1.00 10.00      A   
ATOM   1964 HH11 ARG A 294      36.969 -14.273  11.153  1.00 10.00      A   
ATOM   1965 HH12 ARG A 294      38.468 -13.279  11.287  1.00 10.00      A   
ATOM   1966  NH2 ARG A 294      39.526 -14.666  13.113  1.00 10.00      A   
ATOM   1967 HH21 ARG A 294      40.108 -13.861  12.793  1.00 10.00      A   
ATOM   1968 HH22 ARG A 294      39.892 -15.306  13.853  1.00 10.00      A   
ATOM   1969  CA  ARG A 294      32.912 -15.997  12.951  1.00 10.00      A   
ATOM   1970  C   ARG A 294      32.980 -15.314  11.589  1.00 10.00      A   
ATOM   1971  O   ARG A 294      33.166 -16.018  10.575  1.00 10.00      A   
ATOM   1972  OXT ARG A 294      32.832 -14.077  11.534  1.00 10.00      A   
ATOM   1973  C   GLY B   9      11.724  19.321  -2.997  1.00 10.00      B   
ATOM   1974  O   GLY B   9      12.650  18.563  -2.701  1.00 10.00      B   
ATOM   1975  N   GLY B   9      11.664  18.211  -5.206  1.00 10.00      B   
ATOM   1976  HT1 GLY B   9      12.645  18.530  -5.339  1.00 10.00      B   
ATOM   1977  HT2 GLY B   9      11.185  18.197  -6.126  1.00 10.00      B   
ATOM   1978  HT3 GLY B   9      11.673  17.249  -4.815  1.00 10.00      B   
ATOM   1979  CA  GLY B   9      10.956  19.126  -4.282  1.00 10.00      B   
ATOM   1980  N   VAL B  10      11.346  20.334  -2.231  1.00 10.00      B   
ATOM   1981  HN  VAL B  10      10.587  20.889  -2.511  1.00 10.00      B   
ATOM   1982  CA  VAL B  10      12.012  20.622  -0.970  1.00 10.00      B   
ATOM   1983  CB  VAL B  10      12.093  22.138  -0.683  1.00 10.00      B   
ATOM   1984  CG1 VAL B  10      13.083  22.810  -1.623  1.00 10.00      B   
ATOM   1985  CG2 VAL B  10      10.721  22.790  -0.793  1.00 10.00      B   
ATOM   1986  C   VAL B  10      11.309  19.915   0.182  1.00 10.00      B   
ATOM   1987  O   VAL B  10      10.090  19.748   0.170  1.00 10.00      B   
ATOM   1988  N   MET B  11      12.080  19.490   1.167  1.00 10.00      B   
ATOM   1989  HN  MET B  11      13.052  19.648   1.121  1.00 10.00      B   
ATOM   1990  CA  MET B  11      11.524  18.802   2.319  1.00 10.00      B   
ATOM   1991  CB  MET B  11      11.984  17.343   2.363  1.00 10.00      B   
ATOM   1992  CG  MET B  11      11.391  16.553   3.520  1.00 10.00      B   
ATOM   1993  SD  MET B  11      12.198  14.961   3.777  1.00 10.00      B   
ATOM   1994  CE  MET B  11      11.631  14.058   2.337  1.00 10.00      B   
ATOM   1995  C   MET B  11      11.914  19.507   3.608  1.00 10.00      B   
ATOM   1996  O   MET B  11      13.096  19.617   3.934  1.00 10.00      B   
ATOM   1997  N   THR B  12      10.919  19.992   4.331  1.00 10.00      B   
ATOM   1998  HN  THR B  12       9.993  19.878   4.015  1.00 10.00      B   
ATOM   1999  CA  THR B  12      11.155  20.677   5.586  1.00 10.00      B   
ATOM   2000  CB  THR B  12      10.257  21.920   5.687  1.00 10.00      B   
ATOM   2001  OG1 THR B  12      10.076  22.456   4.373  1.00 10.00      B   
ATOM   2002  HG1 THR B  12      10.592  21.941   3.744  1.00 10.00      B   
ATOM   2003  CG2 THR B  12      10.899  22.980   6.567  1.00 10.00      B   
ATOM   2004  C   THR B  12      10.869  19.734   6.751  1.00 10.00      B   
ATOM   2005  O   THR B  12      10.290  18.661   6.561  1.00 10.00      B   
ATOM   2006  N   ASP B  13      11.275  20.130   7.952  1.00 10.00      B   
ATOM   2007  HN  ASP B  13      11.735  20.991   8.042  1.00 10.00      B   
ATOM   2008  CA  ASP B  13      11.066  19.308   9.140  1.00 10.00      B   
ATOM   2009  CB  ASP B  13      11.768  19.902  10.358  1.00 10.00      B   
ATOM   2010  CG  ASP B  13      13.246  19.570  10.394  1.00 10.00      B   
ATOM   2011  OD1 ASP B  13      13.708  18.785   9.538  1.00 10.00      B   
ATOM   2012  OD2 ASP B  13      13.952  20.092  11.278  1.00 10.00      B   
ATOM   2013  C   ASP B  13       9.589  19.072   9.421  1.00 10.00      B   
ATOM   2014  O   ASP B  13       9.218  18.054  10.002  1.00 10.00      B   
ATOM   2015  N   VAL B  14       8.745  20.010   9.000  1.00 10.00      B   
ATOM   2016  HN  VAL B  14       9.099  20.808   8.557  1.00 10.00      B   
ATOM   2017  CA  VAL B  14       7.304  19.877   9.197  1.00 10.00      B   
ATOM   2018  CB  VAL B  14       6.528  21.158   8.817  1.00 10.00      B   
ATOM   2019  CG1 VAL B  14       6.710  22.226   9.885  1.00 10.00      B   
ATOM   2020  CG2 VAL B  14       6.960  21.683   7.455  1.00 10.00      B   
ATOM   2021  C   VAL B  14       6.765  18.684   8.409  1.00 10.00      B   
ATOM   2022  O   VAL B  14       5.884  17.966   8.877  1.00 10.00      B   
ATOM   2023  N   HIS B  15       7.323  18.467   7.220  1.00 10.00      B   
ATOM   2024  HN  HIS B  15       8.029  19.069   6.907  1.00 10.00      B   
ATOM   2025  CA  HIS B  15       6.916  17.353   6.373  1.00 10.00      B   
ATOM   2026  CB  HIS B  15       7.515  17.496   4.968  1.00 10.00      B   
ATOM   2027  CG  HIS B  15       7.121  18.749   4.249  1.00 10.00      B   
ATOM   2028  ND1 HIS B  15       7.975  19.820   4.159  1.00 10.00      B   
ATOM   2029  CD2 HIS B  15       5.970  19.039   3.593  1.00 10.00      B   
ATOM   2030  CE1 HIS B  15       7.332  20.735   3.454  1.00 10.00      B   
ATOM   2031  NE2 HIS B  15       6.114  20.308   3.090  1.00 10.00      B   
ATOM   2032  HE2 HIS B  15       5.561  20.703   2.382  1.00 10.00      B   
ATOM   2033  C   HIS B  15       7.404  16.057   6.996  1.00 10.00      B   
ATOM   2034  O   HIS B  15       6.700  15.051   7.013  1.00 10.00      B   
ATOM   2035  N   ARG B  16       8.620  16.105   7.525  1.00 10.00      B   
ATOM   2036  HN  ARG B  16       9.122  16.946   7.481  1.00 10.00      B   
ATOM   2037  CA  ARG B  16       9.227  14.950   8.166  1.00 10.00      B   
ATOM   2038  CB  ARG B  16      10.682  15.243   8.534  1.00 10.00      B   
ATOM   2039  CG  ARG B  16      11.610  15.292   7.334  1.00 10.00      B   
ATOM   2040  CD  ARG B  16      12.676  16.359   7.496  1.00 10.00      B   
ATOM   2041  NE  ARG B  16      13.562  16.416   6.335  1.00 10.00      B   
ATOM   2042  HE  ARG B  16      13.398  15.764   5.615  1.00 10.00      B   
ATOM   2043  CZ  ARG B  16      14.568  17.278   6.207  1.00 10.00      B   
ATOM   2044  NH1 ARG B  16      14.815  18.170   7.164  1.00 10.00      B   
ATOM   2045 HH11 ARG B  16      14.217  18.201   8.034  1.00 10.00      B   
ATOM   2046 HH12 ARG B  16      15.602  18.841   7.066  1.00 10.00      B   
ATOM   2047  NH2 ARG B  16      15.338  17.233   5.124  1.00 10.00      B   
ATOM   2048 HH21 ARG B  16      15.158  16.519   4.382  1.00 10.00      B   
ATOM   2049 HH22 ARG B  16      16.123  17.907   5.009  1.00 10.00      B   
ATOM   2050  C   ARG B  16       8.434  14.539   9.397  1.00 10.00      B   
ATOM   2051  O   ARG B  16       8.242  13.351   9.650  1.00 10.00      B   
ATOM   2052  N   ARG B  17       7.961  15.529  10.151  1.00 10.00      B   
ATOM   2053  HN  ARG B  17       8.152  16.459   9.897  1.00 10.00      B   
ATOM   2054  CA  ARG B  17       7.173  15.266  11.346  1.00 10.00      B   
ATOM   2055  CB  ARG B  17       6.856  16.567  12.085  1.00 10.00      B   
ATOM   2056  CG  ARG B  17       6.830  16.420  13.597  1.00 10.00      B   
ATOM   2057  CD  ARG B  17       8.184  15.959  14.117  1.00 10.00      B   
ATOM   2058  NE  ARG B  17       8.147  15.623  15.538  1.00 10.00      B   
ATOM   2059  HE  ARG B  17       7.484  16.090  16.094  1.00 10.00      B   
ATOM   2060  CZ  ARG B  17       8.963  14.738  16.114  1.00 10.00      B   
ATOM   2061  NH1 ARG B  17       9.862  14.081  15.388  1.00 10.00      B   
ATOM   2062 HH11 ARG B  17       9.939  14.248  14.360  1.00 10.00      B   
ATOM   2063 HH12 ARG B  17      10.504  13.398  15.846  1.00 10.00      B   
ATOM   2064  NH2 ARG B  17       8.874  14.494  17.415  1.00 10.00      B   
ATOM   2065 HH21 ARG B  17       9.514  13.800  17.862  1.00 10.00      B   
ATOM   2066 HH22 ARG B  17       8.167  14.992  17.997  1.00 10.00      B   
ATOM   2067  C   ARG B  17       5.885  14.548  10.965  1.00 10.00      B   
ATOM   2068  O   ARG B  17       5.483  13.582  11.615  1.00 10.00      B   
ATOM   2069  N   PHE B  18       5.259  15.020   9.891  1.00 10.00      B   
ATOM   2070  HN  PHE B  18       5.633  15.798   9.424  1.00 10.00      B   
ATOM   2071  CA  PHE B  18       4.029  14.423   9.393  1.00 10.00      B   
ATOM   2072  CB  PHE B  18       3.486  15.240   8.215  1.00 10.00      B   
ATOM   2073  CG  PHE B  18       2.180  14.739   7.666  1.00 10.00      B   
ATOM   2074  CD1 PHE B  18       2.138  14.028   6.477  1.00 10.00      B   
ATOM   2075  CD2 PHE B  18       0.993  14.981   8.339  1.00 10.00      B   
ATOM   2076  CE1 PHE B  18       0.938  13.567   5.971  1.00 10.00      B   
ATOM   2077  CE2 PHE B  18      -0.210  14.523   7.838  1.00 10.00      B   
ATOM   2078  CZ  PHE B  18      -0.238  13.815   6.652  1.00 10.00      B   
ATOM   2079  C   PHE B  18       4.289  12.983   8.963  1.00 10.00      B   
ATOM   2080  O   PHE B  18       3.483  12.090   9.226  1.00 10.00      B   
ATOM   2081  N   LEU B  19       5.430  12.766   8.317  1.00 10.00      B   
ATOM   2082  HN  LEU B  19       6.030  13.525   8.140  1.00 10.00      B   
ATOM   2083  CA  LEU B  19       5.814  11.437   7.858  1.00 10.00      B   
ATOM   2084  CB  LEU B  19       7.095  11.499   7.020  1.00 10.00      B   
ATOM   2085  CG  LEU B  19       6.981  12.172   5.650  1.00 10.00      B   
ATOM   2086  CD1 LEU B  19       8.345  12.254   4.980  1.00 10.00      B   
ATOM   2087  CD2 LEU B  19       5.989  11.430   4.767  1.00 10.00      B   
ATOM   2088  C   LEU B  19       6.007  10.493   9.037  1.00 10.00      B   
ATOM   2089  O   LEU B  19       5.583   9.341   8.995  1.00 10.00      B   
ATOM   2090  N   GLN B  20       6.641  10.995  10.091  1.00 10.00      B   
ATOM   2091  HN  GLN B  20       6.959  11.924  10.059  1.00 10.00      B   
ATOM   2092  CA  GLN B  20       6.886  10.200  11.290  1.00 10.00      B   
ATOM   2093  CB  GLN B  20       7.777  10.960  12.276  1.00 10.00      B   
ATOM   2094  CG  GLN B  20       9.186  11.211  11.762  1.00 10.00      B   
ATOM   2095  CD  GLN B  20      10.021  12.046  12.713  1.00 10.00      B   
ATOM   2096  OE1 GLN B  20      10.007  13.278  12.658  1.00 10.00      B   
ATOM   2097  NE2 GLN B  20      10.758  11.383  13.590  1.00 10.00      B   
ATOM   2098 HE21 GLN B  20      10.722  10.403  13.579  1.00 10.00      B   
ATOM   2099 HE22 GLN B  20      11.320  11.898  14.207  1.00 10.00      B   
ATOM   2100  C   GLN B  20       5.572   9.801  11.950  1.00 10.00      B   
ATOM   2101  O   GLN B  20       5.431   8.685  12.446  1.00 10.00      B   
ATOM   2102  N   LEU B  21       4.609  10.716  11.944  1.00 10.00      B   
ATOM   2103  HN  LEU B  21       4.785  11.595  11.542  1.00 10.00      B   
ATOM   2104  CA  LEU B  21       3.301  10.446  12.527  1.00 10.00      B   
ATOM   2105  CB  LEU B  21       2.475  11.733  12.613  1.00 10.00      B   
ATOM   2106  CG  LEU B  21       3.022  12.831  13.528  1.00 10.00      B   
ATOM   2107  CD1 LEU B  21       2.234  14.120  13.350  1.00 10.00      B   
ATOM   2108  CD2 LEU B  21       2.993  12.384  14.982  1.00 10.00      B   
ATOM   2109  C   LEU B  21       2.563   9.405  11.692  1.00 10.00      B   
ATOM   2110  O   LEU B  21       1.934   8.488  12.225  1.00 10.00      B   
ATOM   2111  N   LEU B  22       2.677   9.541  10.375  1.00 10.00      B   
ATOM   2112  HN  LEU B  22       3.204  10.289  10.016  1.00 10.00      B   
ATOM   2113  CA  LEU B  22       2.034   8.623   9.442  1.00 10.00      B   
ATOM   2114  CB  LEU B  22       2.075   9.197   8.023  1.00 10.00      B   
ATOM   2115  CG  LEU B  22       1.129   8.557   7.003  1.00 10.00      B   
ATOM   2116  CD1 LEU B  22      -0.322   8.747   7.419  1.00 10.00      B   
ATOM   2117  CD2 LEU B  22       1.369   9.131   5.615  1.00 10.00      B   
ATOM   2118  C   LEU B  22       2.692   7.243   9.484  1.00 10.00      B   
ATOM   2119  O   LEU B  22       2.128   6.260   9.010  1.00 10.00      B   
ATOM   2120  N   MET B  23       3.889   7.175  10.054  1.00 10.00      B   
ATOM   2121  HN  MET B  23       4.302   7.995  10.401  1.00 10.00      B   
ATOM   2122  CA  MET B  23       4.605   5.910  10.167  1.00 10.00      B   
ATOM   2123  CB  MET B  23       6.075   6.132  10.536  1.00 10.00      B   
ATOM   2124  CG  MET B  23       6.966   6.497   9.359  1.00 10.00      B   
ATOM   2125  SD  MET B  23       8.690   6.725   9.834  1.00 10.00      B   
ATOM   2126  CE  MET B  23       9.430   7.100   8.246  1.00 10.00      B   
ATOM   2127  C   MET B  23       3.932   5.009  11.193  1.00 10.00      B   
ATOM   2128  O   MET B  23       4.021   3.785  11.112  1.00 10.00      B   
ATOM   2129  N   THR B  24       3.260   5.623  12.160  1.00 10.00      B   
ATOM   2130  HN  THR B  24       3.242   6.603  12.184  1.00 10.00      B   
ATOM   2131  CA  THR B  24       2.561   4.875  13.194  1.00 10.00      B   
ATOM   2132  CB  THR B  24       2.601   5.609  14.548  1.00 10.00      B   
ATOM   2133  OG1 THR B  24       2.936   6.991  14.342  1.00 10.00      B   
ATOM   2134  HG1 THR B  24       2.281   7.398  13.758  1.00 10.00      B   
ATOM   2135  CG2 THR B  24       3.635   4.973  15.464  1.00 10.00      B   
ATOM   2136  C   THR B  24       1.109   4.616  12.797  1.00 10.00      B   
ATOM   2137  O   THR B  24       0.510   3.618  13.202  1.00 10.00      B   
ATOM   2138  N   HIS B  25       0.554   5.514  11.993  1.00 10.00      B   
ATOM   2139  HN  HIS B  25       1.089   6.277  11.688  1.00 10.00      B   
ATOM   2140  CA  HIS B  25      -0.827   5.392  11.542  1.00 10.00      B   
ATOM   2141  CB  HIS B  25      -1.571   6.721  11.706  1.00 10.00      B   
ATOM   2142  CG  HIS B  25      -1.745   7.148  13.131  1.00 10.00      B   
ATOM   2143  ND1 HIS B  25      -1.248   8.344  13.586  1.00 10.00      B   
ATOM   2144  CD2 HIS B  25      -2.361   6.504  14.152  1.00 10.00      B   
ATOM   2145  CE1 HIS B  25      -1.568   8.405  14.864  1.00 10.00      B   
ATOM   2146  NE2 HIS B  25      -2.241   7.313  15.253  1.00 10.00      B   
ATOM   2147  HE2 HIS B  25      -2.412   7.042  16.182  1.00 10.00      B   
ATOM   2148  C   HIS B  25      -0.885   4.934  10.092  1.00 10.00      B   
ATOM   2149  O   HIS B  25      -0.708   5.729   9.172  1.00 10.00      B   
ATOM   2150  N   GLY B  26      -1.158   3.651   9.895  1.00 10.00      B   
ATOM   2151  HN  GLY B  26      -1.316   3.071  10.672  1.00 10.00      B   
ATOM   2152  CA  GLY B  26      -1.221   3.095   8.554  1.00 10.00      B   
ATOM   2153  C   GLY B  26      -2.469   3.494   7.786  1.00 10.00      B   
ATOM   2154  O   GLY B  26      -2.641   3.107   6.630  1.00 10.00      B   
ATOM   2155  N   VAL B  27      -3.346   4.260   8.422  1.00 10.00      B   
ATOM   2156  HN  VAL B  27      -3.159   4.541   9.342  1.00 10.00      B   
ATOM   2157  CA  VAL B  27      -4.574   4.707   7.779  1.00 10.00      B   
ATOM   2158  CB  VAL B  27      -5.612   3.564   7.625  1.00 10.00      B   
ATOM   2159  CG1 VAL B  27      -5.974   2.942   8.968  1.00 10.00      B   
ATOM   2160  CG2 VAL B  27      -6.854   4.043   6.886  1.00 10.00      B   
ATOM   2161  C   VAL B  27      -5.183   5.901   8.513  1.00 10.00      B   
ATOM   2162  O   VAL B  27      -5.426   5.848   9.719  1.00 10.00      B   
ATOM   2163  N   LEU B  28      -5.399   6.983   7.779  1.00 10.00      B   
ATOM   2164  HN  LEU B  28      -5.160   6.969   6.828  1.00 10.00      B   
ATOM   2165  CA  LEU B  28      -5.984   8.196   8.333  1.00 10.00      B   
ATOM   2166  CB  LEU B  28      -4.889   9.194   8.728  1.00 10.00      B   
ATOM   2167  CG  LEU B  28      -4.137   8.900  10.028  1.00 10.00      B   
ATOM   2168  CD1 LEU B  28      -2.946   9.833  10.174  1.00 10.00      B   
ATOM   2169  CD2 LEU B  28      -5.067   9.030  11.224  1.00 10.00      B   
ATOM   2170  C   LEU B  28      -6.909   8.827   7.302  1.00 10.00      B   
ATOM   2171  O   LEU B  28      -6.675   8.701   6.099  1.00 10.00      B   
ATOM   2172  N   GLU B  29      -7.955   9.494   7.766  1.00 10.00      B   
ATOM   2173  HN  GLU B  29      -8.094   9.561   8.734  1.00 10.00      B   
ATOM   2174  CA  GLU B  29      -8.903  10.131   6.863  1.00 10.00      B   
ATOM   2175  CB  GLU B  29     -10.292  10.206   7.491  1.00 10.00      B   
ATOM   2176  CG  GLU B  29     -11.084   8.915   7.380  1.00 10.00      B   
ATOM   2177  CD  GLU B  29     -12.507   9.063   7.873  1.00 10.00      B   
ATOM   2178  OE1 GLU B  29     -12.818   8.537   8.957  1.00 10.00      B   
ATOM   2179  OE2 GLU B  29     -13.320   9.711   7.178  1.00 10.00      B   
ATOM   2180  C   GLU B  29      -8.436  11.516   6.428  1.00 10.00      B   
ATOM   2181  O   GLU B  29      -7.492  12.072   6.992  1.00 10.00      B   
ATOM   2182  N   GLU B  30      -9.118  12.062   5.427  1.00 10.00      B   
ATOM   2183  HN  GLU B  30      -9.860  11.556   5.037  1.00 10.00      B   
ATOM   2184  CA  GLU B  30      -8.803  13.377   4.880  1.00 10.00      B   
ATOM   2185  CB  GLU B  30      -9.782  13.699   3.748  1.00 10.00      B   
ATOM   2186  CG  GLU B  30      -9.763  15.140   3.269  1.00 10.00      B   
ATOM   2187  CD  GLU B  30     -11.142  15.618   2.878  1.00 10.00      B   
ATOM   2188  OE1 GLU B  30     -12.078  15.464   3.690  1.00 10.00      B   
ATOM   2189  OE2 GLU B  30     -11.306  16.151   1.760  1.00 10.00      B   
ATOM   2190  C   GLU B  30      -8.851  14.462   5.955  1.00 10.00      B   
ATOM   2191  O   GLU B  30      -7.926  15.263   6.090  1.00 10.00      B   
ATOM   2192  N   TRP B  31      -9.924  14.475   6.730  1.00 10.00      B   
ATOM   2193  HN  TRP B  31     -10.628  13.812   6.583  1.00 10.00      B   
ATOM   2194  CA  TRP B  31     -10.081  15.462   7.790  1.00 10.00      B   
ATOM   2195  CB  TRP B  31     -11.523  15.483   8.313  1.00 10.00      B   
ATOM   2196  CG  TRP B  31     -12.053  14.135   8.699  1.00 10.00      B   
ATOM   2197  CD1 TRP B  31     -12.592  13.200   7.866  1.00 10.00      B   
ATOM   2198  CD2 TRP B  31     -12.104  13.575  10.017  1.00 10.00      B   
ATOM   2199  NE1 TRP B  31     -12.961  12.089   8.579  1.00 10.00      B   
ATOM   2200  HE1 TRP B  31     -13.368  11.272   8.200  1.00 10.00      B   
ATOM   2201  CE2 TRP B  31     -12.672  12.293   9.902  1.00 10.00      B   
ATOM   2202  CE3 TRP B  31     -11.710  14.028  11.281  1.00 10.00      B   
ATOM   2203  CZ2 TRP B  31     -12.870  11.462  11.002  1.00 10.00      B   
ATOM   2204  CZ3 TRP B  31     -11.908  13.204  12.371  1.00 10.00      B   
ATOM   2205  CH2 TRP B  31     -12.477  11.934  12.224  1.00 10.00      B   
ATOM   2206  C   TRP B  31      -9.092  15.215   8.928  1.00 10.00      B   
ATOM   2207  O   TRP B  31      -8.760  16.126   9.685  1.00 10.00      B   
ATOM   2208  N   ASP B  32      -8.604  13.983   9.024  1.00 10.00      B   
ATOM   2209  HN  ASP B  32      -8.878  13.310   8.367  1.00 10.00      B   
ATOM   2210  CA  ASP B  32      -7.662  13.610  10.073  1.00 10.00      B   
ATOM   2211  CB  ASP B  32      -7.661  12.098  10.300  1.00 10.00      B   
ATOM   2212  CG  ASP B  32      -8.426  11.700  11.543  1.00 10.00      B   
ATOM   2213  OD1 ASP B  32      -8.414  12.471  12.525  1.00 10.00      B   
ATOM   2214  OD2 ASP B  32      -9.039  10.614  11.544  1.00 10.00      B   
ATOM   2215  C   ASP B  32      -6.253  14.097   9.765  1.00 10.00      B   
ATOM   2216  O   ASP B  32      -5.579  14.657  10.631  1.00 10.00      B   
ATOM   2217  N   VAL B  33      -5.813  13.896   8.526  1.00 10.00      B   
ATOM   2218  HN  VAL B  33      -6.396  13.447   7.874  1.00 10.00      B   
ATOM   2219  CA  VAL B  33      -4.478  14.325   8.121  1.00 10.00      B   
ATOM   2220  CB  VAL B  33      -4.060  13.803   6.725  1.00 10.00      B   
ATOM   2221  CG1 VAL B  33      -3.974  12.284   6.719  1.00 10.00      B   
ATOM   2222  CG2 VAL B  33      -4.999  14.297   5.636  1.00 10.00      B   
ATOM   2223  C   VAL B  33      -4.345  15.844   8.185  1.00 10.00      B   
ATOM   2224  O   VAL B  33      -3.253  16.373   8.394  1.00 10.00      B   
ATOM   2225  N   LYS B  34      -5.469  16.540   8.029  1.00 10.00      B   
ATOM   2226  HN  LYS B  34      -6.310  16.060   7.863  1.00 10.00      B   
ATOM   2227  CA  LYS B  34      -5.481  17.995   8.087  1.00 10.00      B   
ATOM   2228  CB  LYS B  34      -6.837  18.538   7.623  1.00 10.00      B   
ATOM   2229  CG  LYS B  34      -6.834  20.017   7.271  1.00 10.00      B   
ATOM   2230  CD  LYS B  34      -5.888  20.308   6.116  1.00 10.00      B   
ATOM   2231  CE  LYS B  34      -5.824  21.795   5.815  1.00 10.00      B   
ATOM   2232  NZ  LYS B  34      -4.731  22.123   4.863  1.00 10.00      B   
ATOM   2233  HZ1 LYS B  34      -4.568  23.149   4.847  1.00 10.00      B   
ATOM   2234  HZ2 LYS B  34      -4.982  21.812   3.903  1.00 10.00      B   
ATOM   2235  HZ3 LYS B  34      -3.849  21.649   5.151  1.00 10.00      B   
ATOM   2236  C   LYS B  34      -5.170  18.464   9.509  1.00 10.00      B   
ATOM   2237  O   LYS B  34      -4.583  19.531   9.714  1.00 10.00      B   
ATOM   2238  N   ARG B  35      -5.551  17.643  10.486  1.00 10.00      B   
ATOM   2239  HN  ARG B  35      -6.004  16.805  10.251  1.00 10.00      B   
ATOM   2240  CA  ARG B  35      -5.306  17.950  11.891  1.00 10.00      B   
ATOM   2241  CB  ARG B  35      -6.087  16.995  12.803  1.00 10.00      B   
ATOM   2242  CG  ARG B  35      -7.562  16.857  12.472  1.00 10.00      B   
ATOM   2243  CD  ARG B  35      -8.144  15.580  13.059  1.00 10.00      B   
ATOM   2244  NE  ARG B  35      -8.434  15.708  14.486  1.00 10.00      B   
ATOM   2245  HE  ARG B  35      -8.165  16.546  14.925  1.00 10.00      B   
ATOM   2246  CZ  ARG B  35      -9.061  14.782  15.211  1.00 10.00      B   
ATOM   2247  NH1 ARG B  35      -9.383  13.611  14.677  1.00 10.00      B   
ATOM   2248 HH11 ARG B  35      -9.890  12.900  15.244  1.00 10.00      B   
ATOM   2249 HH12 ARG B  35      -9.106  13.380  13.685  1.00 10.00      B   
ATOM   2250  NH2 ARG B  35      -9.335  15.019  16.487  1.00 10.00      B   
ATOM   2251 HH21 ARG B  35      -9.049  15.921  16.924  1.00 10.00      B   
ATOM   2252 HH22 ARG B  35      -9.852  14.309  17.056  1.00 10.00      B   
ATOM   2253  C   ARG B  35      -3.821  17.813  12.190  1.00 10.00      B   
ATOM   2254  O   ARG B  35      -3.232  18.651  12.868  1.00 10.00      B   
ATOM   2255  N   LEU B  36      -3.222  16.746  11.671  1.00 10.00      B   
ATOM   2256  HN  LEU B  36      -3.749  16.114  11.137  1.00 10.00      B   
ATOM   2257  CA  LEU B  36      -1.804  16.489  11.881  1.00 10.00      B   
ATOM   2258  CB  LEU B  36      -1.436  15.058  11.486  1.00 10.00      B   
ATOM   2259  CG  LEU B  36      -2.020  13.946  12.362  1.00 10.00      B   
ATOM   2260  CD1 LEU B  36      -1.439  12.599  11.971  1.00 10.00      B   
ATOM   2261  CD2 LEU B  36      -1.771  14.231  13.836  1.00 10.00      B   
ATOM   2262  C   LEU B  36      -0.938  17.496  11.135  1.00 10.00      B   
ATOM   2263  O   LEU B  36       0.124  17.884  11.620  1.00 10.00      B   
ATOM   2264  N   GLN B  37      -1.393  17.916   9.958  1.00 10.00      B   
ATOM   2265  HN  GLN B  37      -2.238  17.554   9.611  1.00 10.00      B   
ATOM   2266  CA  GLN B  37      -0.653  18.887   9.163  1.00 10.00      B   
ATOM   2267  CB  GLN B  37      -1.335  19.135   7.818  1.00 10.00      B   
ATOM   2268  CG  GLN B  37      -0.543  20.045   6.892  1.00 10.00      B   
ATOM   2269  CD  GLN B  37      -1.366  20.573   5.734  1.00 10.00      B   
ATOM   2270  OE1 GLN B  37      -2.578  20.759   5.848  1.00 10.00      B   
ATOM   2271  NE2 GLN B  37      -0.715  20.816   4.609  1.00 10.00      B   
ATOM   2272 HE21 GLN B  37       0.249  20.642   4.585  1.00 10.00      B   
ATOM   2273 HE22 GLN B  37      -1.223  21.172   3.846  1.00 10.00      B   
ATOM   2274  C   GLN B  37      -0.506  20.200   9.925  1.00 10.00      B   
ATOM   2275  O   GLN B  37       0.596  20.737  10.049  1.00 10.00      B   
ATOM   2276  N   THR B  38      -1.619  20.705  10.449  1.00 10.00      B   
ATOM   2277  HN  THR B  38      -2.466  20.226  10.333  1.00 10.00      B   
ATOM   2278  CA  THR B  38      -1.604  21.945  11.207  1.00 10.00      B   
ATOM   2279  CB  THR B  38      -3.032  22.438  11.516  1.00 10.00      B   
ATOM   2280  OG1 THR B  38      -3.883  21.315  11.772  1.00 10.00      B   
ATOM   2281  HG1 THR B  38      -4.313  21.041  10.953  1.00 10.00      B   
ATOM   2282  CG2 THR B  38      -3.588  23.233  10.345  1.00 10.00      B   
ATOM   2283  C   THR B  38      -0.825  21.753  12.503  1.00 10.00      B   
ATOM   2284  O   THR B  38      -0.111  22.648  12.952  1.00 10.00      B   
ATOM   2285  N   HIS B  39      -0.956  20.562  13.082  1.00 10.00      B   
ATOM   2286  HN  HIS B  39      -1.552  19.899  12.668  1.00 10.00      B   
ATOM   2287  CA  HIS B  39      -0.265  20.212  14.315  1.00 10.00      B   
ATOM   2288  CB  HIS B  39      -0.664  18.795  14.754  1.00 10.00      B   
ATOM   2289  CG  HIS B  39      -0.244  18.423  16.143  1.00 10.00      B   
ATOM   2290  ND1 HIS B  39      -0.045  17.110  16.502  1.00 10.00      B   
ATOM   2291  CD2 HIS B  39      -0.005  19.219  17.214  1.00 10.00      B   
ATOM   2292  CE1 HIS B  39       0.311  17.135  17.773  1.00 10.00      B   
ATOM   2293  NE2 HIS B  39       0.350  18.388  18.244  1.00 10.00      B   
ATOM   2294  HE2 HIS B  39       0.434  18.646  19.188  1.00 10.00      B   
ATOM   2295  C   HIS B  39       1.250  20.311  14.123  1.00 10.00      B   
ATOM   2296  O   HIS B  39       1.961  20.813  14.991  1.00 10.00      B   
ATOM   2297  N   CYS B  40       1.730  19.854  12.970  1.00 10.00      B   
ATOM   2298  HN  CYS B  40       1.109  19.468  12.312  1.00 10.00      B   
ATOM   2299  CA  CYS B  40       3.156  19.901  12.660  1.00 10.00      B   
ATOM   2300  CB  CYS B  40       3.447  19.210  11.326  1.00 10.00      B   
ATOM   2301  SG  CYS B  40       3.022  17.454  11.295  1.00 10.00      B   
ATOM   2302  HG  CYS B  40       1.722  17.349  11.549  1.00 10.00      B   
ATOM   2303  C   CYS B  40       3.663  21.341  12.637  1.00 10.00      B   
ATOM   2304  O   CYS B  40       4.744  21.631  13.145  1.00 10.00      B   
ATOM   2305  N   TYR B  41       2.864  22.239  12.066  1.00 10.00      B   
ATOM   2306  HN  TYR B  41       2.009  21.942  11.687  1.00 10.00      B   
ATOM   2307  CA  TYR B  41       3.225  23.651  11.986  1.00 10.00      B   
ATOM   2308  CB  TYR B  41       2.287  24.396  11.031  1.00 10.00      B   
ATOM   2309  CG  TYR B  41       2.670  24.295   9.570  1.00 10.00      B   
ATOM   2310  CD1 TYR B  41       2.160  23.285   8.764  1.00 10.00      B   
ATOM   2311  CD2 TYR B  41       3.536  25.215   8.995  1.00 10.00      B   
ATOM   2312  CE1 TYR B  41       2.501  23.194   7.428  1.00 10.00      B   
ATOM   2313  CE2 TYR B  41       3.885  25.132   7.661  1.00 10.00      B   
ATOM   2314  CZ  TYR B  41       3.364  24.121   6.881  1.00 10.00      B   
ATOM   2315  OH  TYR B  41       3.703  24.040   5.549  1.00 10.00      B   
ATOM   2316  HH  TYR B  41       4.650  24.163   5.454  1.00 10.00      B   
ATOM   2317  C   TYR B  41       3.187  24.302  13.366  1.00 10.00      B   
ATOM   2318  O   TYR B  41       3.851  25.306  13.612  1.00 10.00      B   
ATOM   2319  N   LYS B  42       2.399  23.724  14.260  1.00 10.00      B   
ATOM   2320  HN  LYS B  42       1.883  22.931  14.002  1.00 10.00      B   
ATOM   2321  CA  LYS B  42       2.279  24.239  15.616  1.00 10.00      B   
ATOM   2322  CB  LYS B  42       0.949  23.810  16.242  1.00 10.00      B   
ATOM   2323  CG  LYS B  42      -0.273  24.420  15.573  1.00 10.00      B   
ATOM   2324  CD  LYS B  42      -1.562  23.818  16.108  1.00 10.00      B   
ATOM   2325  CE  LYS B  42      -2.782  24.417  15.423  1.00 10.00      B   
ATOM   2326  NZ  LYS B  42      -2.947  25.860  15.737  1.00 10.00      B   
ATOM   2327  HZ1 LYS B  42      -2.141  26.402  15.361  1.00 10.00      B   
ATOM   2328  HZ2 LYS B  42      -2.995  26.001  16.766  1.00 10.00      B   
ATOM   2329  HZ3 LYS B  42      -3.822  26.222  15.310  1.00 10.00      B   
ATOM   2330  C   LYS B  42       3.446  23.762  16.472  1.00 10.00      B   
ATOM   2331  O   LYS B  42       3.946  24.495  17.323  1.00 10.00      B   
ATOM   2332  N   VAL B  43       3.869  22.525  16.243  1.00 10.00      B   
ATOM   2333  HN  VAL B  43       3.412  21.982  15.562  1.00 10.00      B   
ATOM   2334  CA  VAL B  43       4.985  21.947  16.982  1.00 10.00      B   
ATOM   2335  CB  VAL B  43       5.000  20.403  16.865  1.00 10.00      B   
ATOM   2336  CG1 VAL B  43       6.243  19.814  17.518  1.00 10.00      B   
ATOM   2337  CG2 VAL B  43       3.747  19.814  17.493  1.00 10.00      B   
ATOM   2338  C   VAL B  43       6.306  22.515  16.469  1.00 10.00      B   
ATOM   2339  O   VAL B  43       7.208  22.837  17.248  1.00 10.00      B   
ATOM   2340  N   HIS B  44       6.411  22.637  15.155  1.00 10.00      B   
ATOM   2341  HN  HIS B  44       5.655  22.366  14.585  1.00 10.00      B   
ATOM   2342  CA  HIS B  44       7.612  23.166  14.526  1.00 10.00      B   
ATOM   2343  CB  HIS B  44       8.239  22.101  13.613  1.00 10.00      B   
ATOM   2344  CG  HIS B  44       9.599  22.456  13.086  1.00 10.00      B   
ATOM   2345  ND1 HIS B  44      10.742  21.916  13.627  1.00 10.00      B   
ATOM   2346  CD2 HIS B  44       9.940  23.293  12.074  1.00 10.00      B   
ATOM   2347  CE1 HIS B  44      11.746  22.433  12.938  1.00 10.00      B   
ATOM   2348  NE2 HIS B  44      11.309  23.270  11.989  1.00 10.00      B   
ATOM   2349  HE2 HIS B  44      11.843  23.632  11.248  1.00 10.00      B   
ATOM   2350  C   HIS B  44       7.275  24.425  13.730  1.00 10.00      B   
ATOM   2351  O   HIS B  44       6.576  24.364  12.716  1.00 10.00      B   
ATOM   2352  N   ASN B  47       8.598  25.254   8.456  1.00 10.00      B   
ATOM   2353  HN  ASN B  47       9.098  24.563   7.975  1.00 10.00      B   
ATOM   2354  CA  ASN B  47       8.237  26.480   7.755  1.00 10.00      B   
ATOM   2355  CB  ASN B  47       8.988  27.682   8.330  1.00 10.00      B   
ATOM   2356  CG  ASN B  47       8.520  28.056   9.721  1.00 10.00      B   
ATOM   2357  OD1 ASN B  47       9.092  27.618  10.720  1.00 10.00      B   
ATOM   2358  ND2 ASN B  47       7.482  28.873   9.799  1.00 10.00      B   
ATOM   2359 HD21 ASN B  47       7.077  29.191   8.962  1.00 10.00      B   
ATOM   2360 HD22 ASN B  47       7.159  29.131  10.688  1.00 10.00      B   
ATOM   2361  C   ASN B  47       8.527  26.347   6.269  1.00 10.00      B   
ATOM   2362  O   ASN B  47       9.680  26.413   5.843  1.00 10.00      B   
ATOM   2363  N   ALA B  48       7.480  26.146   5.486  1.00 10.00      B   
ATOM   2364  HN  ALA B  48       6.584  26.114   5.882  1.00 10.00      B   
ATOM   2365  CA  ALA B  48       7.619  25.995   4.048  1.00 10.00      B   
ATOM   2366  CB  ALA B  48       7.911  24.545   3.698  1.00 10.00      B   
ATOM   2367  C   ALA B  48       6.349  26.449   3.352  1.00 10.00      B   
ATOM   2368  O   ALA B  48       5.293  26.526   3.975  1.00 10.00      B   
ATOM   2369  N   THR B  49       6.453  26.742   2.068  1.00 10.00      B   
ATOM   2370  HN  THR B  49       7.321  26.653   1.623  1.00 10.00      B   
ATOM   2371  CA  THR B  49       5.306  27.181   1.295  1.00 10.00      B   
ATOM   2372  CB  THR B  49       5.663  28.377   0.378  1.00 10.00      B   
ATOM   2373  OG1 THR B  49       4.504  28.822  -0.341  1.00 10.00      B   
ATOM   2374  HG1 THR B  49       4.778  29.195  -1.191  1.00 10.00      B   
ATOM   2375  CG2 THR B  49       6.778  28.023  -0.599  1.00 10.00      B   
ATOM   2376  C   THR B  49       4.738  26.018   0.479  1.00 10.00      B   
ATOM   2377  O   THR B  49       5.478  25.295  -0.193  1.00 10.00      B   
ATOM   2378  N   VAL B  50       3.430  25.815   0.574  1.00 10.00      B   
ATOM   2379  HN  VAL B  50       2.893  26.402   1.145  1.00 10.00      B   
ATOM   2380  CA  VAL B  50       2.775  24.741  -0.159  1.00 10.00      B   
ATOM   2381  CB  VAL B  50       1.632  24.084   0.652  1.00 10.00      B   
ATOM   2382  CG1 VAL B  50       2.195  23.265   1.803  1.00 10.00      B   
ATOM   2383  CG2 VAL B  50       0.648  25.128   1.163  1.00 10.00      B   
ATOM   2384  C   VAL B  50       2.238  25.242  -1.495  1.00 10.00      B   
ATOM   2385  O   VAL B  50       1.720  26.355  -1.591  1.00 10.00      B   
ATOM   2386  N   ASP B  51       2.391  24.426  -2.524  1.00 10.00      B   
ATOM   2387  HN  ASP B  51       2.843  23.564  -2.389  1.00 10.00      B   
ATOM   2388  CA  ASP B  51       1.919  24.777  -3.856  1.00 10.00      B   
ATOM   2389  CB  ASP B  51       2.750  24.084  -4.943  1.00 10.00      B   
ATOM   2390  CG  ASP B  51       3.185  22.689  -4.550  1.00 10.00      B   
ATOM   2391  OD1 ASP B  51       2.484  21.723  -4.903  1.00 10.00      B   
ATOM   2392  OD2 ASP B  51       4.228  22.561  -3.871  1.00 10.00      B   
ATOM   2393  C   ASP B  51       0.433  24.465  -4.014  1.00 10.00      B   
ATOM   2394  O   ASP B  51      -0.414  25.337  -3.815  1.00 10.00      B   
ATOM   2395  N   LYS B  52       0.110  23.231  -4.361  1.00 10.00      B   
ATOM   2396  HN  LYS B  52       0.824  22.563  -4.507  1.00 10.00      B   
ATOM   2397  CA  LYS B  52      -1.279  22.837  -4.533  1.00 10.00      B   
ATOM   2398  CB  LYS B  52      -1.697  22.954  -6.001  1.00 10.00      B   
ATOM   2399  CG  LYS B  52      -2.952  23.781  -6.226  1.00 10.00      B   
ATOM   2400  CD  LYS B  52      -3.662  23.375  -7.507  1.00 10.00      B   
ATOM   2401  CE  LYS B  52      -4.903  24.221  -7.741  1.00 10.00      B   
ATOM   2402  NZ  LYS B  52      -5.790  23.635  -8.780  1.00 10.00      B   
ATOM   2403  HZ1 LYS B  52      -6.580  24.278  -8.976  1.00 10.00      B   
ATOM   2404  HZ2 LYS B  52      -6.177  22.721  -8.450  1.00 10.00      B   
ATOM   2405  HZ3 LYS B  52      -5.258  23.477  -9.661  1.00 10.00      B   
ATOM   2406  C   LYS B  52      -1.499  21.416  -4.043  1.00 10.00      B   
ATOM   2407  O   LYS B  52      -0.672  20.537  -4.281  1.00 10.00      B   
ATOM   2408  N   LEU B  53      -2.620  21.195  -3.367  1.00 10.00      B   
ATOM   2409  HN  LEU B  53      -3.242  21.941  -3.214  1.00 10.00      B   
ATOM   2410  CA  LEU B  53      -2.953  19.877  -2.845  1.00 10.00      B   
ATOM   2411  CB  LEU B  53      -4.274  19.924  -2.073  1.00 10.00      B   
ATOM   2412  CG  LEU B  53      -4.686  18.633  -1.360  1.00 10.00      B   
ATOM   2413  CD1 LEU B  53      -3.722  18.310  -0.227  1.00 10.00      B   
ATOM   2414  CD2 LEU B  53      -6.111  18.738  -0.843  1.00 10.00      B   
ATOM   2415  C   LEU B  53      -3.044  18.860  -3.978  1.00 10.00      B   
ATOM   2416  O   LEU B  53      -2.541  17.743  -3.866  1.00 10.00      B   
ATOM   2417  N   GLU B  54      -3.669  19.270  -5.076  1.00 10.00      B   
ATOM   2418  HN  GLU B  54      -4.034  20.180  -5.102  1.00 10.00      B   
ATOM   2419  CA  GLU B  54      -3.832  18.409  -6.242  1.00 10.00      B   
ATOM   2420  CB  GLU B  54      -4.708  19.094  -7.293  1.00 10.00      B   
ATOM   2421  CG  GLU B  54      -6.139  19.329  -6.838  1.00 10.00      B   
ATOM   2422  CD  GLU B  54      -6.902  20.261  -7.754  1.00 10.00      B   
ATOM   2423  OE1 GLU B  54      -6.795  21.490  -7.575  1.00 10.00      B   
ATOM   2424  OE2 GLU B  54      -7.622  19.769  -8.648  1.00 10.00      B   
ATOM   2425  C   GLU B  54      -2.479  18.028  -6.838  1.00 10.00      B   
ATOM   2426  O   GLU B  54      -2.296  16.912  -7.334  1.00 10.00      B   
ATOM   2427  N   ASP B  55      -1.528  18.953  -6.772  1.00 10.00      B   
ATOM   2428  HN  ASP B  55      -1.726  19.811  -6.347  1.00 10.00      B   
ATOM   2429  CA  ASP B  55      -0.192  18.708  -7.294  1.00 10.00      B   
ATOM   2430  CB  ASP B  55       0.598  20.016  -7.398  1.00 10.00      B   
ATOM   2431  CG  ASP B  55       1.820  19.898  -8.287  1.00 10.00      B   
ATOM   2432  OD1 ASP B  55       2.878  19.454  -7.800  1.00 10.00      B   
ATOM   2433  OD2 ASP B  55       1.730  20.251  -9.484  1.00 10.00      B   
ATOM   2434  C   ASP B  55       0.528  17.723  -6.383  1.00 10.00      B   
ATOM   2435  O   ASP B  55       1.178  16.787  -6.851  1.00 10.00      B   
ATOM   2436  N   PHE B  56       0.378  17.931  -5.076  1.00 10.00      B   
ATOM   2437  HN  PHE B  56      -0.152  18.703  -4.774  1.00 10.00      B   
ATOM   2438  CA  PHE B  56       0.989  17.061  -4.081  1.00 10.00      B   
ATOM   2439  CB  PHE B  56       0.725  17.584  -2.665  1.00 10.00      B   
ATOM   2440  CG  PHE B  56       1.719  18.605  -2.186  1.00 10.00      B   
ATOM   2441  CD1 PHE B  56       3.052  18.268  -2.017  1.00 10.00      B   
ATOM   2442  CD2 PHE B  56       1.320  19.900  -1.898  1.00 10.00      B   
ATOM   2443  CE1 PHE B  56       3.968  19.201  -1.571  1.00 10.00      B   
ATOM   2444  CE2 PHE B  56       2.230  20.839  -1.452  1.00 10.00      B   
ATOM   2445  CZ  PHE B  56       3.556  20.489  -1.288  1.00 10.00      B   
ATOM   2446  C   PHE B  56       0.456  15.640  -4.213  1.00 10.00      B   
ATOM   2447  O   PHE B  56       1.228  14.685  -4.255  1.00 10.00      B   
ATOM   2448  N   ILE B  57      -0.868  15.512  -4.297  1.00 10.00      B   
ATOM   2449  HN  ILE B  57      -1.429  16.321  -4.262  1.00 10.00      B   
ATOM   2450  CA  ILE B  57      -1.513  14.207  -4.430  1.00 10.00      B   
ATOM   2451  CB  ILE B  57      -3.053  14.333  -4.522  1.00 10.00      B   
ATOM   2452  CG1 ILE B  57      -3.624  14.884  -3.212  1.00 10.00      B   
ATOM   2453  CG2 ILE B  57      -3.693  12.991  -4.858  1.00 10.00      B   
ATOM   2454  CD1 ILE B  57      -5.103  15.206  -3.271  1.00 10.00      B   
ATOM   2455  C   ILE B  57      -0.980  13.461  -5.653  1.00 10.00      B   
ATOM   2456  O   ILE B  57      -0.661  12.275  -5.578  1.00 10.00      B   
ATOM   2457  N   ASN B  58      -0.865  14.171  -6.770  1.00 10.00      B   
ATOM   2458  HN  ASN B  58      -1.123  15.119  -6.764  1.00 10.00      B   
ATOM   2459  CA  ASN B  58      -0.365  13.574  -8.007  1.00 10.00      B   
ATOM   2460  CB  ASN B  58      -0.514  14.543  -9.183  1.00 10.00      B   
ATOM   2461  CG  ASN B  58      -1.841  14.386  -9.905  1.00 10.00      B   
ATOM   2462  OD1 ASN B  58      -1.977  13.550 -10.798  1.00 10.00      B   
ATOM   2463  ND2 ASN B  58      -2.827  15.187  -9.525  1.00 10.00      B   
ATOM   2464 HD21 ASN B  58      -2.652  15.835  -8.803  1.00 10.00      B   
ATOM   2465 HD22 ASN B  58      -3.694  15.101  -9.979  1.00 10.00      B   
ATOM   2466  C   ASN B  58       1.089  13.143  -7.850  1.00 10.00      B   
ATOM   2467  O   ASN B  58       1.488  12.075  -8.317  1.00 10.00      B   
ATOM   2468  N   ASN B  59       1.870  13.976  -7.173  1.00 10.00      B   
ATOM   2469  HN  ASN B  59       1.487  14.812  -6.825  1.00 10.00      B   
ATOM   2470  CA  ASN B  59       3.280  13.691  -6.930  1.00 10.00      B   
ATOM   2471  CB  ASN B  59       3.955  14.907  -6.276  1.00 10.00      B   
ATOM   2472  CG  ASN B  59       5.409  14.676  -5.905  1.00 10.00      B   
ATOM   2473  OD1 ASN B  59       6.114  13.890  -6.538  1.00 10.00      B   
ATOM   2474  ND2 ASN B  59       5.873  15.372  -4.878  1.00 10.00      B   
ATOM   2475 HD21 ASN B  59       5.262  15.991  -4.425  1.00 10.00      B   
ATOM   2476 HD22 ASN B  59       6.808  15.244  -4.614  1.00 10.00      B   
ATOM   2477  C   ASN B  59       3.419  12.453  -6.046  1.00 10.00      B   
ATOM   2478  O   ASN B  59       4.212  11.555  -6.332  1.00 10.00      B   
ATOM   2479  N   ILE B  60       2.616  12.398  -4.989  1.00 10.00      B   
ATOM   2480  HN  ILE B  60       1.991  13.141  -4.823  1.00 10.00      B   
ATOM   2481  CA  ILE B  60       2.638  11.269  -4.067  1.00 10.00      B   
ATOM   2482  CB  ILE B  60       1.747  11.522  -2.831  1.00 10.00      B   
ATOM   2483  CG1 ILE B  60       2.263  12.732  -2.045  1.00 10.00      B   
ATOM   2484  CG2 ILE B  60       1.698  10.290  -1.937  1.00 10.00      B   
ATOM   2485  CD1 ILE B  60       1.331  13.196  -0.945  1.00 10.00      B   
ATOM   2486  C   ILE B  60       2.190   9.992  -4.775  1.00 10.00      B   
ATOM   2487  O   ILE B  60       2.814   8.941  -4.635  1.00 10.00      B   
ATOM   2488  N   ASN B  61       1.121  10.097  -5.555  1.00 10.00      B   
ATOM   2489  HN  ASN B  61       0.662  10.966  -5.627  1.00 10.00      B   
ATOM   2490  CA  ASN B  61       0.594   8.950  -6.292  1.00 10.00      B   
ATOM   2491  CB  ASN B  61      -0.674   9.328  -7.065  1.00 10.00      B   
ATOM   2492  CG  ASN B  61      -1.925   8.692  -6.486  1.00 10.00      B   
ATOM   2493  OD1 ASN B  61      -2.026   8.473  -5.280  1.00 10.00      B   
ATOM   2494  ND2 ASN B  61      -2.887   8.386  -7.345  1.00 10.00      B   
ATOM   2495 HD21 ASN B  61      -2.741   8.583  -8.295  1.00 10.00      B   
ATOM   2496 HD22 ASN B  61      -3.705   7.972  -6.998  1.00 10.00      B   
ATOM   2497  C   ASN B  61       1.638   8.372  -7.244  1.00 10.00      B   
ATOM   2498  O   ASN B  61       1.700   7.161  -7.446  1.00 10.00      B   
ATOM   2499  N   SER B  62       2.475   9.246  -7.797  1.00 10.00      B   
ATOM   2500  HN  SER B  62       2.386  10.197  -7.572  1.00 10.00      B   
ATOM   2501  CA  SER B  62       3.519   8.832  -8.729  1.00 10.00      B   
ATOM   2502  CB  SER B  62       4.207  10.055  -9.338  1.00 10.00      B   
ATOM   2503  OG  SER B  62       3.280  10.869 -10.040  1.00 10.00      B   
ATOM   2504  HG  SER B  62       2.526  11.068  -9.467  1.00 10.00      B   
ATOM   2505  C   SER B  62       4.547   7.913  -8.064  1.00 10.00      B   
ATOM   2506  O   SER B  62       5.054   6.981  -8.688  1.00 10.00      B   
ATOM   2507  N   VAL B  63       4.854   8.167  -6.797  1.00 10.00      B   
ATOM   2508  HN  VAL B  63       4.420   8.917  -6.335  1.00 10.00      B   
ATOM   2509  CA  VAL B  63       5.820   7.338  -6.081  1.00 10.00      B   
ATOM   2510  CB  VAL B  63       6.524   8.083  -4.918  1.00 10.00      B   
ATOM   2511  CG1 VAL B  63       7.038   9.440  -5.372  1.00 10.00      B   
ATOM   2512  CG2 VAL B  63       5.626   8.219  -3.695  1.00 10.00      B   
ATOM   2513  C   VAL B  63       5.163   6.057  -5.575  1.00 10.00      B   
ATOM   2514  O   VAL B  63       5.826   5.035  -5.384  1.00 10.00      B   
ATOM   2515  N   LEU B  64       3.848   6.118  -5.398  1.00 10.00      B   
ATOM   2516  HN  LEU B  64       3.380   6.959  -5.595  1.00 10.00      B   
ATOM   2517  CA  LEU B  64       3.080   4.978  -4.916  1.00 10.00      B   
ATOM   2518  CB  LEU B  64       1.721   5.433  -4.382  1.00 10.00      B   
ATOM   2519  CG  LEU B  64       1.742   6.306  -3.125  1.00 10.00      B   
ATOM   2520  CD1 LEU B  64       0.331   6.719  -2.739  1.00 10.00      B   
ATOM   2521  CD2 LEU B  64       2.422   5.581  -1.975  1.00 10.00      B   
ATOM   2522  C   LEU B  64       2.898   3.928  -6.007  1.00 10.00      B   
ATOM   2523  O   LEU B  64       2.641   2.760  -5.716  1.00 10.00      B   
ATOM   2524  N   GLU B  65       3.045   4.352  -7.262  1.00 10.00      B   
ATOM   2525  HN  GLU B  65       3.234   5.301  -7.422  1.00 10.00      B   
ATOM   2526  CA  GLU B  65       2.909   3.456  -8.409  1.00 10.00      B   
ATOM   2527  CB  GLU B  65       3.209   4.206  -9.708  1.00 10.00      B   
ATOM   2528  CG  GLU B  65       2.269   5.365  -9.998  1.00 10.00      B   
ATOM   2529  CD  GLU B  65       2.746   6.228 -11.150  1.00 10.00      B   
ATOM   2530  OE1 GLU B  65       2.033   7.185 -11.516  1.00 10.00      B   
ATOM   2531  OE2 GLU B  65       3.840   5.954 -11.696  1.00 10.00      B   
ATOM   2532  C   GLU B  65       3.849   2.261  -8.283  1.00 10.00      B   
ATOM   2533  O   GLU B  65       3.505   1.140  -8.658  1.00 10.00      B   
ATOM   2534  N   SER B  66       5.030   2.512  -7.727  1.00 10.00      B   
ATOM   2535  HN  SER B  66       5.232   3.425  -7.438  1.00 10.00      B   
ATOM   2536  CA  SER B  66       6.040   1.478  -7.539  1.00 10.00      B   
ATOM   2537  CB  SER B  66       7.367   2.133  -7.139  1.00 10.00      B   
ATOM   2538  OG  SER B  66       7.283   3.554  -7.233  1.00 10.00      B   
ATOM   2539  HG  SER B  66       6.929   3.910  -6.402  1.00 10.00      B   
ATOM   2540  C   SER B  66       5.615   0.454  -6.480  1.00 10.00      B   
ATOM   2541  O   SER B  66       6.205  -0.623  -6.367  1.00 10.00      B   
ATOM   2542  N   LEU B  67       4.585   0.788  -5.712  1.00 10.00      B   
ATOM   2543  HN  LEU B  67       4.134   1.650  -5.859  1.00 10.00      B   
ATOM   2544  CA  LEU B  67       4.096  -0.096  -4.663  1.00 10.00      B   
ATOM   2545  CB  LEU B  67       3.975   0.669  -3.340  1.00 10.00      B   
ATOM   2546  CG  LEU B  67       5.118   1.633  -3.001  1.00 10.00      B   
ATOM   2547  CD1 LEU B  67       4.791   2.430  -1.748  1.00 10.00      B   
ATOM   2548  CD2 LEU B  67       6.432   0.885  -2.830  1.00 10.00      B   
ATOM   2549  C   LEU B  67       2.747  -0.703  -5.042  1.00 10.00      B   
ATOM   2550  O   LEU B  67       2.163  -1.460  -4.267  1.00 10.00      B   
ATOM   2551  N   TYR B  68       2.262  -0.353  -6.237  1.00 10.00      B   
ATOM   2552  HN  TYR B  68       2.787   0.260  -6.795  1.00 10.00      B   
ATOM   2553  CA  TYR B  68       0.980  -0.847  -6.752  1.00 10.00      B   
ATOM   2554  CB  TYR B  68       0.926  -2.379  -6.794  1.00 10.00      B   
ATOM   2555  CG  TYR B  68       1.573  -2.988  -8.015  1.00 10.00      B   
ATOM   2556  CD1 TYR B  68       1.027  -2.804  -9.279  1.00 10.00      B   
ATOM   2557  CD2 TYR B  68       2.727  -3.752  -7.905  1.00 10.00      B   
ATOM   2558  CE1 TYR B  68       1.611  -3.365 -10.397  1.00 10.00      B   
ATOM   2559  CE2 TYR B  68       3.319  -4.316  -9.018  1.00 10.00      B   
ATOM   2560  CZ  TYR B  68       2.757  -4.119 -10.262  1.00 10.00      B   
ATOM   2561  OH  TYR B  68       3.341  -4.679 -11.375  1.00 10.00      B   
ATOM   2562  HH  TYR B  68       3.544  -3.988 -12.010  1.00 10.00      B   
ATOM   2563  C   TYR B  68      -0.217  -0.284  -5.987  1.00 10.00      B   
ATOM   2564  O   TYR B  68      -1.337  -0.783  -6.111  1.00 10.00      B   
ATOM   2565  N   ILE B  69       0.014   0.764  -5.212  1.00 10.00      B   
ATOM   2566  HN  ILE B  69       0.919   1.140  -5.171  1.00 10.00      B   
ATOM   2567  CA  ILE B  69      -1.051   1.387  -4.435  1.00 10.00      B   
ATOM   2568  CB  ILE B  69      -0.802   1.261  -2.915  1.00 10.00      B   
ATOM   2569  CG1 ILE B  69       0.547   1.881  -2.535  1.00 10.00      B   
ATOM   2570  CG2 ILE B  69      -0.874  -0.194  -2.473  1.00 10.00      B   
ATOM   2571  CD1 ILE B  69       0.775   1.993  -1.043  1.00 10.00      B   
ATOM   2572  C   ILE B  69      -1.169   2.860  -4.798  1.00 10.00      B   
ATOM   2573  O   ILE B  69      -0.279   3.409  -5.445  1.00 10.00      B   
ATOM   2574  N   GLU B  70      -2.265   3.492  -4.397  1.00 10.00      B   
ATOM   2575  HN  GLU B  70      -2.957   2.994  -3.909  1.00 10.00      B   
ATOM   2576  CA  GLU B  70      -2.473   4.908  -4.674  1.00 10.00      B   
ATOM   2577  CB  GLU B  70      -2.757   5.151  -6.162  1.00 10.00      B   
ATOM   2578  CG  GLU B  70      -4.024   4.494  -6.683  1.00 10.00      B   
ATOM   2579  CD  GLU B  70      -4.752   5.366  -7.684  1.00 10.00      B   
ATOM   2580  OE1 GLU B  70      -4.249   5.532  -8.816  1.00 10.00      B   
ATOM   2581  OE2 GLU B  70      -5.827   5.900  -7.338  1.00 10.00      B   
ATOM   2582  C   GLU B  70      -3.599   5.475  -3.819  1.00 10.00      B   
ATOM   2583  O   GLU B  70      -4.351   4.728  -3.188  1.00 10.00      B   
ATOM   2584  N   ILE B  71      -3.698   6.796  -3.784  1.00 10.00      B   
ATOM   2585  HN  ILE B  71      -3.054   7.341  -4.292  1.00 10.00      B   
ATOM   2586  CA  ILE B  71      -4.741   7.460  -3.021  1.00 10.00      B   
ATOM   2587  CB  ILE B  71      -4.295   8.853  -2.526  1.00 10.00      B   
ATOM   2588  CG1 ILE B  71      -2.890   8.788  -1.918  1.00 10.00      B   
ATOM   2589  CG2 ILE B  71      -5.289   9.393  -1.507  1.00 10.00      B   
ATOM   2590  CD1 ILE B  71      -2.299  10.145  -1.592  1.00 10.00      B   
ATOM   2591  C   ILE B  71      -5.981   7.607  -3.893  1.00 10.00      B   
ATOM   2592  O   ILE B  71      -6.102   8.560  -4.665  1.00 10.00      B   
ATOM   2593  N   LYS B  72      -6.881   6.644  -3.788  1.00 10.00      B   
ATOM   2594  HN  LYS B  72      -6.722   5.908  -3.158  1.00 10.00      B   
ATOM   2595  CA  LYS B  72      -8.104   6.654  -4.575  1.00 10.00      B   
ATOM   2596  CB  LYS B  72      -8.600   5.223  -4.814  1.00 10.00      B   
ATOM   2597  CG  LYS B  72      -9.916   5.133  -5.572  1.00 10.00      B   
ATOM   2598  CD  LYS B  72     -10.245   3.698  -5.949  1.00 10.00      B   
ATOM   2599  CE  LYS B  72     -11.620   3.608  -6.590  1.00 10.00      B   
ATOM   2600  NZ  LYS B  72     -11.766   2.393  -7.434  1.00 10.00      B   
ATOM   2601  HZ1 LYS B  72     -12.698   2.392  -7.892  1.00 10.00      B   
ATOM   2602  HZ2 LYS B  72     -11.681   1.536  -6.853  1.00 10.00      B   
ATOM   2603  HZ3 LYS B  72     -11.033   2.375  -8.170  1.00 10.00      B   
ATOM   2604  C   LYS B  72      -9.185   7.491  -3.904  1.00 10.00      B   
ATOM   2605  O   LYS B  72      -9.460   7.326  -2.712  1.00 10.00      B   
ATOM   2606  N   ARG B  73      -9.778   8.394  -4.671  1.00 10.00      B   
ATOM   2607  HN  ARG B  73      -9.493   8.488  -5.606  1.00 10.00      B   
ATOM   2608  CA  ARG B  73     -10.840   9.251  -4.169  1.00 10.00      B   
ATOM   2609  CB  ARG B  73     -10.936  10.530  -5.006  1.00 10.00      B   
ATOM   2610  CG  ARG B  73     -11.719  11.658  -4.350  1.00 10.00      B   
ATOM   2611  CD  ARG B  73     -11.653  12.933  -5.180  1.00 10.00      B   
ATOM   2612  NE  ARG B  73     -11.932  14.124  -4.376  1.00 10.00      B   
ATOM   2613  HE  ARG B  73     -11.466  14.197  -3.507  1.00 10.00      B   
ATOM   2614  CZ  ARG B  73     -12.777  15.091  -4.731  1.00 10.00      B   
ATOM   2615  NH1 ARG B  73     -13.361  15.072  -5.926  1.00 10.00      B   
ATOM   2616 HH11 ARG B  73     -13.150  14.304  -6.600  1.00 10.00      B   
ATOM   2617 HH12 ARG B  73     -14.032  15.825  -6.195  1.00 10.00      B   
ATOM   2618  NH2 ARG B  73     -13.011  16.097  -3.900  1.00 10.00      B   
ATOM   2619 HH21 ARG B  73     -13.672  16.858  -4.171  1.00 10.00      B   
ATOM   2620 HH22 ARG B  73     -12.537  16.130  -2.967  1.00 10.00      B   
ATOM   2621  C   ARG B  73     -12.159   8.493  -4.214  1.00 10.00      B   
ATOM   2622  O   ARG B  73     -12.575   8.016  -5.271  1.00 10.00      B   
ATOM   2623  N   GLY B  74     -12.803   8.371  -3.068  1.00 10.00      B   
ATOM   2624  HN  GLY B  74     -12.427   8.780  -2.255  1.00 10.00      B   
ATOM   2625  CA  GLY B  74     -14.057   7.658  -3.003  1.00 10.00      B   
ATOM   2626  C   GLY B  74     -15.196   8.529  -2.532  1.00 10.00      B   
ATOM   2627  O   GLY B  74     -15.015   9.721  -2.284  1.00 10.00      B   
ATOM   2628  N   VAL B  75     -16.364   7.926  -2.395  1.00 10.00      B   
ATOM   2629  HN  VAL B  75     -16.433   6.968  -2.587  1.00 10.00      B   
ATOM   2630  CA  VAL B  75     -17.550   8.637  -1.959  1.00 10.00      B   
ATOM   2631  CB  VAL B  75     -18.284   9.257  -3.175  1.00 10.00      B   
ATOM   2632  CG1 VAL B  75     -18.966   8.191  -4.025  1.00 10.00      B   
ATOM   2633  CG2 VAL B  75     -19.265  10.334  -2.749  1.00 10.00      B   
ATOM   2634  C   VAL B  75     -18.475   7.671  -1.221  1.00 10.00      B   
ATOM   2635  O   VAL B  75     -18.384   6.458  -1.412  1.00 10.00      B   
ATOM   2636  N   THR B  76     -19.327   8.198  -0.354  1.00 10.00      B   
ATOM   2637  HN  THR B  76     -19.322   9.165  -0.201  1.00 10.00      B   
ATOM   2638  CA  THR B  76     -20.263   7.371   0.387  1.00 10.00      B   
ATOM   2639  CB  THR B  76     -20.529   7.957   1.784  1.00 10.00      B   
ATOM   2640  OG1 THR B  76     -20.287   9.369   1.752  1.00 10.00      B   
ATOM   2641  HG1 THR B  76     -20.740   9.792   2.509  1.00 10.00      B   
ATOM   2642  CG2 THR B  76     -19.610   7.316   2.811  1.00 10.00      B   
ATOM   2643  C   THR B  76     -21.578   7.240  -0.379  1.00 10.00      B   
ATOM   2644  O   THR B  76     -21.918   8.100  -1.193  1.00 10.00      B   
ATOM   2645  N   GLU B  77     -22.309   6.163  -0.123  1.00 10.00      B   
ATOM   2646  HN  GLU B  77     -21.986   5.508   0.530  1.00 10.00      B   
ATOM   2647  CA  GLU B  77     -23.577   5.920  -0.802  1.00 10.00      B   
ATOM   2648  CB  GLU B  77     -23.918   4.426  -0.780  1.00 10.00      B   
ATOM   2649  CG  GLU B  77     -22.789   3.503  -1.215  1.00 10.00      B   
ATOM   2650  CD  GLU B  77     -23.243   2.061  -1.367  1.00 10.00      B   
ATOM   2651  OE1 GLU B  77     -23.857   1.525  -0.423  1.00 10.00      B   
ATOM   2652  OE2 GLU B  77     -22.991   1.462  -2.434  1.00 10.00      B   
ATOM   2653  C   GLU B  77     -24.724   6.705  -0.166  1.00 10.00      B   
ATOM   2654  O   GLU B  77     -25.779   6.874  -0.777  1.00 10.00      B   
ATOM   2655  N   ASP B  78     -24.510   7.190   1.051  1.00 10.00      B   
ATOM   2656  HN  ASP B  78     -23.634   7.059   1.475  1.00 10.00      B   
ATOM   2657  CA  ASP B  78     -25.546   7.921   1.776  1.00 10.00      B   
ATOM   2658  CB  ASP B  78     -25.674   7.444   3.235  1.00 10.00      B   
ATOM   2659  CG  ASP B  78     -24.398   7.570   4.055  1.00 10.00      B   
ATOM   2660  OD1 ASP B  78     -24.491   7.575   5.302  1.00 10.00      B   
ATOM   2661  OD2 ASP B  78     -23.301   7.663   3.462  1.00 10.00      B   
ATOM   2662  C   ASP B  78     -25.420   9.444   1.682  1.00 10.00      B   
ATOM   2663  O   ASP B  78     -26.255  10.093   1.053  1.00 10.00      B   
ATOM   2664  N   ASP B  79     -24.384  10.013   2.293  1.00 10.00      B   
ATOM   2665  HN  ASP B  79     -23.724   9.447   2.757  1.00 10.00      B   
ATOM   2666  CA  ASP B  79     -24.205  11.467   2.282  1.00 10.00      B   
ATOM   2667  CB  ASP B  79     -23.599  11.988   3.595  1.00 10.00      B   
ATOM   2668  CG  ASP B  79     -22.104  11.764   3.719  1.00 10.00      B   
ATOM   2669  OD1 ASP B  79     -21.652  10.617   3.522  1.00 10.00      B   
ATOM   2670  OD2 ASP B  79     -21.380  12.728   4.042  1.00 10.00      B   
ATOM   2671  C   ASP B  79     -23.426  11.957   1.067  1.00 10.00      B   
ATOM   2672  O   ASP B  79     -23.644  13.070   0.593  1.00 10.00      B   
ATOM   2673  N   GLY B  80     -22.527  11.126   0.558  1.00 10.00      B   
ATOM   2674  HN  GLY B  80     -22.383  10.255   0.980  1.00 10.00      B   
ATOM   2675  CA  GLY B  80     -21.750  11.510  -0.604  1.00 10.00      B   
ATOM   2676  C   GLY B  80     -20.532  12.336  -0.242  1.00 10.00      B   
ATOM   2677  O   GLY B  80     -20.277  13.382  -0.838  1.00 10.00      B   
ATOM   2678  N   ARG B  81     -19.773  11.855   0.728  1.00 10.00      B   
ATOM   2679  HN  ARG B  81     -20.025  11.006   1.154  1.00 10.00      B   
ATOM   2680  CA  ARG B  81     -18.579  12.545   1.183  1.00 10.00      B   
ATOM   2681  CB  ARG B  81     -18.399  12.317   2.682  1.00 10.00      B   
ATOM   2682  CG  ARG B  81     -17.747  13.471   3.422  1.00 10.00      B   
ATOM   2683  CD  ARG B  81     -17.771  13.232   4.920  1.00 10.00      B   
ATOM   2684  NE  ARG B  81     -19.077  12.754   5.365  1.00 10.00      B   
ATOM   2685  HE  ARG B  81     -19.862  12.970   4.790  1.00 10.00      B   
ATOM   2686  CZ  ARG B  81     -19.281  12.045   6.470  1.00 10.00      B   
ATOM   2687  NH1 ARG B  81     -18.261  11.703   7.249  1.00 10.00      B   
ATOM   2688 HH11 ARG B  81     -18.428  11.149   8.120  1.00 10.00      B   
ATOM   2689 HH12 ARG B  81     -17.287  11.976   6.992  1.00 10.00      B   
ATOM   2690  NH2 ARG B  81     -20.509  11.662   6.781  1.00 10.00      B   
ATOM   2691 HH21 ARG B  81     -20.686  11.111   7.650  1.00 10.00      B   
ATOM   2692 HH22 ARG B  81     -21.305  11.902   6.149  1.00 10.00      B   
ATOM   2693  C   ARG B  81     -17.345  12.041   0.442  1.00 10.00      B   
ATOM   2694  O   ARG B  81     -17.101  10.833   0.376  1.00 10.00      B   
ATOM   2695  N   PRO B  82     -16.560  12.960  -0.140  1.00 10.00      B   
ATOM   2696  CA  PRO B  82     -15.337  12.610  -0.865  1.00 10.00      B   
ATOM   2697  CB  PRO B  82     -14.934  13.919  -1.562  1.00 10.00      B   
ATOM   2698  CG  PRO B  82     -16.100  14.840  -1.400  1.00 10.00      B   
ATOM   2699  CD  PRO B  82     -16.802  14.407  -0.148  1.00 10.00      B   
ATOM   2700  C   PRO B  82     -14.241  12.172   0.103  1.00 10.00      B   
ATOM   2701  O   PRO B  82     -13.619  12.998   0.774  1.00 10.00      B   
ATOM   2702  N   ILE B  83     -14.024  10.870   0.186  1.00 10.00      B   
ATOM   2703  HN  ILE B  83     -14.551  10.263  -0.378  1.00 10.00      B   
ATOM   2704  CA  ILE B  83     -13.016  10.318   1.078  1.00 10.00      B   
ATOM   2705  CB  ILE B  83     -13.577   9.163   1.933  1.00 10.00      B   
ATOM   2706  CG1 ILE B  83     -14.256   8.113   1.047  1.00 10.00      B   
ATOM   2707  CG2 ILE B  83     -14.545   9.697   2.982  1.00 10.00      B   
ATOM   2708  CD1 ILE B  83     -14.732   6.889   1.799  1.00 10.00      B   
ATOM   2709  C   ILE B  83     -11.793   9.838   0.302  1.00 10.00      B   
ATOM   2710  O   ILE B  83     -11.821   9.742  -0.926  1.00 10.00      B   
ATOM   2711  N   TYR B  84     -10.723   9.545   1.024  1.00 10.00      B   
ATOM   2712  HN  TYR B  84     -10.766   9.632   1.999  1.00 10.00      B   
ATOM   2713  CA  TYR B  84      -9.486   9.081   0.416  1.00 10.00      B   
ATOM   2714  CB  TYR B  84      -8.439  10.201   0.423  1.00 10.00      B   
ATOM   2715  CG  TYR B  84      -8.854  11.438  -0.343  1.00 10.00      B   
ATOM   2716  CD1 TYR B  84      -9.503  12.489   0.292  1.00 10.00      B   
ATOM   2717  CD2 TYR B  84      -8.603  11.551  -1.703  1.00 10.00      B   
ATOM   2718  CE1 TYR B  84      -9.892  13.616  -0.406  1.00 10.00      B   
ATOM   2719  CE2 TYR B  84      -8.984  12.675  -2.409  1.00 10.00      B   
ATOM   2720  CZ  TYR B  84      -9.630  13.704  -1.756  1.00 10.00      B   
ATOM   2721  OH  TYR B  84     -10.022  14.820  -2.460  1.00 10.00      B   
ATOM   2722  HH  TYR B  84      -9.675  15.612  -2.030  1.00 10.00      B   
ATOM   2723  C   TYR B  84      -8.956   7.879   1.180  1.00 10.00      B   
ATOM   2724  O   TYR B  84      -9.088   7.812   2.404  1.00 10.00      B   
ATOM   2725  N   ALA B  85      -8.373   6.928   0.462  1.00 10.00      B   
ATOM   2726  HN  ALA B  85      -8.311   7.032  -0.512  1.00 10.00      B   
ATOM   2727  CA  ALA B  85      -7.827   5.731   1.083  1.00 10.00      B   
ATOM   2728  CB  ALA B  85      -8.924   4.694   1.287  1.00 10.00      B   
ATOM   2729  C   ALA B  85      -6.700   5.150   0.240  1.00 10.00      B   
ATOM   2730  O   ALA B  85      -6.697   5.284  -0.986  1.00 10.00      B   
ATOM   2731  N   LEU B  86      -5.738   4.520   0.904  1.00 10.00      B   
ATOM   2732  HN  LEU B  86      -5.789   4.468   1.879  1.00 10.00      B   
ATOM   2733  CA  LEU B  86      -4.611   3.900   0.221  1.00 10.00      B   
ATOM   2734  CB  LEU B  86      -3.407   3.787   1.163  1.00 10.00      B   
ATOM   2735  CG  LEU B  86      -2.820   5.106   1.672  1.00 10.00      B   
ATOM   2736  CD1 LEU B  86      -1.776   4.844   2.747  1.00 10.00      B   
ATOM   2737  CD2 LEU B  86      -2.218   5.901   0.523  1.00 10.00      B   
ATOM   2738  C   LEU B  86      -5.017   2.522  -0.287  1.00 10.00      B   
ATOM   2739  O   LEU B  86      -4.758   1.499   0.359  1.00 10.00      B   
ATOM   2740  N   VAL B  87      -5.668   2.507  -1.438  1.00 10.00      B   
ATOM   2741  HN  VAL B  87      -5.818   3.357  -1.910  1.00 10.00      B   
ATOM   2742  CA  VAL B  87      -6.146   1.272  -2.039  1.00 10.00      B   
ATOM   2743  CB  VAL B  87      -7.419   1.516  -2.886  1.00 10.00      B   
ATOM   2744  CG1 VAL B  87      -8.077   0.202  -3.282  1.00 10.00      B   
ATOM   2745  CG2 VAL B  87      -8.407   2.400  -2.136  1.00 10.00      B   
ATOM   2746  C   VAL B  87      -5.064   0.640  -2.908  1.00 10.00      B   
ATOM   2747  O   VAL B  87      -4.186   1.331  -3.428  1.00 10.00      B   
ATOM   2748  N   ASN B  88      -5.123  -0.677  -3.038  1.00 10.00      B   
ATOM   2749  HN  ASN B  88      -5.844  -1.165  -2.591  1.00 10.00      B   
ATOM   2750  CA  ASN B  88      -4.168  -1.420  -3.846  1.00 10.00      B   
ATOM   2751  CB  ASN B  88      -3.804  -2.732  -3.134  1.00 10.00      B   
ATOM   2752  CG  ASN B  88      -2.552  -3.401  -3.679  1.00 10.00      B   
ATOM   2753  OD1 ASN B  88      -2.301  -3.403  -4.882  1.00 10.00      B   
ATOM   2754  ND2 ASN B  88      -1.754  -3.979  -2.792  1.00 10.00      B   
ATOM   2755 HD21 ASN B  88      -2.008  -3.947  -1.846  1.00 10.00      B   
ATOM   2756 HD22 ASN B  88      -0.940  -4.415  -3.120  1.00 10.00      B   
ATOM   2757  C   ASN B  88      -4.792  -1.706  -5.209  1.00 10.00      B   
ATOM   2758  O   ASN B  88      -5.996  -1.945  -5.303  1.00 10.00      B   
ATOM   2759  N   LEU B  89      -3.983  -1.665  -6.259  1.00 10.00      B   
ATOM   2760  HN  LEU B  89      -3.028  -1.460  -6.123  1.00 10.00      B   
ATOM   2761  CA  LEU B  89      -4.471  -1.917  -7.609  1.00 10.00      B   
ATOM   2762  CB  LEU B  89      -3.482  -1.377  -8.645  1.00 10.00      B   
ATOM   2763  CG  LEU B  89      -3.972  -1.335 -10.096  1.00 10.00      B   
ATOM   2764  CD1 LEU B  89      -5.124  -0.352 -10.250  1.00 10.00      B   
ATOM   2765  CD2 LEU B  89      -2.831  -0.982 -11.037  1.00 10.00      B   
ATOM   2766  C   LEU B  89      -4.718  -3.408  -7.832  1.00 10.00      B   
ATOM   2767  O   LEU B  89      -5.432  -3.801  -8.756  1.00 10.00      B   
ATOM   2768  N   ALA B  90      -4.121  -4.232  -6.980  1.00 10.00      B   
ATOM   2769  HN  ALA B  90      -3.557  -3.857  -6.268  1.00 10.00      B   
ATOM   2770  CA  ALA B  90      -4.284  -5.675  -7.071  1.00 10.00      B   
ATOM   2771  CB  ALA B  90      -3.293  -6.382  -6.158  1.00 10.00      B   
ATOM   2772  C   ALA B  90      -5.712  -6.071  -6.711  1.00 10.00      B   
ATOM   2773  O   ALA B  90      -6.365  -5.407  -5.906  1.00 10.00      B   
ATOM   2774  N   THR B  91      -6.193  -7.147  -7.316  1.00 10.00      B   
ATOM   2775  HN  THR B  91      -5.630  -7.631  -7.954  1.00 10.00      B   
ATOM   2776  CA  THR B  91      -7.542  -7.625  -7.062  1.00 10.00      B   
ATOM   2777  CB  THR B  91      -7.984  -8.597  -8.172  1.00 10.00      B   
ATOM   2778  OG1 THR B  91      -7.487  -8.114  -9.435  1.00 10.00      B   
ATOM   2779  HG1 THR B  91      -7.454  -7.151  -9.416  1.00 10.00      B   
ATOM   2780  CG2 THR B  91      -9.502  -8.684  -8.235  1.00 10.00      B   
ATOM   2781  C   THR B  91      -7.634  -8.310  -5.696  1.00 10.00      B   
ATOM   2782  O   THR B  91      -8.684  -8.305  -5.054  1.00 10.00      B   
ATOM   2783  N   THR B  92      -6.522  -8.879  -5.250  1.00 10.00      B   
ATOM   2784  HN  THR B  92      -5.712  -8.843  -5.801  1.00 10.00      B   
ATOM   2785  CA  THR B  92      -6.466  -9.567  -3.971  1.00 10.00      B   
ATOM   2786  CB  THR B  92      -5.304 -10.573  -3.964  1.00 10.00      B   
ATOM   2787  OG1 THR B  92      -4.668 -10.558  -5.252  1.00 10.00      B   
ATOM   2788  HG1 THR B  92      -3.730 -10.762  -5.145  1.00 10.00      B   
ATOM   2789  CG2 THR B  92      -5.816 -11.976  -3.672  1.00 10.00      B   
ATOM   2790  C   THR B  92      -6.294  -8.580  -2.814  1.00 10.00      B   
ATOM   2791  O   THR B  92      -5.322  -8.645  -2.062  1.00 10.00      B   
ATOM   2792  N   SER B  93      -7.253  -7.673  -2.673  1.00 10.00      B   
ATOM   2793  HN  SER B  93      -7.994  -7.659  -3.319  1.00 10.00      B   
ATOM   2794  CA  SER B  93      -7.221  -6.670  -1.617  1.00 10.00      B   
ATOM   2795  CB  SER B  93      -8.132  -5.502  -1.989  1.00 10.00      B   
ATOM   2796  OG  SER B  93      -8.161  -5.314  -3.393  1.00 10.00      B   
ATOM   2797  HG  SER B  93      -8.236  -4.372  -3.586  1.00 10.00      B   
ATOM   2798  C   SER B  93      -7.644  -7.252  -0.267  1.00 10.00      B   
ATOM   2799  O   SER B  93      -7.770  -6.529   0.720  1.00 10.00      B   
ATOM   2800  N   ILE B  94      -7.846  -8.564  -0.227  1.00 10.00      B   
ATOM   2801  HN  ILE B  94      -7.718  -9.087  -1.044  1.00 10.00      B   
ATOM   2802  CA  ILE B  94      -8.252  -9.249   0.997  1.00 10.00      B   
ATOM   2803  CB  ILE B  94      -8.573 -10.738   0.720  1.00 10.00      B   
ATOM   2804  CG1 ILE B  94      -9.208 -11.406   1.944  1.00 10.00      B   
ATOM   2805  CG2 ILE B  94      -7.328 -11.493   0.266  1.00 10.00      B   
ATOM   2806  CD1 ILE B  94      -9.718 -12.807   1.684  1.00 10.00      B   
ATOM   2807  C   ILE B  94      -7.170  -9.130   2.076  1.00 10.00      B   
ATOM   2808  O   ILE B  94      -7.444  -9.272   3.270  1.00 10.00      B   
ATOM   2809  N   SER B  95      -5.950  -8.828   1.643  1.00 10.00      B   
ATOM   2810  HN  SER B  95      -5.808  -8.690   0.682  1.00 10.00      B   
ATOM   2811  CA  SER B  95      -4.813  -8.682   2.540  1.00 10.00      B   
ATOM   2812  CB  SER B  95      -3.550  -8.458   1.712  1.00 10.00      B   
ATOM   2813  OG  SER B  95      -3.882  -7.869   0.465  1.00 10.00      B   
ATOM   2814  HG  SER B  95      -3.437  -8.346  -0.245  1.00 10.00      B   
ATOM   2815  C   SER B  95      -5.013  -7.524   3.518  1.00 10.00      B   
ATOM   2816  O   SER B  95      -4.405  -7.496   4.588  1.00 10.00      B   
ATOM   2817  N   LYS B  96      -5.887  -6.586   3.156  1.00 10.00      B   
ATOM   2818  HN  LYS B  96      -6.352  -6.674   2.295  1.00 10.00      B   
ATOM   2819  CA  LYS B  96      -6.168  -5.427   4.000  1.00 10.00      B   
ATOM   2820  CB  LYS B  96      -7.066  -4.421   3.270  1.00 10.00      B   
ATOM   2821  CG  LYS B  96      -6.436  -3.779   2.040  1.00 10.00      B   
ATOM   2822  CD  LYS B  96      -5.058  -3.213   2.347  1.00 10.00      B   
ATOM   2823  CE  LYS B  96      -4.664  -2.128   1.358  1.00 10.00      B   
ATOM   2824  NZ  LYS B  96      -5.339  -0.837   1.652  1.00 10.00      B   
ATOM   2825  HZ1 LYS B  96      -6.348  -0.883   1.368  1.00 10.00      B   
ATOM   2826  HZ2 LYS B  96      -4.885  -0.060   1.128  1.00 10.00      B   
ATOM   2827  HZ3 LYS B  96      -5.292  -0.630   2.667  1.00 10.00      B   
ATOM   2828  C   LYS B  96      -6.807  -5.840   5.326  1.00 10.00      B   
ATOM   2829  O   LYS B  96      -6.786  -5.087   6.298  1.00 10.00      B   
ATOM   2830  N   MET B  97      -7.384  -7.034   5.355  1.00 10.00      B   
ATOM   2831  HN  MET B  97      -7.389  -7.583   4.542  1.00 10.00      B   
ATOM   2832  CA  MET B  97      -8.014  -7.542   6.565  1.00 10.00      B   
ATOM   2833  CB  MET B  97      -9.516  -7.737   6.362  1.00 10.00      B   
ATOM   2834  CG  MET B  97     -10.371  -6.759   7.148  1.00 10.00      B   
ATOM   2835  SD  MET B  97     -12.107  -7.238   7.206  1.00 10.00      B   
ATOM   2836  CE  MET B  97     -12.018  -8.712   8.220  1.00 10.00      B   
ATOM   2837  C   MET B  97      -7.372  -8.847   7.017  1.00 10.00      B   
ATOM   2838  O   MET B  97      -7.345  -9.154   8.208  1.00 10.00      B   
ATOM   2839  N   ALA B  98      -6.847  -9.609   6.061  1.00 10.00      B   
ATOM   2840  HN  ALA B  98      -6.896  -9.307   5.129  1.00 10.00      B   
ATOM   2841  CA  ALA B  98      -6.211 -10.890   6.355  1.00 10.00      B   
ATOM   2842  CB  ALA B  98      -5.902 -11.640   5.069  1.00 10.00      B   
ATOM   2843  C   ALA B  98      -4.947 -10.720   7.193  1.00 10.00      B   
ATOM   2844  O   ALA B  98      -4.572 -11.616   7.951  1.00 10.00      B   
ATOM   2845  N   THR B  99      -4.302  -9.568   7.067  1.00 10.00      B   
ATOM   2846  HN  THR B  99      -4.653  -8.886   6.457  1.00 10.00      B   
ATOM   2847  CA  THR B  99      -3.081  -9.293   7.812  1.00 10.00      B   
ATOM   2848  CB  THR B  99      -2.067  -8.531   6.935  1.00 10.00      B   
ATOM   2849  OG1 THR B  99      -2.314  -8.836   5.554  1.00 10.00      B   
ATOM   2850  HG1 THR B  99      -2.957  -8.208   5.198  1.00 10.00      B   
ATOM   2851  CG2 THR B  99      -0.644  -8.941   7.288  1.00 10.00      B   
ATOM   2852  C   THR B  99      -3.380  -8.480   9.074  1.00 10.00      B   
ATOM   2853  O   THR B  99      -2.531  -7.734   9.565  1.00 10.00      B   
ATOM   2854  N   ASP B 100      -4.588  -8.638   9.604  1.00 10.00      B   
ATOM   2855  HN  ASP B 100      -5.220  -9.259   9.183  1.00 10.00      B   
ATOM   2856  CA  ASP B 100      -4.992  -7.917  10.804  1.00 10.00      B   
ATOM   2857  CB  ASP B 100      -5.645  -6.585  10.430  1.00 10.00      B   
ATOM   2858  CG  ASP B 100      -5.851  -5.683  11.628  1.00 10.00      B   
ATOM   2859  OD1 ASP B 100      -4.915  -4.926  11.970  1.00 10.00      B   
ATOM   2860  OD2 ASP B 100      -6.943  -5.723  12.231  1.00 10.00      B   
ATOM   2861  C   ASP B 100      -5.953  -8.748  11.646  1.00 10.00      B   
ATOM   2862  O   ASP B 100      -5.687  -9.036  12.815  1.00 10.00      B   
ATOM   2863  N   PHE B 101      -7.060  -9.147  11.037  1.00 10.00      B   
ATOM   2864  HN  PHE B 101      -7.196  -8.912  10.093  1.00 10.00      B   
ATOM   2865  CA  PHE B 101      -8.076  -9.935  11.719  1.00 10.00      B   
ATOM   2866  CB  PHE B 101      -9.449  -9.691  11.083  1.00 10.00      B   
ATOM   2867  CG  PHE B 101      -9.993  -8.307  11.307  1.00 10.00      B   
ATOM   2868  CD1 PHE B 101     -10.964  -8.079  12.268  1.00 10.00      B   
ATOM   2869  CD2 PHE B 101      -9.536  -7.236  10.558  1.00 10.00      B   
ATOM   2870  CE1 PHE B 101     -11.468  -6.811  12.476  1.00 10.00      B   
ATOM   2871  CE2 PHE B 101     -10.036  -5.964  10.761  1.00 10.00      B   
ATOM   2872  CZ  PHE B 101     -11.004  -5.751  11.723  1.00 10.00      B   
ATOM   2873  C   PHE B 101      -7.739 -11.420  11.675  1.00 10.00      B   
ATOM   2874  O   PHE B 101      -7.032 -11.881  10.774  1.00 10.00      B   
ATOM   2875  N   ALA B 102      -8.239 -12.160  12.656  1.00 10.00      B   
ATOM   2876  HN  ALA B 102      -8.785 -11.725  13.355  1.00 10.00      B   
ATOM   2877  CA  ALA B 102      -8.002 -13.595  12.735  1.00 10.00      B   
ATOM   2878  CB  ALA B 102      -8.148 -14.075  14.167  1.00 10.00      B   
ATOM   2879  C   ALA B 102      -8.961 -14.348  11.820  1.00 10.00      B   
ATOM   2880  O   ALA B 102      -9.758 -13.735  11.109  1.00 10.00      B   
ATOM   2881  N   GLU B 103      -8.894 -15.674  11.856  1.00 10.00      B   
ATOM   2882  HN  GLU B 103      -8.258 -16.103  12.469  1.00 10.00      B   
ATOM   2883  CA  GLU B 103      -9.742 -16.513  11.017  1.00 10.00      B   
ATOM   2884  CB  GLU B 103      -9.372 -17.987  11.191  1.00 10.00      B   
ATOM   2885  CG  GLU B 103      -9.555 -18.831   9.940  1.00 10.00      B   
ATOM   2886  CD  GLU B 103      -8.907 -20.193  10.066  1.00 10.00      B   
ATOM   2887  OE1 GLU B 103      -7.718 -20.255  10.443  1.00 10.00      B   
ATOM   2888  OE2 GLU B 103      -9.579 -21.208   9.786  1.00 10.00      B   
ATOM   2889  C   GLU B 103     -11.222 -16.289  11.317  1.00 10.00      B   
ATOM   2890  O   GLU B 103     -12.018 -16.061  10.406  1.00 10.00      B   
ATOM   2891  N   ASN B 104     -11.576 -16.328  12.597  1.00 10.00      B   
ATOM   2892  HN  ASN B 104     -10.891 -16.501  13.276  1.00 10.00      B   
ATOM   2893  CA  ASN B 104     -12.960 -16.125  13.022  1.00 10.00      B   
ATOM   2894  CB  ASN B 104     -13.122 -16.333  14.537  1.00 10.00      B   
ATOM   2895  CG  ASN B 104     -12.220 -15.447  15.385  1.00 10.00      B   
ATOM   2896  OD1 ASN B 104     -11.154 -15.012  14.948  1.00 10.00      B   
ATOM   2897  ND2 ASN B 104     -12.637 -15.183  16.615  1.00 10.00      B   
ATOM   2898 HD21 ASN B 104     -13.488 -15.567  16.909  1.00 10.00      B   
ATOM   2899 HD22 ASN B 104     -12.074 -14.611  17.181  1.00 10.00      B   
ATOM   2900  C   ASN B 104     -13.469 -14.747  12.614  1.00 10.00      B   
ATOM   2901  O   ASN B 104     -14.600 -14.603  12.154  1.00 10.00      B   
ATOM   2902  N   GLU B 105     -12.622 -13.740  12.772  1.00 10.00      B   
ATOM   2903  HN  GLU B 105     -11.732 -13.920  13.144  1.00 10.00      B   
ATOM   2904  CA  GLU B 105     -12.981 -12.376  12.417  1.00 10.00      B   
ATOM   2905  CB  GLU B 105     -11.934 -11.399  12.944  1.00 10.00      B   
ATOM   2906  CG  GLU B 105     -11.772 -11.431  14.454  1.00 10.00      B   
ATOM   2907  CD  GLU B 105     -10.615 -10.582  14.936  1.00 10.00      B   
ATOM   2908  OE1 GLU B 105     -10.849  -9.437  15.370  1.00 10.00      B   
ATOM   2909  OE2 GLU B 105      -9.462 -11.062  14.883  1.00 10.00      B   
ATOM   2910  C   GLU B 105     -13.141 -12.233  10.905  1.00 10.00      B   
ATOM   2911  O   GLU B 105     -14.074 -11.586  10.426  1.00 10.00      B   
ATOM   2912  N   LEU B 106     -12.227 -12.849  10.162  1.00 10.00      B   
ATOM   2913  HN  LEU B 106     -11.502 -13.343  10.607  1.00 10.00      B   
ATOM   2914  CA  LEU B 106     -12.266 -12.811   8.705  1.00 10.00      B   
ATOM   2915  CB  LEU B 106     -11.011 -13.464   8.116  1.00 10.00      B   
ATOM   2916  CG  LEU B 106      -9.766 -12.581   8.016  1.00 10.00      B   
ATOM   2917  CD1 LEU B 106      -8.535 -13.432   7.745  1.00 10.00      B   
ATOM   2918  CD2 LEU B 106      -9.942 -11.538   6.922  1.00 10.00      B   
ATOM   2919  C   LEU B 106     -13.507 -13.522   8.187  1.00 10.00      B   
ATOM   2920  O   LEU B 106     -14.208 -13.009   7.313  1.00 10.00      B   
ATOM   2921  N   ASP B 107     -13.772 -14.704   8.736  1.00 10.00      B   
ATOM   2922  HN  ASP B 107     -13.166 -15.057   9.428  1.00 10.00      B   
ATOM   2923  CA  ASP B 107     -14.930 -15.494   8.340  1.00 10.00      B   
ATOM   2924  CB  ASP B 107     -14.934 -16.848   9.051  1.00 10.00      B   
ATOM   2925  CG  ASP B 107     -15.891 -17.837   8.417  1.00 10.00      B   
ATOM   2926  OD1 ASP B 107     -15.543 -18.420   7.368  1.00 10.00      B   
ATOM   2927  OD2 ASP B 107     -16.990 -18.050   8.966  1.00 10.00      B   
ATOM   2928  C   ASP B 107     -16.216 -14.739   8.643  1.00 10.00      B   
ATOM   2929  O   ASP B 107     -17.098 -14.640   7.791  1.00 10.00      B   
ATOM   2930  N   LEU B 108     -16.299 -14.184   9.851  1.00 10.00      B   
ATOM   2931  HN  LEU B 108     -15.551 -14.299  10.479  1.00 10.00      B   
ATOM   2932  CA  LEU B 108     -17.470 -13.419  10.277  1.00 10.00      B   
ATOM   2933  CB  LEU B 108     -17.269 -12.870  11.692  1.00 10.00      B   
ATOM   2934  CG  LEU B 108     -18.425 -12.055  12.284  1.00 10.00      B   
ATOM   2935  CD1 LEU B 108     -19.646 -12.934  12.512  1.00 10.00      B   
ATOM   2936  CD2 LEU B 108     -17.994 -11.384  13.578  1.00 10.00      B   
ATOM   2937  C   LEU B 108     -17.748 -12.274   9.312  1.00 10.00      B   
ATOM   2938  O   LEU B 108     -18.888 -12.062   8.899  1.00 10.00      B   
ATOM   2939  N   PHE B 109     -16.697 -11.547   8.950  1.00 10.00      B   
ATOM   2940  HN  PHE B 109     -15.812 -11.768   9.317  1.00 10.00      B   
ATOM   2941  CA  PHE B 109     -16.826 -10.426   8.028  1.00 10.00      B   
ATOM   2942  CB  PHE B 109     -15.488  -9.707   7.854  1.00 10.00      B   
ATOM   2943  CG  PHE B 109     -15.559  -8.482   6.982  1.00 10.00      B   
ATOM   2944  CD1 PHE B 109     -15.096  -8.514   5.676  1.00 10.00      B   
ATOM   2945  CD2 PHE B 109     -16.089  -7.298   7.470  1.00 10.00      B   
ATOM   2946  CE1 PHE B 109     -15.157  -7.390   4.875  1.00 10.00      B   
ATOM   2947  CE2 PHE B 109     -16.153  -6.170   6.675  1.00 10.00      B   
ATOM   2948  CZ  PHE B 109     -15.688  -6.216   5.375  1.00 10.00      B   
ATOM   2949  C   PHE B 109     -17.343 -10.896   6.676  1.00 10.00      B   
ATOM   2950  O   PHE B 109     -18.226 -10.275   6.093  1.00 10.00      B   
ATOM   2951  N   ARG B 110     -16.798 -12.001   6.187  1.00 10.00      B   
ATOM   2952  HN  ARG B 110     -16.099 -12.460   6.705  1.00 10.00      B   
ATOM   2953  CA  ARG B 110     -17.211 -12.547   4.901  1.00 10.00      B   
ATOM   2954  CB  ARG B 110     -16.270 -13.661   4.439  1.00 10.00      B   
ATOM   2955  CG  ARG B 110     -14.846 -13.188   4.182  1.00 10.00      B   
ATOM   2956  CD  ARG B 110     -14.269 -13.778   2.902  1.00 10.00      B   
ATOM   2957  NE  ARG B 110     -13.816 -15.161   3.072  1.00 10.00      B   
ATOM   2958  HE  ARG B 110     -14.447 -15.873   2.818  1.00 10.00      B   
ATOM   2959  CZ  ARG B 110     -12.607 -15.506   3.521  1.00 10.00      B   
ATOM   2960  NH1 ARG B 110     -11.732 -14.573   3.877  1.00 10.00      B   
ATOM   2961 HH11 ARG B 110     -11.986 -13.567   3.816  1.00 10.00      B   
ATOM   2962 HH12 ARG B 110     -10.780 -14.848   4.209  1.00 10.00      B   
ATOM   2963  NH2 ARG B 110     -12.273 -16.788   3.617  1.00 10.00      B   
ATOM   2964 HH21 ARG B 110     -12.955 -17.532   3.347  1.00 10.00      B   
ATOM   2965 HH22 ARG B 110     -11.324 -17.059   3.958  1.00 10.00      B   
ATOM   2966  C   ARG B 110     -18.661 -13.026   4.938  1.00 10.00      B   
ATOM   2967  O   ARG B 110     -19.419 -12.793   3.998  1.00 10.00      B   
ATOM   2968  N   LYS B 111     -19.043 -13.677   6.035  1.00 10.00      B   
ATOM   2969  HN  LYS B 111     -18.387 -13.835   6.749  1.00 10.00      B   
ATOM   2970  CA  LYS B 111     -20.408 -14.170   6.201  1.00 10.00      B   
ATOM   2971  CB  LYS B 111     -20.530 -15.032   7.465  1.00 10.00      B   
ATOM   2972  CG  LYS B 111     -19.654 -16.275   7.462  1.00 10.00      B   
ATOM   2973  CD  LYS B 111     -20.016 -17.208   6.319  1.00 10.00      B   
ATOM   2974  CE  LYS B 111     -18.914 -18.221   6.061  1.00 10.00      B   
ATOM   2975  NZ  LYS B 111     -18.666 -19.098   7.238  1.00 10.00      B   
ATOM   2976  HZ1 LYS B 111     -19.562 -19.352   7.695  1.00 10.00      B   
ATOM   2977  HZ2 LYS B 111     -18.058 -18.606   7.936  1.00 10.00      B   
ATOM   2978  HZ3 LYS B 111     -18.188 -19.969   6.934  1.00 10.00      B   
ATOM   2979  C   LYS B 111     -21.384 -13.002   6.267  1.00 10.00      B   
ATOM   2980  O   LYS B 111     -22.473 -13.049   5.690  1.00 10.00      B   
ATOM   2981  N   ALA B 112     -20.974 -11.949   6.963  1.00 10.00      B   
ATOM   2982  HN  ALA B 112     -20.094 -11.980   7.402  1.00 10.00      B   
ATOM   2983  CA  ALA B 112     -21.793 -10.752   7.101  1.00 10.00      B   
ATOM   2984  CB  ALA B 112     -21.234  -9.843   8.185  1.00 10.00      B   
ATOM   2985  C   ALA B 112     -21.867 -10.007   5.775  1.00 10.00      B   
ATOM   2986  O   ALA B 112     -22.924  -9.511   5.393  1.00 10.00      B   
ATOM   2987  N   LEU B 113     -20.736  -9.950   5.075  1.00 10.00      B   
ATOM   2988  HN  LEU B 113     -19.928 -10.374   5.442  1.00 10.00      B   
ATOM   2989  CA  LEU B 113     -20.646  -9.269   3.786  1.00 10.00      B   
ATOM   2990  CB  LEU B 113     -19.235  -9.398   3.205  1.00 10.00      B   
ATOM   2991  CG  LEU B 113     -18.969  -8.664   1.888  1.00 10.00      B   
ATOM   2992  CD1 LEU B 113     -19.110  -7.160   2.069  1.00 10.00      B   
ATOM   2993  CD2 LEU B 113     -17.590  -9.012   1.352  1.00 10.00      B   
ATOM   2994  C   LEU B 113     -21.676  -9.808   2.801  1.00 10.00      B   
ATOM   2995  O   LEU B 113     -22.277  -9.046   2.044  1.00 10.00      B   
ATOM   2996  N   GLU B 114     -21.882 -11.121   2.823  1.00 10.00      B   
ATOM   2997  HN  GLU B 114     -21.365 -11.677   3.446  1.00 10.00      B   
ATOM   2998  CA  GLU B 114     -22.850 -11.755   1.939  1.00 10.00      B   
ATOM   2999  CB  GLU B 114     -22.845 -13.275   2.121  1.00 10.00      B   
ATOM   3000  CG  GLU B 114     -21.500 -13.932   1.846  1.00 10.00      B   
ATOM   3001  CD  GLU B 114     -21.582 -15.444   1.815  1.00 10.00      B   
ATOM   3002  OE1 GLU B 114     -21.682 -16.069   2.891  1.00 10.00      B   
ATOM   3003  OE2 GLU B 114     -21.546 -16.022   0.710  1.00 10.00      B   
ATOM   3004  C   GLU B 114     -24.245 -11.193   2.196  1.00 10.00      B   
ATOM   3005  O   GLU B 114     -25.002 -10.942   1.263  1.00 10.00      B   
ATOM   3006  N   LEU B 115     -24.561 -10.971   3.468  1.00 10.00      B   
ATOM   3007  HN  LEU B 115     -23.901 -11.175   4.164  1.00 10.00      B   
ATOM   3008  CA  LEU B 115     -25.857 -10.429   3.859  1.00 10.00      B   
ATOM   3009  CB  LEU B 115     -26.106 -10.648   5.353  1.00 10.00      B   
ATOM   3010  CG  LEU B 115     -26.111 -12.100   5.835  1.00 10.00      B   
ATOM   3011  CD1 LEU B 115     -26.277 -12.159   7.345  1.00 10.00      B   
ATOM   3012  CD2 LEU B 115     -27.207 -12.896   5.141  1.00 10.00      B   
ATOM   3013  C   LEU B 115     -25.946  -8.942   3.530  1.00 10.00      B   
ATOM   3014  O   LEU B 115     -27.019  -8.434   3.206  1.00 10.00      B   
ATOM   3015  N   ILE B 116     -24.812  -8.249   3.620  1.00 10.00      B   
ATOM   3016  HN  ILE B 116     -23.993  -8.714   3.899  1.00 10.00      B   
ATOM   3017  CA  ILE B 116     -24.755  -6.818   3.323  1.00 10.00      B   
ATOM   3018  CB  ILE B 116     -23.325  -6.253   3.498  1.00 10.00      B   
ATOM   3019  CG1 ILE B 116     -22.791  -6.517   4.910  1.00 10.00      B   
ATOM   3020  CG2 ILE B 116     -23.280  -4.766   3.181  1.00 10.00      B   
ATOM   3021  CD1 ILE B 116     -23.627  -5.913   6.015  1.00 10.00      B   
ATOM   3022  C   ILE B 116     -25.219  -6.555   1.892  1.00 10.00      B   
ATOM   3023  O   ILE B 116     -26.044  -5.676   1.643  1.00 10.00      B   
ATOM   3024  N   ILE B 117     -24.691  -7.339   0.962  1.00 10.00      B   
ATOM   3025  HN  ILE B 117     -24.043  -8.025   1.228  1.00 10.00      B   
ATOM   3026  CA  ILE B 117     -25.045  -7.203  -0.445  1.00 10.00      B   
ATOM   3027  CB  ILE B 117     -23.992  -7.866  -1.358  1.00 10.00      B   
ATOM   3028  CG1 ILE B 117     -22.578  -7.567  -0.852  1.00 10.00      B   
ATOM   3029  CG2 ILE B 117     -24.153  -7.373  -2.788  1.00 10.00      B   
ATOM   3030  CD1 ILE B 117     -21.515  -8.472  -1.437  1.00 10.00      B   
ATOM   3031  C   ILE B 117     -26.411  -7.831  -0.716  1.00 10.00      B   
ATOM   3032  O   ILE B 117     -27.170  -7.349  -1.557  1.00 10.00      B   
ATOM   3033  N   ASP B 118     -26.712  -8.908   0.008  1.00 10.00      B   
ATOM   3034  HN  ASP B 118     -26.056  -9.240   0.659  1.00 10.00      B   
ATOM   3035  CA  ASP B 118     -27.984  -9.617  -0.135  1.00 10.00      B   
ATOM   3036  CB  ASP B 118     -28.014 -10.846   0.781  1.00 10.00      B   
ATOM   3037  CG  ASP B 118     -29.375 -11.508   0.852  1.00 10.00      B   
ATOM   3038  OD1 ASP B 118     -29.770 -12.172  -0.128  1.00 10.00      B   
ATOM   3039  OD2 ASP B 118     -30.055 -11.380   1.892  1.00 10.00      B   
ATOM   3040  C   ASP B 118     -29.158  -8.698   0.184  1.00 10.00      B   
ATOM   3041  O   ASP B 118     -30.151  -8.663  -0.545  1.00 10.00      B   
ATOM   3042  N   SER B 119     -29.029  -7.957   1.275  1.00 10.00      B   
ATOM   3043  HN  SER B 119     -28.210  -8.044   1.811  1.00 10.00      B   
ATOM   3044  CA  SER B 119     -30.057  -7.025   1.706  1.00 10.00      B   
ATOM   3045  CB  SER B 119     -29.651  -6.408   3.050  1.00 10.00      B   
ATOM   3046  OG  SER B 119     -30.670  -5.575   3.580  1.00 10.00      B   
ATOM   3047  HG  SER B 119     -30.522  -5.463   4.532  1.00 10.00      B   
ATOM   3048  C   SER B 119     -30.255  -5.932   0.658  1.00 10.00      B   
ATOM   3049  O   SER B 119     -29.290  -5.313   0.199  1.00 10.00      B   
ATOM   3050  N   GLU B 120     -31.505  -5.695   0.278  1.00 10.00      B   
ATOM   3051  HN  GLU B 120     -32.233  -6.224   0.673  1.00 10.00      B   
ATOM   3052  CA  GLU B 120     -31.823  -4.682  -0.719  1.00 10.00      B   
ATOM   3053  CB  GLU B 120     -33.309  -4.709  -1.073  1.00 10.00      B   
ATOM   3054  CG  GLU B 120     -33.621  -4.083  -2.422  1.00 10.00      B   
ATOM   3055  CD  GLU B 120     -32.740  -4.632  -3.526  1.00 10.00      B   
ATOM   3056  OE1 GLU B 120     -31.690  -4.021  -3.818  1.00 10.00      B   
ATOM   3057  OE2 GLU B 120     -33.090  -5.684  -4.104  1.00 10.00      B   
ATOM   3058  C   GLU B 120     -31.407  -3.292  -0.250  1.00 10.00      B   
ATOM   3059  O   GLU B 120     -30.815  -2.524  -1.005  1.00 10.00      B   
ATOM   3060  N   THR B 121     -31.697  -2.988   1.007  1.00 10.00      B   
ATOM   3061  HN  THR B 121     -32.167  -3.647   1.562  1.00 10.00      B   
ATOM   3062  CA  THR B 121     -31.351  -1.697   1.581  1.00 10.00      B   
ATOM   3063  CB  THR B 121     -32.168  -1.431   2.862  1.00 10.00      B   
ATOM   3064  OG1 THR B 121     -33.459  -2.043   2.734  1.00 10.00      B   
ATOM   3065  HG1 THR B 121     -33.853  -1.778   1.893  1.00 10.00      B   
ATOM   3066  CG2 THR B 121     -32.351   0.064   3.077  1.00 10.00      B   
ATOM   3067  C   THR B 121     -29.858  -1.627   1.905  1.00 10.00      B   
ATOM   3068  O   THR B 121     -29.353  -0.587   2.310  1.00 10.00      B   
ATOM   3069  N   GLY B 122     -29.159  -2.744   1.722  1.00 10.00      B   
ATOM   3070  HN  GLY B 122     -29.612  -3.543   1.382  1.00 10.00      B   
ATOM   3071  CA  GLY B 122     -27.735  -2.786   1.997  1.00 10.00      B   
ATOM   3072  C   GLY B 122     -27.435  -2.778   3.482  1.00 10.00      B   
ATOM   3073  O   GLY B 122     -26.311  -2.505   3.895  1.00 10.00      B   
ATOM   3074  N   PHE B 123     -28.445  -3.087   4.281  1.00 10.00      B   
ATOM   3075  HN  PHE B 123     -29.311  -3.313   3.887  1.00 10.00      B   
ATOM   3076  CA  PHE B 123     -28.300  -3.112   5.727  1.00 10.00      B   
ATOM   3077  CB  PHE B 123     -29.202  -2.057   6.373  1.00 10.00      B   
ATOM   3078  CG  PHE B 123     -28.691  -0.649   6.268  1.00 10.00      B   
ATOM   3079  CD1 PHE B 123     -29.184   0.211   5.302  1.00 10.00      B   
ATOM   3080  CD2 PHE B 123     -27.721  -0.185   7.139  1.00 10.00      B   
ATOM   3081  CE1 PHE B 123     -28.721   1.510   5.207  1.00 10.00      B   
ATOM   3082  CE2 PHE B 123     -27.252   1.111   7.050  1.00 10.00      B   
ATOM   3083  CZ  PHE B 123     -27.751   1.960   6.082  1.00 10.00      B   
ATOM   3084  C   PHE B 123     -28.658  -4.485   6.273  1.00 10.00      B   
ATOM   3085  O   PHE B 123     -29.767  -4.973   6.059  1.00 10.00      B   
ATOM   3086  N   ALA B 124     -27.716  -5.108   6.955  1.00 10.00      B   
ATOM   3087  HN  ALA B 124     -26.840  -4.673   7.072  1.00 10.00      B   
ATOM   3088  CA  ALA B 124     -27.942  -6.419   7.539  1.00 10.00      B   
ATOM   3089  CB  ALA B 124     -26.816  -7.372   7.166  1.00 10.00      B   
ATOM   3090  C   ALA B 124     -28.065  -6.301   9.051  1.00 10.00      B   
ATOM   3091  O   ALA B 124     -27.166  -5.777   9.714  1.00 10.00      B   
ATOM   3092  N   SER B 125     -29.182  -6.771   9.586  1.00 10.00      B   
ATOM   3093  HN  SER B 125     -29.865  -7.161   9.001  1.00 10.00      B   
ATOM   3094  CA  SER B 125     -29.426  -6.719  11.019  1.00 10.00      B   
ATOM   3095  CB  SER B 125     -30.844  -7.202  11.323  1.00 10.00      B   
ATOM   3096  OG  SER B 125     -31.776  -6.608  10.436  1.00 10.00      B   
ATOM   3097  HG  SER B 125     -31.432  -5.740  10.139  1.00 10.00      B   
ATOM   3098  C   SER B 125     -28.412  -7.572  11.771  1.00 10.00      B   
ATOM   3099  O   SER B 125     -28.090  -8.687  11.350  1.00 10.00      B   
ATOM   3100  N   SER B 126     -27.917  -7.051  12.886  1.00 10.00      B   
ATOM   3101  HN  SER B 126     -28.222  -6.162  13.176  1.00 10.00      B   
ATOM   3102  CA  SER B 126     -26.936  -7.759  13.694  1.00 10.00      B   
ATOM   3103  CB  SER B 126     -26.543  -6.912  14.903  1.00 10.00      B   
ATOM   3104  OG  SER B 126     -27.361  -5.757  14.989  1.00 10.00      B   
ATOM   3105  HG  SER B 126     -27.102  -5.126  14.300  1.00 10.00      B   
ATOM   3106  C   SER B 126     -27.463  -9.120  14.142  1.00 10.00      B   
ATOM   3107  O   SER B 126     -26.712 -10.088  14.217  1.00 10.00      B   
ATOM   3108  N   THR B 127     -28.762  -9.190  14.408  1.00 10.00      B   
ATOM   3109  HN  THR B 127     -29.315  -8.383  14.313  1.00 10.00      B   
ATOM   3110  CA  THR B 127     -29.404 -10.420  14.847  1.00 10.00      B   
ATOM   3111  CB  THR B 127     -30.885 -10.151  15.138  1.00 10.00      B   
ATOM   3112  OG1 THR B 127     -31.123  -8.743  14.985  1.00 10.00      B   
ATOM   3113  HG1 THR B 127     -31.725  -8.438  15.676  1.00 10.00      B   
ATOM   3114  CG2 THR B 127     -31.229 -10.567  16.560  1.00 10.00      B   
ATOM   3115  C   THR B 127     -29.285 -11.524  13.795  1.00 10.00      B   
ATOM   3116  O   THR B 127     -29.202 -12.707  14.128  1.00 10.00      B   
ATOM   3117  N   ASN B 128     -29.262 -11.131  12.528  1.00 10.00      B   
ATOM   3118  HN  ASN B 128     -29.310 -10.173  12.323  1.00 10.00      B   
ATOM   3119  CA  ASN B 128     -29.146 -12.092  11.436  1.00 10.00      B   
ATOM   3120  CB  ASN B 128     -29.637 -11.482  10.116  1.00 10.00      B   
ATOM   3121  CG  ASN B 128     -29.875 -12.516   9.027  1.00 10.00      B   
ATOM   3122  OD1 ASN B 128     -30.083 -13.696   9.304  1.00 10.00      B   
ATOM   3123  ND2 ASN B 128     -29.865 -12.071   7.779  1.00 10.00      B   
ATOM   3124 HD21 ASN B 128     -29.709 -11.111   7.630  1.00 10.00      B   
ATOM   3125 HD22 ASN B 128     -30.020 -12.713   7.054  1.00 10.00      B   
ATOM   3126  C   ASN B 128     -27.699 -12.554  11.314  1.00 10.00      B   
ATOM   3127  O   ASN B 128     -27.422 -13.732  11.089  1.00 10.00      B   
ATOM   3128  N   ILE B 129     -26.776 -11.617  11.501  1.00 10.00      B   
ATOM   3129  HN  ILE B 129     -27.063 -10.697  11.691  1.00 10.00      B   
ATOM   3130  CA  ILE B 129     -25.349 -11.916  11.430  1.00 10.00      B   
ATOM   3131  CB  ILE B 129     -24.505 -10.621  11.461  1.00 10.00      B   
ATOM   3132  CG1 ILE B 129     -24.964  -9.657  10.361  1.00 10.00      B   
ATOM   3133  CG2 ILE B 129     -23.023 -10.939  11.305  1.00 10.00      B   
ATOM   3134  CD1 ILE B 129     -24.384  -8.264  10.483  1.00 10.00      B   
ATOM   3135  C   ILE B 129     -24.943 -12.810  12.602  1.00 10.00      B   
ATOM   3136  O   ILE B 129     -24.122 -13.717  12.457  1.00 10.00      B   
ATOM   3137  N   LEU B 130     -25.561 -12.570  13.755  1.00 10.00      B   
ATOM   3138  HN  LEU B 130     -26.223 -11.843  13.795  1.00 10.00      B   
ATOM   3139  CA  LEU B 130     -25.281 -13.335  14.966  1.00 10.00      B   
ATOM   3140  CB  LEU B 130     -25.898 -12.651  16.190  1.00 10.00      B   
ATOM   3141  CG  LEU B 130     -25.263 -11.326  16.620  1.00 10.00      B   
ATOM   3142  CD1 LEU B 130     -26.064 -10.683  17.741  1.00 10.00      B   
ATOM   3143  CD2 LEU B 130     -23.817 -11.531  17.041  1.00 10.00      B   
ATOM   3144  C   LEU B 130     -25.770 -14.780  14.863  1.00 10.00      B   
ATOM   3145  O   LEU B 130     -25.561 -15.579  15.778  1.00 10.00      B   
ATOM   3146  N   ASN B 131     -26.430 -15.112  13.763  1.00 10.00      B   
ATOM   3147  HN  ASN B 131     -26.594 -14.431  13.076  1.00 10.00      B   
ATOM   3148  CA  ASN B 131     -26.922 -16.466  13.556  1.00 10.00      B   
ATOM   3149  CB  ASN B 131     -28.243 -16.456  12.780  1.00 10.00      B   
ATOM   3150  CG  ASN B 131     -28.962 -17.792  12.846  1.00 10.00      B   
ATOM   3151  OD1 ASN B 131     -28.882 -18.502  13.848  1.00 10.00      B   
ATOM   3152  ND2 ASN B 131     -29.671 -18.143  11.784  1.00 10.00      B   
ATOM   3153 HD21 ASN B 131     -29.698 -17.531  11.016  1.00 10.00      B   
ATOM   3154 HD22 ASN B 131     -30.140 -19.004  11.807  1.00 10.00      B   
ATOM   3155  C   ASN B 131     -25.881 -17.293  12.810  1.00 10.00      B   
ATOM   3156  O   ASN B 131     -25.749 -18.496  13.029  1.00 10.00      B   
ATOM   3157  N   LEU B 132     -25.111 -16.625  11.956  1.00 10.00      B   
ATOM   3158  HN  LEU B 132     -25.239 -15.657  11.857  1.00 10.00      B   
ATOM   3159  CA  LEU B 132     -24.081 -17.287  11.161  1.00 10.00      B   
ATOM   3160  CB  LEU B 132     -23.744 -16.464   9.915  1.00 10.00      B   
ATOM   3161  CG  LEU B 132     -24.866 -16.308   8.887  1.00 10.00      B   
ATOM   3162  CD1 LEU B 132     -24.438 -15.374   7.767  1.00 10.00      B   
ATOM   3163  CD2 LEU B 132     -25.278 -17.662   8.329  1.00 10.00      B   
ATOM   3164  C   LEU B 132     -22.818 -17.553  11.976  1.00 10.00      B   
ATOM   3165  O   LEU B 132     -21.883 -18.191  11.494  1.00 10.00      B   
ATOM   3166  N   VAL B 133     -22.805 -17.069  13.212  1.00 10.00      B   
ATOM   3167  HN  VAL B 133     -23.582 -16.566  13.528  1.00 10.00      B   
ATOM   3168  CA  VAL B 133     -21.663 -17.254  14.108  1.00 10.00      B   
ATOM   3169  CB  VAL B 133     -21.886 -16.520  15.453  1.00 10.00      B   
ATOM   3170  CG1 VAL B 133     -20.696 -16.700  16.384  1.00 10.00      B   
ATOM   3171  CG2 VAL B 133     -22.149 -15.043  15.213  1.00 10.00      B   
ATOM   3172  C   VAL B 133     -21.408 -18.741  14.369  1.00 10.00      B   
ATOM   3173  O   VAL B 133     -20.272 -19.166  14.575  1.00 10.00      B   
ATOM   3174  N   ASP B 134     -22.469 -19.536  14.325  1.00 10.00      B   
ATOM   3175  HN  ASP B 134     -23.349 -19.151  14.127  1.00 10.00      B   
ATOM   3176  CA  ASP B 134     -22.355 -20.971  14.560  1.00 10.00      B   
ATOM   3177  CB  ASP B 134     -23.731 -21.570  14.862  1.00 10.00      B   
ATOM   3178  CG  ASP B 134     -23.659 -22.767  15.788  1.00 10.00      B   
ATOM   3179  OD1 ASP B 134     -23.462 -22.571  17.009  1.00 10.00      B   
ATOM   3180  OD2 ASP B 134     -23.811 -23.906  15.308  1.00 10.00      B   
ATOM   3181  C   ASP B 134     -21.719 -21.671  13.358  1.00 10.00      B   
ATOM   3182  O   ASP B 134     -21.270 -22.815  13.450  1.00 10.00      B   
ATOM   3183  N   GLN B 135     -21.660 -20.961  12.236  1.00 10.00      B   
ATOM   3184  HN  GLN B 135     -22.004 -20.040  12.236  1.00 10.00      B   
ATOM   3185  CA  GLN B 135     -21.086 -21.499  11.008  1.00 10.00      B   
ATOM   3186  CB  GLN B 135     -22.036 -21.265   9.827  1.00 10.00      B   
ATOM   3187  CG  GLN B 135     -23.492 -21.606  10.102  1.00 10.00      B   
ATOM   3188  CD  GLN B 135     -23.695 -23.043  10.539  1.00 10.00      B   
ATOM   3189  OE1 GLN B 135     -22.935 -23.937  10.165  1.00 10.00      B   
ATOM   3190  NE2 GLN B 135     -24.728 -23.274  11.332  1.00 10.00      B   
ATOM   3191 HE21 GLN B 135     -25.294 -22.514  11.586  1.00 10.00      B   
ATOM   3192 HE22 GLN B 135     -24.886 -24.192  11.634  1.00 10.00      B   
ATOM   3193  C   GLN B 135     -19.744 -20.838  10.715  1.00 10.00      B   
ATOM   3194  O   GLN B 135     -19.230 -20.919   9.596  1.00 10.00      B   
ATOM   3195  N   LEU B 136     -19.188 -20.181  11.723  1.00 10.00      B   
ATOM   3196  HN  LEU B 136     -19.647 -20.153  12.586  1.00 10.00      B   
ATOM   3197  CA  LEU B 136     -17.912 -19.496  11.581  1.00 10.00      B   
ATOM   3198  CB  LEU B 136     -17.749 -18.451  12.682  1.00 10.00      B   
ATOM   3199  CG  LEU B 136     -17.633 -16.998  12.226  1.00 10.00      B   
ATOM   3200  CD1 LEU B 136     -18.892 -16.562  11.493  1.00 10.00      B   
ATOM   3201  CD2 LEU B 136     -17.362 -16.094  13.417  1.00 10.00      B   
ATOM   3202  C   LEU B 136     -16.748 -20.474  11.634  1.00 10.00      B   
ATOM   3203  O   LEU B 136     -16.826 -21.515  12.290  1.00 10.00      B   
ATOM   3204  N   LYS B 137     -15.677 -20.134  10.932  1.00 10.00      B   
ATOM   3205  HN  LYS B 137     -15.690 -19.296  10.422  1.00 10.00      B   
ATOM   3206  CA  LYS B 137     -14.480 -20.963  10.902  1.00 10.00      B   
ATOM   3207  CB  LYS B 137     -14.004 -21.185   9.461  1.00 10.00      B   
ATOM   3208  CG  LYS B 137     -15.087 -21.621   8.487  1.00 10.00      B   
ATOM   3209  CD  LYS B 137     -14.485 -22.200   7.215  1.00 10.00      B   
ATOM   3210  CE  LYS B 137     -13.492 -21.244   6.564  1.00 10.00      B   
ATOM   3211  NZ  LYS B 137     -14.159 -20.096   5.889  1.00 10.00      B   
ATOM   3212  HZ1 LYS B 137     -13.464 -19.560   5.329  1.00 10.00      B   
ATOM   3213  HZ2 LYS B 137     -14.590 -19.454   6.595  1.00 10.00      B   
ATOM   3214  HZ3 LYS B 137     -14.905 -20.437   5.254  1.00 10.00      B   
ATOM   3215  C   LYS B 137     -13.371 -20.290  11.698  1.00 10.00      B   
ATOM   3216  O   LYS B 137     -13.373 -19.070  11.858  1.00 10.00      B   
ATOM   3217  N   GLY B 138     -12.424 -21.082  12.182  1.00 10.00      B   
ATOM   3218  HN  GLY B 138     -12.469 -22.045  12.011  1.00 10.00      B   
ATOM   3219  CA  GLY B 138     -11.322 -20.537  12.949  1.00 10.00      B   
ATOM   3220  C   GLY B 138     -11.716 -20.196  14.370  1.00 10.00      B   
ATOM   3221  O   GLY B 138     -11.811 -19.021  14.721  1.00 10.00      B   
ATOM   3222  N   LYS B 139     -11.935 -21.233  15.181  1.00 10.00      B   
ATOM   3223  HN  LYS B 139     -11.828 -22.138  14.818  1.00 10.00      B   
ATOM   3224  CA  LYS B 139     -12.328 -21.082  16.586  1.00 10.00      B   
ATOM   3225  CB  LYS B 139     -11.437 -20.087  17.340  1.00 10.00      B   
ATOM   3226  CG  LYS B 139     -11.746 -19.974  18.825  1.00 10.00      B   
ATOM   3227  CD  LYS B 139     -11.184 -18.693  19.411  1.00 10.00      B   
ATOM   3228  CE  LYS B 139     -12.101 -17.516  19.131  1.00 10.00      B   
ATOM   3229  NZ  LYS B 139     -11.773 -16.348  19.985  1.00 10.00      B   
ATOM   3230  HZ1 LYS B 139     -11.697 -16.642  20.980  1.00 10.00      B   
ATOM   3231  HZ2 LYS B 139     -12.527 -15.624  19.908  1.00 10.00      B   
ATOM   3232  HZ3 LYS B 139     -10.872 -15.927  19.688  1.00 10.00      B   
ATOM   3233  C   LYS B 139     -13.805 -20.718  16.734  1.00 10.00      B   
ATOM   3234  O   LYS B 139     -14.291 -19.755  16.138  1.00 10.00      B   
ATOM   3235  N   LYS B 140     -14.512 -21.494  17.544  1.00 10.00      B   
ATOM   3236  HN  LYS B 140     -14.068 -22.238  18.002  1.00 10.00      B   
ATOM   3237  CA  LYS B 140     -15.927 -21.259  17.774  1.00 10.00      B   
ATOM   3238  CB  LYS B 140     -16.617 -22.537  18.263  1.00 10.00      B   
ATOM   3239  CG  LYS B 140     -18.089 -22.641  17.882  1.00 10.00      B   
ATOM   3240  CD  LYS B 140     -18.961 -21.739  18.743  1.00 10.00      B   
ATOM   3241  CE  LYS B 140     -20.352 -21.577  18.152  1.00 10.00      B   
ATOM   3242  NZ  LYS B 140     -21.111 -22.854  18.163  1.00 10.00      B   
ATOM   3243  HZ1 LYS B 140     -21.246 -23.184  19.138  1.00 10.00      B   
ATOM   3244  HZ2 LYS B 140     -20.593 -23.582  17.633  1.00 10.00      B   
ATOM   3245  HZ3 LYS B 140     -22.049 -22.720  17.721  1.00 10.00      B   
ATOM   3246  C   LYS B 140     -16.132 -20.121  18.769  1.00 10.00      B   
ATOM   3247  O   LYS B 140     -15.949 -20.291  19.977  1.00 10.00      B   
ATOM   3248  N   MET B 141     -16.494 -18.958  18.253  1.00 10.00      B   
ATOM   3249  HN  MET B 141     -16.596 -18.881  17.283  1.00 10.00      B   
ATOM   3250  CA  MET B 141     -16.739 -17.793  19.091  1.00 10.00      B   
ATOM   3251  CB  MET B 141     -16.301 -16.507  18.383  1.00 10.00      B   
ATOM   3252  CG  MET B 141     -17.075 -16.202  17.110  1.00 10.00      B   
ATOM   3253  SD  MET B 141     -17.328 -14.434  16.850  1.00 10.00      B   
ATOM   3254  CE  MET B 141     -15.646 -13.871  16.623  1.00 10.00      B   
ATOM   3255  C   MET B 141     -18.217 -17.715  19.458  1.00 10.00      B   
ATOM   3256  O   MET B 141     -19.050 -18.400  18.862  1.00 10.00      B   
ATOM   3257  N   ARG B 142     -18.537 -16.892  20.442  1.00 10.00      B   
ATOM   3258  HN  ARG B 142     -17.828 -16.383  20.889  1.00 10.00      B   
ATOM   3259  CA  ARG B 142     -19.912 -16.727  20.884  1.00 10.00      B   
ATOM   3260  CB  ARG B 142     -19.982 -16.776  22.411  1.00 10.00      B   
ATOM   3261  CG  ARG B 142     -19.452 -18.069  23.009  1.00 10.00      B   
ATOM   3262  CD  ARG B 142     -19.404 -17.997  24.525  1.00 10.00      B   
ATOM   3263  NE  ARG B 142     -18.795 -19.190  25.111  1.00 10.00      B   
ATOM   3264  HE  ARG B 142     -19.068 -20.060  24.742  1.00 10.00      B   
ATOM   3265  CZ  ARG B 142     -17.907 -19.159  26.105  1.00 10.00      B   
ATOM   3266  NH1 ARG B 142     -17.513 -17.999  26.618  1.00 10.00      B   
ATOM   3267 HH11 ARG B 142     -17.892 -17.102  26.244  1.00 10.00      B   
ATOM   3268 HH12 ARG B 142     -16.829 -17.980  27.407  1.00 10.00      B   
ATOM   3269  NH2 ARG B 142     -17.403 -20.295  26.574  1.00 10.00      B   
ATOM   3270 HH21 ARG B 142     -16.701 -20.275  27.347  1.00 10.00      B   
ATOM   3271 HH22 ARG B 142     -17.705 -21.210  26.177  1.00 10.00      B   
ATOM   3272  C   ARG B 142     -20.479 -15.407  20.372  1.00 10.00      B   
ATOM   3273  O   ARG B 142     -19.740 -14.572  19.848  1.00 10.00      B   
ATOM   3274  N   LYS B 143     -21.789 -15.223  20.534  1.00 10.00      B   
ATOM   3275  HN  LYS B 143     -22.320 -15.930  20.963  1.00 10.00      B   
ATOM   3276  CA  LYS B 143     -22.462 -14.004  20.088  1.00 10.00      B   
ATOM   3277  CB  LYS B 143     -23.952 -14.057  20.427  1.00 10.00      B   
ATOM   3278  CG  LYS B 143     -24.771 -14.968  19.531  1.00 10.00      B   
ATOM   3279  CD  LYS B 143     -26.212 -15.032  20.005  1.00 10.00      B   
ATOM   3280  CE  LYS B 143     -27.187 -14.779  18.869  1.00 10.00      B   
ATOM   3281  NZ  LYS B 143     -27.289 -15.938  17.944  1.00 10.00      B   
ATOM   3282  HZ1 LYS B 143     -27.140 -16.826  18.464  1.00 10.00      B   
ATOM   3283  HZ2 LYS B 143     -26.575 -15.863  17.191  1.00 10.00      B   
ATOM   3284  HZ3 LYS B 143     -28.235 -15.961  17.511  1.00 10.00      B   
ATOM   3285  C   LYS B 143     -21.843 -12.763  20.717  1.00 10.00      B   
ATOM   3286  O   LYS B 143     -21.625 -11.759  20.042  1.00 10.00      B   
ATOM   3287  N   LYS B 144     -21.545 -12.848  22.007  1.00 10.00      B   
ATOM   3288  HN  LYS B 144     -21.736 -13.681  22.483  1.00 10.00      B   
ATOM   3289  CA  LYS B 144     -20.952 -11.735  22.737  1.00 10.00      B   
ATOM   3290  CB  LYS B 144     -20.762 -12.112  24.205  1.00 10.00      B   
ATOM   3291  CG  LYS B 144     -22.050 -12.507  24.909  1.00 10.00      B   
ATOM   3292  CD  LYS B 144     -21.794 -12.906  26.353  1.00 10.00      B   
ATOM   3293  CE  LYS B 144     -23.082 -13.311  27.053  1.00 10.00      B   
ATOM   3294  NZ  LYS B 144     -22.835 -13.799  28.436  1.00 10.00      B   
ATOM   3295  HZ1 LYS B 144     -22.200 -14.621  28.417  1.00 10.00      B   
ATOM   3296  HZ2 LYS B 144     -23.732 -14.080  28.882  1.00 10.00      B   
ATOM   3297  HZ3 LYS B 144     -22.398 -13.049  29.010  1.00 10.00      B   
ATOM   3298  C   LYS B 144     -19.622 -11.305  22.124  1.00 10.00      B   
ATOM   3299  O   LYS B 144     -19.272 -10.123  22.134  1.00 10.00      B   
ATOM   3300  N   GLU B 145     -18.889 -12.267  21.579  1.00 10.00      B   
ATOM   3301  HN  GLU B 145     -19.227 -13.187  21.580  1.00 10.00      B   
ATOM   3302  CA  GLU B 145     -17.608 -11.984  20.962  1.00 10.00      B   
ATOM   3303  CB  GLU B 145     -16.751 -13.247  20.882  1.00 10.00      B   
ATOM   3304  CG  GLU B 145     -15.297 -12.979  20.537  1.00 10.00      B   
ATOM   3305  CD  GLU B 145     -14.400 -14.157  20.842  1.00 10.00      B   
ATOM   3306  OE1 GLU B 145     -14.239 -14.488  22.038  1.00 10.00      B   
ATOM   3307  OE2 GLU B 145     -13.847 -14.750  19.896  1.00 10.00      B   
ATOM   3308  C   GLU B 145     -17.818 -11.384  19.579  1.00 10.00      B   
ATOM   3309  O   GLU B 145     -17.145 -10.425  19.199  1.00 10.00      B   
ATOM   3310  N   ALA B 146     -18.776 -11.940  18.845  1.00 10.00      B   
ATOM   3311  HN  ALA B 146     -19.281 -12.696  19.214  1.00 10.00      B   
ATOM   3312  CA  ALA B 146     -19.095 -11.462  17.508  1.00 10.00      B   
ATOM   3313  CB  ALA B 146     -20.184 -12.322  16.886  1.00 10.00      B   
ATOM   3314  C   ALA B 146     -19.532 -10.006  17.562  1.00 10.00      B   
ATOM   3315  O   ALA B 146     -19.149  -9.203  16.713  1.00 10.00      B   
ATOM   3316  N   GLU B 147     -20.320  -9.671  18.582  1.00 10.00      B   
ATOM   3317  HN  GLU B 147     -20.592 -10.367  19.224  1.00 10.00      B   
ATOM   3318  CA  GLU B 147     -20.804  -8.308  18.768  1.00 10.00      B   
ATOM   3319  CB  GLU B 147     -21.707  -8.222  20.000  1.00 10.00      B   
ATOM   3320  CG  GLU B 147     -23.069  -8.870  19.815  1.00 10.00      B   
ATOM   3321  CD  GLU B 147     -23.884  -8.908  21.092  1.00 10.00      B   
ATOM   3322  OE1 GLU B 147     -23.920  -7.888  21.816  1.00 10.00      B   
ATOM   3323  OE2 GLU B 147     -24.507  -9.954  21.379  1.00 10.00      B   
ATOM   3324  C   GLU B 147     -19.638  -7.337  18.906  1.00 10.00      B   
ATOM   3325  O   GLU B 147     -19.678  -6.219  18.391  1.00 10.00      B   
ATOM   3326  N   GLN B 148     -18.591  -7.786  19.585  1.00 10.00      B   
ATOM   3327  HN  GLN B 148     -18.614  -8.696  19.947  1.00 10.00      B   
ATOM   3328  CA  GLN B 148     -17.405  -6.967  19.794  1.00 10.00      B   
ATOM   3329  CB  GLN B 148     -16.509  -7.585  20.867  1.00 10.00      B   
ATOM   3330  CG  GLN B 148     -17.047  -7.434  22.280  1.00 10.00      B   
ATOM   3331  CD  GLN B 148     -16.349  -8.345  23.266  1.00 10.00      B   
ATOM   3332  OE1 GLN B 148     -15.308  -7.997  23.821  1.00 10.00      B   
ATOM   3333  NE2 GLN B 148     -16.920  -9.514  23.501  1.00 10.00      B   
ATOM   3334 HE21 GLN B 148     -17.759  -9.725  23.029  1.00 10.00      B   
ATOM   3335 HE22 GLN B 148     -16.483 -10.125  24.132  1.00 10.00      B   
ATOM   3336  C   GLN B 148     -16.636  -6.788  18.490  1.00 10.00      B   
ATOM   3337  O   GLN B 148     -16.174  -5.691  18.173  1.00 10.00      B   
ATOM   3338  N   VAL B 149     -16.511  -7.871  17.730  1.00 10.00      B   
ATOM   3339  HN  VAL B 149     -16.892  -8.722  18.042  1.00 10.00      B   
ATOM   3340  CA  VAL B 149     -15.812  -7.829  16.452  1.00 10.00      B   
ATOM   3341  CB  VAL B 149     -15.645  -9.238  15.844  1.00 10.00      B   
ATOM   3342  CG1 VAL B 149     -14.846  -9.177  14.552  1.00 10.00      B   
ATOM   3343  CG2 VAL B 149     -14.966 -10.168  16.839  1.00 10.00      B   
ATOM   3344  C   VAL B 149     -16.561  -6.923  15.476  1.00 10.00      B   
ATOM   3345  O   VAL B 149     -15.949  -6.169  14.718  1.00 10.00      B   
ATOM   3346  N   LEU B 150     -17.889  -6.989  15.520  1.00 10.00      B   
ATOM   3347  HN  LEU B 150     -18.315  -7.624  16.140  1.00 10.00      B   
ATOM   3348  CA  LEU B 150     -18.730  -6.164  14.661  1.00 10.00      B   
ATOM   3349  CB  LEU B 150     -20.208  -6.522  14.840  1.00 10.00      B   
ATOM   3350  CG  LEU B 150     -20.663  -7.849  14.227  1.00 10.00      B   
ATOM   3351  CD1 LEU B 150     -22.106  -8.144  14.606  1.00 10.00      B   
ATOM   3352  CD2 LEU B 150     -20.498  -7.829  12.714  1.00 10.00      B   
ATOM   3353  C   LEU B 150     -18.507  -4.684  14.957  1.00 10.00      B   
ATOM   3354  O   LEU B 150     -18.529  -3.850  14.053  1.00 10.00      B   
ATOM   3355  N   GLN B 151     -18.284  -4.368  16.229  1.00 10.00      B   
ATOM   3356  HN  GLN B 151     -18.286  -5.080  16.906  1.00 10.00      B   
ATOM   3357  CA  GLN B 151     -18.039  -2.991  16.642  1.00 10.00      B   
ATOM   3358  CB  GLN B 151     -18.127  -2.851  18.161  1.00 10.00      B   
ATOM   3359  CG  GLN B 151     -19.543  -2.911  18.715  1.00 10.00      B   
ATOM   3360  CD  GLN B 151     -20.431  -1.795  18.197  1.00 10.00      B   
ATOM   3361  OE1 GLN B 151     -20.436  -0.690  18.737  1.00 10.00      B   
ATOM   3362  NE2 GLN B 151     -21.200  -2.076  17.157  1.00 10.00      B   
ATOM   3363 HE21 GLN B 151     -21.157  -2.979  16.781  1.00 10.00      B   
ATOM   3364 HE22 GLN B 151     -21.788  -1.370  16.811  1.00 10.00      B   
ATOM   3365  C   GLN B 151     -16.676  -2.525  16.145  1.00 10.00      B   
ATOM   3366  O   GLN B 151     -16.502  -1.364  15.768  1.00 10.00      B   
ATOM   3367  N   LYS B 152     -15.714  -3.443  16.137  1.00 10.00      B   
ATOM   3368  HN  LYS B 152     -15.911  -4.346  16.467  1.00 10.00      B   
ATOM   3369  CA  LYS B 152     -14.371  -3.136  15.665  1.00 10.00      B   
ATOM   3370  CB  LYS B 152     -13.425  -4.324  15.882  1.00 10.00      B   
ATOM   3371  CG  LYS B 152     -11.951  -3.966  15.748  1.00 10.00      B   
ATOM   3372  CD  LYS B 152     -11.100  -5.176  15.389  1.00 10.00      B   
ATOM   3373  CE  LYS B 152     -10.858  -6.081  16.586  1.00 10.00      B   
ATOM   3374  NZ  LYS B 152      -9.909  -7.183  16.266  1.00 10.00      B   
ATOM   3375  HZ1 LYS B 152      -9.445  -7.520  17.132  1.00 10.00      B   
ATOM   3376  HZ2 LYS B 152      -9.180  -6.850  15.604  1.00 10.00      B   
ATOM   3377  HZ3 LYS B 152     -10.419  -7.986  15.826  1.00 10.00      B   
ATOM   3378  C   LYS B 152     -14.420  -2.767  14.187  1.00 10.00      B   
ATOM   3379  O   LYS B 152     -13.666  -1.914  13.721  1.00 10.00      B   
ATOM   3380  N   PHE B 153     -15.334  -3.405  13.459  1.00 10.00      B   
ATOM   3381  HN  PHE B 153     -15.911  -4.072  13.896  1.00 10.00      B   
ATOM   3382  CA  PHE B 153     -15.502  -3.144  12.035  1.00 10.00      B   
ATOM   3383  CB  PHE B 153     -16.521  -4.106  11.416  1.00 10.00      B   
ATOM   3384  CG  PHE B 153     -16.043  -5.526  11.295  1.00 10.00      B   
ATOM   3385  CD1 PHE B 153     -14.781  -5.809  10.799  1.00 10.00      B   
ATOM   3386  CD2 PHE B 153     -16.861  -6.577  11.670  1.00 10.00      B   
ATOM   3387  CE1 PHE B 153     -14.345  -7.114  10.682  1.00 10.00      B   
ATOM   3388  CE2 PHE B 153     -16.431  -7.885  11.557  1.00 10.00      B   
ATOM   3389  CZ  PHE B 153     -15.171  -8.154  11.062  1.00 10.00      B   
ATOM   3390  C   PHE B 153     -15.948  -1.706  11.797  1.00 10.00      B   
ATOM   3391  O   PHE B 153     -15.601  -1.101  10.786  1.00 10.00      B   
ATOM   3392  N   VAL B 154     -16.712  -1.163  12.737  1.00 10.00      B   
ATOM   3393  HN  VAL B 154     -16.950  -1.693  13.528  1.00 10.00      B   
ATOM   3394  CA  VAL B 154     -17.201   0.204  12.623  1.00 10.00      B   
ATOM   3395  CB  VAL B 154     -18.296   0.512  13.667  1.00 10.00      B   
ATOM   3396  CG1 VAL B 154     -18.921   1.877  13.406  1.00 10.00      B   
ATOM   3397  CG2 VAL B 154     -19.362  -0.573  13.662  1.00 10.00      B   
ATOM   3398  C   VAL B 154     -16.051   1.193  12.783  1.00 10.00      B   
ATOM   3399  O   VAL B 154     -15.861   2.084  11.955  1.00 10.00      B   
ATOM   3400  N   GLN B 155     -15.265   1.007  13.835  1.00 10.00      B   
ATOM   3401  HN  GLN B 155     -15.452   0.260  14.445  1.00 10.00      B   
ATOM   3402  CA  GLN B 155     -14.133   1.883  14.109  1.00 10.00      B   
ATOM   3403  CB  GLN B 155     -13.568   1.619  15.502  1.00 10.00      B   
ATOM   3404  CG  GLN B 155     -13.900   2.701  16.516  1.00 10.00      B   
ATOM   3405  CD  GLN B 155     -13.619   4.096  15.990  1.00 10.00      B   
ATOM   3406  OE1 GLN B 155     -14.504   4.763  15.452  1.00 10.00      B   
ATOM   3407  NE2 GLN B 155     -12.381   4.538  16.126  1.00 10.00      B   
ATOM   3408 HE21 GLN B 155     -11.723   3.949  16.554  1.00 10.00      B   
ATOM   3409 HE22 GLN B 155     -12.168   5.433  15.788  1.00 10.00      B   
ATOM   3410  C   GLN B 155     -13.037   1.742  13.058  1.00 10.00      B   
ATOM   3411  O   GLN B 155     -12.354   2.710  12.725  1.00 10.00      B   
ATOM   3412  N   ASN B 156     -12.878   0.539  12.528  1.00 10.00      B   
ATOM   3413  HN  ASN B 156     -13.450  -0.200  12.838  1.00 10.00      B   
ATOM   3414  CA  ASN B 156     -11.862   0.278  11.513  1.00 10.00      B   
ATOM   3415  CB  ASN B 156     -11.470  -1.200  11.500  1.00 10.00      B   
ATOM   3416  CG  ASN B 156     -10.381  -1.523  12.508  1.00 10.00      B   
ATOM   3417  OD1 ASN B 156     -10.173  -0.789  13.472  1.00 10.00      B   
ATOM   3418  ND2 ASN B 156      -9.684  -2.629  12.299  1.00 10.00      B   
ATOM   3419 HD21 ASN B 156      -9.903  -3.174  11.517  1.00 10.00      B   
ATOM   3420 HD22 ASN B 156      -8.977  -2.860  12.942  1.00 10.00      B   
ATOM   3421  C   ASN B 156     -12.325   0.736  10.133  1.00 10.00      B   
ATOM   3422  O   ASN B 156     -11.614   0.576   9.139  1.00 10.00      B   
ATOM   3423  N   LYS B 157     -13.527   1.304  10.090  1.00 10.00      B   
ATOM   3424  HN  LYS B 157     -14.041   1.376  10.925  1.00 10.00      B   
ATOM   3425  CA  LYS B 157     -14.122   1.822   8.858  1.00 10.00      B   
ATOM   3426  CB  LYS B 157     -13.307   2.978   8.264  1.00 10.00      B   
ATOM   3427  CG  LYS B 157     -13.182   4.195   9.173  1.00 10.00      B   
ATOM   3428  CD  LYS B 157     -14.521   4.576   9.787  1.00 10.00      B   
ATOM   3429  CE  LYS B 157     -14.703   6.085   9.845  1.00 10.00      B   
ATOM   3430  NZ  LYS B 157     -13.654   6.756  10.661  1.00 10.00      B   
ATOM   3431  HZ1 LYS B 157     -14.067   7.128  11.538  1.00 10.00      B   
ATOM   3432  HZ2 LYS B 157     -13.236   7.551  10.121  1.00 10.00      B   
ATOM   3433  HZ3 LYS B 157     -12.899   6.084  10.906  1.00 10.00      B   
ATOM   3434  C   LYS B 157     -14.396   0.732   7.821  1.00 10.00      B   
ATOM   3435  O   LYS B 157     -14.134   0.905   6.629  1.00 10.00      B   
ATOM   3436  N   TRP B 158     -14.918  -0.390   8.287  1.00 10.00      B   
ATOM   3437  HN  TRP B 158     -15.077  -0.477   9.254  1.00 10.00      B   
ATOM   3438  CA  TRP B 158     -15.262  -1.501   7.409  1.00 10.00      B   
ATOM   3439  CB  TRP B 158     -14.701  -2.824   7.946  1.00 10.00      B   
ATOM   3440  CG  TRP B 158     -13.217  -2.977   7.787  1.00 10.00      B   
ATOM   3441  CD1 TRP B 158     -12.282  -2.986   8.780  1.00 10.00      B   
ATOM   3442  CD2 TRP B 158     -12.498  -3.155   6.562  1.00 10.00      B   
ATOM   3443  NE1 TRP B 158     -11.026  -3.154   8.252  1.00 10.00      B   
ATOM   3444  HE1 TRP B 158     -10.192  -3.195   8.765  1.00 10.00      B   
ATOM   3445  CE2 TRP B 158     -11.132  -3.257   6.888  1.00 10.00      B   
ATOM   3446  CE3 TRP B 158     -12.876  -3.231   5.220  1.00 10.00      B   
ATOM   3447  CZ2 TRP B 158     -10.146  -3.439   5.921  1.00 10.00      B   
ATOM   3448  CZ3 TRP B 158     -11.898  -3.412   4.261  1.00 10.00      B   
ATOM   3449  CH2 TRP B 158     -10.549  -3.511   4.615  1.00 10.00      B   
ATOM   3450  C   TRP B 158     -16.779  -1.596   7.277  1.00 10.00      B   
ATOM   3451  O   TRP B 158     -17.321  -1.659   6.173  1.00 10.00      B   
ATOM   3452  N   LEU B 159     -17.463  -1.572   8.412  1.00 10.00      B   
ATOM   3453  HN  LEU B 159     -16.980  -1.476   9.261  1.00 10.00      B   
ATOM   3454  CA  LEU B 159     -18.916  -1.659   8.432  1.00 10.00      B   
ATOM   3455  CB  LEU B 159     -19.373  -2.986   9.049  1.00 10.00      B   
ATOM   3456  CG  LEU B 159     -19.003  -4.265   8.291  1.00 10.00      B   
ATOM   3457  CD1 LEU B 159     -19.396  -5.493   9.098  1.00 10.00      B   
ATOM   3458  CD2 LEU B 159     -19.664  -4.294   6.921  1.00 10.00      B   
ATOM   3459  C   LEU B 159     -19.512  -0.498   9.216  1.00 10.00      B   
ATOM   3460  O   LEU B 159     -18.986  -0.106  10.254  1.00 10.00      B   
ATOM   3461  N   ILE B 160     -20.601   0.056   8.711  1.00 10.00      B   
ATOM   3462  HN  ILE B 160     -20.972  -0.298   7.871  1.00 10.00      B   
ATOM   3463  CA  ILE B 160     -21.273   1.163   9.378  1.00 10.00      B   
ATOM   3464  CB  ILE B 160     -21.708   2.263   8.384  1.00 10.00      B   
ATOM   3465  CG1 ILE B 160     -20.539   2.698   7.501  1.00 10.00      B   
ATOM   3466  CG2 ILE B 160     -22.287   3.459   9.128  1.00 10.00      B   
ATOM   3467  CD1 ILE B 160     -20.932   3.660   6.398  1.00 10.00      B   
ATOM   3468  C   ILE B 160     -22.513   0.643  10.087  1.00 10.00      B   
ATOM   3469  O   ILE B 160     -23.355  -0.008   9.470  1.00 10.00      B   
ATOM   3470  N   GLU B 161     -22.620   0.920  11.375  1.00 10.00      B   
ATOM   3471  HN  GLU B 161     -21.917   1.441  11.815  1.00 10.00      B   
ATOM   3472  CA  GLU B 161     -23.765   0.475  12.149  1.00 10.00      B   
ATOM   3473  CB  GLU B 161     -23.320   0.015  13.538  1.00 10.00      B   
ATOM   3474  CG  GLU B 161     -24.334  -0.858  14.259  1.00 10.00      B   
ATOM   3475  CD  GLU B 161     -25.111  -0.103  15.314  1.00 10.00      B   
ATOM   3476  OE1 GLU B 161     -24.704  -0.138  16.492  1.00 10.00      B   
ATOM   3477  OE2 GLU B 161     -26.133   0.522  14.972  1.00 10.00      B   
ATOM   3478  C   GLU B 161     -24.793   1.593  12.259  1.00 10.00      B   
ATOM   3479  O   GLU B 161     -24.514   2.653  12.822  1.00 10.00      B   
ATOM   3480  N   LYS B 162     -25.968   1.363  11.697  1.00 10.00      B   
ATOM   3481  HN  LYS B 162     -26.122   0.500  11.244  1.00 10.00      B   
ATOM   3482  CA  LYS B 162     -27.042   2.340  11.741  1.00 10.00      B   
ATOM   3483  CB  LYS B 162     -27.348   2.899  10.345  1.00 10.00      B   
ATOM   3484  CG  LYS B 162     -26.208   3.690   9.715  1.00 10.00      B   
ATOM   3485  CD  LYS B 162     -26.723   4.648   8.648  1.00 10.00      B   
ATOM   3486  CE  LYS B 162     -25.583   5.385   7.958  1.00 10.00      B   
ATOM   3487  NZ  LYS B 162     -26.064   6.559   7.178  1.00 10.00      B   
ATOM   3488  HZ1 LYS B 162     -25.347   6.840   6.467  1.00 10.00      B   
ATOM   3489  HZ2 LYS B 162     -26.229   7.366   7.812  1.00 10.00      B   
ATOM   3490  HZ3 LYS B 162     -26.953   6.331   6.689  1.00 10.00      B   
ATOM   3491  C   LYS B 162     -28.291   1.719  12.355  1.00 10.00      B   
ATOM   3492  O   LYS B 162     -29.119   1.134  11.648  1.00 10.00      B   
ATOM   3493  N   GLU B 163     -28.398   1.824  13.678  1.00 10.00      B   
ATOM   3494  HN  GLU B 163     -27.679   2.270  14.176  1.00 10.00      B   
ATOM   3495  CA  GLU B 163     -29.532   1.284  14.421  1.00 10.00      B   
ATOM   3496  CB  GLU B 163     -30.855   1.891  13.945  1.00 10.00      B   
ATOM   3497  CG  GLU B 163     -31.346   3.030  14.816  1.00 10.00      B   
ATOM   3498  CD  GLU B 163     -31.529   2.600  16.255  1.00 10.00      B   
ATOM   3499  OE1 GLU B 163     -32.470   1.825  16.531  1.00 10.00      B   
ATOM   3500  OE2 GLU B 163     -30.735   3.032  17.116  1.00 10.00      B   
ATOM   3501  C   GLU B 163     -29.572  -0.240  14.364  1.00 10.00      B   
ATOM   3502  O   GLU B 163     -30.618  -0.839  14.113  1.00 10.00      B   
ATOM   3503  N   GLY B 164     -28.421  -0.859  14.589  1.00 10.00      B   
ATOM   3504  HN  GLY B 164     -27.610  -0.321  14.774  1.00 10.00      B   
ATOM   3505  CA  GLY B 164     -28.334  -2.307  14.565  1.00 10.00      B   
ATOM   3506  C   GLY B 164     -28.090  -2.841  13.170  1.00 10.00      B   
ATOM   3507  O   GLY B 164     -27.555  -3.939  12.998  1.00 10.00      B   
ATOM   3508  N   GLU B 165     -28.481  -2.059  12.177  1.00 10.00      B   
ATOM   3509  HN  GLU B 165     -28.897  -1.198  12.390  1.00 10.00      B   
ATOM   3510  CA  GLU B 165     -28.311  -2.433  10.785  1.00 10.00      B   
ATOM   3511  CB  GLU B 165     -29.310  -1.664   9.916  1.00 10.00      B   
ATOM   3512  CG  GLU B 165     -30.768  -1.911  10.268  1.00 10.00      B   
ATOM   3513  CD  GLU B 165     -31.364  -3.068   9.499  1.00 10.00      B   
ATOM   3514  OE1 GLU B 165     -32.198  -2.823   8.602  1.00 10.00      B   
ATOM   3515  OE2 GLU B 165     -31.006  -4.224   9.783  1.00 10.00      B   
ATOM   3516  C   GLU B 165     -26.890  -2.123  10.332  1.00 10.00      B   
ATOM   3517  O   GLU B 165     -26.448  -0.974  10.389  1.00 10.00      B   
ATOM   3518  N   PHE B 166     -26.176  -3.147   9.898  1.00 10.00      B   
ATOM   3519  HN  PHE B 166     -26.581  -4.044   9.881  1.00 10.00      B   
ATOM   3520  CA  PHE B 166     -24.806  -2.980   9.441  1.00 10.00      B   
ATOM   3521  CB  PHE B 166     -23.942  -4.167   9.877  1.00 10.00      B   
ATOM   3522  CG  PHE B 166     -23.532  -4.129  11.322  1.00 10.00      B   
ATOM   3523  CD1 PHE B 166     -22.337  -3.539  11.699  1.00 10.00      B   
ATOM   3524  CD2 PHE B 166     -24.336  -4.688  12.301  1.00 10.00      B   
ATOM   3525  CE1 PHE B 166     -21.954  -3.503  13.026  1.00 10.00      B   
ATOM   3526  CE2 PHE B 166     -23.960  -4.655  13.630  1.00 10.00      B   
ATOM   3527  CZ  PHE B 166     -22.766  -4.063  13.993  1.00 10.00      B   
ATOM   3528  C   PHE B 166     -24.746  -2.826   7.927  1.00 10.00      B   
ATOM   3529  O   PHE B 166     -25.448  -3.521   7.194  1.00 10.00      B   
ATOM   3530  N   THR B 167     -23.923  -1.899   7.469  1.00 10.00      B   
ATOM   3531  HN  THR B 167     -23.423  -1.347   8.110  1.00 10.00      B   
ATOM   3532  CA  THR B 167     -23.744  -1.662   6.047  1.00 10.00      B   
ATOM   3533  CB  THR B 167     -24.506  -0.403   5.571  1.00 10.00      B   
ATOM   3534  OG1 THR B 167     -24.608  -0.406   4.143  1.00 10.00      B   
ATOM   3535  HG1 THR B 167     -25.297  -1.031   3.875  1.00 10.00      B   
ATOM   3536  CG2 THR B 167     -23.815   0.875   6.025  1.00 10.00      B   
ATOM   3537  C   THR B 167     -22.255  -1.532   5.741  1.00 10.00      B   
ATOM   3538  O   THR B 167     -21.435  -1.505   6.658  1.00 10.00      B   
ATOM   3539  N   LEU B 168     -21.905  -1.442   4.468  1.00 10.00      B   
ATOM   3540  HN  LEU B 168     -22.604  -1.424   3.778  1.00 10.00      B   
ATOM   3541  CA  LEU B 168     -20.510  -1.333   4.074  1.00 10.00      B   
ATOM   3542  CB  LEU B 168     -20.298  -1.954   2.692  1.00 10.00      B   
ATOM   3543  CG  LEU B 168     -18.914  -2.547   2.421  1.00 10.00      B   
ATOM   3544  CD1 LEU B 168     -18.609  -3.664   3.409  1.00 10.00      B   
ATOM   3545  CD2 LEU B 168     -18.823  -3.058   0.991  1.00 10.00      B   
ATOM   3546  C   LEU B 168     -20.046   0.120   4.083  1.00 10.00      B   
ATOM   3547  O   LEU B 168     -20.707   0.996   3.523  1.00 10.00      B   
ATOM   3548  N   HIS B 169     -18.919   0.375   4.735  1.00 10.00      B   
ATOM   3549  HN  HIS B 169     -18.439  -0.364   5.176  1.00 10.00      B   
ATOM   3550  CA  HIS B 169     -18.370   1.724   4.803  1.00 10.00      B   
ATOM   3551  CB  HIS B 169     -17.376   1.852   5.968  1.00 10.00      B   
ATOM   3552  CG  HIS B 169     -16.889   3.254   6.222  1.00 10.00      B   
ATOM   3553  ND1 HIS B 169     -15.790   3.761   5.569  1.00 10.00      B   
ATOM   3554  CD2 HIS B 169     -17.384   4.205   7.054  1.00 10.00      B   
ATOM   3555  CE1 HIS B 169     -15.640   4.996   6.012  1.00 10.00      B   
ATOM   3556  NE2 HIS B 169     -16.580   5.310   6.910  1.00 10.00      B   
ATOM   3557  HE2 HIS B 169     -16.776   6.216   7.247  1.00 10.00      B   
ATOM   3558  C   HIS B 169     -17.689   2.075   3.484  1.00 10.00      B   
ATOM   3559  O   HIS B 169     -17.220   1.187   2.769  1.00 10.00      B   
ATOM   3560  N   GLY B 170     -17.636   3.368   3.174  1.00 10.00      B   
ATOM   3561  HN  GLY B 170     -18.026   4.022   3.791  1.00 10.00      B   
ATOM   3562  CA  GLY B 170     -17.013   3.826   1.945  1.00 10.00      B   
ATOM   3563  C   GLY B 170     -15.597   3.308   1.779  1.00 10.00      B   
ATOM   3564  O   GLY B 170     -15.176   2.986   0.669  1.00 10.00      B   
ATOM   3565  N   ARG B 171     -14.865   3.218   2.886  1.00 10.00      B   
ATOM   3566  HN  ARG B 171     -15.260   3.485   3.747  1.00 10.00      B   
ATOM   3567  CA  ARG B 171     -13.497   2.725   2.856  1.00 10.00      B   
ATOM   3568  CB  ARG B 171     -12.842   2.853   4.236  1.00 10.00      B   
ATOM   3569  CG  ARG B 171     -11.391   2.400   4.276  1.00 10.00      B   
ATOM   3570  CD  ARG B 171     -11.172   1.311   5.317  1.00 10.00      B   
ATOM   3571  NE  ARG B 171      -9.938   0.568   5.067  1.00 10.00      B   
ATOM   3572  HE  ARG B 171      -9.637   0.501   4.131  1.00 10.00      B   
ATOM   3573  CZ  ARG B 171      -9.207  -0.022   6.010  1.00 10.00      B   
ATOM   3574  NH1 ARG B 171      -9.577   0.027   7.286  1.00 10.00      B   
ATOM   3575 HH11 ARG B 171     -10.456   0.525   7.562  1.00 10.00      B   
ATOM   3576 HH12 ARG B 171      -8.998  -0.430   8.018  1.00 10.00      B   
ATOM   3577  NH2 ARG B 171      -8.105  -0.672   5.664  1.00 10.00      B   
ATOM   3578 HH21 ARG B 171      -7.517  -1.139   6.384  1.00 10.00      B   
ATOM   3579 HH22 ARG B 171      -7.824  -0.722   4.648  1.00 10.00      B   
ATOM   3580  C   ARG B 171     -13.471   1.273   2.399  1.00 10.00      B   
ATOM   3581  O   ARG B 171     -12.702   0.907   1.517  1.00 10.00      B   
ATOM   3582  N   ALA B 172     -14.338   0.460   2.994  1.00 10.00      B   
ATOM   3583  HN  ALA B 172     -14.940   0.825   3.675  1.00 10.00      B   
ATOM   3584  CA  ALA B 172     -14.427  -0.956   2.660  1.00 10.00      B   
ATOM   3585  CB  ALA B 172     -15.440  -1.641   3.559  1.00 10.00      B   
ATOM   3586  C   ALA B 172     -14.807  -1.149   1.198  1.00 10.00      B   
ATOM   3587  O   ALA B 172     -14.264  -2.020   0.515  1.00 10.00      B   
ATOM   3588  N   ILE B 173     -15.736  -0.322   0.725  1.00 10.00      B   
ATOM   3589  HN  ILE B 173     -16.128   0.347   1.328  1.00 10.00      B   
ATOM   3590  CA  ILE B 173     -16.196  -0.383  -0.657  1.00 10.00      B   
ATOM   3591  CB  ILE B 173     -17.311   0.654  -0.932  1.00 10.00      B   
ATOM   3592  CG1 ILE B 173     -18.519   0.394  -0.027  1.00 10.00      B   
ATOM   3593  CG2 ILE B 173     -17.728   0.629  -2.398  1.00 10.00      B   
ATOM   3594  CD1 ILE B 173     -19.599   1.452  -0.119  1.00 10.00      B   
ATOM   3595  C   ILE B 173     -15.036  -0.143  -1.618  1.00 10.00      B   
ATOM   3596  O   ILE B 173     -14.876  -0.860  -2.597  1.00 10.00      B   
ATOM   3597  N   LEU B 174     -14.216   0.853  -1.310  1.00 10.00      B   
ATOM   3598  HN  LEU B 174     -14.382   1.371  -0.494  1.00 10.00      B   
ATOM   3599  CA  LEU B 174     -13.077   1.195  -2.152  1.00 10.00      B   
ATOM   3600  CB  LEU B 174     -12.525   2.568  -1.763  1.00 10.00      B   
ATOM   3601  CG  LEU B 174     -13.495   3.743  -1.851  1.00 10.00      B   
ATOM   3602  CD1 LEU B 174     -12.879   4.975  -1.209  1.00 10.00      B   
ATOM   3603  CD2 LEU B 174     -13.875   4.018  -3.298  1.00 10.00      B   
ATOM   3604  C   LEU B 174     -11.962   0.161  -2.045  1.00 10.00      B   
ATOM   3605  O   LEU B 174     -11.387  -0.247  -3.054  1.00 10.00      B   
ATOM   3606  N   GLU B 175     -11.669  -0.250  -0.815  1.00 10.00      B   
ATOM   3607  HN  GLU B 175     -12.188   0.111  -0.062  1.00 10.00      B   
ATOM   3608  CA  GLU B 175     -10.609  -1.215  -0.538  1.00 10.00      B   
ATOM   3609  CB  GLU B 175     -10.552  -1.538   0.961  1.00 10.00      B   
ATOM   3610  CG  GLU B 175      -9.927  -0.448   1.818  1.00 10.00      B   
ATOM   3611  CD  GLU B 175      -8.419  -0.555   1.892  1.00 10.00      B   
ATOM   3612  OE1 GLU B 175      -7.773  -0.645   0.831  1.00 10.00      B   
ATOM   3613  OE2 GLU B 175      -7.868  -0.545   3.016  1.00 10.00      B   
ATOM   3614  C   GLU B 175     -10.751  -2.507  -1.338  1.00 10.00      B   
ATOM   3615  O   GLU B 175      -9.809  -2.937  -2.002  1.00 10.00      B   
ATOM   3616  N   MET B 176     -11.924  -3.124  -1.284  1.00 10.00      B   
ATOM   3617  HN  MET B 176     -12.661  -2.726  -0.768  1.00 10.00      B   
ATOM   3618  CA  MET B 176     -12.134  -4.385  -1.983  1.00 10.00      B   
ATOM   3619  CB  MET B 176     -12.492  -5.495  -0.988  1.00 10.00      B   
ATOM   3620  CG  MET B 176     -11.485  -5.683   0.137  1.00 10.00      B   
ATOM   3621  SD  MET B 176     -11.833  -7.141   1.141  1.00 10.00      B   
ATOM   3622  CE  MET B 176     -10.775  -6.844   2.556  1.00 10.00      B   
ATOM   3623  C   MET B 176     -13.198  -4.293  -3.073  1.00 10.00      B   
ATOM   3624  O   MET B 176     -13.936  -5.253  -3.298  1.00 10.00      B   
ATOM   3625  N   GLU B 177     -13.262  -3.157  -3.762  1.00 10.00      B   
ATOM   3626  HN  GLU B 177     -12.644  -2.426  -3.542  1.00 10.00      B   
ATOM   3627  CA  GLU B 177     -14.243  -2.971  -4.834  1.00 10.00      B   
ATOM   3628  CB  GLU B 177     -14.130  -1.570  -5.447  1.00 10.00      B   
ATOM   3629  CG  GLU B 177     -15.452  -1.004  -5.952  1.00 10.00      B   
ATOM   3630  CD  GLU B 177     -15.482  -0.813  -7.456  1.00 10.00      B   
ATOM   3631  OE1 GLU B 177     -14.622  -0.077  -7.980  1.00 10.00      B   
ATOM   3632  OE2 GLU B 177     -16.373  -1.389  -8.117  1.00 10.00      B   
ATOM   3633  C   GLU B 177     -14.058  -4.030  -5.914  1.00 10.00      B   
ATOM   3634  O   GLU B 177     -14.990  -4.758  -6.258  1.00 10.00      B   
ATOM   3635  N   GLN B 178     -12.835  -4.130  -6.420  1.00 10.00      B   
ATOM   3636  HN  GLN B 178     -12.133  -3.526  -6.091  1.00 10.00      B   
ATOM   3637  CA  GLN B 178     -12.505  -5.096  -7.456  1.00 10.00      B   
ATOM   3638  CB  GLN B 178     -11.071  -4.879  -7.959  1.00 10.00      B   
ATOM   3639  CG  GLN B 178      -9.996  -4.954  -6.880  1.00 10.00      B   
ATOM   3640  CD  GLN B 178      -9.609  -3.594  -6.329  1.00 10.00      B   
ATOM   3641  OE1 GLN B 178     -10.419  -2.670  -6.296  1.00 10.00      B   
ATOM   3642  NE2 GLN B 178      -8.367  -3.459  -5.896  1.00 10.00      B   
ATOM   3643 HE21 GLN B 178      -7.764  -4.238  -5.950  1.00 10.00      B   
ATOM   3644 HE22 GLN B 178      -8.089  -2.587  -5.540  1.00 10.00      B   
ATOM   3645  C   GLN B 178     -12.679  -6.529  -6.959  1.00 10.00      B   
ATOM   3646  O   GLN B 178     -13.062  -7.413  -7.720  1.00 10.00      B   
ATOM   3647  N   TYR B 179     -12.428  -6.743  -5.674  1.00 10.00      B   
ATOM   3648  HN  TYR B 179     -12.178  -5.985  -5.105  1.00 10.00      B   
ATOM   3649  CA  TYR B 179     -12.536  -8.071  -5.085  1.00 10.00      B   
ATOM   3650  CB  TYR B 179     -11.858  -8.112  -3.714  1.00 10.00      B   
ATOM   3651  CG  TYR B 179     -11.742  -9.501  -3.129  1.00 10.00      B   
ATOM   3652  CD1 TYR B 179     -12.590  -9.925  -2.114  1.00 10.00      B   
ATOM   3653  CD2 TYR B 179     -10.782 -10.388  -3.595  1.00 10.00      B   
ATOM   3654  CE1 TYR B 179     -12.483 -11.195  -1.579  1.00 10.00      B   
ATOM   3655  CE2 TYR B 179     -10.668 -11.659  -3.068  1.00 10.00      B   
ATOM   3656  CZ  TYR B 179     -11.521 -12.058  -2.060  1.00 10.00      B   
ATOM   3657  OH  TYR B 179     -11.410 -13.324  -1.533  1.00 10.00      B   
ATOM   3658  HH  TYR B 179     -12.269 -13.756  -1.551  1.00 10.00      B   
ATOM   3659  C   TYR B 179     -13.989  -8.514  -4.973  1.00 10.00      B   
ATOM   3660  O   TYR B 179     -14.364  -9.565  -5.489  1.00 10.00      B   
ATOM   3661  N   ILE B 180     -14.805  -7.700  -4.318  1.00 10.00      B   
ATOM   3662  HN  ILE B 180     -14.447  -6.858  -3.951  1.00 10.00      B   
ATOM   3663  CA  ILE B 180     -16.220  -8.013  -4.125  1.00 10.00      B   
ATOM   3664  CB  ILE B 180     -16.926  -6.946  -3.260  1.00 10.00      B   
ATOM   3665  CG1 ILE B 180     -16.289  -6.891  -1.868  1.00 10.00      B   
ATOM   3666  CG2 ILE B 180     -18.417  -7.235  -3.149  1.00 10.00      B   
ATOM   3667  CD1 ILE B 180     -16.767  -5.733  -1.017  1.00 10.00      B   
ATOM   3668  C   ILE B 180     -16.947  -8.167  -5.461  1.00 10.00      B   
ATOM   3669  O   ILE B 180     -17.759  -9.080  -5.632  1.00 10.00      B   
ATOM   3670  N   ARG B 181     -16.626  -7.291  -6.409  1.00 10.00      B   
ATOM   3671  HN  ARG B 181     -15.954  -6.599  -6.215  1.00 10.00      B   
ATOM   3672  CA  ARG B 181     -17.247  -7.319  -7.730  1.00 10.00      B   
ATOM   3673  CB  ARG B 181     -16.786  -6.118  -8.558  1.00 10.00      B   
ATOM   3674  CG  ARG B 181     -17.601  -5.880  -9.818  1.00 10.00      B   
ATOM   3675  CD  ARG B 181     -16.906  -4.908 -10.759  1.00 10.00      B   
ATOM   3676  NE  ARG B 181     -16.980  -3.522 -10.293  1.00 10.00      B   
ATOM   3677  HE  ARG B 181     -16.601  -3.319  -9.404  1.00 10.00      B   
ATOM   3678  CZ  ARG B 181     -17.503  -2.525 -11.004  1.00 10.00      B   
ATOM   3679  NH1 ARG B 181     -18.050  -2.761 -12.196  1.00 10.00      B   
ATOM   3680 HH11 ARG B 181     -18.074  -3.734 -12.580  1.00 10.00      B   
ATOM   3681 HH12 ARG B 181     -18.457  -1.980 -12.753  1.00 10.00      B   
ATOM   3682  NH2 ARG B 181     -17.476  -1.291 -10.519  1.00 10.00      B   
ATOM   3683 HH21 ARG B 181     -17.039  -1.110  -9.572  1.00 10.00      B   
ATOM   3684 HH22 ARG B 181     -17.877  -0.501 -11.065  1.00 10.00      B   
ATOM   3685  C   ARG B 181     -16.937  -8.619  -8.475  1.00 10.00      B   
ATOM   3686  O   ARG B 181     -17.728  -9.074  -9.302  1.00 10.00      B   
ATOM   3687  N   GLU B 182     -15.789  -9.212  -8.178  1.00 10.00      B   
ATOM   3688  HN  GLU B 182     -15.198  -8.807  -7.507  1.00 10.00      B   
ATOM   3689  CA  GLU B 182     -15.384 -10.454  -8.825  1.00 10.00      B   
ATOM   3690  CB  GLU B 182     -13.860 -10.507  -8.976  1.00 10.00      B   
ATOM   3691  CG  GLU B 182     -13.291  -9.535 -10.000  1.00 10.00      B   
ATOM   3692  CD  GLU B 182     -12.950 -10.201 -11.315  1.00 10.00      B   
ATOM   3693  OE1 GLU B 182     -13.768 -10.127 -12.255  1.00 10.00      B   
ATOM   3694  OE2 GLU B 182     -11.854 -10.797 -11.421  1.00 10.00      B   
ATOM   3695  C   GLU B 182     -15.868 -11.671  -8.042  1.00 10.00      B   
ATOM   3696  O   GLU B 182     -16.075 -12.742  -8.612  1.00 10.00      B   
ATOM   3697  N   THR B 183     -16.059 -11.497  -6.737  1.00 10.00      B   
ATOM   3698  HN  THR B 183     -15.900 -10.613  -6.346  1.00 10.00      B   
ATOM   3699  CA  THR B 183     -16.501 -12.587  -5.876  1.00 10.00      B   
ATOM   3700  CB  THR B 183     -16.369 -12.226  -4.380  1.00 10.00      B   
ATOM   3701  OG1 THR B 183     -15.047 -11.737  -4.120  1.00 10.00      B   
ATOM   3702  HG1 THR B 183     -14.812 -11.073  -4.781  1.00 10.00      B   
ATOM   3703  CG2 THR B 183     -16.622 -13.446  -3.506  1.00 10.00      B   
ATOM   3704  C   THR B 183     -17.935 -13.016  -6.190  1.00 10.00      B   
ATOM   3705  O   THR B 183     -18.183 -14.181  -6.498  1.00 10.00      B   
ATOM   3706  N   TYR B 184     -18.873 -12.076  -6.130  1.00 10.00      B   
ATOM   3707  HN  TYR B 184     -18.620 -11.153  -5.911  1.00 10.00      B   
ATOM   3708  CA  TYR B 184     -20.272 -12.391  -6.405  1.00 10.00      B   
ATOM   3709  CB  TYR B 184     -21.114 -12.312  -5.127  1.00 10.00      B   
ATOM   3710  CG  TYR B 184     -20.699 -13.260  -4.026  1.00 10.00      B   
ATOM   3711  CD1 TYR B 184     -20.368 -12.781  -2.767  1.00 10.00      B   
ATOM   3712  CD2 TYR B 184     -20.643 -14.631  -4.244  1.00 10.00      B   
ATOM   3713  CE1 TYR B 184     -19.992 -13.639  -1.753  1.00 10.00      B   
ATOM   3714  CE2 TYR B 184     -20.268 -15.497  -3.235  1.00 10.00      B   
ATOM   3715  CZ  TYR B 184     -19.944 -14.995  -1.992  1.00 10.00      B   
ATOM   3716  OH  TYR B 184     -19.571 -15.853  -0.984  1.00 10.00      B   
ATOM   3717  HH  TYR B 184     -20.204 -15.777  -0.249  1.00 10.00      B   
ATOM   3718  C   TYR B 184     -20.860 -11.448  -7.449  1.00 10.00      B   
ATOM   3719  O   TYR B 184     -21.632 -10.553  -7.110  1.00 10.00      B   
ATOM   3720  N   PRO B 185     -20.534 -11.645  -8.736  1.00 10.00      B   
ATOM   3721  CA  PRO B 185     -21.038 -10.785  -9.816  1.00 10.00      B   
ATOM   3722  CB  PRO B 185     -20.288 -11.286 -11.054  1.00 10.00      B   
ATOM   3723  CG  PRO B 185     -19.913 -12.690 -10.726  1.00 10.00      B   
ATOM   3724  CD  PRO B 185     -19.661 -12.718  -9.246  1.00 10.00      B   
ATOM   3725  C   PRO B 185     -22.549 -10.927 -10.012  1.00 10.00      B   
ATOM   3726  O   PRO B 185     -23.194 -10.072 -10.622  1.00 10.00      B   
ATOM   3727  N   ASP B 186     -23.106 -12.007  -9.486  1.00 10.00      B   
ATOM   3728  HN  ASP B 186     -22.543 -12.652  -9.007  1.00 10.00      B   
ATOM   3729  CA  ASP B 186     -24.534 -12.268  -9.597  1.00 10.00      B   
ATOM   3730  CB  ASP B 186     -24.810 -13.746  -9.905  1.00 10.00      B   
ATOM   3731  CG  ASP B 186     -24.093 -14.723  -8.983  1.00 10.00      B   
ATOM   3732  OD1 ASP B 186     -23.348 -14.285  -8.077  1.00 10.00      B   
ATOM   3733  OD2 ASP B 186     -24.255 -15.947  -9.179  1.00 10.00      B   
ATOM   3734  C   ASP B 186     -25.288 -11.828  -8.346  1.00 10.00      B   
ATOM   3735  O   ASP B 186     -26.517 -11.887  -8.296  1.00 10.00      B   
ATOM   3736  N   ALA B 187     -24.549 -11.381  -7.342  1.00 10.00      B   
ATOM   3737  HN  ALA B 187     -23.575 -11.355  -7.439  1.00 10.00      B   
ATOM   3738  CA  ALA B 187     -25.155 -10.930  -6.096  1.00 10.00      B   
ATOM   3739  CB  ALA B 187     -24.589 -11.700  -4.913  1.00 10.00      B   
ATOM   3740  C   ALA B 187     -24.968  -9.428  -5.901  1.00 10.00      B   
ATOM   3741  O   ALA B 187     -25.796  -8.767  -5.273  1.00 10.00      B   
ATOM   3742  N   VAL B 188     -23.877  -8.893  -6.443  1.00 10.00      B   
ATOM   3743  HN  VAL B 188     -23.256  -9.467  -6.938  1.00 10.00      B   
ATOM   3744  CA  VAL B 188     -23.586  -7.469  -6.321  1.00 10.00      B   
ATOM   3745  CB  VAL B 188     -22.103  -7.135  -6.600  1.00 10.00      B   
ATOM   3746  CG1 VAL B 188     -21.197  -7.816  -5.587  1.00 10.00      B   
ATOM   3747  CG2 VAL B 188     -21.708  -7.507  -8.023  1.00 10.00      B   
ATOM   3748  C   VAL B 188     -24.481  -6.636  -7.229  1.00 10.00      B   
ATOM   3749  O   VAL B 188     -24.943  -7.104  -8.270  1.00 10.00      B   
ATOM   3750  N   LYS B 189     -24.728  -5.400  -6.824  1.00 10.00      B   
ATOM   3751  HN  LYS B 189     -24.331  -5.083  -5.986  1.00 10.00      B   
ATOM   3752  CA  LYS B 189     -25.564  -4.499  -7.597  1.00 10.00      B   
ATOM   3753  CB  LYS B 189     -26.610  -3.839  -6.693  1.00 10.00      B   
ATOM   3754  CG  LYS B 189     -27.255  -4.781  -5.689  1.00 10.00      B   
ATOM   3755  CD  LYS B 189     -27.915  -4.008  -4.559  1.00 10.00      B   
ATOM   3756  CE  LYS B 189     -28.329  -4.929  -3.426  1.00 10.00      B   
ATOM   3757  NZ  LYS B 189     -28.844  -4.168  -2.259  1.00 10.00      B   
ATOM   3758  HZ1 LYS B 189     -28.176  -3.411  -1.998  1.00 10.00      B   
ATOM   3759  HZ2 LYS B 189     -28.964  -4.804  -1.441  1.00 10.00      B   
ATOM   3760  HZ3 LYS B 189     -29.767  -3.740  -2.488  1.00 10.00      B   
ATOM   3761  C   LYS B 189     -24.705  -3.429  -8.255  1.00 10.00      B   
ATOM   3762  O   LYS B 189     -23.681  -3.019  -7.702  1.00 10.00      B   
ATOM   3763  N   ILE B 190     -25.111  -2.990  -9.435  1.00 10.00      B   
ATOM   3764  HN  ILE B 190     -25.928  -3.363  -9.832  1.00 10.00      B   
ATOM   3765  CA  ILE B 190     -24.378  -1.962 -10.156  1.00 10.00      B   
ATOM   3766  CB  ILE B 190     -23.839  -2.462 -11.515  1.00 10.00      B   
ATOM   3767  CG1 ILE B 190     -24.903  -3.277 -12.260  1.00 10.00      B   
ATOM   3768  CG2 ILE B 190     -22.566  -3.277 -11.314  1.00 10.00      B   
ATOM   3769  CD1 ILE B 190     -24.507  -3.673 -13.667  1.00 10.00      B   
ATOM   3770  C   ILE B 190     -25.245  -0.729 -10.362  1.00 10.00      B   
ATOM   3771  O   ILE B 190     -26.370  -0.820 -10.851  1.00 10.00      B   
ATOM   3772  N   CYS B 191     -24.725   0.419  -9.965  1.00 10.00      B   
ATOM   3773  HN  CYS B 191     -23.828   0.427  -9.567  1.00 10.00      B   
ATOM   3774  CA  CYS B 191     -25.453   1.668 -10.108  1.00 10.00      B   
ATOM   3775  CB  CYS B 191     -24.927   2.710  -9.121  1.00 10.00      B   
ATOM   3776  SG  CYS B 191     -25.689   4.343  -9.288  1.00 10.00      B   
ATOM   3777  HG  CYS B 191     -25.547   4.734 -10.550  1.00 10.00      B   
ATOM   3778  C   CYS B 191     -25.323   2.200 -11.524  1.00 10.00      B   
ATOM   3779  O   CYS B 191     -24.222   2.271 -12.067  1.00 10.00      B   
ATOM   3780  N   ASN B 192     -26.445   2.576 -12.121  1.00 10.00      B   
ATOM   3781  HN  ASN B 192     -27.296   2.485 -11.642  1.00 10.00      B   
ATOM   3782  CA  ASN B 192     -26.441   3.122 -13.473  1.00 10.00      B   
ATOM   3783  CB  ASN B 192     -27.878   3.319 -13.977  1.00 10.00      B   
ATOM   3784  CG  ASN B 192     -27.949   3.746 -15.436  1.00 10.00      B   
ATOM   3785  OD1 ASN B 192     -27.098   3.378 -16.247  1.00 10.00      B   
ATOM   3786  ND2 ASN B 192     -28.964   4.529 -15.782  1.00 10.00      B   
ATOM   3787 HD21 ASN B 192     -29.609   4.783 -15.090  1.00 10.00      B   
ATOM   3788 HD22 ASN B 192     -29.019   4.832 -16.717  1.00 10.00      B   
ATOM   3789  C   ASN B 192     -25.695   4.454 -13.487  1.00 10.00      B   
ATOM   3790  O   ASN B 192     -25.492   5.066 -12.432  1.00 10.00      B   
ATOM   3791  N   ILE B 193     -25.270   4.879 -14.674  1.00 10.00      B   
ATOM   3792  HN  ILE B 193     -25.450   4.323 -15.464  1.00 10.00      B   
ATOM   3793  CA  ILE B 193     -24.553   6.142 -14.852  1.00 10.00      B   
ATOM   3794  CB  ILE B 193     -25.260   7.332 -14.152  1.00 10.00      B   
ATOM   3795  CG1 ILE B 193     -26.659   7.559 -14.743  1.00 10.00      B   
ATOM   3796  CG2 ILE B 193     -24.428   8.605 -14.233  1.00 10.00      B   
ATOM   3797  CD1 ILE B 193     -26.672   7.779 -16.242  1.00 10.00      B   
ATOM   3798  C   ILE B 193     -23.089   6.046 -14.413  1.00 10.00      B   
ATOM   3799  O   ILE B 193     -22.181   6.274 -15.212  1.00 10.00      B   
ATOM   3800  N   CYS B 194     -22.864   5.700 -13.153  1.00 10.00      B   
ATOM   3801  HN  CYS B 194     -23.629   5.523 -12.561  1.00 10.00      B   
ATOM   3802  CA  CYS B 194     -21.512   5.588 -12.622  1.00 10.00      B   
ATOM   3803  CB  CYS B 194     -21.497   5.934 -11.133  1.00 10.00      B   
ATOM   3804  SG  CYS B 194     -22.273   7.520 -10.743  1.00 10.00      B   
ATOM   3805  HG  CYS B 194     -21.669   8.458 -11.463  1.00 10.00      B   
ATOM   3806  C   CYS B 194     -20.920   4.200 -12.859  1.00 10.00      B   
ATOM   3807  O   CYS B 194     -19.703   4.051 -12.977  1.00 10.00      B   
ATOM   3808  N   HIS B 195     -21.787   3.189 -12.915  1.00 10.00      B   
ATOM   3809  HN  HIS B 195     -22.744   3.377 -12.802  1.00 10.00      B   
ATOM   3810  CA  HIS B 195     -21.371   1.799 -13.143  1.00 10.00      B   
ATOM   3811  CB  HIS B 195     -20.769   1.617 -14.539  1.00 10.00      B   
ATOM   3812  CG  HIS B 195     -21.773   1.755 -15.643  1.00 10.00      B   
ATOM   3813  ND1 HIS B 195     -22.035   2.971 -16.229  1.00 10.00      B   
ATOM   3814  CD2 HIS B 195     -22.554   0.808 -16.218  1.00 10.00      B   
ATOM   3815  CE1 HIS B 195     -22.964   2.740 -17.139  1.00 10.00      B   
ATOM   3816  NE2 HIS B 195     -23.310   1.447 -17.168  1.00 10.00      B   
ATOM   3817  HE2 HIS B 195     -23.837   1.008 -17.868  1.00 10.00      B   
ATOM   3818  C   HIS B 195     -20.422   1.301 -12.055  1.00 10.00      B   
ATOM   3819  O   HIS B 195     -19.527   0.489 -12.303  1.00 10.00      B   
ATOM   3820  N   SER B 196     -20.634   1.786 -10.843  1.00 10.00      B   
ATOM   3821  HN  SER B 196     -21.375   2.410 -10.703  1.00 10.00      B   
ATOM   3822  CA  SER B 196     -19.811   1.401  -9.710  1.00 10.00      B   
ATOM   3823  CB  SER B 196     -19.389   2.647  -8.932  1.00 10.00      B   
ATOM   3824  OG  SER B 196     -18.883   3.637  -9.817  1.00 10.00      B   
ATOM   3825  HG  SER B 196     -19.007   3.344 -10.728  1.00 10.00      B   
ATOM   3826  C   SER B 196     -20.573   0.436  -8.809  1.00 10.00      B   
ATOM   3827  O   SER B 196     -21.788   0.270  -8.959  1.00 10.00      B   
ATOM   3828  N   LEU B 197     -19.855  -0.206  -7.893  1.00 10.00      B   
ATOM   3829  HN  LEU B 197     -18.892  -0.033  -7.831  1.00 10.00      B   
ATOM   3830  CA  LEU B 197     -20.459  -1.155  -6.967  1.00 10.00      B   
ATOM   3831  CB  LEU B 197     -19.373  -1.806  -6.105  1.00 10.00      B   
ATOM   3832  CG  LEU B 197     -19.835  -2.899  -5.141  1.00 10.00      B   
ATOM   3833  CD1 LEU B 197     -20.363  -4.100  -5.908  1.00 10.00      B   
ATOM   3834  CD2 LEU B 197     -18.703  -3.307  -4.212  1.00 10.00      B   
ATOM   3835  C   LEU B 197     -21.484  -0.455  -6.082  1.00 10.00      B   
ATOM   3836  O   LEU B 197     -21.187   0.571  -5.474  1.00 10.00      B   
ATOM   3837  N   LEU B 198     -22.687  -1.005  -6.029  1.00 10.00      B   
ATOM   3838  HN  LEU B 198     -22.866  -1.825  -6.540  1.00 10.00      B   
ATOM   3839  CA  LEU B 198     -23.752  -0.425  -5.228  1.00 10.00      B   
ATOM   3840  CB  LEU B 198     -24.933  -0.019  -6.123  1.00 10.00      B   
ATOM   3841  CG  LEU B 198     -26.150   0.599  -5.421  1.00 10.00      B   
ATOM   3842  CD1 LEU B 198     -26.733   1.722  -6.260  1.00 10.00      B   
ATOM   3843  CD2 LEU B 198     -27.212  -0.454  -5.149  1.00 10.00      B   
ATOM   3844  C   LEU B 198     -24.224  -1.392  -4.153  1.00 10.00      B   
ATOM   3845  O   LEU B 198     -24.602  -2.529  -4.446  1.00 10.00      B   
ATOM   3846  N   ILE B 199     -24.179  -0.942  -2.911  1.00 10.00      B   
ATOM   3847  HN  ILE B 199     -23.814  -0.035  -2.738  1.00 10.00      B   
ATOM   3848  CA  ILE B 199     -24.641  -1.741  -1.790  1.00 10.00      B   
ATOM   3849  CB  ILE B 199     -23.730  -1.571  -0.552  1.00 10.00      B   
ATOM   3850  CG1 ILE B 199     -22.284  -1.968  -0.876  1.00 10.00      B   
ATOM   3851  CG2 ILE B 199     -24.259  -2.372   0.630  1.00 10.00      B   
ATOM   3852  CD1 ILE B 199     -22.117  -3.408  -1.318  1.00 10.00      B   
ATOM   3853  C   ILE B 199     -26.060  -1.299  -1.447  1.00 10.00      B   
ATOM   3854  O   ILE B 199     -27.004  -2.099  -1.474  1.00 10.00      B   
ATOM   3855  N   GLN B 200     -26.200  -0.013  -1.153  1.00 10.00      B   
ATOM   3856  HN  GLN B 200     -25.400   0.567  -1.149  1.00 10.00      B   
ATOM   3857  CA  GLN B 200     -27.492   0.572  -0.830  1.00 10.00      B   
ATOM   3858  CB  GLN B 200     -27.479   1.159   0.586  1.00 10.00      B   
ATOM   3859  CG  GLN B 200     -26.727   2.473   0.720  1.00 10.00      B   
ATOM   3860  CD  GLN B 200     -25.988   2.585   2.036  1.00 10.00      B   
ATOM   3861  OE1 GLN B 200     -26.525   3.079   3.029  1.00 10.00      B   
ATOM   3862  NE2 GLN B 200     -24.745   2.136   2.047  1.00 10.00      B   
ATOM   3863 HE21 GLN B 200     -24.376   1.765   1.203  1.00 10.00      B   
ATOM   3864 HE22 GLN B 200     -24.246   2.172   2.885  1.00 10.00      B   
ATOM   3865  C   GLN B 200     -27.831   1.656  -1.848  1.00 10.00      B   
ATOM   3866  O   GLN B 200     -26.945   2.179  -2.524  1.00 10.00      B   
ATOM   3867  N   GLY B 201     -29.107   1.985  -1.968  1.00 10.00      B   
ATOM   3868  HN  GLY B 201     -29.782   1.530  -1.420  1.00 10.00      B   
ATOM   3869  CA  GLY B 201     -29.510   3.006  -2.910  1.00 10.00      B   
ATOM   3870  C   GLY B 201     -30.988   2.952  -3.215  1.00 10.00      B   
ATOM   3871  O   GLY B 201     -31.716   2.143  -2.638  1.00 10.00      B   
ATOM   3872  N   GLN B 202     -31.426   3.806  -4.128  1.00 10.00      B   
ATOM   3873  HN  GLN B 202     -30.784   4.405  -4.570  1.00 10.00      B   
ATOM   3874  CA  GLN B 202     -32.826   3.865  -4.513  1.00 10.00      B   
ATOM   3875  CB  GLN B 202     -33.245   5.314  -4.765  1.00 10.00      B   
ATOM   3876  CG  GLN B 202     -32.965   6.256  -3.603  1.00 10.00      B   
ATOM   3877  CD  GLN B 202     -33.448   7.669  -3.868  1.00 10.00      B   
ATOM   3878  OE1 GLN B 202     -33.511   8.114  -5.013  1.00 10.00      B   
ATOM   3879  NE2 GLN B 202     -33.799   8.383  -2.811  1.00 10.00      B   
ATOM   3880 HE21 GLN B 202     -33.733   7.965  -1.924  1.00 10.00      B   
ATOM   3881 HE22 GLN B 202     -34.109   9.304  -2.958  1.00 10.00      B   
ATOM   3882  C   GLN B 202     -33.063   3.029  -5.762  1.00 10.00      B   
ATOM   3883  O   GLN B 202     -32.432   3.247  -6.798  1.00 10.00      B   
ATOM   3884  N   SER B 203     -33.951   2.058  -5.653  1.00 10.00      B   
ATOM   3885  HN  SER B 203     -34.397   1.909  -4.793  1.00 10.00      B   
ATOM   3886  CA  SER B 203     -34.272   1.189  -6.769  1.00 10.00      B   
ATOM   3887  CB  SER B 203     -34.552  -0.218  -6.247  1.00 10.00      B   
ATOM   3888  OG  SER B 203     -34.645  -0.215  -4.831  1.00 10.00      B   
ATOM   3889  HG  SER B 203     -35.505  -0.560  -4.570  1.00 10.00      B   
ATOM   3890  C   SER B 203     -35.477   1.717  -7.543  1.00 10.00      B   
ATOM   3891  O   SER B 203     -36.389   2.306  -6.962  1.00 10.00      B   
ATOM   3892  N   CYS B 204     -35.469   1.515  -8.856  1.00 10.00      B   
ATOM   3893  HN  CYS B 204     -34.700   1.061  -9.265  1.00 10.00      B   
ATOM   3894  CA  CYS B 204     -36.563   1.961  -9.710  1.00 10.00      B   
ATOM   3895  CB  CYS B 204     -36.187   1.786 -11.181  1.00 10.00      B   
ATOM   3896  SG  CYS B 204     -36.685   3.155 -12.249  1.00 10.00      B   
ATOM   3897  HG  CYS B 204     -38.003   3.086 -12.425  1.00 10.00      B   
ATOM   3898  C   CYS B 204     -37.846   1.191  -9.399  1.00 10.00      B   
ATOM   3899  O   CYS B 204     -37.821   0.183  -8.689  1.00 10.00      B   
ATOM   3900  N   GLU B 205     -38.964   1.662  -9.936  1.00 10.00      B   
ATOM   3901  HN  GLU B 205     -38.925   2.457 -10.515  1.00 10.00      B   
ATOM   3902  CA  GLU B 205     -40.245   1.017  -9.700  1.00 10.00      B   
ATOM   3903  CB  GLU B 205     -41.364   2.058  -9.630  1.00 10.00      B   
ATOM   3904  CG  GLU B 205     -42.666   1.528  -9.053  1.00 10.00      B   
ATOM   3905  CD  GLU B 205     -42.490   0.930  -7.672  1.00 10.00      B   
ATOM   3906  OE1 GLU B 205     -42.823  -0.260  -7.488  1.00 10.00      B   
ATOM   3907  OE2 GLU B 205     -42.018   1.646  -6.763  1.00 10.00      B   
ATOM   3908  C   GLU B 205     -40.542  -0.014 -10.783  1.00 10.00      B   
ATOM   3909  O   GLU B 205     -40.694  -1.203 -10.499  1.00 10.00      B   
ATOM   3910  N   THR B 206     -40.597   0.444 -12.023  1.00 10.00      B   
ATOM   3911  HN  THR B 206     -40.438   1.405 -12.188  1.00 10.00      B   
ATOM   3912  CA  THR B 206     -40.883  -0.430 -13.150  1.00 10.00      B   
ATOM   3913  CB  THR B 206     -41.448   0.376 -14.337  1.00 10.00      B   
ATOM   3914  OG1 THR B 206     -42.471   1.264 -13.858  1.00 10.00      B   
ATOM   3915  HG1 THR B 206     -42.090   2.149 -13.719  1.00 10.00      B   
ATOM   3916  CG2 THR B 206     -42.038  -0.549 -15.390  1.00 10.00      B   
ATOM   3917  C   THR B 206     -39.631  -1.188 -13.587  1.00 10.00      B   
ATOM   3918  O   THR B 206     -39.709  -2.330 -14.037  1.00 10.00      B   
ATOM   3919  N   CYS B 207     -38.478  -0.555 -13.440  1.00 10.00      B   
ATOM   3920  HN  CYS B 207     -38.472   0.350 -13.064  1.00 10.00      B   
ATOM   3921  CA  CYS B 207     -37.220  -1.175 -13.826  1.00 10.00      B   
ATOM   3922  CB  CYS B 207     -36.307  -0.139 -14.484  1.00 10.00      B   
ATOM   3923  SG  CYS B 207     -37.185   1.250 -15.235  1.00 10.00      B   
ATOM   3924  HG  CYS B 207     -37.845   0.794 -16.292  1.00 10.00      B   
ATOM   3925  C   CYS B 207     -36.521  -1.789 -12.615  1.00 10.00      B   
ATOM   3926  O   CYS B 207     -36.873  -1.501 -11.469  1.00 10.00      B   
ATOM   3927  N   GLY B 208     -35.533  -2.632 -12.873  1.00 10.00      B   
ATOM   3928  HN  GLY B 208     -35.301  -2.832 -13.809  1.00 10.00      B   
ATOM   3929  CA  GLY B 208     -34.792  -3.266 -11.800  1.00 10.00      B   
ATOM   3930  C   GLY B 208     -33.413  -2.659 -11.652  1.00 10.00      B   
ATOM   3931  O   GLY B 208     -32.431  -3.362 -11.418  1.00 10.00      B   
ATOM   3932  N   ILE B 209     -33.340  -1.349 -11.797  1.00 10.00      B   
ATOM   3933  HN  ILE B 209     -34.161  -0.841 -11.965  1.00 10.00      B   
ATOM   3934  CA  ILE B 209     -32.076  -0.638 -11.692  1.00 10.00      B   
ATOM   3935  CB  ILE B 209     -31.846   0.279 -12.916  1.00 10.00      B   
ATOM   3936  CG1 ILE B 209     -31.792  -0.555 -14.202  1.00 10.00      B   
ATOM   3937  CG2 ILE B 209     -30.569   1.093 -12.749  1.00 10.00      B   
ATOM   3938  CD1 ILE B 209     -31.644   0.270 -15.462  1.00 10.00      B   
ATOM   3939  C   ILE B 209     -32.032   0.191 -10.416  1.00 10.00      B   
ATOM   3940  O   ILE B 209     -32.992   0.893 -10.087  1.00 10.00      B   
ATOM   3941  N   ARG B 210     -30.929   0.084  -9.693  1.00 10.00      B   
ATOM   3942  HN  ARG B 210     -30.213  -0.513 -10.003  1.00 10.00      B   
ATOM   3943  CA  ARG B 210     -30.739   0.825  -8.457  1.00 10.00      B   
ATOM   3944  CB  ARG B 210     -30.260  -0.112  -7.343  1.00 10.00      B   
ATOM   3945  CG  ARG B 210     -31.134  -1.337  -7.112  1.00 10.00      B   
ATOM   3946  CD  ARG B 210     -30.278  -2.578  -6.907  1.00 10.00      B   
ATOM   3947  NE  ARG B 210     -31.045  -3.715  -6.400  1.00 10.00      B   
ATOM   3948  HE  ARG B 210     -31.320  -3.690  -5.446  1.00 10.00      B   
ATOM   3949  CZ  ARG B 210     -31.372  -4.780  -7.130  1.00 10.00      B   
ATOM   3950  NH1 ARG B 210     -31.047  -4.841  -8.414  1.00 10.00      B   
ATOM   3951 HH11 ARG B 210     -30.526  -4.059  -8.862  1.00 10.00      B   
ATOM   3952 HH12 ARG B 210     -31.328  -5.671  -8.985  1.00 10.00      B   
ATOM   3953  NH2 ARG B 210     -32.036  -5.782  -6.575  1.00 10.00      B   
ATOM   3954 HH21 ARG B 210     -32.310  -5.739  -5.558  1.00 10.00      B   
ATOM   3955 HH22 ARG B 210     -32.289  -6.620  -7.142  1.00 10.00      B   
ATOM   3956  C   ARG B 210     -29.700   1.917  -8.678  1.00 10.00      B   
ATOM   3957  O   ARG B 210     -28.752   1.730  -9.442  1.00 10.00      B   
ATOM   3958  N   MET B 211     -29.883   3.056  -8.029  1.00 10.00      B   
ATOM   3959  HN  MET B 211     -30.673   3.160  -7.449  1.00 10.00      B   
ATOM   3960  CA  MET B 211     -28.947   4.162  -8.160  1.00 10.00      B   
ATOM   3961  CB  MET B 211     -29.483   5.236  -9.112  1.00 10.00      B   
ATOM   3962  CG  MET B 211     -29.340   4.879 -10.584  1.00 10.00      B   
ATOM   3963  SD  MET B 211     -29.874   6.198 -11.695  1.00 10.00      B   
ATOM   3964  CE  MET B 211     -31.644   6.188 -11.417  1.00 10.00      B   
ATOM   3965  C   MET B 211     -28.601   4.758  -6.800  1.00 10.00      B   
ATOM   3966  O   MET B 211     -29.449   4.830  -5.905  1.00 10.00      B   
ATOM   3967  N   HIS B 212     -27.347   5.159  -6.647  1.00 10.00      B   
ATOM   3968  HN  HIS B 212     -26.717   5.049  -7.395  1.00 10.00      B   
ATOM   3969  CA  HIS B 212     -26.867   5.746  -5.402  1.00 10.00      B   
ATOM   3970  CB  HIS B 212     -25.354   5.958  -5.459  1.00 10.00      B   
ATOM   3971  CG  HIS B 212     -24.543   4.712  -5.309  1.00 10.00      B   
ATOM   3972  ND1 HIS B 212     -23.646   4.324  -6.273  1.00 10.00      B   
ATOM   3973  CD2 HIS B 212     -24.511   3.828  -4.287  1.00 10.00      B   
ATOM   3974  CE1 HIS B 212     -23.085   3.220  -5.817  1.00 10.00      B   
ATOM   3975  NE2 HIS B 212     -23.576   2.880  -4.619  1.00 10.00      B   
ATOM   3976  HE2 HIS B 212     -23.165   2.233  -3.986  1.00 10.00      B   
ATOM   3977  C   HIS B 212     -27.545   7.078  -5.122  1.00 10.00      B   
ATOM   3978  O   HIS B 212     -27.966   7.778  -6.048  1.00 10.00      B   
ATOM   3979  N   LEU B 213     -27.632   7.430  -3.843  1.00 10.00      B   
ATOM   3980  HN  LEU B 213     -27.267   6.830  -3.157  1.00 10.00      B   
ATOM   3981  CA  LEU B 213     -28.250   8.686  -3.427  1.00 10.00      B   
ATOM   3982  CB  LEU B 213     -28.309   8.826  -1.899  1.00 10.00      B   
ATOM   3983  CG  LEU B 213     -29.443   8.081  -1.184  1.00 10.00      B   
ATOM   3984  CD1 LEU B 213     -29.195   6.581  -1.176  1.00 10.00      B   
ATOM   3985  CD2 LEU B 213     -29.619   8.605   0.233  1.00 10.00      B   
ATOM   3986  C   LEU B 213     -27.574   9.903  -4.075  1.00 10.00      B   
ATOM   3987  O   LEU B 213     -28.253  10.719  -4.693  1.00 10.00      B   
ATOM   3988  N   PRO B 214     -26.232  10.052  -3.959  1.00 10.00      B   
ATOM   3989  CA  PRO B 214     -25.518  11.182  -4.569  1.00 10.00      B   
ATOM   3990  CB  PRO B 214     -24.050  10.955  -4.178  1.00 10.00      B   
ATOM   3991  CG  PRO B 214     -23.969   9.519  -3.788  1.00 10.00      B   
ATOM   3992  CD  PRO B 214     -25.311   9.170  -3.215  1.00 10.00      B   
ATOM   3993  C   PRO B 214     -25.665  11.200  -6.091  1.00 10.00      B   
ATOM   3994  O   PRO B 214     -25.656  12.261  -6.714  1.00 10.00      B   
ATOM   3995  N   CYS B 215     -25.813  10.020  -6.681  1.00 10.00      B   
ATOM   3996  HN  CYS B 215     -25.819   9.208  -6.132  1.00 10.00      B   
ATOM   3997  CA  CYS B 215     -25.963   9.904  -8.126  1.00 10.00      B   
ATOM   3998  CB  CYS B 215     -25.819   8.453  -8.575  1.00 10.00      B   
ATOM   3999  SG  CYS B 215     -24.269   7.685  -8.060  1.00 10.00      B   
ATOM   4000  HG  CYS B 215     -23.463   7.644  -9.114  1.00 10.00      B   
ATOM   4001  C   CYS B 215     -27.293  10.482  -8.594  1.00 10.00      B   
ATOM   4002  O   CYS B 215     -27.327  11.320  -9.496  1.00 10.00      B   
ATOM   4003  N   VAL B 216     -28.389  10.048  -7.977  1.00 10.00      B   
ATOM   4004  HN  VAL B 216     -28.311   9.373  -7.264  1.00 10.00      B   
ATOM   4005  CA  VAL B 216     -29.706  10.555  -8.347  1.00 10.00      B   
ATOM   4006  CB  VAL B 216     -30.870   9.740  -7.736  1.00 10.00      B   
ATOM   4007  CG1 VAL B 216     -31.016   8.403  -8.442  1.00 10.00      B   
ATOM   4008  CG2 VAL B 216     -30.679   9.536  -6.244  1.00 10.00      B   
ATOM   4009  C   VAL B 216     -29.838  12.031  -7.982  1.00 10.00      B   
ATOM   4010  O   VAL B 216     -30.545  12.784  -8.650  1.00 10.00      B   
ATOM   4011  N   ALA B 217     -29.133  12.436  -6.928  1.00 10.00      B   
ATOM   4012  HN  ALA B 217     -28.599  11.778  -6.431  1.00 10.00      B   
ATOM   4013  CA  ALA B 217     -29.145  13.822  -6.478  1.00 10.00      B   
ATOM   4014  CB  ALA B 217     -28.356  13.955  -5.184  1.00 10.00      B   
ATOM   4015  C   ALA B 217     -28.544  14.728  -7.544  1.00 10.00      B   
ATOM   4016  O   ALA B 217     -29.036  15.826  -7.796  1.00 10.00      B   
ATOM   4017  N   LYS B 218     -27.478  14.250  -8.174  1.00 10.00      B   
ATOM   4018  HN  LYS B 218     -27.140  13.360  -7.932  1.00 10.00      B   
ATOM   4019  CA  LYS B 218     -26.799  15.009  -9.215  1.00 10.00      B   
ATOM   4020  CB  LYS B 218     -25.379  14.471  -9.427  1.00 10.00      B   
ATOM   4021  CG  LYS B 218     -24.559  15.246 -10.448  1.00 10.00      B   
ATOM   4022  CD  LYS B 218     -23.247  14.541 -10.757  1.00 10.00      B   
ATOM   4023  CE  LYS B 218     -22.441  15.299 -11.802  1.00 10.00      B   
ATOM   4024  NZ  LYS B 218     -21.197  14.572 -12.182  1.00 10.00      B   
ATOM   4025  HZ1 LYS B 218     -21.435  13.674 -12.652  1.00 10.00      B   
ATOM   4026  HZ2 LYS B 218     -20.631  14.365 -11.337  1.00 10.00      B   
ATOM   4027  HZ3 LYS B 218     -20.627  15.149 -12.833  1.00 10.00      B   
ATOM   4028  C   LYS B 218     -27.582  14.959 -10.524  1.00 10.00      B   
ATOM   4029  O   LYS B 218     -27.644  15.942 -11.261  1.00 10.00      B   
ATOM   4030  N   TYR B 219     -28.184  13.809 -10.803  1.00 10.00      B   
ATOM   4031  HN  TYR B 219     -28.101  13.060 -10.173  1.00 10.00      B   
ATOM   4032  CA  TYR B 219     -28.956  13.629 -12.026  1.00 10.00      B   
ATOM   4033  CB  TYR B 219     -29.274  12.149 -12.251  1.00 10.00      B   
ATOM   4034  CG  TYR B 219     -29.480  11.784 -13.705  1.00 10.00      B   
ATOM   4035  CD1 TYR B 219     -28.397  11.494 -14.525  1.00 10.00      B   
ATOM   4036  CD2 TYR B 219     -30.753  11.731 -14.258  1.00 10.00      B   
ATOM   4037  CE1 TYR B 219     -28.575  11.161 -15.854  1.00 10.00      B   
ATOM   4038  CE2 TYR B 219     -30.941  11.400 -15.587  1.00 10.00      B   
ATOM   4039  CZ  TYR B 219     -29.847  11.116 -16.380  1.00 10.00      B   
ATOM   4040  OH  TYR B 219     -30.028  10.784 -17.703  1.00 10.00      B   
ATOM   4041  HH  TYR B 219     -30.657  11.397 -18.103  1.00 10.00      B   
ATOM   4042  C   TYR B 219     -30.243  14.449 -12.002  1.00 10.00      B   
ATOM   4043  O   TYR B 219     -30.602  15.087 -12.991  1.00 10.00      B   
ATOM   4044  N   PHE B 220     -30.930  14.438 -10.870  1.00 10.00      B   
ATOM   4045  HN  PHE B 220     -30.591  13.918 -10.105  1.00 10.00      B   
ATOM   4046  CA  PHE B 220     -32.178  15.179 -10.730  1.00 10.00      B   
ATOM   4047  CB  PHE B 220     -33.193  14.382  -9.904  1.00 10.00      B   
ATOM   4048  CG  PHE B 220     -33.514  13.023 -10.464  1.00 10.00      B   
ATOM   4049  CD1 PHE B 220     -33.840  12.869 -11.801  1.00 10.00      B   
ATOM   4050  CD2 PHE B 220     -33.488  11.902  -9.650  1.00 10.00      B   
ATOM   4051  CE1 PHE B 220     -34.134  11.622 -12.316  1.00 10.00      B   
ATOM   4052  CE2 PHE B 220     -33.782  10.651 -10.159  1.00 10.00      B   
ATOM   4053  CZ  PHE B 220     -34.105  10.511 -11.494  1.00 10.00      B   
ATOM   4054  C   PHE B 220     -31.935  16.548 -10.103  1.00 10.00      B   
ATOM   4055  O   PHE B 220     -32.856  17.176  -9.577  1.00 10.00      B   
ATOM   4056  N   GLN B 221     -30.692  17.008 -10.182  1.00 10.00      B   
ATOM   4057  HN  GLN B 221     -30.014  16.464 -10.633  1.00 10.00      B   
ATOM   4058  CA  GLN B 221     -30.305  18.297  -9.629  1.00 10.00      B   
ATOM   4059  CB  GLN B 221     -28.793  18.484  -9.755  1.00 10.00      B   
ATOM   4060  CG  GLN B 221     -28.238  19.686  -9.013  1.00 10.00      B   
ATOM   4061  CD  GLN B 221     -26.734  19.803  -9.154  1.00 10.00      B   
ATOM   4062  OE1 GLN B 221     -26.155  19.400 -10.164  1.00 10.00      B   
ATOM   4063  NE2 GLN B 221     -26.086  20.356  -8.146  1.00 10.00      B   
ATOM   4064 HE21 GLN B 221     -26.606  20.657  -7.370  1.00 10.00      B   
ATOM   4065 HE22 GLN B 221     -25.114  20.449  -8.215  1.00 10.00      B   
ATOM   4066  C   GLN B 221     -31.031  19.427 -10.349  1.00 10.00      B   
ATOM   4067  O   GLN B 221     -30.896  19.586 -11.565  1.00 10.00      B   
ATOM   4068  N   SER B 222     -31.822  20.187  -9.591  1.00 10.00      B   
ATOM   4069  HN  SER B 222     -31.896  19.981  -8.635  1.00 10.00      B   
ATOM   4070  CA  SER B 222     -32.586  21.313 -10.126  1.00 10.00      B   
ATOM   4071  CB  SER B 222     -31.654  22.373 -10.723  1.00 10.00      B   
ATOM   4072  OG  SER B 222     -30.649  22.754  -9.792  1.00 10.00      B   
ATOM   4073  HG  SER B 222     -29.778  22.590 -10.179  1.00 10.00      B   
ATOM   4074  C   SER B 222     -33.634  20.863 -11.147  1.00 10.00      B   
ATOM   4075  O   SER B 222     -34.117  21.661 -11.954  1.00 10.00      B   
ATOM   4076  N   ASN B 223     -33.998  19.588 -11.092  1.00 10.00      B   
ATOM   4077  HN  ASN B 223     -33.602  19.007 -10.406  1.00 10.00      B   
ATOM   4078  CA  ASN B 223     -34.978  19.029 -12.011  1.00 10.00      B   
ATOM   4079  CB  ASN B 223     -34.514  17.654 -12.508  1.00 10.00      B   
ATOM   4080  CG  ASN B 223     -35.196  17.221 -13.793  1.00 10.00      B   
ATOM   4081  OD1 ASN B 223     -36.297  17.665 -14.109  1.00 10.00      B   
ATOM   4082  ND2 ASN B 223     -34.545  16.346 -14.544  1.00 10.00      B   
ATOM   4083 HD21 ASN B 223     -33.669  16.030 -14.239  1.00 10.00      B   
ATOM   4084 HD22 ASN B 223     -34.969  16.046 -15.377  1.00 10.00      B   
ATOM   4085  C   ASN B 223     -36.331  18.904 -11.324  1.00 10.00      B   
ATOM   4086  O   ASN B 223     -36.413  18.475 -10.172  1.00 10.00      B   
ATOM   4087  N   ALA B 224     -37.386  19.296 -12.025  1.00 10.00      B   
ATOM   4088  HN  ALA B 224     -37.252  19.640 -12.936  1.00 10.00      B   
ATOM   4089  CA  ALA B 224     -38.736  19.225 -11.484  1.00 10.00      B   
ATOM   4090  CB  ALA B 224     -39.548  20.427 -11.943  1.00 10.00      B   
ATOM   4091  C   ALA B 224     -39.417  17.936 -11.916  1.00 10.00      B   
ATOM   4092  O   ALA B 224     -40.448  17.548 -11.364  1.00 10.00      B   
ATOM   4093  N   GLU B 225     -38.825  17.276 -12.902  1.00 10.00      B   
ATOM   4094  HN  GLU B 225     -37.992  17.635 -13.285  1.00 10.00      B   
ATOM   4095  CA  GLU B 225     -39.358  16.034 -13.435  1.00 10.00      B   
ATOM   4096  CB  GLU B 225     -39.497  16.152 -14.957  1.00 10.00      B   
ATOM   4097  CG  GLU B 225     -40.294  15.038 -15.610  1.00 10.00      B   
ATOM   4098  CD  GLU B 225     -41.756  15.055 -15.216  1.00 10.00      B   
ATOM   4099  OE1 GLU B 225     -42.496  15.931 -15.702  1.00 10.00      B   
ATOM   4100  OE2 GLU B 225     -42.173  14.169 -14.445  1.00 10.00      B   
ATOM   4101  C   GLU B 225     -38.431  14.869 -13.078  1.00 10.00      B   
ATOM   4102  O   GLU B 225     -37.459  14.595 -13.786  1.00 10.00      B   
ATOM   4103  N   PRO B 226     -38.706  14.179 -11.963  1.00 10.00      B   
ATOM   4104  CA  PRO B 226     -37.893  13.053 -11.516  1.00 10.00      B   
ATOM   4105  CB  PRO B 226     -38.222  12.962 -10.026  1.00 10.00      B   
ATOM   4106  CG  PRO B 226     -39.617  13.483  -9.907  1.00 10.00      B   
ATOM   4107  CD  PRO B 226     -39.833  14.443 -11.050  1.00 10.00      B   
ATOM   4108  C   PRO B 226     -38.268  11.756 -12.230  1.00 10.00      B   
ATOM   4109  O   PRO B 226     -39.208  11.062 -11.837  1.00 10.00      B   
ATOM   4110  N   ARG B 227     -37.547  11.442 -13.296  1.00 10.00      B   
ATOM   4111  HN  ARG B 227     -36.823  12.040 -13.583  1.00 10.00      B   
ATOM   4112  CA  ARG B 227     -37.810  10.229 -14.055  1.00 10.00      B   
ATOM   4113  CB  ARG B 227     -38.606  10.533 -15.325  1.00 10.00      B   
ATOM   4114  CG  ARG B 227     -39.985  11.115 -15.067  1.00 10.00      B   
ATOM   4115  CD  ARG B 227     -40.778  11.248 -16.352  1.00 10.00      B   
ATOM   4116  NE  ARG B 227     -41.965  12.080 -16.176  1.00 10.00      B   
ATOM   4117  HE  ARG B 227     -41.929  12.778 -15.471  1.00 10.00      B   
ATOM   4118  CZ  ARG B 227     -43.068  11.974 -16.909  1.00 10.00      B   
ATOM   4119  NH1 ARG B 227     -43.168  11.035 -17.846  1.00 10.00      B   
ATOM   4120 HH11 ARG B 227     -42.374  10.370 -18.016  1.00 10.00      B   
ATOM   4121 HH12 ARG B 227     -44.037  10.953 -18.417  1.00 10.00      B   
ATOM   4122  NH2 ARG B 227     -44.076  12.811 -16.698  1.00 10.00      B   
ATOM   4123 HH21 ARG B 227     -44.952  12.734 -17.259  1.00 10.00      B   
ATOM   4124 HH22 ARG B 227     -43.990  13.562 -15.974  1.00 10.00      B   
ATOM   4125  C   ARG B 227     -36.517   9.508 -14.403  1.00 10.00      B   
ATOM   4126  O   ARG B 227     -35.515  10.138 -14.742  1.00 10.00      B   
ATOM   4127  N   CYS B 228     -36.548   8.190 -14.304  1.00 10.00      B   
ATOM   4128  HN  CYS B 228     -37.385   7.755 -14.024  1.00 10.00      B   
ATOM   4129  CA  CYS B 228     -35.395   7.364 -14.606  1.00 10.00      B   
ATOM   4130  CB  CYS B 228     -35.602   5.964 -14.020  1.00 10.00      B   
ATOM   4131  SG  CYS B 228     -34.206   4.831 -14.219  1.00 10.00      B   
ATOM   4132  HG  CYS B 228     -34.511   3.709 -13.582  1.00 10.00      B   
ATOM   4133  C   CYS B 228     -35.198   7.275 -16.116  1.00 10.00      B   
ATOM   4134  O   CYS B 228     -36.167   7.133 -16.863  1.00 10.00      B   
ATOM   4135  N   PRO B 229     -33.941   7.361 -16.582  1.00 10.00      B   
ATOM   4136  CA  PRO B 229     -33.616   7.290 -18.015  1.00 10.00      B   
ATOM   4137  CB  PRO B 229     -32.085   7.351 -18.044  1.00 10.00      B   
ATOM   4138  CG  PRO B 229     -31.702   7.982 -16.749  1.00 10.00      B   
ATOM   4139  CD  PRO B 229     -32.740   7.556 -15.753  1.00 10.00      B   
ATOM   4140  C   PRO B 229     -34.097   5.988 -18.655  1.00 10.00      B   
ATOM   4141  O   PRO B 229     -34.366   5.935 -19.855  1.00 10.00      B   
ATOM   4142  N   HIS B 230     -34.208   4.942 -17.848  1.00 10.00      B   
ATOM   4143  HN  HIS B 230     -33.999   5.048 -16.897  1.00 10.00      B   
ATOM   4144  CA  HIS B 230     -34.654   3.649 -18.340  1.00 10.00      B   
ATOM   4145  CB  HIS B 230     -34.197   2.528 -17.401  1.00 10.00      B   
ATOM   4146  CG  HIS B 230     -34.235   1.161 -18.019  1.00 10.00      B   
ATOM   4147  ND1 HIS B 230     -33.156   0.564 -18.632  1.00 10.00      B   
ATOM   4148  HD1 HIS B 230     -32.262   0.954 -18.740  1.00 10.00      B   
ATOM   4149  CD2 HIS B 230     -35.251   0.265 -18.102  1.00 10.00      B   
ATOM   4150  CE1 HIS B 230     -33.542  -0.645 -19.063  1.00 10.00      B   
ATOM   4151  NE2 HIS B 230     -34.806  -0.875 -18.764  1.00 10.00      B   
ATOM   4152  C   HIS B 230     -36.171   3.632 -18.498  1.00 10.00      B   
ATOM   4153  O   HIS B 230     -36.902   3.712 -17.512  1.00 10.00      B   
ATOM   4154  N   CYS B 231     -36.617   3.562 -19.752  1.00 10.00      B   
ATOM   4155  HN  CYS B 231     -35.956   3.535 -20.476  1.00 10.00      B   
ATOM   4156  CA  CYS B 231     -38.042   3.522 -20.114  1.00 10.00      B   
ATOM   4157  CB  CYS B 231     -38.691   2.160 -19.811  1.00 10.00      B   
ATOM   4158  SG  CYS B 231     -38.903   1.769 -18.057  1.00 10.00      B   
ATOM   4159  HG  CYS B 231     -38.183   2.643 -17.361  1.00 10.00      B   
ATOM   4160  C   CYS B 231     -38.868   4.685 -19.554  1.00 10.00      B   
ATOM   4161  O   CYS B 231     -40.100   4.630 -19.556  1.00 10.00      B   
ATOM   4162  N   ASN B 232     -38.188   5.744 -19.111  1.00 10.00      B   
ATOM   4163  HN  ASN B 232     -37.210   5.733 -19.160  1.00 10.00      B   
ATOM   4164  CA  ASN B 232     -38.854   6.919 -18.546  1.00 10.00      B   
ATOM   4165  CB  ASN B 232     -39.619   7.698 -19.625  1.00 10.00      B   
ATOM   4166  CG  ASN B 232     -40.041   9.088 -19.177  1.00 10.00      B   
ATOM   4167  OD1 ASN B 232     -41.147   9.285 -18.674  1.00 10.00      B   
ATOM   4168  ND2 ASN B 232     -39.162  10.063 -19.362  1.00 10.00      B   
ATOM   4169 HD21 ASN B 232     -38.297   9.836 -19.771  1.00 10.00      B   
ATOM   4170 HD22 ASN B 232     -39.410  10.970 -19.089  1.00 10.00      B   
ATOM   4171  C   ASN B 232     -39.773   6.519 -17.393  1.00 10.00      B   
ATOM   4172  O   ASN B 232     -40.993   6.684 -17.454  1.00 10.00      B   
ATOM   4173  N   ASP B 233     -39.179   5.958 -16.352  1.00 10.00      B   
ATOM   4174  HN  ASP B 233     -38.206   5.834 -16.366  1.00 10.00      B   
ATOM   4175  CA  ASP B 233     -39.937   5.527 -15.185  1.00 10.00      B   
ATOM   4176  CB  ASP B 233     -39.296   4.288 -14.554  1.00 10.00      B   
ATOM   4177  CG  ASP B 233     -40.195   3.621 -13.534  1.00 10.00      B   
ATOM   4178  OD1 ASP B 233     -41.434   3.682 -13.703  1.00 10.00      B   
ATOM   4179  OD2 ASP B 233     -39.670   3.008 -12.575  1.00 10.00      B   
ATOM   4180  C   ASP B 233     -40.027   6.650 -14.162  1.00 10.00      B   
ATOM   4181  O   ASP B 233     -39.022   7.281 -13.840  1.00 10.00      B   
ATOM   4182  N   TYR B 234     -41.229   6.907 -13.663  1.00 10.00      B   
ATOM   4183  HN  TYR B 234     -41.993   6.368 -13.952  1.00 10.00      B   
ATOM   4184  CA  TYR B 234     -41.434   7.962 -12.682  1.00 10.00      B   
ATOM   4185  CB  TYR B 234     -42.924   8.235 -12.474  1.00 10.00      B   
ATOM   4186  CG  TYR B 234     -43.279   9.701 -12.540  1.00 10.00      B   
ATOM   4187  CD1 TYR B 234     -44.246  10.161 -13.422  1.00 10.00      B   
ATOM   4188  CD2 TYR B 234     -42.636  10.626 -11.729  1.00 10.00      B   
ATOM   4189  CE1 TYR B 234     -44.562  11.501 -13.496  1.00 10.00      B   
ATOM   4190  CE2 TYR B 234     -42.949  11.968 -11.792  1.00 10.00      B   
ATOM   4191  CZ  TYR B 234     -43.912  12.399 -12.677  1.00 10.00      B   
ATOM   4192  OH  TYR B 234     -44.213  13.737 -12.756  1.00 10.00      B   
ATOM   4193  HH  TYR B 234     -43.470  14.200 -13.180  1.00 10.00      B   
ATOM   4194  C   TYR B 234     -40.776   7.596 -11.361  1.00 10.00      B   
ATOM   4195  O   TYR B 234     -41.060   6.543 -10.786  1.00 10.00      B   
ATOM   4196  N   TRP B 235     -39.889   8.462 -10.892  1.00 10.00      B   
ATOM   4197  HN  TRP B 235     -39.708   9.285 -11.398  1.00 10.00      B   
ATOM   4198  CA  TRP B 235     -39.185   8.230  -9.644  1.00 10.00      B   
ATOM   4199  CB  TRP B 235     -37.990   9.178  -9.519  1.00 10.00      B   
ATOM   4200  CG  TRP B 235     -36.840   8.597  -8.756  1.00 10.00      B   
ATOM   4201  CD1 TRP B 235     -36.291   9.080  -7.605  1.00 10.00      B   
ATOM   4202  CD2 TRP B 235     -36.096   7.422  -9.095  1.00 10.00      B   
ATOM   4203  NE1 TRP B 235     -35.252   8.275  -7.203  1.00 10.00      B   
ATOM   4204  HE1 TRP B 235     -34.695   8.411  -6.398  1.00 10.00      B   
ATOM   4205  CE2 TRP B 235     -35.112   7.251  -8.103  1.00 10.00      B   
ATOM   4206  CE3 TRP B 235     -36.165   6.498 -10.143  1.00 10.00      B   
ATOM   4207  CZ2 TRP B 235     -34.208   6.191  -8.125  1.00 10.00      B   
ATOM   4208  CZ3 TRP B 235     -35.267   5.449 -10.162  1.00 10.00      B   
ATOM   4209  CH2 TRP B 235     -34.302   5.303  -9.161  1.00 10.00      B   
ATOM   4210  C   TRP B 235     -40.127   8.400  -8.457  1.00 10.00      B   
ATOM   4211  O   TRP B 235     -40.695   9.474  -8.253  1.00 10.00      B   
ATOM   4212  N   PRO B 236     -40.329   7.328  -7.680  1.00 10.00      B   
ATOM   4213  CA  PRO B 236     -41.200   7.357  -6.509  1.00 10.00      B   
ATOM   4214  CB  PRO B 236     -41.613   5.893  -6.373  1.00 10.00      B   
ATOM   4215  CG  PRO B 236     -40.444   5.118  -6.885  1.00 10.00      B   
ATOM   4216  CD  PRO B 236     -39.748   5.989  -7.900  1.00 10.00      B   
ATOM   4217  C   PRO B 236     -40.455   7.812  -5.256  1.00 10.00      B   
ATOM   4218  O   PRO B 236     -41.063   8.094  -4.224  1.00 10.00      B   
ATOM   4219  N   HIS B 237     -39.135   7.892  -5.358  1.00 10.00      B   
ATOM   4220  HN  HIS B 237     -38.710   7.688  -6.214  1.00 10.00      B   
ATOM   4221  CA  HIS B 237     -38.308   8.300  -4.234  1.00 10.00      B   
ATOM   4222  CB  HIS B 237     -36.952   7.589  -4.263  1.00 10.00      B   
ATOM   4223  CG  HIS B 237     -37.040   6.094  -4.279  1.00 10.00      B   
ATOM   4224  ND1 HIS B 237     -37.305   5.376  -3.137  1.00 10.00      B   
ATOM   4225  CD2 HIS B 237     -36.887   5.236  -5.318  1.00 10.00      B   
ATOM   4226  CE1 HIS B 237     -37.308   4.104  -3.503  1.00 10.00      B   
ATOM   4227  NE2 HIS B 237     -37.059   3.974  -4.811  1.00 10.00      B   
ATOM   4228  HE2 HIS B 237     -37.112   3.141  -5.336  1.00 10.00      B   
ATOM   4229  C   HIS B 237     -38.107   9.808  -4.224  1.00 10.00      B   
ATOM   4230  O   HIS B 237     -38.432  10.497  -5.193  1.00 10.00      B   
ATOM   4231  N   GLU B 238     -37.586  10.319  -3.122  1.00 10.00      B   
ATOM   4232  HN  GLU B 238     -37.365   9.724  -2.378  1.00 10.00      B   
ATOM   4233  CA  GLU B 238     -37.335  11.744  -2.988  1.00 10.00      B   
ATOM   4234  CB  GLU B 238     -37.310  12.141  -1.508  1.00 10.00      B   
ATOM   4235  CG  GLU B 238     -37.051  13.622  -1.256  1.00 10.00      B   
ATOM   4236  CD  GLU B 238     -36.571  13.900   0.153  1.00 10.00      B   
ATOM   4237  OE1 GLU B 238     -37.167  13.349   1.104  1.00 10.00      B   
ATOM   4238  OE2 GLU B 238     -35.598  14.665   0.315  1.00 10.00      B   
ATOM   4239  C   GLU B 238     -36.007  12.107  -3.632  1.00 10.00      B   
ATOM   4240  O   GLU B 238     -35.054  11.325  -3.585  1.00 10.00      B   
ATOM   4241  N   ILE B 239     -35.959  13.281  -4.246  1.00 10.00      B   
ATOM   4242  HN  ILE B 239     -36.764  13.840  -4.266  1.00 10.00      B   
ATOM   4243  CA  ILE B 239     -34.745  13.768  -4.881  1.00 10.00      B   
ATOM   4244  CB  ILE B 239     -35.049  14.916  -5.868  1.00 10.00      B   
ATOM   4245  CG1 ILE B 239     -36.051  14.458  -6.930  1.00 10.00      B   
ATOM   4246  CG2 ILE B 239     -33.769  15.422  -6.521  1.00 10.00      B   
ATOM   4247  CD1 ILE B 239     -36.630  15.588  -7.752  1.00 10.00      B   
ATOM   4248  C   ILE B 239     -33.791  14.275  -3.804  1.00 10.00      B   
ATOM   4249  O   ILE B 239     -34.066  15.282  -3.146  1.00 10.00      B   
ATOM   4250  N   PRO B 240     -32.671  13.574  -3.593  1.00 10.00      B   
ATOM   4251  CA  PRO B 240     -31.688  13.954  -2.586  1.00 10.00      B   
ATOM   4252  CB  PRO B 240     -30.688  12.787  -2.581  1.00 10.00      B   
ATOM   4253  CG  PRO B 240     -31.358  11.691  -3.337  1.00 10.00      B   
ATOM   4254  CD  PRO B 240     -32.266  12.366  -4.321  1.00 10.00      B   
ATOM   4255  C   PRO B 240     -30.984  15.250  -2.956  1.00 10.00      B   
ATOM   4256  O   PRO B 240     -30.875  15.604  -4.132  1.00 10.00      B   
ATOM   4257  N   LYS B 241     -30.517  15.958  -1.945  1.00 10.00      B   
ATOM   4258  HN  LYS B 241     -30.632  15.624  -1.034  1.00 10.00      B   
ATOM   4259  CA  LYS B 241     -29.817  17.209  -2.156  1.00 10.00      B   
ATOM   4260  CB  LYS B 241     -30.106  18.191  -1.013  1.00 10.00      B   
ATOM   4261  CG  LYS B 241     -31.562  18.636  -0.920  1.00 10.00      B   
ATOM   4262  CD  LYS B 241     -32.426  17.612  -0.193  1.00 10.00      B   
ATOM   4263  CE  LYS B 241     -33.898  17.987  -0.253  1.00 10.00      B   
ATOM   4264  NZ  LYS B 241     -34.737  17.149   0.647  1.00 10.00      B   
ATOM   4265  HZ1 LYS B 241     -35.699  17.539   0.703  1.00 10.00      B   
ATOM   4266  HZ2 LYS B 241     -34.329  17.128   1.602  1.00 10.00      B   
ATOM   4267  HZ3 LYS B 241     -34.797  16.167   0.285  1.00 10.00      B   
ATOM   4268  C   LYS B 241     -28.328  16.929  -2.265  1.00 10.00      B   
ATOM   4269  O   LYS B 241     -27.781  16.163  -1.472  1.00 10.00      B   
ATOM   4270  N   VAL B 242     -27.686  17.528  -3.259  1.00 10.00      B   
ATOM   4271  HN  VAL B 242     -28.182  18.127  -3.853  1.00 10.00      B   
ATOM   4272  CA  VAL B 242     -26.257  17.325  -3.483  1.00 10.00      B   
ATOM   4273  CB  VAL B 242     -25.745  18.086  -4.724  1.00 10.00      B   
ATOM   4274  CG1 VAL B 242     -26.347  17.504  -5.994  1.00 10.00      B   
ATOM   4275  CG2 VAL B 242     -26.047  19.573  -4.615  1.00 10.00      B   
ATOM   4276  C   VAL B 242     -25.432  17.720  -2.266  1.00 10.00      B   
ATOM   4277  O   VAL B 242     -25.757  18.680  -1.566  1.00 10.00      B   
ATOM   4278  N   PHE B 243     -24.369  16.969  -2.015  1.00 10.00      B   
ATOM   4279  HN  PHE B 243     -24.163  16.218  -2.608  1.00 10.00      B   
ATOM   4280  CA  PHE B 243     -23.498  17.240  -0.884  1.00 10.00      B   
ATOM   4281  CB  PHE B 243     -22.604  16.033  -0.587  1.00 10.00      B   
ATOM   4282  CG  PHE B 243     -21.845  16.143   0.708  1.00 10.00      B   
ATOM   4283  CD1 PHE B 243     -20.483  16.399   0.711  1.00 10.00      B   
ATOM   4284  CD2 PHE B 243     -22.496  15.990   1.922  1.00 10.00      B   
ATOM   4285  CE1 PHE B 243     -19.786  16.501   1.899  1.00 10.00      B   
ATOM   4286  CE2 PHE B 243     -21.804  16.090   3.113  1.00 10.00      B   
ATOM   4287  CZ  PHE B 243     -20.447  16.345   3.102  1.00 10.00      B   
ATOM   4288  C   PHE B 243     -22.648  18.473  -1.150  1.00 10.00      B   
ATOM   4289  O   PHE B 243     -21.836  18.498  -2.078  1.00 10.00      B   
ATOM   4290  N   ASP B 244     -22.852  19.499  -0.346  1.00 10.00      B   
ATOM   4291  HN  ASP B 244     -23.522  19.423   0.367  1.00 10.00      B   
ATOM   4292  CA  ASP B 244     -22.103  20.735  -0.488  1.00 10.00      B   
ATOM   4293  CB  ASP B 244     -23.021  21.875  -0.934  1.00 10.00      B   
ATOM   4294  CG  ASP B 244     -22.308  22.880  -1.816  1.00 10.00      B   
ATOM   4295  OD1 ASP B 244     -22.543  24.096  -1.653  1.00 10.00      B   
ATOM   4296  OD2 ASP B 244     -21.518  22.459  -2.687  1.00 10.00      B   
ATOM   4297  C   ASP B 244     -21.416  21.080   0.824  1.00 10.00      B   
ATOM   4298  O   ASP B 244     -22.053  21.070   1.880  1.00 10.00      B   
ATOM   4299  N   PRO B 245     -20.103  21.365   0.776  1.00 10.00      B   
ATOM   4300  CA  PRO B 245     -19.310  21.697   1.964  1.00 10.00      B   
ATOM   4301  CB  PRO B 245     -17.912  22.005   1.406  1.00 10.00      B   
ATOM   4302  CG  PRO B 245     -18.117  22.243  -0.051  1.00 10.00      B   
ATOM   4303  CD  PRO B 245     -19.285  21.388  -0.447  1.00 10.00      B   
ATOM   4304  C   PRO B 245     -19.855  22.897   2.737  1.00 10.00      B   
ATOM   4305  O   PRO B 245     -19.814  24.033   2.261  1.00 10.00      B   
ATOM   4306  N   GLU B 246     -20.365  22.625   3.929  1.00 10.00      B   
ATOM   4307  HN  GLU B 246     -20.368  21.699   4.240  1.00 10.00      B   
ATOM   4308  CB  GLU B 246     -22.439  23.539   4.879  1.00 10.00      B   
ATOM   4309  CG  GLU B 246     -23.189  24.377   3.853  1.00 10.00      B   
ATOM   4310  CD  GLU B 246     -23.236  25.848   4.221  1.00 10.00      B   
ATOM   4311  OE1 GLU B 246     -22.171  26.501   4.223  1.00 10.00      B   
ATOM   4312  OE2 GLU B 246     -24.338  26.363   4.509  1.00 10.00      B   
ATOM   4313  CA  GLU B 246     -20.912  23.655   4.799  1.00 10.00      B   
ATOM   4314  C   GLU B 246     -20.299  23.523   6.188  1.00 10.00      B   
ATOM   4315  O   GLU B 246     -19.339  22.735   6.337  1.00 10.00      B   
ATOM   4316  OXT GLU B 246     -20.777  24.195   7.126  1.00 10.00      B   
END
