# Supplementary material for: COZOID: contact zone identifier for visual analysis of protein-protein interactions
Source: BMC Bioinformatics. 2018 Apr 6;19:125. doi: 10.1186/s12859-018-2113-6 (PMC5889581; doi:10.1186/s12859-018-2113-6)
Supplement: Supplementary file 3 — Example data. Testing dataset used in the manuscript. (ZIP 2662 kb) [file 12859_2018_2113_MOESM3_ESM.zip › Test_data_COZOID/cluster2_3.pdb]

REMARK FILENAME="/data/home/enm009/home_crm01_320350881/CREAM320350881/DIRAC_"
REMARK ===============================================================
REMARK HADDOCK run for complex
REMARK final NOE weights: unambig 50 amb: 50
REMARK ===============================================================
REMARK            total,bonds,angles,improper,dihe,vdw,elec,air,cdih,coup,sani,vean,dani
REMARK energies: -82.2696, 0, 0, 0, 0, -39.1743, -47.3269, 4.23166, 0, 0, 0, 0, 0
REMARK ===============================================================
REMARK            bonds,angles,impropers,dihe,air,cdih,coup,sani,vean,dani
REMARK rms-dev.: 0,0,0,0,8.068612E-02,0,0, 0, 0, 0
REMARK ===============================================================
REMARK               air,cdih,coup,sani,vean,dani
REMARK               >0.3,>5,>1,>0,>5,>0.2
REMARK violations.: 0, 0, 0, 0, 0, 0
REMARK ===============================================================
REMARK                        CVpartition#,violations,rms
REMARK AIRs cross-validation: 2, 1, 1.22906
REMARK ===============================================================
REMARK NCS energy: 0
REMARK ===============================================================
REMARK Symmetry energy: 0
REMARK ===============================================================
REMARK Desolvation energy: 12.4326
REMARK Internal energy free molecules: 9132.23
REMARK Internal energy complex: -17050.1
REMARK Binding energy: -26256.4
REMARK ===============================================================
REMARK buried surface area: 1451.12
REMARK ===============================================================
REMARK water - chain1: 0 0 0
REMARK water - chain2: 0 0 0
REMARK water - chain3: 0 0 0
REMARK water - chain4: 0 0 0
REMARK water - chain5: 0 0 0
REMARK water - chain6: 0 0 0
REMARK ===============================================================
REMARK water - water: 0 0 0
REMARK ===============================================================
REMARK DATE:08-Dec-2015  19:52:38       created by user: enm009
REMARK VERSION:1.2
ATOM      1  C   GLY A  78      34.361  31.271  -0.884  1.00 10.00      A   
ATOM      2  O   GLY A  78      34.566  30.291  -0.166  1.00 10.00      A   
ATOM      3  N   GLY A  78      35.007  29.818  -2.784  1.00 10.00      A   
ATOM      4  HT1 GLY A  78      35.790  29.451  -2.210  1.00 10.00      A   
ATOM      5  HT2 GLY A  78      35.288  29.808  -3.783  1.00 10.00      A   
ATOM      6  HT3 GLY A  78      34.184  29.198  -2.664  1.00 10.00      A   
ATOM      7  CA  GLY A  78      34.670  31.198  -2.363  1.00 10.00      A   
ATOM      8  N   PRO A  79      33.866  32.419  -0.394  1.00 10.00      A   
ATOM      9  CA  PRO A  79      33.534  32.597   1.025  1.00 10.00      A   
ATOM     10  CB  PRO A  79      33.241  34.095   1.142  1.00 10.00      A   
ATOM     11  CG  PRO A  79      32.831  34.512  -0.229  1.00 10.00      A   
ATOM     12  CD  PRO A  79      33.592  33.633  -1.183  1.00 10.00      A   
ATOM     13  C   PRO A  79      32.310  31.778   1.432  1.00 10.00      A   
ATOM     14  O   PRO A  79      31.199  32.025   0.962  1.00 10.00      A   
ATOM     15  N   ARG A  80      32.519  30.797   2.297  1.00 10.00      A   
ATOM     16  HN  ARG A  80      33.425  30.643   2.641  1.00 10.00      A   
ATOM     17  CA  ARG A  80      31.434  29.946   2.757  1.00 10.00      A   
ATOM     18  CB  ARG A  80      31.806  28.466   2.616  1.00 10.00      A   
ATOM     19  CG  ARG A  80      32.408  28.085   1.273  1.00 10.00      A   
ATOM     20  CD  ARG A  80      32.349  26.581   1.059  1.00 10.00      A   
ATOM     21  NE  ARG A  80      33.209  26.131  -0.037  1.00 10.00      A   
ATOM     22  HE  ARG A  80      34.054  25.679   0.210  1.00 10.00      A   
ATOM     23  CZ  ARG A  80      32.913  26.256  -1.331  1.00 10.00      A   
ATOM     24  NH1 ARG A  80      31.804  26.879  -1.711  1.00 10.00      A   
ATOM     25 HH11 ARG A  80      31.569  26.960  -2.735  1.00 10.00      A   
ATOM     26 HH12 ARG A  80      31.164  27.288  -1.004  1.00 10.00      A   
ATOM     27  NH2 ARG A  80      33.732  25.755  -2.242  1.00 10.00      A   
ATOM     28 HH21 ARG A  80      33.523  25.868  -3.269  1.00 10.00      A   
ATOM     29 HH22 ARG A  80      34.587  25.220  -1.937  1.00 10.00      A   
ATOM     30  C   ARG A  80      31.091  30.252   4.209  1.00 10.00      A   
ATOM     31  O   ARG A  80      31.847  29.903   5.117  1.00 10.00      A   
ATOM     32  N   SER A  81      29.975  30.936   4.423  1.00 10.00      A   
ATOM     33  HN  SER A  81      29.443  31.237   3.659  1.00 10.00      A   
ATOM     34  CA  SER A  81      29.531  31.270   5.767  1.00 10.00      A   
ATOM     35  CB  SER A  81      28.566  32.452   5.700  1.00 10.00      A   
ATOM     36  OG  SER A  81      28.926  33.333   4.650  1.00 10.00      A   
ATOM     37  HG  SER A  81      29.836  33.631   4.780  1.00 10.00      A   
ATOM     38  C   SER A  81      28.840  30.063   6.403  1.00 10.00      A   
ATOM     39  O   SER A  81      28.556  29.075   5.720  1.00 10.00      A   
ATOM     40  N   GLN A  82      28.565  30.144   7.701  1.00 10.00      A   
ATOM     41  HN  GLN A  82      28.813  30.955   8.192  1.00 10.00      A   
ATOM     42  CA  GLN A  82      27.906  29.056   8.417  1.00 10.00      A   
ATOM     43  CB  GLN A  82      27.693  29.414   9.890  1.00 10.00      A   
ATOM     44  CG  GLN A  82      27.132  28.274  10.730  1.00 10.00      A   
ATOM     45  CD  GLN A  82      26.335  28.762  11.926  1.00 10.00      A   
ATOM     46  OE1 GLN A  82      26.590  29.847  12.453  1.00 10.00      A   
ATOM     47  NE2 GLN A  82      25.372  27.967  12.366  1.00 10.00      A   
ATOM     48 HE21 GLN A  82      25.224  27.106  11.902  1.00 10.00      A   
ATOM     49 HE22 GLN A  82      24.839  28.264  13.134  1.00 10.00      A   
ATOM     50  C   GLN A  82      26.569  28.716   7.772  1.00 10.00      A   
ATOM     51  O   GLN A  82      26.262  27.549   7.545  1.00 10.00      A   
ATOM     52  N   LYS A  83      25.789  29.747   7.462  1.00 10.00      A   
ATOM     53  HN  LYS A  83      26.099  30.656   7.667  1.00 10.00      A   
ATOM     54  CA  LYS A  83      24.480  29.565   6.839  1.00 10.00      A   
ATOM     55  CB  LYS A  83      23.804  30.917   6.589  1.00 10.00      A   
ATOM     56  CG  LYS A  83      22.330  30.819   6.218  1.00 10.00      A   
ATOM     57  CD  LYS A  83      21.788  32.154   5.728  1.00 10.00      A   
ATOM     58  CE  LYS A  83      22.326  32.499   4.348  1.00 10.00      A   
ATOM     59  NZ  LYS A  83      21.849  33.825   3.879  1.00 10.00      A   
ATOM     60  HZ1 LYS A  83      20.814  33.823   3.786  1.00 10.00      A   
ATOM     61  HZ2 LYS A  83      22.269  34.049   2.954  1.00 10.00      A   
ATOM     62  HZ3 LYS A  83      22.125  34.563   4.558  1.00 10.00      A   
ATOM     63  C   LYS A  83      24.600  28.786   5.531  1.00 10.00      A   
ATOM     64  O   LYS A  83      23.739  27.973   5.198  1.00 10.00      A   
ATOM     65  N   GLN A  84      25.684  29.028   4.800  1.00 10.00      A   
ATOM     66  HN  GLN A  84      26.347  29.669   5.129  1.00 10.00      A   
ATOM     67  CA  GLN A  84      25.922  28.345   3.534  1.00 10.00      A   
ATOM     68  CB  GLN A  84      27.144  28.930   2.826  1.00 10.00      A   
ATOM     69  CG  GLN A  84      26.891  30.235   2.088  1.00 10.00      A   
ATOM     70  CD  GLN A  84      28.039  30.593   1.165  1.00 10.00      A   
ATOM     71  OE1 GLN A  84      28.722  29.714   0.636  1.00 10.00      A   
ATOM     72  NE2 GLN A  84      28.261  31.881   0.959  1.00 10.00      A   
ATOM     73 HE21 GLN A  84      27.677  32.533   1.404  1.00 10.00      A   
ATOM     74 HE22 GLN A  84      29.010  32.130   0.377  1.00 10.00      A   
ATOM     75  C   GLN A  84      26.137  26.854   3.766  1.00 10.00      A   
ATOM     76  O   GLN A  84      25.654  26.019   3.002  1.00 10.00      A   
ATOM     77  N   LEU A  85      26.854  26.531   4.836  1.00 10.00      A   
ATOM     78  HN  LEU A  85      27.195  27.247   5.416  1.00 10.00      A   
ATOM     79  CA  LEU A  85      27.144  25.145   5.179  1.00 10.00      A   
ATOM     80  CB  LEU A  85      28.280  25.072   6.201  1.00 10.00      A   
ATOM     81  CG  LEU A  85      29.597  25.736   5.791  1.00 10.00      A   
ATOM     82  CD1 LEU A  85      30.608  25.662   6.923  1.00 10.00      A   
ATOM     83  CD2 LEU A  85      30.154  25.093   4.529  1.00 10.00      A   
ATOM     84  C   LEU A  85      25.902  24.449   5.717  1.00 10.00      A   
ATOM     85  O   LEU A  85      25.612  23.310   5.353  1.00 10.00      A   
ATOM     86  N   GLU A  86      25.170  25.147   6.576  1.00 10.00      A   
ATOM     87  HN  GLU A  86      25.468  26.049   6.834  1.00 10.00      A   
ATOM     88  CA  GLU A  86      23.945  24.611   7.163  1.00 10.00      A   
ATOM     89  CB  GLU A  86      23.353  25.607   8.162  1.00 10.00      A   
ATOM     90  CG  GLU A  86      24.276  25.947   9.320  1.00 10.00      A   
ATOM     91  CD  GLU A  86      24.170  24.971  10.472  1.00 10.00      A   
ATOM     92  OE1 GLU A  86      24.248  25.419  11.636  1.00 10.00      A   
ATOM     93  OE2 GLU A  86      23.995  23.759  10.227  1.00 10.00      A   
ATOM     94  C   GLU A  86      22.925  24.306   6.073  1.00 10.00      A   
ATOM     95  O   GLU A  86      22.210  23.304   6.126  1.00 10.00      A   
ATOM     96  N   LEU A  87      22.859  25.180   5.079  1.00 10.00      A   
ATOM     97  HN  LEU A  87      23.434  25.978   5.101  1.00 10.00      A   
ATOM     98  CA  LEU A  87      21.941  24.992   3.971  1.00 10.00      A   
ATOM     99  CB  LEU A  87      21.801  26.281   3.158  1.00 10.00      A   
ATOM    100  CG  LEU A  87      20.803  26.240   2.000  1.00 10.00      A   
ATOM    101  CD1 LEU A  87      19.374  26.230   2.520  1.00 10.00      A   
ATOM    102  CD2 LEU A  87      21.028  27.406   1.052  1.00 10.00      A   
ATOM    103  C   LEU A  87      22.425  23.857   3.077  1.00 10.00      A   
ATOM    104  O   LEU A  87      21.629  23.071   2.568  1.00 10.00      A   
ATOM    105  N   LYS A  88      23.739  23.766   2.913  1.00 10.00      A   
ATOM    106  HN  LYS A  88      24.322  24.412   3.364  1.00 10.00      A   
ATOM    107  CA  LYS A  88      24.335  22.736   2.077  1.00 10.00      A   
ATOM    108  CB  LYS A  88      25.821  23.002   1.841  1.00 10.00      A   
ATOM    109  CG  LYS A  88      26.304  22.581   0.463  1.00 10.00      A   
ATOM    110  CD  LYS A  88      25.450  23.195  -0.636  1.00 10.00      A   
ATOM    111  CE  LYS A  88      25.913  22.736  -2.007  1.00 10.00      A   
ATOM    112  NZ  LYS A  88      25.019  23.213  -3.092  1.00 10.00      A   
ATOM    113  HZ1 LYS A  88      24.053  22.832  -2.957  1.00 10.00      A   
ATOM    114  HZ2 LYS A  88      25.378  22.892  -4.014  1.00 10.00      A   
ATOM    115  HZ3 LYS A  88      24.972  24.251  -3.093  1.00 10.00      A   
ATOM    116  C   LYS A  88      24.116  21.343   2.652  1.00 10.00      A   
ATOM    117  O   LYS A  88      23.754  20.422   1.924  1.00 10.00      A   
ATOM    118  N   VAL A  89      24.325  21.183   3.957  1.00 10.00      A   
ATOM    119  HN  VAL A  89      24.629  21.948   4.500  1.00 10.00      A   
ATOM    120  CA  VAL A  89      24.121  19.883   4.589  1.00 10.00      A   
ATOM    121  CB  VAL A  89      24.655  19.809   6.039  1.00 10.00      A   
ATOM    122  CG1 VAL A  89      26.159  20.035   6.072  1.00 10.00      A   
ATOM    123  CG2 VAL A  89      23.941  20.791   6.955  1.00 10.00      A   
ATOM    124  C   VAL A  89      22.647  19.485   4.533  1.00 10.00      A   
ATOM    125  O   VAL A  89      22.313  18.305   4.420  1.00 10.00      A   
ATOM    126  N   SER A  90      21.769  20.482   4.585  1.00 10.00      A   
ATOM    127  HN  SER A  90      22.096  21.401   4.676  1.00 10.00      A   
ATOM    128  CA  SER A  90      20.337  20.241   4.517  1.00 10.00      A   
ATOM    129  CB  SER A  90      19.565  21.476   4.989  1.00 10.00      A   
ATOM    130  OG  SER A  90      19.879  21.778   6.340  1.00 10.00      A   
ATOM    131  HG  SER A  90      20.645  22.369   6.368  1.00 10.00      A   
ATOM    132  C   SER A  90      19.938  19.867   3.093  1.00 10.00      A   
ATOM    133  O   SER A  90      19.080  19.012   2.880  1.00 10.00      A   
ATOM    134  N   GLU A  91      20.581  20.507   2.126  1.00 10.00      A   
ATOM    135  HN  GLU A  91      21.251  21.186   2.367  1.00 10.00      A   
ATOM    136  CA  GLU A  91      20.322  20.245   0.718  1.00 10.00      A   
ATOM    137  CB  GLU A  91      21.042  21.292  -0.135  1.00 10.00      A   
ATOM    138  CG  GLU A  91      20.823  21.158  -1.631  1.00 10.00      A   
ATOM    139  CD  GLU A  91      21.453  22.299  -2.405  1.00 10.00      A   
ATOM    140  OE1 GLU A  91      20.755  23.300  -2.675  1.00 10.00      A   
ATOM    141  OE2 GLU A  91      22.651  22.207  -2.736  1.00 10.00      A   
ATOM    142  C   GLU A  91      20.812  18.845   0.362  1.00 10.00      A   
ATOM    143  O   GLU A  91      20.151  18.106  -0.371  1.00 10.00      A   
ATOM    144  N   LEU A  92      21.963  18.483   0.918  1.00 10.00      A   
ATOM    145  HN  LEU A  92      22.430  19.123   1.502  1.00 10.00      A   
ATOM    146  CA  LEU A  92      22.561  17.177   0.682  1.00 10.00      A   
ATOM    147  CB  LEU A  92      23.909  17.068   1.404  1.00 10.00      A   
ATOM    148  CG  LEU A  92      25.094  16.568   0.571  1.00 10.00      A   
ATOM    149  CD1 LEU A  92      26.399  16.780   1.324  1.00 10.00      A   
ATOM    150  CD2 LEU A  92      24.919  15.102   0.204  1.00 10.00      A   
ATOM    151  C   LEU A  92      21.627  16.062   1.142  1.00 10.00      A   
ATOM    152  O   LEU A  92      21.355  15.124   0.392  1.00 10.00      A   
ATOM    153  N   VAL A  93      21.119  16.180   2.368  1.00 10.00      A   
ATOM    154  HN  VAL A  93      21.362  16.959   2.916  1.00 10.00      A   
ATOM    155  CA  VAL A  93      20.217  15.172   2.912  1.00 10.00      A   
ATOM    156  CB  VAL A  93      19.984  15.302   4.436  1.00 10.00      A   
ATOM    157  CG1 VAL A  93      21.281  15.088   5.202  1.00 10.00      A   
ATOM    158  CG2 VAL A  93      19.358  16.639   4.796  1.00 10.00      A   
ATOM    159  C   VAL A  93      18.888  15.135   2.158  1.00 10.00      A   
ATOM    160  O   VAL A  93      18.255  14.085   2.064  1.00 10.00      A   
ATOM    161  N   GLN A  94      18.475  16.281   1.616  1.00 10.00      A   
ATOM    162  HN  GLN A  94      19.016  17.092   1.735  1.00 10.00      A   
ATOM    163  CA  GLN A  94      17.232  16.355   0.850  1.00 10.00      A   
ATOM    164  CB  GLN A  94      16.927  17.796   0.436  1.00 10.00      A   
ATOM    165  CG  GLN A  94      16.331  18.657   1.536  1.00 10.00      A   
ATOM    166  CD  GLN A  94      16.098  20.089   1.095  1.00 10.00      A   
ATOM    167  OE1 GLN A  94      16.788  20.600   0.214  1.00 10.00      A   
ATOM    168  NE2 GLN A  94      15.128  20.745   1.709  1.00 10.00      A   
ATOM    169 HE21 GLN A  94      14.618  20.277   2.407  1.00 10.00      A   
ATOM    170 HE22 GLN A  94      14.962  21.676   1.450  1.00 10.00      A   
ATOM    171  C   GLN A  94      17.343  15.485  -0.395  1.00 10.00      A   
ATOM    172  O   GLN A  94      16.428  14.731  -0.724  1.00 10.00      A   
ATOM    173  N   PHE A  95      18.486  15.586  -1.066  1.00 10.00      A   
ATOM    174  HN  PHE A  95      19.179  16.201  -0.737  1.00 10.00      A   
ATOM    175  CA  PHE A  95      18.743  14.816  -2.275  1.00 10.00      A   
ATOM    176  CB  PHE A  95      20.067  15.255  -2.910  1.00 10.00      A   
ATOM    177  CG  PHE A  95      20.311  14.705  -4.289  1.00 10.00      A   
ATOM    178  CD1 PHE A  95      19.550  15.131  -5.367  1.00 10.00      A   
ATOM    179  CD2 PHE A  95      21.308  13.768  -4.507  1.00 10.00      A   
ATOM    180  CE1 PHE A  95      19.778  14.632  -6.636  1.00 10.00      A   
ATOM    181  CE2 PHE A  95      21.541  13.265  -5.773  1.00 10.00      A   
ATOM    182  CZ  PHE A  95      20.775  13.697  -6.839  1.00 10.00      A   
ATOM    183  C   PHE A  95      18.772  13.324  -1.958  1.00 10.00      A   
ATOM    184  O   PHE A  95      18.235  12.510  -2.711  1.00 10.00      A   
ATOM    185  N   LEU A  96      19.394  12.978  -0.834  1.00 10.00      A   
ATOM    186  HN  LEU A  96      19.806  13.677  -0.283  1.00 10.00      A   
ATOM    187  CA  LEU A  96      19.487  11.590  -0.403  1.00 10.00      A   
ATOM    188  CB  LEU A  96      20.338  11.475   0.866  1.00 10.00      A   
ATOM    189  CG  LEU A  96      21.777  11.991   0.776  1.00 10.00      A   
ATOM    190  CD1 LEU A  96      22.456  11.919   2.135  1.00 10.00      A   
ATOM    191  CD2 LEU A  96      22.568  11.207  -0.259  1.00 10.00      A   
ATOM    192  C   LEU A  96      18.096  11.019  -0.151  1.00 10.00      A   
ATOM    193  O   LEU A  96      17.762   9.941  -0.638  1.00 10.00      A   
ATOM    194  N   LEU A  97      17.287  11.765   0.597  1.00 10.00      A   
ATOM    195  HN  LEU A  97      17.616  12.623   0.941  1.00 10.00      A   
ATOM    196  CA  LEU A  97      15.928  11.346   0.927  1.00 10.00      A   
ATOM    197  CB  LEU A  97      15.230  12.415   1.782  1.00 10.00      A   
ATOM    198  CG  LEU A  97      15.808  12.666   3.180  1.00 10.00      A   
ATOM    199  CD1 LEU A  97      15.230  13.943   3.778  1.00 10.00      A   
ATOM    200  CD2 LEU A  97      15.544  11.479   4.094  1.00 10.00      A   
ATOM    201  C   LEU A  97      15.102  11.074  -0.330  1.00 10.00      A   
ATOM    202  O   LEU A  97      14.448  10.039  -0.440  1.00 10.00      A   
ATOM    203  N   ILE A  98      15.151  12.002  -1.279  1.00 10.00      A   
ATOM    204  HN  ILE A  98      15.715  12.794  -1.142  1.00 10.00      A   
ATOM    205  CA  ILE A  98      14.389  11.875  -2.520  1.00 10.00      A   
ATOM    206  CB  ILE A  98      14.381  13.200  -3.320  1.00 10.00      A   
ATOM    207  CG1 ILE A  98      13.752  14.328  -2.492  1.00 10.00      A   
ATOM    208  CG2 ILE A  98      13.651  13.038  -4.648  1.00 10.00      A   
ATOM    209  CD1 ILE A  98      12.315  14.072  -2.085  1.00 10.00      A   
ATOM    210  C   ILE A  98      14.901  10.737  -3.406  1.00 10.00      A   
ATOM    211  O   ILE A  98      14.115   9.956  -3.943  1.00 10.00      A   
ATOM    212  N   LYS A  99      16.216  10.636  -3.556  1.00 10.00      A   
ATOM    213  HN  LYS A  99      16.806  11.270  -3.088  1.00 10.00      A   
ATOM    214  CA  LYS A  99      16.800   9.599  -4.398  1.00 10.00      A   
ATOM    215  CB  LYS A  99      18.273   9.881  -4.700  1.00 10.00      A   
ATOM    216  CG  LYS A  99      18.497  10.868  -5.836  1.00 10.00      A   
ATOM    217  CD  LYS A  99      17.691  10.486  -7.067  1.00 10.00      A   
ATOM    218  CE  LYS A  99      18.050  11.358  -8.259  1.00 10.00      A   
ATOM    219  NZ  LYS A  99      16.925  11.468  -9.223  1.00 10.00      A   
ATOM    220  HZ1 LYS A  99      16.584  10.524  -9.493  1.00 10.00      A   
ATOM    221  HZ2 LYS A  99      17.235  11.965 -10.081  1.00 10.00      A   
ATOM    222  HZ3 LYS A  99      16.140  11.998  -8.797  1.00 10.00      A   
ATOM    223  C   LYS A  99      16.628   8.202  -3.813  1.00 10.00      A   
ATOM    224  O   LYS A  99      16.395   7.238  -4.548  1.00 10.00      A   
ATOM    225  N   ASP A 100      16.734   8.091  -2.496  1.00 10.00      A   
ATOM    226  HN  ASP A 100      16.909   8.895  -1.955  1.00 10.00      A   
ATOM    227  CA  ASP A 100      16.597   6.800  -1.832  1.00 10.00      A   
ATOM    228  CB  ASP A 100      17.108   6.846  -0.395  1.00 10.00      A   
ATOM    229  CG  ASP A 100      17.028   5.492   0.277  1.00 10.00      A   
ATOM    230  OD1 ASP A 100      17.886   4.629  -0.007  1.00 10.00      A   
ATOM    231  OD2 ASP A 100      16.093   5.275   1.076  1.00 10.00      A   
ATOM    232  C   ASP A 100      15.159   6.294  -1.874  1.00 10.00      A   
ATOM    233  O   ASP A 100      14.922   5.083  -1.900  1.00 10.00      A   
ATOM    234  N   GLN A 101      14.206   7.219  -1.902  1.00 10.00      A   
ATOM    235  HN  GLN A 101      14.460   8.167  -1.883  1.00 10.00      A   
ATOM    236  CA  GLN A 101      12.790   6.862  -1.950  1.00 10.00      A   
ATOM    237  CB  GLN A 101      11.906   8.111  -2.009  1.00 10.00      A   
ATOM    238  CG  GLN A 101      11.586   8.718  -0.652  1.00 10.00      A   
ATOM    239  CD  GLN A 101      10.618   9.883  -0.741  1.00 10.00      A   
ATOM    240  OE1 GLN A 101      10.581  10.608  -1.737  1.00 10.00      A   
ATOM    241  NE2 GLN A 101       9.816  10.065   0.298  1.00 10.00      A   
ATOM    242 HE21 GLN A 101       9.889   9.441   1.056  1.00 10.00      A   
ATOM    243 HE22 GLN A 101       9.189  10.814   0.274  1.00 10.00      A   
ATOM    244  C   GLN A 101      12.486   5.953  -3.138  1.00 10.00      A   
ATOM    245  O   GLN A 101      11.687   5.024  -3.032  1.00 10.00      A   
ATOM    246  N   LYS A 102      13.147   6.214  -4.260  1.00 10.00      A   
ATOM    247  HN  LYS A 102      13.785   6.960  -4.275  1.00 10.00      A   
ATOM    248  CA  LYS A 102      12.941   5.429  -5.469  1.00 10.00      A   
ATOM    249  CB  LYS A 102      13.048   6.329  -6.700  1.00 10.00      A   
ATOM    250  CG  LYS A 102      12.075   5.977  -7.812  1.00 10.00      A   
ATOM    251  CD  LYS A 102      11.861   7.158  -8.741  1.00 10.00      A   
ATOM    252  CE  LYS A 102      10.732   6.890  -9.718  1.00 10.00      A   
ATOM    253  NZ  LYS A 102      10.275   8.135 -10.386  1.00 10.00      A   
ATOM    254  HZ1 LYS A 102       9.946   8.822  -9.677  1.00 10.00      A   
ATOM    255  HZ2 LYS A 102       9.490   7.925 -11.037  1.00 10.00      A   
ATOM    256  HZ3 LYS A 102      11.052   8.558 -10.930  1.00 10.00      A   
ATOM    257  C   LYS A 102      13.933   4.270  -5.570  1.00 10.00      A   
ATOM    258  O   LYS A 102      13.803   3.411  -6.447  1.00 10.00      A   
ATOM    259  N   LYS A 103      14.913   4.251  -4.663  1.00 10.00      A   
ATOM    260  HN  LYS A 103      14.941   4.962  -3.986  1.00 10.00      A   
ATOM    261  CA  LYS A 103      15.943   3.206  -4.631  1.00 10.00      A   
ATOM    262  CB  LYS A 103      15.367   1.869  -4.151  1.00 10.00      A   
ATOM    263  CG  LYS A 103      14.951   1.855  -2.688  1.00 10.00      A   
ATOM    264  CD  LYS A 103      16.151   2.002  -1.765  1.00 10.00      A   
ATOM    265  CE  LYS A 103      15.732   1.980  -0.304  1.00 10.00      A   
ATOM    266  NZ  LYS A 103      14.960   3.192   0.072  1.00 10.00      A   
ATOM    267  HZ1 LYS A 103      14.208   2.950   0.742  1.00 10.00      A   
ATOM    268  HZ2 LYS A 103      14.537   3.629  -0.773  1.00 10.00      A   
ATOM    269  HZ3 LYS A 103      15.596   3.895   0.523  1.00 10.00      A   
ATOM    270  C   LYS A 103      16.622   3.048  -5.989  1.00 10.00      A   
ATOM    271  O   LYS A 103      16.465   2.027  -6.663  1.00 10.00      A   
ATOM    272  N   ILE A 104      17.377   4.064  -6.377  1.00 10.00      A   
ATOM    273  HN  ILE A 104      17.473   4.839  -5.786  1.00 10.00      A   
ATOM    274  CA  ILE A 104      18.067   4.063  -7.667  1.00 10.00      A   
ATOM    275  CB  ILE A 104      18.528   5.473  -8.100  1.00 10.00      A   
ATOM    276  CG1 ILE A 104      17.381   6.487  -7.974  1.00 10.00      A   
ATOM    277  CG2 ILE A 104      19.072   5.454  -9.523  1.00 10.00      A   
ATOM    278  CD1 ILE A 104      16.186   6.189  -8.858  1.00 10.00      A   
ATOM    279  C   ILE A 104      19.221   3.045  -7.763  1.00 10.00      A   
ATOM    280  O   ILE A 104      19.243   2.242  -8.695  1.00 10.00      A   
ATOM    281  N   PRO A 105      20.192   3.031  -6.819  1.00 10.00      A   
ATOM    282  CA  PRO A 105      20.246   3.921  -5.661  1.00 10.00      A   
ATOM    283  CB  PRO A 105      20.968   3.052  -4.636  1.00 10.00      A   
ATOM    284  CG  PRO A 105      21.941   2.262  -5.446  1.00 10.00      A   
ATOM    285  CD  PRO A 105      21.338   2.103  -6.822  1.00 10.00      A   
ATOM    286  C   PRO A 105      21.049   5.197  -5.931  1.00 10.00      A   
ATOM    287  O   PRO A 105      21.260   5.584  -7.079  1.00 10.00      A   
ATOM    288  N   ILE A 106      21.514   5.829  -4.865  1.00 10.00      A   
ATOM    289  HN  ILE A 106      21.374   5.441  -3.975  1.00 10.00      A   
ATOM    290  CA  ILE A 106      22.258   7.073  -4.982  1.00 10.00      A   
ATOM    291  CB  ILE A 106      22.149   7.915  -3.697  1.00 10.00      A   
ATOM    292  CG1 ILE A 106      20.744   7.789  -3.102  1.00 10.00      A   
ATOM    293  CG2 ILE A 106      22.472   9.373  -3.995  1.00 10.00      A   
ATOM    294  CD1 ILE A 106      20.624   8.340  -1.699  1.00 10.00      A   
ATOM    295  C   ILE A 106      23.730   6.834  -5.299  1.00 10.00      A   
ATOM    296  O   ILE A 106      24.423   6.098  -4.595  1.00 10.00      A   
ATOM    297  N   LYS A 107      24.196   7.459  -6.371  1.00 10.00      A   
ATOM    298  HN  LYS A 107      23.589   8.017  -6.899  1.00 10.00      A   
ATOM    299  CA  LYS A 107      25.586   7.345  -6.781  1.00 10.00      A   
ATOM    300  CB  LYS A 107      25.688   7.170  -8.298  1.00 10.00      A   
ATOM    301  CG  LYS A 107      24.867   6.023  -8.859  1.00 10.00      A   
ATOM    302  CD  LYS A 107      24.920   6.014 -10.376  1.00 10.00      A   
ATOM    303  CE  LYS A 107      23.870   5.085 -10.961  1.00 10.00      A   
ATOM    304  NZ  LYS A 107      23.790   5.211 -12.438  1.00 10.00      A   
ATOM    305  HZ1 LYS A 107      24.629   4.783 -12.879  1.00 10.00      A   
ATOM    306  HZ2 LYS A 107      23.748   6.215 -12.710  1.00 10.00      A   
ATOM    307  HZ3 LYS A 107      22.941   4.731 -12.797  1.00 10.00      A   
ATOM    308  C   LYS A 107      26.328   8.608  -6.368  1.00 10.00      A   
ATOM    309  O   LYS A 107      25.845   9.718  -6.602  1.00 10.00      A   
ATOM    310  N   ARG A 108      27.497   8.443  -5.758  1.00 10.00      A   
ATOM    311  HN  ARG A 108      27.826   7.531  -5.595  1.00 10.00      A   
ATOM    312  CA  ARG A 108      28.296   9.583  -5.309  1.00 10.00      A   
ATOM    313  CB  ARG A 108      29.562   9.111  -4.595  1.00 10.00      A   
ATOM    314  CG  ARG A 108      30.112  10.115  -3.596  1.00 10.00      A   
ATOM    315  CD  ARG A 108      31.267   9.529  -2.801  1.00 10.00      A   
ATOM    316  NE  ARG A 108      32.493   9.441  -3.590  1.00 10.00      A   
ATOM    317  HE  ARG A 108      32.494   9.876  -4.475  1.00 10.00      A   
ATOM    318  CZ  ARG A 108      33.603   8.832  -3.179  1.00 10.00      A   
ATOM    319  NH1 ARG A 108      33.621   8.184  -2.020  1.00 10.00      A   
ATOM    320 HH11 ARG A 108      32.760   8.138  -1.432  1.00 10.00      A   
ATOM    321 HH12 ARG A 108      34.495   7.721  -1.691  1.00 10.00      A   
ATOM    322  NH2 ARG A 108      34.687   8.850  -3.942  1.00 10.00      A   
ATOM    323 HH21 ARG A 108      34.666   9.335  -4.867  1.00 10.00      A   
ATOM    324 HH22 ARG A 108      35.563   8.384  -3.619  1.00 10.00      A   
ATOM    325  C   ARG A 108      28.655  10.505  -6.470  1.00 10.00      A   
ATOM    326  O   ARG A 108      28.797  11.717  -6.296  1.00 10.00      A   
ATOM    327  N   ALA A 109      28.775   9.919  -7.657  1.00 10.00      A   
ATOM    328  HN  ALA A 109      28.632   8.953  -7.725  1.00 10.00      A   
ATOM    329  CA  ALA A 109      29.117  10.668  -8.861  1.00 10.00      A   
ATOM    330  CB  ALA A 109      29.267   9.720 -10.042  1.00 10.00      A   
ATOM    331  C   ALA A 109      28.071  11.738  -9.167  1.00 10.00      A   
ATOM    332  O   ALA A 109      28.408  12.855  -9.563  1.00 10.00      A   
ATOM    333  N   ASP A 110      26.803  11.399  -8.959  1.00 10.00      A   
ATOM    334  HN  ASP A 110      26.598  10.504  -8.616  1.00 10.00      A   
ATOM    335  CA  ASP A 110      25.709  12.329  -9.221  1.00 10.00      A   
ATOM    336  CB  ASP A 110      24.380  11.587  -9.374  1.00 10.00      A   
ATOM    337  CG  ASP A 110      24.025  11.333 -10.825  1.00 10.00      A   
ATOM    338  OD1 ASP A 110      23.376  12.203 -11.444  1.00 10.00      A   
ATOM    339  OD2 ASP A 110      24.402  10.267 -11.355  1.00 10.00      A   
ATOM    340  C   ASP A 110      25.606  13.380  -8.127  1.00 10.00      A   
ATOM    341  O   ASP A 110      25.240  14.527  -8.388  1.00 10.00      A   
ATOM    342  N   ILE A 111      25.948  12.985  -6.905  1.00 10.00      A   
ATOM    343  HN  ILE A 111      26.242  12.058  -6.768  1.00 10.00      A   
ATOM    344  CA  ILE A 111      25.905  13.893  -5.764  1.00 10.00      A   
ATOM    345  CB  ILE A 111      26.257  13.163  -4.447  1.00 10.00      A   
ATOM    346  CG1 ILE A 111      25.291  11.998  -4.208  1.00 10.00      A   
ATOM    347  CG2 ILE A 111      26.234  14.127  -3.267  1.00 10.00      A   
ATOM    348  CD1 ILE A 111      25.690  11.092  -3.061  1.00 10.00      A   
ATOM    349  C   ILE A 111      26.877  15.051  -5.978  1.00 10.00      A   
ATOM    350  O   ILE A 111      26.567  16.207  -5.681  1.00 10.00      A   
ATOM    351  N   LEU A 112      28.046  14.726  -6.515  1.00 10.00      A   
ATOM    352  HN  LEU A 112      28.224  13.784  -6.728  1.00 10.00      A   
ATOM    353  CA  LEU A 112      29.078  15.718  -6.784  1.00 10.00      A   
ATOM    354  CB  LEU A 112      30.392  15.025  -7.159  1.00 10.00      A   
ATOM    355  CG  LEU A 112      31.260  14.547  -5.994  1.00 10.00      A   
ATOM    356  CD1 LEU A 112      31.983  13.260  -6.363  1.00 10.00      A   
ATOM    357  CD2 LEU A 112      32.261  15.622  -5.605  1.00 10.00      A   
ATOM    358  C   LEU A 112      28.664  16.675  -7.894  1.00 10.00      A   
ATOM    359  O   LEU A 112      29.016  17.851  -7.874  1.00 10.00      A   
ATOM    360  N   LYS A 113      27.900  16.169  -8.850  1.00 10.00      A   
ATOM    361  HN  LYS A 113      27.627  15.228  -8.795  1.00 10.00      A   
ATOM    362  CA  LYS A 113      27.456  16.972  -9.981  1.00 10.00      A   
ATOM    363  CB  LYS A 113      27.120  16.061 -11.167  1.00 10.00      A   
ATOM    364  CG  LYS A 113      26.814  16.802 -12.459  1.00 10.00      A   
ATOM    365  CD  LYS A 113      26.167  15.884 -13.484  1.00 10.00      A   
ATOM    366  CE  LYS A 113      25.982  16.592 -14.817  1.00 10.00      A   
ATOM    367  NZ  LYS A 113      25.137  15.806 -15.754  1.00 10.00      A   
ATOM    368  HZ1 LYS A 113      24.155  15.781 -15.413  1.00 10.00      A   
ATOM    369  HZ2 LYS A 113      25.492  14.832 -15.826  1.00 10.00      A   
ATOM    370  HZ3 LYS A 113      25.154  16.238 -16.700  1.00 10.00      A   
ATOM    371  C   LYS A 113      26.249  17.847  -9.638  1.00 10.00      A   
ATOM    372  O   LYS A 113      26.158  18.995 -10.074  1.00 10.00      A   
ATOM    373  N   HIS A 114      25.326  17.308  -8.857  1.00 10.00      A   
ATOM    374  HN  HIS A 114      25.453  16.393  -8.516  1.00 10.00      A   
ATOM    375  CA  HIS A 114      24.120  18.044  -8.501  1.00 10.00      A   
ATOM    376  CB  HIS A 114      22.919  17.103  -8.381  1.00 10.00      A   
ATOM    377  CG  HIS A 114      22.096  17.014  -9.628  1.00 10.00      A   
ATOM    378  ND1 HIS A 114      20.725  17.141  -9.654  1.00 10.00      A   
ATOM    379  HD1 HIS A 114      20.144  17.305  -8.879  1.00 10.00      A   
ATOM    380  CD2 HIS A 114      22.475  16.804 -10.914  1.00 10.00      A   
ATOM    381  CE1 HIS A 114      20.321  17.009 -10.924  1.00 10.00      A   
ATOM    382  NE2 HIS A 114      21.347  16.803 -11.730  1.00 10.00      A   
ATOM    383  C   HIS A 114      24.259  18.896  -7.243  1.00 10.00      A   
ATOM    384  O   HIS A 114      24.170  20.120  -7.306  1.00 10.00      A   
ATOM    385  N   VAL A 115      24.490  18.252  -6.110  1.00 10.00      A   
ATOM    386  HN  VAL A 115      24.611  17.281  -6.128  1.00 10.00      A   
ATOM    387  CA  VAL A 115      24.585  18.958  -4.836  1.00 10.00      A   
ATOM    388  CB  VAL A 115      24.280  18.026  -3.644  1.00 10.00      A   
ATOM    389  CG1 VAL A 115      24.224  18.815  -2.343  1.00 10.00      A   
ATOM    390  CG2 VAL A 115      22.977  17.277  -3.873  1.00 10.00      A   
ATOM    391  C   VAL A 115      25.933  19.638  -4.617  1.00 10.00      A   
ATOM    392  O   VAL A 115      25.990  20.849  -4.410  1.00 10.00      A   
ATOM    393  N   ILE A 116      27.008  18.859  -4.667  1.00 10.00      A   
ATOM    394  HN  ILE A 116      26.895  17.905  -4.877  1.00 10.00      A   
ATOM    395  CA  ILE A 116      28.355  19.380  -4.430  1.00 10.00      A   
ATOM    396  CB  ILE A 116      29.428  18.276  -4.529  1.00 10.00      A   
ATOM    397  CG1 ILE A 116      29.119  17.146  -3.539  1.00 10.00      A   
ATOM    398  CG2 ILE A 116      30.819  18.842  -4.278  1.00 10.00      A   
ATOM    399  CD1 ILE A 116      28.995  17.599  -2.097  1.00 10.00      A   
ATOM    400  C   ILE A 116      28.705  20.565  -5.334  1.00 10.00      A   
ATOM    401  O   ILE A 116      28.701  21.712  -4.880  1.00 10.00      A   
ATOM    402  N   GLY A 117      29.003  20.286  -6.598  1.00 10.00      A   
ATOM    403  HN  GLY A 117      28.990  19.349  -6.902  1.00 10.00      A   
ATOM    404  CA  GLY A 117      29.347  21.339  -7.538  1.00 10.00      A   
ATOM    405  C   GLY A 117      30.630  22.071  -7.177  1.00 10.00      A   
ATOM    406  O   GLY A 117      31.725  21.651  -7.553  1.00 10.00      A   
ATOM    407  N   ASP A 118      30.490  23.164  -6.440  1.00 10.00      A   
ATOM    408  HN  ASP A 118      29.590  23.429  -6.153  1.00 10.00      A   
ATOM    409  CA  ASP A 118      31.631  23.979  -6.033  1.00 10.00      A   
ATOM    410  CB  ASP A 118      31.279  25.474  -6.126  1.00 10.00      A   
ATOM    411  CG  ASP A 118      31.742  26.310  -4.944  1.00 10.00      A   
ATOM    412  OD1 ASP A 118      32.963  26.475  -4.756  1.00 10.00      A   
ATOM    413  OD2 ASP A 118      30.877  26.837  -4.208  1.00 10.00      A   
ATOM    414  C   ASP A 118      32.134  23.603  -4.641  1.00 10.00      A   
ATOM    415  O   ASP A 118      33.321  23.744  -4.344  1.00 10.00      A   
ATOM    416  N   TYR A 119      31.244  23.073  -3.808  1.00 10.00      A   
ATOM    417  HN  TYR A 119      30.328  22.927  -4.124  1.00 10.00      A   
ATOM    418  CA  TYR A 119      31.598  22.684  -2.438  1.00 10.00      A   
ATOM    419  CB  TYR A 119      30.335  22.530  -1.583  1.00 10.00      A   
ATOM    420  CG  TYR A 119      29.638  23.827  -1.236  1.00 10.00      A   
ATOM    421  CD1 TYR A 119      29.668  24.330   0.059  1.00 10.00      A   
ATOM    422  CD2 TYR A 119      28.934  24.539  -2.198  1.00 10.00      A   
ATOM    423  CE1 TYR A 119      29.017  25.506   0.385  1.00 10.00      A   
ATOM    424  CE2 TYR A 119      28.285  25.716  -1.883  1.00 10.00      A   
ATOM    425  CZ  TYR A 119      28.328  26.195  -0.592  1.00 10.00      A   
ATOM    426  OH  TYR A 119      27.667  27.361  -0.274  1.00 10.00      A   
ATOM    427  HH  TYR A 119      28.310  28.055  -0.068  1.00 10.00      A   
ATOM    428  C   TYR A 119      32.394  21.377  -2.414  1.00 10.00      A   
ATOM    429  O   TYR A 119      32.178  20.518  -1.558  1.00 10.00      A   
ATOM    430  N   LYS A 120      33.328  21.242  -3.340  1.00 10.00      A   
ATOM    431  HN  LYS A 120      33.481  21.981  -3.972  1.00 10.00      A   
ATOM    432  CA  LYS A 120      34.139  20.039  -3.443  1.00 10.00      A   
ATOM    433  CB  LYS A 120      34.478  19.744  -4.905  1.00 10.00      A   
ATOM    434  CG  LYS A 120      35.136  20.901  -5.638  1.00 10.00      A   
ATOM    435  CD  LYS A 120      35.217  20.627  -7.129  1.00 10.00      A   
ATOM    436  CE  LYS A 120      35.864  21.785  -7.869  1.00 10.00      A   
ATOM    437  NZ  LYS A 120      35.891  21.560  -9.339  1.00 10.00      A   
ATOM    438  HZ1 LYS A 120      36.413  22.328  -9.808  1.00 10.00      A   
ATOM    439  HZ2 LYS A 120      34.921  21.534  -9.715  1.00 10.00      A   
ATOM    440  HZ3 LYS A 120      36.357  20.656  -9.554  1.00 10.00      A   
ATOM    441  C   LYS A 120      35.409  20.129  -2.604  1.00 10.00      A   
ATOM    442  O   LYS A 120      36.080  19.122  -2.374  1.00 10.00      A   
ATOM    443  N   ASP A 121      35.738  21.329  -2.137  1.00 10.00      A   
ATOM    444  HN  ASP A 121      35.166  22.100  -2.339  1.00 10.00      A   
ATOM    445  CA  ASP A 121      36.936  21.519  -1.320  1.00 10.00      A   
ATOM    446  CB  ASP A 121      37.340  22.999  -1.232  1.00 10.00      A   
ATOM    447  CG  ASP A 121      36.437  23.828  -0.338  1.00 10.00      A   
ATOM    448  OD1 ASP A 121      36.799  24.058   0.838  1.00 10.00      A   
ATOM    449  OD2 ASP A 121      35.371  24.265  -0.814  1.00 10.00      A   
ATOM    450  C   ASP A 121      36.737  20.921   0.067  1.00 10.00      A   
ATOM    451  O   ASP A 121      37.700  20.597   0.765  1.00 10.00      A   
ATOM    452  N   ILE A 122      35.478  20.763   0.450  1.00 10.00      A   
ATOM    453  HN  ILE A 122      34.759  21.040  -0.157  1.00 10.00      A   
ATOM    454  CA  ILE A 122      35.128  20.196   1.747  1.00 10.00      A   
ATOM    455  CB  ILE A 122      34.379  21.217   2.630  1.00 10.00      A   
ATOM    456  CG1 ILE A 122      33.311  21.958   1.817  1.00 10.00      A   
ATOM    457  CG2 ILE A 122      35.353  22.191   3.270  1.00 10.00      A   
ATOM    458  CD1 ILE A 122      32.346  22.764   2.658  1.00 10.00      A   
ATOM    459  C   ILE A 122      34.241  18.972   1.561  1.00 10.00      A   
ATOM    460  O   ILE A 122      33.510  18.582   2.469  1.00 10.00      A   
ATOM    461  N   PHE A 123      34.334  18.365   0.381  1.00 10.00      A   
ATOM    462  HN  PHE A 123      34.969  18.716  -0.278  1.00 10.00      A   
ATOM    463  CA  PHE A 123      33.532  17.192   0.031  1.00 10.00      A   
ATOM    464  CB  PHE A 123      33.909  16.648  -1.353  1.00 10.00      A   
ATOM    465  CG  PHE A 123      33.220  15.364  -1.717  1.00 10.00      A   
ATOM    466  CD1 PHE A 123      31.841  15.309  -1.835  1.00 10.00      A   
ATOM    467  CD2 PHE A 123      33.954  14.211  -1.938  1.00 10.00      A   
ATOM    468  CE1 PHE A 123      31.206  14.128  -2.167  1.00 10.00      A   
ATOM    469  CE2 PHE A 123      33.327  13.027  -2.271  1.00 10.00      A   
ATOM    470  CZ  PHE A 123      31.951  12.986  -2.385  1.00 10.00      A   
ATOM    471  C   PHE A 123      33.537  16.087   1.101  1.00 10.00      A   
ATOM    472  O   PHE A 123      32.472  15.701   1.583  1.00 10.00      A   
ATOM    473  N   PRO A 124      34.718  15.562   1.496  1.00 10.00      A   
ATOM    474  CA  PRO A 124      34.805  14.497   2.506  1.00 10.00      A   
ATOM    475  CB  PRO A 124      36.311  14.321   2.717  1.00 10.00      A   
ATOM    476  CG  PRO A 124      36.917  14.797   1.445  1.00 10.00      A   
ATOM    477  CD  PRO A 124      36.055  15.936   0.991  1.00 10.00      A   
ATOM    478  C   PRO A 124      34.121  14.866   3.823  1.00 10.00      A   
ATOM    479  O   PRO A 124      33.402  14.053   4.406  1.00 10.00      A   
ATOM    480  N   ASP A 125      34.330  16.097   4.279  1.00 10.00      A   
ATOM    481  HN  ASP A 125      34.885  16.712   3.758  1.00 10.00      A   
ATOM    482  CA  ASP A 125      33.740  16.554   5.534  1.00 10.00      A   
ATOM    483  CB  ASP A 125      34.425  17.831   6.028  1.00 10.00      A   
ATOM    484  CG  ASP A 125      33.919  18.271   7.388  1.00 10.00      A   
ATOM    485  OD1 ASP A 125      34.065  17.499   8.358  1.00 10.00      A   
ATOM    486  OD2 ASP A 125      33.378  19.392   7.495  1.00 10.00      A   
ATOM    487  C   ASP A 125      32.239  16.782   5.393  1.00 10.00      A   
ATOM    488  O   ASP A 125      31.455  16.392   6.264  1.00 10.00      A   
ATOM    489  N   LEU A 126      31.845  17.403   4.288  1.00 10.00      A   
ATOM    490  HN  LEU A 126      32.523  17.682   3.630  1.00 10.00      A   
ATOM    491  CA  LEU A 126      30.442  17.693   4.018  1.00 10.00      A   
ATOM    492  CB  LEU A 126      30.315  18.528   2.740  1.00 10.00      A   
ATOM    493  CG  LEU A 126      29.015  19.315   2.566  1.00 10.00      A   
ATOM    494  CD1 LEU A 126      28.913  20.420   3.606  1.00 10.00      A   
ATOM    495  CD2 LEU A 126      28.929  19.891   1.161  1.00 10.00      A   
ATOM    496  C   LEU A 126      29.634  16.405   3.883  1.00 10.00      A   
ATOM    497  O   LEU A 126      28.528  16.296   4.418  1.00 10.00      A   
ATOM    498  N   PHE A 127      30.200  15.431   3.178  1.00 10.00      A   
ATOM    499  HN  PHE A 127      31.086  15.582   2.780  1.00 10.00      A   
ATOM    500  CA  PHE A 127      29.544  14.147   2.973  1.00 10.00      A   
ATOM    501  CB  PHE A 127      30.381  13.267   2.039  1.00 10.00      A   
ATOM    502  CG  PHE A 127      29.629  12.112   1.445  1.00 10.00      A   
ATOM    503  CD1 PHE A 127      28.722  12.314   0.418  1.00 10.00      A   
ATOM    504  CD2 PHE A 127      29.834  10.823   1.909  1.00 10.00      A   
ATOM    505  CE1 PHE A 127      28.033  11.252  -0.136  1.00 10.00      A   
ATOM    506  CE2 PHE A 127      29.148   9.757   1.362  1.00 10.00      A   
ATOM    507  CZ  PHE A 127      28.246   9.971   0.337  1.00 10.00      A   
ATOM    508  C   PHE A 127      29.321  13.442   4.308  1.00 10.00      A   
ATOM    509  O   PHE A 127      28.257  12.870   4.551  1.00 10.00      A   
ATOM    510  N   LYS A 128      30.327  13.500   5.177  1.00 10.00      A   
ATOM    511  HN  LYS A 128      31.152  13.968   4.925  1.00 10.00      A   
ATOM    512  CA  LYS A 128      30.233  12.878   6.492  1.00 10.00      A   
ATOM    513  CB  LYS A 128      31.577  12.942   7.221  1.00 10.00      A   
ATOM    514  CG  LYS A 128      31.608  12.152   8.520  1.00 10.00      A   
ATOM    515  CD  LYS A 128      32.843  12.480   9.338  1.00 10.00      A   
ATOM    516  CE  LYS A 128      32.802  11.790  10.691  1.00 10.00      A   
ATOM    517  NZ  LYS A 128      33.860  12.297  11.603  1.00 10.00      A   
ATOM    518  HZ1 LYS A 128      33.684  13.295  11.836  1.00 10.00      A   
ATOM    519  HZ2 LYS A 128      34.792  12.218  11.150  1.00 10.00      A   
ATOM    520  HZ3 LYS A 128      33.867  11.744  12.484  1.00 10.00      A   
ATOM    521  C   LYS A 128      29.146  13.555   7.325  1.00 10.00      A   
ATOM    522  O   LYS A 128      28.408  12.893   8.056  1.00 10.00      A   
ATOM    523  N   ARG A 129      29.041  14.877   7.192  1.00 10.00      A   
ATOM    524  HN  ARG A 129      29.655  15.346   6.586  1.00 10.00      A   
ATOM    525  CA  ARG A 129      28.038  15.646   7.923  1.00 10.00      A   
ATOM    526  CB  ARG A 129      28.238  17.149   7.725  1.00 10.00      A   
ATOM    527  CG  ARG A 129      29.464  17.701   8.428  1.00 10.00      A   
ATOM    528  CD  ARG A 129      29.620  19.194   8.198  1.00 10.00      A   
ATOM    529  NE  ARG A 129      30.929  19.670   8.642  1.00 10.00      A   
ATOM    530  HE  ARG A 129      31.720  19.384   8.115  1.00 10.00      A   
ATOM    531  CZ  ARG A 129      31.123  20.445   9.708  1.00 10.00      A   
ATOM    532  NH1 ARG A 129      30.092  20.875  10.427  1.00 10.00      A   
ATOM    533 HH11 ARG A 129      30.251  21.484  11.261  1.00 10.00      A   
ATOM    534 HH12 ARG A 129      29.119  20.611  10.165  1.00 10.00      A   
ATOM    535  NH2 ARG A 129      32.355  20.794  10.047  1.00 10.00      A   
ATOM    536 HH21 ARG A 129      33.166  20.461   9.479  1.00 10.00      A   
ATOM    537 HH22 ARG A 129      32.519  21.403  10.879  1.00 10.00      A   
ATOM    538  C   ARG A 129      26.631  15.237   7.505  1.00 10.00      A   
ATOM    539  O   ARG A 129      25.708  15.226   8.320  1.00 10.00      A   
ATOM    540  N   ALA A 130      26.474  14.900   6.232  1.00 10.00      A   
ATOM    541  HN  ALA A 130      27.247  14.941   5.627  1.00 10.00      A   
ATOM    542  CA  ALA A 130      25.184  14.472   5.714  1.00 10.00      A   
ATOM    543  CB  ALA A 130      25.202  14.445   4.193  1.00 10.00      A   
ATOM    544  C   ALA A 130      24.835  13.096   6.266  1.00 10.00      A   
ATOM    545  O   ALA A 130      23.690  12.833   6.631  1.00 10.00      A   
ATOM    546  N   ALA A 131      25.840  12.230   6.346  1.00 10.00      A   
ATOM    547  HN  ALA A 131      26.733  12.510   6.051  1.00 10.00      A   
ATOM    548  CA  ALA A 131      25.651  10.879   6.856  1.00 10.00      A   
ATOM    549  CB  ALA A 131      26.904  10.045   6.634  1.00 10.00      A   
ATOM    550  C   ALA A 131      25.269  10.894   8.334  1.00 10.00      A   
ATOM    551  O   ALA A 131      24.325  10.219   8.748  1.00 10.00      A   
ATOM    552  N   GLU A 132      25.996  11.675   9.128  1.00 10.00      A   
ATOM    553  HN  GLU A 132      26.738  12.196   8.746  1.00 10.00      A   
ATOM    554  CA  GLU A 132      25.717  11.769  10.554  1.00 10.00      A   
ATOM    555  CB  GLU A 132      26.817  12.528  11.305  1.00 10.00      A   
ATOM    556  CG  GLU A 132      27.075  13.934  10.793  1.00 10.00      A   
ATOM    557  CD  GLU A 132      27.634  14.859  11.852  1.00 10.00      A   
ATOM    558  OE1 GLU A 132      28.874  14.937  11.989  1.00 10.00      A   
ATOM    559  OE2 GLU A 132      26.834  15.518  12.548  1.00 10.00      A   
ATOM    560  C   GLU A 132      24.342  12.385  10.811  1.00 10.00      A   
ATOM    561  O   GLU A 132      23.612  11.940  11.695  1.00 10.00      A   
ATOM    562  N   ARG A 133      23.984  13.394  10.020  1.00 10.00      A   
ATOM    563  HN  ARG A 133      24.607  13.703   9.325  1.00 10.00      A   
ATOM    564  CA  ARG A 133      22.692  14.055  10.168  1.00 10.00      A   
ATOM    565  CB  ARG A 133      22.641  15.353   9.356  1.00 10.00      A   
ATOM    566  CG  ARG A 133      21.538  16.306   9.795  1.00 10.00      A   
ATOM    567  CD  ARG A 133      21.656  16.643  11.275  1.00 10.00      A   
ATOM    568  NE  ARG A 133      22.657  17.674  11.528  1.00 10.00      A   
ATOM    569  HE  ARG A 133      22.371  18.610  11.418  1.00 10.00      A   
ATOM    570  CZ  ARG A 133      23.913  17.433  11.906  1.00 10.00      A   
ATOM    571  NH1 ARG A 133      24.336  16.182  12.082  1.00 10.00      A   
ATOM    572 HH11 ARG A 133      23.689  15.384  11.935  1.00 10.00      A   
ATOM    573 HH12 ARG A 133      25.336  15.992  12.362  1.00 10.00      A   
ATOM    574  NH2 ARG A 133      24.743  18.447  12.118  1.00 10.00      A   
ATOM    575 HH21 ARG A 133      24.412  19.434  11.992  1.00 10.00      A   
ATOM    576 HH22 ARG A 133      25.727  18.269  12.416  1.00 10.00      A   
ATOM    577  C   ARG A 133      21.557  13.126   9.755  1.00 10.00      A   
ATOM    578  O   ARG A 133      20.483  13.138  10.359  1.00 10.00      A   
ATOM    579  N   LEU A 134      21.816  12.315   8.737  1.00 10.00      A   
ATOM    580  HN  LEU A 134      22.699  12.363   8.307  1.00 10.00      A   
ATOM    581  CA  LEU A 134      20.840  11.363   8.225  1.00 10.00      A   
ATOM    582  CB  LEU A 134      21.458  10.581   7.064  1.00 10.00      A   
ATOM    583  CG  LEU A 134      20.493   9.973   6.049  1.00 10.00      A   
ATOM    584  CD1 LEU A 134      19.807  11.062   5.238  1.00 10.00      A   
ATOM    585  CD2 LEU A 134      21.241   9.017   5.135  1.00 10.00      A   
ATOM    586  C   LEU A 134      20.403  10.398   9.325  1.00 10.00      A   
ATOM    587  O   LEU A 134      19.215  10.134   9.503  1.00 10.00      A   
ATOM    588  N   GLN A 135      21.373   9.889  10.069  1.00 10.00      A   
ATOM    589  HN  GLN A 135      22.300  10.140   9.876  1.00 10.00      A   
ATOM    590  CA  GLN A 135      21.102   8.956  11.152  1.00 10.00      A   
ATOM    591  CB  GLN A 135      22.378   8.174  11.487  1.00 10.00      A   
ATOM    592  CG  GLN A 135      22.236   7.172  12.623  1.00 10.00      A   
ATOM    593  CD  GLN A 135      21.467   5.933  12.215  1.00 10.00      A   
ATOM    594  OE1 GLN A 135      22.045   4.973  11.710  1.00 10.00      A   
ATOM    595  NE2 GLN A 135      20.164   5.942  12.448  1.00 10.00      A   
ATOM    596 HE21 GLN A 135      19.776   6.739  12.869  1.00 10.00      A   
ATOM    597 HE22 GLN A 135      19.640   5.153  12.189  1.00 10.00      A   
ATOM    598  C   GLN A 135      20.601   9.690  12.395  1.00 10.00      A   
ATOM    599  O   GLN A 135      19.814   9.152  13.171  1.00 10.00      A   
ATOM    600  N   TYR A 136      21.044  10.929  12.555  1.00 10.00      A   
ATOM    601  HN  TYR A 136      21.642  11.309  11.879  1.00 10.00      A   
ATOM    602  CA  TYR A 136      20.682  11.741  13.710  1.00 10.00      A   
ATOM    603  CB  TYR A 136      21.533  13.015  13.751  1.00 10.00      A   
ATOM    604  CG  TYR A 136      21.333  13.875  14.980  1.00 10.00      A   
ATOM    605  CD1 TYR A 136      20.864  15.176  14.868  1.00 10.00      A   
ATOM    606  CD2 TYR A 136      21.622  13.390  16.249  1.00 10.00      A   
ATOM    607  CE1 TYR A 136      20.688  15.973  15.982  1.00 10.00      A   
ATOM    608  CE2 TYR A 136      21.447  14.179  17.371  1.00 10.00      A   
ATOM    609  CZ  TYR A 136      20.981  15.469  17.231  1.00 10.00      A   
ATOM    610  OH  TYR A 136      20.808  16.259  18.344  1.00 10.00      A   
ATOM    611  HH  TYR A 136      19.948  16.697  18.292  1.00 10.00      A   
ATOM    612  C   TYR A 136      19.195  12.098  13.766  1.00 10.00      A   
ATOM    613  O   TYR A 136      18.515  11.772  14.738  1.00 10.00      A   
ATOM    614  N   VAL A 137      18.690  12.763  12.734  1.00 10.00      A   
ATOM    615  HN  VAL A 137      19.264  12.971  11.965  1.00 10.00      A   
ATOM    616  CA  VAL A 137      17.290  13.188  12.729  1.00 10.00      A   
ATOM    617  CB  VAL A 137      17.115  14.636  12.203  1.00 10.00      A   
ATOM    618  CG1 VAL A 137      17.787  14.826  10.854  1.00 10.00      A   
ATOM    619  CG2 VAL A 137      15.646  15.037  12.143  1.00 10.00      A   
ATOM    620  C   VAL A 137      16.337  12.224  12.016  1.00 10.00      A   
ATOM    621  O   VAL A 137      15.268  11.905  12.539  1.00 10.00      A   
ATOM    622  N   PHE A 138      16.723  11.747  10.843  1.00 10.00      A   
ATOM    623  HN  PHE A 138      17.600  11.993  10.488  1.00 10.00      A   
ATOM    624  CA  PHE A 138      15.860  10.854  10.073  1.00 10.00      A   
ATOM    625  CB  PHE A 138      16.213  10.907   8.587  1.00 10.00      A   
ATOM    626  CG  PHE A 138      16.508  12.290   8.093  1.00 10.00      A   
ATOM    627  CD1 PHE A 138      15.536  13.274   8.127  1.00 10.00      A   
ATOM    628  CD2 PHE A 138      17.762  12.611   7.604  1.00 10.00      A   
ATOM    629  CE1 PHE A 138      15.810  14.551   7.682  1.00 10.00      A   
ATOM    630  CE2 PHE A 138      18.043  13.886   7.155  1.00 10.00      A   
ATOM    631  CZ  PHE A 138      17.065  14.858   7.195  1.00 10.00      A   
ATOM    632  C   PHE A 138      15.909   9.419  10.582  1.00 10.00      A   
ATOM    633  O   PHE A 138      14.882   8.748  10.667  1.00 10.00      A   
ATOM    634  N   GLY A 139      17.101   8.951  10.909  1.00 10.00      A   
ATOM    635  HN  GLY A 139      17.890   9.527  10.809  1.00 10.00      A   
ATOM    636  CA  GLY A 139      17.252   7.595  11.395  1.00 10.00      A   
ATOM    637  C   GLY A 139      17.625   6.642  10.277  1.00 10.00      A   
ATOM    638  O   GLY A 139      17.340   5.445  10.340  1.00 10.00      A   
ATOM    639  N   TYR A 140      18.257   7.185   9.246  1.00 10.00      A   
ATOM    640  HN  TYR A 140      18.455   8.145   9.260  1.00 10.00      A   
ATOM    641  CA  TYR A 140      18.682   6.394   8.103  1.00 10.00      A   
ATOM    642  CB  TYR A 140      18.156   7.006   6.801  1.00 10.00      A   
ATOM    643  CG  TYR A 140      16.676   6.814   6.558  1.00 10.00      A   
ATOM    644  CD1 TYR A 140      16.217   5.817   5.707  1.00 10.00      A   
ATOM    645  CD2 TYR A 140      15.737   7.636   7.169  1.00 10.00      A   
ATOM    646  CE1 TYR A 140      14.867   5.644   5.473  1.00 10.00      A   
ATOM    647  CE2 TYR A 140      14.385   7.468   6.942  1.00 10.00      A   
ATOM    648  CZ  TYR A 140      13.955   6.471   6.093  1.00 10.00      A   
ATOM    649  OH  TYR A 140      12.610   6.300   5.866  1.00 10.00      A   
ATOM    650  HH  TYR A 140      12.400   5.357   5.865  1.00 10.00      A   
ATOM    651  C   TYR A 140      20.201   6.327   8.051  1.00 10.00      A   
ATOM    652  O   TYR A 140      20.875   7.355   8.087  1.00 10.00      A   
ATOM    653  N   LYS A 141      20.735   5.121   7.986  1.00 10.00      A   
ATOM    654  HN  LYS A 141      20.146   4.333   7.983  1.00 10.00      A   
ATOM    655  CA  LYS A 141      22.174   4.933   7.923  1.00 10.00      A   
ATOM    656  CB  LYS A 141      22.584   3.646   8.647  1.00 10.00      A   
ATOM    657  CG  LYS A 141      24.037   3.632   9.107  1.00 10.00      A   
ATOM    658  CD  LYS A 141      24.503   2.234   9.496  1.00 10.00      A   
ATOM    659  CE  LYS A 141      23.725   1.682  10.680  1.00 10.00      A   
ATOM    660  NZ  LYS A 141      24.373   0.471  11.249  1.00 10.00      A   
ATOM    661  HZ1 LYS A 141      24.538  -0.234  10.503  1.00 10.00      A   
ATOM    662  HZ2 LYS A 141      23.764   0.047  11.975  1.00 10.00      A   
ATOM    663  HZ3 LYS A 141      25.287   0.721  11.681  1.00 10.00      A   
ATOM    664  C   LYS A 141      22.641   4.893   6.473  1.00 10.00      A   
ATOM    665  O   LYS A 141      22.248   4.008   5.709  1.00 10.00      A   
ATOM    666  N   LEU A 142      23.459   5.864   6.095  1.00 10.00      A   
ATOM    667  HN  LEU A 142      23.714   6.552   6.744  1.00 10.00      A   
ATOM    668  CA  LEU A 142      23.991   5.931   4.741  1.00 10.00      A   
ATOM    669  CB  LEU A 142      24.448   7.358   4.418  1.00 10.00      A   
ATOM    670  CG  LEU A 142      24.934   7.614   2.988  1.00 10.00      A   
ATOM    671  CD1 LEU A 142      23.813   7.383   1.984  1.00 10.00      A   
ATOM    672  CD2 LEU A 142      25.491   9.023   2.859  1.00 10.00      A   
ATOM    673  C   LEU A 142      25.153   4.955   4.596  1.00 10.00      A   
ATOM    674  O   LEU A 142      26.271   5.234   5.033  1.00 10.00      A   
ATOM    675  N   VAL A 143      24.883   3.803   4.001  1.00 10.00      A   
ATOM    676  HN  VAL A 143      23.974   3.638   3.658  1.00 10.00      A   
ATOM    677  CA  VAL A 143      25.903   2.780   3.826  1.00 10.00      A   
ATOM    678  CB  VAL A 143      25.523   1.470   4.561  1.00 10.00      A   
ATOM    679  CG1 VAL A 143      26.727   0.550   4.714  1.00 10.00      A   
ATOM    680  CG2 VAL A 143      24.901   1.762   5.918  1.00 10.00      A   
ATOM    681  C   VAL A 143      26.116   2.476   2.348  1.00 10.00      A   
ATOM    682  O   VAL A 143      25.217   2.674   1.528  1.00 10.00      A   
ATOM    683  N   GLU A 144      27.313   2.015   2.017  1.00 10.00      A   
ATOM    684  HN  GLU A 144      27.986   1.897   2.715  1.00 10.00      A   
ATOM    685  CA  GLU A 144      27.649   1.661   0.651  1.00 10.00      A   
ATOM    686  CB  GLU A 144      29.147   1.870   0.411  1.00 10.00      A   
ATOM    687  CG  GLU A 144      29.584   1.699  -1.034  1.00 10.00      A   
ATOM    688  CD  GLU A 144      31.066   1.947  -1.235  1.00 10.00      A   
ATOM    689  OE1 GLU A 144      31.437   2.533  -2.276  1.00 10.00      A   
ATOM    690  OE2 GLU A 144      31.868   1.547  -0.359  1.00 10.00      A   
ATOM    691  C   GLU A 144      27.275   0.202   0.413  1.00 10.00      A   
ATOM    692  O   GLU A 144      27.595  -0.663   1.231  1.00 10.00      A   
ATOM    693  N   LEU A 145      26.588  -0.057  -0.694  1.00 10.00      A   
ATOM    694  HN  LEU A 145      26.374   0.687  -1.306  1.00 10.00      A   
ATOM    695  CA  LEU A 145      26.157  -1.409  -1.040  1.00 10.00      A   
ATOM    696  CB  LEU A 145      25.312  -1.394  -2.317  1.00 10.00      A   
ATOM    697  CG  LEU A 145      23.878  -0.881  -2.174  1.00 10.00      A   
ATOM    698  CD1 LEU A 145      23.230  -0.722  -3.542  1.00 10.00      A   
ATOM    699  CD2 LEU A 145      23.059  -1.816  -1.295  1.00 10.00      A   
ATOM    700  C   LEU A 145      27.352  -2.336  -1.217  1.00 10.00      A   
ATOM    701  O   LEU A 145      27.464  -3.362  -0.544  1.00 10.00      A   
ATOM    702  N   GLU A 146      28.234  -1.969  -2.128  1.00 10.00      A   
ATOM    703  HN  GLU A 146      28.083  -1.144  -2.635  1.00 10.00      A   
ATOM    704  CA  GLU A 146      29.429  -2.749  -2.391  1.00 10.00      A   
ATOM    705  CB  GLU A 146      29.451  -3.226  -3.843  1.00 10.00      A   
ATOM    706  CG  GLU A 146      28.102  -3.670  -4.377  1.00 10.00      A   
ATOM    707  CD  GLU A 146      27.752  -2.974  -5.672  1.00 10.00      A   
ATOM    708  OE1 GLU A 146      27.989  -3.564  -6.747  1.00 10.00      A   
ATOM    709  OE2 GLU A 146      27.255  -1.828  -5.622  1.00 10.00      A   
ATOM    710  C   GLU A 146      30.651  -1.890  -2.103  1.00 10.00      A   
ATOM    711  O   GLU A 146      30.801  -0.815  -2.677  1.00 10.00      A   
ATOM    712  N   PRO A 147      31.527  -2.354  -1.202  1.00 10.00      A   
ATOM    713  CA  PRO A 147      32.741  -1.628  -0.804  1.00 10.00      A   
ATOM    714  CB  PRO A 147      33.558  -2.699  -0.084  1.00 10.00      A   
ATOM    715  CG  PRO A 147      32.532  -3.608   0.497  1.00 10.00      A   
ATOM    716  CD  PRO A 147      31.400  -3.640  -0.491  1.00 10.00      A   
ATOM    717  C   PRO A 147      33.536  -1.060  -1.982  1.00 10.00      A   
ATOM    718  O   PRO A 147      34.001  -1.807  -2.847  1.00 10.00      A   
ATOM    719  N   LYS A 148      33.656   0.270  -2.009  1.00 10.00      A   
ATOM    720  HN  LYS A 148      33.189   0.798  -1.315  1.00 10.00      A   
ATOM    721  CA  LYS A 148      34.408   0.988  -3.043  1.00 10.00      A   
ATOM    722  CB  LYS A 148      35.853   0.479  -3.137  1.00 10.00      A   
ATOM    723  CG  LYS A 148      36.665   0.644  -1.862  1.00 10.00      A   
ATOM    724  CD  LYS A 148      37.902  -0.238  -1.885  1.00 10.00      A   
ATOM    725  CE  LYS A 148      38.727  -0.068  -0.620  1.00 10.00      A   
ATOM    726  NZ  LYS A 148      39.341   1.283  -0.538  1.00 10.00      A   
ATOM    727  HZ1 LYS A 148      39.889   1.379   0.342  1.00 10.00      A   
ATOM    728  HZ2 LYS A 148      38.604   2.013  -0.551  1.00 10.00      A   
ATOM    729  HZ3 LYS A 148      39.978   1.439  -1.346  1.00 10.00      A   
ATOM    730  C   LYS A 148      33.728   0.935  -4.412  1.00 10.00      A   
ATOM    731  O   LYS A 148      34.395   0.792  -5.436  1.00 10.00      A   
ATOM    732  N   SER A 149      32.414   1.082  -4.438  1.00 10.00      A   
ATOM    733  HN  SER A 149      31.924   1.226  -3.593  1.00 10.00      A   
ATOM    734  CA  SER A 149      31.681   1.044  -5.698  1.00 10.00      A   
ATOM    735  CB  SER A 149      30.769  -0.178  -5.763  1.00 10.00      A   
ATOM    736  OG  SER A 149      31.475  -1.335  -5.345  1.00 10.00      A   
ATOM    737  HG  SER A 149      31.581  -1.304  -4.386  1.00 10.00      A   
ATOM    738  C   SER A 149      30.906   2.336  -5.956  1.00 10.00      A   
ATOM    739  O   SER A 149      30.382   2.536  -7.054  1.00 10.00      A   
ATOM    740  N   ASN A 150      30.846   3.204  -4.938  1.00 10.00      A   
ATOM    741  HN  ASN A 150      31.273   2.961  -4.079  1.00 10.00      A   
ATOM    742  CA  ASN A 150      30.156   4.502  -5.037  1.00 10.00      A   
ATOM    743  CB  ASN A 150      30.564   5.287  -6.295  1.00 10.00      A   
ATOM    744  CG  ASN A 150      31.864   6.048  -6.136  1.00 10.00      A   
ATOM    745  OD1 ASN A 150      31.877   7.185  -5.676  1.00 10.00      A   
ATOM    746  ND2 ASN A 150      32.967   5.440  -6.535  1.00 10.00      A   
ATOM    747 HD21 ASN A 150      32.889   4.537  -6.909  1.00 10.00      A   
ATOM    748 HD22 ASN A 150      33.817   5.918  -6.442  1.00 10.00      A   
ATOM    749  C   ASN A 150      28.635   4.372  -4.959  1.00 10.00      A   
ATOM    750  O   ASN A 150      27.913   5.354  -5.159  1.00 10.00      A   
ATOM    751  N   THR A 151      28.155   3.171  -4.669  1.00 10.00      A   
ATOM    752  HN  THR A 151      28.777   2.426  -4.530  1.00 10.00      A   
ATOM    753  CA  THR A 151      26.726   2.918  -4.561  1.00 10.00      A   
ATOM    754  CB  THR A 151      26.403   1.496  -5.053  1.00 10.00      A   
ATOM    755  OG1 THR A 151      27.612   0.719  -5.072  1.00 10.00      A   
ATOM    756  HG1 THR A 151      27.399  -0.203  -5.312  1.00 10.00      A   
ATOM    757  CG2 THR A 151      25.806   1.538  -6.451  1.00 10.00      A   
ATOM    758  C   THR A 151      26.265   3.065  -3.111  1.00 10.00      A   
ATOM    759  O   THR A 151      26.542   2.207  -2.274  1.00 10.00      A   
ATOM    760  N   TYR A 152      25.560   4.148  -2.816  1.00 10.00      A   
ATOM    761  HN  TYR A 152      25.344   4.792  -3.528  1.00 10.00      A   
ATOM    762  CA  TYR A 152      25.086   4.398  -1.461  1.00 10.00      A   
ATOM    763  CB  TYR A 152      25.484   5.803  -1.002  1.00 10.00      A   
ATOM    764  CG  TYR A 152      26.980   6.030  -0.978  1.00 10.00      A   
ATOM    765  CD1 TYR A 152      27.619   6.679  -2.026  1.00 10.00      A   
ATOM    766  CD2 TYR A 152      27.752   5.591   0.090  1.00 10.00      A   
ATOM    767  CE1 TYR A 152      28.985   6.883  -2.011  1.00 10.00      A   
ATOM    768  CE2 TYR A 152      29.119   5.793   0.112  1.00 10.00      A   
ATOM    769  CZ  TYR A 152      29.730   6.439  -0.942  1.00 10.00      A   
ATOM    770  OH  TYR A 152      31.092   6.641  -0.926  1.00 10.00      A   
ATOM    771  HH  TYR A 152      31.537   5.796  -0.791  1.00 10.00      A   
ATOM    772  C   TYR A 152      23.580   4.203  -1.340  1.00 10.00      A   
ATOM    773  O   TYR A 152      22.826   4.476  -2.279  1.00 10.00      A   
ATOM    774  N   ILE A 153      23.152   3.719  -0.179  1.00 10.00      A   
ATOM    775  HN  ILE A 153      23.809   3.515   0.524  1.00 10.00      A   
ATOM    776  CA  ILE A 153      21.741   3.478   0.088  1.00 10.00      A   
ATOM    777  CB  ILE A 153      21.370   1.999  -0.189  1.00 10.00      A   
ATOM    778  CG1 ILE A 153      19.851   1.803  -0.229  1.00 10.00      A   
ATOM    779  CG2 ILE A 153      22.015   1.065   0.831  1.00 10.00      A   
ATOM    780  CD1 ILE A 153      19.425   0.429  -0.699  1.00 10.00      A   
ATOM    781  C   ILE A 153      21.407   3.847   1.539  1.00 10.00      A   
ATOM    782  O   ILE A 153      22.282   3.821   2.414  1.00 10.00      A   
ATOM    783  N   LEU A 154      20.156   4.210   1.784  1.00 10.00      A   
ATOM    784  HN  LEU A 154      19.505   4.233   1.043  1.00 10.00      A   
ATOM    785  CA  LEU A 154      19.716   4.580   3.123  1.00 10.00      A   
ATOM    786  CB  LEU A 154      18.732   5.754   3.073  1.00 10.00      A   
ATOM    787  CG  LEU A 154      19.328   7.164   3.008  1.00 10.00      A   
ATOM    788  CD1 LEU A 154      20.126   7.371   1.729  1.00 10.00      A   
ATOM    789  CD2 LEU A 154      18.230   8.211   3.130  1.00 10.00      A   
ATOM    790  C   LEU A 154      19.072   3.395   3.834  1.00 10.00      A   
ATOM    791  O   LEU A 154      18.040   2.876   3.402  1.00 10.00      A   
ATOM    792  N   ILE A 155      19.692   2.956   4.916  1.00 10.00      A   
ATOM    793  HN  ILE A 155      20.533   3.387   5.196  1.00 10.00      A   
ATOM    794  CA  ILE A 155      19.169   1.843   5.690  1.00 10.00      A   
ATOM    795  CB  ILE A 155      20.271   0.828   6.064  1.00 10.00      A   
ATOM    796  CG1 ILE A 155      20.975   0.325   4.799  1.00 10.00      A   
ATOM    797  CG2 ILE A 155      19.679  -0.338   6.846  1.00 10.00      A   
ATOM    798  CD1 ILE A 155      22.123  -0.622   5.068  1.00 10.00      A   
ATOM    799  C   ILE A 155      18.487   2.350   6.955  1.00 10.00      A   
ATOM    800  O   ILE A 155      19.141   2.876   7.854  1.00 10.00      A   
ATOM    801  N   ASN A 156      17.169   2.209   7.003  1.00 10.00      A   
ATOM    802  HN  ASN A 156      16.706   1.803   6.242  1.00 10.00      A   
ATOM    803  CA  ASN A 156      16.392   2.644   8.158  1.00 10.00      A   
ATOM    804  CB  ASN A 156      14.945   2.943   7.752  1.00 10.00      A   
ATOM    805  CG  ASN A 156      14.070   3.335   8.929  1.00 10.00      A   
ATOM    806  OD1 ASN A 156      13.429   2.490   9.550  1.00 10.00      A   
ATOM    807  ND2 ASN A 156      14.040   4.620   9.247  1.00 10.00      A   
ATOM    808 HD21 ASN A 156      14.576   5.243   8.715  1.00 10.00      A   
ATOM    809 HD22 ASN A 156      13.481   4.897  10.002  1.00 10.00      A   
ATOM    810  C   ASN A 156      16.421   1.584   9.252  1.00 10.00      A   
ATOM    811  O   ASN A 156      16.138   0.414   8.999  1.00 10.00      A   
ATOM    812  N   THR A 157      16.773   1.996  10.460  1.00 10.00      A   
ATOM    813  HN  THR A 157      17.010   2.938  10.595  1.00 10.00      A   
ATOM    814  CA  THR A 157      16.846   1.080  11.589  1.00 10.00      A   
ATOM    815  CB  THR A 157      18.170   1.272  12.354  1.00 10.00      A   
ATOM    816  OG1 THR A 157      18.462   2.675  12.455  1.00 10.00      A   
ATOM    817  HG1 THR A 157      18.584   2.908  13.381  1.00 10.00      A   
ATOM    818  CG2 THR A 157      19.314   0.574  11.631  1.00 10.00      A   
ATOM    819  C   THR A 157      15.674   1.277  12.555  1.00 10.00      A   
ATOM    820  O   THR A 157      15.621   0.657  13.617  1.00 10.00      A   
ATOM    821  N   LEU A 158      14.721   2.114  12.171  1.00 10.00      A   
ATOM    822  HN  LEU A 158      14.780   2.531  11.285  1.00 10.00      A   
ATOM    823  CA  LEU A 158      13.571   2.405  13.020  1.00 10.00      A   
ATOM    824  CB  LEU A 158      13.046   3.822  12.759  1.00 10.00      A   
ATOM    825  CG  LEU A 158      14.066   4.958  12.898  1.00 10.00      A   
ATOM    826  CD1 LEU A 158      13.433   6.294  12.543  1.00 10.00      A   
ATOM    827  CD2 LEU A 158      14.649   4.999  14.303  1.00 10.00      A   
ATOM    828  C   LEU A 158      12.454   1.378  12.842  1.00 10.00      A   
ATOM    829  O   LEU A 158      11.452   1.637  12.171  1.00 10.00      A   
ATOM    830  N   GLU A 159      12.632   0.210  13.440  1.00 10.00      A   
ATOM    831  HN  GLU A 159      13.461   0.050  13.940  1.00 10.00      A   
ATOM    832  CA  GLU A 159      11.638  -0.850  13.356  1.00 10.00      A   
ATOM    833  CB  GLU A 159      11.127  -1.227  14.748  1.00 10.00      A   
ATOM    834  CG  GLU A 159      10.437  -0.092  15.487  1.00 10.00      A   
ATOM    835  CD  GLU A 159       9.877  -0.534  16.821  1.00 10.00      A   
ATOM    836  OE1 GLU A 159       8.755  -1.087  16.847  1.00 10.00      A   
ATOM    837  OE2 GLU A 159      10.558  -0.340  17.851  1.00 10.00      A   
ATOM    838  C   GLU A 159      12.205  -2.072  12.640  1.00 10.00      A   
ATOM    839  O   GLU A 159      12.759  -2.975  13.271  1.00 10.00      A   
ATOM    840  N   PRO A 160      12.098  -2.107  11.303  1.00 10.00      A   
ATOM    841  CA  PRO A 160      11.464  -1.047  10.515  1.00 10.00      A   
ATOM    842  CB  PRO A 160      12.049  -1.246   9.106  1.00 10.00      A   
ATOM    843  CG  PRO A 160      13.024  -2.376   9.220  1.00 10.00      A   
ATOM    844  CD  PRO A 160      12.626  -3.158  10.437  1.00 10.00      A   
ATOM    845  C   PRO A 160       9.943  -1.185  10.469  1.00 10.00      A   
ATOM    846  O   PRO A 160       9.409  -2.180   9.973  1.00 10.00      A   
ATOM    847  N   VAL A 161       9.250  -0.185  10.993  1.00 10.00      A   
ATOM    848  HN  VAL A 161       9.729   0.579  11.381  1.00 10.00      A   
ATOM    849  CA  VAL A 161       7.790  -0.190  10.997  1.00 10.00      A   
ATOM    850  CB  VAL A 161       7.217   0.526  12.237  1.00 10.00      A   
ATOM    851  CG1 VAL A 161       7.614   1.997  12.247  1.00 10.00      A   
ATOM    852  CG2 VAL A 161       5.705   0.366  12.295  1.00 10.00      A   
ATOM    853  C   VAL A 161       7.253   0.476   9.732  1.00 10.00      A   
ATOM    854  O   VAL A 161       8.000   1.122   8.993  1.00 10.00      A   
ATOM    855  N   GLU A 166      10.152 -12.468   8.458  1.00 10.00      A   
ATOM    856  HN  GLU A 166       9.968 -13.071   9.205  1.00 10.00      A   
ATOM    857  CA  GLU A 166       9.899 -12.935   7.102  1.00 10.00      A   
ATOM    858  CB  GLU A 166       9.023 -14.184   7.086  1.00 10.00      A   
ATOM    859  CG  GLU A 166       9.782 -15.450   7.443  1.00 10.00      A   
ATOM    860  CD  GLU A 166      11.183 -15.454   6.862  1.00 10.00      A   
ATOM    861  OE1 GLU A 166      11.316 -15.480   5.621  1.00 10.00      A   
ATOM    862  OE2 GLU A 166      12.157 -15.410   7.646  1.00 10.00      A   
ATOM    863  C   GLU A 166       9.330 -11.828   6.228  1.00 10.00      A   
ATOM    864  O   GLU A 166       8.759 -12.079   5.165  1.00 10.00      A   
ATOM    865  N   MET A 167       9.512 -10.600   6.680  1.00 10.00      A   
ATOM    866  HN  MET A 167       9.989 -10.470   7.531  1.00 10.00      A   
ATOM    867  CA  MET A 167       9.038  -9.440   5.946  1.00 10.00      A   
ATOM    868  CB  MET A 167       8.059  -8.608   6.782  1.00 10.00      A   
ATOM    869  CG  MET A 167       8.638  -8.052   8.073  1.00 10.00      A   
ATOM    870  SD  MET A 167       7.492  -6.958   8.936  1.00 10.00      A   
ATOM    871  CE  MET A 167       8.449  -6.553  10.396  1.00 10.00      A   
ATOM    872  C   MET A 167      10.214  -8.589   5.491  1.00 10.00      A   
ATOM    873  O   MET A 167      11.150  -8.350   6.253  1.00 10.00      A   
ATOM    874  N   ARG A 168      10.169  -8.151   4.243  1.00 10.00      A   
ATOM    875  HN  ARG A 168       9.397  -8.374   3.684  1.00 10.00      A   
ATOM    876  CA  ARG A 168      11.230  -7.336   3.674  1.00 10.00      A   
ATOM    877  CB  ARG A 168      12.411  -8.208   3.227  1.00 10.00      A   
ATOM    878  CG  ARG A 168      12.011  -9.522   2.572  1.00 10.00      A   
ATOM    879  CD  ARG A 168      12.873 -10.668   3.079  1.00 10.00      A   
ATOM    880  NE  ARG A 168      12.278 -11.975   2.800  1.00 10.00      A   
ATOM    881  HE  ARG A 168      12.029 -12.165   1.869  1.00 10.00      A   
ATOM    882  CZ  ARG A 168      12.063 -12.912   3.730  1.00 10.00      A   
ATOM    883  NH1 ARG A 168      12.375 -12.686   5.001  1.00 10.00      A   
ATOM    884 HH11 ARG A 168      12.781 -11.772   5.293  1.00 10.00      A   
ATOM    885 HH12 ARG A 168      12.222 -13.437   5.717  1.00 10.00      A   
ATOM    886  NH2 ARG A 168      11.528 -14.078   3.391  1.00 10.00      A   
ATOM    887 HH21 ARG A 168      11.354 -14.812   4.131  1.00 10.00      A   
ATOM    888 HH22 ARG A 168      11.279 -14.274   2.399  1.00 10.00      A   
ATOM    889  C   ARG A 168      10.701  -6.516   2.509  1.00 10.00      A   
ATOM    890  O   ARG A 168       9.686  -6.867   1.909  1.00 10.00      A   
ATOM    891  N   GLY A 169      11.382  -5.419   2.208  1.00 10.00      A   
ATOM    892  HN  GLY A 169      12.173  -5.183   2.737  1.00 10.00      A   
ATOM    893  CA  GLY A 169      10.971  -4.561   1.115  1.00 10.00      A   
ATOM    894  C   GLY A 169      11.389  -3.122   1.340  1.00 10.00      A   
ATOM    895  O   GLY A 169      12.437  -2.860   1.936  1.00 10.00      A   
ATOM    896  N   GLN A 171      -1.454  -4.552   2.955  1.00 10.00      A   
ATOM    897  HN  GLN A 171      -1.789  -5.037   3.743  1.00 10.00      A   
ATOM    898  CA  GLN A 171      -0.868  -3.228   3.138  1.00 10.00      A   
ATOM    899  CB  GLN A 171      -1.180  -2.682   4.539  1.00 10.00      A   
ATOM    900  CG  GLN A 171      -0.768  -3.592   5.690  1.00 10.00      A   
ATOM    901  CD  GLN A 171      -1.893  -4.498   6.162  1.00 10.00      A   
ATOM    902  OE1 GLN A 171      -2.769  -4.884   5.385  1.00 10.00      A   
ATOM    903  NE2 GLN A 171      -1.878  -4.845   7.437  1.00 10.00      A   
ATOM    904 HE21 GLN A 171      -1.154  -4.503   8.000  1.00 10.00      A   
ATOM    905 HE22 GLN A 171      -2.589  -5.435   7.768  1.00 10.00      A   
ATOM    906  C   GLN A 171       0.638  -3.266   2.903  1.00 10.00      A   
ATOM    907  O   GLN A 171       1.330  -2.261   3.048  1.00 10.00      A   
ATOM    908  N   GLY A 172       1.133  -4.439   2.534  1.00 10.00      A   
ATOM    909  HN  GLY A 172       0.526  -5.200   2.423  1.00 10.00      A   
ATOM    910  CA  GLY A 172       2.549  -4.598   2.271  1.00 10.00      A   
ATOM    911  C   GLY A 172       2.860  -4.353   0.804  1.00 10.00      A   
ATOM    912  O   GLY A 172       1.984  -3.943   0.041  1.00 10.00      A   
ATOM    913  N   THR A 173       4.091  -4.616   0.400  1.00 10.00      A   
ATOM    914  HN  THR A 173       4.742  -4.961   1.045  1.00 10.00      A   
ATOM    915  CA  THR A 173       4.502  -4.408  -0.984  1.00 10.00      A   
ATOM    916  CB  THR A 173       5.932  -3.846  -1.035  1.00 10.00      A   
ATOM    917  OG1 THR A 173       6.109  -2.930   0.055  1.00 10.00      A   
ATOM    918  HG1 THR A 173       5.291  -2.442   0.194  1.00 10.00      A   
ATOM    919  CG2 THR A 173       6.175  -3.117  -2.347  1.00 10.00      A   
ATOM    920  C   THR A 173       4.439  -5.710  -1.787  1.00 10.00      A   
ATOM    921  O   THR A 173       5.177  -6.654  -1.508  1.00 10.00      A   
ATOM    922  N   PRO A 174       3.560  -5.777  -2.801  1.00 10.00      A   
ATOM    923  CA  PRO A 174       3.412  -6.974  -3.634  1.00 10.00      A   
ATOM    924  CB  PRO A 174       2.097  -6.726  -4.375  1.00 10.00      A   
ATOM    925  CG  PRO A 174       1.982  -5.243  -4.451  1.00 10.00      A   
ATOM    926  CD  PRO A 174       2.634  -4.700  -3.207  1.00 10.00      A   
ATOM    927  C   PRO A 174       4.558  -7.134  -4.631  1.00 10.00      A   
ATOM    928  O   PRO A 174       4.885  -8.249  -5.038  1.00 10.00      A   
ATOM    929  N   THR A 175       5.168  -6.014  -5.009  1.00 10.00      A   
ATOM    930  HN  THR A 175       4.861  -5.157  -4.646  1.00 10.00      A   
ATOM    931  CA  THR A 175       6.271  -6.011  -5.961  1.00 10.00      A   
ATOM    932  CB  THR A 175       6.774  -4.575  -6.193  1.00 10.00      A   
ATOM    933  OG1 THR A 175       5.731  -3.652  -5.829  1.00 10.00      A   
ATOM    934  HG1 THR A 175       5.763  -2.881  -6.415  1.00 10.00      A   
ATOM    935  CG2 THR A 175       7.142  -4.371  -7.655  1.00 10.00      A   
ATOM    936  C   THR A 175       7.428  -6.897  -5.488  1.00 10.00      A   
ATOM    937  O   THR A 175       7.981  -7.682  -6.261  1.00 10.00      A   
ATOM    938  N   THR A 176       7.775  -6.786  -4.211  1.00 10.00      A   
ATOM    939  HN  THR A 176       7.299  -6.150  -3.639  1.00 10.00      A   
ATOM    940  CA  THR A 176       8.858  -7.582  -3.649  1.00 10.00      A   
ATOM    941  CB  THR A 176       9.474  -6.925  -2.393  1.00 10.00      A   
ATOM    942  OG1 THR A 176      10.601  -7.689  -1.940  1.00 10.00      A   
ATOM    943  HG1 THR A 176      10.428  -8.628  -2.083  1.00 10.00      A   
ATOM    944  CG2 THR A 176       8.452  -6.821  -1.273  1.00 10.00      A   
ATOM    945  C   THR A 176       8.390  -9.006  -3.334  1.00 10.00      A   
ATOM    946  O   THR A 176       9.206  -9.911  -3.142  1.00 10.00      A   
ATOM    947  N   GLY A 177       7.075  -9.198  -3.299  1.00 10.00      A   
ATOM    948  HN  GLY A 177       6.475  -8.442  -3.471  1.00 10.00      A   
ATOM    949  CA  GLY A 177       6.521 -10.507  -3.016  1.00 10.00      A   
ATOM    950  C   GLY A 177       6.799 -11.483  -4.139  1.00 10.00      A   
ATOM    951  O   GLY A 177       7.209 -12.620  -3.899  1.00 10.00      A   
ATOM    952  N   LEU A 178       6.588 -11.030  -5.370  1.00 10.00      A   
ATOM    953  HN  LEU A 178       6.260 -10.113  -5.490  1.00 10.00      A   
ATOM    954  CA  LEU A 178       6.826 -11.858  -6.544  1.00 10.00      A   
ATOM    955  CB  LEU A 178       6.330 -11.161  -7.817  1.00 10.00      A   
ATOM    956  CG  LEU A 178       4.850 -11.348  -8.178  1.00 10.00      A   
ATOM    957  CD1 LEU A 178       4.476 -12.822  -8.207  1.00 10.00      A   
ATOM    958  CD2 LEU A 178       3.947 -10.572  -7.232  1.00 10.00      A   
ATOM    959  C   LEU A 178       8.309 -12.184  -6.671  1.00 10.00      A   
ATOM    960  O   LEU A 178       8.681 -13.300  -7.032  1.00 10.00      A   
ATOM    961  N   LEU A 179       9.148 -11.204  -6.349  1.00 10.00      A   
ATOM    962  HN  LEU A 179       8.781 -10.344  -6.052  1.00 10.00      A   
ATOM    963  CA  LEU A 179      10.595 -11.372  -6.421  1.00 10.00      A   
ATOM    964  CB  LEU A 179      11.297 -10.042  -6.129  1.00 10.00      A   
ATOM    965  CG  LEU A 179      12.823 -10.032  -6.255  1.00 10.00      A   
ATOM    966  CD1 LEU A 179      13.251 -10.289  -7.692  1.00 10.00      A   
ATOM    967  CD2 LEU A 179      13.389  -8.712  -5.752  1.00 10.00      A   
ATOM    968  C   LEU A 179      11.062 -12.445  -5.443  1.00 10.00      A   
ATOM    969  O   LEU A 179      11.950 -13.238  -5.757  1.00 10.00      A   
ATOM    970  N   MET A 180      10.444 -12.471  -4.266  1.00 10.00      A   
ATOM    971  HN  MET A 180       9.737 -11.813  -4.085  1.00 10.00      A   
ATOM    972  CA  MET A 180      10.782 -13.447  -3.235  1.00 10.00      A   
ATOM    973  CB  MET A 180       9.944 -13.204  -1.974  1.00 10.00      A   
ATOM    974  CG  MET A 180      10.120 -14.260  -0.889  1.00 10.00      A   
ATOM    975  SD  MET A 180      11.660 -14.077   0.032  1.00 10.00      A   
ATOM    976  CE  MET A 180      12.025 -15.791   0.410  1.00 10.00      A   
ATOM    977  C   MET A 180      10.566 -14.870  -3.746  1.00 10.00      A   
ATOM    978  O   MET A 180      11.354 -15.772  -3.461  1.00 10.00      A   
ATOM    979  N   ILE A 181       9.495 -15.057  -4.509  1.00 10.00      A   
ATOM    980  HN  ILE A 181       8.905 -14.295  -4.700  1.00 10.00      A   
ATOM    981  CA  ILE A 181       9.174 -16.364  -5.070  1.00 10.00      A   
ATOM    982  CB  ILE A 181       7.783 -16.364  -5.742  1.00 10.00      A   
ATOM    983  CG1 ILE A 181       6.717 -15.870  -4.758  1.00 10.00      A   
ATOM    984  CG2 ILE A 181       7.432 -17.756  -6.253  1.00 10.00      A   
ATOM    985  CD1 ILE A 181       5.367 -15.612  -5.393  1.00 10.00      A   
ATOM    986  C   ILE A 181      10.232 -16.778  -6.088  1.00 10.00      A   
ATOM    987  O   ILE A 181      10.673 -17.928  -6.110  1.00 10.00      A   
ATOM    988  N   VAL A 182      10.652 -15.822  -6.910  1.00 10.00      A   
ATOM    989  HN  VAL A 182      10.276 -14.920  -6.818  1.00 10.00      A   
ATOM    990  CA  VAL A 182      11.654 -16.070  -7.939  1.00 10.00      A   
ATOM    991  CB  VAL A 182      11.921 -14.810  -8.793  1.00 10.00      A   
ATOM    992  CG1 VAL A 182      12.984 -15.085  -9.848  1.00 10.00      A   
ATOM    993  CG2 VAL A 182      10.637 -14.319  -9.444  1.00 10.00      A   
ATOM    994  C   VAL A 182      12.968 -16.562  -7.333  1.00 10.00      A   
ATOM    995  O   VAL A 182      13.480 -17.614  -7.721  1.00 10.00      A   
ATOM    996  N   LEU A 183      13.502 -15.812  -6.370  1.00 10.00      A   
ATOM    997  HN  LEU A 183      13.040 -14.991  -6.087  1.00 10.00      A   
ATOM    998  CA  LEU A 183      14.759 -16.188  -5.726  1.00 10.00      A   
ATOM    999  CB  LEU A 183      15.304 -15.065  -4.827  1.00 10.00      A   
ATOM   1000  CG  LEU A 183      14.409 -14.592  -3.675  1.00 10.00      A   
ATOM   1001  CD1 LEU A 183      14.773 -15.300  -2.377  1.00 10.00      A   
ATOM   1002  CD2 LEU A 183      14.502 -13.084  -3.507  1.00 10.00      A   
ATOM   1003  C   LEU A 183      14.620 -17.504  -4.962  1.00 10.00      A   
ATOM   1004  O   LEU A 183      15.572 -18.281  -4.863  1.00 10.00      A   
ATOM   1005  N   GLY A 184      13.422 -17.752  -4.440  1.00 10.00      A   
ATOM   1006  HN  GLY A 184      12.704 -17.092  -4.552  1.00 10.00      A   
ATOM   1007  CA  GLY A 184      13.167 -18.975  -3.704  1.00 10.00      A   
ATOM   1008  C   GLY A 184      13.259 -20.196  -4.597  1.00 10.00      A   
ATOM   1009  O   GLY A 184      13.795 -21.229  -4.194  1.00 10.00      A   
ATOM   1010  N   LEU A 185      12.747 -20.069  -5.816  1.00 10.00      A   
ATOM   1011  HN  LEU A 185      12.335 -19.213  -6.074  1.00 10.00      A   
ATOM   1012  CA  LEU A 185      12.773 -21.162  -6.782  1.00 10.00      A   
ATOM   1013  CB  LEU A 185      11.951 -20.806  -8.023  1.00 10.00      A   
ATOM   1014  CG  LEU A 185      10.447 -20.622  -7.813  1.00 10.00      A   
ATOM   1015  CD1 LEU A 185       9.783 -20.149  -9.097  1.00 10.00      A   
ATOM   1016  CD2 LEU A 185       9.809 -21.912  -7.324  1.00 10.00      A   
ATOM   1017  C   LEU A 185      14.206 -21.495  -7.182  1.00 10.00      A   
ATOM   1018  O   LEU A 185      14.558 -22.664  -7.358  1.00 10.00      A   
ATOM   1019  N   ILE A 186      15.032 -20.461  -7.307  1.00 10.00      A   
ATOM   1020  HN  ILE A 186      14.689 -19.555  -7.145  1.00 10.00      A   
ATOM   1021  CA  ILE A 186      16.431 -20.636  -7.674  1.00 10.00      A   
ATOM   1022  CB  ILE A 186      17.160 -19.280  -7.810  1.00 10.00      A   
ATOM   1023  CG1 ILE A 186      16.437 -18.378  -8.816  1.00 10.00      A   
ATOM   1024  CG2 ILE A 186      18.610 -19.491  -8.228  1.00 10.00      A   
ATOM   1025  CD1 ILE A 186      16.972 -16.961  -8.872  1.00 10.00      A   
ATOM   1026  C   ILE A 186      17.143 -21.487  -6.627  1.00 10.00      A   
ATOM   1027  O   ILE A 186      17.795 -22.480  -6.954  1.00 10.00      A   
ATOM   1028  N   PHE A 187      16.993 -21.100  -5.365  1.00 10.00      A   
ATOM   1029  HN  PHE A 187      16.452 -20.302  -5.175  1.00 10.00      A   
ATOM   1030  CA  PHE A 187      17.612 -21.816  -4.258  1.00 10.00      A   
ATOM   1031  CB  PHE A 187      17.365 -21.064  -2.948  1.00 10.00      A   
ATOM   1032  CG  PHE A 187      18.420 -21.286  -1.900  1.00 10.00      A   
ATOM   1033  CD1 PHE A 187      19.422 -20.352  -1.701  1.00 10.00      A   
ATOM   1034  CD2 PHE A 187      18.412 -22.428  -1.116  1.00 10.00      A   
ATOM   1035  CE1 PHE A 187      20.395 -20.549  -0.741  1.00 10.00      A   
ATOM   1036  CE2 PHE A 187      19.383 -22.632  -0.154  1.00 10.00      A   
ATOM   1037  CZ  PHE A 187      20.375 -21.691   0.034  1.00 10.00      A   
ATOM   1038  C   PHE A 187      17.053 -23.235  -4.160  1.00 10.00      A   
ATOM   1039  O   PHE A 187      17.801 -24.197  -3.965  1.00 10.00      A   
ATOM   1040  N   MET A 188      15.738 -23.351  -4.327  1.00 10.00      A   
ATOM   1041  HN  MET A 188      15.212 -22.538  -4.503  1.00 10.00      A   
ATOM   1042  CA  MET A 188      15.041 -24.635  -4.255  1.00 10.00      A   
ATOM   1043  CB  MET A 188      13.542 -24.441  -4.505  1.00 10.00      A   
ATOM   1044  CG  MET A 188      12.735 -25.732  -4.520  1.00 10.00      A   
ATOM   1045  SD  MET A 188      11.007 -25.476  -4.973  1.00 10.00      A   
ATOM   1046  CE  MET A 188      10.430 -24.492  -3.590  1.00 10.00      A   
ATOM   1047  C   MET A 188      15.601 -25.658  -5.242  1.00 10.00      A   
ATOM   1048  O   MET A 188      15.710 -26.842  -4.922  1.00 10.00      A   
ATOM   1049  N   LYS A 189      15.963 -25.203  -6.437  1.00 10.00      A   
ATOM   1050  HN  LYS A 189      15.868 -24.244  -6.638  1.00 10.00      A   
ATOM   1051  CA  LYS A 189      16.499 -26.099  -7.457  1.00 10.00      A   
ATOM   1052  CB  LYS A 189      16.125 -25.633  -8.864  1.00 10.00      A   
ATOM   1053  CG  LYS A 189      14.642 -25.732  -9.193  1.00 10.00      A   
ATOM   1054  CD  LYS A 189      14.401 -25.609 -10.692  1.00 10.00      A   
ATOM   1055  CE  LYS A 189      14.602 -26.943 -11.401  1.00 10.00      A   
ATOM   1056  NZ  LYS A 189      14.940 -26.769 -12.839  1.00 10.00      A   
ATOM   1057  HZ1 LYS A 189      14.671 -27.616 -13.375  1.00 10.00      A   
ATOM   1058  HZ2 LYS A 189      15.962 -26.614 -12.948  1.00 10.00      A   
ATOM   1059  HZ3 LYS A 189      14.433 -25.942 -13.236  1.00 10.00      A   
ATOM   1060  C   LYS A 189      18.011 -26.284  -7.334  1.00 10.00      A   
ATOM   1061  O   LYS A 189      18.653 -26.831  -8.231  1.00 10.00      A   
ATOM   1062  N   GLY A 190      18.578 -25.828  -6.227  1.00 10.00      A   
ATOM   1063  HN  GLY A 190      18.023 -25.381  -5.552  1.00 10.00      A   
ATOM   1064  CA  GLY A 190      20.005 -25.979  -6.011  1.00 10.00      A   
ATOM   1065  C   GLY A 190      20.806 -24.795  -6.510  1.00 10.00      A   
ATOM   1066  O   GLY A 190      21.807 -24.964  -7.204  1.00 10.00      A   
ATOM   1067  N   ASN A 191      20.342 -23.595  -6.175  1.00 10.00      A   
ATOM   1068  HN  ASN A 191      19.516 -23.539  -5.652  1.00 10.00      A   
ATOM   1069  CA  ASN A 191      21.012 -22.350  -6.565  1.00 10.00      A   
ATOM   1070  CB  ASN A 191      22.392 -22.221  -5.895  1.00 10.00      A   
ATOM   1071  CG  ASN A 191      22.305 -22.109  -4.381  1.00 10.00      A   
ATOM   1072  OD1 ASN A 191      21.315 -21.617  -3.839  1.00 10.00      A   
ATOM   1073  ND2 ASN A 191      23.344 -22.557  -3.689  1.00 10.00      A   
ATOM   1074 HD21 ASN A 191      24.106 -22.927  -4.184  1.00 10.00      A   
ATOM   1075 HD22 ASN A 191      23.309 -22.511  -2.704  1.00 10.00      A   
ATOM   1076  C   ASN A 191      21.120 -22.205  -8.084  1.00 10.00      A   
ATOM   1077  O   ASN A 191      21.951 -21.453  -8.591  1.00 10.00      A   
ATOM   1078  N   THR A 192      20.262 -22.919  -8.805  1.00 10.00      A   
ATOM   1079  HN  THR A 192      19.607 -23.483  -8.344  1.00 10.00      A   
ATOM   1080  CA  THR A 192      20.254 -22.880 -10.258  1.00 10.00      A   
ATOM   1081  CB  THR A 192      21.080 -24.044 -10.841  1.00 10.00      A   
ATOM   1082  OG1 THR A 192      22.208 -24.310  -9.993  1.00 10.00      A   
ATOM   1083  HG1 THR A 192      21.935 -24.242  -9.067  1.00 10.00      A   
ATOM   1084  CG2 THR A 192      21.573 -23.706 -12.241  1.00 10.00      A   
ATOM   1085  C   THR A 192      18.819 -22.983 -10.772  1.00 10.00      A   
ATOM   1086  O   THR A 192      18.069 -23.861 -10.352  1.00 10.00      A   
ATOM   1087  N   LEU A 193      18.440 -22.086 -11.674  1.00 10.00      A   
ATOM   1088  HN  LEU A 193      19.083 -21.413 -11.982  1.00 10.00      A   
ATOM   1089  CA  LEU A 193      17.091 -22.079 -12.232  1.00 10.00      A   
ATOM   1090  CB  LEU A 193      16.179 -21.187 -11.378  1.00 10.00      A   
ATOM   1091  CG  LEU A 193      14.740 -20.995 -11.865  1.00 10.00      A   
ATOM   1092  CD1 LEU A 193      13.907 -22.239 -11.607  1.00 10.00      A   
ATOM   1093  CD2 LEU A 193      14.111 -19.781 -11.202  1.00 10.00      A   
ATOM   1094  C   LEU A 193      17.118 -21.568 -13.668  1.00 10.00      A   
ATOM   1095  O   LEU A 193      17.970 -20.751 -14.019  1.00 10.00      A   
ATOM   1096  N   LYS A 194      16.204 -22.062 -14.500  1.00 10.00      A   
ATOM   1097  HN  LYS A 194      15.561 -22.728 -14.170  1.00 10.00      A   
ATOM   1098  CA  LYS A 194      16.132 -21.628 -15.891  1.00 10.00      A   
ATOM   1099  CB  LYS A 194      15.841 -22.802 -16.830  1.00 10.00      A   
ATOM   1100  CG  LYS A 194      16.787 -23.980 -16.659  1.00 10.00      A   
ATOM   1101  CD  LYS A 194      16.647 -24.981 -17.794  1.00 10.00      A   
ATOM   1102  CE  LYS A 194      17.440 -26.244 -17.505  1.00 10.00      A   
ATOM   1103  NZ  LYS A 194      17.718 -27.026 -18.737  1.00 10.00      A   
ATOM   1104  HZ1 LYS A 194      18.463 -26.560 -19.293  1.00 10.00      A   
ATOM   1105  HZ2 LYS A 194      16.861 -27.095 -19.317  1.00 10.00      A   
ATOM   1106  HZ3 LYS A 194      18.032 -27.984 -18.490  1.00 10.00      A   
ATOM   1107  C   LYS A 194      15.079 -20.537 -16.045  1.00 10.00      A   
ATOM   1108  O   LYS A 194      14.079 -20.523 -15.324  1.00 10.00      A   
ATOM   1109  N   GLU A 195      15.301 -19.635 -16.990  1.00 10.00      A   
ATOM   1110  HN  GLU A 195      16.097 -19.719 -17.556  1.00 10.00      A   
ATOM   1111  CA  GLU A 195      14.386 -18.523 -17.215  1.00 10.00      A   
ATOM   1112  CB  GLU A 195      15.066 -17.413 -18.037  1.00 10.00      A   
ATOM   1113  CG  GLU A 195      15.006 -17.582 -19.553  1.00 10.00      A   
ATOM   1114  CD  GLU A 195      15.914 -18.677 -20.086  1.00 10.00      A   
ATOM   1115  OE1 GLU A 195      15.538 -19.868 -20.003  1.00 10.00      A   
ATOM   1116  OE2 GLU A 195      16.990 -18.351 -20.623  1.00 10.00      A   
ATOM   1117  C   GLU A 195      13.071 -18.964 -17.860  1.00 10.00      A   
ATOM   1118  O   GLU A 195      12.001 -18.449 -17.531  1.00 10.00      A   
ATOM   1119  N   THR A 196      13.161 -19.928 -18.759  1.00 10.00      A   
ATOM   1120  HN  THR A 196      14.047 -20.306 -18.961  1.00 10.00      A   
ATOM   1121  CA  THR A 196      12.002 -20.432 -19.477  1.00 10.00      A   
ATOM   1122  CB  THR A 196      12.431 -21.448 -20.550  1.00 10.00      A   
ATOM   1123  OG1 THR A 196      13.750 -21.930 -20.240  1.00 10.00      A   
ATOM   1124  HG1 THR A 196      14.395 -21.209 -20.355  1.00 10.00      A   
ATOM   1125  CG2 THR A 196      12.456 -20.787 -21.920  1.00 10.00      A   
ATOM   1126  C   THR A 196      10.960 -21.053 -18.547  1.00 10.00      A   
ATOM   1127  O   THR A 196       9.773 -20.724 -18.626  1.00 10.00      A   
ATOM   1128  N   GLU A 197      11.406 -21.931 -17.658  1.00 10.00      A   
ATOM   1129  HN  GLU A 197      12.362 -22.137 -17.626  1.00 10.00      A   
ATOM   1130  CA  GLU A 197      10.501 -22.593 -16.725  1.00 10.00      A   
ATOM   1131  CB  GLU A 197      11.197 -23.760 -16.019  1.00 10.00      A   
ATOM   1132  CG  GLU A 197      12.562 -23.419 -15.444  1.00 10.00      A   
ATOM   1133  CD  GLU A 197      13.374 -24.649 -15.106  1.00 10.00      A   
ATOM   1134  OE1 GLU A 197      13.333 -25.623 -15.886  1.00 10.00      A   
ATOM   1135  OE2 GLU A 197      14.065 -24.643 -14.064  1.00 10.00      A   
ATOM   1136  C   GLU A 197       9.937 -21.609 -15.707  1.00 10.00      A   
ATOM   1137  O   GLU A 197       8.747 -21.645 -15.394  1.00 10.00      A   
ATOM   1138  N   ALA A 198      10.795 -20.723 -15.210  1.00 10.00      A   
ATOM   1139  HN  ALA A 198      11.731 -20.742 -15.510  1.00 10.00      A   
ATOM   1140  CA  ALA A 198      10.388 -19.729 -14.227  1.00 10.00      A   
ATOM   1141  CB  ALA A 198      11.590 -18.925 -13.756  1.00 10.00      A   
ATOM   1142  C   ALA A 198       9.321 -18.800 -14.789  1.00 10.00      A   
ATOM   1143  O   ALA A 198       8.327 -18.509 -14.124  1.00 10.00      A   
ATOM   1144  N   TRP A 199       9.521 -18.354 -16.025  1.00 10.00      A   
ATOM   1145  HN  TRP A 199      10.327 -18.636 -16.511  1.00 10.00      A   
ATOM   1146  CA  TRP A 199       8.581 -17.454 -16.673  1.00 10.00      A   
ATOM   1147  CB  TRP A 199       9.105 -17.011 -18.038  1.00 10.00      A   
ATOM   1148  CG  TRP A 199       8.720 -15.609 -18.394  1.00 10.00      A   
ATOM   1149  CD1 TRP A 199       9.246 -14.463 -17.874  1.00 10.00      A   
ATOM   1150  CD2 TRP A 199       7.727 -15.203 -19.342  1.00 10.00      A   
ATOM   1151  NE1 TRP A 199       8.640 -13.366 -18.436  1.00 10.00      A   
ATOM   1152  HE1 TRP A 199       8.846 -12.432 -18.223  1.00 10.00      A   
ATOM   1153  CE2 TRP A 199       7.704 -13.793 -19.343  1.00 10.00      A   
ATOM   1154  CE3 TRP A 199       6.855 -15.893 -20.189  1.00 10.00      A   
ATOM   1155  CZ2 TRP A 199       6.843 -13.062 -20.161  1.00 10.00      A   
ATOM   1156  CZ3 TRP A 199       6.004 -15.166 -20.999  1.00 10.00      A   
ATOM   1157  CH2 TRP A 199       6.003 -13.767 -20.980  1.00 10.00      A   
ATOM   1158  C   TRP A 199       7.206 -18.093 -16.815  1.00 10.00      A   
ATOM   1159  O   TRP A 199       6.199 -17.504 -16.431  1.00 10.00      A   
ATOM   1160  N   ASP A 200       7.171 -19.307 -17.356  1.00 10.00      A   
ATOM   1161  HN  ASP A 200       8.012 -19.734 -17.633  1.00 10.00      A   
ATOM   1162  CA  ASP A 200       5.912 -20.020 -17.549  1.00 10.00      A   
ATOM   1163  CB  ASP A 200       6.137 -21.341 -18.286  1.00 10.00      A   
ATOM   1164  CG  ASP A 200       4.854 -22.129 -18.469  1.00 10.00      A   
ATOM   1165  OD1 ASP A 200       4.656 -23.126 -17.739  1.00 10.00      A   
ATOM   1166  OD2 ASP A 200       4.040 -21.754 -19.338  1.00 10.00      A   
ATOM   1167  C   ASP A 200       5.208 -20.275 -16.220  1.00 10.00      A   
ATOM   1168  O   ASP A 200       3.995 -20.100 -16.106  1.00 10.00      A   
ATOM   1169  N   PHE A 201       5.978 -20.673 -15.216  1.00 10.00      A   
ATOM   1170  HN  PHE A 201       6.944 -20.786 -15.369  1.00 10.00      A   
ATOM   1171  CA  PHE A 201       5.431 -20.955 -13.894  1.00 10.00      A   
ATOM   1172  CB  PHE A 201       6.515 -21.519 -12.971  1.00 10.00      A   
ATOM   1173  CG  PHE A 201       6.006 -21.987 -11.636  1.00 10.00      A   
ATOM   1174  CD1 PHE A 201       6.373 -21.332 -10.473  1.00 10.00      A   
ATOM   1175  CD2 PHE A 201       5.161 -23.082 -11.545  1.00 10.00      A   
ATOM   1176  CE1 PHE A 201       5.906 -21.757  -9.244  1.00 10.00      A   
ATOM   1177  CE2 PHE A 201       4.690 -23.514 -10.319  1.00 10.00      A   
ATOM   1178  CZ  PHE A 201       5.064 -22.849  -9.165  1.00 10.00      A   
ATOM   1179  C   PHE A 201       4.800 -19.705 -13.278  1.00 10.00      A   
ATOM   1180  O   PHE A 201       3.687 -19.753 -12.756  1.00 10.00      A   
ATOM   1181  N   LEU A 202       5.503 -18.584 -13.368  1.00 10.00      A   
ATOM   1182  HN  LEU A 202       6.376 -18.599 -13.818  1.00 10.00      A   
ATOM   1183  CA  LEU A 202       5.015 -17.329 -12.813  1.00 10.00      A   
ATOM   1184  CB  LEU A 202       6.141 -16.291 -12.749  1.00 10.00      A   
ATOM   1185  CG  LEU A 202       6.861 -16.150 -11.404  1.00 10.00      A   
ATOM   1186  CD1 LEU A 202       5.879 -15.785 -10.302  1.00 10.00      A   
ATOM   1187  CD2 LEU A 202       7.620 -17.421 -11.053  1.00 10.00      A   
ATOM   1188  C   LEU A 202       3.820 -16.781 -13.593  1.00 10.00      A   
ATOM   1189  O   LEU A 202       2.987 -16.061 -13.047  1.00 10.00      A   
ATOM   1190  N   ARG A 203       3.725 -17.147 -14.869  1.00 10.00      A   
ATOM   1191  HN  ARG A 203       4.411 -17.741 -15.247  1.00 10.00      A   
ATOM   1192  CA  ARG A 203       2.635 -16.679 -15.724  1.00 10.00      A   
ATOM   1193  CB  ARG A 203       2.967 -16.839 -17.209  1.00 10.00      A   
ATOM   1194  CG  ARG A 203       3.961 -15.808 -17.728  1.00 10.00      A   
ATOM   1195  CD  ARG A 203       3.465 -14.389 -17.491  1.00 10.00      A   
ATOM   1196  NE  ARG A 203       2.331 -14.056 -18.350  1.00 10.00      A   
ATOM   1197  HE  ARG A 203       2.459 -14.163 -19.321  1.00 10.00      A   
ATOM   1198  CZ  ARG A 203       1.150 -13.624 -17.910  1.00 10.00      A   
ATOM   1199  NH1 ARG A 203       0.928 -13.464 -16.607  1.00 10.00      A   
ATOM   1200 HH11 ARG A 203      -0.008 -13.139 -16.273  1.00 10.00      A   
ATOM   1201 HH12 ARG A 203       1.681 -13.658 -15.916  1.00 10.00      A   
ATOM   1202  NH2 ARG A 203       0.189 -13.346 -18.780  1.00 10.00      A   
ATOM   1203 HH21 ARG A 203      -0.740 -13.006 -18.446  1.00 10.00      A   
ATOM   1204 HH22 ARG A 203       0.359 -13.470 -19.803  1.00 10.00      A   
ATOM   1205  C   ARG A 203       1.301 -17.342 -15.384  1.00 10.00      A   
ATOM   1206  O   ARG A 203       0.254 -16.934 -15.889  1.00 10.00      A   
ATOM   1207  N   ARG A 204       1.337 -18.359 -14.535  1.00 10.00      A   
ATOM   1208  HN  ARG A 204       2.199 -18.648 -14.170  1.00 10.00      A   
ATOM   1209  CA  ARG A 204       0.115 -19.045 -14.134  1.00 10.00      A   
ATOM   1210  CB  ARG A 204       0.195 -20.557 -14.404  1.00 10.00      A   
ATOM   1211  CG  ARG A 204       1.075 -21.325 -13.429  1.00 10.00      A   
ATOM   1212  CD  ARG A 204       0.746 -22.811 -13.421  1.00 10.00      A   
ATOM   1213  NE  ARG A 204       0.664 -23.338 -12.059  1.00 10.00      A   
ATOM   1214  HE  ARG A 204       0.124 -22.830 -11.417  1.00 10.00      A   
ATOM   1215  CZ  ARG A 204       1.274 -24.450 -11.649  1.00 10.00      A   
ATOM   1216  NH1 ARG A 204       1.975 -25.175 -12.509  1.00 10.00      A   
ATOM   1217 HH11 ARG A 204       2.042 -24.879 -13.507  1.00 10.00      A   
ATOM   1218 HH12 ARG A 204       2.461 -26.041 -12.192  1.00 10.00      A   
ATOM   1219  NH2 ARG A 204       1.169 -24.844 -10.381  1.00 10.00      A   
ATOM   1220 HH21 ARG A 204       0.604 -24.286  -9.701  1.00 10.00      A   
ATOM   1221 HH22 ARG A 204       1.657 -25.712 -10.058  1.00 10.00      A   
ATOM   1222  C   ARG A 204      -0.204 -18.774 -12.669  1.00 10.00      A   
ATOM   1223  O   ARG A 204      -1.150 -19.342 -12.106  1.00 10.00      A   
ATOM   1224  N   LEU A 205       0.575 -17.898 -12.051  1.00 10.00      A   
ATOM   1225  HN  LEU A 205       1.291 -17.437 -12.554  1.00 10.00      A   
ATOM   1226  CA  LEU A 205       0.368 -17.574 -10.650  1.00 10.00      A   
ATOM   1227  CB  LEU A 205       1.399 -18.293  -9.776  1.00 10.00      A   
ATOM   1228  CG  LEU A 205       1.112 -18.309  -8.274  1.00 10.00      A   
ATOM   1229  CD1 LEU A 205      -0.222 -18.991  -7.994  1.00 10.00      A   
ATOM   1230  CD2 LEU A 205       2.232 -19.023  -7.535  1.00 10.00      A   
ATOM   1231  C   LEU A 205       0.431 -16.069 -10.439  1.00 10.00      A   
ATOM   1232  O   LEU A 205       0.235 -15.299 -11.384  1.00 10.00      A   
ATOM   1233  N   VAL A 207      -2.892  -8.156 -14.061  1.00 10.00      A   
ATOM   1234  HN  VAL A 207      -3.792  -8.154 -14.450  1.00 10.00      A   
ATOM   1235  CA  VAL A 207      -2.432  -6.957 -13.357  1.00 10.00      A   
ATOM   1236  CB  VAL A 207      -3.502  -6.416 -12.378  1.00 10.00      A   
ATOM   1237  CG1 VAL A 207      -3.241  -4.947 -12.048  1.00 10.00      A   
ATOM   1238  CG2 VAL A 207      -4.904  -6.617 -12.940  1.00 10.00      A   
ATOM   1239  C   VAL A 207      -1.135  -7.246 -12.596  1.00 10.00      A   
ATOM   1240  O   VAL A 207      -0.551  -6.370 -11.961  1.00 10.00      A   
ATOM   1241  N   TYR A 208      -0.701  -8.486 -12.705  1.00 10.00      A   
ATOM   1242  HN  TYR A 208      -1.224  -9.116 -13.238  1.00 10.00      A   
ATOM   1243  CA  TYR A 208       0.522  -8.964 -12.062  1.00 10.00      A   
ATOM   1244  CB  TYR A 208       1.771  -8.300 -12.652  1.00 10.00      A   
ATOM   1245  CG  TYR A 208       1.738  -8.127 -14.163  1.00 10.00      A   
ATOM   1246  CD1 TYR A 208       1.899  -9.208 -15.029  1.00 10.00      A   
ATOM   1247  CD2 TYR A 208       1.538  -6.869 -14.722  1.00 10.00      A   
ATOM   1248  CE1 TYR A 208       1.858  -9.032 -16.402  1.00 10.00      A   
ATOM   1249  CE2 TYR A 208       1.499  -6.687 -16.086  1.00 10.00      A   
ATOM   1250  CZ  TYR A 208       1.659  -7.772 -16.920  1.00 10.00      A   
ATOM   1251  OH  TYR A 208       1.615  -7.593 -18.285  1.00 10.00      A   
ATOM   1252  HH  TYR A 208       1.945  -6.713 -18.500  1.00 10.00      A   
ATOM   1253  C   TYR A 208       0.483  -8.817 -10.537  1.00 10.00      A   
ATOM   1254  O   TYR A 208       0.048  -9.735  -9.832  1.00 10.00      A   
ATOM   1255  N   PRO A 219       3.961  -6.559 -26.601  1.00 10.00      A   
ATOM   1256  CA  PRO A 219       4.845  -5.443 -26.257  1.00 10.00      A   
ATOM   1257  CB  PRO A 219       3.872  -4.271 -26.091  1.00 10.00      A   
ATOM   1258  CG  PRO A 219       2.591  -4.904 -25.680  1.00 10.00      A   
ATOM   1259  CD  PRO A 219       2.540  -6.227 -26.386  1.00 10.00      A   
ATOM   1260  C   PRO A 219       5.585  -5.708 -24.950  1.00 10.00      A   
ATOM   1261  O   PRO A 219       6.374  -4.883 -24.489  1.00 10.00      A   
ATOM   1262  N   LYS A 220       5.345  -6.881 -24.376  1.00 10.00      A   
ATOM   1263  HN  LYS A 220       4.735  -7.515 -24.820  1.00 10.00      A   
ATOM   1264  CA  LYS A 220       5.966  -7.257 -23.117  1.00 10.00      A   
ATOM   1265  CB  LYS A 220       5.332  -8.528 -22.546  1.00 10.00      A   
ATOM   1266  CG  LYS A 220       5.657  -8.779 -21.080  1.00 10.00      A   
ATOM   1267  CD  LYS A 220       5.403  -7.534 -20.244  1.00 10.00      A   
ATOM   1268  CE  LYS A 220       5.728  -7.766 -18.778  1.00 10.00      A   
ATOM   1269  NZ  LYS A 220       6.042  -6.495 -18.071  1.00 10.00      A   
ATOM   1270  HZ1 LYS A 220       6.014  -6.637 -17.041  1.00 10.00      A   
ATOM   1271  HZ2 LYS A 220       5.355  -5.759 -18.323  1.00 10.00      A   
ATOM   1272  HZ3 LYS A 220       6.994  -6.167 -18.331  1.00 10.00      A   
ATOM   1273  C   LYS A 220       7.475  -7.428 -23.269  1.00 10.00      A   
ATOM   1274  O   LYS A 220       8.249  -6.964 -22.429  1.00 10.00      A   
ATOM   1275  N   LYS A 221       7.891  -8.082 -24.340  1.00 10.00      A   
ATOM   1276  HN  LYS A 221       7.231  -8.430 -24.980  1.00 10.00      A   
ATOM   1277  CA  LYS A 221       9.311  -8.290 -24.588  1.00 10.00      A   
ATOM   1278  CB  LYS A 221       9.524  -9.328 -25.693  1.00 10.00      A   
ATOM   1279  CG  LYS A 221      10.986  -9.656 -25.966  1.00 10.00      A   
ATOM   1280  CD  LYS A 221      11.124 -10.721 -27.042  1.00 10.00      A   
ATOM   1281  CE  LYS A 221      12.576 -11.134 -27.233  1.00 10.00      A   
ATOM   1282  NZ  LYS A 221      13.354 -10.128 -28.006  1.00 10.00      A   
ATOM   1283  HZ1 LYS A 221      14.370 -10.344 -27.949  1.00 10.00      A   
ATOM   1284  HZ2 LYS A 221      13.194  -9.166 -27.621  1.00 10.00      A   
ATOM   1285  HZ3 LYS A 221      13.066 -10.142 -29.003  1.00 10.00      A   
ATOM   1286  C   LYS A 221       9.976  -6.968 -24.960  1.00 10.00      A   
ATOM   1287  O   LYS A 221      11.044  -6.636 -24.455  1.00 10.00      A   
ATOM   1288  N   LEU A 222       9.306  -6.208 -25.818  1.00 10.00      A   
ATOM   1289  HN  LEU A 222       8.443  -6.527 -26.163  1.00 10.00      A   
ATOM   1290  CA  LEU A 222       9.812  -4.916 -26.266  1.00 10.00      A   
ATOM   1291  CB  LEU A 222       8.854  -4.299 -27.287  1.00 10.00      A   
ATOM   1292  CG  LEU A 222       8.641  -5.110 -28.566  1.00 10.00      A   
ATOM   1293  CD1 LEU A 222       7.430  -4.599 -29.325  1.00 10.00      A   
ATOM   1294  CD2 LEU A 222       9.883  -5.068 -29.444  1.00 10.00      A   
ATOM   1295  C   LEU A 222      10.029  -3.959 -25.096  1.00 10.00      A   
ATOM   1296  O   LEU A 222      11.030  -3.240 -25.049  1.00 10.00      A   
ATOM   1297  N   ILE A 223       9.096  -3.952 -24.151  1.00 10.00      A   
ATOM   1298  HN  ILE A 223       8.309  -4.532 -24.244  1.00 10.00      A   
ATOM   1299  CA  ILE A 223       9.207  -3.080 -22.988  1.00 10.00      A   
ATOM   1300  CB  ILE A 223       7.858  -2.871 -22.256  1.00 10.00      A   
ATOM   1301  CG1 ILE A 223       7.907  -1.615 -21.382  1.00 10.00      A   
ATOM   1302  CG2 ILE A 223       7.477  -4.089 -21.423  1.00 10.00      A   
ATOM   1303  CD1 ILE A 223       6.578  -1.257 -20.748  1.00 10.00      A   
ATOM   1304  C   ILE A 223      10.282  -3.575 -22.019  1.00 10.00      A   
ATOM   1305  O   ILE A 223      10.931  -2.778 -21.346  1.00 10.00      A   
ATOM   1306  N   THR A 224      10.493  -4.887 -21.978  1.00 10.00      A   
ATOM   1307  HN  THR A 224       9.967  -5.475 -22.560  1.00 10.00      A   
ATOM   1308  CA  THR A 224      11.497  -5.468 -21.096  1.00 10.00      A   
ATOM   1309  CB  THR A 224      11.344  -6.999 -20.989  1.00 10.00      A   
ATOM   1310  OG1 THR A 224      10.030  -7.306 -20.503  1.00 10.00      A   
ATOM   1311  HG1 THR A 224       9.391  -7.219 -21.223  1.00 10.00      A   
ATOM   1312  CG2 THR A 224      12.376  -7.587 -20.038  1.00 10.00      A   
ATOM   1313  C   THR A 224      12.897  -5.105 -21.580  1.00 10.00      A   
ATOM   1314  O   THR A 224      13.774  -4.771 -20.781  1.00 10.00      A   
ATOM   1315  N   GLU A 225      13.089  -5.140 -22.898  1.00 10.00      A   
ATOM   1316  HN  GLU A 225      12.342  -5.401 -23.485  1.00 10.00      A   
ATOM   1317  CA  GLU A 225      14.377  -4.806 -23.495  1.00 10.00      A   
ATOM   1318  CB  GLU A 225      14.385  -5.155 -24.984  1.00 10.00      A   
ATOM   1319  CG  GLU A 225      14.272  -6.641 -25.276  1.00 10.00      A   
ATOM   1320  CD  GLU A 225      14.334  -6.937 -26.758  1.00 10.00      A   
ATOM   1321  OE1 GLU A 225      13.436  -7.637 -27.268  1.00 10.00      A   
ATOM   1322  OE2 GLU A 225      15.283  -6.467 -27.421  1.00 10.00      A   
ATOM   1323  C   GLU A 225      14.691  -3.328 -23.299  1.00 10.00      A   
ATOM   1324  O   GLU A 225      15.857  -2.923 -23.270  1.00 10.00      A   
ATOM   1325  N   ASP A 226      13.639  -2.530 -23.157  1.00 10.00      A   
ATOM   1326  HN  ASP A 226      12.742  -2.922 -23.189  1.00 10.00      A   
ATOM   1327  CA  ASP A 226      13.778  -1.093 -22.949  1.00 10.00      A   
ATOM   1328  CB  ASP A 226      12.411  -0.406 -23.051  1.00 10.00      A   
ATOM   1329  CG  ASP A 226      12.469   1.081 -22.768  1.00 10.00      A   
ATOM   1330  OD1 ASP A 226      11.702   1.558 -21.906  1.00 10.00      A   
ATOM   1331  OD2 ASP A 226      13.275   1.784 -23.415  1.00 10.00      A   
ATOM   1332  C   ASP A 226      14.411  -0.808 -21.593  1.00 10.00      A   
ATOM   1333  O   ASP A 226      15.276   0.058 -21.466  1.00 10.00      A   
ATOM   1334  N   PHE A 227      13.998  -1.568 -20.584  1.00 10.00      A   
ATOM   1335  HN  PHE A 227      13.321  -2.259 -20.752  1.00 10.00      A   
ATOM   1336  CA  PHE A 227      14.522  -1.401 -19.234  1.00 10.00      A   
ATOM   1337  CB  PHE A 227      13.662  -2.148 -18.214  1.00 10.00      A   
ATOM   1338  CG  PHE A 227      12.368  -1.450 -17.901  1.00 10.00      A   
ATOM   1339  CD1 PHE A 227      12.362  -0.259 -17.193  1.00 10.00      A   
ATOM   1340  CD2 PHE A 227      11.157  -1.983 -18.316  1.00 10.00      A   
ATOM   1341  CE1 PHE A 227      11.175   0.388 -16.903  1.00 10.00      A   
ATOM   1342  CE2 PHE A 227       9.967  -1.341 -18.030  1.00 10.00      A   
ATOM   1343  CZ  PHE A 227       9.977  -0.153 -17.323  1.00 10.00      A   
ATOM   1344  C   PHE A 227      15.984  -1.833 -19.135  1.00 10.00      A   
ATOM   1345  O   PHE A 227      16.703  -1.413 -18.225  1.00 10.00      A   
ATOM   1346  N   VAL A 228      16.424  -2.653 -20.087  1.00 10.00      A   
ATOM   1347  HN  VAL A 228      15.803  -2.948 -20.787  1.00 10.00      A   
ATOM   1348  CA  VAL A 228      17.809  -3.129 -20.120  1.00 10.00      A   
ATOM   1349  CB  VAL A 228      17.993  -4.260 -21.162  1.00 10.00      A   
ATOM   1350  CG1 VAL A 228      19.406  -4.826 -21.123  1.00 10.00      A   
ATOM   1351  CG2 VAL A 228      16.976  -5.367 -20.933  1.00 10.00      A   
ATOM   1352  C   VAL A 228      18.746  -1.965 -20.451  1.00 10.00      A   
ATOM   1353  O   VAL A 228      19.946  -1.997 -20.177  1.00 10.00      A   
ATOM   1354  N   ARG A 229      18.177  -0.925 -21.034  1.00 10.00      A   
ATOM   1355  HN  ARG A 229      17.213  -0.950 -21.227  1.00 10.00      A   
ATOM   1356  CA  ARG A 229      18.939   0.257 -21.394  1.00 10.00      A   
ATOM   1357  CB  ARG A 229      18.612   0.681 -22.826  1.00 10.00      A   
ATOM   1358  CG  ARG A 229      18.856  -0.408 -23.856  1.00 10.00      A   
ATOM   1359  CD  ARG A 229      18.576   0.076 -25.269  1.00 10.00      A   
ATOM   1360  NE  ARG A 229      18.629  -1.025 -26.232  1.00 10.00      A   
ATOM   1361  HE  ARG A 229      18.574  -1.939 -25.872  1.00 10.00      A   
ATOM   1362  CZ  ARG A 229      18.740  -0.867 -27.551  1.00 10.00      A   
ATOM   1363  NH1 ARG A 229      18.820   0.351 -28.081  1.00 10.00      A   
ATOM   1364 HH11 ARG A 229      18.802   1.193 -27.467  1.00 10.00      A   
ATOM   1365 HH12 ARG A 229      18.895   0.471 -29.116  1.00 10.00      A   
ATOM   1366  NH2 ARG A 229      18.779  -1.933 -28.338  1.00 10.00      A   
ATOM   1367 HH21 ARG A 229      18.863  -1.821 -29.372  1.00 10.00      A   
ATOM   1368 HH22 ARG A 229      18.726  -2.894 -27.927  1.00 10.00      A   
ATOM   1369  C   ARG A 229      18.623   1.390 -20.428  1.00 10.00      A   
ATOM   1370  O   ARG A 229      19.003   2.538 -20.651  1.00 10.00      A   
ATOM   1371  N   GLN A 230      17.936   1.050 -19.340  1.00 10.00      A   
ATOM   1372  HN  GLN A 230      17.694   0.108 -19.201  1.00 10.00      A   
ATOM   1373  CA  GLN A 230      17.548   2.040 -18.344  1.00 10.00      A   
ATOM   1374  CB  GLN A 230      16.026   2.098 -18.186  1.00 10.00      A   
ATOM   1375  CG  GLN A 230      15.291   2.636 -19.399  1.00 10.00      A   
ATOM   1376  CD  GLN A 230      13.968   3.280 -19.037  1.00 10.00      A   
ATOM   1377  OE1 GLN A 230      13.825   3.897 -17.977  1.00 10.00      A   
ATOM   1378  NE2 GLN A 230      12.989   3.132 -19.908  1.00 10.00      A   
ATOM   1379 HE21 GLN A 230      13.167   2.618 -20.729  1.00 10.00      A   
ATOM   1380 HE22 GLN A 230      12.118   3.534 -19.701  1.00 10.00      A   
ATOM   1381  C   GLN A 230      18.202   1.794 -16.988  1.00 10.00      A   
ATOM   1382  O   GLN A 230      19.118   2.517 -16.592  1.00 10.00      A   
ATOM   1383  N   ARG A 231      17.730   0.776 -16.274  1.00 10.00      A   
ATOM   1384  HN  ARG A 231      17.013   0.217 -16.647  1.00 10.00      A   
ATOM   1385  CA  ARG A 231      18.261   0.471 -14.949  1.00 10.00      A   
ATOM   1386  CB  ARG A 231      17.434   1.175 -13.868  1.00 10.00      A   
ATOM   1387  CG  ARG A 231      15.943   0.864 -13.906  1.00 10.00      A   
ATOM   1388  CD  ARG A 231      15.159   1.865 -13.071  1.00 10.00      A   
ATOM   1389  NE  ARG A 231      13.724   1.581 -13.067  1.00 10.00      A   
ATOM   1390  HE  ARG A 231      13.443   0.680 -12.784  1.00 10.00      A   
ATOM   1391  CZ  ARG A 231      12.787   2.470 -13.396  1.00 10.00      A   
ATOM   1392  NH1 ARG A 231      13.131   3.678 -13.822  1.00 10.00      A   
ATOM   1393 HH11 ARG A 231      14.136   3.937 -13.911  1.00 10.00      A   
ATOM   1394 HH12 ARG A 231      12.393   4.377 -14.075  1.00 10.00      A   
ATOM   1395  NH2 ARG A 231      11.504   2.139 -13.319  1.00 10.00      A   
ATOM   1396 HH21 ARG A 231      10.766   2.829 -13.577  1.00 10.00      A   
ATOM   1397 HH22 ARG A 231      11.228   1.181 -13.002  1.00 10.00      A   
ATOM   1398  C   ARG A 231      18.338  -1.029 -14.674  1.00 10.00      A   
ATOM   1399  O   ARG A 231      18.559  -1.449 -13.539  1.00 10.00      A   
ATOM   1400  N   TYR A 232      18.155  -1.833 -15.708  1.00 10.00      A   
ATOM   1401  HN  TYR A 232      17.988  -1.449 -16.594  1.00 10.00      A   
ATOM   1402  CA  TYR A 232      18.217  -3.279 -15.567  1.00 10.00      A   
ATOM   1403  CB  TYR A 232      16.818  -3.898 -15.577  1.00 10.00      A   
ATOM   1404  CG  TYR A 232      16.216  -4.038 -14.196  1.00 10.00      A   
ATOM   1405  CD1 TYR A 232      15.172  -3.222 -13.780  1.00 10.00      A   
ATOM   1406  CD2 TYR A 232      16.703  -4.985 -13.304  1.00 10.00      A   
ATOM   1407  CE1 TYR A 232      14.632  -3.345 -12.513  1.00 10.00      A   
ATOM   1408  CE2 TYR A 232      16.168  -5.117 -12.038  1.00 10.00      A   
ATOM   1409  CZ  TYR A 232      15.133  -4.294 -11.647  1.00 10.00      A   
ATOM   1410  OH  TYR A 232      14.601  -4.418 -10.383  1.00 10.00      A   
ATOM   1411  HH  TYR A 232      15.315  -4.375  -9.730  1.00 10.00      A   
ATOM   1412  C   TYR A 232      19.089  -3.876 -16.660  1.00 10.00      A   
ATOM   1413  O   TYR A 232      19.500  -3.170 -17.577  1.00 10.00      A   
ATOM   1414  N   LEU A 233      19.375  -5.167 -16.557  1.00 10.00      A   
ATOM   1415  HN  LEU A 233      19.010  -5.680 -15.806  1.00 10.00      A   
ATOM   1416  CA  LEU A 233      20.212  -5.847 -17.534  1.00 10.00      A   
ATOM   1417  CB  LEU A 233      21.693  -5.649 -17.194  1.00 10.00      A   
ATOM   1418  CG  LEU A 233      22.373  -4.421 -17.800  1.00 10.00      A   
ATOM   1419  CD1 LEU A 233      23.632  -4.074 -17.024  1.00 10.00      A   
ATOM   1420  CD2 LEU A 233      22.699  -4.661 -19.265  1.00 10.00      A   
ATOM   1421  C   LEU A 233      19.896  -7.333 -17.570  1.00 10.00      A   
ATOM   1422  O   LEU A 233      19.781  -7.975 -16.527  1.00 10.00      A   
ATOM   1423  N   GLU A 234      19.754  -7.875 -18.771  1.00 10.00      A   
ATOM   1424  HN  GLU A 234      19.857  -7.313 -19.566  1.00 10.00      A   
ATOM   1425  CA  GLU A 234      19.467  -9.289 -18.936  1.00 10.00      A   
ATOM   1426  CB  GLU A 234      18.545  -9.538 -20.134  1.00 10.00      A   
ATOM   1427  CG  GLU A 234      18.921  -8.782 -21.398  1.00 10.00      A   
ATOM   1428  CD  GLU A 234      19.567  -9.669 -22.443  1.00 10.00      A   
ATOM   1429  OE1 GLU A 234      20.325  -9.143 -23.284  1.00 10.00      A   
ATOM   1430  OE2 GLU A 234      19.319 -10.893 -22.429  1.00 10.00      A   
ATOM   1431  C   GLU A 234      20.766 -10.078 -19.060  1.00 10.00      A   
ATOM   1432  O   GLU A 234      21.699  -9.651 -19.742  1.00 10.00      A   
ATOM   1433  N   TYR A 235      20.826 -11.216 -18.389  1.00 10.00      A   
ATOM   1434  HN  TYR A 235      20.043 -11.516 -17.880  1.00 10.00      A   
ATOM   1435  CA  TYR A 235      22.014 -12.048 -18.408  1.00 10.00      A   
ATOM   1436  CB  TYR A 235      22.758 -11.939 -17.073  1.00 10.00      A   
ATOM   1437  CG  TYR A 235      23.428 -10.604 -16.822  1.00 10.00      A   
ATOM   1438  CD1 TYR A 235      24.617 -10.271 -17.459  1.00 10.00      A   
ATOM   1439  CD2 TYR A 235      22.881  -9.686 -15.934  1.00 10.00      A   
ATOM   1440  CE1 TYR A 235      25.241  -9.062 -17.219  1.00 10.00      A   
ATOM   1441  CE2 TYR A 235      23.497  -8.474 -15.693  1.00 10.00      A   
ATOM   1442  CZ  TYR A 235      24.676  -8.167 -16.336  1.00 10.00      A   
ATOM   1443  OH  TYR A 235      25.293  -6.963 -16.092  1.00 10.00      A   
ATOM   1444  HH  TYR A 235      25.847  -6.732 -16.846  1.00 10.00      A   
ATOM   1445  C   TYR A 235      21.635 -13.500 -18.665  1.00 10.00      A   
ATOM   1446  O   TYR A 235      20.747 -14.043 -18.006  1.00 10.00      A   
ATOM   1447  N   ARG A 236      22.296 -14.119 -19.626  1.00 10.00      A   
ATOM   1448  HN  ARG A 236      22.986 -13.629 -20.126  1.00 10.00      A   
ATOM   1449  CA  ARG A 236      22.035 -15.508 -19.969  1.00 10.00      A   
ATOM   1450  CB  ARG A 236      21.163 -15.604 -21.227  1.00 10.00      A   
ATOM   1451  CG  ARG A 236      19.706 -15.217 -21.007  1.00 10.00      A   
ATOM   1452  CD  ARG A 236      19.240 -14.185 -22.021  1.00 10.00      A   
ATOM   1453  NE  ARG A 236      19.212 -14.726 -23.376  1.00 10.00      A   
ATOM   1454  HE  ARG A 236      19.166 -15.707 -23.465  1.00 10.00      A   
ATOM   1455  CZ  ARG A 236      19.256 -13.979 -24.478  1.00 10.00      A   
ATOM   1456  NH1 ARG A 236      19.293 -12.652 -24.393  1.00 10.00      A   
ATOM   1457 HH11 ARG A 236      19.288 -12.173 -23.451  1.00 10.00      A   
ATOM   1458 HH12 ARG A 236      19.327 -12.073 -25.256  1.00 10.00      A   
ATOM   1459  NH2 ARG A 236      19.254 -14.561 -25.671  1.00 10.00      A   
ATOM   1460 HH21 ARG A 236      19.294 -13.982 -26.539  1.00 10.00      A   
ATOM   1461 HH22 ARG A 236      19.209 -15.604 -25.747  1.00 10.00      A   
ATOM   1462  C   ARG A 236      23.341 -16.266 -20.169  1.00 10.00      A   
ATOM   1463  O   ARG A 236      24.418 -15.755 -19.834  1.00 10.00      A   
ATOM   1464  N   TYR A 246      18.119 -12.345 -17.360  1.00 10.00      A   
ATOM   1465  HN  TYR A 246      17.309 -12.198 -17.891  1.00 10.00      A   
ATOM   1466  CA  TYR A 246      18.193 -11.766 -16.022  1.00 10.00      A   
ATOM   1467  CB  TYR A 246      16.835 -11.177 -15.620  1.00 10.00      A   
ATOM   1468  CG  TYR A 246      16.517  -9.843 -16.259  1.00 10.00      A   
ATOM   1469  CD1 TYR A 246      16.755  -8.657 -15.578  1.00 10.00      A   
ATOM   1470  CD2 TYR A 246      15.974  -9.766 -17.535  1.00 10.00      A   
ATOM   1471  CE1 TYR A 246      16.464  -7.434 -16.149  1.00 10.00      A   
ATOM   1472  CE2 TYR A 246      15.679  -8.546 -18.115  1.00 10.00      A   
ATOM   1473  CZ  TYR A 246      15.926  -7.383 -17.417  1.00 10.00      A   
ATOM   1474  OH  TYR A 246      15.637  -6.164 -17.988  1.00 10.00      A   
ATOM   1475  HH  TYR A 246      14.828  -6.232 -18.503  1.00 10.00      A   
ATOM   1476  C   TYR A 246      18.632 -12.799 -14.984  1.00 10.00      A   
ATOM   1477  O   TYR A 246      17.832 -13.610 -14.520  1.00 10.00      A   
ATOM   1478  N   GLU A 247      19.909 -12.768 -14.628  1.00 10.00      A   
ATOM   1479  HN  GLU A 247      20.507 -12.117 -15.046  1.00 10.00      A   
ATOM   1480  CA  GLU A 247      20.444 -13.687 -13.633  1.00 10.00      A   
ATOM   1481  CB  GLU A 247      21.896 -14.059 -13.952  1.00 10.00      A   
ATOM   1482  CG  GLU A 247      22.054 -14.929 -15.190  1.00 10.00      A   
ATOM   1483  CD  GLU A 247      23.502 -15.184 -15.568  1.00 10.00      A   
ATOM   1484  OE1 GLU A 247      23.801 -16.281 -16.079  1.00 10.00      A   
ATOM   1485  OE2 GLU A 247      24.349 -14.287 -15.366  1.00 10.00      A   
ATOM   1486  C   GLU A 247      20.338 -13.070 -12.241  1.00 10.00      A   
ATOM   1487  O   GLU A 247      21.180 -12.268 -11.836  1.00 10.00      A   
ATOM   1488  N   PHE A 248      19.282 -13.431 -11.524  1.00 10.00      A   
ATOM   1489  HN  PHE A 248      18.644 -14.065 -11.904  1.00 10.00      A   
ATOM   1490  CA  PHE A 248      19.054 -12.913 -10.184  1.00 10.00      A   
ATOM   1491  CB  PHE A 248      17.575 -13.022  -9.806  1.00 10.00      A   
ATOM   1492  CG  PHE A 248      16.650 -12.264 -10.718  1.00 10.00      A   
ATOM   1493  CD1 PHE A 248      15.829 -12.937 -11.608  1.00 10.00      A   
ATOM   1494  CD2 PHE A 248      16.597 -10.879 -10.679  1.00 10.00      A   
ATOM   1495  CE1 PHE A 248      14.974 -12.244 -12.444  1.00 10.00      A   
ATOM   1496  CE2 PHE A 248      15.745 -10.181 -11.513  1.00 10.00      A   
ATOM   1497  CZ  PHE A 248      14.932 -10.865 -12.396  1.00 10.00      A   
ATOM   1498  C   PHE A 248      19.907 -13.647  -9.159  1.00 10.00      A   
ATOM   1499  O   PHE A 248      20.167 -14.842  -9.292  1.00 10.00      A   
ATOM   1500  N   GLN A 249      20.344 -12.918  -8.144  1.00 10.00      A   
ATOM   1501  HN  GLN A 249      20.104 -11.969  -8.102  1.00 10.00      A   
ATOM   1502  CA  GLN A 249      21.159 -13.486  -7.087  1.00 10.00      A   
ATOM   1503  CB  GLN A 249      22.560 -12.861  -7.098  1.00 10.00      A   
ATOM   1504  CG  GLN A 249      23.666 -13.816  -6.672  1.00 10.00      A   
ATOM   1505  CD  GLN A 249      24.769 -13.134  -5.883  1.00 10.00      A   
ATOM   1506  OE1 GLN A 249      25.360 -13.733  -4.984  1.00 10.00      A   
ATOM   1507  NE2 GLN A 249      25.048 -11.882  -6.207  1.00 10.00      A   
ATOM   1508 HE21 GLN A 249      24.535 -11.461  -6.929  1.00 10.00      A   
ATOM   1509 HE22 GLN A 249      25.767 -11.424  -5.714  1.00 10.00      A   
ATOM   1510  C   GLN A 249      20.483 -13.266  -5.735  1.00 10.00      A   
ATOM   1511  O   GLN A 249      19.260 -13.167  -5.655  1.00 10.00      A   
ATOM   1512  N   TRP A 250      21.283 -13.189  -4.681  1.00 10.00      A   
ATOM   1513  HN  TRP A 250      22.250 -13.266  -4.812  1.00 10.00      A   
ATOM   1514  CA  TRP A 250      20.763 -12.987  -3.338  1.00 10.00      A   
ATOM   1515  CB  TRP A 250      21.690 -13.637  -2.313  1.00 10.00      A   
ATOM   1516  CG  TRP A 250      21.183 -14.943  -1.791  1.00 10.00      A   
ATOM   1517  CD1 TRP A 250      20.847 -16.045  -2.521  1.00 10.00      A   
ATOM   1518  CD2 TRP A 250      20.956 -15.282  -0.421  1.00 10.00      A   
ATOM   1519  NE1 TRP A 250      20.426 -17.053  -1.689  1.00 10.00      A   
ATOM   1520  HE1 TRP A 250      20.133 -17.944  -1.977  1.00 10.00      A   
ATOM   1521  CE2 TRP A 250      20.484 -16.609  -0.392  1.00 10.00      A   
ATOM   1522  CE3 TRP A 250      21.108 -14.591   0.785  1.00 10.00      A   
ATOM   1523  CZ2 TRP A 250      20.164 -17.258   0.798  1.00 10.00      A   
ATOM   1524  CZ3 TRP A 250      20.789 -15.236   1.965  1.00 10.00      A   
ATOM   1525  CH2 TRP A 250      20.323 -16.556   1.963  1.00 10.00      A   
ATOM   1526  C   TRP A 250      20.601 -11.507  -3.022  1.00 10.00      A   
ATOM   1527  O   TRP A 250      19.501 -11.041  -2.728  1.00 10.00      A   
ATOM   1528  N   GLY A 251      21.705 -10.775  -3.080  1.00 10.00      A   
ATOM   1529  HN  GLY A 251      22.551 -11.201  -3.318  1.00 10.00      A   
ATOM   1530  CA  GLY A 251      21.673  -9.358  -2.788  1.00 10.00      A   
ATOM   1531  C   GLY A 251      22.435  -9.034  -1.518  1.00 10.00      A   
ATOM   1532  O   GLY A 251      22.355  -9.783  -0.541  1.00 10.00      A   
ATOM   1533  N   PRO A 252      23.194  -7.924  -1.503  1.00 10.00      A   
ATOM   1534  CA  PRO A 252      23.983  -7.512  -0.333  1.00 10.00      A   
ATOM   1535  CB  PRO A 252      24.561  -6.155  -0.748  1.00 10.00      A   
ATOM   1536  CG  PRO A 252      24.552  -6.179  -2.238  1.00 10.00      A   
ATOM   1537  CD  PRO A 252      23.350  -6.988  -2.631  1.00 10.00      A   
ATOM   1538  C   PRO A 252      23.121  -7.349   0.917  1.00 10.00      A   
ATOM   1539  O   PRO A 252      23.442  -7.882   1.977  1.00 10.00      A   
ATOM   1540  N   ARG A 253      22.015  -6.624   0.780  1.00 10.00      A   
ATOM   1541  HN  ARG A 253      21.807  -6.235  -0.095  1.00 10.00      A   
ATOM   1542  CA  ARG A 253      21.110  -6.390   1.899  1.00 10.00      A   
ATOM   1543  CB  ARG A 253      20.027  -5.379   1.515  1.00 10.00      A   
ATOM   1544  CG  ARG A 253      19.028  -5.107   2.629  1.00 10.00      A   
ATOM   1545  CD  ARG A 253      17.607  -5.002   2.098  1.00 10.00      A   
ATOM   1546  NE  ARG A 253      17.210  -3.615   1.863  1.00 10.00      A   
ATOM   1547  HE  ARG A 253      17.461  -3.215   0.999  1.00 10.00      A   
ATOM   1548  CZ  ARG A 253      16.537  -2.871   2.743  1.00 10.00      A   
ATOM   1549  NH1 ARG A 253      16.163  -3.380   3.916  1.00 10.00      A   
ATOM   1550 HH11 ARG A 253      16.396  -4.383   4.161  1.00 10.00      A   
ATOM   1551 HH12 ARG A 253      15.640  -2.799   4.600  1.00 10.00      A   
ATOM   1552  NH2 ARG A 253      16.229  -1.613   2.440  1.00 10.00      A   
ATOM   1553 HH21 ARG A 253      15.711  -1.021   3.120  1.00 10.00      A   
ATOM   1554 HH22 ARG A 253      16.504  -1.218   1.513  1.00 10.00      A   
ATOM   1555  C   ARG A 253      20.462  -7.687   2.372  1.00 10.00      A   
ATOM   1556  O   ARG A 253      20.385  -7.950   3.569  1.00 10.00      A   
ATOM   1557  N   THR A 254      20.010  -8.492   1.421  1.00 10.00      A   
ATOM   1558  HN  THR A 254      20.111  -8.228   0.483  1.00 10.00      A   
ATOM   1559  CA  THR A 254      19.356  -9.757   1.723  1.00 10.00      A   
ATOM   1560  CB  THR A 254      18.963 -10.472   0.422  1.00 10.00      A   
ATOM   1561  OG1 THR A 254      18.856  -9.496  -0.626  1.00 10.00      A   
ATOM   1562  HG1 THR A 254      18.904  -9.945  -1.484  1.00 10.00      A   
ATOM   1563  CG2 THR A 254      17.627 -11.182   0.586  1.00 10.00      A   
ATOM   1564  C   THR A 254      20.246 -10.676   2.558  1.00 10.00      A   
ATOM   1565  O   THR A 254      19.785 -11.295   3.518  1.00 10.00      A   
ATOM   1566  N   ASN A 255      21.525 -10.742   2.200  1.00 10.00      A   
ATOM   1567  HN  ASN A 255      21.833 -10.212   1.433  1.00 10.00      A   
ATOM   1568  CA  ASN A 255      22.484 -11.589   2.907  1.00 10.00      A   
ATOM   1569  CB  ASN A 255      23.790 -11.685   2.113  1.00 10.00      A   
ATOM   1570  CG  ASN A 255      24.513 -13.003   2.319  1.00 10.00      A   
ATOM   1571  OD1 ASN A 255      24.348 -13.667   3.340  1.00 10.00      A   
ATOM   1572  ND2 ASN A 255      25.324 -13.394   1.348  1.00 10.00      A   
ATOM   1573 HD21 ASN A 255      25.412 -12.820   0.557  1.00 10.00      A   
ATOM   1574 HD22 ASN A 255      25.806 -14.239   1.461  1.00 10.00      A   
ATOM   1575  C   ASN A 255      22.759 -11.063   4.317  1.00 10.00      A   
ATOM   1576  O   ASN A 255      23.198 -11.801   5.199  1.00 10.00      A   
ATOM   1577  N   LEU A 256      22.505  -9.781   4.528  1.00 10.00      A   
ATOM   1578  HN  LEU A 256      22.167  -9.231   3.790  1.00 10.00      A   
ATOM   1579  CA  LEU A 256      22.722  -9.172   5.831  1.00 10.00      A   
ATOM   1580  CB  LEU A 256      23.080  -7.691   5.686  1.00 10.00      A   
ATOM   1581  CG  LEU A 256      24.419  -7.381   5.016  1.00 10.00      A   
ATOM   1582  CD1 LEU A 256      24.574  -5.883   4.802  1.00 10.00      A   
ATOM   1583  CD2 LEU A 256      25.571  -7.927   5.845  1.00 10.00      A   
ATOM   1584  C   LEU A 256      21.492  -9.329   6.714  1.00 10.00      A   
ATOM   1585  O   LEU A 256      21.603  -9.435   7.936  1.00 10.00      A   
ATOM   1586  N   GLU A 257      20.323  -9.348   6.089  1.00 10.00      A   
ATOM   1587  HN  GLU A 257      20.302  -9.262   5.111  1.00 10.00      A   
ATOM   1588  CA  GLU A 257      19.070  -9.484   6.816  1.00 10.00      A   
ATOM   1589  CB  GLU A 257      17.912  -8.836   6.051  1.00 10.00      A   
ATOM   1590  CG  GLU A 257      17.921  -7.315   6.086  1.00 10.00      A   
ATOM   1591  CD  GLU A 257      16.582  -6.712   5.703  1.00 10.00      A   
ATOM   1592  OE1 GLU A 257      16.557  -5.810   4.841  1.00 10.00      A   
ATOM   1593  OE2 GLU A 257      15.553  -7.133   6.273  1.00 10.00      A   
ATOM   1594  C   GLU A 257      18.748 -10.940   7.139  1.00 10.00      A   
ATOM   1595  O   GLU A 257      18.260 -11.245   8.228  1.00 10.00      A   
ATOM   1596  N   LEU A 258      19.031 -11.841   6.207  1.00 10.00      A   
ATOM   1597  HN  LEU A 258      19.454 -11.552   5.365  1.00 10.00      A   
ATOM   1598  CA  LEU A 258      18.745 -13.256   6.409  1.00 10.00      A   
ATOM   1599  CB  LEU A 258      17.570 -13.705   5.530  1.00 10.00      A   
ATOM   1600  CG  LEU A 258      16.168 -13.300   5.992  1.00 10.00      A   
ATOM   1601  CD1 LEU A 258      15.759 -11.969   5.380  1.00 10.00      A   
ATOM   1602  CD2 LEU A 258      15.159 -14.386   5.650  1.00 10.00      A   
ATOM   1603  C   LEU A 258      19.957 -14.130   6.122  1.00 10.00      A   
ATOM   1604  O   LEU A 258      20.939 -13.684   5.529  1.00 10.00      A   
ATOM   1605  N   SER A 259      19.879 -15.376   6.562  1.00 10.00      A   
ATOM   1606  HN  SER A 259      19.081 -15.659   7.050  1.00 10.00      A   
ATOM   1607  CA  SER A 259      20.939 -16.341   6.344  1.00 10.00      A   
ATOM   1608  CB  SER A 259      21.383 -16.929   7.684  1.00 10.00      A   
ATOM   1609  OG  SER A 259      20.276 -17.457   8.400  1.00 10.00      A   
ATOM   1610  HG  SER A 259      20.596 -17.898   9.209  1.00 10.00      A   
ATOM   1611  C   SER A 259      20.417 -17.446   5.435  1.00 10.00      A   
ATOM   1612  O   SER A 259      19.206 -17.534   5.200  1.00 10.00      A   
ATOM   1613  N   LYS A 260      21.308 -18.288   4.928  1.00 10.00      A   
ATOM   1614  HN  LYS A 260      22.267 -18.170   5.145  1.00 10.00      A   
ATOM   1615  CA  LYS A 260      20.899 -19.379   4.051  1.00 10.00      A   
ATOM   1616  CB  LYS A 260      22.110 -20.111   3.465  1.00 10.00      A   
ATOM   1617  CG  LYS A 260      22.950 -19.258   2.525  1.00 10.00      A   
ATOM   1618  CD  LYS A 260      23.546 -20.090   1.400  1.00 10.00      A   
ATOM   1619  CE  LYS A 260      24.341 -19.224   0.433  1.00 10.00      A   
ATOM   1620  NZ  LYS A 260      24.683 -19.951  -0.818  1.00 10.00      A   
ATOM   1621  HZ1 LYS A 260      25.123 -20.873  -0.594  1.00 10.00      A   
ATOM   1622  HZ2 LYS A 260      25.353 -19.394  -1.384  1.00 10.00      A   
ATOM   1623  HZ3 LYS A 260      23.826 -20.118  -1.383  1.00 10.00      A   
ATOM   1624  C   LYS A 260      19.978 -20.346   4.790  1.00 10.00      A   
ATOM   1625  O   LYS A 260      19.086 -20.950   4.195  1.00 10.00      A   
ATOM   1626  N   MET A 261      20.191 -20.469   6.097  1.00 10.00      A   
ATOM   1627  HN  MET A 261      20.915 -19.952   6.512  1.00 10.00      A   
ATOM   1628  CA  MET A 261      19.375 -21.346   6.926  1.00 10.00      A   
ATOM   1629  CB  MET A 261      20.037 -21.574   8.286  1.00 10.00      A   
ATOM   1630  CG  MET A 261      19.213 -22.408   9.259  1.00 10.00      A   
ATOM   1631  SD  MET A 261      18.978 -24.108   8.705  1.00 10.00      A   
ATOM   1632  CE  MET A 261      20.668 -24.699   8.700  1.00 10.00      A   
ATOM   1633  C   MET A 261      17.987 -20.751   7.114  1.00 10.00      A   
ATOM   1634  O   MET A 261      16.990 -21.467   7.099  1.00 10.00      A   
ATOM   1635  N   LYS A 262      17.930 -19.431   7.277  1.00 10.00      A   
ATOM   1636  HN  LYS A 262      18.763 -18.913   7.273  1.00 10.00      A   
ATOM   1637  CA  LYS A 262      16.662 -18.734   7.459  1.00 10.00      A   
ATOM   1638  CB  LYS A 262      16.891 -17.240   7.690  1.00 10.00      A   
ATOM   1639  CG  LYS A 262      16.951 -16.845   9.155  1.00 10.00      A   
ATOM   1640  CD  LYS A 262      17.386 -15.399   9.323  1.00 10.00      A   
ATOM   1641  CE  LYS A 262      17.249 -14.945  10.767  1.00 10.00      A   
ATOM   1642  NZ  LYS A 262      15.833 -14.676  11.131  1.00 10.00      A   
ATOM   1643  HZ1 LYS A 262      15.238 -15.495  10.896  1.00 10.00      A   
ATOM   1644  HZ2 LYS A 262      15.479 -13.846  10.612  1.00 10.00      A   
ATOM   1645  HZ3 LYS A 262      15.755 -14.488  12.150  1.00 10.00      A   
ATOM   1646  C   LYS A 262      15.749 -18.950   6.258  1.00 10.00      A   
ATOM   1647  O   LYS A 262      14.546 -19.165   6.410  1.00 10.00      A   
ATOM   1648  N   VAL A 263      16.333 -18.898   5.067  1.00 10.00      A   
ATOM   1649  HN  VAL A 263      17.295 -18.712   5.014  1.00 10.00      A   
ATOM   1650  CA  VAL A 263      15.581 -19.105   3.839  1.00 10.00      A   
ATOM   1651  CB  VAL A 263      16.440 -18.809   2.589  1.00 10.00      A   
ATOM   1652  CG1 VAL A 263      15.652 -19.069   1.311  1.00 10.00      A   
ATOM   1653  CG2 VAL A 263      16.936 -17.371   2.621  1.00 10.00      A   
ATOM   1654  C   VAL A 263      15.056 -20.537   3.784  1.00 10.00      A   
ATOM   1655  O   VAL A 263      13.890 -20.769   3.460  1.00 10.00      A   
ATOM   1656  N   LEU A 264      15.915 -21.492   4.132  1.00 10.00      A   
ATOM   1657  HN  LEU A 264      16.829 -21.244   4.389  1.00 10.00      A   
ATOM   1658  CA  LEU A 264      15.531 -22.899   4.134  1.00 10.00      A   
ATOM   1659  CB  LEU A 264      16.734 -23.807   4.403  1.00 10.00      A   
ATOM   1660  CG  LEU A 264      17.707 -24.004   3.238  1.00 10.00      A   
ATOM   1661  CD1 LEU A 264      18.679 -25.132   3.545  1.00 10.00      A   
ATOM   1662  CD2 LEU A 264      16.953 -24.283   1.946  1.00 10.00      A   
ATOM   1663  C   LEU A 264      14.425 -23.166   5.147  1.00 10.00      A   
ATOM   1664  O   LEU A 264      13.474 -23.888   4.859  1.00 10.00      A   
ATOM   1665  N   LYS A 265      14.550 -22.571   6.329  1.00 10.00      A   
ATOM   1666  HN  LYS A 265      15.338 -22.008   6.501  1.00 10.00      A   
ATOM   1667  CA  LYS A 265      13.552 -22.739   7.382  1.00 10.00      A   
ATOM   1668  CB  LYS A 265      13.989 -22.026   8.664  1.00 10.00      A   
ATOM   1669  CG  LYS A 265      15.026 -22.779   9.483  1.00 10.00      A   
ATOM   1670  CD  LYS A 265      15.272 -22.089  10.816  1.00 10.00      A   
ATOM   1671  CE  LYS A 265      16.168 -22.922  11.717  1.00 10.00      A   
ATOM   1672  NZ  LYS A 265      16.272 -22.344  13.082  1.00 10.00      A   
ATOM   1673  HZ1 LYS A 265      16.804 -21.451  13.055  1.00 10.00      A   
ATOM   1674  HZ2 LYS A 265      16.760 -23.006  13.715  1.00 10.00      A   
ATOM   1675  HZ3 LYS A 265      15.323 -22.155  13.462  1.00 10.00      A   
ATOM   1676  C   LYS A 265      12.198 -22.205   6.930  1.00 10.00      A   
ATOM   1677  O   LYS A 265      11.158 -22.798   7.215  1.00 10.00      A   
ATOM   1678  N   PHE A 266      12.226 -21.087   6.215  1.00 10.00      A   
ATOM   1679  HN  PHE A 266      13.090 -20.666   6.023  1.00 10.00      A   
ATOM   1680  CA  PHE A 266      11.010 -20.465   5.715  1.00 10.00      A   
ATOM   1681  CB  PHE A 266      11.319 -19.100   5.091  1.00 10.00      A   
ATOM   1682  CG  PHE A 266      10.134 -18.441   4.442  1.00 10.00      A   
ATOM   1683  CD1 PHE A 266       8.997 -18.145   5.178  1.00 10.00      A   
ATOM   1684  CD2 PHE A 266      10.157 -18.117   3.095  1.00 10.00      A   
ATOM   1685  CE1 PHE A 266       7.906 -17.541   4.583  1.00 10.00      A   
ATOM   1686  CE2 PHE A 266       9.068 -17.513   2.493  1.00 10.00      A   
ATOM   1687  CZ  PHE A 266       7.941 -17.225   3.239  1.00 10.00      A   
ATOM   1688  C   PHE A 266      10.301 -21.366   4.708  1.00 10.00      A   
ATOM   1689  O   PHE A 266       9.117 -21.668   4.862  1.00 10.00      A   
ATOM   1690  N   VAL A 267      11.030 -21.810   3.689  1.00 10.00      A   
ATOM   1691  HN  VAL A 267      11.976 -21.555   3.628  1.00 10.00      A   
ATOM   1692  CA  VAL A 267      10.450 -22.670   2.665  1.00 10.00      A   
ATOM   1693  CB  VAL A 267      11.350 -22.830   1.417  1.00 10.00      A   
ATOM   1694  CG1 VAL A 267      11.353 -21.548   0.596  1.00 10.00      A   
ATOM   1695  CG2 VAL A 267      12.767 -23.220   1.805  1.00 10.00      A   
ATOM   1696  C   VAL A 267      10.042 -24.033   3.224  1.00 10.00      A   
ATOM   1697  O   VAL A 267       9.032 -24.599   2.811  1.00 10.00      A   
ATOM   1698  N   ALA A 268      10.809 -24.542   4.187  1.00 10.00      A   
ATOM   1699  HN  ALA A 268      11.599 -24.039   4.488  1.00 10.00      A   
ATOM   1700  CA  ALA A 268      10.510 -25.833   4.803  1.00 10.00      A   
ATOM   1701  CB  ALA A 268      11.664 -26.292   5.681  1.00 10.00      A   
ATOM   1702  C   ALA A 268       9.229 -25.760   5.623  1.00 10.00      A   
ATOM   1703  O   ALA A 268       8.580 -26.772   5.869  1.00 10.00      A   
ATOM   1704  N   LYS A 269       8.870 -24.556   6.040  1.00 10.00      A   
ATOM   1705  HN  LYS A 269       9.430 -23.784   5.810  1.00 10.00      A   
ATOM   1706  CA  LYS A 269       7.668 -24.349   6.833  1.00 10.00      A   
ATOM   1707  CB  LYS A 269       7.791 -23.049   7.637  1.00 10.00      A   
ATOM   1708  CG  LYS A 269       6.672 -22.818   8.639  1.00 10.00      A   
ATOM   1709  CD  LYS A 269       6.782 -21.446   9.282  1.00 10.00      A   
ATOM   1710  CE  LYS A 269       5.619 -21.182  10.225  1.00 10.00      A   
ATOM   1711  NZ  LYS A 269       5.520 -22.214  11.291  1.00 10.00      A   
ATOM   1712  HZ1 LYS A 269       6.400 -22.243  11.845  1.00 10.00      A   
ATOM   1713  HZ2 LYS A 269       5.360 -23.151  10.869  1.00 10.00      A   
ATOM   1714  HZ3 LYS A 269       4.728 -21.999  11.929  1.00 10.00      A   
ATOM   1715  C   LYS A 269       6.434 -24.302   5.935  1.00 10.00      A   
ATOM   1716  O   LYS A 269       5.301 -24.428   6.402  1.00 10.00      A   
ATOM   1717  N   VAL A 270       6.662 -24.132   4.641  1.00 10.00      A   
ATOM   1718  HN  VAL A 270       7.588 -24.059   4.324  1.00 10.00      A   
ATOM   1719  CA  VAL A 270       5.571 -24.055   3.680  1.00 10.00      A   
ATOM   1720  CB  VAL A 270       6.000 -23.328   2.386  1.00 10.00      A   
ATOM   1721  CG1 VAL A 270       4.834 -23.222   1.412  1.00 10.00      A   
ATOM   1722  CG2 VAL A 270       6.555 -21.949   2.709  1.00 10.00      A   
ATOM   1723  C   VAL A 270       5.025 -25.438   3.334  1.00 10.00      A   
ATOM   1724  O   VAL A 270       3.822 -25.680   3.433  1.00 10.00      A   
ATOM   1725  N   HIS A 271       5.908 -26.342   2.930  1.00 10.00      A   
ATOM   1726  HN  HIS A 271       6.857 -26.096   2.870  1.00 10.00      A   
ATOM   1727  CA  HIS A 271       5.496 -27.691   2.558  1.00 10.00      A   
ATOM   1728  CB  HIS A 271       6.264 -28.169   1.315  1.00 10.00      A   
ATOM   1729  CG  HIS A 271       7.717 -28.447   1.560  1.00 10.00      A   
ATOM   1730  ND1 HIS A 271       8.628 -27.433   1.695  1.00 10.00      A   
ATOM   1731  CD2 HIS A 271       8.352 -29.635   1.711  1.00 10.00      A   
ATOM   1732  CE1 HIS A 271       9.785 -28.018   1.929  1.00 10.00      A   
ATOM   1733  NE2 HIS A 271       9.674 -29.354   1.950  1.00 10.00      A   
ATOM   1734  HE2 HIS A 271      10.304 -29.965   2.390  1.00 10.00      A   
ATOM   1735  C   HIS A 271       5.673 -28.679   3.709  1.00 10.00      A   
ATOM   1736  O   HIS A 271       5.194 -29.814   3.633  1.00 10.00      A   
ATOM   1737  N   ASN A 272       6.361 -28.237   4.764  1.00 10.00      A   
ATOM   1738  HN  ASN A 272       6.711 -27.322   4.747  1.00 10.00      A   
ATOM   1739  CA  ASN A 272       6.629 -29.069   5.944  1.00 10.00      A   
ATOM   1740  CB  ASN A 272       5.343 -29.714   6.501  1.00 10.00      A   
ATOM   1741  CG  ASN A 272       5.546 -31.120   7.042  1.00 10.00      A   
ATOM   1742  OD1 ASN A 272       5.925 -31.309   8.198  1.00 10.00      A   
ATOM   1743  ND2 ASN A 272       5.286 -32.115   6.211  1.00 10.00      A   
ATOM   1744 HD21 ASN A 272       4.983 -31.893   5.304  1.00 10.00      A   
ATOM   1745 HD22 ASN A 272       5.403 -33.032   6.534  1.00 10.00      A   
ATOM   1746  C   ASN A 272       7.726 -30.102   5.668  1.00 10.00      A   
ATOM   1747  O   ASN A 272       7.891 -30.551   4.534  1.00 10.00      A   
ATOM   1748  N   GLN A 273       8.480 -30.452   6.713  1.00 10.00      A   
ATOM   1749  HN  GLN A 273       8.300 -30.036   7.583  1.00 10.00      A   
ATOM   1750  CA  GLN A 273       9.570 -31.427   6.617  1.00 10.00      A   
ATOM   1751  CB  GLN A 273       9.159 -32.694   5.851  1.00 10.00      A   
ATOM   1752  CG  GLN A 273      10.301 -33.644   5.526  1.00 10.00      A   
ATOM   1753  CD  GLN A 273       9.953 -34.605   4.408  1.00 10.00      A   
ATOM   1754  OE1 GLN A 273      10.454 -35.725   4.359  1.00 10.00      A   
ATOM   1755  NE2 GLN A 273       9.085 -34.177   3.506  1.00 10.00      A   
ATOM   1756 HE21 GLN A 273       8.716 -33.274   3.611  1.00 10.00      A   
ATOM   1757 HE22 GLN A 273       8.847 -34.780   2.770  1.00 10.00      A   
ATOM   1758  C   GLN A 273      10.841 -30.801   6.048  1.00 10.00      A   
ATOM   1759  O   GLN A 273      10.972 -30.591   4.839  1.00 10.00      A   
ATOM   1760  N   ASP A 274      11.775 -30.505   6.941  1.00 10.00      A   
ATOM   1761  HN  ASP A 274      11.604 -30.697   7.888  1.00 10.00      A   
ATOM   1762  CA  ASP A 274      13.047 -29.898   6.568  1.00 10.00      A   
ATOM   1763  CB  ASP A 274      13.740 -29.196   7.751  1.00 10.00      A   
ATOM   1764  CG  ASP A 274      13.857 -30.047   9.005  1.00 10.00      A   
ATOM   1765  OD1 ASP A 274      14.992 -30.408   9.385  1.00 10.00      A   
ATOM   1766  OD2 ASP A 274      12.813 -30.352   9.627  1.00 10.00      A   
ATOM   1767  C   ASP A 274      14.006 -30.827   5.798  1.00 10.00      A   
ATOM   1768  O   ASP A 274      14.616 -30.389   4.823  1.00 10.00      A   
ATOM   1769  N   PRO A 275      14.163 -32.119   6.179  1.00 10.00      A   
ATOM   1770  CA  PRO A 275      15.082 -33.026   5.475  1.00 10.00      A   
ATOM   1771  CB  PRO A 275      15.274 -34.164   6.474  1.00 10.00      A   
ATOM   1772  CG  PRO A 275      13.979 -34.222   7.202  1.00 10.00      A   
ATOM   1773  CD  PRO A 275      13.494 -32.802   7.307  1.00 10.00      A   
ATOM   1774  C   PRO A 275      14.520 -33.567   4.154  1.00 10.00      A   
ATOM   1775  O   PRO A 275      14.662 -34.752   3.851  1.00 10.00      A   
ATOM   1776  N   LYS A 276      13.892 -32.697   3.370  1.00 10.00      A   
ATOM   1777  HN  LYS A 276      13.801 -31.765   3.667  1.00 10.00      A   
ATOM   1778  CA  LYS A 276      13.332 -33.097   2.082  1.00 10.00      A   
ATOM   1779  CB  LYS A 276      12.071 -32.280   1.756  1.00 10.00      A   
ATOM   1780  CG  LYS A 276      11.414 -32.614   0.421  1.00 10.00      A   
ATOM   1781  CD  LYS A 276      10.995 -34.074   0.346  1.00 10.00      A   
ATOM   1782  CE  LYS A 276      10.265 -34.375  -0.956  1.00 10.00      A   
ATOM   1783  NZ  LYS A 276      11.166 -34.301  -2.136  1.00 10.00      A   
ATOM   1784  HZ1 LYS A 276      11.885 -35.051  -2.087  1.00 10.00      A   
ATOM   1785  HZ2 LYS A 276      11.644 -33.380  -2.166  1.00 10.00      A   
ATOM   1786  HZ3 LYS A 276      10.619 -34.418  -3.011  1.00 10.00      A   
ATOM   1787  C   LYS A 276      14.385 -32.957   0.977  1.00 10.00      A   
ATOM   1788  O   LYS A 276      15.154 -33.883   0.720  1.00 10.00      A   
ATOM   1789  N   ASP A 277      14.425 -31.792   0.345  1.00 10.00      A   
ATOM   1790  HN  ASP A 277      13.788 -31.093   0.594  1.00 10.00      A   
ATOM   1791  CA  ASP A 277      15.393 -31.526  -0.720  1.00 10.00      A   
ATOM   1792  CB  ASP A 277      14.722 -30.772  -1.875  1.00 10.00      A   
ATOM   1793  CG  ASP A 277      14.009 -31.675  -2.859  1.00 10.00      A   
ATOM   1794  OD1 ASP A 277      14.036 -32.907  -2.677  1.00 10.00      A   
ATOM   1795  OD2 ASP A 277      13.409 -31.155  -3.821  1.00 10.00      A   
ATOM   1796  C   ASP A 277      16.512 -30.666  -0.167  1.00 10.00      A   
ATOM   1797  O   ASP A 277      17.611 -30.605  -0.717  1.00 10.00      A   
ATOM   1798  N   TRP A 278      16.208 -30.034   0.957  1.00 10.00      A   
ATOM   1799  HN  TRP A 278      15.326 -30.177   1.346  1.00 10.00      A   
ATOM   1800  CA  TRP A 278      17.128 -29.134   1.640  1.00 10.00      A   
ATOM   1801  CB  TRP A 278      16.446 -28.417   2.806  1.00 10.00      A   
ATOM   1802  CG  TRP A 278      15.108 -27.839   2.442  1.00 10.00      A   
ATOM   1803  CD1 TRP A 278      14.001 -27.784   3.237  1.00 10.00      A   
ATOM   1804  CD2 TRP A 278      14.730 -27.243   1.189  1.00 10.00      A   
ATOM   1805  NE1 TRP A 278      12.960 -27.200   2.561  1.00 10.00      A   
ATOM   1806  HE1 TRP A 278      12.061 -27.047   2.923  1.00 10.00      A   
ATOM   1807  CE2 TRP A 278      13.381 -26.857   1.303  1.00 10.00      A   
ATOM   1808  CE3 TRP A 278      15.399 -27.000  -0.018  1.00 10.00      A   
ATOM   1809  CZ2 TRP A 278      12.691 -26.242   0.261  1.00 10.00      A   
ATOM   1810  CZ3 TRP A 278      14.713 -26.387  -1.046  1.00 10.00      A   
ATOM   1811  CH2 TRP A 278      13.372 -26.020  -0.903  1.00 10.00      A   
ATOM   1812  C   TRP A 278      18.484 -29.735   2.046  1.00 10.00      A   
ATOM   1813  O   TRP A 278      19.464 -29.006   2.038  1.00 10.00      A   
ATOM   1814  N   PRO A 279      18.584 -31.040   2.429  1.00 10.00      A   
ATOM   1815  CA  PRO A 279      19.867 -31.666   2.810  1.00 10.00      A   
ATOM   1816  CB  PRO A 279      19.566 -33.175   2.804  1.00 10.00      A   
ATOM   1817  CG  PRO A 279      18.168 -33.306   2.294  1.00 10.00      A   
ATOM   1818  CD  PRO A 279      17.489 -32.002   2.584  1.00 10.00      A   
ATOM   1819  C   PRO A 279      21.019 -31.354   1.843  1.00 10.00      A   
ATOM   1820  O   PRO A 279      22.189 -31.386   2.229  1.00 10.00      A   
ATOM   1821  N   ALA A 280      20.685 -31.047   0.593  1.00 10.00      A   
ATOM   1822  HN  ALA A 280      19.738 -31.027   0.341  1.00 10.00      A   
ATOM   1823  CA  ALA A 280      21.692 -30.720  -0.409  1.00 10.00      A   
ATOM   1824  CB  ALA A 280      21.087 -30.765  -1.804  1.00 10.00      A   
ATOM   1825  C   ALA A 280      22.305 -29.347  -0.128  1.00 10.00      A   
ATOM   1826  O   ALA A 280      23.527 -29.194  -0.089  1.00 10.00      A   
ATOM   1827  N   GLN A 281      21.446 -28.358   0.097  1.00 10.00      A   
ATOM   1828  HN  GLN A 281      20.482 -28.549   0.073  1.00 10.00      A   
ATOM   1829  CA  GLN A 281      21.887 -26.993   0.374  1.00 10.00      A   
ATOM   1830  CB  GLN A 281      20.833 -25.977  -0.086  1.00 10.00      A   
ATOM   1831  CG  GLN A 281      20.377 -26.135  -1.531  1.00 10.00      A   
ATOM   1832  CD  GLN A 281      19.143 -27.010  -1.670  1.00 10.00      A   
ATOM   1833  OE1 GLN A 281      18.936 -27.943  -0.897  1.00 10.00      A   
ATOM   1834  NE2 GLN A 281      18.307 -26.707  -2.649  1.00 10.00      A   
ATOM   1835 HE21 GLN A 281      18.522 -25.939  -3.222  1.00 10.00      A   
ATOM   1836 HE22 GLN A 281      17.510 -27.262  -2.763  1.00 10.00      A   
ATOM   1837  C   GLN A 281      22.155 -26.806   1.864  1.00 10.00      A   
ATOM   1838  O   GLN A 281      22.839 -25.870   2.273  1.00 10.00      A   
ATOM   1839  N   TYR A 282      21.615 -27.713   2.669  1.00 10.00      A   
ATOM   1840  HN  TYR A 282      21.071 -28.430   2.270  1.00 10.00      A   
ATOM   1841  CA  TYR A 282      21.772 -27.674   4.119  1.00 10.00      A   
ATOM   1842  CB  TYR A 282      21.089 -28.889   4.755  1.00 10.00      A   
ATOM   1843  CG  TYR A 282      20.564 -28.659   6.157  1.00 10.00      A   
ATOM   1844  CD1 TYR A 282      21.374 -28.860   7.269  1.00 10.00      A   
ATOM   1845  CD2 TYR A 282      19.252 -28.252   6.369  1.00 10.00      A   
ATOM   1846  CE1 TYR A 282      20.893 -28.662   8.548  1.00 10.00      A   
ATOM   1847  CE2 TYR A 282      18.764 -28.050   7.646  1.00 10.00      A   
ATOM   1848  CZ  TYR A 282      19.589 -28.258   8.731  1.00 10.00      A   
ATOM   1849  OH  TYR A 282      19.106 -28.063  10.004  1.00 10.00      A   
ATOM   1850  HH  TYR A 282      18.228 -28.460  10.072  1.00 10.00      A   
ATOM   1851  C   TYR A 282      23.241 -27.641   4.513  1.00 10.00      A   
ATOM   1852  O   TYR A 282      23.604 -27.051   5.528  1.00 10.00      A   
ATOM   1853  N   CYS A 283      24.082 -28.268   3.695  1.00 10.00      A   
ATOM   1854  HN  CYS A 283      23.728 -28.713   2.898  1.00 10.00      A   
ATOM   1855  CA  CYS A 283      25.512 -28.306   3.951  1.00 10.00      A   
ATOM   1856  CB  CYS A 283      26.223 -29.122   2.867  1.00 10.00      A   
ATOM   1857  SG  CYS A 283      27.866 -29.708   3.334  1.00 10.00      A   
ATOM   1858  HG  CYS A 283      28.760 -28.920   2.752  1.00 10.00      A   
ATOM   1859  C   CYS A 283      26.081 -26.891   4.012  1.00 10.00      A   
ATOM   1860  O   CYS A 283      26.814 -26.545   4.941  1.00 10.00      A   
ATOM   1861  N   GLU A 284      25.713 -26.063   3.040  1.00 10.00      A   
ATOM   1862  HN  GLU A 284      25.096 -26.376   2.346  1.00 10.00      A   
ATOM   1863  CA  GLU A 284      26.196 -24.694   3.002  1.00 10.00      A   
ATOM   1864  CB  GLU A 284      26.297 -24.154   1.572  1.00 10.00      A   
ATOM   1865  CG  GLU A 284      24.970 -23.993   0.850  1.00 10.00      A   
ATOM   1866  CD  GLU A 284      25.028 -22.926  -0.226  1.00 10.00      A   
ATOM   1867  OE1 GLU A 284      26.072 -22.247  -0.345  1.00 10.00      A   
ATOM   1868  OE2 GLU A 284      24.028 -22.738  -0.943  1.00 10.00      A   
ATOM   1869  C   GLU A 284      25.352 -23.788   3.892  1.00 10.00      A   
ATOM   1870  O   GLU A 284      25.828 -22.767   4.379  1.00 10.00      A   
ATOM   1871  N   ALA A 285      24.097 -24.171   4.108  1.00 10.00      A   
ATOM   1872  HN  ALA A 285      23.761 -24.981   3.663  1.00 10.00      A   
ATOM   1873  CA  ALA A 285      23.200 -23.402   4.965  1.00 10.00      A   
ATOM   1874  CB  ALA A 285      21.780 -23.930   4.862  1.00 10.00      A   
ATOM   1875  C   ALA A 285      23.685 -23.455   6.410  1.00 10.00      A   
ATOM   1876  O   ALA A 285      23.714 -22.439   7.108  1.00 10.00      A   
ATOM   1877  N   LEU A 286      24.071 -24.649   6.847  1.00 10.00      A   
ATOM   1878  HN  LEU A 286      24.006 -25.424   6.243  1.00 10.00      A   
ATOM   1879  CA  LEU A 286      24.581 -24.846   8.195  1.00 10.00      A   
ATOM   1880  CB  LEU A 286      24.762 -26.348   8.467  1.00 10.00      A   
ATOM   1881  CG  LEU A 286      24.661 -26.819   9.926  1.00 10.00      A   
ATOM   1882  CD1 LEU A 286      25.946 -26.532  10.690  1.00 10.00      A   
ATOM   1883  CD2 LEU A 286      23.462 -26.190  10.621  1.00 10.00      A   
ATOM   1884  C   LEU A 286      25.914 -24.119   8.325  1.00 10.00      A   
ATOM   1885  O   LEU A 286      26.212 -23.514   9.357  1.00 10.00      A   
ATOM   1886  N   ALA A 287      26.695 -24.162   7.247  1.00 10.00      A   
ATOM   1887  HN  ALA A 287      26.381 -24.651   6.456  1.00 10.00      A   
ATOM   1888  CA  ALA A 287      27.997 -23.512   7.202  1.00 10.00      A   
ATOM   1889  CB  ALA A 287      28.760 -23.927   5.951  1.00 10.00      A   
ATOM   1890  C   ALA A 287      27.851 -21.995   7.263  1.00 10.00      A   
ATOM   1891  O   ALA A 287      28.643 -21.318   7.915  1.00 10.00      A   
ATOM   1892  N   ASP A 288      26.834 -21.468   6.584  1.00 10.00      A   
ATOM   1893  HN  ASP A 288      26.249 -22.060   6.060  1.00 10.00      A   
ATOM   1894  CA  ASP A 288      26.581 -20.026   6.576  1.00 10.00      A   
ATOM   1895  CB  ASP A 288      25.397 -19.669   5.671  1.00 10.00      A   
ATOM   1896  CG  ASP A 288      25.089 -18.181   5.661  1.00 10.00      A   
ATOM   1897  OD1 ASP A 288      26.033 -17.366   5.744  1.00 10.00      A   
ATOM   1898  OD2 ASP A 288      23.899 -17.817   5.566  1.00 10.00      A   
ATOM   1899  C   ASP A 288      26.339 -19.525   7.992  1.00 10.00      A   
ATOM   1900  O   ASP A 288      26.947 -18.547   8.425  1.00 10.00      A   
ATOM   1901  N   GLU A 289      25.465 -20.217   8.718  1.00 10.00      A   
ATOM   1902  HN  GLU A 289      25.013 -20.990   8.312  1.00 10.00      A   
ATOM   1903  CA  GLU A 289      25.160 -19.853  10.098  1.00 10.00      A   
ATOM   1904  CB  GLU A 289      24.028 -20.719  10.646  1.00 10.00      A   
ATOM   1905  CG  GLU A 289      22.683 -20.455   9.995  1.00 10.00      A   
ATOM   1906  CD  GLU A 289      21.689 -19.811  10.940  1.00 10.00      A   
ATOM   1907  OE1 GLU A 289      21.597 -20.258  12.107  1.00 10.00      A   
ATOM   1908  OE2 GLU A 289      20.982 -18.872  10.518  1.00 10.00      A   
ATOM   1909  C   GLU A 289      26.404 -20.006  10.964  1.00 10.00      A   
ATOM   1910  O   GLU A 289      26.639 -19.222  11.884  1.00 10.00      A   
ATOM   1911  N   GLU A 290      27.201 -21.021  10.652  1.00 10.00      A   
ATOM   1912  HN  GLU A 290      26.944 -21.619   9.916  1.00 10.00      A   
ATOM   1913  CA  GLU A 290      28.441 -21.281  11.370  1.00 10.00      A   
ATOM   1914  CB  GLU A 290      29.053 -22.590  10.863  1.00 10.00      A   
ATOM   1915  CG  GLU A 290      29.842 -23.362  11.902  1.00 10.00      A   
ATOM   1916  CD  GLU A 290      31.334 -23.102  11.828  1.00 10.00      A   
ATOM   1917  OE1 GLU A 290      31.801 -22.528  10.819  1.00 10.00      A   
ATOM   1918  OE2 GLU A 290      32.049 -23.490  12.773  1.00 10.00      A   
ATOM   1919  C   GLU A 290      29.405 -20.123  11.131  1.00 10.00      A   
ATOM   1920  O   GLU A 290      30.183 -19.743  12.005  1.00 10.00      A   
ATOM   1921  N   ASN A 291      29.327 -19.564   9.932  1.00 10.00      A   
ATOM   1922  HN  ASN A 291      28.692 -19.936   9.279  1.00 10.00      A   
ATOM   1923  CA  ASN A 291      30.158 -18.439   9.535  1.00 10.00      A   
ATOM   1924  CB  ASN A 291      30.144 -18.292   8.003  1.00 10.00      A   
ATOM   1925  CG  ASN A 291      30.116 -16.856   7.512  1.00 10.00      A   
ATOM   1926  OD1 ASN A 291      31.137 -16.170   7.509  1.00 10.00      A   
ATOM   1927  ND2 ASN A 291      28.954 -16.400   7.071  1.00 10.00      A   
ATOM   1928 HD21 ASN A 291      28.180 -17.009   7.082  1.00 10.00      A   
ATOM   1929 HD22 ASN A 291      28.910 -15.477   6.743  1.00 10.00      A   
ATOM   1930  C   ASN A 291      29.708 -17.153  10.231  1.00 10.00      A   
ATOM   1931  O   ASN A 291      30.514 -16.261  10.487  1.00 10.00      A   
ATOM   1932  N   ARG A 292      28.421 -17.079  10.570  1.00 10.00      A   
ATOM   1933  HN  ARG A 292      27.825 -17.831  10.355  1.00 10.00      A   
ATOM   1934  CA  ARG A 292      27.874 -15.902  11.248  1.00 10.00      A   
ATOM   1935  CB  ARG A 292      26.342 -15.865  11.161  1.00 10.00      A   
ATOM   1936  CG  ARG A 292      25.754 -16.192   9.802  1.00 10.00      A   
ATOM   1937  CD  ARG A 292      25.966 -15.075   8.799  1.00 10.00      A   
ATOM   1938  NE  ARG A 292      25.356 -15.409   7.516  1.00 10.00      A   
ATOM   1939  HE  ARG A 292      25.527 -16.317   7.156  1.00 10.00      A   
ATOM   1940  CZ  ARG A 292      24.564 -14.595   6.823  1.00 10.00      A   
ATOM   1941  NH1 ARG A 292      24.356 -13.348   7.225  1.00 10.00      A   
ATOM   1942 HH11 ARG A 292      23.733 -12.716   6.668  1.00 10.00      A   
ATOM   1943 HH12 ARG A 292      24.813 -12.989   8.092  1.00 10.00      A   
ATOM   1944  NH2 ARG A 292      23.985 -15.035   5.718  1.00 10.00      A   
ATOM   1945 HH21 ARG A 292      24.135 -16.028   5.404  1.00 10.00      A   
ATOM   1946 HH22 ARG A 292      23.384 -14.396   5.149  1.00 10.00      A   
ATOM   1947  C   ARG A 292      28.272 -15.888  12.719  1.00 10.00      A   
ATOM   1948  O   ARG A 292      28.036 -14.909  13.426  1.00 10.00      A   
ATOM   1949  N   ALA A 293      28.859 -16.984  13.180  1.00 10.00      A   
ATOM   1950  HN  ALA A 293      29.021 -17.734  12.569  1.00 10.00      A   
ATOM   1951  CA  ALA A 293      29.275 -17.102  14.570  1.00 10.00      A   
ATOM   1952  CB  ALA A 293      29.290 -18.563  14.989  1.00 10.00      A   
ATOM   1953  C   ALA A 293      30.641 -16.466  14.798  1.00 10.00      A   
ATOM   1954  O   ALA A 293      31.106 -16.355  15.935  1.00 10.00      A   
ATOM   1955  N   ARG A 294      31.279 -16.042  13.720  1.00 10.00      A   
ATOM   1956  HN  ARG A 294      30.850 -16.129  12.841  1.00 10.00      A   
ATOM   1957  CB  ARG A 294      33.653 -16.329  13.176  1.00 10.00      A   
ATOM   1958  CG  ARG A 294      35.082 -15.848  13.369  1.00 10.00      A   
ATOM   1959  CD  ARG A 294      36.081 -16.881  12.870  1.00 10.00      A   
ATOM   1960  NE  ARG A 294      37.451 -16.375  12.886  1.00 10.00      A   
ATOM   1961  HE  ARG A 294      37.722 -15.836  13.664  1.00 10.00      A   
ATOM   1962  CZ  ARG A 294      38.339 -16.591  11.917  1.00 10.00      A   
ATOM   1963  NH1 ARG A 294      38.018 -17.338  10.866  1.00 10.00      A   
ATOM   1964 HH11 ARG A 294      37.069 -17.774  10.801  1.00 10.00      A   
ATOM   1965 HH12 ARG A 294      38.707 -17.486  10.097  1.00 10.00      A   
ATOM   1966  NH2 ARG A 294      39.556 -16.073  12.009  1.00 10.00      A   
ATOM   1967 HH21 ARG A 294      40.256 -16.230  11.249  1.00 10.00      A   
ATOM   1968 HH22 ARG A 294      39.820 -15.502  12.842  1.00 10.00      A   
ATOM   1969  CA  ARG A 294      32.591 -15.424  13.809  1.00 10.00      A   
ATOM   1970  C   ARG A 294      32.579 -14.057  13.137  1.00 10.00      A   
ATOM   1971  O   ARG A 294      32.497 -14.005  11.896  1.00 10.00      A   
ATOM   1972  OXT ARG A 294      32.641 -13.042  13.854  1.00 10.00      A   
ATOM   1973  C   GLY B   9      12.492  20.619  -2.419  1.00 10.00      B   
ATOM   1974  O   GLY B   9      13.365  20.037  -1.772  1.00 10.00      B   
ATOM   1975  N   GLY B   9      12.804  18.874  -4.157  1.00 10.00      B   
ATOM   1976  HT1 GLY B   9      13.833  19.000  -4.082  1.00 10.00      B   
ATOM   1977  HT2 GLY B   9      12.567  18.599  -5.130  1.00 10.00      B   
ATOM   1978  HT3 GLY B   9      12.510  18.113  -3.516  1.00 10.00      B   
ATOM   1979  CA  GLY B   9      12.110  20.134  -3.801  1.00 10.00      B   
ATOM   1980  N   VAL B  10      11.825  21.671  -1.957  1.00 10.00      B   
ATOM   1981  HN  VAL B  10      11.117  22.068  -2.508  1.00 10.00      B   
ATOM   1982  CA  VAL B  10      12.108  22.249  -0.646  1.00 10.00      B   
ATOM   1983  CB  VAL B  10      11.779  23.759  -0.586  1.00 10.00      B   
ATOM   1984  CG1 VAL B  10      12.892  24.564  -1.241  1.00 10.00      B   
ATOM   1985  CG2 VAL B  10      10.443  24.057  -1.257  1.00 10.00      B   
ATOM   1986  C   VAL B  10      11.393  21.504   0.480  1.00 10.00      B   
ATOM   1987  O   VAL B  10      10.367  21.951   0.990  1.00 10.00      B   
ATOM   1988  N   MET B  11      11.946  20.362   0.860  1.00 10.00      B   
ATOM   1989  HN  MET B  11      12.766  20.058   0.416  1.00 10.00      B   
ATOM   1990  CA  MET B  11      11.374  19.554   1.925  1.00 10.00      B   
ATOM   1991  CB  MET B  11      11.724  18.077   1.722  1.00 10.00      B   
ATOM   1992  CG  MET B  11      11.304  17.179   2.876  1.00 10.00      B   
ATOM   1993  SD  MET B  11      12.269  15.657   2.964  1.00 10.00      B   
ATOM   1994  CE  MET B  11      11.629  14.766   1.547  1.00 10.00      B   
ATOM   1995  C   MET B  11      11.890  20.023   3.277  1.00 10.00      B   
ATOM   1996  O   MET B  11      13.092  19.964   3.543  1.00 10.00      B   
ATOM   1997  N   THR B  12      10.985  20.493   4.123  1.00 10.00      B   
ATOM   1998  HN  THR B  12      10.039  20.514   3.855  1.00 10.00      B   
ATOM   1999  CA  THR B  12      11.354  20.967   5.445  1.00 10.00      B   
ATOM   2000  CB  THR B  12      10.506  22.186   5.847  1.00 10.00      B   
ATOM   2001  OG1 THR B  12       9.982  22.810   4.669  1.00 10.00      B   
ATOM   2002  HG1 THR B  12      10.596  22.681   3.936  1.00 10.00      B   
ATOM   2003  CG2 THR B  12      11.345  23.195   6.618  1.00 10.00      B   
ATOM   2004  C   THR B  12      11.158  19.855   6.474  1.00 10.00      B   
ATOM   2005  O   THR B  12      10.541  18.828   6.178  1.00 10.00      B   
ATOM   2006  N   ASP B  13      11.672  20.065   7.683  1.00 10.00      B   
ATOM   2007  HN  ASP B  13      12.148  20.904   7.861  1.00 10.00      B   
ATOM   2008  CA  ASP B  13      11.554  19.073   8.750  1.00 10.00      B   
ATOM   2009  CB  ASP B  13      12.386  19.462   9.973  1.00 10.00      B   
ATOM   2010  CG  ASP B  13      13.847  19.089   9.821  1.00 10.00      B   
ATOM   2011  OD1 ASP B  13      14.141  18.103   9.116  1.00 10.00      B   
ATOM   2012  OD2 ASP B  13      14.708  19.787  10.399  1.00 10.00      B   
ATOM   2013  C   ASP B  13      10.103  18.833   9.142  1.00 10.00      B   
ATOM   2014  O   ASP B  13       9.760  17.776   9.665  1.00 10.00      B   
ATOM   2015  N   VAL B  14       9.251  19.818   8.880  1.00 10.00      B   
ATOM   2016  HN  VAL B  14       9.586  20.644   8.476  1.00 10.00      B   
ATOM   2017  CA  VAL B  14       7.830  19.698   9.192  1.00 10.00      B   
ATOM   2018  CB  VAL B  14       7.068  21.023   8.976  1.00 10.00      B   
ATOM   2019  CG1 VAL B  14       7.439  22.030  10.049  1.00 10.00      B   
ATOM   2020  CG2 VAL B  14       7.344  21.592   7.592  1.00 10.00      B   
ATOM   2021  C   VAL B  14       7.185  18.591   8.360  1.00 10.00      B   
ATOM   2022  O   VAL B  14       6.344  17.842   8.854  1.00 10.00      B   
ATOM   2023  N   HIS B  15       7.607  18.484   7.102  1.00 10.00      B   
ATOM   2024  HN  HIS B  15       8.291  19.106   6.774  1.00 10.00      B   
ATOM   2025  CA  HIS B  15       7.082  17.466   6.201  1.00 10.00      B   
ATOM   2026  CB  HIS B  15       7.481  17.762   4.752  1.00 10.00      B   
ATOM   2027  CG  HIS B  15       7.048  19.109   4.262  1.00 10.00      B   
ATOM   2028  ND1 HIS B  15       7.958  20.119   4.059  1.00 10.00      B   
ATOM   2029  CD2 HIS B  15       5.805  19.558   3.953  1.00 10.00      B   
ATOM   2030  CE1 HIS B  15       7.258  21.155   3.633  1.00 10.00      B   
ATOM   2031  NE2 HIS B  15       5.954  20.862   3.554  1.00 10.00      B   
ATOM   2032  HE2 HIS B  15       5.237  21.471   3.280  1.00 10.00      B   
ATOM   2033  C   HIS B  15       7.614  16.105   6.612  1.00 10.00      B   
ATOM   2034  O   HIS B  15       6.910  15.099   6.551  1.00 10.00      B   
ATOM   2035  N   ARG B  16       8.867  16.096   7.048  1.00 10.00      B   
ATOM   2036  HN  ARG B  16       9.367  16.937   7.070  1.00 10.00      B   
ATOM   2037  CA  ARG B  16       9.517  14.874   7.494  1.00 10.00      B   
ATOM   2038  CB  ARG B  16      11.001  15.126   7.754  1.00 10.00      B   
ATOM   2039  CG  ARG B  16      11.792  15.479   6.504  1.00 10.00      B   
ATOM   2040  CD  ARG B  16      13.053  16.252   6.848  1.00 10.00      B   
ATOM   2041  NE  ARG B  16      13.935  16.427   5.692  1.00 10.00      B   
ATOM   2042  HE  ARG B  16      13.771  15.851   4.908  1.00 10.00      B   
ATOM   2043  CZ  ARG B  16      14.943  17.304   5.650  1.00 10.00      B   
ATOM   2044  NH1 ARG B  16      15.204  18.078   6.699  1.00 10.00      B   
ATOM   2045 HH11 ARG B  16      14.625  18.002   7.579  1.00 10.00      B   
ATOM   2046 HH12 ARG B  16      15.984  18.770   6.661  1.00 10.00      B   
ATOM   2047  NH2 ARG B  16      15.705  17.385   4.567  1.00 10.00      B   
ATOM   2048 HH21 ARG B  16      15.520  16.765   3.750  1.00 10.00      B   
ATOM   2049 HH22 ARG B  16      16.490  18.071   4.528  1.00 10.00      B   
ATOM   2050  C   ARG B  16       8.835  14.347   8.750  1.00 10.00      B   
ATOM   2051  O   ARG B  16       8.595  13.147   8.878  1.00 10.00      B   
ATOM   2052  N   ARG B  17       8.517  15.255   9.669  1.00 10.00      B   
ATOM   2053  HN  ARG B  17       8.754  16.196   9.515  1.00 10.00      B   
ATOM   2054  CA  ARG B  17       7.842  14.884  10.905  1.00 10.00      B   
ATOM   2055  CB  ARG B  17       7.745  16.083  11.853  1.00 10.00      B   
ATOM   2056  CG  ARG B  17       7.330  15.717  13.269  1.00 10.00      B   
ATOM   2057  CD  ARG B  17       8.348  14.787  13.909  1.00 10.00      B   
ATOM   2058  NE  ARG B  17       7.846  14.174  15.137  1.00 10.00      B   
ATOM   2059  HE  ARG B  17       7.340  14.747  15.757  1.00 10.00      B   
ATOM   2060  CZ  ARG B  17       8.040  12.893  15.458  1.00 10.00      B   
ATOM   2061  NH1 ARG B  17       8.729  12.099  14.651  1.00 10.00      B   
ATOM   2062 HH11 ARG B  17       9.132  12.469  13.760  1.00 10.00      B   
ATOM   2063 HH12 ARG B  17       8.872  11.092  14.904  1.00 10.00      B   
ATOM   2064  NH2 ARG B  17       7.558  12.409  16.592  1.00 10.00      B   
ATOM   2065 HH21 ARG B  17       7.718  11.406  16.843  1.00 10.00      B   
ATOM   2066 HH22 ARG B  17       7.017  13.023  17.237  1.00 10.00      B   
ATOM   2067  C   ARG B  17       6.453  14.333  10.597  1.00 10.00      B   
ATOM   2068  O   ARG B  17       6.021  13.349  11.195  1.00 10.00      B   
ATOM   2069  N   PHE B  18       5.771  14.969   9.650  1.00 10.00      B   
ATOM   2070  HN  PHE B  18       6.170  15.757   9.221  1.00 10.00      B   
ATOM   2071  CA  PHE B  18       4.441  14.538   9.240  1.00 10.00      B   
ATOM   2072  CB  PHE B  18       3.867  15.503   8.196  1.00 10.00      B   
ATOM   2073  CG  PHE B  18       2.484  15.150   7.722  1.00 10.00      B   
ATOM   2074  CD1 PHE B  18       2.260  14.786   6.403  1.00 10.00      B   
ATOM   2075  CD2 PHE B  18       1.409  15.184   8.593  1.00 10.00      B   
ATOM   2076  CE1 PHE B  18       0.991  14.463   5.963  1.00 10.00      B   
ATOM   2077  CE2 PHE B  18       0.138  14.863   8.161  1.00 10.00      B   
ATOM   2078  CZ  PHE B  18      -0.072  14.501   6.845  1.00 10.00      B   
ATOM   2079  C   PHE B  18       4.498  13.117   8.682  1.00 10.00      B   
ATOM   2080  O   PHE B  18       3.652  12.281   8.996  1.00 10.00      B   
ATOM   2081  N   LEU B  19       5.518  12.848   7.869  1.00 10.00      B   
ATOM   2082  HN  LEU B  19       6.161  13.560   7.658  1.00 10.00      B   
ATOM   2083  CA  LEU B  19       5.701  11.527   7.280  1.00 10.00      B   
ATOM   2084  CB  LEU B  19       6.844  11.536   6.261  1.00 10.00      B   
ATOM   2085  CG  LEU B  19       6.594  12.312   4.966  1.00 10.00      B   
ATOM   2086  CD1 LEU B  19       7.834  12.290   4.084  1.00 10.00      B   
ATOM   2087  CD2 LEU B  19       5.394  11.744   4.221  1.00 10.00      B   
ATOM   2088  C   LEU B  19       5.974  10.490   8.364  1.00 10.00      B   
ATOM   2089  O   LEU B  19       5.445   9.380   8.322  1.00 10.00      B   
ATOM   2090  N   GLN B  20       6.794  10.868   9.340  1.00 10.00      B   
ATOM   2091  HN  GLN B  20       7.188  11.768   9.311  1.00 10.00      B   
ATOM   2092  CA  GLN B  20       7.129   9.982  10.450  1.00 10.00      B   
ATOM   2093  CB  GLN B  20       8.168  10.636  11.366  1.00 10.00      B   
ATOM   2094  CG  GLN B  20       9.584  10.644  10.812  1.00 10.00      B   
ATOM   2095  CD  GLN B  20      10.536  11.456  11.670  1.00 10.00      B   
ATOM   2096  OE1 GLN B  20      10.140  12.441  12.298  1.00 10.00      B   
ATOM   2097  NE2 GLN B  20      11.797  11.049  11.709  1.00 10.00      B   
ATOM   2098 HE21 GLN B  20      12.045  10.256  11.188  1.00 10.00      B   
ATOM   2099 HE22 GLN B  20      12.432  11.557  12.256  1.00 10.00      B   
ATOM   2100  C   GLN B  20       5.879   9.631  11.250  1.00 10.00      B   
ATOM   2101  O   GLN B  20       5.657   8.473  11.599  1.00 10.00      B   
ATOM   2102  N   LEU B  21       5.060  10.641  11.522  1.00 10.00      B   
ATOM   2103  HN  LEU B  21       5.298  11.545  11.214  1.00 10.00      B   
ATOM   2104  CA  LEU B  21       3.826  10.450  12.273  1.00 10.00      B   
ATOM   2105  CB  LEU B  21       3.213  11.802  12.654  1.00 10.00      B   
ATOM   2106  CG  LEU B  21       4.035  12.671  13.612  1.00 10.00      B   
ATOM   2107  CD1 LEU B  21       3.375  14.028  13.797  1.00 10.00      B   
ATOM   2108  CD2 LEU B  21       4.214  11.972  14.950  1.00 10.00      B   
ATOM   2109  C   LEU B  21       2.825   9.632  11.466  1.00 10.00      B   
ATOM   2110  O   LEU B  21       2.039   8.862  12.024  1.00 10.00      B   
ATOM   2111  N   LEU B  22       2.868   9.796  10.151  1.00 10.00      B   
ATOM   2112  HN  LEU B  22       3.513  10.431   9.771  1.00 10.00      B   
ATOM   2113  CA  LEU B  22       1.973   9.078   9.256  1.00 10.00      B   
ATOM   2114  CB  LEU B  22       1.989   9.711   7.863  1.00 10.00      B   
ATOM   2115  CG  LEU B  22       0.846   9.313   6.926  1.00 10.00      B   
ATOM   2116  CD1 LEU B  22      -0.493   9.777   7.482  1.00 10.00      B   
ATOM   2117  CD2 LEU B  22       1.076   9.876   5.530  1.00 10.00      B   
ATOM   2118  C   LEU B  22       2.339   7.597   9.175  1.00 10.00      B   
ATOM   2119  O   LEU B  22       1.502   6.763   8.852  1.00 10.00      B   
ATOM   2120  N   MET B  23       3.589   7.271   9.484  1.00 10.00      B   
ATOM   2121  HN  MET B  23       4.221   7.976   9.742  1.00 10.00      B   
ATOM   2122  CA  MET B  23       4.044   5.885   9.441  1.00 10.00      B   
ATOM   2123  CB  MET B  23       5.572   5.800   9.457  1.00 10.00      B   
ATOM   2124  CG  MET B  23       6.230   6.185   8.142  1.00 10.00      B   
ATOM   2125  SD  MET B  23       7.977   5.740   8.087  1.00 10.00      B   
ATOM   2126  CE  MET B  23       8.458   6.442   6.510  1.00 10.00      B   
ATOM   2127  C   MET B  23       3.453   5.069  10.586  1.00 10.00      B   
ATOM   2128  O   MET B  23       3.402   3.840  10.525  1.00 10.00      B   
ATOM   2129  N   THR B  24       3.009   5.757  11.627  1.00 10.00      B   
ATOM   2130  HN  THR B  24       3.090   6.734  11.625  1.00 10.00      B   
ATOM   2131  CA  THR B  24       2.419   5.096  12.782  1.00 10.00      B   
ATOM   2132  CB  THR B  24       2.539   5.975  14.042  1.00 10.00      B   
ATOM   2133  OG1 THR B  24       3.273   7.168  13.728  1.00 10.00      B   
ATOM   2134  HG1 THR B  24       2.694   7.792  13.270  1.00 10.00      B   
ATOM   2135  CG2 THR B  24       3.263   5.222  15.147  1.00 10.00      B   
ATOM   2136  C   THR B  24       0.946   4.761  12.537  1.00 10.00      B   
ATOM   2137  O   THR B  24       0.380   3.882  13.190  1.00 10.00      B   
ATOM   2138  N   HIS B  25       0.333   5.452  11.583  1.00 10.00      B   
ATOM   2139  HN  HIS B  25       0.842   6.114  11.070  1.00 10.00      B   
ATOM   2140  CA  HIS B  25      -1.071   5.236  11.262  1.00 10.00      B   
ATOM   2141  CB  HIS B  25      -1.870   6.526  11.462  1.00 10.00      B   
ATOM   2142  CG  HIS B  25      -2.953   6.417  12.491  1.00 10.00      B   
ATOM   2143  ND1 HIS B  25      -2.921   7.163  13.644  1.00 10.00      B   
ATOM   2144  CD2 HIS B  25      -4.074   5.651  12.487  1.00 10.00      B   
ATOM   2145  CE1 HIS B  25      -4.012   6.843  14.313  1.00 10.00      B   
ATOM   2146  NE2 HIS B  25      -4.741   5.933  13.654  1.00 10.00      B   
ATOM   2147  HE2 HIS B  25      -5.505   5.432  14.018  1.00 10.00      B   
ATOM   2148  C   HIS B  25      -1.226   4.735   9.833  1.00 10.00      B   
ATOM   2149  O   HIS B  25      -1.004   5.473   8.878  1.00 10.00      B   
ATOM   2150  N   GLY B  26      -1.635   3.481   9.697  1.00 10.00      B   
ATOM   2151  HN  GLY B  26      -1.826   2.952  10.498  1.00 10.00      B   
ATOM   2152  CA  GLY B  26      -1.799   2.885   8.381  1.00 10.00      B   
ATOM   2153  C   GLY B  26      -3.003   3.409   7.611  1.00 10.00      B   
ATOM   2154  O   GLY B  26      -3.177   3.088   6.434  1.00 10.00      B   
ATOM   2155  N   VAL B  27      -3.839   4.206   8.266  1.00 10.00      B   
ATOM   2156  HN  VAL B  27      -3.649   4.439   9.197  1.00 10.00      B   
ATOM   2157  CA  VAL B  27      -5.022   4.759   7.618  1.00 10.00      B   
ATOM   2158  CB  VAL B  27      -6.111   3.683   7.365  1.00 10.00      B   
ATOM   2159  CG1 VAL B  27      -6.547   3.006   8.659  1.00 10.00      B   
ATOM   2160  CG2 VAL B  27      -7.304   4.266   6.621  1.00 10.00      B   
ATOM   2161  C   VAL B  27      -5.599   5.939   8.402  1.00 10.00      B   
ATOM   2162  O   VAL B  27      -5.858   5.841   9.603  1.00 10.00      B   
ATOM   2163  N   LEU B  28      -5.771   7.057   7.710  1.00 10.00      B   
ATOM   2164  HN  LEU B  28      -5.520   7.071   6.762  1.00 10.00      B   
ATOM   2165  CA  LEU B  28      -6.325   8.267   8.299  1.00 10.00      B   
ATOM   2166  CB  LEU B  28      -5.202   9.210   8.750  1.00 10.00      B   
ATOM   2167  CG  LEU B  28      -4.513   8.880  10.077  1.00 10.00      B   
ATOM   2168  CD1 LEU B  28      -3.372   9.851  10.343  1.00 10.00      B   
ATOM   2169  CD2 LEU B  28      -5.512   8.904  11.224  1.00 10.00      B   
ATOM   2170  C   LEU B  28      -7.202   8.966   7.269  1.00 10.00      B   
ATOM   2171  O   LEU B  28      -6.951   8.862   6.067  1.00 10.00      B   
ATOM   2172  N   GLU B  29      -8.230   9.662   7.730  1.00 10.00      B   
ATOM   2173  HN  GLU B  29      -8.387   9.705   8.699  1.00 10.00      B   
ATOM   2174  CA  GLU B  29      -9.134  10.367   6.830  1.00 10.00      B   
ATOM   2175  CB  GLU B  29     -10.526  10.478   7.443  1.00 10.00      B   
ATOM   2176  CG  GLU B  29     -11.313   9.181   7.453  1.00 10.00      B   
ATOM   2177  CD  GLU B  29     -12.772   9.409   7.773  1.00 10.00      B   
ATOM   2178  OE1 GLU B  29     -13.133   9.380   8.966  1.00 10.00      B   
ATOM   2179  OE2 GLU B  29     -13.565   9.630   6.834  1.00 10.00      B   
ATOM   2180  C   GLU B  29      -8.605  11.754   6.484  1.00 10.00      B   
ATOM   2181  O   GLU B  29      -7.585  12.191   7.020  1.00 10.00      B   
ATOM   2182  N   GLU B  30      -9.317  12.448   5.598  1.00 10.00      B   
ATOM   2183  HN  GLU B  30     -10.127  12.047   5.221  1.00 10.00      B   
ATOM   2184  CA  GLU B  30      -8.925  13.789   5.174  1.00 10.00      B   
ATOM   2185  CB  GLU B  30      -9.890  14.335   4.119  1.00 10.00      B   
ATOM   2186  CG  GLU B  30      -9.366  15.561   3.385  1.00 10.00      B   
ATOM   2187  CD  GLU B  30     -10.467  16.511   2.964  1.00 10.00      B   
ATOM   2188  OE1 GLU B  30     -10.549  17.623   3.531  1.00 10.00      B   
ATOM   2189  OE2 GLU B  30     -11.252  16.158   2.059  1.00 10.00      B   
ATOM   2190  C   GLU B  30      -8.865  14.738   6.362  1.00 10.00      B   
ATOM   2191  O   GLU B  30      -7.903  15.484   6.521  1.00 10.00      B   
ATOM   2192  N   TRP B  31      -9.894  14.699   7.203  1.00 10.00      B   
ATOM   2193  HN  TRP B  31     -10.636  14.085   7.027  1.00 10.00      B   
ATOM   2194  CA  TRP B  31      -9.941  15.561   8.377  1.00 10.00      B   
ATOM   2195  CB  TRP B  31     -11.329  15.549   9.037  1.00 10.00      B   
ATOM   2196  CG  TRP B  31     -11.767  14.207   9.547  1.00 10.00      B   
ATOM   2197  CD1 TRP B  31     -12.274  13.177   8.810  1.00 10.00      B   
ATOM   2198  CD2 TRP B  31     -11.753  13.755  10.910  1.00 10.00      B   
ATOM   2199  NE1 TRP B  31     -12.557  12.107   9.624  1.00 10.00      B   
ATOM   2200  HE1 TRP B  31     -12.926  11.242   9.328  1.00 10.00      B   
ATOM   2201  CE2 TRP B  31     -12.249  12.437  10.916  1.00 10.00      B   
ATOM   2202  CE3 TRP B  31     -11.359  14.331  12.122  1.00 10.00      B   
ATOM   2203  CZ2 TRP B  31     -12.368  11.690  12.084  1.00 10.00      B   
ATOM   2204  CZ3 TRP B  31     -11.481  13.587  13.281  1.00 10.00      B   
ATOM   2205  CH2 TRP B  31     -11.976  12.279  13.253  1.00 10.00      B   
ATOM   2206  C   TRP B  31      -8.844  15.190   9.374  1.00 10.00      B   
ATOM   2207  O   TRP B  31      -8.304  16.050  10.069  1.00 10.00      B   
ATOM   2208  N   ASP B  32      -8.492  13.910   9.406  1.00 10.00      B   
ATOM   2209  HN  ASP B  32      -8.930  13.281   8.799  1.00 10.00      B   
ATOM   2210  CA  ASP B  32      -7.460  13.418  10.313  1.00 10.00      B   
ATOM   2211  CB  ASP B  32      -7.447  11.889  10.346  1.00 10.00      B   
ATOM   2212  CG  ASP B  32      -8.389  11.307  11.375  1.00 10.00      B   
ATOM   2213  OD1 ASP B  32      -8.531  11.904  12.464  1.00 10.00      B   
ATOM   2214  OD2 ASP B  32      -8.981  10.241  11.101  1.00 10.00      B   
ATOM   2215  C   ASP B  32      -6.089  13.928   9.901  1.00 10.00      B   
ATOM   2216  O   ASP B  32      -5.374  14.536  10.701  1.00 10.00      B   
ATOM   2217  N   VAL B  33      -5.730  13.690   8.643  1.00 10.00      B   
ATOM   2218  HN  VAL B  33      -6.345  13.200   8.050  1.00 10.00      B   
ATOM   2219  CA  VAL B  33      -4.437  14.130   8.128  1.00 10.00      B   
ATOM   2220  CB  VAL B  33      -4.113  13.569   6.724  1.00 10.00      B   
ATOM   2221  CG1 VAL B  33      -3.991  12.055   6.764  1.00 10.00      B   
ATOM   2222  CG2 VAL B  33      -5.147  14.002   5.696  1.00 10.00      B   
ATOM   2223  C   VAL B  33      -4.325  15.650   8.127  1.00 10.00      B   
ATOM   2224  O   VAL B  33      -3.240  16.196   8.304  1.00 10.00      B   
ATOM   2225  N   LYS B  34      -5.454  16.326   7.935  1.00 10.00      B   
ATOM   2226  HN  LYS B  34      -6.288  15.831   7.777  1.00 10.00      B   
ATOM   2227  CA  LYS B  34      -5.483  17.781   7.931  1.00 10.00      B   
ATOM   2228  CB  LYS B  34      -6.883  18.269   7.561  1.00 10.00      B   
ATOM   2229  CG  LYS B  34      -6.971  19.750   7.244  1.00 10.00      B   
ATOM   2230  CD  LYS B  34      -6.261  20.086   5.943  1.00 10.00      B   
ATOM   2231  CE  LYS B  34      -6.577  21.505   5.505  1.00 10.00      B   
ATOM   2232  NZ  LYS B  34      -5.924  21.851   4.215  1.00 10.00      B   
ATOM   2233  HZ1 LYS B  34      -4.903  21.996   4.356  1.00 10.00      B   
ATOM   2234  HZ2 LYS B  34      -6.332  22.725   3.831  1.00 10.00      B   
ATOM   2235  HZ3 LYS B  34      -6.063  21.086   3.524  1.00 10.00      B   
ATOM   2236  C   LYS B  34      -5.090  18.318   9.306  1.00 10.00      B   
ATOM   2237  O   LYS B  34      -4.265  19.228   9.422  1.00 10.00      B   
ATOM   2238  N   ARG B  35      -5.676  17.733  10.344  1.00 10.00      B   
ATOM   2239  HN  ARG B  35      -6.323  17.010  10.183  1.00 10.00      B   
ATOM   2240  CA  ARG B  35      -5.390  18.136  11.716  1.00 10.00      B   
ATOM   2241  CB  ARG B  35      -6.350  17.448  12.686  1.00 10.00      B   
ATOM   2242  CG  ARG B  35      -7.793  17.910  12.561  1.00 10.00      B   
ATOM   2243  CD  ARG B  35      -8.750  16.898  13.167  1.00 10.00      B   
ATOM   2244  NE  ARG B  35      -8.528  16.727  14.600  1.00 10.00      B   
ATOM   2245  HE  ARG B  35      -8.425  17.545  15.140  1.00 10.00      B   
ATOM   2246  CZ  ARG B  35      -8.460  15.547  15.211  1.00 10.00      B   
ATOM   2247  NH1 ARG B  35      -8.588  14.422  14.516  1.00 10.00      B   
ATOM   2248 HH11 ARG B  35      -8.536  13.498  14.996  1.00 10.00      B   
ATOM   2249 HH12 ARG B  35      -8.743  14.454  13.486  1.00 10.00      B   
ATOM   2250  NH2 ARG B  35      -8.255  15.495  16.520  1.00 10.00      B   
ATOM   2251 HH21 ARG B  35      -8.143  16.379  17.068  1.00 10.00      B   
ATOM   2252 HH22 ARG B  35      -8.200  14.574  17.008  1.00 10.00      B   
ATOM   2253  C   ARG B  35      -3.946  17.806  12.079  1.00 10.00      B   
ATOM   2254  O   ARG B  35      -3.279  18.571  12.775  1.00 10.00      B   
ATOM   2255  N   LEU B  36      -3.468  16.667  11.596  1.00 10.00      B   
ATOM   2256  HN  LEU B  36      -4.053  16.093  11.053  1.00 10.00      B   
ATOM   2257  CA  LEU B  36      -2.100  16.241  11.860  1.00 10.00      B   
ATOM   2258  CB  LEU B  36      -1.896  14.790  11.414  1.00 10.00      B   
ATOM   2259  CG  LEU B  36      -0.635  14.094  11.932  1.00 10.00      B   
ATOM   2260  CD1 LEU B  36      -0.678  13.960  13.447  1.00 10.00      B   
ATOM   2261  CD2 LEU B  36      -0.464  12.733  11.274  1.00 10.00      B   
ATOM   2262  C   LEU B  36      -1.112  17.161  11.149  1.00 10.00      B   
ATOM   2263  O   LEU B  36      -0.084  17.541  11.713  1.00 10.00      B   
ATOM   2264  N   GLN B  37      -1.442  17.527   9.914  1.00 10.00      B   
ATOM   2265  HN  GLN B  37      -2.277  17.185   9.523  1.00 10.00      B   
ATOM   2266  CA  GLN B  37      -0.599  18.406   9.115  1.00 10.00      B   
ATOM   2267  CB  GLN B  37      -1.188  18.588   7.712  1.00 10.00      B   
ATOM   2268  CG  GLN B  37      -0.428  19.581   6.850  1.00 10.00      B   
ATOM   2269  CD  GLN B  37      -1.209  20.036   5.635  1.00 10.00      B   
ATOM   2270  OE1 GLN B  37      -2.440  20.028   5.628  1.00 10.00      B   
ATOM   2271  NE2 GLN B  37      -0.495  20.459   4.603  1.00 10.00      B   
ATOM   2272 HE21 GLN B  37       0.483  20.455   4.682  1.00 10.00      B   
ATOM   2273 HE22 GLN B  37      -0.973  20.761   3.804  1.00 10.00      B   
ATOM   2274  C   GLN B  37      -0.431  19.764   9.787  1.00 10.00      B   
ATOM   2275  O   GLN B  37       0.691  20.228   9.997  1.00 10.00      B   
ATOM   2276  N   THR B  38      -1.550  20.391  10.138  1.00 10.00      B   
ATOM   2277  HN  THR B  38      -2.417  19.965   9.959  1.00 10.00      B   
ATOM   2278  CA  THR B  38      -1.516  21.696  10.779  1.00 10.00      B   
ATOM   2279  CB  THR B  38      -2.922  22.333  10.905  1.00 10.00      B   
ATOM   2280  OG1 THR B  38      -2.805  23.731  11.193  1.00 10.00      B   
ATOM   2281  HG1 THR B  38      -3.494  24.210  10.714  1.00 10.00      B   
ATOM   2282  CG2 THR B  38      -3.752  21.661  11.990  1.00 10.00      B   
ATOM   2283  C   THR B  38      -0.806  21.635  12.134  1.00 10.00      B   
ATOM   2284  O   THR B  38      -0.135  22.586  12.535  1.00 10.00      B   
ATOM   2285  N   HIS B  39      -0.927  20.500  12.821  1.00 10.00      B   
ATOM   2286  HN  HIS B  39      -1.465  19.767  12.448  1.00 10.00      B   
ATOM   2287  CA  HIS B  39      -0.285  20.326  14.119  1.00 10.00      B   
ATOM   2288  CB  HIS B  39      -0.719  19.013  14.777  1.00 10.00      B   
ATOM   2289  CG  HIS B  39      -0.484  18.972  16.257  1.00 10.00      B   
ATOM   2290  ND1 HIS B  39       0.012  17.850  16.878  1.00 10.00      B   
ATOM   2291  CD2 HIS B  39      -0.696  19.938  17.186  1.00 10.00      B   
ATOM   2292  CE1 HIS B  39       0.092  18.155  18.162  1.00 10.00      B   
ATOM   2293  NE2 HIS B  39      -0.325  19.408  18.395  1.00 10.00      B   
ATOM   2294  HE2 HIS B  39      -0.179  19.918  19.220  1.00 10.00      B   
ATOM   2295  C   HIS B  39       1.233  20.373  13.970  1.00 10.00      B   
ATOM   2296  O   HIS B  39       1.931  20.964  14.798  1.00 10.00      B   
ATOM   2297  N   CYS B  40       1.732  19.775  12.894  1.00 10.00      B   
ATOM   2298  HN  CYS B  40       1.121  19.335  12.264  1.00 10.00      B   
ATOM   2299  CA  CYS B  40       3.161  19.751  12.624  1.00 10.00      B   
ATOM   2300  CB  CYS B  40       3.461  18.884  11.399  1.00 10.00      B   
ATOM   2301  SG  CYS B  40       2.872  17.179  11.532  1.00 10.00      B   
ATOM   2302  HG  CYS B  40       1.557  17.214  11.726  1.00 10.00      B   
ATOM   2303  C   CYS B  40       3.698  21.164  12.414  1.00 10.00      B   
ATOM   2304  O   CYS B  40       4.799  21.489  12.857  1.00 10.00      B   
ATOM   2305  N   TYR B  41       2.908  22.004  11.750  1.00 10.00      B   
ATOM   2306  HN  TYR B  41       2.036  21.689  11.429  1.00 10.00      B   
ATOM   2307  CA  TYR B  41       3.308  23.379  11.487  1.00 10.00      B   
ATOM   2308  CB  TYR B  41       2.428  24.003  10.398  1.00 10.00      B   
ATOM   2309  CG  TYR B  41       2.463  23.274   9.071  1.00 10.00      B   
ATOM   2310  CD1 TYR B  41       1.313  23.139   8.304  1.00 10.00      B   
ATOM   2311  CD2 TYR B  41       3.642  22.721   8.584  1.00 10.00      B   
ATOM   2312  CE1 TYR B  41       1.335  22.473   7.093  1.00 10.00      B   
ATOM   2313  CE2 TYR B  41       3.672  22.054   7.374  1.00 10.00      B   
ATOM   2314  CZ  TYR B  41       2.517  21.932   6.632  1.00 10.00      B   
ATOM   2315  OH  TYR B  41       2.543  21.261   5.428  1.00 10.00      B   
ATOM   2316  HH  TYR B  41       3.128  20.501   5.501  1.00 10.00      B   
ATOM   2317  C   TYR B  41       3.232  24.217  12.760  1.00 10.00      B   
ATOM   2318  O   TYR B  41       4.027  25.134  12.961  1.00 10.00      B   
ATOM   2319  N   LYS B  42       2.273  23.889  13.619  1.00 10.00      B   
ATOM   2320  HN  LYS B  42       1.673  23.143  13.400  1.00 10.00      B   
ATOM   2321  CA  LYS B  42       2.090  24.609  14.875  1.00 10.00      B   
ATOM   2322  CB  LYS B  42       0.741  24.263  15.512  1.00 10.00      B   
ATOM   2323  CG  LYS B  42      -0.461  24.801  14.753  1.00 10.00      B   
ATOM   2324  CD  LYS B  42      -1.762  24.331  15.381  1.00 10.00      B   
ATOM   2325  CE  LYS B  42      -2.963  24.722  14.535  1.00 10.00      B   
ATOM   2326  NZ  LYS B  42      -3.128  26.198  14.440  1.00 10.00      B   
ATOM   2327  HZ1 LYS B  42      -3.214  26.612  15.390  1.00 10.00      B   
ATOM   2328  HZ2 LYS B  42      -3.985  26.427  13.899  1.00 10.00      B   
ATOM   2329  HZ3 LYS B  42      -2.307  26.624  13.960  1.00 10.00      B   
ATOM   2330  C   LYS B  42       3.222  24.313  15.849  1.00 10.00      B   
ATOM   2331  O   LYS B  42       3.838  25.231  16.392  1.00 10.00      B   
ATOM   2332  N   VAL B  43       3.492  23.031  16.065  1.00 10.00      B   
ATOM   2333  HN  VAL B  43       2.960  22.343  15.603  1.00 10.00      B   
ATOM   2334  CA  VAL B  43       4.555  22.616  16.976  1.00 10.00      B   
ATOM   2335  CB  VAL B  43       4.479  21.106  17.292  1.00 10.00      B   
ATOM   2336  CG1 VAL B  43       5.614  20.685  18.214  1.00 10.00      B   
ATOM   2337  CG2 VAL B  43       3.135  20.760  17.912  1.00 10.00      B   
ATOM   2338  C   VAL B  43       5.929  22.950  16.397  1.00 10.00      B   
ATOM   2339  O   VAL B  43       6.776  23.536  17.068  1.00 10.00      B   
ATOM   2340  N   HIS B  44       6.133  22.581  15.140  1.00 10.00      B   
ATOM   2341  HN  HIS B  44       5.410  22.134  14.651  1.00 10.00      B   
ATOM   2342  CA  HIS B  44       7.396  22.835  14.457  1.00 10.00      B   
ATOM   2343  CB  HIS B  44       7.873  21.553  13.762  1.00 10.00      B   
ATOM   2344  CG  HIS B  44       9.349  21.495  13.500  1.00 10.00      B   
ATOM   2345  ND1 HIS B  44      10.099  20.411  13.888  1.00 10.00      B   
ATOM   2346  CD2 HIS B  44      10.154  22.394  12.881  1.00 10.00      B   
ATOM   2347  CE1 HIS B  44      11.335  20.671  13.499  1.00 10.00      B   
ATOM   2348  NE2 HIS B  44      11.417  21.859  12.886  1.00 10.00      B   
ATOM   2349  HE2 HIS B  44      12.179  22.181  12.356  1.00 10.00      B   
ATOM   2350  C   HIS B  44       7.214  23.951  13.430  1.00 10.00      B   
ATOM   2351  O   HIS B  44       7.630  25.092  13.655  1.00 10.00      B   
ATOM   2352  N   ASN B  47       7.802  24.947   7.395  1.00 10.00      B   
ATOM   2353  HN  ASN B  47       8.118  24.223   6.816  1.00 10.00      B   
ATOM   2354  CA  ASN B  47       7.491  26.241   6.802  1.00 10.00      B   
ATOM   2355  CB  ASN B  47       8.106  27.385   7.614  1.00 10.00      B   
ATOM   2356  CG  ASN B  47       7.362  27.659   8.908  1.00 10.00      B   
ATOM   2357  OD1 ASN B  47       7.700  27.117   9.963  1.00 10.00      B   
ATOM   2358  ND2 ASN B  47       6.350  28.513   8.841  1.00 10.00      B   
ATOM   2359 HD21 ASN B  47       6.139  28.917   7.970  1.00 10.00      B   
ATOM   2360 HD22 ASN B  47       5.848  28.699   9.659  1.00 10.00      B   
ATOM   2361  C   ASN B  47       7.967  26.303   5.357  1.00 10.00      B   
ATOM   2362  O   ASN B  47       9.148  26.535   5.089  1.00 10.00      B   
ATOM   2363  N   ALA B  48       7.044  26.078   4.432  1.00 10.00      B   
ATOM   2364  HN  ALA B  48       6.121  25.903   4.714  1.00 10.00      B   
ATOM   2365  CA  ALA B  48       7.351  26.099   3.009  1.00 10.00      B   
ATOM   2366  CB  ALA B  48       8.041  24.805   2.597  1.00 10.00      B   
ATOM   2367  C   ALA B  48       6.072  26.288   2.206  1.00 10.00      B   
ATOM   2368  O   ALA B  48       4.970  26.201   2.755  1.00 10.00      B   
ATOM   2369  N   THR B  49       6.220  26.552   0.917  1.00 10.00      B   
ATOM   2370  HN  THR B  49       7.122  26.617   0.543  1.00 10.00      B   
ATOM   2371  CA  THR B  49       5.077  26.746   0.042  1.00 10.00      B   
ATOM   2372  CB  THR B  49       5.501  27.381  -1.307  1.00 10.00      B   
ATOM   2373  OG1 THR B  49       4.349  27.759  -2.072  1.00 10.00      B   
ATOM   2374  HG1 THR B  49       4.355  27.283  -2.911  1.00 10.00      B   
ATOM   2375  CG2 THR B  49       6.364  26.429  -2.125  1.00 10.00      B   
ATOM   2376  C   THR B  49       4.358  25.418  -0.200  1.00 10.00      B   
ATOM   2377  O   THR B  49       4.993  24.373  -0.359  1.00 10.00      B   
ATOM   2378  N   VAL B  50       3.037  25.453  -0.197  1.00 10.00      B   
ATOM   2379  HN  VAL B  50       2.577  26.308  -0.044  1.00 10.00      B   
ATOM   2380  CA  VAL B  50       2.255  24.251  -0.423  1.00 10.00      B   
ATOM   2381  CB  VAL B  50       1.302  23.924   0.750  1.00 10.00      B   
ATOM   2382  CG1 VAL B  50       2.082  23.353   1.925  1.00 10.00      B   
ATOM   2383  CG2 VAL B  50       0.511  25.153   1.180  1.00 10.00      B   
ATOM   2384  C   VAL B  50       1.477  24.346  -1.728  1.00 10.00      B   
ATOM   2385  O   VAL B  50       0.775  25.327  -1.977  1.00 10.00      B   
ATOM   2386  N   ASP B  51       1.621  23.331  -2.567  1.00 10.00      B   
ATOM   2387  HN  ASP B  51       2.200  22.583  -2.317  1.00 10.00      B   
ATOM   2388  CA  ASP B  51       0.927  23.297  -3.848  1.00 10.00      B   
ATOM   2389  CB  ASP B  51       1.613  22.329  -4.816  1.00 10.00      B   
ATOM   2390  CG  ASP B  51       2.799  22.950  -5.526  1.00 10.00      B   
ATOM   2391  OD1 ASP B  51       2.614  23.961  -6.232  1.00 10.00      B   
ATOM   2392  OD2 ASP B  51       3.923  22.422  -5.389  1.00 10.00      B   
ATOM   2393  C   ASP B  51      -0.531  22.906  -3.650  1.00 10.00      B   
ATOM   2394  O   ASP B  51      -1.009  22.819  -2.515  1.00 10.00      B   
ATOM   2395  N   LYS B  52      -1.239  22.667  -4.743  1.00 10.00      B   
ATOM   2396  HN  LYS B  52      -0.806  22.725  -5.627  1.00 10.00      B   
ATOM   2397  CA  LYS B  52      -2.638  22.292  -4.658  1.00 10.00      B   
ATOM   2398  CB  LYS B  52      -3.371  22.585  -5.968  1.00 10.00      B   
ATOM   2399  CG  LYS B  52      -3.423  24.062  -6.335  1.00 10.00      B   
ATOM   2400  CD  LYS B  52      -4.543  24.346  -7.323  1.00 10.00      B   
ATOM   2401  CE  LYS B  52      -5.903  24.261  -6.649  1.00 10.00      B   
ATOM   2402  NZ  LYS B  52      -6.927  23.663  -7.542  1.00 10.00      B   
ATOM   2403  HZ1 LYS B  52      -7.084  24.273  -8.368  1.00 10.00      B   
ATOM   2404  HZ2 LYS B  52      -7.827  23.549  -7.031  1.00 10.00      B   
ATOM   2405  HZ3 LYS B  52      -6.608  22.724  -7.871  1.00 10.00      B   
ATOM   2406  C   LYS B  52      -2.781  20.822  -4.275  1.00 10.00      B   
ATOM   2407  O   LYS B  52      -1.840  20.037  -4.423  1.00 10.00      B   
ATOM   2408  N   LEU B  53      -3.958  20.463  -3.780  1.00 10.00      B   
ATOM   2409  HN  LEU B  53      -4.661  21.141  -3.692  1.00 10.00      B   
ATOM   2410  CA  LEU B  53      -4.240  19.096  -3.358  1.00 10.00      B   
ATOM   2411  CB  LEU B  53      -5.670  18.994  -2.819  1.00 10.00      B   
ATOM   2412  CG  LEU B  53      -6.050  17.665  -2.161  1.00 10.00      B   
ATOM   2413  CD1 LEU B  53      -5.309  17.483  -0.844  1.00 10.00      B   
ATOM   2414  CD2 LEU B  53      -7.552  17.587  -1.948  1.00 10.00      B   
ATOM   2415  C   LEU B  53      -4.037  18.109  -4.504  1.00 10.00      B   
ATOM   2416  O   LEU B  53      -3.421  17.057  -4.325  1.00 10.00      B   
ATOM   2417  N   GLU B  54      -4.545  18.466  -5.679  1.00 10.00      B   
ATOM   2418  HN  GLU B  54      -5.023  19.328  -5.753  1.00 10.00      B   
ATOM   2419  CA  GLU B  54      -4.424  17.615  -6.861  1.00 10.00      B   
ATOM   2420  CB  GLU B  54      -5.115  18.249  -8.074  1.00 10.00      B   
ATOM   2421  CG  GLU B  54      -6.378  19.035  -7.759  1.00 10.00      B   
ATOM   2422  CD  GLU B  54      -6.082  20.470  -7.382  1.00 10.00      B   
ATOM   2423  OE1 GLU B  54      -6.006  20.768  -6.172  1.00 10.00      B   
ATOM   2424  OE2 GLU B  54      -5.910  21.306  -8.294  1.00 10.00      B   
ATOM   2425  C   GLU B  54      -2.960  17.356  -7.190  1.00 10.00      B   
ATOM   2426  O   GLU B  54      -2.585  16.245  -7.571  1.00 10.00      B   
ATOM   2427  N   ASP B  55      -2.139  18.388  -7.018  1.00 10.00      B   
ATOM   2428  HN  ASP B  55      -2.505  19.234  -6.690  1.00 10.00      B   
ATOM   2429  CA  ASP B  55      -0.709  18.299  -7.295  1.00 10.00      B   
ATOM   2430  CB  ASP B  55      -0.023  19.649  -7.063  1.00 10.00      B   
ATOM   2431  CG  ASP B  55      -0.646  20.797  -7.834  1.00 10.00      B   
ATOM   2432  OD1 ASP B  55      -0.435  21.960  -7.436  1.00 10.00      B   
ATOM   2433  OD2 ASP B  55      -1.343  20.547  -8.841  1.00 10.00      B   
ATOM   2434  C   ASP B  55      -0.062  17.254  -6.403  1.00 10.00      B   
ATOM   2435  O   ASP B  55       0.636  16.361  -6.881  1.00 10.00      B   
ATOM   2436  N   PHE B  56      -0.315  17.364  -5.104  1.00 10.00      B   
ATOM   2437  HN  PHE B  56      -0.894  18.093  -4.789  1.00 10.00      B   
ATOM   2438  CA  PHE B  56       0.242  16.430  -4.138  1.00 10.00      B   
ATOM   2439  CB  PHE B  56      -0.060  16.873  -2.705  1.00 10.00      B   
ATOM   2440  CG  PHE B  56       0.798  18.012  -2.231  1.00 10.00      B   
ATOM   2441  CD1 PHE B  56       2.177  17.879  -2.170  1.00 10.00      B   
ATOM   2442  CD2 PHE B  56       0.229  19.213  -1.844  1.00 10.00      B   
ATOM   2443  CE1 PHE B  56       2.973  18.922  -1.734  1.00 10.00      B   
ATOM   2444  CE2 PHE B  56       1.018  20.261  -1.407  1.00 10.00      B   
ATOM   2445  CZ  PHE B  56       2.393  20.115  -1.351  1.00 10.00      B   
ATOM   2446  C   PHE B  56      -0.264  15.012  -4.381  1.00 10.00      B   
ATOM   2447  O   PHE B  56       0.519  14.062  -4.376  1.00 10.00      B   
ATOM   2448  N   ILE B  57      -1.568  14.882  -4.610  1.00 10.00      B   
ATOM   2449  HN  ILE B  57      -2.135  15.685  -4.615  1.00 10.00      B   
ATOM   2450  CA  ILE B  57      -2.178  13.577  -4.855  1.00 10.00      B   
ATOM   2451  CB  ILE B  57      -3.710  13.677  -5.052  1.00 10.00      B   
ATOM   2452  CG1 ILE B  57      -4.390  14.094  -3.744  1.00 10.00      B   
ATOM   2453  CG2 ILE B  57      -4.283  12.354  -5.550  1.00 10.00      B   
ATOM   2454  CD1 ILE B  57      -5.880  14.334  -3.871  1.00 10.00      B   
ATOM   2455  C   ILE B  57      -1.541  12.888  -6.060  1.00 10.00      B   
ATOM   2456  O   ILE B  57      -1.121  11.736  -5.970  1.00 10.00      B   
ATOM   2457  N   ASN B  58      -1.444  13.606  -7.176  1.00 10.00      B   
ATOM   2458  HN  ASN B  58      -1.771  14.533  -7.183  1.00 10.00      B   
ATOM   2459  CA  ASN B  58      -0.857  13.047  -8.390  1.00 10.00      B   
ATOM   2460  CB  ASN B  58      -1.014  13.996  -9.578  1.00 10.00      B   
ATOM   2461  CG  ASN B  58      -2.378  13.900 -10.229  1.00 10.00      B   
ATOM   2462  OD1 ASN B  58      -2.606  13.063 -11.101  1.00 10.00      B   
ATOM   2463  ND2 ASN B  58      -3.290  14.763  -9.818  1.00 10.00      B   
ATOM   2464 HD21 ASN B  58      -3.037  15.411  -9.121  1.00 10.00      B   
ATOM   2465 HD22 ASN B  58      -4.181  14.727 -10.226  1.00 10.00      B   
ATOM   2466  C   ASN B  58       0.608  12.695  -8.186  1.00 10.00      B   
ATOM   2467  O   ASN B  58       1.048  11.604  -8.549  1.00 10.00      B   
ATOM   2468  N   ASN B  59       1.356  13.617  -7.593  1.00 10.00      B   
ATOM   2469  HN  ASN B  59       0.944  14.472  -7.327  1.00 10.00      B   
ATOM   2470  CA  ASN B  59       2.776  13.403  -7.337  1.00 10.00      B   
ATOM   2471  CB  ASN B  59       3.405  14.635  -6.675  1.00 10.00      B   
ATOM   2472  CG  ASN B  59       4.733  14.330  -6.006  1.00 10.00      B   
ATOM   2473  OD1 ASN B  59       5.766  14.212  -6.667  1.00 10.00      B   
ATOM   2474  ND2 ASN B  59       4.719  14.215  -4.688  1.00 10.00      B   
ATOM   2475 HD21 ASN B  59       3.867  14.336  -4.221  1.00 10.00      B   
ATOM   2476 HD22 ASN B  59       5.562  13.997  -4.234  1.00 10.00      B   
ATOM   2477  C   ASN B  59       3.015  12.152  -6.493  1.00 10.00      B   
ATOM   2478  O   ASN B  59       3.855  11.317  -6.832  1.00 10.00      B   
ATOM   2479  N   ILE B  60       2.257  12.015  -5.411  1.00 10.00      B   
ATOM   2480  HN  ILE B  60       1.586  12.704  -5.205  1.00 10.00      B   
ATOM   2481  CA  ILE B  60       2.395  10.866  -4.522  1.00 10.00      B   
ATOM   2482  CB  ILE B  60       1.646  11.077  -3.185  1.00 10.00      B   
ATOM   2483  CG1 ILE B  60       2.219  12.289  -2.441  1.00 10.00      B   
ATOM   2484  CG2 ILE B  60       1.735   9.832  -2.314  1.00 10.00      B   
ATOM   2485  CD1 ILE B  60       1.419  12.697  -1.223  1.00 10.00      B   
ATOM   2486  C   ILE B  60       1.913   9.581  -5.198  1.00 10.00      B   
ATOM   2487  O   ILE B  60       2.570   8.543  -5.112  1.00 10.00      B   
ATOM   2488  N   ASN B  61       0.784   9.665  -5.895  1.00 10.00      B   
ATOM   2489  HN  ASN B  61       0.311  10.527  -5.942  1.00 10.00      B   
ATOM   2490  CA  ASN B  61       0.218   8.506  -6.586  1.00 10.00      B   
ATOM   2491  CB  ASN B  61      -1.099   8.873  -7.275  1.00 10.00      B   
ATOM   2492  CG  ASN B  61      -2.251   7.985  -6.845  1.00 10.00      B   
ATOM   2493  OD1 ASN B  61      -2.348   7.598  -5.683  1.00 10.00      B   
ATOM   2494  ND2 ASN B  61      -3.127   7.651  -7.778  1.00 10.00      B   
ATOM   2495 HD21 ASN B  61      -2.987   7.991  -8.688  1.00 10.00      B   
ATOM   2496 HD22 ASN B  61      -3.882   7.072  -7.524  1.00 10.00      B   
ATOM   2497  C   ASN B  61       1.196   7.940  -7.609  1.00 10.00      B   
ATOM   2498  O   ASN B  61       1.266   6.729  -7.816  1.00 10.00      B   
ATOM   2499  N   SER B  62       1.966   8.829  -8.226  1.00 10.00      B   
ATOM   2500  HN  SER B  62       1.867   9.778  -8.001  1.00 10.00      B   
ATOM   2501  CA  SER B  62       2.946   8.440  -9.231  1.00 10.00      B   
ATOM   2502  CB  SER B  62       3.535   9.685  -9.899  1.00 10.00      B   
ATOM   2503  OG  SER B  62       2.515  10.504 -10.453  1.00 10.00      B   
ATOM   2504  HG  SER B  62       1.973  10.874  -9.740  1.00 10.00      B   
ATOM   2505  C   SER B  62       4.059   7.577  -8.633  1.00 10.00      B   
ATOM   2506  O   SER B  62       4.705   6.803  -9.342  1.00 10.00      B   
ATOM   2507  N   VAL B  63       4.276   7.706  -7.329  1.00 10.00      B   
ATOM   2508  HN  VAL B  63       3.724   8.330  -6.809  1.00 10.00      B   
ATOM   2509  CA  VAL B  63       5.305   6.933  -6.648  1.00 10.00      B   
ATOM   2510  CB  VAL B  63       5.866   7.693  -5.426  1.00 10.00      B   
ATOM   2511  CG1 VAL B  63       7.072   6.969  -4.844  1.00 10.00      B   
ATOM   2512  CG2 VAL B  63       6.231   9.120  -5.801  1.00 10.00      B   
ATOM   2513  C   VAL B  63       4.731   5.595  -6.193  1.00 10.00      B   
ATOM   2514  O   VAL B  63       5.433   4.586  -6.128  1.00 10.00      B   
ATOM   2515  N   LEU B  64       3.436   5.592  -5.909  1.00 10.00      B   
ATOM   2516  HN  LEU B  64       2.925   6.425  -6.008  1.00 10.00      B   
ATOM   2517  CA  LEU B  64       2.750   4.390  -5.456  1.00 10.00      B   
ATOM   2518  CB  LEU B  64       1.450   4.761  -4.740  1.00 10.00      B   
ATOM   2519  CG  LEU B  64       1.572   5.740  -3.570  1.00 10.00      B   
ATOM   2520  CD1 LEU B  64       0.193   6.125  -3.059  1.00 10.00      B   
ATOM   2521  CD2 LEU B  64       2.411   5.141  -2.451  1.00 10.00      B   
ATOM   2522  C   LEU B  64       2.458   3.443  -6.618  1.00 10.00      B   
ATOM   2523  O   LEU B  64       2.100   2.283  -6.409  1.00 10.00      B   
ATOM   2524  N   GLU B  65       2.623   3.944  -7.840  1.00 10.00      B   
ATOM   2525  HN  GLU B  65       2.903   4.878  -7.934  1.00 10.00      B   
ATOM   2526  CA  GLU B  65       2.382   3.155  -9.047  1.00 10.00      B   
ATOM   2527  CB  GLU B  65       2.682   3.983 -10.300  1.00 10.00      B   
ATOM   2528  CG  GLU B  65       1.591   4.980 -10.659  1.00 10.00      B   
ATOM   2529  CD  GLU B  65       1.954   5.857 -11.841  1.00 10.00      B   
ATOM   2530  OE1 GLU B  65       1.486   7.013 -11.891  1.00 10.00      B   
ATOM   2531  OE2 GLU B  65       2.709   5.398 -12.728  1.00 10.00      B   
ATOM   2532  C   GLU B  65       3.207   1.868  -9.058  1.00 10.00      B   
ATOM   2533  O   GLU B  65       2.705   0.801  -9.412  1.00 10.00      B   
ATOM   2534  N   SER B  66       4.463   1.970  -8.645  1.00 10.00      B   
ATOM   2535  HN  SER B  66       4.803   2.842  -8.357  1.00 10.00      B   
ATOM   2536  CA  SER B  66       5.358   0.819  -8.615  1.00 10.00      B   
ATOM   2537  CB  SER B  66       6.810   1.293  -8.554  1.00 10.00      B   
ATOM   2538  OG  SER B  66       7.050   2.296  -9.530  1.00 10.00      B   
ATOM   2539  HG  SER B  66       7.487   1.901 -10.291  1.00 10.00      B   
ATOM   2540  C   SER B  66       5.046  -0.110  -7.441  1.00 10.00      B   
ATOM   2541  O   SER B  66       5.595  -1.208  -7.336  1.00 10.00      B   
ATOM   2542  N   LEU B  67       4.157   0.330  -6.564  1.00 10.00      B   
ATOM   2543  HN  LEU B  67       3.738   1.210  -6.703  1.00 10.00      B   
ATOM   2544  CA  LEU B  67       3.778  -0.463  -5.403  1.00 10.00      B   
ATOM   2545  CB  LEU B  67       3.751   0.408  -4.142  1.00 10.00      B   
ATOM   2546  CG  LEU B  67       5.012   1.231  -3.854  1.00 10.00      B   
ATOM   2547  CD1 LEU B  67       4.840   2.048  -2.583  1.00 10.00      B   
ATOM   2548  CD2 LEU B  67       6.237   0.334  -3.755  1.00 10.00      B   
ATOM   2549  C   LEU B  67       2.419  -1.116  -5.626  1.00 10.00      B   
ATOM   2550  O   LEU B  67       1.938  -1.877  -4.786  1.00 10.00      B   
ATOM   2551  N   TYR B  68       1.812  -0.802  -6.769  1.00 10.00      B   
ATOM   2552  HN  TYR B  68       2.262  -0.184  -7.384  1.00 10.00      B   
ATOM   2553  CA  TYR B  68       0.506  -1.339  -7.149  1.00 10.00      B   
ATOM   2554  CB  TYR B  68       0.524  -2.867  -7.264  1.00 10.00      B   
ATOM   2555  CG  TYR B  68       1.191  -3.367  -8.526  1.00 10.00      B   
ATOM   2556  CD1 TYR B  68       0.496  -3.407  -9.728  1.00 10.00      B   
ATOM   2557  CD2 TYR B  68       2.513  -3.795  -8.519  1.00 10.00      B   
ATOM   2558  CE1 TYR B  68       1.096  -3.857 -10.886  1.00 10.00      B   
ATOM   2559  CE2 TYR B  68       3.122  -4.248  -9.675  1.00 10.00      B   
ATOM   2560  CZ  TYR B  68       2.409  -4.276 -10.856  1.00 10.00      B   
ATOM   2561  OH  TYR B  68       3.008  -4.721 -12.014  1.00 10.00      B   
ATOM   2562  HH  TYR B  68       2.670  -4.213 -12.760  1.00 10.00      B   
ATOM   2563  C   TYR B  68      -0.620  -0.852  -6.240  1.00 10.00      B   
ATOM   2564  O   TYR B  68      -1.654  -1.508  -6.104  1.00 10.00      B   
ATOM   2565  N   ILE B  69      -0.422   0.312  -5.637  1.00 10.00      B   
ATOM   2566  HN  ILE B  69       0.415   0.798  -5.801  1.00 10.00      B   
ATOM   2567  CA  ILE B  69      -1.421   0.903  -4.754  1.00 10.00      B   
ATOM   2568  CB  ILE B  69      -1.019   0.810  -3.265  1.00 10.00      B   
ATOM   2569  CG1 ILE B  69       0.392   1.366  -3.044  1.00 10.00      B   
ATOM   2570  CG2 ILE B  69      -1.124  -0.626  -2.769  1.00 10.00      B   
ATOM   2571  CD1 ILE B  69       0.773   1.512  -1.587  1.00 10.00      B   
ATOM   2572  C   ILE B  69      -1.632   2.363  -5.136  1.00 10.00      B   
ATOM   2573  O   ILE B  69      -0.813   2.937  -5.851  1.00 10.00      B   
ATOM   2574  N   GLU B  70      -2.726   2.960  -4.681  1.00 10.00      B   
ATOM   2575  HN  GLU B  70      -3.360   2.453  -4.124  1.00 10.00      B   
ATOM   2576  CA  GLU B  70      -3.008   4.352  -5.002  1.00 10.00      B   
ATOM   2577  CB  GLU B  70      -3.595   4.462  -6.415  1.00 10.00      B   
ATOM   2578  CG  GLU B  70      -4.972   3.830  -6.573  1.00 10.00      B   
ATOM   2579  CD  GLU B  70      -5.723   4.354  -7.780  1.00 10.00      B   
ATOM   2580  OE1 GLU B  70      -6.525   3.593  -8.367  1.00 10.00      B   
ATOM   2581  OE2 GLU B  70      -5.517   5.533  -8.151  1.00 10.00      B   
ATOM   2582  C   GLU B  70      -3.979   4.972  -4.006  1.00 10.00      B   
ATOM   2583  O   GLU B  70      -4.670   4.264  -3.270  1.00 10.00      B   
ATOM   2584  N   ILE B  71      -4.018   6.296  -3.981  1.00 10.00      B   
ATOM   2585  HN  ILE B  71      -3.414   6.804  -4.574  1.00 10.00      B   
ATOM   2586  CA  ILE B  71      -4.926   7.022  -3.111  1.00 10.00      B   
ATOM   2587  CB  ILE B  71      -4.350   8.395  -2.696  1.00 10.00      B   
ATOM   2588  CG1 ILE B  71      -2.860   8.274  -2.356  1.00 10.00      B   
ATOM   2589  CG2 ILE B  71      -5.122   8.958  -1.510  1.00 10.00      B   
ATOM   2590  CD1 ILE B  71      -2.156   9.606  -2.197  1.00 10.00      B   
ATOM   2591  C   ILE B  71      -6.232   7.235  -3.870  1.00 10.00      B   
ATOM   2592  O   ILE B  71      -6.550   8.347  -4.297  1.00 10.00      B   
ATOM   2593  N   LYS B  72      -6.959   6.146  -4.066  1.00 10.00      B   
ATOM   2594  HN  LYS B  72      -6.638   5.292  -3.706  1.00 10.00      B   
ATOM   2595  CA  LYS B  72      -8.218   6.176  -4.793  1.00 10.00      B   
ATOM   2596  CB  LYS B  72      -8.741   4.753  -5.016  1.00 10.00      B   
ATOM   2597  CG  LYS B  72      -9.978   4.664  -5.898  1.00 10.00      B   
ATOM   2598  CD  LYS B  72     -10.318   3.217  -6.220  1.00 10.00      B   
ATOM   2599  CE  LYS B  72     -11.579   3.113  -7.064  1.00 10.00      B   
ATOM   2600  NZ  LYS B  72     -11.758   1.746  -7.618  1.00 10.00      B   
ATOM   2601  HZ1 LYS B  72     -12.772   1.479  -7.609  1.00 10.00      B   
ATOM   2602  HZ2 LYS B  72     -11.228   1.060  -7.049  1.00 10.00      B   
ATOM   2603  HZ3 LYS B  72     -11.410   1.704  -8.595  1.00 10.00      B   
ATOM   2604  C   LYS B  72      -9.265   7.029  -4.085  1.00 10.00      B   
ATOM   2605  O   LYS B  72      -9.614   6.779  -2.930  1.00 10.00      B   
ATOM   2606  N   ARG B  73      -9.743   8.048  -4.787  1.00 10.00      B   
ATOM   2607  HN  ARG B  73      -9.398   8.206  -5.689  1.00 10.00      B   
ATOM   2608  CA  ARG B  73     -10.762   8.938  -4.256  1.00 10.00      B   
ATOM   2609  CB  ARG B  73     -10.773  10.253  -5.041  1.00 10.00      B   
ATOM   2610  CG  ARG B  73     -11.570  11.371  -4.389  1.00 10.00      B   
ATOM   2611  CD  ARG B  73     -11.625  12.598  -5.282  1.00 10.00      B   
ATOM   2612  NE  ARG B  73     -11.802  13.830  -4.516  1.00 10.00      B   
ATOM   2613  HE  ARG B  73     -11.075  14.083  -3.892  1.00 10.00      B   
ATOM   2614  CZ  ARG B  73     -12.863  14.630  -4.615  1.00 10.00      B   
ATOM   2615  NH1 ARG B  73     -13.870  14.315  -5.419  1.00 10.00      B   
ATOM   2616 HH11 ARG B  73     -13.835  13.442  -5.992  1.00 10.00      B   
ATOM   2617 HH12 ARG B  73     -14.707  14.935  -5.479  1.00 10.00      B   
ATOM   2618  NH2 ARG B  73     -12.913  15.747  -3.898  1.00 10.00      B   
ATOM   2619 HH21 ARG B  73     -13.738  16.382  -3.970  1.00 10.00      B   
ATOM   2620 HH22 ARG B  73     -12.119  15.999  -3.266  1.00 10.00      B   
ATOM   2621  C   ARG B  73     -12.122   8.259  -4.354  1.00 10.00      B   
ATOM   2622  O   ARG B  73     -12.568   7.895  -5.445  1.00 10.00      B   
ATOM   2623  N   GLY B  74     -12.763   8.070  -3.214  1.00 10.00      B   
ATOM   2624  HN  GLY B  74     -12.354   8.377  -2.372  1.00 10.00      B   
ATOM   2625  CA  GLY B  74     -14.055   7.428  -3.195  1.00 10.00      B   
ATOM   2626  C   GLY B  74     -15.141   8.345  -2.688  1.00 10.00      B   
ATOM   2627  O   GLY B  74     -14.873   9.487  -2.310  1.00 10.00      B   
ATOM   2628  N   VAL B  75     -16.361   7.842  -2.670  1.00 10.00      B   
ATOM   2629  HN  VAL B  75     -16.500   6.919  -2.967  1.00 10.00      B   
ATOM   2630  CA  VAL B  75     -17.503   8.611  -2.215  1.00 10.00      B   
ATOM   2631  CB  VAL B  75     -18.209   9.303  -3.406  1.00 10.00      B   
ATOM   2632  CG1 VAL B  75     -18.820   8.290  -4.366  1.00 10.00      B   
ATOM   2633  CG2 VAL B  75     -19.249  10.302  -2.930  1.00 10.00      B   
ATOM   2634  C   VAL B  75     -18.480   7.700  -1.474  1.00 10.00      B   
ATOM   2635  O   VAL B  75     -18.619   6.523  -1.814  1.00 10.00      B   
ATOM   2636  N   THR B  76     -19.120   8.229  -0.442  1.00 10.00      B   
ATOM   2637  HN  THR B  76     -18.942   9.161  -0.189  1.00 10.00      B   
ATOM   2638  CA  THR B  76     -20.078   7.462   0.336  1.00 10.00      B   
ATOM   2639  CB  THR B  76     -20.306   8.111   1.710  1.00 10.00      B   
ATOM   2640  OG1 THR B  76     -19.700   9.409   1.718  1.00 10.00      B   
ATOM   2641  HG1 THR B  76     -20.123   9.957   2.408  1.00 10.00      B   
ATOM   2642  CG2 THR B  76     -19.680   7.262   2.807  1.00 10.00      B   
ATOM   2643  C   THR B  76     -21.406   7.352  -0.412  1.00 10.00      B   
ATOM   2644  O   THR B  76     -21.802   8.272  -1.128  1.00 10.00      B   
ATOM   2645  N   GLU B  77     -22.086   6.225  -0.241  1.00 10.00      B   
ATOM   2646  HN  GLU B  77     -21.723   5.531   0.346  1.00 10.00      B   
ATOM   2647  CA  GLU B  77     -23.358   5.983  -0.913  1.00 10.00      B   
ATOM   2648  CB  GLU B  77     -23.696   4.490  -0.887  1.00 10.00      B   
ATOM   2649  CG  GLU B  77     -22.545   3.564  -1.249  1.00 10.00      B   
ATOM   2650  CD  GLU B  77     -22.969   2.107  -1.283  1.00 10.00      B   
ATOM   2651  OE1 GLU B  77     -23.640   1.659  -0.330  1.00 10.00      B   
ATOM   2652  OE2 GLU B  77     -22.640   1.408  -2.264  1.00 10.00      B   
ATOM   2653  C   GLU B  77     -24.499   6.766  -0.267  1.00 10.00      B   
ATOM   2654  O   GLU B  77     -25.575   6.908  -0.852  1.00 10.00      B   
ATOM   2655  N   ASP B  78     -24.260   7.280   0.934  1.00 10.00      B   
ATOM   2656  HN  ASP B  78     -23.376   7.161   1.340  1.00 10.00      B   
ATOM   2657  CA  ASP B  78     -25.280   8.026   1.662  1.00 10.00      B   
ATOM   2658  CB  ASP B  78     -25.427   7.539   3.114  1.00 10.00      B   
ATOM   2659  CG  ASP B  78     -24.111   7.209   3.796  1.00 10.00      B   
ATOM   2660  OD1 ASP B  78     -24.113   6.356   4.710  1.00 10.00      B   
ATOM   2661  OD2 ASP B  78     -23.072   7.792   3.420  1.00 10.00      B   
ATOM   2662  C   ASP B  78     -25.093   9.542   1.602  1.00 10.00      B   
ATOM   2663  O   ASP B  78     -25.837  10.231   0.907  1.00 10.00      B   
ATOM   2664  N   ASP B  79     -24.101  10.059   2.320  1.00 10.00      B   
ATOM   2665  HN  ASP B  79     -23.514   9.455   2.832  1.00 10.00      B   
ATOM   2666  CA  ASP B  79     -23.862  11.504   2.364  1.00 10.00      B   
ATOM   2667  CB  ASP B  79     -23.157  11.934   3.659  1.00 10.00      B   
ATOM   2668  CG  ASP B  79     -21.647  12.036   3.556  1.00 10.00      B   
ATOM   2669  OD1 ASP B  79     -20.997  11.031   3.198  1.00 10.00      B   
ATOM   2670  OD2 ASP B  79     -21.102  13.119   3.866  1.00 10.00      B   
ATOM   2671  C   ASP B  79     -23.171  12.042   1.112  1.00 10.00      B   
ATOM   2672  O   ASP B  79     -23.403  13.183   0.710  1.00 10.00      B   
ATOM   2673  N   GLY B  80     -22.333  11.220   0.496  1.00 10.00      B   
ATOM   2674  HN  GLY B  80     -22.171  10.331   0.872  1.00 10.00      B   
ATOM   2675  CA  GLY B  80     -21.646  11.636  -0.712  1.00 10.00      B   
ATOM   2676  C   GLY B  80     -20.390  12.437  -0.435  1.00 10.00      B   
ATOM   2677  O   GLY B  80     -20.098  13.412  -1.134  1.00 10.00      B   
ATOM   2678  N   ARG B  81     -19.636  12.020   0.567  1.00 10.00      B   
ATOM   2679  HN  ARG B  81     -19.915  11.226   1.079  1.00 10.00      B   
ATOM   2680  CA  ARG B  81     -18.406  12.704   0.933  1.00 10.00      B   
ATOM   2681  CB  ARG B  81     -18.224  12.669   2.448  1.00 10.00      B   
ATOM   2682  CG  ARG B  81     -17.290  13.731   2.998  1.00 10.00      B   
ATOM   2683  CD  ARG B  81     -17.352  13.764   4.515  1.00 10.00      B   
ATOM   2684  NE  ARG B  81     -18.729  13.660   4.994  1.00 10.00      B   
ATOM   2685  HE  ARG B  81     -19.430  13.441   4.320  1.00 10.00      B   
ATOM   2686  CZ  ARG B  81     -19.106  13.826   6.259  1.00 10.00      B   
ATOM   2687  NH1 ARG B  81     -18.209  14.106   7.202  1.00 10.00      B   
ATOM   2688 HH11 ARG B  81     -18.512  14.242   8.193  1.00 10.00      B   
ATOM   2689 HH12 ARG B  81     -17.194  14.182   6.958  1.00 10.00      B   
ATOM   2690  NH2 ARG B  81     -20.388  13.700   6.572  1.00 10.00      B   
ATOM   2691 HH21 ARG B  81     -20.711  13.828   7.556  1.00 10.00      B   
ATOM   2692 HH22 ARG B  81     -21.086  13.461   5.824  1.00 10.00      B   
ATOM   2693  C   ARG B  81     -17.201  12.058   0.260  1.00 10.00      B   
ATOM   2694  O   ARG B  81     -17.066  10.832   0.258  1.00 10.00      B   
ATOM   2695  N   PRO B  82     -16.321  12.876  -0.338  1.00 10.00      B   
ATOM   2696  CA  PRO B  82     -15.109  12.392  -1.001  1.00 10.00      B   
ATOM   2697  CB  PRO B  82     -14.574  13.630  -1.738  1.00 10.00      B   
ATOM   2698  CG  PRO B  82     -15.672  14.641  -1.675  1.00 10.00      B   
ATOM   2699  CD  PRO B  82     -16.445  14.335  -0.430  1.00 10.00      B   
ATOM   2700  C   PRO B  82     -14.085  11.907   0.023  1.00 10.00      B   
ATOM   2701  O   PRO B  82     -13.517  12.702   0.776  1.00 10.00      B   
ATOM   2702  N   ILE B  83     -13.869  10.603   0.059  1.00 10.00      B   
ATOM   2703  HN  ILE B  83     -14.355  10.022  -0.567  1.00 10.00      B   
ATOM   2704  CA  ILE B  83     -12.921  10.008   0.990  1.00 10.00      B   
ATOM   2705  CB  ILE B  83     -13.538   8.835   1.779  1.00 10.00      B   
ATOM   2706  CG1 ILE B  83     -14.284   7.880   0.839  1.00 10.00      B   
ATOM   2707  CG2 ILE B  83     -14.466   9.363   2.865  1.00 10.00      B   
ATOM   2708  CD1 ILE B  83     -14.855   6.658   1.525  1.00 10.00      B   
ATOM   2709  C   ILE B  83     -11.665   9.544   0.266  1.00 10.00      B   
ATOM   2710  O   ILE B  83     -11.691   9.276  -0.936  1.00 10.00      B   
ATOM   2711  N   TYR B  84     -10.565   9.462   0.997  1.00 10.00      B   
ATOM   2712  HN  TYR B  84     -10.608   9.677   1.952  1.00 10.00      B   
ATOM   2713  CA  TYR B  84      -9.295   9.044   0.425  1.00 10.00      B   
ATOM   2714  CB  TYR B  84      -8.316  10.227   0.379  1.00 10.00      B   
ATOM   2715  CG  TYR B  84      -8.828  11.441  -0.368  1.00 10.00      B   
ATOM   2716  CD1 TYR B  84      -9.623  12.390   0.267  1.00 10.00      B   
ATOM   2717  CD2 TYR B  84      -8.520  11.637  -1.707  1.00 10.00      B   
ATOM   2718  CE1 TYR B  84     -10.097  13.494  -0.412  1.00 10.00      B   
ATOM   2719  CE2 TYR B  84      -8.987  12.741  -2.393  1.00 10.00      B   
ATOM   2720  CZ  TYR B  84      -9.776  13.664  -1.741  1.00 10.00      B   
ATOM   2721  OH  TYR B  84     -10.250  14.761  -2.421  1.00 10.00      B   
ATOM   2722  HH  TYR B  84     -10.144  15.547  -1.871  1.00 10.00      B   
ATOM   2723  C   TYR B  84      -8.691   7.917   1.253  1.00 10.00      B   
ATOM   2724  O   TYR B  84      -8.727   7.959   2.482  1.00 10.00      B   
ATOM   2725  N   ALA B  85      -8.148   6.913   0.582  1.00 10.00      B   
ATOM   2726  HN  ALA B  85      -8.157   6.928  -0.401  1.00 10.00      B   
ATOM   2727  CA  ALA B  85      -7.537   5.780   1.264  1.00 10.00      B   
ATOM   2728  CB  ALA B  85      -8.608   4.798   1.724  1.00 10.00      B   
ATOM   2729  C   ALA B  85      -6.542   5.087   0.347  1.00 10.00      B   
ATOM   2730  O   ALA B  85      -6.623   5.220  -0.874  1.00 10.00      B   
ATOM   2731  N   LEU B  86      -5.599   4.361   0.936  1.00 10.00      B   
ATOM   2732  HN  LEU B  86      -5.583   4.304   1.914  1.00 10.00      B   
ATOM   2733  CA  LEU B  86      -4.595   3.638   0.165  1.00 10.00      B   
ATOM   2734  CB  LEU B  86      -3.338   3.398   1.008  1.00 10.00      B   
ATOM   2735  CG  LEU B  86      -2.540   4.643   1.402  1.00 10.00      B   
ATOM   2736  CD1 LEU B  86      -1.415   4.277   2.360  1.00 10.00      B   
ATOM   2737  CD2 LEU B  86      -1.991   5.339   0.165  1.00 10.00      B   
ATOM   2738  C   LEU B  86      -5.172   2.315  -0.321  1.00 10.00      B   
ATOM   2739  O   LEU B  86      -5.046   1.286   0.345  1.00 10.00      B   
ATOM   2740  N   VAL B  87      -5.813   2.357  -1.477  1.00 10.00      B   
ATOM   2741  HN  VAL B  87      -5.851   3.208  -1.968  1.00 10.00      B   
ATOM   2742  CA  VAL B  87      -6.445   1.179  -2.056  1.00 10.00      B   
ATOM   2743  CB  VAL B  87      -7.668   1.575  -2.920  1.00 10.00      B   
ATOM   2744  CG1 VAL B  87      -8.414   0.348  -3.423  1.00 10.00      B   
ATOM   2745  CG2 VAL B  87      -8.606   2.483  -2.137  1.00 10.00      B   
ATOM   2746  C   VAL B  87      -5.456   0.376  -2.901  1.00 10.00      B   
ATOM   2747  O   VAL B  87      -4.568   0.940  -3.541  1.00 10.00      B   
ATOM   2748  N   ASN B  88      -5.609  -0.941  -2.875  1.00 10.00      B   
ATOM   2749  HN  ASN B  88      -6.331  -1.324  -2.334  1.00 10.00      B   
ATOM   2750  CA  ASN B  88      -4.750  -1.837  -3.641  1.00 10.00      B   
ATOM   2751  CB  ASN B  88      -4.620  -3.186  -2.915  1.00 10.00      B   
ATOM   2752  CG  ASN B  88      -3.789  -4.213  -3.670  1.00 10.00      B   
ATOM   2753  OD1 ASN B  88      -2.914  -3.871  -4.462  1.00 10.00      B   
ATOM   2754  ND2 ASN B  88      -4.055  -5.487  -3.425  1.00 10.00      B   
ATOM   2755 HD21 ASN B  88      -4.763  -5.700  -2.784  1.00 10.00      B   
ATOM   2756 HD22 ASN B  88      -3.531  -6.165  -3.897  1.00 10.00      B   
ATOM   2757  C   ASN B  88      -5.336  -2.037  -5.038  1.00 10.00      B   
ATOM   2758  O   ASN B  88      -6.541  -2.242  -5.186  1.00 10.00      B   
ATOM   2759  N   LEU B  89      -4.485  -1.965  -6.055  1.00 10.00      B   
ATOM   2760  HN  LEU B  89      -3.531  -1.797  -5.874  1.00 10.00      B   
ATOM   2761  CA  LEU B  89      -4.926  -2.131  -7.434  1.00 10.00      B   
ATOM   2762  CB  LEU B  89      -3.894  -1.546  -8.404  1.00 10.00      B   
ATOM   2763  CG  LEU B  89      -4.323  -1.436  -9.870  1.00 10.00      B   
ATOM   2764  CD1 LEU B  89      -5.454  -0.429 -10.028  1.00 10.00      B   
ATOM   2765  CD2 LEU B  89      -3.140  -1.059 -10.747  1.00 10.00      B   
ATOM   2766  C   LEU B  89      -5.184  -3.601  -7.755  1.00 10.00      B   
ATOM   2767  O   LEU B  89      -5.975  -3.926  -8.641  1.00 10.00      B   
ATOM   2768  N   ALA B  90      -4.516  -4.487  -7.025  1.00 10.00      B   
ATOM   2769  HN  ALA B  90      -3.909  -4.168  -6.324  1.00 10.00      B   
ATOM   2770  CA  ALA B  90      -4.677  -5.919  -7.235  1.00 10.00      B   
ATOM   2771  CB  ALA B  90      -3.551  -6.694  -6.568  1.00 10.00      B   
ATOM   2772  C   ALA B  90      -6.038  -6.391  -6.730  1.00 10.00      B   
ATOM   2773  O   ALA B  90      -6.585  -5.831  -5.779  1.00 10.00      B   
ATOM   2774  N   THR B  91      -6.579  -7.413  -7.379  1.00 10.00      B   
ATOM   2775  HN  THR B  91      -6.095  -7.808  -8.136  1.00 10.00      B   
ATOM   2776  CA  THR B  91      -7.875  -7.969  -7.019  1.00 10.00      B   
ATOM   2777  CB  THR B  91      -8.246  -9.092  -7.999  1.00 10.00      B   
ATOM   2778  OG1 THR B  91      -7.108  -9.367  -8.831  1.00 10.00      B   
ATOM   2779  HG1 THR B  91      -7.100 -10.304  -9.059  1.00 10.00      B   
ATOM   2780  CG2 THR B  91      -9.418  -8.675  -8.874  1.00 10.00      B   
ATOM   2781  C   THR B  91      -7.875  -8.527  -5.594  1.00 10.00      B   
ATOM   2782  O   THR B  91      -8.870  -8.421  -4.872  1.00 10.00      B   
ATOM   2783  N   THR B  92      -6.754  -9.110  -5.194  1.00 10.00      B   
ATOM   2784  HN  THR B  92      -5.996  -9.162  -5.814  1.00 10.00      B   
ATOM   2785  CA  THR B  92      -6.613  -9.691  -3.870  1.00 10.00      B   
ATOM   2786  CB  THR B  92      -5.492 -10.745  -3.870  1.00 10.00      B   
ATOM   2787  OG1 THR B  92      -5.046 -10.941  -5.222  1.00 10.00      B   
ATOM   2788  HG1 THR B  92      -5.577 -11.628  -5.638  1.00 10.00      B   
ATOM   2789  CG2 THR B  92      -6.006 -12.065  -3.316  1.00 10.00      B   
ATOM   2790  C   THR B  92      -6.313  -8.627  -2.813  1.00 10.00      B   
ATOM   2791  O   THR B  92      -5.208  -8.559  -2.276  1.00 10.00      B   
ATOM   2792  N   SER B  93      -7.297  -7.785  -2.527  1.00 10.00      B   
ATOM   2793  HN  SER B  93      -8.145  -7.850  -3.020  1.00 10.00      B   
ATOM   2794  CA  SER B  93      -7.139  -6.737  -1.530  1.00 10.00      B   
ATOM   2795  CB  SER B  93      -7.919  -5.492  -1.948  1.00 10.00      B   
ATOM   2796  OG  SER B  93      -9.096  -5.847  -2.655  1.00 10.00      B   
ATOM   2797  HG  SER B  93      -9.656  -5.062  -2.745  1.00 10.00      B   
ATOM   2798  C   SER B  93      -7.587  -7.217  -0.150  1.00 10.00      B   
ATOM   2799  O   SER B  93      -7.549  -6.465   0.825  1.00 10.00      B   
ATOM   2800  N   ILE B  94      -7.988  -8.483  -0.069  1.00 10.00      B   
ATOM   2801  HN  ILE B  94      -7.983  -9.034  -0.879  1.00 10.00      B   
ATOM   2802  CA  ILE B  94      -8.442  -9.072   1.190  1.00 10.00      B   
ATOM   2803  CB  ILE B  94      -9.015 -10.494   0.981  1.00 10.00      B   
ATOM   2804  CG1 ILE B  94      -9.617 -11.041   2.283  1.00 10.00      B   
ATOM   2805  CG2 ILE B  94      -7.949 -11.434   0.431  1.00 10.00      B   
ATOM   2806  CD1 ILE B  94     -10.324 -12.372   2.134  1.00 10.00      B   
ATOM   2807  C   ILE B  94      -7.318  -9.096   2.232  1.00 10.00      B   
ATOM   2808  O   ILE B  94      -7.569  -9.177   3.436  1.00 10.00      B   
ATOM   2809  N   SER B  95      -6.079  -8.993   1.762  1.00 10.00      B   
ATOM   2810  HN  SER B  95      -5.939  -8.921   0.793  1.00 10.00      B   
ATOM   2811  CA  SER B  95      -4.915  -9.000   2.636  1.00 10.00      B   
ATOM   2812  CB  SER B  95      -3.641  -8.959   1.796  1.00 10.00      B   
ATOM   2813  OG  SER B  95      -3.723  -9.895   0.735  1.00 10.00      B   
ATOM   2814  HG  SER B  95      -3.262 -10.704   0.987  1.00 10.00      B   
ATOM   2815  C   SER B  95      -4.951  -7.846   3.641  1.00 10.00      B   
ATOM   2816  O   SER B  95      -4.312  -7.912   4.692  1.00 10.00      B   
ATOM   2817  N   LYS B  96      -5.723  -6.805   3.324  1.00 10.00      B   
ATOM   2818  HN  LYS B  96      -6.217  -6.819   2.475  1.00 10.00      B   
ATOM   2819  CA  LYS B  96      -5.855  -5.645   4.207  1.00 10.00      B   
ATOM   2820  CB  LYS B  96      -6.651  -4.534   3.517  1.00 10.00      B   
ATOM   2821  CG  LYS B  96      -5.900  -3.818   2.405  1.00 10.00      B   
ATOM   2822  CD  LYS B  96      -4.700  -3.059   2.947  1.00 10.00      B   
ATOM   2823  CE  LYS B  96      -4.257  -1.965   1.990  1.00 10.00      B   
ATOM   2824  NZ  LYS B  96      -5.264  -0.878   1.890  1.00 10.00      B   
ATOM   2825  HZ1 LYS B  96      -5.502  -0.519   2.834  1.00 10.00      B   
ATOM   2826  HZ2 LYS B  96      -6.143  -1.235   1.442  1.00 10.00      B   
ATOM   2827  HZ3 LYS B  96      -4.896  -0.091   1.312  1.00 10.00      B   
ATOM   2828  C   LYS B  96      -6.536  -6.041   5.514  1.00 10.00      B   
ATOM   2829  O   LYS B  96      -6.405  -5.364   6.533  1.00 10.00      B   
ATOM   2830  N   MET B  97      -7.277  -7.139   5.466  1.00 10.00      B   
ATOM   2831  HN  MET B  97      -7.364  -7.618   4.613  1.00 10.00      B   
ATOM   2832  CA  MET B  97      -7.968  -7.648   6.638  1.00 10.00      B   
ATOM   2833  CB  MET B  97      -9.442  -7.906   6.333  1.00 10.00      B   
ATOM   2834  CG  MET B  97     -10.381  -6.882   6.939  1.00 10.00      B   
ATOM   2835  SD  MET B  97     -12.092  -7.439   6.973  1.00 10.00      B   
ATOM   2836  CE  MET B  97     -11.992  -8.758   8.182  1.00 10.00      B   
ATOM   2837  C   MET B  97      -7.310  -8.932   7.119  1.00 10.00      B   
ATOM   2838  O   MET B  97      -7.239  -9.192   8.317  1.00 10.00      B   
ATOM   2839  N   ALA B  98      -6.826  -9.730   6.171  1.00 10.00      B   
ATOM   2840  HN  ALA B  98      -6.922  -9.467   5.230  1.00 10.00      B   
ATOM   2841  CA  ALA B  98      -6.170 -10.995   6.489  1.00 10.00      B   
ATOM   2842  CB  ALA B  98      -5.830 -11.754   5.216  1.00 10.00      B   
ATOM   2843  C   ALA B  98      -4.919 -10.777   7.334  1.00 10.00      B   
ATOM   2844  O   ALA B  98      -4.610 -11.570   8.220  1.00 10.00      B   
ATOM   2845  N   THR B  99      -4.211  -9.693   7.064  1.00 10.00      B   
ATOM   2846  HN  THR B  99      -4.507  -9.091   6.347  1.00 10.00      B   
ATOM   2847  CA  THR B  99      -2.999  -9.375   7.801  1.00 10.00      B   
ATOM   2848  CB  THR B  99      -1.900  -8.856   6.855  1.00 10.00      B   
ATOM   2849  OG1 THR B  99      -2.171  -9.311   5.520  1.00 10.00      B   
ATOM   2850  HG1 THR B  99      -2.770  -8.688   5.088  1.00 10.00      B   
ATOM   2851  CG2 THR B  99      -0.535  -9.369   7.289  1.00 10.00      B   
ATOM   2852  C   THR B  99      -3.283  -8.332   8.882  1.00 10.00      B   
ATOM   2853  O   THR B  99      -2.450  -7.472   9.168  1.00 10.00      B   
ATOM   2854  N   ASP B 100      -4.468  -8.416   9.478  1.00 10.00      B   
ATOM   2855  HN  ASP B 100      -5.089  -9.124   9.205  1.00 10.00      B   
ATOM   2856  CA  ASP B 100      -4.868  -7.486  10.532  1.00 10.00      B   
ATOM   2857  CB  ASP B 100      -5.532  -6.238   9.937  1.00 10.00      B   
ATOM   2858  CG  ASP B 100      -5.795  -5.159  10.974  1.00 10.00      B   
ATOM   2859  OD1 ASP B 100      -4.928  -4.946  11.846  1.00 10.00      B   
ATOM   2860  OD2 ASP B 100      -6.865  -4.512  10.915  1.00 10.00      B   
ATOM   2861  C   ASP B 100      -5.816  -8.159  11.519  1.00 10.00      B   
ATOM   2862  O   ASP B 100      -5.643  -8.056  12.732  1.00 10.00      B   
ATOM   2863  N   PHE B 101      -6.808  -8.859  10.989  1.00 10.00      B   
ATOM   2864  HN  PHE B 101      -6.881  -8.922  10.011  1.00 10.00      B   
ATOM   2865  CA  PHE B 101      -7.795  -9.545  11.813  1.00 10.00      B   
ATOM   2866  CB  PHE B 101      -9.206  -9.306  11.260  1.00 10.00      B   
ATOM   2867  CG  PHE B 101      -9.669  -7.877  11.300  1.00 10.00      B   
ATOM   2868  CD1 PHE B 101     -10.475  -7.429  12.332  1.00 10.00      B   
ATOM   2869  CD2 PHE B 101      -9.315  -6.989  10.300  1.00 10.00      B   
ATOM   2870  CE1 PHE B 101     -10.916  -6.122  12.368  1.00 10.00      B   
ATOM   2871  CE2 PHE B 101      -9.750  -5.679  10.330  1.00 10.00      B   
ATOM   2872  CZ  PHE B 101     -10.554  -5.245  11.365  1.00 10.00      B   
ATOM   2873  C   PHE B 101      -7.528 -11.046  11.848  1.00 10.00      B   
ATOM   2874  O   PHE B 101      -6.794 -11.576  11.010  1.00 10.00      B   
ATOM   2875  N   ALA B 102      -8.129 -11.728  12.816  1.00 10.00      B   
ATOM   2876  HN  ALA B 102      -8.690 -11.243  13.471  1.00 10.00      B   
ATOM   2877  CA  ALA B 102      -7.976 -13.171  12.941  1.00 10.00      B   
ATOM   2878  CB  ALA B 102      -8.213 -13.613  14.377  1.00 10.00      B   
ATOM   2879  C   ALA B 102      -8.943 -13.881  11.997  1.00 10.00      B   
ATOM   2880  O   ALA B 102      -9.825 -13.244  11.417  1.00 10.00      B   
ATOM   2881  N   GLU B 103      -8.786 -15.195  11.855  1.00 10.00      B   
ATOM   2882  HN  GLU B 103      -8.066 -15.644  12.345  1.00 10.00      B   
ATOM   2883  CA  GLU B 103      -9.647 -15.981  10.970  1.00 10.00      B   
ATOM   2884  CB  GLU B 103      -9.227 -17.452  10.926  1.00 10.00      B   
ATOM   2885  CG  GLU B 103      -9.835 -18.228   9.764  1.00 10.00      B   
ATOM   2886  CD  GLU B 103      -9.161 -19.563   9.524  1.00 10.00      B   
ATOM   2887  OE1 GLU B 103      -8.192 -19.614   8.736  1.00 10.00      B   
ATOM   2888  OE2 GLU B 103      -9.594 -20.568  10.113  1.00 10.00      B   
ATOM   2889  C   GLU B 103     -11.127 -15.837  11.330  1.00 10.00      B   
ATOM   2890  O   GLU B 103     -11.970 -15.684  10.448  1.00 10.00      B   
ATOM   2891  N   ASN B 104     -11.437 -15.865  12.624  1.00 10.00      B   
ATOM   2892  HN  ASN B 104     -10.728 -15.991  13.286  1.00 10.00      B   
ATOM   2893  CA  ASN B 104     -12.821 -15.721  13.074  1.00 10.00      B   
ATOM   2894  CB  ASN B 104     -12.975 -15.975  14.583  1.00 10.00      B   
ATOM   2895  CG  ASN B 104     -11.891 -15.329  15.428  1.00 10.00      B   
ATOM   2896  OD1 ASN B 104     -11.935 -14.135  15.713  1.00 10.00      B   
ATOM   2897  ND2 ASN B 104     -10.918 -16.121  15.852  1.00 10.00      B   
ATOM   2898 HD21 ASN B 104     -10.951 -17.076  15.600  1.00 10.00      B   
ATOM   2899 HD22 ASN B 104     -10.212 -15.728  16.405  1.00 10.00      B   
ATOM   2900  C   ASN B 104     -13.384 -14.357  12.682  1.00 10.00      B   
ATOM   2901  O   ASN B 104     -14.532 -14.248  12.253  1.00 10.00      B   
ATOM   2902  N   GLU B 105     -12.562 -13.321  12.807  1.00 10.00      B   
ATOM   2903  HN  GLU B 105     -11.656 -13.468  13.149  1.00 10.00      B   
ATOM   2904  CA  GLU B 105     -12.976 -11.972  12.447  1.00 10.00      B   
ATOM   2905  CB  GLU B 105     -11.943 -10.947  12.923  1.00 10.00      B   
ATOM   2906  CG  GLU B 105     -11.717 -10.951  14.428  1.00 10.00      B   
ATOM   2907  CD  GLU B 105     -10.616 -10.007  14.860  1.00 10.00      B   
ATOM   2908  OE1 GLU B 105     -10.926  -8.890  15.327  1.00 10.00      B   
ATOM   2909  OE2 GLU B 105      -9.433 -10.380  14.742  1.00 10.00      B   
ATOM   2910  C   GLU B 105     -13.159 -11.879  10.936  1.00 10.00      B   
ATOM   2911  O   GLU B 105     -14.100 -11.253  10.446  1.00 10.00      B   
ATOM   2912  N   LEU B 106     -12.252 -12.524  10.210  1.00 10.00      B   
ATOM   2913  HN  LEU B 106     -11.523 -12.998  10.672  1.00 10.00      B   
ATOM   2914  CA  LEU B 106     -12.294 -12.547   8.754  1.00 10.00      B   
ATOM   2915  CB  LEU B 106     -11.064 -13.274   8.201  1.00 10.00      B   
ATOM   2916  CG  LEU B 106      -9.772 -12.463   8.114  1.00 10.00      B   
ATOM   2917  CD1 LEU B 106      -8.567 -13.388   8.059  1.00 10.00      B   
ATOM   2918  CD2 LEU B 106      -9.803 -11.565   6.890  1.00 10.00      B   
ATOM   2919  C   LEU B 106     -13.557 -13.239   8.265  1.00 10.00      B   
ATOM   2920  O   LEU B 106     -14.253 -12.737   7.376  1.00 10.00      B   
ATOM   2921  N   ASP B 107     -13.846 -14.396   8.850  1.00 10.00      B   
ATOM   2922  HN  ASP B 107     -13.240 -14.749   9.541  1.00 10.00      B   
ATOM   2923  CA  ASP B 107     -15.025 -15.163   8.480  1.00 10.00      B   
ATOM   2924  CB  ASP B 107     -15.020 -16.552   9.112  1.00 10.00      B   
ATOM   2925  CG  ASP B 107     -15.904 -17.517   8.349  1.00 10.00      B   
ATOM   2926  OD1 ASP B 107     -15.567 -17.853   7.195  1.00 10.00      B   
ATOM   2927  OD2 ASP B 107     -16.938 -17.943   8.893  1.00 10.00      B   
ATOM   2928  C   ASP B 107     -16.298 -14.412   8.832  1.00 10.00      B   
ATOM   2929  O   ASP B 107     -17.249 -14.400   8.055  1.00 10.00      B   
ATOM   2930  N   LEU B 108     -16.308 -13.768   9.995  1.00 10.00      B   
ATOM   2931  HN  LEU B 108     -15.522 -13.821  10.583  1.00 10.00      B   
ATOM   2932  CA  LEU B 108     -17.468 -12.996  10.422  1.00 10.00      B   
ATOM   2933  CB  LEU B 108     -17.246 -12.386  11.809  1.00 10.00      B   
ATOM   2934  CG  LEU B 108     -18.416 -11.583  12.384  1.00 10.00      B   
ATOM   2935  CD1 LEU B 108     -19.630 -12.474  12.600  1.00 10.00      B   
ATOM   2936  CD2 LEU B 108     -18.016 -10.894  13.677  1.00 10.00      B   
ATOM   2937  C   LEU B 108     -17.767 -11.898   9.409  1.00 10.00      B   
ATOM   2938  O   LEU B 108     -18.921 -11.680   9.033  1.00 10.00      B   
ATOM   2939  N   PHE B 109     -16.715 -11.224   8.957  1.00 10.00      B   
ATOM   2940  HN  PHE B 109     -15.821 -11.448   9.299  1.00 10.00      B   
ATOM   2941  CA  PHE B 109     -16.851 -10.155   7.982  1.00 10.00      B   
ATOM   2942  CB  PHE B 109     -15.512  -9.450   7.761  1.00 10.00      B   
ATOM   2943  CG  PHE B 109     -15.596  -8.237   6.877  1.00 10.00      B   
ATOM   2944  CD1 PHE B 109     -15.257  -8.316   5.534  1.00 10.00      B   
ATOM   2945  CD2 PHE B 109     -16.014  -7.019   7.386  1.00 10.00      B   
ATOM   2946  CE1 PHE B 109     -15.333  -7.204   4.717  1.00 10.00      B   
ATOM   2947  CE2 PHE B 109     -16.092  -5.903   6.574  1.00 10.00      B   
ATOM   2948  CZ  PHE B 109     -15.751  -5.996   5.238  1.00 10.00      B   
ATOM   2949  C   PHE B 109     -17.389 -10.688   6.660  1.00 10.00      B   
ATOM   2950  O   PHE B 109     -18.332 -10.135   6.099  1.00 10.00      B   
ATOM   2951  N   ARG B 110     -16.800 -11.774   6.170  1.00 10.00      B   
ATOM   2952  HN  ARG B 110     -16.056 -12.184   6.666  1.00 10.00      B   
ATOM   2953  CA  ARG B 110     -17.237 -12.361   4.910  1.00 10.00      B   
ATOM   2954  CB  ARG B 110     -16.245 -13.402   4.372  1.00 10.00      B   
ATOM   2955  CG  ARG B 110     -16.066 -14.636   5.240  1.00 10.00      B   
ATOM   2956  CD  ARG B 110     -15.254 -15.704   4.528  1.00 10.00      B   
ATOM   2957  NE  ARG B 110     -15.943 -16.215   3.345  1.00 10.00      B   
ATOM   2958  HE  ARG B 110     -16.874 -16.525   3.466  1.00 10.00      B   
ATOM   2959  CZ  ARG B 110     -15.395 -16.287   2.133  1.00 10.00      B   
ATOM   2960  NH1 ARG B 110     -14.145 -15.883   1.936  1.00 10.00      B   
ATOM   2961 HH11 ARG B 110     -13.582 -15.513   2.729  1.00 10.00      B   
ATOM   2962 HH12 ARG B 110     -13.722 -15.938   0.982  1.00 10.00      B   
ATOM   2963  NH2 ARG B 110     -16.095 -16.768   1.116  1.00 10.00      B   
ATOM   2964 HH21 ARG B 110     -17.076 -17.096   1.261  1.00 10.00      B   
ATOM   2965 HH22 ARG B 110     -15.670 -16.818   0.165  1.00 10.00      B   
ATOM   2966  C   ARG B 110     -18.660 -12.916   5.007  1.00 10.00      B   
ATOM   2967  O   ARG B 110     -19.417 -12.862   4.038  1.00 10.00      B   
ATOM   2968  N   LYS B 111     -19.019 -13.449   6.176  1.00 10.00      B   
ATOM   2969  HN  LYS B 111     -18.363 -13.489   6.911  1.00 10.00      B   
ATOM   2970  CA  LYS B 111     -20.359 -13.984   6.393  1.00 10.00      B   
ATOM   2971  CB  LYS B 111     -20.460 -14.673   7.759  1.00 10.00      B   
ATOM   2972  CG  LYS B 111     -19.816 -16.050   7.828  1.00 10.00      B   
ATOM   2973  CD  LYS B 111     -20.576 -17.066   6.994  1.00 10.00      B   
ATOM   2974  CE  LYS B 111     -19.973 -18.456   7.133  1.00 10.00      B   
ATOM   2975  NZ  LYS B 111     -18.524 -18.473   6.801  1.00 10.00      B   
ATOM   2976  HZ1 LYS B 111     -17.962 -18.133   7.617  1.00 10.00      B   
ATOM   2977  HZ2 LYS B 111     -18.335 -17.859   5.984  1.00 10.00      B   
ATOM   2978  HZ3 LYS B 111     -18.219 -19.438   6.568  1.00 10.00      B   
ATOM   2979  C   LYS B 111     -21.370 -12.851   6.315  1.00 10.00      B   
ATOM   2980  O   LYS B 111     -22.412 -12.974   5.672  1.00 10.00      B   
ATOM   2981  N   ALA B 112     -21.034 -11.740   6.966  1.00 10.00      B   
ATOM   2982  HN  ALA B 112     -20.186 -11.717   7.464  1.00 10.00      B   
ATOM   2983  CA  ALA B 112     -21.889 -10.561   6.974  1.00 10.00      B   
ATOM   2984  CB  ALA B 112     -21.396  -9.556   8.006  1.00 10.00      B   
ATOM   2985  C   ALA B 112     -21.933  -9.926   5.589  1.00 10.00      B   
ATOM   2986  O   ALA B 112     -22.972  -9.431   5.159  1.00 10.00      B   
ATOM   2987  N   LEU B 113     -20.796  -9.958   4.898  1.00 10.00      B   
ATOM   2988  HN  LEU B 113     -20.002 -10.359   5.313  1.00 10.00      B   
ATOM   2989  CA  LEU B 113     -20.681  -9.400   3.554  1.00 10.00      B   
ATOM   2990  CB  LEU B 113     -19.262  -9.599   3.007  1.00 10.00      B   
ATOM   2991  CG  LEU B 113     -18.958  -8.950   1.654  1.00 10.00      B   
ATOM   2992  CD1 LEU B 113     -18.980  -7.432   1.768  1.00 10.00      B   
ATOM   2993  CD2 LEU B 113     -17.621  -9.432   1.114  1.00 10.00      B   
ATOM   2994  C   LEU B 113     -21.703 -10.033   2.613  1.00 10.00      B   
ATOM   2995  O   LEU B 113     -22.276  -9.358   1.757  1.00 10.00      B   
ATOM   2996  N   GLU B 114     -21.936 -11.331   2.791  1.00 10.00      B   
ATOM   2997  HN  GLU B 114     -21.440 -11.814   3.487  1.00 10.00      B   
ATOM   2998  CA  GLU B 114     -22.897 -12.059   1.973  1.00 10.00      B   
ATOM   2999  CB  GLU B 114     -22.836 -13.558   2.280  1.00 10.00      B   
ATOM   3000  CG  GLU B 114     -21.512 -14.214   1.924  1.00 10.00      B   
ATOM   3001  CD  GLU B 114     -21.527 -15.714   2.133  1.00 10.00      B   
ATOM   3002  OE1 GLU B 114     -21.218 -16.166   3.254  1.00 10.00      B   
ATOM   3003  OE2 GLU B 114     -21.849 -16.448   1.175  1.00 10.00      B   
ATOM   3004  C   GLU B 114     -24.311 -11.535   2.213  1.00 10.00      B   
ATOM   3005  O   GLU B 114     -25.171 -11.619   1.338  1.00 10.00      B   
ATOM   3006  N   LEU B 115     -24.534 -10.985   3.399  1.00 10.00      B   
ATOM   3007  HN  LEU B 115     -23.798 -10.937   4.047  1.00 10.00      B   
ATOM   3008  CA  LEU B 115     -25.837 -10.443   3.767  1.00 10.00      B   
ATOM   3009  CB  LEU B 115     -26.051 -10.550   5.279  1.00 10.00      B   
ATOM   3010  CG  LEU B 115     -25.667 -11.884   5.925  1.00 10.00      B   
ATOM   3011  CD1 LEU B 115     -25.761 -11.787   7.439  1.00 10.00      B   
ATOM   3012  CD2 LEU B 115     -26.543 -13.011   5.401  1.00 10.00      B   
ATOM   3013  C   LEU B 115     -25.953  -8.986   3.333  1.00 10.00      B   
ATOM   3014  O   LEU B 115     -27.049  -8.493   3.069  1.00 10.00      B   
ATOM   3015  N   ILE B 116     -24.813  -8.307   3.260  1.00 10.00      B   
ATOM   3016  HN  ILE B 116     -23.976  -8.760   3.497  1.00 10.00      B   
ATOM   3017  CA  ILE B 116     -24.769  -6.903   2.851  1.00 10.00      B   
ATOM   3018  CB  ILE B 116     -23.322  -6.354   2.882  1.00 10.00      B   
ATOM   3019  CG1 ILE B 116     -22.737  -6.434   4.295  1.00 10.00      B   
ATOM   3020  CG2 ILE B 116     -23.262  -4.926   2.359  1.00 10.00      B   
ATOM   3021  CD1 ILE B 116     -23.508  -5.645   5.331  1.00 10.00      B   
ATOM   3022  C   ILE B 116     -25.349  -6.734   1.446  1.00 10.00      B   
ATOM   3023  O   ILE B 116     -26.130  -5.819   1.186  1.00 10.00      B   
ATOM   3024  N   ILE B 117     -24.965  -7.633   0.551  1.00 10.00      B   
ATOM   3025  HN  ILE B 117     -24.344  -8.340   0.823  1.00 10.00      B   
ATOM   3026  CA  ILE B 117     -25.445  -7.596  -0.825  1.00 10.00      B   
ATOM   3027  CB  ILE B 117     -24.402  -8.164  -1.813  1.00 10.00      B   
ATOM   3028  CG1 ILE B 117     -23.852  -9.501  -1.301  1.00 10.00      B   
ATOM   3029  CG2 ILE B 117     -23.280  -7.158  -2.040  1.00 10.00      B   
ATOM   3030  CD1 ILE B 117     -22.812 -10.134  -2.200  1.00 10.00      B   
ATOM   3031  C   ILE B 117     -26.757  -8.365  -0.960  1.00 10.00      B   
ATOM   3032  O   ILE B 117     -27.463  -8.234  -1.957  1.00 10.00      B   
ATOM   3033  N   ASP B 118     -27.073  -9.157   0.059  1.00 10.00      B   
ATOM   3034  HN  ASP B 118     -26.470  -9.200   0.829  1.00 10.00      B   
ATOM   3035  CA  ASP B 118     -28.294  -9.955   0.078  1.00 10.00      B   
ATOM   3036  CB  ASP B 118     -28.253 -10.940   1.255  1.00 10.00      B   
ATOM   3037  CG  ASP B 118     -29.616 -11.465   1.664  1.00 10.00      B   
ATOM   3038  OD1 ASP B 118     -30.033 -12.519   1.139  1.00 10.00      B   
ATOM   3039  OD2 ASP B 118     -30.269 -10.840   2.531  1.00 10.00      B   
ATOM   3040  C   ASP B 118     -29.518  -9.055   0.195  1.00 10.00      B   
ATOM   3041  O   ASP B 118     -30.458  -9.155  -0.596  1.00 10.00      B   
ATOM   3042  N   SER B 119     -29.488  -8.165   1.176  1.00 10.00      B   
ATOM   3043  HN  SER B 119     -28.695  -8.117   1.755  1.00 10.00      B   
ATOM   3044  CA  SER B 119     -30.592  -7.253   1.408  1.00 10.00      B   
ATOM   3045  CB  SER B 119     -30.632  -6.826   2.873  1.00 10.00      B   
ATOM   3046  OG  SER B 119     -30.726  -7.961   3.719  1.00 10.00      B   
ATOM   3047  HG  SER B 119     -30.364  -8.734   3.263  1.00 10.00      B   
ATOM   3048  C   SER B 119     -30.523  -6.044   0.480  1.00 10.00      B   
ATOM   3049  O   SER B 119     -29.451  -5.481   0.244  1.00 10.00      B   
ATOM   3050  N   GLU B 120     -31.676  -5.649  -0.042  1.00 10.00      B   
ATOM   3051  HN  GLU B 120     -32.497  -6.138   0.194  1.00 10.00      B   
ATOM   3052  CA  GLU B 120     -31.762  -4.518  -0.956  1.00 10.00      B   
ATOM   3053  CB  GLU B 120     -33.157  -4.419  -1.572  1.00 10.00      B   
ATOM   3054  CG  GLU B 120     -33.201  -3.625  -2.868  1.00 10.00      B   
ATOM   3055  CD  GLU B 120     -32.389  -4.272  -3.973  1.00 10.00      B   
ATOM   3056  OE1 GLU B 120     -31.208  -3.903  -4.144  1.00 10.00      B   
ATOM   3057  OE2 GLU B 120     -32.933  -5.152  -4.676  1.00 10.00      B   
ATOM   3058  C   GLU B 120     -31.391  -3.211  -0.264  1.00 10.00      B   
ATOM   3059  O   GLU B 120     -30.770  -2.340  -0.869  1.00 10.00      B   
ATOM   3060  N   THR B 121     -31.752  -3.092   1.006  1.00 10.00      B   
ATOM   3061  HN  THR B 121     -32.230  -3.830   1.442  1.00 10.00      B   
ATOM   3062  CA  THR B 121     -31.458  -1.892   1.777  1.00 10.00      B   
ATOM   3063  CB  THR B 121     -32.169  -1.936   3.141  1.00 10.00      B   
ATOM   3064  OG1 THR B 121     -32.635  -3.273   3.388  1.00 10.00      B   
ATOM   3065  HG1 THR B 121     -32.693  -3.422   4.342  1.00 10.00      B   
ATOM   3066  CG2 THR B 121     -33.349  -0.976   3.163  1.00 10.00      B   
ATOM   3067  C   THR B 121     -29.956  -1.732   2.003  1.00 10.00      B   
ATOM   3068  O   THR B 121     -29.468  -0.629   2.238  1.00 10.00      B   
ATOM   3069  N   GLY B 122     -29.231  -2.840   1.930  1.00 10.00      B   
ATOM   3070  HN  GLY B 122     -29.671  -3.691   1.724  1.00 10.00      B   
ATOM   3071  CA  GLY B 122     -27.797  -2.801   2.135  1.00 10.00      B   
ATOM   3072  C   GLY B 122     -27.441  -2.806   3.606  1.00 10.00      B   
ATOM   3073  O   GLY B 122     -26.283  -2.624   3.978  1.00 10.00      B   
ATOM   3074  N   PHE B 123     -28.448  -3.012   4.445  1.00 10.00      B   
ATOM   3075  HN  PHE B 123     -29.345  -3.155   4.085  1.00 10.00      B   
ATOM   3076  CA  PHE B 123     -28.253  -3.040   5.886  1.00 10.00      B   
ATOM   3077  CB  PHE B 123     -29.179  -2.028   6.573  1.00 10.00      B   
ATOM   3078  CG  PHE B 123     -29.167  -0.653   5.963  1.00 10.00      B   
ATOM   3079  CD1 PHE B 123     -30.346  -0.057   5.546  1.00 10.00      B   
ATOM   3080  CD2 PHE B 123     -27.981   0.044   5.808  1.00 10.00      B   
ATOM   3081  CE1 PHE B 123     -30.345   1.206   4.985  1.00 10.00      B   
ATOM   3082  CE2 PHE B 123     -27.973   1.307   5.248  1.00 10.00      B   
ATOM   3083  CZ  PHE B 123     -29.156   1.890   4.836  1.00 10.00      B   
ATOM   3084  C   PHE B 123     -28.545  -4.433   6.418  1.00 10.00      B   
ATOM   3085  O   PHE B 123     -29.636  -4.966   6.211  1.00 10.00      B   
ATOM   3086  N   ALA B 124     -27.571  -5.025   7.087  1.00 10.00      B   
ATOM   3087  HN  ALA B 124     -26.717  -4.552   7.217  1.00 10.00      B   
ATOM   3088  CA  ALA B 124     -27.735  -6.357   7.642  1.00 10.00      B   
ATOM   3089  CB  ALA B 124     -26.519  -7.217   7.332  1.00 10.00      B   
ATOM   3090  C   ALA B 124     -27.977  -6.286   9.142  1.00 10.00      B   
ATOM   3091  O   ALA B 124     -27.142  -5.780   9.892  1.00 10.00      B   
ATOM   3092  N   SER B 125     -29.129  -6.784   9.571  1.00 10.00      B   
ATOM   3093  HN  SER B 125     -29.760  -7.158   8.919  1.00 10.00      B   
ATOM   3094  CA  SER B 125     -29.490  -6.787  10.980  1.00 10.00      B   
ATOM   3095  CB  SER B 125     -30.897  -7.365  11.138  1.00 10.00      B   
ATOM   3096  OG  SER B 125     -31.722  -6.956  10.057  1.00 10.00      B   
ATOM   3097  HG  SER B 125     -31.688  -5.983   9.979  1.00 10.00      B   
ATOM   3098  C   SER B 125     -28.484  -7.601  11.789  1.00 10.00      B   
ATOM   3099  O   SER B 125     -28.160  -8.736  11.427  1.00 10.00      B   
ATOM   3100  N   SER B 126     -27.994  -7.016  12.879  1.00 10.00      B   
ATOM   3101  HN  SER B 126     -28.299  -6.113  13.114  1.00 10.00      B   
ATOM   3102  CA  SER B 126     -27.015  -7.670  13.743  1.00 10.00      B   
ATOM   3103  CB  SER B 126     -26.668  -6.754  14.918  1.00 10.00      B   
ATOM   3104  OG  SER B 126     -27.806  -6.010  15.327  1.00 10.00      B   
ATOM   3105  HG  SER B 126     -27.722  -5.096  15.015  1.00 10.00      B   
ATOM   3106  C   SER B 126     -27.523  -9.018  14.250  1.00 10.00      B   
ATOM   3107  O   SER B 126     -26.757  -9.974  14.373  1.00 10.00      B   
ATOM   3108  N   THR B 127     -28.823  -9.085  14.513  1.00 10.00      B   
ATOM   3109  HN  THR B 127     -29.378  -8.285  14.380  1.00 10.00      B   
ATOM   3110  CA  THR B 127     -29.465 -10.294  15.004  1.00 10.00      B   
ATOM   3111  CB  THR B 127     -30.977 -10.060  15.139  1.00 10.00      B   
ATOM   3112  OG1 THR B 127     -31.290  -8.762  14.606  1.00 10.00      B   
ATOM   3113  HG1 THR B 127     -32.239  -8.608  14.676  1.00 10.00      B   
ATOM   3114  CG2 THR B 127     -31.388 -10.118  16.602  1.00 10.00      B   
ATOM   3115  C   THR B 127     -29.220 -11.479  14.073  1.00 10.00      B   
ATOM   3116  O   THR B 127     -29.049 -12.612  14.526  1.00 10.00      B   
ATOM   3117  N   ASN B 128     -29.188 -11.202  12.775  1.00 10.00      B   
ATOM   3118  HN  ASN B 128     -29.312 -10.273  12.483  1.00 10.00      B   
ATOM   3119  CA  ASN B 128     -28.965 -12.238  11.774  1.00 10.00      B   
ATOM   3120  CB  ASN B 128     -29.440 -11.760  10.398  1.00 10.00      B   
ATOM   3121  CG  ASN B 128     -29.357 -12.840   9.336  1.00 10.00      B   
ATOM   3122  OD1 ASN B 128     -29.515 -14.024   9.624  1.00 10.00      B   
ATOM   3123  ND2 ASN B 128     -29.118 -12.440   8.097  1.00 10.00      B   
ATOM   3124 HD21 ASN B 128     -29.007 -11.482   7.931  1.00 10.00      B   
ATOM   3125 HD22 ASN B 128     -29.071 -13.124   7.390  1.00 10.00      B   
ATOM   3126  C   ASN B 128     -27.488 -12.616  11.714  1.00 10.00      B   
ATOM   3127  O   ASN B 128     -27.137 -13.794  11.706  1.00 10.00      B   
ATOM   3128  N   ILE B 129     -26.630 -11.602  11.700  1.00 10.00      B   
ATOM   3129  HN  ILE B 129     -26.978 -10.685  11.736  1.00 10.00      B   
ATOM   3130  CA  ILE B 129     -25.187 -11.815  11.636  1.00 10.00      B   
ATOM   3131  CB  ILE B 129     -24.417 -10.477  11.607  1.00 10.00      B   
ATOM   3132  CG1 ILE B 129     -25.001  -9.547  10.537  1.00 10.00      B   
ATOM   3133  CG2 ILE B 129     -22.937 -10.726  11.347  1.00 10.00      B   
ATOM   3134  CD1 ILE B 129     -24.448  -8.137  10.573  1.00 10.00      B   
ATOM   3135  C   ILE B 129     -24.702 -12.649  12.820  1.00 10.00      B   
ATOM   3136  O   ILE B 129     -23.902 -13.573  12.660  1.00 10.00      B   
ATOM   3137  N   LEU B 130     -25.219 -12.339  14.001  1.00 10.00      B   
ATOM   3138  HN  LEU B 130     -25.872 -11.605  14.060  1.00 10.00      B   
ATOM   3139  CA  LEU B 130     -24.840 -13.051  15.216  1.00 10.00      B   
ATOM   3140  CB  LEU B 130     -25.416 -12.359  16.456  1.00 10.00      B   
ATOM   3141  CG  LEU B 130     -24.932 -10.930  16.721  1.00 10.00      B   
ATOM   3142  CD1 LEU B 130     -25.667 -10.325  17.906  1.00 10.00      B   
ATOM   3143  CD2 LEU B 130     -23.430 -10.901  16.949  1.00 10.00      B   
ATOM   3144  C   LEU B 130     -25.274 -14.515  15.175  1.00 10.00      B   
ATOM   3145  O   LEU B 130     -24.681 -15.366  15.837  1.00 10.00      B   
ATOM   3146  N   ASN B 131     -26.291 -14.813  14.380  1.00 10.00      B   
ATOM   3147  HN  ASN B 131     -26.706 -14.104  13.842  1.00 10.00      B   
ATOM   3148  CA  ASN B 131     -26.797 -16.178  14.276  1.00 10.00      B   
ATOM   3149  CB  ASN B 131     -28.252 -16.189  13.797  1.00 10.00      B   
ATOM   3150  CG  ASN B 131     -29.106 -17.212  14.528  1.00 10.00      B   
ATOM   3151  OD1 ASN B 131     -28.891 -17.490  15.712  1.00 10.00      B   
ATOM   3152  ND2 ASN B 131     -30.083 -17.778  13.831  1.00 10.00      B   
ATOM   3153 HD21 ASN B 131     -30.201 -17.511  12.892  1.00 10.00      B   
ATOM   3154 HD22 ASN B 131     -30.651 -18.440  14.280  1.00 10.00      B   
ATOM   3155  C   ASN B 131     -25.929 -17.025  13.350  1.00 10.00      B   
ATOM   3156  O   ASN B 131     -26.009 -18.253  13.355  1.00 10.00      B   
ATOM   3157  N   LEU B 132     -25.092 -16.363  12.561  1.00 10.00      B   
ATOM   3158  HN  LEU B 132     -25.069 -15.382  12.600  1.00 10.00      B   
ATOM   3159  CA  LEU B 132     -24.214 -17.059  11.629  1.00 10.00      B   
ATOM   3160  CB  LEU B 132     -24.102 -16.285  10.311  1.00 10.00      B   
ATOM   3161  CG  LEU B 132     -25.412 -16.004   9.571  1.00 10.00      B   
ATOM   3162  CD1 LEU B 132     -25.133 -15.379   8.215  1.00 10.00      B   
ATOM   3163  CD2 LEU B 132     -26.235 -17.274   9.418  1.00 10.00      B   
ATOM   3164  C   LEU B 132     -22.827 -17.278  12.226  1.00 10.00      B   
ATOM   3165  O   LEU B 132     -21.980 -17.939  11.623  1.00 10.00      B   
ATOM   3166  N   VAL B 133     -22.609 -16.732  13.419  1.00 10.00      B   
ATOM   3167  HN  VAL B 133     -23.332 -16.229  13.849  1.00 10.00      B   
ATOM   3168  CA  VAL B 133     -21.322 -16.851  14.106  1.00 10.00      B   
ATOM   3169  CB  VAL B 133     -21.296 -15.996  15.394  1.00 10.00      B   
ATOM   3170  CG1 VAL B 133     -19.942 -16.078  16.084  1.00 10.00      B   
ATOM   3171  CG2 VAL B 133     -21.635 -14.552  15.071  1.00 10.00      B   
ATOM   3172  C   VAL B 133     -20.988 -18.308  14.440  1.00 10.00      B   
ATOM   3173  O   VAL B 133     -19.821 -18.680  14.569  1.00 10.00      B   
ATOM   3174  N   ASP B 134     -22.015 -19.140  14.544  1.00 10.00      B   
ATOM   3175  HN  ASP B 134     -22.923 -18.799  14.401  1.00 10.00      B   
ATOM   3176  CA  ASP B 134     -21.818 -20.548  14.869  1.00 10.00      B   
ATOM   3177  CB  ASP B 134     -23.120 -21.193  15.342  1.00 10.00      B   
ATOM   3178  CG  ASP B 134     -22.892 -22.138  16.504  1.00 10.00      B   
ATOM   3179  OD1 ASP B 134     -22.662 -21.648  17.633  1.00 10.00      B   
ATOM   3180  OD2 ASP B 134     -22.927 -23.367  16.299  1.00 10.00      B   
ATOM   3181  C   ASP B 134     -21.221 -21.329  13.698  1.00 10.00      B   
ATOM   3182  O   ASP B 134     -20.773 -22.463  13.860  1.00 10.00      B   
ATOM   3183  N   GLN B 135     -21.206 -20.711  12.521  1.00 10.00      B   
ATOM   3184  HN  GLN B 135     -21.564 -19.800  12.454  1.00 10.00      B   
ATOM   3185  CA  GLN B 135     -20.665 -21.347  11.326  1.00 10.00      B   
ATOM   3186  CB  GLN B 135     -21.645 -21.207  10.156  1.00 10.00      B   
ATOM   3187  CG  GLN B 135     -23.048 -21.718  10.451  1.00 10.00      B   
ATOM   3188  CD  GLN B 135     -23.056 -23.135  10.993  1.00 10.00      B   
ATOM   3189  OE1 GLN B 135     -22.201 -23.952  10.649  1.00 10.00      B   
ATOM   3190  NE2 GLN B 135     -24.016 -23.435  11.846  1.00 10.00      B   
ATOM   3191 HE21 GLN B 135     -24.665 -22.737  12.081  1.00 10.00      B   
ATOM   3192 HE22 GLN B 135     -24.041 -24.346  12.215  1.00 10.00      B   
ATOM   3193  C   GLN B 135     -19.318 -20.730  10.957  1.00 10.00      B   
ATOM   3194  O   GLN B 135     -18.780 -20.978   9.874  1.00 10.00      B   
ATOM   3195  N   LEU B 136     -18.781 -19.934  11.872  1.00 10.00      B   
ATOM   3196  HN  LEU B 136     -19.256 -19.796  12.718  1.00 10.00      B   
ATOM   3197  CA  LEU B 136     -17.505 -19.259  11.660  1.00 10.00      B   
ATOM   3198  CB  LEU B 136     -17.319 -18.134  12.680  1.00 10.00      B   
ATOM   3199  CG  LEU B 136     -17.495 -16.708  12.156  1.00 10.00      B   
ATOM   3200  CD1 LEU B 136     -18.842 -16.541  11.467  1.00 10.00      B   
ATOM   3201  CD2 LEU B 136     -17.343 -15.708  13.288  1.00 10.00      B   
ATOM   3202  C   LEU B 136     -16.326 -20.221  11.730  1.00 10.00      B   
ATOM   3203  O   LEU B 136     -16.419 -21.299  12.323  1.00 10.00      B   
ATOM   3204  N   LYS B 137     -15.223 -19.821  11.115  1.00 10.00      B   
ATOM   3205  HN  LYS B 137     -15.224 -18.954  10.658  1.00 10.00      B   
ATOM   3206  CA  LYS B 137     -14.007 -20.622  11.103  1.00 10.00      B   
ATOM   3207  CB  LYS B 137     -13.499 -20.799   9.671  1.00 10.00      B   
ATOM   3208  CG  LYS B 137     -14.506 -21.442   8.731  1.00 10.00      B   
ATOM   3209  CD  LYS B 137     -13.866 -21.843   7.413  1.00 10.00      B   
ATOM   3210  CE  LYS B 137     -13.552 -20.637   6.543  1.00 10.00      B   
ATOM   3211  NZ  LYS B 137     -14.780 -20.031   5.969  1.00 10.00      B   
ATOM   3212  HZ1 LYS B 137     -14.628 -19.797   4.968  1.00 10.00      B   
ATOM   3213  HZ2 LYS B 137     -15.024 -19.153   6.485  1.00 10.00      B   
ATOM   3214  HZ3 LYS B 137     -15.577 -20.694   6.043  1.00 10.00      B   
ATOM   3215  C   LYS B 137     -12.934 -19.958  11.957  1.00 10.00      B   
ATOM   3216  O   LYS B 137     -13.009 -18.760  12.228  1.00 10.00      B   
ATOM   3217  N   GLY B 138     -11.940 -20.735  12.373  1.00 10.00      B   
ATOM   3218  HN  GLY B 138     -11.926 -21.680  12.111  1.00 10.00      B   
ATOM   3219  CA  GLY B 138     -10.874 -20.198  13.196  1.00 10.00      B   
ATOM   3220  C   GLY B 138     -11.348 -19.881  14.599  1.00 10.00      B   
ATOM   3221  O   GLY B 138     -11.315 -18.722  15.018  1.00 10.00      B   
ATOM   3222  N   LYS B 139     -11.788 -20.920  15.312  1.00 10.00      B   
ATOM   3223  HN  LYS B 139     -11.783 -21.809  14.895  1.00 10.00      B   
ATOM   3224  CA  LYS B 139     -12.293 -20.794  16.681  1.00 10.00      B   
ATOM   3225  CB  LYS B 139     -11.371 -19.955  17.581  1.00 10.00      B   
ATOM   3226  CG  LYS B 139     -11.748 -19.975  19.056  1.00 10.00      B   
ATOM   3227  CD  LYS B 139     -11.502 -18.626  19.721  1.00 10.00      B   
ATOM   3228  CE  LYS B 139     -12.770 -17.783  19.752  1.00 10.00      B   
ATOM   3229  NZ  LYS B 139     -12.611 -16.555  20.580  1.00 10.00      B   
ATOM   3230  HZ1 LYS B 139     -13.545 -16.217  20.912  1.00 10.00      B   
ATOM   3231  HZ2 LYS B 139     -12.166 -15.801  20.022  1.00 10.00      B   
ATOM   3232  HZ3 LYS B 139     -12.015 -16.755  21.406  1.00 10.00      B   
ATOM   3233  C   LYS B 139     -13.714 -20.244  16.691  1.00 10.00      B   
ATOM   3234  O   LYS B 139     -13.933 -19.036  16.574  1.00 10.00      B   
ATOM   3235  N   LYS B 140     -14.680 -21.143  16.812  1.00 10.00      B   
ATOM   3236  HN  LYS B 140     -14.441 -22.091  16.886  1.00 10.00      B   
ATOM   3237  CA  LYS B 140     -16.081 -20.759  16.839  1.00 10.00      B   
ATOM   3238  CB  LYS B 140     -16.984 -21.987  16.710  1.00 10.00      B   
ATOM   3239  CG  LYS B 140     -18.439 -21.650  16.428  1.00 10.00      B   
ATOM   3240  CD  LYS B 140     -19.378 -22.609  17.138  1.00 10.00      B   
ATOM   3241  CE  LYS B 140     -19.546 -22.248  18.608  1.00 10.00      B   
ATOM   3242  NZ  LYS B 140     -20.344 -21.004  18.795  1.00 10.00      B   
ATOM   3243  HZ1 LYS B 140     -19.837 -20.184  18.403  1.00 10.00      B   
ATOM   3244  HZ2 LYS B 140     -20.515 -20.838  19.806  1.00 10.00      B   
ATOM   3245  HZ3 LYS B 140     -21.267 -21.096  18.310  1.00 10.00      B   
ATOM   3246  C   LYS B 140     -16.409 -20.004  18.121  1.00 10.00      B   
ATOM   3247  O   LYS B 140     -16.606 -20.604  19.179  1.00 10.00      B   
ATOM   3248  N   MET B 141     -16.455 -18.687  18.021  1.00 10.00      B   
ATOM   3249  HN  MET B 141     -16.269 -18.267  17.155  1.00 10.00      B   
ATOM   3250  CA  MET B 141     -16.755 -17.848  19.168  1.00 10.00      B   
ATOM   3251  CB  MET B 141     -16.114 -16.466  19.013  1.00 10.00      B   
ATOM   3252  CG  MET B 141     -16.523 -15.701  17.765  1.00 10.00      B   
ATOM   3253  SD  MET B 141     -15.700 -14.100  17.654  1.00 10.00      B   
ATOM   3254  CE  MET B 141     -16.219 -13.558  16.032  1.00 10.00      B   
ATOM   3255  C   MET B 141     -18.257 -17.728  19.396  1.00 10.00      B   
ATOM   3256  O   MET B 141     -19.059 -18.286  18.639  1.00 10.00      B   
ATOM   3257  N   ARG B 142     -18.628 -17.033  20.462  1.00 10.00      B   
ATOM   3258  HN  ARG B 142     -17.931 -16.659  21.055  1.00 10.00      B   
ATOM   3259  CA  ARG B 142     -20.030 -16.825  20.794  1.00 10.00      B   
ATOM   3260  CB  ARG B 142     -20.252 -16.930  22.308  1.00 10.00      B   
ATOM   3261  CG  ARG B 142     -19.684 -15.772  23.118  1.00 10.00      B   
ATOM   3262  CD  ARG B 142     -19.259 -16.220  24.508  1.00 10.00      B   
ATOM   3263  NE  ARG B 142     -18.116 -17.132  24.460  1.00 10.00      B   
ATOM   3264  HE  ARG B 142     -17.572 -17.120  23.631  1.00 10.00      B   
ATOM   3265  CZ  ARG B 142     -17.785 -17.974  25.438  1.00 10.00      B   
ATOM   3266  NH1 ARG B 142     -18.458 -17.969  26.581  1.00 10.00      B   
ATOM   3267 HH11 ARG B 142     -19.248 -17.304  26.721  1.00 10.00      B   
ATOM   3268 HH12 ARG B 142     -18.202 -18.636  27.344  1.00 10.00      B   
ATOM   3269  NH2 ARG B 142     -16.767 -18.808  25.282  1.00 10.00      B   
ATOM   3270 HH21 ARG B 142     -16.505 -19.459  26.054  1.00 10.00      B   
ATOM   3271 HH22 ARG B 142     -16.241 -18.832  24.386  1.00 10.00      B   
ATOM   3272  C   ARG B 142     -20.526 -15.481  20.263  1.00 10.00      B   
ATOM   3273  O   ARG B 142     -19.729 -14.629  19.861  1.00 10.00      B   
ATOM   3274  N   LYS B 143     -21.841 -15.291  20.280  1.00 10.00      B   
ATOM   3275  HN  LYS B 143     -22.418 -16.007  20.628  1.00 10.00      B   
ATOM   3276  CA  LYS B 143     -22.461 -14.061  19.790  1.00 10.00      B   
ATOM   3277  CB  LYS B 143     -23.985 -14.147  19.903  1.00 10.00      B   
ATOM   3278  CG  LYS B 143     -24.593 -15.262  19.070  1.00 10.00      B   
ATOM   3279  CD  LYS B 143     -26.108 -15.296  19.187  1.00 10.00      B   
ATOM   3280  CE  LYS B 143     -26.704 -16.252  18.165  1.00 10.00      B   
ATOM   3281  NZ  LYS B 143     -28.185 -16.336  18.265  1.00 10.00      B   
ATOM   3282  HZ1 LYS B 143     -28.575 -16.791  17.415  1.00 10.00      B   
ATOM   3283  HZ2 LYS B 143     -28.595 -15.383  18.348  1.00 10.00      B   
ATOM   3284  HZ3 LYS B 143     -28.454 -16.896  19.100  1.00 10.00      B   
ATOM   3285  C   LYS B 143     -21.940 -12.829  20.522  1.00 10.00      B   
ATOM   3286  O   LYS B 143     -21.719 -11.782  19.914  1.00 10.00      B   
ATOM   3287  N   LYS B 144     -21.711 -12.968  21.823  1.00 10.00      B   
ATOM   3288  HN  LYS B 144     -21.883 -13.835  22.248  1.00 10.00      B   
ATOM   3289  CA  LYS B 144     -21.218 -11.859  22.632  1.00 10.00      B   
ATOM   3290  CB  LYS B 144     -21.254 -12.209  24.119  1.00 10.00      B   
ATOM   3291  CG  LYS B 144     -22.581 -12.798  24.573  1.00 10.00      B   
ATOM   3292  CD  LYS B 144     -22.821 -12.556  26.051  1.00 10.00      B   
ATOM   3293  CE  LYS B 144     -23.273 -11.129  26.310  1.00 10.00      B   
ATOM   3294  NZ  LYS B 144     -23.404 -10.844  27.761  1.00 10.00      B   
ATOM   3295  HZ1 LYS B 144     -22.482 -10.947  28.231  1.00 10.00      B   
ATOM   3296  HZ2 LYS B 144     -24.079 -11.502  28.199  1.00 10.00      B   
ATOM   3297  HZ3 LYS B 144     -23.746  -9.873  27.905  1.00 10.00      B   
ATOM   3298  C   LYS B 144     -19.814 -11.438  22.204  1.00 10.00      B   
ATOM   3299  O   LYS B 144     -19.431 -10.275  22.354  1.00 10.00      B   
ATOM   3300  N   GLU B 145     -19.056 -12.384  21.659  1.00 10.00      B   
ATOM   3301  HN  GLU B 145     -19.420 -13.289  21.556  1.00 10.00      B   
ATOM   3302  CA  GLU B 145     -17.706 -12.105  21.189  1.00 10.00      B   
ATOM   3303  CB  GLU B 145     -16.901 -13.400  21.052  1.00 10.00      B   
ATOM   3304  CG  GLU B 145     -16.541 -14.067  22.372  1.00 10.00      B   
ATOM   3305  CD  GLU B 145     -15.944 -15.449  22.182  1.00 10.00      B   
ATOM   3306  OE1 GLU B 145     -16.695 -16.443  22.282  1.00 10.00      B   
ATOM   3307  OE2 GLU B 145     -14.729 -15.550  21.918  1.00 10.00      B   
ATOM   3308  C   GLU B 145     -17.780 -11.401  19.841  1.00 10.00      B   
ATOM   3309  O   GLU B 145     -17.007 -10.487  19.555  1.00 10.00      B   
ATOM   3310  N   ALA B 146     -18.747 -11.819  19.031  1.00 10.00      B   
ATOM   3311  HN  ALA B 146     -19.339 -12.543  19.332  1.00 10.00      B   
ATOM   3312  CA  ALA B 146     -18.949 -11.248  17.708  1.00 10.00      B   
ATOM   3313  CB  ALA B 146     -19.985 -12.047  16.940  1.00 10.00      B   
ATOM   3314  C   ALA B 146     -19.347  -9.780  17.791  1.00 10.00      B   
ATOM   3315  O   ALA B 146     -18.978  -8.984  16.928  1.00 10.00      B   
ATOM   3316  N   GLU B 147     -20.102  -9.425  18.831  1.00 10.00      B   
ATOM   3317  HN  GLU B 147     -20.387 -10.113  19.470  1.00 10.00      B   
ATOM   3318  CA  GLU B 147     -20.534  -8.042  19.032  1.00 10.00      B   
ATOM   3319  CB  GLU B 147     -21.319  -7.907  20.336  1.00 10.00      B   
ATOM   3320  CG  GLU B 147     -22.734  -8.456  20.291  1.00 10.00      B   
ATOM   3321  CD  GLU B 147     -23.571  -7.958  21.452  1.00 10.00      B   
ATOM   3322  OE1 GLU B 147     -24.807  -7.862  21.303  1.00 10.00      B   
ATOM   3323  OE2 GLU B 147     -22.989  -7.649  22.517  1.00 10.00      B   
ATOM   3324  C   GLU B 147     -19.327  -7.112  19.082  1.00 10.00      B   
ATOM   3325  O   GLU B 147     -19.347  -6.008  18.533  1.00 10.00      B   
ATOM   3326  N   GLN B 148     -18.272  -7.582  19.735  1.00 10.00      B   
ATOM   3327  HN  GLN B 148     -18.320  -8.478  20.130  1.00 10.00      B   
ATOM   3328  CA  GLN B 148     -17.043  -6.818  19.871  1.00 10.00      B   
ATOM   3329  CB  GLN B 148     -16.098  -7.516  20.850  1.00 10.00      B   
ATOM   3330  CG  GLN B 148     -16.619  -7.580  22.277  1.00 10.00      B   
ATOM   3331  CD  GLN B 148     -15.920  -8.639  23.107  1.00 10.00      B   
ATOM   3332  OE1 GLN B 148     -14.856  -8.398  23.674  1.00 10.00      B   
ATOM   3333  NE2 GLN B 148     -16.521  -9.815  23.199  1.00 10.00      B   
ATOM   3334 HE21 GLN B 148     -17.378  -9.937  22.735  1.00 10.00      B   
ATOM   3335 HE22 GLN B 148     -16.084 -10.517  23.729  1.00 10.00      B   
ATOM   3336  C   GLN B 148     -16.366  -6.655  18.515  1.00 10.00      B   
ATOM   3337  O   GLN B 148     -15.956  -5.556  18.142  1.00 10.00      B   
ATOM   3338  N   VAL B 149     -16.277  -7.755  17.773  1.00 10.00      B   
ATOM   3339  HN  VAL B 149     -16.639  -8.597  18.124  1.00 10.00      B   
ATOM   3340  CA  VAL B 149     -15.654  -7.749  16.453  1.00 10.00      B   
ATOM   3341  CB  VAL B 149     -15.548  -9.174  15.870  1.00 10.00      B   
ATOM   3342  CG1 VAL B 149     -14.775  -9.162  14.563  1.00 10.00      B   
ATOM   3343  CG2 VAL B 149     -14.890 -10.114  16.869  1.00 10.00      B   
ATOM   3344  C   VAL B 149     -16.432  -6.854  15.487  1.00 10.00      B   
ATOM   3345  O   VAL B 149     -15.843  -6.106  14.708  1.00 10.00      B   
ATOM   3346  N   LEU B 150     -17.756  -6.925  15.558  1.00 10.00      B   
ATOM   3347  HN  LEU B 150     -18.169  -7.544  16.202  1.00 10.00      B   
ATOM   3348  CA  LEU B 150     -18.613  -6.116  14.697  1.00 10.00      B   
ATOM   3349  CB  LEU B 150     -20.088  -6.467  14.909  1.00 10.00      B   
ATOM   3350  CG  LEU B 150     -20.563  -7.795  14.313  1.00 10.00      B   
ATOM   3351  CD1 LEU B 150     -21.993  -8.091  14.740  1.00 10.00      B   
ATOM   3352  CD2 LEU B 150     -20.453  -7.774  12.797  1.00 10.00      B   
ATOM   3353  C   LEU B 150     -18.386  -4.628  14.951  1.00 10.00      B   
ATOM   3354  O   LEU B 150     -18.313  -3.828  14.017  1.00 10.00      B   
ATOM   3355  N   GLN B 151     -18.260  -4.268  16.223  1.00 10.00      B   
ATOM   3356  HN  GLN B 151     -18.325  -4.954  16.922  1.00 10.00      B   
ATOM   3357  CA  GLN B 151     -18.027  -2.881  16.605  1.00 10.00      B   
ATOM   3358  CB  GLN B 151     -18.238  -2.691  18.110  1.00 10.00      B   
ATOM   3359  CG  GLN B 151     -19.419  -1.796  18.459  1.00 10.00      B   
ATOM   3360  CD  GLN B 151     -20.751  -2.344  17.975  1.00 10.00      B   
ATOM   3361  OE1 GLN B 151     -21.627  -1.590  17.560  1.00 10.00      B   
ATOM   3362  NE2 GLN B 151     -20.924  -3.656  18.040  1.00 10.00      B   
ATOM   3363 HE21 GLN B 151     -20.190  -4.206  18.394  1.00 10.00      B   
ATOM   3364 HE22 GLN B 151     -21.778  -4.024  17.737  1.00 10.00      B   
ATOM   3365  C   GLN B 151     -16.622  -2.451  16.198  1.00 10.00      B   
ATOM   3366  O   GLN B 151     -16.386  -1.293  15.848  1.00 10.00      B   
ATOM   3367  N   LYS B 152     -15.699  -3.403  16.234  1.00 10.00      B   
ATOM   3368  HN  LYS B 152     -15.955  -4.302  16.533  1.00 10.00      B   
ATOM   3369  CA  LYS B 152     -14.316  -3.157  15.854  1.00 10.00      B   
ATOM   3370  CB  LYS B 152     -13.465  -4.392  16.166  1.00 10.00      B   
ATOM   3371  CG  LYS B 152     -11.984  -4.247  15.858  1.00 10.00      B   
ATOM   3372  CD  LYS B 152     -11.243  -5.540  16.158  1.00 10.00      B   
ATOM   3373  CE  LYS B 152      -9.834  -5.528  15.592  1.00 10.00      B   
ATOM   3374  NZ  LYS B 152      -9.215  -6.880  15.638  1.00 10.00      B   
ATOM   3375  HZ1 LYS B 152      -9.913  -7.607  15.350  1.00 10.00      B   
ATOM   3376  HZ2 LYS B 152      -8.894  -7.093  16.603  1.00 10.00      B   
ATOM   3377  HZ3 LYS B 152      -8.399  -6.925  14.996  1.00 10.00      B   
ATOM   3378  C   LYS B 152     -14.245  -2.821  14.367  1.00 10.00      B   
ATOM   3379  O   LYS B 152     -13.442  -1.990  13.942  1.00 10.00      B   
ATOM   3380  N   PHE B 153     -15.106  -3.464  13.583  1.00 10.00      B   
ATOM   3381  HN  PHE B 153     -15.714  -4.126  13.983  1.00 10.00      B   
ATOM   3382  CA  PHE B 153     -15.164  -3.225  12.148  1.00 10.00      B   
ATOM   3383  CB  PHE B 153     -16.163  -4.171  11.475  1.00 10.00      B   
ATOM   3384  CG  PHE B 153     -15.693  -5.592  11.354  1.00 10.00      B   
ATOM   3385  CD1 PHE B 153     -14.376  -5.880  11.032  1.00 10.00      B   
ATOM   3386  CD2 PHE B 153     -16.574  -6.643  11.551  1.00 10.00      B   
ATOM   3387  CE1 PHE B 153     -13.948  -7.186  10.913  1.00 10.00      B   
ATOM   3388  CE2 PHE B 153     -16.152  -7.953  11.435  1.00 10.00      B   
ATOM   3389  CZ  PHE B 153     -14.836  -8.224  11.114  1.00 10.00      B   
ATOM   3390  C   PHE B 153     -15.564  -1.782  11.869  1.00 10.00      B   
ATOM   3391  O   PHE B 153     -15.089  -1.168  10.917  1.00 10.00      B   
ATOM   3392  N   VAL B 154     -16.438  -1.247  12.714  1.00 10.00      B   
ATOM   3393  HN  VAL B 154     -16.776  -1.790  13.457  1.00 10.00      B   
ATOM   3394  CA  VAL B 154     -16.908   0.124  12.569  1.00 10.00      B   
ATOM   3395  CB  VAL B 154     -18.074   0.429  13.536  1.00 10.00      B   
ATOM   3396  CG1 VAL B 154     -18.630   1.826  13.292  1.00 10.00      B   
ATOM   3397  CG2 VAL B 154     -19.174  -0.612  13.397  1.00 10.00      B   
ATOM   3398  C   VAL B 154     -15.769   1.111  12.816  1.00 10.00      B   
ATOM   3399  O   VAL B 154     -15.591   2.072  12.067  1.00 10.00      B   
ATOM   3400  N   GLN B 155     -14.985   0.852  13.856  1.00 10.00      B   
ATOM   3401  HN  GLN B 155     -15.172   0.062  14.408  1.00 10.00      B   
ATOM   3402  CA  GLN B 155     -13.861   1.716  14.205  1.00 10.00      B   
ATOM   3403  CB  GLN B 155     -13.311   1.361  15.589  1.00 10.00      B   
ATOM   3404  CG  GLN B 155     -14.321   1.503  16.718  1.00 10.00      B   
ATOM   3405  CD  GLN B 155     -15.010   2.854  16.721  1.00 10.00      B   
ATOM   3406  OE1 GLN B 155     -16.065   3.029  16.110  1.00 10.00      B   
ATOM   3407  NE2 GLN B 155     -14.413   3.820  17.401  1.00 10.00      B   
ATOM   3408 HE21 GLN B 155     -13.571   3.611  17.860  1.00 10.00      B   
ATOM   3409 HE22 GLN B 155     -14.835   4.705  17.418  1.00 10.00      B   
ATOM   3410  C   GLN B 155     -12.752   1.642  13.157  1.00 10.00      B   
ATOM   3411  O   GLN B 155     -12.036   2.617  12.920  1.00 10.00      B   
ATOM   3412  N   ASN B 156     -12.624   0.483  12.521  1.00 10.00      B   
ATOM   3413  HN  ASN B 156     -13.221  -0.258  12.755  1.00 10.00      B   
ATOM   3414  CA  ASN B 156     -11.603   0.280  11.495  1.00 10.00      B   
ATOM   3415  CB  ASN B 156     -11.136  -1.178  11.450  1.00 10.00      B   
ATOM   3416  CG  ASN B 156     -10.062  -1.486  12.479  1.00 10.00      B   
ATOM   3417  OD1 ASN B 156     -10.053  -0.922  13.573  1.00 10.00      B   
ATOM   3418  ND2 ASN B 156      -9.142  -2.373  12.133  1.00 10.00      B   
ATOM   3419 HD21 ASN B 156      -9.196  -2.780  11.245  1.00 10.00      B   
ATOM   3420 HD22 ASN B 156      -8.442  -2.593  12.784  1.00 10.00      B   
ATOM   3421  C   ASN B 156     -12.077   0.746  10.120  1.00 10.00      B   
ATOM   3422  O   ASN B 156     -11.385   0.554   9.116  1.00 10.00      B   
ATOM   3423  N   LYS B 157     -13.262   1.354  10.087  1.00 10.00      B   
ATOM   3424  HN  LYS B 157     -13.763   1.455  10.925  1.00 10.00      B   
ATOM   3425  CA  LYS B 157     -13.848   1.881   8.854  1.00 10.00      B   
ATOM   3426  CB  LYS B 157     -12.931   2.927   8.208  1.00 10.00      B   
ATOM   3427  CG  LYS B 157     -13.501   4.336   8.194  1.00 10.00      B   
ATOM   3428  CD  LYS B 157     -13.528   4.949   9.585  1.00 10.00      B   
ATOM   3429  CE  LYS B 157     -14.102   6.357   9.552  1.00 10.00      B   
ATOM   3430  NZ  LYS B 157     -13.458   7.253  10.551  1.00 10.00      B   
ATOM   3431  HZ1 LYS B 157     -14.091   7.407  11.362  1.00 10.00      B   
ATOM   3432  HZ2 LYS B 157     -13.241   8.180  10.115  1.00 10.00      B   
ATOM   3433  HZ3 LYS B 157     -12.572   6.830  10.894  1.00 10.00      B   
ATOM   3434  C   LYS B 157     -14.216   0.783   7.857  1.00 10.00      B   
ATOM   3435  O   LYS B 157     -14.132   0.977   6.645  1.00 10.00      B   
ATOM   3436  N   TRP B 158     -14.626  -0.366   8.369  1.00 10.00      B   
ATOM   3437  HN  TRP B 158     -14.664  -0.473   9.346  1.00 10.00      B   
ATOM   3438  CA  TRP B 158     -15.023  -1.477   7.515  1.00 10.00      B   
ATOM   3439  CB  TRP B 158     -14.474  -2.805   8.047  1.00 10.00      B   
ATOM   3440  CG  TRP B 158     -13.010  -3.013   7.782  1.00 10.00      B   
ATOM   3441  CD1 TRP B 158     -11.997  -2.966   8.696  1.00 10.00      B   
ATOM   3442  CD2 TRP B 158     -12.395  -3.304   6.521  1.00 10.00      B   
ATOM   3443  NE1 TRP B 158     -10.790  -3.208   8.083  1.00 10.00      B   
ATOM   3444  HE1 TRP B 158      -9.914  -3.230   8.531  1.00 10.00      B   
ATOM   3445  CE2 TRP B 158     -11.009  -3.419   6.748  1.00 10.00      B   
ATOM   3446  CE3 TRP B 158     -12.881  -3.479   5.222  1.00 10.00      B   
ATOM   3447  CZ2 TRP B 158     -10.107  -3.702   5.725  1.00 10.00      B   
ATOM   3448  CZ3 TRP B 158     -11.985  -3.758   4.207  1.00 10.00      B   
ATOM   3449  CH2 TRP B 158     -10.613  -3.869   4.464  1.00 10.00      B   
ATOM   3450  C   TRP B 158     -16.544  -1.538   7.392  1.00 10.00      B   
ATOM   3451  O   TRP B 158     -17.090  -1.691   6.298  1.00 10.00      B   
ATOM   3452  N   LEU B 159     -17.229  -1.390   8.518  1.00 10.00      B   
ATOM   3453  HN  LEU B 159     -16.746  -1.234   9.357  1.00 10.00      B   
ATOM   3454  CA  LEU B 159     -18.685  -1.435   8.538  1.00 10.00      B   
ATOM   3455  CB  LEU B 159     -19.170  -2.710   9.237  1.00 10.00      B   
ATOM   3456  CG  LEU B 159     -18.848  -4.040   8.550  1.00 10.00      B   
ATOM   3457  CD1 LEU B 159     -19.273  -5.206   9.427  1.00 10.00      B   
ATOM   3458  CD2 LEU B 159     -19.522  -4.125   7.190  1.00 10.00      B   
ATOM   3459  C   LEU B 159     -19.259  -0.213   9.246  1.00 10.00      B   
ATOM   3460  O   LEU B 159     -18.586   0.414  10.062  1.00 10.00      B   
ATOM   3461  N   ILE B 160     -20.496   0.128   8.914  1.00 10.00      B   
ATOM   3462  HN  ILE B 160     -20.970  -0.404   8.233  1.00 10.00      B   
ATOM   3463  CA  ILE B 160     -21.178   1.261   9.528  1.00 10.00      B   
ATOM   3464  CB  ILE B 160     -21.633   2.306   8.484  1.00 10.00      B   
ATOM   3465  CG1 ILE B 160     -20.561   2.536   7.418  1.00 10.00      B   
ATOM   3466  CG2 ILE B 160     -21.994   3.617   9.172  1.00 10.00      B   
ATOM   3467  CD1 ILE B 160     -21.026   3.395   6.260  1.00 10.00      B   
ATOM   3468  C   ILE B 160     -22.418   0.765  10.256  1.00 10.00      B   
ATOM   3469  O   ILE B 160     -23.208   0.005   9.692  1.00 10.00      B   
ATOM   3470  N   GLU B 161     -22.580   1.177  11.502  1.00 10.00      B   
ATOM   3471  HN  GLU B 161     -21.908   1.763  11.905  1.00 10.00      B   
ATOM   3472  CA  GLU B 161     -23.737   0.781  12.285  1.00 10.00      B   
ATOM   3473  CB  GLU B 161     -23.368   0.667  13.765  1.00 10.00      B   
ATOM   3474  CG  GLU B 161     -24.097  -0.446  14.502  1.00 10.00      B   
ATOM   3475  CD  GLU B 161     -25.344   0.032  15.219  1.00 10.00      B   
ATOM   3476  OE1 GLU B 161     -25.490  -0.268  16.422  1.00 10.00      B   
ATOM   3477  OE2 GLU B 161     -26.187   0.702  14.586  1.00 10.00      B   
ATOM   3478  C   GLU B 161     -24.859   1.794  12.089  1.00 10.00      B   
ATOM   3479  O   GLU B 161     -24.686   2.985  12.355  1.00 10.00      B   
ATOM   3480  N   LYS B 162     -25.990   1.322  11.583  1.00 10.00      B   
ATOM   3481  HN  LYS B 162     -26.052   0.364  11.361  1.00 10.00      B   
ATOM   3482  CA  LYS B 162     -27.142   2.173  11.346  1.00 10.00      B   
ATOM   3483  CB  LYS B 162     -27.341   2.395   9.844  1.00 10.00      B   
ATOM   3484  CG  LYS B 162     -26.206   3.145   9.164  1.00 10.00      B   
ATOM   3485  CD  LYS B 162     -26.493   3.352   7.688  1.00 10.00      B   
ATOM   3486  CE  LYS B 162     -25.438   4.228   7.033  1.00 10.00      B   
ATOM   3487  NZ  LYS B 162     -25.794   4.574   5.631  1.00 10.00      B   
ATOM   3488  HZ1 LYS B 162     -25.116   5.278   5.251  1.00 10.00      B   
ATOM   3489  HZ2 LYS B 162     -26.751   4.978   5.591  1.00 10.00      B   
ATOM   3490  HZ3 LYS B 162     -25.763   3.722   5.028  1.00 10.00      B   
ATOM   3491  C   LYS B 162     -28.401   1.561  11.956  1.00 10.00      B   
ATOM   3492  O   LYS B 162     -29.014   0.667  11.369  1.00 10.00      B   
ATOM   3493  N   GLU B 163     -28.762   2.036  13.146  1.00 10.00      B   
ATOM   3494  HN  GLU B 163     -28.204   2.726  13.563  1.00 10.00      B   
ATOM   3495  CA  GLU B 163     -29.950   1.565  13.863  1.00 10.00      B   
ATOM   3496  CB  GLU B 163     -31.231   1.832  13.061  1.00 10.00      B   
ATOM   3497  CG  GLU B 163     -31.489   3.298  12.757  1.00 10.00      B   
ATOM   3498  CD  GLU B 163     -31.248   4.195  13.953  1.00 10.00      B   
ATOM   3499  OE1 GLU B 163     -32.009   4.098  14.944  1.00 10.00      B   
ATOM   3500  OE2 GLU B 163     -30.304   5.010  13.904  1.00 10.00      B   
ATOM   3501  C   GLU B 163     -29.856   0.086  14.235  1.00 10.00      B   
ATOM   3502  O   GLU B 163     -30.873  -0.604  14.340  1.00 10.00      B   
ATOM   3503  N   GLY B 164     -28.641  -0.396  14.448  1.00 10.00      B   
ATOM   3504  HN  GLY B 164     -27.858   0.200  14.366  1.00 10.00      B   
ATOM   3505  CA  GLY B 164     -28.451  -1.786  14.802  1.00 10.00      B   
ATOM   3506  C   GLY B 164     -28.139  -2.637  13.591  1.00 10.00      B   
ATOM   3507  O   GLY B 164     -27.753  -3.800  13.717  1.00 10.00      B   
ATOM   3508  N   GLU B 165     -28.316  -2.057  12.412  1.00 10.00      B   
ATOM   3509  HN  GLU B 165     -28.632  -1.127  12.378  1.00 10.00      B   
ATOM   3510  CA  GLU B 165     -28.046  -2.755  11.168  1.00 10.00      B   
ATOM   3511  CB  GLU B 165     -29.099  -2.402  10.117  1.00 10.00      B   
ATOM   3512  CG  GLU B 165     -30.529  -2.437  10.630  1.00 10.00      B   
ATOM   3513  CD  GLU B 165     -31.447  -3.253   9.745  1.00 10.00      B   
ATOM   3514  OE1 GLU B 165     -31.807  -2.773   8.652  1.00 10.00      B   
ATOM   3515  OE2 GLU B 165     -31.819  -4.373  10.149  1.00 10.00      B   
ATOM   3516  C   GLU B 165     -26.663  -2.375  10.666  1.00 10.00      B   
ATOM   3517  O   GLU B 165     -26.308  -1.197  10.638  1.00 10.00      B   
ATOM   3518  N   PHE B 166     -25.883  -3.364  10.277  1.00 10.00      B   
ATOM   3519  HN  PHE B 166     -26.227  -4.286  10.295  1.00 10.00      B   
ATOM   3520  CA  PHE B 166     -24.535  -3.116   9.797  1.00 10.00      B   
ATOM   3521  CB  PHE B 166     -23.571  -4.194  10.298  1.00 10.00      B   
ATOM   3522  CG  PHE B 166     -23.265  -4.100  11.766  1.00 10.00      B   
ATOM   3523  CD1 PHE B 166     -22.164  -3.388  12.212  1.00 10.00      B   
ATOM   3524  CD2 PHE B 166     -24.081  -4.719  12.699  1.00 10.00      B   
ATOM   3525  CE1 PHE B 166     -21.882  -3.296  13.562  1.00 10.00      B   
ATOM   3526  CE2 PHE B 166     -23.805  -4.632  14.050  1.00 10.00      B   
ATOM   3527  CZ  PHE B 166     -22.703  -3.918  14.483  1.00 10.00      B   
ATOM   3528  C   PHE B 166     -24.497  -3.032   8.280  1.00 10.00      B   
ATOM   3529  O   PHE B 166     -25.070  -3.871   7.586  1.00 10.00      B   
ATOM   3530  N   THR B 167     -23.845  -1.999   7.777  1.00 10.00      B   
ATOM   3531  HN  THR B 167     -23.439  -1.347   8.390  1.00 10.00      B   
ATOM   3532  CA  THR B 167     -23.705  -1.797   6.347  1.00 10.00      B   
ATOM   3533  CB  THR B 167     -24.522  -0.578   5.856  1.00 10.00      B   
ATOM   3534  OG1 THR B 167     -24.576  -0.563   4.425  1.00 10.00      B   
ATOM   3535  HG1 THR B 167     -25.253  -1.187   4.125  1.00 10.00      B   
ATOM   3536  CG2 THR B 167     -23.926   0.729   6.356  1.00 10.00      B   
ATOM   3537  C   THR B 167     -22.227  -1.624   6.010  1.00 10.00      B   
ATOM   3538  O   THR B 167     -21.404  -1.449   6.908  1.00 10.00      B   
ATOM   3539  N   LEU B 168     -21.893  -1.671   4.732  1.00 10.00      B   
ATOM   3540  HN  LEU B 168     -22.597  -1.771   4.057  1.00 10.00      B   
ATOM   3541  CA  LEU B 168     -20.511  -1.543   4.303  1.00 10.00      B   
ATOM   3542  CB  LEU B 168     -20.327  -2.201   2.933  1.00 10.00      B   
ATOM   3543  CG  LEU B 168     -18.928  -2.731   2.613  1.00 10.00      B   
ATOM   3544  CD1 LEU B 168     -18.550  -3.852   3.568  1.00 10.00      B   
ATOM   3545  CD2 LEU B 168     -18.856  -3.210   1.173  1.00 10.00      B   
ATOM   3546  C   LEU B 168     -20.083  -0.079   4.251  1.00 10.00      B   
ATOM   3547  O   LEU B 168     -20.821   0.776   3.758  1.00 10.00      B   
ATOM   3548  N   HIS B 169     -18.896   0.207   4.779  1.00 10.00      B   
ATOM   3549  HN  HIS B 169     -18.359  -0.516   5.173  1.00 10.00      B   
ATOM   3550  CA  HIS B 169     -18.368   1.568   4.780  1.00 10.00      B   
ATOM   3551  CB  HIS B 169     -17.379   1.773   5.939  1.00 10.00      B   
ATOM   3552  CG  HIS B 169     -16.977   3.205   6.160  1.00 10.00      B   
ATOM   3553  ND1 HIS B 169     -15.984   3.796   5.413  1.00 10.00      B   
ATOM   3554  CD2 HIS B 169     -17.469   4.113   7.038  1.00 10.00      B   
ATOM   3555  CE1 HIS B 169     -15.896   5.039   5.847  1.00 10.00      B   
ATOM   3556  NE2 HIS B 169     -16.774   5.280   6.829  1.00 10.00      B   
ATOM   3557  HE2 HIS B 169     -17.043   6.168   7.148  1.00 10.00      B   
ATOM   3558  C   HIS B 169     -17.683   1.856   3.451  1.00 10.00      B   
ATOM   3559  O   HIS B 169     -17.205   0.937   2.785  1.00 10.00      B   
ATOM   3560  N   GLY B 170     -17.632   3.133   3.078  1.00 10.00      B   
ATOM   3561  HN  GLY B 170     -18.030   3.814   3.659  1.00 10.00      B   
ATOM   3562  CA  GLY B 170     -17.001   3.533   1.832  1.00 10.00      B   
ATOM   3563  C   GLY B 170     -15.574   3.029   1.712  1.00 10.00      B   
ATOM   3564  O   GLY B 170     -15.129   2.668   0.622  1.00 10.00      B   
ATOM   3565  N   ARG B 171     -14.860   2.991   2.838  1.00 10.00      B   
ATOM   3566  HN  ARG B 171     -15.276   3.287   3.680  1.00 10.00      B   
ATOM   3567  CA  ARG B 171     -13.482   2.513   2.852  1.00 10.00      B   
ATOM   3568  CB  ARG B 171     -12.848   2.688   4.238  1.00 10.00      B   
ATOM   3569  CG  ARG B 171     -11.390   2.256   4.313  1.00 10.00      B   
ATOM   3570  CD  ARG B 171     -11.198   1.095   5.279  1.00 10.00      B   
ATOM   3571  NE  ARG B 171      -9.988   0.329   4.977  1.00 10.00      B   
ATOM   3572  HE  ARG B 171      -9.705   0.292   4.034  1.00 10.00      B   
ATOM   3573  CZ  ARG B 171      -9.264  -0.329   5.884  1.00 10.00      B   
ATOM   3574  NH1 ARG B 171      -9.595  -0.305   7.170  1.00 10.00      B   
ATOM   3575 HH11 ARG B 171     -10.431   0.234   7.493  1.00 10.00      B   
ATOM   3576 HH12 ARG B 171      -9.027  -0.833   7.864  1.00 10.00      B   
ATOM   3577  NH2 ARG B 171      -8.200  -1.017   5.494  1.00 10.00      B   
ATOM   3578 HH21 ARG B 171      -7.625  -1.540   6.187  1.00 10.00      B   
ATOM   3579 HH22 ARG B 171      -7.938  -1.039   4.474  1.00 10.00      B   
ATOM   3580  C   ARG B 171     -13.439   1.050   2.432  1.00 10.00      B   
ATOM   3581  O   ARG B 171     -12.625   0.658   1.598  1.00 10.00      B   
ATOM   3582  N   ALA B 172     -14.341   0.256   3.002  1.00 10.00      B   
ATOM   3583  HN  ALA B 172     -14.969   0.637   3.653  1.00 10.00      B   
ATOM   3584  CA  ALA B 172     -14.422  -1.164   2.685  1.00 10.00      B   
ATOM   3585  CB  ALA B 172     -15.419  -1.851   3.602  1.00 10.00      B   
ATOM   3586  C   ALA B 172     -14.827  -1.354   1.230  1.00 10.00      B   
ATOM   3587  O   ALA B 172     -14.305  -2.230   0.538  1.00 10.00      B   
ATOM   3588  N   ILE B 173     -15.756  -0.518   0.774  1.00 10.00      B   
ATOM   3589  HN  ILE B 173     -16.140   0.148   1.387  1.00 10.00      B   
ATOM   3590  CA  ILE B 173     -16.232  -0.571  -0.603  1.00 10.00      B   
ATOM   3591  CB  ILE B 173     -17.352   0.464  -0.862  1.00 10.00      B   
ATOM   3592  CG1 ILE B 173     -18.567   0.167   0.018  1.00 10.00      B   
ATOM   3593  CG2 ILE B 173     -17.754   0.481  -2.333  1.00 10.00      B   
ATOM   3594  CD1 ILE B 173     -19.610   1.263   0.016  1.00 10.00      B   
ATOM   3595  C   ILE B 173     -15.079  -0.315  -1.568  1.00 10.00      B   
ATOM   3596  O   ILE B 173     -14.918  -1.027  -2.547  1.00 10.00      B   
ATOM   3597  N   LEU B 174     -14.268   0.691  -1.266  1.00 10.00      B   
ATOM   3598  HN  LEU B 174     -14.443   1.217  -0.455  1.00 10.00      B   
ATOM   3599  CA  LEU B 174     -13.129   1.040  -2.108  1.00 10.00      B   
ATOM   3600  CB  LEU B 174     -12.488   2.345  -1.631  1.00 10.00      B   
ATOM   3601  CG  LEU B 174     -13.294   3.622  -1.863  1.00 10.00      B   
ATOM   3602  CD1 LEU B 174     -12.617   4.808  -1.194  1.00 10.00      B   
ATOM   3603  CD2 LEU B 174     -13.472   3.872  -3.352  1.00 10.00      B   
ATOM   3604  C   LEU B 174     -12.083  -0.070  -2.123  1.00 10.00      B   
ATOM   3605  O   LEU B 174     -11.627  -0.491  -3.187  1.00 10.00      B   
ATOM   3606  N   GLU B 175     -11.718  -0.540  -0.936  1.00 10.00      B   
ATOM   3607  HN  GLU B 175     -12.136  -0.169  -0.129  1.00 10.00      B   
ATOM   3608  CA  GLU B 175     -10.715  -1.590  -0.791  1.00 10.00      B   
ATOM   3609  CB  GLU B 175     -10.449  -1.881   0.690  1.00 10.00      B   
ATOM   3610  CG  GLU B 175      -9.800  -0.733   1.448  1.00 10.00      B   
ATOM   3611  CD  GLU B 175      -8.327  -0.958   1.711  1.00 10.00      B   
ATOM   3612  OE1 GLU B 175      -7.584  -1.263   0.757  1.00 10.00      B   
ATOM   3613  OE2 GLU B 175      -7.897  -0.819   2.879  1.00 10.00      B   
ATOM   3614  C   GLU B 175     -11.123  -2.876  -1.503  1.00 10.00      B   
ATOM   3615  O   GLU B 175     -10.340  -3.456  -2.254  1.00 10.00      B   
ATOM   3616  N   MET B 176     -12.353  -3.315  -1.285  1.00 10.00      B   
ATOM   3617  HN  MET B 176     -12.959  -2.795  -0.706  1.00 10.00      B   
ATOM   3618  CA  MET B 176     -12.827  -4.553  -1.888  1.00 10.00      B   
ATOM   3619  CB  MET B 176     -13.502  -5.440  -0.840  1.00 10.00      B   
ATOM   3620  CG  MET B 176     -12.584  -5.889   0.287  1.00 10.00      B   
ATOM   3621  SD  MET B 176     -13.326  -7.173   1.311  1.00 10.00      B   
ATOM   3622  CE  MET B 176     -12.117  -7.305   2.625  1.00 10.00      B   
ATOM   3623  C   MET B 176     -13.763  -4.319  -3.070  1.00 10.00      B   
ATOM   3624  O   MET B 176     -14.593  -5.175  -3.383  1.00 10.00      B   
ATOM   3625  N   GLU B 177     -13.607  -3.184  -3.744  1.00 10.00      B   
ATOM   3626  HN  GLU B 177     -12.919  -2.548  -3.455  1.00 10.00      B   
ATOM   3627  CA  GLU B 177     -14.449  -2.849  -4.896  1.00 10.00      B   
ATOM   3628  CB  GLU B 177     -14.009  -1.521  -5.520  1.00 10.00      B   
ATOM   3629  CG  GLU B 177     -15.118  -0.483  -5.619  1.00 10.00      B   
ATOM   3630  CD  GLU B 177     -15.208   0.149  -6.991  1.00 10.00      B   
ATOM   3631  OE1 GLU B 177     -14.199   0.729  -7.448  1.00 10.00      B   
ATOM   3632  OE2 GLU B 177     -16.284   0.051  -7.622  1.00 10.00      B   
ATOM   3633  C   GLU B 177     -14.404  -3.950  -5.948  1.00 10.00      B   
ATOM   3634  O   GLU B 177     -15.441  -4.410  -6.437  1.00 10.00      B   
ATOM   3635  N   GLN B 178     -13.195  -4.368  -6.284  1.00 10.00      B   
ATOM   3636  HN  GLN B 178     -12.413  -3.947  -5.866  1.00 10.00      B   
ATOM   3637  CA  GLN B 178     -12.987  -5.412  -7.272  1.00 10.00      B   
ATOM   3638  CB  GLN B 178     -11.594  -5.284  -7.910  1.00 10.00      B   
ATOM   3639  CG  GLN B 178     -10.427  -5.394  -6.930  1.00 10.00      B   
ATOM   3640  CD  GLN B 178      -9.961  -4.052  -6.392  1.00 10.00      B   
ATOM   3641  OE1 GLN B 178     -10.738  -3.102  -6.289  1.00 10.00      B   
ATOM   3642  NE2 GLN B 178      -8.691  -3.965  -6.037  1.00 10.00      B   
ATOM   3643 HE21 GLN B 178      -8.122  -4.762  -6.136  1.00 10.00      B   
ATOM   3644 HE22 GLN B 178      -8.360  -3.108  -5.687  1.00 10.00      B   
ATOM   3645  C   GLN B 178     -13.170  -6.799  -6.662  1.00 10.00      B   
ATOM   3646  O   GLN B 178     -13.671  -7.709  -7.317  1.00 10.00      B   
ATOM   3647  N   TYR B 179     -12.801  -6.935  -5.390  1.00 10.00      B   
ATOM   3648  HN  TYR B 179     -12.471  -6.150  -4.905  1.00 10.00      B   
ATOM   3649  CA  TYR B 179     -12.884  -8.214  -4.691  1.00 10.00      B   
ATOM   3650  CB  TYR B 179     -12.259  -8.123  -3.293  1.00 10.00      B   
ATOM   3651  CG  TYR B 179     -12.277  -9.432  -2.532  1.00 10.00      B   
ATOM   3652  CD1 TYR B 179     -13.222  -9.671  -1.541  1.00 10.00      B   
ATOM   3653  CD2 TYR B 179     -11.355 -10.433  -2.811  1.00 10.00      B   
ATOM   3654  CE1 TYR B 179     -13.249 -10.868  -0.852  1.00 10.00      B   
ATOM   3655  CE2 TYR B 179     -11.373 -11.632  -2.125  1.00 10.00      B   
ATOM   3656  CZ  TYR B 179     -12.323 -11.844  -1.148  1.00 10.00      B   
ATOM   3657  OH  TYR B 179     -12.348 -13.040  -0.466  1.00 10.00      B   
ATOM   3658  HH  TYR B 179     -11.459 -13.258  -0.166  1.00 10.00      B   
ATOM   3659  C   TYR B 179     -14.308  -8.754  -4.602  1.00 10.00      B   
ATOM   3660  O   TYR B 179     -14.569  -9.885  -5.006  1.00 10.00      B   
ATOM   3661  N   ILE B 180     -15.222  -7.943  -4.084  1.00 10.00      B   
ATOM   3662  HN  ILE B 180     -14.955  -7.039  -3.797  1.00 10.00      B   
ATOM   3663  CA  ILE B 180     -16.616  -8.358  -3.923  1.00 10.00      B   
ATOM   3664  CB  ILE B 180     -17.474  -7.257  -3.261  1.00 10.00      B   
ATOM   3665  CG1 ILE B 180     -16.839  -6.813  -1.940  1.00 10.00      B   
ATOM   3666  CG2 ILE B 180     -18.889  -7.761  -3.012  1.00 10.00      B   
ATOM   3667  CD1 ILE B 180     -17.487  -5.589  -1.330  1.00 10.00      B   
ATOM   3668  C   ILE B 180     -17.242  -8.798  -5.250  1.00 10.00      B   
ATOM   3669  O   ILE B 180     -17.973  -9.791  -5.304  1.00 10.00      B   
ATOM   3670  N   ARG B 181     -16.925  -8.081  -6.321  1.00 10.00      B   
ATOM   3671  HN  ARG B 181     -16.313  -7.322  -6.223  1.00 10.00      B   
ATOM   3672  CA  ARG B 181     -17.457  -8.401  -7.641  1.00 10.00      B   
ATOM   3673  CB  ARG B 181     -17.090  -7.306  -8.642  1.00 10.00      B   
ATOM   3674  CG  ARG B 181     -18.278  -6.715  -9.384  1.00 10.00      B   
ATOM   3675  CD  ARG B 181     -17.941  -5.343  -9.943  1.00 10.00      B   
ATOM   3676  NE  ARG B 181     -17.362  -4.478  -8.917  1.00 10.00      B   
ATOM   3677  HE  ARG B 181     -16.995  -4.916  -8.118  1.00 10.00      B   
ATOM   3678  CZ  ARG B 181     -17.296  -3.154  -9.000  1.00 10.00      B   
ATOM   3679  NH1 ARG B 181     -17.791  -2.518 -10.056  1.00 10.00      B   
ATOM   3680 HH11 ARG B 181     -18.243  -3.055 -10.830  1.00 10.00      B   
ATOM   3681 HH12 ARG B 181     -17.725  -1.481 -10.119  1.00 10.00      B   
ATOM   3682  NH2 ARG B 181     -16.735  -2.468  -8.019  1.00 10.00      B   
ATOM   3683 HH21 ARG B 181     -16.351  -2.967  -7.187  1.00 10.00      B   
ATOM   3684 HH22 ARG B 181     -16.666  -1.414  -8.069  1.00 10.00      B   
ATOM   3685  C   ARG B 181     -16.941  -9.755  -8.122  1.00 10.00      B   
ATOM   3686  O   ARG B 181     -17.655 -10.505  -8.783  1.00 10.00      B   
ATOM   3687  N   GLU B 182     -15.698 -10.062  -7.773  1.00 10.00      B   
ATOM   3688  HN  GLU B 182     -15.179  -9.420  -7.244  1.00 10.00      B   
ATOM   3689  CA  GLU B 182     -15.077 -11.323  -8.155  1.00 10.00      B   
ATOM   3690  CB  GLU B 182     -13.560 -11.215  -8.004  1.00 10.00      B   
ATOM   3691  CG  GLU B 182     -12.847 -10.676  -9.229  1.00 10.00      B   
ATOM   3692  CD  GLU B 182     -12.540 -11.759 -10.238  1.00 10.00      B   
ATOM   3693  OE1 GLU B 182     -12.855 -11.573 -11.431  1.00 10.00      B   
ATOM   3694  OE2 GLU B 182     -11.977 -12.804  -9.843  1.00 10.00      B   
ATOM   3695  C   GLU B 182     -15.595 -12.471  -7.293  1.00 10.00      B   
ATOM   3696  O   GLU B 182     -15.553 -13.635  -7.695  1.00 10.00      B   
ATOM   3697  N   THR B 183     -16.085 -12.136  -6.107  1.00 10.00      B   
ATOM   3698  HN  THR B 183     -16.100 -11.191  -5.847  1.00 10.00      B   
ATOM   3699  CA  THR B 183     -16.596 -13.137  -5.184  1.00 10.00      B   
ATOM   3700  CB  THR B 183     -16.531 -12.644  -3.726  1.00 10.00      B   
ATOM   3701  OG1 THR B 183     -15.260 -12.025  -3.487  1.00 10.00      B   
ATOM   3702  HG1 THR B 183     -14.986 -11.530  -4.268  1.00 10.00      B   
ATOM   3703  CG2 THR B 183     -16.701 -13.808  -2.761  1.00 10.00      B   
ATOM   3704  C   THR B 183     -18.029 -13.556  -5.527  1.00 10.00      B   
ATOM   3705  O   THR B 183     -18.317 -14.747  -5.674  1.00 10.00      B   
ATOM   3706  N   TYR B 184     -18.923 -12.582  -5.659  1.00 10.00      B   
ATOM   3707  HN  TYR B 184     -18.642 -11.647  -5.538  1.00 10.00      B   
ATOM   3708  CA  TYR B 184     -20.316 -12.872  -5.982  1.00 10.00      B   
ATOM   3709  CB  TYR B 184     -21.190 -12.783  -4.726  1.00 10.00      B   
ATOM   3710  CG  TYR B 184     -21.021 -13.926  -3.747  1.00 10.00      B   
ATOM   3711  CD1 TYR B 184     -20.443 -13.717  -2.501  1.00 10.00      B   
ATOM   3712  CD2 TYR B 184     -21.449 -15.210  -4.062  1.00 10.00      B   
ATOM   3713  CE1 TYR B 184     -20.296 -14.752  -1.599  1.00 10.00      B   
ATOM   3714  CE2 TYR B 184     -21.305 -16.252  -3.164  1.00 10.00      B   
ATOM   3715  CZ  TYR B 184     -20.728 -16.015  -1.934  1.00 10.00      B   
ATOM   3716  OH  TYR B 184     -20.582 -17.045  -1.034  1.00 10.00      B   
ATOM   3717  HH  TYR B 184     -21.043 -16.815  -0.203  1.00 10.00      B   
ATOM   3718  C   TYR B 184     -20.855 -11.924  -7.051  1.00 10.00      B   
ATOM   3719  O   TYR B 184     -21.568 -10.971  -6.742  1.00 10.00      B   
ATOM   3720  N   PRO B 185     -20.538 -12.179  -8.329  1.00 10.00      B   
ATOM   3721  CA  PRO B 185     -20.993 -11.331  -9.439  1.00 10.00      B   
ATOM   3722  CB  PRO B 185     -20.194 -11.852 -10.637  1.00 10.00      B   
ATOM   3723  CG  PRO B 185     -19.888 -13.267 -10.291  1.00 10.00      B   
ATOM   3724  CD  PRO B 185     -19.712 -13.305  -8.799  1.00 10.00      B   
ATOM   3725  C   PRO B 185     -22.491 -11.472  -9.705  1.00 10.00      B   
ATOM   3726  O   PRO B 185     -23.087 -10.652 -10.401  1.00 10.00      B   
ATOM   3727  N   ASP B 186     -23.093 -12.515  -9.146  1.00 10.00      B   
ATOM   3728  HN  ASP B 186     -22.562 -13.137  -8.604  1.00 10.00      B   
ATOM   3729  CA  ASP B 186     -24.518 -12.770  -9.320  1.00 10.00      B   
ATOM   3730  CB  ASP B 186     -24.771 -14.274  -9.473  1.00 10.00      B   
ATOM   3731  CG  ASP B 186     -24.379 -15.067  -8.239  1.00 10.00      B   
ATOM   3732  OD1 ASP B 186     -25.272 -15.644  -7.587  1.00 10.00      B   
ATOM   3733  OD2 ASP B 186     -23.170 -15.119  -7.920  1.00 10.00      B   
ATOM   3734  C   ASP B 186     -25.321 -12.236  -8.140  1.00 10.00      B   
ATOM   3735  O   ASP B 186     -26.552 -12.271  -8.146  1.00 10.00      B   
ATOM   3736  N   ALA B 187     -24.621 -11.739  -7.131  1.00 10.00      B   
ATOM   3737  HN  ALA B 187     -23.643 -11.723  -7.186  1.00 10.00      B   
ATOM   3738  CA  ALA B 187     -25.281 -11.208  -5.947  1.00 10.00      B   
ATOM   3739  CB  ALA B 187     -24.819 -11.940  -4.695  1.00 10.00      B   
ATOM   3740  C   ALA B 187     -25.069  -9.705  -5.812  1.00 10.00      B   
ATOM   3741  O   ALA B 187     -25.887  -9.007  -5.213  1.00 10.00      B   
ATOM   3742  N   VAL B 188     -23.971  -9.209  -6.371  1.00 10.00      B   
ATOM   3743  HN  VAL B 188     -23.357  -9.812  -6.839  1.00 10.00      B   
ATOM   3744  CA  VAL B 188     -23.662  -7.786  -6.305  1.00 10.00      B   
ATOM   3745  CB  VAL B 188     -22.194  -7.479  -6.665  1.00 10.00      B   
ATOM   3746  CG1 VAL B 188     -21.252  -8.063  -5.629  1.00 10.00      B   
ATOM   3747  CG2 VAL B 188     -21.852  -7.983  -8.060  1.00 10.00      B   
ATOM   3748  C   VAL B 188     -24.578  -6.968  -7.206  1.00 10.00      B   
ATOM   3749  O   VAL B 188     -25.250  -7.505  -8.089  1.00 10.00      B   
ATOM   3750  N   LYS B 189     -24.597  -5.667  -6.975  1.00 10.00      B   
ATOM   3751  HN  LYS B 189     -24.034  -5.302  -6.261  1.00 10.00      B   
ATOM   3752  CA  LYS B 189     -25.416  -4.757  -7.756  1.00 10.00      B   
ATOM   3753  CB  LYS B 189     -26.646  -4.300  -6.959  1.00 10.00      B   
ATOM   3754  CG  LYS B 189     -26.657  -4.739  -5.502  1.00 10.00      B   
ATOM   3755  CD  LYS B 189     -27.873  -4.200  -4.771  1.00 10.00      B   
ATOM   3756  CE  LYS B 189     -27.890  -4.645  -3.319  1.00 10.00      B   
ATOM   3757  NZ  LYS B 189     -29.004  -4.014  -2.566  1.00 10.00      B   
ATOM   3758  HZ1 LYS B 189     -28.766  -3.027  -2.334  1.00 10.00      B   
ATOM   3759  HZ2 LYS B 189     -29.182  -4.536  -1.683  1.00 10.00      B   
ATOM   3760  HZ3 LYS B 189     -29.877  -4.022  -3.147  1.00 10.00      B   
ATOM   3761  C   LYS B 189     -24.586  -3.555  -8.181  1.00 10.00      B   
ATOM   3762  O   LYS B 189     -23.618  -3.194  -7.508  1.00 10.00      B   
ATOM   3763  N   ILE B 190     -24.957  -2.948  -9.297  1.00 10.00      B   
ATOM   3764  HN  ILE B 190     -25.735  -3.281  -9.789  1.00 10.00      B   
ATOM   3765  CA  ILE B 190     -24.240  -1.789  -9.808  1.00 10.00      B   
ATOM   3766  CB  ILE B 190     -23.639  -2.041 -11.210  1.00 10.00      B   
ATOM   3767  CG1 ILE B 190     -24.726  -2.462 -12.204  1.00 10.00      B   
ATOM   3768  CG2 ILE B 190     -22.536  -3.088 -11.140  1.00 10.00      B   
ATOM   3769  CD1 ILE B 190     -24.296  -2.386 -13.654  1.00 10.00      B   
ATOM   3770  C   ILE B 190     -25.148  -0.568  -9.863  1.00 10.00      B   
ATOM   3771  O   ILE B 190     -26.371  -0.693  -9.965  1.00 10.00      B   
ATOM   3772  N   CYS B 191     -24.544   0.605  -9.776  1.00 10.00      B   
ATOM   3773  HN  CYS B 191     -23.566   0.628  -9.670  1.00 10.00      B   
ATOM   3774  CA  CYS B 191     -25.283   1.855  -9.825  1.00 10.00      B   
ATOM   3775  CB  CYS B 191     -24.617   2.901  -8.925  1.00 10.00      B   
ATOM   3776  SG  CYS B 191     -25.362   4.548  -9.010  1.00 10.00      B   
ATOM   3777  HG  CYS B 191     -25.447   4.894 -10.290  1.00 10.00      B   
ATOM   3778  C   CYS B 191     -25.360   2.376 -11.254  1.00 10.00      B   
ATOM   3779  O   CYS B 191     -24.363   2.381 -11.972  1.00 10.00      B   
ATOM   3780  N   ASN B 192     -26.547   2.804 -11.662  1.00 10.00      B   
ATOM   3781  HN  ASN B 192     -27.312   2.754 -11.045  1.00 10.00      B   
ATOM   3782  CA  ASN B 192     -26.752   3.342 -13.005  1.00 10.00      B   
ATOM   3783  CB  ASN B 192     -28.240   3.649 -13.224  1.00 10.00      B   
ATOM   3784  CG  ASN B 192     -28.556   4.165 -14.618  1.00 10.00      B   
ATOM   3785  OD1 ASN B 192     -28.606   5.371 -14.849  1.00 10.00      B   
ATOM   3786  ND2 ASN B 192     -28.784   3.257 -15.554  1.00 10.00      B   
ATOM   3787 HD21 ASN B 192     -28.738   2.312 -15.304  1.00 10.00      B   
ATOM   3788 HD22 ASN B 192     -28.974   3.570 -16.466  1.00 10.00      B   
ATOM   3789  C   ASN B 192     -25.901   4.599 -13.205  1.00 10.00      B   
ATOM   3790  O   ASN B 192     -25.651   5.339 -12.248  1.00 10.00      B   
ATOM   3791  N   ILE B 193     -25.435   4.809 -14.439  1.00 10.00      B   
ATOM   3792  HN  ILE B 193     -25.662   4.167 -15.146  1.00 10.00      B   
ATOM   3793  CA  ILE B 193     -24.600   5.964 -14.788  1.00 10.00      B   
ATOM   3794  CB  ILE B 193     -25.196   7.317 -14.312  1.00 10.00      B   
ATOM   3795  CG1 ILE B 193     -26.364   7.732 -15.212  1.00 10.00      B   
ATOM   3796  CG2 ILE B 193     -24.137   8.413 -14.272  1.00 10.00      B   
ATOM   3797  CD1 ILE B 193     -25.976   7.959 -16.659  1.00 10.00      B   
ATOM   3798  C   ILE B 193     -23.154   5.798 -14.311  1.00 10.00      B   
ATOM   3799  O   ILE B 193     -22.220   5.810 -15.113  1.00 10.00      B   
ATOM   3800  N   CYS B 194     -22.977   5.629 -13.010  1.00 10.00      B   
ATOM   3801  HN  CYS B 194     -23.763   5.620 -12.420  1.00 10.00      B   
ATOM   3802  CA  CYS B 194     -21.648   5.473 -12.432  1.00 10.00      B   
ATOM   3803  CB  CYS B 194     -21.710   5.692 -10.923  1.00 10.00      B   
ATOM   3804  SG  CYS B 194     -22.739   7.096 -10.433  1.00 10.00      B   
ATOM   3805  HG  CYS B 194     -22.094   8.209 -10.759  1.00 10.00      B   
ATOM   3806  C   CYS B 194     -21.049   4.104 -12.749  1.00 10.00      B   
ATOM   3807  O   CYS B 194     -19.838   3.979 -12.927  1.00 10.00      B   
ATOM   3808  N   HIS B 195     -21.907   3.085 -12.799  1.00 10.00      B   
ATOM   3809  HN  HIS B 195     -22.860   3.260 -12.628  1.00 10.00      B   
ATOM   3810  CA  HIS B 195     -21.493   1.710 -13.096  1.00 10.00      B   
ATOM   3811  CB  HIS B 195     -20.919   1.579 -14.511  1.00 10.00      B   
ATOM   3812  CG  HIS B 195     -21.969   1.515 -15.580  1.00 10.00      B   
ATOM   3813  ND1 HIS B 195     -22.146   0.389 -16.347  1.00 10.00      B   
ATOM   3814  CD2 HIS B 195     -22.871   2.455 -15.958  1.00 10.00      B   
ATOM   3815  CE1 HIS B 195     -23.144   0.664 -17.168  1.00 10.00      B   
ATOM   3816  NE2 HIS B 195     -23.615   1.902 -16.970  1.00 10.00      B   
ATOM   3817  HE2 HIS B 195     -24.200   2.397 -17.585  1.00 10.00      B   
ATOM   3818  C   HIS B 195     -20.537   1.156 -12.042  1.00 10.00      B   
ATOM   3819  O   HIS B 195     -19.753   0.242 -12.306  1.00 10.00      B   
ATOM   3820  N   SER B 196     -20.622   1.713 -10.843  1.00 10.00      B   
ATOM   3821  HN  SER B 196     -21.266   2.436 -10.702  1.00 10.00      B   
ATOM   3822  CA  SER B 196     -19.788   1.290  -9.730  1.00 10.00      B   
ATOM   3823  CB  SER B 196     -19.343   2.522  -8.945  1.00 10.00      B   
ATOM   3824  OG  SER B 196     -19.343   3.668  -9.784  1.00 10.00      B   
ATOM   3825  HG  SER B 196     -18.986   3.432 -10.648  1.00 10.00      B   
ATOM   3826  C   SER B 196     -20.575   0.346  -8.825  1.00 10.00      B   
ATOM   3827  O   SER B 196     -21.750   0.074  -9.084  1.00 10.00      B   
ATOM   3828  N   LEU B 197     -19.933  -0.148  -7.772  1.00 10.00      B   
ATOM   3829  HN  LEU B 197     -18.998   0.110  -7.612  1.00 10.00      B   
ATOM   3830  CA  LEU B 197     -20.588  -1.056  -6.837  1.00 10.00      B   
ATOM   3831  CB  LEU B 197     -19.565  -1.638  -5.858  1.00 10.00      B   
ATOM   3832  CG  LEU B 197     -20.039  -2.813  -4.999  1.00 10.00      B   
ATOM   3833  CD1 LEU B 197     -20.325  -4.035  -5.863  1.00 10.00      B   
ATOM   3834  CD2 LEU B 197     -19.009  -3.139  -3.929  1.00 10.00      B   
ATOM   3835  C   LEU B 197     -21.703  -0.332  -6.080  1.00 10.00      B   
ATOM   3836  O   LEU B 197     -21.541   0.818  -5.671  1.00 10.00      B   
ATOM   3837  N   LEU B 198     -22.835  -1.004  -5.914  1.00 10.00      B   
ATOM   3838  HN  LEU B 198     -22.911  -1.916  -6.270  1.00 10.00      B   
ATOM   3839  CA  LEU B 198     -23.972  -0.418  -5.220  1.00 10.00      B   
ATOM   3840  CB  LEU B 198     -25.145  -0.216  -6.193  1.00 10.00      B   
ATOM   3841  CG  LEU B 198     -26.416   0.425  -5.618  1.00 10.00      B   
ATOM   3842  CD1 LEU B 198     -26.975   1.458  -6.580  1.00 10.00      B   
ATOM   3843  CD2 LEU B 198     -27.467  -0.628  -5.305  1.00 10.00      B   
ATOM   3844  C   LEU B 198     -24.415  -1.281  -4.046  1.00 10.00      B   
ATOM   3845  O   LEU B 198     -24.876  -2.410  -4.233  1.00 10.00      B   
ATOM   3846  N   ILE B 199     -24.248  -0.760  -2.841  1.00 10.00      B   
ATOM   3847  HN  ILE B 199     -23.806   0.124  -2.750  1.00 10.00      B   
ATOM   3848  CA  ILE B 199     -24.672  -1.466  -1.642  1.00 10.00      B   
ATOM   3849  CB  ILE B 199     -23.648  -1.321  -0.493  1.00 10.00      B   
ATOM   3850  CG1 ILE B 199     -22.295  -1.931  -0.883  1.00 10.00      B   
ATOM   3851  CG2 ILE B 199     -24.177  -1.936   0.796  1.00 10.00      B   
ATOM   3852  CD1 ILE B 199     -22.353  -3.402  -1.240  1.00 10.00      B   
ATOM   3853  C   ILE B 199     -26.034  -0.937  -1.193  1.00 10.00      B   
ATOM   3854  O   ILE B 199     -27.037  -1.659  -1.232  1.00 10.00      B   
ATOM   3855  N   GLN B 200     -26.068   0.330  -0.791  1.00 10.00      B   
ATOM   3856  HN  GLN B 200     -25.231   0.859  -0.798  1.00 10.00      B   
ATOM   3857  CA  GLN B 200     -27.303   0.961  -0.345  1.00 10.00      B   
ATOM   3858  CB  GLN B 200     -27.195   1.423   1.119  1.00 10.00      B   
ATOM   3859  CG  GLN B 200     -26.249   2.591   1.362  1.00 10.00      B   
ATOM   3860  CD  GLN B 200     -25.325   2.366   2.543  1.00 10.00      B   
ATOM   3861  OE1 GLN B 200     -25.659   2.689   3.685  1.00 10.00      B   
ATOM   3862  NE2 GLN B 200     -24.149   1.831   2.275  1.00 10.00      B   
ATOM   3863 HE21 GLN B 200     -23.939   1.620   1.327  1.00 10.00      B   
ATOM   3864 HE22 GLN B 200     -23.540   1.652   3.018  1.00 10.00      B   
ATOM   3865  C   GLN B 200     -27.679   2.122  -1.267  1.00 10.00      B   
ATOM   3866  O   GLN B 200     -26.878   3.022  -1.507  1.00 10.00      B   
ATOM   3867  N   GLY B 201     -28.892   2.089  -1.799  1.00 10.00      B   
ATOM   3868  HN  GLY B 201     -29.494   1.344  -1.590  1.00 10.00      B   
ATOM   3869  CA  GLY B 201     -29.330   3.148  -2.686  1.00 10.00      B   
ATOM   3870  C   GLY B 201     -30.803   3.049  -3.017  1.00 10.00      B   
ATOM   3871  O   GLY B 201     -31.544   2.321  -2.353  1.00 10.00      B   
ATOM   3872  N   GLN B 202     -31.226   3.776  -4.043  1.00 10.00      B   
ATOM   3873  HN  GLN B 202     -30.577   4.319  -4.547  1.00 10.00      B   
ATOM   3874  CA  GLN B 202     -32.620   3.773  -4.467  1.00 10.00      B   
ATOM   3875  CB  GLN B 202     -33.087   5.195  -4.790  1.00 10.00      B   
ATOM   3876  CG  GLN B 202     -33.159   6.121  -3.589  1.00 10.00      B   
ATOM   3877  CD  GLN B 202     -33.682   7.499  -3.944  1.00 10.00      B   
ATOM   3878  OE1 GLN B 202     -33.516   7.975  -5.069  1.00 10.00      B   
ATOM   3879  NE2 GLN B 202     -34.325   8.148  -2.987  1.00 10.00      B   
ATOM   3880 HE21 GLN B 202     -34.434   7.707  -2.118  1.00 10.00      B   
ATOM   3881 HE22 GLN B 202     -34.658   9.052  -3.179  1.00 10.00      B   
ATOM   3882  C   GLN B 202     -32.795   2.890  -5.693  1.00 10.00      B   
ATOM   3883  O   GLN B 202     -31.901   2.801  -6.537  1.00 10.00      B   
ATOM   3884  N   SER B 203     -33.940   2.237  -5.788  1.00 10.00      B   
ATOM   3885  HN  SER B 203     -34.612   2.342  -5.083  1.00 10.00      B   
ATOM   3886  CA  SER B 203     -34.226   1.367  -6.914  1.00 10.00      B   
ATOM   3887  CB  SER B 203     -34.328  -0.087  -6.443  1.00 10.00      B   
ATOM   3888  OG  SER B 203     -33.469  -0.325  -5.340  1.00 10.00      B   
ATOM   3889  HG  SER B 203     -33.609   0.358  -4.674  1.00 10.00      B   
ATOM   3890  C   SER B 203     -35.524   1.783  -7.597  1.00 10.00      B   
ATOM   3891  O   SER B 203     -36.401   2.376  -6.971  1.00 10.00      B   
ATOM   3892  N   CYS B 204     -35.626   1.491  -8.882  1.00 10.00      B   
ATOM   3893  HN  CYS B 204     -34.871   1.052  -9.332  1.00 10.00      B   
ATOM   3894  CA  CYS B 204     -36.816   1.808  -9.651  1.00 10.00      B   
ATOM   3895  CB  CYS B 204     -36.460   1.856 -11.141  1.00 10.00      B   
ATOM   3896  SG  CYS B 204     -37.831   2.225 -12.259  1.00 10.00      B   
ATOM   3897  HG  CYS B 204     -38.354   3.391 -11.900  1.00 10.00      B   
ATOM   3898  C   CYS B 204     -37.887   0.754  -9.374  1.00 10.00      B   
ATOM   3899  O   CYS B 204     -37.567  -0.406  -9.103  1.00 10.00      B   
ATOM   3900  N   GLU B 205     -39.150   1.158  -9.420  1.00 10.00      B   
ATOM   3901  HN  GLU B 205     -39.349   2.096  -9.629  1.00 10.00      B   
ATOM   3902  CA  GLU B 205     -40.248   0.237  -9.156  1.00 10.00      B   
ATOM   3903  CB  GLU B 205     -41.480   0.978  -8.637  1.00 10.00      B   
ATOM   3904  CG  GLU B 205     -41.692   0.850  -7.136  1.00 10.00      B   
ATOM   3905  CD  GLU B 205     -40.724   1.690  -6.330  1.00 10.00      B   
ATOM   3906  OE1 GLU B 205     -40.901   2.925  -6.287  1.00 10.00      B   
ATOM   3907  OE2 GLU B 205     -39.791   1.122  -5.729  1.00 10.00      B   
ATOM   3908  C   GLU B 205     -40.608  -0.595 -10.379  1.00 10.00      B   
ATOM   3909  O   GLU B 205     -40.993  -1.758 -10.254  1.00 10.00      B   
ATOM   3910  N   THR B 206     -40.480  -0.009 -11.559  1.00 10.00      B   
ATOM   3911  HN  THR B 206     -40.154   0.914 -11.606  1.00 10.00      B   
ATOM   3912  CA  THR B 206     -40.810  -0.706 -12.790  1.00 10.00      B   
ATOM   3913  CB  THR B 206     -41.255   0.285 -13.875  1.00 10.00      B   
ATOM   3914  OG1 THR B 206     -40.500   1.497 -13.735  1.00 10.00      B   
ATOM   3915  HG1 THR B 206     -41.105   2.242 -13.577  1.00 10.00      B   
ATOM   3916  CG2 THR B 206     -42.736   0.593 -13.738  1.00 10.00      B   
ATOM   3917  C   THR B 206     -39.627  -1.516 -13.306  1.00 10.00      B   
ATOM   3918  O   THR B 206     -39.769  -2.685 -13.659  1.00 10.00      B   
ATOM   3919  N   CYS B 207     -38.461  -0.892 -13.341  1.00 10.00      B   
ATOM   3920  HN  CYS B 207     -38.402   0.035 -13.026  1.00 10.00      B   
ATOM   3921  CA  CYS B 207     -37.263  -1.553 -13.825  1.00 10.00      B   
ATOM   3922  CB  CYS B 207     -36.588  -0.679 -14.885  1.00 10.00      B   
ATOM   3923  SG  CYS B 207     -37.743   0.267 -15.911  1.00 10.00      B   
ATOM   3924  HG  CYS B 207     -38.661   0.801 -15.113  1.00 10.00      B   
ATOM   3925  C   CYS B 207     -36.302  -1.812 -12.672  1.00 10.00      B   
ATOM   3926  O   CYS B 207     -36.349  -1.124 -11.656  1.00 10.00      B   
ATOM   3927  N   GLY B 208     -35.422  -2.790 -12.833  1.00 10.00      B   
ATOM   3928  HN  GLY B 208     -35.421  -3.306 -13.667  1.00 10.00      B   
ATOM   3929  CA  GLY B 208     -34.466  -3.105 -11.785  1.00 10.00      B   
ATOM   3930  C   GLY B 208     -33.262  -2.179 -11.800  1.00 10.00      B   
ATOM   3931  O   GLY B 208     -32.126  -2.613 -11.597  1.00 10.00      B   
ATOM   3932  N   ILE B 209     -33.509  -0.899 -12.037  1.00 10.00      B   
ATOM   3933  HN  ILE B 209     -34.439  -0.609 -12.167  1.00 10.00      B   
ATOM   3934  CA  ILE B 209     -32.446   0.087 -12.083  1.00 10.00      B   
ATOM   3935  CB  ILE B 209     -32.736   1.199 -13.129  1.00 10.00      B   
ATOM   3936  CG1 ILE B 209     -32.147   0.821 -14.494  1.00 10.00      B   
ATOM   3937  CG2 ILE B 209     -32.207   2.558 -12.684  1.00 10.00      B   
ATOM   3938  CD1 ILE B 209     -32.705  -0.455 -15.085  1.00 10.00      B   
ATOM   3939  C   ILE B 209     -32.219   0.674 -10.695  1.00 10.00      B   
ATOM   3940  O   ILE B 209     -33.162   1.103 -10.031  1.00 10.00      B   
ATOM   3941  N   ARG B 210     -30.972   0.654 -10.251  1.00 10.00      B   
ATOM   3942  HN  ARG B 210     -30.268   0.286 -10.823  1.00 10.00      B   
ATOM   3943  CA  ARG B 210     -30.619   1.177  -8.944  1.00 10.00      B   
ATOM   3944  CB  ARG B 210     -30.020   0.065  -8.083  1.00 10.00      B   
ATOM   3945  CG  ARG B 210     -30.984  -1.065  -7.764  1.00 10.00      B   
ATOM   3946  CD  ARG B 210     -30.241  -2.362  -7.490  1.00 10.00      B   
ATOM   3947  NE  ARG B 210     -31.131  -3.422  -7.022  1.00 10.00      B   
ATOM   3948  HE  ARG B 210     -31.266  -3.501  -6.043  1.00 10.00      B   
ATOM   3949  CZ  ARG B 210     -31.758  -4.281  -7.827  1.00 10.00      B   
ATOM   3950  NH1 ARG B 210     -31.603  -4.204  -9.143  1.00 10.00      B   
ATOM   3951 HH11 ARG B 210     -30.990  -3.474  -9.557  1.00 10.00      B   
ATOM   3952 HH12 ARG B 210     -32.102  -4.874  -9.771  1.00 10.00      B   
ATOM   3953  NH2 ARG B 210     -32.547  -5.210  -7.310  1.00 10.00      B   
ATOM   3954 HH21 ARG B 210     -32.686  -5.261  -6.269  1.00 10.00      B   
ATOM   3955 HH22 ARG B 210     -33.023  -5.903  -7.929  1.00 10.00      B   
ATOM   3956  C   ARG B 210     -29.621   2.316  -9.086  1.00 10.00      B   
ATOM   3957  O   ARG B 210     -28.780   2.305  -9.990  1.00 10.00      B   
ATOM   3958  N   MET B 211     -29.720   3.297  -8.202  1.00 10.00      B   
ATOM   3959  HN  MET B 211     -30.419   3.246  -7.508  1.00 10.00      B   
ATOM   3960  CA  MET B 211     -28.822   4.444  -8.220  1.00 10.00      B   
ATOM   3961  CB  MET B 211     -29.383   5.569  -9.094  1.00 10.00      B   
ATOM   3962  CG  MET B 211     -28.315   6.487  -9.667  1.00 10.00      B   
ATOM   3963  SD  MET B 211     -28.996   7.859 -10.622  1.00 10.00      B   
ATOM   3964  CE  MET B 211     -29.849   6.982 -11.930  1.00 10.00      B   
ATOM   3965  C   MET B 211     -28.569   4.941  -6.800  1.00 10.00      B   
ATOM   3966  O   MET B 211     -29.456   4.873  -5.946  1.00 10.00      B   
ATOM   3967  N   HIS B 212     -27.358   5.419  -6.552  1.00 10.00      B   
ATOM   3968  HN  HIS B 212     -26.692   5.436  -7.271  1.00 10.00      B   
ATOM   3969  CA  HIS B 212     -26.984   5.913  -5.235  1.00 10.00      B   
ATOM   3970  CB  HIS B 212     -25.466   6.018  -5.106  1.00 10.00      B   
ATOM   3971  CG  HIS B 212     -24.806   4.707  -4.846  1.00 10.00      B   
ATOM   3972  ND1 HIS B 212     -25.469   3.710  -4.185  1.00 10.00      B   
ATOM   3973  CD2 HIS B 212     -23.559   4.282  -5.167  1.00 10.00      B   
ATOM   3974  CE1 HIS B 212     -24.626   2.706  -4.112  1.00 10.00      B   
ATOM   3975  NE2 HIS B 212     -23.456   2.998  -4.691  1.00 10.00      B   
ATOM   3976  HE2 HIS B 212     -22.616   2.501  -4.558  1.00 10.00      B   
ATOM   3977  C   HIS B 212     -27.627   7.252  -4.925  1.00 10.00      B   
ATOM   3978  O   HIS B 212     -28.058   7.973  -5.831  1.00 10.00      B   
ATOM   3979  N   LEU B 213     -27.663   7.584  -3.640  1.00 10.00      B   
ATOM   3980  HN  LEU B 213     -27.276   6.968  -2.981  1.00 10.00      B   
ATOM   3981  CA  LEU B 213     -28.249   8.839  -3.177  1.00 10.00      B   
ATOM   3982  CB  LEU B 213     -28.263   8.917  -1.647  1.00 10.00      B   
ATOM   3983  CG  LEU B 213     -29.386   9.749  -1.024  1.00 10.00      B   
ATOM   3984  CD1 LEU B 213     -30.747   9.159  -1.368  1.00 10.00      B   
ATOM   3985  CD2 LEU B 213     -29.208   9.849   0.484  1.00 10.00      B   
ATOM   3986  C   LEU B 213     -27.554  10.060  -3.795  1.00 10.00      B   
ATOM   3987  O   LEU B 213     -28.219  10.916  -4.374  1.00 10.00      B   
ATOM   3988  N   PRO B 214     -26.209  10.170  -3.699  1.00 10.00      B   
ATOM   3989  CA  PRO B 214     -25.480  11.301  -4.288  1.00 10.00      B   
ATOM   3990  CB  PRO B 214     -24.020  11.045  -3.887  1.00 10.00      B   
ATOM   3991  CG  PRO B 214     -24.103  10.109  -2.731  1.00 10.00      B   
ATOM   3992  CD  PRO B 214     -25.299   9.248  -2.996  1.00 10.00      B   
ATOM   3993  C   PRO B 214     -25.607  11.315  -5.811  1.00 10.00      B   
ATOM   3994  O   PRO B 214     -25.444  12.355  -6.449  1.00 10.00      B   
ATOM   3995  N   CYS B 215     -25.901  10.152  -6.385  1.00 10.00      B   
ATOM   3996  HN  CYS B 215     -26.020   9.358  -5.822  1.00 10.00      B   
ATOM   3997  CA  CYS B 215     -26.051  10.029  -7.827  1.00 10.00      B   
ATOM   3998  CB  CYS B 215     -25.903   8.575  -8.267  1.00 10.00      B   
ATOM   3999  SG  CYS B 215     -24.389   7.784  -7.678  1.00 10.00      B   
ATOM   4000  HG  CYS B 215     -23.703   7.376  -8.738  1.00 10.00      B   
ATOM   4001  C   CYS B 215     -27.383  10.614  -8.292  1.00 10.00      B   
ATOM   4002  O   CYS B 215     -27.418  11.440  -9.206  1.00 10.00      B   
ATOM   4003  N   VAL B 216     -28.478  10.204  -7.654  1.00 10.00      B   
ATOM   4004  HN  VAL B 216     -28.402   9.534  -6.936  1.00 10.00      B   
ATOM   4005  CA  VAL B 216     -29.794  10.724  -8.016  1.00 10.00      B   
ATOM   4006  CB  VAL B 216     -30.963   9.997  -7.308  1.00 10.00      B   
ATOM   4007  CG1 VAL B 216     -31.073   8.560  -7.786  1.00 10.00      B   
ATOM   4008  CG2 VAL B 216     -30.829  10.051  -5.795  1.00 10.00      B   
ATOM   4009  C   VAL B 216     -29.864  12.220  -7.736  1.00 10.00      B   
ATOM   4010  O   VAL B 216     -30.540  12.967  -8.441  1.00 10.00      B   
ATOM   4011  N   ALA B 217     -29.129  12.645  -6.714  1.00 10.00      B   
ATOM   4012  HN  ALA B 217     -28.614  11.988  -6.196  1.00 10.00      B   
ATOM   4013  CA  ALA B 217     -29.077  14.045  -6.325  1.00 10.00      B   
ATOM   4014  CB  ALA B 217     -28.334  14.182  -5.009  1.00 10.00      B   
ATOM   4015  C   ALA B 217     -28.390  14.881  -7.399  1.00 10.00      B   
ATOM   4016  O   ALA B 217     -28.679  16.065  -7.557  1.00 10.00      B   
ATOM   4017  N   LYS B 218     -27.472  14.257  -8.129  1.00 10.00      B   
ATOM   4018  HN  LYS B 218     -27.280  13.312  -7.950  1.00 10.00      B   
ATOM   4019  CA  LYS B 218     -26.745  14.943  -9.188  1.00 10.00      B   
ATOM   4020  CB  LYS B 218     -25.313  14.410  -9.305  1.00 10.00      B   
ATOM   4021  CG  LYS B 218     -24.404  15.260 -10.184  1.00 10.00      B   
ATOM   4022  CD  LYS B 218     -22.964  14.769 -10.161  1.00 10.00      B   
ATOM   4023  CE  LYS B 218     -22.302  15.045  -8.819  1.00 10.00      B   
ATOM   4024  NZ  LYS B 218     -20.827  14.868  -8.877  1.00 10.00      B   
ATOM   4025  HZ1 LYS B 218     -20.400  15.613  -9.462  1.00 10.00      B   
ATOM   4026  HZ2 LYS B 218     -20.589  13.944  -9.289  1.00 10.00      B   
ATOM   4027  HZ3 LYS B 218     -20.419  14.921  -7.923  1.00 10.00      B   
ATOM   4028  C   LYS B 218     -27.476  14.817 -10.523  1.00 10.00      B   
ATOM   4029  O   LYS B 218     -27.428  15.721 -11.356  1.00 10.00      B   
ATOM   4030  N   TYR B 219     -28.156  13.696 -10.719  1.00 10.00      B   
ATOM   4031  HN  TYR B 219     -28.156  13.006 -10.019  1.00 10.00      B   
ATOM   4032  CA  TYR B 219     -28.893  13.459 -11.952  1.00 10.00      B   
ATOM   4033  CB  TYR B 219     -29.259  11.979 -12.089  1.00 10.00      B   
ATOM   4034  CG  TYR B 219     -29.600  11.565 -13.503  1.00 10.00      B   
ATOM   4035  CD1 TYR B 219     -28.604  11.190 -14.396  1.00 10.00      B   
ATOM   4036  CD2 TYR B 219     -30.915  11.554 -13.946  1.00 10.00      B   
ATOM   4037  CE1 TYR B 219     -28.909  10.817 -15.690  1.00 10.00      B   
ATOM   4038  CE2 TYR B 219     -31.229  11.182 -15.238  1.00 10.00      B   
ATOM   4039  CZ  TYR B 219     -30.223  10.814 -16.106  1.00 10.00      B   
ATOM   4040  OH  TYR B 219     -30.532  10.441 -17.394  1.00 10.00      B   
ATOM   4041  HH  TYR B 219     -31.106  11.110 -17.793  1.00 10.00      B   
ATOM   4042  C   TYR B 219     -30.148  14.324 -12.016  1.00 10.00      B   
ATOM   4043  O   TYR B 219     -30.453  14.916 -13.050  1.00 10.00      B   
ATOM   4044  N   PHE B 220     -30.864  14.406 -10.904  1.00 10.00      B   
ATOM   4045  HN  PHE B 220     -30.562  13.926 -10.100  1.00 10.00      B   
ATOM   4046  CA  PHE B 220     -32.086  15.198 -10.840  1.00 10.00      B   
ATOM   4047  CB  PHE B 220     -33.181  14.432 -10.092  1.00 10.00      B   
ATOM   4048  CG  PHE B 220     -33.509  13.089 -10.682  1.00 10.00      B   
ATOM   4049  CD1 PHE B 220     -34.225  12.993 -11.863  1.00 10.00      B   
ATOM   4050  CD2 PHE B 220     -33.103  11.922 -10.054  1.00 10.00      B   
ATOM   4051  CE1 PHE B 220     -34.527  11.759 -12.406  1.00 10.00      B   
ATOM   4052  CE2 PHE B 220     -33.402  10.684 -10.590  1.00 10.00      B   
ATOM   4053  CZ  PHE B 220     -34.116  10.602 -11.769  1.00 10.00      B   
ATOM   4054  C   PHE B 220     -31.821  16.535 -10.157  1.00 10.00      B   
ATOM   4055  O   PHE B 220     -32.722  17.141  -9.575  1.00 10.00      B   
ATOM   4056  N   GLN B 221     -30.580  16.991 -10.242  1.00 10.00      B   
ATOM   4057  HN  GLN B 221     -29.914  16.468 -10.736  1.00 10.00      B   
ATOM   4058  CA  GLN B 221     -30.178  18.248  -9.631  1.00 10.00      B   
ATOM   4059  CB  GLN B 221     -28.660  18.393  -9.688  1.00 10.00      B   
ATOM   4060  CG  GLN B 221     -28.091  19.410  -8.717  1.00 10.00      B   
ATOM   4061  CD  GLN B 221     -26.672  19.803  -9.066  1.00 10.00      B   
ATOM   4062  OE1 GLN B 221     -25.932  19.037  -9.684  1.00 10.00      B   
ATOM   4063  NE2 GLN B 221     -26.274  20.995  -8.662  1.00 10.00      B   
ATOM   4064 HE21 GLN B 221     -26.909  21.552  -8.160  1.00 10.00      B   
ATOM   4065 HE22 GLN B 221     -25.361  21.277  -8.883  1.00 10.00      B   
ATOM   4066  C   GLN B 221     -30.833  19.434 -10.330  1.00 10.00      B   
ATOM   4067  O   GLN B 221     -30.580  19.684 -11.510  1.00 10.00      B   
ATOM   4068  N   SER B 222     -31.678  20.148  -9.590  1.00 10.00      B   
ATOM   4069  HN  SER B 222     -31.843  19.872  -8.665  1.00 10.00      B   
ATOM   4070  CA  SER B 222     -32.379  21.323 -10.107  1.00 10.00      B   
ATOM   4071  CB  SER B 222     -31.385  22.410 -10.522  1.00 10.00      B   
ATOM   4072  OG  SER B 222     -30.357  22.544  -9.550  1.00 10.00      B   
ATOM   4073  HG  SER B 222     -29.503  22.390  -9.969  1.00 10.00      B   
ATOM   4074  C   SER B 222     -33.309  20.958 -11.261  1.00 10.00      B   
ATOM   4075  O   SER B 222     -33.445  21.705 -12.233  1.00 10.00      B   
ATOM   4076  N   ASN B 223     -33.955  19.808 -11.135  1.00 10.00      B   
ATOM   4077  HN  ASN B 223     -33.813  19.269 -10.327  1.00 10.00      B   
ATOM   4078  CA  ASN B 223     -34.872  19.320 -12.151  1.00 10.00      B   
ATOM   4079  CB  ASN B 223     -34.214  18.189 -12.951  1.00 10.00      B   
ATOM   4080  CG  ASN B 223     -35.163  17.506 -13.918  1.00 10.00      B   
ATOM   4081  OD1 ASN B 223     -36.111  18.111 -14.418  1.00 10.00      B   
ATOM   4082  ND2 ASN B 223     -34.911  16.236 -14.196  1.00 10.00      B   
ATOM   4083 HD21 ASN B 223     -34.135  15.814 -13.770  1.00 10.00      B   
ATOM   4084 HD22 ASN B 223     -35.513  15.768 -14.811  1.00 10.00      B   
ATOM   4085  C   ASN B 223     -36.159  18.832 -11.494  1.00 10.00      B   
ATOM   4086  O   ASN B 223     -36.146  17.869 -10.727  1.00 10.00      B   
ATOM   4087  N   ALA B 224     -37.266  19.498 -11.800  1.00 10.00      B   
ATOM   4088  HN  ALA B 224     -37.210  20.253 -12.429  1.00 10.00      B   
ATOM   4089  CA  ALA B 224     -38.563  19.149 -11.228  1.00 10.00      B   
ATOM   4090  CB  ALA B 224     -39.466  20.373 -11.185  1.00 10.00      B   
ATOM   4091  C   ALA B 224     -39.240  18.009 -11.989  1.00 10.00      B   
ATOM   4092  O   ALA B 224     -40.425  17.737 -11.791  1.00 10.00      B   
ATOM   4093  N   GLU B 225     -38.488  17.344 -12.855  1.00 10.00      B   
ATOM   4094  HN  GLU B 225     -37.549  17.604 -12.972  1.00 10.00      B   
ATOM   4095  CA  GLU B 225     -39.020  16.233 -13.634  1.00 10.00      B   
ATOM   4096  CB  GLU B 225     -38.812  16.493 -15.129  1.00 10.00      B   
ATOM   4097  CG  GLU B 225     -39.909  15.942 -16.024  1.00 10.00      B   
ATOM   4098  CD  GLU B 225     -41.272  16.510 -15.689  1.00 10.00      B   
ATOM   4099  OE1 GLU B 225     -41.471  17.731 -15.851  1.00 10.00      B   
ATOM   4100  OE2 GLU B 225     -42.150  15.737 -15.263  1.00 10.00      B   
ATOM   4101  C   GLU B 225     -38.333  14.929 -13.220  1.00 10.00      B   
ATOM   4102  O   GLU B 225     -37.297  14.561 -13.775  1.00 10.00      B   
ATOM   4103  N   PRO B 226     -38.897  14.217 -12.228  1.00 10.00      B   
ATOM   4104  CA  PRO B 226     -38.335  12.967 -11.722  1.00 10.00      B   
ATOM   4105  CB  PRO B 226     -38.983  12.806 -10.335  1.00 10.00      B   
ATOM   4106  CG  PRO B 226     -39.861  14.004 -10.147  1.00 10.00      B   
ATOM   4107  CD  PRO B 226     -40.129  14.560 -11.517  1.00 10.00      B   
ATOM   4108  C   PRO B 226     -38.684  11.776 -12.606  1.00 10.00      B   
ATOM   4109  O   PRO B 226     -39.725  11.137 -12.431  1.00 10.00      B   
ATOM   4110  N   ARG B 227     -37.818  11.497 -13.565  1.00 10.00      B   
ATOM   4111  HN  ARG B 227     -37.020  12.057 -13.668  1.00 10.00      B   
ATOM   4112  CA  ARG B 227     -38.020  10.381 -14.473  1.00 10.00      B   
ATOM   4113  CB  ARG B 227     -38.450  10.868 -15.857  1.00 10.00      B   
ATOM   4114  CG  ARG B 227     -39.887  11.359 -15.922  1.00 10.00      B   
ATOM   4115  CD  ARG B 227     -40.293  11.674 -17.350  1.00 10.00      B   
ATOM   4116  NE  ARG B 227     -41.716  11.989 -17.464  1.00 10.00      B   
ATOM   4117  HE  ARG B 227     -42.001  12.888 -17.183  1.00 10.00      B   
ATOM   4118  CZ  ARG B 227     -42.636  11.143 -17.926  1.00 10.00      B   
ATOM   4119  NH1 ARG B 227     -42.300   9.916 -18.307  1.00 10.00      B   
ATOM   4120 HH11 ARG B 227     -41.305   9.595 -18.250  1.00 10.00      B   
ATOM   4121 HH12 ARG B 227     -43.030   9.260 -18.663  1.00 10.00      B   
ATOM   4122  NH2 ARG B 227     -43.902  11.527 -18.005  1.00 10.00      B   
ATOM   4123 HH21 ARG B 227     -44.628  10.868 -18.362  1.00 10.00      B   
ATOM   4124 HH22 ARG B 227     -44.179  12.489 -17.711  1.00 10.00      B   
ATOM   4125  C   ARG B 227     -36.767   9.523 -14.567  1.00 10.00      B   
ATOM   4126  O   ARG B 227     -35.660  10.034 -14.735  1.00 10.00      B   
ATOM   4127  N   CYS B 228     -36.954   8.222 -14.446  1.00 10.00      B   
ATOM   4128  HN  CYS B 228     -37.872   7.886 -14.319  1.00 10.00      B   
ATOM   4129  CA  CYS B 228     -35.862   7.266 -14.510  1.00 10.00      B   
ATOM   4130  CB  CYS B 228     -36.379   5.877 -14.110  1.00 10.00      B   
ATOM   4131  SG  CYS B 228     -35.217   4.516 -14.364  1.00 10.00      B   
ATOM   4132  HG  CYS B 228     -35.829   3.602 -15.106  1.00 10.00      B   
ATOM   4133  C   CYS B 228     -35.262   7.226 -15.912  1.00 10.00      B   
ATOM   4134  O   CYS B 228     -35.990   7.214 -16.904  1.00 10.00      B   
ATOM   4135  N   PRO B 229     -33.919   7.210 -16.011  1.00 10.00      B   
ATOM   4136  CA  PRO B 229     -33.217   7.167 -17.301  1.00 10.00      B   
ATOM   4137  CB  PRO B 229     -31.746   7.020 -16.902  1.00 10.00      B   
ATOM   4138  CG  PRO B 229     -31.669   7.568 -15.520  1.00 10.00      B   
ATOM   4139  CD  PRO B 229     -32.984   7.244 -14.873  1.00 10.00      B   
ATOM   4140  C   PRO B 229     -33.647   5.960 -18.130  1.00 10.00      B   
ATOM   4141  O   PRO B 229     -33.701   6.020 -19.360  1.00 10.00      B   
ATOM   4142  N   HIS B 230     -33.965   4.870 -17.443  1.00 10.00      B   
ATOM   4143  HN  HIS B 230     -33.922   4.894 -16.465  1.00 10.00      B   
ATOM   4144  CA  HIS B 230     -34.395   3.650 -18.101  1.00 10.00      B   
ATOM   4145  CB  HIS B 230     -33.843   2.428 -17.361  1.00 10.00      B   
ATOM   4146  CG  HIS B 230     -33.920   1.152 -18.141  1.00 10.00      B   
ATOM   4147  ND1 HIS B 230     -32.950   0.730 -19.022  1.00 10.00      B   
ATOM   4148  HD1 HIS B 230     -32.124   1.215 -19.252  1.00 10.00      B   
ATOM   4149  CD2 HIS B 230     -34.869   0.182 -18.141  1.00 10.00      B   
ATOM   4150  CE1 HIS B 230     -33.334  -0.450 -19.527  1.00 10.00      B   
ATOM   4151  NE2 HIS B 230     -34.493  -0.828 -19.020  1.00 10.00      B   
ATOM   4152  C   HIS B 230     -35.914   3.595 -18.147  1.00 10.00      B   
ATOM   4153  O   HIS B 230     -36.577   3.689 -17.111  1.00 10.00      B   
ATOM   4154  N   CYS B 231     -36.449   3.483 -19.360  1.00 10.00      B   
ATOM   4155  HN  CYS B 231     -35.847   3.451 -20.132  1.00 10.00      B   
ATOM   4156  CA  CYS B 231     -37.893   3.409 -19.603  1.00 10.00      B   
ATOM   4157  CB  CYS B 231     -38.571   2.332 -18.750  1.00 10.00      B   
ATOM   4158  SG  CYS B 231     -40.083   1.653 -19.470  1.00 10.00      B   
ATOM   4159  HG  CYS B 231     -40.863   1.248 -18.476  1.00 10.00      B   
ATOM   4160  C   CYS B 231     -38.585   4.764 -19.444  1.00 10.00      B   
ATOM   4161  O   CYS B 231     -39.743   4.922 -19.832  1.00 10.00      B   
ATOM   4162  N   ASN B 232     -37.869   5.728 -18.866  1.00 10.00      B   
ATOM   4163  HN  ASN B 232     -36.962   5.524 -18.559  1.00 10.00      B   
ATOM   4164  CA  ASN B 232     -38.391   7.079 -18.659  1.00 10.00      B   
ATOM   4165  CB  ASN B 232     -38.748   7.742 -19.996  1.00 10.00      B   
ATOM   4166  CG  ASN B 232     -38.495   9.237 -20.002  1.00 10.00      B   
ATOM   4167  OD1 ASN B 232     -39.379  10.032 -19.689  1.00 10.00      B   
ATOM   4168  ND2 ASN B 232     -37.288   9.632 -20.373  1.00 10.00      B   
ATOM   4169 HD21 ASN B 232     -36.632   8.947 -20.625  1.00 10.00      B   
ATOM   4170 HD22 ASN B 232     -37.095  10.593 -20.381  1.00 10.00      B   
ATOM   4171  C   ASN B 232     -39.589   7.078 -17.710  1.00 10.00      B   
ATOM   4172  O   ASN B 232     -40.451   7.952 -17.779  1.00 10.00      B   
ATOM   4173  N   ASP B 233     -39.627   6.094 -16.817  1.00 10.00      B   
ATOM   4174  HN  ASP B 233     -38.901   5.438 -16.803  1.00 10.00      B   
ATOM   4175  CA  ASP B 233     -40.716   5.966 -15.849  1.00 10.00      B   
ATOM   4176  CB  ASP B 233     -40.739   4.554 -15.250  1.00 10.00      B   
ATOM   4177  CG  ASP B 233     -41.941   4.304 -14.353  1.00 10.00      B   
ATOM   4178  OD1 ASP B 233     -43.075   4.621 -14.770  1.00 10.00      B   
ATOM   4179  OD2 ASP B 233     -41.757   3.781 -13.235  1.00 10.00      B   
ATOM   4180  C   ASP B 233     -40.584   7.006 -14.740  1.00 10.00      B   
ATOM   4181  O   ASP B 233     -39.501   7.533 -14.502  1.00 10.00      B   
ATOM   4182  N   TYR B 234     -41.688   7.295 -14.068  1.00 10.00      B   
ATOM   4183  HN  TYR B 234     -42.517   6.825 -14.293  1.00 10.00      B   
ATOM   4184  CA  TYR B 234     -41.698   8.274 -12.990  1.00 10.00      B   
ATOM   4185  CB  TYR B 234     -43.134   8.547 -12.531  1.00 10.00      B   
ATOM   4186  CG  TYR B 234     -44.066   9.036 -13.619  1.00 10.00      B   
ATOM   4187  CD1 TYR B 234     -44.747   8.141 -14.436  1.00 10.00      B   
ATOM   4188  CD2 TYR B 234     -44.275  10.392 -13.819  1.00 10.00      B   
ATOM   4189  CE1 TYR B 234     -45.607   8.584 -15.422  1.00 10.00      B   
ATOM   4190  CE2 TYR B 234     -45.131  10.843 -14.804  1.00 10.00      B   
ATOM   4191  CZ  TYR B 234     -45.795   9.935 -15.601  1.00 10.00      B   
ATOM   4192  OH  TYR B 234     -46.652  10.382 -16.581  1.00 10.00      B   
ATOM   4193  HH  TYR B 234     -47.500   9.927 -16.497  1.00 10.00      B   
ATOM   4194  C   TYR B 234     -40.874   7.786 -11.802  1.00 10.00      B   
ATOM   4195  O   TYR B 234     -40.883   6.599 -11.473  1.00 10.00      B   
ATOM   4196  N   TRP B 235     -40.154   8.703 -11.173  1.00 10.00      B   
ATOM   4197  HN  TRP B 235     -40.168   9.632 -11.502  1.00 10.00      B   
ATOM   4198  CA  TRP B 235     -39.342   8.374 -10.008  1.00 10.00      B   
ATOM   4199  CB  TRP B 235     -38.013   9.140 -10.044  1.00 10.00      B   
ATOM   4200  CG  TRP B 235     -36.946   8.564  -9.159  1.00 10.00      B   
ATOM   4201  CD1 TRP B 235     -36.465   9.094  -7.995  1.00 10.00      B   
ATOM   4202  CD2 TRP B 235     -36.221   7.347  -9.374  1.00 10.00      B   
ATOM   4203  NE1 TRP B 235     -35.485   8.283  -7.474  1.00 10.00      B   
ATOM   4204  HE1 TRP B 235     -34.985   8.449  -6.642  1.00 10.00      B   
ATOM   4205  CE2 TRP B 235     -35.318   7.203  -8.302  1.00 10.00      B   
ATOM   4206  CE3 TRP B 235     -36.250   6.364 -10.367  1.00 10.00      B   
ATOM   4207  CZ2 TRP B 235     -34.450   6.117  -8.198  1.00 10.00      B   
ATOM   4208  CZ3 TRP B 235     -35.390   5.289 -10.262  1.00 10.00      B   
ATOM   4209  CH2 TRP B 235     -34.502   5.172  -9.186  1.00 10.00      B   
ATOM   4210  C   TRP B 235     -40.118   8.724  -8.742  1.00 10.00      B   
ATOM   4211  O   TRP B 235     -40.233   9.896  -8.383  1.00 10.00      B   
ATOM   4212  N   PRO B 236     -40.672   7.715  -8.055  1.00 10.00      B   
ATOM   4213  CA  PRO B 236     -41.459   7.905  -6.844  1.00 10.00      B   
ATOM   4214  CB  PRO B 236     -42.465   6.746  -6.914  1.00 10.00      B   
ATOM   4215  CG  PRO B 236     -41.915   5.769  -7.918  1.00 10.00      B   
ATOM   4216  CD  PRO B 236     -40.588   6.297  -8.395  1.00 10.00      B   
ATOM   4217  C   PRO B 236     -40.614   7.789  -5.580  1.00 10.00      B   
ATOM   4218  O   PRO B 236     -41.009   7.137  -4.609  1.00 10.00      B   
ATOM   4219  N   HIS B 237     -39.451   8.423  -5.594  1.00 10.00      B   
ATOM   4220  HN  HIS B 237     -39.196   8.938  -6.387  1.00 10.00      B   
ATOM   4221  CA  HIS B 237     -38.551   8.391  -4.453  1.00 10.00      B   
ATOM   4222  CB  HIS B 237     -37.381   7.430  -4.700  1.00 10.00      B   
ATOM   4223  CG  HIS B 237     -37.789   5.987  -4.729  1.00 10.00      B   
ATOM   4224  ND1 HIS B 237     -37.860   5.242  -3.578  1.00 10.00      B   
ATOM   4225  CD2 HIS B 237     -38.161   5.216  -5.782  1.00 10.00      B   
ATOM   4226  CE1 HIS B 237     -38.274   4.044  -3.949  1.00 10.00      B   
ATOM   4227  NE2 HIS B 237     -38.472   3.979  -5.273  1.00 10.00      B   
ATOM   4228  HE2 HIS B 237     -39.009   3.290  -5.736  1.00 10.00      B   
ATOM   4229  C   HIS B 237     -38.047   9.792  -4.133  1.00 10.00      B   
ATOM   4230  O   HIS B 237     -38.010  10.660  -5.009  1.00 10.00      B   
ATOM   4231  N   GLU B 238     -37.683  10.006  -2.877  1.00 10.00      B   
ATOM   4232  HN  GLU B 238     -37.759   9.274  -2.228  1.00 10.00      B   
ATOM   4233  CA  GLU B 238     -37.188  11.297  -2.424  1.00 10.00      B   
ATOM   4234  CB  GLU B 238     -37.132  11.328  -0.898  1.00 10.00      B   
ATOM   4235  CG  GLU B 238     -36.668  12.650  -0.312  1.00 10.00      B   
ATOM   4236  CD  GLU B 238     -36.699  12.644   1.199  1.00 10.00      B   
ATOM   4237  OE1 GLU B 238     -36.311  11.622   1.802  1.00 10.00      B   
ATOM   4238  OE2 GLU B 238     -37.109  13.663   1.794  1.00 10.00      B   
ATOM   4239  C   GLU B 238     -35.815  11.603  -3.007  1.00 10.00      B   
ATOM   4240  O   GLU B 238     -34.856  10.864  -2.794  1.00 10.00      B   
ATOM   4241  N   ILE B 239     -35.734  12.693  -3.752  1.00 10.00      B   
ATOM   4242  HN  ILE B 239     -36.540  13.230  -3.897  1.00 10.00      B   
ATOM   4243  CA  ILE B 239     -34.485  13.109  -4.367  1.00 10.00      B   
ATOM   4244  CB  ILE B 239     -34.717  13.641  -5.797  1.00 10.00      B   
ATOM   4245  CG1 ILE B 239     -35.543  12.639  -6.610  1.00 10.00      B   
ATOM   4246  CG2 ILE B 239     -33.388  13.924  -6.484  1.00 10.00      B   
ATOM   4247  CD1 ILE B 239     -36.100  13.203  -7.900  1.00 10.00      B   
ATOM   4248  C   ILE B 239     -33.822  14.201  -3.534  1.00 10.00      B   
ATOM   4249  O   ILE B 239     -34.420  15.250  -3.283  1.00 10.00      B   
ATOM   4250  N   PRO B 240     -32.592  13.954  -3.065  1.00 10.00      B   
ATOM   4251  CA  PRO B 240     -31.840  14.920  -2.270  1.00 10.00      B   
ATOM   4252  CB  PRO B 240     -30.896  14.020  -1.475  1.00 10.00      B   
ATOM   4253  CG  PRO B 240     -30.621  12.871  -2.387  1.00 10.00      B   
ATOM   4254  CD  PRO B 240     -31.842  12.699  -3.256  1.00 10.00      B   
ATOM   4255  C   PRO B 240     -31.041  15.876  -3.157  1.00 10.00      B   
ATOM   4256  O   PRO B 240     -31.218  15.899  -4.375  1.00 10.00      B   
ATOM   4257  N   LYS B 241     -30.164  16.659  -2.545  1.00 10.00      B   
ATOM   4258  HN  LYS B 241     -30.053  16.591  -1.574  1.00 10.00      B   
ATOM   4259  CA  LYS B 241     -29.344  17.604  -3.286  1.00 10.00      B   
ATOM   4260  CB  LYS B 241     -29.500  19.025  -2.734  1.00 10.00      B   
ATOM   4261  CG  LYS B 241     -30.927  19.547  -2.727  1.00 10.00      B   
ATOM   4262  CD  LYS B 241     -31.603  19.285  -1.391  1.00 10.00      B   
ATOM   4263  CE  LYS B 241     -33.046  19.755  -1.401  1.00 10.00      B   
ATOM   4264  NZ  LYS B 241     -33.716  19.505  -0.100  1.00 10.00      B   
ATOM   4265  HZ1 LYS B 241     -34.720  19.765  -0.158  1.00 10.00      B   
ATOM   4266  HZ2 LYS B 241     -33.269  20.070   0.649  1.00 10.00      B   
ATOM   4267  HZ3 LYS B 241     -33.646  18.499   0.154  1.00 10.00      B   
ATOM   4268  C   LYS B 241     -27.884  17.182  -3.223  1.00 10.00      B   
ATOM   4269  O   LYS B 241     -27.495  16.421  -2.335  1.00 10.00      B   
ATOM   4270  N   VAL B 242     -27.085  17.672  -4.164  1.00 10.00      B   
ATOM   4271  HN  VAL B 242     -27.457  18.277  -4.838  1.00 10.00      B   
ATOM   4272  CA  VAL B 242     -25.665  17.337  -4.212  1.00 10.00      B   
ATOM   4273  CB  VAL B 242     -24.957  17.919  -5.453  1.00 10.00      B   
ATOM   4274  CG1 VAL B 242     -25.353  17.152  -6.702  1.00 10.00      B   
ATOM   4275  CG2 VAL B 242     -25.260  19.400  -5.612  1.00 10.00      B   
ATOM   4276  C   VAL B 242     -24.941  17.789  -2.950  1.00 10.00      B   
ATOM   4277  O   VAL B 242     -25.239  18.851  -2.397  1.00 10.00      B   
ATOM   4278  N   PHE B 243     -24.002  16.969  -2.500  1.00 10.00      B   
ATOM   4279  HN  PHE B 243     -23.826  16.139  -2.987  1.00 10.00      B   
ATOM   4280  CA  PHE B 243     -23.229  17.258  -1.303  1.00 10.00      B   
ATOM   4281  CB  PHE B 243     -22.287  16.091  -0.976  1.00 10.00      B   
ATOM   4282  CG  PHE B 243     -21.411  16.321   0.227  1.00 10.00      B   
ATOM   4283  CD1 PHE B 243     -20.063  16.614   0.076  1.00 10.00      B   
ATOM   4284  CD2 PHE B 243     -21.933  16.241   1.507  1.00 10.00      B   
ATOM   4285  CE1 PHE B 243     -19.254  16.824   1.176  1.00 10.00      B   
ATOM   4286  CE2 PHE B 243     -21.130  16.450   2.612  1.00 10.00      B   
ATOM   4287  CZ  PHE B 243     -19.788  16.741   2.446  1.00 10.00      B   
ATOM   4288  C   PHE B 243     -22.443  18.555  -1.444  1.00 10.00      B   
ATOM   4289  O   PHE B 243     -21.559  18.675  -2.294  1.00 10.00      B   
ATOM   4290  N   ASP B 244     -22.794  19.523  -0.616  1.00 10.00      B   
ATOM   4291  HN  ASP B 244     -23.525  19.363   0.016  1.00 10.00      B   
ATOM   4292  CA  ASP B 244     -22.126  20.812  -0.601  1.00 10.00      B   
ATOM   4293  CB  ASP B 244     -23.164  21.940  -0.636  1.00 10.00      B   
ATOM   4294  CG  ASP B 244     -22.549  23.329  -0.646  1.00 10.00      B   
ATOM   4295  OD1 ASP B 244     -22.799  24.103   0.301  1.00 10.00      B   
ATOM   4296  OD2 ASP B 244     -21.832  23.661  -1.610  1.00 10.00      B   
ATOM   4297  C   ASP B 244     -21.298  20.898   0.671  1.00 10.00      B   
ATOM   4298  O   ASP B 244     -21.791  20.567   1.747  1.00 10.00      B   
ATOM   4299  N   PRO B 245     -20.020  21.295   0.563  1.00 10.00      B   
ATOM   4300  CA  PRO B 245     -19.126  21.406   1.721  1.00 10.00      B   
ATOM   4301  CB  PRO B 245     -17.804  21.894   1.118  1.00 10.00      B   
ATOM   4302  CG  PRO B 245     -17.890  21.543  -0.327  1.00 10.00      B   
ATOM   4303  CD  PRO B 245     -19.341  21.657  -0.691  1.00 10.00      B   
ATOM   4304  C   PRO B 245     -19.637  22.404   2.759  1.00 10.00      B   
ATOM   4305  O   PRO B 245     -19.368  23.603   2.671  1.00 10.00      B   
ATOM   4306  N   GLU B 246     -20.386  21.902   3.729  1.00 10.00      B   
ATOM   4307  HN  GLU B 246     -20.583  20.941   3.731  1.00 10.00      B   
ATOM   4308  CB  GLU B 246     -22.340  22.274   5.170  1.00 10.00      B   
ATOM   4309  CG  GLU B 246     -23.398  22.563   4.119  1.00 10.00      B   
ATOM   4310  CD  GLU B 246     -24.618  23.246   4.702  1.00 10.00      B   
ATOM   4311  OE1 GLU B 246     -24.890  24.408   4.328  1.00 10.00      B   
ATOM   4312  OE2 GLU B 246     -25.309  22.627   5.542  1.00 10.00      B   
ATOM   4313  CA  GLU B 246     -20.929  22.734   4.789  1.00 10.00      B   
ATOM   4314  C   GLU B 246     -20.026  22.678   6.006  1.00 10.00      B   
ATOM   4315  O   GLU B 246     -19.736  21.556   6.475  1.00 10.00      B   
ATOM   4316  OXT GLU B 246     -19.618  23.749   6.501  1.00 10.00      B   
END
