# Supplementary material for: COZOID: contact zone identifier for visual analysis of protein-protein interactions
Source: BMC Bioinformatics. 2018 Apr 6;19:125. doi: 10.1186/s12859-018-2113-6 (PMC5889581; doi:10.1186/s12859-018-2113-6)
Supplement: Supplementary file 3 — Example data. Testing dataset used in the manuscript. (ZIP 2662 kb) [file 12859_2018_2113_MOESM3_ESM.zip › Test_data_COZOID/cluster2_4.pdb]

REMARK FILENAME="/tmp/jobdir/71432793.stro.nikhef.nl/CREAM976311104/DIRAC_KHE"
REMARK ===============================================================
REMARK HADDOCK run for complex
REMARK final NOE weights: unambig 50 amb: 50
REMARK ===============================================================
REMARK            total,bonds,angles,improper,dihe,vdw,elec,air,cdih,coup,sani,vean,dani
REMARK energies: -81.0633, 0, 0, 0, 0, -39.3268, -44.0908, 2.35432, 0, 0, 0, 0, 0
REMARK ===============================================================
REMARK            bonds,angles,impropers,dihe,air,cdih,coup,sani,vean,dani
REMARK rms-dev.: 0,0,0,0,6.018336E-02,0,0, 0, 0, 0
REMARK ===============================================================
REMARK               air,cdih,coup,sani,vean,dani
REMARK               >0.3,>5,>1,>0,>5,>0.2
REMARK violations.: 0, 0, 0, 0, 0, 0
REMARK ===============================================================
REMARK                        CVpartition#,violations,rms
REMARK AIRs cross-validation: 2, 1, 1.78688
REMARK ===============================================================
REMARK NCS energy: 0
REMARK ===============================================================
REMARK Symmetry energy: 0
REMARK ===============================================================
REMARK Desolvation energy: 13.3855
REMARK Internal energy free molecules: 7535.85
REMARK Internal energy complex: -17147.9
REMARK Binding energy: -24753.8
REMARK ===============================================================
REMARK buried surface area: 1490.09
REMARK ===============================================================
REMARK water - chain1: 0 0 0
REMARK water - chain2: 0 0 0
REMARK water - chain3: 0 0 0
REMARK water - chain4: 0 0 0
REMARK water - chain5: 0 0 0
REMARK water - chain6: 0 0 0
REMARK ===============================================================
REMARK water - water: 0 0 0
REMARK ===============================================================
REMARK DATE:08-Dec-2015  19:53:02       created by user: enmr049
REMARK VERSION:1.2
ATOM      1  C   GLY A  78      35.441  30.288  -0.937  1.00 10.00      A   
ATOM      2  O   GLY A  78      35.919  29.557  -0.069  1.00 10.00      A   
ATOM      3  N   GLY A  78      36.840  29.023  -2.547  1.00 10.00      A   
ATOM      4  HT1 GLY A  78      36.529  28.160  -2.059  1.00 10.00      A   
ATOM      5  HT2 GLY A  78      37.747  29.326  -2.141  1.00 10.00      A   
ATOM      6  HT3 GLY A  78      36.977  28.807  -3.554  1.00 10.00      A   
ATOM      7  CA  GLY A  78      35.824  30.090  -2.387  1.00 10.00      A   
ATOM      8  N   PRO A  79      34.585  31.279  -0.640  1.00 10.00      A   
ATOM      9  CA  PRO A  79      34.138  31.549   0.730  1.00 10.00      A   
ATOM     10  CB  PRO A  79      33.173  32.731   0.569  1.00 10.00      A   
ATOM     11  CG  PRO A  79      33.534  33.345  -0.740  1.00 10.00      A   
ATOM     12  CD  PRO A  79      33.991  32.213  -1.610  1.00 10.00      A   
ATOM     13  C   PRO A  79      33.403  30.344   1.315  1.00 10.00      A   
ATOM     14  O   PRO A  79      32.566  29.724   0.650  1.00 10.00      A   
ATOM     15  N   ARG A  80      33.726  30.004   2.552  1.00 10.00      A   
ATOM     16  HN  ARG A  80      34.394  30.538   3.037  1.00 10.00      A   
ATOM     17  CA  ARG A  80      33.104  28.869   3.220  1.00 10.00      A   
ATOM     18  CB  ARG A  80      34.104  27.718   3.392  1.00 10.00      A   
ATOM     19  CG  ARG A  80      34.633  27.132   2.091  1.00 10.00      A   
ATOM     20  CD  ARG A  80      33.547  26.393   1.328  1.00 10.00      A   
ATOM     21  NE  ARG A  80      34.044  25.822   0.077  1.00 10.00      A   
ATOM     22  HE  ARG A  80      34.630  25.028   0.143  1.00 10.00      A   
ATOM     23  CZ  ARG A  80      33.732  26.293  -1.133  1.00 10.00      A   
ATOM     24  NH1 ARG A  80      32.999  27.395  -1.250  1.00 10.00      A   
ATOM     25 HH11 ARG A  80      32.747  27.764  -2.196  1.00 10.00      A   
ATOM     26 HH12 ARG A  80      32.683  27.909  -0.399  1.00 10.00      A   
ATOM     27  NH2 ARG A  80      34.182  25.680  -2.221  1.00 10.00      A   
ATOM     28 HH21 ARG A  80      33.930  26.038  -3.181  1.00 10.00      A   
ATOM     29 HH22 ARG A  80      34.807  24.835  -2.134  1.00 10.00      A   
ATOM     30  C   ARG A  80      32.541  29.288   4.573  1.00 10.00      A   
ATOM     31  O   ARG A  80      33.041  28.880   5.622  1.00 10.00      A   
ATOM     32  N   SER A  81      31.509  30.119   4.533  1.00 10.00      A   
ATOM     33  HN  SER A  81      31.172  30.418   3.663  1.00 10.00      A   
ATOM     34  CA  SER A  81      30.862  30.616   5.741  1.00 10.00      A   
ATOM     35  CB  SER A  81      29.876  31.722   5.361  1.00 10.00      A   
ATOM     36  OG  SER A  81      30.395  32.511   4.302  1.00 10.00      A   
ATOM     37  HG  SER A  81      30.990  33.179   4.666  1.00 10.00      A   
ATOM     38  C   SER A  81      30.129  29.497   6.483  1.00 10.00      A   
ATOM     39  O   SER A  81      29.767  28.480   5.885  1.00 10.00      A   
ATOM     40  N   GLN A  82      29.905  29.695   7.781  1.00 10.00      A   
ATOM     41  HN  GLN A  82      30.214  30.531   8.196  1.00 10.00      A   
ATOM     42  CA  GLN A  82      29.212  28.708   8.607  1.00 10.00      A   
ATOM     43  CB  GLN A  82      29.105  29.199  10.052  1.00 10.00      A   
ATOM     44  CG  GLN A  82      28.324  28.265  10.963  1.00 10.00      A   
ATOM     45  CD  GLN A  82      27.821  28.951  12.218  1.00 10.00      A   
ATOM     46  OE1 GLN A  82      28.455  29.864  12.741  1.00 10.00      A   
ATOM     47  NE2 GLN A  82      26.666  28.529  12.702  1.00 10.00      A   
ATOM     48 HE21 GLN A  82      26.195  27.798  12.225  1.00 10.00      A   
ATOM     49 HE22 GLN A  82      26.321  28.958  13.510  1.00 10.00      A   
ATOM     50  C   GLN A  82      27.818  28.423   8.059  1.00 10.00      A   
ATOM     51  O   GLN A  82      27.406  27.268   7.946  1.00 10.00      A   
ATOM     52  N   LYS A  83      27.105  29.486   7.712  1.00 10.00      A   
ATOM     53  HN  LYS A  83      27.493  30.380   7.830  1.00 10.00      A   
ATOM     54  CA  LYS A  83      25.759  29.362   7.173  1.00 10.00      A   
ATOM     55  CB  LYS A  83      25.133  30.742   6.958  1.00 10.00      A   
ATOM     56  CG  LYS A  83      23.681  30.698   6.514  1.00 10.00      A   
ATOM     57  CD  LYS A  83      22.970  32.004   6.814  1.00 10.00      A   
ATOM     58  CE  LYS A  83      21.494  31.912   6.469  1.00 10.00      A   
ATOM     59  NZ  LYS A  83      20.744  33.114   6.912  1.00 10.00      A   
ATOM     60  HZ1 LYS A  83      20.741  33.168   7.950  1.00 10.00      A   
ATOM     61  HZ2 LYS A  83      19.760  33.067   6.578  1.00 10.00      A   
ATOM     62  HZ3 LYS A  83      21.187  33.974   6.532  1.00 10.00      A   
ATOM     63  C   LYS A  83      25.765  28.563   5.873  1.00 10.00      A   
ATOM     64  O   LYS A  83      24.854  27.778   5.613  1.00 10.00      A   
ATOM     65  N   GLN A  84      26.810  28.751   5.072  1.00 10.00      A   
ATOM     66  HN  GLN A  84      27.514  29.375   5.343  1.00 10.00      A   
ATOM     67  CA  GLN A  84      26.937  28.039   3.807  1.00 10.00      A   
ATOM     68  CB  GLN A  84      28.150  28.535   3.020  1.00 10.00      A   
ATOM     69  CG  GLN A  84      28.069  29.986   2.581  1.00 10.00      A   
ATOM     70  CD  GLN A  84      29.181  30.351   1.617  1.00 10.00      A   
ATOM     71  OE1 GLN A  84      29.643  29.517   0.840  1.00 10.00      A   
ATOM     72  NE2 GLN A  84      29.628  31.595   1.670  1.00 10.00      A   
ATOM     73 HE21 GLN A  84      29.223  32.207   2.322  1.00 10.00      A   
ATOM     74 HE22 GLN A  84      30.347  31.859   1.058  1.00 10.00      A   
ATOM     75  C   GLN A  84      27.066  26.543   4.053  1.00 10.00      A   
ATOM     76  O   GLN A  84      26.483  25.735   3.335  1.00 10.00      A   
ATOM     77  N   LEU A  85      27.817  26.188   5.087  1.00 10.00      A   
ATOM     78  HN  LEU A  85      28.238  26.885   5.634  1.00 10.00      A   
ATOM     79  CA  LEU A  85      28.026  24.790   5.436  1.00 10.00      A   
ATOM     80  CB  LEU A  85      29.085  24.661   6.532  1.00 10.00      A   
ATOM     81  CG  LEU A  85      30.451  25.275   6.223  1.00 10.00      A   
ATOM     82  CD1 LEU A  85      31.383  25.123   7.414  1.00 10.00      A   
ATOM     83  CD2 LEU A  85      31.056  24.643   4.979  1.00 10.00      A   
ATOM     84  C   LEU A  85      26.723  24.145   5.890  1.00 10.00      A   
ATOM     85  O   LEU A  85      26.368  23.056   5.435  1.00 10.00      A   
ATOM     86  N   GLU A  86      26.011  24.828   6.781  1.00 10.00      A   
ATOM     87  HN  GLU A  86      26.352  25.692   7.104  1.00 10.00      A   
ATOM     88  CA  GLU A  86      24.743  24.328   7.298  1.00 10.00      A   
ATOM     89  CB  GLU A  86      24.217  25.234   8.407  1.00 10.00      A   
ATOM     90  CG  GLU A  86      25.027  25.165   9.688  1.00 10.00      A   
ATOM     91  CD  GLU A  86      24.392  25.941  10.818  1.00 10.00      A   
ATOM     92  OE1 GLU A  86      25.073  26.802  11.410  1.00 10.00      A   
ATOM     93  OE2 GLU A  86      23.204  25.693  11.122  1.00 10.00      A   
ATOM     94  C   GLU A  86      23.712  24.193   6.184  1.00 10.00      A   
ATOM     95  O   GLU A  86      22.997  23.196   6.102  1.00 10.00      A   
ATOM     96  N   LEU A  87      23.645  25.197   5.320  1.00 10.00      A   
ATOM     97  HN  LEU A  87      24.234  25.975   5.440  1.00 10.00      A   
ATOM     98  CA  LEU A  87      22.709  25.177   4.204  1.00 10.00      A   
ATOM     99  CB  LEU A  87      22.704  26.528   3.483  1.00 10.00      A   
ATOM    100  CG  LEU A  87      21.530  27.463   3.791  1.00 10.00      A   
ATOM    101  CD1 LEU A  87      21.466  27.786   5.275  1.00 10.00      A   
ATOM    102  CD2 LEU A  87      21.635  28.739   2.971  1.00 10.00      A   
ATOM    103  C   LEU A  87      23.070  24.062   3.228  1.00 10.00      A   
ATOM    104  O   LEU A  87      22.192  23.420   2.647  1.00 10.00      A   
ATOM    105  N   LYS A  88      24.366  23.826   3.075  1.00 10.00      A   
ATOM    106  HN  LYS A  88      25.012  24.368   3.579  1.00 10.00      A   
ATOM    107  CA  LYS A  88      24.860  22.799   2.172  1.00 10.00      A   
ATOM    108  CB  LYS A  88      26.368  22.942   1.961  1.00 10.00      A   
ATOM    109  CG  LYS A  88      26.844  22.463   0.602  1.00 10.00      A   
ATOM    110  CD  LYS A  88      26.115  23.181  -0.520  1.00 10.00      A   
ATOM    111  CE  LYS A  88      26.449  22.568  -1.866  1.00 10.00      A   
ATOM    112  NZ  LYS A  88      25.506  23.000  -2.931  1.00 10.00      A   
ATOM    113  HZ1 LYS A  88      24.518  22.795  -2.646  1.00 10.00      A   
ATOM    114  HZ2 LYS A  88      25.710  22.488  -3.815  1.00 10.00      A   
ATOM    115  HZ3 LYS A  88      25.601  24.021  -3.106  1.00 10.00      A   
ATOM    116  C   LYS A  88      24.523  21.399   2.676  1.00 10.00      A   
ATOM    117  O   LYS A  88      24.037  20.563   1.915  1.00 10.00      A   
ATOM    118  N   VAL A  89      24.772  21.145   3.958  1.00 10.00      A   
ATOM    119  HN  VAL A  89      25.155  21.852   4.525  1.00 10.00      A   
ATOM    120  CA  VAL A  89      24.486  19.833   4.537  1.00 10.00      A   
ATOM    121  CB  VAL A  89      25.081  19.633   5.950  1.00 10.00      A   
ATOM    122  CG1 VAL A  89      26.596  19.740   5.911  1.00 10.00      A   
ATOM    123  CG2 VAL A  89      24.496  20.613   6.956  1.00 10.00      A   
ATOM    124  C   VAL A  89      22.990  19.527   4.522  1.00 10.00      A   
ATOM    125  O   VAL A  89      22.583  18.380   4.326  1.00 10.00      A   
ATOM    126  N   SER A  90      22.174  20.559   4.714  1.00 10.00      A   
ATOM    127  HN  SER A  90      22.554  21.447   4.899  1.00 10.00      A   
ATOM    128  CA  SER A  90      20.729  20.394   4.689  1.00 10.00      A   
ATOM    129  CB  SER A  90      20.025  21.645   5.215  1.00 10.00      A   
ATOM    130  OG  SER A  90      20.318  21.833   6.590  1.00 10.00      A   
ATOM    131  HG  SER A  90      19.725  22.497   6.958  1.00 10.00      A   
ATOM    132  C   SER A  90      20.262  20.043   3.280  1.00 10.00      A   
ATOM    133  O   SER A  90      19.290  19.307   3.100  1.00 10.00      A   
ATOM    134  N   GLU A  91      20.970  20.560   2.281  1.00 10.00      A   
ATOM    135  HN  GLU A  91      21.726  21.155   2.484  1.00 10.00      A   
ATOM    136  CA  GLU A  91      20.649  20.270   0.893  1.00 10.00      A   
ATOM    137  CB  GLU A  91      21.358  21.255  -0.040  1.00 10.00      A   
ATOM    138  CG  GLU A  91      21.245  20.902  -1.512  1.00 10.00      A   
ATOM    139  CD  GLU A  91      21.868  21.941  -2.419  1.00 10.00      A   
ATOM    140  OE1 GLU A  91      21.188  22.390  -3.364  1.00 10.00      A   
ATOM    141  OE2 GLU A  91      23.036  22.319  -2.190  1.00 10.00      A   
ATOM    142  C   GLU A  91      21.076  18.843   0.570  1.00 10.00      A   
ATOM    143  O   GLU A  91      20.394  18.121  -0.160  1.00 10.00      A   
ATOM    144  N   LEU A  92      22.210  18.445   1.138  1.00 10.00      A   
ATOM    145  HN  LEU A  92      22.705  19.078   1.703  1.00 10.00      A   
ATOM    146  CA  LEU A  92      22.744  17.105   0.940  1.00 10.00      A   
ATOM    147  CB  LEU A  92      24.064  16.932   1.697  1.00 10.00      A   
ATOM    148  CG  LEU A  92      25.267  17.712   1.161  1.00 10.00      A   
ATOM    149  CD1 LEU A  92      26.416  17.659   2.155  1.00 10.00      A   
ATOM    150  CD2 LEU A  92      25.704  17.163  -0.187  1.00 10.00      A   
ATOM    151  C   LEU A  92      21.739  16.059   1.402  1.00 10.00      A   
ATOM    152  O   LEU A  92      21.382  15.155   0.646  1.00 10.00      A   
ATOM    153  N   VAL A  93      21.261  16.202   2.639  1.00 10.00      A   
ATOM    154  HN  VAL A  93      21.573  16.955   3.191  1.00 10.00      A   
ATOM    155  CA  VAL A  93      20.292  15.262   3.193  1.00 10.00      A   
ATOM    156  CB  VAL A  93      20.039  15.458   4.708  1.00 10.00      A   
ATOM    157  CG1 VAL A  93      21.300  15.167   5.507  1.00 10.00      A   
ATOM    158  CG2 VAL A  93      19.517  16.852   5.017  1.00 10.00      A   
ATOM    159  C   VAL A  93      18.976  15.286   2.415  1.00 10.00      A   
ATOM    160  O   VAL A  93      18.303  14.265   2.301  1.00 10.00      A   
ATOM    161  N   GLN A  94      18.620  16.448   1.868  1.00 10.00      A   
ATOM    162  HN  GLN A  94      19.196  17.235   1.993  1.00 10.00      A   
ATOM    163  CA  GLN A  94      17.397  16.576   1.082  1.00 10.00      A   
ATOM    164  CB  GLN A  94      17.140  18.037   0.703  1.00 10.00      A   
ATOM    165  CG  GLN A  94      16.472  18.865   1.788  1.00 10.00      A   
ATOM    166  CD  GLN A  94      16.358  20.331   1.410  1.00 10.00      A   
ATOM    167  OE1 GLN A  94      17.184  20.858   0.669  1.00 10.00      A   
ATOM    168  NE2 GLN A  94      15.332  20.998   1.918  1.00 10.00      A   
ATOM    169 HE21 GLN A  94      14.707  20.518   2.505  1.00 10.00      A   
ATOM    170 HE22 GLN A  94      15.238  21.946   1.688  1.00 10.00      A   
ATOM    171  C   GLN A  94      17.507  15.730  -0.181  1.00 10.00      A   
ATOM    172  O   GLN A  94      16.576  15.008  -0.545  1.00 10.00      A   
ATOM    173  N   PHE A  95      18.662  15.823  -0.831  1.00 10.00      A   
ATOM    174  HN  PHE A  95      19.356  16.428  -0.482  1.00 10.00      A   
ATOM    175  CA  PHE A  95      18.933  15.070  -2.047  1.00 10.00      A   
ATOM    176  CB  PHE A  95      20.318  15.447  -2.590  1.00 10.00      A   
ATOM    177  CG  PHE A  95      20.646  14.873  -3.941  1.00 10.00      A   
ATOM    178  CD1 PHE A  95      20.083  15.403  -5.091  1.00 10.00      A   
ATOM    179  CD2 PHE A  95      21.528  13.810  -4.061  1.00 10.00      A   
ATOM    180  CE1 PHE A  95      20.392  14.885  -6.335  1.00 10.00      A   
ATOM    181  CE2 PHE A  95      21.839  13.286  -5.302  1.00 10.00      A   
ATOM    182  CZ  PHE A  95      21.271  13.824  -6.440  1.00 10.00      A   
ATOM    183  C   PHE A  95      18.862  13.571  -1.763  1.00 10.00      A   
ATOM    184  O   PHE A  95      18.299  12.807  -2.546  1.00 10.00      A   
ATOM    185  N   LEU A  96      19.426  13.165  -0.630  1.00 10.00      A   
ATOM    186  HN  LEU A  96      19.859  13.829  -0.049  1.00 10.00      A   
ATOM    187  CA  LEU A  96      19.430  11.762  -0.229  1.00 10.00      A   
ATOM    188  CB  LEU A  96      20.281  11.566   1.030  1.00 10.00      A   
ATOM    189  CG  LEU A  96      21.678  12.191   1.015  1.00 10.00      A   
ATOM    190  CD1 LEU A  96      22.383  11.958   2.342  1.00 10.00      A   
ATOM    191  CD2 LEU A  96      22.503  11.651  -0.142  1.00 10.00      A   
ATOM    192  C   LEU A  96      18.011  11.261   0.025  1.00 10.00      A   
ATOM    193  O   LEU A  96      17.622  10.200  -0.462  1.00 10.00      A   
ATOM    194  N   LEU A  97      17.241  12.047   0.775  1.00 10.00      A   
ATOM    195  HN  LEU A  97      17.614  12.892   1.112  1.00 10.00      A   
ATOM    196  CA  LEU A  97      15.865  11.697   1.117  1.00 10.00      A   
ATOM    197  CB  LEU A  97      15.218  12.813   1.949  1.00 10.00      A   
ATOM    198  CG  LEU A  97      15.745  13.014   3.373  1.00 10.00      A   
ATOM    199  CD1 LEU A  97      15.178  14.295   3.974  1.00 10.00      A   
ATOM    200  CD2 LEU A  97      15.404  11.815   4.248  1.00 10.00      A   
ATOM    201  C   LEU A  97      15.015  11.433  -0.122  1.00 10.00      A   
ATOM    202  O   LEU A  97      14.251  10.473  -0.164  1.00 10.00      A   
ATOM    203  N   ILE A  98      15.153  12.287  -1.126  1.00 10.00      A   
ATOM    204  HN  ILE A  98      15.792  13.026  -1.041  1.00 10.00      A   
ATOM    205  CA  ILE A  98      14.373  12.153  -2.352  1.00 10.00      A   
ATOM    206  CB  ILE A  98      14.373  13.465  -3.170  1.00 10.00      A   
ATOM    207  CG1 ILE A  98      13.892  14.643  -2.312  1.00 10.00      A   
ATOM    208  CG2 ILE A  98      13.521  13.328  -4.427  1.00 10.00      A   
ATOM    209  CD1 ILE A  98      12.514  14.458  -1.708  1.00 10.00      A   
ATOM    210  C   ILE A  98      14.870  11.002  -3.229  1.00 10.00      A   
ATOM    211  O   ILE A  98      14.075  10.235  -3.775  1.00 10.00      A   
ATOM    212  N   LYS A  99      16.184  10.873  -3.351  1.00 10.00      A   
ATOM    213  HN  LYS A  99      16.775  11.488  -2.863  1.00 10.00      A   
ATOM    214  CA  LYS A  99      16.770   9.830  -4.184  1.00 10.00      A   
ATOM    215  CB  LYS A  99      18.246  10.108  -4.461  1.00 10.00      A   
ATOM    216  CG  LYS A  99      18.492  11.268  -5.413  1.00 10.00      A   
ATOM    217  CD  LYS A  99      17.874  11.005  -6.776  1.00 10.00      A   
ATOM    218  CE  LYS A  99      18.138  12.153  -7.734  1.00 10.00      A   
ATOM    219  NZ  LYS A  99      17.549  11.901  -9.072  1.00 10.00      A   
ATOM    220  HZ1 LYS A  99      17.924  11.016  -9.467  1.00 10.00      A   
ATOM    221  HZ2 LYS A  99      17.781  12.678  -9.717  1.00 10.00      A   
ATOM    222  HZ3 LYS A  99      16.513  11.823  -9.001  1.00 10.00      A   
ATOM    223  C   LYS A  99      16.581   8.434  -3.597  1.00 10.00      A   
ATOM    224  O   LYS A  99      16.433   7.456  -4.338  1.00 10.00      A   
ATOM    225  N   ASP A 100      16.575   8.334  -2.273  1.00 10.00      A   
ATOM    226  HN  ASP A 100      16.690   9.144  -1.725  1.00 10.00      A   
ATOM    227  CA  ASP A 100      16.406   7.043  -1.615  1.00 10.00      A   
ATOM    228  CB  ASP A 100      16.729   7.117  -0.123  1.00 10.00      A   
ATOM    229  CG  ASP A 100      16.614   5.761   0.542  1.00 10.00      A   
ATOM    230  OD1 ASP A 100      17.344   4.827   0.134  1.00 10.00      A   
ATOM    231  OD2 ASP A 100      15.769   5.602   1.444  1.00 10.00      A   
ATOM    232  C   ASP A 100      15.002   6.490  -1.829  1.00 10.00      A   
ATOM    233  O   ASP A 100      14.793   5.274  -1.827  1.00 10.00      A   
ATOM    234  N   GLN A 101      14.046   7.387  -2.045  1.00 10.00      A   
ATOM    235  HN  GLN A 101      14.276   8.341  -2.042  1.00 10.00      A   
ATOM    236  CA  GLN A 101      12.659   6.991  -2.274  1.00 10.00      A   
ATOM    237  CB  GLN A 101      11.743   8.216  -2.282  1.00 10.00      A   
ATOM    238  CG  GLN A 101      11.685   8.946  -0.952  1.00 10.00      A   
ATOM    239  CD  GLN A 101      10.842  10.205  -1.010  1.00 10.00      A   
ATOM    240  OE1 GLN A 101      10.717  10.840  -2.056  1.00 10.00      A   
ATOM    241  NE2 GLN A 101      10.256  10.576   0.121  1.00 10.00      A   
ATOM    242 HE21 GLN A 101      10.400  10.025   0.917  1.00 10.00      A   
ATOM    243 HE22 GLN A 101       9.708  11.387   0.112  1.00 10.00      A   
ATOM    244  C   GLN A 101      12.518   6.214  -3.581  1.00 10.00      A   
ATOM    245  O   GLN A 101      11.546   5.489  -3.783  1.00 10.00      A   
ATOM    246  N   LYS A 102      13.498   6.368  -4.463  1.00 10.00      A   
ATOM    247  HN  LYS A 102      14.249   6.961  -4.244  1.00 10.00      A   
ATOM    248  CA  LYS A 102      13.482   5.681  -5.743  1.00 10.00      A   
ATOM    249  CB  LYS A 102      13.940   6.619  -6.861  1.00 10.00      A   
ATOM    250  CG  LYS A 102      13.390   6.256  -8.232  1.00 10.00      A   
ATOM    251  CD  LYS A 102      13.801   7.273  -9.284  1.00 10.00      A   
ATOM    252  CE  LYS A 102      13.226   6.923 -10.649  1.00 10.00      A   
ATOM    253  NZ  LYS A 102      11.747   7.084 -10.694  1.00 10.00      A   
ATOM    254  HZ1 LYS A 102      11.306   6.628  -9.868  1.00 10.00      A   
ATOM    255  HZ2 LYS A 102      11.366   6.647 -11.556  1.00 10.00      A   
ATOM    256  HZ3 LYS A 102      11.493   8.091 -10.695  1.00 10.00      A   
ATOM    257  C   LYS A 102      14.354   4.426  -5.700  1.00 10.00      A   
ATOM    258  O   LYS A 102      14.248   3.560  -6.568  1.00 10.00      A   
ATOM    259  N   LYS A 103      15.215   4.342  -4.680  1.00 10.00      A   
ATOM    260  HN  LYS A 103      15.242   5.072  -4.026  1.00 10.00      A   
ATOM    261  CA  LYS A 103      16.111   3.196  -4.497  1.00 10.00      A   
ATOM    262  CB  LYS A 103      15.318   1.942  -4.106  1.00 10.00      A   
ATOM    263  CG  LYS A 103      14.793   1.959  -2.681  1.00 10.00      A   
ATOM    264  CD  LYS A 103      15.911   1.724  -1.678  1.00 10.00      A   
ATOM    265  CE  LYS A 103      15.414   1.872  -0.249  1.00 10.00      A   
ATOM    266  NZ  LYS A 103      15.152   3.289   0.102  1.00 10.00      A   
ATOM    267  HZ1 LYS A 103      14.623   3.352   0.993  1.00 10.00      A   
ATOM    268  HZ2 LYS A 103      14.604   3.758  -0.648  1.00 10.00      A   
ATOM    269  HZ3 LYS A 103      16.058   3.805   0.220  1.00 10.00      A   
ATOM    270  C   LYS A 103      16.964   2.930  -5.737  1.00 10.00      A   
ATOM    271  O   LYS A 103      17.121   1.784  -6.161  1.00 10.00      A   
ATOM    272  N   ILE A 104      17.531   3.995  -6.295  1.00 10.00      A   
ATOM    273  HN  ILE A 104      17.388   4.875  -5.892  1.00 10.00      A   
ATOM    274  CA  ILE A 104      18.356   3.892  -7.499  1.00 10.00      A   
ATOM    275  CB  ILE A 104      18.777   5.267  -8.061  1.00 10.00      A   
ATOM    276  CG1 ILE A 104      17.583   6.227  -8.077  1.00 10.00      A   
ATOM    277  CG2 ILE A 104      19.352   5.115  -9.463  1.00 10.00      A   
ATOM    278  CD1 ILE A 104      17.943   7.651  -8.437  1.00 10.00      A   
ATOM    279  C   ILE A 104      19.577   2.969  -7.325  1.00 10.00      A   
ATOM    280  O   ILE A 104      19.716   1.995  -8.069  1.00 10.00      A   
ATOM    281  N   PRO A 105      20.479   3.229  -6.348  1.00 10.00      A   
ATOM    282  CA  PRO A 105      20.402   4.340  -5.405  1.00 10.00      A   
ATOM    283  CB  PRO A 105      20.946   3.687  -4.135  1.00 10.00      A   
ATOM    284  CG  PRO A 105      21.971   2.705  -4.619  1.00 10.00      A   
ATOM    285  CD  PRO A 105      21.667   2.410  -6.071  1.00 10.00      A   
ATOM    286  C   PRO A 105      21.304   5.510  -5.815  1.00 10.00      A   
ATOM    287  O   PRO A 105      21.515   5.758  -7.003  1.00 10.00      A   
ATOM    288  N   ILE A 106      21.845   6.216  -4.829  1.00 10.00      A   
ATOM    289  HN  ILE A 106      21.683   5.948  -3.902  1.00 10.00      A   
ATOM    290  CA  ILE A 106      22.702   7.361  -5.095  1.00 10.00      A   
ATOM    291  CB  ILE A 106      22.766   8.338  -3.902  1.00 10.00      A   
ATOM    292  CG1 ILE A 106      23.021   7.587  -2.594  1.00 10.00      A   
ATOM    293  CG2 ILE A 106      21.494   9.164  -3.812  1.00 10.00      A   
ATOM    294  CD1 ILE A 106      23.428   8.479  -1.446  1.00 10.00      A   
ATOM    295  C   ILE A 106      24.118   6.947  -5.471  1.00 10.00      A   
ATOM    296  O   ILE A 106      24.706   6.044  -4.870  1.00 10.00      A   
ATOM    297  N   LYS A 107      24.653   7.616  -6.477  1.00 10.00      A   
ATOM    298  HN  LYS A 107      24.123   8.308  -6.922  1.00 10.00      A   
ATOM    299  CA  LYS A 107      26.004   7.362  -6.938  1.00 10.00      A   
ATOM    300  CB  LYS A 107      26.014   7.132  -8.449  1.00 10.00      A   
ATOM    301  CG  LYS A 107      25.456   5.780  -8.868  1.00 10.00      A   
ATOM    302  CD  LYS A 107      25.091   5.762 -10.343  1.00 10.00      A   
ATOM    303  CE  LYS A 107      23.688   6.301 -10.573  1.00 10.00      A   
ATOM    304  NZ  LYS A 107      23.655   7.317 -11.657  1.00 10.00      A   
ATOM    305  HZ1 LYS A 107      24.213   8.157 -11.378  1.00 10.00      A   
ATOM    306  HZ2 LYS A 107      22.677   7.613 -11.842  1.00 10.00      A   
ATOM    307  HZ3 LYS A 107      24.059   6.924 -12.532  1.00 10.00      A   
ATOM    308  C   LYS A 107      26.875   8.551  -6.572  1.00 10.00      A   
ATOM    309  O   LYS A 107      26.440   9.697  -6.686  1.00 10.00      A   
ATOM    310  N   ARG A 108      28.096   8.280  -6.127  1.00 10.00      A   
ATOM    311  HN  ARG A 108      28.386   7.343  -6.070  1.00 10.00      A   
ATOM    312  CA  ARG A 108      29.019   9.335  -5.718  1.00 10.00      A   
ATOM    313  CB  ARG A 108      30.351   8.733  -5.271  1.00 10.00      A   
ATOM    314  CG  ARG A 108      31.278   9.710  -4.569  1.00 10.00      A   
ATOM    315  CD  ARG A 108      32.063   9.017  -3.471  1.00 10.00      A   
ATOM    316  NE  ARG A 108      33.414   9.553  -3.334  1.00 10.00      A   
ATOM    317  HE  ARG A 108      33.718  10.193  -4.020  1.00 10.00      A   
ATOM    318  CZ  ARG A 108      34.256   9.218  -2.359  1.00 10.00      A   
ATOM    319  NH1 ARG A 108      33.879   8.376  -1.400  1.00 10.00      A   
ATOM    320 HH11 ARG A 108      32.913   7.970  -1.399  1.00 10.00      A   
ATOM    321 HH12 ARG A 108      34.546   8.115  -0.641  1.00 10.00      A   
ATOM    322  NH2 ARG A 108      35.476   9.737  -2.336  1.00 10.00      A   
ATOM    323 HH21 ARG A 108      35.771  10.413  -3.074  1.00 10.00      A   
ATOM    324 HH22 ARG A 108      36.149   9.468  -1.585  1.00 10.00      A   
ATOM    325  C   ARG A 108      29.233  10.375  -6.817  1.00 10.00      A   
ATOM    326  O   ARG A 108      29.274  11.574  -6.540  1.00 10.00      A   
ATOM    327  N   ALA A 109      29.354   9.909  -8.058  1.00 10.00      A   
ATOM    328  HN  ALA A 109      29.318   8.941  -8.210  1.00 10.00      A   
ATOM    329  CA  ALA A 109      29.557  10.799  -9.200  1.00 10.00      A   
ATOM    330  CB  ALA A 109      29.763   9.991 -10.474  1.00 10.00      A   
ATOM    331  C   ALA A 109      28.389  11.769  -9.369  1.00 10.00      A   
ATOM    332  O   ALA A 109      28.589  12.956  -9.631  1.00 10.00      A   
ATOM    333  N   ASP A 110      27.171  11.260  -9.203  1.00 10.00      A   
ATOM    334  HN  ASP A 110      27.078  10.313  -8.975  1.00 10.00      A   
ATOM    335  CA  ASP A 110      25.969  12.078  -9.346  1.00 10.00      A   
ATOM    336  CB  ASP A 110      24.706  11.214  -9.268  1.00 10.00      A   
ATOM    337  CG  ASP A 110      24.444  10.434 -10.539  1.00 10.00      A   
ATOM    338  OD1 ASP A 110      23.644  10.897 -11.376  1.00 10.00      A   
ATOM    339  OD2 ASP A 110      25.042   9.350 -10.712  1.00 10.00      A   
ATOM    340  C   ASP A 110      25.917  13.173  -8.289  1.00 10.00      A   
ATOM    341  O   ASP A 110      25.678  14.338  -8.598  1.00 10.00      A   
ATOM    342  N   ILE A 111      26.161  12.790  -7.044  1.00 10.00      A   
ATOM    343  HN  ILE A 111      26.358  11.845  -6.869  1.00 10.00      A   
ATOM    344  CA  ILE A 111      26.144  13.728  -5.925  1.00 10.00      A   
ATOM    345  CB  ILE A 111      26.473  13.011  -4.597  1.00 10.00      A   
ATOM    346  CG1 ILE A 111      25.523  11.830  -4.380  1.00 10.00      A   
ATOM    347  CG2 ILE A 111      26.401  13.980  -3.424  1.00 10.00      A   
ATOM    348  CD1 ILE A 111      25.970  10.873  -3.295  1.00 10.00      A   
ATOM    349  C   ILE A 111      27.144  14.863  -6.145  1.00 10.00      A   
ATOM    350  O   ILE A 111      26.835  16.037  -5.912  1.00 10.00      A   
ATOM    351  N   LEU A 112      28.327  14.504  -6.631  1.00 10.00      A   
ATOM    352  HN  LEU A 112      28.492  13.554  -6.828  1.00 10.00      A   
ATOM    353  CA  LEU A 112      29.392  15.470  -6.879  1.00 10.00      A   
ATOM    354  CB  LEU A 112      30.672  14.738  -7.294  1.00 10.00      A   
ATOM    355  CG  LEU A 112      31.975  15.538  -7.215  1.00 10.00      A   
ATOM    356  CD1 LEU A 112      32.474  15.609  -5.780  1.00 10.00      A   
ATOM    357  CD2 LEU A 112      33.034  14.931  -8.122  1.00 10.00      A   
ATOM    358  C   LEU A 112      29.009  16.492  -7.950  1.00 10.00      A   
ATOM    359  O   LEU A 112      29.356  17.669  -7.851  1.00 10.00      A   
ATOM    360  N   LYS A 113      28.287  16.040  -8.963  1.00 10.00      A   
ATOM    361  HN  LYS A 113      28.019  15.095  -8.976  1.00 10.00      A   
ATOM    362  CA  LYS A 113      27.885  16.908 -10.065  1.00 10.00      A   
ATOM    363  CB  LYS A 113      27.757  16.080 -11.348  1.00 10.00      A   
ATOM    364  CG  LYS A 113      27.635  16.905 -12.618  1.00 10.00      A   
ATOM    365  CD  LYS A 113      26.881  16.145 -13.695  1.00 10.00      A   
ATOM    366  CE  LYS A 113      27.184  16.691 -15.081  1.00 10.00      A   
ATOM    367  NZ  LYS A 113      28.520  16.257 -15.572  1.00 10.00      A   
ATOM    368  HZ1 LYS A 113      28.557  15.220 -15.631  1.00 10.00      A   
ATOM    369  HZ2 LYS A 113      29.266  16.580 -14.922  1.00 10.00      A   
ATOM    370  HZ3 LYS A 113      28.701  16.655 -16.515  1.00 10.00      A   
ATOM    371  C   LYS A 113      26.567  17.634  -9.791  1.00 10.00      A   
ATOM    372  O   LYS A 113      26.328  18.722 -10.317  1.00 10.00      A   
ATOM    373  N   HIS A 114      25.715  17.038  -8.974  1.00 10.00      A   
ATOM    374  HN  HIS A 114      25.957  16.173  -8.572  1.00 10.00      A   
ATOM    375  CA  HIS A 114      24.414  17.625  -8.681  1.00 10.00      A   
ATOM    376  CB  HIS A 114      23.355  16.548  -8.425  1.00 10.00      A   
ATOM    377  CG  HIS A 114      22.748  15.998  -9.680  1.00 10.00      A   
ATOM    378  ND1 HIS A 114      21.830  16.677 -10.447  1.00 10.00      A   
ATOM    379  HD1 HIS A 114      21.463  17.570 -10.260  1.00 10.00      A   
ATOM    380  CD2 HIS A 114      22.956  14.815 -10.309  1.00 10.00      A   
ATOM    381  CE1 HIS A 114      21.515  15.903 -11.494  1.00 10.00      A   
ATOM    382  NE2 HIS A 114      22.173  14.760 -11.457  1.00 10.00      A   
ATOM    383  C   HIS A 114      24.418  18.656  -7.558  1.00 10.00      A   
ATOM    384  O   HIS A 114      23.982  19.789  -7.757  1.00 10.00      A   
ATOM    385  N   VAL A 115      24.910  18.285  -6.384  1.00 10.00      A   
ATOM    386  HN  VAL A 115      25.302  17.391  -6.281  1.00 10.00      A   
ATOM    387  CA  VAL A 115      24.891  19.203  -5.250  1.00 10.00      A   
ATOM    388  CB  VAL A 115      24.167  18.609  -4.021  1.00 10.00      A   
ATOM    389  CG1 VAL A 115      22.664  18.577  -4.253  1.00 10.00      A   
ATOM    390  CG2 VAL A 115      24.685  17.215  -3.700  1.00 10.00      A   
ATOM    391  C   VAL A 115      26.264  19.733  -4.846  1.00 10.00      A   
ATOM    392  O   VAL A 115      26.367  20.853  -4.354  1.00 10.00      A   
ATOM    393  N   ILE A 116      27.312  18.951  -5.061  1.00 10.00      A   
ATOM    394  HN  ILE A 116      27.185  18.077  -5.491  1.00 10.00      A   
ATOM    395  CA  ILE A 116      28.656  19.376  -4.675  1.00 10.00      A   
ATOM    396  CB  ILE A 116      29.668  18.213  -4.705  1.00 10.00      A   
ATOM    397  CG1 ILE A 116      29.254  17.132  -3.700  1.00 10.00      A   
ATOM    398  CG2 ILE A 116      31.077  18.703  -4.410  1.00 10.00      A   
ATOM    399  CD1 ILE A 116      29.054  17.646  -2.288  1.00 10.00      A   
ATOM    400  C   ILE A 116      29.151  20.561  -5.507  1.00 10.00      A   
ATOM    401  O   ILE A 116      29.290  21.672  -4.990  1.00 10.00      A   
ATOM    402  N   GLY A 117      29.418  20.319  -6.785  1.00 10.00      A   
ATOM    403  HN  GLY A 117      29.303  19.407  -7.136  1.00 10.00      A   
ATOM    404  CA  GLY A 117      29.884  21.376  -7.664  1.00 10.00      A   
ATOM    405  C   GLY A 117      31.280  21.866  -7.317  1.00 10.00      A   
ATOM    406  O   GLY A 117      32.275  21.270  -7.731  1.00 10.00      A   
ATOM    407  N   ASP A 118      31.348  22.953  -6.554  1.00 10.00      A   
ATOM    408  HN  ASP A 118      30.514  23.368  -6.244  1.00 10.00      A   
ATOM    409  CA  ASP A 118      32.626  23.541  -6.157  1.00 10.00      A   
ATOM    410  CB  ASP A 118      32.598  25.067  -6.307  1.00 10.00      A   
ATOM    411  CG  ASP A 118      33.863  25.729  -5.790  1.00 10.00      A   
ATOM    412  OD1 ASP A 118      34.928  25.564  -6.425  1.00 10.00      A   
ATOM    413  OD2 ASP A 118      33.799  26.417  -4.748  1.00 10.00      A   
ATOM    414  C   ASP A 118      32.995  23.163  -4.726  1.00 10.00      A   
ATOM    415  O   ASP A 118      34.162  23.229  -4.337  1.00 10.00      A   
ATOM    416  N   TYR A 119      32.007  22.724  -3.952  1.00 10.00      A   
ATOM    417  HN  TYR A 119      31.103  22.645  -4.328  1.00 10.00      A   
ATOM    418  CA  TYR A 119      32.234  22.340  -2.557  1.00 10.00      A   
ATOM    419  CB  TYR A 119      30.916  22.352  -1.772  1.00 10.00      A   
ATOM    420  CG  TYR A 119      30.353  23.736  -1.513  1.00 10.00      A   
ATOM    421  CD1 TYR A 119      30.431  24.316  -0.252  1.00 10.00      A   
ATOM    422  CD2 TYR A 119      29.737  24.459  -2.526  1.00 10.00      A   
ATOM    423  CE1 TYR A 119      29.912  25.575  -0.007  1.00 10.00      A   
ATOM    424  CE2 TYR A 119      29.218  25.720  -2.293  1.00 10.00      A   
ATOM    425  CZ  TYR A 119      29.306  26.273  -1.032  1.00 10.00      A   
ATOM    426  OH  TYR A 119      28.783  27.524  -0.797  1.00 10.00      A   
ATOM    427  HH  TYR A 119      29.342  27.998  -0.168  1.00 10.00      A   
ATOM    428  C   TYR A 119      32.900  20.965  -2.458  1.00 10.00      A   
ATOM    429  O   TYR A 119      32.584  20.167  -1.577  1.00 10.00      A   
ATOM    430  N   LYS A 120      33.833  20.711  -3.366  1.00 10.00      A   
ATOM    431  HN  LYS A 120      34.052  21.409  -4.022  1.00 10.00      A   
ATOM    432  CA  LYS A 120      34.552  19.448  -3.417  1.00 10.00      A   
ATOM    433  CB  LYS A 120      34.890  19.088  -4.868  1.00 10.00      A   
ATOM    434  CG  LYS A 120      35.382  20.262  -5.700  1.00 10.00      A   
ATOM    435  CD  LYS A 120      35.234  19.988  -7.186  1.00 10.00      A   
ATOM    436  CE  LYS A 120      35.414  21.259  -8.000  1.00 10.00      A   
ATOM    437  NZ  LYS A 120      35.374  20.995  -9.462  1.00 10.00      A   
ATOM    438  HZ1 LYS A 120      36.168  20.384  -9.735  1.00 10.00      A   
ATOM    439  HZ2 LYS A 120      35.445  21.889  -9.987  1.00 10.00      A   
ATOM    440  HZ3 LYS A 120      34.481  20.524  -9.719  1.00 10.00      A   
ATOM    441  C   LYS A 120      35.818  19.510  -2.573  1.00 10.00      A   
ATOM    442  O   LYS A 120      36.393  18.478  -2.228  1.00 10.00      A   
ATOM    443  N   ASP A 121      36.240  20.726  -2.236  1.00 10.00      A   
ATOM    444  HN  ASP A 121      35.736  21.511  -2.545  1.00 10.00      A   
ATOM    445  CA  ASP A 121      37.437  20.926  -1.420  1.00 10.00      A   
ATOM    446  CB  ASP A 121      37.767  22.416  -1.258  1.00 10.00      A   
ATOM    447  CG  ASP A 121      36.546  23.304  -1.107  1.00 10.00      A   
ATOM    448  OD1 ASP A 121      35.989  23.389   0.006  1.00 10.00      A   
ATOM    449  OD2 ASP A 121      36.152  23.942  -2.103  1.00 10.00      A   
ATOM    450  C   ASP A 121      37.283  20.263  -0.057  1.00 10.00      A   
ATOM    451  O   ASP A 121      38.234  19.695   0.487  1.00 10.00      A   
ATOM    452  N   ILE A 122      36.075  20.330   0.478  1.00 10.00      A   
ATOM    453  HN  ILE A 122      35.368  20.806  -0.007  1.00 10.00      A   
ATOM    454  CA  ILE A 122      35.766  19.731   1.766  1.00 10.00      A   
ATOM    455  CB  ILE A 122      35.243  20.785   2.769  1.00 10.00      A   
ATOM    456  CG1 ILE A 122      34.081  21.582   2.158  1.00 10.00      A   
ATOM    457  CG2 ILE A 122      36.371  21.713   3.201  1.00 10.00      A   
ATOM    458  CD1 ILE A 122      33.389  22.512   3.131  1.00 10.00      A   
ATOM    459  C   ILE A 122      34.716  18.639   1.593  1.00 10.00      A   
ATOM    460  O   ILE A 122      33.989  18.312   2.526  1.00 10.00      A   
ATOM    461  N   PHE A 123      34.662  18.073   0.387  1.00 10.00      A   
ATOM    462  HN  PHE A 123      35.290  18.373  -0.304  1.00 10.00      A   
ATOM    463  CA  PHE A 123      33.701  17.017   0.054  1.00 10.00      A   
ATOM    464  CB  PHE A 123      33.898  16.501  -1.380  1.00 10.00      A   
ATOM    465  CG  PHE A 123      33.093  15.273  -1.709  1.00 10.00      A   
ATOM    466  CD1 PHE A 123      31.709  15.318  -1.737  1.00 10.00      A   
ATOM    467  CD2 PHE A 123      33.723  14.072  -1.990  1.00 10.00      A   
ATOM    468  CE1 PHE A 123      30.969  14.189  -2.036  1.00 10.00      A   
ATOM    469  CE2 PHE A 123      32.991  12.940  -2.291  1.00 10.00      A   
ATOM    470  CZ  PHE A 123      31.611  12.999  -2.314  1.00 10.00      A   
ATOM    471  C   PHE A 123      33.678  15.863   1.067  1.00 10.00      A   
ATOM    472  O   PHE A 123      32.615  15.539   1.591  1.00 10.00      A   
ATOM    473  N   PRO A 124      34.832  15.218   1.361  1.00 10.00      A   
ATOM    474  CA  PRO A 124      34.878  14.102   2.318  1.00 10.00      A   
ATOM    475  CB  PRO A 124      36.373  13.803   2.451  1.00 10.00      A   
ATOM    476  CG  PRO A 124      36.963  14.289   1.175  1.00 10.00      A   
ATOM    477  CD  PRO A 124      36.165  15.501   0.792  1.00 10.00      A   
ATOM    478  C   PRO A 124      34.294  14.483   3.676  1.00 10.00      A   
ATOM    479  O   PRO A 124      33.584  13.695   4.304  1.00 10.00      A   
ATOM    480  N   ASP A 125      34.577  15.702   4.109  1.00 10.00      A   
ATOM    481  HN  ASP A 125      35.123  16.294   3.548  1.00 10.00      A   
ATOM    482  CA  ASP A 125      34.089  16.190   5.389  1.00 10.00      A   
ATOM    483  CB  ASP A 125      34.862  17.440   5.806  1.00 10.00      A   
ATOM    484  CG  ASP A 125      34.544  17.869   7.220  1.00 10.00      A   
ATOM    485  OD1 ASP A 125      35.061  17.237   8.165  1.00 10.00      A   
ATOM    486  OD2 ASP A 125      33.772  18.830   7.396  1.00 10.00      A   
ATOM    487  C   ASP A 125      32.599  16.499   5.319  1.00 10.00      A   
ATOM    488  O   ASP A 125      31.829  16.123   6.204  1.00 10.00      A   
ATOM    489  N   LEU A 126      32.204  17.174   4.249  1.00 10.00      A   
ATOM    490  HN  LEU A 126      32.876  17.438   3.580  1.00 10.00      A   
ATOM    491  CA  LEU A 126      30.813  17.551   4.033  1.00 10.00      A   
ATOM    492  CB  LEU A 126      30.700  18.421   2.777  1.00 10.00      A   
ATOM    493  CG  LEU A 126      29.587  19.468   2.768  1.00 10.00      A   
ATOM    494  CD1 LEU A 126      29.780  20.470   3.897  1.00 10.00      A   
ATOM    495  CD2 LEU A 126      29.546  20.179   1.426  1.00 10.00      A   
ATOM    496  C   LEU A 126      29.925  16.316   3.900  1.00 10.00      A   
ATOM    497  O   LEU A 126      28.806  16.285   4.414  1.00 10.00      A   
ATOM    498  N   PHE A 127      30.438  15.298   3.220  1.00 10.00      A   
ATOM    499  HN  PHE A 127      31.339  15.387   2.834  1.00 10.00      A   
ATOM    500  CA  PHE A 127      29.700  14.057   3.020  1.00 10.00      A   
ATOM    501  CB  PHE A 127      30.475  13.112   2.096  1.00 10.00      A   
ATOM    502  CG  PHE A 127      29.657  11.965   1.571  1.00 10.00      A   
ATOM    503  CD1 PHE A 127      28.743  12.161   0.549  1.00 10.00      A   
ATOM    504  CD2 PHE A 127      29.802  10.691   2.097  1.00 10.00      A   
ATOM    505  CE1 PHE A 127      27.989  11.111   0.062  1.00 10.00      A   
ATOM    506  CE2 PHE A 127      29.050   9.636   1.614  1.00 10.00      A   
ATOM    507  CZ  PHE A 127      28.142   9.846   0.594  1.00 10.00      A   
ATOM    508  C   PHE A 127      29.418  13.379   4.357  1.00 10.00      A   
ATOM    509  O   PHE A 127      28.321  12.868   4.586  1.00 10.00      A   
ATOM    510  N   LYS A 128      30.410  13.393   5.245  1.00 10.00      A   
ATOM    511  HN  LYS A 128      31.263  13.817   5.008  1.00 10.00      A   
ATOM    512  CA  LYS A 128      30.260  12.788   6.561  1.00 10.00      A   
ATOM    513  CB  LYS A 128      31.595  12.769   7.311  1.00 10.00      A   
ATOM    514  CG  LYS A 128      31.645  11.764   8.455  1.00 10.00      A   
ATOM    515  CD  LYS A 128      32.082  12.415   9.758  1.00 10.00      A   
ATOM    516  CE  LYS A 128      30.958  13.224  10.383  1.00 10.00      A   
ATOM    517  NZ  LYS A 128      31.420  14.000  11.560  1.00 10.00      A   
ATOM    518  HZ1 LYS A 128      31.887  13.372  12.246  1.00 10.00      A   
ATOM    519  HZ2 LYS A 128      30.607  14.460  12.024  1.00 10.00      A   
ATOM    520  HZ3 LYS A 128      32.094  14.733  11.261  1.00 10.00      A   
ATOM    521  C   LYS A 128      29.212  13.539   7.376  1.00 10.00      A   
ATOM    522  O   LYS A 128      28.458  12.936   8.140  1.00 10.00      A   
ATOM    523  N   ARG A 129      29.169  14.859   7.201  1.00 10.00      A   
ATOM    524  HN  ARG A 129      29.806  15.280   6.583  1.00 10.00      A   
ATOM    525  CA  ARG A 129      28.204  15.693   7.911  1.00 10.00      A   
ATOM    526  CB  ARG A 129      28.426  17.177   7.617  1.00 10.00      A   
ATOM    527  CG  ARG A 129      29.766  17.720   8.080  1.00 10.00      A   
ATOM    528  CD  ARG A 129      29.842  19.223   7.877  1.00 10.00      A   
ATOM    529  NE  ARG A 129      31.221  19.704   7.866  1.00 10.00      A   
ATOM    530  HE  ARG A 129      31.906  19.107   7.471  1.00 10.00      A   
ATOM    531  CZ  ARG A 129      31.610  20.882   8.345  1.00 10.00      A   
ATOM    532  NH1 ARG A 129      30.731  21.705   8.908  1.00 10.00      A   
ATOM    533 HH11 ARG A 129      31.041  22.627   9.285  1.00 10.00      A   
ATOM    534 HH12 ARG A 129      29.724  21.433   8.984  1.00 10.00      A   
ATOM    535  NH2 ARG A 129      32.889  21.225   8.266  1.00 10.00      A   
ATOM    536 HH21 ARG A 129      33.581  20.561   7.829  1.00 10.00      A   
ATOM    537 HH22 ARG A 129      33.216  22.144   8.633  1.00 10.00      A   
ATOM    538  C   ARG A 129      26.787  15.301   7.523  1.00 10.00      A   
ATOM    539  O   ARG A 129      25.887  15.275   8.359  1.00 10.00      A   
ATOM    540  N   ALA A 130      26.596  14.991   6.249  1.00 10.00      A   
ATOM    541  HN  ALA A 130      27.353  15.040   5.623  1.00 10.00      A   
ATOM    542  CA  ALA A 130      25.290  14.585   5.758  1.00 10.00      A   
ATOM    543  CB  ALA A 130      25.302  14.488   4.241  1.00 10.00      A   
ATOM    544  C   ALA A 130      24.890  13.250   6.375  1.00 10.00      A   
ATOM    545  O   ALA A 130      23.748  13.065   6.792  1.00 10.00      A   
ATOM    546  N   ALA A 131      25.849  12.334   6.447  1.00 10.00      A   
ATOM    547  HN  ALA A 131      26.741  12.553   6.101  1.00 10.00      A   
ATOM    548  CA  ALA A 131      25.615  11.010   7.008  1.00 10.00      A   
ATOM    549  CB  ALA A 131      26.830  10.121   6.794  1.00 10.00      A   
ATOM    550  C   ALA A 131      25.246  11.070   8.490  1.00 10.00      A   
ATOM    551  O   ALA A 131      24.267  10.455   8.917  1.00 10.00      A   
ATOM    552  N   GLU A 132      26.018  11.825   9.268  1.00 10.00      A   
ATOM    553  HN  GLU A 132      26.773  12.312   8.870  1.00 10.00      A   
ATOM    554  CA  GLU A 132      25.767  11.940  10.702  1.00 10.00      A   
ATOM    555  CB  GLU A 132      26.881  12.708  11.425  1.00 10.00      A   
ATOM    556  CG  GLU A 132      27.117  14.119  10.915  1.00 10.00      A   
ATOM    557  CD  GLU A 132      27.764  15.017  11.947  1.00 10.00      A   
ATOM    558  OE1 GLU A 132      28.812  14.628  12.511  1.00 10.00      A   
ATOM    559  OE2 GLU A 132      27.235  16.120  12.193  1.00 10.00      A   
ATOM    560  C   GLU A 132      24.396  12.542  11.000  1.00 10.00      A   
ATOM    561  O   GLU A 132      23.713  12.111  11.929  1.00 10.00      A   
ATOM    562  N   ARG A 133      23.986  13.523  10.201  1.00 10.00      A   
ATOM    563  HN  ARG A 133      24.566  13.818   9.464  1.00 10.00      A   
ATOM    564  CA  ARG A 133      22.690  14.163  10.396  1.00 10.00      A   
ATOM    565  CB  ARG A 133      22.600  15.487   9.630  1.00 10.00      A   
ATOM    566  CG  ARG A 133      23.653  16.516  10.017  1.00 10.00      A   
ATOM    567  CD  ARG A 133      23.664  16.789  11.513  1.00 10.00      A   
ATOM    568  NE  ARG A 133      23.562  18.217  11.802  1.00 10.00      A   
ATOM    569  HE  ARG A 133      22.665  18.626  11.743  1.00 10.00      A   
ATOM    570  CZ  ARG A 133      24.591  18.992  12.135  1.00 10.00      A   
ATOM    571  NH1 ARG A 133      25.818  18.484  12.233  1.00 10.00      A   
ATOM    572 HH11 ARG A 133      25.988  17.462  12.057  1.00 10.00      A   
ATOM    573 HH12 ARG A 133      26.622  19.099  12.483  1.00 10.00      A   
ATOM    574  NH2 ARG A 133      24.388  20.279  12.380  1.00 10.00      A   
ATOM    575 HH21 ARG A 133      23.422  20.680  12.313  1.00 10.00      A   
ATOM    576 HH22 ARG A 133      25.183  20.898  12.643  1.00 10.00      A   
ATOM    577  C   ARG A 133      21.567  13.230   9.961  1.00 10.00      A   
ATOM    578  O   ARG A 133      20.542  13.114  10.638  1.00 10.00      A   
ATOM    579  N   LEU A 134      21.785  12.554   8.838  1.00 10.00      A   
ATOM    580  HN  LEU A 134      22.633  12.691   8.359  1.00 10.00      A   
ATOM    581  CA  LEU A 134      20.813  11.621   8.282  1.00 10.00      A   
ATOM    582  CB  LEU A 134      21.339  11.068   6.955  1.00 10.00      A   
ATOM    583  CG  LEU A 134      20.365  10.241   6.117  1.00 10.00      A   
ATOM    584  CD1 LEU A 134      19.387  11.142   5.381  1.00 10.00      A   
ATOM    585  CD2 LEU A 134      21.129   9.365   5.139  1.00 10.00      A   
ATOM    586  C   LEU A 134      20.536  10.473   9.249  1.00 10.00      A   
ATOM    587  O   LEU A 134      19.387  10.096   9.472  1.00 10.00      A   
ATOM    588  N   GLN A 135      21.595   9.936   9.831  1.00 10.00      A   
ATOM    589  HN  GLN A 135      22.489  10.284   9.611  1.00 10.00      A   
ATOM    590  CA  GLN A 135      21.480   8.827  10.770  1.00 10.00      A   
ATOM    591  CB  GLN A 135      22.856   8.184  10.968  1.00 10.00      A   
ATOM    592  CG  GLN A 135      22.881   7.019  11.943  1.00 10.00      A   
ATOM    593  CD  GLN A 135      22.272   5.757  11.369  1.00 10.00      A   
ATOM    594  OE1 GLN A 135      22.955   4.968  10.725  1.00 10.00      A   
ATOM    595  NE2 GLN A 135      20.986   5.549  11.614  1.00 10.00      A   
ATOM    596 HE21 GLN A 135      20.501   6.214  12.145  1.00 10.00      A   
ATOM    597 HE22 GLN A 135      20.573   4.730  11.257  1.00 10.00      A   
ATOM    598  C   GLN A 135      20.921   9.282  12.117  1.00 10.00      A   
ATOM    599  O   GLN A 135      20.291   8.504  12.833  1.00 10.00      A   
ATOM    600  N   TYR A 136      21.134  10.548  12.445  1.00 10.00      A   
ATOM    601  HN  TYR A 136      21.606  11.131  11.814  1.00 10.00      A   
ATOM    602  CA  TYR A 136      20.691  11.093  13.723  1.00 10.00      A   
ATOM    603  CB  TYR A 136      21.505  12.337  14.093  1.00 10.00      A   
ATOM    604  CG  TYR A 136      21.271  12.836  15.500  1.00 10.00      A   
ATOM    605  CD1 TYR A 136      20.774  14.111  15.732  1.00 10.00      A   
ATOM    606  CD2 TYR A 136      21.550  12.031  16.596  1.00 10.00      A   
ATOM    607  CE1 TYR A 136      20.563  14.569  17.018  1.00 10.00      A   
ATOM    608  CE2 TYR A 136      21.342  12.480  17.884  1.00 10.00      A   
ATOM    609  CZ  TYR A 136      20.849  13.750  18.090  1.00 10.00      A   
ATOM    610  OH  TYR A 136      20.637  14.203  19.373  1.00 10.00      A   
ATOM    611  HH  TYR A 136      19.883  14.807  19.377  1.00 10.00      A   
ATOM    612  C   TYR A 136      19.194  11.397  13.781  1.00 10.00      A   
ATOM    613  O   TYR A 136      18.451  10.735  14.506  1.00 10.00      A   
ATOM    614  N   VAL A 137      18.754  12.386  13.014  1.00 10.00      A   
ATOM    615  HN  VAL A 137      19.380  12.842  12.411  1.00 10.00      A   
ATOM    616  CA  VAL A 137      17.352  12.798  13.041  1.00 10.00      A   
ATOM    617  CB  VAL A 137      17.174  14.302  12.708  1.00 10.00      A   
ATOM    618  CG1 VAL A 137      17.768  14.649  11.352  1.00 10.00      A   
ATOM    619  CG2 VAL A 137      15.712  14.722  12.788  1.00 10.00      A   
ATOM    620  C   VAL A 137      16.432  11.927  12.181  1.00 10.00      A   
ATOM    621  O   VAL A 137      15.318  11.606  12.590  1.00 10.00      A   
ATOM    622  N   PHE A 138      16.894  11.530  11.007  1.00 10.00      A   
ATOM    623  HN  PHE A 138      17.799  11.786  10.732  1.00 10.00      A   
ATOM    624  CA  PHE A 138      16.074  10.716  10.115  1.00 10.00      A   
ATOM    625  CB  PHE A 138      16.449  10.962   8.653  1.00 10.00      A   
ATOM    626  CG  PHE A 138      16.603  12.413   8.308  1.00 10.00      A   
ATOM    627  CD1 PHE A 138      15.535  13.283   8.424  1.00 10.00      A   
ATOM    628  CD2 PHE A 138      17.819  12.908   7.875  1.00 10.00      A   
ATOM    629  CE1 PHE A 138      15.680  14.621   8.114  1.00 10.00      A   
ATOM    630  CE2 PHE A 138      17.972  14.243   7.562  1.00 10.00      A   
ATOM    631  CZ  PHE A 138      16.900  15.101   7.682  1.00 10.00      A   
ATOM    632  C   PHE A 138      16.177   9.234  10.450  1.00 10.00      A   
ATOM    633  O   PHE A 138      15.218   8.483  10.285  1.00 10.00      A   
ATOM    634  N   GLY A 139      17.345   8.816  10.917  1.00 10.00      A   
ATOM    635  HN  GLY A 139      18.079   9.456  11.019  1.00 10.00      A   
ATOM    636  CA  GLY A 139      17.544   7.424  11.264  1.00 10.00      A   
ATOM    637  C   GLY A 139      17.866   6.575  10.051  1.00 10.00      A   
ATOM    638  O   GLY A 139      17.569   5.380  10.017  1.00 10.00      A   
ATOM    639  N   TYR A 140      18.466   7.196   9.044  1.00 10.00      A   
ATOM    640  HN  TYR A 140      18.673   8.152   9.125  1.00 10.00      A   
ATOM    641  CA  TYR A 140      18.832   6.491   7.826  1.00 10.00      A   
ATOM    642  CB  TYR A 140      18.349   7.248   6.588  1.00 10.00      A   
ATOM    643  CG  TYR A 140      16.867   7.108   6.326  1.00 10.00      A   
ATOM    644  CD1 TYR A 140      16.388   6.152   5.439  1.00 10.00      A   
ATOM    645  CD2 TYR A 140      15.947   7.928   6.965  1.00 10.00      A   
ATOM    646  CE1 TYR A 140      15.034   6.018   5.198  1.00 10.00      A   
ATOM    647  CE2 TYR A 140      14.592   7.801   6.730  1.00 10.00      A   
ATOM    648  CZ  TYR A 140      14.141   6.845   5.846  1.00 10.00      A   
ATOM    649  OH  TYR A 140      12.791   6.714   5.613  1.00 10.00      A   
ATOM    650  HH  TYR A 140      12.578   5.789   5.468  1.00 10.00      A   
ATOM    651  C   TYR A 140      20.336   6.278   7.768  1.00 10.00      A   
ATOM    652  O   TYR A 140      21.109   7.234   7.779  1.00 10.00      A   
ATOM    653  N   LYS A 141      20.741   5.022   7.718  1.00 10.00      A   
ATOM    654  HN  LYS A 141      20.071   4.302   7.710  1.00 10.00      A   
ATOM    655  CA  LYS A 141      22.150   4.674   7.671  1.00 10.00      A   
ATOM    656  CB  LYS A 141      22.358   3.253   8.195  1.00 10.00      A   
ATOM    657  CG  LYS A 141      23.814   2.854   8.356  1.00 10.00      A   
ATOM    658  CD  LYS A 141      23.944   1.543   9.112  1.00 10.00      A   
ATOM    659  CE  LYS A 141      23.532   1.699  10.568  1.00 10.00      A   
ATOM    660  NZ  LYS A 141      23.913   0.515  11.381  1.00 10.00      A   
ATOM    661  HZ1 LYS A 141      23.402  -0.329  11.048  1.00 10.00      A   
ATOM    662  HZ2 LYS A 141      23.682   0.676  12.381  1.00 10.00      A   
ATOM    663  HZ3 LYS A 141      24.936   0.343  11.303  1.00 10.00      A   
ATOM    664  C   LYS A 141      22.698   4.796   6.258  1.00 10.00      A   
ATOM    665  O   LYS A 141      22.470   3.926   5.416  1.00 10.00      A   
ATOM    666  N   LEU A 142      23.397   5.889   5.997  1.00 10.00      A   
ATOM    667  HN  LEU A 142      23.515   6.560   6.702  1.00 10.00      A   
ATOM    668  CA  LEU A 142      23.992   6.121   4.692  1.00 10.00      A   
ATOM    669  CB  LEU A 142      24.192   7.618   4.459  1.00 10.00      A   
ATOM    670  CG  LEU A 142      24.812   8.011   3.120  1.00 10.00      A   
ATOM    671  CD1 LEU A 142      23.879   7.658   1.976  1.00 10.00      A   
ATOM    672  CD2 LEU A 142      25.158   9.490   3.106  1.00 10.00      A   
ATOM    673  C   LEU A 142      25.329   5.400   4.600  1.00 10.00      A   
ATOM    674  O   LEU A 142      26.349   5.905   5.070  1.00 10.00      A   
ATOM    675  N   VAL A 143      25.321   4.215   4.012  1.00 10.00      A   
ATOM    676  HN  VAL A 143      24.475   3.858   3.657  1.00 10.00      A   
ATOM    677  CA  VAL A 143      26.539   3.431   3.872  1.00 10.00      A   
ATOM    678  CB  VAL A 143      26.611   2.268   4.887  1.00 10.00      A   
ATOM    679  CG1 VAL A 143      26.931   2.784   6.283  1.00 10.00      A   
ATOM    680  CG2 VAL A 143      25.321   1.461   4.888  1.00 10.00      A   
ATOM    681  C   VAL A 143      26.690   2.875   2.463  1.00 10.00      A   
ATOM    682  O   VAL A 143      25.743   2.878   1.673  1.00 10.00      A   
ATOM    683  N   GLU A 144      27.888   2.407   2.159  1.00 10.00      A   
ATOM    684  HN  GLU A 144      28.595   2.437   2.836  1.00 10.00      A   
ATOM    685  CA  GLU A 144      28.185   1.836   0.858  1.00 10.00      A   
ATOM    686  CB  GLU A 144      29.673   2.028   0.546  1.00 10.00      A   
ATOM    687  CG  GLU A 144      30.100   1.557  -0.832  1.00 10.00      A   
ATOM    688  CD  GLU A 144      31.539   1.911  -1.139  1.00 10.00      A   
ATOM    689  OE1 GLU A 144      31.797   2.513  -2.206  1.00 10.00      A   
ATOM    690  OE2 GLU A 144      32.420   1.600  -0.311  1.00 10.00      A   
ATOM    691  C   GLU A 144      27.835   0.353   0.869  1.00 10.00      A   
ATOM    692  O   GLU A 144      28.198  -0.364   1.801  1.00 10.00      A   
ATOM    693  N   LEU A 145      27.116  -0.102  -0.150  1.00 10.00      A   
ATOM    694  HN  LEU A 145      26.849   0.515  -0.864  1.00 10.00      A   
ATOM    695  CA  LEU A 145      26.726  -1.504  -0.226  1.00 10.00      A   
ATOM    696  CB  LEU A 145      25.486  -1.720  -1.106  1.00 10.00      A   
ATOM    697  CG  LEU A 145      25.504  -1.108  -2.510  1.00 10.00      A   
ATOM    698  CD1 LEU A 145      24.719  -1.986  -3.473  1.00 10.00      A   
ATOM    699  CD2 LEU A 145      24.917   0.296  -2.487  1.00 10.00      A   
ATOM    700  C   LEU A 145      27.892  -2.386  -0.663  1.00 10.00      A   
ATOM    701  O   LEU A 145      28.260  -3.328   0.038  1.00 10.00      A   
ATOM    702  N   GLU A 146      28.474  -2.072  -1.813  1.00 10.00      A   
ATOM    703  HN  GLU A 146      28.137  -1.310  -2.328  1.00 10.00      A   
ATOM    704  CA  GLU A 146      29.610  -2.828  -2.324  1.00 10.00      A   
ATOM    705  CB  GLU A 146      29.496  -3.052  -3.835  1.00 10.00      A   
ATOM    706  CG  GLU A 146      28.611  -4.229  -4.225  1.00 10.00      A   
ATOM    707  CD  GLU A 146      29.137  -5.552  -3.702  1.00 10.00      A   
ATOM    708  OE1 GLU A 146      28.717  -5.972  -2.603  1.00 10.00      A   
ATOM    709  OE2 GLU A 146      29.982  -6.175  -4.382  1.00 10.00      A   
ATOM    710  C   GLU A 146      30.907  -2.106  -1.973  1.00 10.00      A   
ATOM    711  O   GLU A 146      31.160  -1.010  -2.464  1.00 10.00      A   
ATOM    712  N   PRO A 147      31.733  -2.727  -1.113  1.00 10.00      A   
ATOM    713  CA  PRO A 147      33.005  -2.159  -0.641  1.00 10.00      A   
ATOM    714  CB  PRO A 147      33.732  -3.376  -0.069  1.00 10.00      A   
ATOM    715  CG  PRO A 147      32.635  -4.258   0.417  1.00 10.00      A   
ATOM    716  CD  PRO A 147      31.485  -4.061  -0.534  1.00 10.00      A   
ATOM    717  C   PRO A 147      33.849  -1.505  -1.733  1.00 10.00      A   
ATOM    718  O   PRO A 147      34.370  -2.183  -2.621  1.00 10.00      A   
ATOM    719  N   LYS A 148      33.966  -0.180  -1.647  1.00 10.00      A   
ATOM    720  HN  LYS A 148      33.479   0.292  -0.924  1.00 10.00      A   
ATOM    721  CA  LYS A 148      34.754   0.617  -2.586  1.00 10.00      A   
ATOM    722  CB  LYS A 148      36.241   0.257  -2.520  1.00 10.00      A   
ATOM    723  CG  LYS A 148      37.165   1.376  -2.966  1.00 10.00      A   
ATOM    724  CD  LYS A 148      38.620   1.012  -2.730  1.00 10.00      A   
ATOM    725  CE  LYS A 148      39.545   2.140  -3.154  1.00 10.00      A   
ATOM    726  NZ  LYS A 148      40.976   1.789  -2.960  1.00 10.00      A   
ATOM    727  HZ1 LYS A 148      41.181   1.665  -1.947  1.00 10.00      A   
ATOM    728  HZ2 LYS A 148      41.581   2.546  -3.334  1.00 10.00      A   
ATOM    729  HZ3 LYS A 148      41.198   0.903  -3.460  1.00 10.00      A   
ATOM    730  C   LYS A 148      34.221   0.540  -4.014  1.00 10.00      A   
ATOM    731  O   LYS A 148      34.907   0.077  -4.928  1.00 10.00      A   
ATOM    732  N   SER A 149      32.991   0.992  -4.198  1.00 10.00      A   
ATOM    733  HN  SER A 149      32.484   1.332  -3.422  1.00 10.00      A   
ATOM    734  CA  SER A 149      32.365   0.987  -5.512  1.00 10.00      A   
ATOM    735  CB  SER A 149      31.331  -0.132  -5.608  1.00 10.00      A   
ATOM    736  OG  SER A 149      31.899  -1.366  -5.202  1.00 10.00      A   
ATOM    737  HG  SER A 149      31.949  -1.387  -4.238  1.00 10.00      A   
ATOM    738  C   SER A 149      31.732   2.339  -5.823  1.00 10.00      A   
ATOM    739  O   SER A 149      31.288   2.583  -6.949  1.00 10.00      A   
ATOM    740  N   ASN A 150      31.688   3.205  -4.808  1.00 10.00      A   
ATOM    741  HN  ASN A 150      32.034   2.921  -3.927  1.00 10.00      A   
ATOM    742  CA  ASN A 150      31.129   4.552  -4.935  1.00 10.00      A   
ATOM    743  CB  ASN A 150      31.781   5.346  -6.079  1.00 10.00      A   
ATOM    744  CG  ASN A 150      33.031   6.094  -5.642  1.00 10.00      A   
ATOM    745  OD1 ASN A 150      33.684   5.726  -4.665  1.00 10.00      A   
ATOM    746  ND2 ASN A 150      33.378   7.146  -6.369  1.00 10.00      A   
ATOM    747 HD21 ASN A 150      32.812   7.388  -7.136  1.00 10.00      A   
ATOM    748 HD22 ASN A 150      34.186   7.640  -6.114  1.00 10.00      A   
ATOM    749  C   ASN A 150      29.607   4.534  -5.052  1.00 10.00      A   
ATOM    750  O   ASN A 150      29.007   5.410  -5.681  1.00 10.00      A   
ATOM    751  N   THR A 151      28.993   3.532  -4.434  1.00 10.00      A   
ATOM    752  HN  THR A 151      29.533   2.867  -3.955  1.00 10.00      A   
ATOM    753  CA  THR A 151      27.541   3.389  -4.434  1.00 10.00      A   
ATOM    754  CB  THR A 151      27.109   2.086  -5.137  1.00 10.00      A   
ATOM    755  OG1 THR A 151      28.223   1.527  -5.849  1.00 10.00      A   
ATOM    756  HG1 THR A 151      28.406   2.067  -6.627  1.00 10.00      A   
ATOM    757  CG2 THR A 151      25.974   2.356  -6.114  1.00 10.00      A   
ATOM    758  C   THR A 151      27.043   3.362  -2.992  1.00 10.00      A   
ATOM    759  O   THR A 151      27.424   2.484  -2.217  1.00 10.00      A   
ATOM    760  N   TYR A 152      26.197   4.317  -2.631  1.00 10.00      A   
ATOM    761  HN  TYR A 152      25.894   4.970  -3.299  1.00 10.00      A   
ATOM    762  CA  TYR A 152      25.685   4.402  -1.268  1.00 10.00      A   
ATOM    763  CB  TYR A 152      26.052   5.753  -0.641  1.00 10.00      A   
ATOM    764  CG  TYR A 152      27.535   6.060  -0.679  1.00 10.00      A   
ATOM    765  CD1 TYR A 152      28.086   6.789  -1.725  1.00 10.00      A   
ATOM    766  CD2 TYR A 152      28.383   5.608   0.323  1.00 10.00      A   
ATOM    767  CE1 TYR A 152      29.440   7.059  -1.773  1.00 10.00      A   
ATOM    768  CE2 TYR A 152      29.738   5.877   0.285  1.00 10.00      A   
ATOM    769  CZ  TYR A 152      30.263   6.601  -0.767  1.00 10.00      A   
ATOM    770  OH  TYR A 152      31.616   6.862  -0.815  1.00 10.00      A   
ATOM    771  HH  TYR A 152      32.102   6.066  -0.552  1.00 10.00      A   
ATOM    772  C   TYR A 152      24.178   4.170  -1.209  1.00 10.00      A   
ATOM    773  O   TYR A 152      23.458   4.444  -2.170  1.00 10.00      A   
ATOM    774  N   ILE A 153      23.713   3.653  -0.081  1.00 10.00      A   
ATOM    775  HN  ILE A 153      24.342   3.446   0.648  1.00 10.00      A   
ATOM    776  CA  ILE A 153      22.300   3.378   0.119  1.00 10.00      A   
ATOM    777  CB  ILE A 153      21.991   1.874  -0.097  1.00 10.00      A   
ATOM    778  CG1 ILE A 153      20.490   1.582   0.029  1.00 10.00      A   
ATOM    779  CG2 ILE A 153      22.798   1.003   0.855  1.00 10.00      A   
ATOM    780  CD1 ILE A 153      19.647   2.223  -1.052  1.00 10.00      A   
ATOM    781  C   ILE A 153      21.873   3.808   1.522  1.00 10.00      A   
ATOM    782  O   ILE A 153      22.669   3.755   2.465  1.00 10.00      A   
ATOM    783  N   LEU A 154      20.627   4.243   1.651  1.00 10.00      A   
ATOM    784  HN  LEU A 154      20.039   4.257   0.867  1.00 10.00      A   
ATOM    785  CA  LEU A 154      20.098   4.686   2.930  1.00 10.00      A   
ATOM    786  CB  LEU A 154      19.167   5.894   2.748  1.00 10.00      A   
ATOM    787  CG  LEU A 154      19.810   7.246   2.413  1.00 10.00      A   
ATOM    788  CD1 LEU A 154      20.308   7.282   0.975  1.00 10.00      A   
ATOM    789  CD2 LEU A 154      18.819   8.373   2.656  1.00 10.00      A   
ATOM    790  C   LEU A 154      19.338   3.552   3.609  1.00 10.00      A   
ATOM    791  O   LEU A 154      18.219   3.214   3.219  1.00 10.00      A   
ATOM    792  N   ILE A 155      19.956   2.952   4.612  1.00 10.00      A   
ATOM    793  HN  ILE A 155      20.860   3.249   4.868  1.00 10.00      A   
ATOM    794  CA  ILE A 155      19.331   1.856   5.340  1.00 10.00      A   
ATOM    795  CB  ILE A 155      20.350   0.759   5.726  1.00 10.00      A   
ATOM    796  CG1 ILE A 155      21.101   0.275   4.481  1.00 10.00      A   
ATOM    797  CG2 ILE A 155      19.646  -0.410   6.408  1.00 10.00      A   
ATOM    798  CD1 ILE A 155      22.196  -0.728   4.771  1.00 10.00      A   
ATOM    799  C   ILE A 155      18.623   2.364   6.592  1.00 10.00      A   
ATOM    800  O   ILE A 155      19.267   2.747   7.569  1.00 10.00      A   
ATOM    801  N   ASN A 156      17.295   2.391   6.545  1.00 10.00      A   
ATOM    802  HN  ASN A 156      16.843   2.104   5.727  1.00 10.00      A   
ATOM    803  CA  ASN A 156      16.496   2.837   7.680  1.00 10.00      A   
ATOM    804  CB  ASN A 156      15.002   2.833   7.330  1.00 10.00      A   
ATOM    805  CG  ASN A 156      14.113   3.048   8.542  1.00 10.00      A   
ATOM    806  OD1 ASN A 156      13.708   2.097   9.203  1.00 10.00      A   
ATOM    807  ND2 ASN A 156      13.805   4.299   8.845  1.00 10.00      A   
ATOM    808 HD21 ASN A 156      14.163   5.016   8.280  1.00 10.00      A   
ATOM    809 HD22 ASN A 156      13.230   4.458   9.624  1.00 10.00      A   
ATOM    810  C   ASN A 156      16.766   1.948   8.889  1.00 10.00      A   
ATOM    811  O   ASN A 156      16.594   0.733   8.827  1.00 10.00      A   
ATOM    812  N   THR A 157      17.207   2.558   9.976  1.00 10.00      A   
ATOM    813  HN  THR A 157      17.334   3.534   9.964  1.00 10.00      A   
ATOM    814  CA  THR A 157      17.519   1.822  11.191  1.00 10.00      A   
ATOM    815  CB  THR A 157      18.858   2.310  11.780  1.00 10.00      A   
ATOM    816  OG1 THR A 157      19.612   2.970  10.750  1.00 10.00      A   
ATOM    817  HG1 THR A 157      19.348   2.624   9.889  1.00 10.00      A   
ATOM    818  CG2 THR A 157      19.668   1.137  12.316  1.00 10.00      A   
ATOM    819  C   THR A 157      16.415   1.981  12.237  1.00 10.00      A   
ATOM    820  O   THR A 157      16.648   1.795  13.429  1.00 10.00      A   
ATOM    821  N   LEU A 158      15.208   2.297  11.790  1.00 10.00      A   
ATOM    822  HN  LEU A 158      15.056   2.379  10.825  1.00 10.00      A   
ATOM    823  CA  LEU A 158      14.091   2.486  12.705  1.00 10.00      A   
ATOM    824  CB  LEU A 158      13.401   3.835  12.463  1.00 10.00      A   
ATOM    825  CG  LEU A 158      14.218   5.086  12.808  1.00 10.00      A   
ATOM    826  CD1 LEU A 158      13.422   6.347  12.508  1.00 10.00      A   
ATOM    827  CD2 LEU A 158      14.656   5.062  14.265  1.00 10.00      A   
ATOM    828  C   LEU A 158      13.091   1.340  12.613  1.00 10.00      A   
ATOM    829  O   LEU A 158      12.089   1.428  11.902  1.00 10.00      A   
ATOM    830  N   GLU A 159      13.372   0.259  13.325  1.00 10.00      A   
ATOM    831  HN  GLU A 159      14.197   0.234  13.856  1.00 10.00      A   
ATOM    832  CA  GLU A 159      12.492  -0.898  13.329  1.00 10.00      A   
ATOM    833  CB  GLU A 159      12.316  -1.427  14.756  1.00 10.00      A   
ATOM    834  CG  GLU A 159      11.629  -0.434  15.685  1.00 10.00      A   
ATOM    835  CD  GLU A 159      11.916  -0.689  17.150  1.00 10.00      A   
ATOM    836  OE1 GLU A 159      11.213  -1.519  17.764  1.00 10.00      A   
ATOM    837  OE2 GLU A 159      12.837  -0.049  17.703  1.00 10.00      A   
ATOM    838  C   GLU A 159      13.012  -1.990  12.396  1.00 10.00      A   
ATOM    839  O   GLU A 159      13.955  -2.710  12.730  1.00 10.00      A   
ATOM    840  N   PRO A 160      12.415  -2.115  11.201  1.00 10.00      A   
ATOM    841  CA  PRO A 160      11.305  -1.258  10.768  1.00 10.00      A   
ATOM    842  CB  PRO A 160      11.303  -1.449   9.252  1.00 10.00      A   
ATOM    843  CG  PRO A 160      11.810  -2.837   9.052  1.00 10.00      A   
ATOM    844  CD  PRO A 160      12.781  -3.104  10.172  1.00 10.00      A   
ATOM    845  C   PRO A 160       9.970  -1.707  11.361  1.00 10.00      A   
ATOM    846  O   PRO A 160       9.846  -2.826  11.861  1.00 10.00      A   
ATOM    847  N   VAL A 161       8.977  -0.835  11.305  1.00 10.00      A   
ATOM    848  HN  VAL A 161       9.126   0.039  10.885  1.00 10.00      A   
ATOM    849  CA  VAL A 161       7.662  -1.149  11.844  1.00 10.00      A   
ATOM    850  CB  VAL A 161       7.526  -0.696  13.316  1.00 10.00      A   
ATOM    851  CG1 VAL A 161       7.651   0.817  13.439  1.00 10.00      A   
ATOM    852  CG2 VAL A 161       6.211  -1.184  13.912  1.00 10.00      A   
ATOM    853  C   VAL A 161       6.559  -0.514  11.008  1.00 10.00      A   
ATOM    854  O   VAL A 161       6.844   0.230  10.069  1.00 10.00      A   
ATOM    855  N   GLU A 166      10.028 -12.704   8.199  1.00 10.00      A   
ATOM    856  HN  GLU A 166      10.406 -13.268   8.908  1.00 10.00      A   
ATOM    857  CA  GLU A 166       9.295 -13.346   7.111  1.00 10.00      A   
ATOM    858  CB  GLU A 166       7.968 -13.903   7.637  1.00 10.00      A   
ATOM    859  CG  GLU A 166       7.969 -14.240   9.122  1.00 10.00      A   
ATOM    860  CD  GLU A 166       8.799 -15.463   9.458  1.00 10.00      A   
ATOM    861  OE1 GLU A 166       8.204 -16.507   9.806  1.00 10.00      A   
ATOM    862  OE2 GLU A 166      10.044 -15.387   9.392  1.00 10.00      A   
ATOM    863  C   GLU A 166       9.025 -12.348   5.996  1.00 10.00      A   
ATOM    864  O   GLU A 166       8.532 -12.705   4.924  1.00 10.00      A   
ATOM    865  N   MET A 167       9.364 -11.098   6.258  1.00 10.00      A   
ATOM    866  HN  MET A 167       9.782 -10.891   7.122  1.00 10.00      A   
ATOM    867  CA  MET A 167       9.157 -10.028   5.300  1.00 10.00      A   
ATOM    868  CB  MET A 167       7.828  -9.315   5.588  1.00 10.00      A   
ATOM    869  CG  MET A 167       7.369  -8.364   4.492  1.00 10.00      A   
ATOM    870  SD  MET A 167       5.890  -7.435   4.944  1.00 10.00      A   
ATOM    871  CE  MET A 167       5.680  -6.412   3.489  1.00 10.00      A   
ATOM    872  C   MET A 167      10.306  -9.032   5.364  1.00 10.00      A   
ATOM    873  O   MET A 167      11.015  -8.951   6.367  1.00 10.00      A   
ATOM    874  N   ARG A 168      10.493  -8.288   4.288  1.00 10.00      A   
ATOM    875  HN  ARG A 168       9.901  -8.404   3.516  1.00 10.00      A   
ATOM    876  CA  ARG A 168      11.548  -7.295   4.217  1.00 10.00      A   
ATOM    877  CB  ARG A 168      12.826  -7.913   3.645  1.00 10.00      A   
ATOM    878  CG  ARG A 168      12.614  -8.752   2.398  1.00 10.00      A   
ATOM    879  CD  ARG A 168      13.919  -9.372   1.936  1.00 10.00      A   
ATOM    880  NE  ARG A 168      13.714 -10.389   0.907  1.00 10.00      A   
ATOM    881  HE  ARG A 168      12.882 -10.913   0.948  1.00 10.00      A   
ATOM    882  CZ  ARG A 168      14.592 -10.652  -0.058  1.00 10.00      A   
ATOM    883  NH1 ARG A 168      15.710  -9.945  -0.146  1.00 10.00      A   
ATOM    884 HH11 ARG A 168      15.899  -9.181   0.535  1.00 10.00      A   
ATOM    885 HH12 ARG A 168      16.417 -10.160  -0.884  1.00 10.00      A   
ATOM    886  NH2 ARG A 168      14.346 -11.619  -0.934  1.00 10.00      A   
ATOM    887 HH21 ARG A 168      15.027 -11.826  -1.696  1.00 10.00      A   
ATOM    888 HH22 ARG A 168      13.469 -12.185  -0.858  1.00 10.00      A   
ATOM    889  C   ARG A 168      11.099  -6.120   3.362  1.00 10.00      A   
ATOM    890  O   ARG A 168      10.109  -6.220   2.636  1.00 10.00      A   
ATOM    891  N   GLY A 169      11.824  -5.017   3.453  1.00 10.00      A   
ATOM    892  HN  GLY A 169      12.601  -5.000   4.054  1.00 10.00      A   
ATOM    893  CA  GLY A 169      11.485  -3.838   2.681  1.00 10.00      A   
ATOM    894  C   GLY A 169      12.248  -2.615   3.146  1.00 10.00      A   
ATOM    895  O   GLY A 169      13.395  -2.723   3.592  1.00 10.00      A   
ATOM    896  N   GLN A 171      -1.465  -4.779   3.431  1.00 10.00      A   
ATOM    897  HN  GLN A 171      -1.833  -5.418   4.078  1.00 10.00      A   
ATOM    898  CA  GLN A 171      -0.881  -3.532   3.918  1.00 10.00      A   
ATOM    899  CB  GLN A 171      -1.135  -3.369   5.418  1.00 10.00      A   
ATOM    900  CG  GLN A 171      -2.585  -3.589   5.825  1.00 10.00      A   
ATOM    901  CD  GLN A 171      -2.872  -3.162   7.251  1.00 10.00      A   
ATOM    902  OE1 GLN A 171      -2.272  -2.219   7.765  1.00 10.00      A   
ATOM    903  NE2 GLN A 171      -3.796  -3.853   7.901  1.00 10.00      A   
ATOM    904 HE21 GLN A 171      -4.238  -4.594   7.433  1.00 10.00      A   
ATOM    905 HE22 GLN A 171      -4.002  -3.595   8.826  1.00 10.00      A   
ATOM    906  C   GLN A 171       0.618  -3.492   3.626  1.00 10.00      A   
ATOM    907  O   GLN A 171       1.343  -2.627   4.124  1.00 10.00      A   
ATOM    908  N   GLY A 172       1.067  -4.437   2.810  1.00 10.00      A   
ATOM    909  HN  GLY A 172       0.433  -5.084   2.438  1.00 10.00      A   
ATOM    910  CA  GLY A 172       2.468  -4.514   2.445  1.00 10.00      A   
ATOM    911  C   GLY A 172       2.672  -4.307   0.955  1.00 10.00      A   
ATOM    912  O   GLY A 172       1.739  -3.930   0.247  1.00 10.00      A   
ATOM    913  N   THR A 173       3.881  -4.565   0.478  1.00 10.00      A   
ATOM    914  HN  THR A 173       4.580  -4.876   1.087  1.00 10.00      A   
ATOM    915  CA  THR A 173       4.203  -4.393  -0.931  1.00 10.00      A   
ATOM    916  CB  THR A 173       5.591  -3.750  -1.091  1.00 10.00      A   
ATOM    917  OG1 THR A 173       6.358  -3.984   0.100  1.00 10.00      A   
ATOM    918  HG1 THR A 173       6.086  -3.358   0.783  1.00 10.00      A   
ATOM    919  CG2 THR A 173       5.460  -2.251  -1.314  1.00 10.00      A   
ATOM    920  C   THR A 173       4.164  -5.721  -1.689  1.00 10.00      A   
ATOM    921  O   THR A 173       4.793  -6.699  -1.283  1.00 10.00      A   
ATOM    922  N   PRO A 174       3.411  -5.776  -2.800  1.00 10.00      A   
ATOM    923  CA  PRO A 174       3.286  -6.981  -3.625  1.00 10.00      A   
ATOM    924  CB  PRO A 174       2.031  -6.715  -4.475  1.00 10.00      A   
ATOM    925  CG  PRO A 174       1.462  -5.423  -3.978  1.00 10.00      A   
ATOM    926  CD  PRO A 174       2.592  -4.681  -3.329  1.00 10.00      A   
ATOM    927  C   PRO A 174       4.495  -7.187  -4.540  1.00 10.00      A   
ATOM    928  O   PRO A 174       4.835  -8.317  -4.894  1.00 10.00      A   
ATOM    929  N   THR A 175       5.138  -6.086  -4.913  1.00 10.00      A   
ATOM    930  HN  THR A 175       4.818  -5.217  -4.589  1.00 10.00      A   
ATOM    931  CA  THR A 175       6.296  -6.115  -5.796  1.00 10.00      A   
ATOM    932  CB  THR A 175       6.817  -4.687  -6.036  1.00 10.00      A   
ATOM    933  OG1 THR A 175       5.855  -3.749  -5.524  1.00 10.00      A   
ATOM    934  HG1 THR A 175       5.834  -2.970  -6.094  1.00 10.00      A   
ATOM    935  CG2 THR A 175       7.018  -4.436  -7.523  1.00 10.00      A   
ATOM    936  C   THR A 175       7.426  -6.982  -5.234  1.00 10.00      A   
ATOM    937  O   THR A 175       7.956  -7.855  -5.926  1.00 10.00      A   
ATOM    938  N   THR A 176       7.773  -6.756  -3.972  1.00 10.00      A   
ATOM    939  HN  THR A 176       7.302  -6.064  -3.464  1.00 10.00      A   
ATOM    940  CA  THR A 176       8.840  -7.510  -3.328  1.00 10.00      A   
ATOM    941  CB  THR A 176       9.339  -6.825  -2.031  1.00 10.00      A   
ATOM    942  OG1 THR A 176      10.621  -7.357  -1.661  1.00 10.00      A   
ATOM    943  HG1 THR A 176      10.649  -8.296  -1.876  1.00 10.00      A   
ATOM    944  CG2 THR A 176       8.357  -7.016  -0.883  1.00 10.00      A   
ATOM    945  C   THR A 176       8.422  -8.956  -3.049  1.00 10.00      A   
ATOM    946  O   THR A 176       9.271  -9.831  -2.868  1.00 10.00      A   
ATOM    947  N   GLY A 177       7.115  -9.200  -3.033  1.00 10.00      A   
ATOM    948  HN  GLY A 177       6.487  -8.466  -3.198  1.00 10.00      A   
ATOM    949  CA  GLY A 177       6.610 -10.535  -2.782  1.00 10.00      A   
ATOM    950  C   GLY A 177       6.855 -11.456  -3.957  1.00 10.00      A   
ATOM    951  O   GLY A 177       7.248 -12.608  -3.782  1.00 10.00      A   
ATOM    952  N   LEU A 178       6.643 -10.934  -5.160  1.00 10.00      A   
ATOM    953  HN  LEU A 178       6.343 -10.004  -5.229  1.00 10.00      A   
ATOM    954  CA  LEU A 178       6.843 -11.706  -6.379  1.00 10.00      A   
ATOM    955  CB  LEU A 178       6.366 -10.899  -7.596  1.00 10.00      A   
ATOM    956  CG  LEU A 178       5.807 -11.693  -8.786  1.00 10.00      A   
ATOM    957  CD1 LEU A 178       6.927 -12.291  -9.627  1.00 10.00      A   
ATOM    958  CD2 LEU A 178       4.840 -12.773  -8.316  1.00 10.00      A   
ATOM    959  C   LEU A 178       8.314 -12.084  -6.528  1.00 10.00      A   
ATOM    960  O   LEU A 178       8.647 -13.237  -6.809  1.00 10.00      A   
ATOM    961  N   LEU A 179       9.188 -11.107  -6.310  1.00 10.00      A   
ATOM    962  HN  LEU A 179       8.856 -10.216  -6.073  1.00 10.00      A   
ATOM    963  CA  LEU A 179      10.626 -11.324  -6.416  1.00 10.00      A   
ATOM    964  CB  LEU A 179      11.382 -10.004  -6.236  1.00 10.00      A   
ATOM    965  CG  LEU A 179      12.899 -10.059  -6.432  1.00 10.00      A   
ATOM    966  CD1 LEU A 179      13.244 -10.418  -7.869  1.00 10.00      A   
ATOM    967  CD2 LEU A 179      13.537  -8.738  -6.036  1.00 10.00      A   
ATOM    968  C   LEU A 179      11.099 -12.346  -5.386  1.00 10.00      A   
ATOM    969  O   LEU A 179      12.009 -13.134  -5.651  1.00 10.00      A   
ATOM    970  N   MET A 180      10.467 -12.331  -4.213  1.00 10.00      A   
ATOM    971  HN  MET A 180       9.750 -11.678  -4.068  1.00 10.00      A   
ATOM    972  CA  MET A 180      10.808 -13.254  -3.137  1.00 10.00      A   
ATOM    973  CB  MET A 180       9.945 -12.969  -1.904  1.00 10.00      A   
ATOM    974  CG  MET A 180      10.380 -13.700  -0.644  1.00 10.00      A   
ATOM    975  SD  MET A 180      11.796 -12.921   0.161  1.00 10.00      A   
ATOM    976  CE  MET A 180      11.918 -13.912   1.650  1.00 10.00      A   
ATOM    977  C   MET A 180      10.613 -14.698  -3.588  1.00 10.00      A   
ATOM    978  O   MET A 180      11.413 -15.576  -3.261  1.00 10.00      A   
ATOM    979  N   ILE A 181       9.553 -14.930  -4.354  1.00 10.00      A   
ATOM    980  HN  ILE A 181       8.959 -14.183  -4.587  1.00 10.00      A   
ATOM    981  CA  ILE A 181       9.249 -16.262  -4.861  1.00 10.00      A   
ATOM    982  CB  ILE A 181       7.837 -16.318  -5.486  1.00 10.00      A   
ATOM    983  CG1 ILE A 181       6.794 -15.801  -4.489  1.00 10.00      A   
ATOM    984  CG2 ILE A 181       7.499 -17.739  -5.920  1.00 10.00      A   
ATOM    985  CD1 ILE A 181       5.421 -15.592  -5.091  1.00 10.00      A   
ATOM    986  C   ILE A 181      10.278 -16.677  -5.909  1.00 10.00      A   
ATOM    987  O   ILE A 181      10.747 -17.815  -5.916  1.00 10.00      A   
ATOM    988  N   VAL A 182      10.638 -15.735  -6.775  1.00 10.00      A   
ATOM    989  HN  VAL A 182      10.242 -14.840  -6.694  1.00 10.00      A   
ATOM    990  CA  VAL A 182      11.606 -15.990  -7.839  1.00 10.00      A   
ATOM    991  CB  VAL A 182      11.854 -14.734  -8.702  1.00 10.00      A   
ATOM    992  CG1 VAL A 182      12.868 -15.024  -9.799  1.00 10.00      A   
ATOM    993  CG2 VAL A 182      10.551 -14.239  -9.306  1.00 10.00      A   
ATOM    994  C   VAL A 182      12.933 -16.503  -7.284  1.00 10.00      A   
ATOM    995  O   VAL A 182      13.391 -17.584  -7.656  1.00 10.00      A   
ATOM    996  N   LEU A 183      13.541 -15.735  -6.382  1.00 10.00      A   
ATOM    997  HN  LEU A 183      13.122 -14.888  -6.108  1.00 10.00      A   
ATOM    998  CA  LEU A 183      14.817 -16.130  -5.791  1.00 10.00      A   
ATOM    999  CB  LEU A 183      15.465 -14.990  -4.996  1.00 10.00      A   
ATOM   1000  CG  LEU A 183      14.583 -14.258  -3.983  1.00 10.00      A   
ATOM   1001  CD1 LEU A 183      14.776 -14.830  -2.587  1.00 10.00      A   
ATOM   1002  CD2 LEU A 183      14.887 -12.769  -4.002  1.00 10.00      A   
ATOM   1003  C   LEU A 183      14.680 -17.402  -4.957  1.00 10.00      A   
ATOM   1004  O   LEU A 183      15.622 -18.193  -4.857  1.00 10.00      A   
ATOM   1005  N   GLY A 184      13.499 -17.598  -4.375  1.00 10.00      A   
ATOM   1006  HN  GLY A 184      12.790 -16.927  -4.483  1.00 10.00      A   
ATOM   1007  CA  GLY A 184      13.251 -18.784  -3.582  1.00 10.00      A   
ATOM   1008  C   GLY A 184      13.301 -20.028  -4.444  1.00 10.00      A   
ATOM   1009  O   GLY A 184      13.856 -21.054  -4.044  1.00 10.00      A   
ATOM   1010  N   LEU A 185      12.730 -19.926  -5.640  1.00 10.00      A   
ATOM   1011  HN  LEU A 185      12.297 -19.078  -5.893  1.00 10.00      A   
ATOM   1012  CA  LEU A 185      12.719 -21.034  -6.583  1.00 10.00      A   
ATOM   1013  CB  LEU A 185      11.803 -20.727  -7.769  1.00 10.00      A   
ATOM   1014  CG  LEU A 185      10.315 -20.565  -7.455  1.00 10.00      A   
ATOM   1015  CD1 LEU A 185       9.571 -20.043  -8.673  1.00 10.00      A   
ATOM   1016  CD2 LEU A 185       9.717 -21.882  -6.986  1.00 10.00      A   
ATOM   1017  C   LEU A 185      14.132 -21.310  -7.078  1.00 10.00      A   
ATOM   1018  O   LEU A 185      14.515 -22.461  -7.269  1.00 10.00      A   
ATOM   1019  N   ILE A 186      14.901 -20.242  -7.282  1.00 10.00      A   
ATOM   1020  HN  ILE A 186      14.524 -19.348  -7.131  1.00 10.00      A   
ATOM   1021  CA  ILE A 186      16.282 -20.364  -7.739  1.00 10.00      A   
ATOM   1022  CB  ILE A 186      16.947 -18.981  -7.922  1.00 10.00      A   
ATOM   1023  CG1 ILE A 186      16.188 -18.154  -8.960  1.00 10.00      A   
ATOM   1024  CG2 ILE A 186      18.410 -19.130  -8.327  1.00 10.00      A   
ATOM   1025  CD1 ILE A 186      16.652 -16.717  -9.059  1.00 10.00      A   
ATOM   1026  C   ILE A 186      17.091 -21.178  -6.737  1.00 10.00      A   
ATOM   1027  O   ILE A 186      17.807 -22.109  -7.110  1.00 10.00      A   
ATOM   1028  N   PHE A 187      16.956 -20.829  -5.463  1.00 10.00      A   
ATOM   1029  HN  PHE A 187      16.362 -20.079  -5.234  1.00 10.00      A   
ATOM   1030  CA  PHE A 187      17.665 -21.522  -4.399  1.00 10.00      A   
ATOM   1031  CB  PHE A 187      17.435 -20.815  -3.059  1.00 10.00      A   
ATOM   1032  CG  PHE A 187      18.468 -21.126  -2.014  1.00 10.00      A   
ATOM   1033  CD1 PHE A 187      19.811 -20.885  -2.255  1.00 10.00      A   
ATOM   1034  CD2 PHE A 187      18.098 -21.652  -0.787  1.00 10.00      A   
ATOM   1035  CE1 PHE A 187      20.764 -21.163  -1.294  1.00 10.00      A   
ATOM   1036  CE2 PHE A 187      19.046 -21.934   0.178  1.00 10.00      A   
ATOM   1037  CZ  PHE A 187      20.382 -21.689  -0.076  1.00 10.00      A   
ATOM   1038  C   PHE A 187      17.215 -22.978  -4.320  1.00 10.00      A   
ATOM   1039  O   PHE A 187      18.042 -23.890  -4.310  1.00 10.00      A   
ATOM   1040  N   MET A 188      15.899 -23.179  -4.305  1.00 10.00      A   
ATOM   1041  HN  MET A 188      15.300 -22.398  -4.340  1.00 10.00      A   
ATOM   1042  CA  MET A 188      15.306 -24.516  -4.229  1.00 10.00      A   
ATOM   1043  CB  MET A 188      13.778 -24.403  -4.190  1.00 10.00      A   
ATOM   1044  CG  MET A 188      13.046 -25.735  -4.104  1.00 10.00      A   
ATOM   1045  SD  MET A 188      11.276 -25.584  -4.430  1.00 10.00      A   
ATOM   1046  CE  MET A 188      10.791 -24.388  -3.186  1.00 10.00      A   
ATOM   1047  C   MET A 188      15.731 -25.397  -5.406  1.00 10.00      A   
ATOM   1048  O   MET A 188      15.843 -26.617  -5.277  1.00 10.00      A   
ATOM   1049  N   LYS A 189      15.975 -24.774  -6.550  1.00 10.00      A   
ATOM   1050  HN  LYS A 189      15.870 -23.798  -6.592  1.00 10.00      A   
ATOM   1051  CA  LYS A 189      16.376 -25.493  -7.752  1.00 10.00      A   
ATOM   1052  CB  LYS A 189      15.965 -24.705  -8.996  1.00 10.00      A   
ATOM   1053  CG  LYS A 189      14.882 -25.373  -9.824  1.00 10.00      A   
ATOM   1054  CD  LYS A 189      15.475 -26.353 -10.825  1.00 10.00      A   
ATOM   1055  CE  LYS A 189      14.394 -27.031 -11.646  1.00 10.00      A   
ATOM   1056  NZ  LYS A 189      13.459 -26.048 -12.251  1.00 10.00      A   
ATOM   1057  HZ1 LYS A 189      12.660 -26.541 -12.695  1.00 10.00      A   
ATOM   1058  HZ2 LYS A 189      13.946 -25.480 -12.985  1.00 10.00      A   
ATOM   1059  HZ3 LYS A 189      13.092 -25.405 -11.521  1.00 10.00      A   
ATOM   1060  C   LYS A 189      17.874 -25.793  -7.776  1.00 10.00      A   
ATOM   1061  O   LYS A 189      18.439 -26.108  -8.823  1.00 10.00      A   
ATOM   1062  N   GLY A 190      18.514 -25.700  -6.621  1.00 10.00      A   
ATOM   1063  HN  GLY A 190      18.017 -25.442  -5.813  1.00 10.00      A   
ATOM   1064  CA  GLY A 190      19.931 -25.976  -6.540  1.00 10.00      A   
ATOM   1065  C   GLY A 190      20.767 -24.754  -6.850  1.00 10.00      A   
ATOM   1066  O   GLY A 190      21.794 -24.854  -7.524  1.00 10.00      A   
ATOM   1067  N   ASN A 191      20.298 -23.594  -6.388  1.00 10.00      A   
ATOM   1068  HN  ASN A 191      19.443 -23.591  -5.903  1.00 10.00      A   
ATOM   1069  CA  ASN A 191      20.998 -22.322  -6.586  1.00 10.00      A   
ATOM   1070  CB  ASN A 191      22.395 -22.365  -5.953  1.00 10.00      A   
ATOM   1071  CG  ASN A 191      22.817 -21.040  -5.349  1.00 10.00      A   
ATOM   1072  OD1 ASN A 191      22.567 -20.774  -4.174  1.00 10.00      A   
ATOM   1073  ND2 ASN A 191      23.465 -20.202  -6.139  1.00 10.00      A   
ATOM   1074 HD21 ASN A 191      23.635 -20.477  -7.066  1.00 10.00      A   
ATOM   1075 HD22 ASN A 191      23.755 -19.343  -5.767  1.00 10.00      A   
ATOM   1076  C   ASN A 191      21.093 -21.954  -8.068  1.00 10.00      A   
ATOM   1077  O   ASN A 191      21.871 -21.082  -8.453  1.00 10.00      A   
ATOM   1078  N   THR A 192      20.294 -22.627  -8.892  1.00 10.00      A   
ATOM   1079  HN  THR A 192      19.690 -23.304  -8.520  1.00 10.00      A   
ATOM   1080  CA  THR A 192      20.282 -22.387 -10.329  1.00 10.00      A   
ATOM   1081  CB  THR A 192      21.298 -23.298 -11.053  1.00 10.00      A   
ATOM   1082  OG1 THR A 192      22.412 -23.572 -10.185  1.00 10.00      A   
ATOM   1083  HG1 THR A 192      22.106 -24.083  -9.422  1.00 10.00      A   
ATOM   1084  CG2 THR A 192      21.806 -22.625 -12.320  1.00 10.00      A   
ATOM   1085  C   THR A 192      18.886 -22.653 -10.894  1.00 10.00      A   
ATOM   1086  O   THR A 192      18.328 -23.729 -10.699  1.00 10.00      A   
ATOM   1087  N   LEU A 193      18.326 -21.675 -11.587  1.00 10.00      A   
ATOM   1088  HN  LEU A 193      18.820 -20.840 -11.727  1.00 10.00      A   
ATOM   1089  CA  LEU A 193      16.992 -21.808 -12.161  1.00 10.00      A   
ATOM   1090  CB  LEU A 193      15.998 -20.984 -11.334  1.00 10.00      A   
ATOM   1091  CG  LEU A 193      14.535 -20.992 -11.788  1.00 10.00      A   
ATOM   1092  CD1 LEU A 193      13.928 -22.376 -11.635  1.00 10.00      A   
ATOM   1093  CD2 LEU A 193      13.733 -19.965 -11.006  1.00 10.00      A   
ATOM   1094  C   LEU A 193      16.993 -21.334 -13.610  1.00 10.00      A   
ATOM   1095  O   LEU A 193      17.778 -20.459 -13.982  1.00 10.00      A   
ATOM   1096  N   LYS A 194      16.129 -21.918 -14.428  1.00 10.00      A   
ATOM   1097  HN  LYS A 194      15.531 -22.619 -14.082  1.00 10.00      A   
ATOM   1098  CA  LYS A 194      16.044 -21.534 -15.829  1.00 10.00      A   
ATOM   1099  CB  LYS A 194      15.738 -22.739 -16.718  1.00 10.00      A   
ATOM   1100  CG  LYS A 194      16.825 -23.798 -16.733  1.00 10.00      A   
ATOM   1101  CD  LYS A 194      16.480 -24.916 -17.698  1.00 10.00      A   
ATOM   1102  CE  LYS A 194      17.584 -25.958 -17.759  1.00 10.00      A   
ATOM   1103  NZ  LYS A 194      17.300 -27.008 -18.772  1.00 10.00      A   
ATOM   1104  HZ1 LYS A 194      17.962 -27.803 -18.660  1.00 10.00      A   
ATOM   1105  HZ2 LYS A 194      17.406 -26.620 -19.731  1.00 10.00      A   
ATOM   1106  HZ3 LYS A 194      16.330 -27.362 -18.661  1.00 10.00      A   
ATOM   1107  C   LYS A 194      15.004 -20.439 -16.038  1.00 10.00      A   
ATOM   1108  O   LYS A 194      13.907 -20.492 -15.481  1.00 10.00      A   
ATOM   1109  N   GLU A 195      15.362 -19.456 -16.853  1.00 10.00      A   
ATOM   1110  HN  GLU A 195      16.251 -19.483 -17.261  1.00 10.00      A   
ATOM   1111  CA  GLU A 195      14.489 -18.328 -17.155  1.00 10.00      A   
ATOM   1112  CB  GLU A 195      15.229 -17.341 -18.074  1.00 10.00      A   
ATOM   1113  CG  GLU A 195      14.332 -16.447 -18.920  1.00 10.00      A   
ATOM   1114  CD  GLU A 195      14.513 -16.674 -20.411  1.00 10.00      A   
ATOM   1115  OE1 GLU A 195      14.521 -17.848 -20.849  1.00 10.00      A   
ATOM   1116  OE2 GLU A 195      14.632 -15.680 -21.157  1.00 10.00      A   
ATOM   1117  C   GLU A 195      13.173 -18.769 -17.799  1.00 10.00      A   
ATOM   1118  O   GLU A 195      12.094 -18.424 -17.323  1.00 10.00      A   
ATOM   1119  N   THR A 196      13.280 -19.543 -18.869  1.00 10.00      A   
ATOM   1120  HN  THR A 196      14.175 -19.803 -19.175  1.00 10.00      A   
ATOM   1121  CA  THR A 196      12.122 -20.010 -19.621  1.00 10.00      A   
ATOM   1122  CB  THR A 196      12.563 -20.910 -20.784  1.00 10.00      A   
ATOM   1123  OG1 THR A 196      13.811 -20.417 -21.298  1.00 10.00      A   
ATOM   1124  HG1 THR A 196      13.882 -19.463 -21.111  1.00 10.00      A   
ATOM   1125  CG2 THR A 196      11.522 -20.889 -21.892  1.00 10.00      A   
ATOM   1126  C   THR A 196      11.066 -20.725 -18.772  1.00 10.00      A   
ATOM   1127  O   THR A 196       9.890 -20.356 -18.800  1.00 10.00      A   
ATOM   1128  N   GLU A 197      11.483 -21.736 -18.019  1.00 10.00      A   
ATOM   1129  HN  GLU A 197      12.432 -21.976 -18.020  1.00 10.00      A   
ATOM   1130  CA  GLU A 197      10.556 -22.499 -17.188  1.00 10.00      A   
ATOM   1131  CB  GLU A 197      11.247 -23.716 -16.563  1.00 10.00      A   
ATOM   1132  CG  GLU A 197      12.523 -23.393 -15.798  1.00 10.00      A   
ATOM   1133  CD  GLU A 197      12.952 -24.506 -14.869  1.00 10.00      A   
ATOM   1134  OE1 GLU A 197      12.196 -25.490 -14.718  1.00 10.00      A   
ATOM   1135  OE2 GLU A 197      14.044 -24.403 -14.274  1.00 10.00      A   
ATOM   1136  C   GLU A 197       9.897 -21.639 -16.113  1.00 10.00      A   
ATOM   1137  O   GLU A 197       8.680 -21.690 -15.926  1.00 10.00      A   
ATOM   1138  N   ALA A 198      10.697 -20.830 -15.429  1.00 10.00      A   
ATOM   1139  HN  ALA A 198      11.656 -20.809 -15.643  1.00 10.00      A   
ATOM   1140  CA  ALA A 198      10.190 -19.975 -14.365  1.00 10.00      A   
ATOM   1141  CB  ALA A 198      11.340 -19.368 -13.580  1.00 10.00      A   
ATOM   1142  C   ALA A 198       9.272 -18.880 -14.896  1.00 10.00      A   
ATOM   1143  O   ALA A 198       8.289 -18.518 -14.251  1.00 10.00      A   
ATOM   1144  N   TRP A 199       9.593 -18.367 -16.077  1.00 10.00      A   
ATOM   1145  HN  TRP A 199      10.383 -18.712 -16.544  1.00 10.00      A   
ATOM   1146  CA  TRP A 199       8.813 -17.303 -16.699  1.00 10.00      A   
ATOM   1147  CB  TRP A 199       9.397 -16.923 -18.061  1.00 10.00      A   
ATOM   1148  CG  TRP A 199       9.219 -15.477 -18.395  1.00 10.00      A   
ATOM   1149  CD1 TRP A 199       9.929 -14.429 -17.883  1.00 10.00      A   
ATOM   1150  CD2 TRP A 199       8.272 -14.914 -19.311  1.00 10.00      A   
ATOM   1151  NE1 TRP A 199       9.481 -13.248 -18.422  1.00 10.00      A   
ATOM   1152  HE1 TRP A 199       9.833 -12.358 -18.213  1.00 10.00      A   
ATOM   1153  CE2 TRP A 199       8.464 -13.518 -19.302  1.00 10.00      A   
ATOM   1154  CE3 TRP A 199       7.278 -15.454 -20.135  1.00 10.00      A   
ATOM   1155  CZ2 TRP A 199       7.705 -12.655 -20.090  1.00 10.00      A   
ATOM   1156  CZ3 TRP A 199       6.528 -14.596 -20.915  1.00 10.00      A   
ATOM   1157  CH2 TRP A 199       6.743 -13.213 -20.884  1.00 10.00      A   
ATOM   1158  C   TRP A 199       7.347 -17.692 -16.842  1.00 10.00      A   
ATOM   1159  O   TRP A 199       6.458 -16.970 -16.384  1.00 10.00      A   
ATOM   1160  N   ASP A 200       7.095 -18.838 -17.462  1.00 10.00      A   
ATOM   1161  HN  ASP A 200       7.844 -19.379 -17.797  1.00 10.00      A   
ATOM   1162  CA  ASP A 200       5.724 -19.307 -17.654  1.00 10.00      A   
ATOM   1163  CB  ASP A 200       5.669 -20.544 -18.554  1.00 10.00      A   
ATOM   1164  CG  ASP A 200       4.244 -21.000 -18.810  1.00 10.00      A   
ATOM   1165  OD1 ASP A 200       3.805 -21.990 -18.185  1.00 10.00      A   
ATOM   1166  OD2 ASP A 200       3.548 -20.365 -19.632  1.00 10.00      A   
ATOM   1167  C   ASP A 200       5.055 -19.605 -16.319  1.00 10.00      A   
ATOM   1168  O   ASP A 200       3.872 -19.315 -16.131  1.00 10.00      A   
ATOM   1169  N   PHE A 201       5.828 -20.167 -15.392  1.00 10.00      A   
ATOM   1170  HN  PHE A 201       6.771 -20.350 -15.606  1.00 10.00      A   
ATOM   1171  CA  PHE A 201       5.325 -20.512 -14.065  1.00 10.00      A   
ATOM   1172  CB  PHE A 201       6.409 -21.229 -13.249  1.00 10.00      A   
ATOM   1173  CG  PHE A 201       6.012 -21.548 -11.830  1.00 10.00      A   
ATOM   1174  CD1 PHE A 201       6.454 -20.762 -10.778  1.00 10.00      A   
ATOM   1175  CD2 PHE A 201       5.196 -22.631 -11.548  1.00 10.00      A   
ATOM   1176  CE1 PHE A 201       6.089 -21.049  -9.476  1.00 10.00      A   
ATOM   1177  CE2 PHE A 201       4.827 -22.924 -10.246  1.00 10.00      A   
ATOM   1178  CZ  PHE A 201       5.275 -22.130  -9.209  1.00 10.00      A   
ATOM   1179  C   PHE A 201       4.837 -19.270 -13.327  1.00 10.00      A   
ATOM   1180  O   PHE A 201       3.729 -19.249 -12.794  1.00 10.00      A   
ATOM   1181  N   LEU A 202       5.658 -18.230 -13.323  1.00 10.00      A   
ATOM   1182  HN  LEU A 202       6.524 -18.299 -13.782  1.00 10.00      A   
ATOM   1183  CA  LEU A 202       5.304 -16.988 -12.656  1.00 10.00      A   
ATOM   1184  CB  LEU A 202       6.522 -16.072 -12.502  1.00 10.00      A   
ATOM   1185  CG  LEU A 202       7.329 -16.224 -11.206  1.00 10.00      A   
ATOM   1186  CD1 LEU A 202       6.422 -16.198  -9.982  1.00 10.00      A   
ATOM   1187  CD2 LEU A 202       8.178 -17.485 -11.226  1.00 10.00      A   
ATOM   1188  C   LEU A 202       4.186 -16.261 -13.396  1.00 10.00      A   
ATOM   1189  O   LEU A 202       3.341 -15.616 -12.777  1.00 10.00      A   
ATOM   1190  N   ARG A 203       4.180 -16.375 -14.721  1.00 10.00      A   
ATOM   1191  HN  ARG A 203       4.878 -16.908 -15.160  1.00 10.00      A   
ATOM   1192  CA  ARG A 203       3.169 -15.721 -15.540  1.00 10.00      A   
ATOM   1193  CB  ARG A 203       3.546 -15.753 -17.021  1.00 10.00      A   
ATOM   1194  CG  ARG A 203       3.803 -14.376 -17.608  1.00 10.00      A   
ATOM   1195  CD  ARG A 203       2.553 -13.513 -17.551  1.00 10.00      A   
ATOM   1196  NE  ARG A 203       1.760 -13.626 -18.776  1.00 10.00      A   
ATOM   1197  HE  ARG A 203       2.206 -13.374 -19.620  1.00 10.00      A   
ATOM   1198  CZ  ARG A 203       0.488 -14.029 -18.821  1.00 10.00      A   
ATOM   1199  NH1 ARG A 203      -0.137 -14.417 -17.717  1.00 10.00      A   
ATOM   1200 HH11 ARG A 203      -1.133 -14.725 -17.759  1.00 10.00      A   
ATOM   1201 HH12 ARG A 203       0.366 -14.433 -16.803  1.00 10.00      A   
ATOM   1202  NH2 ARG A 203      -0.155 -14.061 -19.980  1.00 10.00      A   
ATOM   1203 HH21 ARG A 203      -1.148 -14.379 -20.018  1.00 10.00      A   
ATOM   1204 HH22 ARG A 203       0.329 -13.778 -20.861  1.00 10.00      A   
ATOM   1205  C   ARG A 203       1.787 -16.324 -15.328  1.00 10.00      A   
ATOM   1206  O   ARG A 203       0.782 -15.621 -15.422  1.00 10.00      A   
ATOM   1207  N   ARG A 204       1.737 -17.618 -15.040  1.00 10.00      A   
ATOM   1208  HN  ARG A 204       2.574 -18.131 -14.970  1.00 10.00      A   
ATOM   1209  CA  ARG A 204       0.461 -18.292 -14.816  1.00 10.00      A   
ATOM   1210  CB  ARG A 204       0.516 -19.759 -15.264  1.00 10.00      A   
ATOM   1211  CG  ARG A 204       1.455 -20.644 -14.457  1.00 10.00      A   
ATOM   1212  CD  ARG A 204       1.912 -21.855 -15.261  1.00 10.00      A   
ATOM   1213  NE  ARG A 204       2.548 -22.863 -14.413  1.00 10.00      A   
ATOM   1214  HE  ARG A 204       2.196 -22.960 -13.498  1.00 10.00      A   
ATOM   1215  CZ  ARG A 204       3.549 -23.660 -14.804  1.00 10.00      A   
ATOM   1216  NH1 ARG A 204       4.085 -23.538 -16.017  1.00 10.00      A   
ATOM   1217 HH11 ARG A 204       3.734 -22.809 -16.687  1.00 10.00      A   
ATOM   1218 HH12 ARG A 204       4.863 -24.170 -16.309  1.00 10.00      A   
ATOM   1219  NH2 ARG A 204       4.026 -24.575 -13.970  1.00 10.00      A   
ATOM   1220 HH21 ARG A 204       3.617 -24.683 -13.014  1.00 10.00      A   
ATOM   1221 HH22 ARG A 204       4.815 -25.190 -14.263  1.00 10.00      A   
ATOM   1222  C   ARG A 204       0.034 -18.179 -13.355  1.00 10.00      A   
ATOM   1223  O   ARG A 204      -1.004 -18.706 -12.951  1.00 10.00      A   
ATOM   1224  N   LEU A 205       0.840 -17.481 -12.571  1.00 10.00      A   
ATOM   1225  HN  LEU A 205       1.643 -17.069 -12.959  1.00 10.00      A   
ATOM   1226  CA  LEU A 205       0.561 -17.286 -11.157  1.00 10.00      A   
ATOM   1227  CB  LEU A 205       1.747 -17.773 -10.312  1.00 10.00      A   
ATOM   1228  CG  LEU A 205       1.536 -17.806  -8.795  1.00 10.00      A   
ATOM   1229  CD1 LEU A 205       0.465 -18.824  -8.425  1.00 10.00      A   
ATOM   1230  CD2 LEU A 205       2.842 -18.114  -8.080  1.00 10.00      A   
ATOM   1231  C   LEU A 205       0.286 -15.816 -10.878  1.00 10.00      A   
ATOM   1232  O   LEU A 205      -0.099 -15.066 -11.781  1.00 10.00      A   
ATOM   1233  N   VAL A 207      -3.870  -7.609 -13.845  1.00 10.00      A   
ATOM   1234  HN  VAL A 207      -3.918  -7.414 -14.804  1.00 10.00      A   
ATOM   1235  CA  VAL A 207      -3.646  -6.507 -12.909  1.00 10.00      A   
ATOM   1236  CB  VAL A 207      -4.812  -6.347 -11.914  1.00 10.00      A   
ATOM   1237  CG1 VAL A 207      -6.089  -5.981 -12.646  1.00 10.00      A   
ATOM   1238  CG2 VAL A 207      -5.003  -7.621 -11.104  1.00 10.00      A   
ATOM   1239  C   VAL A 207      -2.344  -6.704 -12.137  1.00 10.00      A   
ATOM   1240  O   VAL A 207      -1.886  -5.810 -11.418  1.00 10.00      A   
ATOM   1241  N   TYR A 208      -1.759  -7.885 -12.301  1.00 10.00      A   
ATOM   1242  HN  TYR A 208      -2.180  -8.536 -12.902  1.00 10.00      A   
ATOM   1243  CA  TYR A 208      -0.503  -8.254 -11.632  1.00 10.00      A   
ATOM   1244  CB  TYR A 208       0.663  -7.382 -12.115  1.00 10.00      A   
ATOM   1245  CG  TYR A 208       1.009  -7.562 -13.577  1.00 10.00      A   
ATOM   1246  CD1 TYR A 208       1.220  -8.827 -14.112  1.00 10.00      A   
ATOM   1247  CD2 TYR A 208       1.132  -6.466 -14.425  1.00 10.00      A   
ATOM   1248  CE1 TYR A 208       1.539  -8.994 -15.445  1.00 10.00      A   
ATOM   1249  CE2 TYR A 208       1.451  -6.625 -15.760  1.00 10.00      A   
ATOM   1250  CZ  TYR A 208       1.653  -7.891 -16.263  1.00 10.00      A   
ATOM   1251  OH  TYR A 208       1.971  -8.058 -17.594  1.00 10.00      A   
ATOM   1252  HH  TYR A 208       1.190  -8.369 -18.074  1.00 10.00      A   
ATOM   1253  C   TYR A 208      -0.628  -8.198 -10.111  1.00 10.00      A   
ATOM   1254  O   TYR A 208      -1.518  -8.825  -9.530  1.00 10.00      A   
ATOM   1255  N   PRO A 219       3.870  -6.942 -26.529  1.00 10.00      A   
ATOM   1256  CA  PRO A 219       5.160  -6.235 -26.523  1.00 10.00      A   
ATOM   1257  CB  PRO A 219       4.762  -4.762 -26.696  1.00 10.00      A   
ATOM   1258  CG  PRO A 219       3.398  -4.803 -27.293  1.00 10.00      A   
ATOM   1259  CD  PRO A 219       2.739  -6.022 -26.721  1.00 10.00      A   
ATOM   1260  C   PRO A 219       5.887  -6.418 -25.201  1.00 10.00      A   
ATOM   1261  O   PRO A 219       6.801  -5.661 -24.870  1.00 10.00      A   
ATOM   1262  N   LYS A 220       5.479  -7.439 -24.459  1.00 10.00      A   
ATOM   1263  HN  LYS A 220       4.759  -8.015 -24.801  1.00 10.00      A   
ATOM   1264  CA  LYS A 220       6.069  -7.741 -23.161  1.00 10.00      A   
ATOM   1265  CB  LYS A 220       5.406  -8.980 -22.553  1.00 10.00      A   
ATOM   1266  CG  LYS A 220       5.815  -9.272 -21.115  1.00 10.00      A   
ATOM   1267  CD  LYS A 220       4.786  -8.751 -20.119  1.00 10.00      A   
ATOM   1268  CE  LYS A 220       4.615  -7.243 -20.222  1.00 10.00      A   
ATOM   1269  NZ  LYS A 220       3.787  -6.694 -19.117  1.00 10.00      A   
ATOM   1270  HZ1 LYS A 220       2.973  -7.320 -18.926  1.00 10.00      A   
ATOM   1271  HZ2 LYS A 220       3.427  -5.755 -19.376  1.00 10.00      A   
ATOM   1272  HZ3 LYS A 220       4.354  -6.611 -18.250  1.00 10.00      A   
ATOM   1273  C   LYS A 220       7.579  -7.941 -23.255  1.00 10.00      A   
ATOM   1274  O   LYS A 220       8.348  -7.255 -22.582  1.00 10.00      A   
ATOM   1275  N   LYS A 221       7.998  -8.867 -24.103  1.00 10.00      A   
ATOM   1276  HN  LYS A 221       7.337  -9.362 -24.637  1.00 10.00      A   
ATOM   1277  CA  LYS A 221       9.414  -9.163 -24.273  1.00 10.00      A   
ATOM   1278  CB  LYS A 221       9.590 -10.403 -25.157  1.00 10.00      A   
ATOM   1279  CG  LYS A 221      11.037 -10.794 -25.413  1.00 10.00      A   
ATOM   1280  CD  LYS A 221      11.118 -12.086 -26.210  1.00 10.00      A   
ATOM   1281  CE  LYS A 221      12.546 -12.405 -26.617  1.00 10.00      A   
ATOM   1282  NZ  LYS A 221      13.051 -11.467 -27.654  1.00 10.00      A   
ATOM   1283  HZ1 LYS A 221      13.949 -11.815 -28.043  1.00 10.00      A   
ATOM   1284  HZ2 LYS A 221      13.215 -10.518 -27.238  1.00 10.00      A   
ATOM   1285  HZ3 LYS A 221      12.361 -11.379 -28.425  1.00 10.00      A   
ATOM   1286  C   LYS A 221      10.150  -7.972 -24.879  1.00 10.00      A   
ATOM   1287  O   LYS A 221      11.251  -7.624 -24.447  1.00 10.00      A   
ATOM   1288  N   LEU A 222       9.508  -7.333 -25.850  1.00 10.00      A   
ATOM   1289  HN  LEU A 222       8.616  -7.643 -26.108  1.00 10.00      A   
ATOM   1290  CA  LEU A 222      10.086  -6.187 -26.545  1.00 10.00      A   
ATOM   1291  CB  LEU A 222       9.121  -5.666 -27.613  1.00 10.00      A   
ATOM   1292  CG  LEU A 222       8.488  -6.716 -28.532  1.00 10.00      A   
ATOM   1293  CD1 LEU A 222       7.548  -6.059 -29.528  1.00 10.00      A   
ATOM   1294  CD2 LEU A 222       9.558  -7.523 -29.254  1.00 10.00      A   
ATOM   1295  C   LEU A 222      10.458  -5.062 -25.582  1.00 10.00      A   
ATOM   1296  O   LEU A 222      11.566  -4.525 -25.641  1.00 10.00      A   
ATOM   1297  N   ILE A 223       9.539  -4.714 -24.690  1.00 10.00      A   
ATOM   1298  HN  ILE A 223       8.674  -5.182 -24.680  1.00 10.00      A   
ATOM   1299  CA  ILE A 223       9.786  -3.645 -23.731  1.00 10.00      A   
ATOM   1300  CB  ILE A 223       8.481  -3.062 -23.137  1.00 10.00      A   
ATOM   1301  CG1 ILE A 223       8.749  -1.701 -22.485  1.00 10.00      A   
ATOM   1302  CG2 ILE A 223       7.842  -4.025 -22.144  1.00 10.00      A   
ATOM   1303  CD1 ILE A 223       7.496  -0.931 -22.126  1.00 10.00      A   
ATOM   1304  C   ILE A 223      10.750  -4.083 -22.624  1.00 10.00      A   
ATOM   1305  O   ILE A 223      11.513  -3.273 -22.102  1.00 10.00      A   
ATOM   1306  N   THR A 224      10.736  -5.372 -22.292  1.00 10.00      A   
ATOM   1307  HN  THR A 224      10.122  -5.980 -22.757  1.00 10.00      A   
ATOM   1308  CA  THR A 224      11.615  -5.902 -21.253  1.00 10.00      A   
ATOM   1309  CB  THR A 224      11.292  -7.379 -20.937  1.00 10.00      A   
ATOM   1310  OG1 THR A 224       9.931  -7.479 -20.495  1.00 10.00      A   
ATOM   1311  HG1 THR A 224       9.338  -7.359 -21.248  1.00 10.00      A   
ATOM   1312  CG2 THR A 224      12.205  -7.917 -19.844  1.00 10.00      A   
ATOM   1313  C   THR A 224      13.081  -5.762 -21.664  1.00 10.00      A   
ATOM   1314  O   THR A 224      13.940  -5.434 -20.842  1.00 10.00      A   
ATOM   1315  N   GLU A 225      13.354  -5.990 -22.944  1.00 10.00      A   
ATOM   1316  HN  GLU A 225      12.625  -6.247 -23.551  1.00 10.00      A   
ATOM   1317  CA  GLU A 225      14.709  -5.881 -23.465  1.00 10.00      A   
ATOM   1318  CB  GLU A 225      14.815  -6.574 -24.822  1.00 10.00      A   
ATOM   1319  CG  GLU A 225      14.545  -8.066 -24.768  1.00 10.00      A   
ATOM   1320  CD  GLU A 225      14.794  -8.748 -26.095  1.00 10.00      A   
ATOM   1321  OE1 GLU A 225      13.816  -9.165 -26.745  1.00 10.00      A   
ATOM   1322  OE2 GLU A 225      15.973  -8.877 -26.486  1.00 10.00      A   
ATOM   1323  C   GLU A 225      15.125  -4.420 -23.589  1.00 10.00      A   
ATOM   1324  O   GLU A 225      16.309  -4.089 -23.539  1.00 10.00      A   
ATOM   1325  N   ASP A 226      14.141  -3.548 -23.734  1.00 10.00      A   
ATOM   1326  HN  ASP A 226      13.217  -3.872 -23.755  1.00 10.00      A   
ATOM   1327  CA  ASP A 226      14.398  -2.120 -23.862  1.00 10.00      A   
ATOM   1328  CB  ASP A 226      13.165  -1.400 -24.409  1.00 10.00      A   
ATOM   1329  CG  ASP A 226      13.499  -0.040 -24.981  1.00 10.00      A   
ATOM   1330  OD1 ASP A 226      13.473   0.957 -24.226  1.00 10.00      A   
ATOM   1331  OD2 ASP A 226      13.801   0.034 -26.191  1.00 10.00      A   
ATOM   1332  C   ASP A 226      14.787  -1.530 -22.513  1.00 10.00      A   
ATOM   1333  O   ASP A 226      15.561  -0.575 -22.435  1.00 10.00      A   
ATOM   1334  N   PHE A 227      14.257  -2.128 -21.450  1.00 10.00      A   
ATOM   1335  HN  PHE A 227      13.651  -2.888 -21.587  1.00 10.00      A   
ATOM   1336  CA  PHE A 227      14.536  -1.681 -20.089  1.00 10.00      A   
ATOM   1337  CB  PHE A 227      13.685  -2.451 -19.077  1.00 10.00      A   
ATOM   1338  CG  PHE A 227      12.297  -1.898 -18.904  1.00 10.00      A   
ATOM   1339  CD1 PHE A 227      12.104  -0.560 -18.593  1.00 10.00      A   
ATOM   1340  CD2 PHE A 227      11.186  -2.714 -19.050  1.00 10.00      A   
ATOM   1341  CE1 PHE A 227      10.830  -0.048 -18.429  1.00 10.00      A   
ATOM   1342  CE2 PHE A 227       9.910  -2.208 -18.889  1.00 10.00      A   
ATOM   1343  CZ  PHE A 227       9.733  -0.874 -18.578  1.00 10.00      A   
ATOM   1344  C   PHE A 227      16.019  -1.800 -19.741  1.00 10.00      A   
ATOM   1345  O   PHE A 227      16.515  -1.094 -18.857  1.00 10.00      A   
ATOM   1346  N   VAL A 228      16.727  -2.675 -20.450  1.00 10.00      A   
ATOM   1347  HN  VAL A 228      16.276  -3.199 -21.146  1.00 10.00      A   
ATOM   1348  CA  VAL A 228      18.157  -2.876 -20.225  1.00 10.00      A   
ATOM   1349  CB  VAL A 228      18.705  -4.050 -21.069  1.00 10.00      A   
ATOM   1350  CG1 VAL A 228      20.160  -4.338 -20.727  1.00 10.00      A   
ATOM   1351  CG2 VAL A 228      17.855  -5.297 -20.876  1.00 10.00      A   
ATOM   1352  C   VAL A 228      18.923  -1.600 -20.578  1.00 10.00      A   
ATOM   1353  O   VAL A 228      19.990  -1.321 -20.027  1.00 10.00      A   
ATOM   1354  N   ARG A 229      18.358  -0.817 -21.488  1.00 10.00      A   
ATOM   1355  HN  ARG A 229      17.499  -1.088 -21.883  1.00 10.00      A   
ATOM   1356  CA  ARG A 229      18.972   0.433 -21.912  1.00 10.00      A   
ATOM   1357  CB  ARG A 229      18.664   0.703 -23.384  1.00 10.00      A   
ATOM   1358  CG  ARG A 229      19.723   0.199 -24.346  1.00 10.00      A   
ATOM   1359  CD  ARG A 229      19.378   0.587 -25.771  1.00 10.00      A   
ATOM   1360  NE  ARG A 229      20.552   0.577 -26.637  1.00 10.00      A   
ATOM   1361  HE  ARG A 229      21.084  -0.255 -26.667  1.00 10.00      A   
ATOM   1362  CZ  ARG A 229      20.929   1.614 -27.385  1.00 10.00      A   
ATOM   1363  NH1 ARG A 229      20.238   2.746 -27.360  1.00 10.00      A   
ATOM   1364 HH11 ARG A 229      19.394   2.838 -26.755  1.00 10.00      A   
ATOM   1365 HH12 ARG A 229      20.538   3.550 -27.953  1.00 10.00      A   
ATOM   1366  NH2 ARG A 229      21.998   1.525 -28.157  1.00 10.00      A   
ATOM   1367 HH21 ARG A 229      22.288   2.339 -28.742  1.00 10.00      A   
ATOM   1368 HH22 ARG A 229      22.555   0.643 -28.187  1.00 10.00      A   
ATOM   1369  C   ARG A 229      18.467   1.591 -21.066  1.00 10.00      A   
ATOM   1370  O   ARG A 229      18.756   2.756 -21.348  1.00 10.00      A   
ATOM   1371  N   GLN A 230      17.715   1.267 -20.026  1.00 10.00      A   
ATOM   1372  HN  GLN A 230      17.538   0.323 -19.843  1.00 10.00      A   
ATOM   1373  CA  GLN A 230      17.160   2.280 -19.145  1.00 10.00      A   
ATOM   1374  CB  GLN A 230      15.631   2.222 -19.155  1.00 10.00      A   
ATOM   1375  CG  GLN A 230      15.011   2.369 -20.535  1.00 10.00      A   
ATOM   1376  CD  GLN A 230      13.501   2.301 -20.495  1.00 10.00      A   
ATOM   1377  OE1 GLN A 230      12.879   2.685 -19.506  1.00 10.00      A   
ATOM   1378  NE2 GLN A 230      12.898   1.809 -21.565  1.00 10.00      A   
ATOM   1379 HE21 GLN A 230      13.454   1.514 -22.325  1.00 10.00      A   
ATOM   1380 HE22 GLN A 230      11.919   1.755 -21.560  1.00 10.00      A   
ATOM   1381  C   GLN A 230      17.689   2.138 -17.723  1.00 10.00      A   
ATOM   1382  O   GLN A 230      18.490   2.953 -17.273  1.00 10.00      A   
ATOM   1383  N   ARG A 231      17.258   1.091 -17.022  1.00 10.00      A   
ATOM   1384  HN  ARG A 231      16.646   0.448 -17.440  1.00 10.00      A   
ATOM   1385  CA  ARG A 231      17.685   0.880 -15.645  1.00 10.00      A   
ATOM   1386  CB  ARG A 231      16.793   1.681 -14.688  1.00 10.00      A   
ATOM   1387  CG  ARG A 231      15.300   1.449 -14.878  1.00 10.00      A   
ATOM   1388  CD  ARG A 231      14.492   2.248 -13.872  1.00 10.00      A   
ATOM   1389  NE  ARG A 231      13.083   2.350 -14.251  1.00 10.00      A   
ATOM   1390  HE  ARG A 231      12.518   1.553 -14.118  1.00 10.00      A   
ATOM   1391  CZ  ARG A 231      12.525   3.454 -14.750  1.00 10.00      A   
ATOM   1392  NH1 ARG A 231      13.250   4.554 -14.931  1.00 10.00      A   
ATOM   1393 HH11 ARG A 231      14.264   4.563 -14.684  1.00 10.00      A   
ATOM   1394 HH12 ARG A 231      12.808   5.418 -15.318  1.00 10.00      A   
ATOM   1395  NH2 ARG A 231      11.238   3.462 -15.060  1.00 10.00      A   
ATOM   1396 HH21 ARG A 231      10.796   4.323 -15.447  1.00 10.00      A   
ATOM   1397 HH22 ARG A 231      10.659   2.604 -14.921  1.00 10.00      A   
ATOM   1398  C   ARG A 231      17.672  -0.597 -15.256  1.00 10.00      A   
ATOM   1399  O   ARG A 231      17.500  -0.934 -14.084  1.00 10.00      A   
ATOM   1400  N   TYR A 232      17.861  -1.475 -16.230  1.00 10.00      A   
ATOM   1401  HN  TYR A 232      18.003  -1.157 -17.148  1.00 10.00      A   
ATOM   1402  CA  TYR A 232      17.870  -2.909 -15.969  1.00 10.00      A   
ATOM   1403  CB  TYR A 232      16.620  -3.579 -16.545  1.00 10.00      A   
ATOM   1404  CG  TYR A 232      15.409  -3.530 -15.639  1.00 10.00      A   
ATOM   1405  CD1 TYR A 232      14.464  -2.520 -15.762  1.00 10.00      A   
ATOM   1406  CD2 TYR A 232      15.203  -4.501 -14.666  1.00 10.00      A   
ATOM   1407  CE1 TYR A 232      13.352  -2.476 -14.944  1.00 10.00      A   
ATOM   1408  CE2 TYR A 232      14.094  -4.466 -13.841  1.00 10.00      A   
ATOM   1409  CZ  TYR A 232      13.172  -3.452 -13.986  1.00 10.00      A   
ATOM   1410  OH  TYR A 232      12.060  -3.415 -13.174  1.00 10.00      A   
ATOM   1411  HH  TYR A 232      12.334  -3.446 -12.250  1.00 10.00      A   
ATOM   1412  C   TYR A 232      19.125  -3.559 -16.531  1.00 10.00      A   
ATOM   1413  O   TYR A 232      19.815  -2.975 -17.367  1.00 10.00      A   
ATOM   1414  N   LEU A 233      19.419  -4.766 -16.067  1.00 10.00      A   
ATOM   1415  HN  LEU A 233      18.829  -5.181 -15.401  1.00 10.00      A   
ATOM   1416  CA  LEU A 233      20.591  -5.497 -16.520  1.00 10.00      A   
ATOM   1417  CB  LEU A 233      21.696  -5.435 -15.461  1.00 10.00      A   
ATOM   1418  CG  LEU A 233      22.399  -4.088 -15.292  1.00 10.00      A   
ATOM   1419  CD1 LEU A 233      23.264  -4.098 -14.043  1.00 10.00      A   
ATOM   1420  CD2 LEU A 233      23.237  -3.770 -16.520  1.00 10.00      A   
ATOM   1421  C   LEU A 233      20.224  -6.944 -16.793  1.00 10.00      A   
ATOM   1422  O   LEU A 233      19.664  -7.618 -15.930  1.00 10.00      A   
ATOM   1423  N   GLU A 234      20.522  -7.414 -17.992  1.00 10.00      A   
ATOM   1424  HN  GLU A 234      20.966  -6.830 -18.639  1.00 10.00      A   
ATOM   1425  CA  GLU A 234      20.223  -8.784 -18.369  1.00 10.00      A   
ATOM   1426  CB  GLU A 234      19.702  -8.845 -19.804  1.00 10.00      A   
ATOM   1427  CG  GLU A 234      20.689  -8.321 -20.839  1.00 10.00      A   
ATOM   1428  CD  GLU A 234      20.701  -9.159 -22.102  1.00 10.00      A   
ATOM   1429  OE1 GLU A 234      20.493 -10.385 -22.007  1.00 10.00      A   
ATOM   1430  OE2 GLU A 234      20.923  -8.600 -23.195  1.00 10.00      A   
ATOM   1431  C   GLU A 234      21.468  -9.644 -18.235  1.00 10.00      A   
ATOM   1432  O   GLU A 234      22.589  -9.129 -18.245  1.00 10.00      A   
ATOM   1433  N   TYR A 235      21.281 -10.945 -18.106  1.00 10.00      A   
ATOM   1434  HN  TYR A 235      20.367 -11.305 -18.113  1.00 10.00      A   
ATOM   1435  CA  TYR A 235      22.400 -11.867 -17.970  1.00 10.00      A   
ATOM   1436  CB  TYR A 235      22.751 -12.101 -16.495  1.00 10.00      A   
ATOM   1437  CG  TYR A 235      23.758 -11.129 -15.925  1.00 10.00      A   
ATOM   1438  CD1 TYR A 235      25.091 -11.191 -16.297  1.00 10.00      A   
ATOM   1439  CD2 TYR A 235      23.380 -10.160 -15.002  1.00 10.00      A   
ATOM   1440  CE1 TYR A 235      26.021 -10.314 -15.772  1.00 10.00      A   
ATOM   1441  CE2 TYR A 235      24.300  -9.276 -14.471  1.00 10.00      A   
ATOM   1442  CZ  TYR A 235      25.620  -9.361 -14.859  1.00 10.00      A   
ATOM   1443  OH  TYR A 235      26.543  -8.486 -14.334  1.00 10.00      A   
ATOM   1444  HH  TYR A 235      26.696  -8.706 -13.407  1.00 10.00      A   
ATOM   1445  C   TYR A 235      22.104 -13.195 -18.659  1.00 10.00      A   
ATOM   1446  O   TYR A 235      20.944 -13.573 -18.835  1.00 10.00      A   
ATOM   1447  N   ARG A 236      23.164 -13.891 -19.049  1.00 10.00      A   
ATOM   1448  HN  ARG A 236      24.061 -13.541 -18.863  1.00 10.00      A   
ATOM   1449  CA  ARG A 236      23.044 -15.173 -19.721  1.00 10.00      A   
ATOM   1450  CB  ARG A 236      22.487 -14.989 -21.139  1.00 10.00      A   
ATOM   1451  CG  ARG A 236      23.270 -14.009 -22.000  1.00 10.00      A   
ATOM   1452  CD  ARG A 236      22.344 -13.073 -22.764  1.00 10.00      A   
ATOM   1453  NE  ARG A 236      21.556 -13.759 -23.792  1.00 10.00      A   
ATOM   1454  HE  ARG A 236      21.841 -14.667 -24.058  1.00 10.00      A   
ATOM   1455  CZ  ARG A 236      20.487 -13.227 -24.380  1.00 10.00      A   
ATOM   1456  NH1 ARG A 236      20.059 -12.016 -24.034  1.00 10.00      A   
ATOM   1457 HH11 ARG A 236      20.552 -11.469 -23.281  1.00 10.00      A   
ATOM   1458 HH12 ARG A 236      19.227 -11.598 -24.506  1.00 10.00      A   
ATOM   1459  NH2 ARG A 236      19.837 -13.911 -25.310  1.00 10.00      A   
ATOM   1460 HH21 ARG A 236      19.000 -13.502 -25.774  1.00 10.00      A   
ATOM   1461 HH22 ARG A 236      20.162 -14.866 -25.580  1.00 10.00      A   
ATOM   1462  C   ARG A 236      24.406 -15.850 -19.776  1.00 10.00      A   
ATOM   1463  O   ARG A 236      25.436 -15.185 -19.614  1.00 10.00      A   
ATOM   1464  N   TYR A 246      18.319 -12.077 -17.506  1.00 10.00      A   
ATOM   1465  HN  TYR A 246      17.577 -11.976 -18.135  1.00 10.00      A   
ATOM   1466  CA  TYR A 246      18.175 -11.509 -16.170  1.00 10.00      A   
ATOM   1467  CB  TYR A 246      16.757 -10.963 -15.973  1.00 10.00      A   
ATOM   1468  CG  TYR A 246      16.474  -9.654 -16.681  1.00 10.00      A   
ATOM   1469  CD1 TYR A 246      16.475  -8.455 -15.980  1.00 10.00      A   
ATOM   1470  CD2 TYR A 246      16.199  -9.614 -18.044  1.00 10.00      A   
ATOM   1471  CE1 TYR A 246      16.215  -7.255 -16.614  1.00 10.00      A   
ATOM   1472  CE2 TYR A 246      15.937  -8.415 -18.687  1.00 10.00      A   
ATOM   1473  CZ  TYR A 246      15.947  -7.240 -17.964  1.00 10.00      A   
ATOM   1474  OH  TYR A 246      15.691  -6.044 -18.591  1.00 10.00      A   
ATOM   1475  HH  TYR A 246      15.020  -6.171 -19.270  1.00 10.00      A   
ATOM   1476  C   TYR A 246      18.484 -12.535 -15.081  1.00 10.00      A   
ATOM   1477  O   TYR A 246      17.578 -13.175 -14.546  1.00 10.00      A   
ATOM   1478  N   GLU A 247      19.766 -12.702 -14.771  1.00 10.00      A   
ATOM   1479  HN  GLU A 247      20.444 -12.178 -15.241  1.00 10.00      A   
ATOM   1480  CA  GLU A 247      20.181 -13.637 -13.733  1.00 10.00      A   
ATOM   1481  CB  GLU A 247      21.595 -14.172 -13.984  1.00 10.00      A   
ATOM   1482  CG  GLU A 247      21.681 -15.254 -15.050  1.00 10.00      A   
ATOM   1483  CD  GLU A 247      23.086 -15.792 -15.215  1.00 10.00      A   
ATOM   1484  OE1 GLU A 247      23.620 -15.732 -16.341  1.00 10.00      A   
ATOM   1485  OE2 GLU A 247      23.666 -16.267 -14.214  1.00 10.00      A   
ATOM   1486  C   GLU A 247      20.113 -12.956 -12.373  1.00 10.00      A   
ATOM   1487  O   GLU A 247      20.892 -12.046 -12.085  1.00 10.00      A   
ATOM   1488  N   PHE A 248      19.173 -13.397 -11.546  1.00 10.00      A   
ATOM   1489  HN  PHE A 248      18.591 -14.132 -11.837  1.00 10.00      A   
ATOM   1490  CA  PHE A 248      18.989 -12.830 -10.212  1.00 10.00      A   
ATOM   1491  CB  PHE A 248      17.554 -13.048  -9.725  1.00 10.00      A   
ATOM   1492  CG  PHE A 248      16.504 -12.543 -10.674  1.00 10.00      A   
ATOM   1493  CD1 PHE A 248      15.841 -13.418 -11.519  1.00 10.00      A   
ATOM   1494  CD2 PHE A 248      16.184 -11.196 -10.728  1.00 10.00      A   
ATOM   1495  CE1 PHE A 248      14.879 -12.962 -12.398  1.00 10.00      A   
ATOM   1496  CE2 PHE A 248      15.219 -10.732 -11.605  1.00 10.00      A   
ATOM   1497  CZ  PHE A 248      14.567 -11.618 -12.443  1.00 10.00      A   
ATOM   1498  C   PHE A 248      19.976 -13.438  -9.221  1.00 10.00      A   
ATOM   1499  O   PHE A 248      20.431 -14.570  -9.396  1.00 10.00      A   
ATOM   1500  N   GLN A 249      20.304 -12.681  -8.182  1.00 10.00      A   
ATOM   1501  HN  GLN A 249      19.898 -11.794  -8.091  1.00 10.00      A   
ATOM   1502  CA  GLN A 249      21.239 -13.139  -7.164  1.00 10.00      A   
ATOM   1503  CB  GLN A 249      22.578 -12.399  -7.300  1.00 10.00      A   
ATOM   1504  CG  GLN A 249      23.796 -13.238  -6.948  1.00 10.00      A   
ATOM   1505  CD  GLN A 249      25.058 -12.413  -6.791  1.00 10.00      A   
ATOM   1506  OE1 GLN A 249      25.927 -12.738  -5.987  1.00 10.00      A   
ATOM   1507  NE2 GLN A 249      25.164 -11.334  -7.554  1.00 10.00      A   
ATOM   1508 HE21 GLN A 249      24.428 -11.129  -8.166  1.00 10.00      A   
ATOM   1509 HE22 GLN A 249      25.981 -10.792  -7.487  1.00 10.00      A   
ATOM   1510  C   GLN A 249      20.648 -12.926  -5.771  1.00 10.00      A   
ATOM   1511  O   GLN A 249      19.520 -12.451  -5.641  1.00 10.00      A   
ATOM   1512  N   TRP A 250      21.411 -13.278  -4.740  1.00 10.00      A   
ATOM   1513  HN  TRP A 250      22.294 -13.653  -4.912  1.00 10.00      A   
ATOM   1514  CA  TRP A 250      20.963 -13.127  -3.359  1.00 10.00      A   
ATOM   1515  CB  TRP A 250      21.958 -13.785  -2.402  1.00 10.00      A   
ATOM   1516  CG  TRP A 250      21.476 -15.088  -1.842  1.00 10.00      A   
ATOM   1517  CD1 TRP A 250      21.239 -16.244  -2.531  1.00 10.00      A   
ATOM   1518  CD2 TRP A 250      21.174 -15.365  -0.472  1.00 10.00      A   
ATOM   1519  NE1 TRP A 250      20.811 -17.226  -1.672  1.00 10.00      A   
ATOM   1520  HE1 TRP A 250      20.579 -18.144  -1.928  1.00 10.00      A   
ATOM   1521  CE2 TRP A 250      20.760 -16.712  -0.401  1.00 10.00      A   
ATOM   1522  CE3 TRP A 250      21.213 -14.607   0.702  1.00 10.00      A   
ATOM   1523  CZ2 TRP A 250      20.390 -17.313   0.799  1.00 10.00      A   
ATOM   1524  CZ3 TRP A 250      20.845 -15.207   1.889  1.00 10.00      A   
ATOM   1525  CH2 TRP A 250      20.440 -16.546   1.928  1.00 10.00      A   
ATOM   1526  C   TRP A 250      20.770 -11.657  -2.988  1.00 10.00      A   
ATOM   1527  O   TRP A 250      19.678 -11.247  -2.586  1.00 10.00      A   
ATOM   1528  N   GLY A 251      21.832 -10.871  -3.119  1.00 10.00      A   
ATOM   1529  HN  GLY A 251      22.675 -11.251  -3.433  1.00 10.00      A   
ATOM   1530  CA  GLY A 251      21.754  -9.461  -2.792  1.00 10.00      A   
ATOM   1531  C   GLY A 251      22.342  -9.151  -1.428  1.00 10.00      A   
ATOM   1532  O   GLY A 251      22.090  -9.879  -0.466  1.00 10.00      A   
ATOM   1533  N   PRO A 252      23.134  -8.070  -1.321  1.00 10.00      A   
ATOM   1534  CA  PRO A 252      23.764  -7.658  -0.057  1.00 10.00      A   
ATOM   1535  CB  PRO A 252      24.391  -6.303  -0.398  1.00 10.00      A   
ATOM   1536  CG  PRO A 252      24.627  -6.361  -1.866  1.00 10.00      A   
ATOM   1537  CD  PRO A 252      23.494  -7.169  -2.433  1.00 10.00      A   
ATOM   1538  C   PRO A 252      22.753  -7.495   1.077  1.00 10.00      A   
ATOM   1539  O   PRO A 252      23.019  -7.885   2.214  1.00 10.00      A   
ATOM   1540  N   ARG A 253      21.589  -6.932   0.758  1.00 10.00      A   
ATOM   1541  HN  ARG A 253      21.429  -6.662  -0.172  1.00 10.00      A   
ATOM   1542  CA  ARG A 253      20.542  -6.715   1.754  1.00 10.00      A   
ATOM   1543  CB  ARG A 253      19.352  -5.981   1.132  1.00 10.00      A   
ATOM   1544  CG  ARG A 253      19.363  -4.475   1.336  1.00 10.00      A   
ATOM   1545  CD  ARG A 253      18.784  -4.095   2.690  1.00 10.00      A   
ATOM   1546  NE  ARG A 253      17.935  -2.907   2.603  1.00 10.00      A   
ATOM   1547  HE  ARG A 253      18.288  -2.138   2.099  1.00 10.00      A   
ATOM   1548  CZ  ARG A 253      16.716  -2.817   3.140  1.00 10.00      A   
ATOM   1549  NH1 ARG A 253      16.216  -3.817   3.856  1.00 10.00      A   
ATOM   1550 HH11 ARG A 253      16.778  -4.693   4.021  1.00 10.00      A   
ATOM   1551 HH12 ARG A 253      15.254  -3.746   4.258  1.00 10.00      A   
ATOM   1552  NH2 ARG A 253      15.998  -1.713   2.968  1.00 10.00      A   
ATOM   1553 HH21 ARG A 253      15.042  -1.641   3.385  1.00 10.00      A   
ATOM   1554 HH22 ARG A 253      16.384  -0.918   2.412  1.00 10.00      A   
ATOM   1555  C   ARG A 253      20.074  -8.034   2.356  1.00 10.00      A   
ATOM   1556  O   ARG A 253      19.976  -8.170   3.575  1.00 10.00      A   
ATOM   1557  N   THR A 254      19.813  -9.005   1.491  1.00 10.00      A   
ATOM   1558  HN  THR A 254      19.945  -8.840   0.535  1.00 10.00      A   
ATOM   1559  CA  THR A 254      19.343 -10.314   1.915  1.00 10.00      A   
ATOM   1560  CB  THR A 254      19.017 -11.193   0.693  1.00 10.00      A   
ATOM   1561  OG1 THR A 254      18.488 -10.370  -0.360  1.00 10.00      A   
ATOM   1562  HG1 THR A 254      18.921 -10.608  -1.196  1.00 10.00      A   
ATOM   1563  CG2 THR A 254      17.999 -12.265   1.056  1.00 10.00      A   
ATOM   1564  C   THR A 254      20.378 -11.030   2.780  1.00 10.00      A   
ATOM   1565  O   THR A 254      20.027 -11.729   3.726  1.00 10.00      A   
ATOM   1566  N   ASN A 255      21.650 -10.823   2.467  1.00 10.00      A   
ATOM   1567  HN  ASN A 255      21.866 -10.226   1.719  1.00 10.00      A   
ATOM   1568  CA  ASN A 255      22.741 -11.466   3.198  1.00 10.00      A   
ATOM   1569  CB  ASN A 255      24.028 -11.419   2.367  1.00 10.00      A   
ATOM   1570  CG  ASN A 255      25.097 -12.366   2.881  1.00 10.00      A   
ATOM   1571  OD1 ASN A 255      24.793 -13.411   3.450  1.00 10.00      A   
ATOM   1572  ND2 ASN A 255      26.357 -12.009   2.680  1.00 10.00      A   
ATOM   1573 HD21 ASN A 255      26.532 -11.165   2.218  1.00 10.00      A   
ATOM   1574 HD22 ASN A 255      27.064 -12.611   2.997  1.00 10.00      A   
ATOM   1575  C   ASN A 255      22.976 -10.829   4.569  1.00 10.00      A   
ATOM   1576  O   ASN A 255      23.564 -11.445   5.462  1.00 10.00      A   
ATOM   1577  N   LEU A 256      22.518  -9.597   4.737  1.00 10.00      A   
ATOM   1578  HN  LEU A 256      22.054  -9.154   3.995  1.00 10.00      A   
ATOM   1579  CA  LEU A 256      22.698  -8.886   5.996  1.00 10.00      A   
ATOM   1580  CB  LEU A 256      22.936  -7.395   5.743  1.00 10.00      A   
ATOM   1581  CG  LEU A 256      24.259  -7.026   5.065  1.00 10.00      A   
ATOM   1582  CD1 LEU A 256      24.306  -5.537   4.757  1.00 10.00      A   
ATOM   1583  CD2 LEU A 256      25.440  -7.433   5.934  1.00 10.00      A   
ATOM   1584  C   LEU A 256      21.516  -9.077   6.940  1.00 10.00      A   
ATOM   1585  O   LEU A 256      21.677  -9.061   8.162  1.00 10.00      A   
ATOM   1586  N   GLU A 257      20.329  -9.256   6.381  1.00 10.00      A   
ATOM   1587  HN  GLU A 257      20.252  -9.263   5.404  1.00 10.00      A   
ATOM   1588  CA  GLU A 257      19.133  -9.426   7.195  1.00 10.00      A   
ATOM   1589  CB  GLU A 257      17.984  -8.587   6.636  1.00 10.00      A   
ATOM   1590  CG  GLU A 257      18.320  -7.106   6.525  1.00 10.00      A   
ATOM   1591  CD  GLU A 257      17.154  -6.263   6.057  1.00 10.00      A   
ATOM   1592  OE1 GLU A 257      16.452  -5.683   6.914  1.00 10.00      A   
ATOM   1593  OE2 GLU A 257      16.941  -6.159   4.828  1.00 10.00      A   
ATOM   1594  C   GLU A 257      18.732 -10.893   7.343  1.00 10.00      A   
ATOM   1595  O   GLU A 257      18.139 -11.287   8.351  1.00 10.00      A   
ATOM   1596  N   LEU A 258      19.072 -11.703   6.353  1.00 10.00      A   
ATOM   1597  HN  LEU A 258      19.573 -11.346   5.589  1.00 10.00      A   
ATOM   1598  CA  LEU A 258      18.740 -13.118   6.377  1.00 10.00      A   
ATOM   1599  CB  LEU A 258      17.749 -13.453   5.254  1.00 10.00      A   
ATOM   1600  CG  LEU A 258      16.413 -12.701   5.279  1.00 10.00      A   
ATOM   1601  CD1 LEU A 258      15.610 -12.980   4.018  1.00 10.00      A   
ATOM   1602  CD2 LEU A 258      15.612 -13.070   6.518  1.00 10.00      A   
ATOM   1603  C   LEU A 258      19.997 -13.968   6.239  1.00 10.00      A   
ATOM   1604  O   LEU A 258      21.107 -13.444   6.174  1.00 10.00      A   
ATOM   1605  N   SER A 259      19.812 -15.277   6.204  1.00 10.00      A   
ATOM   1606  HN  SER A 259      18.902 -15.630   6.262  1.00 10.00      A   
ATOM   1607  CA  SER A 259      20.912 -16.214   6.065  1.00 10.00      A   
ATOM   1608  CB  SER A 259      21.402 -16.658   7.445  1.00 10.00      A   
ATOM   1609  OG  SER A 259      20.314 -17.068   8.260  1.00 10.00      A   
ATOM   1610  HG  SER A 259      20.350 -16.593   9.098  1.00 10.00      A   
ATOM   1611  C   SER A 259      20.425 -17.414   5.271  1.00 10.00      A   
ATOM   1612  O   SER A 259      19.222 -17.535   5.008  1.00 10.00      A   
ATOM   1613  N   LYS A 260      21.337 -18.303   4.902  1.00 10.00      A   
ATOM   1614  HN  LYS A 260      22.283 -18.172   5.167  1.00 10.00      A   
ATOM   1615  CA  LYS A 260      20.966 -19.483   4.136  1.00 10.00      A   
ATOM   1616  CB  LYS A 260      22.204 -20.198   3.591  1.00 10.00      A   
ATOM   1617  CG  LYS A 260      23.030 -19.325   2.659  1.00 10.00      A   
ATOM   1618  CD  LYS A 260      24.141 -20.101   1.973  1.00 10.00      A   
ATOM   1619  CE  LYS A 260      24.839 -19.233   0.936  1.00 10.00      A   
ATOM   1620  NZ  LYS A 260      25.843 -19.991   0.144  1.00 10.00      A   
ATOM   1621  HZ1 LYS A 260      25.578 -21.001   0.085  1.00 10.00      A   
ATOM   1622  HZ2 LYS A 260      26.782 -19.914   0.581  1.00 10.00      A   
ATOM   1623  HZ3 LYS A 260      25.895 -19.609  -0.823  1.00 10.00      A   
ATOM   1624  C   LYS A 260      20.111 -20.410   4.988  1.00 10.00      A   
ATOM   1625  O   LYS A 260      19.211 -21.085   4.486  1.00 10.00      A   
ATOM   1626  N   MET A 261      20.383 -20.406   6.289  1.00 10.00      A   
ATOM   1627  HN  MET A 261      21.115 -19.842   6.621  1.00 10.00      A   
ATOM   1628  CA  MET A 261      19.632 -21.218   7.231  1.00 10.00      A   
ATOM   1629  CB  MET A 261      20.342 -21.247   8.590  1.00 10.00      A   
ATOM   1630  CG  MET A 261      19.633 -22.073   9.654  1.00 10.00      A   
ATOM   1631  SD  MET A 261      19.580 -23.832   9.261  1.00 10.00      A   
ATOM   1632  CE  MET A 261      21.320 -24.250   9.349  1.00 10.00      A   
ATOM   1633  C   MET A 261      18.217 -20.662   7.382  1.00 10.00      A   
ATOM   1634  O   MET A 261      17.248 -21.417   7.455  1.00 10.00      A   
ATOM   1635  N   LYS A 262      18.108 -19.332   7.405  1.00 10.00      A   
ATOM   1636  HN  LYS A 262      18.920 -18.785   7.327  1.00 10.00      A   
ATOM   1637  CA  LYS A 262      16.814 -18.666   7.537  1.00 10.00      A   
ATOM   1638  CB  LYS A 262      16.998 -17.147   7.654  1.00 10.00      A   
ATOM   1639  CG  LYS A 262      17.111 -16.624   9.078  1.00 10.00      A   
ATOM   1640  CD  LYS A 262      17.188 -15.104   9.093  1.00 10.00      A   
ATOM   1641  CE  LYS A 262      17.218 -14.553  10.510  1.00 10.00      A   
ATOM   1642  NZ  LYS A 262      17.336 -13.069  10.529  1.00 10.00      A   
ATOM   1643  HZ1 LYS A 262      16.427 -12.632  10.271  1.00 10.00      A   
ATOM   1644  HZ2 LYS A 262      18.061 -12.753   9.853  1.00 10.00      A   
ATOM   1645  HZ3 LYS A 262      17.602 -12.745  11.481  1.00 10.00      A   
ATOM   1646  C   LYS A 262      15.914 -18.980   6.346  1.00 10.00      A   
ATOM   1647  O   LYS A 262      14.735 -19.296   6.511  1.00 10.00      A   
ATOM   1648  N   VAL A 263      16.482 -18.896   5.147  1.00 10.00      A   
ATOM   1649  HN  VAL A 263      17.430 -18.646   5.085  1.00 10.00      A   
ATOM   1650  CA  VAL A 263      15.736 -19.162   3.922  1.00 10.00      A   
ATOM   1651  CB  VAL A 263      16.574 -18.853   2.662  1.00 10.00      A   
ATOM   1652  CG1 VAL A 263      15.810 -19.218   1.395  1.00 10.00      A   
ATOM   1653  CG2 VAL A 263      16.969 -17.384   2.638  1.00 10.00      A   
ATOM   1654  C   VAL A 263      15.244 -20.606   3.874  1.00 10.00      A   
ATOM   1655  O   VAL A 263      14.064 -20.855   3.621  1.00 10.00      A   
ATOM   1656  N   LEU A 264      16.147 -21.547   4.135  1.00 10.00      A   
ATOM   1657  HN  LEU A 264      17.071 -21.284   4.338  1.00 10.00      A   
ATOM   1658  CA  LEU A 264      15.801 -22.964   4.115  1.00 10.00      A   
ATOM   1659  CB  LEU A 264      17.035 -23.841   4.331  1.00 10.00      A   
ATOM   1660  CG  LEU A 264      17.973 -23.989   3.130  1.00 10.00      A   
ATOM   1661  CD1 LEU A 264      19.111 -24.940   3.459  1.00 10.00      A   
ATOM   1662  CD2 LEU A 264      17.210 -24.475   1.908  1.00 10.00      A   
ATOM   1663  C   LEU A 264      14.714 -23.304   5.131  1.00 10.00      A   
ATOM   1664  O   LEU A 264      13.859 -24.148   4.872  1.00 10.00      A   
ATOM   1665  N   LYS A 265      14.745 -22.645   6.283  1.00 10.00      A   
ATOM   1666  HN  LYS A 265      15.455 -21.986   6.444  1.00 10.00      A   
ATOM   1667  CA  LYS A 265      13.749 -22.889   7.318  1.00 10.00      A   
ATOM   1668  CB  LYS A 265      14.233 -22.395   8.680  1.00 10.00      A   
ATOM   1669  CG  LYS A 265      15.275 -23.306   9.303  1.00 10.00      A   
ATOM   1670  CD  LYS A 265      15.651 -22.864  10.702  1.00 10.00      A   
ATOM   1671  CE  LYS A 265      16.543 -23.898  11.368  1.00 10.00      A   
ATOM   1672  NZ  LYS A 265      17.011 -23.449  12.703  1.00 10.00      A   
ATOM   1673  HZ1 LYS A 265      16.199 -23.277  13.329  1.00 10.00      A   
ATOM   1674  HZ2 LYS A 265      17.557 -22.572  12.617  1.00 10.00      A   
ATOM   1675  HZ3 LYS A 265      17.615 -24.178  13.134  1.00 10.00      A   
ATOM   1676  C   LYS A 265      12.405 -22.274   6.950  1.00 10.00      A   
ATOM   1677  O   LYS A 265      11.354 -22.837   7.248  1.00 10.00      A   
ATOM   1678  N   PHE A 266      12.446 -21.131   6.281  1.00 10.00      A   
ATOM   1679  HN  PHE A 266      13.318 -20.729   6.070  1.00 10.00      A   
ATOM   1680  CA  PHE A 266      11.229 -20.452   5.859  1.00 10.00      A   
ATOM   1681  CB  PHE A 266      11.551 -19.063   5.299  1.00 10.00      A   
ATOM   1682  CG  PHE A 266      10.336 -18.258   4.932  1.00 10.00      A   
ATOM   1683  CD1 PHE A 266       9.541 -17.693   5.916  1.00 10.00      A   
ATOM   1684  CD2 PHE A 266       9.988 -18.066   3.605  1.00 10.00      A   
ATOM   1685  CE1 PHE A 266       8.421 -16.953   5.584  1.00 10.00      A   
ATOM   1686  CE2 PHE A 266       8.871 -17.327   3.265  1.00 10.00      A   
ATOM   1687  CZ  PHE A 266       8.086 -16.770   4.256  1.00 10.00      A   
ATOM   1688  C   PHE A 266      10.485 -21.285   4.819  1.00 10.00      A   
ATOM   1689  O   PHE A 266       9.280 -21.512   4.934  1.00 10.00      A   
ATOM   1690  N   VAL A 267      11.213 -21.762   3.815  1.00 10.00      A   
ATOM   1691  HN  VAL A 267      12.176 -21.562   3.781  1.00 10.00      A   
ATOM   1692  CA  VAL A 267      10.612 -22.575   2.760  1.00 10.00      A   
ATOM   1693  CB  VAL A 267      11.527 -22.730   1.526  1.00 10.00      A   
ATOM   1694  CG1 VAL A 267      11.652 -21.407   0.786  1.00 10.00      A   
ATOM   1695  CG2 VAL A 267      12.898 -23.255   1.920  1.00 10.00      A   
ATOM   1696  C   VAL A 267      10.189 -23.945   3.289  1.00 10.00      A   
ATOM   1697  O   VAL A 267       9.296 -24.590   2.739  1.00 10.00      A   
ATOM   1698  N   ALA A 268      10.823 -24.373   4.374  1.00 10.00      A   
ATOM   1699  HN  ALA A 268      11.532 -23.818   4.763  1.00 10.00      A   
ATOM   1700  CA  ALA A 268      10.502 -25.653   4.993  1.00 10.00      A   
ATOM   1701  CB  ALA A 268      11.616 -26.101   5.924  1.00 10.00      A   
ATOM   1702  C   ALA A 268       9.180 -25.566   5.747  1.00 10.00      A   
ATOM   1703  O   ALA A 268       8.651 -26.570   6.208  1.00 10.00      A   
ATOM   1704  N   LYS A 269       8.656 -24.355   5.876  1.00 10.00      A   
ATOM   1705  HN  LYS A 269       9.138 -23.582   5.509  1.00 10.00      A   
ATOM   1706  CA  LYS A 269       7.389 -24.142   6.559  1.00 10.00      A   
ATOM   1707  CB  LYS A 269       7.435 -22.872   7.412  1.00 10.00      A   
ATOM   1708  CG  LYS A 269       8.304 -23.001   8.655  1.00 10.00      A   
ATOM   1709  CD  LYS A 269       8.527 -21.658   9.334  1.00 10.00      A   
ATOM   1710  CE  LYS A 269       7.273 -21.164  10.038  1.00 10.00      A   
ATOM   1711  NZ  LYS A 269       7.518 -19.905  10.795  1.00 10.00      A   
ATOM   1712  HZ1 LYS A 269       8.093 -20.099  11.641  1.00 10.00      A   
ATOM   1713  HZ2 LYS A 269       6.616 -19.484  11.090  1.00 10.00      A   
ATOM   1714  HZ3 LYS A 269       8.024 -19.223  10.196  1.00 10.00      A   
ATOM   1715  C   LYS A 269       6.247 -24.073   5.552  1.00 10.00      A   
ATOM   1716  O   LYS A 269       5.076 -23.985   5.923  1.00 10.00      A   
ATOM   1717  N   VAL A 270       6.598 -24.125   4.271  1.00 10.00      A   
ATOM   1718  HN  VAL A 270       7.548 -24.202   4.039  1.00 10.00      A   
ATOM   1719  CA  VAL A 270       5.607 -24.077   3.205  1.00 10.00      A   
ATOM   1720  CB  VAL A 270       6.220 -23.584   1.874  1.00 10.00      A   
ATOM   1721  CG1 VAL A 270       5.159 -23.510   0.785  1.00 10.00      A   
ATOM   1722  CG2 VAL A 270       6.880 -22.225   2.065  1.00 10.00      A   
ATOM   1723  C   VAL A 270       4.980 -25.455   3.011  1.00 10.00      A   
ATOM   1724  O   VAL A 270       3.780 -25.636   3.216  1.00 10.00      A   
ATOM   1725  N   HIS A 271       5.798 -26.429   2.626  1.00 10.00      A   
ATOM   1726  HN  HIS A 271       6.746 -26.229   2.466  1.00 10.00      A   
ATOM   1727  CA  HIS A 271       5.315 -27.793   2.422  1.00 10.00      A   
ATOM   1728  CB  HIS A 271       5.732 -28.340   1.049  1.00 10.00      A   
ATOM   1729  CG  HIS A 271       7.196 -28.226   0.738  1.00 10.00      A   
ATOM   1730  ND1 HIS A 271       7.698 -27.144   0.054  1.00 10.00      A   
ATOM   1731  CD2 HIS A 271       8.209 -29.084   1.022  1.00 10.00      A   
ATOM   1732  CE1 HIS A 271       8.995 -27.364  -0.065  1.00 10.00      A   
ATOM   1733  NE2 HIS A 271       9.350 -28.524   0.504  1.00 10.00      A   
ATOM   1734  HE2 HIS A 271      10.211 -28.981   0.388  1.00 10.00      A   
ATOM   1735  C   HIS A 271       5.780 -28.709   3.549  1.00 10.00      A   
ATOM   1736  O   HIS A 271       5.609 -29.929   3.487  1.00 10.00      A   
ATOM   1737  N   ASN A 272       6.363 -28.093   4.576  1.00 10.00      A   
ATOM   1738  HN  ASN A 272       6.465 -27.121   4.541  1.00 10.00      A   
ATOM   1739  CA  ASN A 272       6.868 -28.806   5.751  1.00 10.00      A   
ATOM   1740  CB  ASN A 272       5.751 -29.576   6.469  1.00 10.00      A   
ATOM   1741  CG  ASN A 272       5.958 -29.639   7.971  1.00 10.00      A   
ATOM   1742  OD1 ASN A 272       6.591 -30.563   8.485  1.00 10.00      A   
ATOM   1743  ND2 ASN A 272       5.428 -28.658   8.684  1.00 10.00      A   
ATOM   1744 HD21 ASN A 272       4.935 -27.951   8.210  1.00 10.00      A   
ATOM   1745 HD22 ASN A 272       5.547 -28.677   9.658  1.00 10.00      A   
ATOM   1746  C   ASN A 272       8.041 -29.721   5.396  1.00 10.00      A   
ATOM   1747  O   ASN A 272       8.607 -29.607   4.309  1.00 10.00      A   
ATOM   1748  N   GLN A 273       8.395 -30.607   6.331  1.00 10.00      A   
ATOM   1749  HN  GLN A 273       7.896 -30.612   7.177  1.00 10.00      A   
ATOM   1750  CA  GLN A 273       9.488 -31.572   6.172  1.00 10.00      A   
ATOM   1751  CB  GLN A 273       9.102 -32.810   5.349  1.00 10.00      A   
ATOM   1752  CG  GLN A 273       8.728 -32.547   3.900  1.00 10.00      A   
ATOM   1753  CD  GLN A 273       8.423 -33.820   3.147  1.00 10.00      A   
ATOM   1754  OE1 GLN A 273       9.305 -34.426   2.541  1.00 10.00      A   
ATOM   1755  NE2 GLN A 273       7.173 -34.242   3.183  1.00 10.00      A   
ATOM   1756 HE21 GLN A 273       6.520 -33.714   3.690  1.00 10.00      A   
ATOM   1757 HE22 GLN A 273       6.949 -35.067   2.704  1.00 10.00      A   
ATOM   1758  C   GLN A 273      10.832 -30.969   5.752  1.00 10.00      A   
ATOM   1759  O   GLN A 273      11.098 -30.739   4.570  1.00 10.00      A   
ATOM   1760  N   ASP A 274      11.687 -30.733   6.740  1.00 10.00      A   
ATOM   1761  HN  ASP A 274      11.418 -30.933   7.662  1.00 10.00      A   
ATOM   1762  CA  ASP A 274      13.017 -30.177   6.489  1.00 10.00      A   
ATOM   1763  CB  ASP A 274      13.704 -29.655   7.762  1.00 10.00      A   
ATOM   1764  CG  ASP A 274      14.044 -30.735   8.771  1.00 10.00      A   
ATOM   1765  OD1 ASP A 274      15.178 -31.253   8.743  1.00 10.00      A   
ATOM   1766  OD2 ASP A 274      13.178 -31.062   9.607  1.00 10.00      A   
ATOM   1767  C   ASP A 274      13.941 -31.098   5.669  1.00 10.00      A   
ATOM   1768  O   ASP A 274      14.690 -30.605   4.826  1.00 10.00      A   
ATOM   1769  N   PRO A 275      13.918 -32.442   5.864  1.00 10.00      A   
ATOM   1770  CA  PRO A 275      14.780 -33.345   5.095  1.00 10.00      A   
ATOM   1771  CB  PRO A 275      14.787 -34.619   5.938  1.00 10.00      A   
ATOM   1772  CG  PRO A 275      13.450 -34.630   6.584  1.00 10.00      A   
ATOM   1773  CD  PRO A 275      13.100 -33.190   6.845  1.00 10.00      A   
ATOM   1774  C   PRO A 275      14.232 -33.640   3.697  1.00 10.00      A   
ATOM   1775  O   PRO A 275      14.349 -34.759   3.202  1.00 10.00      A   
ATOM   1776  N   LYS A 276      13.636 -32.638   3.065  1.00 10.00      A   
ATOM   1777  HN  LYS A 276      13.554 -31.768   3.517  1.00 10.00      A   
ATOM   1778  CA  LYS A 276      13.089 -32.806   1.725  1.00 10.00      A   
ATOM   1779  CB  LYS A 276      11.901 -31.862   1.502  1.00 10.00      A   
ATOM   1780  CG  LYS A 276      11.200 -32.029   0.161  1.00 10.00      A   
ATOM   1781  CD  LYS A 276      10.842 -33.480  -0.105  1.00 10.00      A   
ATOM   1782  CE  LYS A 276      10.313 -33.666  -1.516  1.00 10.00      A   
ATOM   1783  NZ  LYS A 276      11.400 -33.681  -2.528  1.00 10.00      A   
ATOM   1784  HZ1 LYS A 276      11.001 -33.854  -3.473  1.00 10.00      A   
ATOM   1785  HZ2 LYS A 276      12.082 -34.431  -2.312  1.00 10.00      A   
ATOM   1786  HZ3 LYS A 276      11.901 -32.760  -2.541  1.00 10.00      A   
ATOM   1787  C   LYS A 276      14.176 -32.608   0.660  1.00 10.00      A   
ATOM   1788  O   LYS A 276      14.890 -33.547   0.309  1.00 10.00      A   
ATOM   1789  N   ASP A 277      14.299 -31.392   0.149  1.00 10.00      A   
ATOM   1790  HN  ASP A 277      13.683 -30.686   0.439  1.00 10.00      A   
ATOM   1791  CA  ASP A 277      15.312 -31.083  -0.862  1.00 10.00      A   
ATOM   1792  CB  ASP A 277      14.699 -30.304  -2.032  1.00 10.00      A   
ATOM   1793  CG  ASP A 277      13.221 -30.566  -2.216  1.00 10.00      A   
ATOM   1794  OD1 ASP A 277      12.867 -31.539  -2.912  1.00 10.00      A   
ATOM   1795  OD2 ASP A 277      12.406 -29.806  -1.656  1.00 10.00      A   
ATOM   1796  C   ASP A 277      16.394 -30.231  -0.230  1.00 10.00      A   
ATOM   1797  O   ASP A 277      17.480 -30.055  -0.783  1.00 10.00      A   
ATOM   1798  N   TRP A 278      16.076 -29.730   0.950  1.00 10.00      A   
ATOM   1799  HN  TRP A 278      15.206 -29.955   1.334  1.00 10.00      A   
ATOM   1800  CA  TRP A 278      16.964 -28.860   1.707  1.00 10.00      A   
ATOM   1801  CB  TRP A 278      16.237 -28.235   2.902  1.00 10.00      A   
ATOM   1802  CG  TRP A 278      14.810 -27.877   2.606  1.00 10.00      A   
ATOM   1803  CD1 TRP A 278      13.720 -28.165   3.372  1.00 10.00      A   
ATOM   1804  CD2 TRP A 278      14.313 -27.177   1.455  1.00 10.00      A   
ATOM   1805  NE1 TRP A 278      12.578 -27.696   2.774  1.00 10.00      A   
ATOM   1806  HE1 TRP A 278      11.669 -27.786   3.134  1.00 10.00      A   
ATOM   1807  CE2 TRP A 278      12.915 -27.080   1.597  1.00 10.00      A   
ATOM   1808  CE3 TRP A 278      14.914 -26.620   0.321  1.00 10.00      A   
ATOM   1809  CZ2 TRP A 278      12.111 -26.455   0.646  1.00 10.00      A   
ATOM   1810  CZ3 TRP A 278      14.115 -26.000  -0.620  1.00 10.00      A   
ATOM   1811  CH2 TRP A 278      12.729 -25.920  -0.451  1.00 10.00      A   
ATOM   1812  C   TRP A 278      18.295 -29.502   2.125  1.00 10.00      A   
ATOM   1813  O   TRP A 278      19.320 -28.845   2.020  1.00 10.00      A   
ATOM   1814  N   PRO A 279      18.316 -30.777   2.605  1.00 10.00      A   
ATOM   1815  CA  PRO A 279      19.556 -31.458   3.035  1.00 10.00      A   
ATOM   1816  CB  PRO A 279      19.159 -32.929   3.013  1.00 10.00      A   
ATOM   1817  CG  PRO A 279      17.722 -32.916   3.389  1.00 10.00      A   
ATOM   1818  CD  PRO A 279      17.142 -31.655   2.805  1.00 10.00      A   
ATOM   1819  C   PRO A 279      20.758 -31.225   2.115  1.00 10.00      A   
ATOM   1820  O   PRO A 279      21.891 -31.081   2.586  1.00 10.00      A   
ATOM   1821  N   ALA A 280      20.509 -31.178   0.809  1.00 10.00      A   
ATOM   1822  HN  ALA A 280      19.587 -31.286   0.495  1.00 10.00      A   
ATOM   1823  CA  ALA A 280      21.573 -30.963  -0.170  1.00 10.00      A   
ATOM   1824  CB  ALA A 280      21.015 -31.033  -1.580  1.00 10.00      A   
ATOM   1825  C   ALA A 280      22.274 -29.626   0.054  1.00 10.00      A   
ATOM   1826  O   ALA A 280      23.498 -29.532  -0.041  1.00 10.00      A   
ATOM   1827  N   GLN A 281      21.494 -28.597   0.354  1.00 10.00      A   
ATOM   1828  HN  GLN A 281      20.524 -28.735   0.424  1.00 10.00      A   
ATOM   1829  CA  GLN A 281      22.037 -27.267   0.595  1.00 10.00      A   
ATOM   1830  CB  GLN A 281      21.147 -26.196  -0.027  1.00 10.00      A   
ATOM   1831  CG  GLN A 281      21.322 -26.060  -1.526  1.00 10.00      A   
ATOM   1832  CD  GLN A 281      20.306 -25.128  -2.148  1.00 10.00      A   
ATOM   1833  OE1 GLN A 281      19.161 -25.044  -1.703  1.00 10.00      A   
ATOM   1834  NE2 GLN A 281      20.723 -24.412  -3.177  1.00 10.00      A   
ATOM   1835 HE21 GLN A 281      21.655 -24.520  -3.471  1.00 10.00      A   
ATOM   1836 HE22 GLN A 281      20.082 -23.808  -3.605  1.00 10.00      A   
ATOM   1837  C   GLN A 281      22.203 -27.010   2.085  1.00 10.00      A   
ATOM   1838  O   GLN A 281      22.844 -26.044   2.491  1.00 10.00      A   
ATOM   1839  N   TYR A 282      21.627 -27.889   2.898  1.00 10.00      A   
ATOM   1840  HN  TYR A 282      21.112 -28.632   2.511  1.00 10.00      A   
ATOM   1841  CA  TYR A 282      21.716 -27.767   4.347  1.00 10.00      A   
ATOM   1842  CB  TYR A 282      20.867 -28.829   5.045  1.00 10.00      A   
ATOM   1843  CG  TYR A 282      20.172 -28.331   6.294  1.00 10.00      A   
ATOM   1844  CD1 TYR A 282      20.817 -28.337   7.523  1.00 10.00      A   
ATOM   1845  CD2 TYR A 282      18.868 -27.854   6.240  1.00 10.00      A   
ATOM   1846  CE1 TYR A 282      20.183 -27.881   8.664  1.00 10.00      A   
ATOM   1847  CE2 TYR A 282      18.226 -27.397   7.375  1.00 10.00      A   
ATOM   1848  CZ  TYR A 282      18.889 -27.413   8.583  1.00 10.00      A   
ATOM   1849  OH  TYR A 282      18.254 -26.958   9.716  1.00 10.00      A   
ATOM   1850  HH  TYR A 282      18.831 -26.339  10.176  1.00 10.00      A   
ATOM   1851  C   TYR A 282      23.168 -27.865   4.787  1.00 10.00      A   
ATOM   1852  O   TYR A 282      23.547 -27.345   5.836  1.00 10.00      A   
ATOM   1853  N   CYS A 283      23.977 -28.528   3.964  1.00 10.00      A   
ATOM   1854  HN  CYS A 283      23.604 -28.933   3.154  1.00 10.00      A   
ATOM   1855  CA  CYS A 283      25.396 -28.670   4.237  1.00 10.00      A   
ATOM   1856  CB  CYS A 283      26.066 -29.505   3.140  1.00 10.00      A   
ATOM   1857  SG  CYS A 283      25.317 -31.133   2.871  1.00 10.00      A   
ATOM   1858  HG  CYS A 283      23.995 -30.993   2.901  1.00 10.00      A   
ATOM   1859  C   CYS A 283      26.034 -27.284   4.313  1.00 10.00      A   
ATOM   1860  O   CYS A 283      26.669 -26.935   5.307  1.00 10.00      A   
ATOM   1861  N   GLU A 284      25.822 -26.481   3.275  1.00 10.00      A   
ATOM   1862  HN  GLU A 284      25.284 -26.800   2.520  1.00 10.00      A   
ATOM   1863  CA  GLU A 284      26.373 -25.134   3.238  1.00 10.00      A   
ATOM   1864  CB  GLU A 284      26.421 -24.584   1.812  1.00 10.00      A   
ATOM   1865  CG  GLU A 284      25.065 -24.241   1.219  1.00 10.00      A   
ATOM   1866  CD  GLU A 284      25.175 -23.750  -0.204  1.00 10.00      A   
ATOM   1867  OE1 GLU A 284      25.474 -22.550  -0.399  1.00 10.00      A   
ATOM   1868  OE2 GLU A 284      24.988 -24.564  -1.132  1.00 10.00      A   
ATOM   1869  C   GLU A 284      25.591 -24.202   4.156  1.00 10.00      A   
ATOM   1870  O   GLU A 284      26.119 -23.200   4.625  1.00 10.00      A   
ATOM   1871  N   ALA A 285      24.328 -24.538   4.404  1.00 10.00      A   
ATOM   1872  HN  ALA A 285      23.949 -25.332   3.967  1.00 10.00      A   
ATOM   1873  CA  ALA A 285      23.489 -23.742   5.288  1.00 10.00      A   
ATOM   1874  CB  ALA A 285      22.055 -24.240   5.264  1.00 10.00      A   
ATOM   1875  C   ALA A 285      24.052 -23.791   6.701  1.00 10.00      A   
ATOM   1876  O   ALA A 285      24.102 -22.778   7.397  1.00 10.00      A   
ATOM   1877  N   LEU A 286      24.487 -24.980   7.114  1.00 10.00      A   
ATOM   1878  HN  LEU A 286      24.398 -25.759   6.518  1.00 10.00      A   
ATOM   1879  CA  LEU A 286      25.079 -25.160   8.429  1.00 10.00      A   
ATOM   1880  CB  LEU A 286      25.298 -26.651   8.713  1.00 10.00      A   
ATOM   1881  CG  LEU A 286      25.390 -27.073  10.186  1.00 10.00      A   
ATOM   1882  CD1 LEU A 286      26.801 -26.898  10.722  1.00 10.00      A   
ATOM   1883  CD2 LEU A 286      24.391 -26.306  11.039  1.00 10.00      A   
ATOM   1884  C   LEU A 286      26.400 -24.404   8.477  1.00 10.00      A   
ATOM   1885  O   LEU A 286      26.738 -23.781   9.483  1.00 10.00      A   
ATOM   1886  N   ALA A 287      27.125 -24.444   7.364  1.00 10.00      A   
ATOM   1887  HN  ALA A 287      26.794 -24.958   6.597  1.00 10.00      A   
ATOM   1888  CA  ALA A 287      28.400 -23.750   7.253  1.00 10.00      A   
ATOM   1889  CB  ALA A 287      29.067 -24.091   5.933  1.00 10.00      A   
ATOM   1890  C   ALA A 287      28.181 -22.247   7.363  1.00 10.00      A   
ATOM   1891  O   ALA A 287      28.940 -21.545   8.031  1.00 10.00      A   
ATOM   1892  N   ASP A 288      27.132 -21.766   6.702  1.00 10.00      A   
ATOM   1893  HN  ASP A 288      26.588 -22.381   6.161  1.00 10.00      A   
ATOM   1894  CA  ASP A 288      26.773 -20.352   6.737  1.00 10.00      A   
ATOM   1895  CB  ASP A 288      25.594 -20.075   5.793  1.00 10.00      A   
ATOM   1896  CG  ASP A 288      25.033 -18.667   5.922  1.00 10.00      A   
ATOM   1897  OD1 ASP A 288      25.817 -17.698   5.847  1.00 10.00      A   
ATOM   1898  OD2 ASP A 288      23.800 -18.530   6.079  1.00 10.00      A   
ATOM   1899  C   ASP A 288      26.415 -19.958   8.162  1.00 10.00      A   
ATOM   1900  O   ASP A 288      26.809 -18.898   8.643  1.00 10.00      A   
ATOM   1901  N   GLU A 289      25.686 -20.841   8.840  1.00 10.00      A   
ATOM   1902  HN  GLU A 289      25.404 -21.669   8.390  1.00 10.00      A   
ATOM   1903  CA  GLU A 289      25.283 -20.611  10.221  1.00 10.00      A   
ATOM   1904  CB  GLU A 289      24.375 -21.740  10.714  1.00 10.00      A   
ATOM   1905  CG  GLU A 289      23.197 -21.262  11.545  1.00 10.00      A   
ATOM   1906  CD  GLU A 289      22.800 -22.249  12.622  1.00 10.00      A   
ATOM   1907  OE1 GLU A 289      23.476 -22.286  13.673  1.00 10.00      A   
ATOM   1908  OE2 GLU A 289      21.812 -22.983  12.426  1.00 10.00      A   
ATOM   1909  C   GLU A 289      26.513 -20.494  11.118  1.00 10.00      A   
ATOM   1910  O   GLU A 289      26.545 -19.686  12.046  1.00 10.00      A   
ATOM   1911  N   GLU A 290      27.526 -21.308  10.830  1.00 10.00      A   
ATOM   1912  HN  GLU A 290      27.430 -21.948  10.088  1.00 10.00      A   
ATOM   1913  CA  GLU A 290      28.772 -21.283  11.588  1.00 10.00      A   
ATOM   1914  CB  GLU A 290      29.636 -22.503  11.256  1.00 10.00      A   
ATOM   1915  CG  GLU A 290      29.042 -23.836  11.682  1.00 10.00      A   
ATOM   1916  CD  GLU A 290      29.995 -24.992  11.450  1.00 10.00      A   
ATOM   1917  OE1 GLU A 290      30.744 -25.348  12.388  1.00 10.00      A   
ATOM   1918  OE2 GLU A 290      30.011 -25.544  10.333  1.00 10.00      A   
ATOM   1919  C   GLU A 290      29.537 -20.006  11.263  1.00 10.00      A   
ATOM   1920  O   GLU A 290      30.165 -19.403  12.132  1.00 10.00      A   
ATOM   1921  N   ASN A 291      29.461 -19.594  10.000  1.00 10.00      A   
ATOM   1922  HN  ASN A 291      28.948 -20.129   9.355  1.00 10.00      A   
ATOM   1923  CA  ASN A 291      30.129 -18.381   9.537  1.00 10.00      A   
ATOM   1924  CB  ASN A 291      30.080 -18.278   8.010  1.00 10.00      A   
ATOM   1925  CG  ASN A 291      31.343 -18.787   7.340  1.00 10.00      A   
ATOM   1926  OD1 ASN A 291      31.286 -19.619   6.434  1.00 10.00      A   
ATOM   1927  ND2 ASN A 291      32.494 -18.287   7.769  1.00 10.00      A   
ATOM   1928 HD21 ASN A 291      32.474 -17.620   8.491  1.00 10.00      A   
ATOM   1929 HD22 ASN A 291      33.321 -18.602   7.346  1.00 10.00      A   
ATOM   1930  C   ASN A 291      29.506 -17.142  10.169  1.00 10.00      A   
ATOM   1931  O   ASN A 291      30.126 -16.082  10.229  1.00 10.00      A   
ATOM   1932  N   ARG A 292      28.267 -17.280  10.628  1.00 10.00      A   
ATOM   1933  HN  ARG A 292      27.809 -18.139  10.513  1.00 10.00      A   
ATOM   1934  CA  ARG A 292      27.572 -16.180  11.281  1.00 10.00      A   
ATOM   1935  CB  ARG A 292      26.065 -16.452  11.362  1.00 10.00      A   
ATOM   1936  CG  ARG A 292      25.374 -16.576  10.013  1.00 10.00      A   
ATOM   1937  CD  ARG A 292      25.584 -15.336   9.159  1.00 10.00      A   
ATOM   1938  NE  ARG A 292      25.448 -15.629   7.733  1.00 10.00      A   
ATOM   1939  HE  ARG A 292      25.725 -16.530   7.427  1.00 10.00      A   
ATOM   1940  CZ  ARG A 292      24.991 -14.769   6.826  1.00 10.00      A   
ATOM   1941  NH1 ARG A 292      24.583 -13.556   7.190  1.00 10.00      A   
ATOM   1942 HH11 ARG A 292      24.218 -12.883   6.473  1.00 10.00      A   
ATOM   1943 HH12 ARG A 292      24.622 -13.270   8.191  1.00 10.00      A   
ATOM   1944  NH2 ARG A 292      24.935 -15.141   5.554  1.00 10.00      A   
ATOM   1945 HH21 ARG A 292      25.240 -16.111   5.282  1.00 10.00      A   
ATOM   1946 HH22 ARG A 292      24.605 -14.474   4.816  1.00 10.00      A   
ATOM   1947  C   ARG A 292      28.140 -15.982  12.679  1.00 10.00      A   
ATOM   1948  O   ARG A 292      28.120 -14.878  13.223  1.00 10.00      A   
ATOM   1949  N   ALA A 293      28.658 -17.066  13.245  1.00 10.00      A   
ATOM   1950  HN  ALA A 293      28.656 -17.911  12.747  1.00 10.00      A   
ATOM   1951  CA  ALA A 293      29.241 -17.031  14.577  1.00 10.00      A   
ATOM   1952  CB  ALA A 293      29.211 -18.416  15.211  1.00 10.00      A   
ATOM   1953  C   ALA A 293      30.666 -16.499  14.517  1.00 10.00      A   
ATOM   1954  O   ALA A 293      31.037 -15.600  15.272  1.00 10.00      A   
ATOM   1955  N   ARG A 294      31.457 -17.042  13.605  1.00 10.00      A   
ATOM   1956  HN  ARG A 294      31.103 -17.740  13.011  1.00 10.00      A   
ATOM   1957  CB  ARG A 294      33.794 -17.700  13.956  1.00 10.00      A   
ATOM   1958  CG  ARG A 294      35.206 -17.204  14.228  1.00 10.00      A   
ATOM   1959  CD  ARG A 294      36.047 -17.199  12.964  1.00 10.00      A   
ATOM   1960  NE  ARG A 294      37.255 -16.395  13.112  1.00 10.00      A   
ATOM   1961  HE  ARG A 294      38.017 -16.809  13.583  1.00 10.00      A   
ATOM   1962  CZ  ARG A 294      37.389 -15.162  12.631  1.00 10.00      A   
ATOM   1963  NH1 ARG A 294      36.367 -14.562  12.031  1.00 10.00      A   
ATOM   1964 HH11 ARG A 294      35.444 -15.054  11.931  1.00 10.00      A   
ATOM   1965 HH12 ARG A 294      36.477 -13.596  11.655  1.00 10.00      A   
ATOM   1966  NH2 ARG A 294      38.541 -14.520  12.766  1.00 10.00      A   
ATOM   1967 HH21 ARG A 294      38.654 -13.558  12.382  1.00 10.00      A   
ATOM   1968 HH22 ARG A 294      39.345 -14.978  13.256  1.00 10.00      A   
ATOM   1969  CA  ARG A 294      32.835 -16.618  13.451  1.00 10.00      A   
ATOM   1970  C   ARG A 294      33.122 -16.277  11.996  1.00 10.00      A   
ATOM   1971  O   ARG A 294      32.795 -17.094  11.115  1.00 10.00      A   
ATOM   1972  OXT ARG A 294      33.679 -15.192  11.742  1.00 10.00      A   
ATOM   1973  C   GLY B   9      11.941  20.112  -3.213  1.00 10.00      B   
ATOM   1974  O   GLY B   9      12.902  19.606  -2.633  1.00 10.00      B   
ATOM   1975  N   GLY B   9      12.598  18.736  -5.166  1.00 10.00      B   
ATOM   1976  HT1 GLY B   9      13.567  19.086  -5.026  1.00 10.00      B   
ATOM   1977  HT2 GLY B   9      12.443  18.583  -6.182  1.00 10.00      B   
ATOM   1978  HT3 GLY B   9      12.491  17.830  -4.670  1.00 10.00      B   
ATOM   1979  CA  GLY B   9      11.622  19.721  -4.640  1.00 10.00      B   
ATOM   1980  N   VAL B  10      11.139  21.008  -2.647  1.00 10.00      B   
ATOM   1981  HN  VAL B  10      10.384  21.368  -3.162  1.00 10.00      B   
ATOM   1982  CA  VAL B  10      11.348  21.465  -1.275  1.00 10.00      B   
ATOM   1983  CB  VAL B  10      10.522  22.729  -0.942  1.00 10.00      B   
ATOM   1984  CG1 VAL B  10      11.116  23.953  -1.621  1.00 10.00      B   
ATOM   1985  CG2 VAL B  10       9.063  22.546  -1.333  1.00 10.00      B   
ATOM   1986  C   VAL B  10      11.025  20.368  -0.268  1.00 10.00      B   
ATOM   1987  O   VAL B  10      10.206  19.487  -0.534  1.00 10.00      B   
ATOM   1988  N   MET B  11      11.675  20.427   0.886  1.00 10.00      B   
ATOM   1989  HN  MET B  11      12.313  21.159   1.038  1.00 10.00      B   
ATOM   1990  CA  MET B  11      11.467  19.440   1.936  1.00 10.00      B   
ATOM   1991  CB  MET B  11      12.206  18.137   1.594  1.00 10.00      B   
ATOM   1992  CG  MET B  11      12.205  17.090   2.698  1.00 10.00      B   
ATOM   1993  SD  MET B  11      10.554  16.688   3.299  1.00 10.00      B   
ATOM   1994  CE  MET B  11       9.770  16.102   1.797  1.00 10.00      B   
ATOM   1995  C   MET B  11      11.931  19.986   3.284  1.00 10.00      B   
ATOM   1996  O   MET B  11      13.132  20.097   3.539  1.00 10.00      B   
ATOM   1997  N   THR B  12      10.977  20.333   4.136  1.00 10.00      B   
ATOM   1998  HN  THR B  12      10.037  20.203   3.882  1.00 10.00      B   
ATOM   1999  CA  THR B  12      11.285  20.875   5.452  1.00 10.00      B   
ATOM   2000  CB  THR B  12      10.464  22.150   5.726  1.00 10.00      B   
ATOM   2001  OG1 THR B  12      10.224  22.831   4.491  1.00 10.00      B   
ATOM   2002  HG1 THR B  12      10.795  22.461   3.807  1.00 10.00      B   
ATOM   2003  CG2 THR B  12      11.214  23.085   6.665  1.00 10.00      B   
ATOM   2004  C   THR B  12      10.991  19.840   6.537  1.00 10.00      B   
ATOM   2005  O   THR B  12      10.305  18.849   6.287  1.00 10.00      B   
ATOM   2006  N   ASP B  13      11.504  20.080   7.741  1.00 10.00      B   
ATOM   2007  HN  ASP B  13      12.044  20.887   7.877  1.00 10.00      B   
ATOM   2008  CA  ASP B  13      11.302  19.167   8.865  1.00 10.00      B   
ATOM   2009  CB  ASP B  13      12.097  19.610  10.092  1.00 10.00      B   
ATOM   2010  CG  ASP B  13      13.590  19.445   9.914  1.00 10.00      B   
ATOM   2011  OD1 ASP B  13      14.025  18.367   9.456  1.00 10.00      B   
ATOM   2012  OD2 ASP B  13      14.333  20.397  10.220  1.00 10.00      B   
ATOM   2013  C   ASP B  13       9.828  19.012   9.214  1.00 10.00      B   
ATOM   2014  O   ASP B  13       9.412  17.974   9.725  1.00 10.00      B   
ATOM   2015  N   VAL B  14       9.040  20.043   8.927  1.00 10.00      B   
ATOM   2016  HN  VAL B  14       9.431  20.844   8.529  1.00 10.00      B   
ATOM   2017  CA  VAL B  14       7.606  20.009   9.200  1.00 10.00      B   
ATOM   2018  CB  VAL B  14       6.922  21.368   8.925  1.00 10.00      B   
ATOM   2019  CG1 VAL B  14       7.347  22.398   9.959  1.00 10.00      B   
ATOM   2020  CG2 VAL B  14       7.233  21.865   7.522  1.00 10.00      B   
ATOM   2021  C   VAL B  14       6.926  18.910   8.387  1.00 10.00      B   
ATOM   2022  O   VAL B  14       5.971  18.284   8.842  1.00 10.00      B   
ATOM   2023  N   HIS B  15       7.442  18.674   7.187  1.00 10.00      B   
ATOM   2024  HN  HIS B  15       8.208  19.204   6.882  1.00 10.00      B   
ATOM   2025  CA  HIS B  15       6.903  17.647   6.310  1.00 10.00      B   
ATOM   2026  CB  HIS B  15       7.229  17.967   4.850  1.00 10.00      B   
ATOM   2027  CG  HIS B  15       6.801  19.337   4.425  1.00 10.00      B   
ATOM   2028  ND1 HIS B  15       7.720  20.309   4.112  1.00 10.00      B   
ATOM   2029  CD2 HIS B  15       5.551  19.845   4.289  1.00 10.00      B   
ATOM   2030  CE1 HIS B  15       7.015  21.378   3.794  1.00 10.00      B   
ATOM   2031  NE2 HIS B  15       5.696  21.150   3.887  1.00 10.00      B   
ATOM   2032  HE2 HIS B  15       5.001  21.845   3.956  1.00 10.00      B   
ATOM   2033  C   HIS B  15       7.490  16.301   6.696  1.00 10.00      B   
ATOM   2034  O   HIS B  15       6.816  15.273   6.640  1.00 10.00      B   
ATOM   2035  N   ARG B  16       8.755  16.325   7.108  1.00 10.00      B   
ATOM   2036  HN  ARG B  16       9.231  17.183   7.126  1.00 10.00      B   
ATOM   2037  CA  ARG B  16       9.453  15.119   7.531  1.00 10.00      B   
ATOM   2038  CB  ARG B  16      10.914  15.435   7.863  1.00 10.00      B   
ATOM   2039  CG  ARG B  16      11.758  15.830   6.664  1.00 10.00      B   
ATOM   2040  CD  ARG B  16      13.031  16.537   7.102  1.00 10.00      B   
ATOM   2041  NE  ARG B  16      13.983  16.700   6.003  1.00 10.00      B   
ATOM   2042  HE  ARG B  16      13.799  16.201   5.179  1.00 10.00      B   
ATOM   2043  CZ  ARG B  16      15.081  17.461   6.070  1.00 10.00      B   
ATOM   2044  NH1 ARG B  16      15.360  18.148   7.176  1.00 10.00      B   
ATOM   2045 HH11 ARG B  16      14.716  18.102   8.013  1.00 10.00      B   
ATOM   2046 HH12 ARG B  16      16.221  18.733   7.230  1.00 10.00      B   
ATOM   2047  NH2 ARG B  16      15.907  17.523   5.030  1.00 10.00      B   
ATOM   2048 HH21 ARG B  16      15.706  16.976   4.166  1.00 10.00      B   
ATOM   2049 HH22 ARG B  16      16.763  18.118   5.074  1.00 10.00      B   
ATOM   2050  C   ARG B  16       8.762  14.517   8.748  1.00 10.00      B   
ATOM   2051  O   ARG B  16       8.541  13.308   8.815  1.00 10.00      B   
ATOM   2052  N   ARG B  17       8.415  15.375   9.705  1.00 10.00      B   
ATOM   2053  HN  ARG B  17       8.638  16.328   9.598  1.00 10.00      B   
ATOM   2054  CA  ARG B  17       7.732  14.941  10.915  1.00 10.00      B   
ATOM   2055  CB  ARG B  17       7.588  16.098  11.907  1.00 10.00      B   
ATOM   2056  CG  ARG B  17       8.811  16.325  12.783  1.00 10.00      B   
ATOM   2057  CD  ARG B  17       9.184  15.058  13.538  1.00 10.00      B   
ATOM   2058  NE  ARG B  17      10.116  15.314  14.637  1.00 10.00      B   
ATOM   2059  HE  ARG B  17       9.999  16.151  15.143  1.00 10.00      B   
ATOM   2060  CZ  ARG B  17      11.078  14.468  15.012  1.00 10.00      B   
ATOM   2061  NH1 ARG B  17      11.295  13.354  14.329  1.00 10.00      B   
ATOM   2062 HH11 ARG B  17      10.722  13.131  13.481  1.00 10.00      B   
ATOM   2063 HH12 ARG B  17      12.031  12.684  14.644  1.00 10.00      B   
ATOM   2064  NH2 ARG B  17      11.842  14.749  16.061  1.00 10.00      B   
ATOM   2065 HH21 ARG B  17      12.594  14.085  16.353  1.00 10.00      B   
ATOM   2066 HH22 ARG B  17      11.692  15.631  16.601  1.00 10.00      B   
ATOM   2067  C   ARG B  17       6.365  14.360  10.582  1.00 10.00      B   
ATOM   2068  O   ARG B  17       5.943  13.367  11.173  1.00 10.00      B   
ATOM   2069  N   PHE B  18       5.684  14.980   9.623  1.00 10.00      B   
ATOM   2070  HN  PHE B  18       6.074  15.770   9.194  1.00 10.00      B   
ATOM   2071  CA  PHE B  18       4.372  14.519   9.195  1.00 10.00      B   
ATOM   2072  CB  PHE B  18       3.791  15.473   8.147  1.00 10.00      B   
ATOM   2073  CG  PHE B  18       2.440  15.068   7.626  1.00 10.00      B   
ATOM   2074  CD1 PHE B  18       2.308  14.512   6.364  1.00 10.00      B   
ATOM   2075  CD2 PHE B  18       1.300  15.246   8.396  1.00 10.00      B   
ATOM   2076  CE1 PHE B  18       1.069  14.137   5.879  1.00 10.00      B   
ATOM   2077  CE2 PHE B  18       0.057  14.874   7.917  1.00 10.00      B   
ATOM   2078  CZ  PHE B  18      -0.059  14.321   6.657  1.00 10.00      B   
ATOM   2079  C   PHE B  18       4.474  13.107   8.630  1.00 10.00      B   
ATOM   2080  O   PHE B  18       3.651  12.245   8.933  1.00 10.00      B   
ATOM   2081  N   LEU B  19       5.503  12.881   7.818  1.00 10.00      B   
ATOM   2082  HN  LEU B  19       6.121  13.618   7.615  1.00 10.00      B   
ATOM   2083  CA  LEU B  19       5.735  11.577   7.213  1.00 10.00      B   
ATOM   2084  CB  LEU B  19       6.929  11.635   6.254  1.00 10.00      B   
ATOM   2085  CG  LEU B  19       6.762  12.521   5.018  1.00 10.00      B   
ATOM   2086  CD1 LEU B  19       8.069  12.612   4.245  1.00 10.00      B   
ATOM   2087  CD2 LEU B  19       5.646  11.996   4.129  1.00 10.00      B   
ATOM   2088  C   LEU B  19       5.980  10.519   8.284  1.00 10.00      B   
ATOM   2089  O   LEU B  19       5.452   9.412   8.206  1.00 10.00      B   
ATOM   2090  N   GLN B  20       6.773  10.873   9.290  1.00 10.00      B   
ATOM   2091  HN  GLN B  20       7.160  11.775   9.298  1.00 10.00      B   
ATOM   2092  CA  GLN B  20       7.087   9.955  10.381  1.00 10.00      B   
ATOM   2093  CB  GLN B  20       8.172  10.539  11.289  1.00 10.00      B   
ATOM   2094  CG  GLN B  20       9.484  10.849  10.587  1.00 10.00      B   
ATOM   2095  CD  GLN B  20      10.519  11.434  11.526  1.00 10.00      B   
ATOM   2096  OE1 GLN B  20      10.568  12.644  11.745  1.00 10.00      B   
ATOM   2097  NE2 GLN B  20      11.360  10.579  12.085  1.00 10.00      B   
ATOM   2098 HE21 GLN B  20      11.268   9.629  11.864  1.00 10.00      B   
ATOM   2099 HE22 GLN B  20      12.037  10.929  12.699  1.00 10.00      B   
ATOM   2100  C   GLN B  20       5.840   9.635  11.201  1.00 10.00      B   
ATOM   2101  O   GLN B  20       5.593   8.481  11.540  1.00 10.00      B   
ATOM   2102  N   LEU B  21       5.054  10.662  11.506  1.00 10.00      B   
ATOM   2103  HN  LEU B  21       5.302  11.563  11.200  1.00 10.00      B   
ATOM   2104  CA  LEU B  21       3.833  10.487  12.288  1.00 10.00      B   
ATOM   2105  CB  LEU B  21       3.248  11.846  12.688  1.00 10.00      B   
ATOM   2106  CG  LEU B  21       4.091  12.675  13.661  1.00 10.00      B   
ATOM   2107  CD1 LEU B  21       3.488  14.057  13.857  1.00 10.00      B   
ATOM   2108  CD2 LEU B  21       4.239  11.957  14.994  1.00 10.00      B   
ATOM   2109  C   LEU B  21       2.806   9.666  11.517  1.00 10.00      B   
ATOM   2110  O   LEU B  21       2.022   8.918  12.104  1.00 10.00      B   
ATOM   2111  N   LEU B  22       2.824   9.804  10.199  1.00 10.00      B   
ATOM   2112  HN  LEU B  22       3.470  10.424   9.792  1.00 10.00      B   
ATOM   2113  CA  LEU B  22       1.904   9.073   9.340  1.00 10.00      B   
ATOM   2114  CB  LEU B  22       1.774   9.766   7.979  1.00 10.00      B   
ATOM   2115  CG  LEU B  22       0.678   9.241   7.046  1.00 10.00      B   
ATOM   2116  CD1 LEU B  22      -0.700   9.470   7.650  1.00 10.00      B   
ATOM   2117  CD2 LEU B  22       0.781   9.894   5.675  1.00 10.00      B   
ATOM   2118  C   LEU B  22       2.369   7.631   9.162  1.00 10.00      B   
ATOM   2119  O   LEU B  22       1.557   6.728   8.981  1.00 10.00      B   
ATOM   2120  N   MET B  23       3.680   7.425   9.233  1.00 10.00      B   
ATOM   2121  HN  MET B  23       4.274   8.192   9.384  1.00 10.00      B   
ATOM   2122  CA  MET B  23       4.268   6.094   9.082  1.00 10.00      B   
ATOM   2123  CB  MET B  23       5.797   6.175   9.078  1.00 10.00      B   
ATOM   2124  CG  MET B  23       6.491   4.850   8.805  1.00 10.00      B   
ATOM   2125  SD  MET B  23       8.284   4.952   8.976  1.00 10.00      B   
ATOM   2126  CE  MET B  23       8.758   3.266   8.597  1.00 10.00      B   
ATOM   2127  C   MET B  23       3.798   5.151  10.186  1.00 10.00      B   
ATOM   2128  O   MET B  23       3.704   3.940   9.989  1.00 10.00      B   
ATOM   2129  N   THR B  24       3.498   5.715  11.347  1.00 10.00      B   
ATOM   2130  HN  THR B  24       3.607   6.685  11.450  1.00 10.00      B   
ATOM   2131  CA  THR B  24       3.034   4.933  12.481  1.00 10.00      B   
ATOM   2132  CB  THR B  24       3.116   5.757  13.778  1.00 10.00      B   
ATOM   2133  OG1 THR B  24       3.526   7.096  13.460  1.00 10.00      B   
ATOM   2134  HG1 THR B  24       2.765   7.602  13.146  1.00 10.00      B   
ATOM   2135  CG2 THR B  24       4.124   5.140  14.736  1.00 10.00      B   
ATOM   2136  C   THR B  24       1.597   4.443  12.284  1.00 10.00      B   
ATOM   2137  O   THR B  24       1.074   3.679  13.096  1.00 10.00      B   
ATOM   2138  N   HIS B  25       0.963   4.878  11.205  1.00 10.00      B   
ATOM   2139  HN  HIS B  25       1.433   5.468  10.574  1.00 10.00      B   
ATOM   2140  CA  HIS B  25      -0.404   4.484  10.918  1.00 10.00      B   
ATOM   2141  CB  HIS B  25      -1.334   5.699  10.978  1.00 10.00      B   
ATOM   2142  CG  HIS B  25      -2.595   5.456  11.747  1.00 10.00      B   
ATOM   2143  ND1 HIS B  25      -3.044   6.351  12.685  1.00 10.00      B   
ATOM   2144  CD2 HIS B  25      -3.456   4.412  11.681  1.00 10.00      B   
ATOM   2145  CE1 HIS B  25      -4.159   5.837  13.166  1.00 10.00      B   
ATOM   2146  NE2 HIS B  25      -4.450   4.663  12.592  1.00 10.00      B   
ATOM   2147  HE2 HIS B  25      -5.062   3.989  12.959  1.00 10.00      B   
ATOM   2148  C   HIS B  25      -0.497   3.812   9.553  1.00 10.00      B   
ATOM   2149  O   HIS B  25       0.317   4.069   8.667  1.00 10.00      B   
ATOM   2150  N   GLY B  26      -1.483   2.939   9.397  1.00 10.00      B   
ATOM   2151  HN  GLY B  26      -2.081   2.752  10.149  1.00 10.00      B   
ATOM   2152  CA  GLY B  26      -1.670   2.251   8.135  1.00 10.00      B   
ATOM   2153  C   GLY B  26      -2.420   3.105   7.133  1.00 10.00      B   
ATOM   2154  O   GLY B  26      -2.249   2.952   5.923  1.00 10.00      B   
ATOM   2155  N   VAL B  27      -3.260   4.002   7.644  1.00 10.00      B   
ATOM   2156  HN  VAL B  27      -3.350   4.068   8.617  1.00 10.00      B   
ATOM   2157  CA  VAL B  27      -4.047   4.896   6.807  1.00 10.00      B   
ATOM   2158  CB  VAL B  27      -4.982   4.122   5.838  1.00 10.00      B   
ATOM   2159  CG1 VAL B  27      -6.121   3.435   6.579  1.00 10.00      B   
ATOM   2160  CG2 VAL B  27      -5.509   5.031   4.735  1.00 10.00      B   
ATOM   2161  C   VAL B  27      -4.864   5.851   7.676  1.00 10.00      B   
ATOM   2162  O   VAL B  27      -5.266   5.501   8.786  1.00 10.00      B   
ATOM   2163  N   LEU B  28      -5.080   7.059   7.180  1.00 10.00      B   
ATOM   2164  HN  LEU B  28      -4.718   7.283   6.297  1.00 10.00      B   
ATOM   2165  CA  LEU B  28      -5.853   8.061   7.897  1.00 10.00      B   
ATOM   2166  CB  LEU B  28      -4.932   9.057   8.603  1.00 10.00      B   
ATOM   2167  CG  LEU B  28      -4.332   8.597   9.934  1.00 10.00      B   
ATOM   2168  CD1 LEU B  28      -3.395   9.658  10.490  1.00 10.00      B   
ATOM   2169  CD2 LEU B  28      -5.433   8.278  10.934  1.00 10.00      B   
ATOM   2170  C   LEU B  28      -6.758   8.795   6.926  1.00 10.00      B   
ATOM   2171  O   LEU B  28      -6.481   8.829   5.727  1.00 10.00      B   
ATOM   2172  N   GLU B  29      -7.835   9.375   7.438  1.00 10.00      B   
ATOM   2173  HN  GLU B  29      -8.001   9.317   8.405  1.00 10.00      B   
ATOM   2174  CA  GLU B  29      -8.773  10.105   6.599  1.00 10.00      B   
ATOM   2175  CB  GLU B  29     -10.201   9.994   7.137  1.00 10.00      B   
ATOM   2176  CG  GLU B  29     -10.884   8.672   6.816  1.00 10.00      B   
ATOM   2177  CD  GLU B  29     -12.364   8.686   7.136  1.00 10.00      B   
ATOM   2178  OE1 GLU B  29     -12.885   7.659   7.614  1.00 10.00      B   
ATOM   2179  OE2 GLU B  29     -13.013   9.730   6.919  1.00 10.00      B   
ATOM   2180  C   GLU B  29      -8.361  11.565   6.436  1.00 10.00      B   
ATOM   2181  O   GLU B  29      -7.395  12.022   7.055  1.00 10.00      B   
ATOM   2182  N   GLU B  30      -9.101  12.285   5.599  1.00 10.00      B   
ATOM   2183  HN  GLU B  30      -9.848  11.851   5.139  1.00 10.00      B   
ATOM   2184  CA  GLU B  30      -8.830  13.693   5.326  1.00 10.00      B   
ATOM   2185  CB  GLU B  30      -9.870  14.262   4.358  1.00 10.00      B   
ATOM   2186  CG  GLU B  30      -9.526  15.646   3.831  1.00 10.00      B   
ATOM   2187  CD  GLU B  30     -10.693  16.315   3.136  1.00 10.00      B   
ATOM   2188  OE1 GLU B  30     -11.686  16.637   3.817  1.00 10.00      B   
ATOM   2189  OE2 GLU B  30     -10.614  16.548   1.911  1.00 10.00      B   
ATOM   2190  C   GLU B  30      -8.797  14.525   6.605  1.00 10.00      B   
ATOM   2191  O   GLU B  30      -7.844  15.261   6.851  1.00 10.00      B   
ATOM   2192  N   TRP B  31      -9.831  14.389   7.427  1.00 10.00      B   
ATOM   2193  HN  TRP B  31     -10.553  13.773   7.186  1.00 10.00      B   
ATOM   2194  CA  TRP B  31      -9.919  15.137   8.681  1.00 10.00      B   
ATOM   2195  CB  TRP B  31     -11.312  15.015   9.314  1.00 10.00      B   
ATOM   2196  CG  TRP B  31     -11.830  13.611   9.406  1.00 10.00      B   
ATOM   2197  CD1 TRP B  31     -12.282  12.835   8.379  1.00 10.00      B   
ATOM   2198  CD2 TRP B  31     -11.966  12.822  10.592  1.00 10.00      B   
ATOM   2199  NE1 TRP B  31     -12.672  11.609   8.849  1.00 10.00      B   
ATOM   2200  HE1 TRP B  31     -13.025  10.866   8.295  1.00 10.00      B   
ATOM   2201  CE2 TRP B  31     -12.496  11.576  10.205  1.00 10.00      B   
ATOM   2202  CE3 TRP B  31     -11.694  13.047  11.945  1.00 10.00      B   
ATOM   2203  CZ2 TRP B  31     -12.748  10.557  11.118  1.00 10.00      B   
ATOM   2204  CZ3 TRP B  31     -11.948  12.035  12.849  1.00 10.00      B   
ATOM   2205  CH2 TRP B  31     -12.474  10.806  12.434  1.00 10.00      B   
ATOM   2206  C   TRP B  31      -8.821  14.742   9.668  1.00 10.00      B   
ATOM   2207  O   TRP B  31      -8.545  15.462  10.627  1.00 10.00      B   
ATOM   2208  N   ASP B  32      -8.190  13.602   9.426  1.00 10.00      B   
ATOM   2209  HN  ASP B  32      -8.447  13.071   8.644  1.00 10.00      B   
ATOM   2210  CA  ASP B  32      -7.115  13.128  10.285  1.00 10.00      B   
ATOM   2211  CB  ASP B  32      -6.996  11.605  10.230  1.00 10.00      B   
ATOM   2212  CG  ASP B  32      -8.051  10.893  11.046  1.00 10.00      B   
ATOM   2213  OD1 ASP B  32      -8.124  11.132  12.271  1.00 10.00      B   
ATOM   2214  OD2 ASP B  32      -8.802  10.083  10.467  1.00 10.00      B   
ATOM   2215  C   ASP B  32      -5.799  13.754   9.857  1.00 10.00      B   
ATOM   2216  O   ASP B  32      -5.097  14.369  10.662  1.00 10.00      B   
ATOM   2217  N   VAL B  33      -5.482  13.617   8.572  1.00 10.00      B   
ATOM   2218  HN  VAL B  33      -6.093  13.128   7.976  1.00 10.00      B   
ATOM   2219  CA  VAL B  33      -4.249  14.170   8.031  1.00 10.00      B   
ATOM   2220  CB  VAL B  33      -3.949  13.687   6.593  1.00 10.00      B   
ATOM   2221  CG1 VAL B  33      -3.725  12.183   6.566  1.00 10.00      B   
ATOM   2222  CG2 VAL B  33      -5.058  14.083   5.630  1.00 10.00      B   
ATOM   2223  C   VAL B  33      -4.258  15.694   8.090  1.00 10.00      B   
ATOM   2224  O   VAL B  33      -3.211  16.320   8.230  1.00 10.00      B   
ATOM   2225  N   LYS B  34      -5.448  16.282   8.008  1.00 10.00      B   
ATOM   2226  HN  LYS B  34      -6.251  15.725   7.893  1.00 10.00      B   
ATOM   2227  CA  LYS B  34      -5.591  17.731   8.066  1.00 10.00      B   
ATOM   2228  CB  LYS B  34      -7.029  18.139   7.738  1.00 10.00      B   
ATOM   2229  CG  LYS B  34      -7.182  19.589   7.316  1.00 10.00      B   
ATOM   2230  CD  LYS B  34      -6.306  19.907   6.116  1.00 10.00      B   
ATOM   2231  CE  LYS B  34      -6.288  21.398   5.826  1.00 10.00      B   
ATOM   2232  NZ  LYS B  34      -5.235  21.757   4.840  1.00 10.00      B   
ATOM   2233  HZ1 LYS B  34      -5.132  22.791   4.790  1.00 10.00      B   
ATOM   2234  HZ2 LYS B  34      -5.490  21.404   3.895  1.00 10.00      B   
ATOM   2235  HZ3 LYS B  34      -4.322  21.341   5.122  1.00 10.00      B   
ATOM   2236  C   LYS B  34      -5.198  18.241   9.447  1.00 10.00      B   
ATOM   2237  O   LYS B  34      -4.599  19.310   9.584  1.00 10.00      B   
ATOM   2238  N   ARG B  35      -5.534  17.462  10.469  1.00 10.00      B   
ATOM   2239  HN  ARG B  35      -6.016  16.624  10.296  1.00 10.00      B   
ATOM   2240  CA  ARG B  35      -5.201  17.823  11.837  1.00 10.00      B   
ATOM   2241  CB  ARG B  35      -5.983  16.967  12.834  1.00 10.00      B   
ATOM   2242  CG  ARG B  35      -7.398  17.452  13.100  1.00 10.00      B   
ATOM   2243  CD  ARG B  35      -8.077  16.615  14.173  1.00 10.00      B   
ATOM   2244  NE  ARG B  35      -7.334  16.621  15.432  1.00 10.00      B   
ATOM   2245  HE  ARG B  35      -7.016  17.493  15.762  1.00 10.00      B   
ATOM   2246  CZ  ARG B  35      -7.071  15.527  16.149  1.00 10.00      B   
ATOM   2247  NH1 ARG B  35      -7.498  14.337  15.740  1.00 10.00      B   
ATOM   2248 HH11 ARG B  35      -7.294  13.482  16.305  1.00 10.00      B   
ATOM   2249 HH12 ARG B  35      -8.040  14.249  14.852  1.00 10.00      B   
ATOM   2250  NH2 ARG B  35      -6.382  15.626  17.278  1.00 10.00      B   
ATOM   2251 HH21 ARG B  35      -6.041  16.558  17.606  1.00 10.00      B   
ATOM   2252 HH22 ARG B  35      -6.183  14.775  17.846  1.00 10.00      B   
ATOM   2253  C   ARG B  35      -3.705  17.661  12.066  1.00 10.00      B   
ATOM   2254  O   ARG B  35      -3.064  18.514  12.674  1.00 10.00      B   
ATOM   2255  N   LEU B  36      -3.153  16.568  11.548  1.00 10.00      B   
ATOM   2256  HN  LEU B  36      -3.720  15.929  11.063  1.00 10.00      B   
ATOM   2257  CA  LEU B  36      -1.729  16.291  11.687  1.00 10.00      B   
ATOM   2258  CB  LEU B  36      -1.398  14.880  11.200  1.00 10.00      B   
ATOM   2259  CG  LEU B  36      -1.409  13.780  12.262  1.00 10.00      B   
ATOM   2260  CD1 LEU B  36      -1.190  12.419  11.621  1.00 10.00      B   
ATOM   2261  CD2 LEU B  36      -0.351  14.049  13.321  1.00 10.00      B   
ATOM   2262  C   LEU B  36      -0.894  17.319  10.934  1.00 10.00      B   
ATOM   2263  O   LEU B  36       0.161  17.739  11.407  1.00 10.00      B   
ATOM   2264  N   GLN B  37      -1.381  17.722   9.764  1.00 10.00      B   
ATOM   2265  HN  GLN B  37      -2.226  17.333   9.440  1.00 10.00      B   
ATOM   2266  CA  GLN B  37      -0.693  18.706   8.937  1.00 10.00      B   
ATOM   2267  CB  GLN B  37      -1.484  18.969   7.651  1.00 10.00      B   
ATOM   2268  CG  GLN B  37      -0.774  19.864   6.648  1.00 10.00      B   
ATOM   2269  CD  GLN B  37      -1.673  20.296   5.505  1.00 10.00      B   
ATOM   2270  OE1 GLN B  37      -2.882  20.474   5.677  1.00 10.00      B   
ATOM   2271  NE2 GLN B  37      -1.092  20.466   4.329  1.00 10.00      B   
ATOM   2272 HE21 GLN B  37      -0.127  20.306   4.261  1.00 10.00      B   
ATOM   2273 HE22 GLN B  37      -1.651  20.743   3.574  1.00 10.00      B   
ATOM   2274  C   GLN B  37      -0.500  20.011   9.703  1.00 10.00      B   
ATOM   2275  O   GLN B  37       0.610  20.540   9.783  1.00 10.00      B   
ATOM   2276  N   THR B  38      -1.583  20.518  10.277  1.00 10.00      B   
ATOM   2277  HN  THR B  38      -2.441  20.048  10.187  1.00 10.00      B   
ATOM   2278  CA  THR B  38      -1.526  21.759  11.033  1.00 10.00      B   
ATOM   2279  CB  THR B  38      -2.928  22.373  11.264  1.00 10.00      B   
ATOM   2280  OG1 THR B  38      -2.806  23.764  11.593  1.00 10.00      B   
ATOM   2281  HG1 THR B  38      -1.904  24.054  11.421  1.00 10.00      B   
ATOM   2282  CG2 THR B  38      -3.683  21.656  12.374  1.00 10.00      B   
ATOM   2283  C   THR B  38      -0.777  21.567  12.356  1.00 10.00      B   
ATOM   2284  O   THR B  38      -0.140  22.496  12.854  1.00 10.00      B   
ATOM   2285  N   HIS B  39      -0.835  20.354  12.902  1.00 10.00      B   
ATOM   2286  HN  HIS B  39      -1.352  19.650  12.452  1.00 10.00      B   
ATOM   2287  CA  HIS B  39      -0.159  20.044  14.154  1.00 10.00      B   
ATOM   2288  CB  HIS B  39      -0.565  18.653  14.655  1.00 10.00      B   
ATOM   2289  CG  HIS B  39      -0.209  18.383  16.085  1.00 10.00      B   
ATOM   2290  ND1 HIS B  39       0.676  17.388  16.429  1.00 10.00      B   
ATOM   2291  CD2 HIS B  39      -0.654  18.994  17.213  1.00 10.00      B   
ATOM   2292  CE1 HIS B  39       0.751  17.414  17.749  1.00 10.00      B   
ATOM   2293  NE2 HIS B  39      -0.034  18.367  18.265  1.00 10.00      B   
ATOM   2294  HE2 HIS B  39      -0.041  18.667  19.201  1.00 10.00      B   
ATOM   2295  C   HIS B  39       1.353  20.125  13.976  1.00 10.00      B   
ATOM   2296  O   HIS B  39       2.038  20.809  14.737  1.00 10.00      B   
ATOM   2297  N   CYS B  40       1.861  19.453  12.946  1.00 10.00      B   
ATOM   2298  HN  CYS B  40       1.256  18.939  12.365  1.00 10.00      B   
ATOM   2299  CA  CYS B  40       3.293  19.447  12.660  1.00 10.00      B   
ATOM   2300  CB  CYS B  40       3.598  18.531  11.473  1.00 10.00      B   
ATOM   2301  SG  CYS B  40       2.972  16.846  11.665  1.00 10.00      B   
ATOM   2302  HG  CYS B  40       1.648  16.894  11.581  1.00 10.00      B   
ATOM   2303  C   CYS B  40       3.804  20.860  12.385  1.00 10.00      B   
ATOM   2304  O   CYS B  40       4.887  21.237  12.837  1.00 10.00      B   
ATOM   2305  N   TYR B  41       3.011  21.641  11.661  1.00 10.00      B   
ATOM   2306  HN  TYR B  41       2.159  21.282  11.333  1.00 10.00      B   
ATOM   2307  CA  TYR B  41       3.378  23.014  11.333  1.00 10.00      B   
ATOM   2308  CB  TYR B  41       2.389  23.609  10.328  1.00 10.00      B   
ATOM   2309  CG  TYR B  41       2.841  23.524   8.885  1.00 10.00      B   
ATOM   2310  CD1 TYR B  41       3.014  22.295   8.257  1.00 10.00      B   
ATOM   2311  CD2 TYR B  41       3.091  24.674   8.147  1.00 10.00      B   
ATOM   2312  CE1 TYR B  41       3.423  22.217   6.938  1.00 10.00      B   
ATOM   2313  CE2 TYR B  41       3.500  24.606   6.827  1.00 10.00      B   
ATOM   2314  CZ  TYR B  41       3.665  23.374   6.227  1.00 10.00      B   
ATOM   2315  OH  TYR B  41       4.069  23.298   4.911  1.00 10.00      B   
ATOM   2316  HH  TYR B  41       4.368  24.168   4.615  1.00 10.00      B   
ATOM   2317  C   TYR B  41       3.443  23.880  12.588  1.00 10.00      B   
ATOM   2318  O   TYR B  41       4.274  24.781  12.692  1.00 10.00      B   
ATOM   2319  N   LYS B  42       2.565  23.592  13.544  1.00 10.00      B   
ATOM   2320  HN  LYS B  42       1.933  22.854  13.404  1.00 10.00      B   
ATOM   2321  CA  LYS B  42       2.517  24.339  14.794  1.00 10.00      B   
ATOM   2322  CB  LYS B  42       1.172  24.137  15.497  1.00 10.00      B   
ATOM   2323  CG  LYS B  42       0.037  24.948  14.903  1.00 10.00      B   
ATOM   2324  CD  LYS B  42      -1.234  24.802  15.720  1.00 10.00      B   
ATOM   2325  CE  LYS B  42      -2.186  25.952  15.449  1.00 10.00      B   
ATOM   2326  NZ  LYS B  42      -1.532  27.265  15.684  1.00 10.00      B   
ATOM   2327  HZ1 LYS B  42      -0.812  27.445  14.954  1.00 10.00      B   
ATOM   2328  HZ2 LYS B  42      -1.074  27.274  16.616  1.00 10.00      B   
ATOM   2329  HZ3 LYS B  42      -2.237  28.027  15.654  1.00 10.00      B   
ATOM   2330  C   LYS B  42       3.649  23.932  15.728  1.00 10.00      B   
ATOM   2331  O   LYS B  42       4.349  24.784  16.276  1.00 10.00      B   
ATOM   2332  N   VAL B  43       3.817  22.625  15.907  1.00 10.00      B   
ATOM   2333  HN  VAL B  43       3.221  21.999  15.437  1.00 10.00      B   
ATOM   2334  CA  VAL B  43       4.860  22.093  16.777  1.00 10.00      B   
ATOM   2335  CB  VAL B  43       4.739  20.560  16.940  1.00 10.00      B   
ATOM   2336  CG1 VAL B  43       5.872  20.010  17.793  1.00 10.00      B   
ATOM   2337  CG2 VAL B  43       3.393  20.192  17.546  1.00 10.00      B   
ATOM   2338  C   VAL B  43       6.246  22.446  16.240  1.00 10.00      B   
ATOM   2339  O   VAL B  43       7.113  22.912  16.981  1.00 10.00      B   
ATOM   2340  N   HIS B  44       6.440  22.240  14.946  1.00 10.00      B   
ATOM   2341  HN  HIS B  44       5.704  21.883  14.399  1.00 10.00      B   
ATOM   2342  CA  HIS B  44       7.717  22.534  14.309  1.00 10.00      B   
ATOM   2343  CB  HIS B  44       8.172  21.346  13.458  1.00 10.00      B   
ATOM   2344  CG  HIS B  44       9.659  21.176  13.389  1.00 10.00      B   
ATOM   2345  ND1 HIS B  44      10.266  20.030  13.843  1.00 10.00      B   
ATOM   2346  CD2 HIS B  44      10.605  22.023  12.912  1.00 10.00      B   
ATOM   2347  CE1 HIS B  44      11.560  20.201  13.636  1.00 10.00      B   
ATOM   2348  NE2 HIS B  44      11.812  21.391  13.074  1.00 10.00      B   
ATOM   2349  HE2 HIS B  44      12.698  21.802  12.966  1.00 10.00      B   
ATOM   2350  C   HIS B  44       7.621  23.791  13.450  1.00 10.00      B   
ATOM   2351  O   HIS B  44       8.191  24.834  13.783  1.00 10.00      B   
ATOM   2352  N   ASN B  47       8.182  25.254   7.166  1.00 10.00      B   
ATOM   2353  HN  ASN B  47       8.404  24.562   6.510  1.00 10.00      B   
ATOM   2354  CA  ASN B  47       8.009  26.640   6.748  1.00 10.00      B   
ATOM   2355  CB  ASN B  47       9.101  27.524   7.358  1.00 10.00      B   
ATOM   2356  CG  ASN B  47       8.887  27.775   8.839  1.00 10.00      B   
ATOM   2357  OD1 ASN B  47       9.388  27.035   9.686  1.00 10.00      B   
ATOM   2358  ND2 ASN B  47       8.133  28.814   9.159  1.00 10.00      B   
ATOM   2359 HD21 ASN B  47       7.756  29.355   8.431  1.00 10.00      B   
ATOM   2360 HD22 ASN B  47       7.984  29.005  10.108  1.00 10.00      B   
ATOM   2361  C   ASN B  47       8.005  26.777   5.232  1.00 10.00      B   
ATOM   2362  O   ASN B  47       8.264  27.854   4.695  1.00 10.00      B   
ATOM   2363  N   ALA B  48       7.701  25.689   4.542  1.00 10.00      B   
ATOM   2364  HN  ALA B  48       7.476  24.866   5.017  1.00 10.00      B   
ATOM   2365  CA  ALA B  48       7.670  25.703   3.089  1.00 10.00      B   
ATOM   2366  CB  ALA B  48       8.315  24.450   2.519  1.00 10.00      B   
ATOM   2367  C   ALA B  48       6.244  25.850   2.584  1.00 10.00      B   
ATOM   2368  O   ALA B  48       5.300  25.350   3.199  1.00 10.00      B   
ATOM   2369  N   THR B  49       6.097  26.547   1.472  1.00 10.00      B   
ATOM   2370  HN  THR B  49       6.890  26.922   1.037  1.00 10.00      B   
ATOM   2371  CA  THR B  49       4.793  26.767   0.875  1.00 10.00      B   
ATOM   2372  CB  THR B  49       4.642  28.222   0.363  1.00 10.00      B   
ATOM   2373  OG1 THR B  49       3.542  28.342  -0.554  1.00 10.00      B   
ATOM   2374  HG1 THR B  49       3.163  27.472  -0.731  1.00 10.00      B   
ATOM   2375  CG2 THR B  49       5.922  28.713  -0.299  1.00 10.00      B   
ATOM   2376  C   THR B  49       4.549  25.780  -0.259  1.00 10.00      B   
ATOM   2377  O   THR B  49       5.263  25.781  -1.265  1.00 10.00      B   
ATOM   2378  N   VAL B  50       3.554  24.923  -0.079  1.00 10.00      B   
ATOM   2379  HN  VAL B  50       3.040  24.952   0.756  1.00 10.00      B   
ATOM   2380  CA  VAL B  50       3.204  23.942  -1.094  1.00 10.00      B   
ATOM   2381  CB  VAL B  50       2.357  22.789  -0.513  1.00 10.00      B   
ATOM   2382  CG1 VAL B  50       3.183  21.964   0.462  1.00 10.00      B   
ATOM   2383  CG2 VAL B  50       1.099  23.318   0.164  1.00 10.00      B   
ATOM   2384  C   VAL B  50       2.435  24.620  -2.221  1.00 10.00      B   
ATOM   2385  O   VAL B  50       1.960  25.746  -2.063  1.00 10.00      B   
ATOM   2386  N   ASP B  51       2.323  23.948  -3.351  1.00 10.00      B   
ATOM   2387  HN  ASP B  51       2.727  23.057  -3.421  1.00 10.00      B   
ATOM   2388  CA  ASP B  51       1.605  24.502  -4.492  1.00 10.00      B   
ATOM   2389  CB  ASP B  51       2.137  23.970  -5.833  1.00 10.00      B   
ATOM   2390  CG  ASP B  51       2.543  22.512  -5.789  1.00 10.00      B   
ATOM   2391  OD1 ASP B  51       1.657  21.644  -5.838  1.00 10.00      B   
ATOM   2392  OD2 ASP B  51       3.755  22.227  -5.700  1.00 10.00      B   
ATOM   2393  C   ASP B  51       0.101  24.284  -4.363  1.00 10.00      B   
ATOM   2394  O   ASP B  51      -0.624  25.171  -3.914  1.00 10.00      B   
ATOM   2395  N   LYS B  52      -0.363  23.104  -4.735  1.00 10.00      B   
ATOM   2396  HN  LYS B  52       0.267  22.420  -5.067  1.00 10.00      B   
ATOM   2397  CA  LYS B  52      -1.777  22.788  -4.664  1.00 10.00      B   
ATOM   2398  CB  LYS B  52      -2.413  22.948  -6.044  1.00 10.00      B   
ATOM   2399  CG  LYS B  52      -3.916  23.162  -6.024  1.00 10.00      B   
ATOM   2400  CD  LYS B  52      -4.496  23.088  -7.426  1.00 10.00      B   
ATOM   2401  CE  LYS B  52      -5.874  23.722  -7.487  1.00 10.00      B   
ATOM   2402  NZ  LYS B  52      -6.537  23.493  -8.797  1.00 10.00      B   
ATOM   2403  HZ1 LYS B  52      -7.410  24.058  -8.857  1.00 10.00      B   
ATOM   2404  HZ2 LYS B  52      -6.782  22.483  -8.902  1.00 10.00      B   
ATOM   2405  HZ3 LYS B  52      -5.905  23.768  -9.575  1.00 10.00      B   
ATOM   2406  C   LYS B  52      -1.974  21.364  -4.168  1.00 10.00      B   
ATOM   2407  O   LYS B  52      -1.122  20.502  -4.385  1.00 10.00      B   
ATOM   2408  N   LEU B  53      -3.102  21.121  -3.511  1.00 10.00      B   
ATOM   2409  HN  LEU B  53      -3.741  21.854  -3.372  1.00 10.00      B   
ATOM   2410  CA  LEU B  53      -3.415  19.800  -2.980  1.00 10.00      B   
ATOM   2411  CB  LEU B  53      -4.751  19.833  -2.232  1.00 10.00      B   
ATOM   2412  CG  LEU B  53      -5.162  18.542  -1.521  1.00 10.00      B   
ATOM   2413  CD1 LEU B  53      -4.213  18.234  -0.373  1.00 10.00      B   
ATOM   2414  CD2 LEU B  53      -6.598  18.634  -1.027  1.00 10.00      B   
ATOM   2415  C   LEU B  53      -3.457  18.755  -4.091  1.00 10.00      B   
ATOM   2416  O   LEU B  53      -2.910  17.664  -3.951  1.00 10.00      B   
ATOM   2417  N   GLU B  54      -4.092  19.108  -5.202  1.00 10.00      B   
ATOM   2418  HN  GLU B  54      -4.495  19.998  -5.257  1.00 10.00      B   
ATOM   2419  CA  GLU B  54      -4.214  18.203  -6.341  1.00 10.00      B   
ATOM   2420  CB  GLU B  54      -5.077  18.836  -7.428  1.00 10.00      B   
ATOM   2421  CG  GLU B  54      -6.390  19.394  -6.910  1.00 10.00      B   
ATOM   2422  CD  GLU B  54      -7.311  19.834  -8.022  1.00 10.00      B   
ATOM   2423  OE1 GLU B  54      -7.090  20.924  -8.587  1.00 10.00      B   
ATOM   2424  OE2 GLU B  54      -8.266  19.092  -8.335  1.00 10.00      B   
ATOM   2425  C   GLU B  54      -2.846  17.817  -6.900  1.00 10.00      B   
ATOM   2426  O   GLU B  54      -2.598  16.648  -7.203  1.00 10.00      B   
ATOM   2427  N   ASP B  55      -1.964  18.802  -7.028  1.00 10.00      B   
ATOM   2428  HN  ASP B  55      -2.225  19.710  -6.775  1.00 10.00      B   
ATOM   2429  CA  ASP B  55      -0.617  18.568  -7.540  1.00 10.00      B   
ATOM   2430  CB  ASP B  55       0.118  19.894  -7.752  1.00 10.00      B   
ATOM   2431  CG  ASP B  55      -0.325  20.648  -8.986  1.00 10.00      B   
ATOM   2432  OD1 ASP B  55       0.369  20.564 -10.025  1.00 10.00      B   
ATOM   2433  OD2 ASP B  55      -1.356  21.348  -8.921  1.00 10.00      B   
ATOM   2434  C   ASP B  55       0.177  17.718  -6.558  1.00 10.00      B   
ATOM   2435  O   ASP B  55       0.836  16.752  -6.944  1.00 10.00      B   
ATOM   2436  N   PHE B  56       0.100  18.091  -5.284  1.00 10.00      B   
ATOM   2437  HN  PHE B  56      -0.450  18.875  -5.052  1.00 10.00      B   
ATOM   2438  CA  PHE B  56       0.803  17.388  -4.217  1.00 10.00      B   
ATOM   2439  CB  PHE B  56       0.514  18.066  -2.875  1.00 10.00      B   
ATOM   2440  CG  PHE B  56       1.377  17.599  -1.738  1.00 10.00      B   
ATOM   2441  CD1 PHE B  56       0.805  17.058  -0.599  1.00 10.00      B   
ATOM   2442  CD2 PHE B  56       2.758  17.704  -1.804  1.00 10.00      B   
ATOM   2443  CE1 PHE B  56       1.591  16.632   0.455  1.00 10.00      B   
ATOM   2444  CE2 PHE B  56       3.551  17.280  -0.754  1.00 10.00      B   
ATOM   2445  CZ  PHE B  56       2.967  16.741   0.377  1.00 10.00      B   
ATOM   2446  C   PHE B  56       0.412  15.912  -4.163  1.00 10.00      B   
ATOM   2447  O   PHE B  56       1.277  15.035  -4.167  1.00 10.00      B   
ATOM   2448  N   ILE B  57      -0.894  15.646  -4.128  1.00 10.00      B   
ATOM   2449  HN  ILE B  57      -1.534  16.394  -4.138  1.00 10.00      B   
ATOM   2450  CA  ILE B  57      -1.404  14.277  -4.072  1.00 10.00      B   
ATOM   2451  CB  ILE B  57      -2.948  14.244  -3.975  1.00 10.00      B   
ATOM   2452  CG1 ILE B  57      -3.417  14.834  -2.641  1.00 10.00      B   
ATOM   2453  CG2 ILE B  57      -3.476  12.825  -4.142  1.00 10.00      B   
ATOM   2454  CD1 ILE B  57      -4.921  14.976  -2.523  1.00 10.00      B   
ATOM   2455  C   ILE B  57      -0.947  13.473  -5.288  1.00 10.00      B   
ATOM   2456  O   ILE B  57      -0.529  12.322  -5.160  1.00 10.00      B   
ATOM   2457  N   ASN B  58      -1.006  14.095  -6.461  1.00 10.00      B   
ATOM   2458  HN  ASN B  58      -1.332  15.021  -6.492  1.00 10.00      B   
ATOM   2459  CA  ASN B  58      -0.597  13.439  -7.703  1.00 10.00      B   
ATOM   2460  CB  ASN B  58      -0.814  14.360  -8.905  1.00 10.00      B   
ATOM   2461  CG  ASN B  58      -2.116  14.090  -9.632  1.00 10.00      B   
ATOM   2462  OD1 ASN B  58      -2.192  13.215 -10.493  1.00 10.00      B   
ATOM   2463  ND2 ASN B  58      -3.146  14.852  -9.301  1.00 10.00      B   
ATOM   2464 HD21 ASN B  58      -3.012  15.539  -8.610  1.00 10.00      B   
ATOM   2465 HD22 ASN B  58      -3.998  14.706  -9.766  1.00 10.00      B   
ATOM   2466  C   ASN B  58       0.863  13.007  -7.645  1.00 10.00      B   
ATOM   2467  O   ASN B  58       1.198  11.870  -7.983  1.00 10.00      B   
ATOM   2468  N   ASN B  59       1.721  13.919  -7.199  1.00 10.00      B   
ATOM   2469  HN  ASN B  59       1.380  14.803  -6.938  1.00 10.00      B   
ATOM   2470  CA  ASN B  59       3.156  13.656  -7.088  1.00 10.00      B   
ATOM   2471  CB  ASN B  59       3.876  14.897  -6.539  1.00 10.00      B   
ATOM   2472  CG  ASN B  59       5.387  14.747  -6.465  1.00 10.00      B   
ATOM   2473  OD1 ASN B  59       5.993  13.979  -7.214  1.00 10.00      B   
ATOM   2474  ND2 ASN B  59       6.012  15.503  -5.574  1.00 10.00      B   
ATOM   2475 HD21 ASN B  59       5.473  16.111  -5.019  1.00 10.00      B   
ATOM   2476 HD22 ASN B  59       6.985  15.426  -5.504  1.00 10.00      B   
ATOM   2477  C   ASN B  59       3.428  12.435  -6.204  1.00 10.00      B   
ATOM   2478  O   ASN B  59       4.291  11.610  -6.513  1.00 10.00      B   
ATOM   2479  N   ILE B  60       2.678  12.319  -5.114  1.00 10.00      B   
ATOM   2480  HN  ILE B  60       2.006  13.009  -4.920  1.00 10.00      B   
ATOM   2481  CA  ILE B  60       2.833  11.198  -4.194  1.00 10.00      B   
ATOM   2482  CB  ILE B  60       2.144  11.488  -2.842  1.00 10.00      B   
ATOM   2483  CG1 ILE B  60       2.653  12.807  -2.254  1.00 10.00      B   
ATOM   2484  CG2 ILE B  60       2.375  10.345  -1.861  1.00 10.00      B   
ATOM   2485  CD1 ILE B  60       1.848  13.302  -1.071  1.00 10.00      B   
ATOM   2486  C   ILE B  60       2.236   9.922  -4.788  1.00 10.00      B   
ATOM   2487  O   ILE B  60       2.820   8.840  -4.686  1.00 10.00      B   
ATOM   2488  N   ASN B  61       1.079  10.064  -5.424  1.00 10.00      B   
ATOM   2489  HN  ASN B  61       0.681  10.961  -5.492  1.00 10.00      B   
ATOM   2490  CA  ASN B  61       0.378   8.933  -6.024  1.00 10.00      B   
ATOM   2491  CB  ASN B  61      -0.952   9.377  -6.635  1.00 10.00      B   
ATOM   2492  CG  ASN B  61      -1.921   8.227  -6.823  1.00 10.00      B   
ATOM   2493  OD1 ASN B  61      -2.689   7.896  -5.921  1.00 10.00      B   
ATOM   2494  ND2 ASN B  61      -1.891   7.604  -7.989  1.00 10.00      B   
ATOM   2495 HD21 ASN B  61      -1.250   7.911  -8.670  1.00 10.00      B   
ATOM   2496 HD22 ASN B  61      -2.516   6.863  -8.132  1.00 10.00      B   
ATOM   2497  C   ASN B  61       1.230   8.224  -7.069  1.00 10.00      B   
ATOM   2498  O   ASN B  61       1.276   6.996  -7.107  1.00 10.00      B   
ATOM   2499  N   SER B  62       1.919   9.000  -7.900  1.00 10.00      B   
ATOM   2500  HN  SER B  62       1.845   9.978  -7.813  1.00 10.00      B   
ATOM   2501  CA  SER B  62       2.771   8.446  -8.946  1.00 10.00      B   
ATOM   2502  CB  SER B  62       3.415   9.573  -9.752  1.00 10.00      B   
ATOM   2503  OG  SER B  62       2.424  10.455 -10.251  1.00 10.00      B   
ATOM   2504  HG  SER B  62       1.701   9.940 -10.635  1.00 10.00      B   
ATOM   2505  C   SER B  62       3.840   7.521  -8.367  1.00 10.00      B   
ATOM   2506  O   SER B  62       4.261   6.564  -9.014  1.00 10.00      B   
ATOM   2507  N   VAL B  63       4.265   7.805  -7.143  1.00 10.00      B   
ATOM   2508  HN  VAL B  63       3.888   8.581  -6.673  1.00 10.00      B   
ATOM   2509  CA  VAL B  63       5.269   6.991  -6.478  1.00 10.00      B   
ATOM   2510  CB  VAL B  63       5.933   7.754  -5.310  1.00 10.00      B   
ATOM   2511  CG1 VAL B  63       7.069   6.940  -4.708  1.00 10.00      B   
ATOM   2512  CG2 VAL B  63       6.435   9.116  -5.766  1.00 10.00      B   
ATOM   2513  C   VAL B  63       4.626   5.721  -5.931  1.00 10.00      B   
ATOM   2514  O   VAL B  63       5.169   4.623  -6.068  1.00 10.00      B   
ATOM   2515  N   LEU B  64       3.447   5.881  -5.342  1.00 10.00      B   
ATOM   2516  HN  LEU B  64       3.051   6.780  -5.307  1.00 10.00      B   
ATOM   2517  CA  LEU B  64       2.717   4.764  -4.754  1.00 10.00      B   
ATOM   2518  CB  LEU B  64       1.509   5.266  -3.958  1.00 10.00      B   
ATOM   2519  CG  LEU B  64       1.809   6.192  -2.777  1.00 10.00      B   
ATOM   2520  CD1 LEU B  64       0.520   6.613  -2.088  1.00 10.00      B   
ATOM   2521  CD2 LEU B  64       2.752   5.524  -1.789  1.00 10.00      B   
ATOM   2522  C   LEU B  64       2.275   3.752  -5.807  1.00 10.00      B   
ATOM   2523  O   LEU B  64       2.167   2.561  -5.519  1.00 10.00      B   
ATOM   2524  N   GLU B  65       2.025   4.228  -7.025  1.00 10.00      B   
ATOM   2525  HN  GLU B  65       2.109   5.194  -7.185  1.00 10.00      B   
ATOM   2526  CA  GLU B  65       1.600   3.359  -8.122  1.00 10.00      B   
ATOM   2527  CB  GLU B  65       1.407   4.167  -9.405  1.00 10.00      B   
ATOM   2528  CG  GLU B  65       0.143   5.012  -9.426  1.00 10.00      B   
ATOM   2529  CD  GLU B  65       0.087   5.941 -10.619  1.00 10.00      B   
ATOM   2530  OE1 GLU B  65      -0.388   7.085 -10.467  1.00 10.00      B   
ATOM   2531  OE2 GLU B  65       0.524   5.534 -11.718  1.00 10.00      B   
ATOM   2532  C   GLU B  65       2.593   2.224  -8.357  1.00 10.00      B   
ATOM   2533  O   GLU B  65       2.204   1.105  -8.694  1.00 10.00      B   
ATOM   2534  N   SER B  66       3.873   2.514  -8.156  1.00 10.00      B   
ATOM   2535  HN  SER B  66       4.120   3.422  -7.882  1.00 10.00      B   
ATOM   2536  CA  SER B  66       4.924   1.523  -8.338  1.00 10.00      B   
ATOM   2537  CB  SER B  66       6.286   2.208  -8.253  1.00 10.00      B   
ATOM   2538  OG  SER B  66       6.154   3.601  -8.488  1.00 10.00      B   
ATOM   2539  HG  SER B  66       6.072   4.062  -7.643  1.00 10.00      B   
ATOM   2540  C   SER B  66       4.824   0.426  -7.278  1.00 10.00      B   
ATOM   2541  O   SER B  66       5.358  -0.672  -7.445  1.00 10.00      B   
ATOM   2542  N   LEU B  67       4.132   0.734  -6.188  1.00 10.00      B   
ATOM   2543  HN  LEU B  67       3.720   1.626  -6.120  1.00 10.00      B   
ATOM   2544  CA  LEU B  67       3.951  -0.211  -5.097  1.00 10.00      B   
ATOM   2545  CB  LEU B  67       4.074   0.507  -3.749  1.00 10.00      B   
ATOM   2546  CG  LEU B  67       5.317   1.380  -3.557  1.00 10.00      B   
ATOM   2547  CD1 LEU B  67       5.228   2.158  -2.253  1.00 10.00      B   
ATOM   2548  CD2 LEU B  67       6.582   0.535  -3.594  1.00 10.00      B   
ATOM   2549  C   LEU B  67       2.590  -0.888  -5.208  1.00 10.00      B   
ATOM   2550  O   LEU B  67       2.204  -1.671  -4.342  1.00 10.00      B   
ATOM   2551  N   TYR B  68       1.879  -0.569  -6.290  1.00 10.00      B   
ATOM   2552  HN  TYR B  68       2.263   0.067  -6.931  1.00 10.00      B   
ATOM   2553  CA  TYR B  68       0.556  -1.124  -6.569  1.00 10.00      B   
ATOM   2554  CB  TYR B  68       0.568  -2.654  -6.632  1.00 10.00      B   
ATOM   2555  CG  TYR B  68       1.171  -3.191  -7.909  1.00 10.00      B   
ATOM   2556  CD1 TYR B  68       0.368  -3.502  -8.998  1.00 10.00      B   
ATOM   2557  CD2 TYR B  68       2.542  -3.376  -8.030  1.00 10.00      B   
ATOM   2558  CE1 TYR B  68       0.914  -3.984 -10.173  1.00 10.00      B   
ATOM   2559  CE2 TYR B  68       3.096  -3.857  -9.200  1.00 10.00      B   
ATOM   2560  CZ  TYR B  68       2.278  -4.160 -10.268  1.00 10.00      B   
ATOM   2561  OH  TYR B  68       2.830  -4.639 -11.435  1.00 10.00      B   
ATOM   2562  HH  TYR B  68       2.372  -4.248 -12.186  1.00 10.00      B   
ATOM   2563  C   TYR B  68      -0.524  -0.593  -5.632  1.00 10.00      B   
ATOM   2564  O   TYR B  68      -1.534  -1.255  -5.392  1.00 10.00      B   
ATOM   2565  N   ILE B  69      -0.318   0.614  -5.127  1.00 10.00      B   
ATOM   2566  HN  ILE B  69       0.504   1.097  -5.361  1.00 10.00      B   
ATOM   2567  CA  ILE B  69      -1.283   1.250  -4.238  1.00 10.00      B   
ATOM   2568  CB  ILE B  69      -0.818   1.256  -2.765  1.00 10.00      B   
ATOM   2569  CG1 ILE B  69       0.642   1.706  -2.655  1.00 10.00      B   
ATOM   2570  CG2 ILE B  69      -1.018  -0.116  -2.132  1.00 10.00      B   
ATOM   2571  CD1 ILE B  69       1.118   1.911  -1.233  1.00 10.00      B   
ATOM   2572  C   ILE B  69      -1.550   2.676  -4.698  1.00 10.00      B   
ATOM   2573  O   ILE B  69      -0.684   3.309  -5.297  1.00 10.00      B   
ATOM   2574  N   GLU B  70      -2.748   3.175  -4.440  1.00 10.00      B   
ATOM   2575  HN  GLU B  70      -3.413   2.624  -3.972  1.00 10.00      B   
ATOM   2576  CA  GLU B  70      -3.101   4.525  -4.848  1.00 10.00      B   
ATOM   2577  CB  GLU B  70      -3.860   4.495  -6.181  1.00 10.00      B   
ATOM   2578  CG  GLU B  70      -5.252   3.882  -6.090  1.00 10.00      B   
ATOM   2579  CD  GLU B  70      -6.068   4.054  -7.357  1.00 10.00      B   
ATOM   2580  OE1 GLU B  70      -6.219   5.202  -7.826  1.00 10.00      B   
ATOM   2581  OE2 GLU B  70      -6.577   3.039  -7.880  1.00 10.00      B   
ATOM   2582  C   GLU B  70      -3.954   5.214  -3.790  1.00 10.00      B   
ATOM   2583  O   GLU B  70      -4.553   4.557  -2.933  1.00 10.00      B   
ATOM   2584  N   ILE B  71      -4.000   6.538  -3.853  1.00 10.00      B   
ATOM   2585  HN  ILE B  71      -3.480   7.002  -4.550  1.00 10.00      B   
ATOM   2586  CA  ILE B  71      -4.806   7.327  -2.931  1.00 10.00      B   
ATOM   2587  CB  ILE B  71      -4.185   8.719  -2.671  1.00 10.00      B   
ATOM   2588  CG1 ILE B  71      -2.665   8.595  -2.504  1.00 10.00      B   
ATOM   2589  CG2 ILE B  71      -4.805   9.350  -1.430  1.00 10.00      B   
ATOM   2590  CD1 ILE B  71      -1.931   9.918  -2.466  1.00 10.00      B   
ATOM   2591  C   ILE B  71      -6.191   7.481  -3.547  1.00 10.00      B   
ATOM   2592  O   ILE B  71      -6.592   8.565  -3.973  1.00 10.00      B   
ATOM   2593  N   LYS B  72      -6.899   6.364  -3.611  1.00 10.00      B   
ATOM   2594  HN  LYS B  72      -6.516   5.544  -3.233  1.00 10.00      B   
ATOM   2595  CA  LYS B  72      -8.223   6.312  -4.205  1.00 10.00      B   
ATOM   2596  CB  LYS B  72      -8.716   4.863  -4.265  1.00 10.00      B   
ATOM   2597  CG  LYS B  72      -9.852   4.620  -5.247  1.00 10.00      B   
ATOM   2598  CD  LYS B  72     -10.099   3.132  -5.423  1.00 10.00      B   
ATOM   2599  CE  LYS B  72     -11.058   2.851  -6.567  1.00 10.00      B   
ATOM   2600  NZ  LYS B  72     -10.954   1.443  -7.027  1.00 10.00      B   
ATOM   2601  HZ1 LYS B  72     -10.882   0.804  -6.214  1.00 10.00      B   
ATOM   2602  HZ2 LYS B  72     -10.110   1.323  -7.624  1.00 10.00      B   
ATOM   2603  HZ3 LYS B  72     -11.801   1.181  -7.586  1.00 10.00      B   
ATOM   2604  C   LYS B  72      -9.229   7.188  -3.470  1.00 10.00      B   
ATOM   2605  O   LYS B  72      -9.441   7.045  -2.264  1.00 10.00      B   
ATOM   2606  N   ARG B  73      -9.827   8.108  -4.212  1.00 10.00      B   
ATOM   2607  HN  ARG B  73      -9.577   8.189  -5.155  1.00 10.00      B   
ATOM   2608  CA  ARG B  73     -10.836   9.001  -3.673  1.00 10.00      B   
ATOM   2609  CB  ARG B  73     -10.727  10.380  -4.330  1.00 10.00      B   
ATOM   2610  CG  ARG B  73     -11.831  11.345  -3.933  1.00 10.00      B   
ATOM   2611  CD  ARG B  73     -12.112  12.347  -5.040  1.00 10.00      B   
ATOM   2612  NE  ARG B  73     -13.307  13.145  -4.767  1.00 10.00      B   
ATOM   2613  HE  ARG B  73     -13.190  13.967  -4.236  1.00 10.00      B   
ATOM   2614  CZ  ARG B  73     -14.530  12.826  -5.191  1.00 10.00      B   
ATOM   2615  NH1 ARG B  73     -14.724  11.730  -5.918  1.00 10.00      B   
ATOM   2616 HH11 ARG B  73     -13.919  11.113  -6.163  1.00 10.00      B   
ATOM   2617 HH12 ARG B  73     -15.683  11.486  -6.251  1.00 10.00      B   
ATOM   2618  NH2 ARG B  73     -15.559  13.609  -4.893  1.00 10.00      B   
ATOM   2619 HH21 ARG B  73     -16.522  13.358  -5.216  1.00 10.00      B   
ATOM   2620 HH22 ARG B  73     -15.412  14.481  -4.339  1.00 10.00      B   
ATOM   2621  C   ARG B  73     -12.210   8.406  -3.948  1.00 10.00      B   
ATOM   2622  O   ARG B  73     -12.579   8.190  -5.103  1.00 10.00      B   
ATOM   2623  N   GLY B  74     -12.957   8.136  -2.896  1.00 10.00      B   
ATOM   2624  HN  GLY B  74     -12.621   8.348  -1.996  1.00 10.00      B   
ATOM   2625  CA  GLY B  74     -14.267   7.552  -3.063  1.00 10.00      B   
ATOM   2626  C   GLY B  74     -15.381   8.444  -2.568  1.00 10.00      B   
ATOM   2627  O   GLY B  74     -15.139   9.547  -2.069  1.00 10.00      B   
ATOM   2628  N   VAL B  75     -16.601   7.955  -2.703  1.00 10.00      B   
ATOM   2629  HN  VAL B  75     -16.711   7.063  -3.100  1.00 10.00      B   
ATOM   2630  CA  VAL B  75     -17.783   8.683  -2.279  1.00 10.00      B   
ATOM   2631  CB  VAL B  75     -18.521   9.303  -3.494  1.00 10.00      B   
ATOM   2632  CG1 VAL B  75     -18.873   8.244  -4.531  1.00 10.00      B   
ATOM   2633  CG2 VAL B  75     -19.757  10.072  -3.064  1.00 10.00      B   
ATOM   2634  C   VAL B  75     -18.715   7.748  -1.508  1.00 10.00      B   
ATOM   2635  O   VAL B  75     -18.866   6.577  -1.869  1.00 10.00      B   
ATOM   2636  N   THR B  76     -19.306   8.248  -0.432  1.00 10.00      B   
ATOM   2637  HN  THR B  76     -19.134   9.181  -0.174  1.00 10.00      B   
ATOM   2638  CA  THR B  76     -20.212   7.449   0.377  1.00 10.00      B   
ATOM   2639  CB  THR B  76     -20.349   8.031   1.792  1.00 10.00      B   
ATOM   2640  OG1 THR B  76     -19.923   9.400   1.778  1.00 10.00      B   
ATOM   2641  HG1 THR B  76     -20.367   9.881   2.500  1.00 10.00      B   
ATOM   2642  CG2 THR B  76     -19.483   7.248   2.766  1.00 10.00      B   
ATOM   2643  C   THR B  76     -21.585   7.341  -0.285  1.00 10.00      B   
ATOM   2644  O   THR B  76     -22.002   8.237  -1.019  1.00 10.00      B   
ATOM   2645  N   GLU B  77     -22.281   6.242  -0.016  1.00 10.00      B   
ATOM   2646  HN  GLU B  77     -21.898   5.572   0.586  1.00 10.00      B   
ATOM   2647  CA  GLU B  77     -23.597   5.997  -0.600  1.00 10.00      B   
ATOM   2648  CB  GLU B  77     -23.912   4.499  -0.585  1.00 10.00      B   
ATOM   2649  CG  GLU B  77     -22.846   3.630  -1.234  1.00 10.00      B   
ATOM   2650  CD  GLU B  77     -23.163   2.152  -1.142  1.00 10.00      B   
ATOM   2651  OE1 GLU B  77     -22.984   1.576  -0.052  1.00 10.00      B   
ATOM   2652  OE2 GLU B  77     -23.594   1.565  -2.159  1.00 10.00      B   
ATOM   2653  C   GLU B  77     -24.705   6.765   0.117  1.00 10.00      B   
ATOM   2654  O   GLU B  77     -25.771   7.000  -0.451  1.00 10.00      B   
ATOM   2655  N   ASP B  78     -24.452   7.158   1.358  1.00 10.00      B   
ATOM   2656  HN  ASP B  78     -23.577   6.965   1.757  1.00 10.00      B   
ATOM   2657  CA  ASP B  78     -25.447   7.882   2.142  1.00 10.00      B   
ATOM   2658  CB  ASP B  78     -25.471   7.438   3.616  1.00 10.00      B   
ATOM   2659  CG  ASP B  78     -24.148   7.592   4.349  1.00 10.00      B   
ATOM   2660  OD1 ASP B  78     -24.158   7.554   5.599  1.00 10.00      B   
ATOM   2661  OD2 ASP B  78     -23.098   7.747   3.686  1.00 10.00      B   
ATOM   2662  C   ASP B  78     -25.341   9.399   1.988  1.00 10.00      B   
ATOM   2663  O   ASP B  78     -26.222  10.024   1.398  1.00 10.00      B   
ATOM   2664  N   ASP B  79     -24.275   9.994   2.506  1.00 10.00      B   
ATOM   2665  HN  ASP B  79     -23.595   9.450   2.967  1.00 10.00      B   
ATOM   2666  CA  ASP B  79     -24.097  11.443   2.406  1.00 10.00      B   
ATOM   2667  CB  ASP B  79     -23.353  12.043   3.610  1.00 10.00      B   
ATOM   2668  CG  ASP B  79     -22.158  11.232   4.073  1.00 10.00      B   
ATOM   2669  OD1 ASP B  79     -21.211  11.032   3.284  1.00 10.00      B   
ATOM   2670  OD2 ASP B  79     -22.148  10.811   5.248  1.00 10.00      B   
ATOM   2671  C   ASP B  79     -23.458  11.856   1.086  1.00 10.00      B   
ATOM   2672  O   ASP B  79     -23.946  12.759   0.407  1.00 10.00      B   
ATOM   2673  N   GLY B  80     -22.370  11.197   0.725  1.00 10.00      B   
ATOM   2674  HN  GLY B  80     -22.010  10.504   1.317  1.00 10.00      B   
ATOM   2675  CA  GLY B  80     -21.700  11.506  -0.521  1.00 10.00      B   
ATOM   2676  C   GLY B  80     -20.476  12.375  -0.328  1.00 10.00      B   
ATOM   2677  O   GLY B  80     -20.164  13.217  -1.171  1.00 10.00      B   
ATOM   2678  N   ARG B  81     -19.779  12.171   0.779  1.00 10.00      B   
ATOM   2679  HN  ARG B  81     -20.080  11.485   1.415  1.00 10.00      B   
ATOM   2680  CA  ARG B  81     -18.581  12.940   1.079  1.00 10.00      B   
ATOM   2681  CB  ARG B  81     -18.341  13.000   2.590  1.00 10.00      B   
ATOM   2682  CG  ARG B  81     -17.829  11.705   3.201  1.00 10.00      B   
ATOM   2683  CD  ARG B  81     -17.820  11.785   4.716  1.00 10.00      B   
ATOM   2684  NE  ARG B  81     -19.171  11.831   5.263  1.00 10.00      B   
ATOM   2685  HE  ARG B  81     -19.868  11.316   4.785  1.00 10.00      B   
ATOM   2686  CZ  ARG B  81     -19.516  12.508   6.358  1.00 10.00      B   
ATOM   2687  NH1 ARG B  81     -18.618  13.238   7.013  1.00 10.00      B   
ATOM   2688 HH11 ARG B  81     -18.896  13.766   7.871  1.00 10.00      B   
ATOM   2689 HH12 ARG B  81     -17.632  13.287   6.676  1.00 10.00      B   
ATOM   2690  NH2 ARG B  81     -20.768  12.462   6.788  1.00 10.00      B   
ATOM   2691 HH21 ARG B  81     -21.055  12.986   7.644  1.00 10.00      B   
ATOM   2692 HH22 ARG B  81     -21.480  11.887   6.267  1.00 10.00      B   
ATOM   2693  C   ARG B  81     -17.361  12.354   0.369  1.00 10.00      B   
ATOM   2694  O   ARG B  81     -17.293  11.148   0.124  1.00 10.00      B   
ATOM   2695  N   PRO B  82     -16.394  13.208   0.004  1.00 10.00      B   
ATOM   2696  CA  PRO B  82     -15.168  12.786  -0.669  1.00 10.00      B   
ATOM   2697  CB  PRO B  82     -14.638  14.083  -1.308  1.00 10.00      B   
ATOM   2698  CG  PRO B  82     -15.651  15.141  -1.000  1.00 10.00      B   
ATOM   2699  CD  PRO B  82     -16.420  14.659   0.194  1.00 10.00      B   
ATOM   2700  C   PRO B  82     -14.142  12.230   0.317  1.00 10.00      B   
ATOM   2701  O   PRO B  82     -13.547  12.974   1.097  1.00 10.00      B   
ATOM   2702  N   ILE B  83     -13.949  10.921   0.287  1.00 10.00      B   
ATOM   2703  HN  ILE B  83     -14.460  10.375  -0.355  1.00 10.00      B   
ATOM   2704  CA  ILE B  83     -12.993  10.268   1.172  1.00 10.00      B   
ATOM   2705  CB  ILE B  83     -13.634   9.103   1.954  1.00 10.00      B   
ATOM   2706  CG1 ILE B  83     -14.432   8.193   1.015  1.00 10.00      B   
ATOM   2707  CG2 ILE B  83     -14.520   9.634   3.074  1.00 10.00      B   
ATOM   2708  CD1 ILE B  83     -14.978   6.951   1.685  1.00 10.00      B   
ATOM   2709  C   ILE B  83     -11.799   9.755   0.377  1.00 10.00      B   
ATOM   2710  O   ILE B  83     -11.895   9.559  -0.831  1.00 10.00      B   
ATOM   2711  N   TYR B  84     -10.677   9.552   1.051  1.00 10.00      B   
ATOM   2712  HN  TYR B  84     -10.659   9.728   2.013  1.00 10.00      B   
ATOM   2713  CA  TYR B  84      -9.468   9.066   0.396  1.00 10.00      B   
ATOM   2714  CB  TYR B  84      -8.415  10.181   0.296  1.00 10.00      B   
ATOM   2715  CG  TYR B  84      -8.975  11.570   0.050  1.00 10.00      B   
ATOM   2716  CD1 TYR B  84      -9.389  12.367   1.107  1.00 10.00      B   
ATOM   2717  CD2 TYR B  84      -9.085  12.083  -1.238  1.00 10.00      B   
ATOM   2718  CE1 TYR B  84      -9.897  13.632   0.893  1.00 10.00      B   
ATOM   2719  CE2 TYR B  84      -9.594  13.352  -1.461  1.00 10.00      B   
ATOM   2720  CZ  TYR B  84      -9.998  14.122  -0.388  1.00 10.00      B   
ATOM   2721  OH  TYR B  84     -10.503  15.387  -0.597  1.00 10.00      B   
ATOM   2722  HH  TYR B  84     -10.499  15.877   0.247  1.00 10.00      B   
ATOM   2723  C   TYR B  84      -8.889   7.887   1.172  1.00 10.00      B   
ATOM   2724  O   TYR B  84      -8.821   7.923   2.402  1.00 10.00      B   
ATOM   2725  N   ALA B  85      -8.480   6.848   0.459  1.00 10.00      B   
ATOM   2726  HN  ALA B  85      -8.566   6.871  -0.524  1.00 10.00      B   
ATOM   2727  CA  ALA B  85      -7.909   5.669   1.094  1.00 10.00      B   
ATOM   2728  CB  ALA B  85      -9.005   4.670   1.435  1.00 10.00      B   
ATOM   2729  C   ALA B  85      -6.864   5.017   0.200  1.00 10.00      B   
ATOM   2730  O   ALA B  85      -6.998   5.017  -1.022  1.00 10.00      B   
ATOM   2731  N   LEU B  86      -5.822   4.470   0.816  1.00 10.00      B   
ATOM   2732  HN  LEU B  86      -5.769   4.519   1.792  1.00 10.00      B   
ATOM   2733  CA  LEU B  86      -4.757   3.799   0.080  1.00 10.00      B   
ATOM   2734  CB  LEU B  86      -3.473   3.753   0.917  1.00 10.00      B   
ATOM   2735  CG  LEU B  86      -2.951   5.099   1.434  1.00 10.00      B   
ATOM   2736  CD1 LEU B  86      -1.789   4.890   2.392  1.00 10.00      B   
ATOM   2737  CD2 LEU B  86      -2.534   5.995   0.277  1.00 10.00      B   
ATOM   2738  C   LEU B  86      -5.197   2.387  -0.287  1.00 10.00      B   
ATOM   2739  O   LEU B  86      -4.984   1.444   0.477  1.00 10.00      B   
ATOM   2740  N   VAL B  87      -5.810   2.254  -1.454  1.00 10.00      B   
ATOM   2741  HN  VAL B  87      -5.913   3.045  -2.029  1.00 10.00      B   
ATOM   2742  CA  VAL B  87      -6.317   0.969  -1.925  1.00 10.00      B   
ATOM   2743  CB  VAL B  87      -7.648   1.153  -2.696  1.00 10.00      B   
ATOM   2744  CG1 VAL B  87      -8.274  -0.187  -3.058  1.00 10.00      B   
ATOM   2745  CG2 VAL B  87      -8.621   1.993  -1.882  1.00 10.00      B   
ATOM   2746  C   VAL B  87      -5.298   0.254  -2.815  1.00 10.00      B   
ATOM   2747  O   VAL B  87      -4.456   0.891  -3.453  1.00 10.00      B   
ATOM   2748  N   ASN B  88      -5.377  -1.073  -2.825  1.00 10.00      B   
ATOM   2749  HN  ASN B  88      -6.065  -1.504  -2.277  1.00 10.00      B   
ATOM   2750  CA  ASN B  88      -4.491  -1.911  -3.627  1.00 10.00      B   
ATOM   2751  CB  ASN B  88      -4.384  -3.302  -2.981  1.00 10.00      B   
ATOM   2752  CG  ASN B  88      -3.583  -4.309  -3.792  1.00 10.00      B   
ATOM   2753  OD1 ASN B  88      -2.649  -3.960  -4.510  1.00 10.00      B   
ATOM   2754  ND2 ASN B  88      -3.950  -5.575  -3.683  1.00 10.00      B   
ATOM   2755 HD21 ASN B  88      -4.706  -5.791  -3.100  1.00 10.00      B   
ATOM   2756 HD22 ASN B  88      -3.451  -6.245  -4.191  1.00 10.00      B   
ATOM   2757  C   ASN B  88      -5.034  -2.031  -5.051  1.00 10.00      B   
ATOM   2758  O   ASN B  88      -6.246  -2.099  -5.255  1.00 10.00      B   
ATOM   2759  N   LEU B  89      -4.135  -2.040  -6.027  1.00 10.00      B   
ATOM   2760  HN  LEU B  89      -3.178  -1.970  -5.796  1.00 10.00      B   
ATOM   2761  CA  LEU B  89      -4.522  -2.147  -7.430  1.00 10.00      B   
ATOM   2762  CB  LEU B  89      -3.410  -1.616  -8.339  1.00 10.00      B   
ATOM   2763  CG  LEU B  89      -3.131  -0.111  -8.256  1.00 10.00      B   
ATOM   2764  CD1 LEU B  89      -1.942   0.264  -9.125  1.00 10.00      B   
ATOM   2765  CD2 LEU B  89      -4.361   0.685  -8.659  1.00 10.00      B   
ATOM   2766  C   LEU B  89      -4.860  -3.588  -7.804  1.00 10.00      B   
ATOM   2767  O   LEU B  89      -5.704  -3.834  -8.666  1.00 10.00      B   
ATOM   2768  N   ALA B  90      -4.205  -4.535  -7.144  1.00 10.00      B   
ATOM   2769  HN  ALA B  90      -3.570  -4.277  -6.443  1.00 10.00      B   
ATOM   2770  CA  ALA B  90      -4.435  -5.948  -7.416  1.00 10.00      B   
ATOM   2771  CB  ALA B  90      -3.315  -6.798  -6.832  1.00 10.00      B   
ATOM   2772  C   ALA B  90      -5.792  -6.387  -6.873  1.00 10.00      B   
ATOM   2773  O   ALA B  90      -6.284  -5.833  -5.890  1.00 10.00      B   
ATOM   2774  N   THR B  91      -6.389  -7.385  -7.515  1.00 10.00      B   
ATOM   2775  HN  THR B  91      -5.948  -7.784  -8.294  1.00 10.00      B   
ATOM   2776  CA  THR B  91      -7.693  -7.896  -7.111  1.00 10.00      B   
ATOM   2777  CB  THR B  91      -8.184  -8.971  -8.098  1.00 10.00      B   
ATOM   2778  OG1 THR B  91      -7.717  -8.649  -9.417  1.00 10.00      B   
ATOM   2779  HG1 THR B  91      -8.169  -7.858  -9.730  1.00 10.00      B   
ATOM   2780  CG2 THR B  91      -9.705  -9.039  -8.104  1.00 10.00      B   
ATOM   2781  C   THR B  91      -7.668  -8.480  -5.697  1.00 10.00      B   
ATOM   2782  O   THR B  91      -8.673  -8.458  -4.989  1.00 10.00      B   
ATOM   2783  N   THR B  92      -6.521  -9.004  -5.293  1.00 10.00      B   
ATOM   2784  HN  THR B  92      -5.754  -9.005  -5.901  1.00 10.00      B   
ATOM   2785  CA  THR B  92      -6.377  -9.593  -3.972  1.00 10.00      B   
ATOM   2786  CB  THR B  92      -5.217 -10.602  -3.941  1.00 10.00      B   
ATOM   2787  OG1 THR B  92      -4.810 -10.896  -5.289  1.00 10.00      B   
ATOM   2788  HG1 THR B  92      -3.887 -11.176  -5.287  1.00 10.00      B   
ATOM   2789  CG2 THR B  92      -5.657 -11.889  -3.261  1.00 10.00      B   
ATOM   2790  C   THR B  92      -6.164  -8.525  -2.897  1.00 10.00      B   
ATOM   2791  O   THR B  92      -5.072  -8.387  -2.344  1.00 10.00      B   
ATOM   2792  N   SER B  93      -7.211  -7.762  -2.620  1.00 10.00      B   
ATOM   2793  HN  SER B  93      -8.045  -7.883  -3.130  1.00 10.00      B   
ATOM   2794  CA  SER B  93      -7.154  -6.715  -1.612  1.00 10.00      B   
ATOM   2795  CB  SER B  93      -8.051  -5.552  -2.031  1.00 10.00      B   
ATOM   2796  OG  SER B  93      -9.038  -5.989  -2.950  1.00 10.00      B   
ATOM   2797  HG  SER B  93      -9.434  -5.220  -3.381  1.00 10.00      B   
ATOM   2798  C   SER B  93      -7.576  -7.247  -0.244  1.00 10.00      B   
ATOM   2799  O   SER B  93      -7.540  -6.525   0.755  1.00 10.00      B   
ATOM   2800  N   ILE B  94      -7.951  -8.525  -0.200  1.00 10.00      B   
ATOM   2801  HN  ILE B  94      -7.937  -9.050  -1.027  1.00 10.00      B   
ATOM   2802  CA  ILE B  94      -8.388  -9.166   1.041  1.00 10.00      B   
ATOM   2803  CB  ILE B  94      -8.868 -10.618   0.794  1.00 10.00      B   
ATOM   2804  CG1 ILE B  94      -9.478 -11.226   2.061  1.00 10.00      B   
ATOM   2805  CG2 ILE B  94      -7.740 -11.491   0.258  1.00 10.00      B   
ATOM   2806  CD1 ILE B  94     -10.756 -10.550   2.509  1.00 10.00      B   
ATOM   2807  C   ILE B  94      -7.283  -9.146   2.102  1.00 10.00      B   
ATOM   2808  O   ILE B  94      -7.559  -9.133   3.304  1.00 10.00      B   
ATOM   2809  N   SER B  95      -6.038  -9.100   1.645  1.00 10.00      B   
ATOM   2810  HN  SER B  95      -5.887  -9.089   0.678  1.00 10.00      B   
ATOM   2811  CA  SER B  95      -4.883  -9.079   2.531  1.00 10.00      B   
ATOM   2812  CB  SER B  95      -3.604  -9.174   1.701  1.00 10.00      B   
ATOM   2813  OG  SER B  95      -3.748 -10.158   0.689  1.00 10.00      B   
ATOM   2814  HG  SER B  95      -3.906 -11.019   1.104  1.00 10.00      B   
ATOM   2815  C   SER B  95      -4.870  -7.833   3.419  1.00 10.00      B   
ATOM   2816  O   SER B  95      -4.201  -7.806   4.453  1.00 10.00      B   
ATOM   2817  N   LYS B  96      -5.626  -6.811   3.021  1.00 10.00      B   
ATOM   2818  HN  LYS B  96      -6.144  -6.892   2.188  1.00 10.00      B   
ATOM   2819  CA  LYS B  96      -5.709  -5.575   3.793  1.00 10.00      B   
ATOM   2820  CB  LYS B  96      -6.453  -4.492   3.005  1.00 10.00      B   
ATOM   2821  CG  LYS B  96      -5.627  -3.808   1.929  1.00 10.00      B   
ATOM   2822  CD  LYS B  96      -4.461  -3.041   2.530  1.00 10.00      B   
ATOM   2823  CE  LYS B  96      -4.170  -1.768   1.751  1.00 10.00      B   
ATOM   2824  NZ  LYS B  96      -5.247  -0.756   1.915  1.00 10.00      B   
ATOM   2825  HZ1 LYS B  96      -4.956   0.154   1.494  1.00 10.00      B   
ATOM   2826  HZ2 LYS B  96      -5.459  -0.610   2.919  1.00 10.00      B   
ATOM   2827  HZ3 LYS B  96      -6.123  -1.075   1.435  1.00 10.00      B   
ATOM   2828  C   LYS B  96      -6.427  -5.818   5.116  1.00 10.00      B   
ATOM   2829  O   LYS B  96      -6.129  -5.176   6.122  1.00 10.00      B   
ATOM   2830  N   MET B  97      -7.365  -6.757   5.105  1.00 10.00      B   
ATOM   2831  HN  MET B  97      -7.541  -7.248   4.273  1.00 10.00      B   
ATOM   2832  CA  MET B  97      -8.136  -7.080   6.297  1.00 10.00      B   
ATOM   2833  CB  MET B  97      -9.618  -7.233   5.940  1.00 10.00      B   
ATOM   2834  CG  MET B  97     -10.543  -7.320   7.141  1.00 10.00      B   
ATOM   2835  SD  MET B  97     -12.274  -7.525   6.683  1.00 10.00      B   
ATOM   2836  CE  MET B  97     -12.248  -9.161   5.953  1.00 10.00      B   
ATOM   2837  C   MET B  97      -7.617  -8.356   6.955  1.00 10.00      B   
ATOM   2838  O   MET B  97      -7.666  -8.500   8.176  1.00 10.00      B   
ATOM   2839  N   ALA B  98      -7.092  -9.266   6.139  1.00 10.00      B   
ATOM   2840  HN  ALA B  98      -7.065  -9.078   5.174  1.00 10.00      B   
ATOM   2841  CA  ALA B  98      -6.569 -10.543   6.624  1.00 10.00      B   
ATOM   2842  CB  ALA B  98      -6.192 -11.438   5.453  1.00 10.00      B   
ATOM   2843  C   ALA B  98      -5.381 -10.372   7.568  1.00 10.00      B   
ATOM   2844  O   ALA B  98      -5.037 -11.285   8.314  1.00 10.00      B   
ATOM   2845  N   THR B  99      -4.757  -9.206   7.532  1.00 10.00      B   
ATOM   2846  HN  THR B  99      -5.068  -8.513   6.916  1.00 10.00      B   
ATOM   2847  CA  THR B  99      -3.612  -8.931   8.383  1.00 10.00      B   
ATOM   2848  CB  THR B  99      -2.549  -8.128   7.609  1.00 10.00      B   
ATOM   2849  OG1 THR B  99      -3.198  -7.126   6.809  1.00 10.00      B   
ATOM   2850  HG1 THR B  99      -3.371  -7.479   5.926  1.00 10.00      B   
ATOM   2851  CG2 THR B  99      -1.738  -9.048   6.708  1.00 10.00      B   
ATOM   2852  C   THR B  99      -4.027  -8.141   9.622  1.00 10.00      B   
ATOM   2853  O   THR B  99      -3.206  -7.852  10.495  1.00 10.00      B   
ATOM   2854  N   ASP B 100      -5.308  -7.816   9.708  1.00 10.00      B   
ATOM   2855  HN  ASP B 100      -5.928  -8.121   9.010  1.00 10.00      B   
ATOM   2856  CA  ASP B 100      -5.821  -7.032  10.825  1.00 10.00      B   
ATOM   2857  CB  ASP B 100      -6.580  -5.812  10.291  1.00 10.00      B   
ATOM   2858  CG  ASP B 100      -6.804  -4.730  11.330  1.00 10.00      B   
ATOM   2859  OD1 ASP B 100      -6.134  -4.755  12.384  1.00 10.00      B   
ATOM   2860  OD2 ASP B 100      -7.640  -3.835  11.081  1.00 10.00      B   
ATOM   2861  C   ASP B 100      -6.721  -7.862  11.737  1.00 10.00      B   
ATOM   2862  O   ASP B 100      -6.735  -7.675  12.954  1.00 10.00      B   
ATOM   2863  N   PHE B 101      -7.458  -8.793  11.153  1.00 10.00      B   
ATOM   2864  HN  PHE B 101      -7.385  -8.929  10.185  1.00 10.00      B   
ATOM   2865  CA  PHE B 101      -8.369  -9.628  11.920  1.00 10.00      B   
ATOM   2866  CB  PHE B 101      -9.806  -9.422  11.434  1.00 10.00      B   
ATOM   2867  CG  PHE B 101     -10.288  -8.001  11.526  1.00 10.00      B   
ATOM   2868  CD1 PHE B 101     -10.917  -7.541  12.669  1.00 10.00      B   
ATOM   2869  CD2 PHE B 101     -10.111  -7.126  10.468  1.00 10.00      B   
ATOM   2870  CE1 PHE B 101     -11.362  -6.237  12.755  1.00 10.00      B   
ATOM   2871  CE2 PHE B 101     -10.554  -5.820  10.547  1.00 10.00      B   
ATOM   2872  CZ  PHE B 101     -11.179  -5.374  11.693  1.00 10.00      B   
ATOM   2873  C   PHE B 101      -7.992 -11.101  11.817  1.00 10.00      B   
ATOM   2874  O   PHE B 101      -7.354 -11.517  10.850  1.00 10.00      B   
ATOM   2875  N   ALA B 102      -8.389 -11.881  12.819  1.00 10.00      B   
ATOM   2876  HN  ALA B 102      -8.886 -11.477  13.572  1.00 10.00      B   
ATOM   2877  CA  ALA B 102      -8.109 -13.315  12.841  1.00 10.00      B   
ATOM   2878  CB  ALA B 102      -8.204 -13.852  14.261  1.00 10.00      B   
ATOM   2879  C   ALA B 102      -9.075 -14.063  11.924  1.00 10.00      B   
ATOM   2880  O   ALA B 102     -10.041 -13.478  11.431  1.00 10.00      B   
ATOM   2881  N   GLU B 103      -8.826 -15.358  11.715  1.00 10.00      B   
ATOM   2882  HN  GLU B 103      -8.046 -15.770  12.150  1.00 10.00      B   
ATOM   2883  CA  GLU B 103      -9.669 -16.181  10.843  1.00 10.00      B   
ATOM   2884  CB  GLU B 103      -9.221 -17.646  10.850  1.00 10.00      B   
ATOM   2885  CG  GLU B 103      -9.848 -18.481   9.743  1.00 10.00      B   
ATOM   2886  CD  GLU B 103      -9.159 -19.816   9.540  1.00 10.00      B   
ATOM   2887  OE1 GLU B 103      -7.981 -19.826   9.121  1.00 10.00      B   
ATOM   2888  OE2 GLU B 103      -9.797 -20.862   9.774  1.00 10.00      B   
ATOM   2889  C   GLU B 103     -11.155 -16.063  11.186  1.00 10.00      B   
ATOM   2890  O   GLU B 103     -11.987 -15.888  10.295  1.00 10.00      B   
ATOM   2891  N   ASN B 104     -11.480 -16.142  12.473  1.00 10.00      B   
ATOM   2892  HN  ASN B 104     -10.775 -16.286  13.136  1.00 10.00      B   
ATOM   2893  CA  ASN B 104     -12.869 -16.037  12.921  1.00 10.00      B   
ATOM   2894  CB  ASN B 104     -13.013 -16.325  14.423  1.00 10.00      B   
ATOM   2895  CG  ASN B 104     -11.948 -15.662  15.283  1.00 10.00      B   
ATOM   2896  OD1 ASN B 104     -12.019 -14.472  15.579  1.00 10.00      B   
ATOM   2897  ND2 ASN B 104     -10.962 -16.435  15.707  1.00 10.00      B   
ATOM   2898 HD21 ASN B 104     -10.974 -17.388  15.444  1.00 10.00      B   
ATOM   2899 HD22 ASN B 104     -10.260 -16.033  16.268  1.00 10.00      B   
ATOM   2900  C   ASN B 104     -13.479 -14.683  12.567  1.00 10.00      B   
ATOM   2901  O   ASN B 104     -14.608 -14.611  12.084  1.00 10.00      B   
ATOM   2902  N   GLU B 105     -12.724 -13.614  12.792  1.00 10.00      B   
ATOM   2903  HN  GLU B 105     -11.830 -13.731  13.175  1.00 10.00      B   
ATOM   2904  CA  GLU B 105     -13.194 -12.268  12.488  1.00 10.00      B   
ATOM   2905  CB  GLU B 105     -12.221 -11.227  13.046  1.00 10.00      B   
ATOM   2906  CG  GLU B 105     -11.968 -11.351  14.541  1.00 10.00      B   
ATOM   2907  CD  GLU B 105     -10.933 -10.366  15.044  1.00 10.00      B   
ATOM   2908  OE1 GLU B 105     -11.322  -9.279  15.515  1.00 10.00      B   
ATOM   2909  OE2 GLU B 105      -9.724 -10.676  14.969  1.00 10.00      B   
ATOM   2910  C   GLU B 105     -13.355 -12.086  10.981  1.00 10.00      B   
ATOM   2911  O   GLU B 105     -14.321 -11.479  10.515  1.00 10.00      B   
ATOM   2912  N   LEU B 106     -12.407 -12.634  10.226  1.00 10.00      B   
ATOM   2913  HN  LEU B 106     -11.663 -13.105  10.665  1.00 10.00      B   
ATOM   2914  CA  LEU B 106     -12.432 -12.552   8.772  1.00 10.00      B   
ATOM   2915  CB  LEU B 106     -11.167 -13.178   8.174  1.00 10.00      B   
ATOM   2916  CG  LEU B 106      -9.838 -12.522   8.548  1.00 10.00      B   
ATOM   2917  CD1 LEU B 106      -8.672 -13.311   7.976  1.00 10.00      B   
ATOM   2918  CD2 LEU B 106      -9.800 -11.079   8.072  1.00 10.00      B   
ATOM   2919  C   LEU B 106     -13.659 -13.264   8.217  1.00 10.00      B   
ATOM   2920  O   LEU B 106     -14.309 -12.778   7.289  1.00 10.00      B   
ATOM   2921  N   ASP B 107     -13.970 -14.420   8.788  1.00 10.00      B   
ATOM   2922  HN  ASP B 107     -13.407 -14.765   9.518  1.00 10.00      B   
ATOM   2923  CA  ASP B 107     -15.120 -15.197   8.351  1.00 10.00      B   
ATOM   2924  CB  ASP B 107     -15.081 -16.615   8.915  1.00 10.00      B   
ATOM   2925  CG  ASP B 107     -15.904 -17.577   8.085  1.00 10.00      B   
ATOM   2926  OD1 ASP B 107     -15.997 -17.382   6.853  1.00 10.00      B   
ATOM   2927  OD2 ASP B 107     -16.450 -18.543   8.647  1.00 10.00      B   
ATOM   2928  C   ASP B 107     -16.418 -14.505   8.733  1.00 10.00      B   
ATOM   2929  O   ASP B 107     -17.398 -14.557   7.991  1.00 10.00      B   
ATOM   2930  N   LEU B 108     -16.417 -13.857   9.895  1.00 10.00      B   
ATOM   2931  HN  LEU B 108     -15.610 -13.883  10.457  1.00 10.00      B   
ATOM   2932  CA  LEU B 108     -17.590 -13.131  10.367  1.00 10.00      B   
ATOM   2933  CB  LEU B 108     -17.347 -12.557  11.765  1.00 10.00      B   
ATOM   2934  CG  LEU B 108     -18.519 -11.799  12.395  1.00 10.00      B   
ATOM   2935  CD1 LEU B 108     -19.702 -12.727  12.633  1.00 10.00      B   
ATOM   2936  CD2 LEU B 108     -18.092 -11.129  13.690  1.00 10.00      B   
ATOM   2937  C   LEU B 108     -17.938 -12.012   9.391  1.00 10.00      B   
ATOM   2938  O   LEU B 108     -19.101 -11.825   9.032  1.00 10.00      B   
ATOM   2939  N   PHE B 109     -16.915 -11.286   8.949  1.00 10.00      B   
ATOM   2940  HN  PHE B 109     -16.011 -11.483   9.279  1.00 10.00      B   
ATOM   2941  CA  PHE B 109     -17.100 -10.202   7.996  1.00 10.00      B   
ATOM   2942  CB  PHE B 109     -15.772  -9.477   7.750  1.00 10.00      B   
ATOM   2943  CG  PHE B 109     -15.901  -8.215   6.941  1.00 10.00      B   
ATOM   2944  CD1 PHE B 109     -15.756  -8.240   5.563  1.00 10.00      B   
ATOM   2945  CD2 PHE B 109     -16.166  -7.005   7.559  1.00 10.00      B   
ATOM   2946  CE1 PHE B 109     -15.874  -7.083   4.818  1.00 10.00      B   
ATOM   2947  CE2 PHE B 109     -16.284  -5.843   6.820  1.00 10.00      B   
ATOM   2948  CZ  PHE B 109     -16.137  -5.882   5.448  1.00 10.00      B   
ATOM   2949  C   PHE B 109     -17.647 -10.758   6.685  1.00 10.00      B   
ATOM   2950  O   PHE B 109     -18.506 -10.150   6.049  1.00 10.00      B   
ATOM   2951  N   ARG B 110     -17.149 -11.931   6.302  1.00 10.00      B   
ATOM   2952  HN  ARG B 110     -16.463 -12.357   6.859  1.00 10.00      B   
ATOM   2953  CA  ARG B 110     -17.586 -12.594   5.081  1.00 10.00      B   
ATOM   2954  CB  ARG B 110     -16.789 -13.882   4.860  1.00 10.00      B   
ATOM   2955  CG  ARG B 110     -17.060 -14.565   3.527  1.00 10.00      B   
ATOM   2956  CD  ARG B 110     -16.621 -16.021   3.550  1.00 10.00      B   
ATOM   2957  NE  ARG B 110     -15.287 -16.181   4.129  1.00 10.00      B   
ATOM   2958  HE  ARG B 110     -15.078 -15.643   4.921  1.00 10.00      B   
ATOM   2959  CZ  ARG B 110     -14.353 -17.001   3.647  1.00 10.00      B   
ATOM   2960  NH1 ARG B 110     -14.617 -17.777   2.601  1.00 10.00      B   
ATOM   2961 HH11 ARG B 110     -15.559 -17.754   2.152  1.00 10.00      B   
ATOM   2962 HH12 ARG B 110     -13.881 -18.417   2.219  1.00 10.00      B   
ATOM   2963  NH2 ARG B 110     -13.159 -17.055   4.228  1.00 10.00      B   
ATOM   2964 HH21 ARG B 110     -12.950 -16.463   5.058  1.00 10.00      B   
ATOM   2965 HH22 ARG B 110     -12.419 -17.691   3.851  1.00 10.00      B   
ATOM   2966  C   ARG B 110     -19.075 -12.915   5.157  1.00 10.00      B   
ATOM   2967  O   ARG B 110     -19.829 -12.619   4.231  1.00 10.00      B   
ATOM   2968  N   LYS B 111     -19.489 -13.504   6.277  1.00 10.00      B   
ATOM   2969  HN  LYS B 111     -18.833 -13.696   6.985  1.00 10.00      B   
ATOM   2970  CA  LYS B 111     -20.886 -13.869   6.489  1.00 10.00      B   
ATOM   2971  CB  LYS B 111     -21.058 -14.562   7.845  1.00 10.00      B   
ATOM   2972  CG  LYS B 111     -20.246 -15.837   8.009  1.00 10.00      B   
ATOM   2973  CD  LYS B 111     -20.835 -16.985   7.208  1.00 10.00      B   
ATOM   2974  CE  LYS B 111     -20.059 -18.272   7.442  1.00 10.00      B   
ATOM   2975  NZ  LYS B 111     -18.715 -18.236   6.808  1.00 10.00      B   
ATOM   2976  HZ1 LYS B 111     -18.279 -17.300   6.936  1.00 10.00      B   
ATOM   2977  HZ2 LYS B 111     -18.791 -18.437   5.789  1.00 10.00      B   
ATOM   2978  HZ3 LYS B 111     -18.094 -18.950   7.243  1.00 10.00      B   
ATOM   2979  C   LYS B 111     -21.777 -12.635   6.422  1.00 10.00      B   
ATOM   2980  O   LYS B 111     -22.865 -12.668   5.841  1.00 10.00      B   
ATOM   2981  N   ALA B 112     -21.296 -11.545   7.010  1.00 10.00      B   
ATOM   2982  HN  ALA B 112     -20.419 -11.590   7.453  1.00 10.00      B   
ATOM   2983  CA  ALA B 112     -22.033 -10.289   7.018  1.00 10.00      B   
ATOM   2984  CB  ALA B 112     -21.386  -9.299   7.976  1.00 10.00      B   
ATOM   2985  C   ALA B 112     -22.108  -9.699   5.613  1.00 10.00      B   
ATOM   2986  O   ALA B 112     -23.172  -9.267   5.171  1.00 10.00      B   
ATOM   2987  N   LEU B 113     -20.976  -9.709   4.912  1.00 10.00      B   
ATOM   2988  HN  LEU B 113     -20.166 -10.084   5.325  1.00 10.00      B   
ATOM   2989  CA  LEU B 113     -20.891  -9.176   3.555  1.00 10.00      B   
ATOM   2990  CB  LEU B 113     -19.466  -9.314   3.010  1.00 10.00      B   
ATOM   2991  CG  LEU B 113     -19.200  -8.689   1.639  1.00 10.00      B   
ATOM   2992  CD1 LEU B 113     -19.364  -7.178   1.693  1.00 10.00      B   
ATOM   2993  CD2 LEU B 113     -17.814  -9.065   1.139  1.00 10.00      B   
ATOM   2994  C   LEU B 113     -21.882  -9.863   2.622  1.00 10.00      B   
ATOM   2995  O   LEU B 113     -22.505  -9.215   1.778  1.00 10.00      B   
ATOM   2996  N   GLU B 114     -22.032 -11.174   2.783  1.00 10.00      B   
ATOM   2997  HN  GLU B 114     -21.497 -11.638   3.465  1.00 10.00      B   
ATOM   2998  CA  GLU B 114     -22.958 -11.942   1.960  1.00 10.00      B   
ATOM   2999  CB  GLU B 114     -22.823 -13.440   2.244  1.00 10.00      B   
ATOM   3000  CG  GLU B 114     -21.445 -13.997   1.923  1.00 10.00      B   
ATOM   3001  CD  GLU B 114     -21.387 -15.506   2.017  1.00 10.00      B   
ATOM   3002  OE1 GLU B 114     -20.869 -16.027   3.023  1.00 10.00      B   
ATOM   3003  OE2 GLU B 114     -21.856 -16.182   1.076  1.00 10.00      B   
ATOM   3004  C   GLU B 114     -24.392 -11.471   2.179  1.00 10.00      B   
ATOM   3005  O   GLU B 114     -25.215 -11.501   1.263  1.00 10.00      B   
ATOM   3006  N   LEU B 115     -24.681 -11.022   3.395  1.00 10.00      B   
ATOM   3007  HN  LEU B 115     -23.981 -11.021   4.082  1.00 10.00      B   
ATOM   3008  CA  LEU B 115     -26.008 -10.526   3.732  1.00 10.00      B   
ATOM   3009  CB  LEU B 115     -26.246 -10.590   5.244  1.00 10.00      B   
ATOM   3010  CG  LEU B 115     -26.358 -11.986   5.859  1.00 10.00      B   
ATOM   3011  CD1 LEU B 115     -26.656 -11.882   7.347  1.00 10.00      B   
ATOM   3012  CD2 LEU B 115     -27.431 -12.801   5.151  1.00 10.00      B   
ATOM   3013  C   LEU B 115     -26.179  -9.093   3.246  1.00 10.00      B   
ATOM   3014  O   LEU B 115     -27.276  -8.681   2.875  1.00 10.00      B   
ATOM   3015  N   ILE B 116     -25.082  -8.342   3.252  1.00 10.00      B   
ATOM   3016  HN  ILE B 116     -24.241  -8.736   3.572  1.00 10.00      B   
ATOM   3017  CA  ILE B 116     -25.087  -6.950   2.811  1.00 10.00      B   
ATOM   3018  CB  ILE B 116     -23.683  -6.315   2.959  1.00 10.00      B   
ATOM   3019  CG1 ILE B 116     -23.250  -6.275   4.428  1.00 10.00      B   
ATOM   3020  CG2 ILE B 116     -23.637  -4.921   2.351  1.00 10.00      B   
ATOM   3021  CD1 ILE B 116     -24.173  -5.480   5.327  1.00 10.00      B   
ATOM   3022  C   ILE B 116     -25.532  -6.854   1.354  1.00 10.00      B   
ATOM   3023  O   ILE B 116     -26.397  -6.050   1.007  1.00 10.00      B   
ATOM   3024  N   ILE B 117     -24.944  -7.696   0.514  1.00 10.00      B   
ATOM   3025  HN  ILE B 117     -24.264  -8.316   0.859  1.00 10.00      B   
ATOM   3026  CA  ILE B 117     -25.268  -7.718  -0.906  1.00 10.00      B   
ATOM   3027  CB  ILE B 117     -24.245  -8.566  -1.692  1.00 10.00      B   
ATOM   3028  CG1 ILE B 117     -22.816  -8.161  -1.315  1.00 10.00      B   
ATOM   3029  CG2 ILE B 117     -24.464  -8.413  -3.188  1.00 10.00      B   
ATOM   3030  CD1 ILE B 117     -21.752  -9.114  -1.819  1.00 10.00      B   
ATOM   3031  C   ILE B 117     -26.671  -8.283  -1.136  1.00 10.00      B   
ATOM   3032  O   ILE B 117     -27.395  -7.843  -2.031  1.00 10.00      B   
ATOM   3033  N   ASP B 118     -27.049  -9.255  -0.313  1.00 10.00      B   
ATOM   3034  HN  ASP B 118     -26.427  -9.557   0.381  1.00 10.00      B   
ATOM   3035  CA  ASP B 118     -28.357  -9.893  -0.413  1.00 10.00      B   
ATOM   3036  CB  ASP B 118     -28.434 -11.073   0.559  1.00 10.00      B   
ATOM   3037  CG  ASP B 118     -29.470 -12.110   0.168  1.00 10.00      B   
ATOM   3038  OD1 ASP B 118     -29.150 -13.318   0.225  1.00 10.00      B   
ATOM   3039  OD2 ASP B 118     -30.603 -11.730  -0.192  1.00 10.00      B   
ATOM   3040  C   ASP B 118     -29.474  -8.902  -0.103  1.00 10.00      B   
ATOM   3041  O   ASP B 118     -30.485  -8.847  -0.802  1.00 10.00      B   
ATOM   3042  N   SER B 119     -29.278  -8.114   0.941  1.00 10.00      B   
ATOM   3043  HN  SER B 119     -28.441  -8.191   1.449  1.00 10.00      B   
ATOM   3044  CA  SER B 119     -30.266  -7.133   1.354  1.00 10.00      B   
ATOM   3045  CB  SER B 119     -29.917  -6.603   2.744  1.00 10.00      B   
ATOM   3046  OG  SER B 119     -29.653  -7.679   3.631  1.00 10.00      B   
ATOM   3047  HG  SER B 119     -28.744  -7.986   3.501  1.00 10.00      B   
ATOM   3048  C   SER B 119     -30.376  -5.985   0.350  1.00 10.00      B   
ATOM   3049  O   SER B 119     -29.385  -5.327   0.025  1.00 10.00      B   
ATOM   3050  N   GLU B 120     -31.586  -5.747  -0.144  1.00 10.00      B   
ATOM   3051  HN  GLU B 120     -32.337  -6.319   0.130  1.00 10.00      B   
ATOM   3052  CA  GLU B 120     -31.819  -4.675  -1.100  1.00 10.00      B   
ATOM   3053  CB  GLU B 120     -33.219  -4.767  -1.706  1.00 10.00      B   
ATOM   3054  CG  GLU B 120     -33.401  -3.911  -2.949  1.00 10.00      B   
ATOM   3055  CD  GLU B 120     -32.374  -4.226  -4.017  1.00 10.00      B   
ATOM   3056  OE1 GLU B 120     -31.257  -3.671  -3.959  1.00 10.00      B   
ATOM   3057  OE2 GLU B 120     -32.680  -5.039  -4.913  1.00 10.00      B   
ATOM   3058  C   GLU B 120     -31.608  -3.314  -0.447  1.00 10.00      B   
ATOM   3059  O   GLU B 120     -31.148  -2.369  -1.087  1.00 10.00      B   
ATOM   3060  N   THR B 121     -31.927  -3.231   0.836  1.00 10.00      B   
ATOM   3061  HN  THR B 121     -32.291  -4.020   1.290  1.00 10.00      B   
ATOM   3062  CA  THR B 121     -31.769  -2.002   1.590  1.00 10.00      B   
ATOM   3063  CB  THR B 121     -32.524  -2.092   2.929  1.00 10.00      B   
ATOM   3064  OG1 THR B 121     -32.629  -3.471   3.320  1.00 10.00      B   
ATOM   3065  HG1 THR B 121     -32.579  -3.535   4.286  1.00 10.00      B   
ATOM   3066  CG2 THR B 121     -33.920  -1.500   2.796  1.00 10.00      B   
ATOM   3067  C   THR B 121     -30.292  -1.727   1.861  1.00 10.00      B   
ATOM   3068  O   THR B 121     -29.908  -0.608   2.184  1.00 10.00      B   
ATOM   3069  N   GLY B 122     -29.470  -2.765   1.724  1.00 10.00      B   
ATOM   3070  HN  GLY B 122     -29.838  -3.632   1.459  1.00 10.00      B   
ATOM   3071  CA  GLY B 122     -28.044  -2.631   1.953  1.00 10.00      B   
ATOM   3072  C   GLY B 122     -27.671  -2.886   3.399  1.00 10.00      B   
ATOM   3073  O   GLY B 122     -26.569  -3.343   3.695  1.00 10.00      B   
ATOM   3074  N   PHE B 123     -28.606  -2.604   4.293  1.00 10.00      B   
ATOM   3075  HN  PHE B 123     -29.471  -2.272   3.984  1.00 10.00      B   
ATOM   3076  CA  PHE B 123     -28.390  -2.785   5.718  1.00 10.00      B   
ATOM   3077  CB  PHE B 123     -29.227  -1.776   6.510  1.00 10.00      B   
ATOM   3078  CG  PHE B 123     -28.882  -0.337   6.252  1.00 10.00      B   
ATOM   3079  CD1 PHE B 123     -29.553   0.389   5.279  1.00 10.00      B   
ATOM   3080  CD2 PHE B 123     -27.892   0.292   6.985  1.00 10.00      B   
ATOM   3081  CE1 PHE B 123     -29.240   1.714   5.043  1.00 10.00      B   
ATOM   3082  CE2 PHE B 123     -27.574   1.616   6.755  1.00 10.00      B   
ATOM   3083  CZ  PHE B 123     -28.249   2.328   5.783  1.00 10.00      B   
ATOM   3084  C   PHE B 123     -28.773  -4.193   6.147  1.00 10.00      B   
ATOM   3085  O   PHE B 123     -29.809  -4.717   5.733  1.00 10.00      B   
ATOM   3086  N   ALA B 124     -27.937  -4.799   6.971  1.00 10.00      B   
ATOM   3087  HN  ALA B 124     -27.113  -4.332   7.246  1.00 10.00      B   
ATOM   3088  CA  ALA B 124     -28.192  -6.137   7.477  1.00 10.00      B   
ATOM   3089  CB  ALA B 124     -27.073  -7.083   7.070  1.00 10.00      B   
ATOM   3090  C   ALA B 124     -28.336  -6.096   8.992  1.00 10.00      B   
ATOM   3091  O   ALA B 124     -27.478  -5.546   9.689  1.00 10.00      B   
ATOM   3092  N   SER B 125     -29.425  -6.662   9.496  1.00 10.00      B   
ATOM   3093  HN  SER B 125     -30.074  -7.081   8.888  1.00 10.00      B   
ATOM   3094  CA  SER B 125     -29.685  -6.679  10.926  1.00 10.00      B   
ATOM   3095  CB  SER B 125     -31.074  -7.253  11.192  1.00 10.00      B   
ATOM   3096  OG  SER B 125     -32.048  -6.545  10.445  1.00 10.00      B   
ATOM   3097  HG  SER B 125     -31.802  -5.598  10.420  1.00 10.00      B   
ATOM   3098  C   SER B 125     -28.620  -7.474  11.672  1.00 10.00      B   
ATOM   3099  O   SER B 125     -28.341  -8.626  11.332  1.00 10.00      B   
ATOM   3100  N   SER B 126     -28.034  -6.846  12.687  1.00 10.00      B   
ATOM   3101  HN  SER B 126     -28.313  -5.929  12.900  1.00 10.00      B   
ATOM   3102  CA  SER B 126     -26.989  -7.465  13.496  1.00 10.00      B   
ATOM   3103  CB  SER B 126     -26.618  -6.531  14.647  1.00 10.00      B   
ATOM   3104  OG  SER B 126     -27.750  -5.783  15.063  1.00 10.00      B   
ATOM   3105  HG  SER B 126     -27.776  -4.944  14.581  1.00 10.00      B   
ATOM   3106  C   SER B 126     -27.421  -8.821  14.048  1.00 10.00      B   
ATOM   3107  O   SER B 126     -26.645  -9.779  14.050  1.00 10.00      B   
ATOM   3108  N   THR B 127     -28.668  -8.895  14.501  1.00 10.00      B   
ATOM   3109  HN  THR B 127     -29.237  -8.099  14.458  1.00 10.00      B   
ATOM   3110  CA  THR B 127     -29.222 -10.114  15.066  1.00 10.00      B   
ATOM   3111  CB  THR B 127     -30.675  -9.882  15.510  1.00 10.00      B   
ATOM   3112  OG1 THR B 127     -31.233  -8.809  14.734  1.00 10.00      B   
ATOM   3113  HG1 THR B 127     -32.124  -9.049  14.450  1.00 10.00      B   
ATOM   3114  CG2 THR B 127     -30.724  -9.510  16.984  1.00 10.00      B   
ATOM   3115  C   THR B 127     -29.170 -11.273  14.074  1.00 10.00      B   
ATOM   3116  O   THR B 127     -28.925 -12.417  14.458  1.00 10.00      B   
ATOM   3117  N   ASN B 128     -29.374 -10.968  12.797  1.00 10.00      B   
ATOM   3118  HN  ASN B 128     -29.525 -10.032  12.548  1.00 10.00      B   
ATOM   3119  CA  ASN B 128     -29.359 -11.988  11.755  1.00 10.00      B   
ATOM   3120  CB  ASN B 128     -29.957 -11.437  10.455  1.00 10.00      B   
ATOM   3121  CG  ASN B 128     -30.587 -12.518   9.595  1.00 10.00      B   
ATOM   3122  OD1 ASN B 128     -31.758 -12.857   9.767  1.00 10.00      B   
ATOM   3123  ND2 ASN B 128     -29.826 -13.054   8.655  1.00 10.00      B   
ATOM   3124 HD21 ASN B 128     -28.907 -12.731   8.563  1.00 10.00      B   
ATOM   3125 HD22 ASN B 128     -30.213 -13.761   8.093  1.00 10.00      B   
ATOM   3126  C   ASN B 128     -27.938 -12.485  11.518  1.00 10.00      B   
ATOM   3127  O   ASN B 128     -27.716 -13.665  11.253  1.00 10.00      B   
ATOM   3128  N   ILE B 129     -26.977 -11.577  11.637  1.00 10.00      B   
ATOM   3129  HN  ILE B 129     -27.219 -10.653  11.862  1.00 10.00      B   
ATOM   3130  CA  ILE B 129     -25.571 -11.916  11.444  1.00 10.00      B   
ATOM   3131  CB  ILE B 129     -24.701 -10.649  11.288  1.00 10.00      B   
ATOM   3132  CG1 ILE B 129     -25.311  -9.712  10.239  1.00 10.00      B   
ATOM   3133  CG2 ILE B 129     -23.272 -11.022  10.908  1.00 10.00      B   
ATOM   3134  CD1 ILE B 129     -24.694  -8.329  10.212  1.00 10.00      B   
ATOM   3135  C   ILE B 129     -25.055 -12.741  12.622  1.00 10.00      B   
ATOM   3136  O   ILE B 129     -24.242 -13.651  12.452  1.00 10.00      B   
ATOM   3137  N   LEU B 130     -25.558 -12.432  13.813  1.00 10.00      B   
ATOM   3138  HN  LEU B 130     -26.213 -11.703  13.877  1.00 10.00      B   
ATOM   3139  CA  LEU B 130     -25.158 -13.132  15.031  1.00 10.00      B   
ATOM   3140  CB  LEU B 130     -25.807 -12.491  16.260  1.00 10.00      B   
ATOM   3141  CG  LEU B 130     -25.332 -11.082  16.623  1.00 10.00      B   
ATOM   3142  CD1 LEU B 130     -26.181 -10.504  17.747  1.00 10.00      B   
ATOM   3143  CD2 LEU B 130     -23.861 -11.095  17.013  1.00 10.00      B   
ATOM   3144  C   LEU B 130     -25.503 -14.618  14.977  1.00 10.00      B   
ATOM   3145  O   LEU B 130     -24.841 -15.437  15.608  1.00 10.00      B   
ATOM   3146  N   ASN B 131     -26.527 -14.970  14.212  1.00 10.00      B   
ATOM   3147  HN  ASN B 131     -27.010 -14.281  13.708  1.00 10.00      B   
ATOM   3148  CA  ASN B 131     -26.944 -16.365  14.104  1.00 10.00      B   
ATOM   3149  CB  ASN B 131     -28.433 -16.475  13.766  1.00 10.00      B   
ATOM   3150  CG  ASN B 131     -29.093 -17.660  14.451  1.00 10.00      B   
ATOM   3151  OD1 ASN B 131     -29.558 -17.554  15.588  1.00 10.00      B   
ATOM   3152  ND2 ASN B 131     -29.140 -18.796  13.771  1.00 10.00      B   
ATOM   3153 HD21 ASN B 131     -28.754 -18.813  12.869  1.00 10.00      B   
ATOM   3154 HD22 ASN B 131     -29.552 -19.575  14.199  1.00 10.00      B   
ATOM   3155  C   ASN B 131     -26.099 -17.134  13.091  1.00 10.00      B   
ATOM   3156  O   ASN B 131     -26.290 -18.333  12.890  1.00 10.00      B   
ATOM   3157  N   LEU B 132     -25.163 -16.441  12.454  1.00 10.00      B   
ATOM   3158  HN  LEU B 132     -25.060 -15.482  12.645  1.00 10.00      B   
ATOM   3159  CA  LEU B 132     -24.287 -17.067  11.467  1.00 10.00      B   
ATOM   3160  CB  LEU B 132     -24.100 -16.152  10.256  1.00 10.00      B   
ATOM   3161  CG  LEU B 132     -25.353 -15.836   9.439  1.00 10.00      B   
ATOM   3162  CD1 LEU B 132     -25.015 -14.890   8.299  1.00 10.00      B   
ATOM   3163  CD2 LEU B 132     -25.985 -17.112   8.904  1.00 10.00      B   
ATOM   3164  C   LEU B 132     -22.931 -17.401  12.080  1.00 10.00      B   
ATOM   3165  O   LEU B 132     -22.098 -18.060  11.456  1.00 10.00      B   
ATOM   3166  N   VAL B 133     -22.730 -16.959  13.315  1.00 10.00      B   
ATOM   3167  HN  VAL B 133     -23.445 -16.458  13.761  1.00 10.00      B   
ATOM   3168  CA  VAL B 133     -21.478 -17.191  14.033  1.00 10.00      B   
ATOM   3169  CB  VAL B 133     -21.448 -16.414  15.370  1.00 10.00      B   
ATOM   3170  CG1 VAL B 133     -20.112 -16.581  16.073  1.00 10.00      B   
ATOM   3171  CG2 VAL B 133     -21.732 -14.939  15.130  1.00 10.00      B   
ATOM   3172  C   VAL B 133     -21.253 -18.684  14.286  1.00 10.00      B   
ATOM   3173  O   VAL B 133     -20.121 -19.138  14.451  1.00 10.00      B   
ATOM   3174  N   ASP B 134     -22.336 -19.450  14.282  1.00 10.00      B   
ATOM   3175  HN  ASP B 134     -23.210 -19.038  14.123  1.00 10.00      B   
ATOM   3176  CA  ASP B 134     -22.258 -20.891  14.507  1.00 10.00      B   
ATOM   3177  CB  ASP B 134     -23.647 -21.488  14.748  1.00 10.00      B   
ATOM   3178  CG  ASP B 134     -23.924 -21.750  16.215  1.00 10.00      B   
ATOM   3179  OD1 ASP B 134     -25.005 -21.355  16.703  1.00 10.00      B   
ATOM   3180  OD2 ASP B 134     -23.060 -22.349  16.893  1.00 10.00      B   
ATOM   3181  C   ASP B 134     -21.569 -21.605  13.346  1.00 10.00      B   
ATOM   3182  O   ASP B 134     -21.196 -22.773  13.454  1.00 10.00      B   
ATOM   3183  N   GLN B 135     -21.394 -20.897  12.237  1.00 10.00      B   
ATOM   3184  HN  GLN B 135     -21.704 -19.964  12.209  1.00 10.00      B   
ATOM   3185  CA  GLN B 135     -20.749 -21.464  11.060  1.00 10.00      B   
ATOM   3186  CB  GLN B 135     -21.693 -21.414   9.855  1.00 10.00      B   
ATOM   3187  CG  GLN B 135     -22.922 -22.297  10.001  1.00 10.00      B   
ATOM   3188  CD  GLN B 135     -22.567 -23.743  10.288  1.00 10.00      B   
ATOM   3189  OE1 GLN B 135     -21.547 -24.251   9.822  1.00 10.00      B   
ATOM   3190  NE2 GLN B 135     -23.402 -24.416  11.062  1.00 10.00      B   
ATOM   3191 HE21 GLN B 135     -24.196 -23.952  11.402  1.00 10.00      B   
ATOM   3192 HE22 GLN B 135     -23.187 -25.347  11.278  1.00 10.00      B   
ATOM   3193  C   GLN B 135     -19.448 -20.731  10.749  1.00 10.00      B   
ATOM   3194  O   GLN B 135     -19.027 -20.657   9.592  1.00 10.00      B   
ATOM   3195  N   LEU B 136     -18.819 -20.195  11.787  1.00 10.00      B   
ATOM   3196  HN  LEU B 136     -19.205 -20.295  12.682  1.00 10.00      B   
ATOM   3197  CA  LEU B 136     -17.571 -19.461  11.638  1.00 10.00      B   
ATOM   3198  CB  LEU B 136     -17.482 -18.360  12.696  1.00 10.00      B   
ATOM   3199  CG  LEU B 136     -17.538 -16.918  12.183  1.00 10.00      B   
ATOM   3200  CD1 LEU B 136     -18.824 -16.665  11.409  1.00 10.00      B   
ATOM   3201  CD2 LEU B 136     -17.407 -15.941  13.338  1.00 10.00      B   
ATOM   3202  C   LEU B 136     -16.360 -20.380  11.752  1.00 10.00      B   
ATOM   3203  O   LEU B 136     -16.341 -21.308  12.568  1.00 10.00      B   
ATOM   3204  N   LYS B 137     -15.358 -20.124  10.921  1.00 10.00      B   
ATOM   3205  HN  LYS B 137     -15.450 -19.384  10.279  1.00 10.00      B   
ATOM   3206  CA  LYS B 137     -14.129 -20.909  10.930  1.00 10.00      B   
ATOM   3207  CB  LYS B 137     -13.588 -21.061   9.507  1.00 10.00      B   
ATOM   3208  CG  LYS B 137     -14.516 -21.806   8.561  1.00 10.00      B   
ATOM   3209  CD  LYS B 137     -13.973 -21.799   7.140  1.00 10.00      B   
ATOM   3210  CE  LYS B 137     -14.071 -20.418   6.513  1.00 10.00      B   
ATOM   3211  NZ  LYS B 137     -15.483 -20.011   6.297  1.00 10.00      B   
ATOM   3212  HZ1 LYS B 137     -16.062 -20.279   7.118  1.00 10.00      B   
ATOM   3213  HZ2 LYS B 137     -15.868 -20.475   5.450  1.00 10.00      B   
ATOM   3214  HZ3 LYS B 137     -15.547 -18.976   6.172  1.00 10.00      B   
ATOM   3215  C   LYS B 137     -13.077 -20.236  11.807  1.00 10.00      B   
ATOM   3216  O   LYS B 137     -13.178 -19.046  12.099  1.00 10.00      B   
ATOM   3217  N   GLY B 138     -12.071 -21.000  12.219  1.00 10.00      B   
ATOM   3218  HN  GLY B 138     -12.038 -21.940  11.947  1.00 10.00      B   
ATOM   3219  CA  GLY B 138     -11.016 -20.456  13.056  1.00 10.00      B   
ATOM   3220  C   GLY B 138     -11.501 -20.144  14.457  1.00 10.00      B   
ATOM   3221  O   GLY B 138     -11.412 -19.002  14.907  1.00 10.00      B   
ATOM   3222  N   LYS B 139     -12.000 -21.175  15.136  1.00 10.00      B   
ATOM   3223  HN  LYS B 139     -12.009 -22.053  14.705  1.00 10.00      B   
ATOM   3224  CA  LYS B 139     -12.534 -21.062  16.491  1.00 10.00      B   
ATOM   3225  CB  LYS B 139     -11.583 -20.347  17.464  1.00 10.00      B   
ATOM   3226  CG  LYS B 139     -12.131 -20.220  18.877  1.00 10.00      B   
ATOM   3227  CD  LYS B 139     -12.480 -18.780  19.209  1.00 10.00      B   
ATOM   3228  CE  LYS B 139     -13.409 -18.694  20.408  1.00 10.00      B   
ATOM   3229  NZ  LYS B 139     -13.585 -17.292  20.866  1.00 10.00      B   
ATOM   3230  HZ1 LYS B 139     -14.451 -17.201  21.438  1.00 10.00      B   
ATOM   3231  HZ2 LYS B 139     -13.655 -16.654  20.050  1.00 10.00      B   
ATOM   3232  HZ3 LYS B 139     -12.771 -17.002  21.446  1.00 10.00      B   
ATOM   3233  C   LYS B 139     -13.919 -20.428  16.490  1.00 10.00      B   
ATOM   3234  O   LYS B 139     -14.072 -19.225  16.279  1.00 10.00      B   
ATOM   3235  N   LYS B 140     -14.925 -21.253  16.720  1.00 10.00      B   
ATOM   3236  HN  LYS B 140     -14.735 -22.201  16.878  1.00 10.00      B   
ATOM   3237  CA  LYS B 140     -16.303 -20.791  16.751  1.00 10.00      B   
ATOM   3238  CB  LYS B 140     -17.259 -21.982  16.703  1.00 10.00      B   
ATOM   3239  CG  LYS B 140     -18.665 -21.639  16.245  1.00 10.00      B   
ATOM   3240  CD  LYS B 140     -19.547 -22.877  16.211  1.00 10.00      B   
ATOM   3241  CE  LYS B 140     -19.853 -23.378  17.612  1.00 10.00      B   
ATOM   3242  NZ  LYS B 140     -20.810 -22.487  18.316  1.00 10.00      B   
ATOM   3243  HZ1 LYS B 140     -20.399 -21.543  18.445  1.00 10.00      B   
ATOM   3244  HZ2 LYS B 140     -21.042 -22.881  19.250  1.00 10.00      B   
ATOM   3245  HZ3 LYS B 140     -21.691 -22.400  17.758  1.00 10.00      B   
ATOM   3246  C   LYS B 140     -16.550 -19.966  18.009  1.00 10.00      B   
ATOM   3247  O   LYS B 140     -16.738 -20.505  19.101  1.00 10.00      B   
ATOM   3248  N   MET B 141     -16.523 -18.656  17.852  1.00 10.00      B   
ATOM   3249  HN  MET B 141     -16.352 -18.291  16.961  1.00 10.00      B   
ATOM   3250  CA  MET B 141     -16.737 -17.742  18.964  1.00 10.00      B   
ATOM   3251  CB  MET B 141     -16.222 -16.338  18.607  1.00 10.00      B   
ATOM   3252  CG  MET B 141     -17.087 -15.589  17.601  1.00 10.00      B   
ATOM   3253  SD  MET B 141     -16.647 -13.849  17.447  1.00 10.00      B   
ATOM   3254  CE  MET B 141     -15.174 -13.962  16.440  1.00 10.00      B   
ATOM   3255  C   MET B 141     -18.214 -17.676  19.340  1.00 10.00      B   
ATOM   3256  O   MET B 141     -19.063 -18.258  18.665  1.00 10.00      B   
ATOM   3257  N   ARG B 142     -18.515 -16.978  20.422  1.00 10.00      B   
ATOM   3258  HN  ARG B 142     -17.789 -16.549  20.937  1.00 10.00      B   
ATOM   3259  CA  ARG B 142     -19.893 -16.826  20.867  1.00 10.00      B   
ATOM   3260  CB  ARG B 142     -19.963 -16.794  22.395  1.00 10.00      B   
ATOM   3261  CG  ARG B 142     -20.785 -17.918  23.003  1.00 10.00      B   
ATOM   3262  CD  ARG B 142     -20.025 -19.234  22.987  1.00 10.00      B   
ATOM   3263  NE  ARG B 142     -18.827 -19.187  23.827  1.00 10.00      B   
ATOM   3264  HE  ARG B 142     -17.971 -18.977  23.382  1.00 10.00      B   
ATOM   3265  CZ  ARG B 142     -18.831 -19.382  25.147  1.00 10.00      B   
ATOM   3266  NH1 ARG B 142     -19.960 -19.690  25.777  1.00 10.00      B   
ATOM   3267 HH11 ARG B 142     -20.855 -19.794  25.243  1.00 10.00      B   
ATOM   3268 HH12 ARG B 142     -19.962 -19.820  26.808  1.00 10.00      B   
ATOM   3269  NH2 ARG B 142     -17.702 -19.264  25.832  1.00 10.00      B   
ATOM   3270 HH21 ARG B 142     -17.688 -19.412  26.862  1.00 10.00      B   
ATOM   3271 HH22 ARG B 142     -16.815 -19.010  25.335  1.00 10.00      B   
ATOM   3272  C   ARG B 142     -20.477 -15.540  20.301  1.00 10.00      B   
ATOM   3273  O   ARG B 142     -19.734 -14.660  19.867  1.00 10.00      B   
ATOM   3274  N   LYS B 143     -21.801 -15.433  20.313  1.00 10.00      B   
ATOM   3275  HN  LYS B 143     -22.338 -16.175  20.666  1.00 10.00      B   
ATOM   3276  CA  LYS B 143     -22.483 -14.248  19.804  1.00 10.00      B   
ATOM   3277  CB  LYS B 143     -23.999 -14.417  19.902  1.00 10.00      B   
ATOM   3278  CG  LYS B 143     -24.578 -15.382  18.883  1.00 10.00      B   
ATOM   3279  CD  LYS B 143     -26.023 -15.725  19.205  1.00 10.00      B   
ATOM   3280  CE  LYS B 143     -26.653 -16.557  18.100  1.00 10.00      B   
ATOM   3281  NZ  LYS B 143     -27.749 -17.423  18.607  1.00 10.00      B   
ATOM   3282  HZ1 LYS B 143     -28.503 -16.843  19.031  1.00 10.00      B   
ATOM   3283  HZ2 LYS B 143     -27.383 -18.073  19.330  1.00 10.00      B   
ATOM   3284  HZ3 LYS B 143     -28.154 -17.980  17.830  1.00 10.00      B   
ATOM   3285  C   LYS B 143     -22.042 -12.997  20.554  1.00 10.00      B   
ATOM   3286  O   LYS B 143     -21.907 -11.928  19.964  1.00 10.00      B   
ATOM   3287  N   LYS B 144     -21.790 -13.145  21.852  1.00 10.00      B   
ATOM   3288  HN  LYS B 144     -21.908 -14.025  22.264  1.00 10.00      B   
ATOM   3289  CA  LYS B 144     -21.354 -12.024  22.676  1.00 10.00      B   
ATOM   3290  CB  LYS B 144     -21.248 -12.446  24.141  1.00 10.00      B   
ATOM   3291  CG  LYS B 144     -22.543 -12.984  24.724  1.00 10.00      B   
ATOM   3292  CD  LYS B 144     -22.414 -13.220  26.218  1.00 10.00      B   
ATOM   3293  CE  LYS B 144     -23.686 -13.823  26.788  1.00 10.00      B   
ATOM   3294  NZ  LYS B 144     -23.608 -13.987  28.261  1.00 10.00      B   
ATOM   3295  HZ1 LYS B 144     -24.417 -14.539  28.604  1.00 10.00      B   
ATOM   3296  HZ2 LYS B 144     -23.620 -13.055  28.722  1.00 10.00      B   
ATOM   3297  HZ3 LYS B 144     -22.731 -14.479  28.523  1.00 10.00      B   
ATOM   3298  C   LYS B 144     -20.018 -11.477  22.182  1.00 10.00      B   
ATOM   3299  O   LYS B 144     -19.774 -10.271  22.222  1.00 10.00      B   
ATOM   3300  N   GLU B 145     -19.157 -12.371  21.706  1.00 10.00      B   
ATOM   3301  HN  GLU B 145     -19.408 -13.319  21.693  1.00 10.00      B   
ATOM   3302  CA  GLU B 145     -17.853 -11.974  21.190  1.00 10.00      B   
ATOM   3303  CB  GLU B 145     -16.939 -13.191  21.020  1.00 10.00      B   
ATOM   3304  CG  GLU B 145     -16.667 -13.961  22.302  1.00 10.00      B   
ATOM   3305  CD  GLU B 145     -15.705 -15.109  22.093  1.00 10.00      B   
ATOM   3306  OE1 GLU B 145     -16.167 -16.241  21.835  1.00 10.00      B   
ATOM   3307  OE2 GLU B 145     -14.481 -14.887  22.176  1.00 10.00      B   
ATOM   3308  C   GLU B 145     -18.026 -11.271  19.851  1.00 10.00      B   
ATOM   3309  O   GLU B 145     -17.351 -10.283  19.561  1.00 10.00      B   
ATOM   3310  N   ALA B 146     -18.961 -11.779  19.052  1.00 10.00      B   
ATOM   3311  HN  ALA B 146     -19.476 -12.558  19.358  1.00 10.00      B   
ATOM   3312  CA  ALA B 146     -19.243 -11.215  17.737  1.00 10.00      B   
ATOM   3313  CB  ALA B 146     -20.229 -12.089  16.975  1.00 10.00      B   
ATOM   3314  C   ALA B 146     -19.765  -9.788  17.864  1.00 10.00      B   
ATOM   3315  O   ALA B 146     -19.471  -8.937  17.027  1.00 10.00      B   
ATOM   3316  N   GLU B 147     -20.526  -9.535  18.928  1.00 10.00      B   
ATOM   3317  HN  GLU B 147     -20.732 -10.267  19.549  1.00 10.00      B   
ATOM   3318  CA  GLU B 147     -21.078  -8.208  19.190  1.00 10.00      B   
ATOM   3319  CB  GLU B 147     -21.883  -8.217  20.495  1.00 10.00      B   
ATOM   3320  CG  GLU B 147     -23.146  -9.069  20.461  1.00 10.00      B   
ATOM   3321  CD  GLU B 147     -23.726  -9.304  21.844  1.00 10.00      B   
ATOM   3322  OE1 GLU B 147     -23.786  -8.343  22.640  1.00 10.00      B   
ATOM   3323  OE2 GLU B 147     -24.121 -10.450  22.146  1.00 10.00      B   
ATOM   3324  C   GLU B 147     -19.952  -7.182  19.297  1.00 10.00      B   
ATOM   3325  O   GLU B 147     -20.108  -6.021  18.916  1.00 10.00      B   
ATOM   3326  N   GLN B 148     -18.814  -7.631  19.808  1.00 10.00      B   
ATOM   3327  HN  GLN B 148     -18.755  -8.574  20.076  1.00 10.00      B   
ATOM   3328  CA  GLN B 148     -17.650  -6.775  19.975  1.00 10.00      B   
ATOM   3329  CB  GLN B 148     -16.728  -7.357  21.048  1.00 10.00      B   
ATOM   3330  CG  GLN B 148     -17.449  -7.764  22.324  1.00 10.00      B   
ATOM   3331  CD  GLN B 148     -16.587  -8.612  23.234  1.00 10.00      B   
ATOM   3332  OE1 GLN B 148     -15.373  -8.442  23.292  1.00 10.00      B   
ATOM   3333  NE2 GLN B 148     -17.208  -9.538  23.943  1.00 10.00      B   
ATOM   3334 HE21 GLN B 148     -18.184  -9.623  23.842  1.00 10.00      B   
ATOM   3335 HE22 GLN B 148     -16.673 -10.101  24.540  1.00 10.00      B   
ATOM   3336  C   GLN B 148     -16.899  -6.627  18.656  1.00 10.00      B   
ATOM   3337  O   GLN B 148     -16.511  -5.524  18.270  1.00 10.00      B   
ATOM   3338  N   VAL B 149     -16.714  -7.744  17.959  1.00 10.00      B   
ATOM   3339  HN  VAL B 149     -17.059  -8.592  18.316  1.00 10.00      B   
ATOM   3340  CA  VAL B 149     -16.006  -7.746  16.680  1.00 10.00      B   
ATOM   3341  CB  VAL B 149     -15.839  -9.175  16.120  1.00 10.00      B   
ATOM   3342  CG1 VAL B 149     -15.022  -9.159  14.838  1.00 10.00      B   
ATOM   3343  CG2 VAL B 149     -15.183 -10.080  17.152  1.00 10.00      B   
ATOM   3344  C   VAL B 149     -16.725  -6.869  15.653  1.00 10.00      B   
ATOM   3345  O   VAL B 149     -16.091  -6.124  14.904  1.00 10.00      B   
ATOM   3346  N   LEU B 150     -18.052  -6.946  15.643  1.00 10.00      B   
ATOM   3347  HN  LEU B 150     -18.501  -7.562  16.268  1.00 10.00      B   
ATOM   3348  CA  LEU B 150     -18.862  -6.153  14.721  1.00 10.00      B   
ATOM   3349  CB  LEU B 150     -20.344  -6.512  14.852  1.00 10.00      B   
ATOM   3350  CG  LEU B 150     -20.772  -7.848  14.240  1.00 10.00      B   
ATOM   3351  CD1 LEU B 150     -22.227  -8.140  14.568  1.00 10.00      B   
ATOM   3352  CD2 LEU B 150     -20.550  -7.847  12.733  1.00 10.00      B   
ATOM   3353  C   LEU B 150     -18.655  -4.657  14.956  1.00 10.00      B   
ATOM   3354  O   LEU B 150     -18.675  -3.861  14.020  1.00 10.00      B   
ATOM   3355  N   GLN B 151     -18.441  -4.285  16.213  1.00 10.00      B   
ATOM   3356  HN  GLN B 151     -18.418  -4.967  16.916  1.00 10.00      B   
ATOM   3357  CA  GLN B 151     -18.220  -2.887  16.566  1.00 10.00      B   
ATOM   3358  CB  GLN B 151     -18.449  -2.651  18.059  1.00 10.00      B   
ATOM   3359  CG  GLN B 151     -19.912  -2.613  18.463  1.00 10.00      B   
ATOM   3360  CD  GLN B 151     -20.670  -1.484  17.796  1.00 10.00      B   
ATOM   3361  OE1 GLN B 151     -20.703  -0.361  18.296  1.00 10.00      B   
ATOM   3362  NE2 GLN B 151     -21.294  -1.775  16.666  1.00 10.00      B   
ATOM   3363 HE21 GLN B 151     -21.233  -2.692  16.325  1.00 10.00      B   
ATOM   3364 HE22 GLN B 151     -21.790  -1.060  16.215  1.00 10.00      B   
ATOM   3365  C   GLN B 151     -16.818  -2.450  16.164  1.00 10.00      B   
ATOM   3366  O   GLN B 151     -16.588  -1.287  15.829  1.00 10.00      B   
ATOM   3367  N   LYS B 152     -15.886  -3.397  16.187  1.00 10.00      B   
ATOM   3368  HN  LYS B 152     -16.131  -4.301  16.476  1.00 10.00      B   
ATOM   3369  CA  LYS B 152     -14.510  -3.125  15.805  1.00 10.00      B   
ATOM   3370  CB  LYS B 152     -13.634  -4.357  16.058  1.00 10.00      B   
ATOM   3371  CG  LYS B 152     -12.145  -4.061  16.108  1.00 10.00      B   
ATOM   3372  CD  LYS B 152     -11.314  -5.327  15.965  1.00 10.00      B   
ATOM   3373  CE  LYS B 152     -11.404  -6.212  17.198  1.00 10.00      B   
ATOM   3374  NZ  LYS B 152     -10.484  -7.375  17.110  1.00 10.00      B   
ATOM   3375  HZ1 LYS B 152     -10.402  -7.842  18.034  1.00 10.00      B   
ATOM   3376  HZ2 LYS B 152      -9.538  -7.063  16.808  1.00 10.00      B   
ATOM   3377  HZ3 LYS B 152     -10.844  -8.071  16.414  1.00 10.00      B   
ATOM   3378  C   LYS B 152     -14.460  -2.737  14.331  1.00 10.00      B   
ATOM   3379  O   LYS B 152     -13.670  -1.888  13.925  1.00 10.00      B   
ATOM   3380  N   PHE B 153     -15.334  -3.351  13.539  1.00 10.00      B   
ATOM   3381  HN  PHE B 153     -15.941  -4.019  13.926  1.00 10.00      B   
ATOM   3382  CA  PHE B 153     -15.408  -3.066  12.109  1.00 10.00      B   
ATOM   3383  CB  PHE B 153     -16.386  -4.017  11.414  1.00 10.00      B   
ATOM   3384  CG  PHE B 153     -15.929  -5.446  11.346  1.00 10.00      B   
ATOM   3385  CD1 PHE B 153     -14.680  -5.768  10.841  1.00 10.00      B   
ATOM   3386  CD2 PHE B 153     -16.757  -6.469  11.776  1.00 10.00      B   
ATOM   3387  CE1 PHE B 153     -14.266  -7.083  10.767  1.00 10.00      B   
ATOM   3388  CE2 PHE B 153     -16.349  -7.786  11.708  1.00 10.00      B   
ATOM   3389  CZ  PHE B 153     -15.101  -8.095  11.202  1.00 10.00      B   
ATOM   3390  C   PHE B 153     -15.841  -1.623  11.867  1.00 10.00      B   
ATOM   3391  O   PHE B 153     -15.487  -1.018  10.856  1.00 10.00      B   
ATOM   3392  N   VAL B 154     -16.609  -1.077  12.800  1.00 10.00      B   
ATOM   3393  HN  VAL B 154     -16.855  -1.609  13.586  1.00 10.00      B   
ATOM   3394  CA  VAL B 154     -17.094   0.294  12.689  1.00 10.00      B   
ATOM   3395  CB  VAL B 154     -18.229   0.582  13.700  1.00 10.00      B   
ATOM   3396  CG1 VAL B 154     -18.801   1.977  13.491  1.00 10.00      B   
ATOM   3397  CG2 VAL B 154     -19.325  -0.465  13.585  1.00 10.00      B   
ATOM   3398  C   VAL B 154     -15.957   1.292  12.901  1.00 10.00      B   
ATOM   3399  O   VAL B 154     -15.842   2.287  12.185  1.00 10.00      B   
ATOM   3400  N   GLN B 155     -15.107   1.008  13.876  1.00 10.00      B   
ATOM   3401  HN  GLN B 155     -15.236   0.190  14.403  1.00 10.00      B   
ATOM   3402  CA  GLN B 155     -13.984   1.886  14.187  1.00 10.00      B   
ATOM   3403  CB  GLN B 155     -13.482   1.647  15.610  1.00 10.00      B   
ATOM   3404  CG  GLN B 155     -14.457   2.100  16.684  1.00 10.00      B   
ATOM   3405  CD  GLN B 155     -14.827   3.564  16.551  1.00 10.00      B   
ATOM   3406  OE1 GLN B 155     -15.775   3.919  15.850  1.00 10.00      B   
ATOM   3407  NE2 GLN B 155     -14.083   4.426  17.220  1.00 10.00      B   
ATOM   3408 HE21 GLN B 155     -13.339   4.077  17.761  1.00 10.00      B   
ATOM   3409 HE22 GLN B 155     -14.303   5.377  17.154  1.00 10.00      B   
ATOM   3410  C   GLN B 155     -12.852   1.733  13.178  1.00 10.00      B   
ATOM   3411  O   GLN B 155     -12.110   2.680  12.912  1.00 10.00      B   
ATOM   3412  N   ASN B 156     -12.727   0.542  12.611  1.00 10.00      B   
ATOM   3413  HN  ASN B 156     -13.335  -0.182  12.874  1.00 10.00      B   
ATOM   3414  CA  ASN B 156     -11.687   0.278  11.622  1.00 10.00      B   
ATOM   3415  CB  ASN B 156     -11.264  -1.197  11.626  1.00 10.00      B   
ATOM   3416  CG  ASN B 156     -10.486  -1.590  12.873  1.00 10.00      B   
ATOM   3417  OD1 ASN B 156     -10.713  -1.053  13.958  1.00 10.00      B   
ATOM   3418  ND2 ASN B 156      -9.555  -2.524  12.731  1.00 10.00      B   
ATOM   3419 HD21 ASN B 156      -9.409  -2.910  11.840  1.00 10.00      B   
ATOM   3420 HD22 ASN B 156      -9.048  -2.801  13.526  1.00 10.00      B   
ATOM   3421  C   ASN B 156     -12.135   0.725  10.230  1.00 10.00      B   
ATOM   3422  O   ASN B 156     -11.420   0.535   9.246  1.00 10.00      B   
ATOM   3423  N   LYS B 157     -13.331   1.315  10.168  1.00 10.00      B   
ATOM   3424  HN  LYS B 157     -13.852   1.406  10.994  1.00 10.00      B   
ATOM   3425  CA  LYS B 157     -13.902   1.833   8.920  1.00 10.00      B   
ATOM   3426  CB  LYS B 157     -13.018   2.927   8.310  1.00 10.00      B   
ATOM   3427  CG  LYS B 157     -13.486   4.348   8.592  1.00 10.00      B   
ATOM   3428  CD  LYS B 157     -13.775   4.566  10.070  1.00 10.00      B   
ATOM   3429  CE  LYS B 157     -14.061   6.027  10.379  1.00 10.00      B   
ATOM   3430  NZ  LYS B 157     -12.883   6.896  10.115  1.00 10.00      B   
ATOM   3431  HZ1 LYS B 157     -13.021   7.828  10.551  1.00 10.00      B   
ATOM   3432  HZ2 LYS B 157     -12.757   7.029   9.085  1.00 10.00      B   
ATOM   3433  HZ3 LYS B 157     -12.020   6.465  10.506  1.00 10.00      B   
ATOM   3434  C   LYS B 157     -14.228   0.745   7.896  1.00 10.00      B   
ATOM   3435  O   LYS B 157     -13.949   0.891   6.707  1.00 10.00      B   
ATOM   3436  N   TRP B 158     -14.821  -0.342   8.360  1.00 10.00      B   
ATOM   3437  HN  TRP B 158     -14.999  -0.418   9.324  1.00 10.00      B   
ATOM   3438  CA  TRP B 158     -15.207  -1.434   7.477  1.00 10.00      B   
ATOM   3439  CB  TRP B 158     -14.662  -2.768   7.991  1.00 10.00      B   
ATOM   3440  CG  TRP B 158     -13.184  -2.930   7.814  1.00 10.00      B   
ATOM   3441  CD1 TRP B 158     -12.230  -2.851   8.784  1.00 10.00      B   
ATOM   3442  CD2 TRP B 158     -12.489  -3.204   6.591  1.00 10.00      B   
ATOM   3443  NE1 TRP B 158     -10.985  -3.062   8.244  1.00 10.00      B   
ATOM   3444  HE1 TRP B 158     -10.138  -3.055   8.742  1.00 10.00      B   
ATOM   3445  CE2 TRP B 158     -11.117  -3.280   6.899  1.00 10.00      B   
ATOM   3446  CE3 TRP B 158     -12.893  -3.394   5.267  1.00 10.00      B   
ATOM   3447  CZ2 TRP B 158     -10.149  -3.539   5.931  1.00 10.00      B   
ATOM   3448  CZ3 TRP B 158     -11.932  -3.649   4.309  1.00 10.00      B   
ATOM   3449  CH2 TRP B 158     -10.575  -3.720   4.645  1.00 10.00      B   
ATOM   3450  C   TRP B 158     -16.725  -1.506   7.357  1.00 10.00      B   
ATOM   3451  O   TRP B 158     -17.272  -1.640   6.262  1.00 10.00      B   
ATOM   3452  N   LEU B 159     -17.403  -1.394   8.489  1.00 10.00      B   
ATOM   3453  HN  LEU B 159     -16.916  -1.259   9.328  1.00 10.00      B   
ATOM   3454  CA  LEU B 159     -18.857  -1.450   8.518  1.00 10.00      B   
ATOM   3455  CB  LEU B 159     -19.333  -2.755   9.165  1.00 10.00      B   
ATOM   3456  CG  LEU B 159     -18.992  -4.056   8.432  1.00 10.00      B   
ATOM   3457  CD1 LEU B 159     -19.393  -5.259   9.272  1.00 10.00      B   
ATOM   3458  CD2 LEU B 159     -19.675  -4.107   7.073  1.00 10.00      B   
ATOM   3459  C   LEU B 159     -19.431  -0.265   9.283  1.00 10.00      B   
ATOM   3460  O   LEU B 159     -18.776   0.294  10.162  1.00 10.00      B   
ATOM   3461  N   ILE B 160     -20.647   0.119   8.934  1.00 10.00      B   
ATOM   3462  HN  ILE B 160     -21.106  -0.359   8.205  1.00 10.00      B   
ATOM   3463  CA  ILE B 160     -21.328   1.222   9.597  1.00 10.00      B   
ATOM   3464  CB  ILE B 160     -21.816   2.292   8.595  1.00 10.00      B   
ATOM   3465  CG1 ILE B 160     -20.742   2.593   7.547  1.00 10.00      B   
ATOM   3466  CG2 ILE B 160     -22.219   3.567   9.328  1.00 10.00      B   
ATOM   3467  CD1 ILE B 160     -21.208   3.516   6.439  1.00 10.00      B   
ATOM   3468  C   ILE B 160     -22.532   0.682  10.357  1.00 10.00      B   
ATOM   3469  O   ILE B 160     -23.262  -0.167   9.844  1.00 10.00      B   
ATOM   3470  N   GLU B 161     -22.730   1.161  11.575  1.00 10.00      B   
ATOM   3471  HN  GLU B 161     -22.114   1.832  11.932  1.00 10.00      B   
ATOM   3472  CA  GLU B 161     -23.848   0.722  12.389  1.00 10.00      B   
ATOM   3473  CB  GLU B 161     -23.367   0.331  13.789  1.00 10.00      B   
ATOM   3474  CG  GLU B 161     -24.361  -0.503  14.583  1.00 10.00      B   
ATOM   3475  CD  GLU B 161     -25.234   0.335  15.491  1.00 10.00      B   
ATOM   3476  OE1 GLU B 161     -24.802   0.635  16.622  1.00 10.00      B   
ATOM   3477  OE2 GLU B 161     -26.355   0.692  15.084  1.00 10.00      B   
ATOM   3478  C   GLU B 161     -24.905   1.817  12.467  1.00 10.00      B   
ATOM   3479  O   GLU B 161     -24.668   2.883  13.041  1.00 10.00      B   
ATOM   3480  N   LYS B 162     -26.058   1.558  11.869  1.00 10.00      B   
ATOM   3481  HN  LYS B 162     -26.179   0.691  11.416  1.00 10.00      B   
ATOM   3482  CA  LYS B 162     -27.153   2.514  11.870  1.00 10.00      B   
ATOM   3483  CB  LYS B 162     -27.391   3.076  10.464  1.00 10.00      B   
ATOM   3484  CG  LYS B 162     -26.232   3.876   9.893  1.00 10.00      B   
ATOM   3485  CD  LYS B 162     -26.673   4.698   8.693  1.00 10.00      B   
ATOM   3486  CE  LYS B 162     -25.505   5.446   8.074  1.00 10.00      B   
ATOM   3487  NZ  LYS B 162     -25.951   6.649   7.324  1.00 10.00      B   
ATOM   3488  HZ1 LYS B 162     -25.150   7.058   6.786  1.00 10.00      B   
ATOM   3489  HZ2 LYS B 162     -26.314   7.366   7.983  1.00 10.00      B   
ATOM   3490  HZ3 LYS B 162     -26.706   6.397   6.659  1.00 10.00      B   
ATOM   3491  C   LYS B 162     -28.429   1.858  12.372  1.00 10.00      B   
ATOM   3492  O   LYS B 162     -29.017   1.031  11.676  1.00 10.00      B   
ATOM   3493  N   GLU B 163     -28.834   2.213  13.590  1.00 10.00      B   
ATOM   3494  HN  GLU B 163     -28.290   2.852  14.103  1.00 10.00      B   
ATOM   3495  CA  GLU B 163     -30.054   1.680  14.195  1.00 10.00      B   
ATOM   3496  CB  GLU B 163     -31.285   2.077  13.367  1.00 10.00      B   
ATOM   3497  CG  GLU B 163     -31.548   3.573  13.323  1.00 10.00      B   
ATOM   3498  CD  GLU B 163     -31.760   4.155  14.702  1.00 10.00      B   
ATOM   3499  OE1 GLU B 163     -32.731   3.757  15.374  1.00 10.00      B   
ATOM   3500  OE2 GLU B 163     -30.959   5.009  15.125  1.00 10.00      B   
ATOM   3501  C   GLU B 163     -29.992   0.161  14.376  1.00 10.00      B   
ATOM   3502  O   GLU B 163     -31.019  -0.519  14.347  1.00 10.00      B   
ATOM   3503  N   GLY B 164     -28.788  -0.367  14.570  1.00 10.00      B   
ATOM   3504  HN  GLY B 164     -27.995   0.223  14.596  1.00 10.00      B   
ATOM   3505  CA  GLY B 164     -28.625  -1.798  14.748  1.00 10.00      B   
ATOM   3506  C   GLY B 164     -28.381  -2.507  13.433  1.00 10.00      B   
ATOM   3507  O   GLY B 164     -28.036  -3.691  13.406  1.00 10.00      B   
ATOM   3508  N   GLU B 165     -28.559  -1.779  12.345  1.00 10.00      B   
ATOM   3509  HN  GLU B 165     -28.823  -0.838  12.441  1.00 10.00      B   
ATOM   3510  CA  GLU B 165     -28.361  -2.322  11.014  1.00 10.00      B   
ATOM   3511  CB  GLU B 165     -29.349  -1.687  10.033  1.00 10.00      B   
ATOM   3512  CG  GLU B 165     -30.806  -1.776  10.455  1.00 10.00      B   
ATOM   3513  CD  GLU B 165     -31.467  -3.071  10.034  1.00 10.00      B   
ATOM   3514  OE1 GLU B 165     -32.017  -3.121   8.912  1.00 10.00      B   
ATOM   3515  OE2 GLU B 165     -31.458  -4.033  10.827  1.00 10.00      B   
ATOM   3516  C   GLU B 165     -26.936  -2.048  10.556  1.00 10.00      B   
ATOM   3517  O   GLU B 165     -26.467  -0.908  10.596  1.00 10.00      B   
ATOM   3518  N   PHE B 166     -26.248  -3.089  10.135  1.00 10.00      B   
ATOM   3519  HN  PHE B 166     -26.676  -3.974  10.116  1.00 10.00      B   
ATOM   3520  CA  PHE B 166     -24.878  -2.954   9.677  1.00 10.00      B   
ATOM   3521  CB  PHE B 166     -24.035  -4.143  10.135  1.00 10.00      B   
ATOM   3522  CG  PHE B 166     -23.508  -4.005  11.531  1.00 10.00      B   
ATOM   3523  CD1 PHE B 166     -22.294  -3.382  11.767  1.00 10.00      B   
ATOM   3524  CD2 PHE B 166     -24.225  -4.496  12.609  1.00 10.00      B   
ATOM   3525  CE1 PHE B 166     -21.805  -3.251  13.050  1.00 10.00      B   
ATOM   3526  CE2 PHE B 166     -23.741  -4.369  13.895  1.00 10.00      B   
ATOM   3527  CZ  PHE B 166     -22.529  -3.746  14.116  1.00 10.00      B   
ATOM   3528  C   PHE B 166     -24.824  -2.832   8.165  1.00 10.00      B   
ATOM   3529  O   PHE B 166     -25.561  -3.510   7.454  1.00 10.00      B   
ATOM   3530  N   THR B 167     -23.965  -1.956   7.685  1.00 10.00      B   
ATOM   3531  HN  THR B 167     -23.425  -1.426   8.310  1.00 10.00      B   
ATOM   3532  CA  THR B 167     -23.795  -1.752   6.260  1.00 10.00      B   
ATOM   3533  CB  THR B 167     -24.624  -0.555   5.741  1.00 10.00      B   
ATOM   3534  OG1 THR B 167     -24.638  -0.564   4.311  1.00 10.00      B   
ATOM   3535  HG1 THR B 167     -25.387  -0.040   3.991  1.00 10.00      B   
ATOM   3536  CG2 THR B 167     -24.053   0.767   6.235  1.00 10.00      B   
ATOM   3537  C   THR B 167     -22.316  -1.559   5.945  1.00 10.00      B   
ATOM   3538  O   THR B 167     -21.502  -1.408   6.858  1.00 10.00      B   
ATOM   3539  N   LEU B 168     -21.972  -1.567   4.669  1.00 10.00      B   
ATOM   3540  HN  LEU B 168     -22.674  -1.665   3.988  1.00 10.00      B   
ATOM   3541  CA  LEU B 168     -20.585  -1.410   4.248  1.00 10.00      B   
ATOM   3542  CB  LEU B 168     -20.391  -1.989   2.843  1.00 10.00      B   
ATOM   3543  CG  LEU B 168     -18.989  -2.503   2.505  1.00 10.00      B   
ATOM   3544  CD1 LEU B 168     -18.614  -3.667   3.409  1.00 10.00      B   
ATOM   3545  CD2 LEU B 168     -18.910  -2.915   1.043  1.00 10.00      B   
ATOM   3546  C   LEU B 168     -20.154   0.056   4.284  1.00 10.00      B   
ATOM   3547  O   LEU B 168     -20.892   0.940   3.849  1.00 10.00      B   
ATOM   3548  N   HIS B 169     -18.962   0.307   4.819  1.00 10.00      B   
ATOM   3549  HN  HIS B 169     -18.425  -0.440   5.167  1.00 10.00      B   
ATOM   3550  CA  HIS B 169     -18.431   1.664   4.901  1.00 10.00      B   
ATOM   3551  CB  HIS B 169     -17.451   1.806   6.075  1.00 10.00      B   
ATOM   3552  CG  HIS B 169     -17.058   3.226   6.367  1.00 10.00      B   
ATOM   3553  ND1 HIS B 169     -15.971   3.810   5.763  1.00 10.00      B   
ATOM   3554  CD2 HIS B 169     -17.654   4.133   7.179  1.00 10.00      B   
ATOM   3555  CE1 HIS B 169     -15.932   5.050   6.214  1.00 10.00      B   
ATOM   3556  NE2 HIS B 169     -16.930   5.294   7.074  1.00 10.00      B   
ATOM   3557  HE2 HIS B 169     -17.257   6.189   7.327  1.00 10.00      B   
ATOM   3558  C   HIS B 169     -17.740   2.035   3.593  1.00 10.00      B   
ATOM   3559  O   HIS B 169     -17.289   1.159   2.853  1.00 10.00      B   
ATOM   3560  N   GLY B 170     -17.651   3.335   3.324  1.00 10.00      B   
ATOM   3561  HN  GLY B 170     -18.020   3.978   3.965  1.00 10.00      B   
ATOM   3562  CA  GLY B 170     -17.016   3.816   2.110  1.00 10.00      B   
ATOM   3563  C   GLY B 170     -15.598   3.301   1.945  1.00 10.00      B   
ATOM   3564  O   GLY B 170     -15.170   3.001   0.831  1.00 10.00      B   
ATOM   3565  N   ARG B 171     -14.868   3.189   3.056  1.00 10.00      B   
ATOM   3566  HN  ARG B 171     -15.264   3.443   3.921  1.00 10.00      B   
ATOM   3567  CA  ARG B 171     -13.496   2.694   3.013  1.00 10.00      B   
ATOM   3568  CB  ARG B 171     -12.821   2.800   4.386  1.00 10.00      B   
ATOM   3569  CG  ARG B 171     -11.361   2.363   4.391  1.00 10.00      B   
ATOM   3570  CD  ARG B 171     -11.080   1.338   5.481  1.00 10.00      B   
ATOM   3571  NE  ARG B 171      -9.894   0.535   5.175  1.00 10.00      B   
ATOM   3572  HE  ARG B 171      -9.612   0.494   4.232  1.00 10.00      B   
ATOM   3573  CZ  ARG B 171      -9.185  -0.142   6.079  1.00 10.00      B   
ATOM   3574  NH1 ARG B 171      -9.532  -0.139   7.360  1.00 10.00      B   
ATOM   3575 HH11 ARG B 171     -10.368   0.401   7.683  1.00 10.00      B   
ATOM   3576 HH12 ARG B 171      -8.979  -0.690   8.054  1.00 10.00      B   
ATOM   3577  NH2 ARG B 171      -8.129  -0.841   5.688  1.00 10.00      B   
ATOM   3578 HH21 ARG B 171      -7.560  -1.367   6.383  1.00 10.00      B   
ATOM   3579 HH22 ARG B 171      -7.873  -0.877   4.665  1.00 10.00      B   
ATOM   3580  C   ARG B 171     -13.472   1.252   2.524  1.00 10.00      B   
ATOM   3581  O   ARG B 171     -12.651   0.886   1.685  1.00 10.00      B   
ATOM   3582  N   ALA B 172     -14.392   0.446   3.042  1.00 10.00      B   
ATOM   3583  HN  ALA B 172     -15.020   0.805   3.704  1.00 10.00      B   
ATOM   3584  CA  ALA B 172     -14.493  -0.956   2.660  1.00 10.00      B   
ATOM   3585  CB  ALA B 172     -15.489  -1.676   3.553  1.00 10.00      B   
ATOM   3586  C   ALA B 172     -14.894  -1.097   1.195  1.00 10.00      B   
ATOM   3587  O   ALA B 172     -14.381  -1.965   0.487  1.00 10.00      B   
ATOM   3588  N   ILE B 173     -15.810  -0.237   0.751  1.00 10.00      B   
ATOM   3589  HN  ILE B 173     -16.190   0.419   1.376  1.00 10.00      B   
ATOM   3590  CA  ILE B 173     -16.277  -0.248  -0.632  1.00 10.00      B   
ATOM   3591  CB  ILE B 173     -17.372   0.821  -0.867  1.00 10.00      B   
ATOM   3592  CG1 ILE B 173     -18.574   0.565   0.047  1.00 10.00      B   
ATOM   3593  CG2 ILE B 173     -17.809   0.841  -2.327  1.00 10.00      B   
ATOM   3594  CD1 ILE B 173     -19.584   1.693   0.067  1.00 10.00      B   
ATOM   3595  C   ILE B 173     -15.116   0.003  -1.589  1.00 10.00      B   
ATOM   3596  O   ILE B 173     -15.049  -0.582  -2.665  1.00 10.00      B   
ATOM   3597  N   LEU B 174     -14.199   0.873  -1.182  1.00 10.00      B   
ATOM   3598  HN  LEU B 174     -14.307   1.310  -0.309  1.00 10.00      B   
ATOM   3599  CA  LEU B 174     -13.042   1.200  -2.001  1.00 10.00      B   
ATOM   3600  CB  LEU B 174     -12.419   2.522  -1.547  1.00 10.00      B   
ATOM   3601  CG  LEU B 174     -13.267   3.779  -1.738  1.00 10.00      B   
ATOM   3602  CD1 LEU B 174     -12.578   4.979  -1.109  1.00 10.00      B   
ATOM   3603  CD2 LEU B 174     -13.531   4.026  -3.216  1.00 10.00      B   
ATOM   3604  C   LEU B 174     -11.997   0.093  -1.947  1.00 10.00      B   
ATOM   3605  O   LEU B 174     -11.505  -0.354  -2.983  1.00 10.00      B   
ATOM   3606  N   GLU B 175     -11.674  -0.347  -0.734  1.00 10.00      B   
ATOM   3607  HN  GLU B 175     -12.123   0.044   0.050  1.00 10.00      B   
ATOM   3608  CA  GLU B 175     -10.670  -1.389  -0.522  1.00 10.00      B   
ATOM   3609  CB  GLU B 175     -10.494  -1.674   0.972  1.00 10.00      B   
ATOM   3610  CG  GLU B 175      -9.801  -0.562   1.745  1.00 10.00      B   
ATOM   3611  CD  GLU B 175      -8.313  -0.797   1.906  1.00 10.00      B   
ATOM   3612  OE1 GLU B 175      -7.623  -1.020   0.891  1.00 10.00      B   
ATOM   3613  OE2 GLU B 175      -7.818  -0.749   3.056  1.00 10.00      B   
ATOM   3614  C   GLU B 175     -10.999  -2.682  -1.262  1.00 10.00      B   
ATOM   3615  O   GLU B 175     -10.139  -3.258  -1.926  1.00 10.00      B   
ATOM   3616  N   MET B 176     -12.241  -3.132  -1.157  1.00 10.00      B   
ATOM   3617  HN  MET B 176     -12.900  -2.620  -0.635  1.00 10.00      B   
ATOM   3618  CA  MET B 176     -12.651  -4.371  -1.806  1.00 10.00      B   
ATOM   3619  CB  MET B 176     -13.365  -5.287  -0.809  1.00 10.00      B   
ATOM   3620  CG  MET B 176     -12.517  -5.700   0.382  1.00 10.00      B   
ATOM   3621  SD  MET B 176     -13.352  -6.896   1.441  1.00 10.00      B   
ATOM   3622  CE  MET B 176     -12.233  -6.944   2.836  1.00 10.00      B   
ATOM   3623  C   MET B 176     -13.542  -4.118  -3.018  1.00 10.00      B   
ATOM   3624  O   MET B 176     -14.377  -4.956  -3.365  1.00 10.00      B   
ATOM   3625  N   GLU B 177     -13.343  -2.979  -3.670  1.00 10.00      B   
ATOM   3626  HN  GLU B 177     -12.649  -2.364  -3.354  1.00 10.00      B   
ATOM   3627  CA  GLU B 177     -14.132  -2.610  -4.843  1.00 10.00      B   
ATOM   3628  CB  GLU B 177     -13.671  -1.255  -5.389  1.00 10.00      B   
ATOM   3629  CG  GLU B 177     -14.578  -0.675  -6.461  1.00 10.00      B   
ATOM   3630  CD  GLU B 177     -13.905  -0.607  -7.816  1.00 10.00      B   
ATOM   3631  OE1 GLU B 177     -13.080   0.304  -8.025  1.00 10.00      B   
ATOM   3632  OE2 GLU B 177     -14.192  -1.468  -8.675  1.00 10.00      B   
ATOM   3633  C   GLU B 177     -14.042  -3.675  -5.934  1.00 10.00      B   
ATOM   3634  O   GLU B 177     -15.058  -4.204  -6.393  1.00 10.00      B   
ATOM   3635  N   GLN B 178     -12.823  -4.000  -6.334  1.00 10.00      B   
ATOM   3636  HN  GLN B 178     -12.049  -3.567  -5.914  1.00 10.00      B   
ATOM   3637  CA  GLN B 178     -12.607  -4.994  -7.373  1.00 10.00      B   
ATOM   3638  CB  GLN B 178     -11.229  -4.822  -8.028  1.00 10.00      B   
ATOM   3639  CG  GLN B 178     -10.055  -5.282  -7.175  1.00 10.00      B   
ATOM   3640  CD  GLN B 178      -9.682  -4.291  -6.090  1.00 10.00      B   
ATOM   3641  OE1 GLN B 178     -10.251  -4.307  -4.996  1.00 10.00      B   
ATOM   3642  NE2 GLN B 178      -8.722  -3.430  -6.383  1.00 10.00      B   
ATOM   3643 HE21 GLN B 178      -8.313  -3.476  -7.273  1.00 10.00      B   
ATOM   3644 HE22 GLN B 178      -8.445  -2.789  -5.691  1.00 10.00      B   
ATOM   3645  C   GLN B 178     -12.780  -6.408  -6.821  1.00 10.00      B   
ATOM   3646  O   GLN B 178     -13.186  -7.320  -7.540  1.00 10.00      B   
ATOM   3647  N   TYR B 179     -12.495  -6.572  -5.531  1.00 10.00      B   
ATOM   3648  HN  TYR B 179     -12.203  -5.799  -5.006  1.00 10.00      B   
ATOM   3649  CA  TYR B 179     -12.608  -7.870  -4.880  1.00 10.00      B   
ATOM   3650  CB  TYR B 179     -12.067  -7.814  -3.448  1.00 10.00      B   
ATOM   3651  CG  TYR B 179     -11.869  -9.173  -2.812  1.00 10.00      B   
ATOM   3652  CD1 TYR B 179     -12.819  -9.708  -1.950  1.00 10.00      B   
ATOM   3653  CD2 TYR B 179     -10.731  -9.926  -3.075  1.00 10.00      B   
ATOM   3654  CE1 TYR B 179     -12.643 -10.950  -1.369  1.00 10.00      B   
ATOM   3655  CE2 TYR B 179     -10.545 -11.170  -2.500  1.00 10.00      B   
ATOM   3656  CZ  TYR B 179     -11.504 -11.677  -1.648  1.00 10.00      B   
ATOM   3657  OH  TYR B 179     -11.322 -12.914  -1.070  1.00 10.00      B   
ATOM   3658  HH  TYR B 179     -12.094 -13.463  -1.236  1.00 10.00      B   
ATOM   3659  C   TYR B 179     -14.047  -8.370  -4.892  1.00 10.00      B   
ATOM   3660  O   TYR B 179     -14.335  -9.416  -5.465  1.00 10.00      B   
ATOM   3661  N   ILE B 180     -14.951  -7.611  -4.279  1.00 10.00      B   
ATOM   3662  HN  ILE B 180     -14.662  -6.769  -3.855  1.00 10.00      B   
ATOM   3663  CA  ILE B 180     -16.365  -7.990  -4.219  1.00 10.00      B   
ATOM   3664  CB  ILE B 180     -17.195  -6.966  -3.415  1.00 10.00      B   
ATOM   3665  CG1 ILE B 180     -16.641  -6.832  -1.995  1.00 10.00      B   
ATOM   3666  CG2 ILE B 180     -18.663  -7.370  -3.376  1.00 10.00      B   
ATOM   3667  CD1 ILE B 180     -17.227  -5.678  -1.210  1.00 10.00      B   
ATOM   3668  C   ILE B 180     -16.951  -8.139  -5.622  1.00 10.00      B   
ATOM   3669  O   ILE B 180     -17.761  -9.036  -5.881  1.00 10.00      B   
ATOM   3670  N   ARG B 181     -16.514  -7.268  -6.524  1.00 10.00      B   
ATOM   3671  HN  ARG B 181     -15.864  -6.587  -6.248  1.00 10.00      B   
ATOM   3672  CA  ARG B 181     -16.973  -7.285  -7.908  1.00 10.00      B   
ATOM   3673  CB  ARG B 181     -16.281  -6.172  -8.699  1.00 10.00      B   
ATOM   3674  CG  ARG B 181     -16.761  -6.029 -10.133  1.00 10.00      B   
ATOM   3675  CD  ARG B 181     -15.729  -5.323 -11.000  1.00 10.00      B   
ATOM   3676  NE  ARG B 181     -15.509  -3.934 -10.597  1.00 10.00      B   
ATOM   3677  HE  ARG B 181     -15.089  -3.780  -9.721  1.00 10.00      B   
ATOM   3678  CZ  ARG B 181     -15.816  -2.880 -11.350  1.00 10.00      B   
ATOM   3679  NH1 ARG B 181     -16.386  -3.046 -12.541  1.00 10.00      B   
ATOM   3680 HH11 ARG B 181     -16.591  -4.005 -12.898  1.00 10.00      B   
ATOM   3681 HH12 ARG B 181     -16.627  -2.218 -13.127  1.00 10.00      B   
ATOM   3682  NH2 ARG B 181     -15.544  -1.660 -10.916  1.00 10.00      B   
ATOM   3683 HH21 ARG B 181     -15.075  -1.525  -9.978  1.00 10.00      B   
ATOM   3684 HH22 ARG B 181     -15.786  -0.830 -11.496  1.00 10.00      B   
ATOM   3685  C   ARG B 181     -16.697  -8.637  -8.564  1.00 10.00      B   
ATOM   3686  O   ARG B 181     -17.543  -9.178  -9.277  1.00 10.00      B   
ATOM   3687  N   GLU B 182     -15.521  -9.191  -8.294  1.00 10.00      B   
ATOM   3688  HN  GLU B 182     -14.896  -8.723  -7.696  1.00 10.00      B   
ATOM   3689  CA  GLU B 182     -15.129 -10.473  -8.867  1.00 10.00      B   
ATOM   3690  CB  GLU B 182     -13.673 -10.432  -9.334  1.00 10.00      B   
ATOM   3691  CG  GLU B 182     -13.366  -9.254 -10.246  1.00 10.00      B   
ATOM   3692  CD  GLU B 182     -12.325  -9.576 -11.297  1.00 10.00      B   
ATOM   3693  OE1 GLU B 182     -12.657 -10.284 -12.274  1.00 10.00      B   
ATOM   3694  OE2 GLU B 182     -11.174  -9.115 -11.164  1.00 10.00      B   
ATOM   3695  C   GLU B 182     -15.369 -11.632  -7.897  1.00 10.00      B   
ATOM   3696  O   GLU B 182     -14.736 -12.685  -7.995  1.00 10.00      B   
ATOM   3697  N   THR B 183     -16.283 -11.433  -6.960  1.00 10.00      B   
ATOM   3698  HN  THR B 183     -16.743 -10.568  -6.919  1.00 10.00      B   
ATOM   3699  CA  THR B 183     -16.620 -12.469  -5.992  1.00 10.00      B   
ATOM   3700  CB  THR B 183     -16.372 -12.012  -4.540  1.00 10.00      B   
ATOM   3701  OG1 THR B 183     -14.987 -11.682  -4.382  1.00 10.00      B   
ATOM   3702  HG1 THR B 183     -14.797 -10.861  -4.861  1.00 10.00      B   
ATOM   3703  CG2 THR B 183     -16.732 -13.114  -3.555  1.00 10.00      B   
ATOM   3704  C   THR B 183     -18.069 -12.915  -6.174  1.00 10.00      B   
ATOM   3705  O   THR B 183     -18.356 -14.109  -6.263  1.00 10.00      B   
ATOM   3706  N   TYR B 184     -18.977 -11.950  -6.249  1.00 10.00      B   
ATOM   3707  HN  TYR B 184     -18.689 -11.014  -6.179  1.00 10.00      B   
ATOM   3708  CA  TYR B 184     -20.392 -12.242  -6.442  1.00 10.00      B   
ATOM   3709  CB  TYR B 184     -21.164 -12.073  -5.125  1.00 10.00      B   
ATOM   3710  CG  TYR B 184     -20.939 -13.164  -4.101  1.00 10.00      B   
ATOM   3711  CD1 TYR B 184     -20.668 -12.852  -2.775  1.00 10.00      B   
ATOM   3712  CD2 TYR B 184     -21.007 -14.506  -4.456  1.00 10.00      B   
ATOM   3713  CE1 TYR B 184     -20.472 -13.843  -1.832  1.00 10.00      B   
ATOM   3714  CE2 TYR B 184     -20.810 -15.503  -3.521  1.00 10.00      B   
ATOM   3715  CZ  TYR B 184     -20.545 -15.167  -2.211  1.00 10.00      B   
ATOM   3716  OH  TYR B 184     -20.355 -16.157  -1.275  1.00 10.00      B   
ATOM   3717  HH  TYR B 184     -20.945 -16.001  -0.523  1.00 10.00      B   
ATOM   3718  C   TYR B 184     -20.986 -11.312  -7.500  1.00 10.00      B   
ATOM   3719  O   TYR B 184     -21.904 -10.548  -7.207  1.00 10.00      B   
ATOM   3720  N   PRO B 185     -20.498 -11.378  -8.755  1.00 10.00      B   
ATOM   3721  CA  PRO B 185     -20.982 -10.506  -9.837  1.00 10.00      B   
ATOM   3722  CB  PRO B 185     -20.135 -10.913 -11.046  1.00 10.00      B   
ATOM   3723  CG  PRO B 185     -19.640 -12.279 -10.722  1.00 10.00      B   
ATOM   3724  CD  PRO B 185     -19.458 -12.308  -9.234  1.00 10.00      B   
ATOM   3725  C   PRO B 185     -22.465 -10.701 -10.138  1.00 10.00      B   
ATOM   3726  O   PRO B 185     -23.149  -9.774 -10.571  1.00 10.00      B   
ATOM   3727  N   ASP B 186     -22.962 -11.902  -9.891  1.00 10.00      B   
ATOM   3728  HN  ASP B 186     -22.373 -12.600  -9.538  1.00 10.00      B   
ATOM   3729  CA  ASP B 186     -24.361 -12.213 -10.145  1.00 10.00      B   
ATOM   3730  CB  ASP B 186     -24.560 -13.723 -10.283  1.00 10.00      B   
ATOM   3731  CG  ASP B 186     -23.854 -14.304 -11.489  1.00 10.00      B   
ATOM   3732  OD1 ASP B 186     -23.055 -15.251 -11.315  1.00 10.00      B   
ATOM   3733  OD2 ASP B 186     -24.088 -13.816 -12.614  1.00 10.00      B   
ATOM   3734  C   ASP B 186     -25.262 -11.679  -9.039  1.00 10.00      B   
ATOM   3735  O   ASP B 186     -26.457 -11.481  -9.246  1.00 10.00      B   
ATOM   3736  N   ALA B 187     -24.683 -11.430  -7.874  1.00 10.00      B   
ATOM   3737  HN  ALA B 187     -23.718 -11.565  -7.780  1.00 10.00      B   
ATOM   3738  CA  ALA B 187     -25.451 -10.945  -6.735  1.00 10.00      B   
ATOM   3739  CB  ALA B 187     -25.042 -11.680  -5.465  1.00 10.00      B   
ATOM   3740  C   ALA B 187     -25.321  -9.436  -6.545  1.00 10.00      B   
ATOM   3741  O   ALA B 187     -26.273  -8.776  -6.130  1.00 10.00      B   
ATOM   3742  N   VAL B 188     -24.147  -8.891  -6.850  1.00 10.00      B   
ATOM   3743  HN  VAL B 188     -23.429  -9.463  -7.195  1.00 10.00      B   
ATOM   3744  CA  VAL B 188     -23.903  -7.458  -6.686  1.00 10.00      B   
ATOM   3745  CB  VAL B 188     -22.424  -7.068  -6.899  1.00 10.00      B   
ATOM   3746  CG1 VAL B 188     -21.534  -7.707  -5.845  1.00 10.00      B   
ATOM   3747  CG2 VAL B 188     -21.954  -7.422  -8.302  1.00 10.00      B   
ATOM   3748  C   VAL B 188     -24.793  -6.605  -7.584  1.00 10.00      B   
ATOM   3749  O   VAL B 188     -25.291  -7.067  -8.617  1.00 10.00      B   
ATOM   3750  N   LYS B 189     -24.998  -5.364  -7.168  1.00 10.00      B   
ATOM   3751  HN  LYS B 189     -24.576  -5.064  -6.337  1.00 10.00      B   
ATOM   3752  CA  LYS B 189     -25.818  -4.423  -7.912  1.00 10.00      B   
ATOM   3753  CB  LYS B 189     -26.892  -3.814  -7.003  1.00 10.00      B   
ATOM   3754  CG  LYS B 189     -27.302  -4.696  -5.834  1.00 10.00      B   
ATOM   3755  CD  LYS B 189     -28.091  -3.908  -4.804  1.00 10.00      B   
ATOM   3756  CE  LYS B 189     -28.225  -4.677  -3.501  1.00 10.00      B   
ATOM   3757  NZ  LYS B 189     -28.999  -3.915  -2.488  1.00 10.00      B   
ATOM   3758  HZ1 LYS B 189     -28.481  -3.053  -2.213  1.00 10.00      B   
ATOM   3759  HZ2 LYS B 189     -29.153  -4.499  -1.641  1.00 10.00      B   
ATOM   3760  HZ3 LYS B 189     -29.930  -3.639  -2.884  1.00 10.00      B   
ATOM   3761  C   LYS B 189     -24.931  -3.316  -8.457  1.00 10.00      B   
ATOM   3762  O   LYS B 189     -23.871  -3.030  -7.894  1.00 10.00      B   
ATOM   3763  N   ILE B 190     -25.357  -2.694  -9.541  1.00 10.00      B   
ATOM   3764  HN  ILE B 190     -26.216  -2.953  -9.940  1.00 10.00      B   
ATOM   3765  CA  ILE B 190     -24.586  -1.621 -10.145  1.00 10.00      B   
ATOM   3766  CB  ILE B 190     -24.093  -1.972 -11.564  1.00 10.00      B   
ATOM   3767  CG1 ILE B 190     -25.233  -2.531 -12.423  1.00 10.00      B   
ATOM   3768  CG2 ILE B 190     -22.932  -2.953 -11.495  1.00 10.00      B   
ATOM   3769  CD1 ILE B 190     -24.900  -2.629 -13.897  1.00 10.00      B   
ATOM   3770  C   ILE B 190     -25.376  -0.320 -10.177  1.00 10.00      B   
ATOM   3771  O   ILE B 190     -26.583  -0.318 -10.420  1.00 10.00      B   
ATOM   3772  N   CYS B 191     -24.690   0.777  -9.905  1.00 10.00      B   
ATOM   3773  HN  CYS B 191     -23.736   0.700  -9.688  1.00 10.00      B   
ATOM   3774  CA  CYS B 191     -25.309   2.091  -9.906  1.00 10.00      B   
ATOM   3775  CB  CYS B 191     -24.500   3.053  -9.030  1.00 10.00      B   
ATOM   3776  SG  CYS B 191     -25.244   4.687  -8.802  1.00 10.00      B   
ATOM   3777  HG  CYS B 191     -24.531   5.330  -7.883  1.00 10.00      B   
ATOM   3778  C   CYS B 191     -25.397   2.627 -11.328  1.00 10.00      B   
ATOM   3779  O   CYS B 191     -24.384   2.725 -12.024  1.00 10.00      B   
ATOM   3780  N   ASN B 192     -26.610   2.943 -11.760  1.00 10.00      B   
ATOM   3781  HN  ASN B 192     -27.377   2.805 -11.161  1.00 10.00      B   
ATOM   3782  CA  ASN B 192     -26.841   3.480 -13.097  1.00 10.00      B   
ATOM   3783  CB  ASN B 192     -28.335   3.755 -13.302  1.00 10.00      B   
ATOM   3784  CG  ASN B 192     -28.664   4.345 -14.664  1.00 10.00      B   
ATOM   3785  OD1 ASN B 192     -28.115   3.934 -15.686  1.00 10.00      B   
ATOM   3786  ND2 ASN B 192     -29.558   5.324 -14.687  1.00 10.00      B   
ATOM   3787 HD21 ASN B 192     -29.953   5.612 -13.835  1.00 10.00      B   
ATOM   3788 HD22 ASN B 192     -29.782   5.722 -15.552  1.00 10.00      B   
ATOM   3789  C   ASN B 192     -26.047   4.767 -13.299  1.00 10.00      B   
ATOM   3790  O   ASN B 192     -25.827   5.522 -12.349  1.00 10.00      B   
ATOM   3791  N   ILE B 193     -25.598   4.990 -14.533  1.00 10.00      B   
ATOM   3792  HN  ILE B 193     -25.796   4.327 -15.230  1.00 10.00      B   
ATOM   3793  CA  ILE B 193     -24.831   6.183 -14.898  1.00 10.00      B   
ATOM   3794  CB  ILE B 193     -25.495   7.495 -14.407  1.00 10.00      B   
ATOM   3795  CG1 ILE B 193     -26.899   7.667 -15.006  1.00 10.00      B   
ATOM   3796  CG2 ILE B 193     -24.624   8.704 -14.716  1.00 10.00      B   
ATOM   3797  CD1 ILE B 193     -26.939   7.670 -16.521  1.00 10.00      B   
ATOM   3798  C   ILE B 193     -23.378   6.112 -14.421  1.00 10.00      B   
ATOM   3799  O   ILE B 193     -22.451   6.324 -15.201  1.00 10.00      B   
ATOM   3800  N   CYS B 194     -23.183   5.805 -13.147  1.00 10.00      B   
ATOM   3801  HN  CYS B 194     -23.964   5.628 -12.572  1.00 10.00      B   
ATOM   3802  CA  CYS B 194     -21.845   5.728 -12.573  1.00 10.00      B   
ATOM   3803  CB  CYS B 194     -21.905   5.972 -11.067  1.00 10.00      B   
ATOM   3804  SG  CYS B 194     -22.879   7.422 -10.607  1.00 10.00      B   
ATOM   3805  HG  CYS B 194     -22.904   8.243 -11.649  1.00 10.00      B   
ATOM   3806  C   CYS B 194     -21.162   4.396 -12.877  1.00 10.00      B   
ATOM   3807  O   CYS B 194     -19.931   4.327 -12.945  1.00 10.00      B   
ATOM   3808  N   HIS B 195     -21.965   3.344 -13.047  1.00 10.00      B   
ATOM   3809  HN  HIS B 195     -22.937   3.468 -12.960  1.00 10.00      B   
ATOM   3810  CA  HIS B 195     -21.456   2.005 -13.350  1.00 10.00      B   
ATOM   3811  CB  HIS B 195     -20.760   1.964 -14.716  1.00 10.00      B   
ATOM   3812  CG  HIS B 195     -21.706   1.852 -15.870  1.00 10.00      B   
ATOM   3813  ND1 HIS B 195     -22.043   2.945 -16.630  1.00 10.00      B   
ATOM   3814  CD2 HIS B 195     -22.356   0.762 -16.345  1.00 10.00      B   
ATOM   3815  CE1 HIS B 195     -22.884   2.500 -17.546  1.00 10.00      B   
ATOM   3816  NE2 HIS B 195     -23.103   1.186 -17.414  1.00 10.00      B   
ATOM   3817  HE2 HIS B 195     -23.505   0.600 -18.095  1.00 10.00      B   
ATOM   3818  C   HIS B 195     -20.537   1.490 -12.247  1.00 10.00      B   
ATOM   3819  O   HIS B 195     -19.606   0.725 -12.499  1.00 10.00      B   
ATOM   3820  N   SER B 196     -20.810   1.909 -11.023  1.00 10.00      B   
ATOM   3821  HN  SER B 196     -21.575   2.503 -10.881  1.00 10.00      B   
ATOM   3822  CA  SER B 196     -20.012   1.501  -9.881  1.00 10.00      B   
ATOM   3823  CB  SER B 196     -19.621   2.735  -9.070  1.00 10.00      B   
ATOM   3824  OG  SER B 196     -19.290   3.807  -9.937  1.00 10.00      B   
ATOM   3825  HG  SER B 196     -19.225   3.479 -10.839  1.00 10.00      B   
ATOM   3826  C   SER B 196     -20.786   0.518  -9.011  1.00 10.00      B   
ATOM   3827  O   SER B 196     -21.986   0.319  -9.212  1.00 10.00      B   
ATOM   3828  N   LEU B 197     -20.095  -0.100  -8.061  1.00 10.00      B   
ATOM   3829  HN  LEU B 197     -19.141   0.097  -7.957  1.00 10.00      B   
ATOM   3830  CA  LEU B 197     -20.718  -1.057  -7.156  1.00 10.00      B   
ATOM   3831  CB  LEU B 197     -19.647  -1.742  -6.301  1.00 10.00      B   
ATOM   3832  CG  LEU B 197     -20.147  -2.727  -5.242  1.00 10.00      B   
ATOM   3833  CD1 LEU B 197     -20.787  -3.942  -5.896  1.00 10.00      B   
ATOM   3834  CD2 LEU B 197     -19.014  -3.143  -4.319  1.00 10.00      B   
ATOM   3835  C   LEU B 197     -21.725  -0.350  -6.260  1.00 10.00      B   
ATOM   3836  O   LEU B 197     -21.418   0.689  -5.677  1.00 10.00      B   
ATOM   3837  N   LEU B 198     -22.922  -0.908  -6.162  1.00 10.00      B   
ATOM   3838  HN  LEU B 198     -23.109  -1.739  -6.651  1.00 10.00      B   
ATOM   3839  CA  LEU B 198     -23.967  -0.319  -5.343  1.00 10.00      B   
ATOM   3840  CB  LEU B 198     -25.150   0.118  -6.220  1.00 10.00      B   
ATOM   3841  CG  LEU B 198     -26.299   0.847  -5.512  1.00 10.00      B   
ATOM   3842  CD1 LEU B 198     -26.854   1.942  -6.401  1.00 10.00      B   
ATOM   3843  CD2 LEU B 198     -27.406  -0.124  -5.127  1.00 10.00      B   
ATOM   3844  C   LEU B 198     -24.443  -1.292  -4.277  1.00 10.00      B   
ATOM   3845  O   LEU B 198     -24.813  -2.430  -4.579  1.00 10.00      B   
ATOM   3846  N   ILE B 199     -24.421  -0.842  -3.036  1.00 10.00      B   
ATOM   3847  HN  ILE B 199     -24.077   0.070  -2.858  1.00 10.00      B   
ATOM   3848  CA  ILE B 199     -24.878  -1.648  -1.919  1.00 10.00      B   
ATOM   3849  CB  ILE B 199     -23.911  -1.535  -0.719  1.00 10.00      B   
ATOM   3850  CG1 ILE B 199     -22.548  -2.157  -1.053  1.00 10.00      B   
ATOM   3851  CG2 ILE B 199     -24.507  -2.161   0.532  1.00 10.00      B   
ATOM   3852  CD1 ILE B 199     -22.609  -3.623  -1.430  1.00 10.00      B   
ATOM   3853  C   ILE B 199     -26.261  -1.162  -1.502  1.00 10.00      B   
ATOM   3854  O   ILE B 199     -27.236  -1.923  -1.503  1.00 10.00      B   
ATOM   3855  N   GLN B 200     -26.338   0.122  -1.182  1.00 10.00      B   
ATOM   3856  HN  GLN B 200     -25.522   0.674  -1.231  1.00 10.00      B   
ATOM   3857  CA  GLN B 200     -27.584   0.744  -0.766  1.00 10.00      B   
ATOM   3858  CB  GLN B 200     -27.469   1.256   0.672  1.00 10.00      B   
ATOM   3859  CG  GLN B 200     -26.174   1.997   0.959  1.00 10.00      B   
ATOM   3860  CD  GLN B 200     -25.554   1.608   2.283  1.00 10.00      B   
ATOM   3861  OE1 GLN B 200     -26.252   1.405   3.278  1.00 10.00      B   
ATOM   3862  NE2 GLN B 200     -24.238   1.469   2.298  1.00 10.00      B   
ATOM   3863 HE21 GLN B 200     -23.740   1.622   1.451  1.00 10.00      B   
ATOM   3864 HE22 GLN B 200     -23.808   1.209   3.137  1.00 10.00      B   
ATOM   3865  C   GLN B 200     -27.946   1.882  -1.711  1.00 10.00      B   
ATOM   3866  O   GLN B 200     -27.119   2.741  -2.012  1.00 10.00      B   
ATOM   3867  N   GLY B 201     -29.175   1.873  -2.195  1.00 10.00      B   
ATOM   3868  HN  GLY B 201     -29.793   1.160  -1.933  1.00 10.00      B   
ATOM   3869  CA  GLY B 201     -29.613   2.909  -3.103  1.00 10.00      B   
ATOM   3870  C   GLY B 201     -31.089   2.805  -3.402  1.00 10.00      B   
ATOM   3871  O   GLY B 201     -31.771   1.923  -2.875  1.00 10.00      B   
ATOM   3872  N   GLN B 202     -31.582   3.695  -4.248  1.00 10.00      B   
ATOM   3873  HN  GLN B 202     -30.980   4.357  -4.654  1.00 10.00      B   
ATOM   3874  CA  GLN B 202     -32.988   3.703  -4.615  1.00 10.00      B   
ATOM   3875  CB  GLN B 202     -33.482   5.140  -4.808  1.00 10.00      B   
ATOM   3876  CG  GLN B 202     -33.397   6.019  -3.569  1.00 10.00      B   
ATOM   3877  CD  GLN B 202     -33.846   7.445  -3.837  1.00 10.00      B   
ATOM   3878  OE1 GLN B 202     -33.684   7.966  -4.937  1.00 10.00      B   
ATOM   3879  NE2 GLN B 202     -34.427   8.083  -2.835  1.00 10.00      B   
ATOM   3880 HE21 GLN B 202     -34.539   7.609  -1.985  1.00 10.00      B   
ATOM   3881 HE22 GLN B 202     -34.729   9.009  -2.986  1.00 10.00      B   
ATOM   3882  C   GLN B 202     -33.201   2.918  -5.903  1.00 10.00      B   
ATOM   3883  O   GLN B 202     -32.387   2.990  -6.826  1.00 10.00      B   
ATOM   3884  N   SER B 203     -34.282   2.159  -5.951  1.00 10.00      B   
ATOM   3885  HN  SER B 203     -34.873   2.116  -5.168  1.00 10.00      B   
ATOM   3886  CA  SER B 203     -34.617   1.377  -7.128  1.00 10.00      B   
ATOM   3887  CB  SER B 203     -34.677  -0.111  -6.775  1.00 10.00      B   
ATOM   3888  OG  SER B 203     -33.627  -0.460  -5.888  1.00 10.00      B   
ATOM   3889  HG  SER B 203     -33.807  -0.077  -5.023  1.00 10.00      B   
ATOM   3890  C   SER B 203     -35.962   1.842  -7.674  1.00 10.00      B   
ATOM   3891  O   SER B 203     -36.881   2.117  -6.905  1.00 10.00      B   
ATOM   3892  N   CYS B 204     -36.074   1.945  -8.991  1.00 10.00      B   
ATOM   3893  HN  CYS B 204     -35.307   1.717  -9.557  1.00 10.00      B   
ATOM   3894  CA  CYS B 204     -37.316   2.387  -9.612  1.00 10.00      B   
ATOM   3895  CB  CYS B 204     -37.114   2.670 -11.100  1.00 10.00      B   
ATOM   3896  SG  CYS B 204     -38.109   4.038 -11.734  1.00 10.00      B   
ATOM   3897  HG  CYS B 204     -39.312   3.560 -12.050  1.00 10.00      B   
ATOM   3898  C   CYS B 204     -38.434   1.368  -9.398  1.00 10.00      B   
ATOM   3899  O   CYS B 204     -38.177   0.204  -9.085  1.00 10.00      B   
ATOM   3900  N   GLU B 205     -39.671   1.811  -9.576  1.00 10.00      B   
ATOM   3901  HN  GLU B 205     -39.810   2.739  -9.852  1.00 10.00      B   
ATOM   3902  CA  GLU B 205     -40.828   0.950  -9.383  1.00 10.00      B   
ATOM   3903  CB  GLU B 205     -42.104   1.792  -9.295  1.00 10.00      B   
ATOM   3904  CG  GLU B 205     -43.128   1.262  -8.306  1.00 10.00      B   
ATOM   3905  CD  GLU B 205     -42.865   1.722  -6.886  1.00 10.00      B   
ATOM   3906  OE1 GLU B 205     -43.621   2.585  -6.390  1.00 10.00      B   
ATOM   3907  OE2 GLU B 205     -41.913   1.219  -6.254  1.00 10.00      B   
ATOM   3908  C   GLU B 205     -40.952  -0.075 -10.507  1.00 10.00      B   
ATOM   3909  O   GLU B 205     -40.932  -1.284 -10.262  1.00 10.00      B   
ATOM   3910  N   THR B 206     -41.056   0.414 -11.738  1.00 10.00      B   
ATOM   3911  HN  THR B 206     -41.035   1.391 -11.871  1.00 10.00      B   
ATOM   3912  CA  THR B 206     -41.200  -0.454 -12.897  1.00 10.00      B   
ATOM   3913  CB  THR B 206     -41.690   0.337 -14.128  1.00 10.00      B   
ATOM   3914  OG1 THR B 206     -42.766   1.205 -13.740  1.00 10.00      B   
ATOM   3915  HG1 THR B 206     -42.404   2.010 -13.341  1.00 10.00      B   
ATOM   3916  CG2 THR B 206     -42.183  -0.607 -15.215  1.00 10.00      B   
ATOM   3917  C   THR B 206     -39.891  -1.170 -13.234  1.00 10.00      B   
ATOM   3918  O   THR B 206     -39.833  -2.402 -13.259  1.00 10.00      B   
ATOM   3919  N   CYS B 207     -38.842  -0.398 -13.479  1.00 10.00      B   
ATOM   3920  HN  CYS B 207     -38.939   0.576 -13.423  1.00 10.00      B   
ATOM   3921  CA  CYS B 207     -37.544  -0.957 -13.825  1.00 10.00      B   
ATOM   3922  CB  CYS B 207     -36.843  -0.041 -14.827  1.00 10.00      B   
ATOM   3923  SG  CYS B 207     -37.284   1.707 -14.659  1.00 10.00      B   
ATOM   3924  HG  CYS B 207     -36.731   2.369 -15.669  1.00 10.00      B   
ATOM   3925  C   CYS B 207     -36.678  -1.159 -12.584  1.00 10.00      B   
ATOM   3926  O   CYS B 207     -36.548  -0.261 -11.753  1.00 10.00      B   
ATOM   3927  N   GLY B 208     -36.077  -2.338 -12.471  1.00 10.00      B   
ATOM   3928  HN  GLY B 208     -36.207  -3.010 -13.175  1.00 10.00      B   
ATOM   3929  CA  GLY B 208     -35.231  -2.648 -11.331  1.00 10.00      B   
ATOM   3930  C   GLY B 208     -33.854  -2.020 -11.440  1.00 10.00      B   
ATOM   3931  O   GLY B 208     -32.838  -2.710 -11.381  1.00 10.00      B   
ATOM   3932  N   ILE B 209     -33.824  -0.708 -11.605  1.00 10.00      B   
ATOM   3933  HN  ILE B 209     -34.675  -0.214 -11.641  1.00 10.00      B   
ATOM   3934  CA  ILE B 209     -32.574   0.024 -11.724  1.00 10.00      B   
ATOM   3935  CB  ILE B 209     -32.658   1.100 -12.828  1.00 10.00      B   
ATOM   3936  CG1 ILE B 209     -33.146   0.476 -14.140  1.00 10.00      B   
ATOM   3937  CG2 ILE B 209     -31.304   1.768 -13.029  1.00 10.00      B   
ATOM   3938  CD1 ILE B 209     -33.491   1.489 -15.207  1.00 10.00      B   
ATOM   3939  C   ILE B 209     -32.240   0.691 -10.398  1.00 10.00      B   
ATOM   3940  O   ILE B 209     -33.081   1.378  -9.815  1.00 10.00      B   
ATOM   3941  N   ARG B 210     -31.021   0.474  -9.925  1.00 10.00      B   
ATOM   3942  HN  ARG B 210     -30.401  -0.081 -10.444  1.00 10.00      B   
ATOM   3943  CA  ARG B 210     -30.574   1.049  -8.662  1.00 10.00      B   
ATOM   3944  CB  ARG B 210     -29.832   0.009  -7.817  1.00 10.00      B   
ATOM   3945  CG  ARG B 210     -30.718  -1.046  -7.174  1.00 10.00      B   
ATOM   3946  CD  ARG B 210     -31.030  -2.176  -8.138  1.00 10.00      B   
ATOM   3947  NE  ARG B 210     -31.397  -3.401  -7.436  1.00 10.00      B   
ATOM   3948  HE  ARG B 210     -31.805  -3.307  -6.542  1.00 10.00      B   
ATOM   3949  CZ  ARG B 210     -31.205  -4.621  -7.926  1.00 10.00      B   
ATOM   3950  NH1 ARG B 210     -30.649  -4.787  -9.120  1.00 10.00      B   
ATOM   3951 HH11 ARG B 210     -30.355  -3.960  -9.681  1.00 10.00      B   
ATOM   3952 HH12 ARG B 210     -30.504  -5.748  -9.503  1.00 10.00      B   
ATOM   3953  NH2 ARG B 210     -31.560  -5.675  -7.214  1.00 10.00      B   
ATOM   3954 HH21 ARG B 210     -31.990  -5.545  -6.262  1.00 10.00      B   
ATOM   3955 HH22 ARG B 210     -31.417  -6.636  -7.590  1.00 10.00      B   
ATOM   3956  C   ARG B 210     -29.664   2.250  -8.898  1.00 10.00      B   
ATOM   3957  O   ARG B 210     -28.857   2.258  -9.831  1.00 10.00      B   
ATOM   3958  N   MET B 211     -29.811   3.267  -8.061  1.00 10.00      B   
ATOM   3959  HN  MET B 211     -30.500   3.212  -7.359  1.00 10.00      B   
ATOM   3960  CA  MET B 211     -28.994   4.469  -8.152  1.00 10.00      B   
ATOM   3961  CB  MET B 211     -29.678   5.547  -8.997  1.00 10.00      B   
ATOM   3962  CG  MET B 211     -29.248   5.548 -10.456  1.00 10.00      B   
ATOM   3963  SD  MET B 211     -30.250   6.632 -11.496  1.00 10.00      B   
ATOM   3964  CE  MET B 211     -31.864   5.875 -11.325  1.00 10.00      B   
ATOM   3965  C   MET B 211     -28.676   4.991  -6.758  1.00 10.00      B   
ATOM   3966  O   MET B 211     -29.529   4.973  -5.866  1.00 10.00      B   
ATOM   3967  N   HIS B 212     -27.442   5.428  -6.571  1.00 10.00      B   
ATOM   3968  HN  HIS B 212     -26.809   5.407  -7.320  1.00 10.00      B   
ATOM   3969  CA  HIS B 212     -26.997   5.941  -5.286  1.00 10.00      B   
ATOM   3970  CB  HIS B 212     -25.482   6.137  -5.285  1.00 10.00      B   
ATOM   3971  CG  HIS B 212     -24.692   4.878  -5.127  1.00 10.00      B   
ATOM   3972  ND1 HIS B 212     -23.625   4.597  -5.943  1.00 10.00      B   
ATOM   3973  CD2 HIS B 212     -24.818   3.898  -4.206  1.00 10.00      B   
ATOM   3974  CE1 HIS B 212     -23.123   3.460  -5.495  1.00 10.00      B   
ATOM   3975  NE2 HIS B 212     -23.812   2.997  -4.441  1.00 10.00      B   
ATOM   3976  HE2 HIS B 212     -23.464   2.358  -3.769  1.00 10.00      B   
ATOM   3977  C   HIS B 212     -27.681   7.256  -4.949  1.00 10.00      B   
ATOM   3978  O   HIS B 212     -28.105   7.995  -5.841  1.00 10.00      B   
ATOM   3979  N   LEU B 213     -27.768   7.544  -3.656  1.00 10.00      B   
ATOM   3980  HN  LEU B 213     -27.395   6.912  -3.007  1.00 10.00      B   
ATOM   3981  CA  LEU B 213     -28.395   8.769  -3.168  1.00 10.00      B   
ATOM   3982  CB  LEU B 213     -28.430   8.820  -1.633  1.00 10.00      B   
ATOM   3983  CG  LEU B 213     -29.479   7.945  -0.936  1.00 10.00      B   
ATOM   3984  CD1 LEU B 213     -29.069   6.478  -0.947  1.00 10.00      B   
ATOM   3985  CD2 LEU B 213     -29.711   8.425   0.487  1.00 10.00      B   
ATOM   3986  C   LEU B 213     -27.750  10.030  -3.762  1.00 10.00      B   
ATOM   3987  O   LEU B 213     -28.448  10.859  -4.343  1.00 10.00      B   
ATOM   3988  N   PRO B 214     -26.412  10.201  -3.637  1.00 10.00      B   
ATOM   3989  CA  PRO B 214     -25.722  11.370  -4.199  1.00 10.00      B   
ATOM   3990  CB  PRO B 214     -24.251  11.139  -3.831  1.00 10.00      B   
ATOM   3991  CG  PRO B 214     -24.292  10.196  -2.681  1.00 10.00      B   
ATOM   3992  CD  PRO B 214     -25.476   9.311  -2.924  1.00 10.00      B   
ATOM   3993  C   PRO B 214     -25.877  11.433  -5.719  1.00 10.00      B   
ATOM   3994  O   PRO B 214     -25.904  12.514  -6.309  1.00 10.00      B   
ATOM   3995  N   CYS B 215     -25.998  10.266  -6.344  1.00 10.00      B   
ATOM   3996  HN  CYS B 215     -25.983   9.441  -5.817  1.00 10.00      B   
ATOM   3997  CA  CYS B 215     -26.150  10.183  -7.790  1.00 10.00      B   
ATOM   3998  CB  CYS B 215     -25.927   8.754  -8.282  1.00 10.00      B   
ATOM   3999  SG  CYS B 215     -24.354   8.036  -7.755  1.00 10.00      B   
ATOM   4000  HG  CYS B 215     -23.624   7.804  -8.840  1.00 10.00      B   
ATOM   4001  C   CYS B 215     -27.512  10.703  -8.239  1.00 10.00      B   
ATOM   4002  O   CYS B 215     -27.590  11.536  -9.141  1.00 10.00      B   
ATOM   4003  N   VAL B 216     -28.586  10.226  -7.607  1.00 10.00      B   
ATOM   4004  HN  VAL B 216     -28.475   9.557  -6.893  1.00 10.00      B   
ATOM   4005  CA  VAL B 216     -29.926  10.683  -7.966  1.00 10.00      B   
ATOM   4006  CB  VAL B 216     -31.061   9.829  -7.355  1.00 10.00      B   
ATOM   4007  CG1 VAL B 216     -31.162   8.486  -8.056  1.00 10.00      B   
ATOM   4008  CG2 VAL B 216     -30.878   9.640  -5.860  1.00 10.00      B   
ATOM   4009  C   VAL B 216     -30.108  12.152  -7.605  1.00 10.00      B   
ATOM   4010  O   VAL B 216     -30.835  12.878  -8.279  1.00 10.00      B   
ATOM   4011  N   ALA B 217     -29.418  12.588  -6.553  1.00 10.00      B   
ATOM   4012  HN  ALA B 217     -28.857  11.955  -6.053  1.00 10.00      B   
ATOM   4013  CA  ALA B 217     -29.483  13.974  -6.111  1.00 10.00      B   
ATOM   4014  CB  ALA B 217     -28.730  14.141  -4.801  1.00 10.00      B   
ATOM   4015  C   ALA B 217     -28.894  14.894  -7.174  1.00 10.00      B   
ATOM   4016  O   ALA B 217     -29.351  16.018  -7.361  1.00 10.00      B   
ATOM   4017  N   LYS B 218     -27.877  14.402  -7.869  1.00 10.00      B   
ATOM   4018  HN  LYS B 218     -27.556  13.498  -7.672  1.00 10.00      B   
ATOM   4019  CA  LYS B 218     -27.223  15.173  -8.913  1.00 10.00      B   
ATOM   4020  CB  LYS B 218     -25.766  14.730  -9.076  1.00 10.00      B   
ATOM   4021  CG  LYS B 218     -24.947  15.616 -10.003  1.00 10.00      B   
ATOM   4022  CD  LYS B 218     -23.506  15.144 -10.092  1.00 10.00      B   
ATOM   4023  CE  LYS B 218     -22.670  16.089 -10.941  1.00 10.00      B   
ATOM   4024  NZ  LYS B 218     -21.249  15.661 -11.013  1.00 10.00      B   
ATOM   4025  HZ1 LYS B 218     -21.175  14.735 -11.481  1.00 10.00      B   
ATOM   4026  HZ2 LYS B 218     -20.850  15.587 -10.058  1.00 10.00      B   
ATOM   4027  HZ3 LYS B 218     -20.694  16.356 -11.552  1.00 10.00      B   
ATOM   4028  C   LYS B 218     -27.970  15.037 -10.235  1.00 10.00      B   
ATOM   4029  O   LYS B 218     -28.055  15.986 -11.014  1.00 10.00      B   
ATOM   4030  N   TYR B 219     -28.513  13.854 -10.488  1.00 10.00      B   
ATOM   4031  HN  TYR B 219     -28.412  13.128  -9.835  1.00 10.00      B   
ATOM   4032  CA  TYR B 219     -29.245  13.610 -11.721  1.00 10.00      B   
ATOM   4033  CB  TYR B 219     -29.449  12.113 -11.965  1.00 10.00      B   
ATOM   4034  CG  TYR B 219     -29.839  11.794 -13.390  1.00 10.00      B   
ATOM   4035  CD1 TYR B 219     -28.872  11.663 -14.379  1.00 10.00      B   
ATOM   4036  CD2 TYR B 219     -31.171  11.639 -13.751  1.00 10.00      B   
ATOM   4037  CE1 TYR B 219     -29.221  11.389 -15.687  1.00 10.00      B   
ATOM   4038  CE2 TYR B 219     -31.529  11.361 -15.056  1.00 10.00      B   
ATOM   4039  CZ  TYR B 219     -30.549  11.238 -16.019  1.00 10.00      B   
ATOM   4040  OH  TYR B 219     -30.903  10.972 -17.324  1.00 10.00      B   
ATOM   4041  HH  TYR B 219     -31.462  11.686 -17.653  1.00 10.00      B   
ATOM   4042  C   TYR B 219     -30.584  14.343 -11.731  1.00 10.00      B   
ATOM   4043  O   TYR B 219     -30.971  14.930 -12.739  1.00 10.00      B   
ATOM   4044  N   PHE B 220     -31.283  14.316 -10.605  1.00 10.00      B   
ATOM   4045  HN  PHE B 220     -30.920  13.844  -9.822  1.00 10.00      B   
ATOM   4046  CA  PHE B 220     -32.578  14.977 -10.496  1.00 10.00      B   
ATOM   4047  CB  PHE B 220     -33.554  14.133  -9.668  1.00 10.00      B   
ATOM   4048  CG  PHE B 220     -33.856  12.785 -10.264  1.00 10.00      B   
ATOM   4049  CD1 PHE B 220     -34.533  12.683 -11.466  1.00 10.00      B   
ATOM   4050  CD2 PHE B 220     -33.463  11.622  -9.622  1.00 10.00      B   
ATOM   4051  CE1 PHE B 220     -34.814  11.449 -12.019  1.00 10.00      B   
ATOM   4052  CE2 PHE B 220     -33.741  10.382 -10.169  1.00 10.00      B   
ATOM   4053  CZ  PHE B 220     -34.418  10.296 -11.370  1.00 10.00      B   
ATOM   4054  C   PHE B 220     -32.430  16.374  -9.898  1.00 10.00      B   
ATOM   4055  O   PHE B 220     -33.402  16.966  -9.425  1.00 10.00      B   
ATOM   4056  N   GLN B 221     -31.207  16.895  -9.939  1.00 10.00      B   
ATOM   4057  HN  GLN B 221     -30.483  16.373 -10.342  1.00 10.00      B   
ATOM   4058  CA  GLN B 221     -30.913  18.219  -9.413  1.00 10.00      B   
ATOM   4059  CB  GLN B 221     -29.405  18.491  -9.478  1.00 10.00      B   
ATOM   4060  CG  GLN B 221     -28.985  19.854  -8.953  1.00 10.00      B   
ATOM   4061  CD  GLN B 221     -27.510  20.141  -9.170  1.00 10.00      B   
ATOM   4062  OE1 GLN B 221     -26.903  19.671 -10.135  1.00 10.00      B   
ATOM   4063  NE2 GLN B 221     -26.923  20.921  -8.277  1.00 10.00      B   
ATOM   4064 HE21 GLN B 221     -27.465  21.268  -7.534  1.00 10.00      B   
ATOM   4065 HE22 GLN B 221     -25.970  21.120  -8.392  1.00 10.00      B   
ATOM   4066  C   GLN B 221     -31.667  19.291 -10.194  1.00 10.00      B   
ATOM   4067  O   GLN B 221     -31.441  19.468 -11.391  1.00 10.00      B   
ATOM   4068  N   SER B 222     -32.574  19.984  -9.507  1.00 10.00      B   
ATOM   4069  HN  SER B 222     -32.725  19.761  -8.563  1.00 10.00      B   
ATOM   4070  CA  SER B 222     -33.372  21.049 -10.110  1.00 10.00      B   
ATOM   4071  CB  SER B 222     -32.474  22.168 -10.647  1.00 10.00      B   
ATOM   4072  OG  SER B 222     -31.465  22.493  -9.703  1.00 10.00      B   
ATOM   4073  HG  SER B 222     -31.319  21.734  -9.128  1.00 10.00      B   
ATOM   4074  C   SER B 222     -34.308  20.513 -11.194  1.00 10.00      B   
ATOM   4075  O   SER B 222     -34.701  21.235 -12.114  1.00 10.00      B   
ATOM   4076  N   ASN B 223     -34.672  19.245 -11.072  1.00 10.00      B   
ATOM   4077  HN  ASN B 223     -34.329  18.718 -10.316  1.00 10.00      B   
ATOM   4078  CA  ASN B 223     -35.566  18.613 -12.029  1.00 10.00      B   
ATOM   4079  CB  ASN B 223     -35.145  17.164 -12.288  1.00 10.00      B   
ATOM   4080  CG  ASN B 223     -35.964  16.499 -13.375  1.00 10.00      B   
ATOM   4081  OD1 ASN B 223     -36.545  17.164 -14.230  1.00 10.00      B   
ATOM   4082  ND2 ASN B 223     -36.010  15.179 -13.354  1.00 10.00      B   
ATOM   4083 HD21 ASN B 223     -35.514  14.710 -12.654  1.00 10.00      B   
ATOM   4084 HD22 ASN B 223     -36.540  14.723 -14.046  1.00 10.00      B   
ATOM   4085  C   ASN B 223     -37.001  18.675 -11.522  1.00 10.00      B   
ATOM   4086  O   ASN B 223     -37.285  18.275 -10.392  1.00 10.00      B   
ATOM   4087  N   ALA B 224     -37.894  19.196 -12.352  1.00 10.00      B   
ATOM   4088  HN  ALA B 224     -37.604  19.491 -13.240  1.00 10.00      B   
ATOM   4089  CA  ALA B 224     -39.297  19.330 -11.983  1.00 10.00      B   
ATOM   4090  CB  ALA B 224     -39.994  20.325 -12.897  1.00 10.00      B   
ATOM   4091  C   ALA B 224     -40.011  17.986 -12.014  1.00 10.00      B   
ATOM   4092  O   ALA B 224     -40.682  17.609 -11.056  1.00 10.00      B   
ATOM   4093  N   GLU B 225     -39.855  17.266 -13.116  1.00 10.00      B   
ATOM   4094  HN  GLU B 225     -39.295  17.615 -13.841  1.00 10.00      B   
ATOM   4095  CA  GLU B 225     -40.487  15.965 -13.273  1.00 10.00      B   
ATOM   4096  CB  GLU B 225     -41.249  15.901 -14.600  1.00 10.00      B   
ATOM   4097  CG  GLU B 225     -42.580  15.173 -14.513  1.00 10.00      B   
ATOM   4098  CD  GLU B 225     -43.410  15.313 -15.773  1.00 10.00      B   
ATOM   4099  OE1 GLU B 225     -43.750  14.282 -16.385  1.00 10.00      B   
ATOM   4100  OE2 GLU B 225     -43.731  16.456 -16.156  1.00 10.00      B   
ATOM   4101  C   GLU B 225     -39.439  14.861 -13.205  1.00 10.00      B   
ATOM   4102  O   GLU B 225     -38.733  14.606 -14.181  1.00 10.00      B   
ATOM   4103  N   PRO B 226     -39.308  14.206 -12.041  1.00 10.00      B   
ATOM   4104  CA  PRO B 226     -38.332  13.133 -11.843  1.00 10.00      B   
ATOM   4105  CB  PRO B 226     -38.375  12.883 -10.334  1.00 10.00      B   
ATOM   4106  CG  PRO B 226     -39.735  13.326  -9.915  1.00 10.00      B   
ATOM   4107  CD  PRO B 226     -40.106  14.462 -10.825  1.00 10.00      B   
ATOM   4108  C   PRO B 226     -38.695  11.863 -12.610  1.00 10.00      B   
ATOM   4109  O   PRO B 226     -39.562  11.089 -12.194  1.00 10.00      B   
ATOM   4110  N   ARG B 227     -38.036  11.658 -13.737  1.00 10.00      B   
ATOM   4111  HN  ARG B 227     -37.363  12.311 -14.030  1.00 10.00      B   
ATOM   4112  CA  ARG B 227     -38.287  10.489 -14.556  1.00 10.00      B   
ATOM   4113  CB  ARG B 227     -38.797  10.902 -15.934  1.00 10.00      B   
ATOM   4114  CG  ARG B 227     -40.112  11.653 -15.888  1.00 10.00      B   
ATOM   4115  CD  ARG B 227     -40.665  11.899 -17.277  1.00 10.00      B   
ATOM   4116  NE  ARG B 227     -42.078  12.252 -17.222  1.00 10.00      B   
ATOM   4117  HE  ARG B 227     -42.306  13.161 -16.908  1.00 10.00      B   
ATOM   4118  CZ  ARG B 227     -43.068  11.422 -17.534  1.00 10.00      B   
ATOM   4119  NH1 ARG B 227     -42.811  10.204 -17.999  1.00 10.00      B   
ATOM   4120 HH11 ARG B 227     -41.822   9.887 -18.130  1.00 10.00      B   
ATOM   4121 HH12 ARG B 227     -43.595   9.555 -18.239  1.00 10.00      B   
ATOM   4122  NH2 ARG B 227     -44.317  11.826 -17.384  1.00 10.00      B   
ATOM   4123 HH21 ARG B 227     -45.114  11.191 -17.621  1.00 10.00      B   
ATOM   4124 HH22 ARG B 227     -44.512  12.789 -17.013  1.00 10.00      B   
ATOM   4125  C   ARG B 227     -37.036   9.639 -14.690  1.00 10.00      B   
ATOM   4126  O   ARG B 227     -35.941  10.158 -14.903  1.00 10.00      B   
ATOM   4127  N   CYS B 228     -37.206   8.335 -14.547  1.00 10.00      B   
ATOM   4128  HN  CYS B 228     -38.108   7.988 -14.356  1.00 10.00      B   
ATOM   4129  CA  CYS B 228     -36.099   7.403 -14.665  1.00 10.00      B   
ATOM   4130  CB  CYS B 228     -36.537   6.005 -14.222  1.00 10.00      B   
ATOM   4131  SG  CYS B 228     -35.179   4.868 -13.859  1.00 10.00      B   
ATOM   4132  HG  CYS B 228     -35.521   4.162 -12.791  1.00 10.00      B   
ATOM   4133  C   CYS B 228     -35.612   7.370 -16.108  1.00 10.00      B   
ATOM   4134  O   CYS B 228     -36.421   7.282 -17.037  1.00 10.00      B   
ATOM   4135  N   PRO B 229     -34.288   7.464 -16.308  1.00 10.00      B   
ATOM   4136  CA  PRO B 229     -33.672   7.453 -17.640  1.00 10.00      B   
ATOM   4137  CB  PRO B 229     -32.187   7.252 -17.331  1.00 10.00      B   
ATOM   4138  CG  PRO B 229     -32.001   7.842 -15.978  1.00 10.00      B   
ATOM   4139  CD  PRO B 229     -33.283   7.600 -15.235  1.00 10.00      B   
ATOM   4140  C   PRO B 229     -34.177   6.304 -18.506  1.00 10.00      B   
ATOM   4141  O   PRO B 229     -34.707   6.518 -19.595  1.00 10.00      B   
ATOM   4142  N   HIS B 230     -34.026   5.090 -18.005  1.00 10.00      B   
ATOM   4143  HN  HIS B 230     -33.629   4.984 -17.116  1.00 10.00      B   
ATOM   4144  CA  HIS B 230     -34.455   3.910 -18.736  1.00 10.00      B   
ATOM   4145  CB  HIS B 230     -33.534   2.731 -18.410  1.00 10.00      B   
ATOM   4146  CG  HIS B 230     -33.645   1.573 -19.352  1.00 10.00      B   
ATOM   4147  ND1 HIS B 230     -32.913   1.453 -20.513  1.00 10.00      B   
ATOM   4148  HD1 HIS B 230     -32.249   2.097 -20.851  1.00 10.00      B   
ATOM   4149  CD2 HIS B 230     -34.415   0.460 -19.282  1.00 10.00      B   
ATOM   4150  CE1 HIS B 230     -33.253   0.301 -21.097  1.00 10.00      B   
ATOM   4151  NE2 HIS B 230     -34.165  -0.341 -20.389  1.00 10.00      B   
ATOM   4152  C   HIS B 230     -35.909   3.576 -18.413  1.00 10.00      B   
ATOM   4153  O   HIS B 230     -36.318   3.618 -17.250  1.00 10.00      B   
ATOM   4154  N   CYS B 231     -36.681   3.275 -19.460  1.00 10.00      B   
ATOM   4155  HN  CYS B 231     -36.280   3.288 -20.356  1.00 10.00      B   
ATOM   4156  CA  CYS B 231     -38.101   2.925 -19.340  1.00 10.00      B   
ATOM   4157  CB  CYS B 231     -38.356   1.843 -18.284  1.00 10.00      B   
ATOM   4158  SG  CYS B 231     -37.679   0.218 -18.693  1.00 10.00      B   
ATOM   4159  HG  CYS B 231     -37.350   0.223 -19.979  1.00 10.00      B   
ATOM   4160  C   CYS B 231     -39.006   4.139 -19.123  1.00 10.00      B   
ATOM   4161  O   CYS B 231     -40.226   4.035 -19.276  1.00 10.00      B   
ATOM   4162  N   ASN B 232     -38.409   5.284 -18.785  1.00 10.00      B   
ATOM   4163  HN  ASN B 232     -37.433   5.301 -18.685  1.00 10.00      B   
ATOM   4164  CA  ASN B 232     -39.166   6.515 -18.545  1.00 10.00      B   
ATOM   4165  CB  ASN B 232     -39.780   7.049 -19.848  1.00 10.00      B   
ATOM   4166  CG  ASN B 232     -40.516   8.368 -19.681  1.00 10.00      B   
ATOM   4167  OD1 ASN B 232     -40.288   9.111 -18.724  1.00 10.00      B   
ATOM   4168  ND2 ASN B 232     -41.405   8.669 -20.615  1.00 10.00      B   
ATOM   4169 HD21 ASN B 232     -41.535   8.036 -21.351  1.00 10.00      B   
ATOM   4170 HD22 ASN B 232     -41.892   9.518 -20.537  1.00 10.00      B   
ATOM   4171  C   ASN B 232     -40.233   6.279 -17.477  1.00 10.00      B   
ATOM   4172  O   ASN B 232     -41.432   6.415 -17.719  1.00 10.00      B   
ATOM   4173  N   ASP B 233     -39.777   5.899 -16.295  1.00 10.00      B   
ATOM   4174  HN  ASP B 233     -38.811   5.814 -16.164  1.00 10.00      B   
ATOM   4175  CA  ASP B 233     -40.672   5.617 -15.183  1.00 10.00      B   
ATOM   4176  CB  ASP B 233     -40.216   4.347 -14.458  1.00 10.00      B   
ATOM   4177  CG  ASP B 233     -41.226   3.841 -13.447  1.00 10.00      B   
ATOM   4178  OD1 ASP B 233     -42.433   4.112 -13.617  1.00 10.00      B   
ATOM   4179  OD2 ASP B 233     -40.820   3.140 -12.493  1.00 10.00      B   
ATOM   4180  C   ASP B 233     -40.719   6.792 -14.215  1.00 10.00      B   
ATOM   4181  O   ASP B 233     -39.754   7.549 -14.102  1.00 10.00      B   
ATOM   4182  N   TYR B 234     -41.842   6.948 -13.534  1.00 10.00      B   
ATOM   4183  HN  TYR B 234     -42.572   6.305 -13.665  1.00 10.00      B   
ATOM   4184  CA  TYR B 234     -42.015   8.027 -12.576  1.00 10.00      B   
ATOM   4185  CB  TYR B 234     -43.506   8.253 -12.293  1.00 10.00      B   
ATOM   4186  CG  TYR B 234     -44.305   8.740 -13.485  1.00 10.00      B   
ATOM   4187  CD1 TYR B 234     -44.643   7.881 -14.524  1.00 10.00      B   
ATOM   4188  CD2 TYR B 234     -44.726  10.061 -13.566  1.00 10.00      B   
ATOM   4189  CE1 TYR B 234     -45.376   8.324 -15.608  1.00 10.00      B   
ATOM   4190  CE2 TYR B 234     -45.461  10.512 -14.644  1.00 10.00      B   
ATOM   4191  CZ  TYR B 234     -45.782   9.641 -15.664  1.00 10.00      B   
ATOM   4192  OH  TYR B 234     -46.507  10.089 -16.747  1.00 10.00      B   
ATOM   4193  HH  TYR B 234     -47.181   9.435 -16.974  1.00 10.00      B   
ATOM   4194  C   TYR B 234     -41.290   7.679 -11.284  1.00 10.00      B   
ATOM   4195  O   TYR B 234     -41.546   6.631 -10.694  1.00 10.00      B   
ATOM   4196  N   TRP B 235     -40.381   8.547 -10.857  1.00 10.00      B   
ATOM   4197  HN  TRP B 235     -40.225   9.371 -11.372  1.00 10.00      B   
ATOM   4198  CA  TRP B 235     -39.615   8.316  -9.638  1.00 10.00      B   
ATOM   4199  CB  TRP B 235     -38.430   9.285  -9.569  1.00 10.00      B   
ATOM   4200  CG  TRP B 235     -37.290   8.802  -8.725  1.00 10.00      B   
ATOM   4201  CD1 TRP B 235     -36.828   9.360  -7.569  1.00 10.00      B   
ATOM   4202  CD2 TRP B 235     -36.460   7.662  -8.978  1.00 10.00      B   
ATOM   4203  NE1 TRP B 235     -35.764   8.637  -7.087  1.00 10.00      B   
ATOM   4204  HE1 TRP B 235     -35.258   8.838  -6.266  1.00 10.00      B   
ATOM   4205  CE2 TRP B 235     -35.519   7.590  -7.933  1.00 10.00      B   
ATOM   4206  CE3 TRP B 235     -36.421   6.696  -9.987  1.00 10.00      B   
ATOM   4207  CZ2 TRP B 235     -34.552   6.591  -7.868  1.00 10.00      B   
ATOM   4208  CZ3 TRP B 235     -35.461   5.705  -9.920  1.00 10.00      B   
ATOM   4209  CH2 TRP B 235     -34.539   5.659  -8.868  1.00 10.00      B   
ATOM   4210  C   TRP B 235     -40.506   8.478  -8.409  1.00 10.00      B   
ATOM   4211  O   TRP B 235     -40.922   9.590  -8.080  1.00 10.00      B   
ATOM   4212  N   PRO B 236     -40.816   7.367  -7.715  1.00 10.00      B   
ATOM   4213  CA  PRO B 236     -41.669   7.386  -6.531  1.00 10.00      B   
ATOM   4214  CB  PRO B 236     -42.305   5.999  -6.577  1.00 10.00      B   
ATOM   4215  CG  PRO B 236     -41.263   5.120  -7.194  1.00 10.00      B   
ATOM   4216  CD  PRO B 236     -40.366   6.000  -8.032  1.00 10.00      B   
ATOM   4217  C   PRO B 236     -40.865   7.557  -5.247  1.00 10.00      B   
ATOM   4218  O   PRO B 236     -41.420   7.582  -4.150  1.00 10.00      B   
ATOM   4219  N   HIS B 237     -39.555   7.679  -5.393  1.00 10.00      B   
ATOM   4220  HN  HIS B 237     -39.174   7.675  -6.295  1.00 10.00      B   
ATOM   4221  CA  HIS B 237     -38.671   7.846  -4.248  1.00 10.00      B   
ATOM   4222  CB  HIS B 237     -37.357   7.083  -4.452  1.00 10.00      B   
ATOM   4223  CG  HIS B 237     -37.501   5.590  -4.434  1.00 10.00      B   
ATOM   4224  ND1 HIS B 237     -36.825   4.814  -3.523  1.00 10.00      B   
ATOM   4225  CD2 HIS B 237     -38.245   4.787  -5.232  1.00 10.00      B   
ATOM   4226  CE1 HIS B 237     -37.172   3.566  -3.785  1.00 10.00      B   
ATOM   4227  NE2 HIS B 237     -38.029   3.499  -4.811  1.00 10.00      B   
ATOM   4228  HE2 HIS B 237     -38.245   2.686  -5.326  1.00 10.00      B   
ATOM   4229  C   HIS B 237     -38.400   9.324  -4.003  1.00 10.00      B   
ATOM   4230  O   HIS B 237     -38.644  10.159  -4.877  1.00 10.00      B   
ATOM   4231  N   GLU B 238     -37.905   9.645  -2.819  1.00 10.00      B   
ATOM   4232  HN  GLU B 238     -37.722   8.934  -2.166  1.00 10.00      B   
ATOM   4233  CA  GLU B 238     -37.611  11.024  -2.465  1.00 10.00      B   
ATOM   4234  CB  GLU B 238     -37.462  11.168  -0.950  1.00 10.00      B   
ATOM   4235  CG  GLU B 238     -38.754  10.967  -0.179  1.00 10.00      B   
ATOM   4236  CD  GLU B 238     -38.598  11.275   1.293  1.00 10.00      B   
ATOM   4237  OE1 GLU B 238     -38.623  10.330   2.107  1.00 10.00      B   
ATOM   4238  OE2 GLU B 238     -38.447  12.465   1.643  1.00 10.00      B   
ATOM   4239  C   GLU B 238     -36.350  11.507  -3.166  1.00 10.00      B   
ATOM   4240  O   GLU B 238     -35.386  10.754  -3.313  1.00 10.00      B   
ATOM   4241  N   ILE B 239     -36.371  12.758  -3.605  1.00 10.00      B   
ATOM   4242  HN  ILE B 239     -37.174  13.302  -3.456  1.00 10.00      B   
ATOM   4243  CA  ILE B 239     -35.231  13.353  -4.289  1.00 10.00      B   
ATOM   4244  CB  ILE B 239     -35.680  14.420  -5.314  1.00 10.00      B   
ATOM   4245  CG1 ILE B 239     -36.652  13.808  -6.327  1.00 10.00      B   
ATOM   4246  CG2 ILE B 239     -34.476  15.029  -6.024  1.00 10.00      B   
ATOM   4247  CD1 ILE B 239     -37.285  14.820  -7.256  1.00 10.00      B   
ATOM   4248  C   ILE B 239     -34.290  13.991  -3.270  1.00 10.00      B   
ATOM   4249  O   ILE B 239     -34.642  14.979  -2.623  1.00 10.00      B   
ATOM   4250  N   PRO B 240     -33.089  13.420  -3.104  1.00 10.00      B   
ATOM   4251  CA  PRO B 240     -32.092  13.925  -2.161  1.00 10.00      B   
ATOM   4252  CB  PRO B 240     -31.037  12.808  -2.103  1.00 10.00      B   
ATOM   4253  CG  PRO B 240     -31.635  11.652  -2.836  1.00 10.00      B   
ATOM   4254  CD  PRO B 240     -32.600  12.240  -3.821  1.00 10.00      B   
ATOM   4255  C   PRO B 240     -31.461  15.223  -2.653  1.00 10.00      B   
ATOM   4256  O   PRO B 240     -31.585  15.585  -3.825  1.00 10.00      B   
ATOM   4257  N   LYS B 241     -30.782  15.915  -1.755  1.00 10.00      B   
ATOM   4258  HN  LYS B 241     -30.699  15.564  -0.845  1.00 10.00      B   
ATOM   4259  CA  LYS B 241     -30.136  17.173  -2.091  1.00 10.00      B   
ATOM   4260  CB  LYS B 241     -30.321  18.194  -0.958  1.00 10.00      B   
ATOM   4261  CG  LYS B 241     -31.770  18.566  -0.664  1.00 10.00      B   
ATOM   4262  CD  LYS B 241     -32.469  17.495   0.162  1.00 10.00      B   
ATOM   4263  CE  LYS B 241     -33.966  17.741   0.254  1.00 10.00      B   
ATOM   4264  NZ  LYS B 241     -34.325  18.572   1.433  1.00 10.00      B   
ATOM   4265  HZ1 LYS B 241     -35.358  18.614   1.541  1.00 10.00      B   
ATOM   4266  HZ2 LYS B 241     -33.962  19.541   1.318  1.00 10.00      B   
ATOM   4267  HZ3 LYS B 241     -33.917  18.161   2.297  1.00 10.00      B   
ATOM   4268  C   LYS B 241     -28.655  16.938  -2.349  1.00 10.00      B   
ATOM   4269  O   LYS B 241     -28.058  16.036  -1.761  1.00 10.00      B   
ATOM   4270  N   VAL B 242     -28.070  17.734  -3.235  1.00 10.00      B   
ATOM   4271  HN  VAL B 242     -28.598  18.433  -3.674  1.00 10.00      B   
ATOM   4272  CA  VAL B 242     -26.655  17.598  -3.561  1.00 10.00      B   
ATOM   4273  CB  VAL B 242     -26.234  18.509  -4.735  1.00 10.00      B   
ATOM   4274  CG1 VAL B 242     -26.815  17.987  -6.039  1.00 10.00      B   
ATOM   4275  CG2 VAL B 242     -26.668  19.948  -4.494  1.00 10.00      B   
ATOM   4276  C   VAL B 242     -25.786  17.890  -2.342  1.00 10.00      B   
ATOM   4277  O   VAL B 242     -26.113  18.761  -1.532  1.00 10.00      B   
ATOM   4278  N   PHE B 243     -24.695  17.146  -2.203  1.00 10.00      B   
ATOM   4279  HN  PHE B 243     -24.491  16.465  -2.876  1.00 10.00      B   
ATOM   4280  CA  PHE B 243     -23.787  17.324  -1.077  1.00 10.00      B   
ATOM   4281  CB  PHE B 243     -22.767  16.181  -1.015  1.00 10.00      B   
ATOM   4282  CG  PHE B 243     -21.896  16.208   0.210  1.00 10.00      B   
ATOM   4283  CD1 PHE B 243     -20.571  16.605   0.127  1.00 10.00      B   
ATOM   4284  CD2 PHE B 243     -22.405  15.839   1.445  1.00 10.00      B   
ATOM   4285  CE1 PHE B 243     -19.770  16.634   1.251  1.00 10.00      B   
ATOM   4286  CE2 PHE B 243     -21.609  15.866   2.574  1.00 10.00      B   
ATOM   4287  CZ  PHE B 243     -20.289  16.264   2.477  1.00 10.00      B   
ATOM   4288  C   PHE B 243     -23.079  18.672  -1.154  1.00 10.00      B   
ATOM   4289  O   PHE B 243     -22.346  18.949  -2.106  1.00 10.00      B   
ATOM   4290  N   ASP B 244     -23.316  19.510  -0.159  1.00 10.00      B   
ATOM   4291  HN  ASP B 244     -23.911  19.231   0.568  1.00 10.00      B   
ATOM   4292  CA  ASP B 244     -22.706  20.831  -0.108  1.00 10.00      B   
ATOM   4293  CB  ASP B 244     -23.782  21.922  -0.157  1.00 10.00      B   
ATOM   4294  CG  ASP B 244     -23.226  23.280  -0.537  1.00 10.00      B   
ATOM   4295  OD1 ASP B 244     -23.015  24.119   0.360  1.00 10.00      B   
ATOM   4296  OD2 ASP B 244     -23.000  23.519  -1.741  1.00 10.00      B   
ATOM   4297  C   ASP B 244     -21.880  20.967   1.164  1.00 10.00      B   
ATOM   4298  O   ASP B 244     -22.333  20.581   2.241  1.00 10.00      B   
ATOM   4299  N   PRO B 245     -20.648  21.488   1.053  1.00 10.00      B   
ATOM   4300  CA  PRO B 245     -19.759  21.672   2.205  1.00 10.00      B   
ATOM   4301  CB  PRO B 245     -18.421  22.065   1.570  1.00 10.00      B   
ATOM   4302  CG  PRO B 245     -18.791  22.661   0.256  1.00 10.00      B   
ATOM   4303  CD  PRO B 245     -20.017  21.925  -0.206  1.00 10.00      B   
ATOM   4304  C   PRO B 245     -20.245  22.769   3.155  1.00 10.00      B   
ATOM   4305  O   PRO B 245     -19.791  23.913   3.094  1.00 10.00      B   
ATOM   4306  N   GLU B 246     -21.189  22.419   4.012  1.00 10.00      B   
ATOM   4307  HN  GLU B 246     -21.546  21.505   3.983  1.00 10.00      B   
ATOM   4308  CB  GLU B 246     -23.253  23.397   4.919  1.00 10.00      B   
ATOM   4309  CG  GLU B 246     -23.796  24.104   3.691  1.00 10.00      B   
ATOM   4310  CD  GLU B 246     -25.164  24.699   3.928  1.00 10.00      B   
ATOM   4311  OE1 GLU B 246     -25.362  25.341   4.980  1.00 10.00      B   
ATOM   4312  OE2 GLU B 246     -26.044  24.546   3.059  1.00 10.00      B   
ATOM   4313  CA  GLU B 246     -21.726  23.355   4.985  1.00 10.00      B   
ATOM   4314  C   GLU B 246     -21.268  22.981   6.384  1.00 10.00      B   
ATOM   4315  O   GLU B 246     -21.896  22.095   7.000  1.00 10.00      B   
ATOM   4316  OXT GLU B 246     -20.267  23.553   6.852  1.00 10.00      B   
END
