# Supplementary material for: COZOID: contact zone identifier for visual analysis of protein-protein interactions
Source: BMC Bioinformatics. 2018 Apr 6;19:125. doi: 10.1186/s12859-018-2113-6 (PMC5889581; doi:10.1186/s12859-018-2113-6)
Supplement: Supplementary file 3 — Example data. Testing dataset used in the manuscript. (ZIP 2662 kb) [file 12859_2018_2113_MOESM3_ESM.zip › Test_data_COZOID/cluster3_1.pdb]

REMARK FILENAME="/data/home/enm009/home_crm01_298725528/CREAM298725528/DIRAC_"
REMARK ===============================================================
REMARK HADDOCK run for complex
REMARK final NOE weights: unambig 50 amb: 50
REMARK ===============================================================
REMARK            total,bonds,angles,improper,dihe,vdw,elec,air,cdih,coup,sani,vean,dani
REMARK energies: -240.556, 0, 0, 0, 0, -63.9261, -297.671, 121.04, 0, 0, 0, 0, 0
REMARK ===============================================================
REMARK            bonds,angles,impropers,dihe,air,cdih,coup,sani,vean,dani
REMARK rms-dev.: 0,0,0,0,1.21707,0,0, 0, 0, 0
REMARK ===============================================================
REMARK               air,cdih,coup,sani,vean,dani
REMARK               >0.3,>5,>1,>0,>5,>0.2
REMARK violations.: 3, 0, 0, 0, 0, 0
REMARK ===============================================================
REMARK                        CVpartition#,violations,rms
REMARK AIRs cross-validation: 2, 1, 2.61134
REMARK ===============================================================
REMARK NCS energy: 0
REMARK ===============================================================
REMARK Symmetry energy: 0
REMARK ===============================================================
REMARK Desolvation energy: 14.9974
REMARK Internal energy free molecules: 9043.22
REMARK Internal energy complex: -17000.5
REMARK Binding energy: -26390.3
REMARK ===============================================================
REMARK buried surface area: 2197.92
REMARK ===============================================================
REMARK water - chain1: 0 0 0
REMARK water - chain2: 0 0 0
REMARK water - chain3: 0 0 0
REMARK water - chain4: 0 0 0
REMARK water - chain5: 0 0 0
REMARK water - chain6: 0 0 0
REMARK ===============================================================
REMARK water - water: 0 0 0
REMARK ===============================================================
REMARK DATE:08-Dec-2015  19:53:32       created by user: enm009
REMARK VERSION:1.2
ATOM      1  C   GLY A  78       4.621  34.153  12.146  1.00 10.00      A   
ATOM      2  O   GLY A  78       3.628  34.020  11.430  1.00 10.00      A   
ATOM      3  N   GLY A  78       3.668  32.458  13.676  1.00 10.00      A   
ATOM      4  HT1 GLY A  78       3.972  31.667  13.074  1.00 10.00      A   
ATOM      5  HT2 GLY A  78       2.720  32.759  13.379  1.00 10.00      A   
ATOM      6  HT3 GLY A  78       3.627  32.136  14.662  1.00 10.00      A   
ATOM      7  CA  GLY A  78       4.620  33.587  13.548  1.00 10.00      A   
ATOM      8  N   PRO A  79       5.725  34.787  11.723  1.00 10.00      A   
ATOM      9  CA  PRO A  79       5.845  35.372  10.387  1.00 10.00      A   
ATOM     10  CB  PRO A  79       7.118  36.228  10.465  1.00 10.00      A   
ATOM     11  CG  PRO A  79       7.499  36.253  11.908  1.00 10.00      A   
ATOM     12  CD  PRO A  79       6.944  34.996  12.510  1.00 10.00      A   
ATOM     13  C   PRO A  79       5.997  34.303   9.308  1.00 10.00      A   
ATOM     14  O   PRO A  79       7.095  33.787   9.073  1.00 10.00      A   
ATOM     15  N   ARG A  80       4.888  33.964   8.666  1.00 10.00      A   
ATOM     16  HN  ARG A  80       4.042  34.401   8.908  1.00 10.00      A   
ATOM     17  CA  ARG A  80       4.894  32.971   7.604  1.00 10.00      A   
ATOM     18  CB  ARG A  80       4.210  31.663   8.019  1.00 10.00      A   
ATOM     19  CG  ARG A  80       3.197  31.782   9.147  1.00 10.00      A   
ATOM     20  CD  ARG A  80       3.046  30.452   9.868  1.00 10.00      A   
ATOM     21  NE  ARG A  80       1.992  30.468  10.884  1.00 10.00      A   
ATOM     22  HE  ARG A  80       1.199  31.023  10.702  1.00 10.00      A   
ATOM     23  CZ  ARG A  80       2.037  29.757  12.010  1.00 10.00      A   
ATOM     24  NH1 ARG A  80       3.115  29.034  12.303  1.00 10.00      A   
ATOM     25 HH11 ARG A  80       3.148  28.461  13.190  1.00 10.00      A   
ATOM     26 HH12 ARG A  80       3.939  29.033  11.661  1.00 10.00      A   
ATOM     27  NH2 ARG A  80       1.012  29.781  12.852  1.00 10.00      A   
ATOM     28 HH21 ARG A  80       1.049  29.234  13.740  1.00 10.00      A   
ATOM     29 HH22 ARG A  80       0.156  30.339  12.627  1.00 10.00      A   
ATOM     30  C   ARG A  80       4.296  33.531   6.324  1.00 10.00      A   
ATOM     31  O   ARG A  80       3.126  33.914   6.283  1.00 10.00      A   
ATOM     32  N   SER A  81       5.118  33.586   5.288  1.00 10.00      A   
ATOM     33  HN  SER A  81       6.040  33.266   5.394  1.00 10.00      A   
ATOM     34  CA  SER A  81       4.713  34.106   3.995  1.00 10.00      A   
ATOM     35  CB  SER A  81       5.965  34.392   3.171  1.00 10.00      A   
ATOM     36  OG  SER A  81       7.109  33.799   3.774  1.00 10.00      A   
ATOM     37  HG  SER A  81       7.857  33.864   3.169  1.00 10.00      A   
ATOM     38  C   SER A  81       3.791  33.130   3.261  1.00 10.00      A   
ATOM     39  O   SER A  81       3.598  31.991   3.695  1.00 10.00      A   
ATOM     40  N   GLN A  82       3.236  33.579   2.141  1.00 10.00      A   
ATOM     41  HN  GLN A  82       3.439  34.492   1.843  1.00 10.00      A   
ATOM     42  CA  GLN A  82       2.327  32.763   1.346  1.00 10.00      A   
ATOM     43  CB  GLN A  82       1.778  33.553   0.160  1.00 10.00      A   
ATOM     44  CG  GLN A  82       0.772  32.783  -0.678  1.00 10.00      A   
ATOM     45  CD  GLN A  82       0.157  33.625  -1.773  1.00 10.00      A   
ATOM     46  OE1 GLN A  82      -0.029  34.831  -1.616  1.00 10.00      A   
ATOM     47  NE2 GLN A  82      -0.150  32.995  -2.895  1.00 10.00      A   
ATOM     48 HE21 GLN A  82       0.039  32.025  -2.952  1.00 10.00      A   
ATOM     49 HE22 GLN A  82      -0.545  33.516  -3.627  1.00 10.00      A   
ATOM     50  C   GLN A  82       2.991  31.478   0.869  1.00 10.00      A   
ATOM     51  O   GLN A  82       2.351  30.428   0.818  1.00 10.00      A   
ATOM     52  N   LYS A  83       4.274  31.560   0.529  1.00 10.00      A   
ATOM     53  HN  LYS A  83       4.731  32.428   0.582  1.00 10.00      A   
ATOM     54  CA  LYS A  83       5.011  30.390   0.069  1.00 10.00      A   
ATOM     55  CB  LYS A  83       6.454  30.753  -0.298  1.00 10.00      A   
ATOM     56  CG  LYS A  83       7.301  29.563  -0.734  1.00 10.00      A   
ATOM     57  CD  LYS A  83       8.676  29.998  -1.212  1.00 10.00      A   
ATOM     58  CE  LYS A  83       9.585  28.803  -1.448  1.00 10.00      A   
ATOM     59  NZ  LYS A  83      10.879  29.198  -2.067  1.00 10.00      A   
ATOM     60  HZ1 LYS A  83      11.492  28.365  -2.182  1.00 10.00      A   
ATOM     61  HZ2 LYS A  83      11.369  29.891  -1.466  1.00 10.00      A   
ATOM     62  HZ3 LYS A  83      10.714  29.624  -3.002  1.00 10.00      A   
ATOM     63  C   LYS A  83       4.987  29.293   1.129  1.00 10.00      A   
ATOM     64  O   LYS A  83       4.887  28.112   0.810  1.00 10.00      A   
ATOM     65  N   GLN A  84       5.051  29.699   2.390  1.00 10.00      A   
ATOM     66  HN  GLN A  84       5.110  30.658   2.580  1.00 10.00      A   
ATOM     67  CA  GLN A  84       5.027  28.758   3.498  1.00 10.00      A   
ATOM     68  CB  GLN A  84       5.506  29.435   4.782  1.00 10.00      A   
ATOM     69  CG  GLN A  84       6.594  28.672   5.520  1.00 10.00      A   
ATOM     70  CD  GLN A  84       6.411  28.715   7.023  1.00 10.00      A   
ATOM     71  OE1 GLN A  84       5.287  28.726   7.525  1.00 10.00      A   
ATOM     72  NE2 GLN A  84       7.512  28.749   7.756  1.00 10.00      A   
ATOM     73 HE21 GLN A  84       8.378  28.746   7.294  1.00 10.00      A   
ATOM     74 HE22 GLN A  84       7.418  28.779   8.731  1.00 10.00      A   
ATOM     75  C   GLN A  84       3.618  28.214   3.695  1.00 10.00      A   
ATOM     76  O   GLN A  84       3.431  27.029   3.970  1.00 10.00      A   
ATOM     77  N   LEU A  85       2.631  29.088   3.542  1.00 10.00      A   
ATOM     78  HN  LEU A  85       2.848  30.021   3.322  1.00 10.00      A   
ATOM     79  CA  LEU A  85       1.237  28.703   3.696  1.00 10.00      A   
ATOM     80  CB  LEU A  85       0.326  29.931   3.648  1.00 10.00      A   
ATOM     81  CG  LEU A  85       0.585  31.009   4.705  1.00 10.00      A   
ATOM     82  CD1 LEU A  85      -0.315  32.211   4.474  1.00 10.00      A   
ATOM     83  CD2 LEU A  85       0.386  30.450   6.106  1.00 10.00      A   
ATOM     84  C   LEU A  85       0.833  27.699   2.623  1.00 10.00      A   
ATOM     85  O   LEU A  85       0.229  26.669   2.920  1.00 10.00      A   
ATOM     86  N   GLU A  86       1.185  27.996   1.376  1.00 10.00      A   
ATOM     87  HN  GLU A  86       1.671  28.834   1.198  1.00 10.00      A   
ATOM     88  CA  GLU A  86       0.863  27.109   0.265  1.00 10.00      A   
ATOM     89  CB  GLU A  86       1.056  27.805  -1.084  1.00 10.00      A   
ATOM     90  CG  GLU A  86      -0.014  28.839  -1.398  1.00 10.00      A   
ATOM     91  CD  GLU A  86      -0.006  29.269  -2.849  1.00 10.00      A   
ATOM     92  OE1 GLU A  86       0.561  30.340  -3.153  1.00 10.00      A   
ATOM     93  OE2 GLU A  86      -0.574  28.542  -3.692  1.00 10.00      A   
ATOM     94  C   GLU A  86       1.672  25.818   0.342  1.00 10.00      A   
ATOM     95  O   GLU A  86       1.244  24.776  -0.149  1.00 10.00      A   
ATOM     96  N   LEU A  87       2.839  25.887   0.970  1.00 10.00      A   
ATOM     97  HN  LEU A  87       3.141  26.748   1.333  1.00 10.00      A   
ATOM     98  CA  LEU A  87       3.681  24.711   1.127  1.00 10.00      A   
ATOM     99  CB  LEU A  87       5.097  25.107   1.553  1.00 10.00      A   
ATOM    100  CG  LEU A  87       6.111  23.966   1.681  1.00 10.00      A   
ATOM    101  CD1 LEU A  87       6.423  23.365   0.319  1.00 10.00      A   
ATOM    102  CD2 LEU A  87       7.381  24.451   2.362  1.00 10.00      A   
ATOM    103  C   LEU A  87       3.067  23.778   2.162  1.00 10.00      A   
ATOM    104  O   LEU A  87       3.027  22.563   1.976  1.00 10.00      A   
ATOM    105  N   LYS A  88       2.563  24.362   3.241  1.00 10.00      A   
ATOM    106  HN  LYS A  88       2.620  25.339   3.329  1.00 10.00      A   
ATOM    107  CA  LYS A  88       1.945  23.589   4.305  1.00 10.00      A   
ATOM    108  CB  LYS A  88       1.655  24.462   5.526  1.00 10.00      A   
ATOM    109  CG  LYS A  88       1.771  23.715   6.845  1.00 10.00      A   
ATOM    110  CD  LYS A  88       3.161  23.121   7.010  1.00 10.00      A   
ATOM    111  CE  LYS A  88       3.153  21.915   7.937  1.00 10.00      A   
ATOM    112  NZ  LYS A  88       4.415  21.136   7.829  1.00 10.00      A   
ATOM    113  HZ1 LYS A  88       4.642  20.967   6.820  1.00 10.00      A   
ATOM    114  HZ2 LYS A  88       4.313  20.219   8.304  1.00 10.00      A   
ATOM    115  HZ3 LYS A  88       5.201  21.654   8.266  1.00 10.00      A   
ATOM    116  C   LYS A  88       0.677  22.896   3.819  1.00 10.00      A   
ATOM    117  O   LYS A  88       0.424  21.741   4.165  1.00 10.00      A   
ATOM    118  N   VAL A  89      -0.116  23.593   3.006  1.00 10.00      A   
ATOM    119  HN  VAL A  89       0.123  24.515   2.767  1.00 10.00      A   
ATOM    120  CA  VAL A  89      -1.340  23.001   2.477  1.00 10.00      A   
ATOM    121  CB  VAL A  89      -2.324  24.029   1.872  1.00 10.00      A   
ATOM    122  CG1 VAL A  89      -2.704  25.081   2.903  1.00 10.00      A   
ATOM    123  CG2 VAL A  89      -1.769  24.672   0.611  1.00 10.00      A   
ATOM    124  C   VAL A  89      -1.006  21.902   1.472  1.00 10.00      A   
ATOM    125  O   VAL A  89      -1.788  20.976   1.267  1.00 10.00      A   
ATOM    126  N   SER A  90       0.172  22.011   0.861  1.00 10.00      A   
ATOM    127  HN  SER A  90       0.740  22.788   1.051  1.00 10.00      A   
ATOM    128  CA  SER A  90       0.634  21.012  -0.088  1.00 10.00      A   
ATOM    129  CB  SER A  90       1.901  21.489  -0.806  1.00 10.00      A   
ATOM    130  OG  SER A  90       2.372  20.516  -1.725  1.00 10.00      A   
ATOM    131  HG  SER A  90       1.893  20.604  -2.558  1.00 10.00      A   
ATOM    132  C   SER A  90       0.909  19.717   0.664  1.00 10.00      A   
ATOM    133  O   SER A  90       0.432  18.652   0.286  1.00 10.00      A   
ATOM    134  N   GLU A  91       1.655  19.825   1.758  1.00 10.00      A   
ATOM    135  HN  GLU A  91       2.002  20.708   2.015  1.00 10.00      A   
ATOM    136  CA  GLU A  91       1.976  18.667   2.580  1.00 10.00      A   
ATOM    137  CB  GLU A  91       2.924  19.061   3.714  1.00 10.00      A   
ATOM    138  CG  GLU A  91       4.240  19.661   3.244  1.00 10.00      A   
ATOM    139  CD  GLU A  91       5.140  20.057   4.394  1.00 10.00      A   
ATOM    140  OE1 GLU A  91       4.686  20.806   5.276  1.00 10.00      A   
ATOM    141  OE2 GLU A  91       6.309  19.617   4.422  1.00 10.00      A   
ATOM    142  C   GLU A  91       0.693  18.072   3.152  1.00 10.00      A   
ATOM    143  O   GLU A  91       0.580  16.860   3.335  1.00 10.00      A   
ATOM    144  N   LEU A  92      -0.273  18.947   3.415  1.00 10.00      A   
ATOM    145  HN  LEU A  92      -0.104  19.902   3.254  1.00 10.00      A   
ATOM    146  CA  LEU A  92      -1.564  18.538   3.947  1.00 10.00      A   
ATOM    147  CB  LEU A  92      -2.421  19.773   4.262  1.00 10.00      A   
ATOM    148  CG  LEU A  92      -3.234  19.737   5.562  1.00 10.00      A   
ATOM    149  CD1 LEU A  92      -3.747  21.126   5.914  1.00 10.00      A   
ATOM    150  CD2 LEU A  92      -4.392  18.757   5.450  1.00 10.00      A   
ATOM    151  C   LEU A  92      -2.283  17.630   2.950  1.00 10.00      A   
ATOM    152  O   LEU A  92      -2.681  16.515   3.293  1.00 10.00      A   
ATOM    153  N   VAL A  93      -2.424  18.099   1.711  1.00 10.00      A   
ATOM    154  HN  VAL A  93      -2.068  18.988   1.490  1.00 10.00      A   
ATOM    155  CA  VAL A  93      -3.095  17.316   0.678  1.00 10.00      A   
ATOM    156  CB  VAL A  93      -3.416  18.118  -0.609  1.00 10.00      A   
ATOM    157  CG1 VAL A  93      -4.376  19.258  -0.307  1.00 10.00      A   
ATOM    158  CG2 VAL A  93      -2.156  18.636  -1.288  1.00 10.00      A   
ATOM    159  C   VAL A  93      -2.317  16.043   0.351  1.00 10.00      A   
ATOM    160  O   VAL A  93      -2.915  15.005   0.069  1.00 10.00      A   
ATOM    161  N   GLN A  94      -0.986  16.122   0.419  1.00 10.00      A   
ATOM    162  HN  GLN A  94      -0.567  16.982   0.650  1.00 10.00      A   
ATOM    163  CA  GLN A  94      -0.139  14.962   0.153  1.00 10.00      A   
ATOM    164  CB  GLN A  94       1.343  15.325   0.276  1.00 10.00      A   
ATOM    165  CG  GLN A  94       1.853  16.285  -0.782  1.00 10.00      A   
ATOM    166  CD  GLN A  94       3.333  16.572  -0.633  1.00 10.00      A   
ATOM    167  OE1 GLN A  94       4.107  15.703  -0.236  1.00 10.00      A   
ATOM    168  NE2 GLN A  94       3.736  17.796  -0.942  1.00 10.00      A   
ATOM    169 HE21 GLN A  94       3.064  18.445  -1.245  1.00 10.00      A   
ATOM    170 HE22 GLN A  94       4.688  18.006  -0.847  1.00 10.00      A   
ATOM    171  C   GLN A  94      -0.460  13.866   1.157  1.00 10.00      A   
ATOM    172  O   GLN A  94      -0.663  12.708   0.793  1.00 10.00      A   
ATOM    173  N   PHE A  95      -0.516  14.256   2.425  1.00 10.00      A   
ATOM    174  HN  PHE A  95      -0.340  15.201   2.639  1.00 10.00      A   
ATOM    175  CA  PHE A  95      -0.819  13.333   3.507  1.00 10.00      A   
ATOM    176  CB  PHE A  95      -0.814  14.079   4.847  1.00 10.00      A   
ATOM    177  CG  PHE A  95      -0.962  13.199   6.059  1.00 10.00      A   
ATOM    178  CD1 PHE A  95       0.145  12.603   6.637  1.00 10.00      A   
ATOM    179  CD2 PHE A  95      -2.207  12.979   6.627  1.00 10.00      A   
ATOM    180  CE1 PHE A  95       0.016  11.805   7.758  1.00 10.00      A   
ATOM    181  CE2 PHE A  95      -2.345  12.181   7.746  1.00 10.00      A   
ATOM    182  CZ  PHE A  95      -1.231  11.592   8.313  1.00 10.00      A   
ATOM    183  C   PHE A  95      -2.173  12.671   3.279  1.00 10.00      A   
ATOM    184  O   PHE A  95      -2.310  11.455   3.442  1.00 10.00      A   
ATOM    185  N   LEU A  96      -3.155  13.478   2.886  1.00 10.00      A   
ATOM    186  HN  LEU A  96      -2.963  14.434   2.764  1.00 10.00      A   
ATOM    187  CA  LEU A  96      -4.509  12.994   2.633  1.00 10.00      A   
ATOM    188  CB  LEU A  96      -5.449  14.166   2.320  1.00 10.00      A   
ATOM    189  CG  LEU A  96      -5.484  15.306   3.344  1.00 10.00      A   
ATOM    190  CD1 LEU A  96      -6.464  16.388   2.913  1.00 10.00      A   
ATOM    191  CD2 LEU A  96      -5.832  14.783   4.729  1.00 10.00      A   
ATOM    192  C   LEU A  96      -4.538  11.984   1.489  1.00 10.00      A   
ATOM    193  O   LEU A  96      -5.101  10.897   1.629  1.00 10.00      A   
ATOM    194  N   LEU A  97      -3.912  12.346   0.372  1.00 10.00      A   
ATOM    195  HN  LEU A  97      -3.472  13.226   0.338  1.00 10.00      A   
ATOM    196  CA  LEU A  97      -3.865  11.486  -0.811  1.00 10.00      A   
ATOM    197  CB  LEU A  97      -3.040  12.146  -1.922  1.00 10.00      A   
ATOM    198  CG  LEU A  97      -3.666  13.374  -2.589  1.00 10.00      A   
ATOM    199  CD1 LEU A  97      -2.616  14.156  -3.361  1.00 10.00      A   
ATOM    200  CD2 LEU A  97      -4.809  12.964  -3.506  1.00 10.00      A   
ATOM    201  C   LEU A  97      -3.305  10.103  -0.488  1.00 10.00      A   
ATOM    202  O   LEU A  97      -3.870   9.086  -0.889  1.00 10.00      A   
ATOM    203  N   ILE A  98      -2.207  10.071   0.258  1.00 10.00      A   
ATOM    204  HN  ILE A  98      -1.804  10.918   0.552  1.00 10.00      A   
ATOM    205  CA  ILE A  98      -1.574   8.810   0.632  1.00 10.00      A   
ATOM    206  CB  ILE A  98      -0.182   9.034   1.279  1.00 10.00      A   
ATOM    207  CG1 ILE A  98       0.669   9.994   0.436  1.00 10.00      A   
ATOM    208  CG2 ILE A  98       0.552   7.714   1.477  1.00 10.00      A   
ATOM    209  CD1 ILE A  98       0.916   9.533  -0.986  1.00 10.00      A   
ATOM    210  C   ILE A  98      -2.464   7.993   1.581  1.00 10.00      A   
ATOM    211  O   ILE A  98      -2.302   6.782   1.718  1.00 10.00      A   
ATOM    212  N   LYS A  99      -3.415   8.652   2.232  1.00 10.00      A   
ATOM    213  HN  LYS A  99      -3.534   9.615   2.072  1.00 10.00      A   
ATOM    214  CA  LYS A  99      -4.307   7.960   3.156  1.00 10.00      A   
ATOM    215  CB  LYS A  99      -4.699   8.848   4.336  1.00 10.00      A   
ATOM    216  CG  LYS A  99      -3.527   9.332   5.174  1.00 10.00      A   
ATOM    217  CD  LYS A  99      -2.571   8.200   5.519  1.00 10.00      A   
ATOM    218  CE  LYS A  99      -1.184   8.735   5.833  1.00 10.00      A   
ATOM    219  NZ  LYS A  99      -0.610   9.490   4.687  1.00 10.00      A   
ATOM    220  HZ1 LYS A  99      -1.300  10.196   4.340  1.00 10.00      A   
ATOM    221  HZ2 LYS A  99      -0.377   8.841   3.911  1.00 10.00      A   
ATOM    222  HZ3 LYS A  99       0.254   9.984   4.982  1.00 10.00      A   
ATOM    223  C   LYS A  99      -5.549   7.441   2.446  1.00 10.00      A   
ATOM    224  O   LYS A  99      -6.074   6.385   2.796  1.00 10.00      A   
ATOM    225  N   ASP A 100      -6.012   8.179   1.444  1.00 10.00      A   
ATOM    226  HN  ASP A 100      -5.556   9.017   1.209  1.00 10.00      A   
ATOM    227  CA  ASP A 100      -7.192   7.775   0.690  1.00 10.00      A   
ATOM    228  CB  ASP A 100      -7.710   8.910  -0.194  1.00 10.00      A   
ATOM    229  CG  ASP A 100      -8.938   8.498  -0.981  1.00 10.00      A   
ATOM    230  OD1 ASP A 100      -9.971   8.178  -0.355  1.00 10.00      A   
ATOM    231  OD2 ASP A 100      -8.871   8.465  -2.227  1.00 10.00      A   
ATOM    232  C   ASP A 100      -6.897   6.542  -0.153  1.00 10.00      A   
ATOM    233  O   ASP A 100      -7.790   5.739  -0.428  1.00 10.00      A   
ATOM    234  N   GLN A 101      -5.633   6.391  -0.541  1.00 10.00      A   
ATOM    235  HN  GLN A 101      -4.974   7.074  -0.288  1.00 10.00      A   
ATOM    236  CA  GLN A 101      -5.201   5.252  -1.345  1.00 10.00      A   
ATOM    237  CB  GLN A 101      -3.694   5.327  -1.615  1.00 10.00      A   
ATOM    238  CG  GLN A 101      -3.282   6.449  -2.556  1.00 10.00      A   
ATOM    239  CD  GLN A 101      -1.776   6.604  -2.672  1.00 10.00      A   
ATOM    240  OE1 GLN A 101      -1.023   5.636  -2.539  1.00 10.00      A   
ATOM    241  NE2 GLN A 101      -1.325   7.827  -2.921  1.00 10.00      A   
ATOM    242 HE21 GLN A 101      -1.978   8.550  -3.013  1.00 10.00      A   
ATOM    243 HE22 GLN A 101      -0.357   7.955  -3.006  1.00 10.00      A   
ATOM    244  C   GLN A 101      -5.537   3.931  -0.656  1.00 10.00      A   
ATOM    245  O   GLN A 101      -5.775   2.918  -1.314  1.00 10.00      A   
ATOM    246  N   LYS A 102      -5.576   3.954   0.669  1.00 10.00      A   
ATOM    247  HN  LYS A 102      -5.401   4.796   1.138  1.00 10.00      A   
ATOM    248  CA  LYS A 102      -5.874   2.757   1.440  1.00 10.00      A   
ATOM    249  CB  LYS A 102      -4.723   2.430   2.391  1.00 10.00      A   
ATOM    250  CG  LYS A 102      -4.183   3.629   3.153  1.00 10.00      A   
ATOM    251  CD  LYS A 102      -3.096   3.212   4.128  1.00 10.00      A   
ATOM    252  CE  LYS A 102      -3.653   2.338   5.239  1.00 10.00      A   
ATOM    253  NZ  LYS A 102      -2.573   1.758   6.070  1.00 10.00      A   
ATOM    254  HZ1 LYS A 102      -1.969   1.138   5.486  1.00 10.00      A   
ATOM    255  HZ2 LYS A 102      -2.976   1.195   6.847  1.00 10.00      A   
ATOM    256  HZ3 LYS A 102      -1.983   2.513   6.476  1.00 10.00      A   
ATOM    257  C   LYS A 102      -7.192   2.870   2.208  1.00 10.00      A   
ATOM    258  O   LYS A 102      -7.667   1.881   2.760  1.00 10.00      A   
ATOM    259  N   LYS A 103      -7.769   4.075   2.231  1.00 10.00      A   
ATOM    260  HN  LYS A 103      -7.331   4.814   1.763  1.00 10.00      A   
ATOM    261  CA  LYS A 103      -9.037   4.333   2.930  1.00 10.00      A   
ATOM    262  CB  LYS A 103     -10.193   3.553   2.285  1.00 10.00      A   
ATOM    263  CG  LYS A 103     -10.349   3.769   0.784  1.00 10.00      A   
ATOM    264  CD  LYS A 103     -11.249   4.955   0.477  1.00 10.00      A   
ATOM    265  CE  LYS A 103     -11.417   5.150  -1.024  1.00 10.00      A   
ATOM    266  NZ  LYS A 103     -10.252   5.846  -1.626  1.00 10.00      A   
ATOM    267  HZ1 LYS A 103     -10.318   5.837  -2.663  1.00 10.00      A   
ATOM    268  HZ2 LYS A 103      -9.366   5.381  -1.340  1.00 10.00      A   
ATOM    269  HZ3 LYS A 103     -10.224   6.842  -1.300  1.00 10.00      A   
ATOM    270  C   LYS A 103      -8.933   4.004   4.422  1.00 10.00      A   
ATOM    271  O   LYS A 103      -9.265   2.897   4.851  1.00 10.00      A   
ATOM    272  N   ILE A 104      -8.468   4.969   5.215  1.00 10.00      A   
ATOM    273  HN  ILE A 104      -8.223   5.831   4.825  1.00 10.00      A   
ATOM    274  CA  ILE A 104      -8.309   4.759   6.654  1.00 10.00      A   
ATOM    275  CB  ILE A 104      -7.485   5.863   7.357  1.00 10.00      A   
ATOM    276  CG1 ILE A 104      -6.286   6.289   6.504  1.00 10.00      A   
ATOM    277  CG2 ILE A 104      -7.035   5.405   8.741  1.00 10.00      A   
ATOM    278  CD1 ILE A 104      -5.182   5.258   6.420  1.00 10.00      A   
ATOM    279  C   ILE A 104      -9.639   4.513   7.381  1.00 10.00      A   
ATOM    280  O   ILE A 104      -9.833   3.434   7.943  1.00 10.00      A   
ATOM    281  N   PRO A 105     -10.594   5.476   7.388  1.00 10.00      A   
ATOM    282  CA  PRO A 105     -10.477   6.798   6.757  1.00 10.00      A   
ATOM    283  CB  PRO A 105     -11.942   7.197   6.502  1.00 10.00      A   
ATOM    284  CG  PRO A 105     -12.779   6.083   7.054  1.00 10.00      A   
ATOM    285  CD  PRO A 105     -11.905   5.332   8.014  1.00 10.00      A   
ATOM    286  C   PRO A 105      -9.800   7.826   7.670  1.00 10.00      A   
ATOM    287  O   PRO A 105      -9.530   7.553   8.842  1.00 10.00      A   
ATOM    288  N   ILE A 106      -9.536   9.008   7.131  1.00 10.00      A   
ATOM    289  HN  ILE A 106      -9.826   9.188   6.214  1.00 10.00      A   
ATOM    290  CA  ILE A 106      -8.853  10.060   7.877  1.00 10.00      A   
ATOM    291  CB  ILE A 106      -8.254  11.134   6.949  1.00 10.00      A   
ATOM    292  CG1 ILE A 106      -9.268  11.557   5.885  1.00 10.00      A   
ATOM    293  CG2 ILE A 106      -6.974  10.626   6.306  1.00 10.00      A   
ATOM    294  CD1 ILE A 106      -8.826  12.744   5.060  1.00 10.00      A   
ATOM    295  C   ILE A 106      -9.731  10.732   8.926  1.00 10.00      A   
ATOM    296  O   ILE A 106     -10.949  10.843   8.771  1.00 10.00      A   
ATOM    297  N   LYS A 107      -9.081  11.179   9.991  1.00 10.00      A   
ATOM    298  HN  LYS A 107      -8.111  11.049  10.039  1.00 10.00      A   
ATOM    299  CA  LYS A 107      -9.739  11.864  11.090  1.00 10.00      A   
ATOM    300  CB  LYS A 107      -9.764  10.967  12.331  1.00 10.00      A   
ATOM    301  CG  LYS A 107     -10.462   9.629  12.126  1.00 10.00      A   
ATOM    302  CD  LYS A 107      -9.811   8.531  12.954  1.00 10.00      A   
ATOM    303  CE  LYS A 107      -8.572   7.976  12.265  1.00 10.00      A   
ATOM    304  NZ  LYS A 107      -7.503   7.623  13.237  1.00 10.00      A   
ATOM    305  HZ1 LYS A 107      -7.182   6.647  13.081  1.00 10.00      A   
ATOM    306  HZ2 LYS A 107      -7.857   7.707  14.210  1.00 10.00      A   
ATOM    307  HZ3 LYS A 107      -6.687   8.268  13.122  1.00 10.00      A   
ATOM    308  C   LYS A 107      -8.961  13.144  11.387  1.00 10.00      A   
ATOM    309  O   LYS A 107      -7.744  13.188  11.194  1.00 10.00      A   
ATOM    310  N   ARG A 108      -9.652  14.177  11.860  1.00 10.00      A   
ATOM    311  HN  ARG A 108     -10.619  14.076  12.022  1.00 10.00      A   
ATOM    312  CA  ARG A 108      -9.008  15.460  12.153  1.00 10.00      A   
ATOM    313  CB  ARG A 108     -10.037  16.523  12.537  1.00 10.00      A   
ATOM    314  CG  ARG A 108     -10.746  17.148  11.347  1.00 10.00      A   
ATOM    315  CD  ARG A 108     -12.155  17.591  11.705  1.00 10.00      A   
ATOM    316  NE  ARG A 108     -12.174  18.696  12.659  1.00 10.00      A   
ATOM    317  HE  ARG A 108     -11.459  18.722  13.337  1.00 10.00      A   
ATOM    318  CZ  ARG A 108     -13.103  19.651  12.670  1.00 10.00      A   
ATOM    319  NH1 ARG A 108     -14.081  19.648  11.766  1.00 10.00      A   
ATOM    320 HH11 ARG A 108     -14.127  18.898  11.036  1.00 10.00      A   
ATOM    321 HH12 ARG A 108     -14.809  20.396  11.784  1.00 10.00      A   
ATOM    322  NH2 ARG A 108     -13.052  20.609  13.583  1.00 10.00      A   
ATOM    323 HH21 ARG A 108     -12.285  20.620  14.292  1.00 10.00      A   
ATOM    324 HH22 ARG A 108     -13.778  21.360  13.599  1.00 10.00      A   
ATOM    325  C   ARG A 108      -7.930  15.341  13.225  1.00 10.00      A   
ATOM    326  O   ARG A 108      -6.917  16.038  13.171  1.00 10.00      A   
ATOM    327  N   ALA A 109      -8.145  14.450  14.187  1.00 10.00      A   
ATOM    328  HN  ALA A 109      -8.965  13.917  14.167  1.00 10.00      A   
ATOM    329  CA  ALA A 109      -7.188  14.247  15.273  1.00 10.00      A   
ATOM    330  CB  ALA A 109      -7.706  13.202  16.251  1.00 10.00      A   
ATOM    331  C   ALA A 109      -5.811  13.852  14.739  1.00 10.00      A   
ATOM    332  O   ALA A 109      -4.785  14.341  15.213  1.00 10.00      A   
ATOM    333  N   ASP A 110      -5.801  12.975  13.744  1.00 10.00      A   
ATOM    334  HN  ASP A 110      -6.654  12.620  13.410  1.00 10.00      A   
ATOM    335  CA  ASP A 110      -4.560  12.505  13.135  1.00 10.00      A   
ATOM    336  CB  ASP A 110      -4.838  11.317  12.203  1.00 10.00      A   
ATOM    337  CG  ASP A 110      -5.691  10.240  12.849  1.00 10.00      A   
ATOM    338  OD1 ASP A 110      -5.210   9.101  13.016  1.00 10.00      A   
ATOM    339  OD2 ASP A 110      -6.856  10.525  13.194  1.00 10.00      A   
ATOM    340  C   ASP A 110      -3.892  13.628  12.353  1.00 10.00      A   
ATOM    341  O   ASP A 110      -2.678  13.830  12.444  1.00 10.00      A   
ATOM    342  N   ILE A 111      -4.700  14.371  11.602  1.00 10.00      A   
ATOM    343  HN  ILE A 111      -5.662  14.168  11.595  1.00 10.00      A   
ATOM    344  CA  ILE A 111      -4.203  15.479  10.792  1.00 10.00      A   
ATOM    345  CB  ILE A 111      -5.331  16.109   9.945  1.00 10.00      A   
ATOM    346  CG1 ILE A 111      -5.993  15.044   9.064  1.00 10.00      A   
ATOM    347  CG2 ILE A 111      -4.791  17.247   9.090  1.00 10.00      A   
ATOM    348  CD1 ILE A 111      -7.256  15.515   8.374  1.00 10.00      A   
ATOM    349  C   ILE A 111      -3.565  16.554  11.671  1.00 10.00      A   
ATOM    350  O   ILE A 111      -2.487  17.060  11.369  1.00 10.00      A   
ATOM    351  N   LEU A 112      -4.224  16.880  12.771  1.00 10.00      A   
ATOM    352  HN  LEU A 112      -5.077  16.432  12.970  1.00 10.00      A   
ATOM    353  CA  LEU A 112      -3.720  17.891  13.693  1.00 10.00      A   
ATOM    354  CB  LEU A 112      -4.784  18.223  14.743  1.00 10.00      A   
ATOM    355  CG  LEU A 112      -5.980  19.046  14.264  1.00 10.00      A   
ATOM    356  CD1 LEU A 112      -7.204  18.739  15.111  1.00 10.00      A   
ATOM    357  CD2 LEU A 112      -5.658  20.532  14.318  1.00 10.00      A   
ATOM    358  C   LEU A 112      -2.443  17.426  14.387  1.00 10.00      A   
ATOM    359  O   LEU A 112      -1.606  18.238  14.783  1.00 10.00      A   
ATOM    360  N   LYS A 113      -2.288  16.117  14.508  1.00 10.00      A   
ATOM    361  HN  LYS A 113      -2.970  15.519  14.133  1.00 10.00      A   
ATOM    362  CA  LYS A 113      -1.138  15.542  15.184  1.00 10.00      A   
ATOM    363  CB  LYS A 113      -1.495  14.168  15.758  1.00 10.00      A   
ATOM    364  CG  LYS A 113      -0.404  13.540  16.611  1.00 10.00      A   
ATOM    365  CD  LYS A 113      -0.777  12.126  17.028  1.00 10.00      A   
ATOM    366  CE  LYS A 113       0.222  11.559  18.025  1.00 10.00      A   
ATOM    367  NZ  LYS A 113       0.261  12.354  19.279  1.00 10.00      A   
ATOM    368  HZ1 LYS A 113       0.649  13.301  19.094  1.00 10.00      A   
ATOM    369  HZ2 LYS A 113       0.860  11.881  19.982  1.00 10.00      A   
ATOM    370  HZ3 LYS A 113      -0.698  12.452  19.668  1.00 10.00      A   
ATOM    371  C   LYS A 113       0.106  15.436  14.301  1.00 10.00      A   
ATOM    372  O   LYS A 113       1.181  15.885  14.690  1.00 10.00      A   
ATOM    373  N   HIS A 114      -0.032  14.853  13.117  1.00 10.00      A   
ATOM    374  HN  HIS A 114      -0.921  14.545  12.827  1.00 10.00      A   
ATOM    375  CA  HIS A 114       1.122  14.656  12.239  1.00 10.00      A   
ATOM    376  CB  HIS A 114       1.127  13.241  11.653  1.00 10.00      A   
ATOM    377  CG  HIS A 114       1.565  12.183  12.620  1.00 10.00      A   
ATOM    378  ND1 HIS A 114       2.881  11.853  12.856  1.00 10.00      A   
ATOM    379  HD1 HIS A 114       3.664  12.257  12.425  1.00 10.00      A   
ATOM    380  CD2 HIS A 114       0.830  11.373  13.423  1.00 10.00      A   
ATOM    381  CE1 HIS A 114       2.905  10.875  13.773  1.00 10.00      A   
ATOM    382  NE2 HIS A 114       1.682  10.547  14.150  1.00 10.00      A   
ATOM    383  C   HIS A 114       1.269  15.692  11.126  1.00 10.00      A   
ATOM    384  O   HIS A 114       2.315  15.759  10.479  1.00 10.00      A   
ATOM    385  N   VAL A 115       0.244  16.498  10.889  1.00 10.00      A   
ATOM    386  HN  VAL A 115      -0.570  16.426  11.431  1.00 10.00      A   
ATOM    387  CA  VAL A 115       0.319  17.495   9.823  1.00 10.00      A   
ATOM    388  CB  VAL A 115      -0.816  17.331   8.790  1.00 10.00      A   
ATOM    389  CG1 VAL A 115      -0.575  18.221   7.581  1.00 10.00      A   
ATOM    390  CG2 VAL A 115      -0.953  15.879   8.365  1.00 10.00      A   
ATOM    391  C   VAL A 115       0.305  18.923  10.357  1.00 10.00      A   
ATOM    392  O   VAL A 115       1.262  19.673  10.163  1.00 10.00      A   
ATOM    393  N   ILE A 116      -0.783  19.283  11.027  1.00 10.00      A   
ATOM    394  HN  ILE A 116      -1.496  18.620  11.160  1.00 10.00      A   
ATOM    395  CA  ILE A 116      -0.958  20.628  11.575  1.00 10.00      A   
ATOM    396  CB  ILE A 116      -2.299  20.755  12.331  1.00 10.00      A   
ATOM    397  CG1 ILE A 116      -3.469  20.685  11.345  1.00 10.00      A   
ATOM    398  CG2 ILE A 116      -2.362  22.032  13.156  1.00 10.00      A   
ATOM    399  CD1 ILE A 116      -3.396  21.702  10.223  1.00 10.00      A   
ATOM    400  C   ILE A 116       0.211  21.057  12.464  1.00 10.00      A   
ATOM    401  O   ILE A 116       0.915  22.021  12.149  1.00 10.00      A   
ATOM    402  N   GLY A 117       0.414  20.343  13.564  1.00 10.00      A   
ATOM    403  HN  GLY A 117      -0.182  19.588  13.763  1.00 10.00      A   
ATOM    404  CA  GLY A 117       1.502  20.664  14.473  1.00 10.00      A   
ATOM    405  C   GLY A 117       1.340  22.018  15.148  1.00 10.00      A   
ATOM    406  O   GLY A 117       0.712  22.125  16.201  1.00 10.00      A   
ATOM    407  N   ASP A 118       1.911  23.053  14.542  1.00 10.00      A   
ATOM    408  HN  ASP A 118       2.402  22.903  13.704  1.00 10.00      A   
ATOM    409  CA  ASP A 118       1.836  24.405  15.094  1.00 10.00      A   
ATOM    410  CB  ASP A 118       3.201  25.096  15.014  1.00 10.00      A   
ATOM    411  CG  ASP A 118       3.128  26.571  15.357  1.00 10.00      A   
ATOM    412  OD1 ASP A 118       2.955  26.899  16.550  1.00 10.00      A   
ATOM    413  OD2 ASP A 118       3.220  27.408  14.433  1.00 10.00      A   
ATOM    414  C   ASP A 118       0.782  25.259  14.391  1.00 10.00      A   
ATOM    415  O   ASP A 118       0.282  26.231  14.956  1.00 10.00      A   
ATOM    416  N   TYR A 119       0.416  24.873  13.179  1.00 10.00      A   
ATOM    417  HN  TYR A 119       0.802  24.051  12.804  1.00 10.00      A   
ATOM    418  CA  TYR A 119      -0.558  25.627  12.388  1.00 10.00      A   
ATOM    419  CB  TYR A 119      -0.407  25.285  10.901  1.00 10.00      A   
ATOM    420  CG  TYR A 119       0.965  25.597  10.333  1.00 10.00      A   
ATOM    421  CD1 TYR A 119       1.168  26.699   9.510  1.00 10.00      A   
ATOM    422  CD2 TYR A 119       2.058  24.790  10.621  1.00 10.00      A   
ATOM    423  CE1 TYR A 119       2.420  26.988   8.996  1.00 10.00      A   
ATOM    424  CE2 TYR A 119       3.311  25.072  10.113  1.00 10.00      A   
ATOM    425  CZ  TYR A 119       3.488  26.169   9.300  1.00 10.00      A   
ATOM    426  OH  TYR A 119       4.741  26.449   8.798  1.00 10.00      A   
ATOM    427  HH  TYR A 119       4.724  27.302   8.335  1.00 10.00      A   
ATOM    428  C   TYR A 119      -1.993  25.377  12.855  1.00 10.00      A   
ATOM    429  O   TYR A 119      -2.893  25.162  12.045  1.00 10.00      A   
ATOM    430  N   LYS A 120      -2.201  25.432  14.165  1.00 10.00      A   
ATOM    431  HN  LYS A 120      -1.446  25.643  14.755  1.00 10.00      A   
ATOM    432  CA  LYS A 120      -3.515  25.197  14.751  1.00 10.00      A   
ATOM    433  CB  LYS A 120      -3.387  24.665  16.184  1.00 10.00      A   
ATOM    434  CG  LYS A 120      -2.434  25.455  17.071  1.00 10.00      A   
ATOM    435  CD  LYS A 120      -1.190  24.645  17.404  1.00 10.00      A   
ATOM    436  CE  LYS A 120      -0.270  25.392  18.359  1.00 10.00      A   
ATOM    437  NZ  LYS A 120       0.252  26.658  17.775  1.00 10.00      A   
ATOM    438  HZ1 LYS A 120       0.531  26.511  16.780  1.00 10.00      A   
ATOM    439  HZ2 LYS A 120       1.084  26.980  18.307  1.00 10.00      A   
ATOM    440  HZ3 LYS A 120      -0.474  27.401  17.811  1.00 10.00      A   
ATOM    441  C   LYS A 120      -4.386  26.451  14.718  1.00 10.00      A   
ATOM    442  O   LYS A 120      -5.612  26.363  14.650  1.00 10.00      A   
ATOM    443  N   ASP A 121      -3.752  27.616  14.746  1.00 10.00      A   
ATOM    444  HN  ASP A 121      -2.770  27.630  14.771  1.00 10.00      A   
ATOM    445  CA  ASP A 121      -4.484  28.880  14.728  1.00 10.00      A   
ATOM    446  CB  ASP A 121      -3.588  30.051  15.138  1.00 10.00      A   
ATOM    447  CG  ASP A 121      -2.563  30.425  14.085  1.00 10.00      A   
ATOM    448  OD1 ASP A 121      -2.633  31.557  13.559  1.00 10.00      A   
ATOM    449  OD2 ASP A 121      -1.676  29.598  13.792  1.00 10.00      A   
ATOM    450  C   ASP A 121      -5.092  29.138  13.359  1.00 10.00      A   
ATOM    451  O   ASP A 121      -6.105  29.825  13.235  1.00 10.00      A   
ATOM    452  N   ILE A 122      -4.466  28.585  12.333  1.00 10.00      A   
ATOM    453  HN  ILE A 122      -3.655  28.060  12.496  1.00 10.00      A   
ATOM    454  CA  ILE A 122      -4.947  28.743  10.971  1.00 10.00      A   
ATOM    455  CB  ILE A 122      -3.860  29.318  10.036  1.00 10.00      A   
ATOM    456  CG1 ILE A 122      -2.499  28.673  10.321  1.00 10.00      A   
ATOM    457  CG2 ILE A 122      -3.786  30.832  10.174  1.00 10.00      A   
ATOM    458  CD1 ILE A 122      -1.383  29.168   9.425  1.00 10.00      A   
ATOM    459  C   ILE A 122      -5.454  27.417  10.423  1.00 10.00      A   
ATOM    460  O   ILE A 122      -5.592  27.246   9.215  1.00 10.00      A   
ATOM    461  N   PHE A 123      -5.744  26.489  11.333  1.00 10.00      A   
ATOM    462  HN  PHE A 123      -5.614  26.699  12.281  1.00 10.00      A   
ATOM    463  CA  PHE A 123      -6.244  25.167  10.964  1.00 10.00      A   
ATOM    464  CB  PHE A 123      -6.484  24.288  12.202  1.00 10.00      A   
ATOM    465  CG  PHE A 123      -7.301  23.049  11.941  1.00 10.00      A   
ATOM    466  CD1 PHE A 123      -6.819  22.040  11.124  1.00 10.00      A   
ATOM    467  CD2 PHE A 123      -8.553  22.896  12.517  1.00 10.00      A   
ATOM    468  CE1 PHE A 123      -7.568  20.903  10.885  1.00 10.00      A   
ATOM    469  CE2 PHE A 123      -9.307  21.762  12.284  1.00 10.00      A   
ATOM    470  CZ  PHE A 123      -8.814  20.764  11.465  1.00 10.00      A   
ATOM    471  C   PHE A 123      -7.491  25.234  10.073  1.00 10.00      A   
ATOM    472  O   PHE A 123      -7.495  24.650   8.992  1.00 10.00      A   
ATOM    473  N   PRO A 124      -8.566  25.946  10.492  1.00 10.00      A   
ATOM    474  CA  PRO A 124      -9.794  26.053   9.688  1.00 10.00      A   
ATOM    475  CB  PRO A 124     -10.659  27.042  10.476  1.00 10.00      A   
ATOM    476  CG  PRO A 124     -10.165  26.938  11.875  1.00 10.00      A   
ATOM    477  CD  PRO A 124      -8.690  26.681  11.770  1.00 10.00      A   
ATOM    478  C   PRO A 124      -9.522  26.595   8.286  1.00 10.00      A   
ATOM    479  O   PRO A 124     -10.150  26.172   7.316  1.00 10.00      A   
ATOM    480  N   ASP A 125      -8.572  27.517   8.186  1.00 10.00      A   
ATOM    481  HN  ASP A 125      -8.089  27.793   8.992  1.00 10.00      A   
ATOM    482  CA  ASP A 125      -8.219  28.115   6.902  1.00 10.00      A   
ATOM    483  CB  ASP A 125      -7.469  29.434   7.104  1.00 10.00      A   
ATOM    484  CG  ASP A 125      -7.130  30.116   5.791  1.00 10.00      A   
ATOM    485  OD1 ASP A 125      -8.066  30.512   5.063  1.00 10.00      A   
ATOM    486  OD2 ASP A 125      -5.930  30.268   5.485  1.00 10.00      A   
ATOM    487  C   ASP A 125      -7.382  27.155   6.065  1.00 10.00      A   
ATOM    488  O   ASP A 125      -7.651  26.955   4.881  1.00 10.00      A   
ATOM    489  N   LEU A 126      -6.380  26.552   6.693  1.00 10.00      A   
ATOM    490  HN  LEU A 126      -6.224  26.751   7.643  1.00 10.00      A   
ATOM    491  CA  LEU A 126      -5.498  25.606   6.015  1.00 10.00      A   
ATOM    492  CB  LEU A 126      -4.360  25.167   6.939  1.00 10.00      A   
ATOM    493  CG  LEU A 126      -2.957  25.650   6.562  1.00 10.00      A   
ATOM    494  CD1 LEU A 126      -2.894  27.170   6.528  1.00 10.00      A   
ATOM    495  CD2 LEU A 126      -1.927  25.090   7.528  1.00 10.00      A   
ATOM    496  C   LEU A 126      -6.276  24.391   5.529  1.00 10.00      A   
ATOM    497  O   LEU A 126      -6.086  23.930   4.403  1.00 10.00      A   
ATOM    498  N   PHE A 127      -7.158  23.882   6.381  1.00 10.00      A   
ATOM    499  HN  PHE A 127      -7.255  24.291   7.271  1.00 10.00      A   
ATOM    500  CA  PHE A 127      -7.979  22.730   6.037  1.00 10.00      A   
ATOM    501  CB  PHE A 127      -8.799  22.285   7.251  1.00 10.00      A   
ATOM    502  CG  PHE A 127      -9.424  20.926   7.109  1.00 10.00      A   
ATOM    503  CD1 PHE A 127      -8.649  19.782   7.195  1.00 10.00      A   
ATOM    504  CD2 PHE A 127     -10.786  20.793   6.896  1.00 10.00      A   
ATOM    505  CE1 PHE A 127      -9.220  18.530   7.071  1.00 10.00      A   
ATOM    506  CE2 PHE A 127     -11.364  19.543   6.770  1.00 10.00      A   
ATOM    507  CZ  PHE A 127     -10.579  18.410   6.858  1.00 10.00      A   
ATOM    508  C   PHE A 127      -8.900  23.080   4.873  1.00 10.00      A   
ATOM    509  O   PHE A 127      -9.108  22.277   3.962  1.00 10.00      A   
ATOM    510  N   LYS A 128      -9.433  24.295   4.905  1.00 10.00      A   
ATOM    511  HN  LYS A 128      -9.224  24.889   5.657  1.00 10.00      A   
ATOM    512  CA  LYS A 128     -10.320  24.770   3.857  1.00 10.00      A   
ATOM    513  CB  LYS A 128     -10.943  26.107   4.261  1.00 10.00      A   
ATOM    514  CG  LYS A 128     -12.034  26.602   3.330  1.00 10.00      A   
ATOM    515  CD  LYS A 128     -12.953  27.581   4.041  1.00 10.00      A   
ATOM    516  CE  LYS A 128     -13.648  28.501   3.053  1.00 10.00      A   
ATOM    517  NZ  LYS A 128     -12.688  29.419   2.393  1.00 10.00      A   
ATOM    518  HZ1 LYS A 128     -12.218  30.014   3.105  1.00 10.00      A   
ATOM    519  HZ2 LYS A 128     -13.183  30.035   1.719  1.00 10.00      A   
ATOM    520  HZ3 LYS A 128     -11.965  28.875   1.882  1.00 10.00      A   
ATOM    521  C   LYS A 128      -9.557  24.901   2.541  1.00 10.00      A   
ATOM    522  O   LYS A 128     -10.055  24.510   1.484  1.00 10.00      A   
ATOM    523  N   ARG A 129      -8.340  25.440   2.619  1.00 10.00      A   
ATOM    524  HN  ARG A 129      -8.005  25.741   3.493  1.00 10.00      A   
ATOM    525  CA  ARG A 129      -7.497  25.604   1.438  1.00 10.00      A   
ATOM    526  CB  ARG A 129      -6.217  26.375   1.770  1.00 10.00      A   
ATOM    527  CG  ARG A 129      -6.419  27.852   2.065  1.00 10.00      A   
ATOM    528  CD  ARG A 129      -5.100  28.607   1.994  1.00 10.00      A   
ATOM    529  NE  ARG A 129      -5.019  29.670   2.993  1.00 10.00      A   
ATOM    530  HE  ARG A 129      -5.474  29.513   3.862  1.00 10.00      A   
ATOM    531  CZ  ARG A 129      -4.374  30.821   2.820  1.00 10.00      A   
ATOM    532  NH1 ARG A 129      -3.764  31.093   1.672  1.00 10.00      A   
ATOM    533 HH11 ARG A 129      -3.267  32.002   1.547  1.00 10.00      A   
ATOM    534 HH12 ARG A 129      -3.779  30.403   0.888  1.00 10.00      A   
ATOM    535  NH2 ARG A 129      -4.350  31.705   3.808  1.00 10.00      A   
ATOM    536 HH21 ARG A 129      -4.836  31.484   4.715  1.00 10.00      A   
ATOM    537 HH22 ARG A 129      -3.850  32.616   3.693  1.00 10.00      A   
ATOM    538  C   ARG A 129      -7.135  24.241   0.862  1.00 10.00      A   
ATOM    539  O   ARG A 129      -7.103  24.055  -0.353  1.00 10.00      A   
ATOM    540  N   ALA A 130      -6.860  23.291   1.745  1.00 10.00      A   
ATOM    541  HN  ALA A 130      -6.883  23.507   2.704  1.00 10.00      A   
ATOM    542  CA  ALA A 130      -6.515  21.941   1.330  1.00 10.00      A   
ATOM    543  CB  ALA A 130      -6.084  21.111   2.531  1.00 10.00      A   
ATOM    544  C   ALA A 130      -7.695  21.289   0.619  1.00 10.00      A   
ATOM    545  O   ALA A 130      -7.527  20.640  -0.414  1.00 10.00      A   
ATOM    546  N   ALA A 131      -8.889  21.489   1.169  1.00 10.00      A   
ATOM    547  HN  ALA A 131      -8.954  22.025   1.991  1.00 10.00      A   
ATOM    548  CA  ALA A 131     -10.104  20.925   0.596  1.00 10.00      A   
ATOM    549  CB  ALA A 131     -11.299  21.200   1.498  1.00 10.00      A   
ATOM    550  C   ALA A 131     -10.363  21.452  -0.813  1.00 10.00      A   
ATOM    551  O   ALA A 131     -10.644  20.680  -1.731  1.00 10.00      A   
ATOM    552  N   GLU A 132     -10.264  22.765  -0.985  1.00 10.00      A   
ATOM    553  HN  GLU A 132     -10.030  23.335  -0.220  1.00 10.00      A   
ATOM    554  CA  GLU A 132     -10.497  23.374  -2.290  1.00 10.00      A   
ATOM    555  CB  GLU A 132     -10.624  24.899  -2.196  1.00 10.00      A   
ATOM    556  CG  GLU A 132      -9.460  25.590  -1.509  1.00 10.00      A   
ATOM    557  CD  GLU A 132      -8.806  26.641  -2.378  1.00 10.00      A   
ATOM    558  OE1 GLU A 132      -8.057  26.273  -3.308  1.00 10.00      A   
ATOM    559  OE2 GLU A 132      -9.046  27.845  -2.138  1.00 10.00      A   
ATOM    560  C   GLU A 132      -9.430  22.963  -3.302  1.00 10.00      A   
ATOM    561  O   GLU A 132      -9.747  22.638  -4.445  1.00 10.00      A   
ATOM    562  N   ARG A 133      -8.169  22.961  -2.874  1.00 10.00      A   
ATOM    563  HN  ARG A 133      -7.975  23.229  -1.949  1.00 10.00      A   
ATOM    564  CA  ARG A 133      -7.070  22.577  -3.751  1.00 10.00      A   
ATOM    565  CB  ARG A 133      -5.718  22.742  -3.044  1.00 10.00      A   
ATOM    566  CG  ARG A 133      -5.263  24.183  -2.854  1.00 10.00      A   
ATOM    567  CD  ARG A 133      -5.163  24.920  -4.179  1.00 10.00      A   
ATOM    568  NE  ARG A 133      -4.211  26.031  -4.122  1.00 10.00      A   
ATOM    569  HE  ARG A 133      -3.258  25.810  -4.235  1.00 10.00      A   
ATOM    570  CZ  ARG A 133      -4.556  27.308  -3.951  1.00 10.00      A   
ATOM    571  NH1 ARG A 133      -5.826  27.642  -3.757  1.00 10.00      A   
ATOM    572 HH11 ARG A 133      -6.578  26.902  -3.725  1.00 10.00      A   
ATOM    573 HH12 ARG A 133      -6.091  28.641  -3.639  1.00 10.00      A   
ATOM    574  NH2 ARG A 133      -3.623  28.253  -3.953  1.00 10.00      A   
ATOM    575 HH21 ARG A 133      -2.615  28.000  -4.085  1.00 10.00      A   
ATOM    576 HH22 ARG A 133      -3.890  29.253  -3.826  1.00 10.00      A   
ATOM    577  C   ARG A 133      -7.242  21.133  -4.206  1.00 10.00      A   
ATOM    578  O   ARG A 133      -7.093  20.818  -5.387  1.00 10.00      A   
ATOM    579  N   LEU A 134      -7.585  20.269  -3.258  1.00 10.00      A   
ATOM    580  HN  LEU A 134      -7.707  20.599  -2.338  1.00 10.00      A   
ATOM    581  CA  LEU A 134      -7.787  18.849  -3.525  1.00 10.00      A   
ATOM    582  CB  LEU A 134      -8.112  18.128  -2.213  1.00 10.00      A   
ATOM    583  CG  LEU A 134      -8.240  16.606  -2.273  1.00 10.00      A   
ATOM    584  CD1 LEU A 134      -6.873  15.959  -2.427  1.00 10.00      A   
ATOM    585  CD2 LEU A 134      -8.943  16.088  -1.029  1.00 10.00      A   
ATOM    586  C   LEU A 134      -8.917  18.633  -4.529  1.00 10.00      A   
ATOM    587  O   LEU A 134      -8.803  17.825  -5.451  1.00 10.00      A   
ATOM    588  N   GLN A 135     -10.000  19.371  -4.354  1.00 10.00      A   
ATOM    589  HN  GLN A 135     -10.027  20.009  -3.607  1.00 10.00      A   
ATOM    590  CA  GLN A 135     -11.159  19.257  -5.229  1.00 10.00      A   
ATOM    591  CB  GLN A 135     -12.379  19.922  -4.576  1.00 10.00      A   
ATOM    592  CG  GLN A 135     -13.605  20.025  -5.474  1.00 10.00      A   
ATOM    593  CD  GLN A 135     -14.262  18.684  -5.736  1.00 10.00      A   
ATOM    594  OE1 GLN A 135     -15.156  18.265  -5.001  1.00 10.00      A   
ATOM    595  NE2 GLN A 135     -13.828  18.004  -6.784  1.00 10.00      A   
ATOM    596 HE21 GLN A 135     -13.111  18.399  -7.330  1.00 10.00      A   
ATOM    597 HE22 GLN A 135     -14.244  17.132  -6.978  1.00 10.00      A   
ATOM    598  C   GLN A 135     -10.902  19.867  -6.608  1.00 10.00      A   
ATOM    599  O   GLN A 135     -11.378  19.353  -7.622  1.00 10.00      A   
ATOM    600  N   TYR A 136     -10.133  20.943  -6.648  1.00 10.00      A   
ATOM    601  HN  TYR A 136      -9.744  21.289  -5.813  1.00 10.00      A   
ATOM    602  CA  TYR A 136      -9.865  21.632  -7.903  1.00 10.00      A   
ATOM    603  CB  TYR A 136      -9.628  23.127  -7.674  1.00 10.00      A   
ATOM    604  CG  TYR A 136     -10.122  23.991  -8.810  1.00 10.00      A   
ATOM    605  CD1 TYR A 136      -9.264  24.847  -9.490  1.00 10.00      A   
ATOM    606  CD2 TYR A 136     -11.452  23.946  -9.205  1.00 10.00      A   
ATOM    607  CE1 TYR A 136      -9.719  25.631 -10.532  1.00 10.00      A   
ATOM    608  CE2 TYR A 136     -11.914  24.726 -10.244  1.00 10.00      A   
ATOM    609  CZ  TYR A 136     -11.045  25.567 -10.903  1.00 10.00      A   
ATOM    610  OH  TYR A 136     -11.503  26.341 -11.942  1.00 10.00      A   
ATOM    611  HH  TYR A 136     -10.751  26.656 -12.460  1.00 10.00      A   
ATOM    612  C   TYR A 136      -8.733  21.030  -8.736  1.00 10.00      A   
ATOM    613  O   TYR A 136      -8.962  20.576  -9.857  1.00 10.00      A   
ATOM    614  N   VAL A 137      -7.522  21.015  -8.191  1.00 10.00      A   
ATOM    615  HN  VAL A 137      -7.405  21.326  -7.268  1.00 10.00      A   
ATOM    616  CA  VAL A 137      -6.361  20.520  -8.932  1.00 10.00      A   
ATOM    617  CB  VAL A 137      -5.024  21.113  -8.420  1.00 10.00      A   
ATOM    618  CG1 VAL A 137      -4.561  20.446  -7.133  1.00 10.00      A   
ATOM    619  CG2 VAL A 137      -3.945  21.041  -9.491  1.00 10.00      A   
ATOM    620  C   VAL A 137      -6.289  18.994  -9.028  1.00 10.00      A   
ATOM    621  O   VAL A 137      -5.723  18.458  -9.980  1.00 10.00      A   
ATOM    622  N   PHE A 138      -6.858  18.290  -8.060  1.00 10.00      A   
ATOM    623  HN  PHE A 138      -7.308  18.752  -7.323  1.00 10.00      A   
ATOM    624  CA  PHE A 138      -6.821  16.831  -8.085  1.00 10.00      A   
ATOM    625  CB  PHE A 138      -6.409  16.261  -6.725  1.00 10.00      A   
ATOM    626  CG  PHE A 138      -5.057  16.722  -6.258  1.00 10.00      A   
ATOM    627  CD1 PHE A 138      -3.928  16.491  -7.027  1.00 10.00      A   
ATOM    628  CD2 PHE A 138      -4.915  17.388  -5.053  1.00 10.00      A   
ATOM    629  CE1 PHE A 138      -2.683  16.915  -6.603  1.00 10.00      A   
ATOM    630  CE2 PHE A 138      -3.673  17.815  -4.622  1.00 10.00      A   
ATOM    631  CZ  PHE A 138      -2.555  17.578  -5.398  1.00 10.00      A   
ATOM    632  C   PHE A 138      -8.149  16.241  -8.548  1.00 10.00      A   
ATOM    633  O   PHE A 138      -8.187  15.406  -9.453  1.00 10.00      A   
ATOM    634  N   GLY A 139      -9.234  16.686  -7.933  1.00 10.00      A   
ATOM    635  HN  GLY A 139      -9.142  17.358  -7.223  1.00 10.00      A   
ATOM    636  CA  GLY A 139     -10.550  16.187  -8.291  1.00 10.00      A   
ATOM    637  C   GLY A 139     -11.108  15.257  -7.233  1.00 10.00      A   
ATOM    638  O   GLY A 139     -11.825  14.301  -7.540  1.00 10.00      A   
ATOM    639  N   TYR A 140     -10.768  15.530  -5.982  1.00 10.00      A   
ATOM    640  HN  TYR A 140     -10.189  16.302  -5.799  1.00 10.00      A   
ATOM    641  CA  TYR A 140     -11.236  14.721  -4.869  1.00 10.00      A   
ATOM    642  CB  TYR A 140     -10.057  14.085  -4.130  1.00 10.00      A   
ATOM    643  CG  TYR A 140      -9.623  12.752  -4.692  1.00 10.00      A   
ATOM    644  CD1 TYR A 140     -10.413  11.623  -4.528  1.00 10.00      A   
ATOM    645  CD2 TYR A 140      -8.422  12.616  -5.380  1.00 10.00      A   
ATOM    646  CE1 TYR A 140     -10.025  10.399  -5.031  1.00 10.00      A   
ATOM    647  CE2 TYR A 140      -8.026  11.393  -5.889  1.00 10.00      A   
ATOM    648  CZ  TYR A 140      -8.832  10.287  -5.710  1.00 10.00      A   
ATOM    649  OH  TYR A 140      -8.445   9.065  -6.211  1.00 10.00      A   
ATOM    650  HH  TYR A 140      -7.498   8.956  -6.090  1.00 10.00      A   
ATOM    651  C   TYR A 140     -12.065  15.555  -3.904  1.00 10.00      A   
ATOM    652  O   TYR A 140     -11.618  16.597  -3.429  1.00 10.00      A   
ATOM    653  N   LYS A 141     -13.274  15.100  -3.627  1.00 10.00      A   
ATOM    654  HN  LYS A 141     -13.585  14.269  -4.052  1.00 10.00      A   
ATOM    655  CA  LYS A 141     -14.158  15.798  -2.715  1.00 10.00      A   
ATOM    656  CB  LYS A 141     -15.616  15.617  -3.140  1.00 10.00      A   
ATOM    657  CG  LYS A 141     -16.600  16.434  -2.319  1.00 10.00      A   
ATOM    658  CD  LYS A 141     -18.022  16.287  -2.835  1.00 10.00      A   
ATOM    659  CE  LYS A 141     -18.201  16.949  -4.194  1.00 10.00      A   
ATOM    660  NZ  LYS A 141     -17.780  18.376  -4.186  1.00 10.00      A   
ATOM    661  HZ1 LYS A 141     -18.043  18.823  -3.285  1.00 10.00      A   
ATOM    662  HZ2 LYS A 141     -18.246  18.889  -4.961  1.00 10.00      A   
ATOM    663  HZ3 LYS A 141     -16.747  18.449  -4.313  1.00 10.00      A   
ATOM    664  C   LYS A 141     -13.957  15.297  -1.290  1.00 10.00      A   
ATOM    665  O   LYS A 141     -14.333  14.171  -0.958  1.00 10.00      A   
ATOM    666  N   LEU A 142     -13.338  16.129  -0.467  1.00 10.00      A   
ATOM    667  HN  LEU A 142     -13.042  16.999  -0.804  1.00 10.00      A   
ATOM    668  CA  LEU A 142     -13.085  15.792   0.922  1.00 10.00      A   
ATOM    669  CB  LEU A 142     -11.840  16.529   1.423  1.00 10.00      A   
ATOM    670  CG  LEU A 142     -11.459  16.301   2.885  1.00 10.00      A   
ATOM    671  CD1 LEU A 142     -11.047  14.855   3.116  1.00 10.00      A   
ATOM    672  CD2 LEU A 142     -10.348  17.252   3.297  1.00 10.00      A   
ATOM    673  C   LEU A 142     -14.290  16.161   1.776  1.00 10.00      A   
ATOM    674  O   LEU A 142     -14.518  17.336   2.070  1.00 10.00      A   
ATOM    675  N   VAL A 143     -15.067  15.158   2.152  1.00 10.00      A   
ATOM    676  HN  VAL A 143     -14.830  14.243   1.883  1.00 10.00      A   
ATOM    677  CA  VAL A 143     -16.255  15.372   2.965  1.00 10.00      A   
ATOM    678  CB  VAL A 143     -17.550  15.350   2.119  1.00 10.00      A   
ATOM    679  CG1 VAL A 143     -17.711  16.644   1.335  1.00 10.00      A   
ATOM    680  CG2 VAL A 143     -17.569  14.144   1.188  1.00 10.00      A   
ATOM    681  C   VAL A 143     -16.360  14.314   4.053  1.00 10.00      A   
ATOM    682  O   VAL A 143     -15.663  13.299   4.012  1.00 10.00      A   
ATOM    683  N   GLU A 144     -17.223  14.561   5.026  1.00 10.00      A   
ATOM    684  HN  GLU A 144     -17.743  15.394   5.003  1.00 10.00      A   
ATOM    685  CA  GLU A 144     -17.433  13.629   6.119  1.00 10.00      A   
ATOM    686  CB  GLU A 144     -17.978  14.370   7.347  1.00 10.00      A   
ATOM    687  CG  GLU A 144     -17.988  13.547   8.625  1.00 10.00      A   
ATOM    688  CD  GLU A 144     -18.300  14.374   9.860  1.00 10.00      A   
ATOM    689  OE1 GLU A 144     -17.678  14.128  10.913  1.00 10.00      A   
ATOM    690  OE2 GLU A 144     -19.162  15.276   9.788  1.00 10.00      A   
ATOM    691  C   GLU A 144     -18.399  12.536   5.670  1.00 10.00      A   
ATOM    692  O   GLU A 144     -19.454  12.829   5.098  1.00 10.00      A   
ATOM    693  N   LEU A 145     -18.031  11.279   5.911  1.00 10.00      A   
ATOM    694  HN  LEU A 145     -17.179  11.112   6.371  1.00 10.00      A   
ATOM    695  CA  LEU A 145     -18.867  10.147   5.516  1.00 10.00      A   
ATOM    696  CB  LEU A 145     -18.122   8.814   5.666  1.00 10.00      A   
ATOM    697  CG  LEU A 145     -17.222   8.658   6.894  1.00 10.00      A   
ATOM    698  CD1 LEU A 145     -17.876   7.764   7.935  1.00 10.00      A   
ATOM    699  CD2 LEU A 145     -15.862   8.108   6.492  1.00 10.00      A   
ATOM    700  C   LEU A 145     -20.190  10.137   6.276  1.00 10.00      A   
ATOM    701  O   LEU A 145     -21.253   9.925   5.690  1.00 10.00      A   
ATOM    702  N   GLU A 146     -20.115  10.379   7.577  1.00 10.00      A   
ATOM    703  HN  GLU A 146     -19.239  10.541   7.983  1.00 10.00      A   
ATOM    704  CA  GLU A 146     -21.297  10.422   8.423  1.00 10.00      A   
ATOM    705  CB  GLU A 146     -21.382   9.182   9.317  1.00 10.00      A   
ATOM    706  CG  GLU A 146     -21.644   7.890   8.560  1.00 10.00      A   
ATOM    707  CD  GLU A 146     -22.341   6.853   9.411  1.00 10.00      A   
ATOM    708  OE1 GLU A 146     -23.567   6.975   9.616  1.00 10.00      A   
ATOM    709  OE2 GLU A 146     -21.666   5.916   9.890  1.00 10.00      A   
ATOM    710  C   GLU A 146     -21.264  11.690   9.265  1.00 10.00      A   
ATOM    711  O   GLU A 146     -20.296  11.926   9.988  1.00 10.00      A   
ATOM    712  N   PRO A 147     -22.321  12.515   9.175  1.00 10.00      A   
ATOM    713  CA  PRO A 147     -22.414  13.788   9.903  1.00 10.00      A   
ATOM    714  CB  PRO A 147     -23.888  14.169   9.756  1.00 10.00      A   
ATOM    715  CG  PRO A 147     -24.297  13.548   8.466  1.00 10.00      A   
ATOM    716  CD  PRO A 147     -23.522  12.263   8.358  1.00 10.00      A   
ATOM    717  C   PRO A 147     -22.039  13.674  11.377  1.00 10.00      A   
ATOM    718  O   PRO A 147     -22.677  12.941  12.140  1.00 10.00      A   
ATOM    719  N   LYS A 148     -20.980  14.387  11.751  1.00 10.00      A   
ATOM    720  HN  LYS A 148     -20.489  14.897  11.062  1.00 10.00      A   
ATOM    721  CA  LYS A 148     -20.489  14.421  13.125  1.00 10.00      A   
ATOM    722  CB  LYS A 148     -21.558  14.912  14.108  1.00 10.00      A   
ATOM    723  CG  LYS A 148     -21.647  16.425  14.205  1.00 10.00      A   
ATOM    724  CD  LYS A 148     -20.316  17.015  14.636  1.00 10.00      A   
ATOM    725  CE  LYS A 148     -20.352  18.532  14.650  1.00 10.00      A   
ATOM    726  NZ  LYS A 148     -19.037  19.099  15.041  1.00 10.00      A   
ATOM    727  HZ1 LYS A 148     -18.317  18.860  14.331  1.00 10.00      A   
ATOM    728  HZ2 LYS A 148     -18.740  18.712  15.961  1.00 10.00      A   
ATOM    729  HZ3 LYS A 148     -19.101  20.133  15.120  1.00 10.00      A   
ATOM    730  C   LYS A 148     -19.874  13.100  13.575  1.00 10.00      A   
ATOM    731  O   LYS A 148     -20.355  12.464  14.514  1.00 10.00      A   
ATOM    732  N   SER A 149     -18.813  12.693  12.893  1.00 10.00      A   
ATOM    733  HN  SER A 149     -18.498  13.234  12.128  1.00 10.00      A   
ATOM    734  CA  SER A 149     -18.108  11.464  13.232  1.00 10.00      A   
ATOM    735  CB  SER A 149     -18.430  10.356  12.226  1.00 10.00      A   
ATOM    736  OG  SER A 149     -19.829  10.234  12.036  1.00 10.00      A   
ATOM    737  HG  SER A 149     -20.128  10.929  11.434  1.00 10.00      A   
ATOM    738  C   SER A 149     -16.602  11.710  13.283  1.00 10.00      A   
ATOM    739  O   SER A 149     -15.859  10.936  13.891  1.00 10.00      A   
ATOM    740  N   ASN A 150     -16.172  12.800  12.639  1.00 10.00      A   
ATOM    741  HN  ASN A 150     -16.835  13.363  12.172  1.00 10.00      A   
ATOM    742  CA  ASN A 150     -14.761  13.193  12.573  1.00 10.00      A   
ATOM    743  CB  ASN A 150     -14.091  13.209  13.954  1.00 10.00      A   
ATOM    744  CG  ASN A 150     -12.978  14.236  14.061  1.00 10.00      A   
ATOM    745  OD1 ASN A 150     -12.299  14.547  13.087  1.00 10.00      A   
ATOM    746  ND2 ASN A 150     -12.785  14.775  15.255  1.00 10.00      A   
ATOM    747 HD21 ASN A 150     -13.364  14.483  15.995  1.00 10.00      A   
ATOM    748 HD22 ASN A 150     -12.076  15.441  15.351  1.00 10.00      A   
ATOM    749  C   ASN A 150     -14.000  12.309  11.591  1.00 10.00      A   
ATOM    750  O   ASN A 150     -12.770  12.290  11.563  1.00 10.00      A   
ATOM    751  N   THR A 151     -14.749  11.583  10.778  1.00 10.00      A   
ATOM    752  HN  THR A 151     -15.724  11.649  10.844  1.00 10.00      A   
ATOM    753  CA  THR A 151     -14.169  10.701   9.786  1.00 10.00      A   
ATOM    754  CB  THR A 151     -14.723   9.274   9.941  1.00 10.00      A   
ATOM    755  OG1 THR A 151     -15.348   9.149  11.227  1.00 10.00      A   
ATOM    756  HG1 THR A 151     -14.692   9.308  11.917  1.00 10.00      A   
ATOM    757  CG2 THR A 151     -13.598   8.258   9.838  1.00 10.00      A   
ATOM    758  C   THR A 151     -14.479  11.228   8.390  1.00 10.00      A   
ATOM    759  O   THR A 151     -15.638  11.252   7.963  1.00 10.00      A   
ATOM    760  N   TYR A 152     -13.445  11.661   7.688  1.00 10.00      A   
ATOM    761  HN  TYR A 152     -12.542  11.593   8.074  1.00 10.00      A   
ATOM    762  CA  TYR A 152     -13.606  12.207   6.351  1.00 10.00      A   
ATOM    763  CB  TYR A 152     -12.839  13.527   6.211  1.00 10.00      A   
ATOM    764  CG  TYR A 152     -13.346  14.636   7.108  1.00 10.00      A   
ATOM    765  CD1 TYR A 152     -12.984  14.690   8.447  1.00 10.00      A   
ATOM    766  CD2 TYR A 152     -14.177  15.633   6.613  1.00 10.00      A   
ATOM    767  CE1 TYR A 152     -13.442  15.701   9.268  1.00 10.00      A   
ATOM    768  CE2 TYR A 152     -14.641  16.649   7.430  1.00 10.00      A   
ATOM    769  CZ  TYR A 152     -14.265  16.681   8.756  1.00 10.00      A   
ATOM    770  OH  TYR A 152     -14.716  17.694   9.576  1.00 10.00      A   
ATOM    771  HH  TYR A 152     -15.679  17.745   9.524  1.00 10.00      A   
ATOM    772  C   TYR A 152     -13.143  11.214   5.296  1.00 10.00      A   
ATOM    773  O   TYR A 152     -12.338  10.324   5.576  1.00 10.00      A   
ATOM    774  N   ILE A 153     -13.660  11.369   4.087  1.00 10.00      A   
ATOM    775  HN  ILE A 153     -14.298  12.102   3.928  1.00 10.00      A   
ATOM    776  CA  ILE A 153     -13.306  10.494   2.982  1.00 10.00      A   
ATOM    777  CB  ILE A 153     -14.357   9.370   2.793  1.00 10.00      A   
ATOM    778  CG1 ILE A 153     -13.802   8.232   1.932  1.00 10.00      A   
ATOM    779  CG2 ILE A 153     -15.659   9.905   2.212  1.00 10.00      A   
ATOM    780  CD1 ILE A 153     -12.661   7.478   2.578  1.00 10.00      A   
ATOM    781  C   ILE A 153     -13.150  11.306   1.697  1.00 10.00      A   
ATOM    782  O   ILE A 153     -13.752  12.374   1.552  1.00 10.00      A   
ATOM    783  N   LEU A 154     -12.323  10.811   0.781  1.00 10.00      A   
ATOM    784  HN  LEU A 154     -11.859   9.965   0.958  1.00 10.00      A   
ATOM    785  CA  LEU A 154     -12.089  11.489  -0.485  1.00 10.00      A   
ATOM    786  CB  LEU A 154     -10.602  11.468  -0.857  1.00 10.00      A   
ATOM    787  CG  LEU A 154      -9.668  12.401  -0.075  1.00 10.00      A   
ATOM    788  CD1 LEU A 154      -9.427  11.884   1.335  1.00 10.00      A   
ATOM    789  CD2 LEU A 154      -8.349  12.566  -0.814  1.00 10.00      A   
ATOM    790  C   LEU A 154     -12.905  10.835  -1.591  1.00 10.00      A   
ATOM    791  O   LEU A 154     -12.624   9.709  -2.008  1.00 10.00      A   
ATOM    792  N   ILE A 155     -13.926  11.534  -2.050  1.00 10.00      A   
ATOM    793  HN  ILE A 155     -14.115  12.418  -1.662  1.00 10.00      A   
ATOM    794  CA  ILE A 155     -14.777  11.025  -3.113  1.00 10.00      A   
ATOM    795  CB  ILE A 155     -16.269  11.320  -2.841  1.00 10.00      A   
ATOM    796  CG1 ILE A 155     -16.686  10.728  -1.489  1.00 10.00      A   
ATOM    797  CG2 ILE A 155     -17.137  10.762  -3.962  1.00 10.00      A   
ATOM    798  CD1 ILE A 155     -18.106  11.057  -1.079  1.00 10.00      A   
ATOM    799  C   ILE A 155     -14.368  11.635  -4.449  1.00 10.00      A   
ATOM    800  O   ILE A 155     -14.397  12.852  -4.618  1.00 10.00      A   
ATOM    801  N   ASN A 156     -13.969  10.784  -5.385  1.00 10.00      A   
ATOM    802  HN  ASN A 156     -13.961   9.826  -5.183  1.00 10.00      A   
ATOM    803  CA  ASN A 156     -13.549  11.235  -6.709  1.00 10.00      A   
ATOM    804  CB  ASN A 156     -12.831  10.105  -7.457  1.00 10.00      A   
ATOM    805  CG  ASN A 156     -12.300  10.528  -8.818  1.00 10.00      A   
ATOM    806  OD1 ASN A 156     -12.380   9.775  -9.787  1.00 10.00      A   
ATOM    807  ND2 ASN A 156     -11.747  11.729  -8.901  1.00 10.00      A   
ATOM    808 HD21 ASN A 156     -11.707  12.281  -8.089  1.00 10.00      A   
ATOM    809 HD22 ASN A 156     -11.398  12.016  -9.769  1.00 10.00      A   
ATOM    810  C   ASN A 156     -14.742  11.731  -7.520  1.00 10.00      A   
ATOM    811  O   ASN A 156     -15.706  10.995  -7.734  1.00 10.00      A   
ATOM    812  N   THR A 157     -14.675  12.978  -7.965  1.00 10.00      A   
ATOM    813  HN  THR A 157     -13.884  13.521  -7.761  1.00 10.00      A   
ATOM    814  CA  THR A 157     -15.752  13.572  -8.745  1.00 10.00      A   
ATOM    815  CB  THR A 157     -16.038  15.007  -8.268  1.00 10.00      A   
ATOM    816  OG1 THR A 157     -14.796  15.680  -8.004  1.00 10.00      A   
ATOM    817  HG1 THR A 157     -14.496  16.118  -8.813  1.00 10.00      A   
ATOM    818  CG2 THR A 157     -16.877  14.990  -7.001  1.00 10.00      A   
ATOM    819  C   THR A 157     -15.416  13.591 -10.234  1.00 10.00      A   
ATOM    820  O   THR A 157     -15.839  14.486 -10.968  1.00 10.00      A   
ATOM    821  N   LEU A 158     -14.663  12.594 -10.679  1.00 10.00      A   
ATOM    822  HN  LEU A 158     -14.386  11.891 -10.058  1.00 10.00      A   
ATOM    823  CA  LEU A 158     -14.264  12.502 -12.075  1.00 10.00      A   
ATOM    824  CB  LEU A 158     -12.740  12.628 -12.204  1.00 10.00      A   
ATOM    825  CG  LEU A 158     -12.110  13.922 -11.683  1.00 10.00      A   
ATOM    826  CD1 LEU A 158     -10.601  13.768 -11.576  1.00 10.00      A   
ATOM    827  CD2 LEU A 158     -12.458  15.088 -12.591  1.00 10.00      A   
ATOM    828  C   LEU A 158     -14.712  11.174 -12.665  1.00 10.00      A   
ATOM    829  O   LEU A 158     -14.652  10.141 -11.996  1.00 10.00      A   
ATOM    830  N   GLU A 159     -15.163  11.199 -13.911  1.00 10.00      A   
ATOM    831  HN  GLU A 159     -15.211  12.056 -14.388  1.00 10.00      A   
ATOM    832  CA  GLU A 159     -15.603   9.985 -14.581  1.00 10.00      A   
ATOM    833  CB  GLU A 159     -15.366  10.058 -16.095  1.00 10.00      A   
ATOM    834  CG  GLU A 159     -15.969  11.274 -16.781  1.00 10.00      A   
ATOM    835  CD  GLU A 159     -15.313  11.575 -18.111  1.00 10.00      A   
ATOM    836  OE1 GLU A 159     -14.612  12.604 -18.208  1.00 10.00      A   
ATOM    837  OE2 GLU A 159     -15.487  10.785 -19.064  1.00 10.00      A   
ATOM    838  C   GLU A 159     -17.058   9.643 -14.252  1.00 10.00      A   
ATOM    839  O   GLU A 159     -17.976  10.406 -14.557  1.00 10.00      A   
ATOM    840  N   PRO A 160     -17.287   8.488 -13.606  1.00 10.00      A   
ATOM    841  CA  PRO A 160     -16.215   7.563 -13.211  1.00 10.00      A   
ATOM    842  CB  PRO A 160     -16.918   6.576 -12.278  1.00 10.00      A   
ATOM    843  CG  PRO A 160     -18.345   6.604 -12.704  1.00 10.00      A   
ATOM    844  CD  PRO A 160     -18.613   8.002 -13.192  1.00 10.00      A   
ATOM    845  C   PRO A 160     -15.611   6.829 -14.407  1.00 10.00      A   
ATOM    846  O   PRO A 160     -16.301   6.530 -15.387  1.00 10.00      A   
ATOM    847  N   VAL A 161     -14.323   6.543 -14.325  1.00 10.00      A   
ATOM    848  HN  VAL A 161     -13.823   6.793 -13.513  1.00 10.00      A   
ATOM    849  CA  VAL A 161     -13.623   5.857 -15.401  1.00 10.00      A   
ATOM    850  CB  VAL A 161     -12.992   6.863 -16.388  1.00 10.00      A   
ATOM    851  CG1 VAL A 161     -11.971   7.748 -15.684  1.00 10.00      A   
ATOM    852  CG2 VAL A 161     -12.366   6.140 -17.572  1.00 10.00      A   
ATOM    853  C   VAL A 161     -12.540   4.940 -14.843  1.00 10.00      A   
ATOM    854  O   VAL A 161     -12.470   4.719 -13.636  1.00 10.00      A   
ATOM    855  N   GLU A 166     -23.940  -0.027 -11.702  1.00 10.00      A   
ATOM    856  HN  GLU A 166     -24.673   0.001 -12.355  1.00 10.00      A   
ATOM    857  CA  GLU A 166     -23.708  -1.251 -10.950  1.00 10.00      A   
ATOM    858  CB  GLU A 166     -24.321  -2.450 -11.677  1.00 10.00      A   
ATOM    859  CG  GLU A 166     -25.264  -3.274 -10.816  1.00 10.00      A   
ATOM    860  CD  GLU A 166     -26.261  -2.418 -10.059  1.00 10.00      A   
ATOM    861  OE1 GLU A 166     -26.086  -2.249  -8.835  1.00 10.00      A   
ATOM    862  OE2 GLU A 166     -27.213  -1.905 -10.685  1.00 10.00      A   
ATOM    863  C   GLU A 166     -22.218  -1.459 -10.718  1.00 10.00      A   
ATOM    864  O   GLU A 166     -21.800  -2.408 -10.051  1.00 10.00      A   
ATOM    865  N   MET A 167     -21.426  -0.554 -11.267  1.00 10.00      A   
ATOM    866  HN  MET A 167     -21.832   0.188 -11.768  1.00 10.00      A   
ATOM    867  CA  MET A 167     -19.981  -0.616 -11.136  1.00 10.00      A   
ATOM    868  CB  MET A 167     -19.304  -0.334 -12.481  1.00 10.00      A   
ATOM    869  CG  MET A 167     -18.742  -1.572 -13.166  1.00 10.00      A   
ATOM    870  SD  MET A 167     -18.233  -1.262 -14.870  1.00 10.00      A   
ATOM    871  CE  MET A 167     -17.487  -2.837 -15.286  1.00 10.00      A   
ATOM    872  C   MET A 167     -19.490   0.357 -10.078  1.00 10.00      A   
ATOM    873  O   MET A 167     -19.409   1.559 -10.317  1.00 10.00      A   
ATOM    874  N   ARG A 168     -19.179  -0.174  -8.905  1.00 10.00      A   
ATOM    875  HN  ARG A 168     -19.281  -1.141  -8.775  1.00 10.00      A   
ATOM    876  CA  ARG A 168     -18.689   0.639  -7.800  1.00 10.00      A   
ATOM    877  CB  ARG A 168     -19.834   1.010  -6.853  1.00 10.00      A   
ATOM    878  CG  ARG A 168     -20.500  -0.183  -6.190  1.00 10.00      A   
ATOM    879  CD  ARG A 168     -22.000   0.010  -6.083  1.00 10.00      A   
ATOM    880  NE  ARG A 168     -22.706  -1.271  -6.123  1.00 10.00      A   
ATOM    881  HE  ARG A 168     -22.372  -1.982  -5.536  1.00 10.00      A   
ATOM    882  CZ  ARG A 168     -23.749  -1.528  -6.913  1.00 10.00      A   
ATOM    883  NH1 ARG A 168     -24.245  -0.586  -7.706  1.00 10.00      A   
ATOM    884 HH11 ARG A 168     -23.826   0.367  -7.721  1.00 10.00      A   
ATOM    885 HH12 ARG A 168     -25.067  -0.806  -8.323  1.00 10.00      A   
ATOM    886  NH2 ARG A 168     -24.306  -2.729  -6.914  1.00 10.00      A   
ATOM    887 HH21 ARG A 168     -25.129  -2.916  -7.542  1.00 10.00      A   
ATOM    888 HH22 ARG A 168     -23.930  -3.488  -6.305  1.00 10.00      A   
ATOM    889  C   ARG A 168     -17.603  -0.114  -7.052  1.00 10.00      A   
ATOM    890  O   ARG A 168     -17.580  -1.348  -7.055  1.00 10.00      A   
ATOM    891  N   GLY A 169     -16.697   0.622  -6.429  1.00 10.00      A   
ATOM    892  HN  GLY A 169     -16.749   1.602  -6.479  1.00 10.00      A   
ATOM    893  CA  GLY A 169     -15.620  -0.008  -5.690  1.00 10.00      A   
ATOM    894  C   GLY A 169     -14.490  -0.428  -6.603  1.00 10.00      A   
ATOM    895  O   GLY A 169     -14.331   0.129  -7.693  1.00 10.00      A   
ATOM    896  N   GLN A 171     -13.826  -3.818 -13.437  1.00 10.00      A   
ATOM    897  HN  GLN A 171     -14.599  -4.115 -13.965  1.00 10.00      A   
ATOM    898  CA  GLN A 171     -12.446  -3.984 -13.880  1.00 10.00      A   
ATOM    899  CB  GLN A 171     -12.209  -3.118 -15.119  1.00 10.00      A   
ATOM    900  CG  GLN A 171     -11.480  -3.808 -16.257  1.00 10.00      A   
ATOM    901  CD  GLN A 171     -12.405  -4.192 -17.395  1.00 10.00      A   
ATOM    902  OE1 GLN A 171     -12.738  -3.365 -18.240  1.00 10.00      A   
ATOM    903  NE2 GLN A 171     -12.810  -5.450 -17.436  1.00 10.00      A   
ATOM    904 HE21 GLN A 171     -12.489  -6.061 -16.737  1.00 10.00      A   
ATOM    905 HE22 GLN A 171     -13.411  -5.718 -18.161  1.00 10.00      A   
ATOM    906  C   GLN A 171     -11.572  -3.479 -12.746  1.00 10.00      A   
ATOM    907  O   GLN A 171     -10.353  -3.366 -12.866  1.00 10.00      A   
ATOM    908  N   GLY A 172     -12.247  -3.175 -11.638  1.00 10.00      A   
ATOM    909  HN  GLY A 172     -13.215  -3.317 -11.630  1.00 10.00      A   
ATOM    910  CA  GLY A 172     -11.592  -2.655 -10.459  1.00 10.00      A   
ATOM    911  C   GLY A 172     -11.082  -3.722  -9.513  1.00 10.00      A   
ATOM    912  O   GLY A 172     -10.511  -4.723  -9.939  1.00 10.00      A   
ATOM    913  N   THR A 173     -11.291  -3.504  -8.224  1.00 10.00      A   
ATOM    914  HN  THR A 173     -11.766  -2.694  -7.944  1.00 10.00      A   
ATOM    915  CA  THR A 173     -10.833  -4.431  -7.203  1.00 10.00      A   
ATOM    916  CB  THR A 173     -10.372  -3.661  -5.951  1.00 10.00      A   
ATOM    917  OG1 THR A 173     -10.615  -2.260  -6.152  1.00 10.00      A   
ATOM    918  HG1 THR A 173      -9.825  -1.765  -5.923  1.00 10.00      A   
ATOM    919  CG2 THR A 173      -8.885  -3.881  -5.708  1.00 10.00      A   
ATOM    920  C   THR A 173     -11.921  -5.432  -6.815  1.00 10.00      A   
ATOM    921  O   THR A 173     -13.060  -5.056  -6.525  1.00 10.00      A   
ATOM    922  N   PRO A 174     -11.575  -6.729  -6.797  1.00 10.00      A   
ATOM    923  CA  PRO A 174     -12.518  -7.797  -6.443  1.00 10.00      A   
ATOM    924  CB  PRO A 174     -11.764  -9.075  -6.817  1.00 10.00      A   
ATOM    925  CG  PRO A 174     -10.326  -8.704  -6.729  1.00 10.00      A   
ATOM    926  CD  PRO A 174     -10.241  -7.260  -7.135  1.00 10.00      A   
ATOM    927  C   PRO A 174     -12.866  -7.798  -4.949  1.00 10.00      A   
ATOM    928  O   PRO A 174     -13.830  -8.438  -4.527  1.00 10.00      A   
ATOM    929  N   THR A 175     -12.084  -7.063  -4.161  1.00 10.00      A   
ATOM    930  HN  THR A 175     -11.333  -6.572  -4.558  1.00 10.00      A   
ATOM    931  CA  THR A 175     -12.301  -6.964  -2.726  1.00 10.00      A   
ATOM    932  CB  THR A 175     -11.253  -6.036  -2.091  1.00 10.00      A   
ATOM    933  OG1 THR A 175     -10.360  -5.577  -3.118  1.00 10.00      A   
ATOM    934  HG1 THR A 175      -9.541  -5.261  -2.713  1.00 10.00      A   
ATOM    935  CG2 THR A 175     -10.460  -6.776  -1.025  1.00 10.00      A   
ATOM    936  C   THR A 175     -13.701  -6.431  -2.420  1.00 10.00      A   
ATOM    937  O   THR A 175     -14.417  -6.971  -1.574  1.00 10.00      A   
ATOM    938  N   THR A 176     -14.097  -5.382  -3.131  1.00 10.00      A   
ATOM    939  HN  THR A 176     -13.490  -4.993  -3.796  1.00 10.00      A   
ATOM    940  CA  THR A 176     -15.411  -4.787  -2.944  1.00 10.00      A   
ATOM    941  CB  THR A 176     -15.494  -3.419  -3.640  1.00 10.00      A   
ATOM    942  OG1 THR A 176     -14.220  -2.771  -3.548  1.00 10.00      A   
ATOM    943  HG1 THR A 176     -13.998  -2.635  -2.623  1.00 10.00      A   
ATOM    944  CG2 THR A 176     -16.549  -2.546  -2.974  1.00 10.00      A   
ATOM    945  C   THR A 176     -16.496  -5.709  -3.492  1.00 10.00      A   
ATOM    946  O   THR A 176     -17.634  -5.708  -3.013  1.00 10.00      A   
ATOM    947  N   GLY A 177     -16.126  -6.509  -4.488  1.00 10.00      A   
ATOM    948  HN  GLY A 177     -15.204  -6.468  -4.815  1.00 10.00      A   
ATOM    949  CA  GLY A 177     -17.060  -7.439  -5.088  1.00 10.00      A   
ATOM    950  C   GLY A 177     -17.526  -8.478  -4.091  1.00 10.00      A   
ATOM    951  O   GLY A 177     -18.699  -8.847  -4.072  1.00 10.00      A   
ATOM    952  N   LEU A 178     -16.602  -8.938  -3.253  1.00 10.00      A   
ATOM    953  HN  LEU A 178     -15.682  -8.600  -3.325  1.00 10.00      A   
ATOM    954  CA  LEU A 178     -16.916  -9.930  -2.234  1.00 10.00      A   
ATOM    955  CB  LEU A 178     -15.637 -10.423  -1.550  1.00 10.00      A   
ATOM    956  CG  LEU A 178     -15.074 -11.764  -2.036  1.00 10.00      A   
ATOM    957  CD1 LEU A 178     -16.067 -12.890  -1.784  1.00 10.00      A   
ATOM    958  CD2 LEU A 178     -14.693 -11.697  -3.507  1.00 10.00      A   
ATOM    959  C   LEU A 178     -17.867  -9.339  -1.203  1.00 10.00      A   
ATOM    960  O   LEU A 178     -18.794 -10.005  -0.745  1.00 10.00      A   
ATOM    961  N   LEU A 179     -17.635  -8.076  -0.859  1.00 10.00      A   
ATOM    962  HN  LEU A 179     -16.880  -7.604  -1.268  1.00 10.00      A   
ATOM    963  CA  LEU A 179     -18.469  -7.377   0.112  1.00 10.00      A   
ATOM    964  CB  LEU A 179     -17.889  -5.993   0.424  1.00 10.00      A   
ATOM    965  CG  LEU A 179     -18.626  -5.173   1.490  1.00 10.00      A   
ATOM    966  CD1 LEU A 179     -18.541  -5.849   2.849  1.00 10.00      A   
ATOM    967  CD2 LEU A 179     -18.076  -3.757   1.557  1.00 10.00      A   
ATOM    968  C   LEU A 179     -19.898  -7.248  -0.406  1.00 10.00      A   
ATOM    969  O   LEU A 179     -20.860  -7.395   0.352  1.00 10.00      A   
ATOM    970  N   MET A 180     -20.024  -6.983  -1.705  1.00 10.00      A   
ATOM    971  HN  MET A 180     -19.214  -6.871  -2.248  1.00 10.00      A   
ATOM    972  CA  MET A 180     -21.329  -6.843  -2.344  1.00 10.00      A   
ATOM    973  CB  MET A 180     -21.167  -6.530  -3.838  1.00 10.00      A   
ATOM    974  CG  MET A 180     -22.473  -6.513  -4.622  1.00 10.00      A   
ATOM    975  SD  MET A 180     -23.443  -5.016  -4.344  1.00 10.00      A   
ATOM    976  CE  MET A 180     -25.072  -5.572  -4.843  1.00 10.00      A   
ATOM    977  C   MET A 180     -22.153  -8.115  -2.160  1.00 10.00      A   
ATOM    978  O   MET A 180     -23.359  -8.059  -1.926  1.00 10.00      A   
ATOM    979  N   ILE A 181     -21.485  -9.258  -2.250  1.00 10.00      A   
ATOM    980  HN  ILE A 181     -20.522  -9.232  -2.428  1.00 10.00      A   
ATOM    981  CA  ILE A 181     -22.145 -10.548  -2.085  1.00 10.00      A   
ATOM    982  CB  ILE A 181     -21.185 -11.715  -2.412  1.00 10.00      A   
ATOM    983  CG1 ILE A 181     -20.640 -11.573  -3.837  1.00 10.00      A   
ATOM    984  CG2 ILE A 181     -21.893 -13.054  -2.245  1.00 10.00      A   
ATOM    985  CD1 ILE A 181     -19.516 -12.535  -4.165  1.00 10.00      A   
ATOM    986  C   ILE A 181     -22.658 -10.698  -0.655  1.00 10.00      A   
ATOM    987  O   ILE A 181     -23.780 -11.160  -0.428  1.00 10.00      A   
ATOM    988  N   VAL A 182     -21.836 -10.280   0.301  1.00 10.00      A   
ATOM    989  HN  VAL A 182     -20.965  -9.905   0.047  1.00 10.00      A   
ATOM    990  CA  VAL A 182     -22.188 -10.362   1.714  1.00 10.00      A   
ATOM    991  CB  VAL A 182     -21.023  -9.919   2.624  1.00 10.00      A   
ATOM    992  CG1 VAL A 182     -21.409 -10.056   4.090  1.00 10.00      A   
ATOM    993  CG2 VAL A 182     -19.771 -10.728   2.324  1.00 10.00      A   
ATOM    994  C   VAL A 182     -23.425  -9.525   2.026  1.00 10.00      A   
ATOM    995  O   VAL A 182     -24.412 -10.041   2.553  1.00 10.00      A   
ATOM    996  N   LEU A 183     -23.378  -8.239   1.683  1.00 10.00      A   
ATOM    997  HN  LEU A 183     -22.570  -7.887   1.246  1.00 10.00      A   
ATOM    998  CA  LEU A 183     -24.502  -7.343   1.940  1.00 10.00      A   
ATOM    999  CB  LEU A 183     -24.134  -5.874   1.679  1.00 10.00      A   
ATOM   1000  CG  LEU A 183     -23.644  -5.516   0.271  1.00 10.00      A   
ATOM   1001  CD1 LEU A 183     -24.796  -5.037  -0.603  1.00 10.00      A   
ATOM   1002  CD2 LEU A 183     -22.551  -4.461   0.340  1.00 10.00      A   
ATOM   1003  C   LEU A 183     -25.741  -7.762   1.153  1.00 10.00      A   
ATOM   1004  O   LEU A 183     -26.873  -7.588   1.614  1.00 10.00      A   
ATOM   1005  N   GLY A 184     -25.515  -8.329  -0.032  1.00 10.00      A   
ATOM   1006  HN  GLY A 184     -24.590  -8.431  -0.347  1.00 10.00      A   
ATOM   1007  CA  GLY A 184     -26.610  -8.783  -0.862  1.00 10.00      A   
ATOM   1008  C   GLY A 184     -27.391  -9.890  -0.190  1.00 10.00      A   
ATOM   1009  O   GLY A 184     -28.621  -9.875  -0.184  1.00 10.00      A   
ATOM   1010  N   LEU A 185     -26.672 -10.840   0.398  1.00 10.00      A   
ATOM   1011  HN  LEU A 185     -25.690 -10.788   0.365  1.00 10.00      A   
ATOM   1012  CA  LEU A 185     -27.298 -11.959   1.090  1.00 10.00      A   
ATOM   1013  CB  LEU A 185     -26.247 -12.990   1.508  1.00 10.00      A   
ATOM   1014  CG  LEU A 185     -25.596 -13.790   0.378  1.00 10.00      A   
ATOM   1015  CD1 LEU A 185     -24.450 -14.633   0.915  1.00 10.00      A   
ATOM   1016  CD2 LEU A 185     -26.624 -14.665  -0.323  1.00 10.00      A   
ATOM   1017  C   LEU A 185     -28.070 -11.474   2.312  1.00 10.00      A   
ATOM   1018  O   LEU A 185     -29.125 -12.013   2.645  1.00 10.00      A   
ATOM   1019  N   ILE A 186     -27.540 -10.448   2.971  1.00 10.00      A   
ATOM   1020  HN  ILE A 186     -26.692 -10.065   2.659  1.00 10.00      A   
ATOM   1021  CA  ILE A 186     -28.183  -9.884   4.149  1.00 10.00      A   
ATOM   1022  CB  ILE A 186     -27.321  -8.779   4.799  1.00 10.00      A   
ATOM   1023  CG1 ILE A 186     -25.977  -9.353   5.261  1.00 10.00      A   
ATOM   1024  CG2 ILE A 186     -28.058  -8.138   5.968  1.00 10.00      A   
ATOM   1025  CD1 ILE A 186     -24.979  -8.303   5.705  1.00 10.00      A   
ATOM   1026  C   ILE A 186     -29.554  -9.321   3.784  1.00 10.00      A   
ATOM   1027  O   ILE A 186     -30.560  -9.659   4.406  1.00 10.00      A   
ATOM   1028  N   PHE A 187     -29.583  -8.481   2.754  1.00 10.00      A   
ATOM   1029  HN  PHE A 187     -28.742  -8.261   2.294  1.00 10.00      A   
ATOM   1030  CA  PHE A 187     -30.826  -7.871   2.291  1.00 10.00      A   
ATOM   1031  CB  PHE A 187     -30.528  -6.842   1.196  1.00 10.00      A   
ATOM   1032  CG  PHE A 187     -31.516  -5.709   1.107  1.00 10.00      A   
ATOM   1033  CD1 PHE A 187     -32.585  -5.620   1.986  1.00 10.00      A   
ATOM   1034  CD2 PHE A 187     -31.372  -4.729   0.139  1.00 10.00      A   
ATOM   1035  CE1 PHE A 187     -33.484  -4.575   1.906  1.00 10.00      A   
ATOM   1036  CE2 PHE A 187     -32.269  -3.681   0.051  1.00 10.00      A   
ATOM   1037  CZ  PHE A 187     -33.328  -3.605   0.934  1.00 10.00      A   
ATOM   1038  C   PHE A 187     -31.772  -8.945   1.758  1.00 10.00      A   
ATOM   1039  O   PHE A 187     -32.983  -8.901   1.989  1.00 10.00      A   
ATOM   1040  N   MET A 188     -31.202  -9.918   1.059  1.00 10.00      A   
ATOM   1041  HN  MET A 188     -30.229  -9.894   0.914  1.00 10.00      A   
ATOM   1042  CA  MET A 188     -31.970 -11.018   0.487  1.00 10.00      A   
ATOM   1043  CB  MET A 188     -31.054 -11.915  -0.353  1.00 10.00      A   
ATOM   1044  CG  MET A 188     -31.735 -13.136  -0.950  1.00 10.00      A   
ATOM   1045  SD  MET A 188     -30.573 -14.250  -1.766  1.00 10.00      A   
ATOM   1046  CE  MET A 188     -29.941 -13.193  -3.068  1.00 10.00      A   
ATOM   1047  C   MET A 188     -32.656 -11.840   1.575  1.00 10.00      A   
ATOM   1048  O   MET A 188     -33.794 -12.278   1.408  1.00 10.00      A   
ATOM   1049  N   LYS A 189     -31.971 -12.021   2.699  1.00 10.00      A   
ATOM   1050  HN  LYS A 189     -31.073 -11.628   2.782  1.00 10.00      A   
ATOM   1051  CA  LYS A 189     -32.511 -12.801   3.805  1.00 10.00      A   
ATOM   1052  CB  LYS A 189     -31.382 -13.450   4.609  1.00 10.00      A   
ATOM   1053  CG  LYS A 189     -31.739 -14.814   5.181  1.00 10.00      A   
ATOM   1054  CD  LYS A 189     -30.550 -15.760   5.130  1.00 10.00      A   
ATOM   1055  CE  LYS A 189     -30.941 -17.171   5.540  1.00 10.00      A   
ATOM   1056  NZ  LYS A 189     -31.083 -17.308   7.014  1.00 10.00      A   
ATOM   1057  HZ1 LYS A 189     -31.513 -18.225   7.247  1.00 10.00      A   
ATOM   1058  HZ2 LYS A 189     -31.687 -16.550   7.391  1.00 10.00      A   
ATOM   1059  HZ3 LYS A 189     -30.145 -17.252   7.472  1.00 10.00      A   
ATOM   1060  C   LYS A 189     -33.421 -11.967   4.709  1.00 10.00      A   
ATOM   1061  O   LYS A 189     -33.703 -12.349   5.845  1.00 10.00      A   
ATOM   1062  N   GLY A 190     -33.873 -10.827   4.203  1.00 10.00      A   
ATOM   1063  HN  GLY A 190     -33.601 -10.566   3.297  1.00 10.00      A   
ATOM   1064  CA  GLY A 190     -34.764  -9.971   4.967  1.00 10.00      A   
ATOM   1065  C   GLY A 190     -34.053  -9.161   6.034  1.00 10.00      A   
ATOM   1066  O   GLY A 190     -34.598  -8.944   7.121  1.00 10.00      A   
ATOM   1067  N   ASN A 191     -32.836  -8.719   5.723  1.00 10.00      A   
ATOM   1068  HN  ASN A 191     -32.460  -8.947   4.846  1.00 10.00      A   
ATOM   1069  CA  ASN A 191     -32.032  -7.910   6.644  1.00 10.00      A   
ATOM   1070  CB  ASN A 191     -32.759  -6.611   7.029  1.00 10.00      A   
ATOM   1071  CG  ASN A 191     -32.905  -5.640   5.874  1.00 10.00      A   
ATOM   1072  OD1 ASN A 191     -31.962  -5.410   5.114  1.00 10.00      A   
ATOM   1073  ND2 ASN A 191     -34.092  -5.069   5.732  1.00 10.00      A   
ATOM   1074 HD21 ASN A 191     -34.796  -5.303   6.373  1.00 10.00      A   
ATOM   1075 HD22 ASN A 191     -34.224  -4.432   4.992  1.00 10.00      A   
ATOM   1076  C   ASN A 191     -31.648  -8.697   7.895  1.00 10.00      A   
ATOM   1077  O   ASN A 191     -31.490  -8.129   8.974  1.00 10.00      A   
ATOM   1078  N   THR A 192     -31.504 -10.008   7.753  1.00 10.00      A   
ATOM   1079  HN  THR A 192     -31.649 -10.413   6.871  1.00 10.00      A   
ATOM   1080  CA  THR A 192     -31.136 -10.859   8.881  1.00 10.00      A   
ATOM   1081  CB  THR A 192     -32.368 -11.253   9.726  1.00 10.00      A   
ATOM   1082  OG1 THR A 192     -33.113 -10.074  10.069  1.00 10.00      A   
ATOM   1083  HG1 THR A 192     -32.549  -9.293   9.954  1.00 10.00      A   
ATOM   1084  CG2 THR A 192     -31.938 -11.958  11.005  1.00 10.00      A   
ATOM   1085  C   THR A 192     -30.397 -12.115   8.412  1.00 10.00      A   
ATOM   1086  O   THR A 192     -31.014 -13.090   7.984  1.00 10.00      A   
ATOM   1087  N   LEU A 193     -29.074 -12.081   8.498  1.00 10.00      A   
ATOM   1088  HN  LEU A 193     -28.638 -11.280   8.862  1.00 10.00      A   
ATOM   1089  CA  LEU A 193     -28.243 -13.204   8.082  1.00 10.00      A   
ATOM   1090  CB  LEU A 193     -27.523 -12.857   6.772  1.00 10.00      A   
ATOM   1091  CG  LEU A 193     -26.461 -13.843   6.280  1.00 10.00      A   
ATOM   1092  CD1 LEU A 193     -27.099 -15.122   5.761  1.00 10.00      A   
ATOM   1093  CD2 LEU A 193     -25.592 -13.201   5.211  1.00 10.00      A   
ATOM   1094  C   LEU A 193     -27.227 -13.533   9.170  1.00 10.00      A   
ATOM   1095  O   LEU A 193     -26.703 -12.633   9.825  1.00 10.00      A   
ATOM   1096  N   LYS A 194     -26.964 -14.817   9.373  1.00 10.00      A   
ATOM   1097  HN  LYS A 194     -27.419 -15.495   8.825  1.00 10.00      A   
ATOM   1098  CA  LYS A 194     -26.006 -15.247  10.384  1.00 10.00      A   
ATOM   1099  CB  LYS A 194     -26.505 -16.501  11.102  1.00 10.00      A   
ATOM   1100  CG  LYS A 194     -27.925 -16.390  11.619  1.00 10.00      A   
ATOM   1101  CD  LYS A 194     -28.382 -17.685  12.262  1.00 10.00      A   
ATOM   1102  CE  LYS A 194     -29.872 -17.891  12.058  1.00 10.00      A   
ATOM   1103  NZ  LYS A 194     -30.197 -18.196  10.639  1.00 10.00      A   
ATOM   1104  HZ1 LYS A 194     -29.963 -19.188  10.423  1.00 10.00      A   
ATOM   1105  HZ2 LYS A 194     -29.652 -17.578  10.003  1.00 10.00      A   
ATOM   1106  HZ3 LYS A 194     -31.209 -18.047  10.463  1.00 10.00      A   
ATOM   1107  C   LYS A 194     -24.650 -15.516   9.746  1.00 10.00      A   
ATOM   1108  O   LYS A 194     -24.572 -15.924   8.586  1.00 10.00      A   
ATOM   1109  N   GLU A 195     -23.585 -15.310  10.509  1.00 10.00      A   
ATOM   1110  HN  GLU A 195     -23.707 -15.009  11.437  1.00 10.00      A   
ATOM   1111  CA  GLU A 195     -22.235 -15.516   9.998  1.00 10.00      A   
ATOM   1112  CB  GLU A 195     -21.180 -14.902  10.934  1.00 10.00      A   
ATOM   1113  CG  GLU A 195     -20.535 -15.868  11.922  1.00 10.00      A   
ATOM   1114  CD  GLU A 195     -21.396 -16.161  13.135  1.00 10.00      A   
ATOM   1115  OE1 GLU A 195     -22.399 -16.896  12.999  1.00 10.00      A   
ATOM   1116  OE2 GLU A 195     -21.067 -15.675  14.231  1.00 10.00      A   
ATOM   1117  C   GLU A 195     -21.941 -16.991   9.717  1.00 10.00      A   
ATOM   1118  O   GLU A 195     -21.194 -17.317   8.796  1.00 10.00      A   
ATOM   1119  N   THR A 196     -22.548 -17.871  10.500  1.00 10.00      A   
ATOM   1120  HN  THR A 196     -23.140 -17.541  11.213  1.00 10.00      A   
ATOM   1121  CA  THR A 196     -22.344 -19.307  10.364  1.00 10.00      A   
ATOM   1122  CB  THR A 196     -23.058 -20.064  11.493  1.00 10.00      A   
ATOM   1123  OG1 THR A 196     -23.682 -19.113  12.372  1.00 10.00      A   
ATOM   1124  HG1 THR A 196     -23.021 -18.460  12.666  1.00 10.00      A   
ATOM   1125  CG2 THR A 196     -22.059 -20.889  12.283  1.00 10.00      A   
ATOM   1126  C   THR A 196     -22.806 -19.841   9.012  1.00 10.00      A   
ATOM   1127  O   THR A 196     -22.117 -20.651   8.388  1.00 10.00      A   
ATOM   1128  N   GLU A 197     -23.966 -19.390   8.558  1.00 10.00      A   
ATOM   1129  HN  GLU A 197     -24.474 -18.742   9.089  1.00 10.00      A   
ATOM   1130  CA  GLU A 197     -24.499 -19.839   7.281  1.00 10.00      A   
ATOM   1131  CB  GLU A 197     -26.027 -19.703   7.227  1.00 10.00      A   
ATOM   1132  CG  GLU A 197     -26.582 -18.410   7.811  1.00 10.00      A   
ATOM   1133  CD  GLU A 197     -28.098 -18.402   7.881  1.00 10.00      A   
ATOM   1134  OE1 GLU A 197     -28.679 -17.406   8.370  1.00 10.00      A   
ATOM   1135  OE2 GLU A 197     -28.724 -19.394   7.452  1.00 10.00      A   
ATOM   1136  C   GLU A 197     -23.826 -19.121   6.113  1.00 10.00      A   
ATOM   1137  O   GLU A 197     -23.627 -19.699   5.045  1.00 10.00      A   
ATOM   1138  N   ALA A 198     -23.455 -17.866   6.336  1.00 10.00      A   
ATOM   1139  HN  ALA A 198     -23.635 -17.461   7.212  1.00 10.00      A   
ATOM   1140  CA  ALA A 198     -22.804 -17.067   5.306  1.00 10.00      A   
ATOM   1141  CB  ALA A 198     -22.828 -15.594   5.683  1.00 10.00      A   
ATOM   1142  C   ALA A 198     -21.374 -17.533   5.051  1.00 10.00      A   
ATOM   1143  O   ALA A 198     -20.992 -17.796   3.911  1.00 10.00      A   
ATOM   1144  N   TRP A 199     -20.595 -17.653   6.122  1.00 10.00      A   
ATOM   1145  HN  TRP A 199     -20.970 -17.458   7.009  1.00 10.00      A   
ATOM   1146  CA  TRP A 199     -19.200 -18.069   6.025  1.00 10.00      A   
ATOM   1147  CB  TRP A 199     -18.550 -18.072   7.412  1.00 10.00      A   
ATOM   1148  CG  TRP A 199     -17.072 -18.314   7.398  1.00 10.00      A   
ATOM   1149  CD1 TRP A 199     -16.105 -17.451   6.972  1.00 10.00      A   
ATOM   1150  CD2 TRP A 199     -16.392 -19.498   7.829  1.00 10.00      A   
ATOM   1151  NE1 TRP A 199     -14.866 -18.020   7.117  1.00 10.00      A   
ATOM   1152  HE1 TRP A 199     -14.010 -17.596   6.882  1.00 10.00      A   
ATOM   1153  CE2 TRP A 199     -15.014 -19.278   7.640  1.00 10.00      A   
ATOM   1154  CE3 TRP A 199     -16.815 -20.721   8.359  1.00 10.00      A   
ATOM   1155  CZ2 TRP A 199     -14.055 -20.236   7.959  1.00 10.00      A   
ATOM   1156  CZ3 TRP A 199     -15.862 -21.671   8.675  1.00 10.00      A   
ATOM   1157  CH2 TRP A 199     -14.498 -21.423   8.476  1.00 10.00      A   
ATOM   1158  C   TRP A 199     -19.065 -19.440   5.367  1.00 10.00      A   
ATOM   1159  O   TRP A 199     -18.184 -19.650   4.538  1.00 10.00      A   
ATOM   1160  N   ASP A 200     -19.956 -20.360   5.721  1.00 10.00      A   
ATOM   1161  HN  ASP A 200     -20.656 -20.125   6.367  1.00 10.00      A   
ATOM   1162  CA  ASP A 200     -19.920 -21.710   5.163  1.00 10.00      A   
ATOM   1163  CB  ASP A 200     -20.980 -22.598   5.812  1.00 10.00      A   
ATOM   1164  CG  ASP A 200     -20.639 -24.069   5.710  1.00 10.00      A   
ATOM   1165  OD1 ASP A 200     -20.896 -24.678   4.653  1.00 10.00      A   
ATOM   1166  OD2 ASP A 200     -20.114 -24.626   6.696  1.00 10.00      A   
ATOM   1167  C   ASP A 200     -20.120 -21.681   3.651  1.00 10.00      A   
ATOM   1168  O   ASP A 200     -19.448 -22.399   2.906  1.00 10.00      A   
ATOM   1169  N   PHE A 201     -21.042 -20.834   3.202  1.00 10.00      A   
ATOM   1170  HN  PHE A 201     -21.542 -20.286   3.845  1.00 10.00      A   
ATOM   1171  CA  PHE A 201     -21.328 -20.701   1.778  1.00 10.00      A   
ATOM   1172  CB  PHE A 201     -22.627 -19.913   1.562  1.00 10.00      A   
ATOM   1173  CG  PHE A 201     -22.962 -19.665   0.118  1.00 10.00      A   
ATOM   1174  CD1 PHE A 201     -22.966 -18.376  -0.396  1.00 10.00      A   
ATOM   1175  CD2 PHE A 201     -23.274 -20.717  -0.725  1.00 10.00      A   
ATOM   1176  CE1 PHE A 201     -23.274 -18.143  -1.724  1.00 10.00      A   
ATOM   1177  CE2 PHE A 201     -23.584 -20.492  -2.054  1.00 10.00      A   
ATOM   1178  CZ  PHE A 201     -23.584 -19.203  -2.554  1.00 10.00      A   
ATOM   1179  C   PHE A 201     -20.162 -20.027   1.055  1.00 10.00      A   
ATOM   1180  O   PHE A 201     -19.767 -20.442  -0.037  1.00 10.00      A   
ATOM   1181  N   LEU A 202     -19.595 -19.007   1.684  1.00 10.00      A   
ATOM   1182  HN  LEU A 202     -19.943 -18.731   2.563  1.00 10.00      A   
ATOM   1183  CA  LEU A 202     -18.481 -18.271   1.103  1.00 10.00      A   
ATOM   1184  CB  LEU A 202     -18.231 -16.971   1.866  1.00 10.00      A   
ATOM   1185  CG  LEU A 202     -18.901 -15.708   1.305  1.00 10.00      A   
ATOM   1186  CD1 LEU A 202     -18.507 -15.482  -0.146  1.00 10.00      A   
ATOM   1187  CD2 LEU A 202     -20.414 -15.765   1.459  1.00 10.00      A   
ATOM   1188  C   LEU A 202     -17.205 -19.113   1.043  1.00 10.00      A   
ATOM   1189  O   LEU A 202     -16.325 -18.854   0.225  1.00 10.00      A   
ATOM   1190  N   ARG A 203     -17.106 -20.122   1.898  1.00 10.00      A   
ATOM   1191  HN  ARG A 203     -17.836 -20.281   2.538  1.00 10.00      A   
ATOM   1192  CA  ARG A 203     -15.929 -20.988   1.923  1.00 10.00      A   
ATOM   1193  CB  ARG A 203     -15.863 -21.816   3.211  1.00 10.00      A   
ATOM   1194  CG  ARG A 203     -15.358 -21.051   4.430  1.00 10.00      A   
ATOM   1195  CD  ARG A 203     -13.969 -20.475   4.209  1.00 10.00      A   
ATOM   1196  NE  ARG A 203     -12.911 -21.411   4.573  1.00 10.00      A   
ATOM   1197  HE  ARG A 203     -13.176 -22.343   4.770  1.00 10.00      A   
ATOM   1198  CZ  ARG A 203     -11.622 -21.079   4.656  1.00 10.00      A   
ATOM   1199  NH1 ARG A 203     -11.229 -19.835   4.406  1.00 10.00      A   
ATOM   1200 HH11 ARG A 203     -10.216 -19.583   4.457  1.00 10.00      A   
ATOM   1201 HH12 ARG A 203     -11.931 -19.102   4.172  1.00 10.00      A   
ATOM   1202  NH2 ARG A 203     -10.726 -21.994   4.994  1.00 10.00      A   
ATOM   1203 HH21 ARG A 203      -9.720 -21.738   5.072  1.00 10.00      A   
ATOM   1204 HH22 ARG A 203     -11.024 -22.977   5.180  1.00 10.00      A   
ATOM   1205  C   ARG A 203     -15.867 -21.886   0.689  1.00 10.00      A   
ATOM   1206  O   ARG A 203     -14.806 -22.416   0.350  1.00 10.00      A   
ATOM   1207  N   ARG A 204     -17.002 -22.056   0.019  1.00 10.00      A   
ATOM   1208  HN  ARG A 204     -17.822 -21.622   0.339  1.00 10.00      A   
ATOM   1209  CA  ARG A 204     -17.053 -22.877  -1.180  1.00 10.00      A   
ATOM   1210  CB  ARG A 204     -18.252 -23.846  -1.156  1.00 10.00      A   
ATOM   1211  CG  ARG A 204     -19.599 -23.199  -1.469  1.00 10.00      A   
ATOM   1212  CD  ARG A 204     -20.687 -24.244  -1.661  1.00 10.00      A   
ATOM   1213  NE  ARG A 204     -21.523 -23.963  -2.832  1.00 10.00      A   
ATOM   1214  HE  ARG A 204     -21.064 -23.751  -3.676  1.00 10.00      A   
ATOM   1215  CZ  ARG A 204     -22.853 -23.985  -2.825  1.00 10.00      A   
ATOM   1216  NH1 ARG A 204     -23.505 -24.284  -1.710  1.00 10.00      A   
ATOM   1217 HH11 ARG A 204     -22.977 -24.506  -0.839  1.00 10.00      A   
ATOM   1218 HH12 ARG A 204     -24.549 -24.295  -1.698  1.00 10.00      A   
ATOM   1219  NH2 ARG A 204     -23.524 -23.714  -3.936  1.00 10.00      A   
ATOM   1220 HH21 ARG A 204     -23.007 -23.477  -4.812  1.00 10.00      A   
ATOM   1221 HH22 ARG A 204     -24.569 -23.735  -3.942  1.00 10.00      A   
ATOM   1222  C   ARG A 204     -17.111 -21.994  -2.422  1.00 10.00      A   
ATOM   1223  O   ARG A 204     -17.148 -22.487  -3.547  1.00 10.00      A   
ATOM   1224  N   LEU A 205     -17.127 -20.686  -2.215  1.00 10.00      A   
ATOM   1225  HN  LEU A 205     -17.077 -20.341  -1.295  1.00 10.00      A   
ATOM   1226  CA  LEU A 205     -17.189 -19.742  -3.322  1.00 10.00      A   
ATOM   1227  CB  LEU A 205     -18.404 -18.824  -3.165  1.00 10.00      A   
ATOM   1228  CG  LEU A 205     -18.733 -17.910  -4.352  1.00 10.00      A   
ATOM   1229  CD1 LEU A 205     -18.158 -16.515  -4.146  1.00 10.00      A   
ATOM   1230  CD2 LEU A 205     -20.237 -17.838  -4.560  1.00 10.00      A   
ATOM   1231  C   LEU A 205     -15.914 -18.914  -3.388  1.00 10.00      A   
ATOM   1232  O   LEU A 205     -15.094 -18.940  -2.468  1.00 10.00      A   
ATOM   1233  N   VAL A 207      -6.550 -18.178  -3.406  1.00 10.00      A   
ATOM   1234  HN  VAL A 207      -6.025 -18.787  -2.844  1.00 10.00      A   
ATOM   1235  CA  VAL A 207      -6.127 -16.785  -3.523  1.00 10.00      A   
ATOM   1236  CB  VAL A 207      -5.805 -16.387  -4.990  1.00 10.00      A   
ATOM   1237  CG1 VAL A 207      -5.173 -15.006  -5.039  1.00 10.00      A   
ATOM   1238  CG2 VAL A 207      -4.887 -17.420  -5.633  1.00 10.00      A   
ATOM   1239  C   VAL A 207      -7.210 -15.869  -2.974  1.00 10.00      A   
ATOM   1240  O   VAL A 207      -6.919 -14.853  -2.334  1.00 10.00      A   
ATOM   1241  N   TYR A 208      -8.458 -16.264  -3.204  1.00 10.00      A   
ATOM   1242  HN  TYR A 208      -8.601 -17.097  -3.695  1.00 10.00      A   
ATOM   1243  CA  TYR A 208      -9.619 -15.498  -2.758  1.00 10.00      A   
ATOM   1244  CB  TYR A 208      -9.732 -15.449  -1.229  1.00 10.00      A   
ATOM   1245  CG  TYR A 208     -10.704 -16.459  -0.651  1.00 10.00      A   
ATOM   1246  CD1 TYR A 208     -12.074 -16.214  -0.649  1.00 10.00      A   
ATOM   1247  CD2 TYR A 208     -10.254 -17.656  -0.106  1.00 10.00      A   
ATOM   1248  CE1 TYR A 208     -12.967 -17.128  -0.119  1.00 10.00      A   
ATOM   1249  CE2 TYR A 208     -11.142 -18.575   0.424  1.00 10.00      A   
ATOM   1250  CZ  TYR A 208     -12.495 -18.307   0.415  1.00 10.00      A   
ATOM   1251  OH  TYR A 208     -13.376 -19.223   0.945  1.00 10.00      A   
ATOM   1252  HH  TYR A 208     -14.211 -19.188   0.460  1.00 10.00      A   
ATOM   1253  C   TYR A 208      -9.642 -14.094  -3.356  1.00 10.00      A   
ATOM   1254  O   TYR A 208      -9.500 -13.923  -4.569  1.00 10.00      A   
ATOM   1255  N   PRO A 219      -2.435 -20.320   9.978  1.00 10.00      A   
ATOM   1256  CA  PRO A 219      -2.066 -18.901   9.989  1.00 10.00      A   
ATOM   1257  CB  PRO A 219      -0.991 -18.789   8.901  1.00 10.00      A   
ATOM   1258  CG  PRO A 219      -1.182 -19.998   8.048  1.00 10.00      A   
ATOM   1259  CD  PRO A 219      -1.678 -21.076   8.968  1.00 10.00      A   
ATOM   1260  C   PRO A 219      -3.258 -18.016   9.644  1.00 10.00      A   
ATOM   1261  O   PRO A 219      -3.161 -16.789   9.645  1.00 10.00      A   
ATOM   1262  N   LYS A 220      -4.388 -18.653   9.365  1.00 10.00      A   
ATOM   1263  HN  LYS A 220      -4.404 -19.637   9.407  1.00 10.00      A   
ATOM   1264  CA  LYS A 220      -5.602 -17.930   9.011  1.00 10.00      A   
ATOM   1265  CB  LYS A 220      -6.533 -18.782   8.141  1.00 10.00      A   
ATOM   1266  CG  LYS A 220      -6.353 -18.564   6.641  1.00 10.00      A   
ATOM   1267  CD  LYS A 220      -4.995 -19.062   6.166  1.00 10.00      A   
ATOM   1268  CE  LYS A 220      -4.752 -18.729   4.700  1.00 10.00      A   
ATOM   1269  NZ  LYS A 220      -4.414 -17.294   4.494  1.00 10.00      A   
ATOM   1270  HZ1 LYS A 220      -3.562 -17.040   5.037  1.00 10.00      A   
ATOM   1271  HZ2 LYS A 220      -5.200 -16.689   4.803  1.00 10.00      A   
ATOM   1272  HZ3 LYS A 220      -4.232 -17.114   3.487  1.00 10.00      A   
ATOM   1273  C   LYS A 220      -6.328 -17.433  10.254  1.00 10.00      A   
ATOM   1274  O   LYS A 220      -6.576 -16.238  10.397  1.00 10.00      A   
ATOM   1275  N   LYS A 221      -6.647 -18.351  11.162  1.00 10.00      A   
ATOM   1276  HN  LYS A 221      -6.421 -19.290  10.992  1.00 10.00      A   
ATOM   1277  CA  LYS A 221      -7.344 -17.999  12.397  1.00 10.00      A   
ATOM   1278  CB  LYS A 221      -7.732 -19.265  13.168  1.00 10.00      A   
ATOM   1279  CG  LYS A 221      -8.697 -19.036  14.326  1.00 10.00      A   
ATOM   1280  CD  LYS A 221      -7.967 -18.888  15.655  1.00 10.00      A   
ATOM   1281  CE  LYS A 221      -8.921 -18.454  16.756  1.00 10.00      A   
ATOM   1282  NZ  LYS A 221      -8.229 -18.230  18.053  1.00 10.00      A   
ATOM   1283  HZ1 LYS A 221      -7.446 -17.547  17.935  1.00 10.00      A   
ATOM   1284  HZ2 LYS A 221      -7.841 -19.122  18.413  1.00 10.00      A   
ATOM   1285  HZ3 LYS A 221      -8.898 -17.850  18.753  1.00 10.00      A   
ATOM   1286  C   LYS A 221      -6.477 -17.094  13.269  1.00 10.00      A   
ATOM   1287  O   LYS A 221      -6.985 -16.274  14.032  1.00 10.00      A   
ATOM   1288  N   LEU A 222      -5.168 -17.239  13.131  1.00 10.00      A   
ATOM   1289  HN  LEU A 222      -4.831 -17.886  12.484  1.00 10.00      A   
ATOM   1290  CA  LEU A 222      -4.219 -16.455  13.909  1.00 10.00      A   
ATOM   1291  CB  LEU A 222      -2.791 -16.923  13.622  1.00 10.00      A   
ATOM   1292  CG  LEU A 222      -2.514 -18.408  13.875  1.00 10.00      A   
ATOM   1293  CD1 LEU A 222      -1.110 -18.780  13.425  1.00 10.00      A   
ATOM   1294  CD2 LEU A 222      -2.718 -18.755  15.345  1.00 10.00      A   
ATOM   1295  C   LEU A 222      -4.357 -14.958  13.641  1.00 10.00      A   
ATOM   1296  O   LEU A 222      -4.312 -14.151  14.567  1.00 10.00      A   
ATOM   1297  N   ILE A 223      -4.558 -14.593  12.377  1.00 10.00      A   
ATOM   1298  HN  ILE A 223      -4.611 -15.281  11.681  1.00 10.00      A   
ATOM   1299  CA  ILE A 223      -4.697 -13.186  12.002  1.00 10.00      A   
ATOM   1300  CB  ILE A 223      -4.245 -12.932  10.542  1.00 10.00      A   
ATOM   1301  CG1 ILE A 223      -3.892 -11.456  10.327  1.00 10.00      A   
ATOM   1302  CG2 ILE A 223      -5.301 -13.397   9.544  1.00 10.00      A   
ATOM   1303  CD1 ILE A 223      -3.217 -11.171   9.003  1.00 10.00      A   
ATOM   1304  C   ILE A 223      -6.126 -12.679  12.228  1.00 10.00      A   
ATOM   1305  O   ILE A 223      -6.434 -11.507  12.014  1.00 10.00      A   
ATOM   1306  N   THR A 224      -7.001 -13.565  12.688  1.00 10.00      A   
ATOM   1307  HN  THR A 224      -6.703 -14.483  12.876  1.00 10.00      A   
ATOM   1308  CA  THR A 224      -8.389 -13.198  12.944  1.00 10.00      A   
ATOM   1309  CB  THR A 224      -9.349 -14.349  12.587  1.00 10.00      A   
ATOM   1310  OG1 THR A 224      -8.806 -15.084  11.483  1.00 10.00      A   
ATOM   1311  HG1 THR A 224      -7.941 -14.724  11.258  1.00 10.00      A   
ATOM   1312  CG2 THR A 224     -10.711 -13.800  12.182  1.00 10.00      A   
ATOM   1313  C   THR A 224      -8.575 -12.787  14.406  1.00 10.00      A   
ATOM   1314  O   THR A 224      -9.696 -12.702  14.913  1.00 10.00      A   
ATOM   1315  N   GLU A 225      -7.461 -12.529  15.078  1.00 10.00      A   
ATOM   1316  HN  GLU A 225      -6.597 -12.624  14.621  1.00 10.00      A   
ATOM   1317  CA  GLU A 225      -7.484 -12.121  16.474  1.00 10.00      A   
ATOM   1318  CB  GLU A 225      -6.648 -13.085  17.318  1.00 10.00      A   
ATOM   1319  CG  GLU A 225      -6.888 -14.553  17.014  1.00 10.00      A   
ATOM   1320  CD  GLU A 225      -5.889 -15.457  17.701  1.00 10.00      A   
ATOM   1321  OE1 GLU A 225      -6.315 -16.447  18.332  1.00 10.00      A   
ATOM   1322  OE2 GLU A 225      -4.676 -15.182  17.617  1.00 10.00      A   
ATOM   1323  C   GLU A 225      -6.928 -10.709  16.621  1.00 10.00      A   
ATOM   1324  O   GLU A 225      -7.377  -9.932  17.465  1.00 10.00      A   
ATOM   1325  N   ASP A 226      -5.949 -10.387  15.788  1.00 10.00      A   
ATOM   1326  HN  ASP A 226      -5.639 -11.052  15.132  1.00 10.00      A   
ATOM   1327  CA  ASP A 226      -5.295  -9.084  15.817  1.00 10.00      A   
ATOM   1328  CB  ASP A 226      -3.787  -9.233  15.576  1.00 10.00      A   
ATOM   1329  CG  ASP A 226      -3.415 -10.583  14.990  1.00 10.00      A   
ATOM   1330  OD1 ASP A 226      -2.538 -11.263  15.568  1.00 10.00      A   
ATOM   1331  OD2 ASP A 226      -4.024 -10.978  13.977  1.00 10.00      A   
ATOM   1332  C   ASP A 226      -5.898  -8.114  14.806  1.00 10.00      A   
ATOM   1333  O   ASP A 226      -5.866  -6.900  15.009  1.00 10.00      A   
ATOM   1334  N   PHE A 227      -6.462  -8.641  13.724  1.00 10.00      A   
ATOM   1335  HN  PHE A 227      -6.446  -9.614  13.600  1.00 10.00      A   
ATOM   1336  CA  PHE A 227      -7.069  -7.795  12.693  1.00 10.00      A   
ATOM   1337  CB  PHE A 227      -7.376  -8.588  11.424  1.00 10.00      A   
ATOM   1338  CG  PHE A 227      -6.731  -8.015  10.192  1.00 10.00      A   
ATOM   1339  CD1 PHE A 227      -5.352  -7.949  10.086  1.00 10.00      A   
ATOM   1340  CD2 PHE A 227      -7.502  -7.541   9.143  1.00 10.00      A   
ATOM   1341  CE1 PHE A 227      -4.753  -7.424   8.957  1.00 10.00      A   
ATOM   1342  CE2 PHE A 227      -6.912  -7.014   8.011  1.00 10.00      A   
ATOM   1343  CZ  PHE A 227      -5.534  -6.954   7.917  1.00 10.00      A   
ATOM   1344  C   PHE A 227      -8.320  -7.084  13.207  1.00 10.00      A   
ATOM   1345  O   PHE A 227      -8.797  -6.119  12.606  1.00 10.00      A   
ATOM   1346  N   VAL A 228      -8.839  -7.560  14.328  1.00 10.00      A   
ATOM   1347  HN  VAL A 228      -8.413  -8.331  14.760  1.00 10.00      A   
ATOM   1348  CA  VAL A 228     -10.024  -6.973  14.942  1.00 10.00      A   
ATOM   1349  CB  VAL A 228     -10.850  -8.045  15.690  1.00 10.00      A   
ATOM   1350  CG1 VAL A 228     -12.302  -7.615  15.842  1.00 10.00      A   
ATOM   1351  CG2 VAL A 228     -10.763  -9.391  14.987  1.00 10.00      A   
ATOM   1352  C   VAL A 228      -9.599  -5.892  15.935  1.00 10.00      A   
ATOM   1353  O   VAL A 228     -10.418  -5.328  16.660  1.00 10.00      A   
ATOM   1354  N   ARG A 229      -8.305  -5.605  15.953  1.00 10.00      A   
ATOM   1355  HN  ARG A 229      -7.700  -6.077  15.340  1.00 10.00      A   
ATOM   1356  CA  ARG A 229      -7.758  -4.614  16.864  1.00 10.00      A   
ATOM   1357  CB  ARG A 229      -6.501  -5.176  17.528  1.00 10.00      A   
ATOM   1358  CG  ARG A 229      -6.162  -4.564  18.874  1.00 10.00      A   
ATOM   1359  CD  ARG A 229      -4.842  -5.108  19.393  1.00 10.00      A   
ATOM   1360  NE  ARG A 229      -4.618  -4.764  20.793  1.00 10.00      A   
ATOM   1361  HE  ARG A 229      -5.141  -5.260  21.465  1.00 10.00      A   
ATOM   1362  CZ  ARG A 229      -3.748  -3.847  21.203  1.00 10.00      A   
ATOM   1363  NH1 ARG A 229      -3.060  -3.135  20.317  1.00 10.00      A   
ATOM   1364 HH11 ARG A 229      -3.212  -3.279  19.285  1.00 10.00      A   
ATOM   1365 HH12 ARG A 229      -2.354  -2.436  20.637  1.00 10.00      A   
ATOM   1366  NH2 ARG A 229      -3.580  -3.619  22.499  1.00 10.00      A   
ATOM   1367 HH21 ARG A 229      -2.894  -2.900  22.820  1.00 10.00      A   
ATOM   1368 HH22 ARG A 229      -4.131  -4.156  23.205  1.00 10.00      A   
ATOM   1369  C   ARG A 229      -7.425  -3.308  16.145  1.00 10.00      A   
ATOM   1370  O   ARG A 229      -7.315  -2.257  16.781  1.00 10.00      A   
ATOM   1371  N   GLN A 230      -7.262  -3.366  14.825  1.00 10.00      A   
ATOM   1372  HN  GLN A 230      -7.363  -4.225  14.363  1.00 10.00      A   
ATOM   1373  CA  GLN A 230      -6.922  -2.168  14.058  1.00 10.00      A   
ATOM   1374  CB  GLN A 230      -5.404  -2.076  13.826  1.00 10.00      A   
ATOM   1375  CG  GLN A 230      -4.695  -3.417  13.662  1.00 10.00      A   
ATOM   1376  CD  GLN A 230      -5.074  -4.143  12.386  1.00 10.00      A   
ATOM   1377  OE1 GLN A 230      -6.057  -4.873  12.348  1.00 10.00      A   
ATOM   1378  NE2 GLN A 230      -4.291  -3.956  11.338  1.00 10.00      A   
ATOM   1379 HE21 GLN A 230      -3.515  -3.365  11.436  1.00 10.00      A   
ATOM   1380 HE22 GLN A 230      -4.515  -4.423  10.506  1.00 10.00      A   
ATOM   1381  C   GLN A 230      -7.681  -2.044  12.732  1.00 10.00      A   
ATOM   1382  O   GLN A 230      -7.533  -1.045  12.021  1.00 10.00      A   
ATOM   1383  N   ARG A 231      -8.493  -3.035  12.390  1.00 10.00      A   
ATOM   1384  HN  ARG A 231      -8.597  -3.809  12.984  1.00 10.00      A   
ATOM   1385  CA  ARG A 231      -9.234  -2.984  11.133  1.00 10.00      A   
ATOM   1386  CB  ARG A 231      -8.595  -3.883  10.070  1.00 10.00      A   
ATOM   1387  CG  ARG A 231      -7.417  -3.256   9.336  1.00 10.00      A   
ATOM   1388  CD  ARG A 231      -7.861  -2.137   8.404  1.00 10.00      A   
ATOM   1389  NE  ARG A 231      -8.097  -0.879   9.115  1.00 10.00      A   
ATOM   1390  HE  ARG A 231      -7.836  -0.842  10.066  1.00 10.00      A   
ATOM   1391  CZ  ARG A 231      -8.629   0.208   8.549  1.00 10.00      A   
ATOM   1392  NH1 ARG A 231      -9.003   0.184   7.274  1.00 10.00      A   
ATOM   1393 HH11 ARG A 231      -8.892  -0.691   6.710  1.00 10.00      A   
ATOM   1394 HH12 ARG A 231      -9.407   1.037   6.829  1.00 10.00      A   
ATOM   1395  NH2 ARG A 231      -8.794   1.316   9.261  1.00 10.00      A   
ATOM   1396 HH21 ARG A 231      -9.213   2.169   8.815  1.00 10.00      A   
ATOM   1397 HH22 ARG A 231      -8.509   1.349  10.264  1.00 10.00      A   
ATOM   1398  C   ARG A 231     -10.713  -3.316  11.293  1.00 10.00      A   
ATOM   1399  O   ARG A 231     -11.572  -2.452  11.112  1.00 10.00      A   
ATOM   1400  N   TYR A 232     -11.007  -4.560  11.636  1.00 10.00      A   
ATOM   1401  HN  TYR A 232     -10.279  -5.201  11.806  1.00 10.00      A   
ATOM   1402  CA  TYR A 232     -12.387  -4.994  11.779  1.00 10.00      A   
ATOM   1403  CB  TYR A 232     -12.570  -6.401  11.207  1.00 10.00      A   
ATOM   1404  CG  TYR A 232     -12.407  -6.462   9.704  1.00 10.00      A   
ATOM   1405  CD1 TYR A 232     -11.158  -6.665   9.128  1.00 10.00      A   
ATOM   1406  CD2 TYR A 232     -13.500  -6.309   8.862  1.00 10.00      A   
ATOM   1407  CE1 TYR A 232     -11.005  -6.712   7.755  1.00 10.00      A   
ATOM   1408  CE2 TYR A 232     -13.356  -6.357   7.490  1.00 10.00      A   
ATOM   1409  CZ  TYR A 232     -12.107  -6.557   6.942  1.00 10.00      A   
ATOM   1410  OH  TYR A 232     -11.959  -6.601   5.576  1.00 10.00      A   
ATOM   1411  HH  TYR A 232     -12.699  -6.144   5.161  1.00 10.00      A   
ATOM   1412  C   TYR A 232     -12.864  -4.926  13.224  1.00 10.00      A   
ATOM   1413  O   TYR A 232     -12.082  -4.666  14.135  1.00 10.00      A   
ATOM   1414  N   LEU A 233     -14.156  -5.160  13.412  1.00 10.00      A   
ATOM   1415  HN  LEU A 233     -14.719  -5.370  12.636  1.00 10.00      A   
ATOM   1416  CA  LEU A 233     -14.772  -5.133  14.729  1.00 10.00      A   
ATOM   1417  CB  LEU A 233     -15.293  -3.723  15.038  1.00 10.00      A   
ATOM   1418  CG  LEU A 233     -15.873  -3.498  16.438  1.00 10.00      A   
ATOM   1419  CD1 LEU A 233     -14.800  -3.674  17.504  1.00 10.00      A   
ATOM   1420  CD2 LEU A 233     -16.507  -2.118  16.534  1.00 10.00      A   
ATOM   1421  C   LEU A 233     -15.918  -6.136  14.763  1.00 10.00      A   
ATOM   1422  O   LEU A 233     -16.748  -6.165  13.855  1.00 10.00      A   
ATOM   1423  N   GLU A 234     -15.955  -6.966  15.793  1.00 10.00      A   
ATOM   1424  HN  GLU A 234     -15.276  -6.891  16.494  1.00 10.00      A   
ATOM   1425  CA  GLU A 234     -16.998  -7.973  15.916  1.00 10.00      A   
ATOM   1426  CB  GLU A 234     -16.450  -9.259  16.541  1.00 10.00      A   
ATOM   1427  CG  GLU A 234     -15.914  -9.093  17.954  1.00 10.00      A   
ATOM   1428  CD  GLU A 234     -15.415 -10.397  18.537  1.00 10.00      A   
ATOM   1429  OE1 GLU A 234     -16.250 -11.217  18.980  1.00 10.00      A   
ATOM   1430  OE2 GLU A 234     -14.187 -10.615  18.549  1.00 10.00      A   
ATOM   1431  C   GLU A 234     -18.193  -7.453  16.705  1.00 10.00      A   
ATOM   1432  O   GLU A 234     -18.061  -6.551  17.533  1.00 10.00      A   
ATOM   1433  N   TYR A 235     -19.355  -8.024  16.431  1.00 10.00      A   
ATOM   1434  HN  TYR A 235     -19.389  -8.731  15.752  1.00 10.00      A   
ATOM   1435  CA  TYR A 235     -20.585  -7.642  17.107  1.00 10.00      A   
ATOM   1436  CB  TYR A 235     -21.409  -6.696  16.235  1.00 10.00      A   
ATOM   1437  CG  TYR A 235     -21.053  -5.233  16.382  1.00 10.00      A   
ATOM   1438  CD1 TYR A 235     -21.372  -4.538  17.539  1.00 10.00      A   
ATOM   1439  CD2 TYR A 235     -20.408  -4.546  15.361  1.00 10.00      A   
ATOM   1440  CE1 TYR A 235     -21.060  -3.200  17.679  1.00 10.00      A   
ATOM   1441  CE2 TYR A 235     -20.089  -3.209  15.493  1.00 10.00      A   
ATOM   1442  CZ  TYR A 235     -20.416  -2.540  16.655  1.00 10.00      A   
ATOM   1443  OH  TYR A 235     -20.106  -1.201  16.788  1.00 10.00      A   
ATOM   1444  HH  TYR A 235     -19.652  -1.060  17.628  1.00 10.00      A   
ATOM   1445  C   TYR A 235     -21.399  -8.886  17.431  1.00 10.00      A   
ATOM   1446  O   TYR A 235     -21.350  -9.873  16.691  1.00 10.00      A   
ATOM   1447  N   ARG A 236     -22.142  -8.843  18.528  1.00 10.00      A   
ATOM   1448  HN  ARG A 236     -22.154  -8.023  19.067  1.00 10.00      A   
ATOM   1449  CA  ARG A 236     -22.953  -9.970  18.953  1.00 10.00      A   
ATOM   1450  CB  ARG A 236     -22.068 -11.099  19.482  1.00 10.00      A   
ATOM   1451  CG  ARG A 236     -21.025 -10.646  20.493  1.00 10.00      A   
ATOM   1452  CD  ARG A 236     -19.750 -11.463  20.389  1.00 10.00      A   
ATOM   1453  NE  ARG A 236     -19.851 -12.732  21.101  1.00 10.00      A   
ATOM   1454  HE  ARG A 236     -20.750 -13.023  21.371  1.00 10.00      A   
ATOM   1455  CZ  ARG A 236     -18.798 -13.492  21.415  1.00 10.00      A   
ATOM   1456  NH1 ARG A 236     -17.577 -13.125  21.034  1.00 10.00      A   
ATOM   1457 HH11 ARG A 236     -17.435 -12.249  20.482  1.00 10.00      A   
ATOM   1458 HH12 ARG A 236     -16.750 -13.709  21.289  1.00 10.00      A   
ATOM   1459  NH2 ARG A 236     -18.965 -14.621  22.099  1.00 10.00      A   
ATOM   1460 HH21 ARG A 236     -18.139 -15.213  22.344  1.00 10.00      A   
ATOM   1461 HH22 ARG A 236     -19.921 -14.921  22.400  1.00 10.00      A   
ATOM   1462  C   ARG A 236     -23.952  -9.545  20.022  1.00 10.00      A   
ATOM   1463  O   ARG A 236     -23.712  -8.578  20.752  1.00 10.00      A   
ATOM   1464  N   TYR A 246     -18.824  -9.833  13.436  1.00 10.00      A   
ATOM   1465  HN  TYR A 246     -18.620 -10.709  13.038  1.00 10.00      A   
ATOM   1466  CA  TYR A 246     -18.687  -8.643  12.600  1.00 10.00      A   
ATOM   1467  CB  TYR A 246     -17.575  -8.841  11.560  1.00 10.00      A   
ATOM   1468  CG  TYR A 246     -16.347  -9.553  12.087  1.00 10.00      A   
ATOM   1469  CD1 TYR A 246     -15.303  -8.844  12.665  1.00 10.00      A   
ATOM   1470  CD2 TYR A 246     -16.231 -10.935  12.000  1.00 10.00      A   
ATOM   1471  CE1 TYR A 246     -14.180  -9.491  13.143  1.00 10.00      A   
ATOM   1472  CE2 TYR A 246     -15.114 -11.589  12.476  1.00 10.00      A   
ATOM   1473  CZ  TYR A 246     -14.092 -10.862  13.047  1.00 10.00      A   
ATOM   1474  OH  TYR A 246     -12.975 -11.511  13.516  1.00 10.00      A   
ATOM   1475  HH  TYR A 246     -12.824 -11.266  14.434  1.00 10.00      A   
ATOM   1476  C   TYR A 246     -20.003  -8.336  11.888  1.00 10.00      A   
ATOM   1477  O   TYR A 246     -20.436  -9.085  11.010  1.00 10.00      A   
ATOM   1478  N   GLU A 247     -20.638  -7.237  12.269  1.00 10.00      A   
ATOM   1479  HN  GLU A 247     -20.247  -6.672  12.969  1.00 10.00      A   
ATOM   1480  CA  GLU A 247     -21.901  -6.847  11.662  1.00 10.00      A   
ATOM   1481  CB  GLU A 247     -22.822  -6.176  12.682  1.00 10.00      A   
ATOM   1482  CG  GLU A 247     -23.594  -7.152  13.557  1.00 10.00      A   
ATOM   1483  CD  GLU A 247     -24.503  -6.464  14.554  1.00 10.00      A   
ATOM   1484  OE1 GLU A 247     -25.126  -7.169  15.375  1.00 10.00      A   
ATOM   1485  OE2 GLU A 247     -24.607  -5.220  14.521  1.00 10.00      A   
ATOM   1486  C   GLU A 247     -21.690  -5.936  10.460  1.00 10.00      A   
ATOM   1487  O   GLU A 247     -21.439  -4.736  10.607  1.00 10.00      A   
ATOM   1488  N   PHE A 248     -21.774  -6.521   9.275  1.00 10.00      A   
ATOM   1489  HN  PHE A 248     -21.944  -7.484   9.233  1.00 10.00      A   
ATOM   1490  CA  PHE A 248     -21.620  -5.773   8.038  1.00 10.00      A   
ATOM   1491  CB  PHE A 248     -21.250  -6.709   6.885  1.00 10.00      A   
ATOM   1492  CG  PHE A 248     -19.908  -7.367   7.034  1.00 10.00      A   
ATOM   1493  CD1 PHE A 248     -19.808  -8.676   7.476  1.00 10.00      A   
ATOM   1494  CD2 PHE A 248     -18.747  -6.676   6.730  1.00 10.00      A   
ATOM   1495  CE1 PHE A 248     -18.574  -9.284   7.612  1.00 10.00      A   
ATOM   1496  CE2 PHE A 248     -17.510  -7.277   6.864  1.00 10.00      A   
ATOM   1497  CZ  PHE A 248     -17.423  -8.583   7.306  1.00 10.00      A   
ATOM   1498  C   PHE A 248     -22.921  -5.052   7.719  1.00 10.00      A   
ATOM   1499  O   PHE A 248     -23.995  -5.650   7.775  1.00 10.00      A   
ATOM   1500  N   GLN A 249     -22.830  -3.773   7.400  1.00 10.00      A   
ATOM   1501  HN  GLN A 249     -21.949  -3.347   7.361  1.00 10.00      A   
ATOM   1502  CA  GLN A 249     -24.014  -2.993   7.090  1.00 10.00      A   
ATOM   1503  CB  GLN A 249     -24.163  -1.820   8.061  1.00 10.00      A   
ATOM   1504  CG  GLN A 249     -24.371  -2.230   9.510  1.00 10.00      A   
ATOM   1505  CD  GLN A 249     -24.954  -1.111  10.346  1.00 10.00      A   
ATOM   1506  OE1 GLN A 249     -26.172  -1.006  10.501  1.00 10.00      A   
ATOM   1507  NE2 GLN A 249     -24.094  -0.261  10.883  1.00 10.00      A   
ATOM   1508 HE21 GLN A 249     -23.136  -0.400  10.714  1.00 10.00      A   
ATOM   1509 HE22 GLN A 249     -24.447   0.476  11.425  1.00 10.00      A   
ATOM   1510  C   GLN A 249     -23.983  -2.488   5.654  1.00 10.00      A   
ATOM   1511  O   GLN A 249     -23.191  -2.958   4.835  1.00 10.00      A   
ATOM   1512  N   TRP A 250     -24.853  -1.531   5.364  1.00 10.00      A   
ATOM   1513  HN  TRP A 250     -25.451  -1.206   6.067  1.00 10.00      A   
ATOM   1514  CA  TRP A 250     -24.949  -0.950   4.035  1.00 10.00      A   
ATOM   1515  CB  TRP A 250     -26.218  -0.103   3.923  1.00 10.00      A   
ATOM   1516  CG  TRP A 250     -27.291  -0.734   3.092  1.00 10.00      A   
ATOM   1517  CD1 TRP A 250     -27.985  -1.874   3.374  1.00 10.00      A   
ATOM   1518  CD2 TRP A 250     -27.793  -0.257   1.839  1.00 10.00      A   
ATOM   1519  NE1 TRP A 250     -28.890  -2.137   2.374  1.00 10.00      A   
ATOM   1520  HE1 TRP A 250     -29.506  -2.898   2.350  1.00 10.00      A   
ATOM   1521  CE2 TRP A 250     -28.791  -1.159   1.420  1.00 10.00      A   
ATOM   1522  CE3 TRP A 250     -27.494   0.845   1.033  1.00 10.00      A   
ATOM   1523  CZ2 TRP A 250     -29.492  -0.990   0.231  1.00 10.00      A   
ATOM   1524  CZ3 TRP A 250     -28.193   1.010  -0.147  1.00 10.00      A   
ATOM   1525  CH2 TRP A 250     -29.179   0.099  -0.538  1.00 10.00      A   
ATOM   1526  C   TRP A 250     -23.729  -0.100   3.708  1.00 10.00      A   
ATOM   1527  O   TRP A 250     -23.027  -0.357   2.731  1.00 10.00      A   
ATOM   1528  N   GLY A 251     -23.477   0.908   4.529  1.00 10.00      A   
ATOM   1529  HN  GLY A 251     -24.057   1.056   5.305  1.00 10.00      A   
ATOM   1530  CA  GLY A 251     -22.350   1.786   4.300  1.00 10.00      A   
ATOM   1531  C   GLY A 251     -22.800   3.187   3.932  1.00 10.00      A   
ATOM   1532  O   GLY A 251     -23.758   3.351   3.172  1.00 10.00      A   
ATOM   1533  N   PRO A 252     -22.120   4.218   4.456  1.00 10.00      A   
ATOM   1534  CA  PRO A 252     -22.462   5.622   4.189  1.00 10.00      A   
ATOM   1535  CB  PRO A 252     -21.369   6.405   4.927  1.00 10.00      A   
ATOM   1536  CG  PRO A 252     -20.862   5.465   5.965  1.00 10.00      A   
ATOM   1537  CD  PRO A 252     -20.969   4.093   5.367  1.00 10.00      A   
ATOM   1538  C   PRO A 252     -22.435   5.966   2.700  1.00 10.00      A   
ATOM   1539  O   PRO A 252     -23.384   6.544   2.169  1.00 10.00      A   
ATOM   1540  N   ARG A 253     -21.352   5.596   2.026  1.00 10.00      A   
ATOM   1541  HN  ARG A 253     -20.635   5.121   2.498  1.00 10.00      A   
ATOM   1542  CA  ARG A 253     -21.200   5.883   0.603  1.00 10.00      A   
ATOM   1543  CB  ARG A 253     -19.753   5.661   0.157  1.00 10.00      A   
ATOM   1544  CG  ARG A 253     -19.522   5.863  -1.333  1.00 10.00      A   
ATOM   1545  CD  ARG A 253     -18.537   4.845  -1.886  1.00 10.00      A   
ATOM   1546  NE  ARG A 253     -17.156   5.301  -1.782  1.00 10.00      A   
ATOM   1547  HE  ARG A 253     -16.800   5.454  -0.878  1.00 10.00      A   
ATOM   1548  CZ  ARG A 253     -16.365   5.520  -2.828  1.00 10.00      A   
ATOM   1549  NH1 ARG A 253     -16.812   5.295  -4.064  1.00 10.00      A   
ATOM   1550 HH11 ARG A 253     -17.795   4.940  -4.217  1.00 10.00      A   
ATOM   1551 HH12 ARG A 253     -16.197   5.457  -4.886  1.00 10.00      A   
ATOM   1552  NH2 ARG A 253     -15.125   5.957  -2.633  1.00 10.00      A   
ATOM   1553 HH21 ARG A 253     -14.495   6.142  -3.444  1.00 10.00      A   
ATOM   1554 HH22 ARG A 253     -14.776   6.117  -1.663  1.00 10.00      A   
ATOM   1555  C   ARG A 253     -22.152   5.048  -0.250  1.00 10.00      A   
ATOM   1556  O   ARG A 253     -22.660   5.521  -1.265  1.00 10.00      A   
ATOM   1557  N   THR A 254     -22.406   3.818   0.175  1.00 10.00      A   
ATOM   1558  HN  THR A 254     -21.990   3.500   1.004  1.00 10.00      A   
ATOM   1559  CA  THR A 254     -23.285   2.915  -0.559  1.00 10.00      A   
ATOM   1560  CB  THR A 254     -23.392   1.566   0.165  1.00 10.00      A   
ATOM   1561  OG1 THR A 254     -22.182   1.336   0.903  1.00 10.00      A   
ATOM   1562  HG1 THR A 254     -22.338   0.632   1.555  1.00 10.00      A   
ATOM   1563  CG2 THR A 254     -23.592   0.439  -0.836  1.00 10.00      A   
ATOM   1564  C   THR A 254     -24.680   3.510  -0.740  1.00 10.00      A   
ATOM   1565  O   THR A 254     -25.309   3.330  -1.780  1.00 10.00      A   
ATOM   1566  N   ASN A 255     -25.142   4.242   0.268  1.00 10.00      A   
ATOM   1567  HN  ASN A 255     -24.580   4.360   1.065  1.00 10.00      A   
ATOM   1568  CA  ASN A 255     -26.464   4.870   0.231  1.00 10.00      A   
ATOM   1569  CB  ASN A 255     -26.821   5.406   1.619  1.00 10.00      A   
ATOM   1570  CG  ASN A 255     -28.284   5.786   1.750  1.00 10.00      A   
ATOM   1571  OD1 ASN A 255     -28.699   6.871   1.343  1.00 10.00      A   
ATOM   1572  ND2 ASN A 255     -29.073   4.900   2.335  1.00 10.00      A   
ATOM   1573 HD21 ASN A 255     -28.677   4.060   2.645  1.00 10.00      A   
ATOM   1574 HD22 ASN A 255     -30.023   5.125   2.445  1.00 10.00      A   
ATOM   1575  C   ASN A 255     -26.514   6.008  -0.792  1.00 10.00      A   
ATOM   1576  O   ASN A 255     -27.589   6.411  -1.242  1.00 10.00      A   
ATOM   1577  N   LEU A 256     -25.345   6.521  -1.149  1.00 10.00      A   
ATOM   1578  HN  LEU A 256     -24.523   6.155  -0.760  1.00 10.00      A   
ATOM   1579  CA  LEU A 256     -25.245   7.609  -2.109  1.00 10.00      A   
ATOM   1580  CB  LEU A 256     -24.094   8.541  -1.728  1.00 10.00      A   
ATOM   1581  CG  LEU A 256     -24.112   9.080  -0.293  1.00 10.00      A   
ATOM   1582  CD1 LEU A 256     -22.801   9.776   0.035  1.00 10.00      A   
ATOM   1583  CD2 LEU A 256     -25.286  10.026  -0.088  1.00 10.00      A   
ATOM   1584  C   LEU A 256     -25.032   7.068  -3.518  1.00 10.00      A   
ATOM   1585  O   LEU A 256     -25.478   7.665  -4.501  1.00 10.00      A   
ATOM   1586  N   GLU A 257     -24.342   5.939  -3.610  1.00 10.00      A   
ATOM   1587  HN  GLU A 257     -23.999   5.520  -2.791  1.00 10.00      A   
ATOM   1588  CA  GLU A 257     -24.071   5.311  -4.897  1.00 10.00      A   
ATOM   1589  CB  GLU A 257     -22.893   4.336  -4.794  1.00 10.00      A   
ATOM   1590  CG  GLU A 257     -21.544   5.005  -4.572  1.00 10.00      A   
ATOM   1591  CD  GLU A 257     -20.393   4.016  -4.552  1.00 10.00      A   
ATOM   1592  OE1 GLU A 257     -20.615   2.849  -4.173  1.00 10.00      A   
ATOM   1593  OE2 GLU A 257     -19.255   4.412  -4.902  1.00 10.00      A   
ATOM   1594  C   GLU A 257     -25.308   4.596  -5.428  1.00 10.00      A   
ATOM   1595  O   GLU A 257     -25.568   4.603  -6.633  1.00 10.00      A   
ATOM   1596  N   LEU A 258     -26.075   3.990  -4.528  1.00 10.00      A   
ATOM   1597  HN  LEU A 258     -25.829   4.030  -3.575  1.00 10.00      A   
ATOM   1598  CA  LEU A 258     -27.276   3.270  -4.915  1.00 10.00      A   
ATOM   1599  CB  LEU A 258     -26.945   1.796  -5.175  1.00 10.00      A   
ATOM   1600  CG  LEU A 258     -27.630   1.150  -6.383  1.00 10.00      A   
ATOM   1601  CD1 LEU A 258     -27.111   1.744  -7.684  1.00 10.00      A   
ATOM   1602  CD2 LEU A 258     -27.444  -0.358  -6.366  1.00 10.00      A   
ATOM   1603  C   LEU A 258     -28.351   3.384  -3.837  1.00 10.00      A   
ATOM   1604  O   LEU A 258     -28.065   3.723  -2.690  1.00 10.00      A   
ATOM   1605  N   SER A 259     -29.588   3.108  -4.216  1.00 10.00      A   
ATOM   1606  HN  SER A 259     -29.756   2.854  -5.145  1.00 10.00      A   
ATOM   1607  CA  SER A 259     -30.708   3.169  -3.289  1.00 10.00      A   
ATOM   1608  CB  SER A 259     -31.811   4.050  -3.875  1.00 10.00      A   
ATOM   1609  OG  SER A 259     -31.255   5.218  -4.457  1.00 10.00      A   
ATOM   1610  HG  SER A 259     -30.569   5.568  -3.878  1.00 10.00      A   
ATOM   1611  C   SER A 259     -31.230   1.760  -3.014  1.00 10.00      A   
ATOM   1612  O   SER A 259     -30.898   0.823  -3.744  1.00 10.00      A   
ATOM   1613  N   LYS A 260     -32.054   1.612  -1.980  1.00 10.00      A   
ATOM   1614  HN  LYS A 260     -32.319   2.408  -1.458  1.00 10.00      A   
ATOM   1615  CA  LYS A 260     -32.597   0.305  -1.614  1.00 10.00      A   
ATOM   1616  CB  LYS A 260     -33.410   0.381  -0.318  1.00 10.00      A   
ATOM   1617  CG  LYS A 260     -32.595   0.794   0.898  1.00 10.00      A   
ATOM   1618  CD  LYS A 260     -33.259   0.361   2.195  1.00 10.00      A   
ATOM   1619  CE  LYS A 260     -32.433   0.795   3.395  1.00 10.00      A   
ATOM   1620  NZ  LYS A 260     -32.955   0.239   4.671  1.00 10.00      A   
ATOM   1621  HZ1 LYS A 260     -33.950  -0.062   4.557  1.00 10.00      A   
ATOM   1622  HZ2 LYS A 260     -32.908   0.959   5.421  1.00 10.00      A   
ATOM   1623  HZ3 LYS A 260     -32.389  -0.582   4.961  1.00 10.00      A   
ATOM   1624  C   LYS A 260     -33.437  -0.283  -2.739  1.00 10.00      A   
ATOM   1625  O   LYS A 260     -33.376  -1.483  -3.013  1.00 10.00      A   
ATOM   1626  N   MET A 261     -34.208   0.573  -3.398  1.00 10.00      A   
ATOM   1627  HN  MET A 261     -34.217   1.516  -3.124  1.00 10.00      A   
ATOM   1628  CA  MET A 261     -35.055   0.147  -4.504  1.00 10.00      A   
ATOM   1629  CB  MET A 261     -35.949   1.304  -4.961  1.00 10.00      A   
ATOM   1630  CG  MET A 261     -37.039   0.909  -5.947  1.00 10.00      A   
ATOM   1631  SD  MET A 261     -38.338  -0.093  -5.197  1.00 10.00      A   
ATOM   1632  CE  MET A 261     -39.411  -0.361  -6.605  1.00 10.00      A   
ATOM   1633  C   MET A 261     -34.205  -0.366  -5.667  1.00 10.00      A   
ATOM   1634  O   MET A 261     -34.561  -1.337  -6.333  1.00 10.00      A   
ATOM   1635  N   LYS A 262     -33.063   0.279  -5.883  1.00 10.00      A   
ATOM   1636  HN  LYS A 262     -32.825   1.031  -5.303  1.00 10.00      A   
ATOM   1637  CA  LYS A 262     -32.153  -0.104  -6.961  1.00 10.00      A   
ATOM   1638  CB  LYS A 262     -31.081   0.969  -7.175  1.00 10.00      A   
ATOM   1639  CG  LYS A 262     -31.623   2.326  -7.595  1.00 10.00      A   
ATOM   1640  CD  LYS A 262     -30.543   3.394  -7.539  1.00 10.00      A   
ATOM   1641  CE  LYS A 262     -31.124   4.782  -7.754  1.00 10.00      A   
ATOM   1642  NZ  LYS A 262     -30.928   5.264  -9.145  1.00 10.00      A   
ATOM   1643  HZ1 LYS A 262     -31.579   6.049  -9.346  1.00 10.00      A   
ATOM   1644  HZ2 LYS A 262     -31.105   4.496  -9.823  1.00 10.00      A   
ATOM   1645  HZ3 LYS A 262     -29.951   5.603  -9.271  1.00 10.00      A   
ATOM   1646  C   LYS A 262     -31.497  -1.454  -6.680  1.00 10.00      A   
ATOM   1647  O   LYS A 262     -31.367  -2.289  -7.576  1.00 10.00      A   
ATOM   1648  N   VAL A 263     -31.086  -1.667  -5.434  1.00 10.00      A   
ATOM   1649  HN  VAL A 263     -31.206  -0.962  -4.761  1.00 10.00      A   
ATOM   1650  CA  VAL A 263     -30.449  -2.923  -5.046  1.00 10.00      A   
ATOM   1651  CB  VAL A 263     -29.943  -2.881  -3.588  1.00 10.00      A   
ATOM   1652  CG1 VAL A 263     -29.342  -4.218  -3.177  1.00 10.00      A   
ATOM   1653  CG2 VAL A 263     -28.924  -1.769  -3.414  1.00 10.00      A   
ATOM   1654  C   VAL A 263     -31.413  -4.093  -5.221  1.00 10.00      A   
ATOM   1655  O   VAL A 263     -31.032  -5.155  -5.718  1.00 10.00      A   
ATOM   1656  N   LEU A 264     -32.668  -3.878  -4.839  1.00 10.00      A   
ATOM   1657  HN  LEU A 264     -32.911  -3.003  -4.466  1.00 10.00      A   
ATOM   1658  CA  LEU A 264     -33.692  -4.910  -4.954  1.00 10.00      A   
ATOM   1659  CB  LEU A 264     -34.960  -4.507  -4.211  1.00 10.00      A   
ATOM   1660  CG  LEU A 264     -34.865  -4.531  -2.686  1.00 10.00      A   
ATOM   1661  CD1 LEU A 264     -36.162  -4.050  -2.070  1.00 10.00      A   
ATOM   1662  CD2 LEU A 264     -34.518  -5.927  -2.189  1.00 10.00      A   
ATOM   1663  C   LEU A 264     -33.996  -5.240  -6.411  1.00 10.00      A   
ATOM   1664  O   LEU A 264     -34.507  -6.315  -6.717  1.00 10.00      A   
ATOM   1665  N   LYS A 265     -33.683  -4.313  -7.306  1.00 10.00      A   
ATOM   1666  HN  LYS A 265     -33.298  -3.465  -7.004  1.00 10.00      A   
ATOM   1667  CA  LYS A 265     -33.901  -4.532  -8.726  1.00 10.00      A   
ATOM   1668  CB  LYS A 265     -33.983  -3.207  -9.485  1.00 10.00      A   
ATOM   1669  CG  LYS A 265     -35.260  -2.429  -9.229  1.00 10.00      A   
ATOM   1670  CD  LYS A 265     -35.419  -1.293 -10.222  1.00 10.00      A   
ATOM   1671  CE  LYS A 265     -36.740  -0.572 -10.016  1.00 10.00      A   
ATOM   1672  NZ  LYS A 265     -37.198   0.111 -11.253  1.00 10.00      A   
ATOM   1673  HZ1 LYS A 265     -37.264  -0.571 -12.035  1.00 10.00      A   
ATOM   1674  HZ2 LYS A 265     -36.530   0.862 -11.518  1.00 10.00      A   
ATOM   1675  HZ3 LYS A 265     -38.136   0.538 -11.099  1.00 10.00      A   
ATOM   1676  C   LYS A 265     -32.781  -5.394  -9.287  1.00 10.00      A   
ATOM   1677  O   LYS A 265     -33.015  -6.267 -10.121  1.00 10.00      A   
ATOM   1678  N   PHE A 266     -31.563  -5.152  -8.810  1.00 10.00      A   
ATOM   1679  HN  PHE A 266     -31.440  -4.435  -8.151  1.00 10.00      A   
ATOM   1680  CA  PHE A 266     -30.405  -5.914  -9.252  1.00 10.00      A   
ATOM   1681  CB  PHE A 266     -29.111  -5.319  -8.688  1.00 10.00      A   
ATOM   1682  CG  PHE A 266     -27.871  -6.056  -9.113  1.00 10.00      A   
ATOM   1683  CD1 PHE A 266     -27.515  -6.131 -10.451  1.00 10.00      A   
ATOM   1684  CD2 PHE A 266     -27.062  -6.676  -8.175  1.00 10.00      A   
ATOM   1685  CE1 PHE A 266     -26.377  -6.810 -10.845  1.00 10.00      A   
ATOM   1686  CE2 PHE A 266     -25.922  -7.357  -8.562  1.00 10.00      A   
ATOM   1687  CZ  PHE A 266     -25.580  -7.424  -9.899  1.00 10.00      A   
ATOM   1688  C   PHE A 266     -30.541  -7.377  -8.846  1.00 10.00      A   
ATOM   1689  O   PHE A 266     -30.288  -8.282  -9.643  1.00 10.00      A   
ATOM   1690  N   VAL A 267     -30.966  -7.609  -7.609  1.00 10.00      A   
ATOM   1691  HN  VAL A 267     -31.160  -6.848  -7.016  1.00 10.00      A   
ATOM   1692  CA  VAL A 267     -31.142  -8.970  -7.116  1.00 10.00      A   
ATOM   1693  CB  VAL A 267     -31.277  -9.050  -5.579  1.00 10.00      A   
ATOM   1694  CG1 VAL A 267     -29.960  -8.689  -4.907  1.00 10.00      A   
ATOM   1695  CG2 VAL A 267     -32.396  -8.155  -5.079  1.00 10.00      A   
ATOM   1696  C   VAL A 267     -32.328  -9.651  -7.800  1.00 10.00      A   
ATOM   1697  O   VAL A 267     -32.432 -10.876  -7.813  1.00 10.00      A   
ATOM   1698  N   ALA A 268     -33.212  -8.845  -8.383  1.00 10.00      A   
ATOM   1699  HN  ALA A 268     -33.083  -7.873  -8.331  1.00 10.00      A   
ATOM   1700  CA  ALA A 268     -34.370  -9.370  -9.092  1.00 10.00      A   
ATOM   1701  CB  ALA A 268     -35.451  -8.310  -9.222  1.00 10.00      A   
ATOM   1702  C   ALA A 268     -33.944  -9.871 -10.467  1.00 10.00      A   
ATOM   1703  O   ALA A 268     -34.605 -10.710 -11.068  1.00 10.00      A   
ATOM   1704  N   LYS A 269     -32.816  -9.355 -10.947  1.00 10.00      A   
ATOM   1705  HN  LYS A 269     -32.333  -8.688 -10.412  1.00 10.00      A   
ATOM   1706  CA  LYS A 269     -32.278  -9.745 -12.245  1.00 10.00      A   
ATOM   1707  CB  LYS A 269     -31.302  -8.681 -12.755  1.00 10.00      A   
ATOM   1708  CG  LYS A 269     -31.905  -7.300 -12.959  1.00 10.00      A   
ATOM   1709  CD  LYS A 269     -32.748  -7.239 -14.221  1.00 10.00      A   
ATOM   1710  CE  LYS A 269     -32.948  -5.803 -14.677  1.00 10.00      A   
ATOM   1711  NZ  LYS A 269     -31.666  -5.161 -15.076  1.00 10.00      A   
ATOM   1712  HZ1 LYS A 269     -31.180  -5.741 -15.791  1.00 10.00      A   
ATOM   1713  HZ2 LYS A 269     -31.043  -5.057 -14.250  1.00 10.00      A   
ATOM   1714  HZ3 LYS A 269     -31.846  -4.219 -15.477  1.00 10.00      A   
ATOM   1715  C   LYS A 269     -31.549 -11.079 -12.140  1.00 10.00      A   
ATOM   1716  O   LYS A 269     -31.311 -11.750 -13.144  1.00 10.00      A   
ATOM   1717  N   VAL A 270     -31.202 -11.456 -10.914  1.00 10.00      A   
ATOM   1718  HN  VAL A 270     -31.437 -10.881 -10.156  1.00 10.00      A   
ATOM   1719  CA  VAL A 270     -30.484 -12.701 -10.665  1.00 10.00      A   
ATOM   1720  CB  VAL A 270     -30.042 -12.826  -9.188  1.00 10.00      A   
ATOM   1721  CG1 VAL A 270     -29.295 -14.131  -8.954  1.00 10.00      A   
ATOM   1722  CG2 VAL A 270     -29.176 -11.641  -8.789  1.00 10.00      A   
ATOM   1723  C   VAL A 270     -31.306 -13.925 -11.066  1.00 10.00      A   
ATOM   1724  O   VAL A 270     -30.870 -14.726 -11.894  1.00 10.00      A   
ATOM   1725  N   HIS A 271     -32.495 -14.065 -10.493  1.00 10.00      A   
ATOM   1726  HN  HIS A 271     -32.804 -13.388  -9.853  1.00 10.00      A   
ATOM   1727  CA  HIS A 271     -33.349 -15.213 -10.794  1.00 10.00      A   
ATOM   1728  CB  HIS A 271     -33.593 -16.077  -9.548  1.00 10.00      A   
ATOM   1729  CG  HIS A 271     -33.840 -15.301  -8.288  1.00 10.00      A   
ATOM   1730  ND1 HIS A 271     -32.933 -15.313  -7.258  1.00 10.00      A   
ATOM   1731  CD2 HIS A 271     -34.891 -14.515  -7.947  1.00 10.00      A   
ATOM   1732  CE1 HIS A 271     -33.442 -14.538  -6.319  1.00 10.00      A   
ATOM   1733  NE2 HIS A 271     -34.628 -14.033  -6.690  1.00 10.00      A   
ATOM   1734  HE2 HIS A 271     -35.086 -13.280  -6.261  1.00 10.00      A   
ATOM   1735  C   HIS A 271     -34.666 -14.816 -11.451  1.00 10.00      A   
ATOM   1736  O   HIS A 271     -35.514 -15.673 -11.706  1.00 10.00      A   
ATOM   1737  N   ASN A 272     -34.824 -13.521 -11.726  1.00 10.00      A   
ATOM   1738  HN  ASN A 272     -34.108 -12.898 -11.492  1.00 10.00      A   
ATOM   1739  CA  ASN A 272     -36.037 -12.993 -12.363  1.00 10.00      A   
ATOM   1740  CB  ASN A 272     -36.318 -13.706 -13.703  1.00 10.00      A   
ATOM   1741  CG  ASN A 272     -37.793 -13.840 -14.046  1.00 10.00      A   
ATOM   1742  OD1 ASN A 272     -38.393 -12.939 -14.634  1.00 10.00      A   
ATOM   1743  ND2 ASN A 272     -38.385 -14.967 -13.688  1.00 10.00      A   
ATOM   1744 HD21 ASN A 272     -37.848 -15.646 -13.228  1.00 10.00      A   
ATOM   1745 HD22 ASN A 272     -39.336 -15.076 -13.896  1.00 10.00      A   
ATOM   1746  C   ASN A 272     -37.247 -13.018 -11.419  1.00 10.00      A   
ATOM   1747  O   ASN A 272     -37.253 -13.748 -10.425  1.00 10.00      A   
ATOM   1748  N   GLN A 273     -38.245 -12.184 -11.724  1.00 10.00      A   
ATOM   1749  HN  GLN A 273     -38.144 -11.600 -12.504  1.00 10.00      A   
ATOM   1750  CA  GLN A 273     -39.478 -12.097 -10.942  1.00 10.00      A   
ATOM   1751  CB  GLN A 273     -40.099 -13.476 -10.689  1.00 10.00      A   
ATOM   1752  CG  GLN A 273     -41.477 -13.449 -10.046  1.00 10.00      A   
ATOM   1753  CD  GLN A 273     -41.956 -14.837  -9.667  1.00 10.00      A   
ATOM   1754  OE1 GLN A 273     -43.154 -15.124  -9.687  1.00 10.00      A   
ATOM   1755  NE2 GLN A 273     -41.023 -15.711  -9.322  1.00 10.00      A   
ATOM   1756 HE21 GLN A 273     -40.087 -15.415  -9.330  1.00 10.00      A   
ATOM   1757 HE22 GLN A 273     -41.302 -16.623  -9.078  1.00 10.00      A   
ATOM   1758  C   GLN A 273     -39.289 -11.312  -9.649  1.00 10.00      A   
ATOM   1759  O   GLN A 273     -38.904 -11.857  -8.611  1.00 10.00      A   
ATOM   1760  N   ASP A 274     -39.564 -10.020  -9.728  1.00 10.00      A   
ATOM   1761  HN  ASP A 274     -39.856  -9.649 -10.587  1.00 10.00      A   
ATOM   1762  CA  ASP A 274     -39.445  -9.134  -8.578  1.00 10.00      A   
ATOM   1763  CB  ASP A 274     -39.333  -7.654  -8.978  1.00 10.00      A   
ATOM   1764  CG  ASP A 274     -40.553  -7.112  -9.697  1.00 10.00      A   
ATOM   1765  OD1 ASP A 274     -41.348  -6.381  -9.073  1.00 10.00      A   
ATOM   1766  OD2 ASP A 274     -40.717  -7.408 -10.902  1.00 10.00      A   
ATOM   1767  C   ASP A 274     -40.519  -9.358  -7.501  1.00 10.00      A   
ATOM   1768  O   ASP A 274     -40.195  -9.332  -6.315  1.00 10.00      A   
ATOM   1769  N   PRO A 275     -41.804  -9.613  -7.856  1.00 10.00      A   
ATOM   1770  CA  PRO A 275     -42.855  -9.820  -6.859  1.00 10.00      A   
ATOM   1771  CB  PRO A 275     -44.159  -9.580  -7.639  1.00 10.00      A   
ATOM   1772  CG  PRO A 275     -43.746  -9.179  -9.018  1.00 10.00      A   
ATOM   1773  CD  PRO A 275     -42.361  -9.710  -9.211  1.00 10.00      A   
ATOM   1774  C   PRO A 275     -42.839 -11.234  -6.275  1.00 10.00      A   
ATOM   1775  O   PRO A 275     -43.890 -11.818  -6.012  1.00 10.00      A   
ATOM   1776  N   LYS A 276     -41.642 -11.774  -6.070  1.00 10.00      A   
ATOM   1777  HN  LYS A 276     -40.842 -11.255  -6.302  1.00 10.00      A   
ATOM   1778  CA  LYS A 276     -41.490 -13.108  -5.509  1.00 10.00      A   
ATOM   1779  CB  LYS A 276     -40.404 -13.895  -6.254  1.00 10.00      A   
ATOM   1780  CG  LYS A 276     -40.096 -15.257  -5.647  1.00 10.00      A   
ATOM   1781  CD  LYS A 276     -39.043 -16.002  -6.451  1.00 10.00      A   
ATOM   1782  CE  LYS A 276     -38.143 -16.843  -5.555  1.00 10.00      A   
ATOM   1783  NZ  LYS A 276     -38.911 -17.598  -4.531  1.00 10.00      A   
ATOM   1784  HZ1 LYS A 276     -39.026 -17.016  -3.668  1.00 10.00      A   
ATOM   1785  HZ2 LYS A 276     -38.411 -18.473  -4.278  1.00 10.00      A   
ATOM   1786  HZ3 LYS A 276     -39.851 -17.843  -4.895  1.00 10.00      A   
ATOM   1787  C   LYS A 276     -41.165 -13.035  -4.021  1.00 10.00      A   
ATOM   1788  O   LYS A 276     -42.038 -13.217  -3.177  1.00 10.00      A   
ATOM   1789  N   ASP A 277     -39.910 -12.746  -3.704  1.00 10.00      A   
ATOM   1790  HN  ASP A 277     -39.255 -12.593  -4.417  1.00 10.00      A   
ATOM   1791  CA  ASP A 277     -39.480 -12.662  -2.314  1.00 10.00      A   
ATOM   1792  CB  ASP A 277     -38.350 -13.654  -2.039  1.00 10.00      A   
ATOM   1793  CG  ASP A 277     -38.863 -15.022  -1.654  1.00 10.00      A   
ATOM   1794  OD1 ASP A 277     -39.314 -15.187  -0.502  1.00 10.00      A   
ATOM   1795  OD2 ASP A 277     -38.820 -15.939  -2.500  1.00 10.00      A   
ATOM   1796  C   ASP A 277     -39.034 -11.257  -1.961  1.00 10.00      A   
ATOM   1797  O   ASP A 277     -38.534 -11.012  -0.869  1.00 10.00      A   
ATOM   1798  N   TRP A 278     -39.234 -10.336  -2.890  1.00 10.00      A   
ATOM   1799  HN  TRP A 278     -39.658 -10.593  -3.732  1.00 10.00      A   
ATOM   1800  CA  TRP A 278     -38.842  -8.947  -2.694  1.00 10.00      A   
ATOM   1801  CB  TRP A 278     -38.227  -8.363  -3.968  1.00 10.00      A   
ATOM   1802  CG  TRP A 278     -37.161  -9.228  -4.575  1.00 10.00      A   
ATOM   1803  CD1 TRP A 278     -37.062  -9.610  -5.881  1.00 10.00      A   
ATOM   1804  CD2 TRP A 278     -36.046  -9.827  -3.898  1.00 10.00      A   
ATOM   1805  NE1 TRP A 278     -35.960 -10.407  -6.061  1.00 10.00      A   
ATOM   1806  HE1 TRP A 278     -35.675 -10.801  -6.912  1.00 10.00      A   
ATOM   1807  CE2 TRP A 278     -35.320 -10.556  -4.859  1.00 10.00      A   
ATOM   1808  CE3 TRP A 278     -35.594  -9.819  -2.574  1.00 10.00      A   
ATOM   1809  CZ2 TRP A 278     -34.166 -11.265  -4.539  1.00 10.00      A   
ATOM   1810  CZ3 TRP A 278     -34.450 -10.525  -2.259  1.00 10.00      A   
ATOM   1811  CH2 TRP A 278     -33.749 -11.238  -3.236  1.00 10.00      A   
ATOM   1812  C   TRP A 278     -39.944  -8.019  -2.131  1.00 10.00      A   
ATOM   1813  O   TRP A 278     -39.603  -7.015  -1.514  1.00 10.00      A   
ATOM   1814  N   PRO A 279     -41.269  -8.295  -2.340  1.00 10.00      A   
ATOM   1815  CA  PRO A 279     -42.355  -7.435  -1.819  1.00 10.00      A   
ATOM   1816  CB  PRO A 279     -43.582  -8.339  -1.901  1.00 10.00      A   
ATOM   1817  CG  PRO A 279     -43.319  -9.192  -3.088  1.00 10.00      A   
ATOM   1818  CD  PRO A 279     -41.831  -9.418  -3.126  1.00 10.00      A   
ATOM   1819  C   PRO A 279     -42.148  -6.959  -0.377  1.00 10.00      A   
ATOM   1820  O   PRO A 279     -42.447  -5.808  -0.050  1.00 10.00      A   
ATOM   1821  N   ALA A 280     -41.636  -7.840   0.479  1.00 10.00      A   
ATOM   1822  HN  ALA A 280     -41.419  -8.742   0.161  1.00 10.00      A   
ATOM   1823  CA  ALA A 280     -41.388  -7.498   1.878  1.00 10.00      A   
ATOM   1824  CB  ALA A 280     -40.886  -8.714   2.644  1.00 10.00      A   
ATOM   1825  C   ALA A 280     -40.385  -6.354   1.979  1.00 10.00      A   
ATOM   1826  O   ALA A 280     -40.623  -5.356   2.661  1.00 10.00      A   
ATOM   1827  N   GLN A 281     -39.268  -6.502   1.285  1.00 10.00      A   
ATOM   1828  HN  GLN A 281     -39.134  -7.327   0.764  1.00 10.00      A   
ATOM   1829  CA  GLN A 281     -38.229  -5.487   1.278  1.00 10.00      A   
ATOM   1830  CB  GLN A 281     -36.931  -6.047   0.692  1.00 10.00      A   
ATOM   1831  CG  GLN A 281     -36.284  -7.153   1.515  1.00 10.00      A   
ATOM   1832  CD  GLN A 281     -36.761  -8.542   1.128  1.00 10.00      A   
ATOM   1833  OE1 GLN A 281     -37.911  -8.734   0.740  1.00 10.00      A   
ATOM   1834  NE2 GLN A 281     -35.871  -9.517   1.221  1.00 10.00      A   
ATOM   1835 HE21 GLN A 281     -34.967  -9.291   1.529  1.00 10.00      A   
ATOM   1836 HE22 GLN A 281     -36.151 -10.425   0.973  1.00 10.00      A   
ATOM   1837  C   GLN A 281     -38.687  -4.276   0.476  1.00 10.00      A   
ATOM   1838  O   GLN A 281     -38.285  -3.146   0.750  1.00 10.00      A   
ATOM   1839  N   TYR A 282     -39.546  -4.521  -0.511  1.00 10.00      A   
ATOM   1840  HN  TYR A 282     -39.823  -5.452  -0.683  1.00 10.00      A   
ATOM   1841  CA  TYR A 282     -40.074  -3.455  -1.355  1.00 10.00      A   
ATOM   1842  CB  TYR A 282     -40.959  -4.008  -2.476  1.00 10.00      A   
ATOM   1843  CG  TYR A 282     -40.217  -4.283  -3.767  1.00 10.00      A   
ATOM   1844  CD1 TYR A 282     -39.093  -3.545  -4.115  1.00 10.00      A   
ATOM   1845  CD2 TYR A 282     -40.642  -5.276  -4.641  1.00 10.00      A   
ATOM   1846  CE1 TYR A 282     -38.414  -3.787  -5.294  1.00 10.00      A   
ATOM   1847  CE2 TYR A 282     -39.968  -5.526  -5.822  1.00 10.00      A   
ATOM   1848  CZ  TYR A 282     -38.855  -4.777  -6.143  1.00 10.00      A   
ATOM   1849  OH  TYR A 282     -38.181  -5.017  -7.320  1.00 10.00      A   
ATOM   1850  HH  TYR A 282     -37.291  -5.326  -7.120  1.00 10.00      A   
ATOM   1851  C   TYR A 282     -40.834  -2.423  -0.533  1.00 10.00      A   
ATOM   1852  O   TYR A 282     -40.918  -1.257  -0.917  1.00 10.00      A   
ATOM   1853  N   CYS A 283     -41.369  -2.853   0.605  1.00 10.00      A   
ATOM   1854  HN  CYS A 283     -41.271  -3.797   0.857  1.00 10.00      A   
ATOM   1855  CA  CYS A 283     -42.104  -1.956   1.488  1.00 10.00      A   
ATOM   1856  CB  CYS A 283     -42.652  -2.719   2.695  1.00 10.00      A   
ATOM   1857  SG  CYS A 283     -43.701  -4.130   2.264  1.00 10.00      A   
ATOM   1858  HG  CYS A 283     -43.399  -4.503   1.026  1.00 10.00      A   
ATOM   1859  C   CYS A 283     -41.209  -0.803   1.936  1.00 10.00      A   
ATOM   1860  O   CYS A 283     -41.622   0.358   1.929  1.00 10.00      A   
ATOM   1861  N   GLU A 284     -39.971  -1.121   2.298  1.00 10.00      A   
ATOM   1862  HN  GLU A 284     -39.689  -2.060   2.279  1.00 10.00      A   
ATOM   1863  CA  GLU A 284     -39.028  -0.099   2.724  1.00 10.00      A   
ATOM   1864  CB  GLU A 284     -37.994  -0.657   3.711  1.00 10.00      A   
ATOM   1865  CG  GLU A 284     -36.947  -1.576   3.099  1.00 10.00      A   
ATOM   1866  CD  GLU A 284     -35.871  -1.972   4.090  1.00 10.00      A   
ATOM   1867  OE1 GLU A 284     -35.264  -1.071   4.706  1.00 10.00      A   
ATOM   1868  OE2 GLU A 284     -35.630  -3.183   4.257  1.00 10.00      A   
ATOM   1869  C   GLU A 284     -38.349   0.531   1.510  1.00 10.00      A   
ATOM   1870  O   GLU A 284     -37.897   1.673   1.560  1.00 10.00      A   
ATOM   1871  N   ALA A 285     -38.301  -0.221   0.414  1.00 10.00      A   
ATOM   1872  HN  ALA A 285     -38.679  -1.125   0.442  1.00 10.00      A   
ATOM   1873  CA  ALA A 285     -37.696   0.256  -0.822  1.00 10.00      A   
ATOM   1874  CB  ALA A 285     -37.576  -0.871  -1.833  1.00 10.00      A   
ATOM   1875  C   ALA A 285     -38.503   1.408  -1.400  1.00 10.00      A   
ATOM   1876  O   ALA A 285     -37.940   2.396  -1.864  1.00 10.00      A   
ATOM   1877  N   LEU A 286     -39.827   1.276  -1.367  1.00 10.00      A   
ATOM   1878  HN  LEU A 286     -40.220   0.446  -1.009  1.00 10.00      A   
ATOM   1879  CA  LEU A 286     -40.707   2.326  -1.870  1.00 10.00      A   
ATOM   1880  CB  LEU A 286     -42.171   1.871  -1.874  1.00 10.00      A   
ATOM   1881  CG  LEU A 286     -42.730   1.374  -3.214  1.00 10.00      A   
ATOM   1882  CD1 LEU A 286     -42.611   2.447  -4.286  1.00 10.00      A   
ATOM   1883  CD2 LEU A 286     -42.043   0.090  -3.654  1.00 10.00      A   
ATOM   1884  C   LEU A 286     -40.539   3.585  -1.033  1.00 10.00      A   
ATOM   1885  O   LEU A 286     -40.601   4.701  -1.546  1.00 10.00      A   
ATOM   1886  N   ALA A 287     -40.313   3.393   0.262  1.00 10.00      A   
ATOM   1887  HN  ALA A 287     -40.289   2.479   0.611  1.00 10.00      A   
ATOM   1888  CA  ALA A 287     -40.103   4.506   1.173  1.00 10.00      A   
ATOM   1889  CB  ALA A 287     -40.101   4.019   2.611  1.00 10.00      A   
ATOM   1890  C   ALA A 287     -38.782   5.183   0.837  1.00 10.00      A   
ATOM   1891  O   ALA A 287     -38.684   6.411   0.830  1.00 10.00      A   
ATOM   1892  N   ASP A 288     -37.771   4.365   0.553  1.00 10.00      A   
ATOM   1893  HN  ASP A 288     -37.914   3.393   0.608  1.00 10.00      A   
ATOM   1894  CA  ASP A 288     -36.451   4.864   0.182  1.00 10.00      A   
ATOM   1895  CB  ASP A 288     -35.472   3.694   0.019  1.00 10.00      A   
ATOM   1896  CG  ASP A 288     -34.024   4.135  -0.087  1.00 10.00      A   
ATOM   1897  OD1 ASP A 288     -33.505   4.726   0.882  1.00 10.00      A   
ATOM   1898  OD2 ASP A 288     -33.387   3.872  -1.127  1.00 10.00      A   
ATOM   1899  C   ASP A 288     -36.561   5.644  -1.123  1.00 10.00      A   
ATOM   1900  O   ASP A 288     -35.983   6.719  -1.272  1.00 10.00      A   
ATOM   1901  N   GLU A 289     -37.336   5.093  -2.053  1.00 10.00      A   
ATOM   1902  HN  GLU A 289     -37.753   4.224  -1.862  1.00 10.00      A   
ATOM   1903  CA  GLU A 289     -37.575   5.711  -3.351  1.00 10.00      A   
ATOM   1904  CB  GLU A 289     -38.467   4.794  -4.196  1.00 10.00      A   
ATOM   1905  CG  GLU A 289     -38.616   5.222  -5.647  1.00 10.00      A   
ATOM   1906  CD  GLU A 289     -37.437   4.805  -6.499  1.00 10.00      A   
ATOM   1907  OE1 GLU A 289     -37.629   3.995  -7.433  1.00 10.00      A   
ATOM   1908  OE2 GLU A 289     -36.314   5.284  -6.244  1.00 10.00      A   
ATOM   1909  C   GLU A 289     -38.255   7.067  -3.177  1.00 10.00      A   
ATOM   1910  O   GLU A 289     -37.871   8.059  -3.807  1.00 10.00      A   
ATOM   1911  N   GLU A 290     -39.273   7.104  -2.321  1.00 10.00      A   
ATOM   1912  HN  GLU A 290     -39.548   6.276  -1.869  1.00 10.00      A   
ATOM   1913  CA  GLU A 290     -40.002   8.335  -2.048  1.00 10.00      A   
ATOM   1914  CB  GLU A 290     -41.193   8.064  -1.128  1.00 10.00      A   
ATOM   1915  CG  GLU A 290     -42.400   7.449  -1.812  1.00 10.00      A   
ATOM   1916  CD  GLU A 290     -43.669   7.682  -1.021  1.00 10.00      A   
ATOM   1917  OE1 GLU A 290     -44.178   6.728  -0.399  1.00 10.00      A   
ATOM   1918  OE2 GLU A 290     -44.156   8.831  -1.003  1.00 10.00      A   
ATOM   1919  C   GLU A 290     -39.091   9.364  -1.396  1.00 10.00      A   
ATOM   1920  O   GLU A 290     -39.078  10.534  -1.784  1.00 10.00      A   
ATOM   1921  N   ASN A 291     -38.314   8.909  -0.419  1.00 10.00      A   
ATOM   1922  HN  ASN A 291     -38.362   7.958  -0.172  1.00 10.00      A   
ATOM   1923  CA  ASN A 291     -37.402   9.778   0.312  1.00 10.00      A   
ATOM   1924  CB  ASN A 291     -36.821   9.067   1.533  1.00 10.00      A   
ATOM   1925  CG  ASN A 291     -36.218  10.029   2.539  1.00 10.00      A   
ATOM   1926  OD1 ASN A 291     -35.302   9.678   3.276  1.00 10.00      A   
ATOM   1927  ND2 ASN A 291     -36.719  11.257   2.574  1.00 10.00      A   
ATOM   1928 HD21 ASN A 291     -37.453  11.484   1.950  1.00 10.00      A   
ATOM   1929 HD22 ASN A 291     -36.339  11.894   3.212  1.00 10.00      A   
ATOM   1930  C   ASN A 291     -36.292  10.342  -0.572  1.00 10.00      A   
ATOM   1931  O   ASN A 291     -35.648  11.327  -0.216  1.00 10.00      A   
ATOM   1932  N   ARG A 292     -36.059   9.719  -1.724  1.00 10.00      A   
ATOM   1933  HN  ARG A 292     -36.576   8.916  -1.954  1.00 10.00      A   
ATOM   1934  CA  ARG A 292     -35.037  10.207  -2.646  1.00 10.00      A   
ATOM   1935  CB  ARG A 292     -34.737   9.187  -3.751  1.00 10.00      A   
ATOM   1936  CG  ARG A 292     -34.113   7.890  -3.269  1.00 10.00      A   
ATOM   1937  CD  ARG A 292     -32.831   8.138  -2.489  1.00 10.00      A   
ATOM   1938  NE  ARG A 292     -32.503   7.007  -1.621  1.00 10.00      A   
ATOM   1939  HE  ARG A 292     -33.244   6.406  -1.370  1.00 10.00      A   
ATOM   1940  CZ  ARG A 292     -31.285   6.750  -1.146  1.00 10.00      A   
ATOM   1941  NH1 ARG A 292     -30.254   7.521  -1.474  1.00 10.00      A   
ATOM   1942 HH11 ARG A 292     -29.298   7.305  -1.103  1.00 10.00      A   
ATOM   1943 HH12 ARG A 292     -30.390   8.345  -2.096  1.00 10.00      A   
ATOM   1944  NH2 ARG A 292     -31.100   5.717  -0.341  1.00 10.00      A   
ATOM   1945 HH21 ARG A 292     -31.912   5.101  -0.081  1.00 10.00      A   
ATOM   1946 HH22 ARG A 292     -30.155   5.520   0.049  1.00 10.00      A   
ATOM   1947  C   ARG A 292     -35.501  11.514  -3.272  1.00 10.00      A   
ATOM   1948  O   ARG A 292     -34.697  12.302  -3.767  1.00 10.00      A   
ATOM   1949  N   ALA A 293     -36.809  11.733  -3.238  1.00 10.00      A   
ATOM   1950  HN  ALA A 293     -37.394  11.068  -2.817  1.00 10.00      A   
ATOM   1951  CA  ALA A 293     -37.396  12.935  -3.795  1.00 10.00      A   
ATOM   1952  CB  ALA A 293     -38.688  12.604  -4.525  1.00 10.00      A   
ATOM   1953  C   ALA A 293     -37.652  13.973  -2.710  1.00 10.00      A   
ATOM   1954  O   ALA A 293     -37.378  15.156  -2.901  1.00 10.00      A   
ATOM   1955  N   ARG A 294     -38.164  13.532  -1.566  1.00 10.00      A   
ATOM   1956  HN  ARG A 294     -38.340  12.573  -1.448  1.00 10.00      A   
ATOM   1957  CB  ARG A 294     -39.854  15.057  -0.680  1.00 10.00      A   
ATOM   1958  CG  ARG A 294     -40.087  16.354   0.073  1.00 10.00      A   
ATOM   1959  CD  ARG A 294     -40.772  16.100   1.403  1.00 10.00      A   
ATOM   1960  NE  ARG A 294     -40.764  17.283   2.259  1.00 10.00      A   
ATOM   1961  HE  ARG A 294     -41.484  17.942   2.123  1.00 10.00      A   
ATOM   1962  CZ  ARG A 294     -39.855  17.506   3.206  1.00 10.00      A   
ATOM   1963  NH1 ARG A 294     -38.858  16.644   3.398  1.00 10.00      A   
ATOM   1964 HH11 ARG A 294     -38.782  15.781   2.805  1.00 10.00      A   
ATOM   1965 HH12 ARG A 294     -38.142  16.825   4.138  1.00 10.00      A   
ATOM   1966  NH2 ARG A 294     -39.939  18.594   3.959  1.00 10.00      A   
ATOM   1967 HH21 ARG A 294     -39.229  18.771   4.704  1.00 10.00      A   
ATOM   1968 HH22 ARG A 294     -40.714  19.277   3.809  1.00 10.00      A   
ATOM   1969  CA  ARG A 294     -38.465  14.443  -0.473  1.00 10.00      A   
ATOM   1970  C   ARG A 294     -38.391  13.721   0.868  1.00 10.00      A   
ATOM   1971  O   ARG A 294     -38.635  12.498   0.901  1.00 10.00      A   
ATOM   1972  OXT ARG A 294     -38.100  14.383   1.888  1.00 10.00      A   
ATOM   1973  C   GLY B   9      -5.198   7.572 -26.462  1.00 10.00      B   
ATOM   1974  O   GLY B   9      -6.400   7.649 -26.208  1.00 10.00      B   
ATOM   1975  N   GLY B   9      -4.994   9.833 -25.467  1.00 10.00      B   
ATOM   1976  HT1 GLY B   9      -5.756  10.131 -26.109  1.00 10.00      B   
ATOM   1977  HT2 GLY B   9      -4.349  10.634 -25.320  1.00 10.00      B   
ATOM   1978  HT3 GLY B   9      -5.411   9.568 -24.553  1.00 10.00      B   
ATOM   1979  CA  GLY B   9      -4.257   8.683 -26.050  1.00 10.00      B   
ATOM   1980  N   VAL B  10      -4.661   6.535 -27.089  1.00 10.00      B   
ATOM   1981  HN  VAL B  10      -3.690   6.511 -27.238  1.00 10.00      B   
ATOM   1982  CA  VAL B  10      -5.479   5.414 -27.535  1.00 10.00      B   
ATOM   1983  CB  VAL B  10      -4.931   4.757 -28.822  1.00 10.00      B   
ATOM   1984  CG1 VAL B  10      -5.108   5.685 -30.015  1.00 10.00      B   
ATOM   1985  CG2 VAL B  10      -3.468   4.366 -28.658  1.00 10.00      B   
ATOM   1986  C   VAL B  10      -5.629   4.365 -26.437  1.00 10.00      B   
ATOM   1987  O   VAL B  10      -4.699   4.122 -25.665  1.00 10.00      B   
ATOM   1988  N   MET B  11      -6.807   3.767 -26.364  1.00 10.00      B   
ATOM   1989  HN  MET B  11      -7.513   4.024 -26.997  1.00 10.00      B   
ATOM   1990  CA  MET B  11      -7.090   2.746 -25.367  1.00 10.00      B   
ATOM   1991  CB  MET B  11      -8.109   3.266 -24.347  1.00 10.00      B   
ATOM   1992  CG  MET B  11      -8.324   2.357 -23.146  1.00 10.00      B   
ATOM   1993  SD  MET B  11      -6.887   2.270 -22.058  1.00 10.00      B   
ATOM   1994  CE  MET B  11      -6.570   4.008 -21.757  1.00 10.00      B   
ATOM   1995  C   MET B  11      -7.614   1.481 -26.037  1.00 10.00      B   
ATOM   1996  O   MET B  11      -8.767   1.419 -26.464  1.00 10.00      B   
ATOM   1997  N   THR B  12      -6.755   0.483 -26.145  1.00 10.00      B   
ATOM   1998  HN  THR B  12      -5.844   0.592 -25.788  1.00 10.00      B   
ATOM   1999  CA  THR B  12      -7.125  -0.782 -26.757  1.00 10.00      B   
ATOM   2000  CB  THR B  12      -5.936  -1.362 -27.556  1.00 10.00      B   
ATOM   2001  OG1 THR B  12      -5.342  -0.314 -28.337  1.00 10.00      B   
ATOM   2002  HG1 THR B  12      -5.840   0.504 -28.205  1.00 10.00      B   
ATOM   2003  CG2 THR B  12      -6.385  -2.476 -28.492  1.00 10.00      B   
ATOM   2004  C   THR B  12      -7.575  -1.769 -25.675  1.00 10.00      B   
ATOM   2005  O   THR B  12      -7.269  -1.582 -24.495  1.00 10.00      B   
ATOM   2006  N   ASP B  13      -8.305  -2.809 -26.071  1.00 10.00      B   
ATOM   2007  HN  ASP B  13      -8.536  -2.898 -27.023  1.00 10.00      B   
ATOM   2008  CA  ASP B  13      -8.800  -3.810 -25.127  1.00 10.00      B   
ATOM   2009  CB  ASP B  13      -9.641  -4.868 -25.838  1.00 10.00      B   
ATOM   2010  CG  ASP B  13     -10.623  -5.546 -24.904  1.00 10.00      B   
ATOM   2011  OD1 ASP B  13     -10.508  -6.774 -24.699  1.00 10.00      B   
ATOM   2012  OD2 ASP B  13     -11.520  -4.855 -24.377  1.00 10.00      B   
ATOM   2013  C   ASP B  13      -7.671  -4.461 -24.327  1.00 10.00      B   
ATOM   2014  O   ASP B  13      -7.872  -4.888 -23.189  1.00 10.00      B   
ATOM   2015  N   VAL B  14      -6.483  -4.526 -24.921  1.00 10.00      B   
ATOM   2016  HN  VAL B  14      -6.385  -4.181 -25.831  1.00 10.00      B   
ATOM   2017  CA  VAL B  14      -5.324  -5.107 -24.247  1.00 10.00      B   
ATOM   2018  CB  VAL B  14      -4.100  -5.245 -25.180  1.00 10.00      B   
ATOM   2019  CG1 VAL B  14      -4.301  -6.395 -26.153  1.00 10.00      B   
ATOM   2020  CG2 VAL B  14      -3.830  -3.949 -25.932  1.00 10.00      B   
ATOM   2021  C   VAL B  14      -4.949  -4.284 -23.016  1.00 10.00      B   
ATOM   2022  O   VAL B  14      -4.532  -4.829 -21.993  1.00 10.00      B   
ATOM   2023  N   HIS B  15      -5.133  -2.970 -23.116  1.00 10.00      B   
ATOM   2024  HN  HIS B  15      -5.489  -2.599 -23.952  1.00 10.00      B   
ATOM   2025  CA  HIS B  15      -4.830  -2.067 -22.015  1.00 10.00      B   
ATOM   2026  CB  HIS B  15      -4.900  -0.606 -22.476  1.00 10.00      B   
ATOM   2027  CG  HIS B  15      -3.863  -0.223 -23.491  1.00 10.00      B   
ATOM   2028  ND1 HIS B  15      -4.165  -0.144 -24.831  1.00 10.00      B   
ATOM   2029  CD2 HIS B  15      -2.558   0.099 -23.309  1.00 10.00      B   
ATOM   2030  CE1 HIS B  15      -3.046   0.222 -25.430  1.00 10.00      B   
ATOM   2031  NE2 HIS B  15      -2.047   0.381 -24.552  1.00 10.00      B   
ATOM   2032  HE2 HIS B  15      -1.195   0.827 -24.731  1.00 10.00      B   
ATOM   2033  C   HIS B  15      -5.820  -2.298 -20.883  1.00 10.00      B   
ATOM   2034  O   HIS B  15      -5.457  -2.271 -19.709  1.00 10.00      B   
ATOM   2035  N   ARG B  16      -7.073  -2.540 -21.255  1.00 10.00      B   
ATOM   2036  HN  ARG B  16      -7.292  -2.542 -22.211  1.00 10.00      B   
ATOM   2037  CA  ARG B  16      -8.128  -2.798 -20.284  1.00 10.00      B   
ATOM   2038  CB  ARG B  16      -9.477  -2.976 -20.991  1.00 10.00      B   
ATOM   2039  CG  ARG B  16      -9.907  -1.801 -21.859  1.00 10.00      B   
ATOM   2040  CD  ARG B  16     -11.171  -2.138 -22.641  1.00 10.00      B   
ATOM   2041  NE  ARG B  16     -11.621  -1.035 -23.492  1.00 10.00      B   
ATOM   2042  HE  ARG B  16     -11.474  -0.119 -23.162  1.00 10.00      B   
ATOM   2043  CZ  ARG B  16     -12.230  -1.201 -24.669  1.00 10.00      B   
ATOM   2044  NH1 ARG B  16     -12.414  -2.421 -25.164  1.00 10.00      B   
ATOM   2045 HH11 ARG B  16     -12.078  -3.268 -24.637  1.00 10.00      B   
ATOM   2046 HH12 ARG B  16     -12.890  -2.545 -26.084  1.00 10.00      B   
ATOM   2047  NH2 ARG B  16     -12.641  -0.142 -25.356  1.00 10.00      B   
ATOM   2048 HH21 ARG B  16     -12.491   0.819 -24.977  1.00 10.00      B   
ATOM   2049 HH22 ARG B  16     -13.111  -0.265 -26.279  1.00 10.00      B   
ATOM   2050  C   ARG B  16      -7.799  -4.058 -19.489  1.00 10.00      B   
ATOM   2051  O   ARG B  16      -7.986  -4.110 -18.272  1.00 10.00      B   
ATOM   2052  N   ARG B  17      -7.298  -5.066 -20.200  1.00 10.00      B   
ATOM   2053  HN  ARG B  17      -7.181  -4.950 -21.167  1.00 10.00      B   
ATOM   2054  CA  ARG B  17      -6.922  -6.334 -19.590  1.00 10.00      B   
ATOM   2055  CB  ARG B  17      -6.492  -7.333 -20.664  1.00 10.00      B   
ATOM   2056  CG  ARG B  17      -7.614  -8.210 -21.184  1.00 10.00      B   
ATOM   2057  CD  ARG B  17      -8.006  -9.272 -20.170  1.00 10.00      B   
ATOM   2058  NE  ARG B  17      -8.965 -10.221 -20.729  1.00 10.00      B   
ATOM   2059  HE  ARG B  17      -9.431  -9.955 -21.553  1.00 10.00      B   
ATOM   2060  CZ  ARG B  17      -9.241 -11.410 -20.197  1.00 10.00      B   
ATOM   2061  NH1 ARG B  17      -8.641 -11.809 -19.082  1.00 10.00      B   
ATOM   2062 HH11 ARG B  17      -7.946 -11.194 -18.610  1.00 10.00      B   
ATOM   2063 HH12 ARG B  17      -8.874 -12.738 -18.665  1.00 10.00      B   
ATOM   2064  NH2 ARG B  17     -10.124 -12.201 -20.783  1.00 10.00      B   
ATOM   2065 HH21 ARG B  17     -10.342 -13.135 -20.371  1.00 10.00      B   
ATOM   2066 HH22 ARG B  17     -10.608 -11.894 -21.657  1.00 10.00      B   
ATOM   2067  C   ARG B  17      -5.791  -6.139 -18.594  1.00 10.00      B   
ATOM   2068  O   ARG B  17      -5.862  -6.620 -17.464  1.00 10.00      B   
ATOM   2069  N   PHE B  18      -4.755  -5.420 -19.017  1.00 10.00      B   
ATOM   2070  HN  PHE B  18      -4.763  -5.057 -19.932  1.00 10.00      B   
ATOM   2071  CA  PHE B  18      -3.603  -5.163 -18.165  1.00 10.00      B   
ATOM   2072  CB  PHE B  18      -2.507  -4.426 -18.939  1.00 10.00      B   
ATOM   2073  CG  PHE B  18      -1.152  -4.508 -18.292  1.00 10.00      B   
ATOM   2074  CD1 PHE B  18      -0.657  -3.449 -17.547  1.00 10.00      B   
ATOM   2075  CD2 PHE B  18      -0.376  -5.648 -18.427  1.00 10.00      B   
ATOM   2076  CE1 PHE B  18       0.586  -3.526 -16.950  1.00 10.00      B   
ATOM   2077  CE2 PHE B  18       0.868  -5.731 -17.832  1.00 10.00      B   
ATOM   2078  CZ  PHE B  18       1.350  -4.669 -17.092  1.00 10.00      B   
ATOM   2079  C   PHE B  18      -4.008  -4.378 -16.923  1.00 10.00      B   
ATOM   2080  O   PHE B  18      -3.570  -4.687 -15.815  1.00 10.00      B   
ATOM   2081  N   LEU B  19      -4.858  -3.373 -17.114  1.00 10.00      B   
ATOM   2082  HN  LEU B  19      -5.170  -3.178 -18.026  1.00 10.00      B   
ATOM   2083  CA  LEU B  19      -5.329  -2.547 -16.008  1.00 10.00      B   
ATOM   2084  CB  LEU B  19      -6.251  -1.430 -16.505  1.00 10.00      B   
ATOM   2085  CG  LEU B  19      -5.574  -0.272 -17.244  1.00 10.00      B   
ATOM   2086  CD1 LEU B  19      -6.610   0.718 -17.755  1.00 10.00      B   
ATOM   2087  CD2 LEU B  19      -4.560   0.422 -16.349  1.00 10.00      B   
ATOM   2088  C   LEU B  19      -6.035  -3.391 -14.954  1.00 10.00      B   
ATOM   2089  O   LEU B  19      -5.767  -3.253 -13.762  1.00 10.00      B   
ATOM   2090  N   GLN B  20      -6.922  -4.274 -15.403  1.00 10.00      B   
ATOM   2091  HN  GLN B  20      -7.088  -4.335 -16.369  1.00 10.00      B   
ATOM   2092  CA  GLN B  20      -7.661  -5.147 -14.496  1.00 10.00      B   
ATOM   2093  CB  GLN B  20      -8.675  -5.992 -15.271  1.00 10.00      B   
ATOM   2094  CG  GLN B  20      -9.460  -6.969 -14.405  1.00 10.00      B   
ATOM   2095  CD  GLN B  20     -10.415  -7.825 -15.210  1.00 10.00      B   
ATOM   2096  OE1 GLN B  20     -10.970  -7.385 -16.217  1.00 10.00      B   
ATOM   2097  NE2 GLN B  20     -10.610  -9.061 -14.775  1.00 10.00      B   
ATOM   2098 HE21 GLN B  20     -10.131  -9.350 -13.965  1.00 10.00      B   
ATOM   2099 HE22 GLN B  20     -11.218  -9.641 -15.279  1.00 10.00      B   
ATOM   2100  C   GLN B  20      -6.712  -6.053 -13.714  1.00 10.00      B   
ATOM   2101  O   GLN B  20      -6.800  -6.154 -12.487  1.00 10.00      B   
ATOM   2102  N   LEU B  21      -5.795  -6.696 -14.431  1.00 10.00      B   
ATOM   2103  HN  LEU B  21      -5.768  -6.559 -15.404  1.00 10.00      B   
ATOM   2104  CA  LEU B  21      -4.827  -7.596 -13.815  1.00 10.00      B   
ATOM   2105  CB  LEU B  21      -3.950  -8.254 -14.883  1.00 10.00      B   
ATOM   2106  CG  LEU B  21      -4.675  -9.139 -15.901  1.00 10.00      B   
ATOM   2107  CD1 LEU B  21      -3.714  -9.613 -16.980  1.00 10.00      B   
ATOM   2108  CD2 LEU B  21      -5.335 -10.324 -15.212  1.00 10.00      B   
ATOM   2109  C   LEU B  21      -3.956  -6.856 -12.808  1.00 10.00      B   
ATOM   2110  O   LEU B  21      -3.756  -7.320 -11.685  1.00 10.00      B   
ATOM   2111  N   LEU B  22      -3.459  -5.694 -13.215  1.00 10.00      B   
ATOM   2112  HN  LEU B  22      -3.674  -5.375 -14.122  1.00 10.00      B   
ATOM   2113  CA  LEU B  22      -2.606  -4.874 -12.362  1.00 10.00      B   
ATOM   2114  CB  LEU B  22      -2.071  -3.668 -13.140  1.00 10.00      B   
ATOM   2115  CG  LEU B  22      -1.093  -2.754 -12.394  1.00 10.00      B   
ATOM   2116  CD1 LEU B  22       0.203  -3.492 -12.081  1.00 10.00      B   
ATOM   2117  CD2 LEU B  22      -0.812  -1.495 -13.201  1.00 10.00      B   
ATOM   2118  C   LEU B  22      -3.361  -4.410 -11.122  1.00 10.00      B   
ATOM   2119  O   LEU B  22      -2.824  -4.430 -10.017  1.00 10.00      B   
ATOM   2120  N   MET B  23      -4.613  -4.009 -11.313  1.00 10.00      B   
ATOM   2121  HN  MET B  23      -4.983  -4.018 -12.224  1.00 10.00      B   
ATOM   2122  CA  MET B  23      -5.453  -3.539 -10.216  1.00 10.00      B   
ATOM   2123  CB  MET B  23      -6.769  -2.972 -10.760  1.00 10.00      B   
ATOM   2124  CG  MET B  23      -7.642  -2.290  -9.720  1.00 10.00      B   
ATOM   2125  SD  MET B  23      -6.793  -0.940  -8.877  1.00 10.00      B   
ATOM   2126  CE  MET B  23      -8.185  -0.050  -8.185  1.00 10.00      B   
ATOM   2127  C   MET B  23      -5.732  -4.659  -9.215  1.00 10.00      B   
ATOM   2128  O   MET B  23      -5.851  -4.418  -8.012  1.00 10.00      B   
ATOM   2129  N   THR B  24      -5.828  -5.881  -9.717  1.00 10.00      B   
ATOM   2130  HN  THR B  24      -5.723  -6.010 -10.684  1.00 10.00      B   
ATOM   2131  CA  THR B  24      -6.090  -7.035  -8.871  1.00 10.00      B   
ATOM   2132  CB  THR B  24      -6.415  -8.284  -9.719  1.00 10.00      B   
ATOM   2133  OG1 THR B  24      -7.462  -7.976 -10.653  1.00 10.00      B   
ATOM   2134  HG1 THR B  24      -7.223  -7.187 -11.164  1.00 10.00      B   
ATOM   2135  CG2 THR B  24      -6.866  -9.438  -8.834  1.00 10.00      B   
ATOM   2136  C   THR B  24      -4.897  -7.326  -7.956  1.00 10.00      B   
ATOM   2137  O   THR B  24      -5.064  -7.623  -6.770  1.00 10.00      B   
ATOM   2138  N   HIS B  25      -3.692  -7.213  -8.503  1.00 10.00      B   
ATOM   2139  HN  HIS B  25      -3.617  -6.945  -9.443  1.00 10.00      B   
ATOM   2140  CA  HIS B  25      -2.480  -7.477  -7.740  1.00 10.00      B   
ATOM   2141  CB  HIS B  25      -1.353  -7.962  -8.655  1.00 10.00      B   
ATOM   2142  CG  HIS B  25      -0.939  -9.377  -8.393  1.00 10.00      B   
ATOM   2143  ND1 HIS B  25      -1.163 -10.374  -9.313  1.00 10.00      B   
ATOM   2144  CD2 HIS B  25      -0.328  -9.904  -7.304  1.00 10.00      B   
ATOM   2145  CE1 HIS B  25      -0.686 -11.478  -8.765  1.00 10.00      B   
ATOM   2146  NE2 HIS B  25      -0.172 -11.244  -7.550  1.00 10.00      B   
ATOM   2147  HE2 HIS B  25       0.032 -11.929  -6.873  1.00 10.00      B   
ATOM   2148  C   HIS B  25      -2.032  -6.260  -6.936  1.00 10.00      B   
ATOM   2149  O   HIS B  25      -1.855  -6.342  -5.720  1.00 10.00      B   
ATOM   2150  N   GLY B  26      -1.864  -5.132  -7.612  1.00 10.00      B   
ATOM   2151  HN  GLY B  26      -2.047  -5.116  -8.579  1.00 10.00      B   
ATOM   2152  CA  GLY B  26      -1.432  -3.921  -6.945  1.00 10.00      B   
ATOM   2153  C   GLY B  26      -0.050  -3.492  -7.391  1.00 10.00      B   
ATOM   2154  O   GLY B  26       0.146  -2.368  -7.848  1.00 10.00      B   
ATOM   2155  N   VAL B  27       0.910  -4.394  -7.258  1.00 10.00      B   
ATOM   2156  HN  VAL B  27       0.688  -5.275  -6.888  1.00 10.00      B   
ATOM   2157  CA  VAL B  27       2.286  -4.122  -7.649  1.00 10.00      B   
ATOM   2158  CB  VAL B  27       3.096  -3.499  -6.484  1.00 10.00      B   
ATOM   2159  CG1 VAL B  27       3.110  -4.415  -5.267  1.00 10.00      B   
ATOM   2160  CG2 VAL B  27       4.511  -3.139  -6.918  1.00 10.00      B   
ATOM   2161  C   VAL B  27       2.946  -5.412  -8.131  1.00 10.00      B   
ATOM   2162  O   VAL B  27       2.693  -6.483  -7.578  1.00 10.00      B   
ATOM   2163  N   LEU B  28       3.766  -5.313  -9.172  1.00 10.00      B   
ATOM   2164  HN  LEU B  28       3.934  -4.433  -9.568  1.00 10.00      B   
ATOM   2165  CA  LEU B  28       4.440  -6.479  -9.729  1.00 10.00      B   
ATOM   2166  CB  LEU B  28       3.633  -7.050 -10.899  1.00 10.00      B   
ATOM   2167  CG  LEU B  28       2.286  -7.685 -10.551  1.00 10.00      B   
ATOM   2168  CD1 LEU B  28       1.449  -7.877 -11.804  1.00 10.00      B   
ATOM   2169  CD2 LEU B  28       2.490  -9.009  -9.829  1.00 10.00      B   
ATOM   2170  C   LEU B  28       5.842  -6.122 -10.207  1.00 10.00      B   
ATOM   2171  O   LEU B  28       6.148  -4.952 -10.444  1.00 10.00      B   
ATOM   2172  N   GLU B  29       6.683  -7.139 -10.348  1.00 10.00      B   
ATOM   2173  HN  GLU B  29       6.373  -8.045 -10.140  1.00 10.00      B   
ATOM   2174  CA  GLU B  29       8.053  -6.948 -10.807  1.00 10.00      B   
ATOM   2175  CB  GLU B  29       8.953  -8.070 -10.281  1.00 10.00      B   
ATOM   2176  CG  GLU B  29       9.299  -7.942  -8.802  1.00 10.00      B   
ATOM   2177  CD  GLU B  29       9.481  -9.282  -8.110  1.00 10.00      B   
ATOM   2178  OE1 GLU B  29       8.661  -9.615  -7.232  1.00 10.00      B   
ATOM   2179  OE2 GLU B  29      10.446 -10.007  -8.438  1.00 10.00      B   
ATOM   2180  C   GLU B  29       8.104  -6.866 -12.335  1.00 10.00      B   
ATOM   2181  O   GLU B  29       7.170  -7.298 -13.016  1.00 10.00      B   
ATOM   2182  N   GLU B  30       9.202  -6.323 -12.865  1.00 10.00      B   
ATOM   2183  HN  GLU B  30       9.920  -6.026 -12.268  1.00 10.00      B   
ATOM   2184  CA  GLU B  30       9.371  -6.156 -14.311  1.00 10.00      B   
ATOM   2185  CB  GLU B  30      10.723  -5.516 -14.634  1.00 10.00      B   
ATOM   2186  CG  GLU B  30      10.889  -5.112 -16.093  1.00 10.00      B   
ATOM   2187  CD  GLU B  30      12.304  -4.679 -16.424  1.00 10.00      B   
ATOM   2188  OE1 GLU B  30      13.214  -5.535 -16.383  1.00 10.00      B   
ATOM   2189  OE2 GLU B  30      12.513  -3.486 -16.739  1.00 10.00      B   
ATOM   2190  C   GLU B  30       9.212  -7.470 -15.074  1.00 10.00      B   
ATOM   2191  O   GLU B  30       8.518  -7.526 -16.088  1.00 10.00      B   
ATOM   2192  N   TRP B  31       9.836  -8.529 -14.577  1.00 10.00      B   
ATOM   2193  HN  TRP B  31      10.361  -8.438 -13.756  1.00 10.00      B   
ATOM   2194  CA  TRP B  31       9.757  -9.828 -15.238  1.00 10.00      B   
ATOM   2195  CB  TRP B  31      10.704 -10.847 -14.587  1.00 10.00      B   
ATOM   2196  CG  TRP B  31      10.397 -11.133 -13.148  1.00 10.00      B   
ATOM   2197  CD1 TRP B  31      10.887 -10.472 -12.062  1.00 10.00      B   
ATOM   2198  CD2 TRP B  31       9.534 -12.159 -12.637  1.00 10.00      B   
ATOM   2199  NE1 TRP B  31      10.374 -11.010 -10.910  1.00 10.00      B   
ATOM   2200  HE1 TRP B  31      10.572 -10.696  -9.989  1.00 10.00      B   
ATOM   2201  CE2 TRP B  31       9.543 -12.049 -11.234  1.00 10.00      B   
ATOM   2202  CE3 TRP B  31       8.753 -13.156 -13.229  1.00 10.00      B   
ATOM   2203  CZ2 TRP B  31       8.800 -12.893 -10.413  1.00 10.00      B   
ATOM   2204  CZ3 TRP B  31       8.018 -13.995 -12.413  1.00 10.00      B   
ATOM   2205  CH2 TRP B  31       8.046 -13.859 -11.020  1.00 10.00      B   
ATOM   2206  C   TRP B  31       8.325 -10.359 -15.274  1.00 10.00      B   
ATOM   2207  O   TRP B  31       7.943 -11.067 -16.202  1.00 10.00      B   
ATOM   2208  N   ASP B  32       7.526  -9.993 -14.277  1.00 10.00      B   
ATOM   2209  HN  ASP B  32       7.867  -9.394 -13.581  1.00 10.00      B   
ATOM   2210  CA  ASP B  32       6.146 -10.462 -14.206  1.00 10.00      B   
ATOM   2211  CB  ASP B  32       5.626 -10.502 -12.774  1.00 10.00      B   
ATOM   2212  CG  ASP B  32       4.386 -11.364 -12.664  1.00 10.00      B   
ATOM   2213  OD1 ASP B  32       3.284 -10.808 -12.505  1.00 10.00      B   
ATOM   2214  OD2 ASP B  32       4.511 -12.605 -12.754  1.00 10.00      B   
ATOM   2215  C   ASP B  32       5.214  -9.651 -15.095  1.00 10.00      B   
ATOM   2216  O   ASP B  32       4.369 -10.216 -15.792  1.00 10.00      B   
ATOM   2217  N   VAL B  33       5.367  -8.325 -15.085  1.00 10.00      B   
ATOM   2218  HN  VAL B  33       6.043  -7.919 -14.500  1.00 10.00      B   
ATOM   2219  CA  VAL B  33       4.528  -7.472 -15.922  1.00 10.00      B   
ATOM   2220  CB  VAL B  33       4.720  -5.958 -15.656  1.00 10.00      B   
ATOM   2221  CG1 VAL B  33       4.343  -5.606 -14.225  1.00 10.00      B   
ATOM   2222  CG2 VAL B  33       6.138  -5.508 -15.971  1.00 10.00      B   
ATOM   2223  C   VAL B  33       4.762  -7.792 -17.396  1.00 10.00      B   
ATOM   2224  O   VAL B  33       3.875  -7.627 -18.232  1.00 10.00      B   
ATOM   2225  N   LYS B  34       5.967  -8.275 -17.693  1.00 10.00      B   
ATOM   2226  HN  LYS B  34       6.631  -8.363 -16.975  1.00 10.00      B   
ATOM   2227  CA  LYS B  34       6.334  -8.664 -19.044  1.00 10.00      B   
ATOM   2228  CB  LYS B  34       7.819  -9.048 -19.075  1.00 10.00      B   
ATOM   2229  CG  LYS B  34       8.390  -9.287 -20.463  1.00 10.00      B   
ATOM   2230  CD  LYS B  34       8.701  -7.977 -21.168  1.00 10.00      B   
ATOM   2231  CE  LYS B  34       9.591  -8.206 -22.378  1.00 10.00      B   
ATOM   2232  NZ  LYS B  34      10.058  -6.929 -22.978  1.00 10.00      B   
ATOM   2233  HZ1 LYS B  34      10.578  -6.368 -22.273  1.00 10.00      B   
ATOM   2234  HZ2 LYS B  34       9.246  -6.372 -23.315  1.00 10.00      B   
ATOM   2235  HZ3 LYS B  34      10.686  -7.120 -23.783  1.00 10.00      B   
ATOM   2236  C   LYS B  34       5.482  -9.861 -19.459  1.00 10.00      B   
ATOM   2237  O   LYS B  34       5.014  -9.952 -20.596  1.00 10.00      B   
ATOM   2238  N   ARG B  35       5.266 -10.761 -18.503  1.00 10.00      B   
ATOM   2239  HN  ARG B  35       5.651 -10.606 -17.613  1.00 10.00      B   
ATOM   2240  CA  ARG B  35       4.471 -11.961 -18.730  1.00 10.00      B   
ATOM   2241  CB  ARG B  35       4.550 -12.902 -17.521  1.00 10.00      B   
ATOM   2242  CG  ARG B  35       5.958 -13.309 -17.114  1.00 10.00      B   
ATOM   2243  CD  ARG B  35       5.951 -14.060 -15.789  1.00 10.00      B   
ATOM   2244  NE  ARG B  35       5.196 -15.309 -15.873  1.00 10.00      B   
ATOM   2245  HE  ARG B  35       5.448 -15.937 -16.586  1.00 10.00      B   
ATOM   2246  CZ  ARG B  35       4.193 -15.639 -15.056  1.00 10.00      B   
ATOM   2247  NH1 ARG B  35       3.835 -14.838 -14.058  1.00 10.00      B   
ATOM   2248 HH11 ARG B  35       3.046 -15.105 -13.429  1.00 10.00      B   
ATOM   2249 HH12 ARG B  35       4.346 -13.936 -13.882  1.00 10.00      B   
ATOM   2250  NH2 ARG B  35       3.553 -16.786 -15.236  1.00 10.00      B   
ATOM   2251 HH21 ARG B  35       3.832 -17.428 -16.010  1.00 10.00      B   
ATOM   2252 HH22 ARG B  35       2.768 -17.053 -14.603  1.00 10.00      B   
ATOM   2253  C   ARG B  35       3.015 -11.588 -18.977  1.00 10.00      B   
ATOM   2254  O   ARG B  35       2.381 -12.101 -19.895  1.00 10.00      B   
ATOM   2255  N   LEU B  36       2.498 -10.680 -18.158  1.00 10.00      B   
ATOM   2256  HN  LEU B  36       3.063 -10.298 -17.449  1.00 10.00      B   
ATOM   2257  CA  LEU B  36       1.114 -10.238 -18.280  1.00 10.00      B   
ATOM   2258  CB  LEU B  36       0.679  -9.437 -17.052  1.00 10.00      B   
ATOM   2259  CG  LEU B  36       0.527 -10.220 -15.743  1.00 10.00      B   
ATOM   2260  CD1 LEU B  36      -0.164  -9.366 -14.692  1.00 10.00      B   
ATOM   2261  CD2 LEU B  36      -0.239 -11.516 -15.967  1.00 10.00      B   
ATOM   2262  C   LEU B  36       0.887  -9.428 -19.552  1.00 10.00      B   
ATOM   2263  O   LEU B  36      -0.186  -9.492 -20.150  1.00 10.00      B   
ATOM   2264  N   GLN B  37       1.896  -8.667 -19.965  1.00 10.00      B   
ATOM   2265  HN  GLN B  37       2.729  -8.647 -19.442  1.00 10.00      B   
ATOM   2266  CA  GLN B  37       1.790  -7.853 -21.171  1.00 10.00      B   
ATOM   2267  CB  GLN B  37       3.035  -6.987 -21.361  1.00 10.00      B   
ATOM   2268  CG  GLN B  37       2.899  -5.954 -22.467  1.00 10.00      B   
ATOM   2269  CD  GLN B  37       4.211  -5.277 -22.798  1.00 10.00      B   
ATOM   2270  OE1 GLN B  37       4.967  -5.746 -23.645  1.00 10.00      B   
ATOM   2271  NE2 GLN B  37       4.492  -4.167 -22.135  1.00 10.00      B   
ATOM   2272 HE21 GLN B  37       3.844  -3.846 -21.473  1.00 10.00      B   
ATOM   2273 HE22 GLN B  37       5.336  -3.711 -22.333  1.00 10.00      B   
ATOM   2274  C   GLN B  37       1.570  -8.737 -22.393  1.00 10.00      B   
ATOM   2275  O   GLN B  37       0.633  -8.526 -23.164  1.00 10.00      B   
ATOM   2276  N   THR B  38       2.433  -9.732 -22.558  1.00 10.00      B   
ATOM   2277  HN  THR B  38       3.166  -9.845 -21.916  1.00 10.00      B   
ATOM   2278  CA  THR B  38       2.317 -10.652 -23.677  1.00 10.00      B   
ATOM   2279  CB  THR B  38       3.602 -11.495 -23.879  1.00 10.00      B   
ATOM   2280  OG1 THR B  38       3.502 -12.272 -25.077  1.00 10.00      B   
ATOM   2281  HG1 THR B  38       4.313 -12.175 -25.588  1.00 10.00      B   
ATOM   2282  CG2 THR B  38       3.864 -12.417 -22.698  1.00 10.00      B   
ATOM   2283  C   THR B  38       1.086 -11.544 -23.503  1.00 10.00      B   
ATOM   2284  O   THR B  38       0.463 -11.959 -24.479  1.00 10.00      B   
ATOM   2285  N   HIS B  39       0.725 -11.800 -22.247  1.00 10.00      B   
ATOM   2286  HN  HIS B  39       1.265 -11.435 -21.514  1.00 10.00      B   
ATOM   2287  CA  HIS B  39      -0.437 -12.616 -21.926  1.00 10.00      B   
ATOM   2288  CB  HIS B  39      -0.551 -12.779 -20.407  1.00 10.00      B   
ATOM   2289  CG  HIS B  39      -1.724 -13.583 -19.945  1.00 10.00      B   
ATOM   2290  ND1 HIS B  39      -2.757 -13.000 -19.256  1.00 10.00      B   
ATOM   2291  CD2 HIS B  39      -1.966 -14.910 -20.077  1.00 10.00      B   
ATOM   2292  CE1 HIS B  39      -3.603 -13.973 -18.981  1.00 10.00      B   
ATOM   2293  NE2 HIS B  39      -3.168 -15.148 -19.457  1.00 10.00      B   
ATOM   2294  HE2 HIS B  39      -3.700 -15.969 -19.533  1.00 10.00      B   
ATOM   2295  C   HIS B  39      -1.698 -11.970 -22.489  1.00 10.00      B   
ATOM   2296  O   HIS B  39      -2.509 -12.634 -23.133  1.00 10.00      B   
ATOM   2297  N   CYS B  40      -1.841 -10.668 -22.263  1.00 10.00      B   
ATOM   2298  HN  CYS B  40      -1.156 -10.196 -21.742  1.00 10.00      B   
ATOM   2299  CA  CYS B  40      -2.994  -9.927 -22.756  1.00 10.00      B   
ATOM   2300  CB  CYS B  40      -2.932  -8.466 -22.300  1.00 10.00      B   
ATOM   2301  SG  CYS B  40      -2.868  -8.244 -20.507  1.00 10.00      B   
ATOM   2302  HG  CYS B  40      -1.775  -8.853 -20.062  1.00 10.00      B   
ATOM   2303  C   CYS B  40      -3.072 -10.005 -24.278  1.00 10.00      B   
ATOM   2304  O   CYS B  40      -4.158 -10.104 -24.848  1.00 10.00      B   
ATOM   2305  N   TYR B  41      -1.913  -9.983 -24.927  1.00 10.00      B   
ATOM   2306  HN  TYR B  41      -1.078  -9.918 -24.414  1.00 10.00      B   
ATOM   2307  CA  TYR B  41      -1.852 -10.060 -26.380  1.00 10.00      B   
ATOM   2308  CB  TYR B  41      -0.458  -9.684 -26.888  1.00 10.00      B   
ATOM   2309  CG  TYR B  41      -0.341  -8.247 -27.337  1.00 10.00      B   
ATOM   2310  CD1 TYR B  41      -0.940  -7.821 -28.514  1.00 10.00      B   
ATOM   2311  CD2 TYR B  41       0.372  -7.317 -26.590  1.00 10.00      B   
ATOM   2312  CE1 TYR B  41      -0.833  -6.511 -28.934  1.00 10.00      B   
ATOM   2313  CE2 TYR B  41       0.483  -6.003 -27.002  1.00 10.00      B   
ATOM   2314  CZ  TYR B  41      -0.121  -5.605 -28.176  1.00 10.00      B   
ATOM   2315  OH  TYR B  41      -0.011  -4.300 -28.597  1.00 10.00      B   
ATOM   2316  HH  TYR B  41       0.920  -4.043 -28.604  1.00 10.00      B   
ATOM   2317  C   TYR B  41      -2.233 -11.455 -26.863  1.00 10.00      B   
ATOM   2318  O   TYR B  41      -2.966 -11.606 -27.839  1.00 10.00      B   
ATOM   2319  N   LYS B  42      -1.737 -12.470 -26.167  1.00 10.00      B   
ATOM   2320  HN  LYS B  42      -1.147 -12.282 -25.403  1.00 10.00      B   
ATOM   2321  CA  LYS B  42      -2.033 -13.855 -26.517  1.00 10.00      B   
ATOM   2322  CB  LYS B  42      -1.173 -14.821 -25.700  1.00 10.00      B   
ATOM   2323  CG  LYS B  42       0.307 -14.770 -26.043  1.00 10.00      B   
ATOM   2324  CD  LYS B  42       1.094 -15.804 -25.256  1.00 10.00      B   
ATOM   2325  CE  LYS B  42       2.561 -15.808 -25.660  1.00 10.00      B   
ATOM   2326  NZ  LYS B  42       2.748 -16.210 -27.080  1.00 10.00      B   
ATOM   2327  HZ1 LYS B  42       2.248 -15.547 -27.709  1.00 10.00      B   
ATOM   2328  HZ2 LYS B  42       2.373 -17.166 -27.238  1.00 10.00      B   
ATOM   2329  HZ3 LYS B  42       3.759 -16.202 -27.324  1.00 10.00      B   
ATOM   2330  C   LYS B  42      -3.512 -14.159 -26.311  1.00 10.00      B   
ATOM   2331  O   LYS B  42      -4.128 -14.865 -27.111  1.00 10.00      B   
ATOM   2332  N   VAL B  43      -4.070 -13.625 -25.232  1.00 10.00      B   
ATOM   2333  HN  VAL B  43      -3.512 -13.090 -24.622  1.00 10.00      B   
ATOM   2334  CA  VAL B  43      -5.479 -13.815 -24.918  1.00 10.00      B   
ATOM   2335  CB  VAL B  43      -5.808 -13.308 -23.492  1.00 10.00      B   
ATOM   2336  CG1 VAL B  43      -7.309 -13.228 -23.264  1.00 10.00      B   
ATOM   2337  CG2 VAL B  43      -5.164 -14.203 -22.445  1.00 10.00      B   
ATOM   2338  C   VAL B  43      -6.343 -13.084 -25.943  1.00 10.00      B   
ATOM   2339  O   VAL B  43      -7.303 -13.640 -26.478  1.00 10.00      B   
ATOM   2340  N   HIS B  44      -5.983 -11.840 -26.222  1.00 10.00      B   
ATOM   2341  HN  HIS B  44      -5.197 -11.456 -25.772  1.00 10.00      B   
ATOM   2342  CA  HIS B  44      -6.717 -11.026 -27.183  1.00 10.00      B   
ATOM   2343  CB  HIS B  44      -6.642  -9.546 -26.796  1.00 10.00      B   
ATOM   2344  CG  HIS B  44      -7.545  -8.652 -27.591  1.00 10.00      B   
ATOM   2345  ND1 HIS B  44      -7.061  -7.541 -28.240  1.00 10.00      B   
ATOM   2346  CD2 HIS B  44      -8.882  -8.742 -27.797  1.00 10.00      B   
ATOM   2347  CE1 HIS B  44      -8.104  -6.981 -28.826  1.00 10.00      B   
ATOM   2348  NE2 HIS B  44      -9.225  -7.673 -28.584  1.00 10.00      B   
ATOM   2349  HE2 HIS B  44     -10.131  -7.448 -28.897  1.00 10.00      B   
ATOM   2350  C   HIS B  44      -6.180 -11.233 -28.596  1.00 10.00      B   
ATOM   2351  O   HIS B  44      -6.219 -12.344 -29.131  1.00 10.00      B   
ATOM   2352  N   ASN B  47      -3.947  -5.348 -29.729  1.00 10.00      B   
ATOM   2353  HN  ASN B  47      -4.036  -4.655 -29.040  1.00 10.00      B   
ATOM   2354  CA  ASN B  47      -3.311  -5.012 -30.997  1.00 10.00      B   
ATOM   2355  CB  ASN B  47      -4.194  -5.435 -32.179  1.00 10.00      B   
ATOM   2356  CG  ASN B  47      -4.108  -6.919 -32.493  1.00 10.00      B   
ATOM   2357  OD1 ASN B  47      -4.206  -7.330 -33.652  1.00 10.00      B   
ATOM   2358  ND2 ASN B  47      -3.928  -7.734 -31.469  1.00 10.00      B   
ATOM   2359 HD21 ASN B  47      -3.861  -7.339 -30.571  1.00 10.00      B   
ATOM   2360 HD22 ASN B  47      -3.870  -8.698 -31.643  1.00 10.00      B   
ATOM   2361  C   ASN B  47      -3.013  -3.520 -31.071  1.00 10.00      B   
ATOM   2362  O   ASN B  47      -3.805  -2.741 -31.605  1.00 10.00      B   
ATOM   2363  N   ALA B  48      -1.881  -3.122 -30.513  1.00 10.00      B   
ATOM   2364  HN  ALA B  48      -1.291  -3.788 -30.089  1.00 10.00      B   
ATOM   2365  CA  ALA B  48      -1.477  -1.724 -30.514  1.00 10.00      B   
ATOM   2366  CB  ALA B  48      -1.769  -1.087 -29.162  1.00 10.00      B   
ATOM   2367  C   ALA B  48       0.001  -1.594 -30.856  1.00 10.00      B   
ATOM   2368  O   ALA B  48       0.717  -2.593 -30.941  1.00 10.00      B   
ATOM   2369  N   THR B  49       0.448  -0.364 -31.050  1.00 10.00      B   
ATOM   2370  HN  THR B  49      -0.173   0.389 -30.969  1.00 10.00      B   
ATOM   2371  CA  THR B  49       1.838  -0.098 -31.376  1.00 10.00      B   
ATOM   2372  CB  THR B  49       1.983   0.573 -32.768  1.00 10.00      B   
ATOM   2373  OG1 THR B  49       3.324   1.048 -32.969  1.00 10.00      B   
ATOM   2374  HG1 THR B  49       3.676   1.383 -32.135  1.00 10.00      B   
ATOM   2375  CG2 THR B  49       0.993   1.720 -32.942  1.00 10.00      B   
ATOM   2376  C   THR B  49       2.478   0.762 -30.285  1.00 10.00      B   
ATOM   2377  O   THR B  49       2.195   1.952 -30.168  1.00 10.00      B   
ATOM   2378  N   VAL B  50       3.320   0.144 -29.470  1.00 10.00      B   
ATOM   2379  HN  VAL B  50       3.502  -0.810 -29.603  1.00 10.00      B   
ATOM   2380  CA  VAL B  50       3.994   0.857 -28.395  1.00 10.00      B   
ATOM   2381  CB  VAL B  50       4.396  -0.073 -27.227  1.00 10.00      B   
ATOM   2382  CG1 VAL B  50       3.163  -0.533 -26.465  1.00 10.00      B   
ATOM   2383  CG2 VAL B  50       5.196  -1.269 -27.724  1.00 10.00      B   
ATOM   2384  C   VAL B  50       5.218   1.590 -28.927  1.00 10.00      B   
ATOM   2385  O   VAL B  50       5.988   1.043 -29.721  1.00 10.00      B   
ATOM   2386  N   ASP B  51       5.381   2.834 -28.513  1.00 10.00      B   
ATOM   2387  HN  ASP B  51       4.727   3.223 -27.890  1.00 10.00      B   
ATOM   2388  CA  ASP B  51       6.509   3.640 -28.956  1.00 10.00      B   
ATOM   2389  CB  ASP B  51       6.196   5.145 -28.905  1.00 10.00      B   
ATOM   2390  CG  ASP B  51       6.046   5.713 -27.505  1.00 10.00      B   
ATOM   2391  OD1 ASP B  51       6.500   6.852 -27.279  1.00 10.00      B   
ATOM   2392  OD2 ASP B  51       5.469   5.031 -26.632  1.00 10.00      B   
ATOM   2393  C   ASP B  51       7.784   3.292 -28.194  1.00 10.00      B   
ATOM   2394  O   ASP B  51       8.801   2.954 -28.802  1.00 10.00      B   
ATOM   2395  N   LYS B  52       7.727   3.367 -26.870  1.00 10.00      B   
ATOM   2396  HN  LYS B  52       6.888   3.659 -26.441  1.00 10.00      B   
ATOM   2397  CA  LYS B  52       8.874   3.047 -26.032  1.00 10.00      B   
ATOM   2398  CB  LYS B  52       9.963   4.114 -26.148  1.00 10.00      B   
ATOM   2399  CG  LYS B  52      11.329   3.548 -26.494  1.00 10.00      B   
ATOM   2400  CD  LYS B  52      12.442   4.496 -26.092  1.00 10.00      B   
ATOM   2401  CE  LYS B  52      13.803   3.915 -26.432  1.00 10.00      B   
ATOM   2402  NZ  LYS B  52      14.897   4.611 -25.708  1.00 10.00      B   
ATOM   2403  HZ1 LYS B  52      14.897   5.626 -25.941  1.00 10.00      B   
ATOM   2404  HZ2 LYS B  52      15.816   4.206 -25.973  1.00 10.00      B   
ATOM   2405  HZ3 LYS B  52      14.769   4.503 -24.676  1.00 10.00      B   
ATOM   2406  C   LYS B  52       8.452   2.885 -24.578  1.00 10.00      B   
ATOM   2407  O   LYS B  52       7.493   3.511 -24.130  1.00 10.00      B   
ATOM   2408  N   LEU B  53       9.179   2.055 -23.845  1.00 10.00      B   
ATOM   2409  HN  LEU B  53       9.946   1.601 -24.255  1.00 10.00      B   
ATOM   2410  CA  LEU B  53       8.874   1.806 -22.444  1.00 10.00      B   
ATOM   2411  CB  LEU B  53       9.646   0.584 -21.940  1.00 10.00      B   
ATOM   2412  CG  LEU B  53       9.328   0.123 -20.515  1.00 10.00      B   
ATOM   2413  CD1 LEU B  53       7.922  -0.451 -20.435  1.00 10.00      B   
ATOM   2414  CD2 LEU B  53      10.355  -0.890 -20.037  1.00 10.00      B   
ATOM   2415  C   LEU B  53       9.193   3.025 -21.584  1.00 10.00      B   
ATOM   2416  O   LEU B  53       8.376   3.449 -20.768  1.00 10.00      B   
ATOM   2417  N   GLU B  54      10.379   3.591 -21.789  1.00 10.00      B   
ATOM   2418  HN  GLU B  54      10.977   3.205 -22.464  1.00 10.00      B   
ATOM   2419  CA  GLU B  54      10.823   4.764 -21.034  1.00 10.00      B   
ATOM   2420  CB  GLU B  54      12.222   5.186 -21.481  1.00 10.00      B   
ATOM   2421  CG  GLU B  54      13.309   4.187 -21.122  1.00 10.00      B   
ATOM   2422  CD  GLU B  54      14.493   4.256 -22.061  1.00 10.00      B   
ATOM   2423  OE1 GLU B  54      14.384   3.743 -23.195  1.00 10.00      B   
ATOM   2424  OE2 GLU B  54      15.538   4.818 -21.675  1.00 10.00      B   
ATOM   2425  C   GLU B  54       9.847   5.926 -21.180  1.00 10.00      B   
ATOM   2426  O   GLU B  54       9.506   6.592 -20.199  1.00 10.00      B   
ATOM   2427  N   ASP B  55       9.390   6.157 -22.402  1.00 10.00      B   
ATOM   2428  HN  ASP B  55       9.695   5.594 -23.140  1.00 10.00      B   
ATOM   2429  CA  ASP B  55       8.444   7.236 -22.671  1.00 10.00      B   
ATOM   2430  CB  ASP B  55       8.268   7.440 -24.177  1.00 10.00      B   
ATOM   2431  CG  ASP B  55       7.554   8.737 -24.507  1.00 10.00      B   
ATOM   2432  OD1 ASP B  55       8.235   9.773 -24.640  1.00 10.00      B   
ATOM   2433  OD2 ASP B  55       6.314   8.729 -24.629  1.00 10.00      B   
ATOM   2434  C   ASP B  55       7.097   6.942 -22.018  1.00 10.00      B   
ATOM   2435  O   ASP B  55       6.492   7.815 -21.393  1.00 10.00      B   
ATOM   2436  N   PHE B  56       6.650   5.697 -22.148  1.00 10.00      B   
ATOM   2437  HN  PHE B  56       7.185   5.049 -22.653  1.00 10.00      B   
ATOM   2438  CA  PHE B  56       5.381   5.267 -21.576  1.00 10.00      B   
ATOM   2439  CB  PHE B  56       5.096   3.810 -21.952  1.00 10.00      B   
ATOM   2440  CG  PHE B  56       3.639   3.441 -21.934  1.00 10.00      B   
ATOM   2441  CD1 PHE B  56       3.193   2.367 -21.183  1.00 10.00      B   
ATOM   2442  CD2 PHE B  56       2.717   4.163 -22.675  1.00 10.00      B   
ATOM   2443  CE1 PHE B  56       1.854   2.020 -21.169  1.00 10.00      B   
ATOM   2444  CE2 PHE B  56       1.377   3.823 -22.665  1.00 10.00      B   
ATOM   2445  CZ  PHE B  56       0.945   2.749 -21.910  1.00 10.00      B   
ATOM   2446  C   PHE B  56       5.385   5.434 -20.057  1.00 10.00      B   
ATOM   2447  O   PHE B  56       4.430   5.958 -19.481  1.00 10.00      B   
ATOM   2448  N   ILE B  57       6.470   5.001 -19.419  1.00 10.00      B   
ATOM   2449  HN  ILE B  57       7.197   4.588 -19.940  1.00 10.00      B   
ATOM   2450  CA  ILE B  57       6.607   5.111 -17.968  1.00 10.00      B   
ATOM   2451  CB  ILE B  57       7.936   4.493 -17.468  1.00 10.00      B   
ATOM   2452  CG1 ILE B  57       7.935   2.978 -17.689  1.00 10.00      B   
ATOM   2453  CG2 ILE B  57       8.170   4.813 -15.995  1.00 10.00      B   
ATOM   2454  CD1 ILE B  57       9.259   2.312 -17.379  1.00 10.00      B   
ATOM   2455  C   ILE B  57       6.514   6.573 -17.527  1.00 10.00      B   
ATOM   2456  O   ILE B  57       5.850   6.891 -16.541  1.00 10.00      B   
ATOM   2457  N   ASN B  58       7.162   7.455 -18.281  1.00 10.00      B   
ATOM   2458  HN  ASN B  58       7.656   7.138 -19.067  1.00 10.00      B   
ATOM   2459  CA  ASN B  58       7.151   8.884 -17.971  1.00 10.00      B   
ATOM   2460  CB  ASN B  58       8.068   9.661 -18.923  1.00 10.00      B   
ATOM   2461  CG  ASN B  58       9.490   9.787 -18.403  1.00 10.00      B   
ATOM   2462  OD1 ASN B  58       9.844  10.770 -17.750  1.00 10.00      B   
ATOM   2463  ND2 ASN B  58      10.315   8.789 -18.686  1.00 10.00      B   
ATOM   2464 HD21 ASN B  58       9.968   8.030 -19.208  1.00 10.00      B   
ATOM   2465 HD22 ASN B  58      11.241   8.844 -18.364  1.00 10.00      B   
ATOM   2466  C   ASN B  58       5.731   9.441 -18.025  1.00 10.00      B   
ATOM   2467  O   ASN B  58       5.321  10.207 -17.153  1.00 10.00      B   
ATOM   2468  N   ASN B  59       4.977   9.029 -19.040  1.00 10.00      B   
ATOM   2469  HN  ASN B  59       5.360   8.409 -19.699  1.00 10.00      B   
ATOM   2470  CA  ASN B  59       3.597   9.482 -19.207  1.00 10.00      B   
ATOM   2471  CB  ASN B  59       3.017   8.974 -20.531  1.00 10.00      B   
ATOM   2472  CG  ASN B  59       1.614   9.494 -20.801  1.00 10.00      B   
ATOM   2473  OD1 ASN B  59       1.253  10.598 -20.393  1.00 10.00      B   
ATOM   2474  ND2 ASN B  59       0.814   8.701 -21.498  1.00 10.00      B   
ATOM   2475 HD21 ASN B  59       1.165   7.836 -21.796  1.00 10.00      B   
ATOM   2476 HD22 ASN B  59      -0.095   9.014 -21.689  1.00 10.00      B   
ATOM   2477  C   ASN B  59       2.729   9.018 -18.040  1.00 10.00      B   
ATOM   2478  O   ASN B  59       1.933   9.788 -17.498  1.00 10.00      B   
ATOM   2479  N   ILE B  60       2.893   7.757 -17.655  1.00 10.00      B   
ATOM   2480  HN  ILE B  60       3.539   7.191 -18.135  1.00 10.00      B   
ATOM   2481  CA  ILE B  60       2.133   7.187 -16.547  1.00 10.00      B   
ATOM   2482  CB  ILE B  60       2.379   5.668 -16.408  1.00 10.00      B   
ATOM   2483  CG1 ILE B  60       1.976   4.941 -17.694  1.00 10.00      B   
ATOM   2484  CG2 ILE B  60       1.616   5.101 -15.217  1.00 10.00      B   
ATOM   2485  CD1 ILE B  60       2.376   3.481 -17.721  1.00 10.00      B   
ATOM   2486  C   ILE B  60       2.496   7.883 -15.237  1.00 10.00      B   
ATOM   2487  O   ILE B  60       1.622   8.211 -14.432  1.00 10.00      B   
ATOM   2488  N   ASN B  61       3.790   8.121 -15.043  1.00 10.00      B   
ATOM   2489  HN  ASN B  61       4.435   7.839 -15.730  1.00 10.00      B   
ATOM   2490  CA  ASN B  61       4.285   8.779 -13.837  1.00 10.00      B   
ATOM   2491  CB  ASN B  61       5.816   8.871 -13.855  1.00 10.00      B   
ATOM   2492  CG  ASN B  61       6.460   8.224 -12.641  1.00 10.00      B   
ATOM   2493  OD1 ASN B  61       5.928   7.271 -12.071  1.00 10.00      B   
ATOM   2494  ND2 ASN B  61       7.616   8.733 -12.242  1.00 10.00      B   
ATOM   2495 HD21 ASN B  61       7.989   9.488 -12.743  1.00 10.00      B   
ATOM   2496 HD22 ASN B  61       8.056   8.335 -11.453  1.00 10.00      B   
ATOM   2497  C   ASN B  61       3.668  10.166 -13.681  1.00 10.00      B   
ATOM   2498  O   ASN B  61       3.418  10.621 -12.566  1.00 10.00      B   
ATOM   2499  N   SER B  62       3.404  10.821 -14.808  1.00 10.00      B   
ATOM   2500  HN  SER B  62       3.632  10.402 -15.667  1.00 10.00      B   
ATOM   2501  CA  SER B  62       2.804  12.149 -14.803  1.00 10.00      B   
ATOM   2502  CB  SER B  62       2.753  12.716 -16.223  1.00 10.00      B   
ATOM   2503  OG  SER B  62       4.055  12.834 -16.780  1.00 10.00      B   
ATOM   2504  HG  SER B  62       4.688  12.346 -16.231  1.00 10.00      B   
ATOM   2505  C   SER B  62       1.402  12.123 -14.194  1.00 10.00      B   
ATOM   2506  O   SER B  62       0.967  13.089 -13.567  1.00 10.00      B   
ATOM   2507  N   VAL B  63       0.704  11.008 -14.376  1.00 10.00      B   
ATOM   2508  HN  VAL B  63       1.108  10.268 -14.878  1.00 10.00      B   
ATOM   2509  CA  VAL B  63      -0.642  10.853 -13.841  1.00 10.00      B   
ATOM   2510  CB  VAL B  63      -1.417   9.735 -14.580  1.00 10.00      B   
ATOM   2511  CG1 VAL B  63      -2.881   9.716 -14.164  1.00 10.00      B   
ATOM   2512  CG2 VAL B  63      -1.292   9.892 -16.087  1.00 10.00      B   
ATOM   2513  C   VAL B  63      -0.568  10.516 -12.356  1.00 10.00      B   
ATOM   2514  O   VAL B  63      -1.437  10.892 -11.571  1.00 10.00      B   
ATOM   2515  N   LEU B  64       0.496   9.822 -11.978  1.00 10.00      B   
ATOM   2516  HN  LEU B  64       1.167   9.575 -12.649  1.00 10.00      B   
ATOM   2517  CA  LEU B  64       0.698   9.423 -10.593  1.00 10.00      B   
ATOM   2518  CB  LEU B  64       1.742   8.308 -10.502  1.00 10.00      B   
ATOM   2519  CG  LEU B  64       1.394   6.994 -11.207  1.00 10.00      B   
ATOM   2520  CD1 LEU B  64       2.539   6.002 -11.082  1.00 10.00      B   
ATOM   2521  CD2 LEU B  64       0.107   6.405 -10.647  1.00 10.00      B   
ATOM   2522  C   LEU B  64       1.101  10.614  -9.729  1.00 10.00      B   
ATOM   2523  O   LEU B  64       0.971  10.576  -8.502  1.00 10.00      B   
ATOM   2524  N   GLU B  65       1.578  11.676 -10.378  1.00 10.00      B   
ATOM   2525  HN  GLU B  65       1.667  11.637 -11.355  1.00 10.00      B   
ATOM   2526  CA  GLU B  65       1.988  12.888  -9.676  1.00 10.00      B   
ATOM   2527  CB  GLU B  65       2.530  13.925 -10.660  1.00 10.00      B   
ATOM   2528  CG  GLU B  65       3.930  13.633 -11.172  1.00 10.00      B   
ATOM   2529  CD  GLU B  65       4.407  14.676 -12.161  1.00 10.00      B   
ATOM   2530  OE1 GLU B  65       4.604  14.337 -13.343  1.00 10.00      B   
ATOM   2531  OE2 GLU B  65       4.566  15.852 -11.764  1.00 10.00      B   
ATOM   2532  C   GLU B  65       0.826  13.486  -8.889  1.00 10.00      B   
ATOM   2533  O   GLU B  65       1.020  14.056  -7.816  1.00 10.00      B   
ATOM   2534  N   SER B  66      -0.383  13.330  -9.417  1.00 10.00      B   
ATOM   2535  HN  SER B  66      -0.476  12.851 -10.269  1.00 10.00      B   
ATOM   2536  CA  SER B  66      -1.579  13.853  -8.769  1.00 10.00      B   
ATOM   2537  CB  SER B  66      -2.770  13.743  -9.721  1.00 10.00      B   
ATOM   2538  OG  SER B  66      -2.396  14.134 -11.032  1.00 10.00      B   
ATOM   2539  HG  SER B  66      -2.016  15.017 -11.006  1.00 10.00      B   
ATOM   2540  C   SER B  66      -1.872  13.127  -7.454  1.00 10.00      B   
ATOM   2541  O   SER B  66      -2.669  13.590  -6.640  1.00 10.00      B   
ATOM   2542  N   LEU B  67      -1.224  11.986  -7.252  1.00 10.00      B   
ATOM   2543  HN  LEU B  67      -0.601  11.660  -7.940  1.00 10.00      B   
ATOM   2544  CA  LEU B  67      -1.405  11.210  -6.035  1.00 10.00      B   
ATOM   2545  CB  LEU B  67      -1.828   9.776  -6.366  1.00 10.00      B   
ATOM   2546  CG  LEU B  67      -3.205   9.609  -7.016  1.00 10.00      B   
ATOM   2547  CD1 LEU B  67      -3.411   8.170  -7.464  1.00 10.00      B   
ATOM   2548  CD2 LEU B  67      -4.308  10.034  -6.058  1.00 10.00      B   
ATOM   2549  C   LEU B  67      -0.115  11.208  -5.225  1.00 10.00      B   
ATOM   2550  O   LEU B  67      -0.016  10.541  -4.195  1.00 10.00      B   
ATOM   2551  N   TYR B  68       0.867  11.967  -5.713  1.00 10.00      B   
ATOM   2552  HN  TYR B  68       0.701  12.474  -6.537  1.00 10.00      B   
ATOM   2553  CA  TYR B  68       2.174  12.089  -5.072  1.00 10.00      B   
ATOM   2554  CB  TYR B  68       2.106  12.887  -3.768  1.00 10.00      B   
ATOM   2555  CG  TYR B  68       2.010  14.381  -3.995  1.00 10.00      B   
ATOM   2556  CD1 TYR B  68       3.153  15.148  -4.186  1.00 10.00      B   
ATOM   2557  CD2 TYR B  68       0.780  15.025  -4.025  1.00 10.00      B   
ATOM   2558  CE1 TYR B  68       3.074  16.511  -4.400  1.00 10.00      B   
ATOM   2559  CE2 TYR B  68       0.691  16.387  -4.237  1.00 10.00      B   
ATOM   2560  CZ  TYR B  68       1.840  17.125  -4.423  1.00 10.00      B   
ATOM   2561  OH  TYR B  68       1.752  18.481  -4.636  1.00 10.00      B   
ATOM   2562  HH  TYR B  68       2.352  18.734  -5.348  1.00 10.00      B   
ATOM   2563  C   TYR B  68       2.881  10.747  -4.901  1.00 10.00      B   
ATOM   2564  O   TYR B  68       3.514  10.480  -3.877  1.00 10.00      B   
ATOM   2565  N   ILE B  69       2.765   9.914  -5.922  1.00 10.00      B   
ATOM   2566  HN  ILE B  69       2.235  10.191  -6.701  1.00 10.00      B   
ATOM   2567  CA  ILE B  69       3.402   8.604  -5.941  1.00 10.00      B   
ATOM   2568  CB  ILE B  69       2.395   7.461  -5.677  1.00 10.00      B   
ATOM   2569  CG1 ILE B  69       1.174   7.583  -6.595  1.00 10.00      B   
ATOM   2570  CG2 ILE B  69       1.974   7.436  -4.214  1.00 10.00      B   
ATOM   2571  CD1 ILE B  69       0.219   6.412  -6.504  1.00 10.00      B   
ATOM   2572  C   ILE B  69       4.034   8.404  -7.309  1.00 10.00      B   
ATOM   2573  O   ILE B  69       3.653   9.079  -8.264  1.00 10.00      B   
ATOM   2574  N   GLU B  70       5.000   7.507  -7.415  1.00 10.00      B   
ATOM   2575  HN  GLU B  70       5.291   7.004  -6.620  1.00 10.00      B   
ATOM   2576  CA  GLU B  70       5.646   7.263  -8.696  1.00 10.00      B   
ATOM   2577  CB  GLU B  70       6.700   8.336  -8.993  1.00 10.00      B   
ATOM   2578  CG  GLU B  70       7.958   8.242  -8.142  1.00 10.00      B   
ATOM   2579  CD  GLU B  70       9.195   8.701  -8.887  1.00 10.00      B   
ATOM   2580  OE1 GLU B  70       9.385   8.281 -10.051  1.00 10.00      B   
ATOM   2581  OE2 GLU B  70       9.992   9.471  -8.313  1.00 10.00      B   
ATOM   2582  C   GLU B  70       6.272   5.877  -8.755  1.00 10.00      B   
ATOM   2583  O   GLU B  70       6.444   5.214  -7.729  1.00 10.00      B   
ATOM   2584  N   ILE B  71       6.605   5.441  -9.962  1.00 10.00      B   
ATOM   2585  HN  ILE B  71       6.435   6.018 -10.743  1.00 10.00      B   
ATOM   2586  CA  ILE B  71       7.228   4.143 -10.161  1.00 10.00      B   
ATOM   2587  CB  ILE B  71       6.931   3.567 -11.563  1.00 10.00      B   
ATOM   2588  CG1 ILE B  71       5.452   3.742 -11.916  1.00 10.00      B   
ATOM   2589  CG2 ILE B  71       7.320   2.096 -11.626  1.00 10.00      B   
ATOM   2590  CD1 ILE B  71       5.129   3.455 -13.367  1.00 10.00      B   
ATOM   2591  C   ILE B  71       8.732   4.286  -9.983  1.00 10.00      B   
ATOM   2592  O   ILE B  71       9.479   4.402 -10.957  1.00 10.00      B   
ATOM   2593  N   LYS B  72       9.164   4.312  -8.733  1.00 10.00      B   
ATOM   2594  HN  LYS B  72       8.513   4.219  -8.006  1.00 10.00      B   
ATOM   2595  CA  LYS B  72      10.572   4.462  -8.409  1.00 10.00      B   
ATOM   2596  CB  LYS B  72      10.751   4.736  -6.911  1.00 10.00      B   
ATOM   2597  CG  LYS B  72      12.191   4.984  -6.483  1.00 10.00      B   
ATOM   2598  CD  LYS B  72      12.273   5.386  -5.018  1.00 10.00      B   
ATOM   2599  CE  LYS B  72      13.718   5.560  -4.574  1.00 10.00      B   
ATOM   2600  NZ  LYS B  72      13.819   5.960  -3.146  1.00 10.00      B   
ATOM   2601  HZ1 LYS B  72      13.150   5.411  -2.568  1.00 10.00      B   
ATOM   2602  HZ2 LYS B  72      13.604   6.973  -3.040  1.00 10.00      B   
ATOM   2603  HZ3 LYS B  72      14.784   5.790  -2.796  1.00 10.00      B   
ATOM   2604  C   LYS B  72      11.374   3.237  -8.835  1.00 10.00      B   
ATOM   2605  O   LYS B  72      11.128   2.123  -8.370  1.00 10.00      B   
ATOM   2606  N   ARG B  73      12.316   3.451  -9.740  1.00 10.00      B   
ATOM   2607  HN  ARG B  73      12.439   4.356 -10.096  1.00 10.00      B   
ATOM   2608  CA  ARG B  73      13.166   2.377 -10.224  1.00 10.00      B   
ATOM   2609  CB  ARG B  73      13.586   2.636 -11.672  1.00 10.00      B   
ATOM   2610  CG  ARG B  73      14.543   1.596 -12.230  1.00 10.00      B   
ATOM   2611  CD  ARG B  73      15.217   2.092 -13.495  1.00 10.00      B   
ATOM   2612  NE  ARG B  73      14.866   1.281 -14.659  1.00 10.00      B   
ATOM   2613  HE  ARG B  73      14.099   0.671 -14.572  1.00 10.00      B   
ATOM   2614  CZ  ARG B  73      15.515   1.325 -15.816  1.00 10.00      B   
ATOM   2615  NH1 ARG B  73      16.562   2.126 -15.963  1.00 10.00      B   
ATOM   2616 HH11 ARG B  73      16.885   2.721 -15.167  1.00 10.00      B   
ATOM   2617 HH12 ARG B  73      17.070   2.168 -16.875  1.00 10.00      B   
ATOM   2618  NH2 ARG B  73      15.118   0.555 -16.820  1.00 10.00      B   
ATOM   2619 HH21 ARG B  73      15.616   0.588 -17.739  1.00 10.00      B   
ATOM   2620 HH22 ARG B  73      14.307  -0.094 -16.691  1.00 10.00      B   
ATOM   2621  C   ARG B  73      14.399   2.250  -9.342  1.00 10.00      B   
ATOM   2622  O   ARG B  73      15.178   3.196  -9.209  1.00 10.00      B   
ATOM   2623  N   GLY B  74      14.570   1.086  -8.745  1.00 10.00      B   
ATOM   2624  HN  GLY B  74      13.921   0.363  -8.903  1.00 10.00      B   
ATOM   2625  CA  GLY B  74      15.704   0.858  -7.882  1.00 10.00      B   
ATOM   2626  C   GLY B  74      16.567  -0.287  -8.358  1.00 10.00      B   
ATOM   2627  O   GLY B  74      16.342  -0.838  -9.438  1.00 10.00      B   
ATOM   2628  N   VAL B  75      17.545  -0.648  -7.549  1.00 10.00      B   
ATOM   2629  HN  VAL B  75      17.656  -0.178  -6.697  1.00 10.00      B   
ATOM   2630  CA  VAL B  75      18.460  -1.724  -7.878  1.00 10.00      B   
ATOM   2631  CB  VAL B  75      19.718  -1.163  -8.588  1.00 10.00      B   
ATOM   2632  CG1 VAL B  75      20.460  -0.165  -7.707  1.00 10.00      B   
ATOM   2633  CG2 VAL B  75      20.640  -2.278  -9.047  1.00 10.00      B   
ATOM   2634  C   VAL B  75      18.859  -2.471  -6.605  1.00 10.00      B   
ATOM   2635  O   VAL B  75      19.001  -1.859  -5.544  1.00 10.00      B   
ATOM   2636  N   THR B  76      18.999  -3.789  -6.699  1.00 10.00      B   
ATOM   2637  HN  THR B  76      18.837  -4.232  -7.561  1.00 10.00      B   
ATOM   2638  CA  THR B  76      19.389  -4.593  -5.548  1.00 10.00      B   
ATOM   2639  CB  THR B  76      19.102  -6.091  -5.771  1.00 10.00      B   
ATOM   2640  OG1 THR B  76      19.030  -6.365  -7.176  1.00 10.00      B   
ATOM   2641  HG1 THR B  76      19.163  -7.321  -7.325  1.00 10.00      B   
ATOM   2642  CG2 THR B  76      17.790  -6.491  -5.110  1.00 10.00      B   
ATOM   2643  C   THR B  76      20.868  -4.387  -5.228  1.00 10.00      B   
ATOM   2644  O   THR B  76      21.686  -4.192  -6.128  1.00 10.00      B   
ATOM   2645  N   GLU B  77      21.205  -4.422  -3.948  1.00 10.00      B   
ATOM   2646  HN  GLU B  77      20.512  -4.583  -3.272  1.00 10.00      B   
ATOM   2647  CA  GLU B  77      22.581  -4.220  -3.514  1.00 10.00      B   
ATOM   2648  CB  GLU B  77      22.618  -3.640  -2.100  1.00 10.00      B   
ATOM   2649  CG  GLU B  77      21.546  -4.175  -1.160  1.00 10.00      B   
ATOM   2650  CD  GLU B  77      21.573  -3.490   0.193  1.00 10.00      B   
ATOM   2651  OE1 GLU B  77      22.062  -4.105   1.163  1.00 10.00      B   
ATOM   2652  OE2 GLU B  77      21.125  -2.329   0.284  1.00 10.00      B   
ATOM   2653  C   GLU B  77      23.411  -5.498  -3.593  1.00 10.00      B   
ATOM   2654  O   GLU B  77      24.640  -5.454  -3.518  1.00 10.00      B   
ATOM   2655  N   ASP B  78      22.740  -6.628  -3.770  1.00 10.00      B   
ATOM   2656  HN  ASP B  78      21.763  -6.598  -3.856  1.00 10.00      B   
ATOM   2657  CA  ASP B  78      23.419  -7.917  -3.845  1.00 10.00      B   
ATOM   2658  CB  ASP B  78      22.658  -9.005  -3.067  1.00 10.00      B   
ATOM   2659  CG  ASP B  78      21.220  -9.206  -3.520  1.00 10.00      B   
ATOM   2660  OD1 ASP B  78      20.622 -10.242  -3.150  1.00 10.00      B   
ATOM   2661  OD2 ASP B  78      20.684  -8.330  -4.237  1.00 10.00      B   
ATOM   2662  C   ASP B  78      23.703  -8.357  -5.282  1.00 10.00      B   
ATOM   2663  O   ASP B  78      24.848  -8.646  -5.632  1.00 10.00      B   
ATOM   2664  N   ASP B  79      22.672  -8.412  -6.113  1.00 10.00      B   
ATOM   2665  HN  ASP B  79      21.772  -8.186  -5.777  1.00 10.00      B   
ATOM   2666  CA  ASP B  79      22.844  -8.831  -7.502  1.00 10.00      B   
ATOM   2667  CB  ASP B  79      21.829  -9.906  -7.899  1.00 10.00      B   
ATOM   2668  CG  ASP B  79      20.587  -9.359  -8.568  1.00 10.00      B   
ATOM   2669  OD1 ASP B  79      19.715  -8.806  -7.863  1.00 10.00      B   
ATOM   2670  OD2 ASP B  79      20.461  -9.507  -9.799  1.00 10.00      B   
ATOM   2671  C   ASP B  79      22.852  -7.657  -8.483  1.00 10.00      B   
ATOM   2672  O   ASP B  79      23.584  -7.679  -9.473  1.00 10.00      B   
ATOM   2673  N   GLY B  80      22.043  -6.640  -8.212  1.00 10.00      B   
ATOM   2674  HN  GLY B  80      21.465  -6.681  -7.424  1.00 10.00      B   
ATOM   2675  CA  GLY B  80      22.005  -5.475  -9.078  1.00 10.00      B   
ATOM   2676  C   GLY B  80      20.926  -5.530 -10.145  1.00 10.00      B   
ATOM   2677  O   GLY B  80      21.167  -5.167 -11.294  1.00 10.00      B   
ATOM   2678  N   ARG B  81      19.731  -5.957  -9.767  1.00 10.00      B   
ATOM   2679  HN  ARG B  81      19.589  -6.215  -8.829  1.00 10.00      B   
ATOM   2680  CA  ARG B  81      18.616  -6.043 -10.702  1.00 10.00      B   
ATOM   2681  CB  ARG B  81      17.768  -7.281 -10.408  1.00 10.00      B   
ATOM   2682  CG  ARG B  81      17.836  -8.369 -11.468  1.00 10.00      B   
ATOM   2683  CD  ARG B  81      17.247  -9.664 -10.935  1.00 10.00      B   
ATOM   2684  NE  ARG B  81      17.767  -9.960  -9.604  1.00 10.00      B   
ATOM   2685  HE  ARG B  81      18.644  -9.560  -9.369  1.00 10.00      B   
ATOM   2686  CZ  ARG B  81      17.140 -10.687  -8.688  1.00 10.00      B   
ATOM   2687  NH1 ARG B  81      15.988 -11.284  -8.975  1.00 10.00      B   
ATOM   2688 HH11 ARG B  81      15.499 -11.855  -8.249  1.00 10.00      B   
ATOM   2689 HH12 ARG B  81      15.573 -11.189  -9.925  1.00 10.00      B   
ATOM   2690  NH2 ARG B  81      17.671 -10.819  -7.480  1.00 10.00      B   
ATOM   2691 HH21 ARG B  81      17.193 -11.399  -6.754  1.00 10.00      B   
ATOM   2692 HH22 ARG B  81      18.568 -10.327  -7.247  1.00 10.00      B   
ATOM   2693  C   ARG B  81      17.741  -4.799 -10.606  1.00 10.00      B   
ATOM   2694  O   ARG B  81      17.491  -4.291  -9.510  1.00 10.00      B   
ATOM   2695  N   PRO B  82      17.276  -4.286 -11.753  1.00 10.00      B   
ATOM   2696  CA  PRO B  82      16.415  -3.107 -11.801  1.00 10.00      B   
ATOM   2697  CB  PRO B  82      16.467  -2.671 -13.275  1.00 10.00      B   
ATOM   2698  CG  PRO B  82      17.481  -3.554 -13.928  1.00 10.00      B   
ATOM   2699  CD  PRO B  82      17.557  -4.799 -13.095  1.00 10.00      B   
ATOM   2700  C   PRO B  82      14.983  -3.454 -11.409  1.00 10.00      B   
ATOM   2701  O   PRO B  82      14.271  -4.142 -12.145  1.00 10.00      B   
ATOM   2702  N   ILE B  83      14.571  -2.987 -10.242  1.00 10.00      B   
ATOM   2703  HN  ILE B  83      15.185  -2.444  -9.703  1.00 10.00      B   
ATOM   2704  CA  ILE B  83      13.231  -3.246  -9.745  1.00 10.00      B   
ATOM   2705  CB  ILE B  83      13.251  -3.853  -8.327  1.00 10.00      B   
ATOM   2706  CG1 ILE B  83      14.230  -3.092  -7.426  1.00 10.00      B   
ATOM   2707  CG2 ILE B  83      13.609  -5.331  -8.391  1.00 10.00      B   
ATOM   2708  CD1 ILE B  83      14.263  -3.590  -5.998  1.00 10.00      B   
ATOM   2709  C   ILE B  83      12.390  -1.976  -9.757  1.00 10.00      B   
ATOM   2710  O   ILE B  83      12.923  -0.867  -9.699  1.00 10.00      B   
ATOM   2711  N   TYR B  84      11.079  -2.146  -9.844  1.00 10.00      B   
ATOM   2712  HN  TYR B  84      10.719  -3.056  -9.871  1.00 10.00      B   
ATOM   2713  CA  TYR B  84      10.153  -1.021  -9.879  1.00 10.00      B   
ATOM   2714  CB  TYR B  84       9.488  -0.912 -11.260  1.00 10.00      B   
ATOM   2715  CG  TYR B  84      10.439  -0.944 -12.439  1.00 10.00      B   
ATOM   2716  CD1 TYR B  84      10.968  -2.144 -12.895  1.00 10.00      B   
ATOM   2717  CD2 TYR B  84      10.800   0.222 -13.102  1.00 10.00      B   
ATOM   2718  CE1 TYR B  84      11.829  -2.184 -13.969  1.00 10.00      B   
ATOM   2719  CE2 TYR B  84      11.664   0.191 -14.184  1.00 10.00      B   
ATOM   2720  CZ  TYR B  84      12.175  -1.018 -14.612  1.00 10.00      B   
ATOM   2721  OH  TYR B  84      13.034  -1.063 -15.688  1.00 10.00      B   
ATOM   2722  HH  TYR B  84      12.917  -1.919 -16.146  1.00 10.00      B   
ATOM   2723  C   TYR B  84       9.073  -1.215  -8.822  1.00 10.00      B   
ATOM   2724  O   TYR B  84       8.689  -2.347  -8.523  1.00 10.00      B   
ATOM   2725  N   ALA B  85       8.595  -0.117  -8.253  1.00 10.00      B   
ATOM   2726  HN  ALA B  85       8.956   0.756  -8.517  1.00 10.00      B   
ATOM   2727  CA  ALA B  85       7.556  -0.173  -7.238  1.00 10.00      B   
ATOM   2728  CB  ALA B  85       8.148  -0.552  -5.886  1.00 10.00      B   
ATOM   2729  C   ALA B  85       6.836   1.164  -7.136  1.00 10.00      B   
ATOM   2730  O   ALA B  85       7.404   2.211  -7.455  1.00 10.00      B   
ATOM   2731  N   LEU B  86       5.579   1.120  -6.716  1.00 10.00      B   
ATOM   2732  HN  LEU B  86       5.179   0.253  -6.502  1.00 10.00      B   
ATOM   2733  CA  LEU B  86       4.782   2.328  -6.553  1.00 10.00      B   
ATOM   2734  CB  LEU B  86       3.286   2.004  -6.635  1.00 10.00      B   
ATOM   2735  CG  LEU B  86       2.791   1.416  -7.961  1.00 10.00      B   
ATOM   2736  CD1 LEU B  86       1.323   1.030  -7.862  1.00 10.00      B   
ATOM   2737  CD2 LEU B  86       3.010   2.398  -9.103  1.00 10.00      B   
ATOM   2738  C   LEU B  86       5.118   2.960  -5.209  1.00 10.00      B   
ATOM   2739  O   LEU B  86       4.477   2.678  -4.197  1.00 10.00      B   
ATOM   2740  N   VAL B  87       6.144   3.793  -5.211  1.00 10.00      B   
ATOM   2741  HN  VAL B  87       6.599   3.983  -6.059  1.00 10.00      B   
ATOM   2742  CA  VAL B  87       6.608   4.448  -4.000  1.00 10.00      B   
ATOM   2743  CB  VAL B  87       8.145   4.613  -4.012  1.00 10.00      B   
ATOM   2744  CG1 VAL B  87       8.646   5.196  -2.699  1.00 10.00      B   
ATOM   2745  CG2 VAL B  87       8.820   3.278  -4.288  1.00 10.00      B   
ATOM   2746  C   VAL B  87       5.946   5.809  -3.808  1.00 10.00      B   
ATOM   2747  O   VAL B  87       5.714   6.545  -4.767  1.00 10.00      B   
ATOM   2748  N   ASN B  88       5.639   6.120  -2.557  1.00 10.00      B   
ATOM   2749  HN  ASN B  88       5.846   5.478  -1.849  1.00 10.00      B   
ATOM   2750  CA  ASN B  88       5.018   7.386  -2.198  1.00 10.00      B   
ATOM   2751  CB  ASN B  88       4.153   7.193  -0.942  1.00 10.00      B   
ATOM   2752  CG  ASN B  88       4.552   8.073   0.222  1.00 10.00      B   
ATOM   2753  OD1 ASN B  88       3.960   9.123   0.445  1.00 10.00      B   
ATOM   2754  ND2 ASN B  88       5.560   7.653   0.966  1.00 10.00      B   
ATOM   2755 HD21 ASN B  88       5.990   6.807   0.728  1.00 10.00      B   
ATOM   2756 HD22 ASN B  88       5.850   8.218   1.716  1.00 10.00      B   
ATOM   2757  C   ASN B  88       6.101   8.455  -1.998  1.00 10.00      B   
ATOM   2758  O   ASN B  88       7.227   8.135  -1.611  1.00 10.00      B   
ATOM   2759  N   LEU B  89       5.762   9.715  -2.261  1.00 10.00      B   
ATOM   2760  HN  LEU B  89       4.843   9.913  -2.553  1.00 10.00      B   
ATOM   2761  CA  LEU B  89       6.726  10.813  -2.147  1.00 10.00      B   
ATOM   2762  CB  LEU B  89       6.413  11.922  -3.157  1.00 10.00      B   
ATOM   2763  CG  LEU B  89       7.140  11.842  -4.504  1.00 10.00      B   
ATOM   2764  CD1 LEU B  89       6.752  10.580  -5.261  1.00 10.00      B   
ATOM   2765  CD2 LEU B  89       6.856  13.080  -5.340  1.00 10.00      B   
ATOM   2766  C   LEU B  89       6.858  11.397  -0.736  1.00 10.00      B   
ATOM   2767  O   LEU B  89       7.765  12.190  -0.479  1.00 10.00      B   
ATOM   2768  N   ALA B  90       5.972  11.018   0.173  1.00 10.00      B   
ATOM   2769  HN  ALA B  90       5.274  10.372  -0.070  1.00 10.00      B   
ATOM   2770  CA  ALA B  90       6.028  11.533   1.539  1.00 10.00      B   
ATOM   2771  CB  ALA B  90       4.644  11.583   2.169  1.00 10.00      B   
ATOM   2772  C   ALA B  90       6.987  10.711   2.395  1.00 10.00      B   
ATOM   2773  O   ALA B  90       7.220   9.532   2.124  1.00 10.00      B   
ATOM   2774  N   THR B  91       7.542  11.340   3.423  1.00 10.00      B   
ATOM   2775  HN  THR B  91       7.330  12.285   3.575  1.00 10.00      B   
ATOM   2776  CA  THR B  91       8.481  10.681   4.322  1.00 10.00      B   
ATOM   2777  CB  THR B  91       9.126  11.706   5.274  1.00 10.00      B   
ATOM   2778  OG1 THR B  91       9.155  12.989   4.632  1.00 10.00      B   
ATOM   2779  HG1 THR B  91       9.542  13.641   5.232  1.00 10.00      B   
ATOM   2780  CG2 THR B  91      10.544  11.284   5.625  1.00 10.00      B   
ATOM   2781  C   THR B  91       7.810   9.584   5.150  1.00 10.00      B   
ATOM   2782  O   THR B  91       8.423   8.562   5.455  1.00 10.00      B   
ATOM   2783  N   THR B  92       6.550   9.795   5.502  1.00 10.00      B   
ATOM   2784  HN  THR B  92       6.106  10.622   5.223  1.00 10.00      B   
ATOM   2785  CA  THR B  92       5.809   8.830   6.300  1.00 10.00      B   
ATOM   2786  CB  THR B  92       4.665   9.522   7.063  1.00 10.00      B   
ATOM   2787  OG1 THR B  92       4.917  10.935   7.102  1.00 10.00      B   
ATOM   2788  HG1 THR B  92       5.186  11.187   7.993  1.00 10.00      B   
ATOM   2789  CG2 THR B  92       4.583   8.996   8.488  1.00 10.00      B   
ATOM   2790  C   THR B  92       5.247   7.695   5.440  1.00 10.00      B   
ATOM   2791  O   THR B  92       4.031   7.554   5.292  1.00 10.00      B   
ATOM   2792  N   SER B  93       6.137   6.892   4.868  1.00 10.00      B   
ATOM   2793  HN  SER B  93       7.098   7.070   4.991  1.00 10.00      B   
ATOM   2794  CA  SER B  93       5.729   5.771   4.031  1.00 10.00      B   
ATOM   2795  CB  SER B  93       6.838   5.428   3.036  1.00 10.00      B   
ATOM   2796  OG  SER B  93       8.051   6.073   3.389  1.00 10.00      B   
ATOM   2797  HG  SER B  93       8.713   5.897   2.709  1.00 10.00      B   
ATOM   2798  C   SER B  93       5.374   4.544   4.871  1.00 10.00      B   
ATOM   2799  O   SER B  93       4.858   3.555   4.351  1.00 10.00      B   
ATOM   2800  N   ILE B  94       5.630   4.629   6.175  1.00 10.00      B   
ATOM   2801  HN  ILE B  94       6.021   5.451   6.527  1.00 10.00      B   
ATOM   2802  CA  ILE B  94       5.350   3.525   7.093  1.00 10.00      B   
ATOM   2803  CB  ILE B  94       5.847   3.828   8.529  1.00 10.00      B   
ATOM   2804  CG1 ILE B  94       5.621   2.624   9.452  1.00 10.00      B   
ATOM   2805  CG2 ILE B  94       5.179   5.077   9.092  1.00 10.00      B   
ATOM   2806  CD1 ILE B  94       6.187   2.795  10.846  1.00 10.00      B   
ATOM   2807  C   ILE B  94       3.860   3.172   7.109  1.00 10.00      B   
ATOM   2808  O   ILE B  94       3.483   2.025   7.358  1.00 10.00      B   
ATOM   2809  N   SER B  95       3.020   4.156   6.801  1.00 10.00      B   
ATOM   2810  HN  SER B  95       3.381   5.042   6.581  1.00 10.00      B   
ATOM   2811  CA  SER B  95       1.579   3.956   6.785  1.00 10.00      B   
ATOM   2812  CB  SER B  95       0.864   5.295   6.602  1.00 10.00      B   
ATOM   2813  OG  SER B  95       1.434   6.288   7.440  1.00 10.00      B   
ATOM   2814  HG  SER B  95       1.469   5.960   8.345  1.00 10.00      B   
ATOM   2815  C   SER B  95       1.153   2.977   5.691  1.00 10.00      B   
ATOM   2816  O   SER B  95       0.038   2.457   5.716  1.00 10.00      B   
ATOM   2817  N   LYS B  96       2.044   2.722   4.737  1.00 10.00      B   
ATOM   2818  HN  LYS B  96       2.923   3.159   4.772  1.00 10.00      B   
ATOM   2819  CA  LYS B  96       1.750   1.803   3.645  1.00 10.00      B   
ATOM   2820  CB  LYS B  96       2.787   1.955   2.530  1.00 10.00      B   
ATOM   2821  CG  LYS B  96       2.286   1.553   1.153  1.00 10.00      B   
ATOM   2822  CD  LYS B  96       3.295   0.674   0.434  1.00 10.00      B   
ATOM   2823  CE  LYS B  96       2.988   0.583  -1.052  1.00 10.00      B   
ATOM   2824  NZ  LYS B  96       3.397   1.815  -1.773  1.00 10.00      B   
ATOM   2825  HZ1 LYS B  96       2.871   2.635  -1.412  1.00 10.00      B   
ATOM   2826  HZ2 LYS B  96       3.208   1.719  -2.790  1.00 10.00      B   
ATOM   2827  HZ3 LYS B  96       4.423   1.983  -1.638  1.00 10.00      B   
ATOM   2828  C   LYS B  96       1.731   0.363   4.151  1.00 10.00      B   
ATOM   2829  O   LYS B  96       0.933  -0.459   3.695  1.00 10.00      B   
ATOM   2830  N   MET B  97       2.604   0.073   5.112  1.00 10.00      B   
ATOM   2831  HN  MET B  97       3.194   0.780   5.450  1.00 10.00      B   
ATOM   2832  CA  MET B  97       2.701  -1.268   5.683  1.00 10.00      B   
ATOM   2833  CB  MET B  97       4.027  -1.452   6.423  1.00 10.00      B   
ATOM   2834  CG  MET B  97       5.240  -1.574   5.518  1.00 10.00      B   
ATOM   2835  SD  MET B  97       6.666  -2.286   6.360  1.00 10.00      B   
ATOM   2836  CE  MET B  97       6.110  -3.971   6.601  1.00 10.00      B   
ATOM   2837  C   MET B  97       1.541  -1.562   6.625  1.00 10.00      B   
ATOM   2838  O   MET B  97       1.099  -2.706   6.741  1.00 10.00      B   
ATOM   2839  N   ALA B  98       1.037  -0.521   7.280  1.00 10.00      B   
ATOM   2840  HN  ALA B  98       1.428   0.365   7.132  1.00 10.00      B   
ATOM   2841  CA  ALA B  98      -0.074  -0.656   8.223  1.00 10.00      B   
ATOM   2842  CB  ALA B  98      -0.142   0.571   9.120  1.00 10.00      B   
ATOM   2843  C   ALA B  98      -1.408  -0.867   7.499  1.00 10.00      B   
ATOM   2844  O   ALA B  98      -2.417  -0.240   7.828  1.00 10.00      B   
ATOM   2845  N   THR B  99      -1.404  -1.748   6.515  1.00 10.00      B   
ATOM   2846  HN  THR B  99      -0.571  -2.225   6.310  1.00 10.00      B   
ATOM   2847  CA  THR B  99      -2.596  -2.043   5.741  1.00 10.00      B   
ATOM   2848  CB  THR B  99      -2.466  -1.485   4.310  1.00 10.00      B   
ATOM   2849  OG1 THR B  99      -1.730  -0.251   4.345  1.00 10.00      B   
ATOM   2850  HG1 THR B  99      -0.868  -0.381   3.921  1.00 10.00      B   
ATOM   2851  CG2 THR B  99      -3.840  -1.233   3.711  1.00 10.00      B   
ATOM   2852  C   THR B  99      -2.824  -3.549   5.675  1.00 10.00      B   
ATOM   2853  O   THR B  99      -3.891  -4.045   6.030  1.00 10.00      B   
ATOM   2854  N   ASP B 100      -1.801  -4.269   5.232  1.00 10.00      B   
ATOM   2855  HN  ASP B 100      -0.974  -3.813   4.976  1.00 10.00      B   
ATOM   2856  CA  ASP B 100      -1.873  -5.723   5.114  1.00 10.00      B   
ATOM   2857  CB  ASP B 100      -1.141  -6.179   3.844  1.00 10.00      B   
ATOM   2858  CG  ASP B 100      -1.091  -7.688   3.684  1.00 10.00      B   
ATOM   2859  OD1 ASP B 100      -2.165  -8.315   3.555  1.00 10.00      B   
ATOM   2860  OD2 ASP B 100       0.022  -8.251   3.678  1.00 10.00      B   
ATOM   2861  C   ASP B 100      -1.260  -6.385   6.344  1.00 10.00      B   
ATOM   2862  O   ASP B 100      -1.469  -7.571   6.604  1.00 10.00      B   
ATOM   2863  N   PHE B 101      -0.513  -5.601   7.107  1.00 10.00      B   
ATOM   2864  HN  PHE B 101      -0.405  -4.660   6.864  1.00 10.00      B   
ATOM   2865  CA  PHE B 101       0.141  -6.102   8.304  1.00 10.00      B   
ATOM   2866  CB  PHE B 101       1.635  -5.769   8.271  1.00 10.00      B   
ATOM   2867  CG  PHE B 101       2.340  -6.270   7.042  1.00 10.00      B   
ATOM   2868  CD1 PHE B 101       2.748  -7.589   6.951  1.00 10.00      B   
ATOM   2869  CD2 PHE B 101       2.590  -5.423   5.974  1.00 10.00      B   
ATOM   2870  CE1 PHE B 101       3.394  -8.055   5.822  1.00 10.00      B   
ATOM   2871  CE2 PHE B 101       3.235  -5.881   4.842  1.00 10.00      B   
ATOM   2872  CZ  PHE B 101       3.636  -7.201   4.766  1.00 10.00      B   
ATOM   2873  C   PHE B 101      -0.499  -5.528   9.565  1.00 10.00      B   
ATOM   2874  O   PHE B 101      -0.795  -4.332   9.636  1.00 10.00      B   
ATOM   2875  N   ALA B 102      -0.722  -6.391  10.546  1.00 10.00      B   
ATOM   2876  HN  ALA B 102      -0.486  -7.343  10.408  1.00 10.00      B   
ATOM   2877  CA  ALA B 102      -1.318  -5.986  11.812  1.00 10.00      B   
ATOM   2878  CB  ALA B 102      -1.934  -7.183  12.520  1.00 10.00      B   
ATOM   2879  C   ALA B 102      -0.290  -5.298  12.707  1.00 10.00      B   
ATOM   2880  O   ALA B 102       0.881  -5.176  12.341  1.00 10.00      B   
ATOM   2881  N   GLU B 103      -0.734  -4.861  13.886  1.00 10.00      B   
ATOM   2882  HN  GLU B 103      -1.671  -5.012  14.125  1.00 10.00      B   
ATOM   2883  CA  GLU B 103       0.137  -4.171  14.837  1.00 10.00      B   
ATOM   2884  CB  GLU B 103      -0.628  -3.797  16.109  1.00 10.00      B   
ATOM   2885  CG  GLU B 103      -1.717  -2.755  15.903  1.00 10.00      B   
ATOM   2886  CD  GLU B 103      -2.342  -2.303  17.208  1.00 10.00      B   
ATOM   2887  OE1 GLU B 103      -3.336  -2.923  17.646  1.00 10.00      B   
ATOM   2888  OE2 GLU B 103      -1.850  -1.322  17.802  1.00 10.00      B   
ATOM   2889  C   GLU B 103       1.364  -5.005  15.189  1.00 10.00      B   
ATOM   2890  O   GLU B 103       2.491  -4.508  15.158  1.00 10.00      B   
ATOM   2891  N   ASN B 104       1.142  -6.280  15.494  1.00 10.00      B   
ATOM   2892  HN  ASN B 104       0.226  -6.628  15.470  1.00 10.00      B   
ATOM   2893  CA  ASN B 104       2.234  -7.176  15.856  1.00 10.00      B   
ATOM   2894  CB  ASN B 104       1.724  -8.518  16.401  1.00 10.00      B   
ATOM   2895  CG  ASN B 104       0.578  -9.115  15.601  1.00 10.00      B   
ATOM   2896  OD1 ASN B 104       0.460  -8.901  14.397  1.00 10.00      B   
ATOM   2897  ND2 ASN B 104      -0.283  -9.860  16.274  1.00 10.00      B   
ATOM   2898 HD21 ASN B 104      -0.140  -9.978  17.237  1.00 10.00      B   
ATOM   2899 HD22 ASN B 104      -1.036 -10.274  15.780  1.00 10.00      B   
ATOM   2900  C   ASN B 104       3.206  -7.375  14.698  1.00 10.00      B   
ATOM   2901  O   ASN B 104       4.417  -7.419  14.902  1.00 10.00      B   
ATOM   2902  N   GLU B 105       2.674  -7.481  13.484  1.00 10.00      B   
ATOM   2903  HN  GLU B 105       1.699  -7.461  13.386  1.00 10.00      B   
ATOM   2904  CA  GLU B 105       3.502  -7.655  12.298  1.00 10.00      B   
ATOM   2905  CB  GLU B 105       2.636  -7.896  11.061  1.00 10.00      B   
ATOM   2906  CG  GLU B 105       1.792  -9.159  11.122  1.00 10.00      B   
ATOM   2907  CD  GLU B 105       1.022  -9.402   9.841  1.00 10.00      B   
ATOM   2908  OE1 GLU B 105       1.542 -10.105   8.951  1.00 10.00      B   
ATOM   2909  OE2 GLU B 105      -0.102  -8.882   9.710  1.00 10.00      B   
ATOM   2910  C   GLU B 105       4.384  -6.429  12.092  1.00 10.00      B   
ATOM   2911  O   GLU B 105       5.570  -6.549  11.780  1.00 10.00      B   
ATOM   2912  N   LEU B 106       3.799  -5.251  12.289  1.00 10.00      B   
ATOM   2913  HN  LEU B 106       2.850  -5.227  12.544  1.00 10.00      B   
ATOM   2914  CA  LEU B 106       4.524  -3.997  12.140  1.00 10.00      B   
ATOM   2915  CB  LEU B 106       3.571  -2.811  12.298  1.00 10.00      B   
ATOM   2916  CG  LEU B 106       2.467  -2.687  11.247  1.00 10.00      B   
ATOM   2917  CD1 LEU B 106       1.473  -1.606  11.640  1.00 10.00      B   
ATOM   2918  CD2 LEU B 106       3.062  -2.399   9.880  1.00 10.00      B   
ATOM   2919  C   LEU B 106       5.633  -3.908  13.178  1.00 10.00      B   
ATOM   2920  O   LEU B 106       6.762  -3.521  12.871  1.00 10.00      B   
ATOM   2921  N   ASP B 107       5.300  -4.283  14.408  1.00 10.00      B   
ATOM   2922  HN  ASP B 107       4.377  -4.572  14.586  1.00 10.00      B   
ATOM   2923  CA  ASP B 107       6.261  -4.263  15.504  1.00 10.00      B   
ATOM   2924  CB  ASP B 107       5.566  -4.544  16.837  1.00 10.00      B   
ATOM   2925  CG  ASP B 107       6.366  -4.064  18.035  1.00 10.00      B   
ATOM   2926  OD1 ASP B 107       7.422  -3.425  17.850  1.00 10.00      B   
ATOM   2927  OD2 ASP B 107       5.938  -4.315  19.177  1.00 10.00      B   
ATOM   2928  C   ASP B 107       7.363  -5.284  15.255  1.00 10.00      B   
ATOM   2929  O   ASP B 107       8.527  -5.046  15.569  1.00 10.00      B   
ATOM   2930  N   LEU B 108       6.989  -6.423  14.681  1.00 10.00      B   
ATOM   2931  HN  LEU B 108       6.037  -6.567  14.474  1.00 10.00      B   
ATOM   2932  CA  LEU B 108       7.949  -7.469  14.363  1.00 10.00      B   
ATOM   2933  CB  LEU B 108       7.234  -8.720  13.850  1.00 10.00      B   
ATOM   2934  CG  LEU B 108       8.129  -9.909  13.492  1.00 10.00      B   
ATOM   2935  CD1 LEU B 108       8.862 -10.422  14.720  1.00 10.00      B   
ATOM   2936  CD2 LEU B 108       7.314 -11.018  12.849  1.00 10.00      B   
ATOM   2937  C   LEU B 108       8.934  -6.958  13.321  1.00 10.00      B   
ATOM   2938  O   LEU B 108      10.140  -7.188  13.423  1.00 10.00      B   
ATOM   2939  N   PHE B 109       8.407  -6.259  12.321  1.00 10.00      B   
ATOM   2940  HN  PHE B 109       7.431  -6.140  12.283  1.00 10.00      B   
ATOM   2941  CA  PHE B 109       9.236  -5.682  11.273  1.00 10.00      B   
ATOM   2942  CB  PHE B 109       8.369  -5.039  10.186  1.00 10.00      B   
ATOM   2943  CG  PHE B 109       9.134  -4.649   8.952  1.00 10.00      B   
ATOM   2944  CD1 PHE B 109       9.510  -3.333   8.739  1.00 10.00      B   
ATOM   2945  CD2 PHE B 109       9.482  -5.600   8.008  1.00 10.00      B   
ATOM   2946  CE1 PHE B 109      10.212  -2.969   7.607  1.00 10.00      B   
ATOM   2947  CE2 PHE B 109      10.184  -5.244   6.872  1.00 10.00      B   
ATOM   2948  CZ  PHE B 109      10.553  -3.928   6.672  1.00 10.00      B   
ATOM   2949  C   PHE B 109      10.177  -4.650  11.883  1.00 10.00      B   
ATOM   2950  O   PHE B 109      11.326  -4.519  11.470  1.00 10.00      B   
ATOM   2951  N   ARG B 110       9.676  -3.924  12.879  1.00 10.00      B   
ATOM   2952  HN  ARG B 110       8.744  -4.066  13.147  1.00 10.00      B   
ATOM   2953  CA  ARG B 110      10.469  -2.922  13.577  1.00 10.00      B   
ATOM   2954  CB  ARG B 110       9.612  -2.188  14.613  1.00 10.00      B   
ATOM   2955  CG  ARG B 110       8.748  -1.079  14.042  1.00 10.00      B   
ATOM   2956  CD  ARG B 110       9.595   0.095  13.586  1.00 10.00      B   
ATOM   2957  NE  ARG B 110       8.989   1.376  13.941  1.00 10.00      B   
ATOM   2958  HE  ARG B 110       8.461   1.408  14.774  1.00 10.00      B   
ATOM   2959  CZ  ARG B 110       9.116   2.489  13.221  1.00 10.00      B   
ATOM   2960  NH1 ARG B 110       9.810   2.479  12.088  1.00 10.00      B   
ATOM   2961 HH11 ARG B 110      10.256   1.600  11.754  1.00 10.00      B   
ATOM   2962 HH12 ARG B 110       9.910   3.353  11.530  1.00 10.00      B   
ATOM   2963  NH2 ARG B 110       8.543   3.612  13.633  1.00 10.00      B   
ATOM   2964 HH21 ARG B 110       8.001   3.627  14.527  1.00 10.00      B   
ATOM   2965 HH22 ARG B 110       8.623   4.488  13.061  1.00 10.00      B   
ATOM   2966  C   ARG B 110      11.650  -3.589  14.268  1.00 10.00      B   
ATOM   2967  O   ARG B 110      12.787  -3.143  14.140  1.00 10.00      B   
ATOM   2968  N   LYS B 111      11.367  -4.672  14.985  1.00 10.00      B   
ATOM   2969  HN  LYS B 111      10.433  -4.975  15.042  1.00 10.00      B   
ATOM   2970  CA  LYS B 111      12.401  -5.418  15.696  1.00 10.00      B   
ATOM   2971  CB  LYS B 111      11.792  -6.594  16.466  1.00 10.00      B   
ATOM   2972  CG  LYS B 111      10.745  -6.207  17.501  1.00 10.00      B   
ATOM   2973  CD  LYS B 111      11.270  -5.155  18.464  1.00 10.00      B   
ATOM   2974  CE  LYS B 111      10.427  -5.089  19.729  1.00 10.00      B   
ATOM   2975  NZ  LYS B 111       8.978  -4.929  19.435  1.00 10.00      B   
ATOM   2976  HZ1 LYS B 111       8.624  -5.755  18.918  1.00 10.00      B   
ATOM   2977  HZ2 LYS B 111       8.815  -4.076  18.853  1.00 10.00      B   
ATOM   2978  HZ3 LYS B 111       8.438  -4.833  20.322  1.00 10.00      B   
ATOM   2979  C   LYS B 111      13.457  -5.931  14.725  1.00 10.00      B   
ATOM   2980  O   LYS B 111      14.657  -5.808  14.970  1.00 10.00      B   
ATOM   2981  N   ALA B 112      12.997  -6.501  13.620  1.00 10.00      B   
ATOM   2982  HN  ALA B 112      12.026  -6.573  13.487  1.00 10.00      B   
ATOM   2983  CA  ALA B 112      13.893  -7.026  12.603  1.00 10.00      B   
ATOM   2984  CB  ALA B 112      13.101  -7.747  11.523  1.00 10.00      B   
ATOM   2985  C   ALA B 112      14.731  -5.906  11.995  1.00 10.00      B   
ATOM   2986  O   ALA B 112      15.946  -6.036  11.863  1.00 10.00      B   
ATOM   2987  N   LEU B 113      14.072  -4.800  11.651  1.00 10.00      B   
ATOM   2988  HN  LEU B 113      13.101  -4.759  11.805  1.00 10.00      B   
ATOM   2989  CA  LEU B 113      14.740  -3.649  11.050  1.00 10.00      B   
ATOM   2990  CB  LEU B 113      13.734  -2.525  10.781  1.00 10.00      B   
ATOM   2991  CG  LEU B 113      14.259  -1.314  10.004  1.00 10.00      B   
ATOM   2992  CD1 LEU B 113      14.728  -1.727   8.615  1.00 10.00      B   
ATOM   2993  CD2 LEU B 113      13.191  -0.236   9.913  1.00 10.00      B   
ATOM   2994  C   LEU B 113      15.879  -3.138  11.927  1.00 10.00      B   
ATOM   2995  O   LEU B 113      16.955  -2.807  11.425  1.00 10.00      B   
ATOM   2996  N   GLU B 114      15.644  -3.089  13.236  1.00 10.00      B   
ATOM   2997  HN  GLU B 114      14.766  -3.369  13.577  1.00 10.00      B   
ATOM   2998  CA  GLU B 114      16.657  -2.625  14.177  1.00 10.00      B   
ATOM   2999  CB  GLU B 114      16.113  -2.591  15.610  1.00 10.00      B   
ATOM   3000  CG  GLU B 114      15.019  -1.561  15.844  1.00 10.00      B   
ATOM   3001  CD  GLU B 114      15.059  -0.976  17.242  1.00 10.00      B   
ATOM   3002  OE1 GLU B 114      14.699  -1.684  18.206  1.00 10.00      B   
ATOM   3003  OE2 GLU B 114      15.457   0.200  17.383  1.00 10.00      B   
ATOM   3004  C   GLU B 114      17.899  -3.507  14.112  1.00 10.00      B   
ATOM   3005  O   GLU B 114      19.024  -3.020  14.206  1.00 10.00      B   
ATOM   3006  N   LEU B 115      17.687  -4.802  13.928  1.00 10.00      B   
ATOM   3007  HN  LEU B 115      16.765  -5.127  13.841  1.00 10.00      B   
ATOM   3008  CA  LEU B 115      18.786  -5.755  13.855  1.00 10.00      B   
ATOM   3009  CB  LEU B 115      18.282  -7.170  14.145  1.00 10.00      B   
ATOM   3010  CG  LEU B 115      17.549  -7.368  15.473  1.00 10.00      B   
ATOM   3011  CD1 LEU B 115      16.966  -8.770  15.554  1.00 10.00      B   
ATOM   3012  CD2 LEU B 115      18.477  -7.102  16.649  1.00 10.00      B   
ATOM   3013  C   LEU B 115      19.468  -5.715  12.493  1.00 10.00      B   
ATOM   3014  O   LEU B 115      20.661  -6.000  12.380  1.00 10.00      B   
ATOM   3015  N   ILE B 116      18.705  -5.359  11.464  1.00 10.00      B   
ATOM   3016  HN  ILE B 116      17.759  -5.146  11.623  1.00 10.00      B   
ATOM   3017  CA  ILE B 116      19.228  -5.285  10.104  1.00 10.00      B   
ATOM   3018  CB  ILE B 116      18.107  -4.975   9.081  1.00 10.00      B   
ATOM   3019  CG1 ILE B 116      17.057  -6.089   9.062  1.00 10.00      B   
ATOM   3020  CG2 ILE B 116      18.675  -4.759   7.687  1.00 10.00      B   
ATOM   3021  CD1 ILE B 116      17.628  -7.478   8.877  1.00 10.00      B   
ATOM   3022  C   ILE B 116      20.321  -4.225   9.992  1.00 10.00      B   
ATOM   3023  O   ILE B 116      21.412  -4.492   9.491  1.00 10.00      B   
ATOM   3024  N   ILE B 117      20.025  -3.030  10.479  1.00 10.00      B   
ATOM   3025  HN  ILE B 117      19.143  -2.883  10.886  1.00 10.00      B   
ATOM   3026  CA  ILE B 117      20.980  -1.930  10.420  1.00 10.00      B   
ATOM   3027  CB  ILE B 117      20.286  -0.556  10.524  1.00 10.00      B   
ATOM   3028  CG1 ILE B 117      19.291  -0.543  11.691  1.00 10.00      B   
ATOM   3029  CG2 ILE B 117      19.596  -0.208   9.211  1.00 10.00      B   
ATOM   3030  CD1 ILE B 117      18.588   0.781  11.895  1.00 10.00      B   
ATOM   3031  C   ILE B 117      22.053  -2.051  11.500  1.00 10.00      B   
ATOM   3032  O   ILE B 117      23.160  -1.537  11.345  1.00 10.00      B   
ATOM   3033  N   ASP B 118      21.719  -2.738  12.587  1.00 10.00      B   
ATOM   3034  HN  ASP B 118      20.822  -3.127  12.648  1.00 10.00      B   
ATOM   3035  CA  ASP B 118      22.651  -2.925  13.696  1.00 10.00      B   
ATOM   3036  CB  ASP B 118      21.914  -3.449  14.930  1.00 10.00      B   
ATOM   3037  CG  ASP B 118      22.835  -3.692  16.105  1.00 10.00      B   
ATOM   3038  OD1 ASP B 118      23.227  -2.709  16.772  1.00 10.00      B   
ATOM   3039  OD2 ASP B 118      23.167  -4.864  16.373  1.00 10.00      B   
ATOM   3040  C   ASP B 118      23.779  -3.881  13.324  1.00 10.00      B   
ATOM   3041  O   ASP B 118      24.940  -3.653  13.666  1.00 10.00      B   
ATOM   3042  N   SER B 119      23.431  -4.950  12.627  1.00 10.00      B   
ATOM   3043  HN  SER B 119      22.489  -5.075  12.384  1.00 10.00      B   
ATOM   3044  CA  SER B 119      24.408  -5.945  12.216  1.00 10.00      B   
ATOM   3045  CB  SER B 119      23.712  -7.281  11.965  1.00 10.00      B   
ATOM   3046  OG  SER B 119      22.807  -7.570  13.018  1.00 10.00      B   
ATOM   3047  HG  SER B 119      21.939  -7.201  12.803  1.00 10.00      B   
ATOM   3048  C   SER B 119      25.174  -5.499  10.974  1.00 10.00      B   
ATOM   3049  O   SER B 119      24.583  -5.059   9.982  1.00 10.00      B   
ATOM   3050  N   GLU B 120      26.494  -5.618  11.028  1.00 10.00      B   
ATOM   3051  HN  GLU B 120      26.911  -5.976  11.842  1.00 10.00      B   
ATOM   3052  CA  GLU B 120      27.337  -5.227   9.910  1.00 10.00      B   
ATOM   3053  CB  GLU B 120      28.814  -5.205  10.317  1.00 10.00      B   
ATOM   3054  CG  GLU B 120      29.768  -4.867   9.181  1.00 10.00      B   
ATOM   3055  CD  GLU B 120      29.586  -3.458   8.645  1.00 10.00      B   
ATOM   3056  OE1 GLU B 120      30.601  -2.757   8.476  1.00 10.00      B   
ATOM   3057  OE2 GLU B 120      28.431  -3.049   8.387  1.00 10.00      B   
ATOM   3058  C   GLU B 120      27.118  -6.146   8.712  1.00 10.00      B   
ATOM   3059  O   GLU B 120      27.205  -5.716   7.563  1.00 10.00      B   
ATOM   3060  N   THR B 121      26.796  -7.398   8.990  1.00 10.00      B   
ATOM   3061  HN  THR B 121      26.712  -7.676   9.927  1.00 10.00      B   
ATOM   3062  CA  THR B 121      26.567  -8.386   7.949  1.00 10.00      B   
ATOM   3063  CB  THR B 121      26.336  -9.766   8.577  1.00 10.00      B   
ATOM   3064  OG1 THR B 121      26.185  -9.606   9.997  1.00 10.00      B   
ATOM   3065  HG1 THR B 121      26.280 -10.466  10.426  1.00 10.00      B   
ATOM   3066  CG2 THR B 121      27.527 -10.673   8.302  1.00 10.00      B   
ATOM   3067  C   THR B 121      25.383  -8.013   7.052  1.00 10.00      B   
ATOM   3068  O   THR B 121      25.306  -8.446   5.906  1.00 10.00      B   
ATOM   3069  N   GLY B 122      24.463  -7.207   7.577  1.00 10.00      B   
ATOM   3070  HN  GLY B 122      24.570  -6.891   8.498  1.00 10.00      B   
ATOM   3071  CA  GLY B 122      23.309  -6.788   6.798  1.00 10.00      B   
ATOM   3072  C   GLY B 122      22.108  -7.685   7.006  1.00 10.00      B   
ATOM   3073  O   GLY B 122      20.969  -7.268   6.805  1.00 10.00      B   
ATOM   3074  N   PHE B 123      22.364  -8.924   7.393  1.00 10.00      B   
ATOM   3075  HN  PHE B 123      23.294  -9.203   7.520  1.00 10.00      B   
ATOM   3076  CA  PHE B 123      21.297  -9.882   7.634  1.00 10.00      B   
ATOM   3077  CB  PHE B 123      21.290 -11.003   6.585  1.00 10.00      B   
ATOM   3078  CG  PHE B 123      22.612 -11.244   5.909  1.00 10.00      B   
ATOM   3079  CD1 PHE B 123      23.617 -11.946   6.550  1.00 10.00      B   
ATOM   3080  CD2 PHE B 123      22.844 -10.770   4.626  1.00 10.00      B   
ATOM   3081  CE1 PHE B 123      24.829 -12.172   5.928  1.00 10.00      B   
ATOM   3082  CE2 PHE B 123      24.055 -10.992   3.999  1.00 10.00      B   
ATOM   3083  CZ  PHE B 123      25.049 -11.695   4.651  1.00 10.00      B   
ATOM   3084  C   PHE B 123      21.402 -10.457   9.037  1.00 10.00      B   
ATOM   3085  O   PHE B 123      22.503 -10.708   9.531  1.00 10.00      B   
ATOM   3086  N   ALA B 124      20.259 -10.656   9.673  1.00 10.00      B   
ATOM   3087  HN  ALA B 124      19.413 -10.452   9.213  1.00 10.00      B   
ATOM   3088  CA  ALA B 124      20.220 -11.190  11.025  1.00 10.00      B   
ATOM   3089  CB  ALA B 124      19.559 -10.196  11.968  1.00 10.00      B   
ATOM   3090  C   ALA B 124      19.488 -12.525  11.058  1.00 10.00      B   
ATOM   3091  O   ALA B 124      18.524 -12.736  10.316  1.00 10.00      B   
ATOM   3092  N   SER B 125      19.961 -13.420  11.913  1.00 10.00      B   
ATOM   3093  HN  SER B 125      20.746 -13.191  12.456  1.00 10.00      B   
ATOM   3094  CA  SER B 125      19.372 -14.741  12.064  1.00 10.00      B   
ATOM   3095  CB  SER B 125      20.208 -15.543  13.058  1.00 10.00      B   
ATOM   3096  OG  SER B 125      21.565 -15.126  13.005  1.00 10.00      B   
ATOM   3097  HG  SER B 125      21.840 -15.025  12.075  1.00 10.00      B   
ATOM   3098  C   SER B 125      17.915 -14.651  12.525  1.00 10.00      B   
ATOM   3099  O   SER B 125      17.543 -13.743  13.274  1.00 10.00      B   
ATOM   3100  N   SER B 126      17.103 -15.604  12.086  1.00 10.00      B   
ATOM   3101  HN  SER B 126      17.472 -16.328  11.535  1.00 10.00      B   
ATOM   3102  CA  SER B 126      15.686 -15.632  12.419  1.00 10.00      B   
ATOM   3103  CB  SER B 126      14.992 -16.748  11.641  1.00 10.00      B   
ATOM   3104  OG  SER B 126      15.948 -17.630  11.071  1.00 10.00      B   
ATOM   3105  HG  SER B 126      16.157 -17.342  10.172  1.00 10.00      B   
ATOM   3106  C   SER B 126      15.447 -15.789  13.921  1.00 10.00      B   
ATOM   3107  O   SER B 126      14.585 -15.119  14.488  1.00 10.00      B   
ATOM   3108  N   THR B 127      16.224 -16.659  14.560  1.00 10.00      B   
ATOM   3109  HN  THR B 127      16.905 -17.154  14.056  1.00 10.00      B   
ATOM   3110  CA  THR B 127      16.089 -16.904  15.992  1.00 10.00      B   
ATOM   3111  CB  THR B 127      17.082 -17.980  16.468  1.00 10.00      B   
ATOM   3112  OG1 THR B 127      17.279 -18.939  15.419  1.00 10.00      B   
ATOM   3113  HG1 THR B 127      16.421 -19.254  15.103  1.00 10.00      B   
ATOM   3114  CG2 THR B 127      16.546 -18.693  17.700  1.00 10.00      B   
ATOM   3115  C   THR B 127      16.305 -15.620  16.789  1.00 10.00      B   
ATOM   3116  O   THR B 127      15.639 -15.385  17.796  1.00 10.00      B   
ATOM   3117  N   ASN B 128      17.223 -14.783  16.312  1.00 10.00      B   
ATOM   3118  HN  ASN B 128      17.704 -15.023  15.493  1.00 10.00      B   
ATOM   3119  CA  ASN B 128      17.527 -13.516  16.974  1.00 10.00      B   
ATOM   3120  CB  ASN B 128      18.719 -12.830  16.297  1.00 10.00      B   
ATOM   3121  CG  ASN B 128      19.239 -11.629  17.070  1.00 10.00      B   
ATOM   3122  OD1 ASN B 128      19.147 -11.570  18.296  1.00 10.00      B   
ATOM   3123  ND2 ASN B 128      19.804 -10.665  16.355  1.00 10.00      B   
ATOM   3124 HD21 ASN B 128      19.854 -10.779  15.385  1.00 10.00      B   
ATOM   3125 HD22 ASN B 128      20.152  -9.876  16.829  1.00 10.00      B   
ATOM   3126  C   ASN B 128      16.304 -12.606  16.945  1.00 10.00      B   
ATOM   3127  O   ASN B 128      15.975 -11.952  17.932  1.00 10.00      B   
ATOM   3128  N   ILE B 129      15.619 -12.594  15.807  1.00 10.00      B   
ATOM   3129  HN  ILE B 129      15.928 -13.144  15.057  1.00 10.00      B   
ATOM   3130  CA  ILE B 129      14.418 -11.785  15.645  1.00 10.00      B   
ATOM   3131  CB  ILE B 129      13.974 -11.732  14.167  1.00 10.00      B   
ATOM   3132  CG1 ILE B 129      15.161 -11.367  13.270  1.00 10.00      B   
ATOM   3133  CG2 ILE B 129      12.842 -10.730  13.983  1.00 10.00      B   
ATOM   3134  CD1 ILE B 129      14.893 -11.540  11.790  1.00 10.00      B   
ATOM   3135  C   ILE B 129      13.286 -12.367  16.488  1.00 10.00      B   
ATOM   3136  O   ILE B 129      12.491 -11.634  17.078  1.00 10.00      B   
ATOM   3137  N   LEU B 130      13.243 -13.696  16.559  1.00 10.00      B   
ATOM   3138  HN  LEU B 130      13.918 -14.219  16.071  1.00 10.00      B   
ATOM   3139  CA  LEU B 130      12.223 -14.401  17.329  1.00 10.00      B   
ATOM   3140  CB  LEU B 130      12.317 -15.912  17.097  1.00 10.00      B   
ATOM   3141  CG  LEU B 130      11.969 -16.407  15.692  1.00 10.00      B   
ATOM   3142  CD1 LEU B 130      12.315 -17.880  15.548  1.00 10.00      B   
ATOM   3143  CD2 LEU B 130      10.498 -16.166  15.388  1.00 10.00      B   
ATOM   3144  C   LEU B 130      12.339 -14.095  18.818  1.00 10.00      B   
ATOM   3145  O   LEU B 130      11.365 -14.197  19.564  1.00 10.00      B   
ATOM   3146  N   ASN B 131      13.535 -13.718  19.245  1.00 10.00      B   
ATOM   3147  HN  ASN B 131      14.280 -13.666  18.604  1.00 10.00      B   
ATOM   3148  CA  ASN B 131      13.776 -13.391  20.643  1.00 10.00      B   
ATOM   3149  CB  ASN B 131      15.278 -13.360  20.947  1.00 10.00      B   
ATOM   3150  CG  ASN B 131      15.900 -14.745  20.991  1.00 10.00      B   
ATOM   3151  OD1 ASN B 131      17.070 -14.927  20.650  1.00 10.00      B   
ATOM   3152  ND2 ASN B 131      15.128 -15.730  21.421  1.00 10.00      B   
ATOM   3153 HD21 ASN B 131      14.209 -15.515  21.686  1.00 10.00      B   
ATOM   3154 HD22 ASN B 131      15.505 -16.635  21.461  1.00 10.00      B   
ATOM   3155  C   ASN B 131      13.132 -12.059  21.011  1.00 10.00      B   
ATOM   3156  O   ASN B 131      12.814 -11.811  22.173  1.00 10.00      B   
ATOM   3157  N   LEU B 132      12.915 -11.214  20.010  1.00 10.00      B   
ATOM   3158  HN  LEU B 132      13.167 -11.478  19.096  1.00 10.00      B   
ATOM   3159  CA  LEU B 132      12.314  -9.904  20.230  1.00 10.00      B   
ATOM   3160  CB  LEU B 132      12.910  -8.869  19.274  1.00 10.00      B   
ATOM   3161  CG  LEU B 132      14.396  -8.558  19.459  1.00 10.00      B   
ATOM   3162  CD1 LEU B 132      14.850  -7.499  18.467  1.00 10.00      B   
ATOM   3163  CD2 LEU B 132      14.676  -8.111  20.886  1.00 10.00      B   
ATOM   3164  C   LEU B 132      10.795  -9.948  20.085  1.00 10.00      B   
ATOM   3165  O   LEU B 132      10.111  -8.950  20.327  1.00 10.00      B   
ATOM   3166  N   VAL B 133      10.273 -11.113  19.707  1.00 10.00      B   
ATOM   3167  HN  VAL B 133      10.874 -11.872  19.542  1.00 10.00      B   
ATOM   3168  CA  VAL B 133       8.831 -11.299  19.528  1.00 10.00      B   
ATOM   3169  CB  VAL B 133       8.517 -12.670  18.884  1.00 10.00      B   
ATOM   3170  CG1 VAL B 133       7.017 -12.896  18.754  1.00 10.00      B   
ATOM   3171  CG2 VAL B 133       9.182 -12.775  17.524  1.00 10.00      B   
ATOM   3172  C   VAL B 133       8.104 -11.176  20.864  1.00 10.00      B   
ATOM   3173  O   VAL B 133       6.926 -10.822  20.922  1.00 10.00      B   
ATOM   3174  N   ASP B 134       8.830 -11.432  21.942  1.00 10.00      B   
ATOM   3175  HN  ASP B 134       9.772 -11.681  21.832  1.00 10.00      B   
ATOM   3176  CA  ASP B 134       8.267 -11.356  23.285  1.00 10.00      B   
ATOM   3177  CB  ASP B 134       9.222 -11.967  24.310  1.00 10.00      B   
ATOM   3178  CG  ASP B 134       9.209 -13.480  24.293  1.00 10.00      B   
ATOM   3179  OD1 ASP B 134      10.153 -14.087  23.738  1.00 10.00      B   
ATOM   3180  OD2 ASP B 134       8.256 -14.076  24.839  1.00 10.00      B   
ATOM   3181  C   ASP B 134       7.926  -9.922  23.676  1.00 10.00      B   
ATOM   3182  O   ASP B 134       7.256  -9.690  24.679  1.00 10.00      B   
ATOM   3183  N   GLN B 135       8.384  -8.965  22.879  1.00 10.00      B   
ATOM   3184  HN  GLN B 135       8.906  -9.212  22.085  1.00 10.00      B   
ATOM   3185  CA  GLN B 135       8.125  -7.556  23.146  1.00 10.00      B   
ATOM   3186  CB  GLN B 135       9.442  -6.789  23.319  1.00 10.00      B   
ATOM   3187  CG  GLN B 135      10.399  -7.400  24.334  1.00 10.00      B   
ATOM   3188  CD  GLN B 135       9.754  -7.635  25.688  1.00 10.00      B   
ATOM   3189  OE1 GLN B 135       8.848  -6.910  26.097  1.00 10.00      B   
ATOM   3190  NE2 GLN B 135      10.215  -8.655  26.394  1.00 10.00      B   
ATOM   3191 HE21 GLN B 135      10.943  -9.199  26.011  1.00 10.00      B   
ATOM   3192 HE22 GLN B 135       9.818  -8.825  27.273  1.00 10.00      B   
ATOM   3193  C   GLN B 135       7.297  -6.941  22.019  1.00 10.00      B   
ATOM   3194  O   GLN B 135       7.450  -5.763  21.687  1.00 10.00      B   
ATOM   3195  N   LEU B 136       6.421  -7.747  21.434  1.00 10.00      B   
ATOM   3196  HN  LEU B 136       6.346  -8.675  21.743  1.00 10.00      B   
ATOM   3197  CA  LEU B 136       5.566  -7.293  20.344  1.00 10.00      B   
ATOM   3198  CB  LEU B 136       5.279  -8.441  19.374  1.00 10.00      B   
ATOM   3199  CG  LEU B 136       5.946  -8.355  17.998  1.00 10.00      B   
ATOM   3200  CD1 LEU B 136       7.451  -8.191  18.135  1.00 10.00      B   
ATOM   3201  CD2 LEU B 136       5.617  -9.587  17.173  1.00 10.00      B   
ATOM   3202  C   LEU B 136       4.258  -6.714  20.868  1.00 10.00      B   
ATOM   3203  O   LEU B 136       3.624  -7.290  21.754  1.00 10.00      B   
ATOM   3204  N   LYS B 137       3.874  -5.567  20.328  1.00 10.00      B   
ATOM   3205  HN  LYS B 137       4.446  -5.149  19.640  1.00 10.00      B   
ATOM   3206  CA  LYS B 137       2.640  -4.899  20.719  1.00 10.00      B   
ATOM   3207  CB  LYS B 137       2.823  -3.380  20.683  1.00 10.00      B   
ATOM   3208  CG  LYS B 137       3.833  -2.850  21.687  1.00 10.00      B   
ATOM   3209  CD  LYS B 137       4.141  -1.379  21.442  1.00 10.00      B   
ATOM   3210  CE  LYS B 137       5.008  -1.183  20.207  1.00 10.00      B   
ATOM   3211  NZ  LYS B 137       6.294  -1.925  20.305  1.00 10.00      B   
ATOM   3212  HZ1 LYS B 137       6.164  -2.915  19.991  1.00 10.00      B   
ATOM   3213  HZ2 LYS B 137       6.632  -1.928  21.287  1.00 10.00      B   
ATOM   3214  HZ3 LYS B 137       7.015  -1.477  19.705  1.00 10.00      B   
ATOM   3215  C   LYS B 137       1.504  -5.300  19.785  1.00 10.00      B   
ATOM   3216  O   LYS B 137       1.708  -5.445  18.581  1.00 10.00      B   
ATOM   3217  N   GLY B 138       0.315  -5.474  20.348  1.00 10.00      B   
ATOM   3218  HN  GLY B 138       0.218  -5.356  21.317  1.00 10.00      B   
ATOM   3219  CA  GLY B 138      -0.834  -5.860  19.553  1.00 10.00      B   
ATOM   3220  C   GLY B 138      -0.990  -7.362  19.515  1.00 10.00      B   
ATOM   3221  O   GLY B 138      -0.833  -7.978  18.462  1.00 10.00      B   
ATOM   3222  N   LYS B 139      -1.292  -7.939  20.678  1.00 10.00      B   
ATOM   3223  HN  LYS B 139      -1.390  -7.370  21.470  1.00 10.00      B   
ATOM   3224  CA  LYS B 139      -1.461  -9.385  20.832  1.00 10.00      B   
ATOM   3225  CB  LYS B 139      -2.425  -9.993  19.799  1.00 10.00      B   
ATOM   3226  CG  LYS B 139      -2.571 -11.507  19.906  1.00 10.00      B   
ATOM   3227  CD  LYS B 139      -3.060 -12.118  18.604  1.00 10.00      B   
ATOM   3228  CE  LYS B 139      -2.092 -13.178  18.094  1.00 10.00      B   
ATOM   3229  NZ  LYS B 139      -2.532 -13.769  16.804  1.00 10.00      B   
ATOM   3230  HZ1 LYS B 139      -3.455 -14.247  16.922  1.00 10.00      B   
ATOM   3231  HZ2 LYS B 139      -1.832 -14.475  16.472  1.00 10.00      B   
ATOM   3232  HZ3 LYS B 139      -2.628 -13.021  16.081  1.00 10.00      B   
ATOM   3233  C   LYS B 139      -0.114 -10.095  20.803  1.00 10.00      B   
ATOM   3234  O   LYS B 139       0.533 -10.191  19.756  1.00 10.00      B   
ATOM   3235  N   LYS B 140       0.311 -10.578  21.960  1.00 10.00      B   
ATOM   3236  HN  LYS B 140      -0.241 -10.456  22.761  1.00 10.00      B   
ATOM   3237  CA  LYS B 140       1.575 -11.284  22.072  1.00 10.00      B   
ATOM   3238  CB  LYS B 140       1.971 -11.460  23.544  1.00 10.00      B   
ATOM   3239  CG  LYS B 140       3.456 -11.721  23.774  1.00 10.00      B   
ATOM   3240  CD  LYS B 140       3.792 -13.197  23.639  1.00 10.00      B   
ATOM   3241  CE  LYS B 140       5.271 -13.463  23.867  1.00 10.00      B   
ATOM   3242  NZ  LYS B 140       5.662 -13.290  25.292  1.00 10.00      B   
ATOM   3243  HZ1 LYS B 140       6.666 -13.550  25.416  1.00 10.00      B   
ATOM   3244  HZ2 LYS B 140       5.080 -13.903  25.899  1.00 10.00      B   
ATOM   3245  HZ3 LYS B 140       5.530 -12.300  25.586  1.00 10.00      B   
ATOM   3246  C   LYS B 140       1.489 -12.630  21.359  1.00 10.00      B   
ATOM   3247  O   LYS B 140       1.087 -13.638  21.947  1.00 10.00      B   
ATOM   3248  N   MET B 141       1.830 -12.621  20.081  1.00 10.00      B   
ATOM   3249  HN  MET B 141       2.105 -11.774  19.669  1.00 10.00      B   
ATOM   3250  CA  MET B 141       1.800 -13.824  19.271  1.00 10.00      B   
ATOM   3251  CB  MET B 141       1.907 -13.474  17.784  1.00 10.00      B   
ATOM   3252  CG  MET B 141       3.196 -12.761  17.400  1.00 10.00      B   
ATOM   3253  SD  MET B 141       3.580 -12.897  15.643  1.00 10.00      B   
ATOM   3254  CE  MET B 141       2.065 -12.280  14.910  1.00 10.00      B   
ATOM   3255  C   MET B 141       2.930 -14.762  19.666  1.00 10.00      B   
ATOM   3256  O   MET B 141       3.933 -14.331  20.238  1.00 10.00      B   
ATOM   3257  N   ARG B 142       2.761 -16.040  19.374  1.00 10.00      B   
ATOM   3258  HN  ARG B 142       1.933 -16.322  18.920  1.00 10.00      B   
ATOM   3259  CA  ARG B 142       3.778 -17.026  19.691  1.00 10.00      B   
ATOM   3260  CB  ARG B 142       3.176 -18.431  19.846  1.00 10.00      B   
ATOM   3261  CG  ARG B 142       2.517 -18.991  18.596  1.00 10.00      B   
ATOM   3262  CD  ARG B 142       1.174 -19.634  18.921  1.00 10.00      B   
ATOM   3263  NE  ARG B 142       0.168 -18.639  19.271  1.00 10.00      B   
ATOM   3264  HE  ARG B 142       0.193 -17.777  18.771  1.00 10.00      B   
ATOM   3265  CZ  ARG B 142      -0.762 -18.800  20.211  1.00 10.00      B   
ATOM   3266  NH1 ARG B 142      -0.850 -19.940  20.892  1.00 10.00      B   
ATOM   3267 HH11 ARG B 142      -0.193 -20.723  20.688  1.00 10.00      B   
ATOM   3268 HH12 ARG B 142      -1.570 -20.049  21.641  1.00 10.00      B   
ATOM   3269  NH2 ARG B 142      -1.611 -17.816  20.454  1.00 10.00      B   
ATOM   3270 HH21 ARG B 142      -2.346 -17.922  21.188  1.00 10.00      B   
ATOM   3271 HH22 ARG B 142      -1.552 -16.929  19.910  1.00 10.00      B   
ATOM   3272  C   ARG B 142       4.865 -17.001  18.627  1.00 10.00      B   
ATOM   3273  O   ARG B 142       4.655 -16.482  17.529  1.00 10.00      B   
ATOM   3274  N   LYS B 143       6.017 -17.568  18.942  1.00 10.00      B   
ATOM   3275  HN  LYS B 143       6.117 -17.992  19.820  1.00 10.00      B   
ATOM   3276  CA  LYS B 143       7.135 -17.591  18.010  1.00 10.00      B   
ATOM   3277  CB  LYS B 143       8.397 -18.143  18.680  1.00 10.00      B   
ATOM   3278  CG  LYS B 143       8.954 -17.228  19.763  1.00 10.00      B   
ATOM   3279  CD  LYS B 143      10.220 -17.790  20.387  1.00 10.00      B   
ATOM   3280  CE  LYS B 143      10.883 -16.764  21.297  1.00 10.00      B   
ATOM   3281  NZ  LYS B 143      10.070 -16.462  22.507  1.00 10.00      B   
ATOM   3282  HZ1 LYS B 143       9.058 -16.434  22.269  1.00 10.00      B   
ATOM   3283  HZ2 LYS B 143      10.343 -15.533  22.902  1.00 10.00      B   
ATOM   3284  HZ3 LYS B 143      10.224 -17.189  23.232  1.00 10.00      B   
ATOM   3285  C   LYS B 143       6.786 -18.356  16.735  1.00 10.00      B   
ATOM   3286  O   LYS B 143       7.340 -18.085  15.667  1.00 10.00      B   
ATOM   3287  N   LYS B 144       5.852 -19.297  16.849  1.00 10.00      B   
ATOM   3288  HN  LYS B 144       5.465 -19.483  17.732  1.00 10.00      B   
ATOM   3289  CA  LYS B 144       5.409 -20.074  15.702  1.00 10.00      B   
ATOM   3290  CB  LYS B 144       4.610 -21.303  16.132  1.00 10.00      B   
ATOM   3291  CG  LYS B 144       5.463 -22.403  16.735  1.00 10.00      B   
ATOM   3292  CD  LYS B 144       4.809 -23.763  16.577  1.00 10.00      B   
ATOM   3293  CE  LYS B 144       5.820 -24.881  16.770  1.00 10.00      B   
ATOM   3294  NZ  LYS B 144       5.202 -26.223  16.629  1.00 10.00      B   
ATOM   3295  HZ1 LYS B 144       4.769 -26.324  15.687  1.00 10.00      B   
ATOM   3296  HZ2 LYS B 144       4.468 -26.360  17.352  1.00 10.00      B   
ATOM   3297  HZ3 LYS B 144       5.923 -26.962  16.746  1.00 10.00      B   
ATOM   3298  C   LYS B 144       4.593 -19.211  14.749  1.00 10.00      B   
ATOM   3299  O   LYS B 144       4.441 -19.542  13.576  1.00 10.00      B   
ATOM   3300  N   GLU B 145       4.053 -18.112  15.260  1.00 10.00      B   
ATOM   3301  HN  GLU B 145       4.180 -17.911  16.213  1.00 10.00      B   
ATOM   3302  CA  GLU B 145       3.285 -17.194  14.435  1.00 10.00      B   
ATOM   3303  CB  GLU B 145       2.283 -16.393  15.281  1.00 10.00      B   
ATOM   3304  CG  GLU B 145       1.079 -17.183  15.772  1.00 10.00      B   
ATOM   3305  CD  GLU B 145       0.202 -16.391  16.730  1.00 10.00      B   
ATOM   3306  OE1 GLU B 145       0.470 -16.429  17.950  1.00 10.00      B   
ATOM   3307  OE2 GLU B 145      -0.759 -15.741  16.272  1.00 10.00      B   
ATOM   3308  C   GLU B 145       4.248 -16.241  13.742  1.00 10.00      B   
ATOM   3309  O   GLU B 145       4.156 -16.009  12.540  1.00 10.00      B   
ATOM   3310  N   ALA B 146       5.202 -15.733  14.515  1.00 10.00      B   
ATOM   3311  HN  ALA B 146       5.230 -15.988  15.462  1.00 10.00      B   
ATOM   3312  CA  ALA B 146       6.199 -14.798  14.008  1.00 10.00      B   
ATOM   3313  CB  ALA B 146       7.109 -14.337  15.133  1.00 10.00      B   
ATOM   3314  C   ALA B 146       7.021 -15.400  12.870  1.00 10.00      B   
ATOM   3315  O   ALA B 146       7.302 -14.727  11.880  1.00 10.00      B   
ATOM   3316  N   GLU B 147       7.398 -16.670  13.006  1.00 10.00      B   
ATOM   3317  HN  GLU B 147       7.148 -17.164  13.820  1.00 10.00      B   
ATOM   3318  CA  GLU B 147       8.187 -17.339  11.974  1.00 10.00      B   
ATOM   3319  CB  GLU B 147       8.647 -18.728  12.426  1.00 10.00      B   
ATOM   3320  CG  GLU B 147       7.522 -19.686  12.783  1.00 10.00      B   
ATOM   3321  CD  GLU B 147       8.025 -21.084  13.072  1.00 10.00      B   
ATOM   3322  OE1 GLU B 147       8.039 -21.489  14.253  1.00 10.00      B   
ATOM   3323  OE2 GLU B 147       8.424 -21.782  12.117  1.00 10.00      B   
ATOM   3324  C   GLU B 147       7.425 -17.412  10.649  1.00 10.00      B   
ATOM   3325  O   GLU B 147       8.025 -17.411   9.573  1.00 10.00      B   
ATOM   3326  N   GLN B 148       6.103 -17.462  10.737  1.00 10.00      B   
ATOM   3327  HN  GLN B 148       5.682 -17.458  11.622  1.00 10.00      B   
ATOM   3328  CA  GLN B 148       5.263 -17.514   9.552  1.00 10.00      B   
ATOM   3329  CB  GLN B 148       3.906 -18.140   9.880  1.00 10.00      B   
ATOM   3330  CG  GLN B 148       3.988 -19.625  10.195  1.00 10.00      B   
ATOM   3331  CD  GLN B 148       2.651 -20.224  10.581  1.00 10.00      B   
ATOM   3332  OE1 GLN B 148       1.886 -20.663   9.724  1.00 10.00      B   
ATOM   3333  NE2 GLN B 148       2.369 -20.262  11.873  1.00 10.00      B   
ATOM   3334 HE21 GLN B 148       3.036 -19.903  12.505  1.00 10.00      B   
ATOM   3335 HE22 GLN B 148       1.511 -20.646  12.149  1.00 10.00      B   
ATOM   3336  C   GLN B 148       5.101 -16.118   8.963  1.00 10.00      B   
ATOM   3337  O   GLN B 148       5.033 -15.948   7.745  1.00 10.00      B   
ATOM   3338  N   VAL B 149       5.065 -15.118   9.840  1.00 10.00      B   
ATOM   3339  HN  VAL B 149       5.115 -15.322  10.800  1.00 10.00      B   
ATOM   3340  CA  VAL B 149       4.940 -13.728   9.414  1.00 10.00      B   
ATOM   3341  CB  VAL B 149       4.702 -12.779  10.610  1.00 10.00      B   
ATOM   3342  CG1 VAL B 149       4.628 -11.333  10.148  1.00 10.00      B   
ATOM   3343  CG2 VAL B 149       3.426 -13.164  11.340  1.00 10.00      B   
ATOM   3344  C   VAL B 149       6.199 -13.308   8.659  1.00 10.00      B   
ATOM   3345  O   VAL B 149       6.138 -12.541   7.697  1.00 10.00      B   
ATOM   3346  N   LEU B 150       7.339 -13.841   9.093  1.00 10.00      B   
ATOM   3347  HN  LEU B 150       7.319 -14.435   9.877  1.00 10.00      B   
ATOM   3348  CA  LEU B 150       8.617 -13.553   8.452  1.00 10.00      B   
ATOM   3349  CB  LEU B 150       9.758 -14.271   9.179  1.00 10.00      B   
ATOM   3350  CG  LEU B 150      10.089 -13.768  10.586  1.00 10.00      B   
ATOM   3351  CD1 LEU B 150      11.132 -14.659  11.239  1.00 10.00      B   
ATOM   3352  CD2 LEU B 150      10.566 -12.324  10.543  1.00 10.00      B   
ATOM   3353  C   LEU B 150       8.576 -13.980   6.987  1.00 10.00      B   
ATOM   3354  O   LEU B 150       9.109 -13.298   6.113  1.00 10.00      B   
ATOM   3355  N   GLN B 151       7.922 -15.108   6.728  1.00 10.00      B   
ATOM   3356  HN  GLN B 151       7.521 -15.606   7.471  1.00 10.00      B   
ATOM   3357  CA  GLN B 151       7.786 -15.620   5.370  1.00 10.00      B   
ATOM   3358  CB  GLN B 151       7.243 -17.051   5.392  1.00 10.00      B   
ATOM   3359  CG  GLN B 151       7.261 -17.756   4.043  1.00 10.00      B   
ATOM   3360  CD  GLN B 151       8.665 -18.048   3.540  1.00 10.00      B   
ATOM   3361  OE1 GLN B 151       8.905 -18.099   2.334  1.00 10.00      B   
ATOM   3362  NE2 GLN B 151       9.598 -18.258   4.457  1.00 10.00      B   
ATOM   3363 HE21 GLN B 151       9.339 -18.216   5.400  1.00 10.00      B   
ATOM   3364 HE22 GLN B 151      10.515 -18.446   4.153  1.00 10.00      B   
ATOM   3365  C   GLN B 151       6.859 -14.708   4.571  1.00 10.00      B   
ATOM   3366  O   GLN B 151       7.050 -14.497   3.374  1.00 10.00      B   
ATOM   3367  N   LYS B 152       5.863 -14.155   5.258  1.00 10.00      B   
ATOM   3368  HN  LYS B 152       5.769 -14.369   6.211  1.00 10.00      B   
ATOM   3369  CA  LYS B 152       4.910 -13.241   4.641  1.00 10.00      B   
ATOM   3370  CB  LYS B 152       3.799 -12.877   5.635  1.00 10.00      B   
ATOM   3371  CG  LYS B 152       2.722 -11.953   5.083  1.00 10.00      B   
ATOM   3372  CD  LYS B 152       1.690 -11.619   6.150  1.00 10.00      B   
ATOM   3373  CE  LYS B 152       0.776 -10.483   5.712  1.00 10.00      B   
ATOM   3374  NZ  LYS B 152      -0.042  -9.964   6.839  1.00 10.00      B   
ATOM   3375  HZ1 LYS B 152      -0.400  -9.011   6.615  1.00 10.00      B   
ATOM   3376  HZ2 LYS B 152       0.536  -9.911   7.711  1.00 10.00      B   
ATOM   3377  HZ3 LYS B 152      -0.849 -10.591   7.014  1.00 10.00      B   
ATOM   3378  C   LYS B 152       5.642 -11.989   4.163  1.00 10.00      B   
ATOM   3379  O   LYS B 152       5.331 -11.440   3.106  1.00 10.00      B   
ATOM   3380  N   PHE B 153       6.630 -11.558   4.945  1.00 10.00      B   
ATOM   3381  HN  PHE B 153       6.819 -12.036   5.784  1.00 10.00      B   
ATOM   3382  CA  PHE B 153       7.427 -10.390   4.595  1.00 10.00      B   
ATOM   3383  CB  PHE B 153       8.382 -10.018   5.732  1.00 10.00      B   
ATOM   3384  CG  PHE B 153       7.726  -9.336   6.899  1.00 10.00      B   
ATOM   3385  CD1 PHE B 153       6.917  -8.229   6.708  1.00 10.00      B   
ATOM   3386  CD2 PHE B 153       7.926  -9.798   8.188  1.00 10.00      B   
ATOM   3387  CE1 PHE B 153       6.319  -7.595   7.781  1.00 10.00      B   
ATOM   3388  CE2 PHE B 153       7.331  -9.170   9.265  1.00 10.00      B   
ATOM   3389  CZ  PHE B 153       6.526  -8.067   9.061  1.00 10.00      B   
ATOM   3390  C   PHE B 153       8.224 -10.665   3.324  1.00 10.00      B   
ATOM   3391  O   PHE B 153       8.392  -9.785   2.482  1.00 10.00      B   
ATOM   3392  N   VAL B 154       8.707 -11.895   3.194  1.00 10.00      B   
ATOM   3393  HN  VAL B 154       8.545 -12.550   3.906  1.00 10.00      B   
ATOM   3394  CA  VAL B 154       9.477 -12.298   2.022  1.00 10.00      B   
ATOM   3395  CB  VAL B 154      10.122 -13.690   2.217  1.00 10.00      B   
ATOM   3396  CG1 VAL B 154      10.946 -14.083   0.998  1.00 10.00      B   
ATOM   3397  CG2 VAL B 154      10.983 -13.711   3.470  1.00 10.00      B   
ATOM   3398  C   VAL B 154       8.578 -12.328   0.790  1.00 10.00      B   
ATOM   3399  O   VAL B 154       8.939 -11.819  -0.270  1.00 10.00      B   
ATOM   3400  N   GLN B 155       7.390 -12.901   0.952  1.00 10.00      B   
ATOM   3401  HN  GLN B 155       7.158 -13.276   1.830  1.00 10.00      B   
ATOM   3402  CA  GLN B 155       6.429 -13.003  -0.141  1.00 10.00      B   
ATOM   3403  CB  GLN B 155       5.252 -13.902   0.251  1.00 10.00      B   
ATOM   3404  CG  GLN B 155       5.644 -15.341   0.549  1.00 10.00      B   
ATOM   3405  CD  GLN B 155       6.563 -15.928  -0.505  1.00 10.00      B   
ATOM   3406  OE1 GLN B 155       7.785 -15.831  -0.405  1.00 10.00      B   
ATOM   3407  NE2 GLN B 155       5.984 -16.537  -1.525  1.00 10.00      B   
ATOM   3408 HE21 GLN B 155       5.006 -16.579  -1.543  1.00 10.00      B   
ATOM   3409 HE22 GLN B 155       6.557 -16.918  -2.226  1.00 10.00      B   
ATOM   3410  C   GLN B 155       5.929 -11.631  -0.584  1.00 10.00      B   
ATOM   3411  O   GLN B 155       5.533 -11.445  -1.732  1.00 10.00      B   
ATOM   3412  N   ASN B 156       5.949 -10.670   0.330  1.00 10.00      B   
ATOM   3413  HN  ASN B 156       6.260 -10.878   1.237  1.00 10.00      B   
ATOM   3414  CA  ASN B 156       5.507  -9.314   0.019  1.00 10.00      B   
ATOM   3415  CB  ASN B 156       4.830  -8.671   1.235  1.00 10.00      B   
ATOM   3416  CG  ASN B 156       3.688  -7.737   0.859  1.00 10.00      B   
ATOM   3417  OD1 ASN B 156       3.903  -6.584   0.476  1.00 10.00      B   
ATOM   3418  ND2 ASN B 156       2.461  -8.220   0.987  1.00 10.00      B   
ATOM   3419 HD21 ASN B 156       2.356  -9.139   1.312  1.00 10.00      B   
ATOM   3420 HD22 ASN B 156       1.708  -7.638   0.760  1.00 10.00      B   
ATOM   3421  C   ASN B 156       6.687  -8.467  -0.452  1.00 10.00      B   
ATOM   3422  O   ASN B 156       6.548  -7.276  -0.726  1.00 10.00      B   
ATOM   3423  N   LYS B 157       7.852  -9.105  -0.538  1.00 10.00      B   
ATOM   3424  HN  LYS B 157       7.886 -10.056  -0.297  1.00 10.00      B   
ATOM   3425  CA  LYS B 157       9.082  -8.455  -0.991  1.00 10.00      B   
ATOM   3426  CB  LYS B 157       8.955  -7.940  -2.430  1.00 10.00      B   
ATOM   3427  CG  LYS B 157       9.384  -8.943  -3.495  1.00 10.00      B   
ATOM   3428  CD  LYS B 157       8.563 -10.222  -3.434  1.00 10.00      B   
ATOM   3429  CE  LYS B 157       9.219 -11.337  -4.231  1.00 10.00      B   
ATOM   3430  NZ  LYS B 157       8.538 -11.573  -5.529  1.00 10.00      B   
ATOM   3431  HZ1 LYS B 157       9.029 -12.321  -6.057  1.00 10.00      B   
ATOM   3432  HZ2 LYS B 157       8.543 -10.698  -6.108  1.00 10.00      B   
ATOM   3433  HZ3 LYS B 157       7.554 -11.865  -5.370  1.00 10.00      B   
ATOM   3434  C   LYS B 157       9.577  -7.361  -0.040  1.00 10.00      B   
ATOM   3435  O   LYS B 157      10.015  -6.295  -0.476  1.00 10.00      B   
ATOM   3436  N   TRP B 158       9.507  -7.631   1.257  1.00 10.00      B   
ATOM   3437  HN  TRP B 158       9.124  -8.488   1.547  1.00 10.00      B   
ATOM   3438  CA  TRP B 158       9.977  -6.682   2.262  1.00 10.00      B   
ATOM   3439  CB  TRP B 158       8.948  -6.495   3.384  1.00 10.00      B   
ATOM   3440  CG  TRP B 158       7.730  -5.730   2.969  1.00 10.00      B   
ATOM   3441  CD1 TRP B 158       6.506  -6.246   2.676  1.00 10.00      B   
ATOM   3442  CD2 TRP B 158       7.614  -4.311   2.804  1.00 10.00      B   
ATOM   3443  NE1 TRP B 158       5.637  -5.245   2.326  1.00 10.00      B   
ATOM   3444  HE1 TRP B 158       4.699  -5.373   2.067  1.00 10.00      B   
ATOM   3445  CE2 TRP B 158       6.292  -4.045   2.398  1.00 10.00      B   
ATOM   3446  CE3 TRP B 158       8.498  -3.241   2.953  1.00 10.00      B   
ATOM   3447  CZ2 TRP B 158       5.835  -2.754   2.143  1.00 10.00      B   
ATOM   3448  CZ3 TRP B 158       8.044  -1.960   2.700  1.00 10.00      B   
ATOM   3449  CH2 TRP B 158       6.724  -1.728   2.298  1.00 10.00      B   
ATOM   3450  C   TRP B 158      11.300  -7.155   2.852  1.00 10.00      B   
ATOM   3451  O   TRP B 158      12.192  -6.354   3.140  1.00 10.00      B   
ATOM   3452  N   LEU B 159      11.429  -8.466   3.011  1.00 10.00      B   
ATOM   3453  HN  LEU B 159      10.699  -9.056   2.733  1.00 10.00      B   
ATOM   3454  CA  LEU B 159      12.639  -9.053   3.568  1.00 10.00      B   
ATOM   3455  CB  LEU B 159      12.374  -9.607   4.974  1.00 10.00      B   
ATOM   3456  CG  LEU B 159      11.991  -8.591   6.055  1.00 10.00      B   
ATOM   3457  CD1 LEU B 159      11.683  -9.302   7.363  1.00 10.00      B   
ATOM   3458  CD2 LEU B 159      13.098  -7.568   6.253  1.00 10.00      B   
ATOM   3459  C   LEU B 159      13.158 -10.170   2.671  1.00 10.00      B   
ATOM   3460  O   LEU B 159      12.382 -10.851   2.004  1.00 10.00      B   
ATOM   3461  N   ILE B 160      14.470 -10.345   2.653  1.00 10.00      B   
ATOM   3462  HN  ILE B 160      15.037  -9.760   3.207  1.00 10.00      B   
ATOM   3463  CA  ILE B 160      15.097 -11.386   1.847  1.00 10.00      B   
ATOM   3464  CB  ILE B 160      16.212 -10.825   0.933  1.00 10.00      B   
ATOM   3465  CG1 ILE B 160      15.741  -9.582   0.176  1.00 10.00      B   
ATOM   3466  CG2 ILE B 160      16.691 -11.894  -0.043  1.00 10.00      B   
ATOM   3467  CD1 ILE B 160      16.828  -8.917  -0.644  1.00 10.00      B   
ATOM   3468  C   ILE B 160      15.723 -12.428   2.763  1.00 10.00      B   
ATOM   3469  O   ILE B 160      16.448 -12.081   3.696  1.00 10.00      B   
ATOM   3470  N   GLU B 161      15.441 -13.694   2.508  1.00 10.00      B   
ATOM   3471  HN  GLU B 161      14.842 -13.916   1.764  1.00 10.00      B   
ATOM   3472  CA  GLU B 161      16.001 -14.765   3.315  1.00 10.00      B   
ATOM   3473  CB  GLU B 161      14.971 -15.878   3.518  1.00 10.00      B   
ATOM   3474  CG  GLU B 161      15.364 -16.910   4.563  1.00 10.00      B   
ATOM   3475  CD  GLU B 161      15.924 -18.173   3.949  1.00 10.00      B   
ATOM   3476  OE1 GLU B 161      15.125 -19.051   3.563  1.00 10.00      B   
ATOM   3477  OE2 GLU B 161      17.163 -18.293   3.843  1.00 10.00      B   
ATOM   3478  C   GLU B 161      17.273 -15.309   2.667  1.00 10.00      B   
ATOM   3479  O   GLU B 161      17.238 -15.835   1.551  1.00 10.00      B   
ATOM   3480  N   LYS B 162      18.392 -15.159   3.361  1.00 10.00      B   
ATOM   3481  HN  LYS B 162      18.351 -14.725   4.246  1.00 10.00      B   
ATOM   3482  CA  LYS B 162      19.675 -15.631   2.866  1.00 10.00      B   
ATOM   3483  CB  LYS B 162      20.595 -14.451   2.523  1.00 10.00      B   
ATOM   3484  CG  LYS B 162      20.142 -13.603   1.342  1.00 10.00      B   
ATOM   3485  CD  LYS B 162      21.169 -12.524   1.022  1.00 10.00      B   
ATOM   3486  CE  LYS B 162      20.665 -11.551  -0.036  1.00 10.00      B   
ATOM   3487  NZ  LYS B 162      20.585 -12.173  -1.386  1.00 10.00      B   
ATOM   3488  HZ1 LYS B 162      20.524 -11.427  -2.121  1.00 10.00      B   
ATOM   3489  HZ2 LYS B 162      19.742 -12.777  -1.455  1.00 10.00      B   
ATOM   3490  HZ3 LYS B 162      21.427 -12.752  -1.566  1.00 10.00      B   
ATOM   3491  C   LYS B 162      20.351 -16.517   3.907  1.00 10.00      B   
ATOM   3492  O   LYS B 162      20.780 -16.033   4.957  1.00 10.00      B   
ATOM   3493  N   GLU B 163      20.413 -17.816   3.619  1.00 10.00      B   
ATOM   3494  HN  GLU B 163      20.015 -18.134   2.779  1.00 10.00      B   
ATOM   3495  CA  GLU B 163      21.046 -18.788   4.514  1.00 10.00      B   
ATOM   3496  CB  GLU B 163      22.528 -18.456   4.707  1.00 10.00      B   
ATOM   3497  CG  GLU B 163      23.467 -19.281   3.850  1.00 10.00      B   
ATOM   3498  CD  GLU B 163      23.927 -20.536   4.556  1.00 10.00      B   
ATOM   3499  OE1 GLU B 163      24.598 -20.419   5.605  1.00 10.00      B   
ATOM   3500  OE2 GLU B 163      23.627 -21.642   4.070  1.00 10.00      B   
ATOM   3501  C   GLU B 163      20.338 -18.877   5.864  1.00 10.00      B   
ATOM   3502  O   GLU B 163      20.963 -19.167   6.887  1.00 10.00      B   
ATOM   3503  N   GLY B 164      19.034 -18.630   5.867  1.00 10.00      B   
ATOM   3504  HN  GLY B 164      18.580 -18.399   5.020  1.00 10.00      B   
ATOM   3505  CA  GLY B 164      18.271 -18.694   7.098  1.00 10.00      B   
ATOM   3506  C   GLY B 164      18.223 -17.362   7.819  1.00 10.00      B   
ATOM   3507  O   GLY B 164      17.499 -17.204   8.805  1.00 10.00      B   
ATOM   3508  N   GLU B 165      19.003 -16.407   7.338  1.00 10.00      B   
ATOM   3509  HN  GLU B 165      19.562 -16.595   6.553  1.00 10.00      B   
ATOM   3510  CA  GLU B 165      19.041 -15.080   7.933  1.00 10.00      B   
ATOM   3511  CB  GLU B 165      20.481 -14.585   8.058  1.00 10.00      B   
ATOM   3512  CG  GLU B 165      21.387 -15.546   8.809  1.00 10.00      B   
ATOM   3513  CD  GLU B 165      22.590 -14.861   9.413  1.00 10.00      B   
ATOM   3514  OE1 GLU B 165      23.621 -14.737   8.716  1.00 10.00      B   
ATOM   3515  OE2 GLU B 165      22.512 -14.446  10.586  1.00 10.00      B   
ATOM   3516  C   GLU B 165      18.211 -14.127   7.090  1.00 10.00      B   
ATOM   3517  O   GLU B 165      18.128 -14.284   5.875  1.00 10.00      B   
ATOM   3518  N   PHE B 166      17.601 -13.145   7.725  1.00 10.00      B   
ATOM   3519  HN  PHE B 166      17.738 -13.035   8.695  1.00 10.00      B   
ATOM   3520  CA  PHE B 166      16.754 -12.203   7.013  1.00 10.00      B   
ATOM   3521  CB  PHE B 166      15.402 -12.060   7.716  1.00 10.00      B   
ATOM   3522  CG  PHE B 166      14.533 -13.283   7.620  1.00 10.00      B   
ATOM   3523  CD1 PHE B 166      13.626 -13.423   6.582  1.00 10.00      B   
ATOM   3524  CD2 PHE B 166      14.622 -14.291   8.566  1.00 10.00      B   
ATOM   3525  CE1 PHE B 166      12.825 -14.545   6.490  1.00 10.00      B   
ATOM   3526  CE2 PHE B 166      13.823 -15.415   8.480  1.00 10.00      B   
ATOM   3527  CZ  PHE B 166      12.924 -15.542   7.440  1.00 10.00      B   
ATOM   3528  C   PHE B 166      17.415 -10.843   6.866  1.00 10.00      B   
ATOM   3529  O   PHE B 166      18.088 -10.368   7.778  1.00 10.00      B   
ATOM   3530  N   THR B 167      17.228 -10.240   5.702  1.00 10.00      B   
ATOM   3531  HN  THR B 167      16.709 -10.703   5.009  1.00 10.00      B   
ATOM   3532  CA  THR B 167      17.765  -8.922   5.411  1.00 10.00      B   
ATOM   3533  CB  THR B 167      19.021  -8.990   4.514  1.00 10.00      B   
ATOM   3534  OG1 THR B 167      19.629  -7.696   4.431  1.00 10.00      B   
ATOM   3535  HG1 THR B 167      20.250  -7.585   5.165  1.00 10.00      B   
ATOM   3536  CG2 THR B 167      18.678  -9.480   3.114  1.00 10.00      B   
ATOM   3537  C   THR B 167      16.679  -8.079   4.747  1.00 10.00      B   
ATOM   3538  O   THR B 167      15.600  -8.590   4.445  1.00 10.00      B   
ATOM   3539  N   LEU B 168      16.962  -6.808   4.506  1.00 10.00      B   
ATOM   3540  HN  LEU B 168      17.860  -6.469   4.718  1.00 10.00      B   
ATOM   3541  CA  LEU B 168      15.986  -5.912   3.898  1.00 10.00      B   
ATOM   3542  CB  LEU B 168      16.284  -4.459   4.287  1.00 10.00      B   
ATOM   3543  CG  LEU B 168      15.098  -3.488   4.262  1.00 10.00      B   
ATOM   3544  CD1 LEU B 168      14.020  -3.931   5.240  1.00 10.00      B   
ATOM   3545  CD2 LEU B 168      15.562  -2.074   4.582  1.00 10.00      B   
ATOM   3546  C   LEU B 168      15.965  -6.064   2.378  1.00 10.00      B   
ATOM   3547  O   LEU B 168      17.014  -6.117   1.737  1.00 10.00      B   
ATOM   3548  N   HIS B 169      14.766  -6.149   1.813  1.00 10.00      B   
ATOM   3549  HN  HIS B 169      13.964  -6.118   2.382  1.00 10.00      B   
ATOM   3550  CA  HIS B 169      14.605  -6.284   0.369  1.00 10.00      B   
ATOM   3551  CB  HIS B 169      13.235  -6.888   0.038  1.00 10.00      B   
ATOM   3552  CG  HIS B 169      13.112  -7.458  -1.347  1.00 10.00      B   
ATOM   3553  ND1 HIS B 169      13.033  -6.650  -2.459  1.00 10.00      B   
ATOM   3554  CD2 HIS B 169      13.048  -8.754  -1.738  1.00 10.00      B   
ATOM   3555  CE1 HIS B 169      12.924  -7.466  -3.492  1.00 10.00      B   
ATOM   3556  NE2 HIS B 169      12.929  -8.748  -3.106  1.00 10.00      B   
ATOM   3557  HE2 HIS B 169      13.049  -9.526  -3.694  1.00 10.00      B   
ATOM   3558  C   HIS B 169      14.738  -4.920  -0.295  1.00 10.00      B   
ATOM   3559  O   HIS B 169      14.415  -3.897   0.313  1.00 10.00      B   
ATOM   3560  N   GLY B 170      15.203  -4.915  -1.540  1.00 10.00      B   
ATOM   3561  HN  GLY B 170      15.435  -5.765  -1.965  1.00 10.00      B   
ATOM   3562  CA  GLY B 170      15.369  -3.675  -2.277  1.00 10.00      B   
ATOM   3563  C   GLY B 170      14.074  -2.893  -2.380  1.00 10.00      B   
ATOM   3564  O   GLY B 170      14.084  -1.661  -2.357  1.00 10.00      B   
ATOM   3565  N   ARG B 171      12.957  -3.610  -2.477  1.00 10.00      B   
ATOM   3566  HN  ARG B 171      13.016  -4.592  -2.481  1.00 10.00      B   
ATOM   3567  CA  ARG B 171      11.646  -2.975  -2.572  1.00 10.00      B   
ATOM   3568  CB  ARG B 171      10.558  -4.021  -2.838  1.00 10.00      B   
ATOM   3569  CG  ARG B 171       9.154  -3.445  -2.966  1.00 10.00      B   
ATOM   3570  CD  ARG B 171       8.245  -3.940  -1.851  1.00 10.00      B   
ATOM   3571  NE  ARG B 171       7.097  -3.056  -1.659  1.00 10.00      B   
ATOM   3572  HE  ARG B 171       7.237  -2.095  -1.831  1.00 10.00      B   
ATOM   3573  CZ  ARG B 171       5.889  -3.461  -1.268  1.00 10.00      B   
ATOM   3574  NH1 ARG B 171       5.656  -4.745  -1.000  1.00 10.00      B   
ATOM   3575 HH11 ARG B 171       6.422  -5.452  -1.094  1.00 10.00      B   
ATOM   3576 HH12 ARG B 171       4.713  -5.057  -0.683  1.00 10.00      B   
ATOM   3577  NH2 ARG B 171       4.920  -2.566  -1.132  1.00 10.00      B   
ATOM   3578 HH21 ARG B 171       3.968  -2.857  -0.834  1.00 10.00      B   
ATOM   3579 HH22 ARG B 171       5.124  -1.547  -1.320  1.00 10.00      B   
ATOM   3580  C   ARG B 171      11.339  -2.196  -1.296  1.00 10.00      B   
ATOM   3581  O   ARG B 171      10.808  -1.089  -1.346  1.00 10.00      B   
ATOM   3582  N   ALA B 172      11.703  -2.781  -0.159  1.00 10.00      B   
ATOM   3583  HN  ALA B 172      12.139  -3.657  -0.192  1.00 10.00      B   
ATOM   3584  CA  ALA B 172      11.482  -2.151   1.135  1.00 10.00      B   
ATOM   3585  CB  ALA B 172      11.810  -3.127   2.255  1.00 10.00      B   
ATOM   3586  C   ALA B 172      12.339  -0.898   1.260  1.00 10.00      B   
ATOM   3587  O   ALA B 172      11.880   0.137   1.748  1.00 10.00      B   
ATOM   3588  N   ILE B 173      13.582  -1.001   0.800  1.00 10.00      B   
ATOM   3589  HN  ILE B 173      13.879  -1.859   0.421  1.00 10.00      B   
ATOM   3590  CA  ILE B 173      14.519   0.114   0.842  1.00 10.00      B   
ATOM   3591  CB  ILE B 173      15.914  -0.307   0.322  1.00 10.00      B   
ATOM   3592  CG1 ILE B 173      16.446  -1.507   1.110  1.00 10.00      B   
ATOM   3593  CG2 ILE B 173      16.893   0.856   0.399  1.00 10.00      B   
ATOM   3594  CD1 ILE B 173      17.674  -2.150   0.501  1.00 10.00      B   
ATOM   3595  C   ILE B 173      14.003   1.273  -0.009  1.00 10.00      B   
ATOM   3596  O   ILE B 173      14.002   2.417   0.422  1.00 10.00      B   
ATOM   3597  N   LEU B 174      13.529   0.961  -1.206  1.00 10.00      B   
ATOM   3598  HN  LEU B 174      13.515   0.017  -1.484  1.00 10.00      B   
ATOM   3599  CA  LEU B 174      13.026   1.979  -2.123  1.00 10.00      B   
ATOM   3600  CB  LEU B 174      12.648   1.351  -3.466  1.00 10.00      B   
ATOM   3601  CG  LEU B 174      13.791   0.737  -4.275  1.00 10.00      B   
ATOM   3602  CD1 LEU B 174      13.253   0.078  -5.535  1.00 10.00      B   
ATOM   3603  CD2 LEU B 174      14.833   1.792  -4.616  1.00 10.00      B   
ATOM   3604  C   LEU B 174      11.825   2.735  -1.564  1.00 10.00      B   
ATOM   3605  O   LEU B 174      11.691   3.943  -1.777  1.00 10.00      B   
ATOM   3606  N   GLU B 175      10.968   2.026  -0.843  1.00 10.00      B   
ATOM   3607  HN  GLU B 175      11.153   1.077  -0.679  1.00 10.00      B   
ATOM   3608  CA  GLU B 175       9.753   2.619  -0.295  1.00 10.00      B   
ATOM   3609  CB  GLU B 175       8.660   1.563  -0.121  1.00 10.00      B   
ATOM   3610  CG  GLU B 175       8.144   0.981  -1.426  1.00 10.00      B   
ATOM   3611  CD  GLU B 175       6.634   0.875  -1.455  1.00 10.00      B   
ATOM   3612  OE1 GLU B 175       5.959   1.917  -1.317  1.00 10.00      B   
ATOM   3613  OE2 GLU B 175       6.112  -0.251  -1.619  1.00 10.00      B   
ATOM   3614  C   GLU B 175       9.946   3.396   1.007  1.00 10.00      B   
ATOM   3615  O   GLU B 175       9.335   4.450   1.192  1.00 10.00      B   
ATOM   3616  N   MET B 176      10.785   2.903   1.914  1.00 10.00      B   
ATOM   3617  HN  MET B 176      11.285   2.077   1.724  1.00 10.00      B   
ATOM   3618  CA  MET B 176      10.957   3.584   3.197  1.00 10.00      B   
ATOM   3619  CB  MET B 176      10.482   2.704   4.359  1.00 10.00      B   
ATOM   3620  CG  MET B 176       8.968   2.601   4.482  1.00 10.00      B   
ATOM   3621  SD  MET B 176       8.434   1.891   6.053  1.00 10.00      B   
ATOM   3622  CE  MET B 176       9.181   0.265   5.962  1.00 10.00      B   
ATOM   3623  C   MET B 176      12.367   4.100   3.468  1.00 10.00      B   
ATOM   3624  O   MET B 176      12.715   4.347   4.623  1.00 10.00      B   
ATOM   3625  N   GLU B 177      13.166   4.291   2.425  1.00 10.00      B   
ATOM   3626  HN  GLU B 177      12.840   4.083   1.524  1.00 10.00      B   
ATOM   3627  CA  GLU B 177      14.534   4.789   2.598  1.00 10.00      B   
ATOM   3628  CB  GLU B 177      15.235   4.945   1.247  1.00 10.00      B   
ATOM   3629  CG  GLU B 177      16.712   4.590   1.276  1.00 10.00      B   
ATOM   3630  CD  GLU B 177      17.613   5.776   1.001  1.00 10.00      B   
ATOM   3631  OE1 GLU B 177      18.546   5.642   0.182  1.00 10.00      B   
ATOM   3632  OE2 GLU B 177      17.393   6.853   1.595  1.00 10.00      B   
ATOM   3633  C   GLU B 177      14.545   6.125   3.335  1.00 10.00      B   
ATOM   3634  O   GLU B 177      15.285   6.309   4.305  1.00 10.00      B   
ATOM   3635  N   GLN B 178      13.694   7.037   2.881  1.00 10.00      B   
ATOM   3636  HN  GLN B 178      13.113   6.808   2.123  1.00 10.00      B   
ATOM   3637  CA  GLN B 178      13.591   8.365   3.467  1.00 10.00      B   
ATOM   3638  CB  GLN B 178      12.638   9.251   2.647  1.00 10.00      B   
ATOM   3639  CG  GLN B 178      11.165   8.843   2.689  1.00 10.00      B   
ATOM   3640  CD  GLN B 178      10.774   7.848   1.608  1.00 10.00      B   
ATOM   3641  OE1 GLN B 178      11.581   7.028   1.171  1.00 10.00      B   
ATOM   3642  NE2 GLN B 178       9.523   7.908   1.170  1.00 10.00      B   
ATOM   3643 HE21 GLN B 178       8.920   8.580   1.561  1.00 10.00      B   
ATOM   3644 HE22 GLN B 178       9.248   7.278   0.471  1.00 10.00      B   
ATOM   3645  C   GLN B 178      13.151   8.310   4.927  1.00 10.00      B   
ATOM   3646  O   GLN B 178      13.602   9.106   5.748  1.00 10.00      B   
ATOM   3647  N   TYR B 179      12.299   7.348   5.251  1.00 10.00      B   
ATOM   3648  HN  TYR B 179      12.016   6.709   4.565  1.00 10.00      B   
ATOM   3649  CA  TYR B 179      11.790   7.212   6.607  1.00 10.00      B   
ATOM   3650  CB  TYR B 179      10.502   6.388   6.629  1.00 10.00      B   
ATOM   3651  CG  TYR B 179       9.913   6.220   8.012  1.00 10.00      B   
ATOM   3652  CD1 TYR B 179       9.952   4.991   8.657  1.00 10.00      B   
ATOM   3653  CD2 TYR B 179       9.328   7.290   8.677  1.00 10.00      B   
ATOM   3654  CE1 TYR B 179       9.424   4.831   9.923  1.00 10.00      B   
ATOM   3655  CE2 TYR B 179       8.798   7.139   9.942  1.00 10.00      B   
ATOM   3656  CZ  TYR B 179       8.849   5.907  10.562  1.00 10.00      B   
ATOM   3657  OH  TYR B 179       8.324   5.752  11.827  1.00 10.00      B   
ATOM   3658  HH  TYR B 179       7.574   6.350  11.937  1.00 10.00      B   
ATOM   3659  C   TYR B 179      12.828   6.604   7.543  1.00 10.00      B   
ATOM   3660  O   TYR B 179      13.143   7.180   8.585  1.00 10.00      B   
ATOM   3661  N   ILE B 180      13.367   5.452   7.158  1.00 10.00      B   
ATOM   3662  HN  ILE B 180      13.098   5.065   6.294  1.00 10.00      B   
ATOM   3663  CA  ILE B 180      14.356   4.749   7.971  1.00 10.00      B   
ATOM   3664  CB  ILE B 180      14.799   3.420   7.313  1.00 10.00      B   
ATOM   3665  CG1 ILE B 180      13.580   2.539   7.018  1.00 10.00      B   
ATOM   3666  CG2 ILE B 180      15.785   2.675   8.204  1.00 10.00      B   
ATOM   3667  CD1 ILE B 180      13.878   1.360   6.116  1.00 10.00      B   
ATOM   3668  C   ILE B 180      15.578   5.628   8.243  1.00 10.00      B   
ATOM   3669  O   ILE B 180      16.046   5.722   9.382  1.00 10.00      B   
ATOM   3670  N   ARG B 181      16.062   6.302   7.201  1.00 10.00      B   
ATOM   3671  HN  ARG B 181      15.623   6.208   6.325  1.00 10.00      B   
ATOM   3672  CA  ARG B 181      17.230   7.172   7.320  1.00 10.00      B   
ATOM   3673  CB  ARG B 181      17.669   7.674   5.941  1.00 10.00      B   
ATOM   3674  CG  ARG B 181      19.130   8.087   5.868  1.00 10.00      B   
ATOM   3675  CD  ARG B 181      19.378   9.073   4.738  1.00 10.00      B   
ATOM   3676  NE  ARG B 181      19.214   8.472   3.414  1.00 10.00      B   
ATOM   3677  HE  ARG B 181      18.432   7.885   3.272  1.00 10.00      B   
ATOM   3678  CZ  ARG B 181      20.040   8.693   2.392  1.00 10.00      B   
ATOM   3679  NH1 ARG B 181      21.115   9.461   2.552  1.00 10.00      B   
ATOM   3680 HH11 ARG B 181      21.323   9.889   3.482  1.00 10.00      B   
ATOM   3681 HH12 ARG B 181      21.752   9.649   1.744  1.00 10.00      B   
ATOM   3682  NH2 ARG B 181      19.793   8.135   1.216  1.00 10.00      B   
ATOM   3683 HH21 ARG B 181      18.948   7.512   1.091  1.00 10.00      B   
ATOM   3684 HH22 ARG B 181      20.423   8.313   0.406  1.00 10.00      B   
ATOM   3685  C   ARG B 181      16.954   8.358   8.248  1.00 10.00      B   
ATOM   3686  O   ARG B 181      17.879   8.945   8.813  1.00 10.00      B   
ATOM   3687  N   GLU B 182      15.679   8.701   8.404  1.00 10.00      B   
ATOM   3688  HN  GLU B 182      14.985   8.195   7.930  1.00 10.00      B   
ATOM   3689  CA  GLU B 182      15.280   9.814   9.261  1.00 10.00      B   
ATOM   3690  CB  GLU B 182      14.147  10.611   8.610  1.00 10.00      B   
ATOM   3691  CG  GLU B 182      14.435  12.100   8.473  1.00 10.00      B   
ATOM   3692  CD  GLU B 182      13.438  12.821   7.587  1.00 10.00      B   
ATOM   3693  OE1 GLU B 182      12.399  13.278   8.104  1.00 10.00      B   
ATOM   3694  OE2 GLU B 182      13.698  12.944   6.369  1.00 10.00      B   
ATOM   3695  C   GLU B 182      14.859   9.324  10.649  1.00 10.00      B   
ATOM   3696  O   GLU B 182      14.543  10.123  11.531  1.00 10.00      B   
ATOM   3697  N   THR B 183      14.856   8.010  10.838  1.00 10.00      B   
ATOM   3698  HN  THR B 183      15.116   7.417  10.100  1.00 10.00      B   
ATOM   3699  CA  THR B 183      14.483   7.428  12.121  1.00 10.00      B   
ATOM   3700  CB  THR B 183      13.610   6.170  11.940  1.00 10.00      B   
ATOM   3701  OG1 THR B 183      12.515   6.475  11.067  1.00 10.00      B   
ATOM   3702  HG1 THR B 183      12.854   6.883  10.257  1.00 10.00      B   
ATOM   3703  CG2 THR B 183      13.061   5.701  13.280  1.00 10.00      B   
ATOM   3704  C   THR B 183      15.733   7.084  12.930  1.00 10.00      B   
ATOM   3705  O   THR B 183      15.829   7.408  14.114  1.00 10.00      B   
ATOM   3706  N   TYR B 184      16.693   6.441  12.277  1.00 10.00      B   
ATOM   3707  HN  TYR B 184      16.558   6.212  11.329  1.00 10.00      B   
ATOM   3708  CA  TYR B 184      17.946   6.068  12.927  1.00 10.00      B   
ATOM   3709  CB  TYR B 184      18.029   4.551  13.121  1.00 10.00      B   
ATOM   3710  CG  TYR B 184      16.985   3.972  14.048  1.00 10.00      B   
ATOM   3711  CD1 TYR B 184      16.078   3.027  13.591  1.00 10.00      B   
ATOM   3712  CD2 TYR B 184      16.909   4.363  15.379  1.00 10.00      B   
ATOM   3713  CE1 TYR B 184      15.130   2.480  14.433  1.00 10.00      B   
ATOM   3714  CE2 TYR B 184      15.962   3.824  16.229  1.00 10.00      B   
ATOM   3715  CZ  TYR B 184      15.073   2.885  15.750  1.00 10.00      B   
ATOM   3716  OH  TYR B 184      14.130   2.339  16.594  1.00 10.00      B   
ATOM   3717  HH  TYR B 184      14.427   1.450  16.867  1.00 10.00      B   
ATOM   3718  C   TYR B 184      19.138   6.547  12.096  1.00 10.00      B   
ATOM   3719  O   TYR B 184      19.826   5.743  11.467  1.00 10.00      B   
ATOM   3720  N   PRO B 185      19.408   7.864  12.100  1.00 10.00      B   
ATOM   3721  CA  PRO B 185      20.502   8.462  11.318  1.00 10.00      B   
ATOM   3722  CB  PRO B 185      20.405   9.959  11.642  1.00 10.00      B   
ATOM   3723  CG  PRO B 185      19.019  10.150  12.150  1.00 10.00      B   
ATOM   3724  CD  PRO B 185      18.676   8.882  12.872  1.00 10.00      B   
ATOM   3725  C   PRO B 185      21.891   7.934  11.683  1.00 10.00      B   
ATOM   3726  O   PRO B 185      22.769   7.842  10.826  1.00 10.00      B   
ATOM   3727  N   ASP B 186      22.093   7.585  12.948  1.00 10.00      B   
ATOM   3728  HN  ASP B 186      21.358   7.663  13.593  1.00 10.00      B   
ATOM   3729  CA  ASP B 186      23.394   7.092  13.395  1.00 10.00      B   
ATOM   3730  CB  ASP B 186      23.767   7.665  14.764  1.00 10.00      B   
ATOM   3731  CG  ASP B 186      24.355   9.059  14.666  1.00 10.00      B   
ATOM   3732  OD1 ASP B 186      23.583  10.022  14.478  1.00 10.00      B   
ATOM   3733  OD2 ASP B 186      25.593   9.197  14.764  1.00 10.00      B   
ATOM   3734  C   ASP B 186      23.462   5.572  13.414  1.00 10.00      B   
ATOM   3735  O   ASP B 186      24.492   4.991  13.753  1.00 10.00      B   
ATOM   3736  N   ALA B 187      22.369   4.928  13.041  1.00 10.00      B   
ATOM   3737  HN  ALA B 187      21.580   5.441  12.766  1.00 10.00      B   
ATOM   3738  CA  ALA B 187      22.322   3.474  13.016  1.00 10.00      B   
ATOM   3739  CB  ALA B 187      21.066   2.962  13.701  1.00 10.00      B   
ATOM   3740  C   ALA B 187      22.402   2.962  11.586  1.00 10.00      B   
ATOM   3741  O   ALA B 187      23.050   1.952  11.311  1.00 10.00      B   
ATOM   3742  N   VAL B 188      21.740   3.667  10.676  1.00 10.00      B   
ATOM   3743  HN  VAL B 188      21.236   4.461  10.957  1.00 10.00      B   
ATOM   3744  CA  VAL B 188      21.744   3.286   9.270  1.00 10.00      B   
ATOM   3745  CB  VAL B 188      20.624   3.984   8.469  1.00 10.00      B   
ATOM   3746  CG1 VAL B 188      19.256   3.610   9.017  1.00 10.00      B   
ATOM   3747  CG2 VAL B 188      20.813   5.496   8.454  1.00 10.00      B   
ATOM   3748  C   VAL B 188      23.093   3.586   8.630  1.00 10.00      B   
ATOM   3749  O   VAL B 188      23.771   4.544   9.006  1.00 10.00      B   
ATOM   3750  N   LYS B 189      23.484   2.764   7.672  1.00 10.00      B   
ATOM   3751  HN  LYS B 189      22.903   2.023   7.407  1.00 10.00      B   
ATOM   3752  CA  LYS B 189      24.754   2.950   6.991  1.00 10.00      B   
ATOM   3753  CB  LYS B 189      25.451   1.606   6.762  1.00 10.00      B   
ATOM   3754  CG  LYS B 189      25.295   0.609   7.899  1.00 10.00      B   
ATOM   3755  CD  LYS B 189      25.831  -0.757   7.503  1.00 10.00      B   
ATOM   3756  CE  LYS B 189      25.314  -1.848   8.423  1.00 10.00      B   
ATOM   3757  NZ  LYS B 189      25.781  -3.193   7.994  1.00 10.00      B   
ATOM   3758  HZ1 LYS B 189      25.479  -3.387   7.017  1.00 10.00      B   
ATOM   3759  HZ2 LYS B 189      25.387  -3.924   8.620  1.00 10.00      B   
ATOM   3760  HZ3 LYS B 189      26.829  -3.242   8.040  1.00 10.00      B   
ATOM   3761  C   LYS B 189      24.537   3.651   5.661  1.00 10.00      B   
ATOM   3762  O   LYS B 189      23.492   3.488   5.028  1.00 10.00      B   
ATOM   3763  N   ILE B 190      25.520   4.432   5.245  1.00 10.00      B   
ATOM   3764  HN  ILE B 190      26.327   4.521   5.794  1.00 10.00      B   
ATOM   3765  CA  ILE B 190      25.438   5.152   3.986  1.00 10.00      B   
ATOM   3766  CB  ILE B 190      25.589   6.678   4.167  1.00 10.00      B   
ATOM   3767  CG1 ILE B 190      26.759   7.011   5.101  1.00 10.00      B   
ATOM   3768  CG2 ILE B 190      24.290   7.286   4.679  1.00 10.00      B   
ATOM   3769  CD1 ILE B 190      27.100   8.486   5.153  1.00 10.00      B   
ATOM   3770  C   ILE B 190      26.485   4.642   3.005  1.00 10.00      B   
ATOM   3771  O   ILE B 190      27.642   4.423   3.370  1.00 10.00      B   
ATOM   3772  N   CYS B 191      26.068   4.437   1.767  1.00 10.00      B   
ATOM   3773  HN  CYS B 191      25.128   4.625   1.542  1.00 10.00      B   
ATOM   3774  CA  CYS B 191      26.963   3.949   0.731  1.00 10.00      B   
ATOM   3775  CB  CYS B 191      26.175   3.187  -0.340  1.00 10.00      B   
ATOM   3776  SG  CYS B 191      27.175   2.588  -1.725  1.00 10.00      B   
ATOM   3777  HG  CYS B 191      27.920   3.598  -2.162  1.00 10.00      B   
ATOM   3778  C   CYS B 191      27.722   5.102   0.091  1.00 10.00      B   
ATOM   3779  O   CYS B 191      27.121   6.093  -0.324  1.00 10.00      B   
ATOM   3780  N   ASN B 192      29.040   4.974   0.019  1.00 10.00      B   
ATOM   3781  HN  ASN B 192      29.466   4.164   0.385  1.00 10.00      B   
ATOM   3782  CA  ASN B 192      29.874   6.004  -0.589  1.00 10.00      B   
ATOM   3783  CB  ASN B 192      31.359   5.706  -0.345  1.00 10.00      B   
ATOM   3784  CG  ASN B 192      32.265   6.887  -0.655  1.00 10.00      B   
ATOM   3785  OD1 ASN B 192      33.363   6.717  -1.179  1.00 10.00      B   
ATOM   3786  ND2 ASN B 192      31.821   8.089  -0.313  1.00 10.00      B   
ATOM   3787 HD21 ASN B 192      30.946   8.157   0.119  1.00 10.00      B   
ATOM   3788 HD22 ASN B 192      32.389   8.863  -0.515  1.00 10.00      B   
ATOM   3789  C   ASN B 192      29.587   6.079  -2.088  1.00 10.00      B   
ATOM   3790  O   ASN B 192      29.062   5.120  -2.662  1.00 10.00      B   
ATOM   3791  N   ILE B 193      29.902   7.220  -2.705  1.00 10.00      B   
ATOM   3792  HN  ILE B 193      30.307   7.945  -2.180  1.00 10.00      B   
ATOM   3793  CA  ILE B 193      29.683   7.437  -4.139  1.00 10.00      B   
ATOM   3794  CB  ILE B 193      30.265   6.294  -5.013  1.00 10.00      B   
ATOM   3795  CG1 ILE B 193      31.782   6.172  -4.805  1.00 10.00      B   
ATOM   3796  CG2 ILE B 193      29.937   6.500  -6.487  1.00 10.00      B   
ATOM   3797  CD1 ILE B 193      32.561   7.424  -5.153  1.00 10.00      B   
ATOM   3798  C   ILE B 193      28.204   7.674  -4.471  1.00 10.00      B   
ATOM   3799  O   ILE B 193      27.858   8.645  -5.143  1.00 10.00      B   
ATOM   3800  N   CYS B 194      27.336   6.794  -3.993  1.00 10.00      B   
ATOM   3801  HN  CYS B 194      27.669   6.038  -3.459  1.00 10.00      B   
ATOM   3802  CA  CYS B 194      25.907   6.911  -4.254  1.00 10.00      B   
ATOM   3803  CB  CYS B 194      25.278   5.522  -4.328  1.00 10.00      B   
ATOM   3804  SG  CYS B 194      26.238   4.339  -5.299  1.00 10.00      B   
ATOM   3805  HG  CYS B 194      26.590   4.934  -6.431  1.00 10.00      B   
ATOM   3806  C   CYS B 194      25.201   7.764  -3.201  1.00 10.00      B   
ATOM   3807  O   CYS B 194      24.221   8.448  -3.503  1.00 10.00      B   
ATOM   3808  N   HIS B 195      25.698   7.707  -1.968  1.00 10.00      B   
ATOM   3809  HN  HIS B 195      26.476   7.132  -1.796  1.00 10.00      B   
ATOM   3810  CA  HIS B 195      25.134   8.470  -0.849  1.00 10.00      B   
ATOM   3811  CB  HIS B 195      25.191   9.982  -1.103  1.00 10.00      B   
ATOM   3812  CG  HIS B 195      26.571  10.560  -0.998  1.00 10.00      B   
ATOM   3813  ND1 HIS B 195      27.515  10.349  -1.975  1.00 10.00      B   
ATOM   3814  CD2 HIS B 195      27.114  11.320  -0.014  1.00 10.00      B   
ATOM   3815  CE1 HIS B 195      28.603  10.978  -1.571  1.00 10.00      B   
ATOM   3816  NE2 HIS B 195      28.409  11.579  -0.390  1.00 10.00      B   
ATOM   3817  HE2 HIS B 195      28.996  12.263   0.004  1.00 10.00      B   
ATOM   3818  C   HIS B 195      23.719   8.009  -0.488  1.00 10.00      B   
ATOM   3819  O   HIS B 195      22.914   8.776   0.049  1.00 10.00      B   
ATOM   3820  N   SER B 196      23.431   6.748  -0.777  1.00 10.00      B   
ATOM   3821  HN  SER B 196      24.114   6.190  -1.200  1.00 10.00      B   
ATOM   3822  CA  SER B 196      22.130   6.166  -0.480  1.00 10.00      B   
ATOM   3823  CB  SER B 196      21.616   5.401  -1.702  1.00 10.00      B   
ATOM   3824  OG  SER B 196      22.285   5.823  -2.883  1.00 10.00      B   
ATOM   3825  HG  SER B 196      22.099   6.757  -3.042  1.00 10.00      B   
ATOM   3826  C   SER B 196      22.247   5.224   0.716  1.00 10.00      B   
ATOM   3827  O   SER B 196      23.340   5.049   1.263  1.00 10.00      B   
ATOM   3828  N   LEU B 197      21.131   4.630   1.121  1.00 10.00      B   
ATOM   3829  HN  LEU B 197      20.284   4.822   0.654  1.00 10.00      B   
ATOM   3830  CA  LEU B 197      21.124   3.703   2.245  1.00 10.00      B   
ATOM   3831  CB  LEU B 197      19.687   3.345   2.625  1.00 10.00      B   
ATOM   3832  CG  LEU B 197      19.509   2.477   3.870  1.00 10.00      B   
ATOM   3833  CD1 LEU B 197      19.969   3.221   5.114  1.00 10.00      B   
ATOM   3834  CD2 LEU B 197      18.062   2.033   4.010  1.00 10.00      B   
ATOM   3835  C   LEU B 197      21.909   2.434   1.913  1.00 10.00      B   
ATOM   3836  O   LEU B 197      21.817   1.908   0.803  1.00 10.00      B   
ATOM   3837  N   LEU B 198      22.685   1.959   2.878  1.00 10.00      B   
ATOM   3838  HN  LEU B 198      22.722   2.433   3.739  1.00 10.00      B   
ATOM   3839  CA  LEU B 198      23.489   0.758   2.704  1.00 10.00      B   
ATOM   3840  CB  LEU B 198      24.983   1.113   2.771  1.00 10.00      B   
ATOM   3841  CG  LEU B 198      25.977  -0.038   2.574  1.00 10.00      B   
ATOM   3842  CD1 LEU B 198      27.144   0.405   1.709  1.00 10.00      B   
ATOM   3843  CD2 LEU B 198      26.480  -0.560   3.911  1.00 10.00      B   
ATOM   3844  C   LEU B 198      23.146  -0.274   3.775  1.00 10.00      B   
ATOM   3845  O   LEU B 198      23.244   0.006   4.971  1.00 10.00      B   
ATOM   3846  N   ILE B 199      22.723  -1.455   3.345  1.00 10.00      B   
ATOM   3847  HN  ILE B 199      22.624  -1.611   2.379  1.00 10.00      B   
ATOM   3848  CA  ILE B 199      22.390  -2.526   4.273  1.00 10.00      B   
ATOM   3849  CB  ILE B 199      21.083  -3.252   3.880  1.00 10.00      B   
ATOM   3850  CG1 ILE B 199      19.906  -2.267   3.824  1.00 10.00      B   
ATOM   3851  CG2 ILE B 199      20.784  -4.397   4.839  1.00 10.00      B   
ATOM   3852  CD1 ILE B 199      19.623  -1.557   5.134  1.00 10.00      B   
ATOM   3853  C   ILE B 199      23.546  -3.524   4.348  1.00 10.00      B   
ATOM   3854  O   ILE B 199      24.229  -3.623   5.376  1.00 10.00      B   
ATOM   3855  N   GLN B 200      23.776  -4.243   3.256  1.00 10.00      B   
ATOM   3856  HN  GLN B 200      23.194  -4.119   2.463  1.00 10.00      B   
ATOM   3857  CA  GLN B 200      24.857  -5.216   3.192  1.00 10.00      B   
ATOM   3858  CB  GLN B 200      24.319  -6.654   3.085  1.00 10.00      B   
ATOM   3859  CG  GLN B 200      23.588  -6.986   1.790  1.00 10.00      B   
ATOM   3860  CD  GLN B 200      22.167  -7.450   2.020  1.00 10.00      B   
ATOM   3861  OE1 GLN B 200      21.915  -8.637   2.236  1.00 10.00      B   
ATOM   3862  NE2 GLN B 200      21.229  -6.523   1.953  1.00 10.00      B   
ATOM   3863 HE21 GLN B 200      21.508  -5.592   1.753  1.00 10.00      B   
ATOM   3864 HE22 GLN B 200      20.301  -6.788   2.114  1.00 10.00      B   
ATOM   3865  C   GLN B 200      25.823  -4.882   2.054  1.00 10.00      B   
ATOM   3866  O   GLN B 200      25.473  -4.945   0.876  1.00 10.00      B   
ATOM   3867  N   GLY B 201      27.040  -4.504   2.411  1.00 10.00      B   
ATOM   3868  HN  GLY B 201      27.277  -4.468   3.359  1.00 10.00      B   
ATOM   3869  CA  GLY B 201      28.023  -4.157   1.407  1.00 10.00      B   
ATOM   3870  C   GLY B 201      29.431  -4.485   1.846  1.00 10.00      B   
ATOM   3871  O   GLY B 201      29.635  -5.278   2.768  1.00 10.00      B   
ATOM   3872  N   GLN B 202      30.405  -3.869   1.195  1.00 10.00      B   
ATOM   3873  HN  GLN B 202      30.178  -3.225   0.486  1.00 10.00      B   
ATOM   3874  CA  GLN B 202      31.800  -4.099   1.521  1.00 10.00      B   
ATOM   3875  CB  GLN B 202      32.626  -4.317   0.250  1.00 10.00      B   
ATOM   3876  CG  GLN B 202      32.223  -5.542  -0.557  1.00 10.00      B   
ATOM   3877  CD  GLN B 202      33.110  -5.757  -1.769  1.00 10.00      B   
ATOM   3878  OE1 GLN B 202      33.665  -4.810  -2.324  1.00 10.00      B   
ATOM   3879  NE2 GLN B 202      33.257  -7.003  -2.190  1.00 10.00      B   
ATOM   3880 HE21 GLN B 202      32.794  -7.720  -1.702  1.00 10.00      B   
ATOM   3881 HE22 GLN B 202      33.821  -7.160  -2.979  1.00 10.00      B   
ATOM   3882  C   GLN B 202      32.358  -2.935   2.329  1.00 10.00      B   
ATOM   3883  O   GLN B 202      32.360  -1.788   1.872  1.00 10.00      B   
ATOM   3884  N   SER B 203      32.799  -3.231   3.541  1.00 10.00      B   
ATOM   3885  HN  SER B 203      32.740  -4.155   3.858  1.00 10.00      B   
ATOM   3886  CA  SER B 203      33.363  -2.224   4.423  1.00 10.00      B   
ATOM   3887  CB  SER B 203      33.008  -2.555   5.876  1.00 10.00      B   
ATOM   3888  OG  SER B 203      31.639  -2.916   5.994  1.00 10.00      B   
ATOM   3889  HG  SER B 203      31.383  -2.916   6.932  1.00 10.00      B   
ATOM   3890  C   SER B 203      34.878  -2.166   4.255  1.00 10.00      B   
ATOM   3891  O   SER B 203      35.523  -3.191   4.029  1.00 10.00      B   
ATOM   3892  N   CYS B 204      35.438  -0.966   4.340  1.00 10.00      B   
ATOM   3893  HN  CYS B 204      34.868  -0.179   4.483  1.00 10.00      B   
ATOM   3894  CA  CYS B 204      36.877  -0.783   4.210  1.00 10.00      B   
ATOM   3895  CB  CYS B 204      37.221   0.706   4.115  1.00 10.00      B   
ATOM   3896  SG  CYS B 204      38.912   1.061   3.579  1.00 10.00      B   
ATOM   3897  HG  CYS B 204      38.886   1.291   2.273  1.00 10.00      B   
ATOM   3898  C   CYS B 204      37.606  -1.430   5.385  1.00 10.00      B   
ATOM   3899  O   CYS B 204      37.020  -1.651   6.446  1.00 10.00      B   
ATOM   3900  N   GLU B 205      38.883  -1.724   5.199  1.00 10.00      B   
ATOM   3901  HN  GLU B 205      39.307  -1.511   4.341  1.00 10.00      B   
ATOM   3902  CA  GLU B 205      39.666  -2.359   6.244  1.00 10.00      B   
ATOM   3903  CB  GLU B 205      40.667  -3.341   5.639  1.00 10.00      B   
ATOM   3904  CG  GLU B 205      40.804  -4.636   6.421  1.00 10.00      B   
ATOM   3905  CD  GLU B 205      39.480  -5.353   6.602  1.00 10.00      B   
ATOM   3906  OE1 GLU B 205      38.970  -5.925   5.622  1.00 10.00      B   
ATOM   3907  OE2 GLU B 205      38.950  -5.355   7.737  1.00 10.00      B   
ATOM   3908  C   GLU B 205      40.378  -1.335   7.122  1.00 10.00      B   
ATOM   3909  O   GLU B 205      40.466  -1.503   8.337  1.00 10.00      B   
ATOM   3910  N   THR B 206      40.889  -0.275   6.515  1.00 10.00      B   
ATOM   3911  HN  THR B 206      40.805  -0.186   5.541  1.00 10.00      B   
ATOM   3912  CA  THR B 206      41.594   0.755   7.269  1.00 10.00      B   
ATOM   3913  CB  THR B 206      42.951   1.087   6.618  1.00 10.00      B   
ATOM   3914  OG1 THR B 206      43.487  -0.113   6.038  1.00 10.00      B   
ATOM   3915  HG1 THR B 206      43.212  -0.166   5.102  1.00 10.00      B   
ATOM   3916  CG2 THR B 206      43.930   1.604   7.661  1.00 10.00      B   
ATOM   3917  C   THR B 206      40.744   2.017   7.431  1.00 10.00      B   
ATOM   3918  O   THR B 206      41.229   3.064   7.865  1.00 10.00      B   
ATOM   3919  N   CYS B 207      39.467   1.904   7.092  1.00 10.00      B   
ATOM   3920  HN  CYS B 207      39.138   1.044   6.762  1.00 10.00      B   
ATOM   3921  CA  CYS B 207      38.530   3.015   7.204  1.00 10.00      B   
ATOM   3922  CB  CYS B 207      38.605   3.915   5.968  1.00 10.00      B   
ATOM   3923  SG  CYS B 207      40.058   4.985   5.910  1.00 10.00      B   
ATOM   3924  HG  CYS B 207      41.034   4.370   6.568  1.00 10.00      B   
ATOM   3925  C   CYS B 207      37.113   2.483   7.374  1.00 10.00      B   
ATOM   3926  O   CYS B 207      36.875   1.290   7.215  1.00 10.00      B   
ATOM   3927  N   GLY B 208      36.176   3.366   7.691  1.00 10.00      B   
ATOM   3928  HN  GLY B 208      36.419   4.309   7.817  1.00 10.00      B   
ATOM   3929  CA  GLY B 208      34.798   2.951   7.869  1.00 10.00      B   
ATOM   3930  C   GLY B 208      33.966   3.169   6.622  1.00 10.00      B   
ATOM   3931  O   GLY B 208      32.740   3.048   6.651  1.00 10.00      B   
ATOM   3932  N   ILE B 209      34.636   3.498   5.526  1.00 10.00      B   
ATOM   3933  HN  ILE B 209      35.608   3.578   5.570  1.00 10.00      B   
ATOM   3934  CA  ILE B 209      33.961   3.730   4.258  1.00 10.00      B   
ATOM   3935  CB  ILE B 209      34.914   4.337   3.196  1.00 10.00      B   
ATOM   3936  CG1 ILE B 209      35.069   5.849   3.412  1.00 10.00      B   
ATOM   3937  CG2 ILE B 209      34.430   4.054   1.776  1.00 10.00      B   
ATOM   3938  CD1 ILE B 209      35.884   6.225   4.631  1.00 10.00      B   
ATOM   3939  C   ILE B 209      33.349   2.426   3.754  1.00 10.00      B   
ATOM   3940  O   ILE B 209      34.023   1.396   3.694  1.00 10.00      B   
ATOM   3941  N   ARG B 210      32.069   2.471   3.417  1.00 10.00      B   
ATOM   3942  HN  ARG B 210      31.586   3.321   3.484  1.00 10.00      B   
ATOM   3943  CA  ARG B 210      31.363   1.295   2.936  1.00 10.00      B   
ATOM   3944  CB  ARG B 210      30.323   0.854   3.969  1.00 10.00      B   
ATOM   3945  CG  ARG B 210      30.922   0.258   5.232  1.00 10.00      B   
ATOM   3946  CD  ARG B 210      30.159   0.687   6.474  1.00 10.00      B   
ATOM   3947  NE  ARG B 210      30.509  -0.131   7.632  1.00 10.00      B   
ATOM   3948  HE  ARG B 210      30.248  -1.086   7.606  1.00 10.00      B   
ATOM   3949  CZ  ARG B 210      31.150   0.317   8.710  1.00 10.00      B   
ATOM   3950  NH1 ARG B 210      31.561   1.578   8.782  1.00 10.00      B   
ATOM   3951 HH11 ARG B 210      31.389   2.232   7.987  1.00 10.00      B   
ATOM   3952 HH12 ARG B 210      32.062   1.918   9.630  1.00 10.00      B   
ATOM   3953  NH2 ARG B 210      31.403  -0.518   9.706  1.00 10.00      B   
ATOM   3954 HH21 ARG B 210      31.105  -1.523   9.628  1.00 10.00      B   
ATOM   3955 HH22 ARG B 210      31.891  -0.186  10.565  1.00 10.00      B   
ATOM   3956  C   ARG B 210      30.681   1.579   1.608  1.00 10.00      B   
ATOM   3957  O   ARG B 210      30.207   2.693   1.368  1.00 10.00      B   
ATOM   3958  N   MET B 211      30.651   0.575   0.746  1.00 10.00      B   
ATOM   3959  HN  MET B 211      31.070  -0.282   0.993  1.00 10.00      B   
ATOM   3960  CA  MET B 211      30.013   0.700  -0.558  1.00 10.00      B   
ATOM   3961  CB  MET B 211      30.969   1.235  -1.630  1.00 10.00      B   
ATOM   3962  CG  MET B 211      32.439   0.959  -1.373  1.00 10.00      B   
ATOM   3963  SD  MET B 211      33.516   1.925  -2.449  1.00 10.00      B   
ATOM   3964  CE  MET B 211      35.121   1.293  -1.972  1.00 10.00      B   
ATOM   3965  C   MET B 211      29.378  -0.618  -0.975  1.00 10.00      B   
ATOM   3966  O   MET B 211      29.823  -1.689  -0.555  1.00 10.00      B   
ATOM   3967  N   HIS B 212      28.334  -0.530  -1.785  1.00 10.00      B   
ATOM   3968  HN  HIS B 212      28.040   0.355  -2.089  1.00 10.00      B   
ATOM   3969  CA  HIS B 212      27.610  -1.708  -2.244  1.00 10.00      B   
ATOM   3970  CB  HIS B 212      26.194  -1.335  -2.687  1.00 10.00      B   
ATOM   3971  CG  HIS B 212      25.218  -1.269  -1.557  1.00 10.00      B   
ATOM   3972  ND1 HIS B 212      25.409  -2.001  -0.417  1.00 10.00      B   
ATOM   3973  CD2 HIS B 212      24.058  -0.577  -1.456  1.00 10.00      B   
ATOM   3974  CE1 HIS B 212      24.368  -1.748   0.349  1.00 10.00      B   
ATOM   3975  NE2 HIS B 212      23.515  -0.892  -0.234  1.00 10.00      B   
ATOM   3976  HE2 HIS B 212      22.553  -0.828  -0.017  1.00 10.00      B   
ATOM   3977  C   HIS B 212      28.335  -2.443  -3.362  1.00 10.00      B   
ATOM   3978  O   HIS B 212      29.258  -1.907  -3.982  1.00 10.00      B   
ATOM   3979  N   LEU B 213      27.891  -3.672  -3.617  1.00 10.00      B   
ATOM   3980  HN  LEU B 213      27.145  -4.024  -3.085  1.00 10.00      B   
ATOM   3981  CA  LEU B 213      28.471  -4.514  -4.656  1.00 10.00      B   
ATOM   3982  CB  LEU B 213      27.838  -5.915  -4.676  1.00 10.00      B   
ATOM   3983  CG  LEU B 213      28.325  -6.900  -3.608  1.00 10.00      B   
ATOM   3984  CD1 LEU B 213      27.698  -6.595  -2.256  1.00 10.00      B   
ATOM   3985  CD2 LEU B 213      28.040  -8.334  -4.025  1.00 10.00      B   
ATOM   3986  C   LEU B 213      28.429  -3.858  -6.044  1.00 10.00      B   
ATOM   3987  O   LEU B 213      29.466  -3.740  -6.692  1.00 10.00      B   
ATOM   3988  N   PRO B 214      27.243  -3.416  -6.528  1.00 10.00      B   
ATOM   3989  CA  PRO B 214      27.139  -2.768  -7.844  1.00 10.00      B   
ATOM   3990  CB  PRO B 214      25.659  -2.376  -7.944  1.00 10.00      B   
ATOM   3991  CG  PRO B 214      24.960  -3.283  -6.992  1.00 10.00      B   
ATOM   3992  CD  PRO B 214      25.926  -3.520  -5.867  1.00 10.00      B   
ATOM   3993  C   PRO B 214      28.017  -1.520  -7.924  1.00 10.00      B   
ATOM   3994  O   PRO B 214      28.520  -1.166  -8.989  1.00 10.00      B   
ATOM   3995  N   CYS B 215      28.208  -0.871  -6.781  1.00 10.00      B   
ATOM   3996  HN  CYS B 215      27.789  -1.211  -5.965  1.00 10.00      B   
ATOM   3997  CA  CYS B 215      29.022   0.332  -6.707  1.00 10.00      B   
ATOM   3998  CB  CYS B 215      28.784   1.049  -5.380  1.00 10.00      B   
ATOM   3999  SG  CYS B 215      27.048   1.102  -4.891  1.00 10.00      B   
ATOM   4000  HG  CYS B 215      26.640   2.362  -4.973  1.00 10.00      B   
ATOM   4001  C   CYS B 215      30.502   0.009  -6.885  1.00 10.00      B   
ATOM   4002  O   CYS B 215      31.167   0.592  -7.740  1.00 10.00      B   
ATOM   4003  N   VAL B 216      31.012  -0.934  -6.095  1.00 10.00      B   
ATOM   4004  HN  VAL B 216      30.434  -1.381  -5.436  1.00 10.00      B   
ATOM   4005  CA  VAL B 216      32.419  -1.317  -6.192  1.00 10.00      B   
ATOM   4006  CB  VAL B 216      32.885  -2.242  -5.043  1.00 10.00      B   
ATOM   4007  CG1 VAL B 216      32.925  -1.488  -3.727  1.00 10.00      B   
ATOM   4008  CG2 VAL B 216      32.004  -3.474  -4.923  1.00 10.00      B   
ATOM   4009  C   VAL B 216      32.723  -1.956  -7.543  1.00 10.00      B   
ATOM   4010  O   VAL B 216      33.796  -1.753  -8.105  1.00 10.00      B   
ATOM   4011  N   ALA B 217      31.760  -2.701  -8.073  1.00 10.00      B   
ATOM   4012  HN  ALA B 217      30.920  -2.816  -7.578  1.00 10.00      B   
ATOM   4013  CA  ALA B 217      31.917  -3.363  -9.362  1.00 10.00      B   
ATOM   4014  CB  ALA B 217      30.738  -4.287  -9.620  1.00 10.00      B   
ATOM   4015  C   ALA B 217      32.038  -2.341 -10.485  1.00 10.00      B   
ATOM   4016  O   ALA B 217      32.674  -2.594 -11.506  1.00 10.00      B   
ATOM   4017  N   LYS B 218      31.424  -1.183 -10.284  1.00 10.00      B   
ATOM   4018  HN  LYS B 218      30.930  -1.043  -9.449  1.00 10.00      B   
ATOM   4019  CA  LYS B 218      31.455  -0.121 -11.275  1.00 10.00      B   
ATOM   4020  CB  LYS B 218      30.166   0.698 -11.197  1.00 10.00      B   
ATOM   4021  CG  LYS B 218      29.725   1.300 -12.519  1.00 10.00      B   
ATOM   4022  CD  LYS B 218      28.334   1.902 -12.404  1.00 10.00      B   
ATOM   4023  CE  LYS B 218      27.802   2.332 -13.760  1.00 10.00      B   
ATOM   4024  NZ  LYS B 218      26.412   2.849 -13.671  1.00 10.00      B   
ATOM   4025  HZ1 LYS B 218      26.380   3.686 -13.056  1.00 10.00      B   
ATOM   4026  HZ2 LYS B 218      25.784   2.118 -13.276  1.00 10.00      B   
ATOM   4027  HZ3 LYS B 218      26.066   3.112 -14.615  1.00 10.00      B   
ATOM   4028  C   LYS B 218      32.665   0.785 -11.065  1.00 10.00      B   
ATOM   4029  O   LYS B 218      33.256   1.283 -12.024  1.00 10.00      B   
ATOM   4030  N   TYR B 219      33.033   0.985  -9.805  1.00 10.00      B   
ATOM   4031  HN  TYR B 219      32.526   0.550  -9.083  1.00 10.00      B   
ATOM   4032  CA  TYR B 219      34.165   1.838  -9.463  1.00 10.00      B   
ATOM   4033  CB  TYR B 219      34.116   2.241  -7.984  1.00 10.00      B   
ATOM   4034  CG  TYR B 219      35.097   3.330  -7.599  1.00 10.00      B   
ATOM   4035  CD1 TYR B 219      34.766   4.671  -7.744  1.00 10.00      B   
ATOM   4036  CD2 TYR B 219      36.354   3.018  -7.094  1.00 10.00      B   
ATOM   4037  CE1 TYR B 219      35.658   5.670  -7.395  1.00 10.00      B   
ATOM   4038  CE2 TYR B 219      37.252   4.009  -6.742  1.00 10.00      B   
ATOM   4039  CZ  TYR B 219      36.899   5.334  -6.896  1.00 10.00      B   
ATOM   4040  OH  TYR B 219      37.788   6.327  -6.547  1.00 10.00      B   
ATOM   4041  HH  TYR B 219      38.598   6.228  -7.067  1.00 10.00      B   
ATOM   4042  C   TYR B 219      35.494   1.161  -9.786  1.00 10.00      B   
ATOM   4043  O   TYR B 219      36.420   1.801 -10.283  1.00 10.00      B   
ATOM   4044  N   PHE B 220      35.586  -0.134  -9.511  1.00 10.00      B   
ATOM   4045  HN  PHE B 220      34.811  -0.604  -9.123  1.00 10.00      B   
ATOM   4046  CA  PHE B 220      36.814  -0.876  -9.769  1.00 10.00      B   
ATOM   4047  CB  PHE B 220      37.080  -1.900  -8.663  1.00 10.00      B   
ATOM   4048  CG  PHE B 220      37.263  -1.289  -7.303  1.00 10.00      B   
ATOM   4049  CD1 PHE B 220      38.311  -0.419  -7.056  1.00 10.00      B   
ATOM   4050  CD2 PHE B 220      36.386  -1.584  -6.272  1.00 10.00      B   
ATOM   4051  CE1 PHE B 220      38.479   0.147  -5.807  1.00 10.00      B   
ATOM   4052  CE2 PHE B 220      36.549  -1.022  -5.021  1.00 10.00      B   
ATOM   4053  CZ  PHE B 220      37.597  -0.154  -4.788  1.00 10.00      B   
ATOM   4054  C   PHE B 220      36.787  -1.555 -11.133  1.00 10.00      B   
ATOM   4055  O   PHE B 220      37.667  -2.350 -11.459  1.00 10.00      B   
ATOM   4056  N   GLN B 221      35.776  -1.232 -11.929  1.00 10.00      B   
ATOM   4057  HN  GLN B 221      35.105  -0.592 -11.613  1.00 10.00      B   
ATOM   4058  CA  GLN B 221      35.643  -1.807 -13.258  1.00 10.00      B   
ATOM   4059  CB  GLN B 221      34.327  -1.371 -13.904  1.00 10.00      B   
ATOM   4060  CG  GLN B 221      34.025  -2.047 -15.233  1.00 10.00      B   
ATOM   4061  CD  GLN B 221      32.737  -1.550 -15.857  1.00 10.00      B   
ATOM   4062  OE1 GLN B 221      32.315  -0.419 -15.620  1.00 10.00      B   
ATOM   4063  NE2 GLN B 221      32.109  -2.386 -16.667  1.00 10.00      B   
ATOM   4064 HE21 GLN B 221      32.503  -3.268 -16.821  1.00 10.00      B   
ATOM   4065 HE22 GLN B 221      31.270  -2.086 -17.080  1.00 10.00      B   
ATOM   4066  C   GLN B 221      36.823  -1.393 -14.132  1.00 10.00      B   
ATOM   4067  O   GLN B 221      37.151  -0.207 -14.221  1.00 10.00      B   
ATOM   4068  N   SER B 222      37.463  -2.384 -14.749  1.00 10.00      B   
ATOM   4069  HN  SER B 222      37.151  -3.302 -14.614  1.00 10.00      B   
ATOM   4070  CA  SER B 222      38.615  -2.158 -15.621  1.00 10.00      B   
ATOM   4071  CB  SER B 222      38.254  -1.230 -16.787  1.00 10.00      B   
ATOM   4072  OG  SER B 222      37.061  -1.657 -17.428  1.00 10.00      B   
ATOM   4073  HG  SER B 222      36.367  -1.000 -17.280  1.00 10.00      B   
ATOM   4074  C   SER B 222      39.820  -1.623 -14.846  1.00 10.00      B   
ATOM   4075  O   SER B 222      40.692  -0.964 -15.412  1.00 10.00      B   
ATOM   4076  N   ASN B 223      39.874  -1.919 -13.554  1.00 10.00      B   
ATOM   4077  HN  ASN B 223      39.159  -2.460 -13.152  1.00 10.00      B   
ATOM   4078  CA  ASN B 223      40.973  -1.466 -12.716  1.00 10.00      B   
ATOM   4079  CB  ASN B 223      40.466  -0.503 -11.637  1.00 10.00      B   
ATOM   4080  CG  ASN B 223      41.580   0.297 -10.981  1.00 10.00      B   
ATOM   4081  OD1 ASN B 223      42.764   0.011 -11.164  1.00 10.00      B   
ATOM   4082  ND2 ASN B 223      41.209   1.307 -10.210  1.00 10.00      B   
ATOM   4083 HD21 ASN B 223      40.252   1.484 -10.107  1.00 10.00      B   
ATOM   4084 HD22 ASN B 223      41.909   1.835  -9.768  1.00 10.00      B   
ATOM   4085  C   ASN B 223      41.675  -2.650 -12.063  1.00 10.00      B   
ATOM   4086  O   ASN B 223      41.044  -3.462 -11.382  1.00 10.00      B   
ATOM   4087  N   ALA B 224      42.978  -2.749 -12.276  1.00 10.00      B   
ATOM   4088  HN  ALA B 224      43.422  -2.078 -12.840  1.00 10.00      B   
ATOM   4089  CA  ALA B 224      43.768  -3.830 -11.701  1.00 10.00      B   
ATOM   4090  CB  ALA B 224      44.933  -4.180 -12.612  1.00 10.00      B   
ATOM   4091  C   ALA B 224      44.269  -3.455 -10.309  1.00 10.00      B   
ATOM   4092  O   ALA B 224      44.827  -4.287  -9.591  1.00 10.00      B   
ATOM   4093  N   GLU B 225      44.063  -2.200  -9.932  1.00 10.00      B   
ATOM   4094  HN  GLU B 225      43.606  -1.585 -10.546  1.00 10.00      B   
ATOM   4095  CA  GLU B 225      44.487  -1.705  -8.631  1.00 10.00      B   
ATOM   4096  CB  GLU B 225      45.442  -0.521  -8.789  1.00 10.00      B   
ATOM   4097  CG  GLU B 225      46.793  -0.886  -9.377  1.00 10.00      B   
ATOM   4098  CD  GLU B 225      47.610   0.330  -9.753  1.00 10.00      B   
ATOM   4099  OE1 GLU B 225      48.250   0.925  -8.864  1.00 10.00      B   
ATOM   4100  OE2 GLU B 225      47.614   0.703 -10.941  1.00 10.00      B   
ATOM   4101  C   GLU B 225      43.280  -1.294  -7.794  1.00 10.00      B   
ATOM   4102  O   GLU B 225      42.740  -0.200  -7.962  1.00 10.00      B   
ATOM   4103  N   PRO B 226      42.834  -2.175  -6.887  1.00 10.00      B   
ATOM   4104  CA  PRO B 226      41.690  -1.907  -6.016  1.00 10.00      B   
ATOM   4105  CB  PRO B 226      41.380  -3.274  -5.382  1.00 10.00      B   
ATOM   4106  CG  PRO B 226      42.234  -4.262  -6.106  1.00 10.00      B   
ATOM   4107  CD  PRO B 226      43.411  -3.496  -6.629  1.00 10.00      B   
ATOM   4108  C   PRO B 226      42.053  -0.889  -4.937  1.00 10.00      B   
ATOM   4109  O   PRO B 226      42.571  -1.247  -3.878  1.00 10.00      B   
ATOM   4110  N   ARG B 227      41.801   0.381  -5.224  1.00 10.00      B   
ATOM   4111  HN  ARG B 227      41.399   0.603  -6.090  1.00 10.00      B   
ATOM   4112  CA  ARG B 227      42.111   1.453  -4.292  1.00 10.00      B   
ATOM   4113  CB  ARG B 227      43.066   2.463  -4.937  1.00 10.00      B   
ATOM   4114  CG  ARG B 227      44.369   1.855  -5.432  1.00 10.00      B   
ATOM   4115  CD  ARG B 227      45.239   2.890  -6.129  1.00 10.00      B   
ATOM   4116  NE  ARG B 227      46.501   2.316  -6.599  1.00 10.00      B   
ATOM   4117  HE  ARG B 227      46.511   1.931  -7.505  1.00 10.00      B   
ATOM   4118  CZ  ARG B 227      47.622   2.281  -5.878  1.00 10.00      B   
ATOM   4119  NH1 ARG B 227      47.657   2.798  -4.653  1.00 10.00      B   
ATOM   4120 HH11 ARG B 227      46.804   3.244  -4.241  1.00 10.00      B   
ATOM   4121 HH12 ARG B 227      48.538   2.758  -4.095  1.00 10.00      B   
ATOM   4122  NH2 ARG B 227      48.711   1.725  -6.387  1.00 10.00      B   
ATOM   4123 HH21 ARG B 227      49.595   1.690  -5.830  1.00 10.00      B   
ATOM   4124 HH22 ARG B 227      48.690   1.315  -7.358  1.00 10.00      B   
ATOM   4125  C   ARG B 227      40.845   2.155  -3.816  1.00 10.00      B   
ATOM   4126  O   ARG B 227      40.037   2.610  -4.623  1.00 10.00      B   
ATOM   4127  N   CYS B 228      40.679   2.220  -2.502  1.00 10.00      B   
ATOM   4128  HN  CYS B 228      41.356   1.807  -1.920  1.00 10.00      B   
ATOM   4129  CA  CYS B 228      39.529   2.871  -1.890  1.00 10.00      B   
ATOM   4130  CB  CYS B 228      39.553   2.616  -0.375  1.00 10.00      B   
ATOM   4131  SG  CYS B 228      38.387   3.598   0.600  1.00 10.00      B   
ATOM   4132  HG  CYS B 228      39.085   4.519   1.258  1.00 10.00      B   
ATOM   4133  C   CYS B 228      39.551   4.371  -2.179  1.00 10.00      B   
ATOM   4134  O   CYS B 228      40.601   5.008  -2.077  1.00 10.00      B   
ATOM   4135  N   PRO B 229      38.388   4.950  -2.546  1.00 10.00      B   
ATOM   4136  CA  PRO B 229      38.266   6.383  -2.859  1.00 10.00      B   
ATOM   4137  CB  PRO B 229      36.754   6.590  -3.002  1.00 10.00      B   
ATOM   4138  CG  PRO B 229      36.219   5.251  -3.373  1.00 10.00      B   
ATOM   4139  CD  PRO B 229      37.101   4.243  -2.694  1.00 10.00      B   
ATOM   4140  C   PRO B 229      38.803   7.269  -1.740  1.00 10.00      B   
ATOM   4141  O   PRO B 229      39.327   8.357  -1.985  1.00 10.00      B   
ATOM   4142  N   HIS B 230      38.664   6.801  -0.509  1.00 10.00      B   
ATOM   4143  HN  HIS B 230      38.234   5.930  -0.375  1.00 10.00      B   
ATOM   4144  CA  HIS B 230      39.139   7.546   0.645  1.00 10.00      B   
ATOM   4145  CB  HIS B 230      38.057   7.607   1.726  1.00 10.00      B   
ATOM   4146  CG  HIS B 230      38.286   8.677   2.750  1.00 10.00      B   
ATOM   4147  ND1 HIS B 230      38.051  10.016   2.529  1.00 10.00      B   
ATOM   4148  HD1 HIS B 230      37.726  10.416   1.691  1.00 10.00      B   
ATOM   4149  CD2 HIS B 230      38.734   8.583   4.027  1.00 10.00      B   
ATOM   4150  CE1 HIS B 230      38.357  10.679   3.652  1.00 10.00      B   
ATOM   4151  NE2 HIS B 230      38.776   9.853   4.594  1.00 10.00      B   
ATOM   4152  C   HIS B 230      40.412   6.918   1.195  1.00 10.00      B   
ATOM   4153  O   HIS B 230      40.461   5.705   1.407  1.00 10.00      B   
ATOM   4154  N   CYS B 231      41.441   7.753   1.373  1.00 10.00      B   
ATOM   4155  HN  CYS B 231      41.318   8.699   1.137  1.00 10.00      B   
ATOM   4156  CA  CYS B 231      42.751   7.346   1.900  1.00 10.00      B   
ATOM   4157  CB  CYS B 231      42.675   6.708   3.296  1.00 10.00      B   
ATOM   4158  SG  CYS B 231      42.381   4.924   3.325  1.00 10.00      B   
ATOM   4159  HG  CYS B 231      41.237   4.698   2.693  1.00 10.00      B   
ATOM   4160  C   CYS B 231      43.579   6.516   0.914  1.00 10.00      B   
ATOM   4161  O   CYS B 231      44.784   6.333   1.112  1.00 10.00      B   
ATOM   4162  N   ASN B 232      42.933   6.044  -0.152  1.00 10.00      B   
ATOM   4163  HN  ASN B 232      41.976   6.238  -0.245  1.00 10.00      B   
ATOM   4164  CA  ASN B 232      43.592   5.238  -1.183  1.00 10.00      B   
ATOM   4165  CB  ASN B 232      44.696   6.023  -1.904  1.00 10.00      B   
ATOM   4166  CG  ASN B 232      44.943   5.524  -3.318  1.00 10.00      B   
ATOM   4167  OD1 ASN B 232      45.805   4.674  -3.556  1.00 10.00      B   
ATOM   4168  ND2 ASN B 232      44.194   6.060  -4.271  1.00 10.00      B   
ATOM   4169 HD21 ASN B 232      43.537   6.742  -4.015  1.00 10.00      B   
ATOM   4170 HD22 ASN B 232      44.318   5.747  -5.193  1.00 10.00      B   
ATOM   4171  C   ASN B 232      44.128   3.930  -0.607  1.00 10.00      B   
ATOM   4172  O   ASN B 232      45.269   3.538  -0.851  1.00 10.00      B   
ATOM   4173  N   ASP B 233      43.290   3.263   0.169  1.00 10.00      B   
ATOM   4174  HN  ASP B 233      42.401   3.630   0.334  1.00 10.00      B   
ATOM   4175  CA  ASP B 233      43.661   1.997   0.782  1.00 10.00      B   
ATOM   4176  CB  ASP B 233      42.865   1.768   2.069  1.00 10.00      B   
ATOM   4177  CG  ASP B 233      43.418   0.627   2.897  1.00 10.00      B   
ATOM   4178  OD1 ASP B 233      44.646   0.389   2.844  1.00 10.00      B   
ATOM   4179  OD2 ASP B 233      42.634  -0.026   3.616  1.00 10.00      B   
ATOM   4180  C   ASP B 233      43.424   0.850  -0.191  1.00 10.00      B   
ATOM   4181  O   ASP B 233      42.551   0.935  -1.054  1.00 10.00      B   
ATOM   4182  N   TYR B 234      44.207  -0.209  -0.063  1.00 10.00      B   
ATOM   4183  HN  TYR B 234      44.888  -0.220   0.643  1.00 10.00      B   
ATOM   4184  CA  TYR B 234      44.066  -1.364  -0.935  1.00 10.00      B   
ATOM   4185  CB  TYR B 234      45.350  -2.193  -0.963  1.00 10.00      B   
ATOM   4186  CG  TYR B 234      46.478  -1.527  -1.717  1.00 10.00      B   
ATOM   4187  CD1 TYR B 234      47.485  -0.851  -1.043  1.00 10.00      B   
ATOM   4188  CD2 TYR B 234      46.532  -1.571  -3.105  1.00 10.00      B   
ATOM   4189  CE1 TYR B 234      48.517  -0.239  -1.729  1.00 10.00      B   
ATOM   4190  CE2 TYR B 234      47.560  -0.963  -3.800  1.00 10.00      B   
ATOM   4191  CZ  TYR B 234      48.549  -0.297  -3.107  1.00 10.00      B   
ATOM   4192  OH  TYR B 234      49.575   0.311  -3.795  1.00 10.00      B   
ATOM   4193  HH  TYR B 234      50.417  -0.045  -3.491  1.00 10.00      B   
ATOM   4194  C   TYR B 234      42.873  -2.213  -0.519  1.00 10.00      B   
ATOM   4195  O   TYR B 234      42.837  -2.750   0.589  1.00 10.00      B   
ATOM   4196  N   TRP B 235      41.906  -2.320  -1.418  1.00 10.00      B   
ATOM   4197  HN  TRP B 235      42.025  -1.878  -2.289  1.00 10.00      B   
ATOM   4198  CA  TRP B 235      40.685  -3.080  -1.178  1.00 10.00      B   
ATOM   4199  CB  TRP B 235      39.706  -2.840  -2.331  1.00 10.00      B   
ATOM   4200  CG  TRP B 235      38.264  -2.956  -1.953  1.00 10.00      B   
ATOM   4201  CD1 TRP B 235      37.347  -3.816  -2.484  1.00 10.00      B   
ATOM   4202  CD2 TRP B 235      37.568  -2.180  -0.972  1.00 10.00      B   
ATOM   4203  NE1 TRP B 235      36.123  -3.622  -1.895  1.00 10.00      B   
ATOM   4204  HE1 TRP B 235      35.295  -4.123  -2.109  1.00 10.00      B   
ATOM   4205  CE2 TRP B 235      36.231  -2.625  -0.962  1.00 10.00      B   
ATOM   4206  CE3 TRP B 235      37.942  -1.153  -0.102  1.00 10.00      B   
ATOM   4207  CZ2 TRP B 235      35.271  -2.080  -0.115  1.00 10.00      B   
ATOM   4208  CZ3 TRP B 235      36.988  -0.614   0.737  1.00 10.00      B   
ATOM   4209  CH2 TRP B 235      35.668  -1.078   0.725  1.00 10.00      B   
ATOM   4210  C   TRP B 235      40.986  -4.571  -1.051  1.00 10.00      B   
ATOM   4211  O   TRP B 235      41.391  -5.213  -2.018  1.00 10.00      B   
ATOM   4212  N   PRO B 236      40.792  -5.141   0.149  1.00 10.00      B   
ATOM   4213  CA  PRO B 236      41.054  -6.557   0.404  1.00 10.00      B   
ATOM   4214  CB  PRO B 236      41.329  -6.569   1.905  1.00 10.00      B   
ATOM   4215  CG  PRO B 236      40.467  -5.479   2.452  1.00 10.00      B   
ATOM   4216  CD  PRO B 236      40.313  -4.448   1.360  1.00 10.00      B   
ATOM   4217  C   PRO B 236      39.855  -7.442   0.078  1.00 10.00      B   
ATOM   4218  O   PRO B 236      39.872  -8.645   0.334  1.00 10.00      B   
ATOM   4219  N   HIS B 237      38.815  -6.842  -0.481  1.00 10.00      B   
ATOM   4220  HN  HIS B 237      38.863  -5.883  -0.670  1.00 10.00      B   
ATOM   4221  CA  HIS B 237      37.611  -7.580  -0.840  1.00 10.00      B   
ATOM   4222  CB  HIS B 237      36.352  -6.763  -0.529  1.00 10.00      B   
ATOM   4223  CG  HIS B 237      36.123  -6.500   0.928  1.00 10.00      B   
ATOM   4224  ND1 HIS B 237      35.267  -7.276   1.672  1.00 10.00      B   
ATOM   4225  CD2 HIS B 237      36.650  -5.534   1.720  1.00 10.00      B   
ATOM   4226  CE1 HIS B 237      35.293  -6.769   2.893  1.00 10.00      B   
ATOM   4227  NE2 HIS B 237      36.114  -5.714   2.970  1.00 10.00      B   
ATOM   4228  HE2 HIS B 237      36.129  -5.049   3.697  1.00 10.00      B   
ATOM   4229  C   HIS B 237      37.638  -7.945  -2.318  1.00 10.00      B   
ATOM   4230  O   HIS B 237      38.443  -7.409  -3.084  1.00 10.00      B   
ATOM   4231  N   GLU B 238      36.765  -8.857  -2.716  1.00 10.00      B   
ATOM   4232  HN  GLU B 238      36.148  -9.246  -2.063  1.00 10.00      B   
ATOM   4233  CA  GLU B 238      36.692  -9.285  -4.103  1.00 10.00      B   
ATOM   4234  CB  GLU B 238      36.016 -10.659  -4.220  1.00 10.00      B   
ATOM   4235  CG  GLU B 238      35.480 -10.967  -5.613  1.00 10.00      B   
ATOM   4236  CD  GLU B 238      35.160 -12.429  -5.822  1.00 10.00      B   
ATOM   4237  OE1 GLU B 238      34.312 -12.970  -5.085  1.00 10.00      B   
ATOM   4238  OE2 GLU B 238      35.753 -13.040  -6.735  1.00 10.00      B   
ATOM   4239  C   GLU B 238      35.951  -8.255  -4.948  1.00 10.00      B   
ATOM   4240  O   GLU B 238      34.942  -7.695  -4.515  1.00 10.00      B   
ATOM   4241  N   ILE B 239      36.466  -8.003  -6.142  1.00 10.00      B   
ATOM   4242  HN  ILE B 239      37.283  -8.469  -6.417  1.00 10.00      B   
ATOM   4243  CA  ILE B 239      35.845  -7.064  -7.061  1.00 10.00      B   
ATOM   4244  CB  ILE B 239      36.885  -6.417  -8.004  1.00 10.00      B   
ATOM   4245  CG1 ILE B 239      37.979  -5.713  -7.196  1.00 10.00      B   
ATOM   4246  CG2 ILE B 239      36.212  -5.440  -8.962  1.00 10.00      B   
ATOM   4247  CD1 ILE B 239      39.148  -5.239  -8.033  1.00 10.00      B   
ATOM   4248  C   ILE B 239      34.797  -7.798  -7.895  1.00 10.00      B   
ATOM   4249  O   ILE B 239      35.130  -8.698  -8.669  1.00 10.00      B   
ATOM   4250  N   PRO B 240      33.517  -7.450  -7.720  1.00 10.00      B   
ATOM   4251  CA  PRO B 240      32.418  -8.074  -8.452  1.00 10.00      B   
ATOM   4252  CB  PRO B 240      31.169  -7.678  -7.642  1.00 10.00      B   
ATOM   4253  CG  PRO B 240      31.672  -6.948  -6.437  1.00 10.00      B   
ATOM   4254  CD  PRO B 240      33.030  -6.424  -6.797  1.00 10.00      B   
ATOM   4255  C   PRO B 240      32.310  -7.530  -9.874  1.00 10.00      B   
ATOM   4256  O   PRO B 240      33.105  -6.687 -10.291  1.00 10.00      B   
ATOM   4257  N   LYS B 241      31.321  -8.012 -10.609  1.00 10.00      B   
ATOM   4258  HN  LYS B 241      30.706  -8.664 -10.218  1.00 10.00      B   
ATOM   4259  CA  LYS B 241      31.109  -7.574 -11.979  1.00 10.00      B   
ATOM   4260  CB  LYS B 241      30.971  -8.776 -12.921  1.00 10.00      B   
ATOM   4261  CG  LYS B 241      31.600 -10.065 -12.407  1.00 10.00      B   
ATOM   4262  CD  LYS B 241      30.639 -11.235 -12.549  1.00 10.00      B   
ATOM   4263  CE  LYS B 241      29.402 -11.041 -11.682  1.00 10.00      B   
ATOM   4264  NZ  LYS B 241      28.304 -11.968 -12.055  1.00 10.00      B   
ATOM   4265  HZ1 LYS B 241      27.497 -11.841 -11.414  1.00 10.00      B   
ATOM   4266  HZ2 LYS B 241      28.628 -12.954 -11.989  1.00 10.00      B   
ATOM   4267  HZ3 LYS B 241      27.991 -11.781 -13.030  1.00 10.00      B   
ATOM   4268  C   LYS B 241      29.849  -6.724 -12.051  1.00 10.00      B   
ATOM   4269  O   LYS B 241      29.005  -6.787 -11.158  1.00 10.00      B   
ATOM   4270  N   VAL B 242      29.730  -5.930 -13.105  1.00 10.00      B   
ATOM   4271  HN  VAL B 242      30.439  -5.923 -13.779  1.00 10.00      B   
ATOM   4272  CA  VAL B 242      28.565  -5.075 -13.287  1.00 10.00      B   
ATOM   4273  CB  VAL B 242      28.827  -3.969 -14.331  1.00 10.00      B   
ATOM   4274  CG1 VAL B 242      29.787  -2.928 -13.774  1.00 10.00      B   
ATOM   4275  CG2 VAL B 242      29.369  -4.562 -15.624  1.00 10.00      B   
ATOM   4276  C   VAL B 242      27.360  -5.904 -13.715  1.00 10.00      B   
ATOM   4277  O   VAL B 242      27.502  -7.075 -14.077  1.00 10.00      B   
ATOM   4278  N   PHE B 243      26.182  -5.301 -13.676  1.00 10.00      B   
ATOM   4279  HN  PHE B 243      26.133  -4.362 -13.401  1.00 10.00      B   
ATOM   4280  CA  PHE B 243      24.962  -5.994 -14.057  1.00 10.00      B   
ATOM   4281  CB  PHE B 243      23.722  -5.204 -13.630  1.00 10.00      B   
ATOM   4282  CG  PHE B 243      22.430  -5.807 -14.111  1.00 10.00      B   
ATOM   4283  CD1 PHE B 243      21.635  -5.138 -15.029  1.00 10.00      B   
ATOM   4284  CD2 PHE B 243      22.014  -7.046 -13.650  1.00 10.00      B   
ATOM   4285  CE1 PHE B 243      20.450  -5.692 -15.474  1.00 10.00      B   
ATOM   4286  CE2 PHE B 243      20.831  -7.605 -14.090  1.00 10.00      B   
ATOM   4287  CZ  PHE B 243      20.048  -6.928 -15.005  1.00 10.00      B   
ATOM   4288  C   PHE B 243      24.937  -6.247 -15.554  1.00 10.00      B   
ATOM   4289  O   PHE B 243      25.058  -5.316 -16.353  1.00 10.00      B   
ATOM   4290  N   ASP B 244      24.794  -7.508 -15.924  1.00 10.00      B   
ATOM   4291  HN  ASP B 244      24.709  -8.200 -15.236  1.00 10.00      B   
ATOM   4292  CA  ASP B 244      24.743  -7.894 -17.324  1.00 10.00      B   
ATOM   4293  CB  ASP B 244      25.614  -9.130 -17.566  1.00 10.00      B   
ATOM   4294  CG  ASP B 244      26.346  -9.086 -18.892  1.00 10.00      B   
ATOM   4295  OD1 ASP B 244      25.715  -9.324 -19.938  1.00 10.00      B   
ATOM   4296  OD2 ASP B 244      27.572  -8.824 -18.888  1.00 10.00      B   
ATOM   4297  C   ASP B 244      23.300  -8.186 -17.713  1.00 10.00      B   
ATOM   4298  O   ASP B 244      22.634  -9.000 -17.072  1.00 10.00      B   
ATOM   4299  N   PRO B 245      22.789  -7.506 -18.751  1.00 10.00      B   
ATOM   4300  CA  PRO B 245      21.412  -7.675 -19.229  1.00 10.00      B   
ATOM   4301  CB  PRO B 245      21.210  -6.494 -20.195  1.00 10.00      B   
ATOM   4302  CG  PRO B 245      22.401  -5.611 -20.009  1.00 10.00      B   
ATOM   4303  CD  PRO B 245      23.509  -6.501 -19.537  1.00 10.00      B   
ATOM   4304  C   PRO B 245      21.192  -8.999 -19.962  1.00 10.00      B   
ATOM   4305  O   PRO B 245      20.743  -9.021 -21.111  1.00 10.00      B   
ATOM   4306  N   GLU B 246      21.499 -10.098 -19.297  1.00 10.00      B   
ATOM   4307  HN  GLU B 246      21.855 -10.021 -18.384  1.00 10.00      B   
ATOM   4308  CB  GLU B 246      22.662 -12.006 -20.321  1.00 10.00      B   
ATOM   4309  CG  GLU B 246      23.343 -11.235 -21.439  1.00 10.00      B   
ATOM   4310  CD  GLU B 246      24.422 -12.044 -22.118  1.00 10.00      B   
ATOM   4311  OE1 GLU B 246      24.387 -12.169 -23.361  1.00 10.00      B   
ATOM   4312  OE2 GLU B 246      25.301 -12.576 -21.415  1.00 10.00      B   
ATOM   4313  CA  GLU B 246      21.323 -11.417 -19.878  1.00 10.00      B   
ATOM   4314  C   GLU B 246      20.637 -12.344 -18.886  1.00 10.00      B   
ATOM   4315  O   GLU B 246      21.199 -12.574 -17.794  1.00 10.00      B   
ATOM   4316  OXT GLU B 246      19.534 -12.835 -19.199  1.00 10.00      B   
END
