# Supplementary material for: COZOID: contact zone identifier for visual analysis of protein-protein interactions
Source: BMC Bioinformatics. 2018 Apr 6;19:125. doi: 10.1186/s12859-018-2113-6 (PMC5889581; doi:10.1186/s12859-018-2113-6)
Supplement: Supplementary file 3 — Example data. Testing dataset used in the manuscript. (ZIP 2662 kb) [file 12859_2018_2113_MOESM3_ESM.zip › Test_data_COZOID/cluster3_2.pdb]

REMARK FILENAME="/data/home/enm009/home_crm03_219688806/CREAM219688806/DIRAC_"
REMARK ===============================================================
REMARK HADDOCK run for complex
REMARK final NOE weights: unambig 50 amb: 50
REMARK ===============================================================
REMARK            total,bonds,angles,improper,dihe,vdw,elec,air,cdih,coup,sani,vean,dani
REMARK energies: -319.646, 0, 0, 0, 0, -64.19, -296.622, 41.1652, 0, 0, 0, 0, 0
REMARK ===============================================================
REMARK            bonds,angles,impropers,dihe,air,cdih,coup,sani,vean,dani
REMARK rms-dev.: 0,0,0,0,0.604415,0,0, 0, 0, 0
REMARK ===============================================================
REMARK               air,cdih,coup,sani,vean,dani
REMARK               >0.3,>5,>1,>0,>5,>0.2
REMARK violations.: 1, 0, 0, 0, 0, 0
REMARK ===============================================================
REMARK                        CVpartition#,violations,rms
REMARK AIRs cross-validation: 2, 1, 3.39619
REMARK ===============================================================
REMARK NCS energy: 0
REMARK ===============================================================
REMARK Symmetry energy: 0
REMARK ===============================================================
REMARK Desolvation energy: 28.4748
REMARK Internal energy free molecules: 8778.33
REMARK Internal energy complex: -16872.2
REMARK Binding energy: -25982.9
REMARK ===============================================================
REMARK buried surface area: 2283.89
REMARK ===============================================================
REMARK water - chain1: 0 0 0
REMARK water - chain2: 0 0 0
REMARK water - chain3: 0 0 0
REMARK water - chain4: 0 0 0
REMARK water - chain5: 0 0 0
REMARK water - chain6: 0 0 0
REMARK ===============================================================
REMARK water - water: 0 0 0
REMARK ===============================================================
REMARK DATE:08-Dec-2015  19:58:23       created by user: enm009
REMARK VERSION:1.2
ATOM      1  C   GLY A  78       3.953 -33.065 -15.168  1.00 10.00      A   
ATOM      2  O   GLY A  78       2.838 -33.367 -14.740  1.00 10.00      A   
ATOM      3  N   GLY A  78       2.763 -32.009 -17.066  1.00 10.00      A   
ATOM      4  HT1 GLY A  78       2.270 -32.887 -17.329  1.00 10.00      A   
ATOM      5  HT2 GLY A  78       2.877 -31.420 -17.911  1.00 10.00      A   
ATOM      6  HT3 GLY A  78       2.183 -31.496 -16.374  1.00 10.00      A   
ATOM      7  CA  GLY A  78       4.085 -32.323 -16.483  1.00 10.00      A   
ATOM      8  N   PRO A  79       5.075 -33.361 -14.496  1.00 10.00      A   
ATOM      9  CA  PRO A  79       5.065 -34.085 -13.225  1.00 10.00      A   
ATOM     10  CB  PRO A  79       6.522 -34.521 -13.066  1.00 10.00      A   
ATOM     11  CG  PRO A  79       7.302 -33.467 -13.776  1.00 10.00      A   
ATOM     12  CD  PRO A  79       6.441 -33.002 -14.920  1.00 10.00      A   
ATOM     13  C   PRO A  79       4.642 -33.193 -12.060  1.00 10.00      A   
ATOM     14  O   PRO A  79       5.472 -32.540 -11.423  1.00 10.00      A   
ATOM     15  N   ARG A  80       3.342 -33.155 -11.798  1.00 10.00      A   
ATOM     16  HN  ARG A  80       2.726 -33.678 -12.357  1.00 10.00      A   
ATOM     17  CA  ARG A  80       2.807 -32.350 -10.710  1.00 10.00      A   
ATOM     18  CB  ARG A  80       1.316 -32.059 -10.931  1.00 10.00      A   
ATOM     19  CG  ARG A  80       0.963 -31.489 -12.301  1.00 10.00      A   
ATOM     20  CD  ARG A  80       1.510 -30.081 -12.491  1.00 10.00      A   
ATOM     21  NE  ARG A  80       0.759 -29.328 -13.500  1.00 10.00      A   
ATOM     22  HE  ARG A  80      -0.221 -29.443 -13.511  1.00 10.00      A   
ATOM     23  CZ  ARG A  80       1.313 -28.492 -14.381  1.00 10.00      A   
ATOM     24  NH1 ARG A  80       2.632 -28.337 -14.433  1.00 10.00      A   
ATOM     25 HH11 ARG A  80       3.052 -27.673 -15.128  1.00 10.00      A   
ATOM     26 HH12 ARG A  80       3.253 -28.878 -13.793  1.00 10.00      A   
ATOM     27  NH2 ARG A  80       0.546 -27.819 -15.226  1.00 10.00      A   
ATOM     28 HH21 ARG A  80       0.979 -27.166 -15.921  1.00 10.00      A   
ATOM     29 HH22 ARG A  80      -0.504 -27.932 -15.198  1.00 10.00      A   
ATOM     30  C   ARG A  80       3.014 -33.059  -9.370  1.00 10.00      A   
ATOM     31  O   ARG A  80       2.137 -33.786  -8.899  1.00 10.00      A   
ATOM     32  N   SER A  81       4.186 -32.864  -8.776  1.00 10.00      A   
ATOM     33  HN  SER A  81       4.854 -32.292  -9.212  1.00 10.00      A   
ATOM     34  CA  SER A  81       4.514 -33.478  -7.497  1.00 10.00      A   
ATOM     35  CB  SER A  81       6.002 -33.284  -7.203  1.00 10.00      A   
ATOM     36  OG  SER A  81       6.692 -32.832  -8.359  1.00 10.00      A   
ATOM     37  HG  SER A  81       6.809 -33.568  -8.972  1.00 10.00      A   
ATOM     38  C   SER A  81       3.677 -32.865  -6.376  1.00 10.00      A   
ATOM     39  O   SER A  81       3.157 -31.758  -6.523  1.00 10.00      A   
ATOM     40  N   GLN A  82       3.548 -33.581  -5.262  1.00 10.00      A   
ATOM     41  HN  GLN A  82       3.977 -34.463  -5.204  1.00 10.00      A   
ATOM     42  CA  GLN A  82       2.770 -33.094  -4.125  1.00 10.00      A   
ATOM     43  CB  GLN A  82       2.771 -34.106  -2.978  1.00 10.00      A   
ATOM     44  CG  GLN A  82       1.654 -33.885  -1.970  1.00 10.00      A   
ATOM     45  CD  GLN A  82       1.878 -34.625  -0.668  1.00 10.00      A   
ATOM     46  OE1 GLN A  82       1.517 -35.792  -0.533  1.00 10.00      A   
ATOM     47  NE2 GLN A  82       2.462 -33.948   0.308  1.00 10.00      A   
ATOM     48 HE21 GLN A  82       2.716 -33.006   0.137  1.00 10.00      A   
ATOM     49 HE22 GLN A  82       2.620 -34.406   1.159  1.00 10.00      A   
ATOM     50  C   GLN A  82       3.302 -31.749  -3.641  1.00 10.00      A   
ATOM     51  O   GLN A  82       2.533 -30.818  -3.409  1.00 10.00      A   
ATOM     52  N   LYS A  83       4.624 -31.651  -3.513  1.00 10.00      A   
ATOM     53  HN  LYS A  83       5.181 -32.432  -3.709  1.00 10.00      A   
ATOM     54  CA  LYS A  83       5.264 -30.415  -3.069  1.00 10.00      A   
ATOM     55  CB  LYS A  83       6.781 -30.591  -2.995  1.00 10.00      A   
ATOM     56  CG  LYS A  83       7.495 -29.488  -2.229  1.00 10.00      A   
ATOM     57  CD  LYS A  83       8.985 -29.763  -2.129  1.00 10.00      A   
ATOM     58  CE  LYS A  83       9.659 -28.828  -1.138  1.00 10.00      A   
ATOM     59  NZ  LYS A  83      11.123 -29.076  -1.062  1.00 10.00      A   
ATOM     60  HZ1 LYS A  83      11.304 -30.065  -0.796  1.00 10.00      A   
ATOM     61  HZ2 LYS A  83      11.557 -28.456  -0.349  1.00 10.00      A   
ATOM     62  HZ3 LYS A  83      11.566 -28.888  -1.984  1.00 10.00      A   
ATOM     63  C   LYS A  83       4.916 -29.265  -4.008  1.00 10.00      A   
ATOM     64  O   LYS A  83       4.728 -28.132  -3.574  1.00 10.00      A   
ATOM     65  N   GLN A  84       4.821 -29.574  -5.296  1.00 10.00      A   
ATOM     66  HN  GLN A  84       4.972 -30.500  -5.575  1.00 10.00      A   
ATOM     67  CA  GLN A  84       4.480 -28.576  -6.302  1.00 10.00      A   
ATOM     68  CB  GLN A  84       4.623 -29.160  -7.706  1.00 10.00      A   
ATOM     69  CG  GLN A  84       6.012 -29.057  -8.307  1.00 10.00      A   
ATOM     70  CD  GLN A  84       6.075 -29.687  -9.683  1.00 10.00      A   
ATOM     71  OE1 GLN A  84       5.070 -29.763 -10.389  1.00 10.00      A   
ATOM     72  NE2 GLN A  84       7.251 -30.139 -10.076  1.00 10.00      A   
ATOM     73 HE21 GLN A  84       8.011 -30.040  -9.467  1.00 10.00      A   
ATOM     74 HE22 GLN A  84       7.313 -30.562 -10.956  1.00 10.00      A   
ATOM     75  C   GLN A  84       3.047 -28.111  -6.101  1.00 10.00      A   
ATOM     76  O   GLN A  84       2.761 -26.918  -6.135  1.00 10.00      A   
ATOM     77  N   LEU A  85       2.153 -29.070  -5.887  1.00 10.00      A   
ATOM     78  HN  LEU A  85       2.451 -30.006  -5.877  1.00 10.00      A   
ATOM     79  CA  LEU A  85       0.745 -28.774  -5.670  1.00 10.00      A   
ATOM     80  CB  LEU A  85      -0.060 -30.072  -5.569  1.00 10.00      A   
ATOM     81  CG  LEU A  85       0.028 -31.014  -6.772  1.00 10.00      A   
ATOM     82  CD1 LEU A  85      -0.568 -32.369  -6.434  1.00 10.00      A   
ATOM     83  CD2 LEU A  85      -0.669 -30.410  -7.980  1.00 10.00      A   
ATOM     84  C   LEU A  85       0.570 -27.946  -4.403  1.00 10.00      A   
ATOM     85  O   LEU A  85      -0.125 -26.928  -4.407  1.00 10.00      A   
ATOM     86  N   GLU A  86       1.219 -28.380  -3.327  1.00 10.00      A   
ATOM     87  HN  GLU A  86       1.759 -29.203  -3.391  1.00 10.00      A   
ATOM     88  CA  GLU A  86       1.148 -27.679  -2.052  1.00 10.00      A   
ATOM     89  CB  GLU A  86       1.878 -28.467  -0.962  1.00 10.00      A   
ATOM     90  CG  GLU A  86       1.288 -29.843  -0.700  1.00 10.00      A   
ATOM     91  CD  GLU A  86       1.975 -30.573   0.435  1.00 10.00      A   
ATOM     92  OE1 GLU A  86       2.982 -31.266   0.186  1.00 10.00      A   
ATOM     93  OE2 GLU A  86       1.502 -30.466   1.586  1.00 10.00      A   
ATOM     94  C   GLU A  86       1.726 -26.273  -2.172  1.00 10.00      A   
ATOM     95  O   GLU A  86       1.179 -25.319  -1.621  1.00 10.00      A   
ATOM     96  N   LEU A  87       2.825 -26.146  -2.904  1.00 10.00      A   
ATOM     97  HN  LEU A  87       3.222 -26.945  -3.319  1.00 10.00      A   
ATOM     98  CA  LEU A  87       3.465 -24.855  -3.099  1.00 10.00      A   
ATOM     99  CB  LEU A  87       4.857 -25.034  -3.714  1.00 10.00      A   
ATOM    100  CG  LEU A  87       5.721 -23.775  -3.821  1.00 10.00      A   
ATOM    101  CD1 LEU A  87       6.043 -23.227  -2.439  1.00 10.00      A   
ATOM    102  CD2 LEU A  87       6.996 -24.067  -4.597  1.00 10.00      A   
ATOM    103  C   LEU A  87       2.610 -23.956  -3.984  1.00 10.00      A   
ATOM    104  O   LEU A  87       2.454 -22.768  -3.707  1.00 10.00      A   
ATOM    105  N   LYS A  88       2.038 -24.536  -5.033  1.00 10.00      A   
ATOM    106  HN  LYS A  88       2.189 -25.496  -5.190  1.00 10.00      A   
ATOM    107  CA  LYS A  88       1.207 -23.788  -5.966  1.00 10.00      A   
ATOM    108  CB  LYS A  88       0.841 -24.638  -7.183  1.00 10.00      A   
ATOM    109  CG  LYS A  88       0.553 -23.826  -8.435  1.00 10.00      A   
ATOM    110  CD  LYS A  88       1.724 -22.924  -8.793  1.00 10.00      A   
ATOM    111  CE  LYS A  88       1.410 -22.079 -10.015  1.00 10.00      A   
ATOM    112  NZ  LYS A  88       2.407 -20.995 -10.219  1.00 10.00      A   
ATOM    113  HZ1 LYS A  88       2.484 -20.410  -9.351  1.00 10.00      A   
ATOM    114  HZ2 LYS A  88       2.108 -20.380 -11.004  1.00 10.00      A   
ATOM    115  HZ3 LYS A  88       3.340 -21.391 -10.441  1.00 10.00      A   
ATOM    116  C   LYS A  88      -0.043 -23.228  -5.294  1.00 10.00      A   
ATOM    117  O   LYS A  88      -0.390 -22.066  -5.499  1.00 10.00      A   
ATOM    118  N   VAL A  89      -0.721 -24.044  -4.488  1.00 10.00      A   
ATOM    119  HN  VAL A  89      -0.415 -24.971  -4.365  1.00 10.00      A   
ATOM    120  CA  VAL A  89      -1.920 -23.578  -3.795  1.00 10.00      A   
ATOM    121  CB  VAL A  89      -2.733 -24.711  -3.122  1.00 10.00      A   
ATOM    122  CG1 VAL A  89      -3.243 -25.701  -4.156  1.00 10.00      A   
ATOM    123  CG2 VAL A  89      -1.929 -25.419  -2.042  1.00 10.00      A   
ATOM    124  C   VAL A  89      -1.563 -22.497  -2.777  1.00 10.00      A   
ATOM    125  O   VAL A  89      -2.357 -21.598  -2.504  1.00 10.00      A   
ATOM    126  N   SER A  90      -0.351 -22.581  -2.236  1.00 10.00      A   
ATOM    127  HN  SER A  90       0.236 -23.322  -2.493  1.00 10.00      A   
ATOM    128  CA  SER A  90       0.123 -21.602  -1.273  1.00 10.00      A   
ATOM    129  CB  SER A  90       1.336 -22.140  -0.509  1.00 10.00      A   
ATOM    130  OG  SER A  90       1.024 -23.360   0.147  1.00 10.00      A   
ATOM    131  HG  SER A  90       0.998 -24.078  -0.504  1.00 10.00      A   
ATOM    132  C   SER A  90       0.477 -20.303  -1.991  1.00 10.00      A   
ATOM    133  O   SER A  90       0.210 -19.216  -1.495  1.00 10.00      A   
ATOM    134  N   GLU A  91       1.067 -20.434  -3.172  1.00 10.00      A   
ATOM    135  HN  GLU A  91       1.264 -21.337  -3.508  1.00 10.00      A   
ATOM    136  CA  GLU A  91       1.444 -19.286  -3.983  1.00 10.00      A   
ATOM    137  CB  GLU A  91       2.230 -19.771  -5.206  1.00 10.00      A   
ATOM    138  CG  GLU A  91       2.529 -18.705  -6.243  1.00 10.00      A   
ATOM    139  CD  GLU A  91       2.552 -19.276  -7.645  1.00 10.00      A   
ATOM    140  OE1 GLU A  91       1.467 -19.514  -8.210  1.00 10.00      A   
ATOM    141  OE2 GLU A  91       3.650 -19.512  -8.187  1.00 10.00      A   
ATOM    142  C   GLU A  91       0.193 -18.525  -4.418  1.00 10.00      A   
ATOM    143  O   GLU A  91       0.156 -17.292  -4.398  1.00 10.00      A   
ATOM    144  N   LEU A  92      -0.837 -19.280  -4.783  1.00 10.00      A   
ATOM    145  HN  LEU A  92      -0.734 -20.258  -4.773  1.00 10.00      A   
ATOM    146  CA  LEU A  92      -2.103 -18.710  -5.221  1.00 10.00      A   
ATOM    147  CB  LEU A  92      -3.073 -19.825  -5.624  1.00 10.00      A   
ATOM    148  CG  LEU A  92      -3.867 -19.604  -6.915  1.00 10.00      A   
ATOM    149  CD1 LEU A  92      -4.534 -20.897  -7.357  1.00 10.00      A   
ATOM    150  CD2 LEU A  92      -4.904 -18.505  -6.735  1.00 10.00      A   
ATOM    151  C   LEU A  92      -2.727 -17.833  -4.136  1.00 10.00      A   
ATOM    152  O   LEU A  92      -3.173 -16.718  -4.413  1.00 10.00      A   
ATOM    153  N   VAL A  93      -2.745 -18.326  -2.901  1.00 10.00      A   
ATOM    154  HN  VAL A  93      -2.362 -19.214  -2.727  1.00 10.00      A   
ATOM    155  CA  VAL A  93      -3.331 -17.563  -1.802  1.00 10.00      A   
ATOM    156  CB  VAL A  93      -3.559 -18.378  -0.506  1.00 10.00      A   
ATOM    157  CG1 VAL A  93      -4.455 -19.578  -0.771  1.00 10.00      A   
ATOM    158  CG2 VAL A  93      -2.249 -18.808   0.132  1.00 10.00      A   
ATOM    159  C   VAL A  93      -2.562 -16.273  -1.521  1.00 10.00      A   
ATOM    160  O   VAL A  93      -3.156 -15.272  -1.125  1.00 10.00      A   
ATOM    161  N   GLN A  94      -1.247 -16.291  -1.747  1.00 10.00      A   
ATOM    162  HN  GLN A  94      -0.824 -17.117  -2.066  1.00 10.00      A   
ATOM    163  CA  GLN A  94      -0.428 -15.099  -1.533  1.00 10.00      A   
ATOM    164  CB  GLN A  94       1.059 -15.382  -1.785  1.00 10.00      A   
ATOM    165  CG  GLN A  94       1.581 -16.660  -1.157  1.00 10.00      A   
ATOM    166  CD  GLN A  94       3.096 -16.749  -1.157  1.00 10.00      A   
ATOM    167  OE1 GLN A  94       3.774 -16.099  -1.951  1.00 10.00      A   
ATOM    168  NE2 GLN A  94       3.638 -17.569  -0.269  1.00 10.00      A   
ATOM    169 HE21 GLN A  94       3.040 -18.064   0.330  1.00 10.00      A   
ATOM    170 HE22 GLN A  94       4.617 -17.649  -0.245  1.00 10.00      A   
ATOM    171  C   GLN A  94      -0.893 -14.008  -2.484  1.00 10.00      A   
ATOM    172  O   GLN A  94      -1.105 -12.863  -2.088  1.00 10.00      A   
ATOM    173  N   PHE A  95      -1.075 -14.398  -3.740  1.00 10.00      A   
ATOM    174  HN  PHE A  95      -0.895 -15.336  -3.973  1.00 10.00      A   
ATOM    175  CA  PHE A  95      -1.522 -13.491  -4.782  1.00 10.00      A   
ATOM    176  CB  PHE A  95      -1.621 -14.248  -6.108  1.00 10.00      A   
ATOM    177  CG  PHE A  95      -1.948 -13.380  -7.285  1.00 10.00      A   
ATOM    178  CD1 PHE A  95      -0.997 -12.526  -7.812  1.00 10.00      A   
ATOM    179  CD2 PHE A  95      -3.205 -13.419  -7.864  1.00 10.00      A   
ATOM    180  CE1 PHE A  95      -1.290 -11.729  -8.899  1.00 10.00      A   
ATOM    181  CE2 PHE A  95      -3.506 -12.625  -8.951  1.00 10.00      A   
ATOM    182  CZ  PHE A  95      -2.547 -11.777  -9.468  1.00 10.00      A   
ATOM    183  C   PHE A  95      -2.875 -12.883  -4.425  1.00 10.00      A   
ATOM    184  O   PHE A  95      -3.067 -11.670  -4.521  1.00 10.00      A   
ATOM    185  N   LEU A  96      -3.801 -13.737  -4.001  1.00 10.00      A   
ATOM    186  HN  LEU A  96      -3.575 -14.693  -3.940  1.00 10.00      A   
ATOM    187  CA  LEU A  96      -5.140 -13.299  -3.626  1.00 10.00      A   
ATOM    188  CB  LEU A  96      -5.991 -14.497  -3.194  1.00 10.00      A   
ATOM    189  CG  LEU A  96      -6.155 -15.622  -4.218  1.00 10.00      A   
ATOM    190  CD1 LEU A  96      -6.858 -16.816  -3.592  1.00 10.00      A   
ATOM    191  CD2 LEU A  96      -6.913 -15.133  -5.442  1.00 10.00      A   
ATOM    192  C   LEU A  96      -5.083 -12.278  -2.497  1.00 10.00      A   
ATOM    193  O   LEU A  96      -5.736 -11.236  -2.557  1.00 10.00      A   
ATOM    194  N   LEU A  97      -4.276 -12.577  -1.486  1.00 10.00      A   
ATOM    195  HN  LEU A  97      -3.760 -13.414  -1.520  1.00 10.00      A   
ATOM    196  CA  LEU A  97      -4.129 -11.702  -0.329  1.00 10.00      A   
ATOM    197  CB  LEU A  97      -3.230 -12.349   0.725  1.00 10.00      A   
ATOM    198  CG  LEU A  97      -3.819 -13.548   1.471  1.00 10.00      A   
ATOM    199  CD1 LEU A  97      -2.718 -14.334   2.163  1.00 10.00      A   
ATOM    200  CD2 LEU A  97      -4.863 -13.093   2.479  1.00 10.00      A   
ATOM    201  C   LEU A  97      -3.579 -10.332  -0.714  1.00 10.00      A   
ATOM    202  O   LEU A  97      -4.140  -9.304  -0.334  1.00 10.00      A   
ATOM    203  N   ILE A  98      -2.490 -10.323  -1.476  1.00 10.00      A   
ATOM    204  HN  ILE A  98      -2.100 -11.180  -1.762  1.00 10.00      A   
ATOM    205  CA  ILE A  98      -1.857  -9.075  -1.900  1.00 10.00      A   
ATOM    206  CB  ILE A  98      -0.545  -9.333  -2.681  1.00 10.00      A   
ATOM    207  CG1 ILE A  98       0.412 -10.214  -1.867  1.00 10.00      A   
ATOM    208  CG2 ILE A  98       0.132  -8.024  -3.067  1.00 10.00      A   
ATOM    209  CD1 ILE A  98       0.713  -9.692  -0.477  1.00 10.00      A   
ATOM    210  C   ILE A  98      -2.808  -8.225  -2.746  1.00 10.00      A   
ATOM    211  O   ILE A  98      -2.830  -6.997  -2.632  1.00 10.00      A   
ATOM    212  N   LYS A  99      -3.604  -8.880  -3.579  1.00 10.00      A   
ATOM    213  HN  LYS A  99      -3.553  -9.863  -3.620  1.00 10.00      A   
ATOM    214  CA  LYS A  99      -4.550  -8.176  -4.437  1.00 10.00      A   
ATOM    215  CB  LYS A  99      -5.035  -9.076  -5.578  1.00 10.00      A   
ATOM    216  CG  LYS A  99      -3.965  -9.400  -6.611  1.00 10.00      A   
ATOM    217  CD  LYS A  99      -3.855  -8.313  -7.667  1.00 10.00      A   
ATOM    218  CE  LYS A  99      -2.556  -8.435  -8.447  1.00 10.00      A   
ATOM    219  NZ  LYS A  99      -2.696  -7.949  -9.842  1.00 10.00      A   
ATOM    220  HZ1 LYS A  99      -3.203  -8.661 -10.423  1.00 10.00      A   
ATOM    221  HZ2 LYS A  99      -1.764  -7.783 -10.263  1.00 10.00      A   
ATOM    222  HZ3 LYS A  99      -3.236  -7.062  -9.862  1.00 10.00      A   
ATOM    223  C   LYS A  99      -5.733  -7.618  -3.645  1.00 10.00      A   
ATOM    224  O   LYS A  99      -6.166  -6.486  -3.876  1.00 10.00      A   
ATOM    225  N   ASP A 100      -6.242  -8.402  -2.701  1.00 10.00      A   
ATOM    226  HN  ASP A 100      -5.847  -9.292  -2.548  1.00 10.00      A   
ATOM    227  CA  ASP A 100      -7.380  -7.976  -1.889  1.00 10.00      A   
ATOM    228  CB  ASP A 100      -7.988  -9.143  -1.116  1.00 10.00      A   
ATOM    229  CG  ASP A 100      -9.244  -8.739  -0.368  1.00 10.00      A   
ATOM    230  OD1 ASP A 100     -10.333  -8.736  -0.980  1.00 10.00      A   
ATOM    231  OD2 ASP A 100      -9.143  -8.411   0.834  1.00 10.00      A   
ATOM    232  C   ASP A 100      -7.006  -6.845  -0.937  1.00 10.00      A   
ATOM    233  O   ASP A 100      -7.850  -6.022  -0.582  1.00 10.00      A   
ATOM    234  N   GLN A 101      -5.737  -6.798  -0.538  1.00 10.00      A   
ATOM    235  HN  GLN A 101      -5.113  -7.494  -0.842  1.00 10.00      A   
ATOM    236  CA  GLN A 101      -5.252  -5.752   0.364  1.00 10.00      A   
ATOM    237  CB  GLN A 101      -3.757  -5.930   0.655  1.00 10.00      A   
ATOM    238  CG  GLN A 101      -3.431  -7.038   1.647  1.00 10.00      A   
ATOM    239  CD  GLN A 101      -1.936  -7.239   1.840  1.00 10.00      A   
ATOM    240  OE1 GLN A 101      -1.149  -6.294   1.752  1.00 10.00      A   
ATOM    241  NE2 GLN A 101      -1.533  -8.476   2.099  1.00 10.00      A   
ATOM    242 HE21 GLN A 101      -2.209  -9.183   2.149  1.00 10.00      A   
ATOM    243 HE22 GLN A 101      -0.572  -8.635   2.231  1.00 10.00      A   
ATOM    244  C   GLN A 101      -5.505  -4.361  -0.216  1.00 10.00      A   
ATOM    245  O   GLN A 101      -5.615  -3.377   0.518  1.00 10.00      A   
ATOM    246  N   LYS A 102      -5.606  -4.288  -1.535  1.00 10.00      A   
ATOM    247  HN  LYS A 102      -5.520  -5.109  -2.066  1.00 10.00      A   
ATOM    248  CA  LYS A 102      -5.843  -3.025  -2.212  1.00 10.00      A   
ATOM    249  CB  LYS A 102      -4.909  -2.898  -3.407  1.00 10.00      A   
ATOM    250  CG  LYS A 102      -3.540  -2.340  -3.069  1.00 10.00      A   
ATOM    251  CD  LYS A 102      -2.538  -2.646  -4.168  1.00 10.00      A   
ATOM    252  CE  LYS A 102      -3.088  -2.305  -5.548  1.00 10.00      A   
ATOM    253  NZ  LYS A 102      -3.593  -0.908  -5.626  1.00 10.00      A   
ATOM    254  HZ1 LYS A 102      -4.582  -0.861  -5.307  1.00 10.00      A   
ATOM    255  HZ2 LYS A 102      -3.543  -0.559  -6.607  1.00 10.00      A   
ATOM    256  HZ3 LYS A 102      -3.015  -0.283  -5.024  1.00 10.00      A   
ATOM    257  C   LYS A 102      -7.284  -2.908  -2.686  1.00 10.00      A   
ATOM    258  O   LYS A 102      -7.714  -1.833  -3.096  1.00 10.00      A   
ATOM    259  N   LYS A 103      -8.015  -4.020  -2.620  1.00 10.00      A   
ATOM    260  HN  LYS A 103      -7.608  -4.830  -2.248  1.00 10.00      A   
ATOM    261  CA  LYS A 103      -9.412  -4.072  -3.058  1.00 10.00      A   
ATOM    262  CB  LYS A 103     -10.325  -3.256  -2.136  1.00 10.00      A   
ATOM    263  CG  LYS A 103     -10.383  -3.757  -0.699  1.00 10.00      A   
ATOM    264  CD  LYS A 103     -11.094  -5.097  -0.593  1.00 10.00      A   
ATOM    265  CE  LYS A 103     -11.183  -5.561   0.854  1.00 10.00      A   
ATOM    266  NZ  LYS A 103      -9.861  -5.984   1.389  1.00 10.00      A   
ATOM    267  HZ1 LYS A 103      -9.853  -5.924   2.426  1.00 10.00      A   
ATOM    268  HZ2 LYS A 103      -9.109  -5.375   1.012  1.00 10.00      A   
ATOM    269  HZ3 LYS A 103      -9.659  -6.976   1.109  1.00 10.00      A   
ATOM    270  C   LYS A 103      -9.546  -3.611  -4.510  1.00 10.00      A   
ATOM    271  O   LYS A 103     -10.096  -2.545  -4.792  1.00 10.00      A   
ATOM    272  N   ILE A 104      -9.021  -4.417  -5.420  1.00 10.00      A   
ATOM    273  HN  ILE A 104      -8.588  -5.246  -5.132  1.00 10.00      A   
ATOM    274  CA  ILE A 104      -9.060  -4.096  -6.849  1.00 10.00      A   
ATOM    275  CB  ILE A 104      -8.068  -4.934  -7.679  1.00 10.00      A   
ATOM    276  CG1 ILE A 104      -6.674  -4.909  -7.047  1.00 10.00      A   
ATOM    277  CG2 ILE A 104      -8.010  -4.433  -9.118  1.00 10.00      A   
ATOM    278  CD1 ILE A 104      -6.054  -3.530  -6.978  1.00 10.00      A   
ATOM    279  C   ILE A 104     -10.477  -4.162  -7.440  1.00 10.00      A   
ATOM    280  O   ILE A 104     -10.926  -3.196  -8.054  1.00 10.00      A   
ATOM    281  N   PRO A 105     -11.209  -5.288  -7.280  1.00 10.00      A   
ATOM    282  CA  PRO A 105     -10.776  -6.479  -6.552  1.00 10.00      A   
ATOM    283  CB  PRO A 105     -12.094  -7.064  -6.022  1.00 10.00      A   
ATOM    284  CG  PRO A 105     -13.198  -6.291  -6.686  1.00 10.00      A   
ATOM    285  CD  PRO A 105     -12.570  -5.472  -7.778  1.00 10.00      A   
ATOM    286  C   PRO A 105     -10.073  -7.493  -7.468  1.00 10.00      A   
ATOM    287  O   PRO A 105      -9.717  -7.179  -8.602  1.00 10.00      A   
ATOM    288  N   ILE A 106      -9.896  -8.708  -6.967  1.00 10.00      A   
ATOM    289  HN  ILE A 106     -10.252  -8.919  -6.079  1.00 10.00      A   
ATOM    290  CA  ILE A 106      -9.215  -9.753  -7.721  1.00 10.00      A   
ATOM    291  CB  ILE A 106      -8.916 -10.988  -6.844  1.00 10.00      A   
ATOM    292  CG1 ILE A 106      -8.597 -10.559  -5.407  1.00 10.00      A   
ATOM    293  CG2 ILE A 106      -7.750 -11.772  -7.428  1.00 10.00      A   
ATOM    294  CD1 ILE A 106      -8.575 -11.699  -4.414  1.00 10.00      A   
ATOM    295  C   ILE A 106     -10.017 -10.179  -8.950  1.00 10.00      A   
ATOM    296  O   ILE A 106     -11.229 -10.396  -8.875  1.00 10.00      A   
ATOM    297  N   LYS A 107      -9.332 -10.291 -10.080  1.00 10.00      A   
ATOM    298  HN  LYS A 107      -8.370 -10.109 -10.073  1.00 10.00      A   
ATOM    299  CA  LYS A 107      -9.968 -10.691 -11.327  1.00 10.00      A   
ATOM    300  CB  LYS A 107      -9.776  -9.614 -12.399  1.00 10.00      A   
ATOM    301  CG  LYS A 107     -10.474  -8.299 -12.078  1.00 10.00      A   
ATOM    302  CD  LYS A 107     -10.163  -7.227 -13.111  1.00 10.00      A   
ATOM    303  CE  LYS A 107      -8.724  -6.746 -13.005  1.00 10.00      A   
ATOM    304  NZ  LYS A 107      -8.440  -5.639 -13.955  1.00 10.00      A   
ATOM    305  HZ1 LYS A 107      -8.953  -4.779 -13.672  1.00 10.00      A   
ATOM    306  HZ2 LYS A 107      -8.739  -5.900 -14.916  1.00 10.00      A   
ATOM    307  HZ3 LYS A 107      -7.421  -5.429 -13.969  1.00 10.00      A   
ATOM    308  C   LYS A 107      -9.405 -12.024 -11.801  1.00 10.00      A   
ATOM    309  O   LYS A 107      -8.206 -12.275 -11.679  1.00 10.00      A   
ATOM    310  N   ARG A 108     -10.272 -12.868 -12.342  1.00 10.00      A   
ATOM    311  HN  ARG A 108     -11.217 -12.595 -12.416  1.00 10.00      A   
ATOM    312  CA  ARG A 108      -9.877 -14.191 -12.824  1.00 10.00      A   
ATOM    313  CB  ARG A 108     -11.101 -14.939 -13.352  1.00 10.00      A   
ATOM    314  CG  ARG A 108     -10.826 -16.349 -13.849  1.00 10.00      A   
ATOM    315  CD  ARG A 108     -12.118 -17.144 -13.943  1.00 10.00      A   
ATOM    316  NE  ARG A 108     -12.022 -18.262 -14.878  1.00 10.00      A   
ATOM    317  HE  ARG A 108     -11.122 -18.584 -15.104  1.00 10.00      A   
ATOM    318  CZ  ARG A 108     -13.079 -18.861 -15.428  1.00 10.00      A   
ATOM    319  NH1 ARG A 108     -14.309 -18.441 -15.150  1.00 10.00      A   
ATOM    320 HH11 ARG A 108     -14.458 -17.632 -14.505  1.00 10.00      A   
ATOM    321 HH12 ARG A 108     -15.136 -18.925 -15.568  1.00 10.00      A   
ATOM    322  NH2 ARG A 108     -12.908 -19.875 -16.264  1.00 10.00      A   
ATOM    323 HH21 ARG A 108     -11.948 -20.213 -16.497  1.00 10.00      A   
ATOM    324 HH22 ARG A 108     -13.736 -20.340 -16.697  1.00 10.00      A   
ATOM    325  C   ARG A 108      -8.784 -14.119 -13.893  1.00 10.00      A   
ATOM    326  O   ARG A 108      -7.829 -14.901 -13.869  1.00 10.00      A   
ATOM    327  N   ALA A 109      -8.917 -13.173 -14.815  1.00 10.00      A   
ATOM    328  HN  ALA A 109      -9.695 -12.573 -14.773  1.00 10.00      A   
ATOM    329  CA  ALA A 109      -7.946 -13.004 -15.895  1.00 10.00      A   
ATOM    330  CB  ALA A 109      -8.463 -12.015 -16.928  1.00 10.00      A   
ATOM    331  C   ALA A 109      -6.586 -12.556 -15.362  1.00 10.00      A   
ATOM    332  O   ALA A 109      -5.554 -12.782 -15.995  1.00 10.00      A   
ATOM    333  N   ASP A 110      -6.599 -11.926 -14.197  1.00 10.00      A   
ATOM    334  HN  ASP A 110      -7.455 -11.792 -13.740  1.00 10.00      A   
ATOM    335  CA  ASP A 110      -5.377 -11.442 -13.566  1.00 10.00      A   
ATOM    336  CB  ASP A 110      -5.733 -10.415 -12.481  1.00 10.00      A   
ATOM    337  CG  ASP A 110      -4.630  -9.411 -12.204  1.00 10.00      A   
ATOM    338  OD1 ASP A 110      -3.711  -9.734 -11.428  1.00 10.00      A   
ATOM    339  OD2 ASP A 110      -4.697  -8.279 -12.736  1.00 10.00      A   
ATOM    340  C   ASP A 110      -4.617 -12.618 -12.953  1.00 10.00      A   
ATOM    341  O   ASP A 110      -3.421 -12.796 -13.186  1.00 10.00      A   
ATOM    342  N   ILE A 111      -5.345 -13.443 -12.205  1.00 10.00      A   
ATOM    343  HN  ILE A 111      -6.301 -13.252 -12.087  1.00 10.00      A   
ATOM    344  CA  ILE A 111      -4.772 -14.617 -11.544  1.00 10.00      A   
ATOM    345  CB  ILE A 111      -5.840 -15.348 -10.699  1.00 10.00      A   
ATOM    346  CG1 ILE A 111      -6.598 -14.368  -9.803  1.00 10.00      A   
ATOM    347  CG2 ILE A 111      -5.207 -16.453  -9.865  1.00 10.00      A   
ATOM    348  CD1 ILE A 111      -7.890 -14.928  -9.247  1.00 10.00      A   
ATOM    349  C   ILE A 111      -4.222 -15.615 -12.563  1.00 10.00      A   
ATOM    350  O   ILE A 111      -3.108 -16.126 -12.416  1.00 10.00      A   
ATOM    351  N   LEU A 112      -5.014 -15.876 -13.597  1.00 10.00      A   
ATOM    352  HN  LEU A 112      -5.876 -15.409 -13.662  1.00 10.00      A   
ATOM    353  CA  LEU A 112      -4.649 -16.832 -14.640  1.00 10.00      A   
ATOM    354  CB  LEU A 112      -5.801 -16.976 -15.640  1.00 10.00      A   
ATOM    355  CG  LEU A 112      -5.754 -18.196 -16.563  1.00 10.00      A   
ATOM    356  CD1 LEU A 112      -6.235 -19.442 -15.836  1.00 10.00      A   
ATOM    357  CD2 LEU A 112      -6.580 -17.950 -17.816  1.00 10.00      A   
ATOM    358  C   LEU A 112      -3.366 -16.445 -15.375  1.00 10.00      A   
ATOM    359  O   LEU A 112      -2.612 -17.311 -15.825  1.00 10.00      A   
ATOM    360  N   LYS A 113      -3.111 -15.151 -15.477  1.00 10.00      A   
ATOM    361  HN  LYS A 113      -3.722 -14.507 -15.059  1.00 10.00      A   
ATOM    362  CA  LYS A 113      -1.938 -14.663 -16.189  1.00 10.00      A   
ATOM    363  CB  LYS A 113      -2.249 -13.314 -16.842  1.00 10.00      A   
ATOM    364  CG  LYS A 113      -1.122 -12.752 -17.693  1.00 10.00      A   
ATOM    365  CD  LYS A 113      -1.270 -11.250 -17.879  1.00 10.00      A   
ATOM    366  CE  LYS A 113      -0.183 -10.692 -18.783  1.00 10.00      A   
ATOM    367  NZ  LYS A 113      -0.280 -11.225 -20.168  1.00 10.00      A   
ATOM    368  HZ1 LYS A 113      -1.209 -10.997 -20.575  1.00 10.00      A   
ATOM    369  HZ2 LYS A 113      -0.163 -12.258 -20.163  1.00 10.00      A   
ATOM    370  HZ3 LYS A 113       0.461 -10.806 -20.765  1.00 10.00      A   
ATOM    371  C   LYS A 113      -0.706 -14.533 -15.296  1.00 10.00      A   
ATOM    372  O   LYS A 113       0.417 -14.754 -15.747  1.00 10.00      A   
ATOM    373  N   HIS A 114      -0.908 -14.188 -14.034  1.00 10.00      A   
ATOM    374  HN  HIS A 114      -1.827 -14.055 -13.708  1.00 10.00      A   
ATOM    375  CA  HIS A 114       0.214 -13.990 -13.122  1.00 10.00      A   
ATOM    376  CB  HIS A 114      -0.134 -12.970 -12.033  1.00 10.00      A   
ATOM    377  CG  HIS A 114       1.058 -12.399 -11.317  1.00 10.00      A   
ATOM    378  ND1 HIS A 114       1.955 -13.150 -10.583  1.00 10.00      A   
ATOM    379  HD1 HIS A 114       1.932 -14.125 -10.465  1.00 10.00      A   
ATOM    380  CD2 HIS A 114       1.489 -11.115 -11.224  1.00 10.00      A   
ATOM    381  CE1 HIS A 114       2.877 -12.321 -10.081  1.00 10.00      A   
ATOM    382  NE2 HIS A 114       2.641 -11.072 -10.440  1.00 10.00      A   
ATOM    383  C   HIS A 114       0.752 -15.275 -12.495  1.00 10.00      A   
ATOM    384  O   HIS A 114       1.933 -15.586 -12.638  1.00 10.00      A   
ATOM    385  N   VAL A 115      -0.099 -16.021 -11.802  1.00 10.00      A   
ATOM    386  HN  VAL A 115      -1.046 -15.767 -11.760  1.00 10.00      A   
ATOM    387  CA  VAL A 115       0.359 -17.226 -11.113  1.00 10.00      A   
ATOM    388  CB  VAL A 115      -0.123 -17.283  -9.645  1.00 10.00      A   
ATOM    389  CG1 VAL A 115       0.481 -16.142  -8.840  1.00 10.00      A   
ATOM    390  CG2 VAL A 115      -1.642 -17.253  -9.562  1.00 10.00      A   
ATOM    391  C   VAL A 115       0.042 -18.541 -11.824  1.00 10.00      A   
ATOM    392  O   VAL A 115       0.848 -19.468 -11.784  1.00 10.00      A   
ATOM    393  N   ILE A 116      -1.111 -18.627 -12.476  1.00 10.00      A   
ATOM    394  HN  ILE A 116      -1.703 -17.846 -12.513  1.00 10.00      A   
ATOM    395  CA  ILE A 116      -1.509 -19.865 -13.149  1.00 10.00      A   
ATOM    396  CB  ILE A 116      -2.947 -19.799 -13.700  1.00 10.00      A   
ATOM    397  CG1 ILE A 116      -3.934 -19.476 -12.570  1.00 10.00      A   
ATOM    398  CG2 ILE A 116      -3.326 -21.108 -14.378  1.00 10.00      A   
ATOM    399  CD1 ILE A 116      -3.854 -20.419 -11.387  1.00 10.00      A   
ATOM    400  C   ILE A 116      -0.523 -20.291 -14.240  1.00 10.00      A   
ATOM    401  O   ILE A 116       0.220 -21.259 -14.065  1.00 10.00      A   
ATOM    402  N   GLY A 117      -0.522 -19.576 -15.359  1.00 10.00      A   
ATOM    403  HN  GLY A 117      -1.142 -18.820 -15.446  1.00 10.00      A   
ATOM    404  CA  GLY A 117       0.383 -19.896 -16.452  1.00 10.00      A   
ATOM    405  C   GLY A 117       0.198 -21.301 -17.010  1.00 10.00      A   
ATOM    406  O   GLY A 117      -0.718 -21.551 -17.795  1.00 10.00      A   
ATOM    407  N   ASP A 118       1.067 -22.222 -16.599  1.00 10.00      A   
ATOM    408  HN  ASP A 118       1.756 -21.968 -15.951  1.00 10.00      A   
ATOM    409  CA  ASP A 118       1.013 -23.603 -17.078  1.00 10.00      A   
ATOM    410  CB  ASP A 118       2.413 -24.228 -17.103  1.00 10.00      A   
ATOM    411  CG  ASP A 118       2.395 -25.684 -17.539  1.00 10.00      A   
ATOM    412  OD1 ASP A 118       2.184 -25.943 -18.742  1.00 10.00      A   
ATOM    413  OD2 ASP A 118       2.586 -26.577 -16.683  1.00 10.00      A   
ATOM    414  C   ASP A 118       0.084 -24.466 -16.232  1.00 10.00      A   
ATOM    415  O   ASP A 118      -0.459 -25.460 -16.712  1.00 10.00      A   
ATOM    416  N   TYR A 119      -0.132 -24.065 -14.988  1.00 10.00      A   
ATOM    417  HN  TYR A 119       0.274 -23.227 -14.678  1.00 10.00      A   
ATOM    418  CA  TYR A 119      -0.981 -24.828 -14.074  1.00 10.00      A   
ATOM    419  CB  TYR A 119      -0.641 -24.505 -12.617  1.00 10.00      A   
ATOM    420  CG  TYR A 119       0.657 -25.116 -12.134  1.00 10.00      A   
ATOM    421  CD1 TYR A 119       0.654 -26.230 -11.302  1.00 10.00      A   
ATOM    422  CD2 TYR A 119       1.885 -24.576 -12.498  1.00 10.00      A   
ATOM    423  CE1 TYR A 119       1.835 -26.787 -10.847  1.00 10.00      A   
ATOM    424  CE2 TYR A 119       3.070 -25.128 -12.050  1.00 10.00      A   
ATOM    425  CZ  TYR A 119       3.040 -26.233 -11.225  1.00 10.00      A   
ATOM    426  OH  TYR A 119       4.221 -26.778 -10.772  1.00 10.00      A   
ATOM    427  HH  TYR A 119       4.225 -27.729 -10.939  1.00 10.00      A   
ATOM    428  C   TYR A 119      -2.467 -24.604 -14.348  1.00 10.00      A   
ATOM    429  O   TYR A 119      -3.296 -24.653 -13.438  1.00 10.00      A   
ATOM    430  N   LYS A 120      -2.800 -24.376 -15.611  1.00 10.00      A   
ATOM    431  HN  LYS A 120      -2.094 -24.370 -16.294  1.00 10.00      A   
ATOM    432  CA  LYS A 120      -4.180 -24.155 -16.012  1.00 10.00      A   
ATOM    433  CB  LYS A 120      -4.269 -23.276 -17.267  1.00 10.00      A   
ATOM    434  CG  LYS A 120      -3.279 -23.627 -18.370  1.00 10.00      A   
ATOM    435  CD  LYS A 120      -3.541 -22.798 -19.621  1.00 10.00      A   
ATOM    436  CE  LYS A 120      -2.429 -22.958 -20.646  1.00 10.00      A   
ATOM    437  NZ  LYS A 120      -1.332 -21.979 -20.433  1.00 10.00      A   
ATOM    438  HZ1 LYS A 120      -1.665 -21.018 -20.648  1.00 10.00      A   
ATOM    439  HZ2 LYS A 120      -0.528 -22.200 -21.055  1.00 10.00      A   
ATOM    440  HZ3 LYS A 120      -1.009 -22.007 -19.443  1.00 10.00      A   
ATOM    441  C   LYS A 120      -4.895 -25.483 -16.227  1.00 10.00      A   
ATOM    442  O   LYS A 120      -6.117 -25.529 -16.374  1.00 10.00      A   
ATOM    443  N   ASP A 121      -4.119 -26.560 -16.227  1.00 10.00      A   
ATOM    444  HN  ASP A 121      -3.153 -26.454 -16.087  1.00 10.00      A   
ATOM    445  CA  ASP A 121      -4.663 -27.899 -16.409  1.00 10.00      A   
ATOM    446  CB  ASP A 121      -3.554 -28.923 -16.719  1.00 10.00      A   
ATOM    447  CG  ASP A 121      -2.528 -29.093 -15.608  1.00 10.00      A   
ATOM    448  OD1 ASP A 121      -2.122 -30.245 -15.337  1.00 10.00      A   
ATOM    449  OD2 ASP A 121      -2.112 -28.077 -15.012  1.00 10.00      A   
ATOM    450  C   ASP A 121      -5.464 -28.311 -15.180  1.00 10.00      A   
ATOM    451  O   ASP A 121      -6.573 -28.835 -15.293  1.00 10.00      A   
ATOM    452  N   ILE A 122      -4.910 -28.027 -14.010  1.00 10.00      A   
ATOM    453  HN  ILE A 122      -4.028 -27.592 -13.997  1.00 10.00      A   
ATOM    454  CA  ILE A 122      -5.555 -28.356 -12.745  1.00 10.00      A   
ATOM    455  CB  ILE A 122      -4.546 -28.970 -11.752  1.00 10.00      A   
ATOM    456  CG1 ILE A 122      -3.328 -28.053 -11.589  1.00 10.00      A   
ATOM    457  CG2 ILE A 122      -4.120 -30.355 -12.217  1.00 10.00      A   
ATOM    458  CD1 ILE A 122      -2.362 -28.494 -10.512  1.00 10.00      A   
ATOM    459  C   ILE A 122      -6.176 -27.111 -12.115  1.00 10.00      A   
ATOM    460  O   ILE A 122      -6.514 -27.112 -10.933  1.00 10.00      A   
ATOM    461  N   PHE A 123      -6.341 -26.069 -12.928  1.00 10.00      A   
ATOM    462  HN  PHE A 123      -6.070 -26.160 -13.864  1.00 10.00      A   
ATOM    463  CA  PHE A 123      -6.907 -24.789 -12.480  1.00 10.00      A   
ATOM    464  CB  PHE A 123      -7.144 -23.834 -13.658  1.00 10.00      A   
ATOM    465  CG  PHE A 123      -7.797 -22.533 -13.277  1.00 10.00      A   
ATOM    466  CD1 PHE A 123      -7.108 -21.589 -12.531  1.00 10.00      A   
ATOM    467  CD2 PHE A 123      -9.097 -22.255 -13.665  1.00 10.00      A   
ATOM    468  CE1 PHE A 123      -7.705 -20.393 -12.179  1.00 10.00      A   
ATOM    469  CE2 PHE A 123      -9.701 -21.061 -13.317  1.00 10.00      A   
ATOM    470  CZ  PHE A 123      -9.003 -20.128 -12.572  1.00 10.00      A   
ATOM    471  C   PHE A 123      -8.164 -24.921 -11.603  1.00 10.00      A   
ATOM    472  O   PHE A 123      -8.198 -24.355 -10.512  1.00 10.00      A   
ATOM    473  N   PRO A 124      -9.215 -25.646 -12.059  1.00 10.00      A   
ATOM    474  CA  PRO A 124     -10.454 -25.815 -11.277  1.00 10.00      A   
ATOM    475  CB  PRO A 124     -11.206 -26.903 -12.044  1.00 10.00      A   
ATOM    476  CG  PRO A 124     -10.742 -26.747 -13.448  1.00 10.00      A   
ATOM    477  CD  PRO A 124      -9.299 -26.341 -13.360  1.00 10.00      A   
ATOM    478  C   PRO A 124     -10.190 -26.273  -9.843  1.00 10.00      A   
ATOM    479  O   PRO A 124     -10.731 -25.710  -8.891  1.00 10.00      A   
ATOM    480  N   ASP A 125      -9.343 -27.282  -9.699  1.00 10.00      A   
ATOM    481  HN  ASP A 125      -8.924 -27.670 -10.494  1.00 10.00      A   
ATOM    482  CA  ASP A 125      -9.005 -27.821  -8.385  1.00 10.00      A   
ATOM    483  CB  ASP A 125      -8.408 -29.228  -8.523  1.00 10.00      A   
ATOM    484  CG  ASP A 125      -7.404 -29.578  -7.439  1.00 10.00      A   
ATOM    485  OD1 ASP A 125      -7.785 -29.626  -6.252  1.00 10.00      A   
ATOM    486  OD2 ASP A 125      -6.229 -29.826  -7.779  1.00 10.00      A   
ATOM    487  C   ASP A 125      -8.050 -26.891  -7.643  1.00 10.00      A   
ATOM    488  O   ASP A 125      -8.204 -26.654  -6.444  1.00 10.00      A   
ATOM    489  N   LEU A 126      -7.080 -26.354  -8.371  1.00 10.00      A   
ATOM    490  HN  LEU A 126      -7.022 -26.578  -9.328  1.00 10.00      A   
ATOM    491  CA  LEU A 126      -6.092 -25.448  -7.799  1.00 10.00      A   
ATOM    492  CB  LEU A 126      -5.107 -25.002  -8.883  1.00 10.00      A   
ATOM    493  CG  LEU A 126      -3.755 -24.474  -8.401  1.00 10.00      A   
ATOM    494  CD1 LEU A 126      -2.910 -25.606  -7.837  1.00 10.00      A   
ATOM    495  CD2 LEU A 126      -3.026 -23.770  -9.534  1.00 10.00      A   
ATOM    496  C   LEU A 126      -6.770 -24.230  -7.178  1.00 10.00      A   
ATOM    497  O   LEU A 126      -6.469 -23.846  -6.046  1.00 10.00      A   
ATOM    498  N   PHE A 127      -7.701 -23.642  -7.921  1.00 10.00      A   
ATOM    499  HN  PHE A 127      -7.903 -24.010  -8.810  1.00 10.00      A   
ATOM    500  CA  PHE A 127      -8.427 -22.468  -7.459  1.00 10.00      A   
ATOM    501  CB  PHE A 127      -9.253 -21.863  -8.598  1.00 10.00      A   
ATOM    502  CG  PHE A 127      -9.794 -20.494  -8.298  1.00 10.00      A   
ATOM    503  CD1 PHE A 127      -8.954 -19.394  -8.268  1.00 10.00      A   
ATOM    504  CD2 PHE A 127     -11.145 -20.306  -8.051  1.00 10.00      A   
ATOM    505  CE1 PHE A 127      -9.448 -18.132  -7.995  1.00 10.00      A   
ATOM    506  CE2 PHE A 127     -11.646 -19.047  -7.777  1.00 10.00      A   
ATOM    507  CZ  PHE A 127     -10.796 -17.958  -7.749  1.00 10.00      A   
ATOM    508  C   PHE A 127      -9.323 -22.810  -6.273  1.00 10.00      A   
ATOM    509  O   PHE A 127      -9.405 -22.051  -5.307  1.00 10.00      A   
ATOM    510  N   LYS A 128      -9.988 -23.961  -6.346  1.00 10.00      A   
ATOM    511  HN  LYS A 128      -9.883 -24.528  -7.141  1.00 10.00      A   
ATOM    512  CA  LYS A 128     -10.870 -24.397  -5.272  1.00 10.00      A   
ATOM    513  CB  LYS A 128     -11.618 -25.674  -5.661  1.00 10.00      A   
ATOM    514  CG  LYS A 128     -12.775 -26.013  -4.734  1.00 10.00      A   
ATOM    515  CD  LYS A 128     -13.567 -27.203  -5.246  1.00 10.00      A   
ATOM    516  CE  LYS A 128     -14.859 -27.376  -4.467  1.00 10.00      A   
ATOM    517  NZ  LYS A 128     -15.677 -28.493  -5.003  1.00 10.00      A   
ATOM    518  HZ1 LYS A 128     -15.840 -28.361  -6.020  1.00 10.00      A   
ATOM    519  HZ2 LYS A 128     -16.595 -28.529  -4.518  1.00 10.00      A   
ATOM    520  HZ3 LYS A 128     -15.185 -29.398  -4.855  1.00 10.00      A   
ATOM    521  C   LYS A 128     -10.080 -24.613  -3.987  1.00 10.00      A   
ATOM    522  O   LYS A 128     -10.496 -24.178  -2.911  1.00 10.00      A   
ATOM    523  N   ARG A 129      -8.930 -25.270  -4.110  1.00 10.00      A   
ATOM    524  HN  ARG A 129      -8.653 -25.593  -4.999  1.00 10.00      A   
ATOM    525  CA  ARG A 129      -8.077 -25.533  -2.961  1.00 10.00      A   
ATOM    526  CB  ARG A 129      -6.918 -26.463  -3.323  1.00 10.00      A   
ATOM    527  CG  ARG A 129      -7.222 -27.934  -3.086  1.00 10.00      A   
ATOM    528  CD  ARG A 129      -5.959 -28.780  -3.114  1.00 10.00      A   
ATOM    529  NE  ARG A 129      -5.701 -29.351  -4.435  1.00 10.00      A   
ATOM    530  HE  ARG A 129      -6.336 -29.121  -5.160  1.00 10.00      A   
ATOM    531  CZ  ARG A 129      -4.683 -30.162  -4.712  1.00 10.00      A   
ATOM    532  NH1 ARG A 129      -3.821 -30.506  -3.760  1.00 10.00      A   
ATOM    533 HH11 ARG A 129      -3.024 -31.147  -3.975  1.00 10.00      A   
ATOM    534 HH12 ARG A 129      -3.937 -30.138  -2.791  1.00 10.00      A   
ATOM    535  NH2 ARG A 129      -4.536 -30.629  -5.942  1.00 10.00      A   
ATOM    536 HH21 ARG A 129      -5.217 -30.344  -6.698  1.00 10.00      A   
ATOM    537 HH22 ARG A 129      -3.760 -31.286  -6.171  1.00 10.00      A   
ATOM    538  C   ARG A 129      -7.564 -24.235  -2.351  1.00 10.00      A   
ATOM    539  O   ARG A 129      -7.407 -24.131  -1.137  1.00 10.00      A   
ATOM    540  N   ALA A 130      -7.310 -23.245  -3.194  1.00 10.00      A   
ATOM    541  HN  ALA A 130      -7.436 -23.387  -4.157  1.00 10.00      A   
ATOM    542  CA  ALA A 130      -6.839 -21.953  -2.718  1.00 10.00      A   
ATOM    543  CB  ALA A 130      -6.403 -21.083  -3.886  1.00 10.00      A   
ATOM    544  C   ALA A 130      -7.939 -21.264  -1.916  1.00 10.00      A   
ATOM    545  O   ALA A 130      -7.676 -20.642  -0.887  1.00 10.00      A   
ATOM    546  N   ALA A 131      -9.176 -21.402  -2.385  1.00 10.00      A   
ATOM    547  HN  ALA A 131      -9.318 -21.922  -3.207  1.00 10.00      A   
ATOM    548  CA  ALA A 131     -10.323 -20.799  -1.721  1.00 10.00      A   
ATOM    549  CB  ALA A 131     -11.570 -20.935  -2.583  1.00 10.00      A   
ATOM    550  C   ALA A 131     -10.557 -21.413  -0.342  1.00 10.00      A   
ATOM    551  O   ALA A 131     -10.740 -20.694   0.643  1.00 10.00      A   
ATOM    552  N   GLU A 132     -10.546 -22.741  -0.271  1.00 10.00      A   
ATOM    553  HN  GLU A 132     -10.398 -23.267  -1.089  1.00 10.00      A   
ATOM    554  CA  GLU A 132     -10.760 -23.431   0.996  1.00 10.00      A   
ATOM    555  CB  GLU A 132     -10.944 -24.939   0.806  1.00 10.00      A   
ATOM    556  CG  GLU A 132      -9.838 -25.614   0.022  1.00 10.00      A   
ATOM    557  CD  GLU A 132      -9.310 -26.851   0.710  1.00 10.00      A   
ATOM    558  OE1 GLU A 132      -9.775 -27.964   0.387  1.00 10.00      A   
ATOM    559  OE2 GLU A 132      -8.420 -26.719   1.575  1.00 10.00      A   
ATOM    560  C   GLU A 132      -9.647 -23.128   1.995  1.00 10.00      A   
ATOM    561  O   GLU A 132      -9.910 -22.931   3.181  1.00 10.00      A   
ATOM    562  N   ARG A 133      -8.407 -23.075   1.513  1.00 10.00      A   
ATOM    563  HN  ARG A 133      -8.255 -23.251   0.557  1.00 10.00      A   
ATOM    564  CA  ARG A 133      -7.269 -22.776   2.376  1.00 10.00      A   
ATOM    565  CB  ARG A 133      -5.947 -22.901   1.614  1.00 10.00      A   
ATOM    566  CG  ARG A 133      -5.556 -24.321   1.237  1.00 10.00      A   
ATOM    567  CD  ARG A 133      -5.508 -25.235   2.449  1.00 10.00      A   
ATOM    568  NE  ARG A 133      -4.524 -26.304   2.281  1.00 10.00      A   
ATOM    569  HE  ARG A 133      -3.605 -26.117   2.580  1.00 10.00      A   
ATOM    570  CZ  ARG A 133      -4.794 -27.496   1.746  1.00 10.00      A   
ATOM    571  NH1 ARG A 133      -6.028 -27.802   1.367  1.00 10.00      A   
ATOM    572 HH11 ARG A 133      -6.813 -27.108   1.488  1.00 10.00      A   
ATOM    573 HH12 ARG A 133      -6.234 -28.737   0.955  1.00 10.00      A   
ATOM    574  NH2 ARG A 133      -3.827 -28.394   1.608  1.00 10.00      A   
ATOM    575 HH21 ARG A 133      -2.856 -28.177   1.925  1.00 10.00      A   
ATOM    576 HH22 ARG A 133      -4.032 -29.322   1.177  1.00 10.00      A   
ATOM    577  C   ARG A 133      -7.399 -21.369   2.945  1.00 10.00      A   
ATOM    578  O   ARG A 133      -7.166 -21.140   4.133  1.00 10.00      A   
ATOM    579  N   LEU A 134      -7.794 -20.438   2.083  1.00 10.00      A   
ATOM    580  HN  LEU A 134      -7.972 -20.700   1.152  1.00 10.00      A   
ATOM    581  CA  LEU A 134      -7.971 -19.043   2.465  1.00 10.00      A   
ATOM    582  CB  LEU A 134      -8.407 -18.231   1.241  1.00 10.00      A   
ATOM    583  CG  LEU A 134      -8.461 -16.712   1.405  1.00 10.00      A   
ATOM    584  CD1 LEU A 134      -7.064 -16.115   1.358  1.00 10.00      A   
ATOM    585  CD2 LEU A 134      -9.345 -16.097   0.334  1.00 10.00      A   
ATOM    586  C   LEU A 134      -9.013 -18.913   3.573  1.00 10.00      A   
ATOM    587  O   LEU A 134      -8.867 -18.109   4.493  1.00 10.00      A   
ATOM    588  N   GLN A 135     -10.052 -19.726   3.488  1.00 10.00      A   
ATOM    589  HN  GLN A 135     -10.106 -20.351   2.732  1.00 10.00      A   
ATOM    590  CA  GLN A 135     -11.125 -19.709   4.470  1.00 10.00      A   
ATOM    591  CB  GLN A 135     -12.380 -20.349   3.871  1.00 10.00      A   
ATOM    592  CG  GLN A 135     -13.568 -20.425   4.815  1.00 10.00      A   
ATOM    593  CD  GLN A 135     -14.130 -19.062   5.163  1.00 10.00      A   
ATOM    594  OE1 GLN A 135     -14.993 -18.541   4.462  1.00 10.00      A   
ATOM    595  NE2 GLN A 135     -13.654 -18.482   6.253  1.00 10.00      A   
ATOM    596 HE21 GLN A 135     -12.969 -18.959   6.774  1.00 10.00      A   
ATOM    597 HE22 GLN A 135     -14.004 -17.600   6.497  1.00 10.00      A   
ATOM    598  C   GLN A 135     -10.730 -20.442   5.754  1.00 10.00      A   
ATOM    599  O   GLN A 135     -11.099 -20.029   6.853  1.00 10.00      A   
ATOM    600  N   TYR A 136      -9.971 -21.517   5.605  1.00 10.00      A   
ATOM    601  HN  TYR A 136      -9.688 -21.780   4.702  1.00 10.00      A   
ATOM    602  CA  TYR A 136      -9.557 -22.334   6.741  1.00 10.00      A   
ATOM    603  CB  TYR A 136      -9.144 -23.736   6.277  1.00 10.00      A   
ATOM    604  CG  TYR A 136      -8.642 -24.636   7.386  1.00 10.00      A   
ATOM    605  CD1 TYR A 136      -7.347 -25.139   7.363  1.00 10.00      A   
ATOM    606  CD2 TYR A 136      -9.458 -24.979   8.456  1.00 10.00      A   
ATOM    607  CE1 TYR A 136      -6.880 -25.959   8.372  1.00 10.00      A   
ATOM    608  CE2 TYR A 136      -9.000 -25.798   9.470  1.00 10.00      A   
ATOM    609  CZ  TYR A 136      -7.710 -26.285   9.423  1.00 10.00      A   
ATOM    610  OH  TYR A 136      -7.250 -27.100  10.431  1.00 10.00      A   
ATOM    611  HH  TYR A 136      -6.332 -26.876  10.629  1.00 10.00      A   
ATOM    612  C   TYR A 136      -8.456 -21.705   7.599  1.00 10.00      A   
ATOM    613  O   TYR A 136      -8.592 -21.624   8.820  1.00 10.00      A   
ATOM    614  N   VAL A 137      -7.370 -21.263   6.979  1.00 10.00      A   
ATOM    615  HN  VAL A 137      -7.314 -21.313   5.999  1.00 10.00      A   
ATOM    616  CA  VAL A 137      -6.256 -20.698   7.741  1.00 10.00      A   
ATOM    617  CB  VAL A 137      -4.876 -21.171   7.217  1.00 10.00      A   
ATOM    618  CG1 VAL A 137      -4.583 -20.629   5.827  1.00 10.00      A   
ATOM    619  CG2 VAL A 137      -3.762 -20.809   8.190  1.00 10.00      A   
ATOM    620  C   VAL A 137      -6.306 -19.173   7.883  1.00 10.00      A   
ATOM    621  O   VAL A 137      -5.904 -18.631   8.913  1.00 10.00      A   
ATOM    622  N   PHE A 138      -6.810 -18.480   6.874  1.00 10.00      A   
ATOM    623  HN  PHE A 138      -7.144 -18.948   6.081  1.00 10.00      A   
ATOM    624  CA  PHE A 138      -6.869 -17.023   6.929  1.00 10.00      A   
ATOM    625  CB  PHE A 138      -6.490 -16.405   5.581  1.00 10.00      A   
ATOM    626  CG  PHE A 138      -5.164 -16.881   5.052  1.00 10.00      A   
ATOM    627  CD1 PHE A 138      -4.007 -16.731   5.802  1.00 10.00      A   
ATOM    628  CD2 PHE A 138      -5.075 -17.482   3.808  1.00 10.00      A   
ATOM    629  CE1 PHE A 138      -2.789 -17.170   5.318  1.00 10.00      A   
ATOM    630  CE2 PHE A 138      -3.861 -17.922   3.318  1.00 10.00      A   
ATOM    631  CZ  PHE A 138      -2.716 -17.766   4.074  1.00 10.00      A   
ATOM    632  C   PHE A 138      -8.225 -16.517   7.414  1.00 10.00      A   
ATOM    633  O   PHE A 138      -8.336 -15.405   7.926  1.00 10.00      A   
ATOM    634  N   GLY A 139      -9.252 -17.342   7.252  1.00 10.00      A   
ATOM    635  HN  GLY A 139      -9.105 -18.210   6.831  1.00 10.00      A   
ATOM    636  CA  GLY A 139     -10.584 -16.965   7.684  1.00 10.00      A   
ATOM    637  C   GLY A 139     -11.244 -15.988   6.732  1.00 10.00      A   
ATOM    638  O   GLY A 139     -12.187 -15.285   7.101  1.00 10.00      A   
ATOM    639  N   TYR A 140     -10.755 -15.946   5.503  1.00 10.00      A   
ATOM    640  HN  TYR A 140     -10.018 -16.547   5.259  1.00 10.00      A   
ATOM    641  CA  TYR A 140     -11.297 -15.045   4.503  1.00 10.00      A   
ATOM    642  CB  TYR A 140     -10.179 -14.267   3.810  1.00 10.00      A   
ATOM    643  CG  TYR A 140      -9.463 -13.289   4.714  1.00 10.00      A   
ATOM    644  CD1 TYR A 140     -10.176 -12.409   5.517  1.00 10.00      A   
ATOM    645  CD2 TYR A 140      -8.077 -13.244   4.761  1.00 10.00      A   
ATOM    646  CE1 TYR A 140      -9.527 -11.511   6.343  1.00 10.00      A   
ATOM    647  CE2 TYR A 140      -7.419 -12.351   5.585  1.00 10.00      A   
ATOM    648  CZ  TYR A 140      -8.149 -11.487   6.373  1.00 10.00      A   
ATOM    649  OH  TYR A 140      -7.498 -10.589   7.190  1.00 10.00      A   
ATOM    650  HH  TYR A 140      -7.528 -10.900   8.101  1.00 10.00      A   
ATOM    651  C   TYR A 140     -12.137 -15.801   3.485  1.00 10.00      A   
ATOM    652  O   TYR A 140     -11.683 -16.778   2.887  1.00 10.00      A   
ATOM    653  N   LYS A 141     -13.363 -15.347   3.300  1.00 10.00      A   
ATOM    654  HN  LYS A 141     -13.668 -14.566   3.815  1.00 10.00      A   
ATOM    655  CA  LYS A 141     -14.278 -15.976   2.364  1.00 10.00      A   
ATOM    656  CB  LYS A 141     -15.717 -15.806   2.854  1.00 10.00      A   
ATOM    657  CG  LYS A 141     -16.702 -16.795   2.257  1.00 10.00      A   
ATOM    658  CD  LYS A 141     -18.124 -16.497   2.704  1.00 10.00      A   
ATOM    659  CE  LYS A 141     -18.298 -16.717   4.200  1.00 10.00      A   
ATOM    660  NZ  LYS A 141     -19.725 -16.631   4.608  1.00 10.00      A   
ATOM    661  HZ1 LYS A 141     -19.840 -16.965   5.585  1.00 10.00      A   
ATOM    662  HZ2 LYS A 141     -20.312 -17.222   3.985  1.00 10.00      A   
ATOM    663  HZ3 LYS A 141     -20.061 -15.649   4.547  1.00 10.00      A   
ATOM    664  C   LYS A 141     -14.131 -15.385   0.964  1.00 10.00      A   
ATOM    665  O   LYS A 141     -14.535 -14.250   0.716  1.00 10.00      A   
ATOM    666  N   LEU A 142     -13.538 -16.154   0.060  1.00 10.00      A   
ATOM    667  HN  LEU A 142     -13.215 -17.039   0.325  1.00 10.00      A   
ATOM    668  CA  LEU A 142     -13.353 -15.713  -1.317  1.00 10.00      A   
ATOM    669  CB  LEU A 142     -12.176 -16.454  -1.958  1.00 10.00      A   
ATOM    670  CG  LEU A 142     -11.793 -16.028  -3.377  1.00 10.00      A   
ATOM    671  CD1 LEU A 142     -11.212 -14.623  -3.376  1.00 10.00      A   
ATOM    672  CD2 LEU A 142     -10.808 -17.016  -3.982  1.00 10.00      A   
ATOM    673  C   LEU A 142     -14.625 -15.963  -2.120  1.00 10.00      A   
ATOM    674  O   LEU A 142     -14.877 -17.081  -2.573  1.00 10.00      A   
ATOM    675  N   VAL A 143     -15.431 -14.927  -2.283  1.00 10.00      A   
ATOM    676  HN  VAL A 143     -15.180 -14.056  -1.900  1.00 10.00      A   
ATOM    677  CA  VAL A 143     -16.684 -15.048  -3.016  1.00 10.00      A   
ATOM    678  CB  VAL A 143     -17.898 -14.868  -2.068  1.00 10.00      A   
ATOM    679  CG1 VAL A 143     -19.218 -14.980  -2.818  1.00 10.00      A   
ATOM    680  CG2 VAL A 143     -17.849 -15.881  -0.937  1.00 10.00      A   
ATOM    681  C   VAL A 143     -16.767 -14.029  -4.151  1.00 10.00      A   
ATOM    682  O   VAL A 143     -16.200 -12.937  -4.063  1.00 10.00      A   
ATOM    683  N   GLU A 144     -17.447 -14.414  -5.224  1.00 10.00      A   
ATOM    684  HN  GLU A 144     -17.831 -15.316  -5.244  1.00 10.00      A   
ATOM    685  CA  GLU A 144     -17.644 -13.543  -6.373  1.00 10.00      A   
ATOM    686  CB  GLU A 144     -18.198 -14.370  -7.540  1.00 10.00      A   
ATOM    687  CG  GLU A 144     -17.937 -13.794  -8.923  1.00 10.00      A   
ATOM    688  CD  GLU A 144     -18.393 -14.726 -10.030  1.00 10.00      A   
ATOM    689  OE1 GLU A 144     -17.878 -14.611 -11.162  1.00 10.00      A   
ATOM    690  OE2 GLU A 144     -19.268 -15.576  -9.772  1.00 10.00      A   
ATOM    691  C   GLU A 144     -18.635 -12.444  -5.989  1.00 10.00      A   
ATOM    692  O   GLU A 144     -19.791 -12.731  -5.676  1.00 10.00      A   
ATOM    693  N   LEU A 145     -18.172 -11.195  -5.990  1.00 10.00      A   
ATOM    694  HN  LEU A 145     -17.240 -11.034  -6.248  1.00 10.00      A   
ATOM    695  CA  LEU A 145     -19.019 -10.061  -5.621  1.00 10.00      A   
ATOM    696  CB  LEU A 145     -18.210  -8.763  -5.524  1.00 10.00      A   
ATOM    697  CG  LEU A 145     -17.293  -8.436  -6.705  1.00 10.00      A   
ATOM    698  CD1 LEU A 145     -17.485  -6.992  -7.144  1.00 10.00      A   
ATOM    699  CD2 LEU A 145     -15.841  -8.689  -6.332  1.00 10.00      A   
ATOM    700  C   LEU A 145     -20.190  -9.897  -6.582  1.00 10.00      A   
ATOM    701  O   LEU A 145     -21.306  -9.583  -6.171  1.00 10.00      A   
ATOM    702  N   GLU A 146     -19.924 -10.109  -7.859  1.00 10.00      A   
ATOM    703  HN  GLU A 146     -19.014 -10.358  -8.121  1.00 10.00      A   
ATOM    704  CA  GLU A 146     -20.949 -10.009  -8.882  1.00 10.00      A   
ATOM    705  CB  GLU A 146     -20.609  -8.911  -9.893  1.00 10.00      A   
ATOM    706  CG  GLU A 146     -21.464  -7.657  -9.761  1.00 10.00      A   
ATOM    707  CD  GLU A 146     -22.734  -7.717 -10.592  1.00 10.00      A   
ATOM    708  OE1 GLU A 146     -23.559  -8.624 -10.365  1.00 10.00      A   
ATOM    709  OE2 GLU A 146     -22.910  -6.854 -11.482  1.00 10.00      A   
ATOM    710  C   GLU A 146     -21.100 -11.362  -9.562  1.00 10.00      A   
ATOM    711  O   GLU A 146     -20.163 -11.847 -10.201  1.00 10.00      A   
ATOM    712  N   PRO A 147     -22.275 -11.993  -9.408  1.00 10.00      A   
ATOM    713  CA  PRO A 147     -22.567 -13.316  -9.971  1.00 10.00      A   
ATOM    714  CB  PRO A 147     -24.088 -13.415  -9.856  1.00 10.00      A   
ATOM    715  CG  PRO A 147     -24.416 -12.586  -8.665  1.00 10.00      A   
ATOM    716  CD  PRO A 147     -23.430 -11.449  -8.667  1.00 10.00      A   
ATOM    717  C   PRO A 147     -22.132 -13.487 -11.423  1.00 10.00      A   
ATOM    718  O   PRO A 147     -22.642 -12.811 -12.323  1.00 10.00      A   
ATOM    719  N   LYS A 148     -21.170 -14.385 -11.628  1.00 10.00      A   
ATOM    720  HN  LYS A 148     -20.776 -14.846 -10.849  1.00 10.00      A   
ATOM    721  CA  LYS A 148     -20.655 -14.708 -12.956  1.00 10.00      A   
ATOM    722  CB  LYS A 148     -21.763 -15.268 -13.849  1.00 10.00      A   
ATOM    723  CG  LYS A 148     -22.117 -16.720 -13.571  1.00 10.00      A   
ATOM    724  CD  LYS A 148     -23.169 -17.234 -14.544  1.00 10.00      A   
ATOM    725  CE  LYS A 148     -22.577 -17.561 -15.910  1.00 10.00      A   
ATOM    726  NZ  LYS A 148     -22.180 -16.344 -16.669  1.00 10.00      A   
ATOM    727  HZ1 LYS A 148     -22.970 -15.667 -16.701  1.00 10.00      A   
ATOM    728  HZ2 LYS A 148     -21.920 -16.598 -17.639  1.00 10.00      A   
ATOM    729  HZ3 LYS A 148     -21.363 -15.887 -16.212  1.00 10.00      A   
ATOM    730  C   LYS A 148     -19.944 -13.537 -13.636  1.00 10.00      A   
ATOM    731  O   LYS A 148     -20.031 -13.371 -14.854  1.00 10.00      A   
ATOM    732  N   SER A 149     -19.226 -12.741 -12.860  1.00 10.00      A   
ATOM    733  HN  SER A 149     -19.187 -12.919 -11.893  1.00 10.00      A   
ATOM    734  CA  SER A 149     -18.498 -11.608 -13.410  1.00 10.00      A   
ATOM    735  CB  SER A 149     -18.900 -10.313 -12.706  1.00 10.00      A   
ATOM    736  OG  SER A 149     -20.308 -10.124 -12.785  1.00 10.00      A   
ATOM    737  HG  SER A 149     -20.754 -10.905 -12.436  1.00 10.00      A   
ATOM    738  C   SER A 149     -16.985 -11.838 -13.357  1.00 10.00      A   
ATOM    739  O   SER A 149     -16.203 -11.005 -13.817  1.00 10.00      A   
ATOM    740  N   ASN A 150     -16.589 -12.981 -12.788  1.00 10.00      A   
ATOM    741  HN  ASN A 150     -17.274 -13.588 -12.416  1.00 10.00      A   
ATOM    742  CA  ASN A 150     -15.179 -13.368 -12.674  1.00 10.00      A   
ATOM    743  CB  ASN A 150     -14.525 -13.532 -14.050  1.00 10.00      A   
ATOM    744  CG  ASN A 150     -14.872 -14.857 -14.705  1.00 10.00      A   
ATOM    745  OD1 ASN A 150     -15.030 -15.878 -14.032  1.00 10.00      A   
ATOM    746  ND2 ASN A 150     -15.006 -14.851 -16.022  1.00 10.00      A   
ATOM    747 HD21 ASN A 150     -14.880 -14.002 -16.495  1.00 10.00      A   
ATOM    748 HD22 ASN A 150     -15.217 -15.695 -16.472  1.00 10.00      A   
ATOM    749  C   ASN A 150     -14.379 -12.423 -11.778  1.00 10.00      A   
ATOM    750  O   ASN A 150     -13.155 -12.306 -11.905  1.00 10.00      A   
ATOM    751  N   THR A 151     -15.082 -11.770 -10.864  1.00 10.00      A   
ATOM    752  HN  THR A 151     -16.049 -11.924 -10.811  1.00 10.00      A   
ATOM    753  CA  THR A 151     -14.470 -10.842  -9.925  1.00 10.00      A   
ATOM    754  CB  THR A 151     -15.127  -9.452 -10.022  1.00 10.00      A   
ATOM    755  OG1 THR A 151     -15.840  -9.348 -11.265  1.00 10.00      A   
ATOM    756  HG1 THR A 151     -15.351  -9.811 -11.956  1.00 10.00      A   
ATOM    757  CG2 THR A 151     -14.071  -8.356  -9.960  1.00 10.00      A   
ATOM    758  C   THR A 151     -14.638 -11.379  -8.508  1.00 10.00      A   
ATOM    759  O   THR A 151     -15.760 -11.609  -8.051  1.00 10.00      A   
ATOM    760  N   TYR A 152     -13.529 -11.572  -7.813  1.00 10.00      A   
ATOM    761  HN  TYR A 152     -12.663 -11.328  -8.210  1.00 10.00      A   
ATOM    762  CA  TYR A 152     -13.563 -12.119  -6.463  1.00 10.00      A   
ATOM    763  CB  TYR A 152     -12.794 -13.439  -6.411  1.00 10.00      A   
ATOM    764  CG  TYR A 152     -13.285 -14.471  -7.399  1.00 10.00      A   
ATOM    765  CD1 TYR A 152     -12.662 -14.633  -8.631  1.00 10.00      A   
ATOM    766  CD2 TYR A 152     -14.375 -15.282  -7.106  1.00 10.00      A   
ATOM    767  CE1 TYR A 152     -13.111 -15.571  -9.541  1.00 10.00      A   
ATOM    768  CE2 TYR A 152     -14.829 -16.223  -8.009  1.00 10.00      A   
ATOM    769  CZ  TYR A 152     -14.196 -16.363  -9.225  1.00 10.00      A   
ATOM    770  OH  TYR A 152     -14.646 -17.298 -10.127  1.00 10.00      A   
ATOM    771  HH  TYR A 152     -15.609 -17.256 -10.181  1.00 10.00      A   
ATOM    772  C   TYR A 152     -13.020 -11.145  -5.425  1.00 10.00      A   
ATOM    773  O   TYR A 152     -12.165 -10.317  -5.721  1.00 10.00      A   
ATOM    774  N   ILE A 153     -13.530 -11.257  -4.209  1.00 10.00      A   
ATOM    775  HN  ILE A 153     -14.209 -11.941  -4.037  1.00 10.00      A   
ATOM    776  CA  ILE A 153     -13.115 -10.401  -3.112  1.00 10.00      A   
ATOM    777  CB  ILE A 153     -14.053  -9.177  -2.979  1.00 10.00      A   
ATOM    778  CG1 ILE A 153     -13.472  -8.135  -2.021  1.00 10.00      A   
ATOM    779  CG2 ILE A 153     -15.453  -9.594  -2.544  1.00 10.00      A   
ATOM    780  CD1 ILE A 153     -14.194  -6.805  -2.055  1.00 10.00      A   
ATOM    781  C   ILE A 153     -13.120 -11.207  -1.815  1.00 10.00      A   
ATOM    782  O   ILE A 153     -13.841 -12.206  -1.700  1.00 10.00      A   
ATOM    783  N   LEU A 154     -12.307 -10.795  -0.854  1.00 10.00      A   
ATOM    784  HN  LEU A 154     -11.742  -9.996  -1.005  1.00 10.00      A   
ATOM    785  CA  LEU A 154     -12.223 -11.489   0.424  1.00 10.00      A   
ATOM    786  CB  LEU A 154     -10.812 -11.385   1.012  1.00 10.00      A   
ATOM    787  CG  LEU A 154      -9.801 -12.449   0.575  1.00 10.00      A   
ATOM    788  CD1 LEU A 154      -9.626 -12.444  -0.935  1.00 10.00      A   
ATOM    789  CD2 LEU A 154      -8.462 -12.224   1.264  1.00 10.00      A   
ATOM    790  C   LEU A 154     -13.239 -10.939   1.419  1.00 10.00      A   
ATOM    791  O   LEU A 154     -13.324  -9.728   1.637  1.00 10.00      A   
ATOM    792  N   ILE A 155     -14.023 -11.839   2.000  1.00 10.00      A   
ATOM    793  HN  ILE A 155     -13.929 -12.783   1.747  1.00 10.00      A   
ATOM    794  CA  ILE A 155     -15.026 -11.465   2.988  1.00 10.00      A   
ATOM    795  CB  ILE A 155     -16.420 -12.038   2.639  1.00 10.00      A   
ATOM    796  CG1 ILE A 155     -16.833 -11.612   1.229  1.00 10.00      A   
ATOM    797  CG2 ILE A 155     -17.461 -11.586   3.656  1.00 10.00      A   
ATOM    798  CD1 ILE A 155     -18.110 -12.262   0.733  1.00 10.00      A   
ATOM    799  C   ILE A 155     -14.605 -11.942   4.376  1.00 10.00      A   
ATOM    800  O   ILE A 155     -14.528 -13.141   4.634  1.00 10.00      A   
ATOM    801  N   ASN A 156     -14.302 -11.002   5.251  1.00 10.00      A   
ATOM    802  HN  ASN A 156     -14.362 -10.068   4.983  1.00 10.00      A   
ATOM    803  CA  ASN A 156     -13.876 -11.326   6.612  1.00 10.00      A   
ATOM    804  CB  ASN A 156     -13.216 -10.113   7.282  1.00 10.00      A   
ATOM    805  CG  ASN A 156     -12.441 -10.460   8.549  1.00 10.00      A   
ATOM    806  OD1 ASN A 156     -12.717 -11.455   9.217  1.00 10.00      A   
ATOM    807  ND2 ASN A 156     -11.469  -9.638   8.890  1.00 10.00      A   
ATOM    808 HD21 ASN A 156     -11.294  -8.859   8.319  1.00 10.00      A   
ATOM    809 HD22 ASN A 156     -10.965  -9.836   9.707  1.00 10.00      A   
ATOM    810  C   ASN A 156     -15.059 -11.823   7.442  1.00 10.00      A   
ATOM    811  O   ASN A 156     -16.056 -11.111   7.606  1.00 10.00      A   
ATOM    812  N   THR A 157     -14.942 -13.045   7.963  1.00 10.00      A   
ATOM    813  HN  THR A 157     -14.114 -13.555   7.815  1.00 10.00      A   
ATOM    814  CA  THR A 157     -16.001 -13.640   8.762  1.00 10.00      A   
ATOM    815  CB  THR A 157     -16.459 -14.974   8.135  1.00 10.00      A   
ATOM    816  OG1 THR A 157     -16.163 -14.962   6.726  1.00 10.00      A   
ATOM    817  HG1 THR A 157     -15.706 -14.142   6.501  1.00 10.00      A   
ATOM    818  CG2 THR A 157     -17.957 -15.151   8.320  1.00 10.00      A   
ATOM    819  C   THR A 157     -15.536 -13.860  10.206  1.00 10.00      A   
ATOM    820  O   THR A 157     -16.156 -14.593  10.976  1.00 10.00      A   
ATOM    821  N   LEU A 158     -14.448 -13.200  10.579  1.00 10.00      A   
ATOM    822  HN  LEU A 158     -14.009 -12.595   9.939  1.00 10.00      A   
ATOM    823  CA  LEU A 158     -13.911 -13.332  11.927  1.00 10.00      A   
ATOM    824  CB  LEU A 158     -12.450 -13.788  11.901  1.00 10.00      A   
ATOM    825  CG  LEU A 158     -12.143 -14.992  11.014  1.00 10.00      A   
ATOM    826  CD1 LEU A 158     -10.656 -15.300  11.028  1.00 10.00      A   
ATOM    827  CD2 LEU A 158     -12.956 -16.210  11.442  1.00 10.00      A   
ATOM    828  C   LEU A 158     -14.052 -12.039  12.711  1.00 10.00      A   
ATOM    829  O   LEU A 158     -13.168 -11.190  12.703  1.00 10.00      A   
ATOM    830  N   GLU A 159     -15.172 -11.892  13.399  1.00 10.00      A   
ATOM    831  HN  GLU A 159     -15.852 -12.598  13.365  1.00 10.00      A   
ATOM    832  CA  GLU A 159     -15.414 -10.694  14.197  1.00 10.00      A   
ATOM    833  CB  GLU A 159     -15.872 -11.060  15.619  1.00 10.00      A   
ATOM    834  CG  GLU A 159     -15.069 -12.169  16.278  1.00 10.00      A   
ATOM    835  CD  GLU A 159     -15.609 -12.552  17.637  1.00 10.00      A   
ATOM    836  OE1 GLU A 159     -14.987 -12.172  18.658  1.00 10.00      A   
ATOM    837  OE2 GLU A 159     -16.650 -13.230  17.695  1.00 10.00      A   
ATOM    838  C   GLU A 159     -16.459  -9.807  13.521  1.00 10.00      A   
ATOM    839  O   GLU A 159     -17.656 -10.028  13.691  1.00 10.00      A   
ATOM    840  N   PRO A 160     -16.021  -8.794  12.745  1.00 10.00      A   
ATOM    841  CA  PRO A 160     -14.607  -8.498  12.534  1.00 10.00      A   
ATOM    842  CB  PRO A 160     -14.597  -7.722  11.213  1.00 10.00      A   
ATOM    843  CG  PRO A 160     -15.955  -7.108  11.096  1.00 10.00      A   
ATOM    844  CD  PRO A 160     -16.893  -7.861  12.008  1.00 10.00      A   
ATOM    845  C   PRO A 160     -14.023  -7.637  13.664  1.00 10.00      A   
ATOM    846  O   PRO A 160     -13.055  -8.033  14.296  1.00 10.00      A   
ATOM    847  N   VAL A 161     -14.629  -6.466  13.902  1.00 10.00      A   
ATOM    848  HN  VAL A 161     -15.399  -6.223  13.352  1.00 10.00      A   
ATOM    849  CA  VAL A 161     -14.183  -5.521  14.952  1.00 10.00      A   
ATOM    850  CB  VAL A 161     -14.813  -5.771  16.347  1.00 10.00      A   
ATOM    851  CG1 VAL A 161     -14.284  -7.042  16.997  1.00 10.00      A   
ATOM    852  CG2 VAL A 161     -16.329  -5.811  16.253  1.00 10.00      A   
ATOM    853  C   VAL A 161     -12.662  -5.371  15.051  1.00 10.00      A   
ATOM    854  O   VAL A 161     -12.052  -4.659  14.256  1.00 10.00      A   
ATOM    855  N   GLU A 166     -24.166  -0.243  11.497  1.00 10.00      A   
ATOM    856  HN  GLU A 166     -24.969  -0.809  11.604  1.00 10.00      A   
ATOM    857  CA  GLU A 166     -24.365   1.065  10.896  1.00 10.00      A   
ATOM    858  CB  GLU A 166     -25.617   1.030  10.011  1.00 10.00      A   
ATOM    859  CG  GLU A 166     -26.884   0.571  10.733  1.00 10.00      A   
ATOM    860  CD  GLU A 166     -27.087  -0.932  10.692  1.00 10.00      A   
ATOM    861  OE1 GLU A 166     -27.940  -1.403   9.917  1.00 10.00      A   
ATOM    862  OE2 GLU A 166     -26.394  -1.652  11.438  1.00 10.00      A   
ATOM    863  C   GLU A 166     -23.156   1.473  10.068  1.00 10.00      A   
ATOM    864  O   GLU A 166     -23.036   2.618   9.626  1.00 10.00      A   
ATOM    865  N   MET A 167     -22.264   0.522   9.868  1.00 10.00      A   
ATOM    866  HN  MET A 167     -22.420  -0.362  10.265  1.00 10.00      A   
ATOM    867  CA  MET A 167     -21.054   0.747   9.092  1.00 10.00      A   
ATOM    868  CB  MET A 167     -20.068   1.615   9.889  1.00 10.00      A   
ATOM    869  CG  MET A 167     -19.743   2.956   9.249  1.00 10.00      A   
ATOM    870  SD  MET A 167     -18.203   3.651   9.878  1.00 10.00      A   
ATOM    871  CE  MET A 167     -18.123   5.183   8.952  1.00 10.00      A   
ATOM    872  C   MET A 167     -20.413  -0.597   8.760  1.00 10.00      A   
ATOM    873  O   MET A 167     -21.111  -1.564   8.465  1.00 10.00      A   
ATOM    874  N   ARG A 168     -19.085  -0.645   8.827  1.00 10.00      A   
ATOM    875  HN  ARG A 168     -18.600   0.163   9.084  1.00 10.00      A   
ATOM    876  CA  ARG A 168     -18.329  -1.854   8.544  1.00 10.00      A   
ATOM    877  CB  ARG A 168     -18.615  -2.382   7.136  1.00 10.00      A   
ATOM    878  CG  ARG A 168     -19.189  -3.790   7.108  1.00 10.00      A   
ATOM    879  CD  ARG A 168     -19.980  -4.027   5.839  1.00 10.00      A   
ATOM    880  NE  ARG A 168     -21.024  -3.023   5.660  1.00 10.00      A   
ATOM    881  HE  ARG A 168     -21.147  -2.373   6.384  1.00 10.00      A   
ATOM    882  CZ  ARG A 168     -21.785  -2.935   4.571  1.00 10.00      A   
ATOM    883  NH1 ARG A 168     -21.680  -3.842   3.611  1.00 10.00      A   
ATOM    884 HH11 ARG A 168     -21.000  -4.645   3.707  1.00 10.00      A   
ATOM    885 HH12 ARG A 168     -22.271  -3.779   2.755  1.00 10.00      A   
ATOM    886  NH2 ARG A 168     -22.680  -1.958   4.455  1.00 10.00      A   
ATOM    887 HH21 ARG A 168     -23.276  -1.893   3.600  1.00 10.00      A   
ATOM    888 HH22 ARG A 168     -22.795  -1.254   5.213  1.00 10.00      A   
ATOM    889  C   ARG A 168     -16.843  -1.605   8.719  1.00 10.00      A   
ATOM    890  O   ARG A 168     -16.174  -2.310   9.460  1.00 10.00      A   
ATOM    891  N   GLY A 169     -16.333  -0.598   8.028  1.00 10.00      A   
ATOM    892  HN  GLY A 169     -16.913  -0.080   7.427  1.00 10.00      A   
ATOM    893  CA  GLY A 169     -14.922  -0.273   8.119  1.00 10.00      A   
ATOM    894  C   GLY A 169     -14.221  -0.551   6.817  1.00 10.00      A   
ATOM    895  O   GLY A 169     -14.882  -0.821   5.810  1.00 10.00      A   
ATOM    896  N   GLN A 171     -12.320   3.439  15.195  1.00 10.00      A   
ATOM    897  HN  GLN A 171     -12.556   3.061  16.045  1.00 10.00      A   
ATOM    898  CA  GLN A 171     -10.951   3.722  14.727  1.00 10.00      A   
ATOM    899  CB  GLN A 171      -9.993   2.659  15.273  1.00 10.00      A   
ATOM    900  CG  GLN A 171     -10.258   2.252  16.714  1.00 10.00      A   
ATOM    901  CD  GLN A 171     -10.629   0.784  16.860  1.00 10.00      A   
ATOM    902  OE1 GLN A 171     -11.371   0.407  17.774  1.00 10.00      A   
ATOM    903  NE2 GLN A 171     -10.115  -0.055  15.972  1.00 10.00      A   
ATOM    904 HE21 GLN A 171      -9.527   0.309  15.273  1.00 10.00      A   
ATOM    905 HE22 GLN A 171     -10.339  -1.005  16.051  1.00 10.00      A   
ATOM    906  C   GLN A 171     -10.988   3.617  13.203  1.00 10.00      A   
ATOM    907  O   GLN A 171      -9.960   3.564  12.529  1.00 10.00      A   
ATOM    908  N   GLY A 172     -12.220   3.592  12.694  1.00 10.00      A   
ATOM    909  HN  GLY A 172     -12.975   3.684  13.310  1.00 10.00      A   
ATOM    910  CA  GLY A 172     -12.482   3.458  11.272  1.00 10.00      A   
ATOM    911  C   GLY A 172     -11.826   4.515  10.404  1.00 10.00      A   
ATOM    912  O   GLY A 172     -11.730   5.680  10.784  1.00 10.00      A   
ATOM    913  N   THR A 173     -11.389   4.089   9.222  1.00 10.00      A   
ATOM    914  HN  THR A 173     -11.502   3.144   8.989  1.00 10.00      A   
ATOM    915  CA  THR A 173     -10.736   4.960   8.256  1.00 10.00      A   
ATOM    916  CB  THR A 173     -10.232   4.115   7.072  1.00 10.00      A   
ATOM    917  OG1 THR A 173     -10.364   2.723   7.401  1.00 10.00      A   
ATOM    918  HG1 THR A 173      -9.496   2.303   7.369  1.00 10.00      A   
ATOM    919  CG2 THR A 173      -8.774   4.426   6.771  1.00 10.00      A   
ATOM    920  C   THR A 173     -11.702   6.024   7.730  1.00 10.00      A   
ATOM    921  O   THR A 173     -12.866   5.734   7.453  1.00 10.00      A   
ATOM    922  N   PRO A 174     -11.222   7.267   7.572  1.00 10.00      A   
ATOM    923  CA  PRO A 174     -12.046   8.378   7.085  1.00 10.00      A   
ATOM    924  CB  PRO A 174     -11.161   9.607   7.318  1.00 10.00      A   
ATOM    925  CG  PRO A 174      -9.771   9.077   7.272  1.00 10.00      A   
ATOM    926  CD  PRO A 174      -9.837   7.690   7.855  1.00 10.00      A   
ATOM    927  C   PRO A 174     -12.405   8.245   5.603  1.00 10.00      A   
ATOM    928  O   PRO A 174     -13.332   8.901   5.123  1.00 10.00      A   
ATOM    929  N   THR A 175     -11.687   7.384   4.895  1.00 10.00      A   
ATOM    930  HN  THR A 175     -10.973   6.879   5.339  1.00 10.00      A   
ATOM    931  CA  THR A 175     -11.917   7.161   3.474  1.00 10.00      A   
ATOM    932  CB  THR A 175     -10.910   6.130   2.934  1.00 10.00      A   
ATOM    933  OG1 THR A 175     -10.011   5.773   3.993  1.00 10.00      A   
ATOM    934  HG1 THR A 175      -9.290   5.235   3.635  1.00 10.00      A   
ATOM    935  CG2 THR A 175     -10.120   6.711   1.771  1.00 10.00      A   
ATOM    936  C   THR A 175     -13.339   6.662   3.217  1.00 10.00      A   
ATOM    937  O   THR A 175     -14.022   7.142   2.311  1.00 10.00      A   
ATOM    938  N   THR A 176     -13.788   5.714   4.033  1.00 10.00      A   
ATOM    939  HN  THR A 176     -13.205   5.380   4.747  1.00 10.00      A   
ATOM    940  CA  THR A 176     -15.127   5.159   3.882  1.00 10.00      A   
ATOM    941  CB  THR A 176     -15.267   3.775   4.560  1.00 10.00      A   
ATOM    942  OG1 THR A 176     -16.525   3.180   4.216  1.00 10.00      A   
ATOM    943  HG1 THR A 176     -17.126   3.861   3.893  1.00 10.00      A   
ATOM    944  CG2 THR A 176     -15.160   3.889   6.075  1.00 10.00      A   
ATOM    945  C   THR A 176     -16.178   6.132   4.415  1.00 10.00      A   
ATOM    946  O   THR A 176     -17.358   6.035   4.067  1.00 10.00      A   
ATOM    947  N   GLY A 177     -15.738   7.074   5.243  1.00 10.00      A   
ATOM    948  HN  GLY A 177     -14.785   7.110   5.466  1.00 10.00      A   
ATOM    949  CA  GLY A 177     -16.645   8.053   5.807  1.00 10.00      A   
ATOM    950  C   GLY A 177     -17.166   8.999   4.750  1.00 10.00      A   
ATOM    951  O   GLY A 177     -18.367   9.260   4.679  1.00 10.00      A   
ATOM    952  N   LEU A 178     -16.262   9.496   3.913  1.00 10.00      A   
ATOM    953  HN  LEU A 178     -15.322   9.241   4.018  1.00 10.00      A   
ATOM    954  CA  LEU A 178     -16.634  10.414   2.842  1.00 10.00      A   
ATOM    955  CB  LEU A 178     -15.391  10.925   2.100  1.00 10.00      A   
ATOM    956  CG  LEU A 178     -14.722  12.185   2.665  1.00 10.00      A   
ATOM    957  CD1 LEU A 178     -15.733  13.311   2.830  1.00 10.00      A   
ATOM    958  CD2 LEU A 178     -14.011  11.894   3.976  1.00 10.00      A   
ATOM    959  C   LEU A 178     -17.578   9.727   1.863  1.00 10.00      A   
ATOM    960  O   LEU A 178     -18.569  10.309   1.423  1.00 10.00      A   
ATOM    961  N   LEU A 179     -17.268   8.475   1.546  1.00 10.00      A   
ATOM    962  HN  LEU A 179     -16.467   8.070   1.940  1.00 10.00      A   
ATOM    963  CA  LEU A 179     -18.080   7.688   0.628  1.00 10.00      A   
ATOM    964  CB  LEU A 179     -17.416   6.334   0.357  1.00 10.00      A   
ATOM    965  CG  LEU A 179     -18.140   5.408  -0.623  1.00 10.00      A   
ATOM    966  CD1 LEU A 179     -18.169   6.014  -2.019  1.00 10.00      A   
ATOM    967  CD2 LEU A 179     -17.483   4.036  -0.647  1.00 10.00      A   
ATOM    968  C   LEU A 179     -19.486   7.483   1.186  1.00 10.00      A   
ATOM    969  O   LEU A 179     -20.473   7.596   0.459  1.00 10.00      A   
ATOM    970  N   MET A 180     -19.563   7.198   2.484  1.00 10.00      A   
ATOM    971  HN  MET A 180     -18.733   7.129   3.007  1.00 10.00      A   
ATOM    972  CA  MET A 180     -20.841   6.979   3.154  1.00 10.00      A   
ATOM    973  CB  MET A 180     -20.617   6.624   4.627  1.00 10.00      A   
ATOM    974  CG  MET A 180     -21.877   6.214   5.374  1.00 10.00      A   
ATOM    975  SD  MET A 180     -22.466   4.574   4.909  1.00 10.00      A   
ATOM    976  CE  MET A 180     -23.908   4.423   5.959  1.00 10.00      A   
ATOM    977  C   MET A 180     -21.731   8.213   3.039  1.00 10.00      A   
ATOM    978  O   MET A 180     -22.942   8.103   2.847  1.00 10.00      A   
ATOM    979  N   ILE A 181     -21.122   9.389   3.149  1.00 10.00      A   
ATOM    980  HN  ILE A 181     -20.153   9.412   3.306  1.00 10.00      A   
ATOM    981  CA  ILE A 181     -21.857  10.644   3.045  1.00 10.00      A   
ATOM    982  CB  ILE A 181     -20.959  11.854   3.390  1.00 10.00      A   
ATOM    983  CG1 ILE A 181     -20.395  11.712   4.807  1.00 10.00      A   
ATOM    984  CG2 ILE A 181     -21.732  13.160   3.252  1.00 10.00      A   
ATOM    985  CD1 ILE A 181     -19.303  12.706   5.137  1.00 10.00      A   
ATOM    986  C   ILE A 181     -22.419  10.812   1.634  1.00 10.00      A   
ATOM    987  O   ILE A 181     -23.585  11.169   1.456  1.00 10.00      A   
ATOM    988  N   VAL A 182     -21.586  10.525   0.638  1.00 10.00      A   
ATOM    989  HN  VAL A 182     -20.675  10.227   0.851  1.00 10.00      A   
ATOM    990  CA  VAL A 182     -21.984  10.642  -0.761  1.00 10.00      A   
ATOM    991  CB  VAL A 182     -20.812  10.333  -1.722  1.00 10.00      A   
ATOM    992  CG1 VAL A 182     -21.254  10.450  -3.174  1.00 10.00      A   
ATOM    993  CG2 VAL A 182     -19.642  11.266  -1.449  1.00 10.00      A   
ATOM    994  C   VAL A 182     -23.169   9.729  -1.080  1.00 10.00      A   
ATOM    995  O   VAL A 182     -24.200  10.193  -1.571  1.00 10.00      A   
ATOM    996  N   LEU A 183     -23.032   8.440  -0.774  1.00 10.00      A   
ATOM    997  HN  LEU A 183     -22.196   8.129  -0.360  1.00 10.00      A   
ATOM    998  CA  LEU A 183     -24.101   7.481  -1.042  1.00 10.00      A   
ATOM    999  CB  LEU A 183     -23.640   6.029  -0.843  1.00 10.00      A   
ATOM   1000  CG  LEU A 183     -23.209   5.611   0.566  1.00 10.00      A   
ATOM   1001  CD1 LEU A 183     -24.374   4.999   1.330  1.00 10.00      A   
ATOM   1002  CD2 LEU A 183     -22.044   4.636   0.498  1.00 10.00      A   
ATOM   1003  C   LEU A 183     -25.351   7.799  -0.223  1.00 10.00      A   
ATOM   1004  O   LEU A 183     -26.476   7.530  -0.655  1.00 10.00      A   
ATOM   1005  N   GLY A 184     -25.142   8.381   0.955  1.00 10.00      A   
ATOM   1006  HN  GLY A 184     -24.221   8.555   1.250  1.00 10.00      A   
ATOM   1007  CA  GLY A 184     -26.250   8.751   1.808  1.00 10.00      A   
ATOM   1008  C   GLY A 184     -27.068   9.857   1.178  1.00 10.00      A   
ATOM   1009  O   GLY A 184     -28.299   9.797   1.158  1.00 10.00      A   
ATOM   1010  N   LEU A 185     -26.375  10.861   0.647  1.00 10.00      A   
ATOM   1011  HN  LEU A 185     -25.393  10.849   0.708  1.00 10.00      A   
ATOM   1012  CA  LEU A 185     -27.029  11.982  -0.012  1.00 10.00      A   
ATOM   1013  CB  LEU A 185     -26.002  13.038  -0.428  1.00 10.00      A   
ATOM   1014  CG  LEU A 185     -25.299  13.787   0.706  1.00 10.00      A   
ATOM   1015  CD1 LEU A 185     -24.203  14.683   0.149  1.00 10.00      A   
ATOM   1016  CD2 LEU A 185     -26.298  14.600   1.515  1.00 10.00      A   
ATOM   1017  C   LEU A 185     -27.794  11.491  -1.234  1.00 10.00      A   
ATOM   1018  O   LEU A 185     -28.895  11.964  -1.521  1.00 10.00      A   
ATOM   1019  N   ILE A 186     -27.200  10.531  -1.944  1.00 10.00      A   
ATOM   1020  HN  ILE A 186     -26.314  10.212  -1.667  1.00 10.00      A   
ATOM   1021  CA  ILE A 186     -27.824   9.951  -3.126  1.00 10.00      A   
ATOM   1022  CB  ILE A 186     -26.937   8.857  -3.768  1.00 10.00      A   
ATOM   1023  CG1 ILE A 186     -25.644   9.471  -4.314  1.00 10.00      A   
ATOM   1024  CG2 ILE A 186     -27.690   8.127  -4.875  1.00 10.00      A   
ATOM   1025  CD1 ILE A 186     -24.633   8.453  -4.799  1.00 10.00      A   
ATOM   1026  C   ILE A 186     -29.186   9.367  -2.765  1.00 10.00      A   
ATOM   1027  O   ILE A 186     -30.193   9.659  -3.408  1.00 10.00      A   
ATOM   1028  N   PHE A 187     -29.213   8.574  -1.709  1.00 10.00      A   
ATOM   1029  HN  PHE A 187     -28.378   8.404  -1.217  1.00 10.00      A   
ATOM   1030  CA  PHE A 187     -30.444   7.948  -1.254  1.00 10.00      A   
ATOM   1031  CB  PHE A 187     -30.126   6.930  -0.157  1.00 10.00      A   
ATOM   1032  CG  PHE A 187     -31.265   6.016   0.193  1.00 10.00      A   
ATOM   1033  CD1 PHE A 187     -31.913   5.281  -0.787  1.00 10.00      A   
ATOM   1034  CD2 PHE A 187     -31.681   5.886   1.506  1.00 10.00      A   
ATOM   1035  CE1 PHE A 187     -32.953   4.432  -0.462  1.00 10.00      A   
ATOM   1036  CE2 PHE A 187     -32.721   5.041   1.838  1.00 10.00      A   
ATOM   1037  CZ  PHE A 187     -33.359   4.313   0.853  1.00 10.00      A   
ATOM   1038  C   PHE A 187     -31.436   8.994  -0.742  1.00 10.00      A   
ATOM   1039  O   PHE A 187     -32.634   8.911  -1.011  1.00 10.00      A   
ATOM   1040  N   MET A 188     -30.916   9.992  -0.033  1.00 10.00      A   
ATOM   1041  HN  MET A 188     -29.943  10.012   0.111  1.00 10.00      A   
ATOM   1042  CA  MET A 188     -31.736  11.060   0.543  1.00 10.00      A   
ATOM   1043  CB  MET A 188     -30.868  12.050   1.329  1.00 10.00      A   
ATOM   1044  CG  MET A 188     -30.533  11.605   2.745  1.00 10.00      A   
ATOM   1045  SD  MET A 188     -29.563  12.828   3.650  1.00 10.00      A   
ATOM   1046  CE  MET A 188     -29.670  12.178   5.316  1.00 10.00      A   
ATOM   1047  C   MET A 188     -32.569  11.810  -0.497  1.00 10.00      A   
ATOM   1048  O   MET A 188     -33.751  12.078  -0.274  1.00 10.00      A   
ATOM   1049  N   LYS A 189     -31.966  12.136  -1.633  1.00 10.00      A   
ATOM   1050  HN  LYS A 189     -31.025  11.878  -1.772  1.00 10.00      A   
ATOM   1051  CA  LYS A 189     -32.668  12.880  -2.679  1.00 10.00      A   
ATOM   1052  CB  LYS A 189     -31.695  13.762  -3.466  1.00 10.00      A   
ATOM   1053  CG  LYS A 189     -32.345  14.919  -4.213  1.00 10.00      A   
ATOM   1054  CD  LYS A 189     -31.303  15.924  -4.680  1.00 10.00      A   
ATOM   1055  CE  LYS A 189     -31.914  16.985  -5.580  1.00 10.00      A   
ATOM   1056  NZ  LYS A 189     -31.030  18.175  -5.704  1.00 10.00      A   
ATOM   1057  HZ1 LYS A 189     -31.500  18.916  -6.259  1.00 10.00      A   
ATOM   1058  HZ2 LYS A 189     -30.131  17.918  -6.178  1.00 10.00      A   
ATOM   1059  HZ3 LYS A 189     -30.809  18.554  -4.762  1.00 10.00      A   
ATOM   1060  C   LYS A 189     -33.485  11.975  -3.609  1.00 10.00      A   
ATOM   1061  O   LYS A 189     -34.046  12.435  -4.603  1.00 10.00      A   
ATOM   1062  N   GLY A 190     -33.551  10.690  -3.287  1.00 10.00      A   
ATOM   1063  HN  GLY A 190     -33.076  10.366  -2.491  1.00 10.00      A   
ATOM   1064  CA  GLY A 190     -34.325   9.769  -4.102  1.00 10.00      A   
ATOM   1065  C   GLY A 190     -33.534   9.159  -5.242  1.00 10.00      A   
ATOM   1066  O   GLY A 190     -34.075   8.923  -6.322  1.00 10.00      A   
ATOM   1067  N   ASN A 191     -32.246   8.935  -5.008  1.00 10.00      A   
ATOM   1068  HN  ASN A 191     -31.872   9.190  -4.136  1.00 10.00      A   
ATOM   1069  CA  ASN A 191     -31.354   8.321  -5.999  1.00 10.00      A   
ATOM   1070  CB  ASN A 191     -31.853   6.931  -6.416  1.00 10.00      A   
ATOM   1071  CG  ASN A 191     -31.587   5.854  -5.380  1.00 10.00      A   
ATOM   1072  OD1 ASN A 191     -31.594   6.108  -4.176  1.00 10.00      A   
ATOM   1073  ND2 ASN A 191     -31.352   4.638  -5.847  1.00 10.00      A   
ATOM   1074 HD21 ASN A 191     -31.361   4.507  -6.820  1.00 10.00      A   
ATOM   1075 HD22 ASN A 191     -31.189   3.918  -5.203  1.00 10.00      A   
ATOM   1076  C   ASN A 191     -31.125   9.197  -7.231  1.00 10.00      A   
ATOM   1077  O   ASN A 191     -30.612   8.724  -8.246  1.00 10.00      A   
ATOM   1078  N   THR A 192     -31.501  10.466  -7.151  1.00 10.00      A   
ATOM   1079  HN  THR A 192     -31.915  10.793  -6.326  1.00 10.00      A   
ATOM   1080  CA  THR A 192     -31.319  11.384  -8.268  1.00 10.00      A   
ATOM   1081  CB  THR A 192     -32.656  11.676  -8.976  1.00 10.00      A   
ATOM   1082  OG1 THR A 192     -33.391  10.453  -9.133  1.00 10.00      A   
ATOM   1083  HG1 THR A 192     -33.147   9.841  -8.429  1.00 10.00      A   
ATOM   1084  CG2 THR A 192     -32.407  12.291 -10.345  1.00 10.00      A   
ATOM   1085  C   THR A 192     -30.698  12.699  -7.801  1.00 10.00      A   
ATOM   1086  O   THR A 192     -31.357  13.510  -7.152  1.00 10.00      A   
ATOM   1087  N   LEU A 193     -29.422  12.895  -8.118  1.00 10.00      A   
ATOM   1088  HN  LEU A 193     -28.946  12.211  -8.633  1.00 10.00      A   
ATOM   1089  CA  LEU A 193     -28.714  14.110  -7.731  1.00 10.00      A   
ATOM   1090  CB  LEU A 193     -27.851  13.875  -6.486  1.00 10.00      A   
ATOM   1091  CG  LEU A 193     -28.581  13.746  -5.153  1.00 10.00      A   
ATOM   1092  CD1 LEU A 193     -29.011  12.310  -4.922  1.00 10.00      A   
ATOM   1093  CD2 LEU A 193     -27.704  14.239  -4.014  1.00 10.00      A   
ATOM   1094  C   LEU A 193     -27.807  14.579  -8.855  1.00 10.00      A   
ATOM   1095  O   LEU A 193     -27.655  13.898  -9.873  1.00 10.00      A   
ATOM   1096  N   LYS A 194     -27.215  15.745  -8.663  1.00 10.00      A   
ATOM   1097  HN  LYS A 194     -27.409  16.250  -7.838  1.00 10.00      A   
ATOM   1098  CA  LYS A 194     -26.297  16.310  -9.632  1.00 10.00      A   
ATOM   1099  CB  LYS A 194     -26.778  17.688 -10.091  1.00 10.00      A   
ATOM   1100  CG  LYS A 194     -28.229  17.715 -10.544  1.00 10.00      A   
ATOM   1101  CD  LYS A 194     -28.574  19.027 -11.224  1.00 10.00      A   
ATOM   1102  CE  LYS A 194     -27.961  19.104 -12.612  1.00 10.00      A   
ATOM   1103  NZ  LYS A 194     -28.448  20.288 -13.365  1.00 10.00      A   
ATOM   1104  HZ1 LYS A 194     -28.118  21.162 -12.909  1.00 10.00      A   
ATOM   1105  HZ2 LYS A 194     -29.487  20.295 -13.386  1.00 10.00      A   
ATOM   1106  HZ3 LYS A 194     -28.092  20.262 -14.340  1.00 10.00      A   
ATOM   1107  C   LYS A 194     -24.912  16.418  -9.010  1.00 10.00      A   
ATOM   1108  O   LYS A 194     -24.754  16.985  -7.930  1.00 10.00      A   
ATOM   1109  N   GLU A 195     -23.918  15.864  -9.686  1.00 10.00      A   
ATOM   1110  HN  GLU A 195     -24.113  15.422 -10.542  1.00 10.00      A   
ATOM   1111  CA  GLU A 195     -22.544  15.889  -9.199  1.00 10.00      A   
ATOM   1112  CB  GLU A 195     -21.619  15.206 -10.223  1.00 10.00      A   
ATOM   1113  CG  GLU A 195     -20.234  15.823 -10.368  1.00 10.00      A   
ATOM   1114  CD  GLU A 195     -20.102  16.686 -11.610  1.00 10.00      A   
ATOM   1115  OE1 GLU A 195     -21.124  17.232 -12.082  1.00 10.00      A   
ATOM   1116  OE2 GLU A 195     -18.975  16.833 -12.117  1.00 10.00      A   
ATOM   1117  C   GLU A 195     -22.085  17.316  -8.893  1.00 10.00      A   
ATOM   1118  O   GLU A 195     -21.420  17.569  -7.889  1.00 10.00      A   
ATOM   1119  N   THR A 196     -22.491  18.243  -9.746  1.00 10.00      A   
ATOM   1120  HN  THR A 196     -23.052  17.975 -10.503  1.00 10.00      A   
ATOM   1121  CA  THR A 196     -22.119  19.642  -9.613  1.00 10.00      A   
ATOM   1122  CB  THR A 196     -22.540  20.418 -10.871  1.00 10.00      A   
ATOM   1123  OG1 THR A 196     -22.699  19.487 -11.955  1.00 10.00      A   
ATOM   1124  HG1 THR A 196     -21.990  18.818 -11.917  1.00 10.00      A   
ATOM   1125  CG2 THR A 196     -21.480  21.443 -11.244  1.00 10.00      A   
ATOM   1126  C   THR A 196     -22.710  20.309  -8.365  1.00 10.00      A   
ATOM   1127  O   THR A 196     -22.200  21.331  -7.902  1.00 10.00      A   
ATOM   1128  N   GLU A 197     -23.772  19.735  -7.809  1.00 10.00      A   
ATOM   1129  HN  GLU A 197     -24.134  18.909  -8.193  1.00 10.00      A   
ATOM   1130  CA  GLU A 197     -24.394  20.310  -6.622  1.00 10.00      A   
ATOM   1131  CB  GLU A 197     -25.925  20.163  -6.651  1.00 10.00      A   
ATOM   1132  CG  GLU A 197     -26.446  18.786  -6.261  1.00 10.00      A   
ATOM   1133  CD  GLU A 197     -27.958  18.705  -6.256  1.00 10.00      A   
ATOM   1134  OE1 GLU A 197     -28.604  19.634  -5.729  1.00 10.00      A   
ATOM   1135  OE2 GLU A 197     -28.511  17.708  -6.769  1.00 10.00      A   
ATOM   1136  C   GLU A 197     -23.797  19.723  -5.344  1.00 10.00      A   
ATOM   1137  O   GLU A 197     -23.563  20.439  -4.372  1.00 10.00      A   
ATOM   1138  N   ALA A 198     -23.522  18.423  -5.362  1.00 10.00      A   
ATOM   1139  HN  ALA A 198     -23.706  17.906  -6.176  1.00 10.00      A   
ATOM   1140  CA  ALA A 198     -22.965  17.745  -4.198  1.00 10.00      A   
ATOM   1141  CB  ALA A 198     -23.207  16.247  -4.290  1.00 10.00      A   
ATOM   1142  C   ALA A 198     -21.478  18.040  -4.031  1.00 10.00      A   
ATOM   1143  O   ALA A 198     -20.975  18.111  -2.911  1.00 10.00      A   
ATOM   1144  N   TRP A 199     -20.784  18.224  -5.149  1.00 10.00      A   
ATOM   1145  HN  TRP A 199     -21.248  18.169  -6.013  1.00 10.00      A   
ATOM   1146  CA  TRP A 199     -19.352  18.498  -5.133  1.00 10.00      A   
ATOM   1147  CB  TRP A 199     -18.820  18.607  -6.562  1.00 10.00      A   
ATOM   1148  CG  TRP A 199     -17.328  18.568  -6.648  1.00 10.00      A   
ATOM   1149  CD1 TRP A 199     -16.540  17.457  -6.670  1.00 10.00      A   
ATOM   1150  CD2 TRP A 199     -16.443  19.691  -6.724  1.00 10.00      A   
ATOM   1151  NE1 TRP A 199     -15.219  17.817  -6.750  1.00 10.00      A   
ATOM   1152  HE1 TRP A 199     -14.459  17.194  -6.781  1.00 10.00      A   
ATOM   1153  CE2 TRP A 199     -15.132  19.184  -6.782  1.00 10.00      A   
ATOM   1154  CE3 TRP A 199     -16.633  21.075  -6.740  1.00 10.00      A   
ATOM   1155  CZ2 TRP A 199     -14.015  20.012  -6.867  1.00 10.00      A   
ATOM   1156  CZ3 TRP A 199     -15.525  21.894  -6.823  1.00 10.00      A   
ATOM   1157  CH2 TRP A 199     -14.233  21.362  -6.881  1.00 10.00      A   
ATOM   1158  C   TRP A 199     -19.023  19.769  -4.356  1.00 10.00      A   
ATOM   1159  O   TRP A 199     -18.161  19.762  -3.476  1.00 10.00      A   
ATOM   1160  N   ASP A 200     -19.715  20.856  -4.683  1.00 10.00      A   
ATOM   1161  HN  ASP A 200     -20.395  20.794  -5.385  1.00 10.00      A   
ATOM   1162  CA  ASP A 200     -19.490  22.139  -4.019  1.00 10.00      A   
ATOM   1163  CB  ASP A 200     -20.326  23.246  -4.668  1.00 10.00      A   
ATOM   1164  CG  ASP A 200     -19.911  24.635  -4.212  1.00 10.00      A   
ATOM   1165  OD1 ASP A 200     -20.534  25.170  -3.268  1.00 10.00      A   
ATOM   1166  OD2 ASP A 200     -18.966  25.205  -4.805  1.00 10.00      A   
ATOM   1167  C   ASP A 200     -19.799  22.041  -2.528  1.00 10.00      A   
ATOM   1168  O   ASP A 200     -19.115  22.639  -1.697  1.00 10.00      A   
ATOM   1169  N   PHE A 201     -20.822  21.260  -2.202  1.00 10.00      A   
ATOM   1170  HN  PHE A 201     -21.317  20.804  -2.914  1.00 10.00      A   
ATOM   1171  CA  PHE A 201     -21.230  21.059  -0.818  1.00 10.00      A   
ATOM   1172  CB  PHE A 201     -22.566  20.308  -0.772  1.00 10.00      A   
ATOM   1173  CG  PHE A 201     -22.966  19.817   0.592  1.00 10.00      A   
ATOM   1174  CD1 PHE A 201     -22.975  18.463   0.879  1.00 10.00      A   
ATOM   1175  CD2 PHE A 201     -23.332  20.709   1.586  1.00 10.00      A   
ATOM   1176  CE1 PHE A 201     -23.343  18.005   2.129  1.00 10.00      A   
ATOM   1177  CE2 PHE A 201     -23.702  20.259   2.838  1.00 10.00      A   
ATOM   1178  CZ  PHE A 201     -23.706  18.905   3.112  1.00 10.00      A   
ATOM   1179  C   PHE A 201     -20.159  20.290  -0.050  1.00 10.00      A   
ATOM   1180  O   PHE A 201     -19.808  20.648   1.074  1.00 10.00      A   
ATOM   1181  N   LEU A 202     -19.636  19.241  -0.673  1.00 10.00      A   
ATOM   1182  HN  LEU A 202     -19.961  19.008  -1.573  1.00 10.00      A   
ATOM   1183  CA  LEU A 202     -18.603  18.420  -0.061  1.00 10.00      A   
ATOM   1184  CB  LEU A 202     -18.342  17.157  -0.889  1.00 10.00      A   
ATOM   1185  CG  LEU A 202     -18.971  15.859  -0.365  1.00 10.00      A   
ATOM   1186  CD1 LEU A 202     -18.485  15.550   1.043  1.00 10.00      A   
ATOM   1187  CD2 LEU A 202     -20.489  15.930  -0.409  1.00 10.00      A   
ATOM   1188  C   LEU A 202     -17.310  19.203   0.135  1.00 10.00      A   
ATOM   1189  O   LEU A 202     -16.527  18.908   1.036  1.00 10.00      A   
ATOM   1190  N   ARG A 203     -17.093  20.213  -0.704  1.00 10.00      A   
ATOM   1191  HN  ARG A 203     -17.748  20.400  -1.410  1.00 10.00      A   
ATOM   1192  CA  ARG A 203     -15.896  21.041  -0.601  1.00 10.00      A   
ATOM   1193  CB  ARG A 203     -15.770  21.981  -1.807  1.00 10.00      A   
ATOM   1194  CG  ARG A 203     -15.348  21.292  -3.097  1.00 10.00      A   
ATOM   1195  CD  ARG A 203     -14.017  20.569  -2.943  1.00 10.00      A   
ATOM   1196  NE  ARG A 203     -12.943  21.468  -2.515  1.00 10.00      A   
ATOM   1197  HE  ARG A 203     -13.184  22.403  -2.338  1.00 10.00      A   
ATOM   1198  CZ  ARG A 203     -11.676  21.094  -2.335  1.00 10.00      A   
ATOM   1199  NH1 ARG A 203     -11.303  19.852  -2.605  1.00 10.00      A   
ATOM   1200 HH11 ARG A 203     -10.309  19.551  -2.452  1.00 10.00      A   
ATOM   1201 HH12 ARG A 203     -11.994  19.168  -2.981  1.00 10.00      A   
ATOM   1202  NH2 ARG A 203     -10.780  21.975  -1.907  1.00 10.00      A   
ATOM   1203 HH21 ARG A 203      -9.788  21.689  -1.757  1.00 10.00      A   
ATOM   1204 HH22 ARG A 203     -11.065  22.965  -1.722  1.00 10.00      A   
ATOM   1205  C   ARG A 203     -15.903  21.843   0.693  1.00 10.00      A   
ATOM   1206  O   ARG A 203     -14.863  22.312   1.157  1.00 10.00      A   
ATOM   1207  N   ARG A 204     -17.085  21.994   1.276  1.00 10.00      A   
ATOM   1208  HN  ARG A 204     -17.874  21.598   0.849  1.00 10.00      A   
ATOM   1209  CA  ARG A 204     -17.246  22.733   2.519  1.00 10.00      A   
ATOM   1210  CB  ARG A 204     -18.653  23.323   2.592  1.00 10.00      A   
ATOM   1211  CG  ARG A 204     -18.849  24.605   1.798  1.00 10.00      A   
ATOM   1212  CD  ARG A 204     -20.319  24.999   1.746  1.00 10.00      A   
ATOM   1213  NE  ARG A 204     -21.062  24.528   2.918  1.00 10.00      A   
ATOM   1214  HE  ARG A 204     -20.584  24.516   3.781  1.00 10.00      A   
ATOM   1215  CZ  ARG A 204     -22.328  24.102   2.875  1.00 10.00      A   
ATOM   1216  NH1 ARG A 204     -23.003  24.129   1.733  1.00 10.00      A   
ATOM   1217 HH11 ARG A 204     -22.549  24.480   0.859  1.00 10.00      A   
ATOM   1218 HH12 ARG A 204     -23.990  23.793   1.701  1.00 10.00      A   
ATOM   1219  NH2 ARG A 204     -22.919  23.651   3.974  1.00 10.00      A   
ATOM   1220 HH21 ARG A 204     -22.400  23.629   4.883  1.00 10.00      A   
ATOM   1221 HH22 ARG A 204     -23.898  23.299   3.934  1.00 10.00      A   
ATOM   1222  C   ARG A 204     -17.026  21.819   3.725  1.00 10.00      A   
ATOM   1223  O   ARG A 204     -17.098  22.263   4.870  1.00 10.00      A   
ATOM   1224  N   LEU A 205     -16.763  20.550   3.453  1.00 10.00      A   
ATOM   1225  HN  LEU A 205     -16.697  20.261   2.517  1.00 10.00      A   
ATOM   1226  CA  LEU A 205     -16.555  19.568   4.516  1.00 10.00      A   
ATOM   1227  CB  LEU A 205     -17.647  18.496   4.462  1.00 10.00      A   
ATOM   1228  CG  LEU A 205     -19.096  18.997   4.506  1.00 10.00      A   
ATOM   1229  CD1 LEU A 205     -20.060  17.851   4.236  1.00 10.00      A   
ATOM   1230  CD2 LEU A 205     -19.400  19.648   5.846  1.00 10.00      A   
ATOM   1231  C   LEU A 205     -15.177  18.930   4.407  1.00 10.00      A   
ATOM   1232  O   LEU A 205     -14.160  19.624   4.344  1.00 10.00      A   
ATOM   1233  N   VAL A 207      -7.080  18.427   4.318  1.00 10.00      A   
ATOM   1234  HN  VAL A 207      -6.559  19.258   4.276  1.00 10.00      A   
ATOM   1235  CA  VAL A 207      -6.384  17.164   4.104  1.00 10.00      A   
ATOM   1236  CB  VAL A 207      -5.487  16.786   5.303  1.00 10.00      A   
ATOM   1237  CG1 VAL A 207      -4.341  17.775   5.450  1.00 10.00      A   
ATOM   1238  CG2 VAL A 207      -6.298  16.709   6.593  1.00 10.00      A   
ATOM   1239  C   VAL A 207      -7.364  16.030   3.820  1.00 10.00      A   
ATOM   1240  O   VAL A 207      -6.968  14.871   3.667  1.00 10.00      A   
ATOM   1241  N   TYR A 208      -8.649  16.388   3.753  1.00 10.00      A   
ATOM   1242  HN  TYR A 208      -8.873  17.332   3.904  1.00 10.00      A   
ATOM   1243  CA  TYR A 208      -9.725  15.427   3.486  1.00 10.00      A   
ATOM   1244  CB  TYR A 208      -9.627  14.858   2.063  1.00 10.00      A   
ATOM   1245  CG  TYR A 208      -9.426  15.899   0.980  1.00 10.00      A   
ATOM   1246  CD1 TYR A 208     -10.506  16.561   0.408  1.00 10.00      A   
ATOM   1247  CD2 TYR A 208      -8.151  16.222   0.531  1.00 10.00      A   
ATOM   1248  CE1 TYR A 208     -10.323  17.509  -0.578  1.00 10.00      A   
ATOM   1249  CE2 TYR A 208      -7.959  17.171  -0.453  1.00 10.00      A   
ATOM   1250  CZ  TYR A 208      -9.043  17.811  -1.005  1.00 10.00      A   
ATOM   1251  OH  TYR A 208      -8.855  18.760  -1.989  1.00 10.00      A   
ATOM   1252  HH  TYR A 208      -7.926  18.748  -2.275  1.00 10.00      A   
ATOM   1253  C   TYR A 208      -9.722  14.299   4.504  1.00 10.00      A   
ATOM   1254  O   TYR A 208      -9.859  14.532   5.706  1.00 10.00      A   
ATOM   1255  N   PRO A 219      -3.455  21.585 -11.163  1.00 10.00      A   
ATOM   1256  CA  PRO A 219      -2.879  20.288 -10.809  1.00 10.00      A   
ATOM   1257  CB  PRO A 219      -1.942  20.641  -9.655  1.00 10.00      A   
ATOM   1258  CG  PRO A 219      -1.480  22.024  -9.966  1.00 10.00      A   
ATOM   1259  CD  PRO A 219      -2.620  22.703 -10.680  1.00 10.00      A   
ATOM   1260  C   PRO A 219      -3.946  19.303 -10.347  1.00 10.00      A   
ATOM   1261  O   PRO A 219      -3.945  18.139 -10.749  1.00 10.00      A   
ATOM   1262  N   LYS A 220      -4.873  19.790  -9.530  1.00 10.00      A   
ATOM   1263  HN  LYS A 220      -4.832  20.742  -9.273  1.00 10.00      A   
ATOM   1264  CA  LYS A 220      -5.950  18.955  -9.008  1.00 10.00      A   
ATOM   1265  CB  LYS A 220      -6.747  19.709  -7.939  1.00 10.00      A   
ATOM   1266  CG  LYS A 220      -7.564  18.818  -7.014  1.00 10.00      A   
ATOM   1267  CD  LYS A 220      -6.663  17.990  -6.111  1.00 10.00      A   
ATOM   1268  CE  LYS A 220      -7.477  17.171  -5.119  1.00 10.00      A   
ATOM   1269  NZ  LYS A 220      -6.610  16.341  -4.237  1.00 10.00      A   
ATOM   1270  HZ1 LYS A 220      -5.918  16.941  -3.749  1.00 10.00      A   
ATOM   1271  HZ2 LYS A 220      -6.096  15.636  -4.799  1.00 10.00      A   
ATOM   1272  HZ3 LYS A 220      -7.185  15.846  -3.524  1.00 10.00      A   
ATOM   1273  C   LYS A 220      -6.874  18.512 -10.135  1.00 10.00      A   
ATOM   1274  O   LYS A 220      -7.393  17.397 -10.133  1.00 10.00      A   
ATOM   1275  N   LYS A 221      -7.063  19.395 -11.105  1.00 10.00      A   
ATOM   1276  HN  LYS A 221      -6.625  20.270 -11.043  1.00 10.00      A   
ATOM   1277  CA  LYS A 221      -7.914  19.107 -12.246  1.00 10.00      A   
ATOM   1278  CB  LYS A 221      -8.553  20.404 -12.763  1.00 10.00      A   
ATOM   1279  CG  LYS A 221      -9.604  20.212 -13.846  1.00 10.00      A   
ATOM   1280  CD  LYS A 221      -9.068  20.604 -15.215  1.00 10.00      A   
ATOM   1281  CE  LYS A 221      -9.888  19.976 -16.331  1.00 10.00      A   
ATOM   1282  NZ  LYS A 221      -9.636  18.519 -16.456  1.00 10.00      A   
ATOM   1283  HZ1 LYS A 221      -9.676  18.071 -15.522  1.00 10.00      A   
ATOM   1284  HZ2 LYS A 221      -8.689  18.348 -16.872  1.00 10.00      A   
ATOM   1285  HZ3 LYS A 221     -10.357  18.085 -17.070  1.00 10.00      A   
ATOM   1286  C   LYS A 221      -7.110  18.422 -13.350  1.00 10.00      A   
ATOM   1287  O   LYS A 221      -7.665  17.917 -14.319  1.00 10.00      A   
ATOM   1288  N   LEU A 222      -5.796  18.395 -13.182  1.00 10.00      A   
ATOM   1289  HN  LEU A 222      -5.409  18.783 -12.374  1.00 10.00      A   
ATOM   1290  CA  LEU A 222      -4.919  17.789 -14.173  1.00 10.00      A   
ATOM   1291  CB  LEU A 222      -3.601  18.562 -14.270  1.00 10.00      A   
ATOM   1292  CG  LEU A 222      -3.713  20.052 -14.600  1.00 10.00      A   
ATOM   1293  CD1 LEU A 222      -2.337  20.696 -14.638  1.00 10.00      A   
ATOM   1294  CD2 LEU A 222      -4.442  20.262 -15.917  1.00 10.00      A   
ATOM   1295  C   LEU A 222      -4.651  16.320 -13.870  1.00 10.00      A   
ATOM   1296  O   LEU A 222      -4.523  15.506 -14.787  1.00 10.00      A   
ATOM   1297  N   ILE A 223      -4.563  15.982 -12.591  1.00 10.00      A   
ATOM   1298  HN  ILE A 223      -4.657  16.677 -11.904  1.00 10.00      A   
ATOM   1299  CA  ILE A 223      -4.306  14.607 -12.179  1.00 10.00      A   
ATOM   1300  CB  ILE A 223      -3.669  14.553 -10.772  1.00 10.00      A   
ATOM   1301  CG1 ILE A 223      -3.082  13.167 -10.486  1.00 10.00      A   
ATOM   1302  CG2 ILE A 223      -4.671  14.959  -9.696  1.00 10.00      A   
ATOM   1303  CD1 ILE A 223      -2.253  13.107  -9.220  1.00 10.00      A   
ATOM   1304  C   ILE A 223      -5.586  13.766 -12.214  1.00 10.00      A   
ATOM   1305  O   ILE A 223      -5.542  12.540 -12.231  1.00 10.00      A   
ATOM   1306  N   THR A 224      -6.727  14.432 -12.257  1.00 10.00      A   
ATOM   1307  HN  THR A 224      -6.714  15.410 -12.278  1.00 10.00      A   
ATOM   1308  CA  THR A 224      -8.007  13.740 -12.282  1.00 10.00      A   
ATOM   1309  CB  THR A 224      -9.110  14.618 -11.670  1.00 10.00      A   
ATOM   1310  OG1 THR A 224      -8.825  15.997 -11.952  1.00 10.00      A   
ATOM   1311  HG1 THR A 224      -8.487  16.426 -11.153  1.00 10.00      A   
ATOM   1312  CG2 THR A 224      -9.172  14.415 -10.164  1.00 10.00      A   
ATOM   1313  C   THR A 224      -8.398  13.344 -13.703  1.00 10.00      A   
ATOM   1314  O   THR A 224      -9.480  12.806 -13.936  1.00 10.00      A   
ATOM   1315  N   GLU A 225      -7.503  13.597 -14.647  1.00 10.00      A   
ATOM   1316  HN  GLU A 225      -6.646  14.002 -14.396  1.00 10.00      A   
ATOM   1317  CA  GLU A 225      -7.761  13.288 -16.041  1.00 10.00      A   
ATOM   1318  CB  GLU A 225      -7.075  14.305 -16.949  1.00 10.00      A   
ATOM   1319  CG  GLU A 225      -7.563  15.728 -16.743  1.00 10.00      A   
ATOM   1320  CD  GLU A 225      -6.830  16.734 -17.601  1.00 10.00      A   
ATOM   1321  OE1 GLU A 225      -5.807  16.365 -18.215  1.00 10.00      A   
ATOM   1322  OE2 GLU A 225      -7.281  17.898 -17.668  1.00 10.00      A   
ATOM   1323  C   GLU A 225      -7.339  11.868 -16.399  1.00 10.00      A   
ATOM   1324  O   GLU A 225      -8.087  11.140 -17.048  1.00 10.00      A   
ATOM   1325  N   ASP A 226      -6.150  11.465 -15.973  1.00 10.00      A   
ATOM   1326  HN  ASP A 226      -5.590  12.073 -15.444  1.00 10.00      A   
ATOM   1327  CA  ASP A 226      -5.662  10.122 -16.278  1.00 10.00      A   
ATOM   1328  CB  ASP A 226      -4.135  10.070 -16.328  1.00 10.00      A   
ATOM   1329  CG  ASP A 226      -3.497  10.110 -14.959  1.00 10.00      A   
ATOM   1330  OD1 ASP A 226      -3.359  11.222 -14.407  1.00 10.00      A   
ATOM   1331  OD2 ASP A 226      -3.121   9.035 -14.442  1.00 10.00      A   
ATOM   1332  C   ASP A 226      -6.205   9.105 -15.284  1.00 10.00      A   
ATOM   1333  O   ASP A 226      -6.022   7.899 -15.449  1.00 10.00      A   
ATOM   1334  N   PHE A 227      -6.893   9.600 -14.260  1.00 10.00      A   
ATOM   1335  HN  PHE A 227      -6.991  10.571 -14.180  1.00 10.00      A   
ATOM   1336  CA  PHE A 227      -7.484   8.740 -13.245  1.00 10.00      A   
ATOM   1337  CB  PHE A 227      -8.130   9.571 -12.129  1.00 10.00      A   
ATOM   1338  CG  PHE A 227      -7.231   9.830 -10.949  1.00 10.00      A   
ATOM   1339  CD1 PHE A 227      -5.905   9.426 -10.963  1.00 10.00      A   
ATOM   1340  CD2 PHE A 227      -7.715  10.477  -9.822  1.00 10.00      A   
ATOM   1341  CE1 PHE A 227      -5.080   9.661  -9.880  1.00 10.00      A   
ATOM   1342  CE2 PHE A 227      -6.895  10.717  -8.734  1.00 10.00      A   
ATOM   1343  CZ  PHE A 227      -5.576  10.307  -8.763  1.00 10.00      A   
ATOM   1344  C   PHE A 227      -8.512   7.803 -13.872  1.00 10.00      A   
ATOM   1345  O   PHE A 227      -8.745   6.700 -13.381  1.00 10.00      A   
ATOM   1346  N   VAL A 228      -9.093   8.234 -14.984  1.00 10.00      A   
ATOM   1347  HN  VAL A 228      -8.839   9.109 -15.346  1.00 10.00      A   
ATOM   1348  CA  VAL A 228     -10.096   7.441 -15.686  1.00 10.00      A   
ATOM   1349  CB  VAL A 228     -10.975   8.323 -16.605  1.00 10.00      A   
ATOM   1350  CG1 VAL A 228     -12.294   7.632 -16.923  1.00 10.00      A   
ATOM   1351  CG2 VAL A 228     -11.226   9.686 -15.971  1.00 10.00      A   
ATOM   1352  C   VAL A 228      -9.438   6.329 -16.512  1.00 10.00      A   
ATOM   1353  O   VAL A 228     -10.116   5.538 -17.166  1.00 10.00      A   
ATOM   1354  N   ARG A 229      -8.110   6.267 -16.478  1.00 10.00      A   
ATOM   1355  HN  ARG A 229      -7.610   6.921 -15.941  1.00 10.00      A   
ATOM   1356  CA  ARG A 229      -7.382   5.252 -17.228  1.00 10.00      A   
ATOM   1357  CB  ARG A 229      -6.000   5.756 -17.653  1.00 10.00      A   
ATOM   1358  CG  ARG A 229      -5.657   5.462 -19.105  1.00 10.00      A   
ATOM   1359  CD  ARG A 229      -4.273   5.979 -19.471  1.00 10.00      A   
ATOM   1360  NE  ARG A 229      -4.079   6.035 -20.919  1.00 10.00      A   
ATOM   1361  HE  ARG A 229      -4.857   6.298 -21.463  1.00 10.00      A   
ATOM   1362  CZ  ARG A 229      -2.926   5.767 -21.539  1.00 10.00      A   
ATOM   1363  NH1 ARG A 229      -1.857   5.378 -20.854  1.00 10.00      A   
ATOM   1364 HH11 ARG A 229      -1.902   5.265 -19.804  1.00 10.00      A   
ATOM   1365 HH12 ARG A 229      -0.963   5.185 -21.349  1.00 10.00      A   
ATOM   1366  NH2 ARG A 229      -2.847   5.872 -22.859  1.00 10.00      A   
ATOM   1367 HH21 ARG A 229      -1.948   5.666 -23.348  1.00 10.00      A   
ATOM   1368 HH22 ARG A 229      -3.683   6.158 -23.416  1.00 10.00      A   
ATOM   1369  C   ARG A 229      -7.265   3.940 -16.456  1.00 10.00      A   
ATOM   1370  O   ARG A 229      -7.674   2.888 -16.948  1.00 10.00      A   
ATOM   1371  N   GLN A 230      -6.717   3.996 -15.245  1.00 10.00      A   
ATOM   1372  HN  GLN A 230      -6.420   4.859 -14.890  1.00 10.00      A   
ATOM   1373  CA  GLN A 230      -6.546   2.784 -14.443  1.00 10.00      A   
ATOM   1374  CB  GLN A 230      -5.120   2.232 -14.579  1.00 10.00      A   
ATOM   1375  CG  GLN A 230      -4.006   3.247 -14.346  1.00 10.00      A   
ATOM   1376  CD  GLN A 230      -3.663   3.458 -12.881  1.00 10.00      A   
ATOM   1377  OE1 GLN A 230      -3.839   2.566 -12.048  1.00 10.00      A   
ATOM   1378  NE2 GLN A 230      -3.164   4.641 -12.558  1.00 10.00      A   
ATOM   1379 HE21 GLN A 230      -3.047   5.307 -13.270  1.00 10.00      A   
ATOM   1380 HE22 GLN A 230      -2.921   4.804 -11.621  1.00 10.00      A   
ATOM   1381  C   GLN A 230      -6.912   2.967 -12.972  1.00 10.00      A   
ATOM   1382  O   GLN A 230      -6.617   2.103 -12.148  1.00 10.00      A   
ATOM   1383  N   ARG A 231      -7.553   4.077 -12.632  1.00 10.00      A   
ATOM   1384  HN  ARG A 231      -7.790   4.733 -13.319  1.00 10.00      A   
ATOM   1385  CA  ARG A 231      -7.928   4.314 -11.243  1.00 10.00      A   
ATOM   1386  CB  ARG A 231      -7.386   5.649 -10.721  1.00 10.00      A   
ATOM   1387  CG  ARG A 231      -5.874   5.680 -10.518  1.00 10.00      A   
ATOM   1388  CD  ARG A 231      -5.437   4.827  -9.333  1.00 10.00      A   
ATOM   1389  NE  ARG A 231      -5.533   3.392  -9.613  1.00 10.00      A   
ATOM   1390  HE  ARG A 231      -5.240   3.088 -10.505  1.00 10.00      A   
ATOM   1391  CZ  ARG A 231      -6.004   2.490  -8.749  1.00 10.00      A   
ATOM   1392  NH1 ARG A 231      -6.378   2.861  -7.530  1.00 10.00      A   
ATOM   1393 HH11 ARG A 231      -6.295   3.859  -7.234  1.00 10.00      A   
ATOM   1394 HH12 ARG A 231      -6.761   2.159  -6.861  1.00 10.00      A   
ATOM   1395  NH2 ARG A 231      -6.093   1.215  -9.106  1.00 10.00      A   
ATOM   1396 HH21 ARG A 231      -6.452   0.506  -8.432  1.00 10.00      A   
ATOM   1397 HH22 ARG A 231      -5.812   0.918 -10.067  1.00 10.00      A   
ATOM   1398  C   ARG A 231      -9.433   4.204 -11.034  1.00 10.00      A   
ATOM   1399  O   ARG A 231      -9.890   3.432 -10.194  1.00 10.00      A   
ATOM   1400  N   TYR A 232     -10.198   4.965 -11.804  1.00 10.00      A   
ATOM   1401  HN  TYR A 232      -9.779   5.547 -12.476  1.00 10.00      A   
ATOM   1402  CA  TYR A 232     -11.650   4.948 -11.691  1.00 10.00      A   
ATOM   1403  CB  TYR A 232     -12.133   6.036 -10.724  1.00 10.00      A   
ATOM   1404  CG  TYR A 232     -11.977   5.664  -9.268  1.00 10.00      A   
ATOM   1405  CD1 TYR A 232     -10.938   6.181  -8.503  1.00 10.00      A   
ATOM   1406  CD2 TYR A 232     -12.864   4.786  -8.658  1.00 10.00      A   
ATOM   1407  CE1 TYR A 232     -10.786   5.832  -7.176  1.00 10.00      A   
ATOM   1408  CE2 TYR A 232     -12.721   4.434  -7.330  1.00 10.00      A   
ATOM   1409  CZ  TYR A 232     -11.681   4.958  -6.595  1.00 10.00      A   
ATOM   1410  OH  TYR A 232     -11.535   4.603  -5.274  1.00 10.00      A   
ATOM   1411  HH  TYR A 232     -11.791   3.681  -5.160  1.00 10.00      A   
ATOM   1412  C   TYR A 232     -12.312   5.127 -13.048  1.00 10.00      A   
ATOM   1413  O   TYR A 232     -11.645   5.417 -14.039  1.00 10.00      A   
ATOM   1414  N   LEU A 233     -13.623   4.946 -13.084  1.00 10.00      A   
ATOM   1415  HN  LEU A 233     -14.094   4.711 -12.258  1.00 10.00      A   
ATOM   1416  CA  LEU A 233     -14.389   5.095 -14.310  1.00 10.00      A   
ATOM   1417  CB  LEU A 233     -14.930   3.735 -14.764  1.00 10.00      A   
ATOM   1418  CG  LEU A 233     -15.611   3.691 -16.134  1.00 10.00      A   
ATOM   1419  CD1 LEU A 233     -14.638   4.089 -17.232  1.00 10.00      A   
ATOM   1420  CD2 LEU A 233     -16.183   2.308 -16.400  1.00 10.00      A   
ATOM   1421  C   LEU A 233     -15.538   6.062 -14.065  1.00 10.00      A   
ATOM   1422  O   LEU A 233     -16.193   6.001 -13.026  1.00 10.00      A   
ATOM   1423  N   GLU A 234     -15.775   6.958 -15.009  1.00 10.00      A   
ATOM   1424  HN  GLU A 234     -15.234   6.953 -15.826  1.00 10.00      A   
ATOM   1425  CA  GLU A 234     -16.841   7.935 -14.869  1.00 10.00      A   
ATOM   1426  CB  GLU A 234     -16.367   9.325 -15.288  1.00 10.00      A   
ATOM   1427  CG  GLU A 234     -15.655   9.363 -16.628  1.00 10.00      A   
ATOM   1428  CD  GLU A 234     -16.225  10.415 -17.551  1.00 10.00      A   
ATOM   1429  OE1 GLU A 234     -16.314  11.587 -17.141  1.00 10.00      A   
ATOM   1430  OE2 GLU A 234     -16.586  10.074 -18.696  1.00 10.00      A   
ATOM   1431  C   GLU A 234     -18.082   7.524 -15.654  1.00 10.00      A   
ATOM   1432  O   GLU A 234     -17.987   7.012 -16.773  1.00 10.00      A   
ATOM   1433  N   TYR A 235     -19.241   7.758 -15.059  1.00 10.00      A   
ATOM   1434  HN  TYR A 235     -19.247   8.192 -14.179  1.00 10.00      A   
ATOM   1435  CA  TYR A 235     -20.511   7.412 -15.677  1.00 10.00      A   
ATOM   1436  CB  TYR A 235     -21.033   6.086 -15.115  1.00 10.00      A   
ATOM   1437  CG  TYR A 235     -20.919   4.928 -16.077  1.00 10.00      A   
ATOM   1438  CD1 TYR A 235     -22.029   4.464 -16.770  1.00 10.00      A   
ATOM   1439  CD2 TYR A 235     -19.700   4.299 -16.298  1.00 10.00      A   
ATOM   1440  CE1 TYR A 235     -21.929   3.407 -17.653  1.00 10.00      A   
ATOM   1441  CE2 TYR A 235     -19.591   3.242 -17.179  1.00 10.00      A   
ATOM   1442  CZ  TYR A 235     -20.707   2.800 -17.855  1.00 10.00      A   
ATOM   1443  OH  TYR A 235     -20.601   1.750 -18.738  1.00 10.00      A   
ATOM   1444  HH  TYR A 235     -21.259   1.853 -19.435  1.00 10.00      A   
ATOM   1445  C   TYR A 235     -21.533   8.508 -15.430  1.00 10.00      A   
ATOM   1446  O   TYR A 235     -21.487   9.185 -14.406  1.00 10.00      A   
ATOM   1447  N   ARG A 236     -22.436   8.694 -16.379  1.00 10.00      A   
ATOM   1448  HN  ARG A 236     -22.406   8.135 -17.185  1.00 10.00      A   
ATOM   1449  CA  ARG A 236     -23.479   9.705 -16.256  1.00 10.00      A   
ATOM   1450  CB  ARG A 236     -23.196  10.894 -17.184  1.00 10.00      A   
ATOM   1451  CG  ARG A 236     -21.787  11.463 -17.070  1.00 10.00      A   
ATOM   1452  CD  ARG A 236     -21.615  12.720 -17.913  1.00 10.00      A   
ATOM   1453  NE  ARG A 236     -21.966  12.504 -19.319  1.00 10.00      A   
ATOM   1454  HE  ARG A 236     -22.812  12.032 -19.503  1.00 10.00      A   
ATOM   1455  CZ  ARG A 236     -21.224  12.914 -20.351  1.00 10.00      A   
ATOM   1456  NH1 ARG A 236     -20.069  13.538 -20.145  1.00 10.00      A   
ATOM   1457 HH11 ARG A 236     -19.730  13.718 -19.175  1.00 10.00      A   
ATOM   1458 HH12 ARG A 236     -19.490  13.848 -20.959  1.00 10.00      A   
ATOM   1459  NH2 ARG A 236     -21.636  12.699 -21.595  1.00 10.00      A   
ATOM   1460 HH21 ARG A 236     -21.055  13.020 -22.401  1.00 10.00      A   
ATOM   1461 HH22 ARG A 236     -22.545  12.216 -21.774  1.00 10.00      A   
ATOM   1462  C   ARG A 236     -24.833   9.090 -16.595  1.00 10.00      A   
ATOM   1463  O   ARG A 236     -24.918   8.213 -17.464  1.00 10.00      A   
ATOM   1464  N   TYR A 246     -19.084  10.245 -12.936  1.00 10.00      A   
ATOM   1465  HN  TYR A 246     -18.450  10.899 -13.299  1.00 10.00      A   
ATOM   1466  CA  TYR A 246     -18.736   9.618 -11.663  1.00 10.00      A   
ATOM   1467  CB  TYR A 246     -17.983  10.614 -10.770  1.00 10.00      A   
ATOM   1468  CG  TYR A 246     -17.135  11.614 -11.528  1.00 10.00      A   
ATOM   1469  CD1 TYR A 246     -15.915  11.246 -12.081  1.00 10.00      A   
ATOM   1470  CD2 TYR A 246     -17.561  12.927 -11.696  1.00 10.00      A   
ATOM   1471  CE1 TYR A 246     -15.143  12.156 -12.776  1.00 10.00      A   
ATOM   1472  CE2 TYR A 246     -16.794  13.843 -12.389  1.00 10.00      A   
ATOM   1473  CZ  TYR A 246     -15.588  13.453 -12.930  1.00 10.00      A   
ATOM   1474  OH  TYR A 246     -14.823  14.361 -13.624  1.00 10.00      A   
ATOM   1475  HH  TYR A 246     -14.617  14.002 -14.500  1.00 10.00      A   
ATOM   1476  C   TYR A 246     -19.963   9.087 -10.924  1.00 10.00      A   
ATOM   1477  O   TYR A 246     -19.930   8.908  -9.705  1.00 10.00      A   
ATOM   1478  N   GLU A 247     -21.041   8.838 -11.653  1.00 10.00      A   
ATOM   1479  HN  GLU A 247     -21.021   9.012 -12.622  1.00 10.00      A   
ATOM   1480  CA  GLU A 247     -22.260   8.319 -11.044  1.00 10.00      A   
ATOM   1481  CB  GLU A 247     -23.464   8.517 -11.963  1.00 10.00      A   
ATOM   1482  CG  GLU A 247     -23.985   9.942 -11.998  1.00 10.00      A   
ATOM   1483  CD  GLU A 247     -25.170  10.108 -12.925  1.00 10.00      A   
ATOM   1484  OE1 GLU A 247     -25.417  11.243 -13.378  1.00 10.00      A   
ATOM   1485  OE2 GLU A 247     -25.861   9.102 -13.209  1.00 10.00      A   
ATOM   1486  C   GLU A 247     -22.114   6.846 -10.664  1.00 10.00      A   
ATOM   1487  O   GLU A 247     -22.139   5.963 -11.523  1.00 10.00      A   
ATOM   1488  N   PHE A 248     -21.960   6.596  -9.371  1.00 10.00      A   
ATOM   1489  HN  PHE A 248     -21.948   7.347  -8.741  1.00 10.00      A   
ATOM   1490  CA  PHE A 248     -21.810   5.241  -8.854  1.00 10.00      A   
ATOM   1491  CB  PHE A 248     -20.535   5.128  -8.013  1.00 10.00      A   
ATOM   1492  CG  PHE A 248     -19.277   4.952  -8.815  1.00 10.00      A   
ATOM   1493  CD1 PHE A 248     -18.417   6.017  -9.027  1.00 10.00      A   
ATOM   1494  CD2 PHE A 248     -18.955   3.718  -9.355  1.00 10.00      A   
ATOM   1495  CE1 PHE A 248     -17.257   5.855  -9.760  1.00 10.00      A   
ATOM   1496  CE2 PHE A 248     -17.797   3.547 -10.089  1.00 10.00      A   
ATOM   1497  CZ  PHE A 248     -16.947   4.618 -10.293  1.00 10.00      A   
ATOM   1498  C   PHE A 248     -23.011   4.854  -7.998  1.00 10.00      A   
ATOM   1499  O   PHE A 248     -23.696   5.720  -7.451  1.00 10.00      A   
ATOM   1500  N   GLN A 249     -23.264   3.554  -7.892  1.00 10.00      A   
ATOM   1501  HN  GLN A 249     -22.689   2.916  -8.363  1.00 10.00      A   
ATOM   1502  CA  GLN A 249     -24.372   3.052  -7.090  1.00 10.00      A   
ATOM   1503  CB  GLN A 249     -25.113   1.934  -7.831  1.00 10.00      A   
ATOM   1504  CG  GLN A 249     -25.662   2.348  -9.187  1.00 10.00      A   
ATOM   1505  CD  GLN A 249     -26.429   1.238  -9.877  1.00 10.00      A   
ATOM   1506  OE1 GLN A 249     -27.646   1.131  -9.741  1.00 10.00      A   
ATOM   1507  NE2 GLN A 249     -25.722   0.397 -10.613  1.00 10.00      A   
ATOM   1508 HE21 GLN A 249     -24.749   0.534 -10.667  1.00 10.00      A   
ATOM   1509 HE22 GLN A 249     -26.196  -0.320 -11.085  1.00 10.00      A   
ATOM   1510  C   GLN A 249     -23.860   2.545  -5.743  1.00 10.00      A   
ATOM   1511  O   GLN A 249     -22.703   2.768  -5.393  1.00 10.00      A   
ATOM   1512  N   TRP A 250     -24.721   1.860  -4.997  1.00 10.00      A   
ATOM   1513  HN  TRP A 250     -25.628   1.711  -5.331  1.00 10.00      A   
ATOM   1514  CA  TRP A 250     -24.347   1.329  -3.691  1.00 10.00      A   
ATOM   1515  CB  TRP A 250     -25.568   0.760  -2.967  1.00 10.00      A   
ATOM   1516  CG  TRP A 250     -26.418   1.801  -2.304  1.00 10.00      A   
ATOM   1517  CD1 TRP A 250     -26.290   3.157  -2.405  1.00 10.00      A   
ATOM   1518  CD2 TRP A 250     -27.528   1.566  -1.431  1.00 10.00      A   
ATOM   1519  NE1 TRP A 250     -27.255   3.780  -1.653  1.00 10.00      A   
ATOM   1520  HE1 TRP A 250     -27.369   4.751  -1.566  1.00 10.00      A   
ATOM   1521  CE2 TRP A 250     -28.030   2.825  -1.047  1.00 10.00      A   
ATOM   1522  CE3 TRP A 250     -28.151   0.413  -0.945  1.00 10.00      A   
ATOM   1523  CZ2 TRP A 250     -29.121   2.963  -0.194  1.00 10.00      A   
ATOM   1524  CZ3 TRP A 250     -29.234   0.552  -0.099  1.00 10.00      A   
ATOM   1525  CH2 TRP A 250     -29.710   1.817   0.265  1.00 10.00      A   
ATOM   1526  C   TRP A 250     -23.264   0.262  -3.811  1.00 10.00      A   
ATOM   1527  O   TRP A 250     -22.163   0.421  -3.284  1.00 10.00      A   
ATOM   1528  N   GLY A 251     -23.584  -0.830  -4.490  1.00 10.00      A   
ATOM   1529  HN  GLY A 251     -24.482  -0.916  -4.870  1.00 10.00      A   
ATOM   1530  CA  GLY A 251     -22.622  -1.899  -4.663  1.00 10.00      A   
ATOM   1531  C   GLY A 251     -23.149  -3.234  -4.177  1.00 10.00      A   
ATOM   1532  O   GLY A 251     -24.202  -3.291  -3.538  1.00 10.00      A   
ATOM   1533  N   PRO A 252     -22.431  -4.332  -4.466  1.00 10.00      A   
ATOM   1534  CA  PRO A 252     -22.840  -5.681  -4.057  1.00 10.00      A   
ATOM   1535  CB  PRO A 252     -21.832  -6.596  -4.761  1.00 10.00      A   
ATOM   1536  CG  PRO A 252     -20.644  -5.733  -5.023  1.00 10.00      A   
ATOM   1537  CD  PRO A 252     -21.169  -4.341  -5.230  1.00 10.00      A   
ATOM   1538  C   PRO A 252     -22.785  -5.883  -2.544  1.00 10.00      A   
ATOM   1539  O   PRO A 252     -23.771  -6.288  -1.930  1.00 10.00      A   
ATOM   1540  N   ARG A 253     -21.640  -5.569  -1.942  1.00 10.00      A   
ATOM   1541  HN  ARG A 253     -20.902  -5.209  -2.478  1.00 10.00      A   
ATOM   1542  CA  ARG A 253     -21.458  -5.730  -0.501  1.00 10.00      A   
ATOM   1543  CB  ARG A 253     -20.012  -5.421  -0.112  1.00 10.00      A   
ATOM   1544  CG  ARG A 253     -18.980  -6.324  -0.768  1.00 10.00      A   
ATOM   1545  CD  ARG A 253     -18.862  -7.655  -0.045  1.00 10.00      A   
ATOM   1546  NE  ARG A 253     -17.490  -7.908   0.396  1.00 10.00      A   
ATOM   1547  HE  ARG A 253     -16.808  -8.016  -0.300  1.00 10.00      A   
ATOM   1548  CZ  ARG A 253     -17.123  -7.979   1.673  1.00 10.00      A   
ATOM   1549  NH1 ARG A 253     -18.031  -7.872   2.637  1.00 10.00      A   
ATOM   1550 HH11 ARG A 253     -19.050  -7.736   2.398  1.00 10.00      A   
ATOM   1551 HH12 ARG A 253     -17.746  -7.918   3.634  1.00 10.00      A   
ATOM   1552  NH2 ARG A 253     -15.845  -8.176   1.990  1.00 10.00      A   
ATOM   1553 HH21 ARG A 253     -15.554  -8.217   2.990  1.00 10.00      A   
ATOM   1554 HH22 ARG A 253     -15.128  -8.297   1.240  1.00 10.00      A   
ATOM   1555  C   ARG A 253     -22.405  -4.813   0.260  1.00 10.00      A   
ATOM   1556  O   ARG A 253     -22.851  -5.124   1.365  1.00 10.00      A   
ATOM   1557  N   THR A 254     -22.733  -3.690  -0.357  1.00 10.00      A   
ATOM   1558  HN  THR A 254     -22.361  -3.507  -1.245  1.00 10.00      A   
ATOM   1559  CA  THR A 254     -23.623  -2.714   0.243  1.00 10.00      A   
ATOM   1560  CB  THR A 254     -23.579  -1.398  -0.548  1.00 10.00      A   
ATOM   1561  OG1 THR A 254     -22.307  -1.307  -1.211  1.00 10.00      A   
ATOM   1562  HG1 THR A 254     -22.269  -0.484  -1.722  1.00 10.00      A   
ATOM   1563  CG2 THR A 254     -23.736  -0.211   0.390  1.00 10.00      A   
ATOM   1564  C   THR A 254     -25.058  -3.233   0.322  1.00 10.00      A   
ATOM   1565  O   THR A 254     -25.887  -2.673   1.034  1.00 10.00      A   
ATOM   1566  N   ASN A 255     -25.343  -4.308  -0.405  1.00 10.00      A   
ATOM   1567  HN  ASN A 255     -24.643  -4.713  -0.963  1.00 10.00      A   
ATOM   1568  CA  ASN A 255     -26.676  -4.901  -0.394  1.00 10.00      A   
ATOM   1569  CB  ASN A 255     -27.207  -5.084  -1.817  1.00 10.00      A   
ATOM   1570  CG  ASN A 255     -28.717  -5.232  -1.852  1.00 10.00      A   
ATOM   1571  OD1 ASN A 255     -29.436  -4.559  -1.113  1.00 10.00      A   
ATOM   1572  ND2 ASN A 255     -29.212  -6.116  -2.702  1.00 10.00      A   
ATOM   1573 HD21 ASN A 255     -28.588  -6.625  -3.259  1.00 10.00      A   
ATOM   1574 HD22 ASN A 255     -30.188  -6.226  -2.740  1.00 10.00      A   
ATOM   1575  C   ASN A 255     -26.650  -6.246   0.319  1.00 10.00      A   
ATOM   1576  O   ASN A 255     -27.694  -6.826   0.624  1.00 10.00      A   
ATOM   1577  N   LEU A 256     -25.446  -6.736   0.586  1.00 10.00      A   
ATOM   1578  HN  LEU A 256     -24.656  -6.223   0.323  1.00 10.00      A   
ATOM   1579  CA  LEU A 256     -25.272  -8.014   1.260  1.00 10.00      A   
ATOM   1580  CB  LEU A 256     -23.984  -8.701   0.797  1.00 10.00      A   
ATOM   1581  CG  LEU A 256     -23.980  -9.236  -0.636  1.00 10.00      A   
ATOM   1582  CD1 LEU A 256     -22.616  -9.809  -0.987  1.00 10.00      A   
ATOM   1583  CD2 LEU A 256     -25.067 -10.284  -0.823  1.00 10.00      A   
ATOM   1584  C   LEU A 256     -25.257  -7.839   2.771  1.00 10.00      A   
ATOM   1585  O   LEU A 256     -25.992  -8.516   3.491  1.00 10.00      A   
ATOM   1586  N   GLU A 257     -24.424  -6.923   3.246  1.00 10.00      A   
ATOM   1587  HN  GLU A 257     -23.866  -6.411   2.619  1.00 10.00      A   
ATOM   1588  CA  GLU A 257     -24.312  -6.660   4.675  1.00 10.00      A   
ATOM   1589  CB  GLU A 257     -22.843  -6.541   5.092  1.00 10.00      A   
ATOM   1590  CG  GLU A 257     -21.949  -7.664   4.586  1.00 10.00      A   
ATOM   1591  CD  GLU A 257     -20.977  -7.195   3.521  1.00 10.00      A   
ATOM   1592  OE1 GLU A 257     -20.372  -6.118   3.699  1.00 10.00      A   
ATOM   1593  OE2 GLU A 257     -20.801  -7.901   2.510  1.00 10.00      A   
ATOM   1594  C   GLU A 257     -25.072  -5.393   5.054  1.00 10.00      A   
ATOM   1595  O   GLU A 257     -24.718  -4.704   6.015  1.00 10.00      A   
ATOM   1596  N   LEU A 258     -26.112  -5.087   4.286  1.00 10.00      A   
ATOM   1597  HN  LEU A 258     -26.333  -5.672   3.531  1.00 10.00      A   
ATOM   1598  CA  LEU A 258     -26.938  -3.912   4.525  1.00 10.00      A   
ATOM   1599  CB  LEU A 258     -26.158  -2.632   4.199  1.00 10.00      A   
ATOM   1600  CG  LEU A 258     -26.692  -1.329   4.800  1.00 10.00      A   
ATOM   1601  CD1 LEU A 258     -26.656  -1.379   6.321  1.00 10.00      A   
ATOM   1602  CD2 LEU A 258     -25.890  -0.143   4.287  1.00 10.00      A   
ATOM   1603  C   LEU A 258     -28.203  -3.989   3.676  1.00 10.00      A   
ATOM   1604  O   LEU A 258     -28.224  -4.653   2.642  1.00 10.00      A   
ATOM   1605  N   SER A 259     -29.253  -3.321   4.122  1.00 10.00      A   
ATOM   1606  HN  SER A 259     -29.176  -2.810   4.953  1.00 10.00      A   
ATOM   1607  CA  SER A 259     -30.517  -3.315   3.405  1.00 10.00      A   
ATOM   1608  CB  SER A 259     -31.532  -4.200   4.132  1.00 10.00      A   
ATOM   1609  OG  SER A 259     -30.942  -5.434   4.512  1.00 10.00      A   
ATOM   1610  HG  SER A 259     -30.272  -5.682   3.859  1.00 10.00      A   
ATOM   1611  C   SER A 259     -31.043  -1.890   3.276  1.00 10.00      A   
ATOM   1612  O   SER A 259     -30.624  -1.000   4.021  1.00 10.00      A   
ATOM   1613  N   LYS A 260     -31.969  -1.681   2.347  1.00 10.00      A   
ATOM   1614  HN  LYS A 260     -32.298  -2.446   1.823  1.00 10.00      A   
ATOM   1615  CA  LYS A 260     -32.543  -0.360   2.108  1.00 10.00      A   
ATOM   1616  CB  LYS A 260     -33.494  -0.398   0.910  1.00 10.00      A   
ATOM   1617  CG  LYS A 260     -32.833  -0.808  -0.396  1.00 10.00      A   
ATOM   1618  CD  LYS A 260     -33.861  -1.307  -1.397  1.00 10.00      A   
ATOM   1619  CE  LYS A 260     -33.222  -1.616  -2.739  1.00 10.00      A   
ATOM   1620  NZ  LYS A 260     -32.912  -0.378  -3.504  1.00 10.00      A   
ATOM   1621  HZ1 LYS A 260     -32.468  -0.619  -4.412  1.00 10.00      A   
ATOM   1622  HZ2 LYS A 260     -32.264   0.226  -2.964  1.00 10.00      A   
ATOM   1623  HZ3 LYS A 260     -33.792   0.158  -3.690  1.00 10.00      A   
ATOM   1624  C   LYS A 260     -33.279   0.142   3.343  1.00 10.00      A   
ATOM   1625  O   LYS A 260     -33.156   1.310   3.718  1.00 10.00      A   
ATOM   1626  N   MET A 261     -34.029  -0.751   3.978  1.00 10.00      A   
ATOM   1627  HN  MET A 261     -34.086  -1.670   3.622  1.00 10.00      A   
ATOM   1628  CA  MET A 261     -34.780  -0.407   5.180  1.00 10.00      A   
ATOM   1629  CB  MET A 261     -35.608  -1.606   5.655  1.00 10.00      A   
ATOM   1630  CG  MET A 261     -36.380  -1.372   6.948  1.00 10.00      A   
ATOM   1631  SD  MET A 261     -37.573  -0.021   6.831  1.00 10.00      A   
ATOM   1632  CE  MET A 261     -38.684  -0.658   5.580  1.00 10.00      A   
ATOM   1633  C   MET A 261     -33.847   0.077   6.291  1.00 10.00      A   
ATOM   1634  O   MET A 261     -34.181   0.992   7.045  1.00 10.00      A   
ATOM   1635  N   LYS A 262     -32.661  -0.523   6.364  1.00 10.00      A   
ATOM   1636  HN  LYS A 262     -32.441  -1.224   5.715  1.00 10.00      A   
ATOM   1637  CA  LYS A 262     -31.679  -0.157   7.378  1.00 10.00      A   
ATOM   1638  CB  LYS A 262     -30.524  -1.163   7.413  1.00 10.00      A   
ATOM   1639  CG  LYS A 262     -30.955  -2.620   7.440  1.00 10.00      A   
ATOM   1640  CD  LYS A 262     -29.787  -3.532   7.778  1.00 10.00      A   
ATOM   1641  CE  LYS A 262     -29.770  -3.879   9.257  1.00 10.00      A   
ATOM   1642  NZ  LYS A 262     -28.387  -4.016   9.783  1.00 10.00      A   
ATOM   1643  HZ1 LYS A 262     -27.815  -4.605   9.147  1.00 10.00      A   
ATOM   1644  HZ2 LYS A 262     -28.402  -4.458  10.722  1.00 10.00      A   
ATOM   1645  HZ3 LYS A 262     -27.941  -3.072   9.864  1.00 10.00      A   
ATOM   1646  C   LYS A 262     -31.136   1.243   7.121  1.00 10.00      A   
ATOM   1647  O   LYS A 262     -30.963   2.029   8.049  1.00 10.00      A   
ATOM   1648  N   VAL A 263     -30.878   1.550   5.852  1.00 10.00      A   
ATOM   1649  HN  VAL A 263     -31.042   0.879   5.154  1.00 10.00      A   
ATOM   1650  CA  VAL A 263     -30.358   2.857   5.473  1.00 10.00      A   
ATOM   1651  CB  VAL A 263     -29.979   2.919   3.980  1.00 10.00      A   
ATOM   1652  CG1 VAL A 263     -29.300   4.242   3.649  1.00 10.00      A   
ATOM   1653  CG2 VAL A 263     -29.066   1.757   3.624  1.00 10.00      A   
ATOM   1654  C   VAL A 263     -31.367   3.952   5.801  1.00 10.00      A   
ATOM   1655  O   VAL A 263     -30.992   5.044   6.230  1.00 10.00      A   
ATOM   1656  N   LEU A 264     -32.649   3.652   5.610  1.00 10.00      A   
ATOM   1657  HN  LEU A 264     -32.889   2.768   5.256  1.00 10.00      A   
ATOM   1658  CA  LEU A 264     -33.701   4.613   5.906  1.00 10.00      A   
ATOM   1659  CB  LEU A 264     -35.066   4.122   5.422  1.00 10.00      A   
ATOM   1660  CG  LEU A 264     -35.479   4.572   4.018  1.00 10.00      A   
ATOM   1661  CD1 LEU A 264     -36.891   4.112   3.707  1.00 10.00      A   
ATOM   1662  CD2 LEU A 264     -35.368   6.083   3.883  1.00 10.00      A   
ATOM   1663  C   LEU A 264     -33.736   4.923   7.397  1.00 10.00      A   
ATOM   1664  O   LEU A 264     -33.888   6.075   7.794  1.00 10.00      A   
ATOM   1665  N   LYS A 265     -33.579   3.891   8.218  1.00 10.00      A   
ATOM   1666  HN  LYS A 265     -33.472   2.991   7.842  1.00 10.00      A   
ATOM   1667  CA  LYS A 265     -33.568   4.063   9.666  1.00 10.00      A   
ATOM   1668  CB  LYS A 265     -33.538   2.702  10.368  1.00 10.00      A   
ATOM   1669  CG  LYS A 265     -34.791   1.865  10.178  1.00 10.00      A   
ATOM   1670  CD  LYS A 265     -34.711   0.577  10.983  1.00 10.00      A   
ATOM   1671  CE  LYS A 265     -35.946  -0.284  10.777  1.00 10.00      A   
ATOM   1672  NZ  LYS A 265     -35.942  -1.485  11.655  1.00 10.00      A   
ATOM   1673  HZ1 LYS A 265     -36.106  -1.206  12.644  1.00 10.00      A   
ATOM   1674  HZ2 LYS A 265     -35.027  -1.974  11.594  1.00 10.00      A   
ATOM   1675  HZ3 LYS A 265     -36.694  -2.144  11.363  1.00 10.00      A   
ATOM   1676  C   LYS A 265     -32.342   4.871  10.078  1.00 10.00      A   
ATOM   1677  O   LYS A 265     -32.391   5.677  11.005  1.00 10.00      A   
ATOM   1678  N   PHE A 266     -31.247   4.646   9.365  1.00 10.00      A   
ATOM   1679  HN  PHE A 266     -31.282   3.985   8.640  1.00 10.00      A   
ATOM   1680  CA  PHE A 266     -29.995   5.337   9.625  1.00 10.00      A   
ATOM   1681  CB  PHE A 266     -28.881   4.730   8.766  1.00 10.00      A   
ATOM   1682  CG  PHE A 266     -27.511   5.286   9.027  1.00 10.00      A   
ATOM   1683  CD1 PHE A 266     -26.775   4.865  10.122  1.00 10.00      A   
ATOM   1684  CD2 PHE A 266     -26.956   6.223   8.171  1.00 10.00      A   
ATOM   1685  CE1 PHE A 266     -25.510   5.368  10.359  1.00 10.00      A   
ATOM   1686  CE2 PHE A 266     -25.692   6.732   8.402  1.00 10.00      A   
ATOM   1687  CZ  PHE A 266     -24.969   6.303   9.498  1.00 10.00      A   
ATOM   1688  C   PHE A 266     -30.130   6.830   9.340  1.00 10.00      A   
ATOM   1689  O   PHE A 266     -29.745   7.665  10.158  1.00 10.00      A   
ATOM   1690  N   VAL A 267     -30.693   7.163   8.181  1.00 10.00      A   
ATOM   1691  HN  VAL A 267     -30.987   6.451   7.568  1.00 10.00      A   
ATOM   1692  CA  VAL A 267     -30.871   8.561   7.797  1.00 10.00      A   
ATOM   1693  CB  VAL A 267     -31.112   8.752   6.282  1.00 10.00      A   
ATOM   1694  CG1 VAL A 267     -29.900   8.292   5.486  1.00 10.00      A   
ATOM   1695  CG2 VAL A 267     -32.367   8.030   5.818  1.00 10.00      A   
ATOM   1696  C   VAL A 267     -31.973   9.240   8.609  1.00 10.00      A   
ATOM   1697  O   VAL A 267     -31.939  10.453   8.827  1.00 10.00      A   
ATOM   1698  N   ALA A 268     -32.940   8.454   9.067  1.00 10.00      A   
ATOM   1699  HN  ALA A 268     -32.924   7.496   8.848  1.00 10.00      A   
ATOM   1700  CA  ALA A 268     -34.035   8.979   9.867  1.00 10.00      A   
ATOM   1701  CB  ALA A 268     -35.194   7.995   9.897  1.00 10.00      A   
ATOM   1702  C   ALA A 268     -33.559   9.282  11.280  1.00 10.00      A   
ATOM   1703  O   ALA A 268     -34.189  10.042  12.009  1.00 10.00      A   
ATOM   1704  N   LYS A 269     -32.436   8.684  11.658  1.00 10.00      A   
ATOM   1705  HN  LYS A 269     -31.982   8.079  11.033  1.00 10.00      A   
ATOM   1706  CA  LYS A 269     -31.867   8.891  12.982  1.00 10.00      A   
ATOM   1707  CB  LYS A 269     -31.082   7.657  13.434  1.00 10.00      A   
ATOM   1708  CG  LYS A 269     -31.828   6.768  14.415  1.00 10.00      A   
ATOM   1709  CD  LYS A 269     -31.080   5.466  14.656  1.00 10.00      A   
ATOM   1710  CE  LYS A 269     -31.670   4.691  15.823  1.00 10.00      A   
ATOM   1711  NZ  LYS A 269     -33.120   4.421  15.641  1.00 10.00      A   
ATOM   1712  HZ1 LYS A 269     -33.651   5.315  15.619  1.00 10.00      A   
ATOM   1713  HZ2 LYS A 269     -33.476   3.840  16.424  1.00 10.00      A   
ATOM   1714  HZ3 LYS A 269     -33.282   3.915  14.748  1.00 10.00      A   
ATOM   1715  C   LYS A 269     -30.971  10.123  13.017  1.00 10.00      A   
ATOM   1716  O   LYS A 269     -30.592  10.589  14.090  1.00 10.00      A   
ATOM   1717  N   VAL A 270     -30.637  10.651  11.841  1.00 10.00      A   
ATOM   1718  HN  VAL A 270     -30.975  10.239  11.017  1.00 10.00      A   
ATOM   1719  CA  VAL A 270     -29.780  11.830  11.751  1.00 10.00      A   
ATOM   1720  CB  VAL A 270     -29.424  12.185  10.288  1.00 10.00      A   
ATOM   1721  CG1 VAL A 270     -28.569  13.445  10.229  1.00 10.00      A   
ATOM   1722  CG2 VAL A 270     -28.702  11.026   9.617  1.00 10.00      A   
ATOM   1723  C   VAL A 270     -30.440  13.031  12.424  1.00 10.00      A   
ATOM   1724  O   VAL A 270     -29.868  13.640  13.327  1.00 10.00      A   
ATOM   1725  N   HIS A 271     -31.648  13.359  11.990  1.00 10.00      A   
ATOM   1726  HN  HIS A 271     -32.058  12.836  11.269  1.00 10.00      A   
ATOM   1727  CA  HIS A 271     -32.381  14.487  12.555  1.00 10.00      A   
ATOM   1728  CB  HIS A 271     -32.592  15.598  11.515  1.00 10.00      A   
ATOM   1729  CG  HIS A 271     -33.034  15.126  10.160  1.00 10.00      A   
ATOM   1730  ND1 HIS A 271     -32.189  15.179   9.076  1.00 10.00      A   
ATOM   1731  CD2 HIS A 271     -34.230  14.617   9.767  1.00 10.00      A   
ATOM   1732  CE1 HIS A 271     -32.880  14.705   8.055  1.00 10.00      A   
ATOM   1733  NE2 HIS A 271     -34.118  14.353   8.426  1.00 10.00      A   
ATOM   1734  HE2 HIS A 271     -34.764  13.857   7.882  1.00 10.00      A   
ATOM   1735  C   HIS A 271     -33.710  14.048  13.160  1.00 10.00      A   
ATOM   1736  O   HIS A 271     -34.543  14.882  13.519  1.00 10.00      A   
ATOM   1737  N   ASN A 272     -33.893  12.731  13.270  1.00 10.00      A   
ATOM   1738  HN  ASN A 272     -33.185  12.129  12.967  1.00 10.00      A   
ATOM   1739  CA  ASN A 272     -35.116  12.150  13.829  1.00 10.00      A   
ATOM   1740  CB  ASN A 272     -35.359  12.625  15.277  1.00 10.00      A   
ATOM   1741  CG  ASN A 272     -36.772  13.104  15.562  1.00 10.00      A   
ATOM   1742  OD1 ASN A 272     -37.667  12.310  15.854  1.00 10.00      A   
ATOM   1743  ND2 ASN A 272     -36.974  14.408  15.497  1.00 10.00      A   
ATOM   1744 HD21 ASN A 272     -36.210  14.985  15.270  1.00 10.00      A   
ATOM   1745 HD22 ASN A 272     -37.874  14.748  15.680  1.00 10.00      A   
ATOM   1746  C   ASN A 272     -36.328  12.364  12.912  1.00 10.00      A   
ATOM   1747  O   ASN A 272     -36.330  13.270  12.075  1.00 10.00      A   
ATOM   1748  N   GLN A 273     -37.332  11.494  13.058  1.00 10.00      A   
ATOM   1749  HN  GLN A 273     -37.238  10.778  13.722  1.00 10.00      A   
ATOM   1750  CA  GLN A 273     -38.563  11.554  12.265  1.00 10.00      A   
ATOM   1751  CB  GLN A 273     -39.123  12.981  12.137  1.00 10.00      A   
ATOM   1752  CG  GLN A 273     -39.832  13.283  10.827  1.00 10.00      A   
ATOM   1753  CD  GLN A 273     -39.740  14.748  10.455  1.00 10.00      A   
ATOM   1754  OE1 GLN A 273     -40.651  15.531  10.724  1.00 10.00      A   
ATOM   1755  NE2 GLN A 273     -38.628  15.132   9.845  1.00 10.00      A   
ATOM   1756 HE21 GLN A 273     -37.940  14.455   9.674  1.00 10.00      A   
ATOM   1757 HE22 GLN A 273     -38.535  16.077   9.599  1.00 10.00      A   
ATOM   1758  C   GLN A 273     -38.414  10.852  10.914  1.00 10.00      A   
ATOM   1759  O   GLN A 273     -37.685  11.304  10.027  1.00 10.00      A   
ATOM   1760  N   ASP A 274     -39.103   9.728  10.785  1.00 10.00      A   
ATOM   1761  HN  ASP A 274     -39.637   9.406  11.543  1.00 10.00      A   
ATOM   1762  CA  ASP A 274     -39.074   8.931   9.564  1.00 10.00      A   
ATOM   1763  CB  ASP A 274     -38.977   7.423   9.851  1.00 10.00      A   
ATOM   1764  CG  ASP A 274     -39.993   6.919  10.861  1.00 10.00      A   
ATOM   1765  OD1 ASP A 274     -40.780   6.013  10.524  1.00 10.00      A   
ATOM   1766  OD2 ASP A 274     -40.008   7.427  12.008  1.00 10.00      A   
ATOM   1767  C   ASP A 274     -40.198   9.249   8.557  1.00 10.00      A   
ATOM   1768  O   ASP A 274     -39.933   9.296   7.358  1.00 10.00      A   
ATOM   1769  N   PRO A 275     -41.460   9.488   8.993  1.00 10.00      A   
ATOM   1770  CA  PRO A 275     -42.567   9.776   8.065  1.00 10.00      A   
ATOM   1771  CB  PRO A 275     -43.831   9.597   8.923  1.00 10.00      A   
ATOM   1772  CG  PRO A 275     -43.362   9.032  10.223  1.00 10.00      A   
ATOM   1773  CD  PRO A 275     -41.941   9.480  10.381  1.00 10.00      A   
ATOM   1774  C   PRO A 275     -42.521  11.189   7.469  1.00 10.00      A   
ATOM   1775  O   PRO A 275     -43.537  11.879   7.406  1.00 10.00      A   
ATOM   1776  N   LYS A 276     -41.347  11.608   7.013  1.00 10.00      A   
ATOM   1777  HN  LYS A 276     -40.569  11.011   7.076  1.00 10.00      A   
ATOM   1778  CA  LYS A 276     -41.192  12.927   6.413  1.00 10.00      A   
ATOM   1779  CB  LYS A 276     -40.035  13.702   7.057  1.00 10.00      A   
ATOM   1780  CG  LYS A 276     -39.827  15.105   6.500  1.00 10.00      A   
ATOM   1781  CD  LYS A 276     -41.012  16.012   6.795  1.00 10.00      A   
ATOM   1782  CE  LYS A 276     -41.347  16.909   5.609  1.00 10.00      A   
ATOM   1783  NZ  LYS A 276     -40.138  17.529   5.000  1.00 10.00      A   
ATOM   1784  HZ1 LYS A 276     -39.493  17.876   5.739  1.00 10.00      A   
ATOM   1785  HZ2 LYS A 276     -40.413  18.331   4.399  1.00 10.00      A   
ATOM   1786  HZ3 LYS A 276     -39.631  16.829   4.409  1.00 10.00      A   
ATOM   1787  C   LYS A 276     -41.003  12.815   4.899  1.00 10.00      A   
ATOM   1788  O   LYS A 276     -41.975  12.725   4.152  1.00 10.00      A   
ATOM   1789  N   ASP A 277     -39.752  12.793   4.456  1.00 10.00      A   
ATOM   1790  HN  ASP A 277     -39.015  12.858   5.099  1.00 10.00      A   
ATOM   1791  CA  ASP A 277     -39.444  12.694   3.031  1.00 10.00      A   
ATOM   1792  CB  ASP A 277     -38.262  13.602   2.676  1.00 10.00      A   
ATOM   1793  CG  ASP A 277     -38.665  15.047   2.466  1.00 10.00      A   
ATOM   1794  OD1 ASP A 277     -38.237  15.648   1.460  1.00 10.00      A   
ATOM   1795  OD2 ASP A 277     -39.413  15.593   3.305  1.00 10.00      A   
ATOM   1796  C   ASP A 277     -39.117  11.257   2.664  1.00 10.00      A   
ATOM   1797  O   ASP A 277     -39.172  10.869   1.498  1.00 10.00      A   
ATOM   1798  N   TRP A 278     -38.807  10.472   3.689  1.00 10.00      A   
ATOM   1799  HN  TRP A 278     -38.813  10.852   4.589  1.00 10.00      A   
ATOM   1800  CA  TRP A 278     -38.453   9.066   3.528  1.00 10.00      A   
ATOM   1801  CB  TRP A 278     -37.989   8.449   4.850  1.00 10.00      A   
ATOM   1802  CG  TRP A 278     -36.965   9.276   5.578  1.00 10.00      A   
ATOM   1803  CD1 TRP A 278     -36.917   9.517   6.919  1.00 10.00      A   
ATOM   1804  CD2 TRP A 278     -35.846   9.973   5.009  1.00 10.00      A   
ATOM   1805  NE1 TRP A 278     -35.848  10.321   7.223  1.00 10.00      A   
ATOM   1806  HE1 TRP A 278     -35.607  10.629   8.122  1.00 10.00      A   
ATOM   1807  CE2 TRP A 278     -35.172  10.615   6.069  1.00 10.00      A   
ATOM   1808  CE3 TRP A 278     -35.348  10.119   3.708  1.00 10.00      A   
ATOM   1809  CZ2 TRP A 278     -34.031  11.387   5.869  1.00 10.00      A   
ATOM   1810  CZ3 TRP A 278     -34.216  10.886   3.513  1.00 10.00      A   
ATOM   1811  CH2 TRP A 278     -33.570  11.508   4.587  1.00 10.00      A   
ATOM   1812  C   TRP A 278     -39.532   8.206   2.844  1.00 10.00      A   
ATOM   1813  O   TRP A 278     -39.177   7.295   2.105  1.00 10.00      A   
ATOM   1814  N   PRO A 279     -40.854   8.435   3.099  1.00 10.00      A   
ATOM   1815  CA  PRO A 279     -41.937   7.670   2.451  1.00 10.00      A   
ATOM   1816  CB  PRO A 279     -43.156   8.562   2.664  1.00 10.00      A   
ATOM   1817  CG  PRO A 279     -42.901   9.206   3.980  1.00 10.00      A   
ATOM   1818  CD  PRO A 279     -41.408   9.386   4.085  1.00 10.00      A   
ATOM   1819  C   PRO A 279     -41.716   7.419   0.954  1.00 10.00      A   
ATOM   1820  O   PRO A 279     -42.124   6.380   0.431  1.00 10.00      A   
ATOM   1821  N   ALA A 280     -41.067   8.361   0.269  1.00 10.00      A   
ATOM   1822  HN  ALA A 280     -40.758   9.168   0.737  1.00 10.00      A   
ATOM   1823  CA  ALA A 280     -40.790   8.215  -1.156  1.00 10.00      A   
ATOM   1824  CB  ALA A 280     -40.122   9.469  -1.699  1.00 10.00      A   
ATOM   1825  C   ALA A 280     -39.910   6.988  -1.398  1.00 10.00      A   
ATOM   1826  O   ALA A 280     -40.196   6.160  -2.262  1.00 10.00      A   
ATOM   1827  N   GLN A 281     -38.845   6.875  -0.616  1.00 10.00      A   
ATOM   1828  HN  GLN A 281     -38.664   7.578   0.052  1.00 10.00      A   
ATOM   1829  CA  GLN A 281     -37.927   5.748  -0.718  1.00 10.00      A   
ATOM   1830  CB  GLN A 281     -36.563   6.110  -0.119  1.00 10.00      A   
ATOM   1831  CG  GLN A 281     -35.847   7.262  -0.811  1.00 10.00      A   
ATOM   1832  CD  GLN A 281     -36.149   8.613  -0.187  1.00 10.00      A   
ATOM   1833  OE1 GLN A 281     -37.239   8.848   0.327  1.00 10.00      A   
ATOM   1834  NE2 GLN A 281     -35.176   9.507  -0.216  1.00 10.00      A   
ATOM   1835 HE21 GLN A 281     -34.322   9.249  -0.631  1.00 10.00      A   
ATOM   1836 HE22 GLN A 281     -35.347  10.389   0.173  1.00 10.00      A   
ATOM   1837  C   GLN A 281     -38.505   4.547   0.018  1.00 10.00      A   
ATOM   1838  O   GLN A 281     -38.208   3.395  -0.303  1.00 10.00      A   
ATOM   1839  N   TYR A 282     -39.353   4.830   1.002  1.00 10.00      A   
ATOM   1840  HN  TYR A 282     -39.541   5.774   1.208  1.00 10.00      A   
ATOM   1841  CA  TYR A 282     -39.997   3.793   1.797  1.00 10.00      A   
ATOM   1842  CB  TYR A 282     -40.862   4.418   2.897  1.00 10.00      A   
ATOM   1843  CG  TYR A 282     -41.149   3.495   4.061  1.00 10.00      A   
ATOM   1844  CD1 TYR A 282     -42.342   2.789   4.138  1.00 10.00      A   
ATOM   1845  CD2 TYR A 282     -40.223   3.327   5.082  1.00 10.00      A   
ATOM   1846  CE1 TYR A 282     -42.607   1.944   5.200  1.00 10.00      A   
ATOM   1847  CE2 TYR A 282     -40.478   2.486   6.148  1.00 10.00      A   
ATOM   1848  CZ  TYR A 282     -41.670   1.795   6.201  1.00 10.00      A   
ATOM   1849  OH  TYR A 282     -41.926   0.952   7.263  1.00 10.00      A   
ATOM   1850  HH  TYR A 282     -42.324   0.135   6.934  1.00 10.00      A   
ATOM   1851  C   TYR A 282     -40.834   2.876   0.913  1.00 10.00      A   
ATOM   1852  O   TYR A 282     -41.071   1.720   1.257  1.00 10.00      A   
ATOM   1853  N   CYS A 283     -41.263   3.398  -0.230  1.00 10.00      A   
ATOM   1854  HN  CYS A 283     -41.040   4.330  -0.442  1.00 10.00      A   
ATOM   1855  CA  CYS A 283     -42.058   2.627  -1.177  1.00 10.00      A   
ATOM   1856  CB  CYS A 283     -42.458   3.495  -2.369  1.00 10.00      A   
ATOM   1857  SG  CYS A 283     -43.424   4.956  -1.922  1.00 10.00      A   
ATOM   1858  HG  CYS A 283     -42.862   5.508  -0.851  1.00 10.00      A   
ATOM   1859  C   CYS A 283     -41.286   1.397  -1.647  1.00 10.00      A   
ATOM   1860  O   CYS A 283     -41.857   0.318  -1.806  1.00 10.00      A   
ATOM   1861  N   GLU A 284     -39.983   1.561  -1.849  1.00 10.00      A   
ATOM   1862  HN  GLU A 284     -39.579   2.442  -1.700  1.00 10.00      A   
ATOM   1863  CA  GLU A 284     -39.144   0.455  -2.281  1.00 10.00      A   
ATOM   1864  CB  GLU A 284     -38.049   0.916  -3.253  1.00 10.00      A   
ATOM   1865  CG  GLU A 284     -36.894   1.672  -2.620  1.00 10.00      A   
ATOM   1866  CD  GLU A 284     -35.555   1.286  -3.219  1.00 10.00      A   
ATOM   1867  OE1 GLU A 284     -35.507   0.339  -4.035  1.00 10.00      A   
ATOM   1868  OE2 GLU A 284     -34.538   1.912  -2.870  1.00 10.00      A   
ATOM   1869  C   GLU A 284     -38.556  -0.268  -1.073  1.00 10.00      A   
ATOM   1870  O   GLU A 284     -38.273  -1.463  -1.128  1.00 10.00      A   
ATOM   1871  N   ALA A 285     -38.391   0.464   0.028  1.00 10.00      A   
ATOM   1872  HN  ALA A 285     -38.620   1.418   0.005  1.00 10.00      A   
ATOM   1873  CA  ALA A 285     -37.856  -0.110   1.258  1.00 10.00      A   
ATOM   1874  CB  ALA A 285     -37.530   0.979   2.264  1.00 10.00      A   
ATOM   1875  C   ALA A 285     -38.844  -1.110   1.845  1.00 10.00      A   
ATOM   1876  O   ALA A 285     -38.456  -2.076   2.499  1.00 10.00      A   
ATOM   1877  N   LEU A 286     -40.128  -0.866   1.607  1.00 10.00      A   
ATOM   1878  HN  LEU A 286     -40.377  -0.055   1.109  1.00 10.00      A   
ATOM   1879  CA  LEU A 286     -41.179  -1.756   2.079  1.00 10.00      A   
ATOM   1880  CB  LEU A 286     -42.554  -1.153   1.764  1.00 10.00      A   
ATOM   1881  CG  LEU A 286     -43.709  -1.507   2.713  1.00 10.00      A   
ATOM   1882  CD1 LEU A 286     -44.298  -2.871   2.384  1.00 10.00      A   
ATOM   1883  CD2 LEU A 286     -43.256  -1.447   4.164  1.00 10.00      A   
ATOM   1884  C   LEU A 286     -41.023  -3.100   1.382  1.00 10.00      A   
ATOM   1885  O   LEU A 286     -41.231  -4.157   1.979  1.00 10.00      A   
ATOM   1886  N   ALA A 287     -40.623  -3.040   0.117  1.00 10.00      A   
ATOM   1887  HN  ALA A 287     -40.465  -2.163  -0.291  1.00 10.00      A   
ATOM   1888  CA  ALA A 287     -40.408  -4.236  -0.680  1.00 10.00      A   
ATOM   1889  CB  ALA A 287     -40.455  -3.902  -2.161  1.00 10.00      A   
ATOM   1890  C   ALA A 287     -39.069  -4.867  -0.320  1.00 10.00      A   
ATOM   1891  O   ALA A 287     -38.879  -6.073  -0.467  1.00 10.00      A   
ATOM   1892  N   ASP A 288     -38.149  -4.039   0.160  1.00 10.00      A   
ATOM   1893  HN  ASP A 288     -38.366  -3.086   0.243  1.00 10.00      A   
ATOM   1894  CA  ASP A 288     -36.824  -4.498   0.561  1.00 10.00      A   
ATOM   1895  CB  ASP A 288     -35.967  -3.312   1.015  1.00 10.00      A   
ATOM   1896  CG  ASP A 288     -34.575  -3.709   1.468  1.00 10.00      A   
ATOM   1897  OD1 ASP A 288     -33.823  -4.293   0.660  1.00 10.00      A   
ATOM   1898  OD2 ASP A 288     -34.217  -3.406   2.626  1.00 10.00      A   
ATOM   1899  C   ASP A 288     -36.940  -5.531   1.674  1.00 10.00      A   
ATOM   1900  O   ASP A 288     -36.236  -6.540   1.672  1.00 10.00      A   
ATOM   1901  N   GLU A 289     -37.851  -5.283   2.613  1.00 10.00      A   
ATOM   1902  HN  GLU A 289     -38.376  -4.454   2.561  1.00 10.00      A   
ATOM   1903  CA  GLU A 289     -38.080  -6.205   3.719  1.00 10.00      A   
ATOM   1904  CB  GLU A 289     -39.085  -5.625   4.714  1.00 10.00      A   
ATOM   1905  CG  GLU A 289     -38.608  -4.386   5.451  1.00 10.00      A   
ATOM   1906  CD  GLU A 289     -39.564  -3.984   6.554  1.00 10.00      A   
ATOM   1907  OE1 GLU A 289     -40.788  -3.973   6.306  1.00 10.00      A   
ATOM   1908  OE2 GLU A 289     -39.102  -3.686   7.677  1.00 10.00      A   
ATOM   1909  C   GLU A 289     -38.604  -7.534   3.186  1.00 10.00      A   
ATOM   1910  O   GLU A 289     -38.191  -8.605   3.630  1.00 10.00      A   
ATOM   1911  N   GLU A 290     -39.504  -7.450   2.211  1.00 10.00      A   
ATOM   1912  HN  GLU A 290     -39.781  -6.565   1.895  1.00 10.00      A   
ATOM   1913  CA  GLU A 290     -40.084  -8.636   1.596  1.00 10.00      A   
ATOM   1914  CB  GLU A 290     -41.236  -8.239   0.665  1.00 10.00      A   
ATOM   1915  CG  GLU A 290     -42.190  -7.217   1.266  1.00 10.00      A   
ATOM   1916  CD  GLU A 290     -43.339  -6.854   0.345  1.00 10.00      A   
ATOM   1917  OE1 GLU A 290     -43.087  -6.487  -0.820  1.00 10.00      A   
ATOM   1918  OE2 GLU A 290     -44.506  -6.928   0.790  1.00 10.00      A   
ATOM   1919  C   GLU A 290     -39.008  -9.396   0.821  1.00 10.00      A   
ATOM   1920  O   GLU A 290     -39.012 -10.627   0.764  1.00 10.00      A   
ATOM   1921  N   ASN A 291     -38.073  -8.648   0.247  1.00 10.00      A   
ATOM   1922  HN  ASN A 291     -38.133  -7.669   0.328  1.00 10.00      A   
ATOM   1923  CA  ASN A 291     -36.973  -9.226  -0.518  1.00 10.00      A   
ATOM   1924  CB  ASN A 291     -36.256  -8.139  -1.326  1.00 10.00      A   
ATOM   1925  CG  ASN A 291     -35.171  -8.681  -2.242  1.00 10.00      A   
ATOM   1926  OD1 ASN A 291     -34.144  -8.034  -2.457  1.00 10.00      A   
ATOM   1927  ND2 ASN A 291     -35.386  -9.866  -2.798  1.00 10.00      A   
ATOM   1928 HD21 ASN A 291     -36.224 -10.332  -2.592  1.00 10.00      A   
ATOM   1929 HD22 ASN A 291     -34.699 -10.230  -3.395  1.00 10.00      A   
ATOM   1930  C   ASN A 291     -35.986  -9.940   0.402  1.00 10.00      A   
ATOM   1931  O   ASN A 291     -35.333 -10.899   0.001  1.00 10.00      A   
ATOM   1932  N   ARG A 292     -35.882  -9.471   1.639  1.00 10.00      A   
ATOM   1933  HN  ARG A 292     -36.415  -8.689   1.902  1.00 10.00      A   
ATOM   1934  CA  ARG A 292     -34.981 -10.088   2.609  1.00 10.00      A   
ATOM   1935  CB  ARG A 292     -34.801  -9.199   3.845  1.00 10.00      A   
ATOM   1936  CG  ARG A 292     -34.218  -7.825   3.555  1.00 10.00      A   
ATOM   1937  CD  ARG A 292     -32.876  -7.915   2.845  1.00 10.00      A   
ATOM   1938  NE  ARG A 292     -32.683  -6.794   1.927  1.00 10.00      A   
ATOM   1939  HE  ARG A 292     -33.479  -6.254   1.706  1.00 10.00      A   
ATOM   1940  CZ  ARG A 292     -31.519  -6.462   1.367  1.00 10.00      A   
ATOM   1941  NH1 ARG A 292     -30.409  -7.126   1.669  1.00 10.00      A   
ATOM   1942 HH11 ARG A 292     -29.498  -6.866   1.222  1.00 10.00      A   
ATOM   1943 HH12 ARG A 292     -30.434  -7.901   2.364  1.00 10.00      A   
ATOM   1944  NH2 ARG A 292     -31.472  -5.441   0.527  1.00 10.00      A   
ATOM   1945 HH21 ARG A 292     -32.351  -4.896   0.318  1.00 10.00      A   
ATOM   1946 HH22 ARG A 292     -30.571  -5.173   0.065  1.00 10.00      A   
ATOM   1947  C   ARG A 292     -35.501 -11.461   3.021  1.00 10.00      A   
ATOM   1948  O   ARG A 292     -34.739 -12.327   3.453  1.00 10.00      A   
ATOM   1949  N   ALA A 293     -36.807 -11.654   2.873  1.00 10.00      A   
ATOM   1950  HN  ALA A 293     -37.359 -10.924   2.521  1.00 10.00      A   
ATOM   1951  CA  ALA A 293     -37.439 -12.916   3.221  1.00 10.00      A   
ATOM   1952  CB  ALA A 293     -38.915 -12.707   3.528  1.00 10.00      A   
ATOM   1953  C   ALA A 293     -37.264 -13.941   2.105  1.00 10.00      A   
ATOM   1954  O   ALA A 293     -37.048 -15.125   2.367  1.00 10.00      A   
ATOM   1955  N   ARG A 294     -37.341 -13.480   0.862  1.00 10.00      A   
ATOM   1956  HN  ARG A 294     -37.485 -12.522   0.714  1.00 10.00      A   
ATOM   1957  CB  ARG A 294     -38.405 -14.245  -1.221  1.00 10.00      A   
ATOM   1958  CG  ARG A 294     -38.494 -15.354  -2.260  1.00 10.00      A   
ATOM   1959  CD  ARG A 294     -39.735 -15.200  -3.121  1.00 10.00      A   
ATOM   1960  NE  ARG A 294     -39.842 -16.251  -4.134  1.00 10.00      A   
ATOM   1961  HE  ARG A 294     -39.515 -17.147  -3.892  1.00 10.00      A   
ATOM   1962  CZ  ARG A 294     -40.362 -16.062  -5.344  1.00 10.00      A   
ATOM   1963  NH1 ARG A 294     -40.812 -14.862  -5.696  1.00 10.00      A   
ATOM   1964 HH11 ARG A 294     -40.753 -14.062  -5.026  1.00 10.00      A   
ATOM   1965 HH12 ARG A 294     -41.231 -14.713  -6.641  1.00 10.00      A   
ATOM   1966  NH2 ARG A 294     -40.431 -17.071  -6.203  1.00 10.00      A   
ATOM   1967 HH21 ARG A 294     -40.837 -16.926  -7.154  1.00 10.00      A   
ATOM   1968 HH22 ARG A 294     -40.082 -18.018  -5.930  1.00 10.00      A   
ATOM   1969  CA  ARG A 294     -37.197 -14.362  -0.288  1.00 10.00      A   
ATOM   1970  C   ARG A 294     -35.901 -14.075  -1.040  1.00 10.00      A   
ATOM   1971  O   ARG A 294     -35.939 -13.352  -2.054  1.00 10.00      A   
ATOM   1972  OXT ARG A 294     -34.840 -14.574  -0.602  1.00 10.00      A   
ATOM   1973  C   GLY B   9      -5.449  -9.023  25.777  1.00 10.00      B   
ATOM   1974  O   GLY B   9      -6.679  -9.045  25.847  1.00 10.00      B   
ATOM   1975  N   GLY B   9      -5.598 -10.928  24.200  1.00 10.00      B   
ATOM   1976  HT1 GLY B   9      -6.330 -11.389  24.772  1.00 10.00      B   
ATOM   1977  HT2 GLY B   9      -5.058 -11.656  23.694  1.00 10.00      B   
ATOM   1978  HT3 GLY B   9      -6.058 -10.306  23.507  1.00 10.00      B   
ATOM   1979  CA  GLY B   9      -4.702 -10.134  25.072  1.00 10.00      B   
ATOM   1980  N   VAL B  10      -4.715  -8.051  26.296  1.00 10.00      B   
ATOM   1981  HN  VAL B  10      -3.739  -8.080  26.195  1.00 10.00      B   
ATOM   1982  CA  VAL B  10      -5.322  -6.928  26.997  1.00 10.00      B   
ATOM   1983  CB  VAL B  10      -4.539  -6.549  28.274  1.00 10.00      B   
ATOM   1984  CG1 VAL B  10      -4.650  -7.655  29.313  1.00 10.00      B   
ATOM   1985  CG2 VAL B  10      -3.078  -6.259  27.956  1.00 10.00      B   
ATOM   1986  C   VAL B  10      -5.430  -5.714  26.079  1.00 10.00      B   
ATOM   1987  O   VAL B  10      -4.588  -5.511  25.203  1.00 10.00      B   
ATOM   1988  N   MET B  11      -6.469  -4.919  26.272  1.00 10.00      B   
ATOM   1989  HN  MET B  11      -7.116  -5.133  26.977  1.00 10.00      B   
ATOM   1990  CA  MET B  11      -6.675  -3.735  25.455  1.00 10.00      B   
ATOM   1991  CB  MET B  11      -7.645  -4.038  24.310  1.00 10.00      B   
ATOM   1992  CG  MET B  11      -7.454  -3.155  23.087  1.00 10.00      B   
ATOM   1993  SD  MET B  11      -5.941  -3.540  22.180  1.00 10.00      B   
ATOM   1994  CE  MET B  11      -6.207  -5.270  21.789  1.00 10.00      B   
ATOM   1995  C   MET B  11      -7.208  -2.582  26.294  1.00 10.00      B   
ATOM   1996  O   MET B  11      -8.329  -2.638  26.800  1.00 10.00      B   
ATOM   1997  N   THR B  12      -6.394  -1.548  26.452  1.00 10.00      B   
ATOM   1998  HN  THR B  12      -5.503  -1.568  26.034  1.00 10.00      B   
ATOM   1999  CA  THR B  12      -6.786  -0.376  27.220  1.00 10.00      B   
ATOM   2000  CB  THR B  12      -5.636   0.088  28.135  1.00 10.00      B   
ATOM   2001  OG1 THR B  12      -4.790  -1.031  28.434  1.00 10.00      B   
ATOM   2002  HG1 THR B  12      -5.331  -1.822  28.532  1.00 10.00      B   
ATOM   2003  CG2 THR B  12      -6.185   0.655  29.435  1.00 10.00      B   
ATOM   2004  C   THR B  12      -7.179   0.760  26.274  1.00 10.00      B   
ATOM   2005  O   THR B  12      -7.049   0.630  25.054  1.00 10.00      B   
ATOM   2006  N   ASP B  13      -7.650   1.872  26.830  1.00 10.00      B   
ATOM   2007  HN  ASP B  13      -7.733   1.921  27.806  1.00 10.00      B   
ATOM   2008  CA  ASP B  13      -8.060   3.018  26.023  1.00 10.00      B   
ATOM   2009  CB  ASP B  13      -8.732   4.092  26.878  1.00 10.00      B   
ATOM   2010  CG  ASP B  13     -10.112   3.690  27.360  1.00 10.00      B   
ATOM   2011  OD1 ASP B  13     -10.617   4.329  28.306  1.00 10.00      B   
ATOM   2012  OD2 ASP B  13     -10.691   2.724  26.812  1.00 10.00      B   
ATOM   2013  C   ASP B  13      -6.885   3.610  25.254  1.00 10.00      B   
ATOM   2014  O   ASP B  13      -7.059   4.160  24.166  1.00 10.00      B   
ATOM   2015  N   VAL B  14      -5.688   3.493  25.822  1.00 10.00      B   
ATOM   2016  HN  VAL B  14      -5.615   3.058  26.695  1.00 10.00      B   
ATOM   2017  CA  VAL B  14      -4.486   4.006  25.173  1.00 10.00      B   
ATOM   2018  CB  VAL B  14      -3.236   3.910  26.078  1.00 10.00      B   
ATOM   2019  CG1 VAL B  14      -3.299   4.942  27.192  1.00 10.00      B   
ATOM   2020  CG2 VAL B  14      -3.079   2.510  26.654  1.00 10.00      B   
ATOM   2021  C   VAL B  14      -4.234   3.271  23.858  1.00 10.00      B   
ATOM   2022  O   VAL B  14      -3.829   3.874  22.866  1.00 10.00      B   
ATOM   2023  N   HIS B  15      -4.500   1.965  23.858  1.00 10.00      B   
ATOM   2024  HN  HIS B  15      -4.821   1.544  24.683  1.00 10.00      B   
ATOM   2025  CA  HIS B  15      -4.323   1.143  22.669  1.00 10.00      B   
ATOM   2026  CB  HIS B  15      -4.465  -0.345  23.011  1.00 10.00      B   
ATOM   2027  CG  HIS B  15      -3.459  -0.855  23.998  1.00 10.00      B   
ATOM   2028  ND1 HIS B  15      -3.727  -0.871  25.343  1.00 10.00      B   
ATOM   2029  CD2 HIS B  15      -2.221  -1.365  23.784  1.00 10.00      B   
ATOM   2030  CE1 HIS B  15      -2.657  -1.388  25.917  1.00 10.00      B   
ATOM   2031  NE2 HIS B  15      -1.717  -1.704  25.016  1.00 10.00      B   
ATOM   2032  HE2 HIS B  15      -0.968  -2.327  25.171  1.00 10.00      B   
ATOM   2033  C   HIS B  15      -5.365   1.521  21.632  1.00 10.00      B   
ATOM   2034  O   HIS B  15      -5.084   1.554  20.437  1.00 10.00      B   
ATOM   2035  N   ARG B  16      -6.567   1.826  22.111  1.00 10.00      B   
ATOM   2036  HN  ARG B  16      -6.714   1.791  23.079  1.00 10.00      B   
ATOM   2037  CA  ARG B  16      -7.668   2.212  21.244  1.00 10.00      B   
ATOM   2038  CB  ARG B  16      -8.950   2.394  22.057  1.00 10.00      B   
ATOM   2039  CG  ARG B  16      -9.569   1.091  22.533  1.00 10.00      B   
ATOM   2040  CD  ARG B  16     -10.803   1.344  23.382  1.00 10.00      B   
ATOM   2041  NE  ARG B  16     -11.676   0.174  23.434  1.00 10.00      B   
ATOM   2042  HE  ARG B  16     -11.702  -0.402  22.634  1.00 10.00      B   
ATOM   2043  CZ  ARG B  16     -12.443  -0.141  24.477  1.00 10.00      B   
ATOM   2044  NH1 ARG B  16     -12.414   0.601  25.580  1.00 10.00      B   
ATOM   2045 HH11 ARG B  16     -11.782   1.434  25.643  1.00 10.00      B   
ATOM   2046 HH12 ARG B  16     -13.028   0.362  26.388  1.00 10.00      B   
ATOM   2047  NH2 ARG B  16     -13.231  -1.208  24.419  1.00 10.00      B   
ATOM   2048 HH21 ARG B  16     -13.248  -1.801  23.559  1.00 10.00      B   
ATOM   2049 HH22 ARG B  16     -13.836  -1.458  25.229  1.00 10.00      B   
ATOM   2050  C   ARG B  16      -7.337   3.488  20.481  1.00 10.00      B   
ATOM   2051  O   ARG B  16      -7.440   3.527  19.256  1.00 10.00      B   
ATOM   2052  N   ARG B  17      -6.916   4.521  21.207  1.00 10.00      B   
ATOM   2053  HN  ARG B  17      -6.835   4.422  22.181  1.00 10.00      B   
ATOM   2054  CA  ARG B  17      -6.570   5.797  20.589  1.00 10.00      B   
ATOM   2055  CB  ARG B  17      -6.250   6.854  21.650  1.00 10.00      B   
ATOM   2056  CG  ARG B  17      -6.165   8.272  21.102  1.00 10.00      B   
ATOM   2057  CD  ARG B  17      -7.503   8.726  20.538  1.00 10.00      B   
ATOM   2058  NE  ARG B  17      -7.384   9.957  19.756  1.00 10.00      B   
ATOM   2059  HE  ARG B  17      -6.664  10.583  20.007  1.00 10.00      B   
ATOM   2060  CZ  ARG B  17      -8.182  10.270  18.732  1.00 10.00      B   
ATOM   2061  NH1 ARG B  17      -9.180   9.464  18.386  1.00 10.00      B   
ATOM   2062 HH11 ARG B  17      -9.353   8.578  18.917  1.00 10.00      B   
ATOM   2063 HH12 ARG B  17      -9.802   9.714  17.584  1.00 10.00      B   
ATOM   2064  NH2 ARG B  17      -7.986  11.396  18.059  1.00 10.00      B   
ATOM   2065 HH21 ARG B  17      -8.608  11.641  17.258  1.00 10.00      B   
ATOM   2066 HH22 ARG B  17      -7.209  12.041  18.325  1.00 10.00      B   
ATOM   2067  C   ARG B  17      -5.397   5.633  19.627  1.00 10.00      B   
ATOM   2068  O   ARG B  17      -5.380   6.230  18.548  1.00 10.00      B   
ATOM   2069  N   PHE B  18      -4.430   4.812  20.020  1.00 10.00      B   
ATOM   2070  HN  PHE B  18      -4.501   4.375  20.897  1.00 10.00      B   
ATOM   2071  CA  PHE B  18      -3.258   4.552  19.193  1.00 10.00      B   
ATOM   2072  CB  PHE B  18      -2.253   3.679  19.955  1.00 10.00      B   
ATOM   2073  CG  PHE B  18      -0.906   3.573  19.300  1.00 10.00      B   
ATOM   2074  CD1 PHE B  18      -0.479   2.373  18.756  1.00 10.00      B   
ATOM   2075  CD2 PHE B  18      -0.067   4.673  19.229  1.00 10.00      B   
ATOM   2076  CE1 PHE B  18       0.761   2.270  18.155  1.00 10.00      B   
ATOM   2077  CE2 PHE B  18       1.174   4.577  18.629  1.00 10.00      B   
ATOM   2078  CZ  PHE B  18       1.589   3.375  18.091  1.00 10.00      B   
ATOM   2079  C   PHE B  18      -3.670   3.871  17.891  1.00 10.00      B   
ATOM   2080  O   PHE B  18      -3.218   4.246  16.808  1.00 10.00      B   
ATOM   2081  N   LEU B  19      -4.546   2.878  18.007  1.00 10.00      B   
ATOM   2082  HN  LEU B  19      -4.870   2.629  18.901  1.00 10.00      B   
ATOM   2083  CA  LEU B  19      -5.035   2.145  16.847  1.00 10.00      B   
ATOM   2084  CB  LEU B  19      -5.888   0.947  17.273  1.00 10.00      B   
ATOM   2085  CG  LEU B  19      -5.134  -0.248  17.862  1.00 10.00      B   
ATOM   2086  CD1 LEU B  19      -6.108  -1.296  18.377  1.00 10.00      B   
ATOM   2087  CD2 LEU B  19      -4.189  -0.850  16.833  1.00 10.00      B   
ATOM   2088  C   LEU B  19      -5.833   3.052  15.920  1.00 10.00      B   
ATOM   2089  O   LEU B  19      -5.771   2.904  14.703  1.00 10.00      B   
ATOM   2090  N   GLN B  20      -6.576   3.990  16.502  1.00 10.00      B   
ATOM   2091  HN  GLN B  20      -6.585   4.050  17.484  1.00 10.00      B   
ATOM   2092  CA  GLN B  20      -7.384   4.925  15.723  1.00 10.00      B   
ATOM   2093  CB  GLN B  20      -8.101   5.928  16.633  1.00 10.00      B   
ATOM   2094  CG  GLN B  20      -9.167   5.322  17.527  1.00 10.00      B   
ATOM   2095  CD  GLN B  20     -10.064   6.366  18.151  1.00 10.00      B   
ATOM   2096  OE1 GLN B  20      -9.785   6.875  19.238  1.00 10.00      B   
ATOM   2097  NE2 GLN B  20     -11.139   6.705  17.460  1.00 10.00      B   
ATOM   2098 HE21 GLN B  20     -11.291   6.272  16.594  1.00 10.00      B   
ATOM   2099 HE22 GLN B  20     -11.747   7.373  17.847  1.00 10.00      B   
ATOM   2100  C   GLN B  20      -6.528   5.680  14.719  1.00 10.00      B   
ATOM   2101  O   GLN B  20      -6.767   5.621  13.515  1.00 10.00      B   
ATOM   2102  N   LEU B  21      -5.521   6.376  15.226  1.00 10.00      B   
ATOM   2103  HN  LEU B  21      -5.371   6.362  16.196  1.00 10.00      B   
ATOM   2104  CA  LEU B  21      -4.630   7.153  14.381  1.00 10.00      B   
ATOM   2105  CB  LEU B  21      -3.694   7.997  15.243  1.00 10.00      B   
ATOM   2106  CG  LEU B  21      -4.386   8.969  16.204  1.00 10.00      B   
ATOM   2107  CD1 LEU B  21      -3.411   9.495  17.243  1.00 10.00      B   
ATOM   2108  CD2 LEU B  21      -5.027  10.117  15.439  1.00 10.00      B   
ATOM   2109  C   LEU B  21      -3.844   6.252  13.432  1.00 10.00      B   
ATOM   2110  O   LEU B  21      -3.670   6.576  12.257  1.00 10.00      B   
ATOM   2111  N   LEU B  22      -3.413   5.101  13.939  1.00 10.00      B   
ATOM   2112  HN  LEU B  22      -3.614   4.887  14.875  1.00 10.00      B   
ATOM   2113  CA  LEU B  22      -2.648   4.146  13.145  1.00 10.00      B   
ATOM   2114  CB  LEU B  22      -2.169   2.989  14.028  1.00 10.00      B   
ATOM   2115  CG  LEU B  22      -1.182   2.005  13.392  1.00 10.00      B   
ATOM   2116  CD1 LEU B  22       0.148   2.687  13.107  1.00 10.00      B   
ATOM   2117  CD2 LEU B  22      -0.986   0.790  14.287  1.00 10.00      B   
ATOM   2118  C   LEU B  22      -3.466   3.612  11.967  1.00 10.00      B   
ATOM   2119  O   LEU B  22      -2.925   3.339  10.897  1.00 10.00      B   
ATOM   2120  N   MET B  23      -4.771   3.477  12.168  1.00 10.00      B   
ATOM   2121  HN  MET B  23      -5.149   3.712  13.044  1.00 10.00      B   
ATOM   2122  CA  MET B  23      -5.659   2.976  11.126  1.00 10.00      B   
ATOM   2123  CB  MET B  23      -6.903   2.324  11.734  1.00 10.00      B   
ATOM   2124  CG  MET B  23      -6.651   0.942  12.318  1.00 10.00      B   
ATOM   2125  SD  MET B  23      -8.042   0.314  13.281  1.00 10.00      B   
ATOM   2126  CE  MET B  23      -7.437  -1.319  13.701  1.00 10.00      B   
ATOM   2127  C   MET B  23      -6.052   4.069  10.137  1.00 10.00      B   
ATOM   2128  O   MET B  23      -6.317   3.787   8.967  1.00 10.00      B   
ATOM   2129  N   THR B  24      -6.087   5.315  10.603  1.00 10.00      B   
ATOM   2130  HN  THR B  24      -5.882   5.482  11.549  1.00 10.00      B   
ATOM   2131  CA  THR B  24      -6.448   6.434   9.739  1.00 10.00      B   
ATOM   2132  CB  THR B  24      -6.916   7.670  10.537  1.00 10.00      B   
ATOM   2133  OG1 THR B  24      -5.948   8.027  11.535  1.00 10.00      B   
ATOM   2134  HG1 THR B  24      -5.200   7.417  11.500  1.00 10.00      B   
ATOM   2135  CG2 THR B  24      -8.259   7.406  11.202  1.00 10.00      B   
ATOM   2136  C   THR B  24      -5.299   6.822   8.807  1.00 10.00      B   
ATOM   2137  O   THR B  24      -5.506   7.478   7.783  1.00 10.00      B   
ATOM   2138  N   HIS B  25      -4.092   6.410   9.163  1.00 10.00      B   
ATOM   2139  HN  HIS B  25      -3.986   5.879   9.982  1.00 10.00      B   
ATOM   2140  CA  HIS B  25      -2.918   6.715   8.362  1.00 10.00      B   
ATOM   2141  CB  HIS B  25      -1.767   7.197   9.247  1.00 10.00      B   
ATOM   2142  CG  HIS B  25      -1.943   8.588   9.773  1.00 10.00      B   
ATOM   2143  ND1 HIS B  25      -1.664   8.899  11.081  1.00 10.00      B   
ATOM   2144  CD2 HIS B  25      -2.359   9.705   9.128  1.00 10.00      B   
ATOM   2145  CE1 HIS B  25      -1.912  10.188  11.206  1.00 10.00      B   
ATOM   2146  NE2 HIS B  25      -2.336  10.720  10.050  1.00 10.00      B   
ATOM   2147  HE2 HIS B  25      -2.403  11.676   9.848  1.00 10.00      B   
ATOM   2148  C   HIS B  25      -2.482   5.498   7.560  1.00 10.00      B   
ATOM   2149  O   HIS B  25      -2.919   4.378   7.825  1.00 10.00      B   
ATOM   2150  N   GLY B  26      -1.632   5.726   6.568  1.00 10.00      B   
ATOM   2151  HN  GLY B  26      -1.345   6.645   6.384  1.00 10.00      B   
ATOM   2152  CA  GLY B  26      -1.143   4.636   5.748  1.00 10.00      B   
ATOM   2153  C   GLY B  26       0.043   3.939   6.382  1.00 10.00      B   
ATOM   2154  O   GLY B  26       0.153   2.714   6.334  1.00 10.00      B   
ATOM   2155  N   VAL B  27       0.932   4.727   6.973  1.00 10.00      B   
ATOM   2156  HN  VAL B  27       0.783   5.695   6.975  1.00 10.00      B   
ATOM   2157  CA  VAL B  27       2.122   4.205   7.629  1.00 10.00      B   
ATOM   2158  CB  VAL B  27       3.092   3.540   6.616  1.00 10.00      B   
ATOM   2159  CG1 VAL B  27       3.751   4.570   5.708  1.00 10.00      B   
ATOM   2160  CG2 VAL B  27       4.131   2.680   7.324  1.00 10.00      B   
ATOM   2161  C   VAL B  27       2.827   5.338   8.371  1.00 10.00      B   
ATOM   2162  O   VAL B  27       2.674   6.506   8.012  1.00 10.00      B   
ATOM   2163  N   LEU B  28       3.572   4.995   9.412  1.00 10.00      B   
ATOM   2164  HN  LEU B  28       3.652   4.048   9.651  1.00 10.00      B   
ATOM   2165  CA  LEU B  28       4.293   5.982  10.203  1.00 10.00      B   
ATOM   2166  CB  LEU B  28       3.597   6.190  11.554  1.00 10.00      B   
ATOM   2167  CG  LEU B  28       2.179   6.769  11.517  1.00 10.00      B   
ATOM   2168  CD1 LEU B  28       1.556   6.746  12.904  1.00 10.00      B   
ATOM   2169  CD2 LEU B  28       2.184   8.184  10.959  1.00 10.00      B   
ATOM   2170  C   LEU B  28       5.731   5.524  10.423  1.00 10.00      B   
ATOM   2171  O   LEU B  28       6.005   4.322  10.443  1.00 10.00      B   
ATOM   2172  N   GLU B  29       6.644   6.477  10.578  1.00 10.00      B   
ATOM   2173  HN  GLU B  29       6.367   7.421  10.548  1.00 10.00      B   
ATOM   2174  CA  GLU B  29       8.049   6.157  10.793  1.00 10.00      B   
ATOM   2175  CB  GLU B  29       8.949   7.292  10.291  1.00 10.00      B   
ATOM   2176  CG  GLU B  29      10.254   6.813   9.668  1.00 10.00      B   
ATOM   2177  CD  GLU B  29      11.033   7.921   8.989  1.00 10.00      B   
ATOM   2178  OE1 GLU B  29      10.827   8.142   7.779  1.00 10.00      B   
ATOM   2179  OE2 GLU B  29      11.861   8.572   9.661  1.00 10.00      B   
ATOM   2180  C   GLU B  29       8.326   5.846  12.267  1.00 10.00      B   
ATOM   2181  O   GLU B  29       7.414   5.863  13.098  1.00 10.00      B   
ATOM   2182  N   GLU B  30       9.592   5.575  12.577  1.00 10.00      B   
ATOM   2183  HN  GLU B  30      10.263   5.603  11.865  1.00 10.00      B   
ATOM   2184  CA  GLU B  30      10.021   5.239  13.933  1.00 10.00      B   
ATOM   2185  CB  GLU B  30      11.541   5.051  13.954  1.00 10.00      B   
ATOM   2186  CG  GLU B  30      12.011   3.772  14.627  1.00 10.00      B   
ATOM   2187  CD  GLU B  30      11.816   3.795  16.128  1.00 10.00      B   
ATOM   2188  OE1 GLU B  30      12.677   4.356  16.838  1.00 10.00      B   
ATOM   2189  OE2 GLU B  30      10.804   3.258  16.607  1.00 10.00      B   
ATOM   2190  C   GLU B  30       9.616   6.313  14.940  1.00 10.00      B   
ATOM   2191  O   GLU B  30       8.923   6.039  15.918  1.00 10.00      B   
ATOM   2192  N   TRP B  31      10.040   7.541  14.686  1.00 10.00      B   
ATOM   2193  HN  TRP B  31      10.569   7.705  13.880  1.00 10.00      B   
ATOM   2194  CA  TRP B  31       9.730   8.654  15.575  1.00 10.00      B   
ATOM   2195  CB  TRP B  31      10.565   9.888  15.214  1.00 10.00      B   
ATOM   2196  CG  TRP B  31      10.518  10.246  13.758  1.00 10.00      B   
ATOM   2197  CD1 TRP B  31      11.209   9.646  12.749  1.00 10.00      B   
ATOM   2198  CD2 TRP B  31       9.743  11.287  13.149  1.00 10.00      B   
ATOM   2199  NE1 TRP B  31      10.905  10.235  11.551  1.00 10.00      B   
ATOM   2200  HE1 TRP B  31      11.276   9.967  10.674  1.00 10.00      B   
ATOM   2201  CE2 TRP B  31      10.009  11.248  11.766  1.00 10.00      B   
ATOM   2202  CE3 TRP B  31       8.846  12.243  13.637  1.00 10.00      B   
ATOM   2203  CZ2 TRP B  31       9.414  12.129  10.867  1.00 10.00      B   
ATOM   2204  CZ3 TRP B  31       8.256  13.117  12.744  1.00 10.00      B   
ATOM   2205  CH2 TRP B  31       8.543  13.055  11.375  1.00 10.00      B   
ATOM   2206  C   TRP B  31       8.241   8.987  15.555  1.00 10.00      B   
ATOM   2207  O   TRP B  31       7.701   9.489  16.536  1.00 10.00      B   
ATOM   2208  N   ASP B  32       7.581   8.681  14.443  1.00 10.00      B   
ATOM   2209  HN  ASP B  32       8.064   8.252  13.707  1.00 10.00      B   
ATOM   2210  CA  ASP B  32       6.155   8.956  14.294  1.00 10.00      B   
ATOM   2211  CB  ASP B  32       5.676   8.644  12.878  1.00 10.00      B   
ATOM   2212  CG  ASP B  32       5.901   9.779  11.904  1.00 10.00      B   
ATOM   2213  OD1 ASP B  32       5.726  10.953  12.298  1.00 10.00      B   
ATOM   2214  OD2 ASP B  32       6.243   9.495  10.737  1.00 10.00      B   
ATOM   2215  C   ASP B  32       5.332   8.163  15.296  1.00 10.00      B   
ATOM   2216  O   ASP B  32       4.538   8.734  16.045  1.00 10.00      B   
ATOM   2217  N   VAL B  33       5.527   6.847  15.314  1.00 10.00      B   
ATOM   2218  HN  VAL B  33       6.175   6.446  14.691  1.00 10.00      B   
ATOM   2219  CA  VAL B  33       4.794   5.986  16.234  1.00 10.00      B   
ATOM   2220  CB  VAL B  33       4.971   4.481  15.928  1.00 10.00      B   
ATOM   2221  CG1 VAL B  33       4.331   4.126  14.594  1.00 10.00      B   
ATOM   2222  CG2 VAL B  33       6.438   4.079  15.943  1.00 10.00      B   
ATOM   2223  C   VAL B  33       5.175   6.283  17.681  1.00 10.00      B   
ATOM   2224  O   VAL B  33       4.357   6.139  18.586  1.00 10.00      B   
ATOM   2225  N   LYS B  34       6.413   6.721  17.887  1.00 10.00      B   
ATOM   2226  HN  LYS B  34       7.019   6.815  17.121  1.00 10.00      B   
ATOM   2227  CA  LYS B  34       6.896   7.054  19.220  1.00 10.00      B   
ATOM   2228  CB  LYS B  34       8.407   7.296  19.197  1.00 10.00      B   
ATOM   2229  CG  LYS B  34       9.231   6.154  19.773  1.00 10.00      B   
ATOM   2230  CD  LYS B  34       8.851   4.817  19.155  1.00 10.00      B   
ATOM   2231  CE  LYS B  34       9.696   3.685  19.716  1.00 10.00      B   
ATOM   2232  NZ  LYS B  34      11.087   3.717  19.195  1.00 10.00      B   
ATOM   2233  HZ1 LYS B  34      11.547   4.616  19.445  1.00 10.00      B   
ATOM   2234  HZ2 LYS B  34      11.082   3.619  18.153  1.00 10.00      B   
ATOM   2235  HZ3 LYS B  34      11.638   2.935  19.597  1.00 10.00      B   
ATOM   2236  C   LYS B  34       6.170   8.280  19.757  1.00 10.00      B   
ATOM   2237  O   LYS B  34       5.674   8.280  20.886  1.00 10.00      B   
ATOM   2238  N   ARG B  35       6.090   9.317  18.931  1.00 10.00      B   
ATOM   2239  HN  ARG B  35       6.501   9.253  18.039  1.00 10.00      B   
ATOM   2240  CA  ARG B  35       5.412  10.549  19.317  1.00 10.00      B   
ATOM   2241  CB  ARG B  35       5.644  11.651  18.280  1.00 10.00      B   
ATOM   2242  CG  ARG B  35       7.102  12.042  18.107  1.00 10.00      B   
ATOM   2243  CD  ARG B  35       7.286  12.973  16.920  1.00 10.00      B   
ATOM   2244  NE  ARG B  35       7.074  14.371  17.285  1.00 10.00      B   
ATOM   2245  HE  ARG B  35       7.512  14.692  18.108  1.00 10.00      B   
ATOM   2246  CZ  ARG B  35       6.346  15.228  16.573  1.00 10.00      B   
ATOM   2247  NH1 ARG B  35       5.723  14.827  15.470  1.00 10.00      B   
ATOM   2248 HH11 ARG B  35       5.159  15.503  14.912  1.00 10.00      B   
ATOM   2249 HH12 ARG B  35       5.789  13.833  15.159  1.00 10.00      B   
ATOM   2250  NH2 ARG B  35       6.234  16.489  16.974  1.00 10.00      B   
ATOM   2251 HH21 ARG B  35       6.717  16.805  17.845  1.00 10.00      B   
ATOM   2252 HH22 ARG B  35       5.663  17.166  16.424  1.00 10.00      B   
ATOM   2253  C   ARG B  35       3.921  10.295  19.490  1.00 10.00      B   
ATOM   2254  O   ARG B  35       3.272  10.888  20.349  1.00 10.00      B   
ATOM   2255  N   LEU B  36       3.390   9.396  18.671  1.00 10.00      B   
ATOM   2256  HN  LEU B  36       3.965   8.956  18.006  1.00 10.00      B   
ATOM   2257  CA  LEU B  36       1.979   9.047  18.730  1.00 10.00      B   
ATOM   2258  CB  LEU B  36       1.603   8.175  17.533  1.00 10.00      B   
ATOM   2259  CG  LEU B  36       0.191   8.364  16.981  1.00 10.00      B   
ATOM   2260  CD1 LEU B  36       0.100   9.655  16.182  1.00 10.00      B   
ATOM   2261  CD2 LEU B  36      -0.215   7.170  16.133  1.00 10.00      B   
ATOM   2262  C   LEU B  36       1.677   8.305  20.025  1.00 10.00      B   
ATOM   2263  O   LEU B  36       0.662   8.555  20.676  1.00 10.00      B   
ATOM   2264  N   GLN B  37       2.575   7.398  20.398  1.00 10.00      B   
ATOM   2265  HN  GLN B  37       3.364   7.246  19.830  1.00 10.00      B   
ATOM   2266  CA  GLN B  37       2.422   6.616  21.616  1.00 10.00      B   
ATOM   2267  CB  GLN B  37       3.540   5.577  21.735  1.00 10.00      B   
ATOM   2268  CG  GLN B  37       3.599   4.889  23.088  1.00 10.00      B   
ATOM   2269  CD  GLN B  37       4.722   3.878  23.195  1.00 10.00      B   
ATOM   2270  OE1 GLN B  37       5.725   3.965  22.489  1.00 10.00      B   
ATOM   2271  NE2 GLN B  37       4.568   2.921  24.097  1.00 10.00      B   
ATOM   2272 HE21 GLN B  37       3.747   2.919  24.642  1.00 10.00      B   
ATOM   2273 HE22 GLN B  37       5.281   2.258  24.189  1.00 10.00      B   
ATOM   2274  C   GLN B  37       2.404   7.517  22.846  1.00 10.00      B   
ATOM   2275  O   GLN B  37       1.488   7.439  23.668  1.00 10.00      B   
ATOM   2276  N   THR B  38       3.410   8.381  22.964  1.00 10.00      B   
ATOM   2277  HN  THR B  38       4.114   8.400  22.277  1.00 10.00      B   
ATOM   2278  CA  THR B  38       3.493   9.291  24.097  1.00 10.00      B   
ATOM   2279  CB  THR B  38       4.847  10.044  24.169  1.00 10.00      B   
ATOM   2280  OG1 THR B  38       4.955  10.742  25.418  1.00 10.00      B   
ATOM   2281  HG1 THR B  38       5.180  10.114  26.115  1.00 10.00      B   
ATOM   2282  CG2 THR B  38       5.004  11.034  23.024  1.00 10.00      B   
ATOM   2283  C   THR B  38       2.315  10.268  24.105  1.00 10.00      B   
ATOM   2284  O   THR B  38       1.870  10.706  25.163  1.00 10.00      B   
ATOM   2285  N   HIS B  39       1.797  10.582  22.921  1.00 10.00      B   
ATOM   2286  HN  HIS B  39       2.189  10.193  22.108  1.00 10.00      B   
ATOM   2287  CA  HIS B  39       0.665  11.492  22.797  1.00 10.00      B   
ATOM   2288  CB  HIS B  39       0.414  11.841  21.327  1.00 10.00      B   
ATOM   2289  CG  HIS B  39      -0.356  13.109  21.118  1.00 10.00      B   
ATOM   2290  ND1 HIS B  39      -1.728  13.133  21.158  1.00 10.00      B   
ATOM   2291  CD2 HIS B  39       0.102  14.360  20.863  1.00 10.00      B   
ATOM   2292  CE1 HIS B  39      -2.076  14.384  20.927  1.00 10.00      B   
ATOM   2293  NE2 HIS B  39      -1.003  15.167  20.742  1.00 10.00      B   
ATOM   2294  HE2 HIS B  39      -1.010  16.063  20.342  1.00 10.00      B   
ATOM   2295  C   HIS B  39      -0.583  10.861  23.405  1.00 10.00      B   
ATOM   2296  O   HIS B  39      -1.319  11.507  24.151  1.00 10.00      B   
ATOM   2297  N   CYS B  40      -0.793   9.583  23.105  1.00 10.00      B   
ATOM   2298  HN  CYS B  40      -0.156   9.122  22.514  1.00 10.00      B   
ATOM   2299  CA  CYS B  40      -1.945   8.849  23.617  1.00 10.00      B   
ATOM   2300  CB  CYS B  40      -1.982   7.431  23.042  1.00 10.00      B   
ATOM   2301  SG  CYS B  40      -2.033   7.361  21.235  1.00 10.00      B   
ATOM   2302  HG  CYS B  40      -0.960   7.996  20.776  1.00 10.00      B   
ATOM   2303  C   CYS B  40      -1.939   8.805  25.144  1.00 10.00      B   
ATOM   2304  O   CYS B  40      -2.995   8.849  25.779  1.00 10.00      B   
ATOM   2305  N   TYR B  41      -0.746   8.733  25.728  1.00 10.00      B   
ATOM   2306  HN  TYR B  41       0.060   8.696  25.167  1.00 10.00      B   
ATOM   2307  CA  TYR B  41      -0.607   8.694  27.180  1.00 10.00      B   
ATOM   2308  CB  TYR B  41       0.829   8.355  27.587  1.00 10.00      B   
ATOM   2309  CG  TYR B  41       1.258   6.953  27.216  1.00 10.00      B   
ATOM   2310  CD1 TYR B  41       2.516   6.713  26.681  1.00 10.00      B   
ATOM   2311  CD2 TYR B  41       0.408   5.871  27.402  1.00 10.00      B   
ATOM   2312  CE1 TYR B  41       2.914   5.437  26.338  1.00 10.00      B   
ATOM   2313  CE2 TYR B  41       0.797   4.591  27.061  1.00 10.00      B   
ATOM   2314  CZ  TYR B  41       2.050   4.380  26.530  1.00 10.00      B   
ATOM   2315  OH  TYR B  41       2.440   3.103  26.188  1.00 10.00      B   
ATOM   2316  HH  TYR B  41       1.669   2.606  25.879  1.00 10.00      B   
ATOM   2317  C   TYR B  41      -1.034  10.019  27.804  1.00 10.00      B   
ATOM   2318  O   TYR B  41      -1.436  10.071  28.966  1.00 10.00      B   
ATOM   2319  N   LYS B  42      -0.935  11.088  27.022  1.00 10.00      B   
ATOM   2320  HN  LYS B  42      -0.593  10.982  26.109  1.00 10.00      B   
ATOM   2321  CA  LYS B  42      -1.320  12.414  27.483  1.00 10.00      B   
ATOM   2322  CB  LYS B  42      -0.585  13.496  26.682  1.00 10.00      B   
ATOM   2323  CG  LYS B  42       0.917  13.296  26.591  1.00 10.00      B   
ATOM   2324  CD  LYS B  42       1.562  14.345  25.701  1.00 10.00      B   
ATOM   2325  CE  LYS B  42       2.898  13.862  25.156  1.00 10.00      B   
ATOM   2326  NZ  LYS B  42       3.833  13.463  26.240  1.00 10.00      B   
ATOM   2327  HZ1 LYS B  42       3.441  12.662  26.776  1.00 10.00      B   
ATOM   2328  HZ2 LYS B  42       3.987  14.258  26.891  1.00 10.00      B   
ATOM   2329  HZ3 LYS B  42       4.750  13.178  25.836  1.00 10.00      B   
ATOM   2330  C   LYS B  42      -2.825  12.598  27.341  1.00 10.00      B   
ATOM   2331  O   LYS B  42      -3.463  13.255  28.164  1.00 10.00      B   
ATOM   2332  N   VAL B  43      -3.382  12.014  26.284  1.00 10.00      B   
ATOM   2333  HN  VAL B  43      -2.812  11.516  25.661  1.00 10.00      B   
ATOM   2334  CA  VAL B  43      -4.815  12.096  26.020  1.00 10.00      B   
ATOM   2335  CB  VAL B  43      -5.168  11.536  24.622  1.00 10.00      B   
ATOM   2336  CG1 VAL B  43      -6.667  11.615  24.365  1.00 10.00      B   
ATOM   2337  CG2 VAL B  43      -4.405  12.282  23.539  1.00 10.00      B   
ATOM   2338  C   VAL B  43      -5.599  11.332  27.085  1.00 10.00      B   
ATOM   2339  O   VAL B  43      -6.605  11.820  27.602  1.00 10.00      B   
ATOM   2340  N   HIS B  44      -5.122  10.135  27.410  1.00 10.00      B   
ATOM   2341  HN  HIS B  44      -4.306   9.811  26.969  1.00 10.00      B   
ATOM   2342  CA  HIS B  44      -5.762   9.289  28.413  1.00 10.00      B   
ATOM   2343  CB  HIS B  44      -5.386   7.816  28.180  1.00 10.00      B   
ATOM   2344  CG  HIS B  44      -5.879   6.857  29.227  1.00 10.00      B   
ATOM   2345  ND1 HIS B  44      -7.183   6.421  29.244  1.00 10.00      B   
ATOM   2346  CD2 HIS B  44      -5.202   6.276  30.249  1.00 10.00      B   
ATOM   2347  CE1 HIS B  44      -7.272   5.591  30.268  1.00 10.00      B   
ATOM   2348  NE2 HIS B  44      -6.099   5.472  30.902  1.00 10.00      B   
ATOM   2349  HE2 HIS B  44      -5.948   5.013  31.761  1.00 10.00      B   
ATOM   2350  C   HIS B  44      -5.358   9.731  29.817  1.00 10.00      B   
ATOM   2351  O   HIS B  44      -4.457  10.559  29.982  1.00 10.00      B   
ATOM   2352  N   ASN B  47      -2.877   1.471  29.881  1.00 10.00      B   
ATOM   2353  HN  ASN B  47      -2.775   0.983  29.037  1.00 10.00      B   
ATOM   2354  CA  ASN B  47      -2.261   0.950  31.092  1.00 10.00      B   
ATOM   2355  CB  ASN B  47      -3.183   1.163  32.295  1.00 10.00      B   
ATOM   2356  CG  ASN B  47      -3.391   2.627  32.612  1.00 10.00      B   
ATOM   2357  OD1 ASN B  47      -4.333   3.252  32.128  1.00 10.00      B   
ATOM   2358  ND2 ASN B  47      -2.509   3.189  33.423  1.00 10.00      B   
ATOM   2359 HD21 ASN B  47      -1.778   2.636  33.772  1.00 10.00      B   
ATOM   2360 HD22 ASN B  47      -2.621   4.140  33.638  1.00 10.00      B   
ATOM   2361  C   ASN B  47      -1.928  -0.531  30.948  1.00 10.00      B   
ATOM   2362  O   ASN B  47      -2.740  -1.400  31.287  1.00 10.00      B   
ATOM   2363  N   ALA B  48      -0.740  -0.805  30.431  1.00 10.00      B   
ATOM   2364  HN  ALA B  48      -0.150  -0.062  30.180  1.00 10.00      B   
ATOM   2365  CA  ALA B  48      -0.273  -2.169  30.239  1.00 10.00      B   
ATOM   2366  CB  ALA B  48      -0.690  -2.686  28.870  1.00 10.00      B   
ATOM   2367  C   ALA B  48       1.241  -2.211  30.382  1.00 10.00      B   
ATOM   2368  O   ALA B  48       1.917  -1.206  30.155  1.00 10.00      B   
ATOM   2369  N   THR B  49       1.773  -3.361  30.764  1.00 10.00      B   
ATOM   2370  HN  THR B  49       1.187  -4.131  30.930  1.00 10.00      B   
ATOM   2371  CA  THR B  49       3.209  -3.515  30.930  1.00 10.00      B   
ATOM   2372  CB  THR B  49       3.560  -4.402  32.151  1.00 10.00      B   
ATOM   2373  OG1 THR B  49       4.982  -4.523  32.283  1.00 10.00      B   
ATOM   2374  HG1 THR B  49       5.190  -5.348  32.737  1.00 10.00      B   
ATOM   2375  CG2 THR B  49       2.938  -5.787  32.038  1.00 10.00      B   
ATOM   2376  C   THR B  49       3.851  -4.071  29.659  1.00 10.00      B   
ATOM   2377  O   THR B  49       3.335  -5.009  29.045  1.00 10.00      B   
ATOM   2378  N   VAL B  50       4.958  -3.463  29.252  1.00 10.00      B   
ATOM   2379  HN  VAL B  50       5.311  -2.711  29.775  1.00 10.00      B   
ATOM   2380  CA  VAL B  50       5.680  -3.890  28.062  1.00 10.00      B   
ATOM   2381  CB  VAL B  50       5.697  -2.802  26.964  1.00 10.00      B   
ATOM   2382  CG1 VAL B  50       4.409  -2.845  26.154  1.00 10.00      B   
ATOM   2383  CG2 VAL B  50       5.901  -1.418  27.568  1.00 10.00      B   
ATOM   2384  C   VAL B  50       7.107  -4.280  28.427  1.00 10.00      B   
ATOM   2385  O   VAL B  50       7.861  -3.476  28.975  1.00 10.00      B   
ATOM   2386  N   ASP B  51       7.468  -5.515  28.128  1.00 10.00      B   
ATOM   2387  HN  ASP B  51       6.824  -6.111  27.685  1.00 10.00      B   
ATOM   2388  CA  ASP B  51       8.798  -6.017  28.443  1.00 10.00      B   
ATOM   2389  CB  ASP B  51       8.743  -7.496  28.844  1.00 10.00      B   
ATOM   2390  CG  ASP B  51       8.061  -8.374  27.811  1.00 10.00      B   
ATOM   2391  OD1 ASP B  51       8.764  -9.186  27.175  1.00 10.00      B   
ATOM   2392  OD2 ASP B  51       6.829  -8.257  27.635  1.00 10.00      B   
ATOM   2393  C   ASP B  51       9.800  -5.762  27.312  1.00 10.00      B   
ATOM   2394  O   ASP B  51      10.265  -4.636  27.131  1.00 10.00      B   
ATOM   2395  N   LYS B  52      10.134  -6.801  26.551  1.00 10.00      B   
ATOM   2396  HN  LYS B  52       9.724  -7.679  26.731  1.00 10.00      B   
ATOM   2397  CA  LYS B  52      11.076  -6.676  25.452  1.00 10.00      B   
ATOM   2398  CB  LYS B  52      11.913  -7.953  25.307  1.00 10.00      B   
ATOM   2399  CG  LYS B  52      12.929  -7.905  24.175  1.00 10.00      B   
ATOM   2400  CD  LYS B  52      13.608  -9.251  23.968  1.00 10.00      B   
ATOM   2401  CE  LYS B  52      14.961  -9.309  24.660  1.00 10.00      B   
ATOM   2402  NZ  LYS B  52      15.952  -8.375  24.051  1.00 10.00      B   
ATOM   2403  HZ1 LYS B  52      16.906  -8.600  24.392  1.00 10.00      B   
ATOM   2404  HZ2 LYS B  52      15.729  -7.392  24.310  1.00 10.00      B   
ATOM   2405  HZ3 LYS B  52      15.939  -8.459  23.007  1.00 10.00      B   
ATOM   2406  C   LYS B  52      10.350  -6.377  24.148  1.00 10.00      B   
ATOM   2407  O   LYS B  52       9.491  -7.145  23.711  1.00 10.00      B   
ATOM   2408  N   LEU B  53      10.711  -5.257  23.533  1.00 10.00      B   
ATOM   2409  HN  LEU B  53      11.391  -4.684  23.952  1.00 10.00      B   
ATOM   2410  CA  LEU B  53      10.113  -4.833  22.270  1.00 10.00      B   
ATOM   2411  CB  LEU B  53      10.715  -3.497  21.821  1.00 10.00      B   
ATOM   2412  CG  LEU B  53      10.154  -2.900  20.526  1.00 10.00      B   
ATOM   2413  CD1 LEU B  53       8.706  -2.470  20.710  1.00 10.00      B   
ATOM   2414  CD2 LEU B  53      11.011  -1.736  20.050  1.00 10.00      B   
ATOM   2415  C   LEU B  53      10.310  -5.887  21.181  1.00 10.00      B   
ATOM   2416  O   LEU B  53       9.419  -6.117  20.364  1.00 10.00      B   
ATOM   2417  N   GLU B  54      11.475  -6.535  21.191  1.00 10.00      B   
ATOM   2418  HN  GLU B  54      12.135  -6.313  21.878  1.00 10.00      B   
ATOM   2419  CA  GLU B  54      11.800  -7.562  20.203  1.00 10.00      B   
ATOM   2420  CB  GLU B  54      13.239  -8.049  20.381  1.00 10.00      B   
ATOM   2421  CG  GLU B  54      14.277  -6.937  20.358  1.00 10.00      B   
ATOM   2422  CD  GLU B  54      15.694  -7.461  20.466  1.00 10.00      B   
ATOM   2423  OE1 GLU B  54      15.970  -8.244  21.399  1.00 10.00      B   
ATOM   2424  OE2 GLU B  54      16.536  -7.092  19.618  1.00 10.00      B   
ATOM   2425  C   GLU B  54      10.823  -8.734  20.274  1.00 10.00      B   
ATOM   2426  O   GLU B  54      10.472  -9.322  19.248  1.00 10.00      B   
ATOM   2427  N   ASP B  55      10.377  -9.060  21.485  1.00 10.00      B   
ATOM   2428  HN  ASP B  55      10.682  -8.546  22.261  1.00 10.00      B   
ATOM   2429  CA  ASP B  55       9.427 -10.152  21.684  1.00 10.00      B   
ATOM   2430  CB  ASP B  55       9.245 -10.449  23.176  1.00 10.00      B   
ATOM   2431  CG  ASP B  55       9.927 -11.730  23.616  1.00 10.00      B   
ATOM   2432  OD1 ASP B  55       9.526 -12.818  23.149  1.00 10.00      B   
ATOM   2433  OD2 ASP B  55      10.860 -11.657  24.445  1.00 10.00      B   
ATOM   2434  C   ASP B  55       8.089  -9.772  21.065  1.00 10.00      B   
ATOM   2435  O   ASP B  55       7.460 -10.567  20.363  1.00 10.00      B   
ATOM   2436  N   PHE B  56       7.676  -8.533  21.318  1.00 10.00      B   
ATOM   2437  HN  PHE B  56       8.229  -7.956  21.885  1.00 10.00      B   
ATOM   2438  CA  PHE B  56       6.424  -8.013  20.783  1.00 10.00      B   
ATOM   2439  CB  PHE B  56       6.172  -6.592  21.295  1.00 10.00      B   
ATOM   2440  CG  PHE B  56       5.093  -6.496  22.337  1.00 10.00      B   
ATOM   2441  CD1 PHE B  56       3.767  -6.346  21.966  1.00 10.00      B   
ATOM   2442  CD2 PHE B  56       5.405  -6.551  23.685  1.00 10.00      B   
ATOM   2443  CE1 PHE B  56       2.772  -6.253  22.920  1.00 10.00      B   
ATOM   2444  CE2 PHE B  56       4.416  -6.459  24.644  1.00 10.00      B   
ATOM   2445  CZ  PHE B  56       3.096  -6.310  24.261  1.00 10.00      B   
ATOM   2446  C   PHE B  56       6.456  -8.016  19.259  1.00 10.00      B   
ATOM   2447  O   PHE B  56       5.490  -8.419  18.613  1.00 10.00      B   
ATOM   2448  N   ILE B  57       7.581  -7.578  18.696  1.00 10.00      B   
ATOM   2449  HN  ILE B  57       8.314  -7.266  19.275  1.00 10.00      B   
ATOM   2450  CA  ILE B  57       7.755  -7.532  17.246  1.00 10.00      B   
ATOM   2451  CB  ILE B  57       9.152  -6.993  16.858  1.00 10.00      B   
ATOM   2452  CG1 ILE B  57       9.293  -5.527  17.280  1.00 10.00      B   
ATOM   2453  CG2 ILE B  57       9.405  -7.143  15.362  1.00 10.00      B   
ATOM   2454  CD1 ILE B  57      10.697  -4.979  17.139  1.00 10.00      B   
ATOM   2455  C   ILE B  57       7.542  -8.913  16.629  1.00 10.00      B   
ATOM   2456  O   ILE B  57       6.872  -9.048  15.604  1.00 10.00      B   
ATOM   2457  N   ASN B  58       8.091  -9.935  17.275  1.00 10.00      B   
ATOM   2458  HN  ASN B  58       8.595  -9.764  18.099  1.00 10.00      B   
ATOM   2459  CA  ASN B  58       7.958 -11.305  16.791  1.00 10.00      B   
ATOM   2460  CB  ASN B  58       8.799 -12.273  17.630  1.00 10.00      B   
ATOM   2461  CG  ASN B  58      10.274 -12.222  17.283  1.00 10.00      B   
ATOM   2462  OD1 ASN B  58      10.654 -11.850  16.172  1.00 10.00      B   
ATOM   2463  ND2 ASN B  58      11.121 -12.593  18.229  1.00 10.00      B   
ATOM   2464 HD21 ASN B  58      10.755 -12.877  19.097  1.00 10.00      B   
ATOM   2465 HD22 ASN B  58      12.079 -12.578  18.023  1.00 10.00      B   
ATOM   2466  C   ASN B  58       6.497 -11.735  16.787  1.00 10.00      B   
ATOM   2467  O   ASN B  58       6.016 -12.318  15.815  1.00 10.00      B   
ATOM   2468  N   ASN B  59       5.793 -11.427  17.873  1.00 10.00      B   
ATOM   2469  HN  ASN B  59       6.240 -10.961  18.615  1.00 10.00      B   
ATOM   2470  CA  ASN B  59       4.377 -11.767  17.998  1.00 10.00      B   
ATOM   2471  CB  ASN B  59       3.847 -11.348  19.375  1.00 10.00      B   
ATOM   2472  CG  ASN B  59       2.372 -11.661  19.571  1.00 10.00      B   
ATOM   2473  OD1 ASN B  59       1.884 -12.721  19.168  1.00 10.00      B   
ATOM   2474  ND2 ASN B  59       1.653 -10.736  20.191  1.00 10.00      B   
ATOM   2475 HD21 ASN B  59       2.104  -9.919  20.484  1.00 10.00      B   
ATOM   2476 HD22 ASN B  59       0.692 -10.902  20.325  1.00 10.00      B   
ATOM   2477  C   ASN B  59       3.566 -11.091  16.893  1.00 10.00      B   
ATOM   2478  O   ASN B  59       2.712 -11.715  16.261  1.00 10.00      B   
ATOM   2479  N   ILE B  60       3.858  -9.817  16.652  1.00 10.00      B   
ATOM   2480  HN  ILE B  60       4.559  -9.379  17.185  1.00 10.00      B   
ATOM   2481  CA  ILE B  60       3.167  -9.051  15.622  1.00 10.00      B   
ATOM   2482  CB  ILE B  60       3.543  -7.554  15.687  1.00 10.00      B   
ATOM   2483  CG1 ILE B  60       3.141  -6.965  17.041  1.00 10.00      B   
ATOM   2484  CG2 ILE B  60       2.883  -6.779  14.553  1.00 10.00      B   
ATOM   2485  CD1 ILE B  60       3.675  -5.570  17.287  1.00 10.00      B   
ATOM   2486  C   ILE B  60       3.484  -9.600  14.232  1.00 10.00      B   
ATOM   2487  O   ILE B  60       2.588  -9.797  13.413  1.00 10.00      B   
ATOM   2488  N   ASN B  61       4.761  -9.865  13.980  1.00 10.00      B   
ATOM   2489  HN  ASN B  61       5.434  -9.690  14.678  1.00 10.00      B   
ATOM   2490  CA  ASN B  61       5.197 -10.393  12.688  1.00 10.00      B   
ATOM   2491  CB  ASN B  61       6.726 -10.507  12.629  1.00 10.00      B   
ATOM   2492  CG  ASN B  61       7.339  -9.665  11.523  1.00 10.00      B   
ATOM   2493  OD1 ASN B  61       6.794  -8.630  11.140  1.00 10.00      B   
ATOM   2494  ND2 ASN B  61       8.482 -10.103  11.005  1.00 10.00      B   
ATOM   2495 HD21 ASN B  61       8.861 -10.933  11.357  1.00 10.00      B   
ATOM   2496 HD22 ASN B  61       8.905  -9.574  10.283  1.00 10.00      B   
ATOM   2497  C   ASN B  61       4.555 -11.748  12.399  1.00 10.00      B   
ATOM   2498  O   ASN B  61       4.255 -12.068  11.251  1.00 10.00      B   
ATOM   2499  N   SER B  62       4.321 -12.523  13.455  1.00 10.00      B   
ATOM   2500  HN  SER B  62       4.561 -12.195  14.347  1.00 10.00      B   
ATOM   2501  CA  SER B  62       3.718 -13.844  13.327  1.00 10.00      B   
ATOM   2502  CB  SER B  62       3.657 -14.540  14.688  1.00 10.00      B   
ATOM   2503  OG  SER B  62       4.955 -14.700  15.239  1.00 10.00      B   
ATOM   2504  HG  SER B  62       5.405 -13.841  15.263  1.00 10.00      B   
ATOM   2505  C   SER B  62       2.325 -13.777  12.702  1.00 10.00      B   
ATOM   2506  O   SER B  62       1.994 -14.571  11.819  1.00 10.00      B   
ATOM   2507  N   VAL B  63       1.512 -12.825  13.147  1.00 10.00      B   
ATOM   2508  HN  VAL B  63       1.825 -12.208  13.843  1.00 10.00      B   
ATOM   2509  CA  VAL B  63       0.161 -12.681  12.612  1.00 10.00      B   
ATOM   2510  CB  VAL B  63      -0.800 -11.961  13.586  1.00 10.00      B   
ATOM   2511  CG1 VAL B  63      -0.882 -12.709  14.909  1.00 10.00      B   
ATOM   2512  CG2 VAL B  63      -0.386 -10.515  13.810  1.00 10.00      B   
ATOM   2513  C   VAL B  63       0.174 -11.984  11.251  1.00 10.00      B   
ATOM   2514  O   VAL B  63      -0.763 -12.118  10.463  1.00 10.00      B   
ATOM   2515  N   LEU B  64       1.253 -11.259  10.978  1.00 10.00      B   
ATOM   2516  HN  LEU B  64       1.968 -11.198  11.647  1.00 10.00      B   
ATOM   2517  CA  LEU B  64       1.407 -10.548   9.714  1.00 10.00      B   
ATOM   2518  CB  LEU B  64       2.479  -9.462   9.836  1.00 10.00      B   
ATOM   2519  CG  LEU B  64       2.099  -8.213  10.636  1.00 10.00      B   
ATOM   2520  CD1 LEU B  64       3.270  -7.241  10.694  1.00 10.00      B   
ATOM   2521  CD2 LEU B  64       0.874  -7.541  10.033  1.00 10.00      B   
ATOM   2522  C   LEU B  64       1.773 -11.520   8.597  1.00 10.00      B   
ATOM   2523  O   LEU B  64       1.480 -11.278   7.423  1.00 10.00      B   
ATOM   2524  N   GLU B  65       2.397 -12.633   8.975  1.00 10.00      B   
ATOM   2525  HN  GLU B  65       2.600 -12.763   9.928  1.00 10.00      B   
ATOM   2526  CA  GLU B  65       2.802 -13.655   8.016  1.00 10.00      B   
ATOM   2527  CB  GLU B  65       3.587 -14.770   8.708  1.00 10.00      B   
ATOM   2528  CG  GLU B  65       4.995 -14.373   9.116  1.00 10.00      B   
ATOM   2529  CD  GLU B  65       5.727 -15.487   9.831  1.00 10.00      B   
ATOM   2530  OE1 GLU B  65       6.015 -16.520   9.192  1.00 10.00      B   
ATOM   2531  OE2 GLU B  65       6.025 -15.336  11.033  1.00 10.00      B   
ATOM   2532  C   GLU B  65       1.594 -14.233   7.291  1.00 10.00      B   
ATOM   2533  O   GLU B  65       1.711 -14.763   6.187  1.00 10.00      B   
ATOM   2534  N   SER B  66       0.428 -14.109   7.913  1.00 10.00      B   
ATOM   2535  HN  SER B  66       0.397 -13.666   8.789  1.00 10.00      B   
ATOM   2536  CA  SER B  66      -0.808 -14.605   7.326  1.00 10.00      B   
ATOM   2537  CB  SER B  66      -1.906 -14.670   8.388  1.00 10.00      B   
ATOM   2538  OG  SER B  66      -1.437 -15.348   9.546  1.00 10.00      B   
ATOM   2539  HG  SER B  66      -0.634 -15.834   9.326  1.00 10.00      B   
ATOM   2540  C   SER B  66      -1.234 -13.736   6.139  1.00 10.00      B   
ATOM   2541  O   SER B  66      -2.084 -14.125   5.344  1.00 10.00      B   
ATOM   2542  N   LEU B  67      -0.634 -12.555   6.032  1.00 10.00      B   
ATOM   2543  HN  LEU B  67       0.021 -12.289   6.714  1.00 10.00      B   
ATOM   2544  CA  LEU B  67      -0.922 -11.639   4.937  1.00 10.00      B   
ATOM   2545  CB  LEU B  67      -1.314 -10.260   5.478  1.00 10.00      B   
ATOM   2546  CG  LEU B  67      -2.677 -10.164   6.168  1.00 10.00      B   
ATOM   2547  CD1 LEU B  67      -2.853  -8.796   6.809  1.00 10.00      B   
ATOM   2548  CD2 LEU B  67      -3.800 -10.437   5.176  1.00 10.00      B   
ATOM   2549  C   LEU B  67       0.298 -11.521   4.026  1.00 10.00      B   
ATOM   2550  O   LEU B  67       0.297 -10.757   3.061  1.00 10.00      B   
ATOM   2551  N   TYR B  68       1.335 -12.292   4.361  1.00 10.00      B   
ATOM   2552  HN  TYR B  68       1.250 -12.873   5.146  1.00 10.00      B   
ATOM   2553  CA  TYR B  68       2.588 -12.321   3.605  1.00 10.00      B   
ATOM   2554  CB  TYR B  68       2.406 -12.954   2.226  1.00 10.00      B   
ATOM   2555  CG  TYR B  68       2.096 -14.431   2.311  1.00 10.00      B   
ATOM   2556  CD1 TYR B  68       3.077 -15.341   2.682  1.00 10.00      B   
ATOM   2557  CD2 TYR B  68       0.820 -14.913   2.049  1.00 10.00      B   
ATOM   2558  CE1 TYR B  68       2.800 -16.690   2.777  1.00 10.00      B   
ATOM   2559  CE2 TYR B  68       0.535 -16.263   2.139  1.00 10.00      B   
ATOM   2560  CZ  TYR B  68       1.528 -17.145   2.510  1.00 10.00      B   
ATOM   2561  OH  TYR B  68       1.252 -18.489   2.602  1.00 10.00      B   
ATOM   2562  HH  TYR B  68       1.168 -18.734   3.528  1.00 10.00      B   
ATOM   2563  C   TYR B  68       3.298 -10.970   3.555  1.00 10.00      B   
ATOM   2564  O   TYR B  68       3.947 -10.619   2.565  1.00 10.00      B   
ATOM   2565  N   ILE B  69       3.173 -10.230   4.646  1.00 10.00      B   
ATOM   2566  HN  ILE B  69       2.640 -10.577   5.392  1.00 10.00      B   
ATOM   2567  CA  ILE B  69       3.805  -8.927   4.792  1.00 10.00      B   
ATOM   2568  CB  ILE B  69       2.806  -7.769   4.568  1.00 10.00      B   
ATOM   2569  CG1 ILE B  69       1.528  -7.985   5.387  1.00 10.00      B   
ATOM   2570  CG2 ILE B  69       2.485  -7.612   3.087  1.00 10.00      B   
ATOM   2571  CD1 ILE B  69       0.550  -6.829   5.326  1.00 10.00      B   
ATOM   2572  C   ILE B  69       4.371  -8.833   6.201  1.00 10.00      B   
ATOM   2573  O   ILE B  69       3.928  -9.561   7.086  1.00 10.00      B   
ATOM   2574  N   GLU B  70       5.349  -7.968   6.417  1.00 10.00      B   
ATOM   2575  HN  GLU B  70       5.679  -7.407   5.681  1.00 10.00      B   
ATOM   2576  CA  GLU B  70       5.938  -7.837   7.742  1.00 10.00      B   
ATOM   2577  CB  GLU B  70       6.983  -8.932   7.990  1.00 10.00      B   
ATOM   2578  CG  GLU B  70       8.290  -8.748   7.234  1.00 10.00      B   
ATOM   2579  CD  GLU B  70       9.438  -9.502   7.875  1.00 10.00      B   
ATOM   2580  OE1 GLU B  70       9.790 -10.590   7.376  1.00 10.00      B   
ATOM   2581  OE2 GLU B  70       9.985  -9.012   8.888  1.00 10.00      B   
ATOM   2582  C   GLU B  70       6.547  -6.460   7.962  1.00 10.00      B   
ATOM   2583  O   GLU B  70       6.718  -5.682   7.019  1.00 10.00      B   
ATOM   2584  N   ILE B  71       6.875  -6.169   9.215  1.00 10.00      B   
ATOM   2585  HN  ILE B  71       6.721  -6.840   9.917  1.00 10.00      B   
ATOM   2586  CA  ILE B  71       7.481  -4.894   9.574  1.00 10.00      B   
ATOM   2587  CB  ILE B  71       7.037  -4.400  10.970  1.00 10.00      B   
ATOM   2588  CG1 ILE B  71       7.024  -5.555  11.981  1.00 10.00      B   
ATOM   2589  CG2 ILE B  71       5.670  -3.734  10.885  1.00 10.00      B   
ATOM   2590  CD1 ILE B  71       6.711  -5.131  13.401  1.00 10.00      B   
ATOM   2591  C   ILE B  71       8.999  -5.006   9.505  1.00 10.00      B   
ATOM   2592  O   ILE B  71       9.707  -4.826  10.500  1.00 10.00      B   
ATOM   2593  N   LYS B  72       9.478  -5.330   8.314  1.00 10.00      B   
ATOM   2594  HN  LYS B  72       8.845  -5.461   7.576  1.00 10.00      B   
ATOM   2595  CA  LYS B  72      10.899  -5.495   8.054  1.00 10.00      B   
ATOM   2596  CB  LYS B  72      11.098  -5.927   6.598  1.00 10.00      B   
ATOM   2597  CG  LYS B  72      12.541  -6.088   6.147  1.00 10.00      B   
ATOM   2598  CD  LYS B  72      12.588  -6.609   4.718  1.00 10.00      B   
ATOM   2599  CE  LYS B  72      13.947  -6.395   4.073  1.00 10.00      B   
ATOM   2600  NZ  LYS B  72      13.921  -6.744   2.626  1.00 10.00      B   
ATOM   2601  HZ1 LYS B  72      13.733  -7.759   2.506  1.00 10.00      B   
ATOM   2602  HZ2 LYS B  72      14.842  -6.519   2.181  1.00 10.00      B   
ATOM   2603  HZ3 LYS B  72      13.177  -6.206   2.141  1.00 10.00      B   
ATOM   2604  C   LYS B  72      11.669  -4.212   8.354  1.00 10.00      B   
ATOM   2605  O   LYS B  72      11.419  -3.167   7.751  1.00 10.00      B   
ATOM   2606  N   ARG B  73      12.592  -4.298   9.304  1.00 10.00      B   
ATOM   2607  HN  ARG B  73      12.729  -5.156   9.757  1.00 10.00      B   
ATOM   2608  CA  ARG B  73      13.400  -3.150   9.689  1.00 10.00      B   
ATOM   2609  CB  ARG B  73      14.008  -3.353  11.080  1.00 10.00      B   
ATOM   2610  CG  ARG B  73      14.526  -2.071  11.712  1.00 10.00      B   
ATOM   2611  CD  ARG B  73      15.040  -2.300  13.123  1.00 10.00      B   
ATOM   2612  NE  ARG B  73      15.084  -1.053  13.889  1.00 10.00      B   
ATOM   2613  HE  ARG B  73      14.601  -0.281  13.517  1.00 10.00      B   
ATOM   2614  CZ  ARG B  73      15.715  -0.911  15.054  1.00 10.00      B   
ATOM   2615  NH1 ARG B  73      16.426  -1.910  15.557  1.00 10.00      B   
ATOM   2616 HH11 ARG B  73      16.504  -2.814  15.041  1.00 10.00      B   
ATOM   2617 HH12 ARG B  73      16.917  -1.796  16.471  1.00 10.00      B   
ATOM   2618  NH2 ARG B  73      15.658   0.246  15.701  1.00 10.00      B   
ATOM   2619 HH21 ARG B  73      16.149   0.360  16.619  1.00 10.00      B   
ATOM   2620 HH22 ARG B  73      15.131   1.049  15.298  1.00 10.00      B   
ATOM   2621  C   ARG B  73      14.504  -2.902   8.669  1.00 10.00      B   
ATOM   2622  O   ARG B  73      15.136  -3.844   8.180  1.00 10.00      B   
ATOM   2623  N   GLY B  74      14.733  -1.636   8.354  1.00 10.00      B   
ATOM   2624  HN  GLY B  74      14.202  -0.929   8.785  1.00 10.00      B   
ATOM   2625  CA  GLY B  74      15.755  -1.280   7.395  1.00 10.00      B   
ATOM   2626  C   GLY B  74      16.654  -0.176   7.902  1.00 10.00      B   
ATOM   2627  O   GLY B  74      16.407   0.388   8.964  1.00 10.00      B   
ATOM   2628  N   VAL B  75      17.689   0.135   7.136  1.00 10.00      B   
ATOM   2629  HN  VAL B  75      17.809  -0.337   6.285  1.00 10.00      B   
ATOM   2630  CA  VAL B  75      18.650   1.168   7.504  1.00 10.00      B   
ATOM   2631  CB  VAL B  75      19.957   0.523   8.035  1.00 10.00      B   
ATOM   2632  CG1 VAL B  75      21.096   1.528   8.097  1.00 10.00      B   
ATOM   2633  CG2 VAL B  75      19.733  -0.102   9.404  1.00 10.00      B   
ATOM   2634  C   VAL B  75      18.964   2.037   6.285  1.00 10.00      B   
ATOM   2635  O   VAL B  75      19.176   1.515   5.190  1.00 10.00      B   
ATOM   2636  N   THR B  76      18.963   3.353   6.467  1.00 10.00      B   
ATOM   2637  HN  THR B  76      18.749   3.718   7.354  1.00 10.00      B   
ATOM   2638  CA  THR B  76      19.259   4.279   5.381  1.00 10.00      B   
ATOM   2639  CB  THR B  76      18.919   5.721   5.791  1.00 10.00      B   
ATOM   2640  OG1 THR B  76      18.518   5.727   7.168  1.00 10.00      B   
ATOM   2641  HG1 THR B  76      18.731   6.595   7.562  1.00 10.00      B   
ATOM   2642  CG2 THR B  76      17.778   6.256   4.940  1.00 10.00      B   
ATOM   2643  C   THR B  76      20.732   4.190   4.974  1.00 10.00      B   
ATOM   2644  O   THR B  76      21.611   4.035   5.822  1.00 10.00      B   
ATOM   2645  N   GLU B  77      20.992   4.293   3.675  1.00 10.00      B   
ATOM   2646  HN  GLU B  77      20.251   4.428   3.050  1.00 10.00      B   
ATOM   2647  CA  GLU B  77      22.351   4.202   3.149  1.00 10.00      B   
ATOM   2648  CB  GLU B  77      22.323   4.051   1.624  1.00 10.00      B   
ATOM   2649  CG  GLU B  77      21.341   3.018   1.089  1.00 10.00      B   
ATOM   2650  CD  GLU B  77      21.497   2.806  -0.408  1.00 10.00      B   
ATOM   2651  OE1 GLU B  77      21.590   3.808  -1.146  1.00 10.00      B   
ATOM   2652  OE2 GLU B  77      21.538   1.638  -0.850  1.00 10.00      B   
ATOM   2653  C   GLU B  77      23.189   5.432   3.500  1.00 10.00      B   
ATOM   2654  O   GLU B  77      24.417   5.359   3.558  1.00 10.00      B   
ATOM   2655  N   ASP B  78      22.522   6.551   3.745  1.00 10.00      B   
ATOM   2656  HN  ASP B  78      21.541   6.537   3.729  1.00 10.00      B   
ATOM   2657  CA  ASP B  78      23.208   7.805   4.042  1.00 10.00      B   
ATOM   2658  CB  ASP B  78      22.470   8.994   3.405  1.00 10.00      B   
ATOM   2659  CG  ASP B  78      21.087   9.235   3.987  1.00 10.00      B   
ATOM   2660  OD1 ASP B  78      20.700  10.416   4.140  1.00 10.00      B   
ATOM   2661  OD2 ASP B  78      20.391   8.248   4.299  1.00 10.00      B   
ATOM   2662  C   ASP B  78      23.448   8.050   5.533  1.00 10.00      B   
ATOM   2663  O   ASP B  78      24.574   8.330   5.944  1.00 10.00      B   
ATOM   2664  N   ASP B  79      22.402   7.959   6.341  1.00 10.00      B   
ATOM   2665  HN  ASP B  79      21.523   7.731   5.966  1.00 10.00      B   
ATOM   2666  CA  ASP B  79      22.535   8.216   7.775  1.00 10.00      B   
ATOM   2667  CB  ASP B  79      21.435   9.161   8.278  1.00 10.00      B   
ATOM   2668  CG  ASP B  79      20.337   8.466   9.052  1.00 10.00      B   
ATOM   2669  OD1 ASP B  79      19.550   7.723   8.433  1.00 10.00      B   
ATOM   2670  OD2 ASP B  79      20.248   8.676  10.282  1.00 10.00      B   
ATOM   2671  C   ASP B  79      22.633   6.944   8.616  1.00 10.00      B   
ATOM   2672  O   ASP B  79      23.404   6.889   9.574  1.00 10.00      B   
ATOM   2673  N   GLY B  80      21.859   5.927   8.265  1.00 10.00      B   
ATOM   2674  HN  GLY B  80      21.251   6.025   7.506  1.00 10.00      B   
ATOM   2675  CA  GLY B  80      21.901   4.681   9.008  1.00 10.00      B   
ATOM   2676  C   GLY B  80      20.794   4.559  10.041  1.00 10.00      B   
ATOM   2677  O   GLY B  80      20.969   3.908  11.073  1.00 10.00      B   
ATOM   2678  N   ARG B  81      19.659   5.183   9.768  1.00 10.00      B   
ATOM   2679  HN  ARG B  81      19.590   5.706   8.940  1.00 10.00      B   
ATOM   2680  CA  ARG B  81      18.516   5.139  10.672  1.00 10.00      B   
ATOM   2681  CB  ARG B  81      17.584   6.321  10.399  1.00 10.00      B   
ATOM   2682  CG  ARG B  81      16.937   6.913  11.637  1.00 10.00      B   
ATOM   2683  CD  ARG B  81      16.545   8.363  11.401  1.00 10.00      B   
ATOM   2684  NE  ARG B  81      17.691   9.167  10.978  1.00 10.00      B   
ATOM   2685  HE  ARG B  81      18.536   8.682  10.776  1.00 10.00      B   
ATOM   2686  CZ  ARG B  81      17.679  10.491  10.844  1.00 10.00      B   
ATOM   2687  NH1 ARG B  81      16.573  11.189  11.079  1.00 10.00      B   
ATOM   2688 HH11 ARG B  81      16.581  12.229  10.985  1.00 10.00      B   
ATOM   2689 HH12 ARG B  81      15.691  10.701  11.344  1.00 10.00      B   
ATOM   2690  NH2 ARG B  81      18.784  11.116  10.459  1.00 10.00      B   
ATOM   2691 HH21 ARG B  81      18.790  12.154  10.345  1.00 10.00      B   
ATOM   2692 HH22 ARG B  81      19.653  10.564  10.264  1.00 10.00      B   
ATOM   2693  C   ARG B  81      17.748   3.828  10.516  1.00 10.00      B   
ATOM   2694  O   ARG B  81      17.229   3.527   9.440  1.00 10.00      B   
ATOM   2695  N   PRO B  82      17.669   3.030  11.593  1.00 10.00      B   
ATOM   2696  CA  PRO B  82      16.960   1.751  11.580  1.00 10.00      B   
ATOM   2697  CB  PRO B  82      17.565   1.013  12.773  1.00 10.00      B   
ATOM   2698  CG  PRO B  82      17.954   2.091  13.730  1.00 10.00      B   
ATOM   2699  CD  PRO B  82      18.280   3.309  12.907  1.00 10.00      B   
ATOM   2700  C   PRO B  82      15.446   1.929  11.753  1.00 10.00      B   
ATOM   2701  O   PRO B  82      14.905   1.790  12.856  1.00 10.00      B   
ATOM   2702  N   ILE B  83      14.771   2.237  10.655  1.00 10.00      B   
ATOM   2703  HN  ILE B  83      15.262   2.318   9.807  1.00 10.00      B   
ATOM   2704  CA  ILE B  83      13.327   2.452  10.666  1.00 10.00      B   
ATOM   2705  CB  ILE B  83      12.915   3.593   9.709  1.00 10.00      B   
ATOM   2706  CG1 ILE B  83      13.402   3.305   8.283  1.00 10.00      B   
ATOM   2707  CG2 ILE B  83      13.458   4.925  10.207  1.00 10.00      B   
ATOM   2708  CD1 ILE B  83      12.864   4.262   7.239  1.00 10.00      B   
ATOM   2709  C   ILE B  83      12.558   1.182  10.297  1.00 10.00      B   
ATOM   2710  O   ILE B  83      13.150   0.177   9.903  1.00 10.00      B   
ATOM   2711  N   TYR B  84      11.238   1.241  10.430  1.00 10.00      B   
ATOM   2712  HN  TYR B  84      10.828   2.077  10.733  1.00 10.00      B   
ATOM   2713  CA  TYR B  84      10.371   0.110  10.114  1.00 10.00      B   
ATOM   2714  CB  TYR B  84       9.531  -0.274  11.338  1.00 10.00      B   
ATOM   2715  CG  TYR B  84      10.320  -0.788  12.520  1.00 10.00      B   
ATOM   2716  CD1 TYR B  84      10.848   0.086  13.462  1.00 10.00      B   
ATOM   2717  CD2 TYR B  84      10.526  -2.149  12.702  1.00 10.00      B   
ATOM   2718  CE1 TYR B  84      11.561  -0.381  14.548  1.00 10.00      B   
ATOM   2719  CE2 TYR B  84      11.238  -2.626  13.784  1.00 10.00      B   
ATOM   2720  CZ  TYR B  84      11.753  -1.738  14.706  1.00 10.00      B   
ATOM   2721  OH  TYR B  84      12.462  -2.206  15.788  1.00 10.00      B   
ATOM   2722  HH  TYR B  84      12.161  -1.754  16.584  1.00 10.00      B   
ATOM   2723  C   TYR B  84       9.437   0.488   8.971  1.00 10.00      B   
ATOM   2724  O   TYR B  84       9.153   1.670   8.769  1.00 10.00      B   
ATOM   2725  N   ALA B  85       8.961  -0.508   8.233  1.00 10.00      B   
ATOM   2726  HN  ALA B  85       9.222  -1.430   8.441  1.00 10.00      B   
ATOM   2727  CA  ALA B  85       8.057  -0.266   7.115  1.00 10.00      B   
ATOM   2728  CB  ALA B  85       8.840   0.167   5.882  1.00 10.00      B   
ATOM   2729  C   ALA B  85       7.233  -1.511   6.808  1.00 10.00      B   
ATOM   2730  O   ALA B  85       7.610  -2.623   7.180  1.00 10.00      B   
ATOM   2731  N   LEU B  86       6.101  -1.316   6.138  1.00 10.00      B   
ATOM   2732  HN  LEU B  86       5.854  -0.406   5.878  1.00 10.00      B   
ATOM   2733  CA  LEU B  86       5.228  -2.424   5.765  1.00 10.00      B   
ATOM   2734  CB  LEU B  86       3.776  -1.955   5.635  1.00 10.00      B   
ATOM   2735  CG  LEU B  86       3.105  -1.472   6.925  1.00 10.00      B   
ATOM   2736  CD1 LEU B  86       1.727  -0.899   6.632  1.00 10.00      B   
ATOM   2737  CD2 LEU B  86       3.011  -2.603   7.940  1.00 10.00      B   
ATOM   2738  C   LEU B  86       5.714  -3.031   4.455  1.00 10.00      B   
ATOM   2739  O   LEU B  86       5.122  -2.820   3.390  1.00 10.00      B   
ATOM   2740  N   VAL B  87       6.799  -3.782   4.556  1.00 10.00      B   
ATOM   2741  HN  VAL B  87       7.186  -3.933   5.448  1.00 10.00      B   
ATOM   2742  CA  VAL B  87       7.429  -4.408   3.407  1.00 10.00      B   
ATOM   2743  CB  VAL B  87       8.860  -4.881   3.751  1.00 10.00      B   
ATOM   2744  CG1 VAL B  87       9.523  -5.547   2.554  1.00 10.00      B   
ATOM   2745  CG2 VAL B  87       9.700  -3.712   4.245  1.00 10.00      B   
ATOM   2746  C   VAL B  87       6.615  -5.577   2.861  1.00 10.00      B   
ATOM   2747  O   VAL B  87       6.084  -6.395   3.616  1.00 10.00      B   
ATOM   2748  N   ASN B  88       6.519  -5.630   1.539  1.00 10.00      B   
ATOM   2749  HN  ASN B  88       6.962  -4.939   1.005  1.00 10.00      B   
ATOM   2750  CA  ASN B  88       5.802  -6.691   0.850  1.00 10.00      B   
ATOM   2751  CB  ASN B  88       5.037  -6.114  -0.344  1.00 10.00      B   
ATOM   2752  CG  ASN B  88       4.076  -7.110  -0.961  1.00 10.00      B   
ATOM   2753  OD1 ASN B  88       4.444  -7.879  -1.842  1.00 10.00      B   
ATOM   2754  ND2 ASN B  88       2.833  -7.095  -0.507  1.00 10.00      B   
ATOM   2755 HD21 ASN B  88       2.601  -6.447   0.194  1.00 10.00      B   
ATOM   2756 HD22 ASN B  88       2.195  -7.737  -0.884  1.00 10.00      B   
ATOM   2757  C   ASN B  88       6.812  -7.729   0.377  1.00 10.00      B   
ATOM   2758  O   ASN B  88       7.871  -7.372  -0.134  1.00 10.00      B   
ATOM   2759  N   LEU B  89       6.491  -9.005   0.550  1.00 10.00      B   
ATOM   2760  HN  LEU B  89       5.626  -9.234   0.949  1.00 10.00      B   
ATOM   2761  CA  LEU B  89       7.409 -10.075   0.169  1.00 10.00      B   
ATOM   2762  CB  LEU B  89       7.370 -11.215   1.194  1.00 10.00      B   
ATOM   2763  CG  LEU B  89       8.128 -10.976   2.507  1.00 10.00      B   
ATOM   2764  CD1 LEU B  89       7.348 -10.059   3.439  1.00 10.00      B   
ATOM   2765  CD2 LEU B  89       8.449 -12.296   3.192  1.00 10.00      B   
ATOM   2766  C   LEU B  89       7.172 -10.611  -1.245  1.00 10.00      B   
ATOM   2767  O   LEU B  89       7.885 -11.512  -1.695  1.00 10.00      B   
ATOM   2768  N   ALA B  90       6.190 -10.063  -1.948  1.00 10.00      B   
ATOM   2769  HN  ALA B  90       5.663  -9.333  -1.556  1.00 10.00      B   
ATOM   2770  CA  ALA B  90       5.890 -10.512  -3.303  1.00 10.00      B   
ATOM   2771  CB  ALA B  90       4.387 -10.548  -3.541  1.00 10.00      B   
ATOM   2772  C   ALA B  90       6.580  -9.631  -4.342  1.00 10.00      B   
ATOM   2773  O   ALA B  90       6.859  -8.460  -4.086  1.00 10.00      B   
ATOM   2774  N   THR B  91       6.848 -10.204  -5.513  1.00 10.00      B   
ATOM   2775  HN  THR B  91       6.602 -11.142  -5.647  1.00 10.00      B   
ATOM   2776  CA  THR B  91       7.511  -9.485  -6.600  1.00 10.00      B   
ATOM   2777  CB  THR B  91       7.935 -10.448  -7.739  1.00 10.00      B   
ATOM   2778  OG1 THR B  91       8.760  -9.768  -8.695  1.00 10.00      B   
ATOM   2779  HG1 THR B  91       9.599 -10.252  -8.797  1.00 10.00      B   
ATOM   2780  CG2 THR B  91       6.725 -11.049  -8.444  1.00 10.00      B   
ATOM   2781  C   THR B  91       6.631  -8.358  -7.151  1.00 10.00      B   
ATOM   2782  O   THR B  91       7.130  -7.342  -7.639  1.00 10.00      B   
ATOM   2783  N   THR B  92       5.319  -8.525  -7.039  1.00 10.00      B   
ATOM   2784  HN  THR B  92       4.975  -9.344  -6.631  1.00 10.00      B   
ATOM   2785  CA  THR B  92       4.371  -7.531  -7.521  1.00 10.00      B   
ATOM   2786  CB  THR B  92       3.007  -8.191  -7.787  1.00 10.00      B   
ATOM   2787  OG1 THR B  92       3.190  -9.610  -7.919  1.00 10.00      B   
ATOM   2788  HG1 THR B  92       3.060  -9.867  -8.843  1.00 10.00      B   
ATOM   2789  CG2 THR B  92       2.388  -7.644  -9.065  1.00 10.00      B   
ATOM   2790  C   THR B  92       4.204  -6.400  -6.502  1.00 10.00      B   
ATOM   2791  O   THR B  92       3.089  -5.950  -6.225  1.00 10.00      B   
ATOM   2792  N   SER B  93       5.325  -5.931  -5.966  1.00 10.00      B   
ATOM   2793  HN  SER B  93       6.186  -6.320  -6.250  1.00 10.00      B   
ATOM   2794  CA  SER B  93       5.334  -4.865  -4.973  1.00 10.00      B   
ATOM   2795  CB  SER B  93       6.726  -4.772  -4.351  1.00 10.00      B   
ATOM   2796  OG  SER B  93       7.479  -5.937  -4.649  1.00 10.00      B   
ATOM   2797  HG  SER B  93       7.035  -6.715  -4.275  1.00 10.00      B   
ATOM   2798  C   SER B  93       4.939  -3.521  -5.586  1.00 10.00      B   
ATOM   2799  O   SER B  93       4.612  -2.571  -4.872  1.00 10.00      B   
ATOM   2800  N   ILE B  94       4.955  -3.457  -6.915  1.00 10.00      B   
ATOM   2801  HN  ILE B  94       5.217  -4.252  -7.423  1.00 10.00      B   
ATOM   2802  CA  ILE B  94       4.601  -2.238  -7.642  1.00 10.00      B   
ATOM   2803  CB  ILE B  94       4.857  -2.398  -9.163  1.00 10.00      B   
ATOM   2804  CG1 ILE B  94       4.666  -1.068  -9.904  1.00 10.00      B   
ATOM   2805  CG2 ILE B  94       3.972  -3.489  -9.754  1.00 10.00      B   
ATOM   2806  CD1 ILE B  94       5.055  -1.116 -11.367  1.00 10.00      B   
ATOM   2807  C   ILE B  94       3.140  -1.848  -7.388  1.00 10.00      B   
ATOM   2808  O   ILE B  94       2.742  -0.696  -7.585  1.00 10.00      B   
ATOM   2809  N   SER B  95       2.356  -2.811  -6.914  1.00 10.00      B   
ATOM   2810  HN  SER B  95       2.738  -3.701  -6.759  1.00 10.00      B   
ATOM   2811  CA  SER B  95       0.948  -2.592  -6.623  1.00 10.00      B   
ATOM   2812  CB  SER B  95       0.303  -3.905  -6.175  1.00 10.00      B   
ATOM   2813  OG  SER B  95       0.666  -4.969  -7.041  1.00 10.00      B   
ATOM   2814  HG  SER B  95       1.400  -5.464  -6.650  1.00 10.00      B   
ATOM   2815  C   SER B  95       0.757  -1.517  -5.551  1.00 10.00      B   
ATOM   2816  O   SER B  95      -0.294  -0.880  -5.487  1.00 10.00      B   
ATOM   2817  N   LYS B  96       1.783  -1.312  -4.724  1.00 10.00      B   
ATOM   2818  HN  LYS B  96       2.604  -1.838  -4.845  1.00 10.00      B   
ATOM   2819  CA  LYS B  96       1.727  -0.318  -3.653  1.00 10.00      B   
ATOM   2820  CB  LYS B  96       3.046  -0.292  -2.865  1.00 10.00      B   
ATOM   2821  CG  LYS B  96       3.215  -1.418  -1.851  1.00 10.00      B   
ATOM   2822  CD  LYS B  96       2.283  -1.248  -0.660  1.00 10.00      B   
ATOM   2823  CE  LYS B  96       2.652  -2.193   0.478  1.00 10.00      B   
ATOM   2824  NZ  LYS B  96       3.510  -1.537   1.505  1.00 10.00      B   
ATOM   2825  HZ1 LYS B  96       4.324  -1.059   1.049  1.00 10.00      B   
ATOM   2826  HZ2 LYS B  96       3.878  -2.243   2.177  1.00 10.00      B   
ATOM   2827  HZ3 LYS B  96       2.962  -0.829   2.032  1.00 10.00      B   
ATOM   2828  C   LYS B  96       1.437   1.076  -4.208  1.00 10.00      B   
ATOM   2829  O   LYS B  96       0.517   1.759  -3.754  1.00 10.00      B   
ATOM   2830  N   MET B  97       2.214   1.477  -5.208  1.00 10.00      B   
ATOM   2831  HN  MET B  97       2.903   0.869  -5.548  1.00 10.00      B   
ATOM   2832  CA  MET B  97       2.062   2.793  -5.821  1.00 10.00      B   
ATOM   2833  CB  MET B  97       3.295   3.154  -6.650  1.00 10.00      B   
ATOM   2834  CG  MET B  97       4.360   3.915  -5.880  1.00 10.00      B   
ATOM   2835  SD  MET B  97       5.661   4.559  -6.946  1.00 10.00      B   
ATOM   2836  CE  MET B  97       4.721   5.640  -8.023  1.00 10.00      B   
ATOM   2837  C   MET B  97       0.807   2.887  -6.678  1.00 10.00      B   
ATOM   2838  O   MET B  97       0.172   3.943  -6.744  1.00 10.00      B   
ATOM   2839  N   ALA B  98       0.446   1.781  -7.320  1.00 10.00      B   
ATOM   2840  HN  ALA B  98       0.991   0.972  -7.214  1.00 10.00      B   
ATOM   2841  CA  ALA B  98      -0.735   1.732  -8.182  1.00 10.00      B   
ATOM   2842  CB  ALA B  98      -0.669   0.519  -9.098  1.00 10.00      B   
ATOM   2843  C   ALA B  98      -2.024   1.716  -7.361  1.00 10.00      B   
ATOM   2844  O   ALA B  98      -2.849   0.810  -7.490  1.00 10.00      B   
ATOM   2845  N   THR B  99      -2.184   2.722  -6.514  1.00 10.00      B   
ATOM   2846  HN  THR B  99      -1.489   3.415  -6.468  1.00 10.00      B   
ATOM   2847  CA  THR B  99      -3.356   2.838  -5.664  1.00 10.00      B   
ATOM   2848  CB  THR B  99      -3.071   2.267  -4.257  1.00 10.00      B   
ATOM   2849  OG1 THR B  99      -2.280   1.073  -4.363  1.00 10.00      B   
ATOM   2850  HG1 THR B  99      -1.347   1.291  -4.217  1.00 10.00      B   
ATOM   2851  CG2 THR B  99      -4.371   1.943  -3.538  1.00 10.00      B   
ATOM   2852  C   THR B  99      -3.764   4.301  -5.517  1.00 10.00      B   
ATOM   2853  O   THR B  99      -4.877   4.692  -5.872  1.00 10.00      B   
ATOM   2854  N   ASP B 100      -2.844   5.106  -5.006  1.00 10.00      B   
ATOM   2855  HN  ASP B 100      -1.968   4.739  -4.771  1.00 10.00      B   
ATOM   2856  CA  ASP B 100      -3.100   6.525  -4.786  1.00 10.00      B   
ATOM   2857  CB  ASP B 100      -2.583   6.935  -3.401  1.00 10.00      B   
ATOM   2858  CG  ASP B 100      -2.976   8.344  -2.998  1.00 10.00      B   
ATOM   2859  OD1 ASP B 100      -4.159   8.566  -2.671  1.00 10.00      B   
ATOM   2860  OD2 ASP B 100      -2.096   9.230  -2.980  1.00 10.00      B   
ATOM   2861  C   ASP B 100      -2.441   7.378  -5.862  1.00 10.00      B   
ATOM   2862  O   ASP B 100      -2.823   8.526  -6.083  1.00 10.00      B   
ATOM   2863  N   PHE B 101      -1.460   6.806  -6.541  1.00 10.00      B   
ATOM   2864  HN  PHE B 101      -1.222   5.878  -6.352  1.00 10.00      B   
ATOM   2865  CA  PHE B 101      -0.739   7.523  -7.581  1.00 10.00      B   
ATOM   2866  CB  PHE B 101       0.713   7.045  -7.658  1.00 10.00      B   
ATOM   2867  CG  PHE B 101       1.567   7.486  -6.503  1.00 10.00      B   
ATOM   2868  CD1 PHE B 101       2.262   8.681  -6.559  1.00 10.00      B   
ATOM   2869  CD2 PHE B 101       1.679   6.705  -5.364  1.00 10.00      B   
ATOM   2870  CE1 PHE B 101       3.054   9.091  -5.506  1.00 10.00      B   
ATOM   2871  CE2 PHE B 101       2.469   7.109  -4.305  1.00 10.00      B   
ATOM   2872  CZ  PHE B 101       3.158   8.304  -4.376  1.00 10.00      B   
ATOM   2873  C   PHE B 101      -1.405   7.377  -8.943  1.00 10.00      B   
ATOM   2874  O   PHE B 101      -2.081   6.379  -9.217  1.00 10.00      B   
ATOM   2875  N   ALA B 102      -1.211   8.385  -9.782  1.00 10.00      B   
ATOM   2876  HN  ALA B 102      -0.681   9.161  -9.475  1.00 10.00      B   
ATOM   2877  CA  ALA B 102      -1.758   8.398 -11.131  1.00 10.00      B   
ATOM   2878  CB  ALA B 102      -1.792   9.824 -11.660  1.00 10.00      B   
ATOM   2879  C   ALA B 102      -0.915   7.510 -12.042  1.00 10.00      B   
ATOM   2880  O   ALA B 102       0.101   6.955 -11.613  1.00 10.00      B   
ATOM   2881  N   GLU B 103      -1.312   7.390 -13.303  1.00 10.00      B   
ATOM   2882  HN  GLU B 103      -2.101   7.902 -13.619  1.00 10.00      B   
ATOM   2883  CA  GLU B 103      -0.579   6.551 -14.239  1.00 10.00      B   
ATOM   2884  CB  GLU B 103      -1.404   6.241 -15.483  1.00 10.00      B   
ATOM   2885  CG  GLU B 103      -1.152   4.848 -16.035  1.00 10.00      B   
ATOM   2886  CD  GLU B 103      -1.938   4.568 -17.293  1.00 10.00      B   
ATOM   2887  OE1 GLU B 103      -3.115   4.171 -17.188  1.00 10.00      B   
ATOM   2888  OE2 GLU B 103      -1.378   4.735 -18.392  1.00 10.00      B   
ATOM   2889  C   GLU B 103       0.755   7.186 -14.606  1.00 10.00      B   
ATOM   2890  O   GLU B 103       1.778   6.499 -14.705  1.00 10.00      B   
ATOM   2891  N   ASN B 104       0.742   8.503 -14.783  1.00 10.00      B   
ATOM   2892  HN  ASN B 104      -0.107   8.989 -14.692  1.00 10.00      B   
ATOM   2893  CA  ASN B 104       1.957   9.242 -15.114  1.00 10.00      B   
ATOM   2894  CB  ASN B 104       1.657  10.706 -15.460  1.00 10.00      B   
ATOM   2895  CG  ASN B 104       0.541  11.298 -14.621  1.00 10.00      B   
ATOM   2896  OD1 ASN B 104       0.761  11.765 -13.504  1.00 10.00      B   
ATOM   2897  ND2 ASN B 104      -0.663  11.289 -15.165  1.00 10.00      B   
ATOM   2898 HD21 ASN B 104      -0.762  10.912 -16.070  1.00 10.00      B   
ATOM   2899 HD22 ASN B 104      -1.420  11.634 -14.633  1.00 10.00      B   
ATOM   2900  C   ASN B 104       2.945   9.161 -13.960  1.00 10.00      B   
ATOM   2901  O   ASN B 104       4.142   8.986 -14.169  1.00 10.00      B   
ATOM   2902  N   GLU B 105       2.428   9.264 -12.738  1.00 10.00      B   
ATOM   2903  HN  GLU B 105       1.465   9.416 -12.639  1.00 10.00      B   
ATOM   2904  CA  GLU B 105       3.260   9.182 -11.544  1.00 10.00      B   
ATOM   2905  CB  GLU B 105       2.421   9.428 -10.289  1.00 10.00      B   
ATOM   2906  CG  GLU B 105       1.663  10.744 -10.296  1.00 10.00      B   
ATOM   2907  CD  GLU B 105       1.060  11.068  -8.946  1.00 10.00      B   
ATOM   2908  OE1 GLU B 105       1.525  12.019  -8.289  1.00 10.00      B   
ATOM   2909  OE2 GLU B 105       0.122  10.364  -8.524  1.00 10.00      B   
ATOM   2910  C   GLU B 105       3.928   7.814 -11.466  1.00 10.00      B   
ATOM   2911  O   GLU B 105       5.093   7.698 -11.079  1.00 10.00      B   
ATOM   2912  N   LEU B 106       3.181   6.782 -11.849  1.00 10.00      B   
ATOM   2913  HN  LEU B 106       2.256   6.944 -12.138  1.00 10.00      B   
ATOM   2914  CA  LEU B 106       3.690   5.418 -11.844  1.00 10.00      B   
ATOM   2915  CB  LEU B 106       2.594   4.434 -12.263  1.00 10.00      B   
ATOM   2916  CG  LEU B 106       1.489   4.170 -11.240  1.00 10.00      B   
ATOM   2917  CD1 LEU B 106       0.366   3.358 -11.867  1.00 10.00      B   
ATOM   2918  CD2 LEU B 106       2.053   3.452 -10.027  1.00 10.00      B   
ATOM   2919  C   LEU B 106       4.880   5.287 -12.785  1.00 10.00      B   
ATOM   2920  O   LEU B 106       5.925   4.757 -12.409  1.00 10.00      B   
ATOM   2921  N   ASP B 107       4.720   5.791 -14.004  1.00 10.00      B   
ATOM   2922  HN  ASP B 107       3.869   6.225 -14.237  1.00 10.00      B   
ATOM   2923  CA  ASP B 107       5.779   5.720 -15.000  1.00 10.00      B   
ATOM   2924  CB  ASP B 107       5.250   6.012 -16.401  1.00 10.00      B   
ATOM   2925  CG  ASP B 107       6.319   5.834 -17.458  1.00 10.00      B   
ATOM   2926  OD1 ASP B 107       6.776   4.693 -17.669  1.00 10.00      B   
ATOM   2927  OD2 ASP B 107       6.705   6.832 -18.091  1.00 10.00      B   
ATOM   2928  C   ASP B 107       6.931   6.656 -14.658  1.00 10.00      B   
ATOM   2929  O   ASP B 107       8.093   6.319 -14.875  1.00 10.00      B   
ATOM   2930  N   LEU B 108       6.604   7.826 -14.114  1.00 10.00      B   
ATOM   2931  HN  LEU B 108       5.654   8.048 -13.987  1.00 10.00      B   
ATOM   2932  CA  LEU B 108       7.618   8.801 -13.726  1.00 10.00      B   
ATOM   2933  CB  LEU B 108       6.966  10.062 -13.150  1.00 10.00      B   
ATOM   2934  CG  LEU B 108       7.900  11.247 -12.884  1.00 10.00      B   
ATOM   2935  CD1 LEU B 108       8.555  11.716 -14.174  1.00 10.00      B   
ATOM   2936  CD2 LEU B 108       7.140  12.388 -12.227  1.00 10.00      B   
ATOM   2937  C   LEU B 108       8.572   8.187 -12.711  1.00 10.00      B   
ATOM   2938  O   LEU B 108       9.785   8.401 -12.773  1.00 10.00      B   
ATOM   2939  N   PHE B 109       8.016   7.411 -11.785  1.00 10.00      B   
ATOM   2940  HN  PHE B 109       7.041   7.290 -11.782  1.00 10.00      B   
ATOM   2941  CA  PHE B 109       8.818   6.744 -10.772  1.00 10.00      B   
ATOM   2942  CB  PHE B 109       7.926   6.077  -9.723  1.00 10.00      B   
ATOM   2943  CG  PHE B 109       8.680   5.545  -8.537  1.00 10.00      B   
ATOM   2944  CD1 PHE B 109       8.922   4.187  -8.403  1.00 10.00      B   
ATOM   2945  CD2 PHE B 109       9.150   6.404  -7.557  1.00 10.00      B   
ATOM   2946  CE1 PHE B 109       9.618   3.697  -7.315  1.00 10.00      B   
ATOM   2947  CE2 PHE B 109       9.846   5.921  -6.466  1.00 10.00      B   
ATOM   2948  CZ  PHE B 109      10.081   4.565  -6.344  1.00 10.00      B   
ATOM   2949  C   PHE B 109       9.722   5.711 -11.432  1.00 10.00      B   
ATOM   2950  O   PHE B 109      10.883   5.561 -11.058  1.00 10.00      B   
ATOM   2951  N   ARG B 110       9.178   5.010 -12.424  1.00 10.00      B   
ATOM   2952  HN  ARG B 110       8.242   5.179 -12.669  1.00 10.00      B   
ATOM   2953  CA  ARG B 110       9.934   4.001 -13.159  1.00 10.00      B   
ATOM   2954  CB  ARG B 110       9.037   3.304 -14.188  1.00 10.00      B   
ATOM   2955  CG  ARG B 110       7.796   2.644 -13.607  1.00 10.00      B   
ATOM   2956  CD  ARG B 110       8.111   1.289 -12.996  1.00 10.00      B   
ATOM   2957  NE  ARG B 110       8.752   0.389 -13.956  1.00 10.00      B   
ATOM   2958  HE  ARG B 110       9.736   0.334 -13.929  1.00 10.00      B   
ATOM   2959  CZ  ARG B 110       8.096  -0.357 -14.851  1.00 10.00      B   
ATOM   2960  NH1 ARG B 110       6.768  -0.319 -14.922  1.00 10.00      B   
ATOM   2961 HH11 ARG B 110       6.225   0.294 -14.282  1.00 10.00      B   
ATOM   2962 HH12 ARG B 110       6.265  -0.907 -15.627  1.00 10.00      B   
ATOM   2963  NH2 ARG B 110       8.773  -1.145 -15.678  1.00 10.00      B   
ATOM   2964 HH21 ARG B 110       9.814  -1.183 -15.631  1.00 10.00      B   
ATOM   2965 HH22 ARG B 110       8.266  -1.735 -16.377  1.00 10.00      B   
ATOM   2966  C   ARG B 110      11.105   4.662 -13.876  1.00 10.00      B   
ATOM   2967  O   ARG B 110      12.250   4.226 -13.753  1.00 10.00      B   
ATOM   2968  N   LYS B 111      10.798   5.735 -14.603  1.00 10.00      B   
ATOM   2969  HN  LYS B 111       9.859   6.030 -14.639  1.00 10.00      B   
ATOM   2970  CA  LYS B 111      11.799   6.487 -15.347  1.00 10.00      B   
ATOM   2971  CB  LYS B 111      11.154   7.701 -16.028  1.00 10.00      B   
ATOM   2972  CG  LYS B 111      10.169   7.363 -17.139  1.00 10.00      B   
ATOM   2973  CD  LYS B 111      10.885   6.858 -18.381  1.00 10.00      B   
ATOM   2974  CE  LYS B 111       9.950   6.786 -19.578  1.00 10.00      B   
ATOM   2975  NZ  LYS B 111       8.821   5.845 -19.353  1.00 10.00      B   
ATOM   2976  HZ1 LYS B 111       8.094   6.290 -18.745  1.00 10.00      B   
ATOM   2977  HZ2 LYS B 111       9.161   4.980 -18.887  1.00 10.00      B   
ATOM   2978  HZ3 LYS B 111       8.382   5.586 -20.258  1.00 10.00      B   
ATOM   2979  C   LYS B 111      12.921   6.949 -14.424  1.00 10.00      B   
ATOM   2980  O   LYS B 111      14.103   6.784 -14.735  1.00 10.00      B   
ATOM   2981  N   ALA B 112      12.540   7.509 -13.282  1.00 10.00      B   
ATOM   2982  HN  ALA B 112      11.580   7.595 -13.090  1.00 10.00      B   
ATOM   2983  CA  ALA B 112      13.504   7.999 -12.308  1.00 10.00      B   
ATOM   2984  CB  ALA B 112      12.810   8.808 -11.222  1.00 10.00      B   
ATOM   2985  C   ALA B 112      14.309   6.858 -11.696  1.00 10.00      B   
ATOM   2986  O   ALA B 112      15.532   6.941 -11.603  1.00 10.00      B   
ATOM   2987  N   LEU B 113      13.619   5.791 -11.297  1.00 10.00      B   
ATOM   2988  HN  LEU B 113      12.641   5.784 -11.414  1.00 10.00      B   
ATOM   2989  CA  LEU B 113      14.263   4.631 -10.683  1.00 10.00      B   
ATOM   2990  CB  LEU B 113      13.230   3.548 -10.363  1.00 10.00      B   
ATOM   2991  CG  LEU B 113      13.768   2.267  -9.721  1.00 10.00      B   
ATOM   2992  CD1 LEU B 113      14.275   2.541  -8.313  1.00 10.00      B   
ATOM   2993  CD2 LEU B 113      12.703   1.182  -9.714  1.00 10.00      B   
ATOM   2994  C   LEU B 113      15.371   4.061 -11.565  1.00 10.00      B   
ATOM   2995  O   LEU B 113      16.447   3.717 -11.075  1.00 10.00      B   
ATOM   2996  N   GLU B 114      15.107   3.972 -12.863  1.00 10.00      B   
ATOM   2997  HN  GLU B 114      14.228   4.261 -13.195  1.00 10.00      B   
ATOM   2998  CA  GLU B 114      16.088   3.449 -13.805  1.00 10.00      B   
ATOM   2999  CB  GLU B 114      15.476   3.303 -15.202  1.00 10.00      B   
ATOM   3000  CG  GLU B 114      14.285   2.356 -15.249  1.00 10.00      B   
ATOM   3001  CD  GLU B 114      13.672   2.233 -16.631  1.00 10.00      B   
ATOM   3002  OE1 GLU B 114      12.830   3.082 -16.996  1.00 10.00      B   
ATOM   3003  OE2 GLU B 114      14.023   1.277 -17.357  1.00 10.00      B   
ATOM   3004  C   GLU B 114      17.336   4.333 -13.838  1.00 10.00      B   
ATOM   3005  O   GLU B 114      18.455   3.844 -13.992  1.00 10.00      B   
ATOM   3006  N   LEU B 115      17.135   5.637 -13.668  1.00 10.00      B   
ATOM   3007  HN  LEU B 115      16.221   5.966 -13.535  1.00 10.00      B   
ATOM   3008  CA  LEU B 115      18.240   6.587 -13.666  1.00 10.00      B   
ATOM   3009  CB  LEU B 115      17.720   8.018 -13.823  1.00 10.00      B   
ATOM   3010  CG  LEU B 115      16.909   8.320 -15.082  1.00 10.00      B   
ATOM   3011  CD1 LEU B 115      16.317   9.718 -15.006  1.00 10.00      B   
ATOM   3012  CD2 LEU B 115      17.768   8.168 -16.327  1.00 10.00      B   
ATOM   3013  C   LEU B 115      19.033   6.478 -12.370  1.00 10.00      B   
ATOM   3014  O   LEU B 115      20.250   6.668 -12.357  1.00 10.00      B   
ATOM   3015  N   ILE B 116      18.331   6.172 -11.281  1.00 10.00      B   
ATOM   3016  HN  ILE B 116      17.361   6.040 -11.363  1.00 10.00      B   
ATOM   3017  CA  ILE B 116      18.956   6.031  -9.969  1.00 10.00      B   
ATOM   3018  CB  ILE B 116      17.910   5.706  -8.876  1.00 10.00      B   
ATOM   3019  CG1 ILE B 116      16.800   6.762  -8.833  1.00 10.00      B   
ATOM   3020  CG2 ILE B 116      18.570   5.568  -7.512  1.00 10.00      B   
ATOM   3021  CD1 ILE B 116      17.271   8.150  -8.460  1.00 10.00      B   
ATOM   3022  C   ILE B 116      20.004   4.922  -9.995  1.00 10.00      B   
ATOM   3023  O   ILE B 116      21.118   5.090  -9.498  1.00 10.00      B   
ATOM   3024  N   ILE B 117      19.638   3.799 -10.595  1.00 10.00      B   
ATOM   3025  HN  ILE B 117      18.739   3.738 -10.984  1.00 10.00      B   
ATOM   3026  CA  ILE B 117      20.531   2.652 -10.695  1.00 10.00      B   
ATOM   3027  CB  ILE B 117      19.758   1.380 -11.106  1.00 10.00      B   
ATOM   3028  CG1 ILE B 117      18.510   1.205 -10.233  1.00 10.00      B   
ATOM   3029  CG2 ILE B 117      20.653   0.154 -11.005  1.00 10.00      B   
ATOM   3030  CD1 ILE B 117      17.553   0.144 -10.735  1.00 10.00      B   
ATOM   3031  C   ILE B 117      21.640   2.920 -11.712  1.00 10.00      B   
ATOM   3032  O   ILE B 117      22.787   2.520 -11.517  1.00 10.00      B   
ATOM   3033  N   ASP B 118      21.282   3.609 -12.790  1.00 10.00      B   
ATOM   3034  HN  ASP B 118      20.347   3.893 -12.882  1.00 10.00      B   
ATOM   3035  CA  ASP B 118      22.230   3.943 -13.851  1.00 10.00      B   
ATOM   3036  CB  ASP B 118      21.500   4.618 -15.014  1.00 10.00      B   
ATOM   3037  CG  ASP B 118      22.410   4.935 -16.183  1.00 10.00      B   
ATOM   3038  OD1 ASP B 118      22.756   4.009 -16.943  1.00 10.00      B   
ATOM   3039  OD2 ASP B 118      22.771   6.115 -16.359  1.00 10.00      B   
ATOM   3040  C   ASP B 118      23.348   4.850 -13.342  1.00 10.00      B   
ATOM   3041  O   ASP B 118      24.489   4.769 -13.801  1.00 10.00      B   
ATOM   3042  N   SER B 119      23.016   5.710 -12.392  1.00 10.00      B   
ATOM   3043  HN  SER B 119      22.093   5.720 -12.060  1.00 10.00      B   
ATOM   3044  CA  SER B 119      23.984   6.633 -11.823  1.00 10.00      B   
ATOM   3045  CB  SER B 119      23.272   7.897 -11.339  1.00 10.00      B   
ATOM   3046  OG  SER B 119      22.376   8.380 -12.328  1.00 10.00      B   
ATOM   3047  HG  SER B 119      21.582   7.825 -12.340  1.00 10.00      B   
ATOM   3048  C   SER B 119      24.758   5.985 -10.676  1.00 10.00      B   
ATOM   3049  O   SER B 119      24.169   5.503  -9.706  1.00 10.00      B   
ATOM   3050  N   GLU B 120      26.081   5.979 -10.787  1.00 10.00      B   
ATOM   3051  HN  GLU B 120      26.498   6.381 -11.582  1.00 10.00      B   
ATOM   3052  CA  GLU B 120      26.930   5.393  -9.757  1.00 10.00      B   
ATOM   3053  CB  GLU B 120      28.380   5.269 -10.237  1.00 10.00      B   
ATOM   3054  CG  GLU B 120      29.336   4.674  -9.210  1.00 10.00      B   
ATOM   3055  CD  GLU B 120      28.976   3.254  -8.808  1.00 10.00      B   
ATOM   3056  OE1 GLU B 120      29.818   2.352  -8.996  1.00 10.00      B   
ATOM   3057  OE2 GLU B 120      27.855   3.039  -8.298  1.00 10.00      B   
ATOM   3058  C   GLU B 120      26.850   6.201  -8.466  1.00 10.00      B   
ATOM   3059  O   GLU B 120      26.888   5.646  -7.368  1.00 10.00      B   
ATOM   3060  N   THR B 121      26.707   7.512  -8.603  1.00 10.00      B   
ATOM   3061  HN  THR B 121      26.681   7.904  -9.505  1.00 10.00      B   
ATOM   3062  CA  THR B 121      26.605   8.395  -7.452  1.00 10.00      B   
ATOM   3063  CB  THR B 121      26.563   9.859  -7.917  1.00 10.00      B   
ATOM   3064  OG1 THR B 121      26.806   9.895  -9.331  1.00 10.00      B   
ATOM   3065  HG1 THR B 121      27.635  10.361  -9.503  1.00 10.00      B   
ATOM   3066  CG2 THR B 121      27.630  10.677  -7.206  1.00 10.00      B   
ATOM   3067  C   THR B 121      25.349   8.084  -6.636  1.00 10.00      B   
ATOM   3068  O   THR B 121      25.264   8.412  -5.455  1.00 10.00      B   
ATOM   3069  N   GLY B 122      24.384   7.427  -7.277  1.00 10.00      B   
ATOM   3070  HN  GLY B 122      24.525   7.160  -8.208  1.00 10.00      B   
ATOM   3071  CA  GLY B 122      23.145   7.084  -6.608  1.00 10.00      B   
ATOM   3072  C   GLY B 122      22.182   8.250  -6.584  1.00 10.00      B   
ATOM   3073  O   GLY B 122      21.144   8.200  -5.924  1.00 10.00      B   
ATOM   3074  N   PHE B 123      22.529   9.301  -7.312  1.00 10.00      B   
ATOM   3075  HN  PHE B 123      23.362   9.269  -7.824  1.00 10.00      B   
ATOM   3076  CA  PHE B 123      21.707  10.495  -7.381  1.00 10.00      B   
ATOM   3077  CB  PHE B 123      22.412  11.669  -6.697  1.00 10.00      B   
ATOM   3078  CG  PHE B 123      22.443  11.585  -5.198  1.00 10.00      B   
ATOM   3079  CD1 PHE B 123      23.523  11.015  -4.546  1.00 10.00      B   
ATOM   3080  CD2 PHE B 123      21.395  12.083  -4.443  1.00 10.00      B   
ATOM   3081  CE1 PHE B 123      23.557  10.939  -3.169  1.00 10.00      B   
ATOM   3082  CE2 PHE B 123      21.422  12.010  -3.065  1.00 10.00      B   
ATOM   3083  CZ  PHE B 123      22.505  11.438  -2.427  1.00 10.00      B   
ATOM   3084  C   PHE B 123      21.416  10.856  -8.827  1.00 10.00      B   
ATOM   3085  O   PHE B 123      22.335  11.038  -9.628  1.00 10.00      B   
ATOM   3086  N   ALA B 124      20.143  10.944  -9.159  1.00 10.00      B   
ATOM   3087  HN  ALA B 124      19.455  10.774  -8.473  1.00 10.00      B   
ATOM   3088  CA  ALA B 124      19.732  11.295 -10.506  1.00 10.00      B   
ATOM   3089  CB  ALA B 124      18.637  10.361 -10.994  1.00 10.00      B   
ATOM   3090  C   ALA B 124      19.255  12.739 -10.542  1.00 10.00      B   
ATOM   3091  O   ALA B 124      18.365  13.127  -9.781  1.00 10.00      B   
ATOM   3092  N   SER B 125      19.866  13.535 -11.406  1.00 10.00      B   
ATOM   3093  HN  SER B 125      20.591  13.177 -11.960  1.00 10.00      B   
ATOM   3094  CA  SER B 125      19.502  14.933 -11.545  1.00 10.00      B   
ATOM   3095  CB  SER B 125      20.446  15.605 -12.541  1.00 10.00      B   
ATOM   3096  OG  SER B 125      21.606  14.813 -12.752  1.00 10.00      B   
ATOM   3097  HG  SER B 125      21.903  14.919 -13.665  1.00 10.00      B   
ATOM   3098  C   SER B 125      18.058  15.066 -12.019  1.00 10.00      B   
ATOM   3099  O   SER B 125      17.612  14.318 -12.893  1.00 10.00      B   
ATOM   3100  N   SER B 126      17.335  16.020 -11.440  1.00 10.00      B   
ATOM   3101  HN  SER B 126      17.748  16.581 -10.749  1.00 10.00      B   
ATOM   3102  CA  SER B 126      15.942  16.262 -11.796  1.00 10.00      B   
ATOM   3103  CB  SER B 126      15.408  17.429 -10.970  1.00 10.00      B   
ATOM   3104  OG  SER B 126      16.480  18.226 -10.483  1.00 10.00      B   
ATOM   3105  HG  SER B 126      16.622  18.034  -9.546  1.00 10.00      B   
ATOM   3106  C   SER B 126      15.806  16.560 -13.287  1.00 10.00      B   
ATOM   3107  O   SER B 126      14.784  16.259 -13.903  1.00 10.00      B   
ATOM   3108  N   THR B 127      16.859  17.140 -13.852  1.00 10.00      B   
ATOM   3109  HN  THR B 127      17.633  17.356 -13.292  1.00 10.00      B   
ATOM   3110  CA  THR B 127      16.906  17.484 -15.263  1.00 10.00      B   
ATOM   3111  CB  THR B 127      18.294  18.047 -15.608  1.00 10.00      B   
ATOM   3112  OG1 THR B 127      18.849  18.667 -14.436  1.00 10.00      B   
ATOM   3113  HG1 THR B 127      18.425  19.524 -14.298  1.00 10.00      B   
ATOM   3114  CG2 THR B 127      18.189  19.074 -16.722  1.00 10.00      B   
ATOM   3115  C   THR B 127      16.635  16.263 -16.142  1.00 10.00      B   
ATOM   3116  O   THR B 127      15.792  16.309 -17.038  1.00 10.00      B   
ATOM   3117  N   ASN B 128      17.332  15.166 -15.856  1.00 10.00      B   
ATOM   3118  HN  ASN B 128      17.963  15.186 -15.107  1.00 10.00      B   
ATOM   3119  CA  ASN B 128      17.182  13.931 -16.622  1.00 10.00      B   
ATOM   3120  CB  ASN B 128      18.179  12.867 -16.147  1.00 10.00      B   
ATOM   3121  CG  ASN B 128      19.616  13.178 -16.522  1.00 10.00      B   
ATOM   3122  OD1 ASN B 128      20.017  14.339 -16.602  1.00 10.00      B   
ATOM   3123  ND2 ASN B 128      20.402  12.139 -16.752  1.00 10.00      B   
ATOM   3124 HD21 ASN B 128      20.020  11.241 -16.670  1.00 10.00      B   
ATOM   3125 HD22 ASN B 128      21.340  12.309 -16.991  1.00 10.00      B   
ATOM   3126  C   ASN B 128      15.764  13.393 -16.512  1.00 10.00      B   
ATOM   3127  O   ASN B 128      15.200  12.892 -17.485  1.00 10.00      B   
ATOM   3128  N   ILE B 129      15.188  13.513 -15.324  1.00 10.00      B   
ATOM   3129  HN  ILE B 129      15.687  13.934 -14.592  1.00 10.00      B   
ATOM   3130  CA  ILE B 129      13.832  13.038 -15.081  1.00 10.00      B   
ATOM   3131  CB  ILE B 129      13.468  13.099 -13.582  1.00 10.00      B   
ATOM   3132  CG1 ILE B 129      14.593  12.490 -12.736  1.00 10.00      B   
ATOM   3133  CG2 ILE B 129      12.157  12.370 -13.326  1.00 10.00      B   
ATOM   3134  CD1 ILE B 129      14.437  12.719 -11.247  1.00 10.00      B   
ATOM   3135  C   ILE B 129      12.824  13.855 -15.888  1.00 10.00      B   
ATOM   3136  O   ILE B 129      11.905  13.302 -16.491  1.00 10.00      B   
ATOM   3137  N   LEU B 130      13.022  15.169 -15.916  1.00 10.00      B   
ATOM   3138  HN  LEU B 130      13.787  15.546 -15.425  1.00 10.00      B   
ATOM   3139  CA  LEU B 130      12.135  16.069 -16.649  1.00 10.00      B   
ATOM   3140  CB  LEU B 130      12.488  17.531 -16.367  1.00 10.00      B   
ATOM   3141  CG  LEU B 130      12.259  18.013 -14.933  1.00 10.00      B   
ATOM   3142  CD1 LEU B 130      12.699  19.461 -14.778  1.00 10.00      B   
ATOM   3143  CD2 LEU B 130      10.800  17.848 -14.533  1.00 10.00      B   
ATOM   3144  C   LEU B 130      12.173  15.792 -18.149  1.00 10.00      B   
ATOM   3145  O   LEU B 130      11.183  15.994 -18.854  1.00 10.00      B   
ATOM   3146  N   ASN B 131      13.318  15.331 -18.632  1.00 10.00      B   
ATOM   3147  HN  ASN B 131      14.081  15.211 -18.025  1.00 10.00      B   
ATOM   3148  CA  ASN B 131      13.474  15.011 -20.045  1.00 10.00      B   
ATOM   3149  CB  ASN B 131      14.951  14.811 -20.403  1.00 10.00      B   
ATOM   3150  CG  ASN B 131      15.666  16.108 -20.729  1.00 10.00      B   
ATOM   3151  OD1 ASN B 131      16.240  16.753 -19.854  1.00 10.00      B   
ATOM   3152  ND2 ASN B 131      15.645  16.498 -21.994  1.00 10.00      B   
ATOM   3153 HD21 ASN B 131      15.175  15.935 -22.649  1.00 10.00      B   
ATOM   3154 HD22 ASN B 131      16.093  17.341 -22.228  1.00 10.00      B   
ATOM   3155  C   ASN B 131      12.684  13.757 -20.395  1.00 10.00      B   
ATOM   3156  O   ASN B 131      12.085  13.665 -21.466  1.00 10.00      B   
ATOM   3157  N   LEU B 132      12.659  12.809 -19.463  1.00 10.00      B   
ATOM   3158  HN  LEU B 132      13.131  12.963 -18.615  1.00 10.00      B   
ATOM   3159  CA  LEU B 132      11.955  11.547 -19.660  1.00 10.00      B   
ATOM   3160  CB  LEU B 132      12.457  10.486 -18.679  1.00 10.00      B   
ATOM   3161  CG  LEU B 132      13.779   9.810 -19.045  1.00 10.00      B   
ATOM   3162  CD1 LEU B 132      14.241   8.899 -17.921  1.00 10.00      B   
ATOM   3163  CD2 LEU B 132      13.636   9.028 -20.342  1.00 10.00      B   
ATOM   3164  C   LEU B 132      10.439  11.699 -19.554  1.00 10.00      B   
ATOM   3165  O   LEU B 132       9.694  10.781 -19.901  1.00 10.00      B   
ATOM   3166  N   VAL B 133       9.987  12.858 -19.087  1.00 10.00      B   
ATOM   3167  HN  VAL B 133      10.631  13.549 -18.824  1.00 10.00      B   
ATOM   3168  CA  VAL B 133       8.555  13.127 -18.948  1.00 10.00      B   
ATOM   3169  CB  VAL B 133       8.299  14.512 -18.308  1.00 10.00      B   
ATOM   3170  CG1 VAL B 133       6.811  14.820 -18.232  1.00 10.00      B   
ATOM   3171  CG2 VAL B 133       8.921  14.577 -16.924  1.00 10.00      B   
ATOM   3172  C   VAL B 133       7.852  13.038 -20.307  1.00 10.00      B   
ATOM   3173  O   VAL B 133       6.670  12.702 -20.394  1.00 10.00      B   
ATOM   3174  N   ASP B 134       8.604  13.296 -21.372  1.00 10.00      B   
ATOM   3175  HN  ASP B 134       9.551  13.517 -21.245  1.00 10.00      B   
ATOM   3176  CA  ASP B 134       8.059  13.246 -22.726  1.00 10.00      B   
ATOM   3177  CB  ASP B 134       8.988  13.950 -23.718  1.00 10.00      B   
ATOM   3178  CG  ASP B 134       8.593  15.390 -23.967  1.00 10.00      B   
ATOM   3179  OD1 ASP B 134       9.017  16.270 -23.189  1.00 10.00      B   
ATOM   3180  OD2 ASP B 134       7.857  15.651 -24.939  1.00 10.00      B   
ATOM   3181  C   ASP B 134       7.797  11.813 -23.176  1.00 10.00      B   
ATOM   3182  O   ASP B 134       7.319  11.581 -24.285  1.00 10.00      B   
ATOM   3183  N   GLN B 135       8.116  10.856 -22.318  1.00 10.00      B   
ATOM   3184  HN  GLN B 135       8.503  11.102 -21.448  1.00 10.00      B   
ATOM   3185  CA  GLN B 135       7.907   9.450 -22.623  1.00 10.00      B   
ATOM   3186  CB  GLN B 135       9.245   8.741 -22.846  1.00 10.00      B   
ATOM   3187  CG  GLN B 135       9.749   8.829 -24.277  1.00 10.00      B   
ATOM   3188  CD  GLN B 135       8.774   8.226 -25.270  1.00 10.00      B   
ATOM   3189  OE1 GLN B 135       8.048   7.282 -24.954  1.00 10.00      B   
ATOM   3190  NE2 GLN B 135       8.740   8.772 -26.471  1.00 10.00      B   
ATOM   3191 HE21 GLN B 135       9.338   9.530 -26.653  1.00 10.00      B   
ATOM   3192 HE22 GLN B 135       8.122   8.398 -27.132  1.00 10.00      B   
ATOM   3193  C   GLN B 135       7.122   8.775 -21.507  1.00 10.00      B   
ATOM   3194  O   GLN B 135       7.209   7.560 -21.312  1.00 10.00      B   
ATOM   3195  N   LEU B 136       6.358   9.579 -20.777  1.00 10.00      B   
ATOM   3196  HN  LEU B 136       6.337  10.537 -20.987  1.00 10.00      B   
ATOM   3197  CA  LEU B 136       5.553   9.079 -19.673  1.00 10.00      B   
ATOM   3198  CB  LEU B 136       5.187  10.209 -18.708  1.00 10.00      B   
ATOM   3199  CG  LEU B 136       5.808  10.128 -17.310  1.00 10.00      B   
ATOM   3200  CD1 LEU B 136       7.326  10.114 -17.397  1.00 10.00      B   
ATOM   3201  CD2 LEU B 136       5.332  11.284 -16.447  1.00 10.00      B   
ATOM   3202  C   LEU B 136       4.297   8.376 -20.170  1.00 10.00      B   
ATOM   3203  O   LEU B 136       3.652   8.823 -21.121  1.00 10.00      B   
ATOM   3204  N   LYS B 137       3.965   7.267 -19.527  1.00 10.00      B   
ATOM   3205  HN  LYS B 137       4.530   6.963 -18.784  1.00 10.00      B   
ATOM   3206  CA  LYS B 137       2.791   6.488 -19.890  1.00 10.00      B   
ATOM   3207  CB  LYS B 137       3.084   4.988 -19.771  1.00 10.00      B   
ATOM   3208  CG  LYS B 137       4.290   4.516 -20.569  1.00 10.00      B   
ATOM   3209  CD  LYS B 137       4.362   2.996 -20.621  1.00 10.00      B   
ATOM   3210  CE  LYS B 137       4.872   2.401 -19.315  1.00 10.00      B   
ATOM   3211  NZ  LYS B 137       6.333   2.606 -19.139  1.00 10.00      B   
ATOM   3212  HZ1 LYS B 137       6.766   1.773 -18.696  1.00 10.00      B   
ATOM   3213  HZ2 LYS B 137       6.507   3.437 -18.525  1.00 10.00      B   
ATOM   3214  HZ3 LYS B 137       6.786   2.772 -20.059  1.00 10.00      B   
ATOM   3215  C   LYS B 137       1.608   6.855 -19.002  1.00 10.00      B   
ATOM   3216  O   LYS B 137       1.572   6.495 -17.826  1.00 10.00      B   
ATOM   3217  N   GLY B 138       0.653   7.577 -19.565  1.00 10.00      B   
ATOM   3218  HN  GLY B 138       0.745   7.850 -20.499  1.00 10.00      B   
ATOM   3219  CA  GLY B 138      -0.517   7.975 -18.806  1.00 10.00      B   
ATOM   3220  C   GLY B 138      -0.712   9.475 -18.803  1.00 10.00      B   
ATOM   3221  O   GLY B 138      -0.523  10.126 -17.775  1.00 10.00      B   
ATOM   3222  N   LYS B 139      -1.092  10.012 -19.964  1.00 10.00      B   
ATOM   3223  HN  LYS B 139      -1.221   9.416 -20.734  1.00 10.00      B   
ATOM   3224  CA  LYS B 139      -1.319  11.448 -20.145  1.00 10.00      B   
ATOM   3225  CB  LYS B 139      -2.247  12.044 -19.076  1.00 10.00      B   
ATOM   3226  CG  LYS B 139      -2.718  13.457 -19.393  1.00 10.00      B   
ATOM   3227  CD  LYS B 139      -3.174  14.206 -18.148  1.00 10.00      B   
ATOM   3228  CE  LYS B 139      -2.013  14.915 -17.464  1.00 10.00      B   
ATOM   3229  NZ  LYS B 139      -2.475  16.066 -16.641  1.00 10.00      B   
ATOM   3230  HZ1 LYS B 139      -3.174  15.747 -15.937  1.00 10.00      B   
ATOM   3231  HZ2 LYS B 139      -2.917  16.785 -17.249  1.00 10.00      B   
ATOM   3232  HZ3 LYS B 139      -1.665  16.503 -16.138  1.00 10.00      B   
ATOM   3233  C   LYS B 139      -0.003  12.216 -20.199  1.00 10.00      B   
ATOM   3234  O   LYS B 139       0.818  12.131 -19.287  1.00 10.00      B   
ATOM   3235  N   LYS B 140       0.200  12.952 -21.282  1.00 10.00      B   
ATOM   3236  HN  LYS B 140      -0.482  12.964 -21.987  1.00 10.00      B   
ATOM   3237  CA  LYS B 140       1.411  13.740 -21.451  1.00 10.00      B   
ATOM   3238  CB  LYS B 140       1.578  14.170 -22.915  1.00 10.00      B   
ATOM   3239  CG  LYS B 140       3.017  14.443 -23.331  1.00 10.00      B   
ATOM   3240  CD  LYS B 140       3.458  15.851 -22.960  1.00 10.00      B   
ATOM   3241  CE  LYS B 140       4.935  16.060 -23.248  1.00 10.00      B   
ATOM   3242  NZ  LYS B 140       5.234  15.950 -24.699  1.00 10.00      B   
ATOM   3243  HZ1 LYS B 140       6.265  15.858 -24.848  1.00 10.00      B   
ATOM   3244  HZ2 LYS B 140       4.901  16.797 -25.199  1.00 10.00      B   
ATOM   3245  HZ3 LYS B 140       4.761  15.115 -25.103  1.00 10.00      B   
ATOM   3246  C   LYS B 140       1.368  14.959 -20.537  1.00 10.00      B   
ATOM   3247  O   LYS B 140       0.800  15.995 -20.889  1.00 10.00      B   
ATOM   3248  N   MET B 141       1.945  14.813 -19.355  1.00 10.00      B   
ATOM   3249  HN  MET B 141       2.352  13.951 -19.128  1.00 10.00      B   
ATOM   3250  CA  MET B 141       1.982  15.890 -18.382  1.00 10.00      B   
ATOM   3251  CB  MET B 141       2.109  15.326 -16.959  1.00 10.00      B   
ATOM   3252  CG  MET B 141       3.534  15.040 -16.508  1.00 10.00      B   
ATOM   3253  SD  MET B 141       3.621  13.954 -15.068  1.00 10.00      B   
ATOM   3254  CE  MET B 141       2.413  14.702 -13.977  1.00 10.00      B   
ATOM   3255  C   MET B 141       3.122  16.853 -18.691  1.00 10.00      B   
ATOM   3256  O   MET B 141       4.088  16.492 -19.364  1.00 10.00      B   
ATOM   3257  N   ARG B 142       3.001  18.081 -18.216  1.00 10.00      B   
ATOM   3258  HN  ARG B 142       2.194  18.319 -17.699  1.00 10.00      B   
ATOM   3259  CA  ARG B 142       4.032  19.083 -18.446  1.00 10.00      B   
ATOM   3260  CB  ARG B 142       3.445  20.500 -18.464  1.00 10.00      B   
ATOM   3261  CG  ARG B 142       2.866  20.974 -17.141  1.00 10.00      B   
ATOM   3262  CD  ARG B 142       1.616  21.814 -17.354  1.00 10.00      B   
ATOM   3263  NE  ARG B 142       0.470  20.989 -17.733  1.00 10.00      B   
ATOM   3264  HE  ARG B 142       0.518  20.019 -17.510  1.00 10.00      B   
ATOM   3265  CZ  ARG B 142      -0.615  21.445 -18.357  1.00 10.00      B   
ATOM   3266  NH1 ARG B 142      -0.730  22.736 -18.643  1.00 10.00      B   
ATOM   3267 HH11 ARG B 142       0.021  23.404 -18.376  1.00 10.00      B   
ATOM   3268 HH12 ARG B 142      -1.576  23.083 -19.150  1.00 10.00      B   
ATOM   3269  NH2 ARG B 142      -1.594  20.617 -18.679  1.00 10.00      B   
ATOM   3270 HH21 ARG B 142      -2.443  20.975 -19.170  1.00 10.00      B   
ATOM   3271 HH22 ARG B 142      -1.523  19.601 -18.447  1.00 10.00      B   
ATOM   3272  C   ARG B 142       5.164  18.952 -17.425  1.00 10.00      B   
ATOM   3273  O   ARG B 142       5.007  18.301 -16.390  1.00 10.00      B   
ATOM   3274  N   LYS B 143       6.300  19.576 -17.720  1.00 10.00      B   
ATOM   3275  HN  LYS B 143       6.359  20.086 -18.559  1.00 10.00      B   
ATOM   3276  CA  LYS B 143       7.466  19.520 -16.840  1.00 10.00      B   
ATOM   3277  CB  LYS B 143       8.635  20.315 -17.426  1.00 10.00      B   
ATOM   3278  CG  LYS B 143       9.217  19.714 -18.694  1.00 10.00      B   
ATOM   3279  CD  LYS B 143      10.237  20.643 -19.329  1.00 10.00      B   
ATOM   3280  CE  LYS B 143      10.828  20.037 -20.592  1.00 10.00      B   
ATOM   3281  NZ  LYS B 143       9.789  19.772 -21.621  1.00 10.00      B   
ATOM   3282  HZ1 LYS B 143       9.248  20.637 -21.815  1.00 10.00      B   
ATOM   3283  HZ2 LYS B 143       9.133  19.035 -21.288  1.00 10.00      B   
ATOM   3284  HZ3 LYS B 143      10.233  19.451 -22.504  1.00 10.00      B   
ATOM   3285  C   LYS B 143       7.140  20.012 -15.436  1.00 10.00      B   
ATOM   3286  O   LYS B 143       7.595  19.437 -14.451  1.00 10.00      B   
ATOM   3287  N   LYS B 144       6.343  21.070 -15.349  1.00 10.00      B   
ATOM   3288  HN  LYS B 144       6.010  21.489 -16.171  1.00 10.00      B   
ATOM   3289  CA  LYS B 144       5.960  21.624 -14.056  1.00 10.00      B   
ATOM   3290  CB  LYS B 144       5.291  22.989 -14.212  1.00 10.00      B   
ATOM   3291  CG  LYS B 144       6.244  24.075 -14.679  1.00 10.00      B   
ATOM   3292  CD  LYS B 144       5.721  25.461 -14.348  1.00 10.00      B   
ATOM   3293  CE  LYS B 144       6.797  26.509 -14.578  1.00 10.00      B   
ATOM   3294  NZ  LYS B 144       6.321  27.886 -14.284  1.00 10.00      B   
ATOM   3295  HZ1 LYS B 144       5.891  27.924 -13.336  1.00 10.00      B   
ATOM   3296  HZ2 LYS B 144       5.613  28.179 -14.985  1.00 10.00      B   
ATOM   3297  HZ3 LYS B 144       7.118  28.553 -14.316  1.00 10.00      B   
ATOM   3298  C   LYS B 144       5.076  20.653 -13.283  1.00 10.00      B   
ATOM   3299  O   LYS B 144       5.105  20.616 -12.053  1.00 10.00      B   
ATOM   3300  N   GLU B 145       4.305  19.850 -14.012  1.00 10.00      B   
ATOM   3301  HN  GLU B 145       4.335  19.916 -14.990  1.00 10.00      B   
ATOM   3302  CA  GLU B 145       3.434  18.859 -13.393  1.00 10.00      B   
ATOM   3303  CB  GLU B 145       2.511  18.217 -14.436  1.00 10.00      B   
ATOM   3304  CG  GLU B 145       1.164  18.902 -14.619  1.00 10.00      B   
ATOM   3305  CD  GLU B 145       0.329  18.253 -15.711  1.00 10.00      B   
ATOM   3306  OE1 GLU B 145       0.613  18.501 -16.902  1.00 10.00      B   
ATOM   3307  OE2 GLU B 145      -0.607  17.494 -15.385  1.00 10.00      B   
ATOM   3308  C   GLU B 145       4.290  17.779 -12.746  1.00 10.00      B   
ATOM   3309  O   GLU B 145       4.056  17.385 -11.604  1.00 10.00      B   
ATOM   3310  N   ALA B 146       5.301  17.330 -13.486  1.00 10.00      B   
ATOM   3311  HN  ALA B 146       5.433  17.706 -14.386  1.00 10.00      B   
ATOM   3312  CA  ALA B 146       6.212  16.294 -13.013  1.00 10.00      B   
ATOM   3313  CB  ALA B 146       7.162  15.874 -14.122  1.00 10.00      B   
ATOM   3314  C   ALA B 146       6.994  16.754 -11.787  1.00 10.00      B   
ATOM   3315  O   ALA B 146       7.237  15.972 -10.870  1.00 10.00      B   
ATOM   3316  N   GLU B 147       7.387  18.025 -11.775  1.00 10.00      B   
ATOM   3317  HN  GLU B 147       7.183  18.596 -12.547  1.00 10.00      B   
ATOM   3318  CA  GLU B 147       8.133  18.585 -10.649  1.00 10.00      B   
ATOM   3319  CB  GLU B 147       8.421  20.068 -10.869  1.00 10.00      B   
ATOM   3320  CG  GLU B 147       9.644  20.350 -11.720  1.00 10.00      B   
ATOM   3321  CD  GLU B 147      10.147  21.765 -11.535  1.00 10.00      B   
ATOM   3322  OE1 GLU B 147       9.597  22.684 -12.178  1.00 10.00      B   
ATOM   3323  OE2 GLU B 147      11.084  21.966 -10.735  1.00 10.00      B   
ATOM   3324  C   GLU B 147       7.369  18.400  -9.343  1.00 10.00      B   
ATOM   3325  O   GLU B 147       7.949  18.049  -8.315  1.00 10.00      B   
ATOM   3326  N   GLN B 148       6.064  18.627  -9.398  1.00 10.00      B   
ATOM   3327  HN  GLN B 148       5.665  18.906 -10.250  1.00 10.00      B   
ATOM   3328  CA  GLN B 148       5.210  18.478  -8.228  1.00 10.00      B   
ATOM   3329  CB  GLN B 148       3.793  18.954  -8.546  1.00 10.00      B   
ATOM   3330  CG  GLN B 148       3.728  20.392  -9.035  1.00 10.00      B   
ATOM   3331  CD  GLN B 148       2.479  20.687  -9.843  1.00 10.00      B   
ATOM   3332  OE1 GLN B 148       1.983  21.813  -9.852  1.00 10.00      B   
ATOM   3333  NE2 GLN B 148       1.966  19.680 -10.535  1.00 10.00      B   
ATOM   3334 HE21 GLN B 148       2.417  18.809 -10.491  1.00 10.00      B   
ATOM   3335 HE22 GLN B 148       1.159  19.848 -11.061  1.00 10.00      B   
ATOM   3336  C   GLN B 148       5.192  17.025  -7.762  1.00 10.00      B   
ATOM   3337  O   GLN B 148       5.217  16.746  -6.564  1.00 10.00      B   
ATOM   3338  N   VAL B 149       5.173  16.106  -8.720  1.00 10.00      B   
ATOM   3339  HN  VAL B 149       5.174  16.393  -9.657  1.00 10.00      B   
ATOM   3340  CA  VAL B 149       5.161  14.680  -8.415  1.00 10.00      B   
ATOM   3341  CB  VAL B 149       4.887  13.831  -9.675  1.00 10.00      B   
ATOM   3342  CG1 VAL B 149       4.795  12.355  -9.321  1.00 10.00      B   
ATOM   3343  CG2 VAL B 149       3.611  14.294 -10.360  1.00 10.00      B   
ATOM   3344  C   VAL B 149       6.492  14.263  -7.792  1.00 10.00      B   
ATOM   3345  O   VAL B 149       6.534  13.431  -6.886  1.00 10.00      B   
ATOM   3346  N   LEU B 150       7.575  14.862  -8.274  1.00 10.00      B   
ATOM   3347  HN  LEU B 150       7.475  15.511  -9.006  1.00 10.00      B   
ATOM   3348  CA  LEU B 150       8.909  14.572  -7.760  1.00 10.00      B   
ATOM   3349  CB  LEU B 150       9.974  15.336  -8.554  1.00 10.00      B   
ATOM   3350  CG  LEU B 150      10.190  14.889 -10.003  1.00 10.00      B   
ATOM   3351  CD1 LEU B 150      11.171  15.812 -10.708  1.00 10.00      B   
ATOM   3352  CD2 LEU B 150      10.676  13.449 -10.052  1.00 10.00      B   
ATOM   3353  C   LEU B 150       8.999  14.923  -6.277  1.00 10.00      B   
ATOM   3354  O   LEU B 150       9.558  14.169  -5.481  1.00 10.00      B   
ATOM   3355  N   GLN B 151       8.432  16.068  -5.912  1.00 10.00      B   
ATOM   3356  HN  GLN B 151       8.005  16.629  -6.596  1.00 10.00      B   
ATOM   3357  CA  GLN B 151       8.430  16.510  -4.522  1.00 10.00      B   
ATOM   3358  CB  GLN B 151       8.012  17.980  -4.423  1.00 10.00      B   
ATOM   3359  CG  GLN B 151       8.851  18.927  -5.269  1.00 10.00      B   
ATOM   3360  CD  GLN B 151      10.329  18.881  -4.927  1.00 10.00      B   
ATOM   3361  OE1 GLN B 151      10.713  18.588  -3.794  1.00 10.00      B   
ATOM   3362  NE2 GLN B 151      11.170  19.180  -5.906  1.00 10.00      B   
ATOM   3363 HE21 GLN B 151      10.795  19.409  -6.784  1.00 10.00      B   
ATOM   3364 HE22 GLN B 151      12.130  19.168  -5.712  1.00 10.00      B   
ATOM   3365  C   GLN B 151       7.476  15.642  -3.711  1.00 10.00      B   
ATOM   3366  O   GLN B 151       7.695  15.382  -2.527  1.00 10.00      B   
ATOM   3367  N   LYS B 152       6.417  15.191  -4.372  1.00 10.00      B   
ATOM   3368  HN  LYS B 152       6.304  15.447  -5.313  1.00 10.00      B   
ATOM   3369  CA  LYS B 152       5.417  14.334  -3.754  1.00 10.00      B   
ATOM   3370  CB  LYS B 152       4.271  14.104  -4.746  1.00 10.00      B   
ATOM   3371  CG  LYS B 152       3.139  13.221  -4.251  1.00 10.00      B   
ATOM   3372  CD  LYS B 152       2.028  13.165  -5.286  1.00 10.00      B   
ATOM   3373  CE  LYS B 152       1.004  12.091  -4.964  1.00 10.00      B   
ATOM   3374  NZ  LYS B 152       0.051  11.897  -6.088  1.00 10.00      B   
ATOM   3375  HZ1 LYS B 152      -0.542  11.063  -5.916  1.00 10.00      B   
ATOM   3376  HZ2 LYS B 152       0.574  11.757  -6.987  1.00 10.00      B   
ATOM   3377  HZ3 LYS B 152      -0.562  12.730  -6.189  1.00 10.00      B   
ATOM   3378  C   LYS B 152       6.056  13.008  -3.351  1.00 10.00      B   
ATOM   3379  O   LYS B 152       5.743  12.447  -2.303  1.00 10.00      B   
ATOM   3380  N   PHE B 153       6.975  12.528  -4.184  1.00 10.00      B   
ATOM   3381  HN  PHE B 153       7.177  13.023  -5.009  1.00 10.00      B   
ATOM   3382  CA  PHE B 153       7.679  11.280  -3.916  1.00 10.00      B   
ATOM   3383  CB  PHE B 153       8.594  10.908  -5.085  1.00 10.00      B   
ATOM   3384  CG  PHE B 153       7.878  10.332  -6.273  1.00 10.00      B   
ATOM   3385  CD1 PHE B 153       6.846   9.423  -6.107  1.00 10.00      B   
ATOM   3386  CD2 PHE B 153       8.243  10.696  -7.558  1.00 10.00      B   
ATOM   3387  CE1 PHE B 153       6.193   8.888  -7.200  1.00 10.00      B   
ATOM   3388  CE2 PHE B 153       7.595  10.166  -8.656  1.00 10.00      B   
ATOM   3389  CZ  PHE B 153       6.567   9.261  -8.476  1.00 10.00      B   
ATOM   3390  C   PHE B 153       8.496  11.381  -2.633  1.00 10.00      B   
ATOM   3391  O   PHE B 153       8.670  10.394  -1.918  1.00 10.00      B   
ATOM   3392  N   VAL B 154       8.993  12.579  -2.345  1.00 10.00      B   
ATOM   3393  HN  VAL B 154       8.825  13.327  -2.957  1.00 10.00      B   
ATOM   3394  CA  VAL B 154       9.784  12.810  -1.142  1.00 10.00      B   
ATOM   3395  CB  VAL B 154      10.499  14.177  -1.184  1.00 10.00      B   
ATOM   3396  CG1 VAL B 154      11.406  14.351   0.028  1.00 10.00      B   
ATOM   3397  CG2 VAL B 154      11.293  14.327  -2.472  1.00 10.00      B   
ATOM   3398  C   VAL B 154       8.895  12.736   0.097  1.00 10.00      B   
ATOM   3399  O   VAL B 154       9.243  12.093   1.089  1.00 10.00      B   
ATOM   3400  N   GLN B 155       7.733  13.377   0.015  1.00 10.00      B   
ATOM   3401  HN  GLN B 155       7.508  13.852  -0.815  1.00 10.00      B   
ATOM   3402  CA  GLN B 155       6.779  13.393   1.121  1.00 10.00      B   
ATOM   3403  CB  GLN B 155       5.646  14.385   0.839  1.00 10.00      B   
ATOM   3404  CG  GLN B 155       6.075  15.844   0.811  1.00 10.00      B   
ATOM   3405  CD  GLN B 155       6.544  16.350   2.163  1.00 10.00      B   
ATOM   3406  OE1 GLN B 155       7.732  16.296   2.484  1.00 10.00      B   
ATOM   3407  NE2 GLN B 155       5.618  16.855   2.964  1.00 10.00      B   
ATOM   3408 HE21 GLN B 155       4.689  16.875   2.645  1.00 10.00      B   
ATOM   3409 HE22 GLN B 155       5.896  17.190   3.843  1.00 10.00      B   
ATOM   3410  C   GLN B 155       6.197  12.003   1.357  1.00 10.00      B   
ATOM   3411  O   GLN B 155       5.841  11.647   2.480  1.00 10.00      B   
ATOM   3412  N   ASN B 156       6.111  11.220   0.290  1.00 10.00      B   
ATOM   3413  HN  ASN B 156       6.406  11.567  -0.582  1.00 10.00      B   
ATOM   3414  CA  ASN B 156       5.569   9.866   0.367  1.00 10.00      B   
ATOM   3415  CB  ASN B 156       4.942   9.462  -0.967  1.00 10.00      B   
ATOM   3416  CG  ASN B 156       3.487   9.872  -1.084  1.00 10.00      B   
ATOM   3417  OD1 ASN B 156       3.173  10.998  -1.470  1.00 10.00      B   
ATOM   3418  ND2 ASN B 156       2.588   8.960  -0.756  1.00 10.00      B   
ATOM   3419 HD21 ASN B 156       2.905   8.084  -0.458  1.00 10.00      B   
ATOM   3420 HD22 ASN B 156       1.638   9.196  -0.832  1.00 10.00      B   
ATOM   3421  C   ASN B 156       6.633   8.851   0.780  1.00 10.00      B   
ATOM   3422  O   ASN B 156       6.368   7.646   0.825  1.00 10.00      B   
ATOM   3423  N   LYS B 157       7.834   9.346   1.072  1.00 10.00      B   
ATOM   3424  HN  LYS B 157       7.973  10.316   1.003  1.00 10.00      B   
ATOM   3425  CA  LYS B 157       8.952   8.502   1.496  1.00 10.00      B   
ATOM   3426  CB  LYS B 157       8.641   7.778   2.814  1.00 10.00      B   
ATOM   3427  CG  LYS B 157       9.307   8.389   4.040  1.00 10.00      B   
ATOM   3428  CD  LYS B 157       8.845   9.818   4.278  1.00 10.00      B   
ATOM   3429  CE  LYS B 157       9.768  10.551   5.239  1.00 10.00      B   
ATOM   3430  NZ  LYS B 157       9.562  10.143   6.655  1.00 10.00      B   
ATOM   3431  HZ1 LYS B 157       9.873  10.906   7.291  1.00 10.00      B   
ATOM   3432  HZ2 LYS B 157      10.116   9.283   6.873  1.00 10.00      B   
ATOM   3433  HZ3 LYS B 157       8.558   9.948   6.834  1.00 10.00      B   
ATOM   3434  C   LYS B 157       9.391   7.515   0.413  1.00 10.00      B   
ATOM   3435  O   LYS B 157       9.780   6.385   0.709  1.00 10.00      B   
ATOM   3436  N   TRP B 158       9.329   7.947  -0.840  1.00 10.00      B   
ATOM   3437  HN  TRP B 158       8.996   8.856  -1.018  1.00 10.00      B   
ATOM   3438  CA  TRP B 158       9.742   7.108  -1.959  1.00 10.00      B   
ATOM   3439  CB  TRP B 158       8.720   7.164  -3.100  1.00 10.00      B   
ATOM   3440  CG  TRP B 158       7.478   6.360  -2.857  1.00 10.00      B   
ATOM   3441  CD1 TRP B 158       6.224   6.842  -2.625  1.00 10.00      B   
ATOM   3442  CD2 TRP B 158       7.367   4.931  -2.828  1.00 10.00      B   
ATOM   3443  NE1 TRP B 158       5.340   5.806  -2.448  1.00 10.00      B   
ATOM   3444  HE1 TRP B 158       4.382   5.900  -2.268  1.00 10.00      B   
ATOM   3445  CE2 TRP B 158       6.018   4.622  -2.568  1.00 10.00      B   
ATOM   3446  CE3 TRP B 158       8.278   3.884  -2.993  1.00 10.00      B   
ATOM   3447  CZ2 TRP B 158       5.557   3.310  -2.473  1.00 10.00      B   
ATOM   3448  CZ3 TRP B 158       7.819   2.583  -2.898  1.00 10.00      B   
ATOM   3449  CH2 TRP B 158       6.471   2.307  -2.639  1.00 10.00      B   
ATOM   3450  C   TRP B 158      11.110   7.548  -2.469  1.00 10.00      B   
ATOM   3451  O   TRP B 158      11.999   6.727  -2.697  1.00 10.00      B   
ATOM   3452  N   LEU B 159      11.280   8.854  -2.620  1.00 10.00      B   
ATOM   3453  HN  LEU B 159      10.546   9.461  -2.385  1.00 10.00      B   
ATOM   3454  CA  LEU B 159      12.535   9.414  -3.103  1.00 10.00      B   
ATOM   3455  CB  LEU B 159      12.356  10.004  -4.509  1.00 10.00      B   
ATOM   3456  CG  LEU B 159      12.058   9.018  -5.642  1.00 10.00      B   
ATOM   3457  CD1 LEU B 159      11.758   9.766  -6.931  1.00 10.00      B   
ATOM   3458  CD2 LEU B 159      13.220   8.059  -5.845  1.00 10.00      B   
ATOM   3459  C   LEU B 159      13.032  10.502  -2.160  1.00 10.00      B   
ATOM   3460  O   LEU B 159      12.259  11.057  -1.383  1.00 10.00      B   
ATOM   3461  N   ILE B 160      14.321  10.793  -2.227  1.00 10.00      B   
ATOM   3462  HN  ILE B 160      14.892  10.297  -2.859  1.00 10.00      B   
ATOM   3463  CA  ILE B 160      14.919  11.825  -1.394  1.00 10.00      B   
ATOM   3464  CB  ILE B 160      16.015  11.258  -0.465  1.00 10.00      B   
ATOM   3465  CG1 ILE B 160      15.501  10.043   0.311  1.00 10.00      B   
ATOM   3466  CG2 ILE B 160      16.511  12.333   0.494  1.00 10.00      B   
ATOM   3467  CD1 ILE B 160      16.562   9.350   1.140  1.00 10.00      B   
ATOM   3468  C   ILE B 160      15.542  12.893  -2.281  1.00 10.00      B   
ATOM   3469  O   ILE B 160      16.329  12.580  -3.174  1.00 10.00      B   
ATOM   3470  N   GLU B 161      15.181  14.142  -2.043  1.00 10.00      B   
ATOM   3471  HN  GLU B 161      14.544  14.326  -1.322  1.00 10.00      B   
ATOM   3472  CA  GLU B 161      15.717  15.249  -2.816  1.00 10.00      B   
ATOM   3473  CB  GLU B 161      14.627  16.295  -3.077  1.00 10.00      B   
ATOM   3474  CG  GLU B 161      15.042  17.425  -4.008  1.00 10.00      B   
ATOM   3475  CD  GLU B 161      15.596  18.626  -3.267  1.00 10.00      B   
ATOM   3476  OE1 GLU B 161      14.891  19.163  -2.389  1.00 10.00      B   
ATOM   3477  OE2 GLU B 161      16.735  19.044  -3.566  1.00 10.00      B   
ATOM   3478  C   GLU B 161      16.893  15.873  -2.077  1.00 10.00      B   
ATOM   3479  O   GLU B 161      16.726  16.446  -0.999  1.00 10.00      B   
ATOM   3480  N   LYS B 162      18.079  15.747  -2.646  1.00 10.00      B   
ATOM   3481  HN  LYS B 162      18.154  15.282  -3.512  1.00 10.00      B   
ATOM   3482  CA  LYS B 162      19.273  16.299  -2.035  1.00 10.00      B   
ATOM   3483  CB  LYS B 162      20.200  15.191  -1.520  1.00 10.00      B   
ATOM   3484  CG  LYS B 162      19.649  14.408  -0.339  1.00 10.00      B   
ATOM   3485  CD  LYS B 162      20.750  13.644   0.378  1.00 10.00      B   
ATOM   3486  CE  LYS B 162      20.200  12.824   1.534  1.00 10.00      B   
ATOM   3487  NZ  LYS B 162      21.286  12.243   2.368  1.00 10.00      B   
ATOM   3488  HZ1 LYS B 162      20.891  11.562   3.058  1.00 10.00      B   
ATOM   3489  HZ2 LYS B 162      21.778  12.994   2.888  1.00 10.00      B   
ATOM   3490  HZ3 LYS B 162      21.975  11.747   1.767  1.00 10.00      B   
ATOM   3491  C   LYS B 162      20.014  17.206  -3.005  1.00 10.00      B   
ATOM   3492  O   LYS B 162      20.728  16.734  -3.890  1.00 10.00      B   
ATOM   3493  N   GLU B 163      19.808  18.507  -2.838  1.00 10.00      B   
ATOM   3494  HN  GLU B 163      19.198  18.796  -2.131  1.00 10.00      B   
ATOM   3495  CA  GLU B 163      20.454  19.528  -3.662  1.00 10.00      B   
ATOM   3496  CB  GLU B 163      21.967  19.548  -3.423  1.00 10.00      B   
ATOM   3497  CG  GLU B 163      22.357  19.592  -1.952  1.00 10.00      B   
ATOM   3498  CD  GLU B 163      21.754  20.770  -1.212  1.00 10.00      B   
ATOM   3499  OE1 GLU B 163      22.506  21.706  -0.871  1.00 10.00      B   
ATOM   3500  OE2 GLU B 163      20.530  20.765  -0.959  1.00 10.00      B   
ATOM   3501  C   GLU B 163      20.125  19.381  -5.145  1.00 10.00      B   
ATOM   3502  O   GLU B 163      21.000  19.516  -6.004  1.00 10.00      B   
ATOM   3503  N   GLY B 164      18.860  19.105  -5.441  1.00 10.00      B   
ATOM   3504  HN  GLY B 164      18.202  19.003  -4.712  1.00 10.00      B   
ATOM   3505  CA  GLY B 164      18.436  18.957  -6.820  1.00 10.00      B   
ATOM   3506  C   GLY B 164      18.525  17.526  -7.312  1.00 10.00      B   
ATOM   3507  O   GLY B 164      17.792  17.129  -8.222  1.00 10.00      B   
ATOM   3508  N   GLU B 165      19.422  16.753  -6.713  1.00 10.00      B   
ATOM   3509  HN  GLU B 165      19.971  17.128  -5.989  1.00 10.00      B   
ATOM   3510  CA  GLU B 165      19.607  15.361  -7.090  1.00 10.00      B   
ATOM   3511  CB  GLU B 165      21.056  14.922  -6.849  1.00 10.00      B   
ATOM   3512  CG  GLU B 165      22.099  15.787  -7.543  1.00 10.00      B   
ATOM   3513  CD  GLU B 165      23.492  15.183  -7.502  1.00 10.00      B   
ATOM   3514  OE1 GLU B 165      24.091  15.120  -6.406  1.00 10.00      B   
ATOM   3515  OE2 GLU B 165      23.999  14.775  -8.569  1.00 10.00      B   
ATOM   3516  C   GLU B 165      18.650  14.472  -6.305  1.00 10.00      B   
ATOM   3517  O   GLU B 165      18.489  14.632  -5.096  1.00 10.00      B   
ATOM   3518  N   PHE B 166      18.008  13.543  -6.992  1.00 10.00      B   
ATOM   3519  HN  PHE B 166      18.177  13.453  -7.957  1.00 10.00      B   
ATOM   3520  CA  PHE B 166      17.063  12.646  -6.350  1.00 10.00      B   
ATOM   3521  CB  PHE B 166      15.779  12.533  -7.178  1.00 10.00      B   
ATOM   3522  CG  PHE B 166      14.867  13.722  -7.063  1.00 10.00      B   
ATOM   3523  CD1 PHE B 166      13.807  13.710  -6.173  1.00 10.00      B   
ATOM   3524  CD2 PHE B 166      15.067  14.847  -7.846  1.00 10.00      B   
ATOM   3525  CE1 PHE B 166      12.963  14.799  -6.063  1.00 10.00      B   
ATOM   3526  CE2 PHE B 166      14.228  15.939  -7.743  1.00 10.00      B   
ATOM   3527  CZ  PHE B 166      13.173  15.915  -6.850  1.00 10.00      B   
ATOM   3528  C   PHE B 166      17.664  11.264  -6.141  1.00 10.00      B   
ATOM   3529  O   PHE B 166      18.385  10.754  -6.997  1.00 10.00      B   
ATOM   3530  N   THR B 167      17.374  10.674  -4.994  1.00 10.00      B   
ATOM   3531  HN  THR B 167      16.821  11.153  -4.337  1.00 10.00      B   
ATOM   3532  CA  THR B 167      17.852   9.341  -4.671  1.00 10.00      B   
ATOM   3533  CB  THR B 167      19.041   9.368  -3.683  1.00 10.00      B   
ATOM   3534  OG1 THR B 167      19.651   8.073  -3.622  1.00 10.00      B   
ATOM   3535  HG1 THR B 167      20.381   8.033  -4.256  1.00 10.00      B   
ATOM   3536  CG2 THR B 167      18.595   9.785  -2.288  1.00 10.00      B   
ATOM   3537  C   THR B 167      16.699   8.515  -4.107  1.00 10.00      B   
ATOM   3538  O   THR B 167      15.619   9.051  -3.855  1.00 10.00      B   
ATOM   3539  N   LEU B 168      16.923   7.227  -3.909  1.00 10.00      B   
ATOM   3540  HN  LEU B 168      17.817   6.864  -4.092  1.00 10.00      B   
ATOM   3541  CA  LEU B 168      15.888   6.342  -3.396  1.00 10.00      B   
ATOM   3542  CB  LEU B 168      16.121   4.915  -3.901  1.00 10.00      B   
ATOM   3543  CG  LEU B 168      14.900   3.993  -3.925  1.00 10.00      B   
ATOM   3544  CD1 LEU B 168      13.810   4.570  -4.814  1.00 10.00      B   
ATOM   3545  CD2 LEU B 168      15.294   2.606  -4.403  1.00 10.00      B   
ATOM   3546  C   LEU B 168      15.853   6.366  -1.870  1.00 10.00      B   
ATOM   3547  O   LEU B 168      16.894   6.309  -1.216  1.00 10.00      B   
ATOM   3548  N   HIS B 169      14.654   6.458  -1.307  1.00 10.00      B   
ATOM   3549  HN  HIS B 169      13.855   6.499  -1.877  1.00 10.00      B   
ATOM   3550  CA  HIS B 169      14.495   6.486   0.140  1.00 10.00      B   
ATOM   3551  CB  HIS B 169      13.144   7.107   0.525  1.00 10.00      B   
ATOM   3552  CG  HIS B 169      13.009   7.444   1.982  1.00 10.00      B   
ATOM   3553  ND1 HIS B 169      12.647   6.496   2.910  1.00 10.00      B   
ATOM   3554  CD2 HIS B 169      13.205   8.628   2.616  1.00 10.00      B   
ATOM   3555  CE1 HIS B 169      12.633   7.114   4.076  1.00 10.00      B   
ATOM   3556  NE2 HIS B 169      12.963   8.404   3.948  1.00 10.00      B   
ATOM   3557  HE2 HIS B 169      13.200   9.011   4.687  1.00 10.00      B   
ATOM   3558  C   HIS B 169      14.605   5.077   0.709  1.00 10.00      B   
ATOM   3559  O   HIS B 169      14.275   4.101   0.031  1.00 10.00      B   
ATOM   3560  N   GLY B 170      15.059   4.980   1.956  1.00 10.00      B   
ATOM   3561  HN  GLY B 170      15.293   5.800   2.441  1.00 10.00      B   
ATOM   3562  CA  GLY B 170      15.210   3.692   2.610  1.00 10.00      B   
ATOM   3563  C   GLY B 170      13.928   2.880   2.607  1.00 10.00      B   
ATOM   3564  O   GLY B 170      13.963   1.659   2.470  1.00 10.00      B   
ATOM   3565  N   ARG B 171      12.795   3.563   2.741  1.00 10.00      B   
ATOM   3566  HN  ARG B 171      12.833   4.542   2.836  1.00 10.00      B   
ATOM   3567  CA  ARG B 171      11.498   2.899   2.745  1.00 10.00      B   
ATOM   3568  CB  ARG B 171      10.385   3.908   3.038  1.00 10.00      B   
ATOM   3569  CG  ARG B 171       9.005   3.286   3.170  1.00 10.00      B   
ATOM   3570  CD  ARG B 171       7.986   3.999   2.298  1.00 10.00      B   
ATOM   3571  NE  ARG B 171       6.906   3.103   1.902  1.00 10.00      B   
ATOM   3572  HE  ARG B 171       6.994   2.146   2.164  1.00 10.00      B   
ATOM   3573  CZ  ARG B 171       5.836   3.468   1.206  1.00 10.00      B   
ATOM   3574  NH1 ARG B 171       5.650   4.739   0.858  1.00 10.00      B   
ATOM   3575 HH11 ARG B 171       6.350   5.466   1.125  1.00 10.00      B   
ATOM   3576 HH12 ARG B 171       4.804   5.016   0.315  1.00 10.00      B   
ATOM   3577  NH2 ARG B 171       4.946   2.549   0.853  1.00 10.00      B   
ATOM   3578 HH21 ARG B 171       4.094   2.819   0.319  1.00 10.00      B   
ATOM   3579 HH22 ARG B 171       5.112   1.539   1.096  1.00 10.00      B   
ATOM   3580  C   ARG B 171      11.247   2.215   1.403  1.00 10.00      B   
ATOM   3581  O   ARG B 171      10.803   1.065   1.348  1.00 10.00      B   
ATOM   3582  N   ALA B 172      11.552   2.927   0.325  1.00 10.00      B   
ATOM   3583  HN  ALA B 172      11.913   3.831   0.438  1.00 10.00      B   
ATOM   3584  CA  ALA B 172      11.369   2.401  -1.021  1.00 10.00      B   
ATOM   3585  CB  ALA B 172      11.627   3.485  -2.053  1.00 10.00      B   
ATOM   3586  C   ALA B 172      12.287   1.209  -1.262  1.00 10.00      B   
ATOM   3587  O   ALA B 172      11.875   0.205  -1.840  1.00 10.00      B   
ATOM   3588  N   ILE B 173      13.530   1.326  -0.803  1.00 10.00      B   
ATOM   3589  HN  ILE B 173      13.796   2.158  -0.354  1.00 10.00      B   
ATOM   3590  CA  ILE B 173      14.511   0.256  -0.960  1.00 10.00      B   
ATOM   3591  CB  ILE B 173      15.900   0.673  -0.424  1.00 10.00      B   
ATOM   3592  CG1 ILE B 173      16.355   1.980  -1.076  1.00 10.00      B   
ATOM   3593  CG2 ILE B 173      16.927  -0.426  -0.668  1.00 10.00      B   
ATOM   3594  CD1 ILE B 173      17.593   2.582  -0.450  1.00 10.00      B   
ATOM   3595  C   ILE B 173      14.049  -1.002  -0.227  1.00 10.00      B   
ATOM   3596  O   ILE B 173      14.266  -2.118  -0.685  1.00 10.00      B   
ATOM   3597  N   LEU B 174      13.396  -0.805   0.907  1.00 10.00      B   
ATOM   3598  HN  LEU B 174      13.244   0.115   1.214  1.00 10.00      B   
ATOM   3599  CA  LEU B 174      12.902  -1.913   1.713  1.00 10.00      B   
ATOM   3600  CB  LEU B 174      12.471  -1.418   3.095  1.00 10.00      B   
ATOM   3601  CG  LEU B 174      13.591  -1.083   4.078  1.00 10.00      B   
ATOM   3602  CD1 LEU B 174      13.012  -0.491   5.353  1.00 10.00      B   
ATOM   3603  CD2 LEU B 174      14.419  -2.322   4.386  1.00 10.00      B   
ATOM   3604  C   LEU B 174      11.730  -2.628   1.049  1.00 10.00      B   
ATOM   3605  O   LEU B 174      11.784  -3.836   0.809  1.00 10.00      B   
ATOM   3606  N   GLU B 175      10.679  -1.874   0.753  1.00 10.00      B   
ATOM   3607  HN  GLU B 175      10.713  -0.909   0.946  1.00 10.00      B   
ATOM   3608  CA  GLU B 175       9.471  -2.432   0.153  1.00 10.00      B   
ATOM   3609  CB  GLU B 175       8.317  -1.430   0.204  1.00 10.00      B   
ATOM   3610  CG  GLU B 175       7.689  -1.301   1.583  1.00 10.00      B   
ATOM   3611  CD  GLU B 175       6.590  -0.261   1.644  1.00 10.00      B   
ATOM   3612  OE1 GLU B 175       5.681  -0.292   0.787  1.00 10.00      B   
ATOM   3613  OE2 GLU B 175       6.619   0.583   2.557  1.00 10.00      B   
ATOM   3614  C   GLU B 175       9.673  -2.959  -1.264  1.00 10.00      B   
ATOM   3615  O   GLU B 175       9.013  -3.916  -1.669  1.00 10.00      B   
ATOM   3616  N   MET B 176      10.582  -2.357  -2.015  1.00 10.00      B   
ATOM   3617  HN  MET B 176      11.100  -1.604  -1.645  1.00 10.00      B   
ATOM   3618  CA  MET B 176      10.821  -2.787  -3.386  1.00 10.00      B   
ATOM   3619  CB  MET B 176      10.687  -1.614  -4.358  1.00 10.00      B   
ATOM   3620  CG  MET B 176       9.256  -1.163  -4.601  1.00 10.00      B   
ATOM   3621  SD  MET B 176       9.111  -0.079  -6.033  1.00 10.00      B   
ATOM   3622  CE  MET B 176       7.378   0.362  -5.952  1.00 10.00      B   
ATOM   3623  C   MET B 176      12.177  -3.461  -3.560  1.00 10.00      B   
ATOM   3624  O   MET B 176      12.692  -3.533  -4.675  1.00 10.00      B   
ATOM   3625  N   GLU B 177      12.740  -3.974  -2.469  1.00 10.00      B   
ATOM   3626  HN  GLU B 177      12.274  -3.903  -1.611  1.00 10.00      B   
ATOM   3627  CA  GLU B 177      14.044  -4.637  -2.518  1.00 10.00      B   
ATOM   3628  CB  GLU B 177      14.432  -5.171  -1.139  1.00 10.00      B   
ATOM   3629  CG  GLU B 177      15.895  -5.568  -1.026  1.00 10.00      B   
ATOM   3630  CD  GLU B 177      16.119  -6.675  -0.024  1.00 10.00      B   
ATOM   3631  OE1 GLU B 177      16.058  -6.407   1.191  1.00 10.00      B   
ATOM   3632  OE2 GLU B 177      16.358  -7.823  -0.448  1.00 10.00      B   
ATOM   3633  C   GLU B 177      14.040  -5.782  -3.524  1.00 10.00      B   
ATOM   3634  O   GLU B 177      14.828  -5.799  -4.473  1.00 10.00      B   
ATOM   3635  N   GLN B 178      13.138  -6.729  -3.314  1.00 10.00      B   
ATOM   3636  HN  GLN B 178      12.536  -6.651  -2.539  1.00 10.00      B   
ATOM   3637  CA  GLN B 178      13.015  -7.887  -4.188  1.00 10.00      B   
ATOM   3638  CB  GLN B 178      12.047  -8.931  -3.604  1.00 10.00      B   
ATOM   3639  CG  GLN B 178      10.591  -8.482  -3.483  1.00 10.00      B   
ATOM   3640  CD  GLN B 178      10.385  -7.380  -2.457  1.00 10.00      B   
ATOM   3641  OE1 GLN B 178      11.109  -7.292  -1.466  1.00 10.00      B   
ATOM   3642  NE2 GLN B 178       9.411  -6.521  -2.700  1.00 10.00      B   
ATOM   3643 HE21 GLN B 178       8.880  -6.636  -3.519  1.00 10.00      B   
ATOM   3644 HE22 GLN B 178       9.252  -5.803  -2.046  1.00 10.00      B   
ATOM   3645  C   GLN B 178      12.601  -7.478  -5.598  1.00 10.00      B   
ATOM   3646  O   GLN B 178      13.045  -8.074  -6.579  1.00 10.00      B   
ATOM   3647  N   TYR B 179      11.773  -6.441  -5.690  1.00 10.00      B   
ATOM   3648  HN  TYR B 179      11.475  -5.996  -4.870  1.00 10.00      B   
ATOM   3649  CA  TYR B 179      11.305  -5.948  -6.978  1.00 10.00      B   
ATOM   3650  CB  TYR B 179      10.244  -4.856  -6.793  1.00 10.00      B   
ATOM   3651  CG  TYR B 179       9.805  -4.190  -8.084  1.00 10.00      B   
ATOM   3652  CD1 TYR B 179      10.279  -2.931  -8.438  1.00 10.00      B   
ATOM   3653  CD2 TYR B 179       8.920  -4.822  -8.952  1.00 10.00      B   
ATOM   3654  CE1 TYR B 179       9.883  -2.322  -9.613  1.00 10.00      B   
ATOM   3655  CE2 TYR B 179       8.520  -4.217 -10.129  1.00 10.00      B   
ATOM   3656  CZ  TYR B 179       9.006  -2.970 -10.456  1.00 10.00      B   
ATOM   3657  OH  TYR B 179       8.615  -2.364 -11.629  1.00 10.00      B   
ATOM   3658  HH  TYR B 179       9.391  -2.018 -12.083  1.00 10.00      B   
ATOM   3659  C   TYR B 179      12.466  -5.423  -7.812  1.00 10.00      B   
ATOM   3660  O   TYR B 179      12.675  -5.865  -8.941  1.00 10.00      B   
ATOM   3661  N   ILE B 180      13.229  -4.494  -7.244  1.00 10.00      B   
ATOM   3662  HN  ILE B 180      13.020  -4.197  -6.328  1.00 10.00      B   
ATOM   3663  CA  ILE B 180      14.366  -3.899  -7.938  1.00 10.00      B   
ATOM   3664  CB  ILE B 180      15.003  -2.758  -7.116  1.00 10.00      B   
ATOM   3665  CG1 ILE B 180      13.955  -1.678  -6.829  1.00 10.00      B   
ATOM   3666  CG2 ILE B 180      16.191  -2.157  -7.854  1.00 10.00      B   
ATOM   3667  CD1 ILE B 180      14.393  -0.651  -5.810  1.00 10.00      B   
ATOM   3668  C   ILE B 180      15.416  -4.950  -8.290  1.00 10.00      B   
ATOM   3669  O   ILE B 180      15.986  -4.922  -9.384  1.00 10.00      B   
ATOM   3670  N   ARG B 181      15.647  -5.892  -7.374  1.00 10.00      B   
ATOM   3671  HN  ARG B 181      15.149  -5.870  -6.527  1.00 10.00      B   
ATOM   3672  CA  ARG B 181      16.623  -6.955  -7.598  1.00 10.00      B   
ATOM   3673  CB  ARG B 181      16.777  -7.848  -6.360  1.00 10.00      B   
ATOM   3674  CG  ARG B 181      17.666  -7.267  -5.270  1.00 10.00      B   
ATOM   3675  CD  ARG B 181      18.430  -8.361  -4.537  1.00 10.00      B   
ATOM   3676  NE  ARG B 181      18.208  -8.327  -3.088  1.00 10.00      B   
ATOM   3677  HE  ARG B 181      17.305  -8.083  -2.778  1.00 10.00      B   
ATOM   3678  CZ  ARG B 181      19.140  -8.629  -2.180  1.00 10.00      B   
ATOM   3679  NH1 ARG B 181      20.370  -8.959  -2.557  1.00 10.00      B   
ATOM   3680 HH11 ARG B 181      20.619  -8.993  -3.569  1.00 10.00      B   
ATOM   3681 HH12 ARG B 181      21.100  -9.182  -1.839  1.00 10.00      B   
ATOM   3682  NH2 ARG B 181      18.837  -8.599  -0.892  1.00 10.00      B   
ATOM   3683 HH21 ARG B 181      17.864  -8.327  -0.583  1.00 10.00      B   
ATOM   3684 HH22 ARG B 181      19.550  -8.864  -0.179  1.00 10.00      B   
ATOM   3685  C   ARG B 181      16.252  -7.798  -8.815  1.00 10.00      B   
ATOM   3686  O   ARG B 181      17.123  -8.237  -9.559  1.00 10.00      B   
ATOM   3687  N   GLU B 182      14.955  -8.008  -9.016  1.00 10.00      B   
ATOM   3688  HN  GLU B 182      14.305  -7.631  -8.385  1.00 10.00      B   
ATOM   3689  CA  GLU B 182      14.472  -8.795 -10.147  1.00 10.00      B   
ATOM   3690  CB  GLU B 182      13.131  -9.455  -9.811  1.00 10.00      B   
ATOM   3691  CG  GLU B 182      13.237 -10.622  -8.842  1.00 10.00      B   
ATOM   3692  CD  GLU B 182      11.889 -11.206  -8.465  1.00 10.00      B   
ATOM   3693  OE1 GLU B 182      10.968 -11.201  -9.310  1.00 10.00      B   
ATOM   3694  OE2 GLU B 182      11.748 -11.693  -7.324  1.00 10.00      B   
ATOM   3695  C   GLU B 182      14.331  -7.942 -11.407  1.00 10.00      B   
ATOM   3696  O   GLU B 182      14.349  -8.462 -12.522  1.00 10.00      B   
ATOM   3697  N   THR B 183      14.196  -6.634 -11.225  1.00 10.00      B   
ATOM   3698  HN  THR B 183      14.202  -6.278 -10.312  1.00 10.00      B   
ATOM   3699  CA  THR B 183      14.037  -5.713 -12.345  1.00 10.00      B   
ATOM   3700  CB  THR B 183      13.673  -4.292 -11.866  1.00 10.00      B   
ATOM   3701  OG1 THR B 183      12.483  -4.343 -11.070  1.00 10.00      B   
ATOM   3702  HG1 THR B 183      12.545  -5.074 -10.440  1.00 10.00      B   
ATOM   3703  CG2 THR B 183      13.427  -3.374 -13.051  1.00 10.00      B   
ATOM   3704  C   THR B 183      15.285  -5.665 -13.233  1.00 10.00      B   
ATOM   3705  O   THR B 183      15.217  -5.975 -14.425  1.00 10.00      B   
ATOM   3706  N   TYR B 184      16.417  -5.285 -12.652  1.00 10.00      B   
ATOM   3707  HN  TYR B 184      16.417  -5.075 -11.691  1.00 10.00      B   
ATOM   3708  CA  TYR B 184      17.670  -5.197 -13.398  1.00 10.00      B   
ATOM   3709  CB  TYR B 184      18.010  -3.736 -13.725  1.00 10.00      B   
ATOM   3710  CG  TYR B 184      17.122  -3.083 -14.763  1.00 10.00      B   
ATOM   3711  CD1 TYR B 184      16.354  -1.971 -14.443  1.00 10.00      B   
ATOM   3712  CD2 TYR B 184      17.061  -3.566 -16.065  1.00 10.00      B   
ATOM   3713  CE1 TYR B 184      15.549  -1.361 -15.386  1.00 10.00      B   
ATOM   3714  CE2 TYR B 184      16.257  -2.963 -17.016  1.00 10.00      B   
ATOM   3715  CZ  TYR B 184      15.503  -1.860 -16.670  1.00 10.00      B   
ATOM   3716  OH  TYR B 184      14.702  -1.252 -17.613  1.00 10.00      B   
ATOM   3717  HH  TYR B 184      14.604  -0.304 -17.395  1.00 10.00      B   
ATOM   3718  C   TYR B 184      18.813  -5.815 -12.598  1.00 10.00      B   
ATOM   3719  O   TYR B 184      19.645  -5.097 -12.044  1.00 10.00      B   
ATOM   3720  N   PRO B 185      18.878  -7.154 -12.534  1.00 10.00      B   
ATOM   3721  CA  PRO B 185      19.922  -7.868 -11.781  1.00 10.00      B   
ATOM   3722  CB  PRO B 185      19.526  -9.346 -11.915  1.00 10.00      B   
ATOM   3723  CG  PRO B 185      18.107  -9.332 -12.372  1.00 10.00      B   
ATOM   3724  CD  PRO B 185      17.948  -8.086 -13.188  1.00 10.00      B   
ATOM   3725  C   PRO B 185      21.314  -7.646 -12.368  1.00 10.00      B   
ATOM   3726  O   PRO B 185      22.324  -7.910 -11.718  1.00 10.00      B   
ATOM   3727  N   ASP B 186      21.358  -7.155 -13.596  1.00 10.00      B   
ATOM   3728  HN  ASP B 186      20.516  -6.950 -14.056  1.00 10.00      B   
ATOM   3729  CA  ASP B 186      22.619  -6.900 -14.281  1.00 10.00      B   
ATOM   3730  CB  ASP B 186      22.518  -7.289 -15.760  1.00 10.00      B   
ATOM   3731  CG  ASP B 186      21.155  -6.997 -16.355  1.00 10.00      B   
ATOM   3732  OD1 ASP B 186      20.676  -5.851 -16.234  1.00 10.00      B   
ATOM   3733  OD2 ASP B 186      20.543  -7.923 -16.928  1.00 10.00      B   
ATOM   3734  C   ASP B 186      23.031  -5.440 -14.159  1.00 10.00      B   
ATOM   3735  O   ASP B 186      24.112  -5.052 -14.605  1.00 10.00      B   
ATOM   3736  N   ALA B 187      22.174  -4.634 -13.552  1.00 10.00      B   
ATOM   3737  HN  ALA B 187      21.333  -5.000 -13.207  1.00 10.00      B   
ATOM   3738  CA  ALA B 187      22.460  -3.216 -13.388  1.00 10.00      B   
ATOM   3739  CB  ALA B 187      21.419  -2.374 -14.111  1.00 10.00      B   
ATOM   3740  C   ALA B 187      22.548  -2.820 -11.918  1.00 10.00      B   
ATOM   3741  O   ALA B 187      23.336  -1.948 -11.553  1.00 10.00      B   
ATOM   3742  N   VAL B 188      21.740  -3.462 -11.078  1.00 10.00      B   
ATOM   3743  HN  VAL B 188      21.135  -4.151 -11.428  1.00 10.00      B   
ATOM   3744  CA  VAL B 188      21.726  -3.162  -9.647  1.00 10.00      B   
ATOM   3745  CB  VAL B 188      20.608  -3.914  -8.892  1.00 10.00      B   
ATOM   3746  CG1 VAL B 188      19.238  -3.448  -9.361  1.00 10.00      B   
ATOM   3747  CG2 VAL B 188      20.755  -5.422  -9.046  1.00 10.00      B   
ATOM   3748  C   VAL B 188      23.071  -3.447  -8.985  1.00 10.00      B   
ATOM   3749  O   VAL B 188      23.849  -4.282  -9.453  1.00 10.00      B   
ATOM   3750  N   LYS B 189      23.339  -2.741  -7.898  1.00 10.00      B   
ATOM   3751  HN  LYS B 189      22.679  -2.094  -7.573  1.00 10.00      B   
ATOM   3752  CA  LYS B 189      24.583  -2.911  -7.167  1.00 10.00      B   
ATOM   3753  CB  LYS B 189      25.226  -1.550  -6.884  1.00 10.00      B   
ATOM   3754  CG  LYS B 189      25.040  -0.518  -7.986  1.00 10.00      B   
ATOM   3755  CD  LYS B 189      25.413   0.870  -7.496  1.00 10.00      B   
ATOM   3756  CE  LYS B 189      24.855   1.951  -8.405  1.00 10.00      B   
ATOM   3757  NZ  LYS B 189      25.210   3.310  -7.921  1.00 10.00      B   
ATOM   3758  HZ1 LYS B 189      24.824   3.468  -6.967  1.00 10.00      B   
ATOM   3759  HZ2 LYS B 189      24.821   4.031  -8.564  1.00 10.00      B   
ATOM   3760  HZ3 LYS B 189      26.253   3.417  -7.888  1.00 10.00      B   
ATOM   3761  C   LYS B 189      24.315  -3.629  -5.851  1.00 10.00      B   
ATOM   3762  O   LYS B 189      23.221  -3.527  -5.290  1.00 10.00      B   
ATOM   3763  N   ILE B 190      25.308  -4.353  -5.365  1.00 10.00      B   
ATOM   3764  HN  ILE B 190      26.155  -4.394  -5.854  1.00 10.00      B   
ATOM   3765  CA  ILE B 190      25.180  -5.081  -4.111  1.00 10.00      B   
ATOM   3766  CB  ILE B 190      25.283  -6.609  -4.305  1.00 10.00      B   
ATOM   3767  CG1 ILE B 190      26.482  -6.969  -5.190  1.00 10.00      B   
ATOM   3768  CG2 ILE B 190      23.989  -7.162  -4.886  1.00 10.00      B   
ATOM   3769  CD1 ILE B 190      26.782  -8.452  -5.247  1.00 10.00      B   
ATOM   3770  C   ILE B 190      26.241  -4.623  -3.121  1.00 10.00      B   
ATOM   3771  O   ILE B 190      27.372  -4.324  -3.505  1.00 10.00      B   
ATOM   3772  N   CYS B 191      25.868  -4.554  -1.854  1.00 10.00      B   
ATOM   3773  HN  CYS B 191      24.945  -4.793  -1.614  1.00 10.00      B   
ATOM   3774  CA  CYS B 191      26.789  -4.134  -0.812  1.00 10.00      B   
ATOM   3775  CB  CYS B 191      26.028  -3.535   0.373  1.00 10.00      B   
ATOM   3776  SG  CYS B 191      27.077  -3.040   1.763  1.00 10.00      B   
ATOM   3777  HG  CYS B 191      27.771  -4.103   2.156  1.00 10.00      B   
ATOM   3778  C   CYS B 191      27.638  -5.303  -0.337  1.00 10.00      B   
ATOM   3779  O   CYS B 191      27.121  -6.387  -0.064  1.00 10.00      B   
ATOM   3780  N   ASN B 192      28.937  -5.076  -0.248  1.00 10.00      B   
ATOM   3781  HN  ASN B 192      29.283  -4.194  -0.512  1.00 10.00      B   
ATOM   3782  CA  ASN B 192      29.872  -6.093   0.210  1.00 10.00      B   
ATOM   3783  CB  ASN B 192      31.301  -5.540   0.148  1.00 10.00      B   
ATOM   3784  CG  ASN B 192      32.354  -6.545   0.576  1.00 10.00      B   
ATOM   3785  OD1 ASN B 192      32.247  -7.737   0.297  1.00 10.00      B   
ATOM   3786  ND2 ASN B 192      33.380  -6.066   1.265  1.00 10.00      B   
ATOM   3787 HD21 ASN B 192      33.400  -5.103   1.458  1.00 10.00      B   
ATOM   3788 HD22 ASN B 192      34.072  -6.694   1.558  1.00 10.00      B   
ATOM   3789  C   ASN B 192      29.539  -6.517   1.641  1.00 10.00      B   
ATOM   3790  O   ASN B 192      29.049  -5.705   2.432  1.00 10.00      B   
ATOM   3791  N   ILE B 193      29.778  -7.793   1.950  1.00 10.00      B   
ATOM   3792  HN  ILE B 193      30.143  -8.382   1.255  1.00 10.00      B   
ATOM   3793  CA  ILE B 193      29.525  -8.357   3.282  1.00 10.00      B   
ATOM   3794  CB  ILE B 193      30.180  -7.527   4.417  1.00 10.00      B   
ATOM   3795  CG1 ILE B 193      31.708  -7.522   4.274  1.00 10.00      B   
ATOM   3796  CG2 ILE B 193      29.770  -8.043   5.791  1.00 10.00      B   
ATOM   3797  CD1 ILE B 193      32.334  -8.903   4.274  1.00 10.00      B   
ATOM   3798  C   ILE B 193      28.034  -8.571   3.566  1.00 10.00      B   
ATOM   3799  O   ILE B 193      27.614  -9.675   3.917  1.00 10.00      B   
ATOM   3800  N   CYS B 194      27.243  -7.520   3.411  1.00 10.00      B   
ATOM   3801  HN  CYS B 194      27.638  -6.666   3.122  1.00 10.00      B   
ATOM   3802  CA  CYS B 194      25.809  -7.589   3.668  1.00 10.00      B   
ATOM   3803  CB  CYS B 194      25.255  -6.180   3.866  1.00 10.00      B   
ATOM   3804  SG  CYS B 194      26.438  -5.033   4.607  1.00 10.00      B   
ATOM   3805  HG  CYS B 194      26.866  -5.568   5.744  1.00 10.00      B   
ATOM   3806  C   CYS B 194      25.063  -8.295   2.538  1.00 10.00      B   
ATOM   3807  O   CYS B 194      24.085  -9.007   2.779  1.00 10.00      B   
ATOM   3808  N   HIS B 195      25.528  -8.080   1.307  1.00 10.00      B   
ATOM   3809  HN  HIS B 195      26.305  -7.488   1.193  1.00 10.00      B   
ATOM   3810  CA  HIS B 195      24.929  -8.685   0.112  1.00 10.00      B   
ATOM   3811  CB  HIS B 195      24.939 -10.220   0.178  1.00 10.00      B   
ATOM   3812  CG  HIS B 195      26.308 -10.804   0.361  1.00 10.00      B   
ATOM   3813  ND1 HIS B 195      26.579 -11.686   1.379  1.00 10.00      B   
ATOM   3814  CD2 HIS B 195      27.441 -10.584  -0.353  1.00 10.00      B   
ATOM   3815  CE1 HIS B 195      27.862 -11.980   1.268  1.00 10.00      B   
ATOM   3816  NE2 HIS B 195      28.426 -11.338   0.234  1.00 10.00      B   
ATOM   3817  HE2 HIS B 195      29.290 -11.566  -0.175  1.00 10.00      B   
ATOM   3818  C   HIS B 195      23.525  -8.142  -0.145  1.00 10.00      B   
ATOM   3819  O   HIS B 195      22.703  -8.779  -0.806  1.00 10.00      B   
ATOM   3820  N   SER B 196      23.267  -6.950   0.370  1.00 10.00      B   
ATOM   3821  HN  SER B 196      23.964  -6.492   0.881  1.00 10.00      B   
ATOM   3822  CA  SER B 196      21.978  -6.304   0.202  1.00 10.00      B   
ATOM   3823  CB  SER B 196      21.644  -5.511   1.465  1.00 10.00      B   
ATOM   3824  OG  SER B 196      21.955  -6.270   2.619  1.00 10.00      B   
ATOM   3825  HG  SER B 196      21.575  -7.151   2.527  1.00 10.00      B   
ATOM   3826  C   SER B 196      22.012  -5.373  -1.003  1.00 10.00      B   
ATOM   3827  O   SER B 196      23.080  -5.129  -1.572  1.00 10.00      B   
ATOM   3828  N   LEU B 197      20.849  -4.869  -1.395  1.00 10.00      B   
ATOM   3829  HN  LEU B 197      20.035  -5.111  -0.908  1.00 10.00      B   
ATOM   3830  CA  LEU B 197      20.752  -3.956  -2.522  1.00 10.00      B   
ATOM   3831  CB  LEU B 197      19.283  -3.726  -2.881  1.00 10.00      B   
ATOM   3832  CG  LEU B 197      19.010  -2.886  -4.129  1.00 10.00      B   
ATOM   3833  CD1 LEU B 197      19.504  -3.602  -5.378  1.00 10.00      B   
ATOM   3834  CD2 LEU B 197      17.527  -2.572  -4.241  1.00 10.00      B   
ATOM   3835  C   LEU B 197      21.422  -2.635  -2.165  1.00 10.00      B   
ATOM   3836  O   LEU B 197      21.193  -2.093  -1.085  1.00 10.00      B   
ATOM   3837  N   LEU B 198      22.255  -2.133  -3.061  1.00 10.00      B   
ATOM   3838  HN  LEU B 198      22.402  -2.612  -3.907  1.00 10.00      B   
ATOM   3839  CA  LEU B 198      22.962  -0.887  -2.820  1.00 10.00      B   
ATOM   3840  CB  LEU B 198      24.472  -1.149  -2.752  1.00 10.00      B   
ATOM   3841  CG  LEU B 198      25.369   0.062  -2.479  1.00 10.00      B   
ATOM   3842  CD1 LEU B 198      26.483  -0.316  -1.521  1.00 10.00      B   
ATOM   3843  CD2 LEU B 198      25.956   0.604  -3.773  1.00 10.00      B   
ATOM   3844  C   LEU B 198      22.664   0.145  -3.896  1.00 10.00      B   
ATOM   3845  O   LEU B 198      22.845  -0.114  -5.089  1.00 10.00      B   
ATOM   3846  N   ILE B 199      22.193   1.305  -3.471  1.00 10.00      B   
ATOM   3847  HN  ILE B 199      22.023   1.434  -2.503  1.00 10.00      B   
ATOM   3848  CA  ILE B 199      21.908   2.394  -4.389  1.00 10.00      B   
ATOM   3849  CB  ILE B 199      20.647   3.180  -3.965  1.00 10.00      B   
ATOM   3850  CG1 ILE B 199      19.405   2.277  -3.986  1.00 10.00      B   
ATOM   3851  CG2 ILE B 199      20.444   4.412  -4.834  1.00 10.00      B   
ATOM   3852  CD1 ILE B 199      19.118   1.640  -5.331  1.00 10.00      B   
ATOM   3853  C   ILE B 199      23.114   3.329  -4.425  1.00 10.00      B   
ATOM   3854  O   ILE B 199      23.704   3.573  -5.486  1.00 10.00      B   
ATOM   3855  N   GLN B 200      23.492   3.824  -3.253  1.00 10.00      B   
ATOM   3856  HN  GLN B 200      22.978   3.585  -2.442  1.00 10.00      B   
ATOM   3857  CA  GLN B 200      24.635   4.710  -3.122  1.00 10.00      B   
ATOM   3858  CB  GLN B 200      24.192   6.151  -2.831  1.00 10.00      B   
ATOM   3859  CG  GLN B 200      23.594   6.372  -1.448  1.00 10.00      B   
ATOM   3860  CD  GLN B 200      22.296   7.151  -1.497  1.00 10.00      B   
ATOM   3861  OE1 GLN B 200      22.291   8.382  -1.483  1.00 10.00      B   
ATOM   3862  NE2 GLN B 200      21.186   6.437  -1.534  1.00 10.00      B   
ATOM   3863 HE21 GLN B 200      21.267   5.449  -1.518  1.00 10.00      B   
ATOM   3864 HE22 GLN B 200      20.331   6.911  -1.593  1.00 10.00      B   
ATOM   3865  C   GLN B 200      25.574   4.197  -2.034  1.00 10.00      B   
ATOM   3866  O   GLN B 200      25.130   3.687  -1.006  1.00 10.00      B   
ATOM   3867  N   GLY B 201      26.870   4.314  -2.271  1.00 10.00      B   
ATOM   3868  HN  GLY B 201      27.176   4.717  -3.111  1.00 10.00      B   
ATOM   3869  CA  GLY B 201      27.837   3.852  -1.299  1.00 10.00      B   
ATOM   3870  C   GLY B 201      29.255   4.133  -1.737  1.00 10.00      B   
ATOM   3871  O   GLY B 201      29.475   4.858  -2.708  1.00 10.00      B   
ATOM   3872  N   GLN B 202      30.215   3.564  -1.027  1.00 10.00      B   
ATOM   3873  HN  GLN B 202      29.973   2.982  -0.272  1.00 10.00      B   
ATOM   3874  CA  GLN B 202      31.618   3.757  -1.348  1.00 10.00      B   
ATOM   3875  CB  GLN B 202      32.454   3.849  -0.071  1.00 10.00      B   
ATOM   3876  CG  GLN B 202      32.067   5.003   0.837  1.00 10.00      B   
ATOM   3877  CD  GLN B 202      33.054   5.222   1.965  1.00 10.00      B   
ATOM   3878  OE1 GLN B 202      33.713   4.290   2.427  1.00 10.00      B   
ATOM   3879  NE2 GLN B 202      33.167   6.460   2.415  1.00 10.00      B   
ATOM   3880 HE21 GLN B 202      32.617   7.155   1.999  1.00 10.00      B   
ATOM   3881 HE22 GLN B 202      33.794   6.632   3.155  1.00 10.00      B   
ATOM   3882  C   GLN B 202      32.119   2.621  -2.224  1.00 10.00      B   
ATOM   3883  O   GLN B 202      31.802   1.454  -1.981  1.00 10.00      B   
ATOM   3884  N   SER B 203      32.886   2.967  -3.243  1.00 10.00      B   
ATOM   3885  HN  SER B 203      33.098   3.913  -3.385  1.00 10.00      B   
ATOM   3886  CA  SER B 203      33.427   1.981  -4.161  1.00 10.00      B   
ATOM   3887  CB  SER B 203      33.015   2.334  -5.593  1.00 10.00      B   
ATOM   3888  OG  SER B 203      31.652   2.722  -5.646  1.00 10.00      B   
ATOM   3889  HG  SER B 203      31.461   3.107  -6.507  1.00 10.00      B   
ATOM   3890  C   SER B 203      34.946   1.933  -4.053  1.00 10.00      B   
ATOM   3891  O   SER B 203      35.586   2.950  -3.793  1.00 10.00      B   
ATOM   3892  N   CYS B 204      35.513   0.751  -4.230  1.00 10.00      B   
ATOM   3893  HN  CYS B 204      34.947  -0.030  -4.412  1.00 10.00      B   
ATOM   3894  CA  CYS B 204      36.955   0.583  -4.166  1.00 10.00      B   
ATOM   3895  CB  CYS B 204      37.298  -0.868  -3.808  1.00 10.00      B   
ATOM   3896  SG  CYS B 204      39.061  -1.210  -3.583  1.00 10.00      B   
ATOM   3897  HG  CYS B 204      39.449  -0.647  -2.447  1.00 10.00      B   
ATOM   3898  C   CYS B 204      37.577   0.972  -5.506  1.00 10.00      B   
ATOM   3899  O   CYS B 204      36.912   0.925  -6.541  1.00 10.00      B   
ATOM   3900  N   GLU B 205      38.840   1.372  -5.483  1.00 10.00      B   
ATOM   3901  HN  GLU B 205      39.312   1.421  -4.627  1.00 10.00      B   
ATOM   3902  CA  GLU B 205      39.530   1.764  -6.703  1.00 10.00      B   
ATOM   3903  CB  GLU B 205      40.548   2.872  -6.424  1.00 10.00      B   
ATOM   3904  CG  GLU B 205      40.034   4.274  -6.712  1.00 10.00      B   
ATOM   3905  CD  GLU B 205      39.481   4.977  -5.487  1.00 10.00      B   
ATOM   3906  OE1 GLU B 205      40.166   5.875  -4.957  1.00 10.00      B   
ATOM   3907  OE2 GLU B 205      38.351   4.655  -5.065  1.00 10.00      B   
ATOM   3908  C   GLU B 205      40.209   0.572  -7.376  1.00 10.00      B   
ATOM   3909  O   GLU B 205      40.202   0.452  -8.603  1.00 10.00      B   
ATOM   3910  N   THR B 206      40.782  -0.313  -6.567  1.00 10.00      B   
ATOM   3911  HN  THR B 206      40.742  -0.175  -5.598  1.00 10.00      B   
ATOM   3912  CA  THR B 206      41.473  -1.487  -7.082  1.00 10.00      B   
ATOM   3913  CB  THR B 206      42.440  -2.059  -6.029  1.00 10.00      B   
ATOM   3914  OG1 THR B 206      42.093  -1.545  -4.735  1.00 10.00      B   
ATOM   3915  HG1 THR B 206      42.860  -1.084  -4.352  1.00 10.00      B   
ATOM   3916  CG2 THR B 206      43.874  -1.676  -6.360  1.00 10.00      B   
ATOM   3917  C   THR B 206      40.494  -2.574  -7.519  1.00 10.00      B   
ATOM   3918  O   THR B 206      40.814  -3.406  -8.369  1.00 10.00      B   
ATOM   3919  N   CYS B 207      39.306  -2.563  -6.932  1.00 10.00      B   
ATOM   3920  HN  CYS B 207      39.109  -1.870  -6.269  1.00 10.00      B   
ATOM   3921  CA  CYS B 207      38.282  -3.545  -7.253  1.00 10.00      B   
ATOM   3922  CB  CYS B 207      38.297  -4.675  -6.220  1.00 10.00      B   
ATOM   3923  SG  CYS B 207      39.842  -5.611  -6.170  1.00 10.00      B   
ATOM   3924  HG  CYS B 207      40.458  -5.433  -7.334  1.00 10.00      B   
ATOM   3925  C   CYS B 207      36.910  -2.883  -7.293  1.00 10.00      B   
ATOM   3926  O   CYS B 207      36.683  -1.890  -6.613  1.00 10.00      B   
ATOM   3927  N   GLY B 208      35.993  -3.450  -8.065  1.00 10.00      B   
ATOM   3928  HN  GLY B 208      36.219  -4.269  -8.561  1.00 10.00      B   
ATOM   3929  CA  GLY B 208      34.658  -2.879  -8.182  1.00 10.00      B   
ATOM   3930  C   GLY B 208      33.752  -3.212  -7.009  1.00 10.00      B   
ATOM   3931  O   GLY B 208      32.554  -3.420  -7.183  1.00 10.00      B   
ATOM   3932  N   ILE B 209      34.314  -3.236  -5.812  1.00 10.00      B   
ATOM   3933  HN  ILE B 209      35.267  -3.021  -5.728  1.00 10.00      B   
ATOM   3934  CA  ILE B 209      33.547  -3.550  -4.616  1.00 10.00      B   
ATOM   3935  CB  ILE B 209      34.432  -4.214  -3.525  1.00 10.00      B   
ATOM   3936  CG1 ILE B 209      34.510  -5.728  -3.745  1.00 10.00      B   
ATOM   3937  CG2 ILE B 209      33.934  -3.908  -2.118  1.00 10.00      B   
ATOM   3938  CD1 ILE B 209      35.247  -6.139  -5.003  1.00 10.00      B   
ATOM   3939  C   ILE B 209      32.860  -2.299  -4.075  1.00 10.00      B   
ATOM   3940  O   ILE B 209      33.486  -1.246  -3.939  1.00 10.00      B   
ATOM   3941  N   ARG B 210      31.567  -2.418  -3.794  1.00 10.00      B   
ATOM   3942  HN  ARG B 210      31.125  -3.282  -3.937  1.00 10.00      B   
ATOM   3943  CA  ARG B 210      30.786  -1.307  -3.267  1.00 10.00      B   
ATOM   3944  CB  ARG B 210      29.658  -0.934  -4.236  1.00 10.00      B   
ATOM   3945  CG  ARG B 210      30.088  -0.081  -5.418  1.00 10.00      B   
ATOM   3946  CD  ARG B 210      30.502  -0.932  -6.609  1.00 10.00      B   
ATOM   3947  NE  ARG B 210      30.489  -0.163  -7.851  1.00 10.00      B   
ATOM   3948  HE  ARG B 210      30.172   0.774  -7.801  1.00 10.00      B   
ATOM   3949  CZ  ARG B 210      30.857  -0.642  -9.037  1.00 10.00      B   
ATOM   3950  NH1 ARG B 210      31.314  -1.884  -9.157  1.00 10.00      B   
ATOM   3951 HH11 ARG B 210      31.400  -2.501  -8.317  1.00 10.00      B   
ATOM   3952 HH12 ARG B 210      31.588  -2.249 -10.096  1.00 10.00      B   
ATOM   3953  NH2 ARG B 210      30.774   0.133 -10.106  1.00 10.00      B   
ATOM   3954 HH21 ARG B 210      30.415   1.120 -10.009  1.00 10.00      B   
ATOM   3955 HH22 ARG B 210      31.066  -0.226 -11.042  1.00 10.00      B   
ATOM   3956  C   ARG B 210      30.179  -1.684  -1.922  1.00 10.00      B   
ATOM   3957  O   ARG B 210      29.749  -2.820  -1.726  1.00 10.00      B   
ATOM   3958  N   MET B 211      30.166  -0.741  -0.992  1.00 10.00      B   
ATOM   3959  HN  MET B 211      30.555   0.142  -1.194  1.00 10.00      B   
ATOM   3960  CA  MET B 211      29.586  -0.979   0.325  1.00 10.00      B   
ATOM   3961  CB  MET B 211      30.563  -1.655   1.298  1.00 10.00      B   
ATOM   3962  CG  MET B 211      32.036  -1.411   1.013  1.00 10.00      B   
ATOM   3963  SD  MET B 211      33.104  -2.600   1.853  1.00 10.00      B   
ATOM   3964  CE  MET B 211      34.704  -1.837   1.616  1.00 10.00      B   
ATOM   3965  C   MET B 211      28.993   0.298   0.902  1.00 10.00      B   
ATOM   3966  O   MET B 211      29.490   1.396   0.640  1.00 10.00      B   
ATOM   3967  N   HIS B 212      27.919   0.146   1.662  1.00 10.00      B   
ATOM   3968  HN  HIS B 212      27.575  -0.761   1.819  1.00 10.00      B   
ATOM   3969  CA  HIS B 212      27.219   1.276   2.267  1.00 10.00      B   
ATOM   3970  CB  HIS B 212      25.920   0.809   2.924  1.00 10.00      B   
ATOM   3971  CG  HIS B 212      24.878   0.339   1.963  1.00 10.00      B   
ATOM   3972  ND1 HIS B 212      24.440  -0.962   1.957  1.00 10.00      B   
ATOM   3973  CD2 HIS B 212      24.210   1.036   1.020  1.00 10.00      B   
ATOM   3974  CE1 HIS B 212      23.516  -1.025   1.015  1.00 10.00      B   
ATOM   3975  NE2 HIS B 212      23.343   0.160   0.420  1.00 10.00      B   
ATOM   3976  HE2 HIS B 212      22.552   0.423  -0.120  1.00 10.00      B   
ATOM   3977  C   HIS B 212      28.072   2.017   3.292  1.00 10.00      B   
ATOM   3978  O   HIS B 212      29.024   1.466   3.849  1.00 10.00      B   
ATOM   3979  N   LEU B 213      27.703   3.270   3.543  1.00 10.00      B   
ATOM   3980  HN  LEU B 213      26.930   3.641   3.067  1.00 10.00      B   
ATOM   3981  CA  LEU B 213      28.409   4.112   4.505  1.00 10.00      B   
ATOM   3982  CB  LEU B 213      27.858   5.545   4.520  1.00 10.00      B   
ATOM   3983  CG  LEU B 213      28.295   6.461   3.372  1.00 10.00      B   
ATOM   3984  CD1 LEU B 213      27.620   6.069   2.066  1.00 10.00      B   
ATOM   3985  CD2 LEU B 213      28.005   7.915   3.707  1.00 10.00      B   
ATOM   3986  C   LEU B 213      28.412   3.499   5.913  1.00 10.00      B   
ATOM   3987  O   LEU B 213      29.473   3.350   6.515  1.00 10.00      B   
ATOM   3988  N   PRO B 214      27.234   3.131   6.473  1.00 10.00      B   
ATOM   3989  CA  PRO B 214      27.173   2.515   7.805  1.00 10.00      B   
ATOM   3990  CB  PRO B 214      25.670   2.305   8.045  1.00 10.00      B   
ATOM   3991  CG  PRO B 214      24.995   3.239   7.101  1.00 10.00      B   
ATOM   3992  CD  PRO B 214      25.886   3.313   5.896  1.00 10.00      B   
ATOM   3993  C   PRO B 214      27.897   1.169   7.825  1.00 10.00      B   
ATOM   3994  O   PRO B 214      28.403   0.736   8.860  1.00 10.00      B   
ATOM   3995  N   CYS B 215      27.961   0.526   6.664  1.00 10.00      B   
ATOM   3996  HN  CYS B 215      27.557   0.934   5.871  1.00 10.00      B   
ATOM   3997  CA  CYS B 215      28.616  -0.768   6.537  1.00 10.00      B   
ATOM   3998  CB  CYS B 215      28.194  -1.462   5.243  1.00 10.00      B   
ATOM   3999  SG  CYS B 215      26.410  -1.716   5.102  1.00 10.00      B   
ATOM   4000  HG  CYS B 215      26.189  -2.519   4.067  1.00 10.00      B   
ATOM   4001  C   CYS B 215      30.133  -0.641   6.628  1.00 10.00      B   
ATOM   4002  O   CYS B 215      30.778  -1.405   7.347  1.00 10.00      B   
ATOM   4003  N   VAL B 216      30.710   0.326   5.916  1.00 10.00      B   
ATOM   4004  HN  VAL B 216      30.157   0.912   5.350  1.00 10.00      B   
ATOM   4005  CA  VAL B 216      32.156   0.517   5.959  1.00 10.00      B   
ATOM   4006  CB  VAL B 216      32.684   1.506   4.895  1.00 10.00      B   
ATOM   4007  CG1 VAL B 216      32.397   0.993   3.497  1.00 10.00      B   
ATOM   4008  CG2 VAL B 216      32.107   2.899   5.084  1.00 10.00      B   
ATOM   4009  C   VAL B 216      32.601   0.943   7.352  1.00 10.00      B   
ATOM   4010  O   VAL B 216      33.662   0.541   7.823  1.00 10.00      B   
ATOM   4011  N   ALA B 217      31.767   1.737   8.015  1.00 10.00      B   
ATOM   4012  HN  ALA B 217      30.937   2.027   7.580  1.00 10.00      B   
ATOM   4013  CA  ALA B 217      32.058   2.204   9.362  1.00 10.00      B   
ATOM   4014  CB  ALA B 217      31.068   3.285   9.759  1.00 10.00      B   
ATOM   4015  C   ALA B 217      31.989   1.043  10.346  1.00 10.00      B   
ATOM   4016  O   ALA B 217      32.696   1.019  11.352  1.00 10.00      B   
ATOM   4017  N   LYS B 218      31.131   0.079  10.042  1.00 10.00      B   
ATOM   4018  HN  LYS B 218      30.587   0.162   9.230  1.00 10.00      B   
ATOM   4019  CA  LYS B 218      30.966  -1.095  10.882  1.00 10.00      B   
ATOM   4020  CB  LYS B 218      29.639  -1.787  10.565  1.00 10.00      B   
ATOM   4021  CG  LYS B 218      29.278  -2.930  11.499  1.00 10.00      B   
ATOM   4022  CD  LYS B 218      27.815  -3.314  11.344  1.00 10.00      B   
ATOM   4023  CE  LYS B 218      27.479  -4.562  12.141  1.00 10.00      B   
ATOM   4024  NZ  LYS B 218      26.011  -4.784  12.227  1.00 10.00      B   
ATOM   4025  HZ1 LYS B 218      25.587  -4.102  12.886  1.00 10.00      B   
ATOM   4026  HZ2 LYS B 218      25.812  -5.746  12.570  1.00 10.00      B   
ATOM   4027  HZ3 LYS B 218      25.573  -4.665  11.292  1.00 10.00      B   
ATOM   4028  C   LYS B 218      32.131  -2.056  10.681  1.00 10.00      B   
ATOM   4029  O   LYS B 218      32.606  -2.678  11.628  1.00 10.00      B   
ATOM   4030  N   TYR B 219      32.591  -2.174   9.443  1.00 10.00      B   
ATOM   4031  HN  TYR B 219      32.164  -1.662   8.719  1.00 10.00      B   
ATOM   4032  CA  TYR B 219      33.706  -3.059   9.133  1.00 10.00      B   
ATOM   4033  CB  TYR B 219      33.782  -3.349   7.632  1.00 10.00      B   
ATOM   4034  CG  TYR B 219      34.593  -4.584   7.305  1.00 10.00      B   
ATOM   4035  CD1 TYR B 219      33.996  -5.838   7.263  1.00 10.00      B   
ATOM   4036  CD2 TYR B 219      35.956  -4.499   7.049  1.00 10.00      B   
ATOM   4037  CE1 TYR B 219      34.733  -6.971   6.975  1.00 10.00      B   
ATOM   4038  CE2 TYR B 219      36.699  -5.626   6.759  1.00 10.00      B   
ATOM   4039  CZ  TYR B 219      36.084  -6.858   6.724  1.00 10.00      B   
ATOM   4040  OH  TYR B 219      36.826  -7.981   6.440  1.00 10.00      B   
ATOM   4041  HH  TYR B 219      37.719  -7.866   6.796  1.00 10.00      B   
ATOM   4042  C   TYR B 219      35.022  -2.472   9.631  1.00 10.00      B   
ATOM   4043  O   TYR B 219      35.826  -3.160  10.259  1.00 10.00      B   
ATOM   4044  N   PHE B 220      35.231  -1.189   9.369  1.00 10.00      B   
ATOM   4045  HN  PHE B 220      34.546  -0.680   8.878  1.00 10.00      B   
ATOM   4046  CA  PHE B 220      36.449  -0.510   9.790  1.00 10.00      B   
ATOM   4047  CB  PHE B 220      36.842   0.573   8.779  1.00 10.00      B   
ATOM   4048  CG  PHE B 220      36.989   0.069   7.368  1.00 10.00      B   
ATOM   4049  CD1 PHE B 220      37.761  -1.049   7.093  1.00 10.00      B   
ATOM   4050  CD2 PHE B 220      36.354   0.712   6.316  1.00 10.00      B   
ATOM   4051  CE1 PHE B 220      37.897  -1.515   5.799  1.00 10.00      B   
ATOM   4052  CE2 PHE B 220      36.486   0.251   5.020  1.00 10.00      B   
ATOM   4053  CZ  PHE B 220      37.258  -0.865   4.760  1.00 10.00      B   
ATOM   4054  C   PHE B 220      36.278   0.086  11.185  1.00 10.00      B   
ATOM   4055  O   PHE B 220      36.961   1.040  11.558  1.00 10.00      B   
ATOM   4056  N   GLN B 221      35.362  -0.503  11.947  1.00 10.00      B   
ATOM   4057  HN  GLN B 221      34.859  -1.256  11.577  1.00 10.00      B   
ATOM   4058  CA  GLN B 221      35.070  -0.072  13.306  1.00 10.00      B   
ATOM   4059  CB  GLN B 221      33.954  -0.948  13.882  1.00 10.00      B   
ATOM   4060  CG  GLN B 221      33.419  -0.508  15.231  1.00 10.00      B   
ATOM   4061  CD  GLN B 221      32.196  -1.307  15.646  1.00 10.00      B   
ATOM   4062  OE1 GLN B 221      32.047  -2.476  15.286  1.00 10.00      B   
ATOM   4063  NE2 GLN B 221      31.314  -0.683  16.406  1.00 10.00      B   
ATOM   4064 HE21 GLN B 221      31.498   0.247  16.659  1.00 10.00      B   
ATOM   4065 HE22 GLN B 221      30.510  -1.174  16.683  1.00 10.00      B   
ATOM   4066  C   GLN B 221      36.315  -0.169  14.178  1.00 10.00      B   
ATOM   4067  O   GLN B 221      36.836  -1.264  14.408  1.00 10.00      B   
ATOM   4068  N   SER B 222      36.800   0.987  14.625  1.00 10.00      B   
ATOM   4069  HN  SER B 222      36.351   1.817  14.368  1.00 10.00      B   
ATOM   4070  CA  SER B 222      37.983   1.068  15.476  1.00 10.00      B   
ATOM   4071  CB  SER B 222      37.755   0.317  16.793  1.00 10.00      B   
ATOM   4072  OG  SER B 222      36.598   0.802  17.458  1.00 10.00      B   
ATOM   4073  HG  SER B 222      36.810   1.632  17.896  1.00 10.00      B   
ATOM   4074  C   SER B 222      39.235   0.560  14.760  1.00 10.00      B   
ATOM   4075  O   SER B 222      40.200   0.138  15.396  1.00 10.00      B   
ATOM   4076  N   ASN B 223      39.220   0.622  13.434  1.00 10.00      B   
ATOM   4077  HN  ASN B 223      38.431   0.991  12.978  1.00 10.00      B   
ATOM   4078  CA  ASN B 223      40.350   0.164  12.639  1.00 10.00      B   
ATOM   4079  CB  ASN B 223      39.871  -0.697  11.466  1.00 10.00      B   
ATOM   4080  CG  ASN B 223      41.011  -1.283  10.654  1.00 10.00      B   
ATOM   4081  OD1 ASN B 223      42.140  -1.399  11.132  1.00 10.00      B   
ATOM   4082  ND2 ASN B 223      40.719  -1.679   9.426  1.00 10.00      B   
ATOM   4083 HD21 ASN B 223      39.797  -1.578   9.111  1.00 10.00      B   
ATOM   4084 HD22 ASN B 223      41.441  -2.058   8.877  1.00 10.00      B   
ATOM   4085  C   ASN B 223      41.179   1.343  12.144  1.00 10.00      B   
ATOM   4086  O   ASN B 223      40.669   2.231  11.462  1.00 10.00      B   
ATOM   4087  N   ALA B 224      42.459   1.342  12.496  1.00 10.00      B   
ATOM   4088  HN  ALA B 224      42.803   0.599  13.037  1.00 10.00      B   
ATOM   4089  CA  ALA B 224      43.367   2.412  12.104  1.00 10.00      B   
ATOM   4090  CB  ALA B 224      44.552   2.473  13.055  1.00 10.00      B   
ATOM   4091  C   ALA B 224      43.846   2.244  10.666  1.00 10.00      B   
ATOM   4092  O   ALA B 224      44.132   3.226   9.979  1.00 10.00      B   
ATOM   4093  N   GLU B 225      43.927   1.000  10.211  1.00 10.00      B   
ATOM   4094  HN  GLU B 225      43.672   0.257  10.799  1.00 10.00      B   
ATOM   4095  CA  GLU B 225      44.372   0.716   8.854  1.00 10.00      B   
ATOM   4096  CB  GLU B 225      45.647  -0.126   8.867  1.00 10.00      B   
ATOM   4097  CG  GLU B 225      46.361  -0.190   7.528  1.00 10.00      B   
ATOM   4098  CD  GLU B 225      47.681  -0.925   7.610  1.00 10.00      B   
ATOM   4099  OE1 GLU B 225      47.732  -2.106   7.215  1.00 10.00      B   
ATOM   4100  OE2 GLU B 225      48.674  -0.322   8.068  1.00 10.00      B   
ATOM   4101  C   GLU B 225      43.274   0.013   8.063  1.00 10.00      B   
ATOM   4102  O   GLU B 225      43.219  -1.216   8.016  1.00 10.00      B   
ATOM   4103  N   PRO B 226      42.379   0.792   7.442  1.00 10.00      B   
ATOM   4104  CA  PRO B 226      41.265   0.263   6.656  1.00 10.00      B   
ATOM   4105  CB  PRO B 226      40.360   1.487   6.431  1.00 10.00      B   
ATOM   4106  CG  PRO B 226      40.920   2.566   7.296  1.00 10.00      B   
ATOM   4107  CD  PRO B 226      42.376   2.258   7.450  1.00 10.00      B   
ATOM   4108  C   PRO B 226      41.724  -0.299   5.316  1.00 10.00      B   
ATOM   4109  O   PRO B 226      42.373   0.393   4.528  1.00 10.00      B   
ATOM   4110  N   ARG B 227      41.395  -1.558   5.072  1.00 10.00      B   
ATOM   4111  HN  ARG B 227      40.892  -2.062   5.751  1.00 10.00      B   
ATOM   4112  CA  ARG B 227      41.756  -2.223   3.832  1.00 10.00      B   
ATOM   4113  CB  ARG B 227      42.848  -3.266   4.079  1.00 10.00      B   
ATOM   4114  CG  ARG B 227      44.189  -2.691   4.504  1.00 10.00      B   
ATOM   4115  CD  ARG B 227      45.245  -3.780   4.551  1.00 10.00      B   
ATOM   4116  NE  ARG B 227      46.544  -3.283   4.997  1.00 10.00      B   
ATOM   4117  HE  ARG B 227      46.602  -2.929   5.919  1.00 10.00      B   
ATOM   4118  CZ  ARG B 227      47.652  -3.309   4.257  1.00 10.00      B   
ATOM   4119  NH1 ARG B 227      47.620  -3.742   3.002  1.00 10.00      B   
ATOM   4120 HH11 ARG B 227      46.721  -4.068   2.578  1.00 10.00      B   
ATOM   4121 HH12 ARG B 227      48.496  -3.759   2.429  1.00 10.00      B   
ATOM   4122  NH2 ARG B 227      48.791  -2.885   4.778  1.00 10.00      B   
ATOM   4123 HH21 ARG B 227      49.668  -2.898   4.212  1.00 10.00      B   
ATOM   4124 HH22 ARG B 227      48.816  -2.535   5.766  1.00 10.00      B   
ATOM   4125  C   ARG B 227      40.538  -2.900   3.220  1.00 10.00      B   
ATOM   4126  O   ARG B 227      39.679  -3.409   3.940  1.00 10.00      B   
ATOM   4127  N   CYS B 228      40.464  -2.896   1.896  1.00 10.00      B   
ATOM   4128  HN  CYS B 228      41.180  -2.459   1.377  1.00 10.00      B   
ATOM   4129  CA  CYS B 228      39.355  -3.519   1.190  1.00 10.00      B   
ATOM   4130  CB  CYS B 228      39.408  -3.171  -0.299  1.00 10.00      B   
ATOM   4131  SG  CYS B 228      38.148  -3.980  -1.314  1.00 10.00      B   
ATOM   4132  HG  CYS B 228      38.601  -4.020  -2.561  1.00 10.00      B   
ATOM   4133  C   CYS B 228      39.380  -5.033   1.393  1.00 10.00      B   
ATOM   4134  O   CYS B 228      40.388  -5.690   1.119  1.00 10.00      B   
ATOM   4135  N   PRO B 229      38.261  -5.607   1.857  1.00 10.00      B   
ATOM   4136  CA  PRO B 229      38.140  -7.047   2.133  1.00 10.00      B   
ATOM   4137  CB  PRO B 229      36.811  -7.163   2.896  1.00 10.00      B   
ATOM   4138  CG  PRO B 229      36.403  -5.763   3.218  1.00 10.00      B   
ATOM   4139  CD  PRO B 229      37.017  -4.894   2.165  1.00 10.00      B   
ATOM   4140  C   PRO B 229      38.094  -7.917   0.873  1.00 10.00      B   
ATOM   4141  O   PRO B 229      37.674  -9.073   0.925  1.00 10.00      B   
ATOM   4142  N   HIS B 230      38.525  -7.367  -0.252  1.00 10.00      B   
ATOM   4143  HN  HIS B 230      38.843  -6.441  -0.241  1.00 10.00      B   
ATOM   4144  CA  HIS B 230      38.522  -8.109  -1.502  1.00 10.00      B   
ATOM   4145  CB  HIS B 230      37.303  -7.730  -2.343  1.00 10.00      B   
ATOM   4146  CG  HIS B 230      36.646  -8.895  -3.017  1.00 10.00      B   
ATOM   4147  ND1 HIS B 230      35.829  -9.798  -2.371  1.00 10.00      B   
ATOM   4148  HD1 HIS B 230      35.606  -9.796  -1.417  1.00 10.00      B   
ATOM   4149  CD2 HIS B 230      36.680  -9.287  -4.315  1.00 10.00      B   
ATOM   4150  CE1 HIS B 230      35.406 -10.690  -3.275  1.00 10.00      B   
ATOM   4151  NE2 HIS B 230      35.893 -10.423  -4.473  1.00 10.00      B   
ATOM   4152  C   HIS B 230      39.809  -7.889  -2.292  1.00 10.00      B   
ATOM   4153  O   HIS B 230      39.881  -8.214  -3.476  1.00 10.00      B   
ATOM   4154  N   CYS B 231      40.824  -7.341  -1.633  1.00 10.00      B   
ATOM   4155  HN  CYS B 231      40.710  -7.112  -0.689  1.00 10.00      B   
ATOM   4156  CA  CYS B 231      42.111  -7.092  -2.281  1.00 10.00      B   
ATOM   4157  CB  CYS B 231      42.000  -5.984  -3.334  1.00 10.00      B   
ATOM   4158  SG  CYS B 231      41.295  -4.436  -2.723  1.00 10.00      B   
ATOM   4159  HG  CYS B 231      41.640  -3.469  -3.566  1.00 10.00      B   
ATOM   4160  C   CYS B 231      43.200  -6.753  -1.268  1.00 10.00      B   
ATOM   4161  O   CYS B 231      44.388  -6.845  -1.574  1.00 10.00      B   
ATOM   4162  N   ASN B 232      42.779  -6.346  -0.067  1.00 10.00      B   
ATOM   4163  HN  ASN B 232      41.816  -6.276   0.096  1.00 10.00      B   
ATOM   4164  CA  ASN B 232      43.694  -5.978   1.019  1.00 10.00      B   
ATOM   4165  CB  ASN B 232      44.740  -7.062   1.310  1.00 10.00      B   
ATOM   4166  CG  ASN B 232      44.906  -7.333   2.795  1.00 10.00      B   
ATOM   4167  OD1 ASN B 232      45.700  -6.684   3.479  1.00 10.00      B   
ATOM   4168  ND2 ASN B 232      44.164  -8.304   3.302  1.00 10.00      B   
ATOM   4169 HD21 ASN B 232      43.560  -8.791   2.697  1.00 10.00      B   
ATOM   4170 HD22 ASN B 232      44.242  -8.499   4.261  1.00 10.00      B   
ATOM   4171  C   ASN B 232      44.352  -4.626   0.762  1.00 10.00      B   
ATOM   4172  O   ASN B 232      45.276  -4.226   1.470  1.00 10.00      B   
ATOM   4173  N   ASP B 233      43.866  -3.925  -0.256  1.00 10.00      B   
ATOM   4174  HN  ASP B 233      43.141  -4.305  -0.792  1.00 10.00      B   
ATOM   4175  CA  ASP B 233      44.388  -2.607  -0.598  1.00 10.00      B   
ATOM   4176  CB  ASP B 233      44.011  -2.235  -2.038  1.00 10.00      B   
ATOM   4177  CG  ASP B 233      44.620  -0.924  -2.504  1.00 10.00      B   
ATOM   4178  OD1 ASP B 233      45.689  -0.539  -1.984  1.00 10.00      B   
ATOM   4179  OD2 ASP B 233      44.036  -0.275  -3.400  1.00 10.00      B   
ATOM   4180  C   ASP B 233      43.829  -1.582   0.379  1.00 10.00      B   
ATOM   4181  O   ASP B 233      42.739  -1.773   0.920  1.00 10.00      B   
ATOM   4182  N   TYR B 234      44.574  -0.512   0.605  1.00 10.00      B   
ATOM   4183  HN  TYR B 234      45.415  -0.408   0.113  1.00 10.00      B   
ATOM   4184  CA  TYR B 234      44.160   0.532   1.534  1.00 10.00      B   
ATOM   4185  CB  TYR B 234      45.272   1.571   1.706  1.00 10.00      B   
ATOM   4186  CG  TYR B 234      46.620   0.990   2.066  1.00 10.00      B   
ATOM   4187  CD1 TYR B 234      47.506   0.581   1.078  1.00 10.00      B   
ATOM   4188  CD2 TYR B 234      47.009   0.848   3.392  1.00 10.00      B   
ATOM   4189  CE1 TYR B 234      48.740   0.052   1.397  1.00 10.00      B   
ATOM   4190  CE2 TYR B 234      48.243   0.320   3.720  1.00 10.00      B   
ATOM   4191  CZ  TYR B 234      49.102  -0.079   2.718  1.00 10.00      B   
ATOM   4192  OH  TYR B 234      50.332  -0.606   3.036  1.00 10.00      B   
ATOM   4193  HH  TYR B 234      50.987  -0.289   2.403  1.00 10.00      B   
ATOM   4194  C   TYR B 234      42.888   1.221   1.058  1.00 10.00      B   
ATOM   4195  O   TYR B 234      42.650   1.340  -0.143  1.00 10.00      B   
ATOM   4196  N   TRP B 235      42.071   1.658   2.004  1.00 10.00      B   
ATOM   4197  HN  TRP B 235      42.304   1.506   2.946  1.00 10.00      B   
ATOM   4198  CA  TRP B 235      40.831   2.348   1.687  1.00 10.00      B   
ATOM   4199  CB  TRP B 235      39.800   2.112   2.793  1.00 10.00      B   
ATOM   4200  CG  TRP B 235      38.385   2.352   2.366  1.00 10.00      B   
ATOM   4201  CD1 TRP B 235      37.505   3.244   2.906  1.00 10.00      B   
ATOM   4202  CD2 TRP B 235      37.683   1.686   1.310  1.00 10.00      B   
ATOM   4203  NE1 TRP B 235      36.299   3.172   2.254  1.00 10.00      B   
ATOM   4204  HE1 TRP B 235      35.499   3.715   2.460  1.00 10.00      B   
ATOM   4205  CE2 TRP B 235      36.382   2.223   1.270  1.00 10.00      B   
ATOM   4206  CE3 TRP B 235      38.027   0.685   0.398  1.00 10.00      B   
ATOM   4207  CZ2 TRP B 235      35.427   1.799   0.349  1.00 10.00      B   
ATOM   4208  CZ3 TRP B 235      37.078   0.266  -0.514  1.00 10.00      B   
ATOM   4209  CH2 TRP B 235      35.793   0.819  -0.531  1.00 10.00      B   
ATOM   4210  C   TRP B 235      41.098   3.843   1.519  1.00 10.00      B   
ATOM   4211  O   TRP B 235      41.449   4.530   2.479  1.00 10.00      B   
ATOM   4212  N   PRO B 236      40.953   4.360   0.290  1.00 10.00      B   
ATOM   4213  CA  PRO B 236      41.184   5.769  -0.015  1.00 10.00      B   
ATOM   4214  CB  PRO B 236      41.659   5.697  -1.465  1.00 10.00      B   
ATOM   4215  CG  PRO B 236      40.919   4.537  -2.051  1.00 10.00      B   
ATOM   4216  CD  PRO B 236      40.569   3.606  -0.915  1.00 10.00      B   
ATOM   4217  C   PRO B 236      39.909   6.606   0.083  1.00 10.00      B   
ATOM   4218  O   PRO B 236      39.696   7.529  -0.703  1.00 10.00      B   
ATOM   4219  N   HIS B 237      39.060   6.274   1.042  1.00 10.00      B   
ATOM   4220  HN  HIS B 237      39.280   5.527   1.639  1.00 10.00      B   
ATOM   4221  CA  HIS B 237      37.810   6.999   1.242  1.00 10.00      B   
ATOM   4222  CB  HIS B 237      36.614   6.202   0.708  1.00 10.00      B   
ATOM   4223  CG  HIS B 237      36.597   6.049  -0.785  1.00 10.00      B   
ATOM   4224  ND1 HIS B 237      35.907   6.926  -1.589  1.00 10.00      B   
ATOM   4225  CD2 HIS B 237      37.207   5.119  -1.560  1.00 10.00      B   
ATOM   4226  CE1 HIS B 237      36.114   6.512  -2.829  1.00 10.00      B   
ATOM   4227  NE2 HIS B 237      36.894   5.426  -2.858  1.00 10.00      B   
ATOM   4228  HE2 HIS B 237      37.309   5.027  -3.666  1.00 10.00      B   
ATOM   4229  C   HIS B 237      37.618   7.315   2.717  1.00 10.00      B   
ATOM   4230  O   HIS B 237      38.241   6.687   3.574  1.00 10.00      B   
ATOM   4231  N   GLU B 238      36.759   8.281   3.009  1.00 10.00      B   
ATOM   4232  HN  GLU B 238      36.285   8.735   2.281  1.00 10.00      B   
ATOM   4233  CA  GLU B 238      36.494   8.679   4.384  1.00 10.00      B   
ATOM   4234  CB  GLU B 238      35.877  10.081   4.429  1.00 10.00      B   
ATOM   4235  CG  GLU B 238      35.537  10.569   5.829  1.00 10.00      B   
ATOM   4236  CD  GLU B 238      35.049  12.002   5.847  1.00 10.00      B   
ATOM   4237  OE1 GLU B 238      33.880  12.243   5.477  1.00 10.00      B   
ATOM   4238  OE2 GLU B 238      35.830  12.895   6.243  1.00 10.00      B   
ATOM   4239  C   GLU B 238      35.583   7.674   5.083  1.00 10.00      B   
ATOM   4240  O   GLU B 238      34.464   7.418   4.636  1.00 10.00      B   
ATOM   4241  N   ILE B 239      36.073   7.103   6.172  1.00 10.00      B   
ATOM   4242  HN  ILE B 239      36.976   7.339   6.469  1.00 10.00      B   
ATOM   4243  CA  ILE B 239      35.307   6.133   6.939  1.00 10.00      B   
ATOM   4244  CB  ILE B 239      36.216   5.057   7.576  1.00 10.00      B   
ATOM   4245  CG1 ILE B 239      37.121   4.412   6.524  1.00 10.00      B   
ATOM   4246  CG2 ILE B 239      35.389   3.997   8.289  1.00 10.00      B   
ATOM   4247  CD1 ILE B 239      38.499   5.033   6.435  1.00 10.00      B   
ATOM   4248  C   ILE B 239      34.521   6.845   8.037  1.00 10.00      B   
ATOM   4249  O   ILE B 239      35.104   7.515   8.889  1.00 10.00      B   
ATOM   4250  N   PRO B 240      33.187   6.733   8.011  1.00 10.00      B   
ATOM   4251  CA  PRO B 240      32.318   7.363   9.005  1.00 10.00      B   
ATOM   4252  CB  PRO B 240      30.925   7.321   8.349  1.00 10.00      B   
ATOM   4253  CG  PRO B 240      31.133   6.779   6.971  1.00 10.00      B   
ATOM   4254  CD  PRO B 240      32.413   6.000   7.010  1.00 10.00      B   
ATOM   4255  C   PRO B 240      32.302   6.583  10.319  1.00 10.00      B   
ATOM   4256  O   PRO B 240      33.202   5.789  10.598  1.00 10.00      B   
ATOM   4257  N   LYS B 241      31.275   6.811  11.123  1.00 10.00      B   
ATOM   4258  HN  LYS B 241      30.583   7.448  10.849  1.00 10.00      B   
ATOM   4259  CA  LYS B 241      31.136   6.126  12.395  1.00 10.00      B   
ATOM   4260  CB  LYS B 241      31.252   7.113  13.557  1.00 10.00      B   
ATOM   4261  CG  LYS B 241      32.634   7.161  14.188  1.00 10.00      B   
ATOM   4262  CD  LYS B 241      32.793   8.370  15.095  1.00 10.00      B   
ATOM   4263  CE  LYS B 241      33.017   9.634  14.283  1.00 10.00      B   
ATOM   4264  NZ  LYS B 241      33.282  10.813  15.146  1.00 10.00      B   
ATOM   4265  HZ1 LYS B 241      33.515  11.639  14.559  1.00 10.00      B   
ATOM   4266  HZ2 LYS B 241      34.081  10.622  15.780  1.00 10.00      B   
ATOM   4267  HZ3 LYS B 241      32.444  11.036  15.721  1.00 10.00      B   
ATOM   4268  C   LYS B 241      29.807   5.388  12.452  1.00 10.00      B   
ATOM   4269  O   LYS B 241      28.936   5.600  11.606  1.00 10.00      B   
ATOM   4270  N   VAL B 242      29.663   4.512  13.438  1.00 10.00      B   
ATOM   4271  HN  VAL B 242      30.395   4.386  14.074  1.00 10.00      B   
ATOM   4272  CA  VAL B 242      28.439   3.743  13.605  1.00 10.00      B   
ATOM   4273  CB  VAL B 242      28.646   2.523  14.531  1.00 10.00      B   
ATOM   4274  CG1 VAL B 242      29.499   1.470  13.837  1.00 10.00      B   
ATOM   4275  CG2 VAL B 242      29.286   2.944  15.848  1.00 10.00      B   
ATOM   4276  C   VAL B 242      27.318   4.626  14.147  1.00 10.00      B   
ATOM   4277  O   VAL B 242      27.576   5.624  14.819  1.00 10.00      B   
ATOM   4278  N   PHE B 243      26.080   4.259  13.841  1.00 10.00      B   
ATOM   4279  HN  PHE B 243      25.940   3.454  13.301  1.00 10.00      B   
ATOM   4280  CA  PHE B 243      24.923   5.022  14.286  1.00 10.00      B   
ATOM   4281  CB  PHE B 243      23.641   4.477  13.644  1.00 10.00      B   
ATOM   4282  CG  PHE B 243      22.385   5.186  14.071  1.00 10.00      B   
ATOM   4283  CD1 PHE B 243      21.521   4.603  14.985  1.00 10.00      B   
ATOM   4284  CD2 PHE B 243      22.069   6.434  13.562  1.00 10.00      B   
ATOM   4285  CE1 PHE B 243      20.367   5.250  15.381  1.00 10.00      B   
ATOM   4286  CE2 PHE B 243      20.916   7.087  13.953  1.00 10.00      B   
ATOM   4287  CZ  PHE B 243      20.064   6.495  14.865  1.00 10.00      B   
ATOM   4288  C   PHE B 243      24.802   5.020  15.807  1.00 10.00      B   
ATOM   4289  O   PHE B 243      24.520   3.986  16.420  1.00 10.00      B   
ATOM   4290  N   ASP B 244      25.041   6.175  16.406  1.00 10.00      B   
ATOM   4291  HN  ASP B 244      25.297   6.949  15.860  1.00 10.00      B   
ATOM   4292  CA  ASP B 244      24.941   6.331  17.850  1.00 10.00      B   
ATOM   4293  CB  ASP B 244      26.178   7.053  18.399  1.00 10.00      B   
ATOM   4294  CG  ASP B 244      26.339   6.903  19.901  1.00 10.00      B   
ATOM   4295  OD1 ASP B 244      26.244   7.917  20.624  1.00 10.00      B   
ATOM   4296  OD2 ASP B 244      26.580   5.770  20.367  1.00 10.00      B   
ATOM   4297  C   ASP B 244      23.682   7.124  18.177  1.00 10.00      B   
ATOM   4298  O   ASP B 244      23.491   8.223  17.654  1.00 10.00      B   
ATOM   4299  N   PRO B 245      22.790   6.563  19.010  1.00 10.00      B   
ATOM   4300  CA  PRO B 245      21.535   7.224  19.396  1.00 10.00      B   
ATOM   4301  CB  PRO B 245      20.870   6.226  20.353  1.00 10.00      B   
ATOM   4302  CG  PRO B 245      21.962   5.306  20.782  1.00 10.00      B   
ATOM   4303  CD  PRO B 245      22.928   5.239  19.635  1.00 10.00      B   
ATOM   4304  C   PRO B 245      21.775   8.559  20.096  1.00 10.00      B   
ATOM   4305  O   PRO B 245      22.139   8.604  21.275  1.00 10.00      B   
ATOM   4306  N   GLU B 246      21.584   9.644  19.361  1.00 10.00      B   
ATOM   4307  HN  GLU B 246      21.303   9.545  18.425  1.00 10.00      B   
ATOM   4308  CB  GLU B 246      23.120  11.557  19.432  1.00 10.00      B   
ATOM   4309  CG  GLU B 246      24.314  10.659  19.712  1.00 10.00      B   
ATOM   4310  CD  GLU B 246      25.636  11.374  19.567  1.00 10.00      B   
ATOM   4311  OE1 GLU B 246      26.122  11.937  20.571  1.00 10.00      B   
ATOM   4312  OE2 GLU B 246      26.201  11.374  18.453  1.00 10.00      B   
ATOM   4313  CA  GLU B 246      21.780  10.980  19.898  1.00 10.00      B   
ATOM   4314  C   GLU B 246      20.644  11.890  19.460  1.00 10.00      B   
ATOM   4315  O   GLU B 246      20.335  11.906  18.250  1.00 10.00      B   
ATOM   4316  OXT GLU B 246      20.065  12.579  20.319  1.00 10.00      B   
END
