# Supplementary material for: COZOID: contact zone identifier for visual analysis of protein-protein interactions
Source: BMC Bioinformatics. 2018 Apr 6;19:125. doi: 10.1186/s12859-018-2113-6 (PMC5889581; doi:10.1186/s12859-018-2113-6)
Supplement: Supplementary file 3 — Example data. Testing dataset used in the manuscript. (ZIP 2662 kb) [file 12859_2018_2113_MOESM3_ESM.zip › Test_data_COZOID/cluster3_3.pdb]

REMARK FILENAME="/data/home/enm009/home_crm01_640309721/CREAM640309721/DIRAC_"
REMARK ===============================================================
REMARK HADDOCK run for complex
REMARK final NOE weights: unambig 50 amb: 50
REMARK ===============================================================
REMARK            total,bonds,angles,improper,dihe,vdw,elec,air,cdih,coup,sani,vean,dani
REMARK energies: -237.773, 0, 0, 0, 0, -50.6893, -316.424, 129.34, 0, 0, 0, 0, 0
REMARK ===============================================================
REMARK            bonds,angles,impropers,dihe,air,cdih,coup,sani,vean,dani
REMARK rms-dev.: 0,0,0,0,1.3939,0,0, 0, 0, 0
REMARK ===============================================================
REMARK               air,cdih,coup,sani,vean,dani
REMARK               >0.3,>5,>1,>0,>5,>0.2
REMARK violations.: 3, 0, 0, 0, 0, 0
REMARK ===============================================================
REMARK                        CVpartition#,violations,rms
REMARK AIRs cross-validation: 2, 1, 3.23692
REMARK ===============================================================
REMARK NCS energy: 0
REMARK ===============================================================
REMARK Symmetry energy: 0
REMARK ===============================================================
REMARK Desolvation energy: 15.2123
REMARK Internal energy free molecules: 7536.74
REMARK Internal energy complex: -16748.5
REMARK Binding energy: -24637.2
REMARK ===============================================================
REMARK buried surface area: 1967.79
REMARK ===============================================================
REMARK water - chain1: 0 0 0
REMARK water - chain2: 0 0 0
REMARK water - chain3: 0 0 0
REMARK water - chain4: 0 0 0
REMARK water - chain5: 0 0 0
REMARK water - chain6: 0 0 0
REMARK ===============================================================
REMARK water - water: 0 0 0
REMARK ===============================================================
REMARK DATE:08-Dec-2015  19:51:54       created by user: enm009
REMARK VERSION:1.2
ATOM      1  C   GLY A  78       4.055 -34.211 -12.344  1.00 10.00      A   
ATOM      2  O   GLY A  78       2.963 -34.454 -11.835  1.00 10.00      A   
ATOM      3  N   GLY A  78       3.071 -32.531 -13.886  1.00 10.00      A   
ATOM      4  HT1 GLY A  78       3.275 -31.704 -13.291  1.00 10.00      A   
ATOM      5  HT2 GLY A  78       2.146 -32.919 -13.613  1.00 10.00      A   
ATOM      6  HT3 GLY A  78       3.027 -32.229 -14.878  1.00 10.00      A   
ATOM      7  CA  GLY A  78       4.123 -33.562 -13.711  1.00 10.00      A   
ATOM      8  N   PRO A  79       5.214 -34.499 -11.724  1.00 10.00      A   
ATOM      9  CA  PRO A  79       5.274 -35.126 -10.398  1.00 10.00      A   
ATOM     10  CB  PRO A  79       6.774 -35.164 -10.084  1.00 10.00      A   
ATOM     11  CG  PRO A  79       7.434 -35.113 -11.417  1.00 10.00      A   
ATOM     12  CD  PRO A  79       6.556 -34.244 -12.268  1.00 10.00      A   
ATOM     13  C   PRO A  79       4.537 -34.301  -9.348  1.00 10.00      A   
ATOM     14  O   PRO A  79       4.806 -33.110  -9.177  1.00 10.00      A   
ATOM     15  N   ARG A  80       3.598 -34.939  -8.662  1.00 10.00      A   
ATOM     16  HN  ARG A  80       3.433 -35.890  -8.850  1.00 10.00      A   
ATOM     17  CA  ARG A  80       2.814 -34.274  -7.634  1.00 10.00      A   
ATOM     18  CB  ARG A  80       1.315 -34.381  -7.939  1.00 10.00      A   
ATOM     19  CG  ARG A  80       0.857 -33.558  -9.135  1.00 10.00      A   
ATOM     20  CD  ARG A  80       1.081 -32.071  -8.907  1.00 10.00      A   
ATOM     21  NE  ARG A  80       0.686 -31.269 -10.066  1.00 10.00      A   
ATOM     22  HE  ARG A  80      -0.211 -31.429 -10.441  1.00 10.00      A   
ATOM     23  CZ  ARG A  80       1.457 -30.337 -10.629  1.00 10.00      A   
ATOM     24  NH1 ARG A  80       2.685 -30.108 -10.162  1.00 10.00      A   
ATOM     25 HH11 ARG A  80       3.283 -29.373 -10.601  1.00 10.00      A   
ATOM     26 HH12 ARG A  80       3.057 -30.664  -9.359  1.00 10.00      A   
ATOM     27  NH2 ARG A  80       1.007 -29.642 -11.667  1.00 10.00      A   
ATOM     28 HH21 ARG A  80       1.613 -28.905 -12.116  1.00 10.00      A   
ATOM     29 HH22 ARG A  80       0.044 -29.823 -12.050  1.00 10.00      A   
ATOM     30  C   ARG A  80       3.121 -34.855  -6.260  1.00 10.00      A   
ATOM     31  O   ARG A  80       2.717 -35.973  -5.941  1.00 10.00      A   
ATOM     32  N   SER A  81       3.858 -34.097  -5.464  1.00 10.00      A   
ATOM     33  HN  SER A  81       4.171 -33.227  -5.787  1.00 10.00      A   
ATOM     34  CA  SER A  81       4.222 -34.525  -4.124  1.00 10.00      A   
ATOM     35  CB  SER A  81       5.679 -34.152  -3.842  1.00 10.00      A   
ATOM     36  OG  SER A  81       6.453 -34.196  -5.030  1.00 10.00      A   
ATOM     37  HG  SER A  81       6.141 -34.921  -5.590  1.00 10.00      A   
ATOM     38  C   SER A  81       3.309 -33.878  -3.085  1.00 10.00      A   
ATOM     39  O   SER A  81       2.644 -32.876  -3.370  1.00 10.00      A   
ATOM     40  N   GLN A  82       3.290 -34.448  -1.886  1.00 10.00      A   
ATOM     41  HN  GLN A  82       3.848 -35.241  -1.728  1.00 10.00      A   
ATOM     42  CA  GLN A  82       2.471 -33.934  -0.796  1.00 10.00      A   
ATOM     43  CB  GLN A  82       2.560 -34.876   0.410  1.00 10.00      A   
ATOM     44  CG  GLN A  82       2.206 -34.233   1.744  1.00 10.00      A   
ATOM     45  CD  GLN A  82       0.857 -34.669   2.276  1.00 10.00      A   
ATOM     46  OE1 GLN A  82       0.409 -35.787   2.024  1.00 10.00      A   
ATOM     47  NE2 GLN A  82       0.207 -33.796   3.027  1.00 10.00      A   
ATOM     48 HE21 GLN A  82       0.625 -32.922   3.188  1.00 10.00      A   
ATOM     49 HE22 GLN A  82      -0.663 -34.062   3.399  1.00 10.00      A   
ATOM     50  C   GLN A  82       2.918 -32.528  -0.402  1.00 10.00      A   
ATOM     51  O   GLN A  82       2.092 -31.634  -0.194  1.00 10.00      A   
ATOM     52  N   LYS A  83       4.231 -32.343  -0.325  1.00 10.00      A   
ATOM     53  HN  LYS A  83       4.827 -33.101  -0.513  1.00 10.00      A   
ATOM     54  CA  LYS A  83       4.817 -31.060   0.043  1.00 10.00      A   
ATOM     55  CB  LYS A  83       6.341 -31.175   0.100  1.00 10.00      A   
ATOM     56  CG  LYS A  83       7.020 -30.058   0.875  1.00 10.00      A   
ATOM     57  CD  LYS A  83       8.529 -30.229   0.869  1.00 10.00      A   
ATOM     58  CE  LYS A  83       9.210 -29.174   1.723  1.00 10.00      A   
ATOM     59  NZ  LYS A  83      10.686 -29.201   1.560  1.00 10.00      A   
ATOM     60  HZ1 LYS A  83      10.944 -28.907   0.595  1.00 10.00      A   
ATOM     61  HZ2 LYS A  83      11.046 -30.160   1.724  1.00 10.00      A   
ATOM     62  HZ3 LYS A  83      11.134 -28.553   2.239  1.00 10.00      A   
ATOM     63  C   LYS A  83       4.404 -29.966  -0.937  1.00 10.00      A   
ATOM     64  O   LYS A  83       4.222 -28.811  -0.551  1.00 10.00      A   
ATOM     65  N   GLN A  84       4.247 -30.347  -2.203  1.00 10.00      A   
ATOM     66  HN  GLN A  84       4.402 -31.284  -2.438  1.00 10.00      A   
ATOM     67  CA  GLN A  84       3.843 -29.410  -3.245  1.00 10.00      A   
ATOM     68  CB  GLN A  84       3.798 -30.103  -4.607  1.00 10.00      A   
ATOM     69  CG  GLN A  84       5.153 -30.362  -5.239  1.00 10.00      A   
ATOM     70  CD  GLN A  84       5.025 -31.007  -6.607  1.00 10.00      A   
ATOM     71  OE1 GLN A  84       4.037 -30.801  -7.318  1.00 10.00      A   
ATOM     72  NE2 GLN A  84       6.013 -31.798  -6.984  1.00 10.00      A   
ATOM     73 HE21 GLN A  84       6.770 -31.924  -6.367  1.00 10.00      A   
ATOM     74 HE22 GLN A  84       5.952 -32.227  -7.866  1.00 10.00      A   
ATOM     75  C   GLN A  84       2.466 -28.844  -2.935  1.00 10.00      A   
ATOM     76  O   GLN A  84       2.250 -27.639  -3.010  1.00 10.00      A   
ATOM     77  N   LEU A  85       1.547 -29.726  -2.565  1.00 10.00      A   
ATOM     78  HN  LEU A  85       1.796 -30.674  -2.500  1.00 10.00      A   
ATOM     79  CA  LEU A  85       0.183 -29.328  -2.242  1.00 10.00      A   
ATOM     80  CB  LEU A  85      -0.668 -30.562  -1.928  1.00 10.00      A   
ATOM     81  CG  LEU A  85      -0.569 -31.723  -2.923  1.00 10.00      A   
ATOM     82  CD1 LEU A  85      -1.395 -32.908  -2.451  1.00 10.00      A   
ATOM     83  CD2 LEU A  85      -0.999 -31.285  -4.315  1.00 10.00      A   
ATOM     84  C   LEU A  85       0.163 -28.367  -1.057  1.00 10.00      A   
ATOM     85  O   LEU A  85      -0.452 -27.304  -1.120  1.00 10.00      A   
ATOM     86  N   GLU A  86       0.864 -28.739   0.007  1.00 10.00      A   
ATOM     87  HN  GLU A  86       1.350 -29.591  -0.021  1.00 10.00      A   
ATOM     88  CA  GLU A  86       0.928 -27.927   1.219  1.00 10.00      A   
ATOM     89  CB  GLU A  86       1.686 -28.672   2.319  1.00 10.00      A   
ATOM     90  CG  GLU A  86       1.074 -30.015   2.683  1.00 10.00      A   
ATOM     91  CD  GLU A  86       1.785 -30.688   3.835  1.00 10.00      A   
ATOM     92  OE1 GLU A  86       1.513 -30.328   4.999  1.00 10.00      A   
ATOM     93  OE2 GLU A  86       2.613 -31.586   3.586  1.00 10.00      A   
ATOM     94  C   GLU A  86       1.566 -26.561   0.966  1.00 10.00      A   
ATOM     95  O   GLU A  86       1.166 -25.557   1.559  1.00 10.00      A   
ATOM     96  N   LEU A  87       2.554 -26.524   0.085  1.00 10.00      A   
ATOM     97  HN  LEU A  87       2.835 -27.354  -0.359  1.00 10.00      A   
ATOM     98  CA  LEU A  87       3.234 -25.277  -0.233  1.00 10.00      A   
ATOM     99  CB  LEU A  87       4.612 -25.550  -0.842  1.00 10.00      A   
ATOM    100  CG  LEU A  87       5.436 -24.320  -1.236  1.00 10.00      A   
ATOM    101  CD1 LEU A  87       5.818 -23.511  -0.007  1.00 10.00      A   
ATOM    102  CD2 LEU A  87       6.673 -24.730  -2.019  1.00 10.00      A   
ATOM    103  C   LEU A  87       2.400 -24.418  -1.178  1.00 10.00      A   
ATOM    104  O   LEU A  87       2.235 -23.217  -0.957  1.00 10.00      A   
ATOM    105  N   LYS A  88       1.852 -25.044  -2.211  1.00 10.00      A   
ATOM    106  HN  LYS A  88       1.988 -26.014  -2.315  1.00 10.00      A   
ATOM    107  CA  LYS A  88       1.052 -24.332  -3.199  1.00 10.00      A   
ATOM    108  CB  LYS A  88       0.675 -25.242  -4.367  1.00 10.00      A   
ATOM    109  CG  LYS A  88       0.555 -24.512  -5.696  1.00 10.00      A   
ATOM    110  CD  LYS A  88       1.822 -23.737  -6.022  1.00 10.00      A   
ATOM    111  CE  LYS A  88       1.675 -22.982  -7.329  1.00 10.00      A   
ATOM    112  NZ  LYS A  88       2.812 -22.061  -7.578  1.00 10.00      A   
ATOM    113  HZ1 LYS A  88       2.912 -21.385  -6.783  1.00 10.00      A   
ATOM    114  HZ2 LYS A  88       2.649 -21.522  -8.453  1.00 10.00      A   
ATOM    115  HZ3 LYS A  88       3.697 -22.597  -7.675  1.00 10.00      A   
ATOM    116  C   LYS A  88      -0.183 -23.682  -2.584  1.00 10.00      A   
ATOM    117  O   LYS A  88      -0.512 -22.543  -2.913  1.00 10.00      A   
ATOM    118  N   VAL A  89      -0.861 -24.392  -1.686  1.00 10.00      A   
ATOM    119  HN  VAL A  89      -0.566 -25.304  -1.460  1.00 10.00      A   
ATOM    120  CA  VAL A  89      -2.047 -23.836  -1.039  1.00 10.00      A   
ATOM    121  CB  VAL A  89      -2.856 -24.877  -0.228  1.00 10.00      A   
ATOM    122  CG1 VAL A  89      -3.378 -25.976  -1.138  1.00 10.00      A   
ATOM    123  CG2 VAL A  89      -2.041 -25.456   0.919  1.00 10.00      A   
ATOM    124  C   VAL A  89      -1.677 -22.642  -0.163  1.00 10.00      A   
ATOM    125  O   VAL A  89      -2.475 -21.722   0.020  1.00 10.00      A   
ATOM    126  N   SER A  90      -0.453 -22.656   0.358  1.00 10.00      A   
ATOM    127  HN  SER A  90       0.138 -23.415   0.173  1.00 10.00      A   
ATOM    128  CA  SER A  90       0.029 -21.568   1.190  1.00 10.00      A   
ATOM    129  CB  SER A  90       1.299 -21.977   1.945  1.00 10.00      A   
ATOM    130  OG  SER A  90       1.677 -20.984   2.885  1.00 10.00      A   
ATOM    131  HG  SER A  90       1.026 -20.271   2.875  1.00 10.00      A   
ATOM    132  C   SER A  90       0.292 -20.348   0.317  1.00 10.00      A   
ATOM    133  O   SER A  90      -0.017 -19.223   0.697  1.00 10.00      A   
ATOM    134  N   GLU A  91       0.849 -20.586  -0.863  1.00 10.00      A   
ATOM    135  HN  GLU A  91       1.079 -21.509  -1.106  1.00 10.00      A   
ATOM    136  CA  GLU A  91       1.137 -19.515  -1.805  1.00 10.00      A   
ATOM    137  CB  GLU A  91       1.950 -20.064  -2.978  1.00 10.00      A   
ATOM    138  CG  GLU A  91       2.676 -19.006  -3.791  1.00 10.00      A   
ATOM    139  CD  GLU A  91       3.581 -19.615  -4.839  1.00 10.00      A   
ATOM    140  OE1 GLU A  91       3.059 -20.164  -5.828  1.00 10.00      A   
ATOM    141  OE2 GLU A  91       4.820 -19.554  -4.673  1.00 10.00      A   
ATOM    142  C   GLU A  91      -0.172 -18.911  -2.304  1.00 10.00      A   
ATOM    143  O   GLU A  91      -0.275 -17.702  -2.523  1.00 10.00      A   
ATOM    144  N   LEU A  92      -1.174 -19.772  -2.466  1.00 10.00      A   
ATOM    145  HN  LEU A  92      -1.016 -20.723  -2.284  1.00 10.00      A   
ATOM    146  CA  LEU A  92      -2.492 -19.352  -2.920  1.00 10.00      A   
ATOM    147  CB  LEU A  92      -3.403 -20.566  -3.113  1.00 10.00      A   
ATOM    148  CG  LEU A  92      -3.140 -21.424  -4.352  1.00 10.00      A   
ATOM    149  CD1 LEU A  92      -3.983 -22.688  -4.311  1.00 10.00      A   
ATOM    150  CD2 LEU A  92      -3.427 -20.633  -5.617  1.00 10.00      A   
ATOM    151  C   LEU A  92      -3.127 -18.384  -1.929  1.00 10.00      A   
ATOM    152  O   LEU A  92      -3.572 -17.300  -2.311  1.00 10.00      A   
ATOM    153  N   VAL A  93      -3.157 -18.769  -0.654  1.00 10.00      A   
ATOM    154  HN  VAL A  93      -2.782 -19.640  -0.403  1.00 10.00      A   
ATOM    155  CA  VAL A  93      -3.745 -17.916   0.375  1.00 10.00      A   
ATOM    156  CB  VAL A  93      -3.915 -18.618   1.741  1.00 10.00      A   
ATOM    157  CG1 VAL A  93      -4.918 -19.755   1.630  1.00 10.00      A   
ATOM    158  CG2 VAL A  93      -2.589 -19.125   2.284  1.00 10.00      A   
ATOM    159  C   VAL A  93      -2.977 -16.604   0.523  1.00 10.00      A   
ATOM    160  O   VAL A  93      -3.571 -15.561   0.791  1.00 10.00      A   
ATOM    161  N   GLN A  94      -1.659 -16.661   0.333  1.00 10.00      A   
ATOM    162  HN  GLN A  94      -1.239 -17.526   0.135  1.00 10.00      A   
ATOM    163  CA  GLN A  94      -0.828 -15.465   0.418  1.00 10.00      A   
ATOM    164  CB  GLN A  94       0.655 -15.805   0.224  1.00 10.00      A   
ATOM    165  CG  GLN A  94       1.272 -16.621   1.345  1.00 10.00      A   
ATOM    166  CD  GLN A  94       2.679 -17.087   1.025  1.00 10.00      A   
ATOM    167  OE1 GLN A  94       3.042 -17.258  -0.135  1.00 10.00      A   
ATOM    168  NE2 GLN A  94       3.478 -17.304   2.058  1.00 10.00      A   
ATOM    169 HE21 GLN A  94       3.123 -17.154   2.958  1.00 10.00      A   
ATOM    170 HE22 GLN A  94       4.394 -17.608   1.878  1.00 10.00      A   
ATOM    171  C   GLN A  94      -1.259 -14.480  -0.659  1.00 10.00      A   
ATOM    172  O   GLN A  94      -1.514 -13.310  -0.382  1.00 10.00      A   
ATOM    173  N   PHE A  95      -1.359 -14.984  -1.887  1.00 10.00      A   
ATOM    174  HN  PHE A  95      -1.154 -15.936  -2.025  1.00 10.00      A   
ATOM    175  CA  PHE A  95      -1.760 -14.178  -3.033  1.00 10.00      A   
ATOM    176  CB  PHE A  95      -1.818 -15.059  -4.288  1.00 10.00      A   
ATOM    177  CG  PHE A  95      -2.289 -14.348  -5.526  1.00 10.00      A   
ATOM    178  CD1 PHE A  95      -1.466 -13.445  -6.176  1.00 10.00      A   
ATOM    179  CD2 PHE A  95      -3.555 -14.589  -6.040  1.00 10.00      A   
ATOM    180  CE1 PHE A  95      -1.893 -12.793  -7.314  1.00 10.00      A   
ATOM    181  CE2 PHE A  95      -3.989 -13.940  -7.179  1.00 10.00      A   
ATOM    182  CZ  PHE A  95      -3.157 -13.041  -7.817  1.00 10.00      A   
ATOM    183  C   PHE A  95      -3.116 -13.515  -2.791  1.00 10.00      A   
ATOM    184  O   PHE A  95      -3.294 -12.324  -3.058  1.00 10.00      A   
ATOM    185  N   LEU A  96      -4.060 -14.295  -2.281  1.00 10.00      A   
ATOM    186  HN  LEU A  96      -3.850 -15.237  -2.091  1.00 10.00      A   
ATOM    187  CA  LEU A  96      -5.401 -13.797  -1.998  1.00 10.00      A   
ATOM    188  CB  LEU A  96      -6.290 -14.924  -1.463  1.00 10.00      A   
ATOM    189  CG  LEU A  96      -6.538 -16.103  -2.409  1.00 10.00      A   
ATOM    190  CD1 LEU A  96      -7.196 -17.254  -1.665  1.00 10.00      A   
ATOM    191  CD2 LEU A  96      -7.391 -15.674  -3.594  1.00 10.00      A   
ATOM    192  C   LEU A  96      -5.361 -12.648  -0.996  1.00 10.00      A   
ATOM    193  O   LEU A  96      -5.973 -11.603  -1.216  1.00 10.00      A   
ATOM    194  N   LEU A  97      -4.620 -12.844   0.088  1.00 10.00      A   
ATOM    195  HN  LEU A  97      -4.137 -13.694   0.189  1.00 10.00      A   
ATOM    196  CA  LEU A  97      -4.501 -11.837   1.136  1.00 10.00      A   
ATOM    197  CB  LEU A  97      -3.692 -12.380   2.315  1.00 10.00      A   
ATOM    198  CG  LEU A  97      -4.379 -13.445   3.170  1.00 10.00      A   
ATOM    199  CD1 LEU A  97      -3.372 -14.115   4.089  1.00 10.00      A   
ATOM    200  CD2 LEU A  97      -5.513 -12.832   3.977  1.00 10.00      A   
ATOM    201  C   LEU A  97      -3.874 -10.546   0.623  1.00 10.00      A   
ATOM    202  O   LEU A  97      -4.387  -9.460   0.883  1.00 10.00      A   
ATOM    203  N   ILE A  98      -2.775 -10.667  -0.116  1.00 10.00      A   
ATOM    204  HN  ILE A  98      -2.420 -11.566  -0.305  1.00 10.00      A   
ATOM    205  CA  ILE A  98      -2.079  -9.495  -0.648  1.00 10.00      A   
ATOM    206  CB  ILE A  98      -0.763  -9.868  -1.368  1.00 10.00      A   
ATOM    207  CG1 ILE A  98       0.108 -10.774  -0.490  1.00 10.00      A   
ATOM    208  CG2 ILE A  98       0.008  -8.615  -1.769  1.00 10.00      A   
ATOM    209  CD1 ILE A  98       0.316 -10.264   0.920  1.00 10.00      A   
ATOM    210  C   ILE A  98      -2.971  -8.689  -1.592  1.00 10.00      A   
ATOM    211  O   ILE A  98      -2.999  -7.460  -1.535  1.00 10.00      A   
ATOM    212  N   LYS A  99      -3.713  -9.383  -2.444  1.00 10.00      A   
ATOM    213  HN  LYS A  99      -3.666 -10.364  -2.433  1.00 10.00      A   
ATOM    214  CA  LYS A  99      -4.598  -8.721  -3.394  1.00 10.00      A   
ATOM    215  CB  LYS A  99      -5.024  -9.687  -4.503  1.00 10.00      A   
ATOM    216  CG  LYS A  99      -3.909 -10.076  -5.462  1.00 10.00      A   
ATOM    217  CD  LYS A  99      -3.559  -8.939  -6.410  1.00 10.00      A   
ATOM    218  CE  LYS A  99      -2.547  -9.388  -7.455  1.00 10.00      A   
ATOM    219  NZ  LYS A  99      -2.381  -8.391  -8.546  1.00 10.00      A   
ATOM    220  HZ1 LYS A  99      -3.307  -8.152  -8.954  1.00 10.00      A   
ATOM    221  HZ2 LYS A  99      -1.775  -8.780  -9.296  1.00 10.00      A   
ATOM    222  HZ3 LYS A  99      -1.941  -7.524  -8.175  1.00 10.00      A   
ATOM    223  C   LYS A  99      -5.826  -8.139  -2.696  1.00 10.00      A   
ATOM    224  O   LYS A  99      -6.409  -7.154  -3.158  1.00 10.00      A   
ATOM    225  N   ASP A 100      -6.210  -8.747  -1.582  1.00 10.00      A   
ATOM    226  HN  ASP A 100      -5.710  -9.533  -1.265  1.00 10.00      A   
ATOM    227  CA  ASP A 100      -7.369  -8.285  -0.824  1.00 10.00      A   
ATOM    228  CB  ASP A 100      -7.951  -9.393   0.059  1.00 10.00      A   
ATOM    229  CG  ASP A 100      -9.226  -8.958   0.760  1.00 10.00      A   
ATOM    230  OD1 ASP A 100     -10.227  -8.664   0.066  1.00 10.00      A   
ATOM    231  OD2 ASP A 100      -9.231  -8.881   2.006  1.00 10.00      A   
ATOM    232  C   ASP A 100      -7.047  -7.044   0.003  1.00 10.00      A   
ATOM    233  O   ASP A 100      -7.951  -6.301   0.394  1.00 10.00      A   
ATOM    234  N   GLN A 101      -5.759  -6.809   0.251  1.00 10.00      A   
ATOM    235  HN  GLN A 101      -5.084  -7.439  -0.083  1.00 10.00      A   
ATOM    236  CA  GLN A 101      -5.329  -5.642   1.021  1.00 10.00      A   
ATOM    237  CB  GLN A 101      -3.802  -5.582   1.138  1.00 10.00      A   
ATOM    238  CG  GLN A 101      -3.190  -6.788   1.836  1.00 10.00      A   
ATOM    239  CD  GLN A 101      -1.716  -6.625   2.152  1.00 10.00      A   
ATOM    240  OE1 GLN A 101      -0.997  -5.879   1.488  1.00 10.00      A   
ATOM    241  NE2 GLN A 101      -1.254  -7.339   3.166  1.00 10.00      A   
ATOM    242 HE21 GLN A 101      -1.880  -7.922   3.646  1.00 10.00      A   
ATOM    243 HE22 GLN A 101      -0.307  -7.258   3.396  1.00 10.00      A   
ATOM    244  C   GLN A 101      -5.871  -4.366   0.387  1.00 10.00      A   
ATOM    245  O   GLN A 101      -6.346  -3.468   1.079  1.00 10.00      A   
ATOM    246  N   LYS A 102      -5.807  -4.307  -0.938  1.00 10.00      A   
ATOM    247  HN  LYS A 102      -5.395  -5.050  -1.427  1.00 10.00      A   
ATOM    248  CA  LYS A 102      -6.320  -3.163  -1.678  1.00 10.00      A   
ATOM    249  CB  LYS A 102      -5.410  -2.824  -2.865  1.00 10.00      A   
ATOM    250  CG  LYS A 102      -5.788  -1.533  -3.577  1.00 10.00      A   
ATOM    251  CD  LYS A 102      -5.121  -1.427  -4.938  1.00 10.00      A   
ATOM    252  CE  LYS A 102      -5.526  -0.144  -5.645  1.00 10.00      A   
ATOM    253  NZ  LYS A 102      -4.850   0.007  -6.961  1.00 10.00      A   
ATOM    254  HZ1 LYS A 102      -3.832  -0.207  -6.870  1.00 10.00      A   
ATOM    255  HZ2 LYS A 102      -4.955   0.981  -7.308  1.00 10.00      A   
ATOM    256  HZ3 LYS A 102      -5.269  -0.640  -7.657  1.00 10.00      A   
ATOM    257  C   LYS A 102      -7.728  -3.468  -2.179  1.00 10.00      A   
ATOM    258  O   LYS A 102      -8.516  -2.561  -2.445  1.00 10.00      A   
ATOM    259  N   LYS A 103      -8.026  -4.761  -2.295  1.00 10.00      A   
ATOM    260  HN  LYS A 103      -7.344  -5.422  -2.055  1.00 10.00      A   
ATOM    261  CA  LYS A 103      -9.324  -5.237  -2.764  1.00 10.00      A   
ATOM    262  CB  LYS A 103     -10.463  -4.780  -1.848  1.00 10.00      A   
ATOM    263  CG  LYS A 103     -11.340  -5.918  -1.351  1.00 10.00      A   
ATOM    264  CD  LYS A 103     -12.184  -5.499  -0.155  1.00 10.00      A   
ATOM    265  CE  LYS A 103     -11.325  -5.195   1.065  1.00 10.00      A   
ATOM    266  NZ  LYS A 103     -10.454  -6.340   1.441  1.00 10.00      A   
ATOM    267  HZ1 LYS A 103     -10.565  -6.567   2.450  1.00 10.00      A   
ATOM    268  HZ2 LYS A 103      -9.454  -6.105   1.263  1.00 10.00      A   
ATOM    269  HZ3 LYS A 103     -10.695  -7.190   0.877  1.00 10.00      A   
ATOM    270  C   LYS A 103      -9.572  -4.838  -4.215  1.00 10.00      A   
ATOM    271  O   LYS A 103     -10.377  -3.952  -4.504  1.00 10.00      A   
ATOM    272  N   ILE A 104      -8.866  -5.506  -5.115  1.00 10.00      A   
ATOM    273  HN  ILE A 104      -8.248  -6.203  -4.810  1.00 10.00      A   
ATOM    274  CA  ILE A 104      -8.971  -5.237  -6.551  1.00 10.00      A   
ATOM    275  CB  ILE A 104      -7.915  -6.006  -7.374  1.00 10.00      A   
ATOM    276  CG1 ILE A 104      -6.522  -5.896  -6.737  1.00 10.00      A   
ATOM    277  CG2 ILE A 104      -7.891  -5.520  -8.820  1.00 10.00      A   
ATOM    278  CD1 ILE A 104      -5.973  -4.486  -6.674  1.00 10.00      A   
ATOM    279  C   ILE A 104     -10.384  -5.489  -7.113  1.00 10.00      A   
ATOM    280  O   ILE A 104     -10.917  -4.631  -7.819  1.00 10.00      A   
ATOM    281  N   PRO A 105     -11.021  -6.655  -6.831  1.00 10.00      A   
ATOM    282  CA  PRO A 105     -10.481  -7.720  -5.992  1.00 10.00      A   
ATOM    283  CB  PRO A 105     -11.743  -8.292  -5.353  1.00 10.00      A   
ATOM    284  CG  PRO A 105     -12.804  -8.130  -6.392  1.00 10.00      A   
ATOM    285  CD  PRO A 105     -12.371  -7.008  -7.308  1.00 10.00      A   
ATOM    286  C   PRO A 105      -9.750  -8.801  -6.799  1.00 10.00      A   
ATOM    287  O   PRO A 105      -9.209  -8.539  -7.873  1.00 10.00      A   
ATOM    288  N   ILE A 106      -9.755 -10.016  -6.273  1.00 10.00      A   
ATOM    289  HN  ILE A 106     -10.257 -10.180  -5.448  1.00 10.00      A   
ATOM    290  CA  ILE A 106      -9.067 -11.130  -6.909  1.00 10.00      A   
ATOM    291  CB  ILE A 106      -8.701 -12.238  -5.892  1.00 10.00      A   
ATOM    292  CG1 ILE A 106      -8.026 -11.643  -4.650  1.00 10.00      A   
ATOM    293  CG2 ILE A 106      -7.791 -13.274  -6.535  1.00 10.00      A   
ATOM    294  CD1 ILE A 106      -8.986 -11.277  -3.537  1.00 10.00      A   
ATOM    295  C   ILE A 106      -9.891 -11.734  -8.044  1.00 10.00      A   
ATOM    296  O   ILE A 106     -11.046 -12.122  -7.856  1.00 10.00      A   
ATOM    297  N   LYS A 107      -9.287 -11.798  -9.222  1.00 10.00      A   
ATOM    298  HN  LYS A 107      -8.373 -11.456  -9.306  1.00 10.00      A   
ATOM    299  CA  LYS A 107      -9.934 -12.366 -10.390  1.00 10.00      A   
ATOM    300  CB  LYS A 107      -9.752 -11.448 -11.603  1.00 10.00      A   
ATOM    301  CG  LYS A 107     -10.458 -10.104 -11.483  1.00 10.00      A   
ATOM    302  CD  LYS A 107     -10.198  -9.220 -12.696  1.00 10.00      A   
ATOM    303  CE  LYS A 107      -8.886  -8.458 -12.572  1.00 10.00      A   
ATOM    304  NZ  LYS A 107      -7.950  -8.789 -13.678  1.00 10.00      A   
ATOM    305  HZ1 LYS A 107      -7.213  -8.058 -13.757  1.00 10.00      A   
ATOM    306  HZ2 LYS A 107      -8.463  -8.843 -14.580  1.00 10.00      A   
ATOM    307  HZ3 LYS A 107      -7.489  -9.710 -13.495  1.00 10.00      A   
ATOM    308  C   LYS A 107      -9.340 -13.737 -10.679  1.00 10.00      A   
ATOM    309  O   LYS A 107      -8.130 -13.929 -10.552  1.00 10.00      A   
ATOM    310  N   ARG A 108     -10.189 -14.683 -11.065  1.00 10.00      A   
ATOM    311  HN  ARG A 108     -11.145 -14.462 -11.142  1.00 10.00      A   
ATOM    312  CA  ARG A 108      -9.748 -16.046 -11.364  1.00 10.00      A   
ATOM    313  CB  ARG A 108     -10.931 -16.909 -11.810  1.00 10.00      A   
ATOM    314  CG  ARG A 108     -10.577 -18.352 -12.141  1.00 10.00      A   
ATOM    315  CD  ARG A 108     -11.831 -19.188 -12.336  1.00 10.00      A   
ATOM    316  NE  ARG A 108     -11.568 -20.455 -13.021  1.00 10.00      A   
ATOM    317  HE  ARG A 108     -10.688 -20.867 -12.885  1.00 10.00      A   
ATOM    318  CZ  ARG A 108     -12.458 -21.077 -13.798  1.00 10.00      A   
ATOM    319  NH1 ARG A 108     -13.648 -20.531 -14.022  1.00 10.00      A   
ATOM    320 HH11 ARG A 108     -13.897 -19.607 -13.596  1.00 10.00      A   
ATOM    321 HH12 ARG A 108     -14.345 -21.023 -14.627  1.00 10.00      A   
ATOM    322  NH2 ARG A 108     -12.156 -22.239 -14.363  1.00 10.00      A   
ATOM    323 HH21 ARG A 108     -11.222 -22.678 -14.209  1.00 10.00      A   
ATOM    324 HH22 ARG A 108     -12.858 -22.723 -14.966  1.00 10.00      A   
ATOM    325  C   ARG A 108      -8.639 -16.070 -12.416  1.00 10.00      A   
ATOM    326  O   ARG A 108      -7.684 -16.841 -12.307  1.00 10.00      A   
ATOM    327  N   ALA A 109      -8.767 -15.210 -13.422  1.00 10.00      A   
ATOM    328  HN  ALA A 109      -9.548 -14.621 -13.445  1.00 10.00      A   
ATOM    329  CA  ALA A 109      -7.783 -15.123 -14.498  1.00 10.00      A   
ATOM    330  CB  ALA A 109      -8.261 -14.151 -15.564  1.00 10.00      A   
ATOM    331  C   ALA A 109      -6.416 -14.697 -13.972  1.00 10.00      A   
ATOM    332  O   ALA A 109      -5.379 -15.122 -14.487  1.00 10.00      A   
ATOM    333  N   ASP A 110      -6.426 -13.862 -12.942  1.00 10.00      A   
ATOM    334  HN  ASP A 110      -7.286 -13.566 -12.578  1.00 10.00      A   
ATOM    335  CA  ASP A 110      -5.196 -13.369 -12.335  1.00 10.00      A   
ATOM    336  CB  ASP A 110      -5.493 -12.228 -11.353  1.00 10.00      A   
ATOM    337  CG  ASP A 110      -5.928 -10.941 -12.028  1.00 10.00      A   
ATOM    338  OD1 ASP A 110      -5.521  -9.856 -11.565  1.00 10.00      A   
ATOM    339  OD2 ASP A 110      -6.686 -11.005 -13.018  1.00 10.00      A   
ATOM    340  C   ASP A 110      -4.483 -14.493 -11.600  1.00 10.00      A   
ATOM    341  O   ASP A 110      -3.271 -14.655 -11.720  1.00 10.00      A   
ATOM    342  N   ILE A 111      -5.254 -15.276 -10.855  1.00 10.00      A   
ATOM    343  HN  ILE A 111      -6.220 -15.100 -10.826  1.00 10.00      A   
ATOM    344  CA  ILE A 111      -4.713 -16.390 -10.082  1.00 10.00      A   
ATOM    345  CB  ILE A 111      -5.820 -17.102  -9.273  1.00 10.00      A   
ATOM    346  CG1 ILE A 111      -6.697 -16.085  -8.541  1.00 10.00      A   
ATOM    347  CG2 ILE A 111      -5.212 -18.091  -8.287  1.00 10.00      A   
ATOM    348  CD1 ILE A 111      -7.986 -16.666  -8.001  1.00 10.00      A   
ATOM    349  C   ILE A 111      -4.040 -17.416 -10.989  1.00 10.00      A   
ATOM    350  O   ILE A 111      -2.922 -17.864 -10.714  1.00 10.00      A   
ATOM    351  N   LEU A 112      -4.723 -17.766 -12.076  1.00 10.00      A   
ATOM    352  HN  LEU A 112      -5.594 -17.344 -12.243  1.00 10.00      A   
ATOM    353  CA  LEU A 112      -4.224 -18.752 -13.029  1.00 10.00      A   
ATOM    354  CB  LEU A 112      -5.233 -18.960 -14.161  1.00 10.00      A   
ATOM    355  CG  LEU A 112      -6.557 -19.622 -13.777  1.00 10.00      A   
ATOM    356  CD1 LEU A 112      -7.576 -19.462 -14.893  1.00 10.00      A   
ATOM    357  CD2 LEU A 112      -6.346 -21.094 -13.458  1.00 10.00      A   
ATOM    358  C   LEU A 112      -2.864 -18.371 -13.609  1.00 10.00      A   
ATOM    359  O   LEU A 112      -1.981 -19.216 -13.749  1.00 10.00      A   
ATOM    360  N   LYS A 113      -2.697 -17.099 -13.929  1.00 10.00      A   
ATOM    361  HN  LYS A 113      -3.428 -16.464 -13.771  1.00 10.00      A   
ATOM    362  CA  LYS A 113      -1.452 -16.620 -14.512  1.00 10.00      A   
ATOM    363  CB  LYS A 113      -1.717 -15.336 -15.301  1.00 10.00      A   
ATOM    364  CG  LYS A 113      -0.525 -14.822 -16.090  1.00 10.00      A   
ATOM    365  CD  LYS A 113      -0.638 -13.328 -16.339  1.00 10.00      A   
ATOM    366  CE  LYS A 113       0.360 -12.866 -17.385  1.00 10.00      A   
ATOM    367  NZ  LYS A 113       0.006 -13.364 -18.739  1.00 10.00      A   
ATOM    368  HZ1 LYS A 113      -0.937 -13.019 -19.011  1.00 10.00      A   
ATOM    369  HZ2 LYS A 113      -0.003 -14.402 -18.750  1.00 10.00      A   
ATOM    370  HZ3 LYS A 113       0.700 -13.030 -19.436  1.00 10.00      A   
ATOM    371  C   LYS A 113      -0.383 -16.358 -13.453  1.00 10.00      A   
ATOM    372  O   LYS A 113       0.793 -16.677 -13.647  1.00 10.00      A   
ATOM    373  N   HIS A 114      -0.799 -15.785 -12.334  1.00 10.00      A   
ATOM    374  HN  HIS A 114      -1.756 -15.589 -12.226  1.00 10.00      A   
ATOM    375  CA  HIS A 114       0.119 -15.432 -11.261  1.00 10.00      A   
ATOM    376  CB  HIS A 114      -0.548 -14.504 -10.243  1.00 10.00      A   
ATOM    377  CG  HIS A 114      -0.225 -13.052 -10.434  1.00 10.00      A   
ATOM    378  ND1 HIS A 114       1.028 -12.510 -10.242  1.00 10.00      A   
ATOM    379  HD1 HIS A 114       1.837 -13.004  -9.984  1.00 10.00      A   
ATOM    380  CD2 HIS A 114      -1.026 -12.015 -10.789  1.00 10.00      A   
ATOM    381  CE1 HIS A 114       0.949 -11.194 -10.478  1.00 10.00      A   
ATOM    382  NE2 HIS A 114      -0.277 -10.842 -10.814  1.00 10.00      A   
ATOM    383  C   HIS A 114       0.754 -16.621 -10.548  1.00 10.00      A   
ATOM    384  O   HIS A 114       1.957 -16.842 -10.662  1.00 10.00      A   
ATOM    385  N   VAL A 115      -0.049 -17.392  -9.826  1.00 10.00      A   
ATOM    386  HN  VAL A 115      -1.014 -17.218  -9.822  1.00 10.00      A   
ATOM    387  CA  VAL A 115       0.486 -18.507  -9.049  1.00 10.00      A   
ATOM    388  CB  VAL A 115       0.087 -18.410  -7.560  1.00 10.00      A   
ATOM    389  CG1 VAL A 115       0.854 -17.290  -6.873  1.00 10.00      A   
ATOM    390  CG2 VAL A 115      -1.412 -18.190  -7.417  1.00 10.00      A   
ATOM    391  C   VAL A 115       0.149 -19.897  -9.584  1.00 10.00      A   
ATOM    392  O   VAL A 115       0.867 -20.852  -9.291  1.00 10.00      A   
ATOM    393  N   ILE A 116      -0.924 -20.029 -10.355  1.00 10.00      A   
ATOM    394  HN  ILE A 116      -1.463 -19.239 -10.580  1.00 10.00      A   
ATOM    395  CA  ILE A 116      -1.311 -21.341 -10.876  1.00 10.00      A   
ATOM    396  CB  ILE A 116      -2.739 -21.349 -11.465  1.00 10.00      A   
ATOM    397  CG1 ILE A 116      -3.769 -21.115 -10.354  1.00 10.00      A   
ATOM    398  CG2 ILE A 116      -3.031 -22.653 -12.196  1.00 10.00      A   
ATOM    399  CD1 ILE A 116      -3.682 -22.110  -9.212  1.00 10.00      A   
ATOM    400  C   ILE A 116      -0.294 -21.885 -11.881  1.00 10.00      A   
ATOM    401  O   ILE A 116       0.413 -22.851 -11.592  1.00 10.00      A   
ATOM    402  N   GLY A 117      -0.232 -21.269 -13.055  1.00 10.00      A   
ATOM    403  HN  GLY A 117      -0.840 -20.517 -13.237  1.00 10.00      A   
ATOM    404  CA  GLY A 117       0.709 -21.694 -14.075  1.00 10.00      A   
ATOM    405  C   GLY A 117       0.454 -23.101 -14.587  1.00 10.00      A   
ATOM    406  O   GLY A 117      -0.359 -23.302 -15.486  1.00 10.00      A   
ATOM    407  N   ASP A 118       1.149 -24.077 -14.009  1.00 10.00      A   
ATOM    408  HN  ASP A 118       1.768 -23.855 -13.282  1.00 10.00      A   
ATOM    409  CA  ASP A 118       1.006 -25.473 -14.422  1.00 10.00      A   
ATOM    410  CB  ASP A 118       2.368 -26.179 -14.493  1.00 10.00      A   
ATOM    411  CG  ASP A 118       2.835 -26.733 -13.156  1.00 10.00      A   
ATOM    412  OD1 ASP A 118       2.659 -27.948 -12.912  1.00 10.00      A   
ATOM    413  OD2 ASP A 118       3.395 -25.958 -12.350  1.00 10.00      A   
ATOM    414  C   ASP A 118       0.060 -26.247 -13.510  1.00 10.00      A   
ATOM    415  O   ASP A 118      -0.339 -27.365 -13.828  1.00 10.00      A   
ATOM    416  N   TYR A 119      -0.315 -25.644 -12.389  1.00 10.00      A   
ATOM    417  HN  TYR A 119       0.017 -24.740 -12.197  1.00 10.00      A   
ATOM    418  CA  TYR A 119      -1.209 -26.294 -11.432  1.00 10.00      A   
ATOM    419  CB  TYR A 119      -0.993 -25.747 -10.020  1.00 10.00      A   
ATOM    420  CG  TYR A 119       0.167 -26.385  -9.291  1.00 10.00      A   
ATOM    421  CD1 TYR A 119      -0.041 -27.412  -8.376  1.00 10.00      A   
ATOM    422  CD2 TYR A 119       1.467 -25.964  -9.517  1.00 10.00      A   
ATOM    423  CE1 TYR A 119       1.019 -27.996  -7.706  1.00 10.00      A   
ATOM    424  CE2 TYR A 119       2.529 -26.541  -8.855  1.00 10.00      A   
ATOM    425  CZ  TYR A 119       2.303 -27.556  -7.951  1.00 10.00      A   
ATOM    426  OH  TYR A 119       3.366 -28.127  -7.289  1.00 10.00      A   
ATOM    427  HH  TYR A 119       3.318 -29.089  -7.371  1.00 10.00      A   
ATOM    428  C   TYR A 119      -2.673 -26.159 -11.840  1.00 10.00      A   
ATOM    429  O   TYR A 119      -3.563 -26.094 -10.993  1.00 10.00      A   
ATOM    430  N   LYS A 120      -2.917 -26.125 -13.142  1.00 10.00      A   
ATOM    431  HN  LYS A 120      -2.166 -26.192 -13.770  1.00 10.00      A   
ATOM    432  CA  LYS A 120      -4.270 -26.008 -13.659  1.00 10.00      A   
ATOM    433  CB  LYS A 120      -4.279 -25.359 -15.047  1.00 10.00      A   
ATOM    434  CG  LYS A 120      -3.122 -25.767 -15.945  1.00 10.00      A   
ATOM    435  CD  LYS A 120      -2.991 -24.825 -17.131  1.00 10.00      A   
ATOM    436  CE  LYS A 120      -1.643 -24.980 -17.815  1.00 10.00      A   
ATOM    437  NZ  LYS A 120      -1.372 -23.872 -18.766  1.00 10.00      A   
ATOM    438  HZ1 LYS A 120      -1.454 -22.954 -18.283  1.00 10.00      A   
ATOM    439  HZ2 LYS A 120      -2.053 -23.900 -19.549  1.00 10.00      A   
ATOM    440  HZ3 LYS A 120      -0.414 -23.960 -19.156  1.00 10.00      A   
ATOM    441  C   LYS A 120      -4.944 -27.375 -13.685  1.00 10.00      A   
ATOM    442  O   LYS A 120      -6.156 -27.482 -13.875  1.00 10.00      A   
ATOM    443  N   ASP A 121      -4.145 -28.415 -13.474  1.00 10.00      A   
ATOM    444  HN  ASP A 121      -3.191 -28.256 -13.312  1.00 10.00      A   
ATOM    445  CA  ASP A 121      -4.647 -29.780 -13.459  1.00 10.00      A   
ATOM    446  CB  ASP A 121      -3.497 -30.805 -13.461  1.00 10.00      A   
ATOM    447  CG  ASP A 121      -2.257 -30.351 -12.707  1.00 10.00      A   
ATOM    448  OD1 ASP A 121      -2.375 -29.961 -11.531  1.00 10.00      A   
ATOM    449  OD2 ASP A 121      -1.152 -30.391 -13.295  1.00 10.00      A   
ATOM    450  C   ASP A 121      -5.566 -30.001 -12.263  1.00 10.00      A   
ATOM    451  O   ASP A 121      -6.718 -30.406 -12.415  1.00 10.00      A   
ATOM    452  N   ILE A 122      -5.056 -29.717 -11.076  1.00 10.00      A   
ATOM    453  HN  ILE A 122      -4.118 -29.411 -11.020  1.00 10.00      A   
ATOM    454  CA  ILE A 122      -5.828 -29.873  -9.851  1.00 10.00      A   
ATOM    455  CB  ILE A 122      -5.015 -30.580  -8.747  1.00 10.00      A   
ATOM    456  CG1 ILE A 122      -3.676 -29.869  -8.526  1.00 10.00      A   
ATOM    457  CG2 ILE A 122      -4.803 -32.047  -9.094  1.00 10.00      A   
ATOM    458  CD1 ILE A 122      -2.880 -30.409  -7.360  1.00 10.00      A   
ATOM    459  C   ILE A 122      -6.311 -28.520  -9.333  1.00 10.00      A   
ATOM    460  O   ILE A 122      -6.565 -28.360  -8.140  1.00 10.00      A   
ATOM    461  N   PHE A 123      -6.447 -27.562 -10.246  1.00 10.00      A   
ATOM    462  HN  PHE A 123      -6.239 -27.770 -11.180  1.00 10.00      A   
ATOM    463  CA  PHE A 123      -6.894 -26.209  -9.907  1.00 10.00      A   
ATOM    464  CB  PHE A 123      -7.026 -25.325 -11.158  1.00 10.00      A   
ATOM    465  CG  PHE A 123      -7.674 -23.990 -10.901  1.00 10.00      A   
ATOM    466  CD1 PHE A 123      -7.053 -23.044 -10.102  1.00 10.00      A   
ATOM    467  CD2 PHE A 123      -8.907 -23.686 -11.454  1.00 10.00      A   
ATOM    468  CE1 PHE A 123      -7.650 -21.820  -9.859  1.00 10.00      A   
ATOM    469  CE2 PHE A 123      -9.508 -22.465 -11.216  1.00 10.00      A   
ATOM    470  CZ  PHE A 123      -8.880 -21.530 -10.418  1.00 10.00      A   
ATOM    471  C   PHE A 123      -8.179 -26.186  -9.061  1.00 10.00      A   
ATOM    472  O   PHE A 123      -8.193 -25.582  -7.991  1.00 10.00      A   
ATOM    473  N   PRO A 124      -9.275 -26.844  -9.510  1.00 10.00      A   
ATOM    474  CA  PRO A 124     -10.543 -26.864  -8.760  1.00 10.00      A   
ATOM    475  CB  PRO A 124     -11.444 -27.780  -9.596  1.00 10.00      A   
ATOM    476  CG  PRO A 124     -10.861 -27.731 -10.964  1.00 10.00      A   
ATOM    477  CD  PRO A 124      -9.381 -27.599 -10.772  1.00 10.00      A   
ATOM    478  C   PRO A 124     -10.383 -27.428  -7.349  1.00 10.00      A   
ATOM    479  O   PRO A 124     -11.115 -27.052  -6.431  1.00 10.00      A   
ATOM    480  N   ASP A 125      -9.418 -28.321  -7.179  1.00 10.00      A   
ATOM    481  HN  ASP A 125      -8.855 -28.567  -7.943  1.00 10.00      A   
ATOM    482  CA  ASP A 125      -9.165 -28.930  -5.884  1.00 10.00      A   
ATOM    483  CB  ASP A 125      -8.473 -30.281  -6.062  1.00 10.00      A   
ATOM    484  CG  ASP A 125      -8.225 -30.981  -4.745  1.00 10.00      A   
ATOM    485  OD1 ASP A 125      -9.194 -31.490  -4.148  1.00 10.00      A   
ATOM    486  OD2 ASP A 125      -7.060 -31.037  -4.305  1.00 10.00      A   
ATOM    487  C   ASP A 125      -8.303 -28.014  -5.026  1.00 10.00      A   
ATOM    488  O   ASP A 125      -8.601 -27.774  -3.856  1.00 10.00      A   
ATOM    489  N   LEU A 126      -7.247 -27.487  -5.632  1.00 10.00      A   
ATOM    490  HN  LEU A 126      -7.077 -27.717  -6.574  1.00 10.00      A   
ATOM    491  CA  LEU A 126      -6.324 -26.591  -4.950  1.00 10.00      A   
ATOM    492  CB  LEU A 126      -5.160 -26.243  -5.881  1.00 10.00      A   
ATOM    493  CG  LEU A 126      -3.765 -26.249  -5.257  1.00 10.00      A   
ATOM    494  CD1 LEU A 126      -3.434 -27.624  -4.693  1.00 10.00      A   
ATOM    495  CD2 LEU A 126      -2.729 -25.830  -6.286  1.00 10.00      A   
ATOM    496  C   LEU A 126      -7.034 -25.318  -4.505  1.00 10.00      A   
ATOM    497  O   LEU A 126      -6.785 -24.803  -3.414  1.00 10.00      A   
ATOM    498  N   PHE A 127      -7.925 -24.820  -5.355  1.00 10.00      A   
ATOM    499  HN  PHE A 127      -8.064 -25.270  -6.220  1.00 10.00      A   
ATOM    500  CA  PHE A 127      -8.688 -23.617  -5.054  1.00 10.00      A   
ATOM    501  CB  PHE A 127      -9.545 -23.225  -6.261  1.00 10.00      A   
ATOM    502  CG  PHE A 127     -10.028 -21.806  -6.235  1.00 10.00      A   
ATOM    503  CD1 PHE A 127      -9.139 -20.757  -6.398  1.00 10.00      A   
ATOM    504  CD2 PHE A 127     -11.370 -21.519  -6.051  1.00 10.00      A   
ATOM    505  CE1 PHE A 127      -9.578 -19.449  -6.378  1.00 10.00      A   
ATOM    506  CE2 PHE A 127     -11.817 -20.213  -6.030  1.00 10.00      A   
ATOM    507  CZ  PHE A 127     -10.919 -19.177  -6.194  1.00 10.00      A   
ATOM    508  C   PHE A 127      -9.574 -23.848  -3.834  1.00 10.00      A   
ATOM    509  O   PHE A 127      -9.740 -22.965  -2.990  1.00 10.00      A   
ATOM    510  N   LYS A 128     -10.125 -25.051  -3.741  1.00 10.00      A   
ATOM    511  HN  LYS A 128      -9.946 -25.711  -4.443  1.00 10.00      A   
ATOM    512  CA  LYS A 128     -10.984 -25.419  -2.626  1.00 10.00      A   
ATOM    513  CB  LYS A 128     -11.615 -26.791  -2.881  1.00 10.00      A   
ATOM    514  CG  LYS A 128     -12.760 -27.146  -1.944  1.00 10.00      A   
ATOM    515  CD  LYS A 128     -12.912 -28.653  -1.804  1.00 10.00      A   
ATOM    516  CE  LYS A 128     -13.117 -29.328  -3.150  1.00 10.00      A   
ATOM    517  NZ  LYS A 128     -12.896 -30.794  -3.062  1.00 10.00      A   
ATOM    518  HZ1 LYS A 128     -11.948 -30.990  -2.683  1.00 10.00      A   
ATOM    519  HZ2 LYS A 128     -12.975 -31.230  -4.005  1.00 10.00      A   
ATOM    520  HZ3 LYS A 128     -13.601 -31.227  -2.433  1.00 10.00      A   
ATOM    521  C   LYS A 128     -10.171 -25.448  -1.334  1.00 10.00      A   
ATOM    522  O   LYS A 128     -10.633 -25.005  -0.280  1.00 10.00      A   
ATOM    523  N   ARG A 129      -8.945 -25.950  -1.436  1.00 10.00      A   
ATOM    524  HN  ARG A 129      -8.632 -26.269  -2.311  1.00 10.00      A   
ATOM    525  CA  ARG A 129      -8.051 -26.039  -0.288  1.00 10.00      A   
ATOM    526  CB  ARG A 129      -6.822 -26.879  -0.626  1.00 10.00      A   
ATOM    527  CG  ARG A 129      -7.141 -28.298  -1.060  1.00 10.00      A   
ATOM    528  CD  ARG A 129      -5.875 -29.091  -1.323  1.00 10.00      A   
ATOM    529  NE  ARG A 129      -6.166 -30.416  -1.866  1.00 10.00      A   
ATOM    530  HE  ARG A 129      -6.524 -30.460  -2.791  1.00 10.00      A   
ATOM    531  CZ  ARG A 129      -5.967 -31.553  -1.205  1.00 10.00      A   
ATOM    532  NH1 ARG A 129      -5.515 -31.527   0.045  1.00 10.00      A   
ATOM    533 HH11 ARG A 129      -5.346 -32.418   0.562  1.00 10.00      A   
ATOM    534 HH12 ARG A 129      -5.336 -30.614   0.519  1.00 10.00      A   
ATOM    535  NH2 ARG A 129      -6.239 -32.712  -1.792  1.00 10.00      A   
ATOM    536 HH21 ARG A 129      -6.610 -32.730  -2.768  1.00 10.00      A   
ATOM    537 HH22 ARG A 129      -6.080 -33.609  -1.286  1.00 10.00      A   
ATOM    538  C   ARG A 129      -7.624 -24.651   0.178  1.00 10.00      A   
ATOM    539  O   ARG A 129      -7.396 -24.423   1.365  1.00 10.00      A   
ATOM    540  N   ALA A 130      -7.514 -23.727  -0.766  1.00 10.00      A   
ATOM    541  HN  ALA A 130      -7.682 -23.974  -1.701  1.00 10.00      A   
ATOM    542  CA  ALA A 130      -7.136 -22.358  -0.448  1.00 10.00      A   
ATOM    543  CB  ALA A 130      -6.877 -21.570  -1.724  1.00 10.00      A   
ATOM    544  C   ALA A 130      -8.233 -21.693   0.379  1.00 10.00      A   
ATOM    545  O   ALA A 130      -7.961 -21.037   1.385  1.00 10.00      A   
ATOM    546  N   ALA A 131      -9.477 -21.893  -0.044  1.00 10.00      A   
ATOM    547  HN  ALA A 131      -9.625 -22.438  -0.848  1.00 10.00      A   
ATOM    548  CA  ALA A 131     -10.626 -21.320   0.645  1.00 10.00      A   
ATOM    549  CB  ALA A 131     -11.896 -21.550  -0.161  1.00 10.00      A   
ATOM    550  C   ALA A 131     -10.776 -21.888   2.055  1.00 10.00      A   
ATOM    551  O   ALA A 131     -11.020 -21.144   3.008  1.00 10.00      A   
ATOM    552  N   GLU A 132     -10.618 -23.205   2.187  1.00 10.00      A   
ATOM    553  HN  GLU A 132     -10.419 -23.747   1.391  1.00 10.00      A   
ATOM    554  CA  GLU A 132     -10.748 -23.861   3.485  1.00 10.00      A   
ATOM    555  CB  GLU A 132     -10.728 -25.392   3.355  1.00 10.00      A   
ATOM    556  CG  GLU A 132      -9.366 -25.995   3.045  1.00 10.00      A   
ATOM    557  CD  GLU A 132      -9.350 -27.505   3.158  1.00 10.00      A   
ATOM    558  OE1 GLU A 132      -8.486 -28.146   2.522  1.00 10.00      A   
ATOM    559  OE2 GLU A 132     -10.198 -28.059   3.891  1.00 10.00      A   
ATOM    560  C   GLU A 132      -9.696 -23.375   4.484  1.00 10.00      A   
ATOM    561  O   GLU A 132      -9.983 -23.208   5.667  1.00 10.00      A   
ATOM    562  N   ARG A 133      -8.482 -23.133   4.007  1.00 10.00      A   
ATOM    563  HN  ARG A 133      -8.305 -23.272   3.050  1.00 10.00      A   
ATOM    564  CA  ARG A 133      -7.409 -22.669   4.874  1.00 10.00      A   
ATOM    565  CB  ARG A 133      -6.038 -22.925   4.241  1.00 10.00      A   
ATOM    566  CG  ARG A 133      -5.642 -24.393   4.210  1.00 10.00      A   
ATOM    567  CD  ARG A 133      -5.733 -25.017   5.593  1.00 10.00      A   
ATOM    568  NE  ARG A 133      -5.623 -26.473   5.546  1.00 10.00      A   
ATOM    569  HE  ARG A 133      -4.762 -26.849   5.247  1.00 10.00      A   
ATOM    570  CZ  ARG A 133      -6.608 -27.306   5.878  1.00 10.00      A   
ATOM    571  NH1 ARG A 133      -7.777 -26.833   6.294  1.00 10.00      A   
ATOM    572 HH11 ARG A 133      -7.933 -25.809   6.366  1.00 10.00      A   
ATOM    573 HH12 ARG A 133      -8.549 -27.492   6.546  1.00 10.00      A   
ATOM    574  NH2 ARG A 133      -6.424 -28.617   5.794  1.00 10.00      A   
ATOM    575 HH21 ARG A 133      -5.510 -28.999   5.470  1.00 10.00      A   
ATOM    576 HH22 ARG A 133      -7.200 -29.273   6.043  1.00 10.00      A   
ATOM    577  C   ARG A 133      -7.580 -21.197   5.214  1.00 10.00      A   
ATOM    578  O   ARG A 133      -7.319 -20.773   6.342  1.00 10.00      A   
ATOM    579  N   LEU A 134      -8.046 -20.433   4.235  1.00 10.00      A   
ATOM    580  HN  LEU A 134      -8.246 -20.848   3.366  1.00 10.00      A   
ATOM    581  CA  LEU A 134      -8.268 -19.001   4.396  1.00 10.00      A   
ATOM    582  CB  LEU A 134      -8.747 -18.403   3.068  1.00 10.00      A   
ATOM    583  CG  LEU A 134      -8.658 -16.881   2.922  1.00 10.00      A   
ATOM    584  CD1 LEU A 134      -7.206 -16.424   2.904  1.00 10.00      A   
ATOM    585  CD2 LEU A 134      -9.379 -16.428   1.663  1.00 10.00      A   
ATOM    586  C   LEU A 134      -9.294 -18.731   5.496  1.00 10.00      A   
ATOM    587  O   LEU A 134      -9.117 -17.837   6.323  1.00 10.00      A   
ATOM    588  N   GLN A 135     -10.358 -19.521   5.509  1.00 10.00      A   
ATOM    589  HN  GLN A 135     -10.445 -20.218   4.820  1.00 10.00      A   
ATOM    590  CA  GLN A 135     -11.414 -19.369   6.501  1.00 10.00      A   
ATOM    591  CB  GLN A 135     -12.698 -20.039   5.994  1.00 10.00      A   
ATOM    592  CG  GLN A 135     -13.800 -20.167   7.035  1.00 10.00      A   
ATOM    593  CD  GLN A 135     -14.680 -18.937   7.121  1.00 10.00      A   
ATOM    594  OE1 GLN A 135     -15.708 -18.853   6.449  1.00 10.00      A   
ATOM    595  NE2 GLN A 135     -14.293 -17.985   7.953  1.00 10.00      A   
ATOM    596 HE21 GLN A 135     -13.467 -18.125   8.464  1.00 10.00      A   
ATOM    597 HE22 GLN A 135     -14.847 -17.175   8.028  1.00 10.00      A   
ATOM    598  C   GLN A 135     -11.010 -19.972   7.846  1.00 10.00      A   
ATOM    599  O   GLN A 135     -11.439 -19.503   8.901  1.00 10.00      A   
ATOM    600  N   TYR A 136     -10.169 -20.994   7.803  1.00 10.00      A   
ATOM    601  HN  TYR A 136      -9.829 -21.295   6.934  1.00 10.00      A   
ATOM    602  CA  TYR A 136      -9.740 -21.688   9.010  1.00 10.00      A   
ATOM    603  CB  TYR A 136      -9.160 -23.060   8.658  1.00 10.00      A   
ATOM    604  CG  TYR A 136      -8.969 -23.978   9.843  1.00 10.00      A   
ATOM    605  CD1 TYR A 136      -7.700 -24.388  10.228  1.00 10.00      A   
ATOM    606  CD2 TYR A 136     -10.058 -24.441  10.570  1.00 10.00      A   
ATOM    607  CE1 TYR A 136      -7.520 -25.235  11.305  1.00 10.00      A   
ATOM    608  CE2 TYR A 136      -9.887 -25.285  11.650  1.00 10.00      A   
ATOM    609  CZ  TYR A 136      -8.616 -25.679  12.012  1.00 10.00      A   
ATOM    610  OH  TYR A 136      -8.443 -26.526  13.084  1.00 10.00      A   
ATOM    611  HH  TYR A 136      -7.658 -26.261  13.581  1.00 10.00      A   
ATOM    612  C   TYR A 136      -8.752 -20.897   9.867  1.00 10.00      A   
ATOM    613  O   TYR A 136      -9.075 -20.496  10.984  1.00 10.00      A   
ATOM    614  N   VAL A 137      -7.555 -20.665   9.345  1.00 10.00      A   
ATOM    615  HN  VAL A 137      -7.364 -20.954   8.427  1.00 10.00      A   
ATOM    616  CA  VAL A 137      -6.519 -19.973  10.110  1.00 10.00      A   
ATOM    617  CB  VAL A 137      -5.099 -20.501   9.783  1.00 10.00      A   
ATOM    618  CG1 VAL A 137      -4.764 -20.333   8.309  1.00 10.00      A   
ATOM    619  CG2 VAL A 137      -4.044 -19.843  10.662  1.00 10.00      A   
ATOM    620  C   VAL A 137      -6.581 -18.447   9.999  1.00 10.00      A   
ATOM    621  O   VAL A 137      -6.399 -17.741  10.992  1.00 10.00      A   
ATOM    622  N   PHE A 138      -6.852 -17.935   8.808  1.00 10.00      A   
ATOM    623  HN  PHE A 138      -7.021 -18.533   8.051  1.00 10.00      A   
ATOM    624  CA  PHE A 138      -6.901 -16.492   8.612  1.00 10.00      A   
ATOM    625  CB  PHE A 138      -6.602 -16.120   7.161  1.00 10.00      A   
ATOM    626  CG  PHE A 138      -5.265 -16.616   6.697  1.00 10.00      A   
ATOM    627  CD1 PHE A 138      -4.095 -16.103   7.238  1.00 10.00      A   
ATOM    628  CD2 PHE A 138      -5.174 -17.603   5.729  1.00 10.00      A   
ATOM    629  CE1 PHE A 138      -2.862 -16.563   6.821  1.00 10.00      A   
ATOM    630  CE2 PHE A 138      -3.943 -18.066   5.307  1.00 10.00      A   
ATOM    631  CZ  PHE A 138      -2.785 -17.546   5.854  1.00 10.00      A   
ATOM    632  C   PHE A 138      -8.216 -15.885   9.089  1.00 10.00      A   
ATOM    633  O   PHE A 138      -8.226 -14.836   9.735  1.00 10.00      A   
ATOM    634  N   GLY A 139      -9.319 -16.548   8.780  1.00 10.00      A   
ATOM    635  HN  GLY A 139      -9.251 -17.375   8.256  1.00 10.00      A   
ATOM    636  CA  GLY A 139     -10.618 -16.056   9.195  1.00 10.00      A   
ATOM    637  C   GLY A 139     -11.301 -15.262   8.102  1.00 10.00      A   
ATOM    638  O   GLY A 139     -12.198 -14.460   8.367  1.00 10.00      A   
ATOM    639  N   TYR A 140     -10.871 -15.480   6.868  1.00 10.00      A   
ATOM    640  HN  TYR A 140     -10.150 -16.131   6.718  1.00 10.00      A   
ATOM    641  CA  TYR A 140     -11.446 -14.783   5.728  1.00 10.00      A   
ATOM    642  CB  TYR A 140     -10.364 -14.010   4.968  1.00 10.00      A   
ATOM    643  CG  TYR A 140      -9.717 -12.900   5.769  1.00 10.00      A   
ATOM    644  CD1 TYR A 140     -10.270 -11.627   5.801  1.00 10.00      A   
ATOM    645  CD2 TYR A 140      -8.550 -13.125   6.489  1.00 10.00      A   
ATOM    646  CE1 TYR A 140      -9.683 -10.611   6.530  1.00 10.00      A   
ATOM    647  CE2 TYR A 140      -7.957 -12.115   7.221  1.00 10.00      A   
ATOM    648  CZ  TYR A 140      -8.526 -10.861   7.236  1.00 10.00      A   
ATOM    649  OH  TYR A 140      -7.940  -9.853   7.964  1.00 10.00      A   
ATOM    650  HH  TYR A 140      -8.569  -9.513   8.608  1.00 10.00      A   
ATOM    651  C   TYR A 140     -12.121 -15.774   4.794  1.00 10.00      A   
ATOM    652  O   TYR A 140     -11.506 -16.745   4.366  1.00 10.00      A   
ATOM    653  N   LYS A 141     -13.382 -15.534   4.489  1.00 10.00      A   
ATOM    654  HN  LYS A 141     -13.831 -14.742   4.865  1.00 10.00      A   
ATOM    655  CA  LYS A 141     -14.120 -16.417   3.604  1.00 10.00      A   
ATOM    656  CB  LYS A 141     -15.580 -16.531   4.049  1.00 10.00      A   
ATOM    657  CG  LYS A 141     -16.372 -17.585   3.289  1.00 10.00      A   
ATOM    658  CD  LYS A 141     -17.869 -17.410   3.474  1.00 10.00      A   
ATOM    659  CE  LYS A 141     -18.319 -17.839   4.859  1.00 10.00      A   
ATOM    660  NZ  LYS A 141     -19.780 -18.114   4.905  1.00 10.00      A   
ATOM    661  HZ1 LYS A 141     -20.319 -17.229   4.835  1.00 10.00      A   
ATOM    662  HZ2 LYS A 141     -20.026 -18.588   5.797  1.00 10.00      A   
ATOM    663  HZ3 LYS A 141     -20.049 -18.733   4.113  1.00 10.00      A   
ATOM    664  C   LYS A 141     -14.051 -15.918   2.167  1.00 10.00      A   
ATOM    665  O   LYS A 141     -14.370 -14.762   1.889  1.00 10.00      A   
ATOM    666  N   LEU A 142     -13.609 -16.784   1.265  1.00 10.00      A   
ATOM    667  HN  LEU A 142     -13.340 -17.678   1.554  1.00 10.00      A   
ATOM    668  CA  LEU A 142     -13.515 -16.437  -0.143  1.00 10.00      A   
ATOM    669  CB  LEU A 142     -12.496 -17.337  -0.842  1.00 10.00      A   
ATOM    670  CG  LEU A 142     -12.109 -16.945  -2.269  1.00 10.00      A   
ATOM    671  CD1 LEU A 142     -11.513 -15.546  -2.300  1.00 10.00      A   
ATOM    672  CD2 LEU A 142     -11.132 -17.954  -2.848  1.00 10.00      A   
ATOM    673  C   LEU A 142     -14.887 -16.584  -0.788  1.00 10.00      A   
ATOM    674  O   LEU A 142     -15.382 -17.700  -0.970  1.00 10.00      A   
ATOM    675  N   VAL A 143     -15.504 -15.459  -1.112  1.00 10.00      A   
ATOM    676  HN  VAL A 143     -15.051 -14.600  -0.950  1.00 10.00      A   
ATOM    677  CA  VAL A 143     -16.831 -15.458  -1.708  1.00 10.00      A   
ATOM    678  CB  VAL A 143     -17.850 -14.742  -0.788  1.00 10.00      A   
ATOM    679  CG1 VAL A 143     -19.262 -14.830  -1.350  1.00 10.00      A   
ATOM    680  CG2 VAL A 143     -17.802 -15.314   0.617  1.00 10.00      A   
ATOM    681  C   VAL A 143     -16.826 -14.767  -3.066  1.00 10.00      A   
ATOM    682  O   VAL A 143     -16.096 -13.798  -3.280  1.00 10.00      A   
ATOM    683  N   GLU A 144     -17.631 -15.284  -3.984  1.00 10.00      A   
ATOM    684  HN  GLU A 144     -18.164 -16.073  -3.759  1.00 10.00      A   
ATOM    685  CA  GLU A 144     -17.753 -14.705  -5.312  1.00 10.00      A   
ATOM    686  CB  GLU A 144     -18.099 -15.792  -6.335  1.00 10.00      A   
ATOM    687  CG  GLU A 144     -18.091 -15.323  -7.782  1.00 10.00      A   
ATOM    688  CD  GLU A 144     -18.535 -16.396  -8.764  1.00 10.00      A   
ATOM    689  OE1 GLU A 144     -18.016 -16.413  -9.902  1.00 10.00      A   
ATOM    690  OE2 GLU A 144     -19.416 -17.215  -8.408  1.00 10.00      A   
ATOM    691  C   GLU A 144     -18.844 -13.636  -5.274  1.00 10.00      A   
ATOM    692  O   GLU A 144     -20.026 -13.953  -5.109  1.00 10.00      A   
ATOM    693  N   LEU A 145     -18.439 -12.375  -5.395  1.00 10.00      A   
ATOM    694  HN  LEU A 145     -17.483 -12.192  -5.523  1.00 10.00      A   
ATOM    695  CA  LEU A 145     -19.379 -11.257  -5.351  1.00 10.00      A   
ATOM    696  CB  LEU A 145     -18.646  -9.911  -5.305  1.00 10.00      A   
ATOM    697  CG  LEU A 145     -17.607  -9.655  -6.399  1.00 10.00      A   
ATOM    698  CD1 LEU A 145     -17.839  -8.299  -7.043  1.00 10.00      A   
ATOM    699  CD2 LEU A 145     -16.201  -9.736  -5.826  1.00 10.00      A   
ATOM    700  C   LEU A 145     -20.366 -11.302  -6.511  1.00 10.00      A   
ATOM    701  O   LEU A 145     -21.570 -11.118  -6.321  1.00 10.00      A   
ATOM    702  N   GLU A 146     -19.856 -11.548  -7.705  1.00 10.00      A   
ATOM    703  HN  GLU A 146     -18.891 -11.691  -7.793  1.00 10.00      A   
ATOM    704  CA  GLU A 146     -20.696 -11.632  -8.887  1.00 10.00      A   
ATOM    705  CB  GLU A 146     -20.141 -10.745 -10.003  1.00 10.00      A   
ATOM    706  CG  GLU A 146     -20.213  -9.253  -9.713  1.00 10.00      A   
ATOM    707  CD  GLU A 146     -21.593  -8.673  -9.956  1.00 10.00      A   
ATOM    708  OE1 GLU A 146     -21.743  -7.866 -10.900  1.00 10.00      A   
ATOM    709  OE2 GLU A 146     -22.530  -9.022  -9.212  1.00 10.00      A   
ATOM    710  C   GLU A 146     -20.784 -13.086  -9.335  1.00 10.00      A   
ATOM    711  O   GLU A 146     -19.798 -13.655  -9.802  1.00 10.00      A   
ATOM    712  N   PRO A 147     -21.965 -13.704  -9.179  1.00 10.00      A   
ATOM    713  CA  PRO A 147     -22.195 -15.112  -9.531  1.00 10.00      A   
ATOM    714  CB  PRO A 147     -23.713 -15.261  -9.421  1.00 10.00      A   
ATOM    715  CG  PRO A 147     -24.105 -14.238  -8.416  1.00 10.00      A   
ATOM    716  CD  PRO A 147     -23.187 -13.071  -8.646  1.00 10.00      A   
ATOM    717  C   PRO A 147     -21.732 -15.480 -10.937  1.00 10.00      A   
ATOM    718  O   PRO A 147     -22.130 -14.847 -11.919  1.00 10.00      A   
ATOM    719  N   LYS A 148     -20.855 -16.485 -11.008  1.00 10.00      A   
ATOM    720  HN  LYS A 148     -20.527 -16.882 -10.169  1.00 10.00      A   
ATOM    721  CA  LYS A 148     -20.330 -16.997 -12.275  1.00 10.00      A   
ATOM    722  CB  LYS A 148     -21.456 -17.559 -13.149  1.00 10.00      A   
ATOM    723  CG  LYS A 148     -21.946 -18.935 -12.732  1.00 10.00      A   
ATOM    724  CD  LYS A 148     -20.852 -19.976 -12.899  1.00 10.00      A   
ATOM    725  CE  LYS A 148     -21.416 -21.386 -12.879  1.00 10.00      A   
ATOM    726  NZ  LYS A 148     -20.335 -22.402 -12.813  1.00 10.00      A   
ATOM    727  HZ1 LYS A 148     -19.625 -22.217 -13.549  1.00 10.00      A   
ATOM    728  HZ2 LYS A 148     -20.728 -23.353 -12.958  1.00 10.00      A   
ATOM    729  HZ3 LYS A 148     -19.871 -22.372 -11.881  1.00 10.00      A   
ATOM    730  C   LYS A 148     -19.531 -15.955 -13.047  1.00 10.00      A   
ATOM    731  O   LYS A 148     -19.357 -16.070 -14.261  1.00 10.00      A   
ATOM    732  N   SER A 149     -19.023 -14.956 -12.349  1.00 10.00      A   
ATOM    733  HN  SER A 149     -19.155 -14.930 -11.373  1.00 10.00      A   
ATOM    734  CA  SER A 149     -18.255 -13.905 -12.997  1.00 10.00      A   
ATOM    735  CB  SER A 149     -18.761 -12.537 -12.565  1.00 10.00      A   
ATOM    736  OG  SER A 149     -20.179 -12.505 -12.615  1.00 10.00      A   
ATOM    737  HG  SER A 149     -20.525 -13.349 -12.296  1.00 10.00      A   
ATOM    738  C   SER A 149     -16.761 -14.060 -12.736  1.00 10.00      A   
ATOM    739  O   SER A 149     -15.946 -13.332 -13.308  1.00 10.00      A   
ATOM    740  N   ASN A 150     -16.414 -15.018 -11.871  1.00 10.00      A   
ATOM    741  HN  ASN A 150     -17.126 -15.545 -11.434  1.00 10.00      A   
ATOM    742  CA  ASN A 150     -15.017 -15.312 -11.535  1.00 10.00      A   
ATOM    743  CB  ASN A 150     -14.189 -15.656 -12.785  1.00 10.00      A   
ATOM    744  CG  ASN A 150     -14.766 -16.813 -13.587  1.00 10.00      A   
ATOM    745  OD1 ASN A 150     -14.505 -17.979 -13.295  1.00 10.00      A   
ATOM    746  ND2 ASN A 150     -15.538 -16.496 -14.616  1.00 10.00      A   
ATOM    747 HD21 ASN A 150     -15.691 -15.545 -14.805  1.00 10.00      A   
ATOM    748 HD22 ASN A 150     -15.927 -17.223 -15.147  1.00 10.00      A   
ATOM    749  C   ASN A 150     -14.356 -14.194 -10.727  1.00 10.00      A   
ATOM    750  O   ASN A 150     -13.126 -14.068 -10.703  1.00 10.00      A   
ATOM    751  N   THR A 151     -15.178 -13.394 -10.061  1.00 10.00      A   
ATOM    752  HN  THR A 151     -16.144 -13.542 -10.129  1.00 10.00      A   
ATOM    753  CA  THR A 151     -14.692 -12.301  -9.232  1.00 10.00      A   
ATOM    754  CB  THR A 151     -15.510 -11.021  -9.489  1.00 10.00      A   
ATOM    755  OG1 THR A 151     -16.197 -11.142 -10.744  1.00 10.00      A   
ATOM    756  HG1 THR A 151     -15.781 -10.561 -11.390  1.00 10.00      A   
ATOM    757  CG2 THR A 151     -14.595  -9.808  -9.538  1.00 10.00      A   
ATOM    758  C   THR A 151     -14.819 -12.695  -7.762  1.00 10.00      A   
ATOM    759  O   THR A 151     -15.928 -12.780  -7.227  1.00 10.00      A   
ATOM    760  N   TYR A 152     -13.688 -12.935  -7.111  1.00 10.00      A   
ATOM    761  HN  TYR A 152     -12.828 -12.808  -7.571  1.00 10.00      A   
ATOM    762  CA  TYR A 152     -13.689 -13.359  -5.718  1.00 10.00      A   
ATOM    763  CB  TYR A 152     -12.806 -14.597  -5.541  1.00 10.00      A   
ATOM    764  CG  TYR A 152     -13.064 -15.681  -6.562  1.00 10.00      A   
ATOM    765  CD1 TYR A 152     -12.176 -15.904  -7.607  1.00 10.00      A   
ATOM    766  CD2 TYR A 152     -14.198 -16.480  -6.485  1.00 10.00      A   
ATOM    767  CE1 TYR A 152     -12.410 -16.889  -8.547  1.00 10.00      A   
ATOM    768  CE2 TYR A 152     -14.439 -17.469  -7.419  1.00 10.00      A   
ATOM    769  CZ  TYR A 152     -13.542 -17.670  -8.448  1.00 10.00      A   
ATOM    770  OH  TYR A 152     -13.778 -18.654  -9.382  1.00 10.00      A   
ATOM    771  HH  TYR A 152     -14.696 -18.608  -9.670  1.00 10.00      A   
ATOM    772  C   TYR A 152     -13.234 -12.252  -4.774  1.00 10.00      A   
ATOM    773  O   TYR A 152     -12.360 -11.448  -5.107  1.00 10.00      A   
ATOM    774  N   ILE A 153     -13.841 -12.222  -3.599  1.00 10.00      A   
ATOM    775  HN  ILE A 153     -14.538 -12.892  -3.405  1.00 10.00      A   
ATOM    776  CA  ILE A 153     -13.516 -11.236  -2.580  1.00 10.00      A   
ATOM    777  CB  ILE A 153     -14.563 -10.093  -2.543  1.00 10.00      A   
ATOM    778  CG1 ILE A 153     -14.059  -8.911  -1.707  1.00 10.00      A   
ATOM    779  CG2 ILE A 153     -15.911 -10.590  -2.030  1.00 10.00      A   
ATOM    780  CD1 ILE A 153     -14.955  -7.691  -1.766  1.00 10.00      A   
ATOM    781  C   ILE A 153     -13.426 -11.918  -1.213  1.00 10.00      A   
ATOM    782  O   ILE A 153     -14.075 -12.943  -0.979  1.00 10.00      A   
ATOM    783  N   LEU A 154     -12.606 -11.372  -0.326  1.00 10.00      A   
ATOM    784  HN  LEU A 154     -12.097 -10.567  -0.568  1.00 10.00      A   
ATOM    785  CA  LEU A 154     -12.444 -11.938   1.002  1.00 10.00      A   
ATOM    786  CB  LEU A 154     -10.998 -11.790   1.481  1.00 10.00      A   
ATOM    787  CG  LEU A 154     -10.021 -12.899   1.080  1.00 10.00      A   
ATOM    788  CD1 LEU A 154      -9.796 -12.918  -0.425  1.00 10.00      A   
ATOM    789  CD2 LEU A 154      -8.700 -12.736   1.816  1.00 10.00      A   
ATOM    790  C   LEU A 154     -13.390 -11.272   1.991  1.00 10.00      A   
ATOM    791  O   LEU A 154     -13.459 -10.042   2.073  1.00 10.00      A   
ATOM    792  N   ILE A 155     -14.137 -12.086   2.721  1.00 10.00      A   
ATOM    793  HN  ILE A 155     -14.070 -13.059   2.575  1.00 10.00      A   
ATOM    794  CA  ILE A 155     -15.068 -11.581   3.719  1.00 10.00      A   
ATOM    795  CB  ILE A 155     -16.528 -11.969   3.394  1.00 10.00      A   
ATOM    796  CG1 ILE A 155     -16.915 -11.476   1.995  1.00 10.00      A   
ATOM    797  CG2 ILE A 155     -17.480 -11.403   4.442  1.00 10.00      A   
ATOM    798  CD1 ILE A 155     -18.337 -11.806   1.594  1.00 10.00      A   
ATOM    799  C   ILE A 155     -14.691 -12.104   5.104  1.00 10.00      A   
ATOM    800  O   ILE A 155     -14.740 -13.309   5.361  1.00 10.00      A   
ATOM    801  N   ASN A 156     -14.283 -11.194   5.978  1.00 10.00      A   
ATOM    802  HN  ASN A 156     -14.240 -10.255   5.701  1.00 10.00      A   
ATOM    803  CA  ASN A 156     -13.894 -11.550   7.339  1.00 10.00      A   
ATOM    804  CB  ASN A 156     -13.065 -10.421   7.963  1.00 10.00      A   
ATOM    805  CG  ASN A 156     -12.691 -10.680   9.412  1.00 10.00      A   
ATOM    806  OD1 ASN A 156     -13.409 -10.289  10.330  1.00 10.00      A   
ATOM    807  ND2 ASN A 156     -11.570 -11.352   9.626  1.00 10.00      A   
ATOM    808 HD21 ASN A 156     -11.052 -11.650   8.851  1.00 10.00      A   
ATOM    809 HD22 ASN A 156     -11.296 -11.511  10.557  1.00 10.00      A   
ATOM    810  C   ASN A 156     -15.122 -11.830   8.198  1.00 10.00      A   
ATOM    811  O   ASN A 156     -16.046 -11.020   8.255  1.00 10.00      A   
ATOM    812  N   THR A 157     -15.129 -12.983   8.851  1.00 10.00      A   
ATOM    813  HN  THR A 157     -14.370 -13.596   8.747  1.00 10.00      A   
ATOM    814  CA  THR A 157     -16.239 -13.375   9.709  1.00 10.00      A   
ATOM    815  CB  THR A 157     -16.691 -14.815   9.393  1.00 10.00      A   
ATOM    816  OG1 THR A 157     -15.542 -15.666   9.261  1.00 10.00      A   
ATOM    817  HG1 THR A 157     -15.379 -16.111  10.102  1.00 10.00      A   
ATOM    818  CG2 THR A 157     -17.496 -14.853   8.103  1.00 10.00      A   
ATOM    819  C   THR A 157     -15.847 -13.280  11.182  1.00 10.00      A   
ATOM    820  O   THR A 157     -16.387 -14.002  12.023  1.00 10.00      A   
ATOM    821  N   LEU A 158     -14.912 -12.377  11.476  1.00 10.00      A   
ATOM    822  HN  LEU A 158     -14.551 -11.824  10.751  1.00 10.00      A   
ATOM    823  CA  LEU A 158     -14.404 -12.166  12.833  1.00 10.00      A   
ATOM    824  CB  LEU A 158     -13.808 -13.446  13.430  1.00 10.00      A   
ATOM    825  CG  LEU A 158     -12.445 -13.864  12.870  1.00 10.00      A   
ATOM    826  CD1 LEU A 158     -11.321 -13.147  13.599  1.00 10.00      A   
ATOM    827  CD2 LEU A 158     -12.265 -15.371  12.934  1.00 10.00      A   
ATOM    828  C   LEU A 158     -15.417 -11.506  13.771  1.00 10.00      A   
ATOM    829  O   LEU A 158     -16.517 -12.015  13.998  1.00 10.00      A   
ATOM    830  N   GLU A 159     -15.022 -10.365  14.317  1.00 10.00      A   
ATOM    831  HN  GLU A 159     -14.126 -10.028  14.108  1.00 10.00      A   
ATOM    832  CA  GLU A 159     -15.866  -9.598  15.227  1.00 10.00      A   
ATOM    833  CB  GLU A 159     -15.017  -8.669  16.096  1.00 10.00      A   
ATOM    834  CG  GLU A 159     -15.006  -9.034  17.570  1.00 10.00      A   
ATOM    835  CD  GLU A 159     -14.938 -10.530  17.802  1.00 10.00      A   
ATOM    836  OE1 GLU A 159     -15.985 -11.134  18.118  1.00 10.00      A   
ATOM    837  OE2 GLU A 159     -13.843 -11.108  17.669  1.00 10.00      A   
ATOM    838  C   GLU A 159     -16.980  -8.821  14.504  1.00 10.00      A   
ATOM    839  O   GLU A 159     -18.125  -8.826  14.961  1.00 10.00      A   
ATOM    840  N   PRO A 160     -16.691  -8.149  13.360  1.00 10.00      A   
ATOM    841  CA  PRO A 160     -15.372  -8.099  12.732  1.00 10.00      A   
ATOM    842  CB  PRO A 160     -15.747  -8.137  11.252  1.00 10.00      A   
ATOM    843  CG  PRO A 160     -17.052  -7.401  11.166  1.00 10.00      A   
ATOM    844  CD  PRO A 160     -17.672  -7.413  12.547  1.00 10.00      A   
ATOM    845  C   PRO A 160     -14.602  -6.811  13.041  1.00 10.00      A   
ATOM    846  O   PRO A 160     -13.449  -6.667  12.640  1.00 10.00      A   
ATOM    847  N   VAL A 161     -15.233  -5.892  13.774  1.00 10.00      A   
ATOM    848  HN  VAL A 161     -16.143  -6.076  14.085  1.00 10.00      A   
ATOM    849  CA  VAL A 161     -14.607  -4.608  14.110  1.00 10.00      A   
ATOM    850  CB  VAL A 161     -13.341  -4.774  14.980  1.00 10.00      A   
ATOM    851  CG1 VAL A 161     -12.636  -3.438  15.165  1.00 10.00      A   
ATOM    852  CG2 VAL A 161     -13.699  -5.369  16.331  1.00 10.00      A   
ATOM    853  C   VAL A 161     -14.259  -3.855  12.831  1.00 10.00      A   
ATOM    854  O   VAL A 161     -15.120  -3.640  11.979  1.00 10.00      A   
ATOM    855  N   GLU A 166     -24.123   1.811  12.155  1.00 10.00      A   
ATOM    856  HN  GLU A 166     -24.954   1.314  11.998  1.00 10.00      A   
ATOM    857  CA  GLU A 166     -23.272   2.140  11.018  1.00 10.00      A   
ATOM    858  CB  GLU A 166     -23.801   3.317  10.205  1.00 10.00      A   
ATOM    859  CG  GLU A 166     -24.890   2.919   9.216  1.00 10.00      A   
ATOM    860  CD  GLU A 166     -24.405   1.934   8.163  1.00 10.00      A   
ATOM    861  OE1 GLU A 166     -24.461   2.269   6.962  1.00 10.00      A   
ATOM    862  OE2 GLU A 166     -23.965   0.818   8.529  1.00 10.00      A   
ATOM    863  C   GLU A 166     -21.787   2.257  11.347  1.00 10.00      A   
ATOM    864  O   GLU A 166     -21.328   3.254  11.906  1.00 10.00      A   
ATOM    865  N   MET A 167     -21.051   1.216  10.978  1.00 10.00      A   
ATOM    866  HN  MET A 167     -21.495   0.461  10.537  1.00 10.00      A   
ATOM    867  CA  MET A 167     -19.612   1.145  11.192  1.00 10.00      A   
ATOM    868  CB  MET A 167     -19.289   0.845  12.660  1.00 10.00      A   
ATOM    869  CG  MET A 167     -17.814   0.605  12.940  1.00 10.00      A   
ATOM    870  SD  MET A 167     -16.790   2.052  12.602  1.00 10.00      A   
ATOM    871  CE  MET A 167     -15.151   1.331  12.680  1.00 10.00      A   
ATOM    872  C   MET A 167     -19.026   0.068  10.292  1.00 10.00      A   
ATOM    873  O   MET A 167     -19.111  -1.122  10.595  1.00 10.00      A   
ATOM    874  N   ARG A 168     -18.458   0.495   9.178  1.00 10.00      A   
ATOM    875  HN  ARG A 168     -18.415   1.460   9.006  1.00 10.00      A   
ATOM    876  CA  ARG A 168     -17.872  -0.415   8.206  1.00 10.00      A   
ATOM    877  CB  ARG A 168     -18.976  -1.209   7.497  1.00 10.00      A   
ATOM    878  CG  ARG A 168     -20.067  -0.336   6.901  1.00 10.00      A   
ATOM    879  CD  ARG A 168     -21.373  -1.094   6.750  1.00 10.00      A   
ATOM    880  NE  ARG A 168     -22.456  -0.201   6.350  1.00 10.00      A   
ATOM    881  HE  ARG A 168     -22.939   0.277   7.073  1.00 10.00      A   
ATOM    882  CZ  ARG A 168     -22.793   0.044   5.086  1.00 10.00      A   
ATOM    883  NH1 ARG A 168     -22.224  -0.637   4.090  1.00 10.00      A   
ATOM    884 HH11 ARG A 168     -21.511  -1.389   4.297  1.00 10.00      A   
ATOM    885 HH12 ARG A 168     -22.476  -0.433   3.105  1.00 10.00      A   
ATOM    886  NH2 ARG A 168     -23.715   0.960   4.826  1.00 10.00      A   
ATOM    887 HH21 ARG A 168     -23.999   1.164   3.849  1.00 10.00      A   
ATOM    888 HH22 ARG A 168     -24.157   1.497   5.624  1.00 10.00      A   
ATOM    889  C   ARG A 168     -17.079   0.386   7.187  1.00 10.00      A   
ATOM    890  O   ARG A 168     -17.072   1.617   7.234  1.00 10.00      A   
ATOM    891  N   GLY A 169     -16.430  -0.308   6.264  1.00 10.00      A   
ATOM    892  HN  GLY A 169     -16.494  -1.288   6.262  1.00 10.00      A   
ATOM    893  CA  GLY A 169     -15.641   0.364   5.251  1.00 10.00      A   
ATOM    894  C   GLY A 169     -14.289   0.822   5.764  1.00 10.00      A   
ATOM    895  O   GLY A 169     -14.027   0.803   6.968  1.00 10.00      A   
ATOM    896  N   GLN A 171     -13.979   4.720  12.311  1.00 10.00      A   
ATOM    897  HN  GLN A 171     -14.792   4.926  12.821  1.00 10.00      A   
ATOM    898  CA  GLN A 171     -12.663   5.145  12.780  1.00 10.00      A   
ATOM    899  CB  GLN A 171     -12.439   4.700  14.230  1.00 10.00      A   
ATOM    900  CG  GLN A 171     -12.524   3.198  14.440  1.00 10.00      A   
ATOM    901  CD  GLN A 171     -12.056   2.758  15.813  1.00 10.00      A   
ATOM    902  OE1 GLN A 171     -12.204   3.482  16.804  1.00 10.00      A   
ATOM    903  NE2 GLN A 171     -11.495   1.562  15.880  1.00 10.00      A   
ATOM    904 HE21 GLN A 171     -11.419   1.038  15.050  1.00 10.00      A   
ATOM    905 HE22 GLN A 171     -11.163   1.254  16.746  1.00 10.00      A   
ATOM    906  C   GLN A 171     -11.606   4.537  11.875  1.00 10.00      A   
ATOM    907  O   GLN A 171     -10.408   4.591  12.150  1.00 10.00      A   
ATOM    908  N   GLY A 172     -12.089   3.945  10.794  1.00 10.00      A   
ATOM    909  HN  GLY A 172     -13.058   3.939  10.653  1.00 10.00      A   
ATOM    910  CA  GLY A 172     -11.219   3.312   9.835  1.00 10.00      A   
ATOM    911  C   GLY A 172     -10.697   4.279   8.790  1.00 10.00      A   
ATOM    912  O   GLY A 172     -10.193   5.352   9.118  1.00 10.00      A   
ATOM    913  N   THR A 173     -10.818   3.899   7.529  1.00 10.00      A   
ATOM    914  HN  THR A 173     -11.233   3.034   7.326  1.00 10.00      A   
ATOM    915  CA  THR A 173     -10.347   4.731   6.434  1.00 10.00      A   
ATOM    916  CB  THR A 173     -10.114   3.875   5.180  1.00 10.00      A   
ATOM    917  OG1 THR A 173     -10.116   2.493   5.565  1.00 10.00      A   
ATOM    918  HG1 THR A 173      -9.352   2.318   6.126  1.00 10.00      A   
ATOM    919  CG2 THR A 173      -8.770   4.214   4.555  1.00 10.00      A   
ATOM    920  C   THR A 173     -11.345   5.846   6.112  1.00 10.00      A   
ATOM    921  O   THR A 173     -12.519   5.578   5.832  1.00 10.00      A   
ATOM    922  N   PRO A 174     -10.883   7.113   6.142  1.00 10.00      A   
ATOM    923  CA  PRO A 174     -11.727   8.285   5.860  1.00 10.00      A   
ATOM    924  CB  PRO A 174     -10.788   9.479   6.082  1.00 10.00      A   
ATOM    925  CG  PRO A 174      -9.650   8.938   6.877  1.00 10.00      A   
ATOM    926  CD  PRO A 174      -9.502   7.503   6.467  1.00 10.00      A   
ATOM    927  C   PRO A 174     -12.246   8.292   4.426  1.00 10.00      A   
ATOM    928  O   PRO A 174     -13.245   8.945   4.118  1.00 10.00      A   
ATOM    929  N   THR A 175     -11.559   7.558   3.557  1.00 10.00      A   
ATOM    930  HN  THR A 175     -10.767   7.070   3.867  1.00 10.00      A   
ATOM    931  CA  THR A 175     -11.931   7.456   2.156  1.00 10.00      A   
ATOM    932  CB  THR A 175     -10.972   6.493   1.435  1.00 10.00      A   
ATOM    933  OG1 THR A 175      -9.845   6.242   2.291  1.00 10.00      A   
ATOM    934  HG1 THR A 175      -9.064   6.059   1.750  1.00 10.00      A   
ATOM    935  CG2 THR A 175     -10.483   7.105   0.130  1.00 10.00      A   
ATOM    936  C   THR A 175     -13.365   6.945   2.014  1.00 10.00      A   
ATOM    937  O   THR A 175     -14.128   7.419   1.169  1.00 10.00      A   
ATOM    938  N   THR A 176     -13.732   5.998   2.871  1.00 10.00      A   
ATOM    939  HN  THR A 176     -13.083   5.670   3.529  1.00 10.00      A   
ATOM    940  CA  THR A 176     -15.067   5.422   2.853  1.00 10.00      A   
ATOM    941  CB  THR A 176     -15.136   4.186   3.761  1.00 10.00      A   
ATOM    942  OG1 THR A 176     -13.800   3.741   4.052  1.00 10.00      A   
ATOM    943  HG1 THR A 176     -13.523   4.091   4.908  1.00 10.00      A   
ATOM    944  CG2 THR A 176     -15.896   3.072   3.063  1.00 10.00      A   
ATOM    945  C   THR A 176     -16.111   6.437   3.311  1.00 10.00      A   
ATOM    946  O   THR A 176     -17.256   6.413   2.857  1.00 10.00      A   
ATOM    947  N   GLY A 177     -15.701   7.328   4.209  1.00 10.00      A   
ATOM    948  HN  GLY A 177     -14.775   7.294   4.529  1.00 10.00      A   
ATOM    949  CA  GLY A 177     -16.600   8.349   4.712  1.00 10.00      A   
ATOM    950  C   GLY A 177     -17.091   9.254   3.603  1.00 10.00      A   
ATOM    951  O   GLY A 177     -18.287   9.524   3.494  1.00 10.00      A   
ATOM    952  N   LEU A 178     -16.161   9.700   2.764  1.00 10.00      A   
ATOM    953  HN  LEU A 178     -15.227   9.437   2.906  1.00 10.00      A   
ATOM    954  CA  LEU A 178     -16.491  10.570   1.643  1.00 10.00      A   
ATOM    955  CB  LEU A 178     -15.212  11.010   0.922  1.00 10.00      A   
ATOM    956  CG  LEU A 178     -15.144  12.475   0.470  1.00 10.00      A   
ATOM    957  CD1 LEU A 178     -16.114  12.747  -0.668  1.00 10.00      A   
ATOM    958  CD2 LEU A 178     -15.403  13.415   1.638  1.00 10.00      A   
ATOM    959  C   LEU A 178     -17.419   9.841   0.677  1.00 10.00      A   
ATOM    960  O   LEU A 178     -18.396  10.410   0.189  1.00 10.00      A   
ATOM    961  N   LEU A 179     -17.116   8.570   0.432  1.00 10.00      A   
ATOM    962  HN  LEU A 179     -16.328   8.176   0.864  1.00 10.00      A   
ATOM    963  CA  LEU A 179     -17.918   7.746  -0.466  1.00 10.00      A   
ATOM    964  CB  LEU A 179     -17.287   6.359  -0.627  1.00 10.00      A   
ATOM    965  CG  LEU A 179     -18.022   5.382  -1.550  1.00 10.00      A   
ATOM    966  CD1 LEU A 179     -17.949   5.845  -2.997  1.00 10.00      A   
ATOM    967  CD2 LEU A 179     -17.463   3.975  -1.401  1.00 10.00      A   
ATOM    968  C   LEU A 179     -19.348   7.617   0.048  1.00 10.00      A   
ATOM    969  O   LEU A 179     -20.304   7.710  -0.726  1.00 10.00      A   
ATOM    970  N   MET A 180     -19.483   7.410   1.356  1.00 10.00      A   
ATOM    971  HN  MET A 180     -18.676   7.335   1.913  1.00 10.00      A   
ATOM    972  CA  MET A 180     -20.792   7.273   1.988  1.00 10.00      A   
ATOM    973  CB  MET A 180     -20.634   7.035   3.491  1.00 10.00      A   
ATOM    974  CG  MET A 180     -21.922   6.664   4.210  1.00 10.00      A   
ATOM    975  SD  MET A 180     -22.533   5.029   3.757  1.00 10.00      A   
ATOM    976  CE  MET A 180     -23.915   4.872   4.885  1.00 10.00      A   
ATOM    977  C   MET A 180     -21.646   8.513   1.738  1.00 10.00      A   
ATOM    978  O   MET A 180     -22.844   8.411   1.480  1.00 10.00      A   
ATOM    979  N   ILE A 181     -21.017   9.681   1.800  1.00 10.00      A   
ATOM    980  HN  ILE A 181     -20.057   9.699   2.003  1.00 10.00      A   
ATOM    981  CA  ILE A 181     -21.721  10.938   1.571  1.00 10.00      A   
ATOM    982  CB  ILE A 181     -20.820  12.157   1.864  1.00 10.00      A   
ATOM    983  CG1 ILE A 181     -20.264  12.085   3.288  1.00 10.00      A   
ATOM    984  CG2 ILE A 181     -21.588  13.456   1.659  1.00 10.00      A   
ATOM    985  CD1 ILE A 181     -19.205  13.125   3.585  1.00 10.00      A   
ATOM    986  C   ILE A 181     -22.216  11.013   0.127  1.00 10.00      A   
ATOM    987  O   ILE A 181     -23.339  11.446  -0.135  1.00 10.00      A   
ATOM    988  N   VAL A 182     -21.372  10.569  -0.799  1.00 10.00      A   
ATOM    989  HN  VAL A 182     -20.499  10.220  -0.518  1.00 10.00      A   
ATOM    990  CA  VAL A 182     -21.704  10.579  -2.221  1.00 10.00      A   
ATOM    991  CB  VAL A 182     -20.521  10.099  -3.093  1.00 10.00      A   
ATOM    992  CG1 VAL A 182     -20.903  10.086  -4.567  1.00 10.00      A   
ATOM    993  CG2 VAL A 182     -19.299  10.978  -2.871  1.00 10.00      A   
ATOM    994  C   VAL A 182     -22.934   9.716  -2.506  1.00 10.00      A   
ATOM    995  O   VAL A 182     -23.930  10.205  -3.041  1.00 10.00      A   
ATOM    996  N   LEU A 183     -22.869   8.440  -2.129  1.00 10.00      A   
ATOM    997  HN  LEU A 183     -22.057   8.109  -1.684  1.00 10.00      A   
ATOM    998  CA  LEU A 183     -23.984   7.523  -2.363  1.00 10.00      A   
ATOM    999  CB  LEU A 183     -23.602   6.066  -2.061  1.00 10.00      A   
ATOM   1000  CG  LEU A 183     -22.932   5.780  -0.714  1.00 10.00      A   
ATOM   1001  CD1 LEU A 183     -23.965   5.433   0.347  1.00 10.00      A   
ATOM   1002  CD2 LEU A 183     -21.911   4.661  -0.854  1.00 10.00      A   
ATOM   1003  C   LEU A 183     -25.235   7.954  -1.601  1.00 10.00      A   
ATOM   1004  O   LEU A 183     -26.358   7.782  -2.082  1.00 10.00      A   
ATOM   1005  N   GLY A 184     -25.031   8.531  -0.421  1.00 10.00      A   
ATOM   1006  HN  GLY A 184     -24.113   8.633  -0.087  1.00 10.00      A   
ATOM   1007  CA  GLY A 184     -26.142   8.998   0.382  1.00 10.00      A   
ATOM   1008  C   GLY A 184     -26.913  10.100  -0.319  1.00 10.00      A   
ATOM   1009  O   GLY A 184     -28.143  10.078  -0.357  1.00 10.00      A   
ATOM   1010  N   LEU A 185     -26.187  11.051  -0.895  1.00 10.00      A   
ATOM   1011  HN  LEU A 185     -25.207  11.008  -0.832  1.00 10.00      A   
ATOM   1012  CA  LEU A 185     -26.804  12.163  -1.606  1.00 10.00      A   
ATOM   1013  CB  LEU A 185     -25.768  13.234  -1.957  1.00 10.00      A   
ATOM   1014  CG  LEU A 185     -25.243  14.072  -0.788  1.00 10.00      A   
ATOM   1015  CD1 LEU A 185     -24.171  15.038  -1.264  1.00 10.00      A   
ATOM   1016  CD2 LEU A 185     -26.379  14.824  -0.110  1.00 10.00      A   
ATOM   1017  C   LEU A 185     -27.527  11.683  -2.859  1.00 10.00      A   
ATOM   1018  O   LEU A 185     -28.582  12.209  -3.215  1.00 10.00      A   
ATOM   1019  N   ILE A 186     -26.961  10.679  -3.521  1.00 10.00      A   
ATOM   1020  HN  ILE A 186     -26.114  10.307  -3.194  1.00 10.00      A   
ATOM   1021  CA  ILE A 186     -27.567  10.121  -4.725  1.00 10.00      A   
ATOM   1022  CB  ILE A 186     -26.703   8.996  -5.340  1.00 10.00      A   
ATOM   1023  CG1 ILE A 186     -25.327   9.530  -5.745  1.00 10.00      A   
ATOM   1024  CG2 ILE A 186     -27.404   8.368  -6.538  1.00 10.00      A   
ATOM   1025  CD1 ILE A 186     -24.366   8.459  -6.215  1.00 10.00      A   
ATOM   1026  C   ILE A 186     -28.950   9.570  -4.398  1.00 10.00      A   
ATOM   1027  O   ILE A 186     -29.932   9.878  -5.075  1.00 10.00      A   
ATOM   1028  N   PHE A 187     -29.018   8.776  -3.336  1.00 10.00      A   
ATOM   1029  HN  PHE A 187     -28.197   8.583  -2.831  1.00 10.00      A   
ATOM   1030  CA  PHE A 187     -30.274   8.183  -2.905  1.00 10.00      A   
ATOM   1031  CB  PHE A 187     -30.015   7.124  -1.830  1.00 10.00      A   
ATOM   1032  CG  PHE A 187     -31.143   6.150  -1.635  1.00 10.00      A   
ATOM   1033  CD1 PHE A 187     -31.588   5.361  -2.685  1.00 10.00      A   
ATOM   1034  CD2 PHE A 187     -31.752   6.016  -0.399  1.00 10.00      A   
ATOM   1035  CE1 PHE A 187     -32.620   4.459  -2.506  1.00 10.00      A   
ATOM   1036  CE2 PHE A 187     -32.785   5.117  -0.212  1.00 10.00      A   
ATOM   1037  CZ  PHE A 187     -33.219   4.337  -1.267  1.00 10.00      A   
ATOM   1038  C   PHE A 187     -31.214   9.259  -2.372  1.00 10.00      A   
ATOM   1039  O   PHE A 187     -32.398   9.273  -2.695  1.00 10.00      A   
ATOM   1040  N   MET A 188     -30.664  10.179  -1.585  1.00 10.00      A   
ATOM   1041  HN  MET A 188     -29.700  10.125  -1.392  1.00 10.00      A   
ATOM   1042  CA  MET A 188     -31.443  11.267  -0.991  1.00 10.00      A   
ATOM   1043  CB  MET A 188     -30.537  12.161  -0.136  1.00 10.00      A   
ATOM   1044  CG  MET A 188     -31.251  13.310   0.563  1.00 10.00      A   
ATOM   1045  SD  MET A 188     -30.129  14.324   1.546  1.00 10.00      A   
ATOM   1046  CE  MET A 188     -29.607  13.150   2.794  1.00 10.00      A   
ATOM   1047  C   MET A 188     -32.160  12.106  -2.049  1.00 10.00      A   
ATOM   1048  O   MET A 188     -33.289  12.552  -1.841  1.00 10.00      A   
ATOM   1049  N   LYS A 189     -31.508  12.304  -3.189  1.00 10.00      A   
ATOM   1050  HN  LYS A 189     -30.613  11.916  -3.304  1.00 10.00      A   
ATOM   1051  CA  LYS A 189     -32.087  13.097  -4.267  1.00 10.00      A   
ATOM   1052  CB  LYS A 189     -30.987  13.696  -5.152  1.00 10.00      A   
ATOM   1053  CG  LYS A 189     -31.406  14.954  -5.899  1.00 10.00      A   
ATOM   1054  CD  LYS A 189     -30.561  15.169  -7.144  1.00 10.00      A   
ATOM   1055  CE  LYS A 189     -31.101  16.311  -7.991  1.00 10.00      A   
ATOM   1056  NZ  LYS A 189     -30.636  17.633  -7.501  1.00 10.00      A   
ATOM   1057  HZ1 LYS A 189     -31.230  18.391  -7.894  1.00 10.00      A   
ATOM   1058  HZ2 LYS A 189     -29.644  17.794  -7.796  1.00 10.00      A   
ATOM   1059  HZ3 LYS A 189     -30.686  17.669  -6.465  1.00 10.00      A   
ATOM   1060  C   LYS A 189     -33.083  12.289  -5.108  1.00 10.00      A   
ATOM   1061  O   LYS A 189     -33.594  12.776  -6.116  1.00 10.00      A   
ATOM   1062  N   GLY A 190     -33.360  11.059  -4.688  1.00 10.00      A   
ATOM   1063  HN  GLY A 190     -32.926  10.716  -3.877  1.00 10.00      A   
ATOM   1064  CA  GLY A 190     -34.301  10.223  -5.413  1.00 10.00      A   
ATOM   1065  C   GLY A 190     -33.615   9.193  -6.288  1.00 10.00      A   
ATOM   1066  O   GLY A 190     -34.061   8.929  -7.406  1.00 10.00      A   
ATOM   1067  N   ASN A 191     -32.527   8.620  -5.774  1.00 10.00      A   
ATOM   1068  HN  ASN A 191     -32.234   8.889  -4.877  1.00 10.00      A   
ATOM   1069  CA  ASN A 191     -31.755   7.600  -6.493  1.00 10.00      A   
ATOM   1070  CB  ASN A 191     -32.595   6.338  -6.728  1.00 10.00      A   
ATOM   1071  CG  ASN A 191     -31.808   5.057  -6.527  1.00 10.00      A   
ATOM   1072  OD1 ASN A 191     -30.601   5.008  -6.761  1.00 10.00      A   
ATOM   1073  ND2 ASN A 191     -32.485   4.011  -6.081  1.00 10.00      A   
ATOM   1074 HD21 ASN A 191     -33.448   4.122  -5.904  1.00 10.00      A   
ATOM   1075 HD22 ASN A 191     -32.003   3.169  -5.944  1.00 10.00      A   
ATOM   1076  C   ASN A 191     -31.194   8.138  -7.812  1.00 10.00      A   
ATOM   1077  O   ASN A 191     -31.014   7.398  -8.780  1.00 10.00      A   
ATOM   1078  N   THR A 192     -30.922   9.435  -7.841  1.00 10.00      A   
ATOM   1079  HN  THR A 192     -31.087   9.970  -7.035  1.00 10.00      A   
ATOM   1080  CA  THR A 192     -30.379  10.098  -9.019  1.00 10.00      A   
ATOM   1081  CB  THR A 192     -31.495  10.447 -10.032  1.00 10.00      A   
ATOM   1082  OG1 THR A 192     -32.274   9.278 -10.328  1.00 10.00      A   
ATOM   1083  HG1 THR A 192     -31.849   8.503  -9.928  1.00 10.00      A   
ATOM   1084  CG2 THR A 192     -30.901  10.995 -11.322  1.00 10.00      A   
ATOM   1085  C   THR A 192     -29.686  11.385  -8.584  1.00 10.00      A   
ATOM   1086  O   THR A 192     -30.260  12.173  -7.839  1.00 10.00      A   
ATOM   1087  N   LEU A 193     -28.452  11.588  -9.024  1.00 10.00      A   
ATOM   1088  HN  LEU A 193     -28.029  10.918  -9.608  1.00 10.00      A   
ATOM   1089  CA  LEU A 193     -27.708  12.786  -8.661  1.00 10.00      A   
ATOM   1090  CB  LEU A 193     -26.752  12.487  -7.501  1.00 10.00      A   
ATOM   1091  CG  LEU A 193     -26.075  13.693  -6.846  1.00 10.00      A   
ATOM   1092  CD1 LEU A 193     -27.095  14.569  -6.135  1.00 10.00      A   
ATOM   1093  CD2 LEU A 193     -24.991  13.241  -5.882  1.00 10.00      A   
ATOM   1094  C   LEU A 193     -26.934  13.327  -9.858  1.00 10.00      A   
ATOM   1095  O   LEU A 193     -26.572  12.574 -10.763  1.00 10.00      A   
ATOM   1096  N   LYS A 194     -26.705  14.633  -9.867  1.00 10.00      A   
ATOM   1097  HN  LYS A 194     -27.037  15.183  -9.126  1.00 10.00      A   
ATOM   1098  CA  LYS A 194     -25.969  15.274 -10.944  1.00 10.00      A   
ATOM   1099  CB  LYS A 194     -26.658  16.571 -11.374  1.00 10.00      A   
ATOM   1100  CG  LYS A 194     -27.844  16.362 -12.300  1.00 10.00      A   
ATOM   1101  CD  LYS A 194     -27.387  16.169 -13.736  1.00 10.00      A   
ATOM   1102  CE  LYS A 194     -28.534  15.731 -14.630  1.00 10.00      A   
ATOM   1103  NZ  LYS A 194     -28.226  15.949 -16.069  1.00 10.00      A   
ATOM   1104  HZ1 LYS A 194     -27.306  15.526 -16.310  1.00 10.00      A   
ATOM   1105  HZ2 LYS A 194     -28.192  16.966 -16.276  1.00 10.00      A   
ATOM   1106  HZ3 LYS A 194     -28.961  15.513 -16.663  1.00 10.00      A   
ATOM   1107  C   LYS A 194     -24.527  15.544 -10.526  1.00 10.00      A   
ATOM   1108  O   LYS A 194     -24.264  15.951  -9.389  1.00 10.00      A   
ATOM   1109  N   GLU A 195     -23.608  15.323 -11.457  1.00 10.00      A   
ATOM   1110  HN  GLU A 195     -23.897  15.010 -12.339  1.00 10.00      A   
ATOM   1111  CA  GLU A 195     -22.184  15.518 -11.213  1.00 10.00      A   
ATOM   1112  CB  GLU A 195     -21.376  15.105 -12.449  1.00 10.00      A   
ATOM   1113  CG  GLU A 195     -19.921  15.546 -12.434  1.00 10.00      A   
ATOM   1114  CD  GLU A 195     -19.600  16.510 -13.557  1.00 10.00      A   
ATOM   1115  OE1 GLU A 195     -18.446  16.508 -14.038  1.00 10.00      A   
ATOM   1116  OE2 GLU A 195     -20.502  17.273 -13.969  1.00 10.00      A   
ATOM   1117  C   GLU A 195     -21.865  16.957 -10.813  1.00 10.00      A   
ATOM   1118  O   GLU A 195     -21.177  17.189  -9.822  1.00 10.00      A   
ATOM   1119  N   THR A 196     -22.381  17.911 -11.580  1.00 10.00      A   
ATOM   1120  HN  THR A 196     -22.929  17.658 -12.353  1.00 10.00      A   
ATOM   1121  CA  THR A 196     -22.146  19.328 -11.319  1.00 10.00      A   
ATOM   1122  CB  THR A 196     -22.903  20.200 -12.336  1.00 10.00      A   
ATOM   1123  OG1 THR A 196     -23.036  19.478 -13.573  1.00 10.00      A   
ATOM   1124  HG1 THR A 196     -22.186  19.077 -13.805  1.00 10.00      A   
ATOM   1125  CG2 THR A 196     -22.147  21.496 -12.588  1.00 10.00      A   
ATOM   1126  C   THR A 196     -22.556  19.728  -9.901  1.00 10.00      A   
ATOM   1127  O   THR A 196     -21.843  20.473  -9.226  1.00 10.00      A   
ATOM   1128  N   GLU A 197     -23.691  19.209  -9.447  1.00 10.00      A   
ATOM   1129  HN  GLU A 197     -24.198  18.598 -10.023  1.00 10.00      A   
ATOM   1130  CA  GLU A 197     -24.201  19.518  -8.119  1.00 10.00      A   
ATOM   1131  CB  GLU A 197     -25.615  18.957  -7.946  1.00 10.00      A   
ATOM   1132  CG  GLU A 197     -26.579  19.352  -9.055  1.00 10.00      A   
ATOM   1133  CD  GLU A 197     -27.985  18.833  -8.825  1.00 10.00      A   
ATOM   1134  OE1 GLU A 197     -28.946  19.624  -8.943  1.00 10.00      A   
ATOM   1135  OE2 GLU A 197     -28.142  17.634  -8.519  1.00 10.00      A   
ATOM   1136  C   GLU A 197     -23.282  18.967  -7.031  1.00 10.00      A   
ATOM   1137  O   GLU A 197     -22.906  19.681  -6.101  1.00 10.00      A   
ATOM   1138  N   ALA A 198     -22.902  17.703  -7.171  1.00 10.00      A   
ATOM   1139  HN  ALA A 198     -23.212  17.196  -7.952  1.00 10.00      A   
ATOM   1140  CA  ALA A 198     -22.033  17.050  -6.197  1.00 10.00      A   
ATOM   1141  CB  ALA A 198     -21.978  15.553  -6.458  1.00 10.00      A   
ATOM   1142  C   ALA A 198     -20.629  17.646  -6.206  1.00 10.00      A   
ATOM   1143  O   ALA A 198     -20.035  17.870  -5.152  1.00 10.00      A   
ATOM   1144  N   TRP A 199     -20.119  17.919  -7.400  1.00 10.00      A   
ATOM   1145  HN  TRP A 199     -20.658  17.740  -8.203  1.00 10.00      A   
ATOM   1146  CA  TRP A 199     -18.778  18.475  -7.566  1.00 10.00      A   
ATOM   1147  CB  TRP A 199     -18.429  18.573  -9.052  1.00 10.00      A   
ATOM   1148  CG  TRP A 199     -17.184  17.829  -9.436  1.00 10.00      A   
ATOM   1149  CD1 TRP A 199     -17.049  16.479  -9.583  1.00 10.00      A   
ATOM   1150  CD2 TRP A 199     -15.899  18.395  -9.722  1.00 10.00      A   
ATOM   1151  NE1 TRP A 199     -15.761  16.169  -9.946  1.00 10.00      A   
ATOM   1152  HE1 TRP A 199     -15.416  15.267 -10.112  1.00 10.00      A   
ATOM   1153  CE2 TRP A 199     -15.035  17.328 -10.035  1.00 10.00      A   
ATOM   1154  CE3 TRP A 199     -15.396  19.698  -9.743  1.00 10.00      A   
ATOM   1155  CZ2 TRP A 199     -13.698  17.526 -10.367  1.00 10.00      A   
ATOM   1156  CZ3 TRP A 199     -14.068  19.892 -10.073  1.00 10.00      A   
ATOM   1157  CH2 TRP A 199     -13.235  18.812 -10.380  1.00 10.00      A   
ATOM   1158  C   TRP A 199     -18.640  19.847  -6.910  1.00 10.00      A   
ATOM   1159  O   TRP A 199     -17.566  20.209  -6.435  1.00 10.00      A   
ATOM   1160  N   ASP A 200     -19.726  20.601  -6.881  1.00 10.00      A   
ATOM   1161  HN  ASP A 200     -20.561  20.261  -7.269  1.00 10.00      A   
ATOM   1162  CA  ASP A 200     -19.705  21.935  -6.294  1.00 10.00      A   
ATOM   1163  CB  ASP A 200     -20.743  22.824  -6.974  1.00 10.00      A   
ATOM   1164  CG  ASP A 200     -20.444  24.296  -6.811  1.00 10.00      A   
ATOM   1165  OD1 ASP A 200     -21.028  24.934  -5.909  1.00 10.00      A   
ATOM   1166  OD2 ASP A 200     -19.624  24.825  -7.591  1.00 10.00      A   
ATOM   1167  C   ASP A 200     -19.976  21.888  -4.798  1.00 10.00      A   
ATOM   1168  O   ASP A 200     -19.389  22.648  -4.021  1.00 10.00      A   
ATOM   1169  N   PHE A 201     -20.851  20.978  -4.400  1.00 10.00      A   
ATOM   1170  HN  PHE A 201     -21.256  20.386  -5.072  1.00 10.00      A   
ATOM   1171  CA  PHE A 201     -21.239  20.831  -3.003  1.00 10.00      A   
ATOM   1172  CB  PHE A 201     -22.534  20.010  -2.905  1.00 10.00      A   
ATOM   1173  CG  PHE A 201     -23.219  20.083  -1.569  1.00 10.00      A   
ATOM   1174  CD1 PHE A 201     -22.947  19.151  -0.582  1.00 10.00      A   
ATOM   1175  CD2 PHE A 201     -24.141  21.082  -1.303  1.00 10.00      A   
ATOM   1176  CE1 PHE A 201     -23.581  19.211   0.644  1.00 10.00      A   
ATOM   1177  CE2 PHE A 201     -24.780  21.151  -0.079  1.00 10.00      A   
ATOM   1178  CZ  PHE A 201     -24.498  20.214   0.895  1.00 10.00      A   
ATOM   1179  C   PHE A 201     -20.143  20.182  -2.157  1.00 10.00      A   
ATOM   1180  O   PHE A 201     -19.816  20.674  -1.077  1.00 10.00      A   
ATOM   1181  N   LEU A 202     -19.583  19.084  -2.655  1.00 10.00      A   
ATOM   1182  HN  LEU A 202     -19.874  18.760  -3.539  1.00 10.00      A   
ATOM   1183  CA  LEU A 202     -18.548  18.334  -1.929  1.00 10.00      A   
ATOM   1184  CB  LEU A 202     -18.327  16.945  -2.547  1.00 10.00      A   
ATOM   1185  CG  LEU A 202     -19.168  15.790  -1.975  1.00 10.00      A   
ATOM   1186  CD1 LEU A 202     -18.998  15.688  -0.468  1.00 10.00      A   
ATOM   1187  CD2 LEU A 202     -20.634  15.926  -2.346  1.00 10.00      A   
ATOM   1188  C   LEU A 202     -17.224  19.084  -1.824  1.00 10.00      A   
ATOM   1189  O   LEU A 202     -16.510  18.957  -0.829  1.00 10.00      A   
ATOM   1190  N   ARG A 203     -16.905  19.889  -2.833  1.00 10.00      A   
ATOM   1191  HN  ARG A 203     -17.525  19.982  -3.584  1.00 10.00      A   
ATOM   1192  CA  ARG A 203     -15.649  20.638  -2.849  1.00 10.00      A   
ATOM   1193  CB  ARG A 203     -15.250  21.027  -4.272  1.00 10.00      A   
ATOM   1194  CG  ARG A 203     -14.600  19.894  -5.053  1.00 10.00      A   
ATOM   1195  CD  ARG A 203     -13.939  20.391  -6.320  1.00 10.00      A   
ATOM   1196  NE  ARG A 203     -12.885  21.359  -6.034  1.00 10.00      A   
ATOM   1197  HE  ARG A 203     -13.090  22.065  -5.377  1.00 10.00      A   
ATOM   1198  CZ  ARG A 203     -11.684  21.346  -6.607  1.00 10.00      A   
ATOM   1199  NH1 ARG A 203     -11.383  20.419  -7.513  1.00 10.00      A   
ATOM   1200 HH11 ARG A 203     -10.441  20.415  -7.967  1.00 10.00      A   
ATOM   1201 HH12 ARG A 203     -12.084  19.696  -7.775  1.00 10.00      A   
ATOM   1202  NH2 ARG A 203     -10.786  22.262  -6.273  1.00 10.00      A   
ATOM   1203 HH21 ARG A 203      -9.845  22.276  -6.732  1.00 10.00      A   
ATOM   1204 HH22 ARG A 203     -11.012  22.967  -5.541  1.00 10.00      A   
ATOM   1205  C   ARG A 203     -15.657  21.848  -1.922  1.00 10.00      A   
ATOM   1206  O   ARG A 203     -14.965  22.843  -2.165  1.00 10.00      A   
ATOM   1207  N   ARG A 204     -16.430  21.765  -0.851  1.00 10.00      A   
ATOM   1208  HN  ARG A 204     -16.975  20.954  -0.715  1.00 10.00      A   
ATOM   1209  CA  ARG A 204     -16.503  22.844   0.118  1.00 10.00      A   
ATOM   1210  CB  ARG A 204     -17.892  23.466   0.128  1.00 10.00      A   
ATOM   1211  CG  ARG A 204     -18.344  24.045  -1.202  1.00 10.00      A   
ATOM   1212  CD  ARG A 204     -19.813  24.418  -1.160  1.00 10.00      A   
ATOM   1213  NE  ARG A 204     -20.600  23.431  -0.424  1.00 10.00      A   
ATOM   1214  HE  ARG A 204     -20.448  22.480  -0.641  1.00 10.00      A   
ATOM   1215  CZ  ARG A 204     -21.477  23.739   0.536  1.00 10.00      A   
ATOM   1216  NH1 ARG A 204     -21.752  25.010   0.811  1.00 10.00      A   
ATOM   1217 HH11 ARG A 204     -21.294  25.774   0.270  1.00 10.00      A   
ATOM   1218 HH12 ARG A 204     -22.425  25.251   1.575  1.00 10.00      A   
ATOM   1219  NH2 ARG A 204     -22.096  22.770   1.198  1.00 10.00      A   
ATOM   1220 HH21 ARG A 204     -21.899  21.775   0.970  1.00 10.00      A   
ATOM   1221 HH22 ARG A 204     -22.788  23.002   1.949  1.00 10.00      A   
ATOM   1222  C   ARG A 204     -16.166  22.309   1.506  1.00 10.00      A   
ATOM   1223  O   ARG A 204     -16.026  23.072   2.462  1.00 10.00      A   
ATOM   1224  N   LEU A 205     -16.041  20.993   1.616  1.00 10.00      A   
ATOM   1225  HN  LEU A 205     -16.131  20.437   0.817  1.00 10.00      A   
ATOM   1226  CA  LEU A 205     -15.741  20.350   2.882  1.00 10.00      A   
ATOM   1227  CB  LEU A 205     -16.870  19.381   3.251  1.00 10.00      A   
ATOM   1228  CG  LEU A 205     -18.205  20.012   3.656  1.00 10.00      A   
ATOM   1229  CD1 LEU A 205     -19.293  18.956   3.722  1.00 10.00      A   
ATOM   1230  CD2 LEU A 205     -18.074  20.720   4.989  1.00 10.00      A   
ATOM   1231  C   LEU A 205     -14.415  19.603   2.803  1.00 10.00      A   
ATOM   1232  O   LEU A 205     -14.101  18.983   1.788  1.00 10.00      A   
ATOM   1233  N   VAL A 207      -7.327  18.758   2.179  1.00 10.00      A   
ATOM   1234  HN  VAL A 207      -6.750  19.547   2.089  1.00 10.00      A   
ATOM   1235  CA  VAL A 207      -6.724  17.427   2.199  1.00 10.00      A   
ATOM   1236  CB  VAL A 207      -6.175  17.061   3.596  1.00 10.00      A   
ATOM   1237  CG1 VAL A 207      -4.980  17.934   3.954  1.00 10.00      A   
ATOM   1238  CG2 VAL A 207      -7.264  17.173   4.659  1.00 10.00      A   
ATOM   1239  C   VAL A 207      -7.731  16.375   1.746  1.00 10.00      A   
ATOM   1240  O   VAL A 207      -7.447  15.175   1.736  1.00 10.00      A   
ATOM   1241  N   TYR A 208      -8.910  16.845   1.376  1.00 10.00      A   
ATOM   1242  HN  TYR A 208      -9.063  17.811   1.410  1.00 10.00      A   
ATOM   1243  CA  TYR A 208      -9.979  15.968   0.917  1.00 10.00      A   
ATOM   1244  CB  TYR A 208     -11.339  16.665   1.019  1.00 10.00      A   
ATOM   1245  CG  TYR A 208     -11.460  17.929   0.188  1.00 10.00      A   
ATOM   1246  CD1 TYR A 208     -10.934  19.130   0.648  1.00 10.00      A   
ATOM   1247  CD2 TYR A 208     -12.092  17.919  -1.050  1.00 10.00      A   
ATOM   1248  CE1 TYR A 208     -11.036  20.285  -0.096  1.00 10.00      A   
ATOM   1249  CE2 TYR A 208     -12.198  19.075  -1.800  1.00 10.00      A   
ATOM   1250  CZ  TYR A 208     -11.666  20.256  -1.317  1.00 10.00      A   
ATOM   1251  OH  TYR A 208     -11.761  21.406  -2.059  1.00 10.00      A   
ATOM   1252  HH  TYR A 208     -10.876  21.764  -2.217  1.00 10.00      A   
ATOM   1253  C   TYR A 208      -9.713  15.488  -0.515  1.00 10.00      A   
ATOM   1254  O   TYR A 208      -9.035  16.165  -1.296  1.00 10.00      A   
ATOM   1255  N   PRO A 219      -3.395  20.093 -11.567  1.00 10.00      A   
ATOM   1256  CA  PRO A 219      -3.484  19.133 -12.671  1.00 10.00      A   
ATOM   1257  CB  PRO A 219      -2.039  18.661 -12.843  1.00 10.00      A   
ATOM   1258  CG  PRO A 219      -1.215  19.804 -12.356  1.00 10.00      A   
ATOM   1259  CD  PRO A 219      -1.998  20.429 -11.235  1.00 10.00      A   
ATOM   1260  C   PRO A 219      -4.381  17.955 -12.312  1.00 10.00      A   
ATOM   1261  O   PRO A 219      -4.266  16.872 -12.891  1.00 10.00      A   
ATOM   1262  N   LYS A 220      -5.276  18.180 -11.350  1.00 10.00      A   
ATOM   1263  HN  LYS A 220      -5.313  19.071 -10.930  1.00 10.00      A   
ATOM   1264  CA  LYS A 220      -6.199  17.142 -10.901  1.00 10.00      A   
ATOM   1265  CB  LYS A 220      -7.140  17.673  -9.824  1.00 10.00      A   
ATOM   1266  CG  LYS A 220      -6.514  17.772  -8.442  1.00 10.00      A   
ATOM   1267  CD  LYS A 220      -7.534  18.267  -7.432  1.00 10.00      A   
ATOM   1268  CE  LYS A 220      -7.047  18.086  -6.004  1.00 10.00      A   
ATOM   1269  NZ  LYS A 220      -5.876  18.947  -5.697  1.00 10.00      A   
ATOM   1270  HZ1 LYS A 220      -6.107  19.944  -5.886  1.00 10.00      A   
ATOM   1271  HZ2 LYS A 220      -5.062  18.672  -6.286  1.00 10.00      A   
ATOM   1272  HZ3 LYS A 220      -5.609  18.848  -4.698  1.00 10.00      A   
ATOM   1273  C   LYS A 220      -7.005  16.576 -12.069  1.00 10.00      A   
ATOM   1274  O   LYS A 220      -7.171  15.361 -12.191  1.00 10.00      A   
ATOM   1275  N   LYS A 221      -7.481  17.466 -12.936  1.00 10.00      A   
ATOM   1276  HN  LYS A 221      -7.308  18.417 -12.783  1.00 10.00      A   
ATOM   1277  CA  LYS A 221      -8.258  17.062 -14.099  1.00 10.00      A   
ATOM   1278  CB  LYS A 221      -8.754  18.302 -14.858  1.00 10.00      A   
ATOM   1279  CG  LYS A 221      -9.517  18.004 -16.139  1.00 10.00      A   
ATOM   1280  CD  LYS A 221      -8.624  18.151 -17.362  1.00 10.00      A   
ATOM   1281  CE  LYS A 221      -9.396  17.895 -18.645  1.00 10.00      A   
ATOM   1282  NZ  LYS A 221      -8.502  17.880 -19.828  1.00 10.00      A   
ATOM   1283  HZ1 LYS A 221      -9.061  17.835 -20.702  1.00 10.00      A   
ATOM   1284  HZ2 LYS A 221      -7.872  17.046 -19.789  1.00 10.00      A   
ATOM   1285  HZ3 LYS A 221      -7.918  18.738 -19.844  1.00 10.00      A   
ATOM   1286  C   LYS A 221      -7.431  16.165 -15.019  1.00 10.00      A   
ATOM   1287  O   LYS A 221      -7.932  15.183 -15.564  1.00 10.00      A   
ATOM   1288  N   LEU A 222      -6.157  16.506 -15.174  1.00 10.00      A   
ATOM   1289  HN  LEU A 222      -5.811  17.288 -14.696  1.00 10.00      A   
ATOM   1290  CA  LEU A 222      -5.256  15.742 -16.026  1.00 10.00      A   
ATOM   1291  CB  LEU A 222      -3.899  16.444 -16.139  1.00 10.00      A   
ATOM   1292  CG  LEU A 222      -3.888  17.772 -16.903  1.00 10.00      A   
ATOM   1293  CD1 LEU A 222      -2.575  18.508 -16.686  1.00 10.00      A   
ATOM   1294  CD2 LEU A 222      -4.131  17.541 -18.385  1.00 10.00      A   
ATOM   1295  C   LEU A 222      -5.072  14.328 -15.492  1.00 10.00      A   
ATOM   1296  O   LEU A 222      -5.056  13.366 -16.253  1.00 10.00      A   
ATOM   1297  N   ILE A 223      -4.955  14.210 -14.177  1.00 10.00      A   
ATOM   1298  HN  ILE A 223      -4.987  15.018 -13.623  1.00 10.00      A   
ATOM   1299  CA  ILE A 223      -4.776  12.910 -13.536  1.00 10.00      A   
ATOM   1300  CB  ILE A 223      -4.491  13.055 -12.024  1.00 10.00      A   
ATOM   1301  CG1 ILE A 223      -3.280  13.966 -11.794  1.00 10.00      A   
ATOM   1302  CG2 ILE A 223      -4.259  11.690 -11.384  1.00 10.00      A   
ATOM   1303  CD1 ILE A 223      -3.052  14.339 -10.345  1.00 10.00      A   
ATOM   1304  C   ILE A 223      -6.011  12.029 -13.745  1.00 10.00      A   
ATOM   1305  O   ILE A 223      -5.905  10.813 -13.890  1.00 10.00      A   
ATOM   1306  N   THR A 224      -7.179  12.659 -13.797  1.00 10.00      A   
ATOM   1307  HN  THR A 224      -7.202  13.636 -13.720  1.00 10.00      A   
ATOM   1308  CA  THR A 224      -8.428  11.935 -13.984  1.00 10.00      A   
ATOM   1309  CB  THR A 224      -9.641  12.856 -13.756  1.00 10.00      A   
ATOM   1310  OG1 THR A 224      -9.418  13.654 -12.585  1.00 10.00      A   
ATOM   1311  HG1 THR A 224      -8.596  13.377 -12.165  1.00 10.00      A   
ATOM   1312  CG2 THR A 224     -10.911  12.038 -13.563  1.00 10.00      A   
ATOM   1313  C   THR A 224      -8.515  11.306 -15.376  1.00 10.00      A   
ATOM   1314  O   THR A 224      -9.171  10.283 -15.557  1.00 10.00      A   
ATOM   1315  N   GLU A 225      -7.821  11.903 -16.342  1.00 10.00      A   
ATOM   1316  HN  GLU A 225      -7.277  12.686 -16.120  1.00 10.00      A   
ATOM   1317  CA  GLU A 225      -7.834  11.413 -17.718  1.00 10.00      A   
ATOM   1318  CB  GLU A 225      -6.995  12.322 -18.620  1.00 10.00      A   
ATOM   1319  CG  GLU A 225      -7.437  13.778 -18.615  1.00 10.00      A   
ATOM   1320  CD  GLU A 225      -6.483  14.680 -19.370  1.00 10.00      A   
ATOM   1321  OE1 GLU A 225      -5.307  14.294 -19.555  1.00 10.00      A   
ATOM   1322  OE2 GLU A 225      -6.904  15.785 -19.780  1.00 10.00      A   
ATOM   1323  C   GLU A 225      -7.343   9.968 -17.822  1.00 10.00      A   
ATOM   1324  O   GLU A 225      -8.068   9.090 -18.295  1.00 10.00      A   
ATOM   1325  N   ASP A 226      -6.117   9.727 -17.380  1.00 10.00      A   
ATOM   1326  HN  ASP A 226      -5.585  10.465 -17.004  1.00 10.00      A   
ATOM   1327  CA  ASP A 226      -5.529   8.390 -17.435  1.00 10.00      A   
ATOM   1328  CB  ASP A 226      -3.997   8.447 -17.447  1.00 10.00      A   
ATOM   1329  CG  ASP A 226      -3.424   9.493 -16.511  1.00 10.00      A   
ATOM   1330  OD1 ASP A 226      -3.533  10.699 -16.829  1.00 10.00      A   
ATOM   1331  OD2 ASP A 226      -2.844   9.116 -15.478  1.00 10.00      A   
ATOM   1332  C   ASP A 226      -6.031   7.504 -16.301  1.00 10.00      A   
ATOM   1333  O   ASP A 226      -5.864   6.282 -16.335  1.00 10.00      A   
ATOM   1334  N   PHE A 227      -6.661   8.119 -15.305  1.00 10.00      A   
ATOM   1335  HN  PHE A 227      -6.749   9.097 -15.327  1.00 10.00      A   
ATOM   1336  CA  PHE A 227      -7.206   7.378 -14.173  1.00 10.00      A   
ATOM   1337  CB  PHE A 227      -7.691   8.329 -13.075  1.00 10.00      A   
ATOM   1338  CG  PHE A 227      -6.996   8.145 -11.754  1.00 10.00      A   
ATOM   1339  CD1 PHE A 227      -6.213   7.025 -11.513  1.00 10.00      A   
ATOM   1340  CD2 PHE A 227      -7.124   9.093 -10.752  1.00 10.00      A   
ATOM   1341  CE1 PHE A 227      -5.574   6.855 -10.300  1.00 10.00      A   
ATOM   1342  CE2 PHE A 227      -6.488   8.928  -9.535  1.00 10.00      A   
ATOM   1343  CZ  PHE A 227      -5.712   7.808  -9.309  1.00 10.00      A   
ATOM   1344  C   PHE A 227      -8.349   6.480 -14.628  1.00 10.00      A   
ATOM   1345  O   PHE A 227      -8.605   5.426 -14.035  1.00 10.00      A   
ATOM   1346  N   VAL A 228      -9.036   6.904 -15.686  1.00 10.00      A   
ATOM   1347  HN  VAL A 228      -8.784   7.756 -16.110  1.00 10.00      A   
ATOM   1348  CA  VAL A 228     -10.144   6.138 -16.238  1.00 10.00      A   
ATOM   1349  CB  VAL A 228     -11.110   7.014 -17.069  1.00 10.00      A   
ATOM   1350  CG1 VAL A 228     -12.354   6.227 -17.461  1.00 10.00      A   
ATOM   1351  CG2 VAL A 228     -11.499   8.264 -16.296  1.00 10.00      A   
ATOM   1352  C   VAL A 228      -9.605   4.994 -17.097  1.00 10.00      A   
ATOM   1353  O   VAL A 228      -9.694   5.016 -18.326  1.00 10.00      A   
ATOM   1354  N   ARG A 229      -9.016   4.014 -16.426  1.00 10.00      A   
ATOM   1355  HN  ARG A 229      -8.965   4.082 -15.451  1.00 10.00      A   
ATOM   1356  CA  ARG A 229      -8.446   2.849 -17.084  1.00 10.00      A   
ATOM   1357  CB  ARG A 229      -7.182   3.230 -17.866  1.00 10.00      A   
ATOM   1358  CG  ARG A 229      -6.549   2.074 -18.622  1.00 10.00      A   
ATOM   1359  CD  ARG A 229      -5.104   2.370 -18.985  1.00 10.00      A   
ATOM   1360  NE  ARG A 229      -4.980   3.180 -20.194  1.00 10.00      A   
ATOM   1361  HE  ARG A 229      -5.811   3.541 -20.584  1.00 10.00      A   
ATOM   1362  CZ  ARG A 229      -3.819   3.426 -20.804  1.00 10.00      A   
ATOM   1363  NH1 ARG A 229      -2.675   3.001 -20.268  1.00 10.00      A   
ATOM   1364 HH11 ARG A 229      -2.678   2.492 -19.345  1.00 10.00      A   
ATOM   1365 HH12 ARG A 229      -1.771   3.162 -20.759  1.00 10.00      A   
ATOM   1366  NH2 ARG A 229      -3.799   4.122 -21.933  1.00 10.00      A   
ATOM   1367 HH21 ARG A 229      -2.895   4.313 -22.418  1.00 10.00      A   
ATOM   1368 HH22 ARG A 229      -4.687   4.488 -22.338  1.00 10.00      A   
ATOM   1369  C   ARG A 229      -8.110   1.778 -16.054  1.00 10.00      A   
ATOM   1370  O   ARG A 229      -8.574   0.643 -16.149  1.00 10.00      A   
ATOM   1371  N   GLN A 230      -7.315   2.154 -15.056  1.00 10.00      A   
ATOM   1372  HN  GLN A 230      -6.983   3.075 -15.029  1.00 10.00      A   
ATOM   1373  CA  GLN A 230      -6.908   1.219 -14.011  1.00 10.00      A   
ATOM   1374  CB  GLN A 230      -5.391   1.274 -13.804  1.00 10.00      A   
ATOM   1375  CG  GLN A 230      -4.874   2.635 -13.359  1.00 10.00      A   
ATOM   1376  CD  GLN A 230      -3.758   2.532 -12.338  1.00 10.00      A   
ATOM   1377  OE1 GLN A 230      -4.005   2.489 -11.131  1.00 10.00      A   
ATOM   1378  NE2 GLN A 230      -2.523   2.487 -12.811  1.00 10.00      A   
ATOM   1379 HE21 GLN A 230      -2.397   2.515 -13.794  1.00 10.00      A   
ATOM   1380 HE22 GLN A 230      -1.784   2.440 -12.171  1.00 10.00      A   
ATOM   1381  C   GLN A 230      -7.620   1.488 -12.686  1.00 10.00      A   
ATOM   1382  O   GLN A 230      -7.450   0.742 -11.716  1.00 10.00      A   
ATOM   1383  N   ARG A 231      -8.417   2.548 -12.634  1.00 10.00      A   
ATOM   1384  HN  ARG A 231      -8.542   3.101 -13.433  1.00 10.00      A   
ATOM   1385  CA  ARG A 231      -9.121   2.889 -11.404  1.00 10.00      A   
ATOM   1386  CB  ARG A 231      -8.337   3.922 -10.588  1.00 10.00      A   
ATOM   1387  CG  ARG A 231      -7.176   3.346  -9.791  1.00 10.00      A   
ATOM   1388  CD  ARG A 231      -7.644   2.697  -8.496  1.00 10.00      A   
ATOM   1389  NE  ARG A 231      -8.608   1.617  -8.720  1.00 10.00      A   
ATOM   1390  HE  ARG A 231      -8.611   1.194  -9.608  1.00 10.00      A   
ATOM   1391  CZ  ARG A 231      -9.478   1.197  -7.802  1.00 10.00      A   
ATOM   1392  NH1 ARG A 231      -9.475   1.731  -6.587  1.00 10.00      A   
ATOM   1393 HH11 ARG A 231      -8.785   2.472  -6.338  1.00 10.00      A   
ATOM   1394 HH12 ARG A 231     -10.177   1.419  -5.879  1.00 10.00      A   
ATOM   1395  NH2 ARG A 231     -10.344   0.236  -8.093  1.00 10.00      A   
ATOM   1396 HH21 ARG A 231     -11.023  -0.096  -7.368  1.00 10.00      A   
ATOM   1397 HH22 ARG A 231     -10.359  -0.186  -9.043  1.00 10.00      A   
ATOM   1398  C   ARG A 231     -10.540   3.379 -11.648  1.00 10.00      A   
ATOM   1399  O   ARG A 231     -11.497   2.797 -11.147  1.00 10.00      A   
ATOM   1400  N   TYR A 232     -10.670   4.444 -12.420  1.00 10.00      A   
ATOM   1401  HN  TYR A 232      -9.872   4.848 -12.824  1.00 10.00      A   
ATOM   1402  CA  TYR A 232     -11.975   5.022 -12.697  1.00 10.00      A   
ATOM   1403  CB  TYR A 232     -11.887   6.547 -12.765  1.00 10.00      A   
ATOM   1404  CG  TYR A 232     -11.918   7.225 -11.414  1.00 10.00      A   
ATOM   1405  CD1 TYR A 232     -10.745   7.502 -10.722  1.00 10.00      A   
ATOM   1406  CD2 TYR A 232     -13.124   7.588 -10.830  1.00 10.00      A   
ATOM   1407  CE1 TYR A 232     -10.775   8.121  -9.488  1.00 10.00      A   
ATOM   1408  CE2 TYR A 232     -13.163   8.209  -9.597  1.00 10.00      A   
ATOM   1409  CZ  TYR A 232     -11.986   8.473  -8.931  1.00 10.00      A   
ATOM   1410  OH  TYR A 232     -12.021   9.086  -7.701  1.00 10.00      A   
ATOM   1411  HH  TYR A 232     -12.698   8.670  -7.158  1.00 10.00      A   
ATOM   1412  C   TYR A 232     -12.594   4.476 -13.975  1.00 10.00      A   
ATOM   1413  O   TYR A 232     -11.896   4.006 -14.873  1.00 10.00      A   
ATOM   1414  N   LEU A 233     -13.917   4.544 -14.033  1.00 10.00      A   
ATOM   1415  HN  LEU A 233     -14.404   4.912 -13.264  1.00 10.00      A   
ATOM   1416  CA  LEU A 233     -14.683   4.097 -15.187  1.00 10.00      A   
ATOM   1417  CB  LEU A 233     -15.306   2.723 -14.918  1.00 10.00      A   
ATOM   1418  CG  LEU A 233     -14.344   1.532 -14.877  1.00 10.00      A   
ATOM   1419  CD1 LEU A 233     -15.072   0.273 -14.436  1.00 10.00      A   
ATOM   1420  CD2 LEU A 233     -13.689   1.322 -16.235  1.00 10.00      A   
ATOM   1421  C   LEU A 233     -15.780   5.118 -15.456  1.00 10.00      A   
ATOM   1422  O   LEU A 233     -16.657   5.331 -14.617  1.00 10.00      A   
ATOM   1423  N   GLU A 234     -15.721   5.770 -16.606  1.00 10.00      A   
ATOM   1424  HN  GLU A 234     -15.007   5.561 -17.243  1.00 10.00      A   
ATOM   1425  CA  GLU A 234     -16.706   6.782 -16.945  1.00 10.00      A   
ATOM   1426  CB  GLU A 234     -16.124   7.846 -17.881  1.00 10.00      A   
ATOM   1427  CG  GLU A 234     -15.524   7.299 -19.166  1.00 10.00      A   
ATOM   1428  CD  GLU A 234     -15.802   8.196 -20.351  1.00 10.00      A   
ATOM   1429  OE1 GLU A 234     -15.045   9.163 -20.565  1.00 10.00      A   
ATOM   1430  OE2 GLU A 234     -16.785   7.941 -21.073  1.00 10.00      A   
ATOM   1431  C   GLU A 234     -17.983   6.184 -17.522  1.00 10.00      A   
ATOM   1432  O   GLU A 234     -17.943   5.289 -18.372  1.00 10.00      A   
ATOM   1433  N   TYR A 235     -19.110   6.679 -17.039  1.00 10.00      A   
ATOM   1434  HN  TYR A 235     -19.066   7.373 -16.351  1.00 10.00      A   
ATOM   1435  CA  TYR A 235     -20.413   6.233 -17.503  1.00 10.00      A   
ATOM   1436  CB  TYR A 235     -21.251   5.709 -16.337  1.00 10.00      A   
ATOM   1437  CG  TYR A 235     -20.807   4.373 -15.782  1.00 10.00      A   
ATOM   1438  CD1 TYR A 235     -20.611   3.275 -16.613  1.00 10.00      A   
ATOM   1439  CD2 TYR A 235     -20.599   4.209 -14.421  1.00 10.00      A   
ATOM   1440  CE1 TYR A 235     -20.221   2.052 -16.097  1.00 10.00      A   
ATOM   1441  CE2 TYR A 235     -20.206   2.993 -13.898  1.00 10.00      A   
ATOM   1442  CZ  TYR A 235     -20.020   1.917 -14.738  1.00 10.00      A   
ATOM   1443  OH  TYR A 235     -19.641   0.700 -14.216  1.00 10.00      A   
ATOM   1444  HH  TYR A 235     -18.888   0.359 -14.707  1.00 10.00      A   
ATOM   1445  C   TYR A 235     -21.139   7.396 -18.168  1.00 10.00      A   
ATOM   1446  O   TYR A 235     -20.649   8.528 -18.158  1.00 10.00      A   
ATOM   1447  N   ARG A 236     -22.300   7.125 -18.743  1.00 10.00      A   
ATOM   1448  HN  ARG A 236     -22.646   6.208 -18.719  1.00 10.00      A   
ATOM   1449  CA  ARG A 236     -23.080   8.160 -19.400  1.00 10.00      A   
ATOM   1450  CB  ARG A 236     -23.951   7.562 -20.506  1.00 10.00      A   
ATOM   1451  CG  ARG A 236     -23.212   7.271 -21.803  1.00 10.00      A   
ATOM   1452  CD  ARG A 236     -22.485   8.502 -22.327  1.00 10.00      A   
ATOM   1453  NE  ARG A 236     -23.260   9.727 -22.129  1.00 10.00      A   
ATOM   1454  HE  ARG A 236     -24.181   9.626 -21.796  1.00 10.00      A   
ATOM   1455  CZ  ARG A 236     -22.782  10.953 -22.341  1.00 10.00      A   
ATOM   1456  NH1 ARG A 236     -21.561  11.123 -22.831  1.00 10.00      A   
ATOM   1457 HH11 ARG A 236     -20.967  10.296 -23.059  1.00 10.00      A   
ATOM   1458 HH12 ARG A 236     -21.191  12.087 -22.992  1.00 10.00      A   
ATOM   1459  NH2 ARG A 236     -23.528  12.012 -22.068  1.00 10.00      A   
ATOM   1460 HH21 ARG A 236     -23.158  12.972 -22.241  1.00 10.00      A   
ATOM   1461 HH22 ARG A 236     -24.487  11.894 -21.672  1.00 10.00      A   
ATOM   1462  C   ARG A 236     -23.950   8.903 -18.395  1.00 10.00      A   
ATOM   1463  O   ARG A 236     -24.128   8.456 -17.261  1.00 10.00      A   
ATOM   1464  N   TYR A 246     -19.094   9.030 -13.828  1.00 10.00      A   
ATOM   1465  HN  TYR A 246     -18.229   8.620 -14.028  1.00 10.00      A   
ATOM   1466  CA  TYR A 246     -19.307   9.650 -12.526  1.00 10.00      A   
ATOM   1467  CB  TYR A 246     -19.542  11.156 -12.678  1.00 10.00      A   
ATOM   1468  CG  TYR A 246     -18.277  11.987 -12.706  1.00 10.00      A   
ATOM   1469  CD1 TYR A 246     -17.598  12.282 -11.532  1.00 10.00      A   
ATOM   1470  CD2 TYR A 246     -17.769  12.486 -13.900  1.00 10.00      A   
ATOM   1471  CE1 TYR A 246     -16.449  13.052 -11.543  1.00 10.00      A   
ATOM   1472  CE2 TYR A 246     -16.618  13.256 -13.921  1.00 10.00      A   
ATOM   1473  CZ  TYR A 246     -15.962  13.535 -12.739  1.00 10.00      A   
ATOM   1474  OH  TYR A 246     -14.821  14.308 -12.752  1.00 10.00      A   
ATOM   1475  HH  TYR A 246     -15.008  15.136 -13.211  1.00 10.00      A   
ATOM   1476  C   TYR A 246     -20.489   8.999 -11.815  1.00 10.00      A   
ATOM   1477  O   TYR A 246     -20.826   9.354 -10.687  1.00 10.00      A   
ATOM   1478  N   GLU A 247     -21.110   8.043 -12.492  1.00 10.00      A   
ATOM   1479  HN  GLU A 247     -20.788   7.812 -13.387  1.00 10.00      A   
ATOM   1480  CA  GLU A 247     -22.253   7.326 -11.945  1.00 10.00      A   
ATOM   1481  CB  GLU A 247     -23.081   6.711 -13.073  1.00 10.00      A   
ATOM   1482  CG  GLU A 247     -23.750   7.729 -13.978  1.00 10.00      A   
ATOM   1483  CD  GLU A 247     -25.254   7.582 -13.987  1.00 10.00      A   
ATOM   1484  OE1 GLU A 247     -25.924   8.247 -13.167  1.00 10.00      A   
ATOM   1485  OE2 GLU A 247     -25.776   6.802 -14.811  1.00 10.00      A   
ATOM   1486  C   GLU A 247     -21.793   6.238 -10.985  1.00 10.00      A   
ATOM   1487  O   GLU A 247     -21.018   5.359 -11.357  1.00 10.00      A   
ATOM   1488  N   PHE A 248     -22.265   6.304  -9.752  1.00 10.00      A   
ATOM   1489  HN  PHE A 248     -22.877   7.027  -9.511  1.00 10.00      A   
ATOM   1490  CA  PHE A 248     -21.899   5.319  -8.749  1.00 10.00      A   
ATOM   1491  CB  PHE A 248     -21.205   5.984  -7.555  1.00 10.00      A   
ATOM   1492  CG  PHE A 248     -19.800   6.434  -7.846  1.00 10.00      A   
ATOM   1493  CD1 PHE A 248     -19.501   7.781  -7.977  1.00 10.00      A   
ATOM   1494  CD2 PHE A 248     -18.779   5.510  -7.994  1.00 10.00      A   
ATOM   1495  CE1 PHE A 248     -18.210   8.197  -8.247  1.00 10.00      A   
ATOM   1496  CE2 PHE A 248     -17.486   5.918  -8.264  1.00 10.00      A   
ATOM   1497  CZ  PHE A 248     -17.201   7.264  -8.393  1.00 10.00      A   
ATOM   1498  C   PHE A 248     -23.117   4.532  -8.289  1.00 10.00      A   
ATOM   1499  O   PHE A 248     -24.198   5.091  -8.109  1.00 10.00      A   
ATOM   1500  N   GLN A 249     -22.938   3.231  -8.118  1.00 10.00      A   
ATOM   1501  HN  GLN A 249     -22.053   2.846  -8.285  1.00 10.00      A   
ATOM   1502  CA  GLN A 249     -24.015   2.357  -7.673  1.00 10.00      A   
ATOM   1503  CB  GLN A 249     -24.024   1.046  -8.471  1.00 10.00      A   
ATOM   1504  CG  GLN A 249     -24.226   1.220  -9.971  1.00 10.00      A   
ATOM   1505  CD  GLN A 249     -22.958   1.643 -10.690  1.00 10.00      A   
ATOM   1506  OE1 GLN A 249     -21.852   1.278 -10.290  1.00 10.00      A   
ATOM   1507  NE2 GLN A 249     -23.107   2.414 -11.753  1.00 10.00      A   
ATOM   1508 HE21 GLN A 249     -24.017   2.669 -12.021  1.00 10.00      A   
ATOM   1509 HE22 GLN A 249     -22.302   2.704 -12.230  1.00 10.00      A   
ATOM   1510  C   GLN A 249     -23.864   2.067  -6.183  1.00 10.00      A   
ATOM   1511  O   GLN A 249     -22.921   2.543  -5.551  1.00 10.00      A   
ATOM   1512  N   TRP A 250     -24.784   1.289  -5.629  1.00 10.00      A   
ATOM   1513  HN  TRP A 250     -25.515   0.944  -6.181  1.00 10.00      A   
ATOM   1514  CA  TRP A 250     -24.743   0.951  -4.209  1.00 10.00      A   
ATOM   1515  CB  TRP A 250     -26.104   0.445  -3.726  1.00 10.00      A   
ATOM   1516  CG  TRP A 250     -27.020   1.553  -3.306  1.00 10.00      A   
ATOM   1517  CD1 TRP A 250     -28.010   2.132  -4.049  1.00 10.00      A   
ATOM   1518  CD2 TRP A 250     -27.018   2.230  -2.045  1.00 10.00      A   
ATOM   1519  NE1 TRP A 250     -28.622   3.125  -3.324  1.00 10.00      A   
ATOM   1520  HE1 TRP A 250     -29.363   3.688  -3.639  1.00 10.00      A   
ATOM   1521  CE2 TRP A 250     -28.032   3.203  -2.091  1.00 10.00      A   
ATOM   1522  CE3 TRP A 250     -26.256   2.103  -0.880  1.00 10.00      A   
ATOM   1523  CZ2 TRP A 250     -28.304   4.047  -1.019  1.00 10.00      A   
ATOM   1524  CZ3 TRP A 250     -26.527   2.940   0.184  1.00 10.00      A   
ATOM   1525  CH2 TRP A 250     -27.543   3.900   0.107  1.00 10.00      A   
ATOM   1526  C   TRP A 250     -23.634  -0.043  -3.874  1.00 10.00      A   
ATOM   1527  O   TRP A 250     -22.955   0.095  -2.854  1.00 10.00      A   
ATOM   1528  N   GLY A 251     -23.453  -1.042  -4.725  1.00 10.00      A   
ATOM   1529  HN  GLY A 251     -24.024  -1.111  -5.515  1.00 10.00      A   
ATOM   1530  CA  GLY A 251     -22.423  -2.034  -4.490  1.00 10.00      A   
ATOM   1531  C   GLY A 251     -22.983  -3.341  -3.959  1.00 10.00      A   
ATOM   1532  O   GLY A 251     -23.906  -3.339  -3.140  1.00 10.00      A   
ATOM   1533  N   PRO A 252     -22.430  -4.480  -4.405  1.00 10.00      A   
ATOM   1534  CA  PRO A 252     -22.884  -5.810  -3.979  1.00 10.00      A   
ATOM   1535  CB  PRO A 252     -22.018  -6.774  -4.802  1.00 10.00      A   
ATOM   1536  CG  PRO A 252     -21.470  -5.951  -5.917  1.00 10.00      A   
ATOM   1537  CD  PRO A 252     -21.322  -4.564  -5.370  1.00 10.00      A   
ATOM   1538  C   PRO A 252     -22.665  -6.061  -2.489  1.00 10.00      A   
ATOM   1539  O   PRO A 252     -23.459  -6.749  -1.846  1.00 10.00      A   
ATOM   1540  N   ARG A 253     -21.594  -5.497  -1.938  1.00 10.00      A   
ATOM   1541  HN  ARG A 253     -21.011  -4.931  -2.491  1.00 10.00      A   
ATOM   1542  CA  ARG A 253     -21.278  -5.684  -0.526  1.00 10.00      A   
ATOM   1543  CB  ARG A 253     -19.839  -5.261  -0.227  1.00 10.00      A   
ATOM   1544  CG  ARG A 253     -19.092  -6.219   0.686  1.00 10.00      A   
ATOM   1545  CD  ARG A 253     -17.791  -5.611   1.181  1.00 10.00      A   
ATOM   1546  NE  ARG A 253     -16.845  -6.630   1.644  1.00 10.00      A   
ATOM   1547  HE  ARG A 253     -16.366  -7.138   0.955  1.00 10.00      A   
ATOM   1548  CZ  ARG A 253     -16.591  -6.888   2.930  1.00 10.00      A   
ATOM   1549  NH1 ARG A 253     -17.252  -6.247   3.891  1.00 10.00      A   
ATOM   1550 HH11 ARG A 253     -17.990  -5.531   3.646  1.00 10.00      A   
ATOM   1551 HH12 ARG A 253     -17.052  -6.447   4.891  1.00 10.00      A   
ATOM   1552  NH2 ARG A 253     -15.681  -7.803   3.254  1.00 10.00      A   
ATOM   1553 HH21 ARG A 253     -15.474  -8.008   4.255  1.00 10.00      A   
ATOM   1554 HH22 ARG A 253     -15.167  -8.321   2.508  1.00 10.00      A   
ATOM   1555  C   ARG A 253     -22.248  -4.907   0.355  1.00 10.00      A   
ATOM   1556  O   ARG A 253     -22.695  -5.402   1.389  1.00 10.00      A   
ATOM   1557  N   THR A 254     -22.588  -3.699  -0.076  1.00 10.00      A   
ATOM   1558  HN  THR A 254     -22.212  -3.370  -0.921  1.00 10.00      A   
ATOM   1559  CA  THR A 254     -23.500  -2.843   0.668  1.00 10.00      A   
ATOM   1560  CB  THR A 254     -23.641  -1.468  -0.011  1.00 10.00      A   
ATOM   1561  OG1 THR A 254     -22.366  -1.067  -0.533  1.00 10.00      A   
ATOM   1562  HG1 THR A 254     -22.506  -0.487  -1.301  1.00 10.00      A   
ATOM   1563  CG2 THR A 254     -24.123  -0.425   0.987  1.00 10.00      A   
ATOM   1564  C   THR A 254     -24.878  -3.486   0.790  1.00 10.00      A   
ATOM   1565  O   THR A 254     -25.557  -3.325   1.804  1.00 10.00      A   
ATOM   1566  N   ASN A 255     -25.270  -4.237  -0.235  1.00 10.00      A   
ATOM   1567  HN  ASN A 255     -24.673  -4.339  -1.007  1.00 10.00      A   
ATOM   1568  CA  ASN A 255     -26.567  -4.912  -0.250  1.00 10.00      A   
ATOM   1569  CB  ASN A 255     -26.869  -5.471  -1.644  1.00 10.00      A   
ATOM   1570  CG  ASN A 255     -28.342  -5.776  -1.842  1.00 10.00      A   
ATOM   1571  OD1 ASN A 255     -29.205  -4.977  -1.481  1.00 10.00      A   
ATOM   1572  ND2 ASN A 255     -28.643  -6.939  -2.402  1.00 10.00      A   
ATOM   1573 HD21 ASN A 255     -27.908  -7.536  -2.658  1.00 10.00      A   
ATOM   1574 HD22 ASN A 255     -29.591  -7.158  -2.535  1.00 10.00      A   
ATOM   1575  C   ASN A 255     -26.613  -6.040   0.780  1.00 10.00      A   
ATOM   1576  O   ASN A 255     -27.680  -6.566   1.096  1.00 10.00      A   
ATOM   1577  N   LEU A 256     -25.448  -6.422   1.284  1.00 10.00      A   
ATOM   1578  HN  LEU A 256     -24.627  -5.980   0.977  1.00 10.00      A   
ATOM   1579  CA  LEU A 256     -25.353  -7.478   2.279  1.00 10.00      A   
ATOM   1580  CB  LEU A 256     -24.211  -8.436   1.930  1.00 10.00      A   
ATOM   1581  CG  LEU A 256     -24.264  -9.081   0.541  1.00 10.00      A   
ATOM   1582  CD1 LEU A 256     -22.974  -9.833   0.247  1.00 10.00      A   
ATOM   1583  CD2 LEU A 256     -25.463 -10.010   0.424  1.00 10.00      A   
ATOM   1584  C   LEU A 256     -25.121  -6.883   3.663  1.00 10.00      A   
ATOM   1585  O   LEU A 256     -25.678  -7.355   4.656  1.00 10.00      A   
ATOM   1586  N   GLU A 257     -24.297  -5.841   3.716  1.00 10.00      A   
ATOM   1587  HN  GLU A 257     -23.884  -5.518   2.884  1.00 10.00      A   
ATOM   1588  CA  GLU A 257     -23.972  -5.172   4.970  1.00 10.00      A   
ATOM   1589  CB  GLU A 257     -22.770  -4.250   4.788  1.00 10.00      A   
ATOM   1590  CG  GLU A 257     -21.489  -4.964   4.393  1.00 10.00      A   
ATOM   1591  CD  GLU A 257     -20.353  -4.000   4.121  1.00 10.00      A   
ATOM   1592  OE1 GLU A 257     -20.580  -2.770   4.179  1.00 10.00      A   
ATOM   1593  OE2 GLU A 257     -19.224  -4.470   3.851  1.00 10.00      A   
ATOM   1594  C   GLU A 257     -25.154  -4.372   5.507  1.00 10.00      A   
ATOM   1595  O   GLU A 257     -25.284  -4.184   6.718  1.00 10.00      A   
ATOM   1596  N   LEU A 258     -26.008  -3.901   4.611  1.00 10.00      A   
ATOM   1597  HN  LEU A 258     -25.855  -4.082   3.656  1.00 10.00      A   
ATOM   1598  CA  LEU A 258     -27.168  -3.119   5.002  1.00 10.00      A   
ATOM   1599  CB  LEU A 258     -26.786  -1.638   5.103  1.00 10.00      A   
ATOM   1600  CG  LEU A 258     -27.415  -0.844   6.249  1.00 10.00      A   
ATOM   1601  CD1 LEU A 258     -26.806  -1.251   7.582  1.00 10.00      A   
ATOM   1602  CD2 LEU A 258     -27.254   0.649   6.016  1.00 10.00      A   
ATOM   1603  C   LEU A 258     -28.294  -3.294   3.989  1.00 10.00      A   
ATOM   1604  O   LEU A 258     -28.189  -4.096   3.064  1.00 10.00      A   
ATOM   1605  N   SER A 259     -29.365  -2.539   4.171  1.00 10.00      A   
ATOM   1606  HN  SER A 259     -29.387  -1.916   4.924  1.00 10.00      A   
ATOM   1607  CA  SER A 259     -30.507  -2.589   3.278  1.00 10.00      A   
ATOM   1608  CB  SER A 259     -31.630  -3.423   3.906  1.00 10.00      A   
ATOM   1609  OG  SER A 259     -31.880  -3.023   5.246  1.00 10.00      A   
ATOM   1610  HG  SER A 259     -32.362  -3.720   5.701  1.00 10.00      A   
ATOM   1611  C   SER A 259     -30.984  -1.168   3.019  1.00 10.00      A   
ATOM   1612  O   SER A 259     -30.627  -0.254   3.766  1.00 10.00      A   
ATOM   1613  N   LYS A 260     -31.790  -0.978   1.981  1.00 10.00      A   
ATOM   1614  HN  LYS A 260     -32.069  -1.750   1.435  1.00 10.00      A   
ATOM   1615  CA  LYS A 260     -32.298   0.348   1.651  1.00 10.00      A   
ATOM   1616  CB  LYS A 260     -33.057   0.326   0.323  1.00 10.00      A   
ATOM   1617  CG  LYS A 260     -32.153   0.237  -0.899  1.00 10.00      A   
ATOM   1618  CD  LYS A 260     -32.948   0.038  -2.180  1.00 10.00      A   
ATOM   1619  CE  LYS A 260     -33.514  -1.370  -2.270  1.00 10.00      A   
ATOM   1620  NZ  LYS A 260     -34.204  -1.609  -3.563  1.00 10.00      A   
ATOM   1621  HZ1 LYS A 260     -34.993  -0.931  -3.680  1.00 10.00      A   
ATOM   1622  HZ2 LYS A 260     -34.586  -2.574  -3.594  1.00 10.00      A   
ATOM   1623  HZ3 LYS A 260     -33.541  -1.486  -4.353  1.00 10.00      A   
ATOM   1624  C   LYS A 260     -33.180   0.869   2.777  1.00 10.00      A   
ATOM   1625  O   LYS A 260     -33.239   2.071   3.034  1.00 10.00      A   
ATOM   1626  N   MET A 261     -33.845  -0.058   3.455  1.00 10.00      A   
ATOM   1627  HN  MET A 261     -33.756  -0.996   3.185  1.00 10.00      A   
ATOM   1628  CA  MET A 261     -34.713   0.273   4.575  1.00 10.00      A   
ATOM   1629  CB  MET A 261     -35.443  -0.985   5.044  1.00 10.00      A   
ATOM   1630  CG  MET A 261     -36.494  -0.744   6.114  1.00 10.00      A   
ATOM   1631  SD  MET A 261     -37.862   0.278   5.539  1.00 10.00      A   
ATOM   1632  CE  MET A 261     -39.004   0.093   6.904  1.00 10.00      A   
ATOM   1633  C   MET A 261     -33.895   0.859   5.727  1.00 10.00      A   
ATOM   1634  O   MET A 261     -34.280   1.859   6.336  1.00 10.00      A   
ATOM   1635  N   LYS A 262     -32.752   0.239   6.011  1.00 10.00      A   
ATOM   1636  HN  LYS A 262     -32.492  -0.547   5.486  1.00 10.00      A   
ATOM   1637  CA  LYS A 262     -31.878   0.700   7.084  1.00 10.00      A   
ATOM   1638  CB  LYS A 262     -30.823  -0.354   7.430  1.00 10.00      A   
ATOM   1639  CG  LYS A 262     -31.332  -1.480   8.317  1.00 10.00      A   
ATOM   1640  CD  LYS A 262     -30.207  -2.421   8.723  1.00 10.00      A   
ATOM   1641  CE  LYS A 262     -30.693  -3.482   9.699  1.00 10.00      A   
ATOM   1642  NZ  LYS A 262     -29.603  -4.403  10.113  1.00 10.00      A   
ATOM   1643  HZ1 LYS A 262     -28.841  -3.873  10.579  1.00 10.00      A   
ATOM   1644  HZ2 LYS A 262     -29.212  -4.896   9.285  1.00 10.00      A   
ATOM   1645  HZ3 LYS A 262     -29.970  -5.113  10.776  1.00 10.00      A   
ATOM   1646  C   LYS A 262     -31.210   2.025   6.725  1.00 10.00      A   
ATOM   1647  O   LYS A 262     -30.971   2.861   7.594  1.00 10.00      A   
ATOM   1648  N   VAL A 263     -30.918   2.211   5.441  1.00 10.00      A   
ATOM   1649  HN  VAL A 263     -31.125   1.500   4.796  1.00 10.00      A   
ATOM   1650  CA  VAL A 263     -30.289   3.440   4.966  1.00 10.00      A   
ATOM   1651  CB  VAL A 263     -29.971   3.378   3.453  1.00 10.00      A   
ATOM   1652  CG1 VAL A 263     -29.476   4.726   2.949  1.00 10.00      A   
ATOM   1653  CG2 VAL A 263     -28.934   2.301   3.173  1.00 10.00      A   
ATOM   1654  C   VAL A 263     -31.177   4.647   5.254  1.00 10.00      A   
ATOM   1655  O   VAL A 263     -30.708   5.665   5.765  1.00 10.00      A   
ATOM   1656  N   LEU A 264     -32.465   4.517   4.944  1.00 10.00      A   
ATOM   1657  HN  LEU A 264     -32.782   3.673   4.553  1.00 10.00      A   
ATOM   1658  CA  LEU A 264     -33.416   5.599   5.168  1.00 10.00      A   
ATOM   1659  CB  LEU A 264     -34.801   5.241   4.626  1.00 10.00      A   
ATOM   1660  CG  LEU A 264     -34.961   5.279   3.105  1.00 10.00      A   
ATOM   1661  CD1 LEU A 264     -36.396   4.967   2.714  1.00 10.00      A   
ATOM   1662  CD2 LEU A 264     -34.535   6.631   2.552  1.00 10.00      A   
ATOM   1663  C   LEU A 264     -33.501   5.966   6.645  1.00 10.00      A   
ATOM   1664  O   LEU A 264     -33.630   7.137   6.995  1.00 10.00      A   
ATOM   1665  N   LYS A 265     -33.404   4.962   7.504  1.00 10.00      A   
ATOM   1666  HN  LYS A 265     -33.289   4.051   7.162  1.00 10.00      A   
ATOM   1667  CA  LYS A 265     -33.464   5.179   8.945  1.00 10.00      A   
ATOM   1668  CB  LYS A 265     -33.552   3.844   9.685  1.00 10.00      A   
ATOM   1669  CG  LYS A 265     -34.768   3.014   9.316  1.00 10.00      A   
ATOM   1670  CD  LYS A 265     -34.771   1.691  10.059  1.00 10.00      A   
ATOM   1671  CE  LYS A 265     -35.998   0.866   9.719  1.00 10.00      A   
ATOM   1672  NZ  LYS A 265     -36.084  -0.362  10.551  1.00 10.00      A   
ATOM   1673  HZ1 LYS A 265     -35.306  -1.010  10.319  1.00 10.00      A   
ATOM   1674  HZ2 LYS A 265     -36.987  -0.846  10.380  1.00 10.00      A   
ATOM   1675  HZ3 LYS A 265     -36.026  -0.115  11.560  1.00 10.00      A   
ATOM   1676  C   LYS A 265     -32.245   5.956   9.428  1.00 10.00      A   
ATOM   1677  O   LYS A 265     -32.331   6.749  10.368  1.00 10.00      A   
ATOM   1678  N   PHE A 266     -31.113   5.720   8.775  1.00 10.00      A   
ATOM   1679  HN  PHE A 266     -31.116   5.073   8.037  1.00 10.00      A   
ATOM   1680  CA  PHE A 266     -29.869   6.390   9.125  1.00 10.00      A   
ATOM   1681  CB  PHE A 266     -28.676   5.706   8.447  1.00 10.00      A   
ATOM   1682  CG  PHE A 266     -27.352   6.353   8.743  1.00 10.00      A   
ATOM   1683  CD1 PHE A 266     -26.819   6.320  10.021  1.00 10.00      A   
ATOM   1684  CD2 PHE A 266     -26.641   6.997   7.743  1.00 10.00      A   
ATOM   1685  CE1 PHE A 266     -25.603   6.917  10.298  1.00 10.00      A   
ATOM   1686  CE2 PHE A 266     -25.424   7.596   8.013  1.00 10.00      A   
ATOM   1687  CZ  PHE A 266     -24.905   7.555   9.292  1.00 10.00      A   
ATOM   1688  C   PHE A 266     -29.925   7.865   8.743  1.00 10.00      A   
ATOM   1689  O   PHE A 266     -29.642   8.737   9.562  1.00 10.00      A   
ATOM   1690  N   VAL A 267     -30.310   8.142   7.501  1.00 10.00      A   
ATOM   1691  HN  VAL A 267     -30.538   7.405   6.890  1.00 10.00      A   
ATOM   1692  CA  VAL A 267     -30.396   9.521   7.029  1.00 10.00      A   
ATOM   1693  CB  VAL A 267     -30.535   9.632   5.494  1.00 10.00      A   
ATOM   1694  CG1 VAL A 267     -29.197   9.366   4.820  1.00 10.00      A   
ATOM   1695  CG2 VAL A 267     -31.594   8.678   4.968  1.00 10.00      A   
ATOM   1696  C   VAL A 267     -31.510  10.291   7.735  1.00 10.00      A   
ATOM   1697  O   VAL A 267     -31.400  11.497   7.951  1.00 10.00      A   
ATOM   1698  N   ALA A 268     -32.571   9.585   8.120  1.00 10.00      A   
ATOM   1699  HN  ALA A 268     -32.605   8.624   7.919  1.00 10.00      A   
ATOM   1700  CA  ALA A 268     -33.691  10.204   8.822  1.00 10.00      A   
ATOM   1701  CB  ALA A 268     -34.860   9.238   8.920  1.00 10.00      A   
ATOM   1702  C   ALA A 268     -33.262  10.647  10.214  1.00 10.00      A   
ATOM   1703  O   ALA A 268     -33.841  11.558  10.796  1.00 10.00      A   
ATOM   1704  N   LYS A 269     -32.225  10.003  10.730  1.00 10.00      A   
ATOM   1705  HN  LYS A 269     -31.798   9.291  10.205  1.00 10.00      A   
ATOM   1706  CA  LYS A 269     -31.701  10.316  12.050  1.00 10.00      A   
ATOM   1707  CB  LYS A 269     -30.878   9.132  12.563  1.00 10.00      A   
ATOM   1708  CG  LYS A 269     -30.905   8.942  14.070  1.00 10.00      A   
ATOM   1709  CD  LYS A 269     -30.111   7.707  14.472  1.00 10.00      A   
ATOM   1710  CE  LYS A 269     -30.326   7.355  15.934  1.00 10.00      A   
ATOM   1711  NZ  LYS A 269     -31.741   6.992  16.215  1.00 10.00      A   
ATOM   1712  HZ1 LYS A 269     -32.305   7.032  15.340  1.00 10.00      A   
ATOM   1713  HZ2 LYS A 269     -32.151   7.652  16.908  1.00 10.00      A   
ATOM   1714  HZ3 LYS A 269     -31.795   6.031  16.601  1.00 10.00      A   
ATOM   1715  C   LYS A 269     -30.833  11.572  11.997  1.00 10.00      A   
ATOM   1716  O   LYS A 269     -30.438  12.112  13.030  1.00 10.00      A   
ATOM   1717  N   VAL A 270     -30.547  12.035  10.785  1.00 10.00      A   
ATOM   1718  HN  VAL A 270     -30.901  11.566   9.997  1.00 10.00      A   
ATOM   1719  CA  VAL A 270     -29.719  13.219  10.592  1.00 10.00      A   
ATOM   1720  CB  VAL A 270     -28.899  13.130   9.284  1.00 10.00      A   
ATOM   1721  CG1 VAL A 270     -27.984  14.337   9.129  1.00 10.00      A   
ATOM   1722  CG2 VAL A 270     -28.094  11.838   9.244  1.00 10.00      A   
ATOM   1723  C   VAL A 270     -30.563  14.493  10.582  1.00 10.00      A   
ATOM   1724  O   VAL A 270     -30.197  15.495  11.202  1.00 10.00      A   
ATOM   1725  N   HIS A 271     -31.692  14.454   9.881  1.00 10.00      A   
ATOM   1726  HN  HIS A 271     -31.936  13.632   9.404  1.00 10.00      A   
ATOM   1727  CA  HIS A 271     -32.570  15.617   9.791  1.00 10.00      A   
ATOM   1728  CB  HIS A 271     -33.027  15.849   8.341  1.00 10.00      A   
ATOM   1729  CG  HIS A 271     -34.038  14.858   7.846  1.00 10.00      A   
ATOM   1730  ND1 HIS A 271     -33.662  13.637   7.356  1.00 10.00      A   
ATOM   1731  CD2 HIS A 271     -35.391  14.954   7.812  1.00 10.00      A   
ATOM   1732  CE1 HIS A 271     -34.783  13.017   7.041  1.00 10.00      A   
ATOM   1733  NE2 HIS A 271     -35.860  13.772   7.300  1.00 10.00      A   
ATOM   1734  HE2 HIS A 271     -36.768  13.424   7.442  1.00 10.00      A   
ATOM   1735  C   HIS A 271     -33.776  15.504  10.726  1.00 10.00      A   
ATOM   1736  O   HIS A 271     -34.456  16.498  10.977  1.00 10.00      A   
ATOM   1737  N   ASN A 272     -34.025  14.290  11.228  1.00 10.00      A   
ATOM   1738  HN  ASN A 272     -33.440  13.548  10.971  1.00 10.00      A   
ATOM   1739  CA  ASN A 272     -35.148  14.006  12.133  1.00 10.00      A   
ATOM   1740  CB  ASN A 272     -35.266  15.032  13.269  1.00 10.00      A   
ATOM   1741  CG  ASN A 272     -36.572  14.925  14.032  1.00 10.00      A   
ATOM   1742  OD1 ASN A 272     -37.561  15.572  13.688  1.00 10.00      A   
ATOM   1743  ND2 ASN A 272     -36.583  14.117  15.076  1.00 10.00      A   
ATOM   1744 HD21 ASN A 272     -35.755  13.638  15.303  1.00 10.00      A   
ATOM   1745 HD22 ASN A 272     -37.418  14.024  15.583  1.00 10.00      A   
ATOM   1746  C   ASN A 272     -36.466  13.847  11.374  1.00 10.00      A   
ATOM   1747  O   ASN A 272     -36.782  14.647  10.493  1.00 10.00      A   
ATOM   1748  N   GLN A 273     -37.216  12.798  11.730  1.00 10.00      A   
ATOM   1749  HN  GLN A 273     -36.883  12.204  12.436  1.00 10.00      A   
ATOM   1750  CA  GLN A 273     -38.509  12.483  11.111  1.00 10.00      A   
ATOM   1751  CB  GLN A 273     -39.425  13.708  10.976  1.00 10.00      A   
ATOM   1752  CG  GLN A 273     -40.732  13.422  10.253  1.00 10.00      A   
ATOM   1753  CD  GLN A 273     -41.636  14.634  10.155  1.00 10.00      A   
ATOM   1754  OE1 GLN A 273     -42.855  14.506  10.134  1.00 10.00      A   
ATOM   1755  NE2 GLN A 273     -41.049  15.817  10.088  1.00 10.00      A   
ATOM   1756 HE21 GLN A 273     -40.067  15.853  10.106  1.00 10.00      A   
ATOM   1757 HE22 GLN A 273     -41.617  16.613  10.023  1.00 10.00      A   
ATOM   1758  C   GLN A 273     -38.348  11.749   9.778  1.00 10.00      A   
ATOM   1759  O   GLN A 273     -37.966  12.337   8.763  1.00 10.00      A   
ATOM   1760  N   ASP A 274     -38.648  10.456   9.795  1.00 10.00      A   
ATOM   1761  HN  ASP A 274     -38.941  10.048  10.640  1.00 10.00      A   
ATOM   1762  CA  ASP A 274     -38.548   9.617   8.601  1.00 10.00      A   
ATOM   1763  CB  ASP A 274     -38.383   8.122   8.929  1.00 10.00      A   
ATOM   1764  CG  ASP A 274     -39.232   7.646  10.092  1.00 10.00      A   
ATOM   1765  OD1 ASP A 274     -40.229   6.932   9.859  1.00 10.00      A   
ATOM   1766  OD2 ASP A 274     -38.903   7.985  11.250  1.00 10.00      A   
ATOM   1767  C   ASP A 274     -39.653   9.857   7.558  1.00 10.00      A   
ATOM   1768  O   ASP A 274     -39.354   9.915   6.364  1.00 10.00      A   
ATOM   1769  N   PRO A 275     -40.942  10.017   7.955  1.00 10.00      A   
ATOM   1770  CA  PRO A 275     -42.034  10.244   6.990  1.00 10.00      A   
ATOM   1771  CB  PRO A 275     -43.296  10.025   7.828  1.00 10.00      A   
ATOM   1772  CG  PRO A 275     -42.888  10.398   9.209  1.00 10.00      A   
ATOM   1773  CD  PRO A 275     -41.454   9.972   9.343  1.00 10.00      A   
ATOM   1774  C   PRO A 275     -42.024  11.658   6.395  1.00 10.00      A   
ATOM   1775  O   PRO A 275     -43.076  12.254   6.162  1.00 10.00      A   
ATOM   1776  N   LYS A 276     -40.831  12.177   6.133  1.00 10.00      A   
ATOM   1777  HN  LYS A 276     -40.028  11.641   6.323  1.00 10.00      A   
ATOM   1778  CA  LYS A 276     -40.679  13.509   5.568  1.00 10.00      A   
ATOM   1779  CB  LYS A 276     -39.446  14.207   6.163  1.00 10.00      A   
ATOM   1780  CG  LYS A 276     -39.186  15.612   5.634  1.00 10.00      A   
ATOM   1781  CD  LYS A 276     -40.382  16.526   5.847  1.00 10.00      A   
ATOM   1782  CE  LYS A 276     -40.167  17.884   5.192  1.00 10.00      A   
ATOM   1783  NZ  LYS A 276     -40.043  17.792   3.710  1.00 10.00      A   
ATOM   1784  HZ1 LYS A 276     -40.923  17.427   3.294  1.00 10.00      A   
ATOM   1785  HZ2 LYS A 276     -39.258  17.154   3.447  1.00 10.00      A   
ATOM   1786  HZ3 LYS A 276     -39.851  18.735   3.310  1.00 10.00      A   
ATOM   1787  C   LYS A 276     -40.607  13.454   4.037  1.00 10.00      A   
ATOM   1788  O   LYS A 276     -41.627  13.564   3.358  1.00 10.00      A   
ATOM   1789  N   ASP A 277     -39.405  13.259   3.500  1.00 10.00      A   
ATOM   1790  HN  ASP A 277     -38.627  13.163   4.089  1.00 10.00      A   
ATOM   1791  CA  ASP A 277     -39.210  13.199   2.051  1.00 10.00      A   
ATOM   1792  CB  ASP A 277     -38.080  14.144   1.621  1.00 10.00      A   
ATOM   1793  CG  ASP A 277     -38.463  15.606   1.707  1.00 10.00      A   
ATOM   1794  OD1 ASP A 277     -39.092  16.117   0.761  1.00 10.00      A   
ATOM   1795  OD2 ASP A 277     -38.128  16.257   2.721  1.00 10.00      A   
ATOM   1796  C   ASP A 277     -38.890  11.779   1.607  1.00 10.00      A   
ATOM   1797  O   ASP A 277     -38.564  11.529   0.446  1.00 10.00      A   
ATOM   1798  N   TRP A 278     -38.992  10.848   2.542  1.00 10.00      A   
ATOM   1799  HN  TRP A 278     -39.275  11.106   3.442  1.00 10.00      A   
ATOM   1800  CA  TRP A 278     -38.700   9.451   2.263  1.00 10.00      A   
ATOM   1801  CB  TRP A 278     -38.173   8.719   3.500  1.00 10.00      A   
ATOM   1802  CG  TRP A 278     -36.921   9.314   4.090  1.00 10.00      A   
ATOM   1803  CD1 TRP A 278     -36.518   9.223   5.388  1.00 10.00      A   
ATOM   1804  CD2 TRP A 278     -35.909  10.085   3.413  1.00 10.00      A   
ATOM   1805  NE1 TRP A 278     -35.333   9.887   5.568  1.00 10.00      A   
ATOM   1806  HE1 TRP A 278     -34.849   9.963   6.416  1.00 10.00      A   
ATOM   1807  CE2 TRP A 278     -34.936  10.423   4.372  1.00 10.00      A   
ATOM   1808  CE3 TRP A 278     -35.728  10.520   2.095  1.00 10.00      A   
ATOM   1809  CZ2 TRP A 278     -33.807  11.176   4.056  1.00 10.00      A   
ATOM   1810  CZ3 TRP A 278     -34.608  11.266   1.784  1.00 10.00      A   
ATOM   1811  CH2 TRP A 278     -33.660  11.585   2.760  1.00 10.00      A   
ATOM   1812  C   TRP A 278     -39.848   8.670   1.596  1.00 10.00      A   
ATOM   1813  O   TRP A 278     -39.565   7.834   0.749  1.00 10.00      A   
ATOM   1814  N   PRO A 279     -41.145   8.909   1.967  1.00 10.00      A   
ATOM   1815  CA  PRO A 279     -42.317   8.213   1.402  1.00 10.00      A   
ATOM   1816  CB  PRO A 279     -43.375   9.308   1.428  1.00 10.00      A   
ATOM   1817  CG  PRO A 279     -43.069  10.085   2.669  1.00 10.00      A   
ATOM   1818  CD  PRO A 279     -41.604   9.868   2.993  1.00 10.00      A   
ATOM   1819  C   PRO A 279     -42.155   7.646  -0.018  1.00 10.00      A   
ATOM   1820  O   PRO A 279     -42.415   6.463  -0.242  1.00 10.00      A   
ATOM   1821  N   ALA A 280     -41.729   8.483  -0.966  1.00 10.00      A   
ATOM   1822  HN  ALA A 280     -41.547   9.419  -0.729  1.00 10.00      A   
ATOM   1823  CA  ALA A 280     -41.540   8.054  -2.356  1.00 10.00      A   
ATOM   1824  CB  ALA A 280     -40.957   9.190  -3.183  1.00 10.00      A   
ATOM   1825  C   ALA A 280     -40.652   6.811  -2.461  1.00 10.00      A   
ATOM   1826  O   ALA A 280     -41.027   5.816  -3.085  1.00 10.00      A   
ATOM   1827  N   GLN A 281     -39.484   6.869  -1.834  1.00 10.00      A   
ATOM   1828  HN  GLN A 281     -39.255   7.676  -1.324  1.00 10.00      A   
ATOM   1829  CA  GLN A 281     -38.544   5.756  -1.863  1.00 10.00      A   
ATOM   1830  CB  GLN A 281     -37.096   6.254  -1.816  1.00 10.00      A   
ATOM   1831  CG  GLN A 281     -36.867   7.451  -0.904  1.00 10.00      A   
ATOM   1832  CD  GLN A 281     -35.638   8.250  -1.288  1.00 10.00      A   
ATOM   1833  OE1 GLN A 281     -34.664   7.702  -1.794  1.00 10.00      A   
ATOM   1834  NE2 GLN A 281     -35.680   9.557  -1.060  1.00 10.00      A   
ATOM   1835 HE21 GLN A 281     -36.492   9.934  -0.661  1.00 10.00      A   
ATOM   1836 HE22 GLN A 281     -34.894  10.092  -1.300  1.00 10.00      A   
ATOM   1837  C   GLN A 281     -38.825   4.763  -0.739  1.00 10.00      A   
ATOM   1838  O   GLN A 281     -38.418   3.606  -0.806  1.00 10.00      A   
ATOM   1839  N   TYR A 282     -39.547   5.217   0.281  1.00 10.00      A   
ATOM   1840  HN  TYR A 282     -39.848   6.155   0.273  1.00 10.00      A   
ATOM   1841  CA  TYR A 282     -39.900   4.370   1.416  1.00 10.00      A   
ATOM   1842  CB  TYR A 282     -40.633   5.188   2.487  1.00 10.00      A   
ATOM   1843  CG  TYR A 282     -40.895   4.441   3.776  1.00 10.00      A   
ATOM   1844  CD1 TYR A 282     -42.123   3.835   4.014  1.00 10.00      A   
ATOM   1845  CD2 TYR A 282     -39.916   4.341   4.757  1.00 10.00      A   
ATOM   1846  CE1 TYR A 282     -42.367   3.153   5.189  1.00 10.00      A   
ATOM   1847  CE2 TYR A 282     -40.151   3.661   5.937  1.00 10.00      A   
ATOM   1848  CZ  TYR A 282     -41.379   3.067   6.148  1.00 10.00      A   
ATOM   1849  OH  TYR A 282     -41.620   2.390   7.324  1.00 10.00      A   
ATOM   1850  HH  TYR A 282     -41.893   1.486   7.122  1.00 10.00      A   
ATOM   1851  C   TYR A 282     -40.768   3.210   0.946  1.00 10.00      A   
ATOM   1852  O   TYR A 282     -40.749   2.126   1.529  1.00 10.00      A   
ATOM   1853  N   CYS A 283     -41.517   3.452  -0.123  1.00 10.00      A   
ATOM   1854  HN  CYS A 283     -41.493   4.347  -0.528  1.00 10.00      A   
ATOM   1855  CA  CYS A 283     -42.383   2.438  -0.705  1.00 10.00      A   
ATOM   1856  CB  CYS A 283     -43.125   3.008  -1.916  1.00 10.00      A   
ATOM   1857  SG  CYS A 283     -44.144   1.811  -2.811  1.00 10.00      A   
ATOM   1858  HG  CYS A 283     -43.683   0.597  -2.537  1.00 10.00      A   
ATOM   1859  C   CYS A 283     -41.567   1.213  -1.110  1.00 10.00      A   
ATOM   1860  O   CYS A 283     -41.910   0.082  -0.758  1.00 10.00      A   
ATOM   1861  N   GLU A 284     -40.469   1.446  -1.825  1.00 10.00      A   
ATOM   1862  HN  GLU A 284     -40.230   2.368  -2.052  1.00 10.00      A   
ATOM   1863  CA  GLU A 284     -39.613   0.358  -2.268  1.00 10.00      A   
ATOM   1864  CB  GLU A 284     -38.760   0.764  -3.473  1.00 10.00      A   
ATOM   1865  CG  GLU A 284     -37.562   1.639  -3.144  1.00 10.00      A   
ATOM   1866  CD  GLU A 284     -36.345   1.272  -3.964  1.00 10.00      A   
ATOM   1867  OE1 GLU A 284     -36.104   0.064  -4.173  1.00 10.00      A   
ATOM   1868  OE2 GLU A 284     -35.618   2.185  -4.399  1.00 10.00      A   
ATOM   1869  C   GLU A 284     -38.747  -0.159  -1.121  1.00 10.00      A   
ATOM   1870  O   GLU A 284     -38.353  -1.321  -1.108  1.00 10.00      A   
ATOM   1871  N   ALA A 285     -38.462   0.711  -0.153  1.00 10.00      A   
ATOM   1872  HN  ALA A 285     -38.789   1.633  -0.228  1.00 10.00      A   
ATOM   1873  CA  ALA A 285     -37.660   0.332   1.006  1.00 10.00      A   
ATOM   1874  CB  ALA A 285     -37.304   1.556   1.834  1.00 10.00      A   
ATOM   1875  C   ALA A 285     -38.417  -0.684   1.852  1.00 10.00      A   
ATOM   1876  O   ALA A 285     -37.836  -1.643   2.364  1.00 10.00      A   
ATOM   1877  N   LEU A 286     -39.722  -0.466   1.982  1.00 10.00      A   
ATOM   1878  HN  LEU A 286     -40.115   0.332   1.563  1.00 10.00      A   
ATOM   1879  CA  LEU A 286     -40.582  -1.365   2.738  1.00 10.00      A   
ATOM   1880  CB  LEU A 286     -42.009  -0.799   2.781  1.00 10.00      A   
ATOM   1881  CG  LEU A 286     -42.871  -1.162   3.997  1.00 10.00      A   
ATOM   1882  CD1 LEU A 286     -43.408  -2.580   3.890  1.00 10.00      A   
ATOM   1883  CD2 LEU A 286     -42.097  -0.972   5.290  1.00 10.00      A   
ATOM   1884  C   LEU A 286     -40.574  -2.734   2.065  1.00 10.00      A   
ATOM   1885  O   LEU A 286     -40.434  -3.768   2.724  1.00 10.00      A   
ATOM   1886  N   ALA A 287     -40.686  -2.721   0.740  1.00 10.00      A   
ATOM   1887  HN  ALA A 287     -40.780  -1.861   0.279  1.00 10.00      A   
ATOM   1888  CA  ALA A 287     -40.681  -3.944  -0.047  1.00 10.00      A   
ATOM   1889  CB  ALA A 287     -41.052  -3.649  -1.493  1.00 10.00      A   
ATOM   1890  C   ALA A 287     -39.316  -4.616   0.029  1.00 10.00      A   
ATOM   1891  O   ALA A 287     -39.220  -5.845   0.027  1.00 10.00      A   
ATOM   1892  N   ASP A 288     -38.265  -3.797   0.093  1.00 10.00      A   
ATOM   1893  HN  ASP A 288     -38.417  -2.828   0.060  1.00 10.00      A   
ATOM   1894  CA  ASP A 288     -36.895  -4.296   0.193  1.00 10.00      A   
ATOM   1895  CB  ASP A 288     -35.889  -3.135   0.155  1.00 10.00      A   
ATOM   1896  CG  ASP A 288     -34.441  -3.573   0.331  1.00 10.00      A   
ATOM   1897  OD1 ASP A 288     -34.022  -4.546  -0.332  1.00 10.00      A   
ATOM   1898  OD2 ASP A 288     -33.708  -2.928   1.112  1.00 10.00      A   
ATOM   1899  C   ASP A 288     -36.730  -5.086   1.483  1.00 10.00      A   
ATOM   1900  O   ASP A 288     -36.164  -6.177   1.487  1.00 10.00      A   
ATOM   1901  N   GLU A 289     -37.254  -4.535   2.571  1.00 10.00      A   
ATOM   1902  HN  GLU A 289     -37.697  -3.660   2.497  1.00 10.00      A   
ATOM   1903  CA  GLU A 289     -37.180  -5.187   3.870  1.00 10.00      A   
ATOM   1904  CB  GLU A 289     -37.693  -4.255   4.969  1.00 10.00      A   
ATOM   1905  CG  GLU A 289     -37.454  -4.770   6.378  1.00 10.00      A   
ATOM   1906  CD  GLU A 289     -37.937  -3.805   7.440  1.00 10.00      A   
ATOM   1907  OE1 GLU A 289     -39.122  -3.418   7.400  1.00 10.00      A   
ATOM   1908  OE2 GLU A 289     -37.135  -3.437   8.327  1.00 10.00      A   
ATOM   1909  C   GLU A 289     -37.977  -6.490   3.860  1.00 10.00      A   
ATOM   1910  O   GLU A 289     -37.514  -7.518   4.356  1.00 10.00      A   
ATOM   1911  N   GLU A 290     -39.172  -6.444   3.276  1.00 10.00      A   
ATOM   1912  HN  GLU A 290     -39.490  -5.590   2.904  1.00 10.00      A   
ATOM   1913  CA  GLU A 290     -40.027  -7.627   3.188  1.00 10.00      A   
ATOM   1914  CB  GLU A 290     -41.420  -7.260   2.671  1.00 10.00      A   
ATOM   1915  CG  GLU A 290     -42.180  -6.298   3.569  1.00 10.00      A   
ATOM   1916  CD  GLU A 290     -43.651  -6.208   3.221  1.00 10.00      A   
ATOM   1917  OE1 GLU A 290     -44.480  -6.702   4.013  1.00 10.00      A   
ATOM   1918  OE2 GLU A 290     -43.982  -5.645   2.158  1.00 10.00      A   
ATOM   1919  C   GLU A 290     -39.393  -8.684   2.287  1.00 10.00      A   
ATOM   1920  O   GLU A 290     -39.595  -9.883   2.478  1.00 10.00      A   
ATOM   1921  N   ASN A 291     -38.610  -8.229   1.317  1.00 10.00      A   
ATOM   1922  HN  ASN A 291     -38.490  -7.259   1.214  1.00 10.00      A   
ATOM   1923  CA  ASN A 291     -37.935  -9.128   0.391  1.00 10.00      A   
ATOM   1924  CB  ASN A 291     -37.455  -8.374  -0.851  1.00 10.00      A   
ATOM   1925  CG  ASN A 291     -37.747  -9.124  -2.134  1.00 10.00      A   
ATOM   1926  OD1 ASN A 291     -38.862  -9.071  -2.654  1.00 10.00      A   
ATOM   1927  ND2 ASN A 291     -36.750  -9.818  -2.660  1.00 10.00      A   
ATOM   1928 HD21 ASN A 291     -35.884  -9.809  -2.196  1.00 10.00      A   
ATOM   1929 HD22 ASN A 291     -36.913 -10.307  -3.493  1.00 10.00      A   
ATOM   1930  C   ASN A 291     -36.767  -9.831   1.074  1.00 10.00      A   
ATOM   1931  O   ASN A 291     -36.327 -10.889   0.633  1.00 10.00      A   
ATOM   1932  N   ARG A 292     -36.276  -9.244   2.163  1.00 10.00      A   
ATOM   1933  HN  ARG A 292     -36.668  -8.399   2.470  1.00 10.00      A   
ATOM   1934  CA  ARG A 292     -35.167  -9.830   2.911  1.00 10.00      A   
ATOM   1935  CB  ARG A 292     -34.530  -8.804   3.852  1.00 10.00      A   
ATOM   1936  CG  ARG A 292     -34.008  -7.559   3.161  1.00 10.00      A   
ATOM   1937  CD  ARG A 292     -32.972  -7.896   2.104  1.00 10.00      A   
ATOM   1938  NE  ARG A 292     -32.738  -6.769   1.209  1.00 10.00      A   
ATOM   1939  HE  ARG A 292     -33.532  -6.271   0.893  1.00 10.00      A   
ATOM   1940  CZ  ARG A 292     -31.537  -6.374   0.798  1.00 10.00      A   
ATOM   1941  NH1 ARG A 292     -30.441  -7.016   1.198  1.00 10.00      A   
ATOM   1942 HH11 ARG A 292     -29.495  -6.695   0.882  1.00 10.00      A   
ATOM   1943 HH12 ARG A 292     -30.517  -7.843   1.824  1.00 10.00      A   
ATOM   1944  NH2 ARG A 292     -31.439  -5.332  -0.009  1.00 10.00      A   
ATOM   1945 HH21 ARG A 292     -32.308  -4.818  -0.304  1.00 10.00      A   
ATOM   1946 HH22 ARG A 292     -30.505  -5.026  -0.370  1.00 10.00      A   
ATOM   1947  C   ARG A 292     -35.650 -11.030   3.711  1.00 10.00      A   
ATOM   1948  O   ARG A 292     -34.869 -11.912   4.063  1.00 10.00      A   
ATOM   1949  N   ALA A 293     -36.950 -11.058   3.988  1.00 10.00      A   
ATOM   1950  HN  ALA A 293     -37.520 -10.323   3.679  1.00 10.00      A   
ATOM   1951  CA  ALA A 293     -37.543 -12.153   4.740  1.00 10.00      A   
ATOM   1952  CB  ALA A 293     -38.981 -11.826   5.111  1.00 10.00      A   
ATOM   1953  C   ALA A 293     -37.474 -13.450   3.946  1.00 10.00      A   
ATOM   1954  O   ALA A 293     -37.409 -14.538   4.519  1.00 10.00      A   
ATOM   1955  N   ARG A 294     -37.475 -13.322   2.624  1.00 10.00      A   
ATOM   1956  HN  ARG A 294     -37.497 -12.425   2.234  1.00 10.00      A   
ATOM   1957  CB  ARG A 294     -38.004 -14.127   0.366  1.00 10.00      A   
ATOM   1958  CG  ARG A 294     -38.075 -15.300  -0.600  1.00 10.00      A   
ATOM   1959  CD  ARG A 294     -39.476 -15.891  -0.662  1.00 10.00      A   
ATOM   1960  NE  ARG A 294     -39.520 -17.117  -1.461  1.00 10.00      A   
ATOM   1961  HE  ARG A 294     -39.308 -17.960  -1.001  1.00 10.00      A   
ATOM   1962  CZ  ARG A 294     -39.824 -17.157  -2.758  1.00 10.00      A   
ATOM   1963  NH1 ARG A 294     -40.124 -16.039  -3.405  1.00 10.00      A   
ATOM   1964 HH11 ARG A 294     -40.125 -15.126  -2.901  1.00 10.00      A   
ATOM   1965 HH12 ARG A 294     -40.362 -16.067  -4.422  1.00 10.00      A   
ATOM   1966  NH2 ARG A 294     -39.822 -18.314  -3.409  1.00 10.00      A   
ATOM   1967 HH21 ARG A 294     -40.057 -18.348  -4.426  1.00 10.00      A   
ATOM   1968 HH22 ARG A 294     -39.584 -19.198  -2.907  1.00 10.00      A   
ATOM   1969  CA  ARG A 294     -37.410 -14.473   1.739  1.00 10.00      A   
ATOM   1970  C   ARG A 294     -35.964 -14.926   1.590  1.00 10.00      A   
ATOM   1971  O   ARG A 294     -35.270 -14.436   0.678  1.00 10.00      A   
ATOM   1972  OXT ARG A 294     -35.517 -15.758   2.404  1.00 10.00      A   
ATOM   1973  C   GLY B   9      -5.970  -5.708  27.139  1.00 10.00      B   
ATOM   1974  O   GLY B   9      -7.123  -5.530  26.738  1.00 10.00      B   
ATOM   1975  N   GLY B   9      -6.109  -7.965  26.128  1.00 10.00      B   
ATOM   1976  HT1 GLY B   9      -6.929  -8.186  26.726  1.00 10.00      B   
ATOM   1977  HT2 GLY B   9      -5.587  -8.841  25.937  1.00 10.00      B   
ATOM   1978  HT3 GLY B   9      -6.447  -7.571  25.228  1.00 10.00      B   
ATOM   1979  CA  GLY B   9      -5.232  -6.987  26.811  1.00 10.00      B   
ATOM   1980  N   VAL B  10      -5.309  -4.812  27.857  1.00 10.00      B   
ATOM   1981  HN  VAL B  10      -4.387  -5.000  28.125  1.00 10.00      B   
ATOM   1982  CA  VAL B  10      -5.917  -3.547  28.239  1.00 10.00      B   
ATOM   1983  CB  VAL B  10      -5.203  -2.887  29.443  1.00 10.00      B   
ATOM   1984  CG1 VAL B  10      -5.244  -3.801  30.658  1.00 10.00      B   
ATOM   1985  CG2 VAL B  10      -3.769  -2.507  29.104  1.00 10.00      B   
ATOM   1986  C   VAL B  10      -5.955  -2.579  27.061  1.00 10.00      B   
ATOM   1987  O   VAL B  10      -5.021  -2.515  26.260  1.00 10.00      B   
ATOM   1988  N   MET B  11      -7.049  -1.844  26.953  1.00 10.00      B   
ATOM   1989  HN  MET B  11      -7.767  -1.954  27.613  1.00 10.00      B   
ATOM   1990  CA  MET B  11      -7.215  -0.875  25.881  1.00 10.00      B   
ATOM   1991  CB  MET B  11      -8.149  -1.410  24.793  1.00 10.00      B   
ATOM   1992  CG  MET B  11      -7.449  -2.209  23.705  1.00 10.00      B   
ATOM   1993  SD  MET B  11      -8.549  -2.628  22.338  1.00 10.00      B   
ATOM   1994  CE  MET B  11      -7.422  -3.501  21.254  1.00 10.00      B   
ATOM   1995  C   MET B  11      -7.756   0.434  26.431  1.00 10.00      B   
ATOM   1996  O   MET B  11      -8.962   0.582  26.643  1.00 10.00      B   
ATOM   1997  N   THR B  12      -6.864   1.371  26.693  1.00 10.00      B   
ATOM   1998  HN  THR B  12      -5.911   1.194  26.520  1.00 10.00      B   
ATOM   1999  CA  THR B  12      -7.257   2.664  27.216  1.00 10.00      B   
ATOM   2000  CB  THR B  12      -6.098   3.298  28.007  1.00 10.00      B   
ATOM   2001  OG1 THR B  12      -5.332   2.263  28.637  1.00 10.00      B   
ATOM   2002  HG1 THR B  12      -5.912   1.716  29.178  1.00 10.00      B   
ATOM   2003  CG2 THR B  12      -6.622   4.248  29.074  1.00 10.00      B   
ATOM   2004  C   THR B  12      -7.657   3.583  26.064  1.00 10.00      B   
ATOM   2005  O   THR B  12      -7.317   3.321  24.908  1.00 10.00      B   
ATOM   2006  N   ASP B  13      -8.376   4.655  26.375  1.00 10.00      B   
ATOM   2007  HN  ASP B  13      -8.626   4.807  27.312  1.00 10.00      B   
ATOM   2008  CA  ASP B  13      -8.824   5.603  25.355  1.00 10.00      B   
ATOM   2009  CB  ASP B  13      -9.725   6.683  25.953  1.00 10.00      B   
ATOM   2010  CG  ASP B  13     -11.174   6.246  26.037  1.00 10.00      B   
ATOM   2011  OD1 ASP B  13     -11.835   6.544  27.053  1.00 10.00      B   
ATOM   2012  OD2 ASP B  13     -11.661   5.602  25.084  1.00 10.00      B   
ATOM   2013  C   ASP B  13      -7.658   6.224  24.594  1.00 10.00      B   
ATOM   2014  O   ASP B  13      -7.800   6.607  23.432  1.00 10.00      B   
ATOM   2015  N   VAL B  14      -6.503   6.312  25.246  1.00 10.00      B   
ATOM   2016  HN  VAL B  14      -6.454   6.000  26.170  1.00 10.00      B   
ATOM   2017  CA  VAL B  14      -5.313   6.869  24.613  1.00 10.00      B   
ATOM   2018  CB  VAL B  14      -4.157   7.086  25.617  1.00 10.00      B   
ATOM   2019  CG1 VAL B  14      -4.469   8.246  26.551  1.00 10.00      B   
ATOM   2020  CG2 VAL B  14      -3.873   5.820  26.413  1.00 10.00      B   
ATOM   2021  C   VAL B  14      -4.851   5.975  23.464  1.00 10.00      B   
ATOM   2022  O   VAL B  14      -4.408   6.464  22.426  1.00 10.00      B   
ATOM   2023  N   HIS B  15      -4.982   4.663  23.650  1.00 10.00      B   
ATOM   2024  HN  HIS B  15      -5.356   4.334  24.493  1.00 10.00      B   
ATOM   2025  CA  HIS B  15      -4.593   3.698  22.628  1.00 10.00      B   
ATOM   2026  CB  HIS B  15      -4.593   2.276  23.198  1.00 10.00      B   
ATOM   2027  CG  HIS B  15      -3.638   2.066  24.332  1.00 10.00      B   
ATOM   2028  ND1 HIS B  15      -4.086   1.778  25.599  1.00 10.00      B   
ATOM   2029  CD2 HIS B  15      -2.282   2.105  24.335  1.00 10.00      B   
ATOM   2030  CE1 HIS B  15      -3.003   1.647  26.343  1.00 10.00      B   
ATOM   2031  NE2 HIS B  15      -1.888   1.836  25.623  1.00 10.00      B   
ATOM   2032  HE2 HIS B  15      -0.978   1.614  25.908  1.00 10.00      B   
ATOM   2033  C   HIS B  15      -5.564   3.779  21.463  1.00 10.00      B   
ATOM   2034  O   HIS B  15      -5.176   3.671  20.300  1.00 10.00      B   
ATOM   2035  N   ARG B  16      -6.834   3.983  21.794  1.00 10.00      B   
ATOM   2036  HN  ARG B  16      -7.070   4.056  22.743  1.00 10.00      B   
ATOM   2037  CA  ARG B  16      -7.884   4.097  20.793  1.00 10.00      B   
ATOM   2038  CB  ARG B  16      -9.244   4.294  21.464  1.00 10.00      B   
ATOM   2039  CG  ARG B  16      -9.768   3.070  22.191  1.00 10.00      B   
ATOM   2040  CD  ARG B  16     -11.060   3.387  22.920  1.00 10.00      B   
ATOM   2041  NE  ARG B  16     -11.781   2.179  23.305  1.00 10.00      B   
ATOM   2042  HE  ARG B  16     -11.702   1.398  22.709  1.00 10.00      B   
ATOM   2043  CZ  ARG B  16     -12.536   2.075  24.398  1.00 10.00      B   
ATOM   2044  NH1 ARG B  16     -12.674   3.107  25.226  1.00 10.00      B   
ATOM   2045 HH11 ARG B  16     -12.185   4.019  25.030  1.00 10.00      B   
ATOM   2046 HH12 ARG B  16     -13.275   3.020  26.077  1.00 10.00      B   
ATOM   2047  NH2 ARG B  16     -13.157   0.934  24.659  1.00 10.00      B   
ATOM   2048 HH21 ARG B  16     -13.057   0.124  24.008  1.00 10.00      B   
ATOM   2049 HH22 ARG B  16     -13.751   0.843  25.513  1.00 10.00      B   
ATOM   2050  C   ARG B  16      -7.605   5.274  19.872  1.00 10.00      B   
ATOM   2051  O   ARG B  16      -7.641   5.142  18.650  1.00 10.00      B   
ATOM   2052  N   ARG B  17      -7.308   6.422  20.472  1.00 10.00      B   
ATOM   2053  HN  ARG B  17      -7.279   6.452  21.453  1.00 10.00      B   
ATOM   2054  CA  ARG B  17      -7.020   7.634  19.715  1.00 10.00      B   
ATOM   2055  CB  ARG B  17      -6.788   8.815  20.658  1.00 10.00      B   
ATOM   2056  CG  ARG B  17      -6.827  10.173  19.973  1.00 10.00      B   
ATOM   2057  CD  ARG B  17      -8.145  10.382  19.242  1.00 10.00      B   
ATOM   2058  NE  ARG B  17      -8.195  11.671  18.551  1.00 10.00      B   
ATOM   2059  HE  ARG B  17      -7.547  12.360  18.833  1.00 10.00      B   
ATOM   2060  CZ  ARG B  17      -9.063  11.966  17.583  1.00 10.00      B   
ATOM   2061  NH1 ARG B  17      -9.938  11.055  17.162  1.00 10.00      B   
ATOM   2062 HH11 ARG B  17      -9.949  10.100  17.583  1.00 10.00      B   
ATOM   2063 HH12 ARG B  17     -10.623  11.295  16.409  1.00 10.00      B   
ATOM   2064  NH2 ARG B  17      -9.050  13.171  17.029  1.00 10.00      B   
ATOM   2065 HH21 ARG B  17      -9.727  13.407  16.270  1.00 10.00      B   
ATOM   2066 HH22 ARG B  17      -8.365  13.892  17.349  1.00 10.00      B   
ATOM   2067  C   ARG B  17      -5.810   7.435  18.808  1.00 10.00      B   
ATOM   2068  O   ARG B  17      -5.806   7.877  17.657  1.00 10.00      B   
ATOM   2069  N   PHE B  18      -4.794   6.761  19.334  1.00 10.00      B   
ATOM   2070  HN  PHE B  18      -4.858   6.449  20.262  1.00 10.00      B   
ATOM   2071  CA  PHE B  18      -3.583   6.485  18.574  1.00 10.00      B   
ATOM   2072  CB  PHE B  18      -2.535   5.798  19.462  1.00 10.00      B   
ATOM   2073  CG  PHE B  18      -1.195   5.603  18.802  1.00 10.00      B   
ATOM   2074  CD1 PHE B  18      -0.865   4.394  18.206  1.00 10.00      B   
ATOM   2075  CD2 PHE B  18      -0.264   6.629  18.779  1.00 10.00      B   
ATOM   2076  CE1 PHE B  18       0.365   4.214  17.602  1.00 10.00      B   
ATOM   2077  CE2 PHE B  18       0.967   6.456  18.177  1.00 10.00      B   
ATOM   2078  CZ  PHE B  18       1.282   5.247  17.587  1.00 10.00      B   
ATOM   2079  C   PHE B  18      -3.906   5.613  17.365  1.00 10.00      B   
ATOM   2080  O   PHE B  18      -3.457   5.887  16.255  1.00 10.00      B   
ATOM   2081  N   LEU B  19      -4.702   4.571  17.591  1.00 10.00      B   
ATOM   2082  HN  LEU B  19      -5.032   4.410  18.503  1.00 10.00      B   
ATOM   2083  CA  LEU B  19      -5.094   3.656  16.525  1.00 10.00      B   
ATOM   2084  CB  LEU B  19      -5.859   2.457  17.092  1.00 10.00      B   
ATOM   2085  CG  LEU B  19      -5.051   1.495  17.964  1.00 10.00      B   
ATOM   2086  CD1 LEU B  19      -5.957   0.439  18.575  1.00 10.00      B   
ATOM   2087  CD2 LEU B  19      -3.938   0.846  17.157  1.00 10.00      B   
ATOM   2088  C   LEU B  19      -5.936   4.364  15.470  1.00 10.00      B   
ATOM   2089  O   LEU B  19      -5.754   4.144  14.273  1.00 10.00      B   
ATOM   2090  N   GLN B  20      -6.845   5.221  15.921  1.00 10.00      B   
ATOM   2091  HN  GLN B  20      -6.934   5.355  16.890  1.00 10.00      B   
ATOM   2092  CA  GLN B  20      -7.719   5.963  15.015  1.00 10.00      B   
ATOM   2093  CB  GLN B  20      -8.713   6.827  15.797  1.00 10.00      B   
ATOM   2094  CG  GLN B  20      -9.730   6.036  16.602  1.00 10.00      B   
ATOM   2095  CD  GLN B  20     -10.731   6.921  17.319  1.00 10.00      B   
ATOM   2096  OE1 GLN B  20     -10.436   8.069  17.668  1.00 10.00      B   
ATOM   2097  NE2 GLN B  20     -11.920   6.389  17.551  1.00 10.00      B   
ATOM   2098 HE21 GLN B  20     -12.084   5.467  17.247  1.00 10.00      B   
ATOM   2099 HE22 GLN B  20     -12.591   6.934  18.014  1.00 10.00      B   
ATOM   2100  C   GLN B  20      -6.912   6.838  14.065  1.00 10.00      B   
ATOM   2101  O   GLN B  20      -7.108   6.798  12.855  1.00 10.00      B   
ATOM   2102  N   LEU B  21      -5.978   7.601  14.621  1.00 10.00      B   
ATOM   2103  HN  LEU B  21      -5.842   7.559  15.593  1.00 10.00      B   
ATOM   2104  CA  LEU B  21      -5.146   8.499  13.826  1.00 10.00      B   
ATOM   2105  CB  LEU B  21      -4.533   9.592  14.704  1.00 10.00      B   
ATOM   2106  CG  LEU B  21      -5.518  10.591  15.320  1.00 10.00      B   
ATOM   2107  CD1 LEU B  21      -4.793  11.558  16.242  1.00 10.00      B   
ATOM   2108  CD2 LEU B  21      -6.267  11.349  14.233  1.00 10.00      B   
ATOM   2109  C   LEU B  21      -4.064   7.748  13.050  1.00 10.00      B   
ATOM   2110  O   LEU B  21      -3.333   8.337  12.257  1.00 10.00      B   
ATOM   2111  N   LEU B  22      -3.962   6.449  13.288  1.00 10.00      B   
ATOM   2112  HN  LEU B  22      -4.557   6.037  13.947  1.00 10.00      B   
ATOM   2113  CA  LEU B  22      -2.983   5.626  12.599  1.00 10.00      B   
ATOM   2114  CB  LEU B  22      -2.382   4.591  13.557  1.00 10.00      B   
ATOM   2115  CG  LEU B  22      -1.204   3.768  13.026  1.00 10.00      B   
ATOM   2116  CD1 LEU B  22       0.001   4.659  12.763  1.00 10.00      B   
ATOM   2117  CD2 LEU B  22      -0.848   2.661  14.005  1.00 10.00      B   
ATOM   2118  C   LEU B  22      -3.634   4.928  11.410  1.00 10.00      B   
ATOM   2119  O   LEU B  22      -3.004   4.726  10.374  1.00 10.00      B   
ATOM   2120  N   MET B  23      -4.907   4.579  11.565  1.00 10.00      B   
ATOM   2121  HN  MET B  23      -5.356   4.783  12.414  1.00 10.00      B   
ATOM   2122  CA  MET B  23      -5.655   3.896  10.513  1.00 10.00      B   
ATOM   2123  CB  MET B  23      -6.806   3.076  11.105  1.00 10.00      B   
ATOM   2124  CG  MET B  23      -6.361   1.869  11.917  1.00 10.00      B   
ATOM   2125  SD  MET B  23      -7.734   0.794  12.385  1.00 10.00      B   
ATOM   2126  CE  MET B  23      -6.882  -0.427  13.383  1.00 10.00      B   
ATOM   2127  C   MET B  23      -6.190   4.876   9.474  1.00 10.00      B   
ATOM   2128  O   MET B  23      -6.680   4.468   8.416  1.00 10.00      B   
ATOM   2129  N   THR B  24      -6.096   6.162   9.777  1.00 10.00      B   
ATOM   2130  HN  THR B  24      -5.707   6.424  10.640  1.00 10.00      B   
ATOM   2131  CA  THR B  24      -6.567   7.201   8.873  1.00 10.00      B   
ATOM   2132  CB  THR B  24      -6.863   8.505   9.639  1.00 10.00      B   
ATOM   2133  OG1 THR B  24      -5.873   8.691  10.658  1.00 10.00      B   
ATOM   2134  HG1 THR B  24      -5.043   8.974  10.255  1.00 10.00      B   
ATOM   2135  CG2 THR B  24      -8.242   8.452  10.279  1.00 10.00      B   
ATOM   2136  C   THR B  24      -5.544   7.489   7.778  1.00 10.00      B   
ATOM   2137  O   THR B  24      -5.857   8.137   6.775  1.00 10.00      B   
ATOM   2138  N   HIS B  25      -4.328   6.999   7.969  1.00 10.00      B   
ATOM   2139  HN  HIS B  25      -4.147   6.465   8.773  1.00 10.00      B   
ATOM   2140  CA  HIS B  25      -3.256   7.218   7.009  1.00 10.00      B   
ATOM   2141  CB  HIS B  25      -2.165   8.103   7.625  1.00 10.00      B   
ATOM   2142  CG  HIS B  25      -2.573   9.535   7.804  1.00 10.00      B   
ATOM   2143  ND1 HIS B  25      -3.279   9.951   8.909  1.00 10.00      B   
ATOM   2144  CD2 HIS B  25      -2.359  10.597   6.988  1.00 10.00      B   
ATOM   2145  CE1 HIS B  25      -3.478  11.246   8.745  1.00 10.00      B   
ATOM   2146  NE2 HIS B  25      -2.940  11.682   7.597  1.00 10.00      B   
ATOM   2147  HE2 HIS B  25      -3.120  12.548   7.170  1.00 10.00      B   
ATOM   2148  C   HIS B  25      -2.667   5.895   6.531  1.00 10.00      B   
ATOM   2149  O   HIS B  25      -3.106   4.822   6.949  1.00 10.00      B   
ATOM   2150  N   GLY B  26      -1.686   5.977   5.639  1.00 10.00      B   
ATOM   2151  HN  GLY B  26      -1.395   6.858   5.322  1.00 10.00      B   
ATOM   2152  CA  GLY B  26      -1.056   4.779   5.122  1.00 10.00      B   
ATOM   2153  C   GLY B  26       0.025   4.254   6.048  1.00 10.00      B   
ATOM   2154  O   GLY B  26       0.073   3.059   6.344  1.00 10.00      B   
ATOM   2155  N   VAL B  27       0.897   5.150   6.497  1.00 10.00      B   
ATOM   2156  HN  VAL B  27       0.802   6.084   6.222  1.00 10.00      B   
ATOM   2157  CA  VAL B  27       1.988   4.792   7.394  1.00 10.00      B   
ATOM   2158  CB  VAL B  27       3.015   3.847   6.713  1.00 10.00      B   
ATOM   2159  CG1 VAL B  27       3.734   4.531   5.557  1.00 10.00      B   
ATOM   2160  CG2 VAL B  27       4.008   3.285   7.722  1.00 10.00      B   
ATOM   2161  C   VAL B  27       2.683   6.058   7.889  1.00 10.00      B   
ATOM   2162  O   VAL B  27       2.777   7.046   7.160  1.00 10.00      B   
ATOM   2163  N   LEU B  28       3.137   6.040   9.133  1.00 10.00      B   
ATOM   2164  HN  LEU B  28       3.021   5.232   9.674  1.00 10.00      B   
ATOM   2165  CA  LEU B  28       3.820   7.186   9.712  1.00 10.00      B   
ATOM   2166  CB  LEU B  28       3.024   7.755  10.890  1.00 10.00      B   
ATOM   2167  CG  LEU B  28       1.608   8.247  10.575  1.00 10.00      B   
ATOM   2168  CD1 LEU B  28       0.893   8.669  11.847  1.00 10.00      B   
ATOM   2169  CD2 LEU B  28       1.643   9.393   9.575  1.00 10.00      B   
ATOM   2170  C   LEU B  28       5.222   6.789  10.154  1.00 10.00      B   
ATOM   2171  O   LEU B  28       5.454   5.647  10.552  1.00 10.00      B   
ATOM   2172  N   GLU B  29       6.151   7.732  10.075  1.00 10.00      B   
ATOM   2173  HN  GLU B  29       5.899   8.624   9.755  1.00 10.00      B   
ATOM   2174  CA  GLU B  29       7.534   7.475  10.454  1.00 10.00      B   
ATOM   2175  CB  GLU B  29       8.470   8.508   9.822  1.00 10.00      B   
ATOM   2176  CG  GLU B  29       8.242   8.712   8.332  1.00 10.00      B   
ATOM   2177  CD  GLU B  29       9.365   9.469   7.653  1.00 10.00      B   
ATOM   2178  OE1 GLU B  29       9.890   8.976   6.637  1.00 10.00      B   
ATOM   2179  OE2 GLU B  29       9.722  10.569   8.120  1.00 10.00      B   
ATOM   2180  C   GLU B  29       7.701   7.441  11.971  1.00 10.00      B   
ATOM   2181  O   GLU B  29       6.793   7.822  12.713  1.00 10.00      B   
ATOM   2182  N   GLU B  30       8.874   6.996  12.416  1.00 10.00      B   
ATOM   2183  HN  GLU B  30       9.554   6.733  11.761  1.00 10.00      B   
ATOM   2184  CA  GLU B  30       9.188   6.881  13.841  1.00 10.00      B   
ATOM   2185  CB  GLU B  30      10.643   6.445  14.026  1.00 10.00      B   
ATOM   2186  CG  GLU B  30      11.058   6.237  15.474  1.00 10.00      B   
ATOM   2187  CD  GLU B  30      12.551   6.035  15.626  1.00 10.00      B   
ATOM   2188  OE1 GLU B  30      12.961   5.110  16.359  1.00 10.00      B   
ATOM   2189  OE2 GLU B  30      13.324   6.802  15.012  1.00 10.00      B   
ATOM   2190  C   GLU B  30       8.919   8.177  14.609  1.00 10.00      B   
ATOM   2191  O   GLU B  30       8.266   8.166  15.652  1.00 10.00      B   
ATOM   2192  N   TRP B  31       9.410   9.292  14.086  1.00 10.00      B   
ATOM   2193  HN  TRP B  31       9.912   9.248  13.247  1.00 10.00      B   
ATOM   2194  CA  TRP B  31       9.220  10.582  14.742  1.00 10.00      B   
ATOM   2195  CB  TRP B  31      10.062  11.671  14.065  1.00 10.00      B   
ATOM   2196  CG  TRP B  31       9.651  11.965  12.653  1.00 10.00      B   
ATOM   2197  CD1 TRP B  31      10.009  11.272  11.536  1.00 10.00      B   
ATOM   2198  CD2 TRP B  31       8.799  13.032  12.209  1.00 10.00      B   
ATOM   2199  NE1 TRP B  31       9.431  11.834  10.427  1.00 10.00      B   
ATOM   2200  HE1 TRP B  31       9.535  11.504   9.495  1.00 10.00      B   
ATOM   2201  CE2 TRP B  31       8.682  12.915  10.811  1.00 10.00      B   
ATOM   2202  CE3 TRP B  31       8.122  14.069  12.858  1.00 10.00      B   
ATOM   2203  CZ2 TRP B  31       7.916  13.795  10.051  1.00 10.00      B   
ATOM   2204  CZ3 TRP B  31       7.363  14.942  12.103  1.00 10.00      B   
ATOM   2205  CH2 TRP B  31       7.265  14.801  10.714  1.00 10.00      B   
ATOM   2206  C   TRP B  31       7.747  10.990  14.769  1.00 10.00      B   
ATOM   2207  O   TRP B  31       7.281  11.591  15.735  1.00 10.00      B   
ATOM   2208  N   ASP B  32       7.018  10.636  13.717  1.00 10.00      B   
ATOM   2209  HN  ASP B  32       7.438  10.123  12.998  1.00 10.00      B   
ATOM   2210  CA  ASP B  32       5.607  10.988  13.609  1.00 10.00      B   
ATOM   2211  CB  ASP B  32       5.093  10.790  12.183  1.00 10.00      B   
ATOM   2212  CG  ASP B  32       4.143  11.891  11.749  1.00 10.00      B   
ATOM   2213  OD1 ASP B  32       3.703  12.682  12.612  1.00 10.00      B   
ATOM   2214  OD2 ASP B  32       3.840  11.977  10.542  1.00 10.00      B   
ATOM   2215  C   ASP B  32       4.750  10.211  14.599  1.00 10.00      B   
ATOM   2216  O   ASP B  32       3.897  10.788  15.279  1.00 10.00      B   
ATOM   2217  N   VAL B  33       4.978   8.904  14.692  1.00 10.00      B   
ATOM   2218  HN  VAL B  33       5.667   8.493  14.125  1.00 10.00      B   
ATOM   2219  CA  VAL B  33       4.215   8.071  15.614  1.00 10.00      B   
ATOM   2220  CB  VAL B  33       4.401   6.553  15.371  1.00 10.00      B   
ATOM   2221  CG1 VAL B  33       3.822   6.151  14.024  1.00 10.00      B   
ATOM   2222  CG2 VAL B  33       5.860   6.140  15.477  1.00 10.00      B   
ATOM   2223  C   VAL B  33       4.537   8.422  17.062  1.00 10.00      B   
ATOM   2224  O   VAL B  33       3.668   8.361  17.930  1.00 10.00      B   
ATOM   2225  N   LYS B  34       5.782   8.817  17.309  1.00 10.00      B   
ATOM   2226  HN  LYS B  34       6.431   8.844  16.572  1.00 10.00      B   
ATOM   2227  CA  LYS B  34       6.209   9.193  18.650  1.00 10.00      B   
ATOM   2228  CB  LYS B  34       7.728   9.381  18.699  1.00 10.00      B   
ATOM   2229  CG  LYS B  34       8.331   9.218  20.088  1.00 10.00      B   
ATOM   2230  CD  LYS B  34       7.951   7.875  20.694  1.00 10.00      B   
ATOM   2231  CE  LYS B  34       8.618   7.660  22.042  1.00 10.00      B   
ATOM   2232  NZ  LYS B  34      10.034   7.234  21.899  1.00 10.00      B   
ATOM   2233  HZ1 LYS B  34      10.090   6.378  21.313  1.00 10.00      B   
ATOM   2234  HZ2 LYS B  34      10.440   7.026  22.833  1.00 10.00      B   
ATOM   2235  HZ3 LYS B  34      10.594   7.985  21.451  1.00 10.00      B   
ATOM   2236  C   LYS B  34       5.494  10.467  19.087  1.00 10.00      B   
ATOM   2237  O   LYS B  34       5.061  10.591  20.233  1.00 10.00      B   
ATOM   2238  N   ARG B  35       5.357  11.406  18.157  1.00 10.00      B   
ATOM   2239  HN  ARG B  35       5.728  11.252  17.260  1.00 10.00      B   
ATOM   2240  CA  ARG B  35       4.675  12.660  18.445  1.00 10.00      B   
ATOM   2241  CB  ARG B  35       4.901  13.681  17.329  1.00 10.00      B   
ATOM   2242  CG  ARG B  35       6.347  14.124  17.178  1.00 10.00      B   
ATOM   2243  CD  ARG B  35       6.478  15.238  16.154  1.00 10.00      B   
ATOM   2244  NE  ARG B  35       6.538  16.554  16.787  1.00 10.00      B   
ATOM   2245  HE  ARG B  35       7.243  16.696  17.458  1.00 10.00      B   
ATOM   2246  CZ  ARG B  35       5.705  17.557  16.511  1.00 10.00      B   
ATOM   2247  NH1 ARG B  35       4.736  17.402  15.612  1.00 10.00      B   
ATOM   2248 HH11 ARG B  35       4.088  18.190  15.396  1.00 10.00      B   
ATOM   2249 HH12 ARG B  35       4.617  16.488  15.119  1.00 10.00      B   
ATOM   2250  NH2 ARG B  35       5.844  18.714  17.141  1.00 10.00      B   
ATOM   2251 HH21 ARG B  35       6.605  18.838  17.844  1.00 10.00      B   
ATOM   2252 HH22 ARG B  35       5.192  19.505  16.945  1.00 10.00      B   
ATOM   2253  C   ARG B  35       3.185  12.412  18.646  1.00 10.00      B   
ATOM   2254  O   ARG B  35       2.560  13.009  19.518  1.00 10.00      B   
ATOM   2255  N   LEU B  36       2.627  11.515  17.840  1.00 10.00      B   
ATOM   2256  HN  LEU B  36       3.181  11.078  17.156  1.00 10.00      B   
ATOM   2257  CA  LEU B  36       1.214  11.172  17.937  1.00 10.00      B   
ATOM   2258  CB  LEU B  36       0.808  10.248  16.784  1.00 10.00      B   
ATOM   2259  CG  LEU B  36      -0.632  10.377  16.276  1.00 10.00      B   
ATOM   2260  CD1 LEU B  36      -0.734   9.903  14.837  1.00 10.00      B   
ATOM   2261  CD2 LEU B  36      -1.592   9.594  17.157  1.00 10.00      B   
ATOM   2262  C   LEU B  36       0.937  10.501  19.279  1.00 10.00      B   
ATOM   2263  O   LEU B  36      -0.106  10.724  19.895  1.00 10.00      B   
ATOM   2264  N   GLN B  37       1.886   9.685  19.724  1.00 10.00      B   
ATOM   2265  HN  GLN B  37       2.686   9.539  19.172  1.00 10.00      B   
ATOM   2266  CA  GLN B  37       1.772   8.989  20.997  1.00 10.00      B   
ATOM   2267  CB  GLN B  37       2.987   8.079  21.206  1.00 10.00      B   
ATOM   2268  CG  GLN B  37       3.055   7.427  22.578  1.00 10.00      B   
ATOM   2269  CD  GLN B  37       4.478   7.298  23.087  1.00 10.00      B   
ATOM   2270  OE1 GLN B  37       5.343   8.116  22.775  1.00 10.00      B   
ATOM   2271  NE2 GLN B  37       4.731   6.266  23.875  1.00 10.00      B   
ATOM   2272 HE21 GLN B  37       3.999   5.651  24.081  1.00 10.00      B   
ATOM   2273 HE22 GLN B  37       5.645   6.161  24.223  1.00 10.00      B   
ATOM   2274  C   GLN B  37       1.669   9.993  22.140  1.00 10.00      B   
ATOM   2275  O   GLN B  37       0.727   9.954  22.935  1.00 10.00      B   
ATOM   2276  N   THR B  38       2.628  10.910  22.199  1.00 10.00      B   
ATOM   2277  HN  THR B  38       3.344  10.902  21.525  1.00 10.00      B   
ATOM   2278  CA  THR B  38       2.646  11.923  23.242  1.00 10.00      B   
ATOM   2279  CB  THR B  38       3.983  12.707  23.277  1.00 10.00      B   
ATOM   2280  OG1 THR B  38       4.212  13.228  24.592  1.00 10.00      B   
ATOM   2281  HG1 THR B  38       4.427  14.164  24.531  1.00 10.00      B   
ATOM   2282  CG2 THR B  38       4.003  13.851  22.274  1.00 10.00      B   
ATOM   2283  C   THR B  38       1.441  12.862  23.117  1.00 10.00      B   
ATOM   2284  O   THR B  38       0.931  13.366  24.116  1.00 10.00      B   
ATOM   2285  N   HIS B  39       0.970  13.063  21.887  1.00 10.00      B   
ATOM   2286  HN  HIS B  39       1.417  12.630  21.126  1.00 10.00      B   
ATOM   2287  CA  HIS B  39      -0.177  13.921  21.636  1.00 10.00      B   
ATOM   2288  CB  HIS B  39      -0.405  14.102  20.136  1.00 10.00      B   
ATOM   2289  CG  HIS B  39      -0.125  15.489  19.649  1.00 10.00      B   
ATOM   2290  ND1 HIS B  39       0.577  15.715  18.488  1.00 10.00      B   
ATOM   2291  CD2 HIS B  39      -0.479  16.679  20.194  1.00 10.00      B   
ATOM   2292  CE1 HIS B  39       0.633  17.027  18.352  1.00 10.00      B   
ATOM   2293  NE2 HIS B  39       0.010  17.650  19.361  1.00 10.00      B   
ATOM   2294  HE2 HIS B  39      -0.199  18.608  19.410  1.00 10.00      B   
ATOM   2295  C   HIS B  39      -1.428  13.352  22.292  1.00 10.00      B   
ATOM   2296  O   HIS B  39      -2.169  14.073  22.959  1.00 10.00      B   
ATOM   2297  N   CYS B  40      -1.645  12.054  22.116  1.00 10.00      B   
ATOM   2298  HN  CYS B  40      -1.011  11.530  21.578  1.00 10.00      B   
ATOM   2299  CA  CYS B  40      -2.805  11.388  22.699  1.00 10.00      B   
ATOM   2300  CB  CYS B  40      -2.871   9.929  22.249  1.00 10.00      B   
ATOM   2301  SG  CYS B  40      -2.871   9.712  20.455  1.00 10.00      B   
ATOM   2302  HG  CYS B  40      -1.637   9.942  20.016  1.00 10.00      B   
ATOM   2303  C   CYS B  40      -2.772  11.474  24.222  1.00 10.00      B   
ATOM   2304  O   CYS B  40      -3.799  11.698  24.864  1.00 10.00      B   
ATOM   2305  N   TYR B  41      -1.581  11.323  24.791  1.00 10.00      B   
ATOM   2306  HN  TYR B  41      -0.797  11.161  24.223  1.00 10.00      B   
ATOM   2307  CA  TYR B  41      -1.411  11.386  26.237  1.00 10.00      B   
ATOM   2308  CB  TYR B  41      -0.023  10.885  26.643  1.00 10.00      B   
ATOM   2309  CG  TYR B  41       0.067   9.384  26.817  1.00 10.00      B   
ATOM   2310  CD1 TYR B  41       0.248   8.545  25.724  1.00 10.00      B   
ATOM   2311  CD2 TYR B  41      -0.019   8.806  28.077  1.00 10.00      B   
ATOM   2312  CE1 TYR B  41       0.339   7.175  25.882  1.00 10.00      B   
ATOM   2313  CE2 TYR B  41       0.070   7.437  28.244  1.00 10.00      B   
ATOM   2314  CZ  TYR B  41       0.250   6.627  27.143  1.00 10.00      B   
ATOM   2315  OH  TYR B  41       0.343   5.263  27.305  1.00 10.00      B   
ATOM   2316  HH  TYR B  41      -0.310   4.969  27.945  1.00 10.00      B   
ATOM   2317  C   TYR B  41      -1.639  12.801  26.767  1.00 10.00      B   
ATOM   2318  O   TYR B  41      -2.037  12.987  27.916  1.00 10.00      B   
ATOM   2319  N   LYS B  42      -1.372  13.795  25.928  1.00 10.00      B   
ATOM   2320  HN  LYS B  42      -1.040  13.585  25.029  1.00 10.00      B   
ATOM   2321  CA  LYS B  42      -1.553  15.191  26.314  1.00 10.00      B   
ATOM   2322  CB  LYS B  42      -0.623  16.113  25.518  1.00 10.00      B   
ATOM   2323  CG  LYS B  42       0.846  16.005  25.899  1.00 10.00      B   
ATOM   2324  CD  LYS B  42       1.093  16.486  27.321  1.00 10.00      B   
ATOM   2325  CE  LYS B  42       2.550  16.301  27.716  1.00 10.00      B   
ATOM   2326  NZ  LYS B  42       2.833  16.820  29.081  1.00 10.00      B   
ATOM   2327  HZ1 LYS B  42       2.248  16.325  29.781  1.00 10.00      B   
ATOM   2328  HZ2 LYS B  42       2.624  17.838  29.131  1.00 10.00      B   
ATOM   2329  HZ3 LYS B  42       3.834  16.674  29.318  1.00 10.00      B   
ATOM   2330  C   LYS B  42      -3.004  15.630  26.141  1.00 10.00      B   
ATOM   2331  O   LYS B  42      -3.544  16.353  26.975  1.00 10.00      B   
ATOM   2332  N   VAL B  43      -3.629  15.192  25.053  1.00 10.00      B   
ATOM   2333  HN  VAL B  43      -3.142  14.628  24.414  1.00 10.00      B   
ATOM   2334  CA  VAL B  43      -5.019  15.541  24.779  1.00 10.00      B   
ATOM   2335  CB  VAL B  43      -5.430  15.170  23.336  1.00 10.00      B   
ATOM   2336  CG1 VAL B  43      -6.919  15.402  23.114  1.00 10.00      B   
ATOM   2337  CG2 VAL B  43      -4.620  15.973  22.331  1.00 10.00      B   
ATOM   2338  C   VAL B  43      -5.955  14.862  25.775  1.00 10.00      B   
ATOM   2339  O   VAL B  43      -6.856  15.497  26.326  1.00 10.00      B   
ATOM   2340  N   HIS B  44      -5.734  13.576  26.012  1.00 10.00      B   
ATOM   2341  HN  HIS B  44      -4.988  13.123  25.558  1.00 10.00      B   
ATOM   2342  CA  HIS B  44      -6.564  12.824  26.945  1.00 10.00      B   
ATOM   2343  CB  HIS B  44      -6.840  11.413  26.413  1.00 10.00      B   
ATOM   2344  CG  HIS B  44      -7.939  10.694  27.137  1.00 10.00      B   
ATOM   2345  ND1 HIS B  44      -9.196  10.568  26.591  1.00 10.00      B   
ATOM   2346  CD2 HIS B  44      -7.918  10.087  28.350  1.00 10.00      B   
ATOM   2347  CE1 HIS B  44      -9.904   9.894  27.478  1.00 10.00      B   
ATOM   2348  NE2 HIS B  44      -9.176   9.581  28.558  1.00 10.00      B   
ATOM   2349  HE2 HIS B  44      -9.542   9.314  29.433  1.00 10.00      B   
ATOM   2350  C   HIS B  44      -5.904  12.756  28.318  1.00 10.00      B   
ATOM   2351  O   HIS B  44      -5.721  13.780  28.978  1.00 10.00      B   
ATOM   2352  N   ASN B  47      -3.410   6.600  29.761  1.00 10.00      B   
ATOM   2353  HN  ASN B  47      -3.519   5.870  29.114  1.00 10.00      B   
ATOM   2354  CA  ASN B  47      -2.736   6.331  31.025  1.00 10.00      B   
ATOM   2355  CB  ASN B  47      -3.497   6.966  32.190  1.00 10.00      B   
ATOM   2356  CG  ASN B  47      -2.837   8.231  32.696  1.00 10.00      B   
ATOM   2357  OD1 ASN B  47      -3.132   9.331  32.227  1.00 10.00      B   
ATOM   2358  ND2 ASN B  47      -1.946   8.088  33.661  1.00 10.00      B   
ATOM   2359 HD21 ASN B  47      -1.762   7.182  33.993  1.00 10.00      B   
ATOM   2360 HD22 ASN B  47      -1.506   8.891  34.008  1.00 10.00      B   
ATOM   2361  C   ASN B  47      -2.597   4.835  31.252  1.00 10.00      B   
ATOM   2362  O   ASN B  47      -3.556   4.165  31.639  1.00 10.00      B   
ATOM   2363  N   ALA B  48      -1.406   4.316  30.995  1.00 10.00      B   
ATOM   2364  HN  ALA B  48      -0.682   4.904  30.694  1.00 10.00      B   
ATOM   2365  CA  ALA B  48      -1.132   2.897  31.165  1.00 10.00      B   
ATOM   2366  CB  ALA B  48      -1.783   2.096  30.045  1.00 10.00      B   
ATOM   2367  C   ALA B  48       0.369   2.655  31.172  1.00 10.00      B   
ATOM   2368  O   ALA B  48       1.123   3.378  30.515  1.00 10.00      B   
ATOM   2369  N   THR B  49       0.802   1.655  31.925  1.00 10.00      B   
ATOM   2370  HN  THR B  49       0.155   1.126  32.440  1.00 10.00      B   
ATOM   2371  CA  THR B  49       2.213   1.320  31.997  1.00 10.00      B   
ATOM   2372  CB  THR B  49       2.559   0.486  33.258  1.00 10.00      B   
ATOM   2373  OG1 THR B  49       3.916   0.023  33.196  1.00 10.00      B   
ATOM   2374  HG1 THR B  49       3.951  -0.790  32.675  1.00 10.00      B   
ATOM   2375  CG2 THR B  49       1.617  -0.700  33.427  1.00 10.00      B   
ATOM   2376  C   THR B  49       2.641   0.602  30.715  1.00 10.00      B   
ATOM   2377  O   THR B  49       2.298  -0.559  30.484  1.00 10.00      B   
ATOM   2378  N   VAL B  50       3.368   1.319  29.871  1.00 10.00      B   
ATOM   2379  HN  VAL B  50       3.606   2.237  30.112  1.00 10.00      B   
ATOM   2380  CA  VAL B  50       3.829   0.780  28.602  1.00 10.00      B   
ATOM   2381  CB  VAL B  50       4.396   1.882  27.682  1.00 10.00      B   
ATOM   2382  CG1 VAL B  50       3.282   2.797  27.195  1.00 10.00      B   
ATOM   2383  CG2 VAL B  50       5.477   2.685  28.395  1.00 10.00      B   
ATOM   2384  C   VAL B  50       4.872  -0.315  28.793  1.00 10.00      B   
ATOM   2385  O   VAL B  50       5.638  -0.300  29.759  1.00 10.00      B   
ATOM   2386  N   ASP B  51       4.877  -1.275  27.879  1.00 10.00      B   
ATOM   2387  HN  ASP B  51       4.218  -1.248  27.156  1.00 10.00      B   
ATOM   2388  CA  ASP B  51       5.831  -2.373  27.924  1.00 10.00      B   
ATOM   2389  CB  ASP B  51       5.300  -3.583  27.142  1.00 10.00      B   
ATOM   2390  CG  ASP B  51       4.056  -4.199  27.746  1.00 10.00      B   
ATOM   2391  OD1 ASP B  51       4.185  -5.139  28.559  1.00 10.00      B   
ATOM   2392  OD2 ASP B  51       2.941  -3.754  27.405  1.00 10.00      B   
ATOM   2393  C   ASP B  51       7.143  -1.924  27.299  1.00 10.00      B   
ATOM   2394  O   ASP B  51       7.294  -0.760  26.919  1.00 10.00      B   
ATOM   2395  N   LYS B  52       8.092  -2.838  27.194  1.00 10.00      B   
ATOM   2396  HN  LYS B  52       7.927  -3.743  27.529  1.00 10.00      B   
ATOM   2397  CA  LYS B  52       9.373  -2.523  26.584  1.00 10.00      B   
ATOM   2398  CB  LYS B  52      10.386  -3.633  26.870  1.00 10.00      B   
ATOM   2399  CG  LYS B  52      11.835  -3.213  26.691  1.00 10.00      B   
ATOM   2400  CD  LYS B  52      12.642  -4.313  26.029  1.00 10.00      B   
ATOM   2401  CE  LYS B  52      14.024  -4.439  26.645  1.00 10.00      B   
ATOM   2402  NZ  LYS B  52      14.766  -5.593  26.077  1.00 10.00      B   
ATOM   2403  HZ1 LYS B  52      15.653  -5.743  26.597  1.00 10.00      B   
ATOM   2404  HZ2 LYS B  52      14.993  -5.411  25.072  1.00 10.00      B   
ATOM   2405  HZ3 LYS B  52      14.189  -6.457  26.139  1.00 10.00      B   
ATOM   2406  C   LYS B  52       9.179  -2.366  25.079  1.00 10.00      B   
ATOM   2407  O   LYS B  52       8.403  -3.105  24.477  1.00 10.00      B   
ATOM   2408  N   LEU B  53       9.875  -1.408  24.482  1.00 10.00      B   
ATOM   2409  HN  LEU B  53      10.476  -0.850  25.021  1.00 10.00      B   
ATOM   2410  CA  LEU B  53       9.763  -1.148  23.051  1.00 10.00      B   
ATOM   2411  CB  LEU B  53      10.773  -0.082  22.622  1.00 10.00      B   
ATOM   2412  CG  LEU B  53      10.629   0.450  21.196  1.00 10.00      B   
ATOM   2413  CD1 LEU B  53       9.337   1.237  21.043  1.00 10.00      B   
ATOM   2414  CD2 LEU B  53      11.829   1.304  20.818  1.00 10.00      B   
ATOM   2415  C   LEU B  53       9.950  -2.418  22.223  1.00 10.00      B   
ATOM   2416  O   LEU B  53       9.116  -2.749  21.379  1.00 10.00      B   
ATOM   2417  N   GLU B  54      11.032  -3.137  22.491  1.00 10.00      B   
ATOM   2418  HN  GLU B  54      11.645  -2.829  23.190  1.00 10.00      B   
ATOM   2419  CA  GLU B  54      11.340  -4.367  21.768  1.00 10.00      B   
ATOM   2420  CB  GLU B  54      12.723  -4.884  22.173  1.00 10.00      B   
ATOM   2421  CG  GLU B  54      13.814  -3.823  22.089  1.00 10.00      B   
ATOM   2422  CD  GLU B  54      15.183  -4.338  22.481  1.00 10.00      B   
ATOM   2423  OE1 GLU B  54      15.353  -4.755  23.646  1.00 10.00      B   
ATOM   2424  OE2 GLU B  54      16.099  -4.312  21.629  1.00 10.00      B   
ATOM   2425  C   GLU B  54      10.268  -5.438  21.978  1.00 10.00      B   
ATOM   2426  O   GLU B  54       9.986  -6.229  21.079  1.00 10.00      B   
ATOM   2427  N   ASP B  55       9.656  -5.441  23.157  1.00 10.00      B   
ATOM   2428  HN  ASP B  55       9.904  -4.769  23.824  1.00 10.00      B   
ATOM   2429  CA  ASP B  55       8.616  -6.413  23.479  1.00 10.00      B   
ATOM   2430  CB  ASP B  55       8.428  -6.523  24.995  1.00 10.00      B   
ATOM   2431  CG  ASP B  55       9.351  -7.540  25.630  1.00 10.00      B   
ATOM   2432  OD1 ASP B  55      10.457  -7.159  26.056  1.00 10.00      B   
ATOM   2433  OD2 ASP B  55       8.975  -8.729  25.702  1.00 10.00      B   
ATOM   2434  C   ASP B  55       7.294  -6.037  22.821  1.00 10.00      B   
ATOM   2435  O   ASP B  55       6.584  -6.893  22.287  1.00 10.00      B   
ATOM   2436  N   PHE B  56       6.977  -4.749  22.858  1.00 10.00      B   
ATOM   2437  HN  PHE B  56       7.592  -4.120  23.301  1.00 10.00      B   
ATOM   2438  CA  PHE B  56       5.746  -4.235  22.281  1.00 10.00      B   
ATOM   2439  CB  PHE B  56       5.563  -2.763  22.665  1.00 10.00      B   
ATOM   2440  CG  PHE B  56       4.129  -2.326  22.759  1.00 10.00      B   
ATOM   2441  CD1 PHE B  56       3.561  -1.548  21.763  1.00 10.00      B   
ATOM   2442  CD2 PHE B  56       3.348  -2.695  23.844  1.00 10.00      B   
ATOM   2443  CE1 PHE B  56       2.242  -1.146  21.846  1.00 10.00      B   
ATOM   2444  CE2 PHE B  56       2.028  -2.296  23.933  1.00 10.00      B   
ATOM   2445  CZ  PHE B  56       1.474  -1.520  22.932  1.00 10.00      B   
ATOM   2446  C   PHE B  56       5.736  -4.393  20.763  1.00 10.00      B   
ATOM   2447  O   PHE B  56       4.751  -4.859  20.188  1.00 10.00      B   
ATOM   2448  N   ILE B  57       6.842  -4.014  20.125  1.00 10.00      B   
ATOM   2449  HN  ILE B  57       7.594  -3.654  20.648  1.00 10.00      B   
ATOM   2450  CA  ILE B  57       6.967  -4.108  18.671  1.00 10.00      B   
ATOM   2451  CB  ILE B  57       8.313  -3.533  18.165  1.00 10.00      B   
ATOM   2452  CG1 ILE B  57       8.371  -2.022  18.411  1.00 10.00      B   
ATOM   2453  CG2 ILE B  57       8.512  -3.837  16.684  1.00 10.00      B   
ATOM   2454  CD1 ILE B  57       9.691  -1.383  18.028  1.00 10.00      B   
ATOM   2455  C   ILE B  57       6.803  -5.550  18.194  1.00 10.00      B   
ATOM   2456  O   ILE B  57       6.091  -5.814  17.222  1.00 10.00      B   
ATOM   2457  N   ASN B  58       7.442  -6.479  18.898  1.00 10.00      B   
ATOM   2458  HN  ASN B  58       7.976  -6.209  19.676  1.00 10.00      B   
ATOM   2459  CA  ASN B  58       7.365  -7.890  18.540  1.00 10.00      B   
ATOM   2460  CB  ASN B  58       8.281  -8.735  19.430  1.00 10.00      B   
ATOM   2461  CG  ASN B  58       8.598 -10.085  18.811  1.00 10.00      B   
ATOM   2462  OD1 ASN B  58       8.645 -10.222  17.587  1.00 10.00      B   
ATOM   2463  ND2 ASN B  58       8.823 -11.089  19.643  1.00 10.00      B   
ATOM   2464 HD21 ASN B  58       8.777 -10.915  20.608  1.00 10.00      B   
ATOM   2465 HD22 ASN B  58       9.021 -11.971  19.262  1.00 10.00      B   
ATOM   2466  C   ASN B  58       5.927  -8.391  18.622  1.00 10.00      B   
ATOM   2467  O   ASN B  58       5.471  -9.143  17.758  1.00 10.00      B   
ATOM   2468  N   ASN B  59       5.212  -7.949  19.653  1.00 10.00      B   
ATOM   2469  HN  ASN B  59       5.636  -7.348  20.303  1.00 10.00      B   
ATOM   2470  CA  ASN B  59       3.818  -8.338  19.850  1.00 10.00      B   
ATOM   2471  CB  ASN B  59       3.287  -7.782  21.178  1.00 10.00      B   
ATOM   2472  CG  ASN B  59       1.770  -7.728  21.246  1.00 10.00      B   
ATOM   2473  OD1 ASN B  59       1.106  -8.746  21.440  1.00 10.00      B   
ATOM   2474  ND2 ASN B  59       1.215  -6.533  21.106  1.00 10.00      B   
ATOM   2475 HD21 ASN B  59       1.804  -5.762  20.968  1.00 10.00      B   
ATOM   2476 HD22 ASN B  59       0.239  -6.469  21.149  1.00 10.00      B   
ATOM   2477  C   ASN B  59       2.953  -7.867  18.685  1.00 10.00      B   
ATOM   2478  O   ASN B  59       2.110  -8.610  18.184  1.00 10.00      B   
ATOM   2479  N   ILE B  60       3.181  -6.634  18.245  1.00 10.00      B   
ATOM   2480  HN  ILE B  60       3.873  -6.091  18.680  1.00 10.00      B   
ATOM   2481  CA  ILE B  60       2.425  -6.069  17.132  1.00 10.00      B   
ATOM   2482  CB  ILE B  60       2.754  -4.573  16.922  1.00 10.00      B   
ATOM   2483  CG1 ILE B  60       2.497  -3.783  18.209  1.00 10.00      B   
ATOM   2484  CG2 ILE B  60       1.938  -3.996  15.772  1.00 10.00      B   
ATOM   2485  CD1 ILE B  60       2.964  -2.343  18.148  1.00 10.00      B   
ATOM   2486  C   ILE B  60       2.724  -6.835  15.845  1.00 10.00      B   
ATOM   2487  O   ILE B  60       1.821  -7.166  15.080  1.00 10.00      B   
ATOM   2488  N   ASN B  61       3.995  -7.143  15.633  1.00 10.00      B   
ATOM   2489  HN  ASN B  61       4.669  -6.876  16.299  1.00 10.00      B   
ATOM   2490  CA  ASN B  61       4.424  -7.864  14.437  1.00 10.00      B   
ATOM   2491  CB  ASN B  61       5.950  -7.951  14.384  1.00 10.00      B   
ATOM   2492  CG  ASN B  61       6.485  -8.016  12.966  1.00 10.00      B   
ATOM   2493  OD1 ASN B  61       6.746  -6.985  12.345  1.00 10.00      B   
ATOM   2494  ND2 ASN B  61       6.660  -9.221  12.445  1.00 10.00      B   
ATOM   2495 HD21 ASN B  61       6.436 -10.003  12.994  1.00 10.00      B   
ATOM   2496 HD22 ASN B  61       7.006  -9.283  11.530  1.00 10.00      B   
ATOM   2497  C   ASN B  61       3.822  -9.265  14.383  1.00 10.00      B   
ATOM   2498  O   ASN B  61       3.603  -9.811  13.304  1.00 10.00      B   
ATOM   2499  N   SER B  62       3.532  -9.827  15.551  1.00 10.00      B   
ATOM   2500  HN  SER B  62       3.700  -9.325  16.377  1.00 10.00      B   
ATOM   2501  CA  SER B  62       2.966 -11.168  15.642  1.00 10.00      B   
ATOM   2502  CB  SER B  62       2.958 -11.651  17.093  1.00 10.00      B   
ATOM   2503  OG  SER B  62       4.253 -11.558  17.670  1.00 10.00      B   
ATOM   2504  HG  SER B  62       4.685 -10.749  17.368  1.00 10.00      B   
ATOM   2505  C   SER B  62       1.559 -11.249  15.046  1.00 10.00      B   
ATOM   2506  O   SER B  62       1.169 -12.278  14.491  1.00 10.00      B   
ATOM   2507  N   VAL B  63       0.800 -10.164  15.143  1.00 10.00      B   
ATOM   2508  HN  VAL B  63       1.163  -9.357  15.572  1.00 10.00      B   
ATOM   2509  CA  VAL B  63      -0.562 -10.151  14.614  1.00 10.00      B   
ATOM   2510  CB  VAL B  63      -1.527  -9.286  15.459  1.00 10.00      B   
ATOM   2511  CG1 VAL B  63      -1.527  -9.736  16.912  1.00 10.00      B   
ATOM   2512  CG2 VAL B  63      -1.198  -7.805  15.346  1.00 10.00      B   
ATOM   2513  C   VAL B  63      -0.591  -9.704  13.155  1.00 10.00      B   
ATOM   2514  O   VAL B  63      -1.617  -9.806  12.483  1.00 10.00      B   
ATOM   2515  N   LEU B  64       0.546  -9.219  12.670  1.00 10.00      B   
ATOM   2516  HN  LEU B  64       1.331  -9.163  13.257  1.00 10.00      B   
ATOM   2517  CA  LEU B  64       0.660  -8.762  11.290  1.00 10.00      B   
ATOM   2518  CB  LEU B  64       1.685  -7.634  11.185  1.00 10.00      B   
ATOM   2519  CG  LEU B  64       1.367  -6.356  11.962  1.00 10.00      B   
ATOM   2520  CD1 LEU B  64       2.498  -5.349  11.826  1.00 10.00      B   
ATOM   2521  CD2 LEU B  64       0.050  -5.754  11.496  1.00 10.00      B   
ATOM   2522  C   LEU B  64       1.054  -9.915  10.376  1.00 10.00      B   
ATOM   2523  O   LEU B  64       0.898  -9.839   9.154  1.00 10.00      B   
ATOM   2524  N   GLU B  65       1.542 -10.992  10.985  1.00 10.00      B   
ATOM   2525  HN  GLU B  65       1.626 -10.984  11.962  1.00 10.00      B   
ATOM   2526  CA  GLU B  65       1.963 -12.182  10.253  1.00 10.00      B   
ATOM   2527  CB  GLU B  65       2.485 -13.242  11.222  1.00 10.00      B   
ATOM   2528  CG  GLU B  65       3.716 -12.834  12.012  1.00 10.00      B   
ATOM   2529  CD  GLU B  65       4.147 -13.915  12.979  1.00 10.00      B   
ATOM   2530  OE1 GLU B  65       4.437 -13.596  14.148  1.00 10.00      B   
ATOM   2531  OE2 GLU B  65       4.187 -15.098  12.572  1.00 10.00      B   
ATOM   2532  C   GLU B  65       0.806 -12.768   9.453  1.00 10.00      B   
ATOM   2533  O   GLU B  65       1.001 -13.318   8.369  1.00 10.00      B   
ATOM   2534  N   SER B  66      -0.398 -12.629   9.994  1.00 10.00      B   
ATOM   2535  HN  SER B  66      -0.482 -12.173  10.858  1.00 10.00      B   
ATOM   2536  CA  SER B  66      -1.602 -13.139   9.356  1.00 10.00      B   
ATOM   2537  CB  SER B  66      -2.779 -12.992  10.318  1.00 10.00      B   
ATOM   2538  OG  SER B  66      -2.321 -13.018  11.663  1.00 10.00      B   
ATOM   2539  HG  SER B  66      -3.054 -13.242  12.248  1.00 10.00      B   
ATOM   2540  C   SER B  66      -1.891 -12.412   8.043  1.00 10.00      B   
ATOM   2541  O   SER B  66      -2.599 -12.930   7.183  1.00 10.00      B   
ATOM   2542  N   LEU B  67      -1.334 -11.215   7.893  1.00 10.00      B   
ATOM   2543  HN  LEU B  67      -0.771 -10.853   8.612  1.00 10.00      B   
ATOM   2544  CA  LEU B  67      -1.531 -10.428   6.682  1.00 10.00      B   
ATOM   2545  CB  LEU B  67      -1.953  -9.001   7.034  1.00 10.00      B   
ATOM   2546  CG  LEU B  67      -3.273  -8.857   7.795  1.00 10.00      B   
ATOM   2547  CD1 LEU B  67      -3.496  -7.411   8.211  1.00 10.00      B   
ATOM   2548  CD2 LEU B  67      -4.436  -9.361   6.955  1.00 10.00      B   
ATOM   2549  C   LEU B  67      -0.263 -10.415   5.835  1.00 10.00      B   
ATOM   2550  O   LEU B  67      -0.194  -9.736   4.810  1.00 10.00      B   
ATOM   2551  N   TYR B  68       0.735 -11.173   6.287  1.00 10.00      B   
ATOM   2552  HN  TYR B  68       0.600 -11.678   7.118  1.00 10.00      B   
ATOM   2553  CA  TYR B  68       2.019 -11.290   5.598  1.00 10.00      B   
ATOM   2554  CB  TYR B  68       1.880 -12.017   4.257  1.00 10.00      B   
ATOM   2555  CG  TYR B  68       1.628 -13.500   4.416  1.00 10.00      B   
ATOM   2556  CD1 TYR B  68       2.681 -14.381   4.627  1.00 10.00      B   
ATOM   2557  CD2 TYR B  68       0.339 -14.016   4.378  1.00 10.00      B   
ATOM   2558  CE1 TYR B  68       2.457 -15.731   4.794  1.00 10.00      B   
ATOM   2559  CE2 TYR B  68       0.106 -15.369   4.542  1.00 10.00      B   
ATOM   2560  CZ  TYR B  68       1.170 -16.220   4.750  1.00 10.00      B   
ATOM   2561  OH  TYR B  68       0.953 -17.566   4.916  1.00 10.00      B   
ATOM   2562  HH  TYR B  68       1.545 -17.903   5.598  1.00 10.00      B   
ATOM   2563  C   TYR B  68       2.738  -9.952   5.455  1.00 10.00      B   
ATOM   2564  O   TYR B  68       3.373  -9.673   4.435  1.00 10.00      B   
ATOM   2565  N   ILE B  69       2.634  -9.133   6.490  1.00 10.00      B   
ATOM   2566  HN  ILE B  69       2.103  -9.414   7.266  1.00 10.00      B   
ATOM   2567  CA  ILE B  69       3.284  -7.830   6.521  1.00 10.00      B   
ATOM   2568  CB  ILE B  69       2.272  -6.672   6.388  1.00 10.00      B   
ATOM   2569  CG1 ILE B  69       1.111  -6.844   7.372  1.00 10.00      B   
ATOM   2570  CG2 ILE B  69       1.761  -6.564   4.958  1.00 10.00      B   
ATOM   2571  CD1 ILE B  69       0.165  -5.663   7.424  1.00 10.00      B   
ATOM   2572  C   ILE B  69       4.048  -7.689   7.831  1.00 10.00      B   
ATOM   2573  O   ILE B  69       3.701  -8.334   8.821  1.00 10.00      B   
ATOM   2574  N   GLU B  70       5.086  -6.869   7.840  1.00 10.00      B   
ATOM   2575  HN  GLU B  70       5.329  -6.382   7.022  1.00 10.00      B   
ATOM   2576  CA  GLU B  70       5.877  -6.680   9.047  1.00 10.00      B   
ATOM   2577  CB  GLU B  70       7.013  -7.708   9.120  1.00 10.00      B   
ATOM   2578  CG  GLU B  70       8.000  -7.643   7.963  1.00 10.00      B   
ATOM   2579  CD  GLU B  70       9.424  -7.948   8.391  1.00 10.00      B   
ATOM   2580  OE1 GLU B  70      10.222  -6.999   8.542  1.00 10.00      B   
ATOM   2581  OE2 GLU B  70       9.754  -9.137   8.584  1.00 10.00      B   
ATOM   2582  C   GLU B  70       6.445  -5.271   9.135  1.00 10.00      B   
ATOM   2583  O   GLU B  70       6.476  -4.533   8.145  1.00 10.00      B   
ATOM   2584  N   ILE B  71       6.883  -4.901  10.331  1.00 10.00      B   
ATOM   2585  HN  ILE B  71       6.816  -5.534  11.082  1.00 10.00      B   
ATOM   2586  CA  ILE B  71       7.479  -3.596  10.557  1.00 10.00      B   
ATOM   2587  CB  ILE B  71       7.271  -3.114  12.008  1.00 10.00      B   
ATOM   2588  CG1 ILE B  71       5.824  -3.356  12.451  1.00 10.00      B   
ATOM   2589  CG2 ILE B  71       7.626  -1.639  12.130  1.00 10.00      B   
ATOM   2590  CD1 ILE B  71       5.593  -3.164  13.935  1.00 10.00      B   
ATOM   2591  C   ILE B  71       8.970  -3.699  10.263  1.00 10.00      B   
ATOM   2592  O   ILE B  71       9.783  -3.910  11.163  1.00 10.00      B   
ATOM   2593  N   LYS B  72       9.312  -3.581   8.992  1.00 10.00      B   
ATOM   2594  HN  LYS B  72       8.611  -3.397   8.329  1.00 10.00      B   
ATOM   2595  CA  LYS B  72      10.692  -3.698   8.547  1.00 10.00      B   
ATOM   2596  CB  LYS B  72      10.749  -3.818   7.021  1.00 10.00      B   
ATOM   2597  CG  LYS B  72      12.059  -4.366   6.470  1.00 10.00      B   
ATOM   2598  CD  LYS B  72      11.917  -4.761   5.006  1.00 10.00      B   
ATOM   2599  CE  LYS B  72      13.227  -5.282   4.437  1.00 10.00      B   
ATOM   2600  NZ  LYS B  72      13.091  -5.718   3.019  1.00 10.00      B   
ATOM   2601  HZ1 LYS B  72      12.588  -4.993   2.463  1.00 10.00      B   
ATOM   2602  HZ2 LYS B  72      12.560  -6.609   2.968  1.00 10.00      B   
ATOM   2603  HZ3 LYS B  72      14.040  -5.868   2.595  1.00 10.00      B   
ATOM   2604  C   LYS B  72      11.551  -2.535   9.029  1.00 10.00      B   
ATOM   2605  O   LYS B  72      11.297  -1.376   8.694  1.00 10.00      B   
ATOM   2606  N   ARG B  73      12.553  -2.857   9.834  1.00 10.00      B   
ATOM   2607  HN  ARG B  73      12.674  -3.795  10.089  1.00 10.00      B   
ATOM   2608  CA  ARG B  73      13.480  -1.866  10.353  1.00 10.00      B   
ATOM   2609  CB  ARG B  73      14.021  -2.323  11.711  1.00 10.00      B   
ATOM   2610  CG  ARG B  73      14.935  -1.322  12.399  1.00 10.00      B   
ATOM   2611  CD  ARG B  73      15.476  -1.889  13.702  1.00 10.00      B   
ATOM   2612  NE  ARG B  73      16.293  -0.921  14.436  1.00 10.00      B   
ATOM   2613  HE  ARG B  73      15.880  -0.054  14.651  1.00 10.00      B   
ATOM   2614  CZ  ARG B  73      17.545  -1.152  14.841  1.00 10.00      B   
ATOM   2615  NH1 ARG B  73      18.140  -2.307  14.563  1.00 10.00      B   
ATOM   2616 HH11 ARG B  73      17.631  -3.045  14.030  1.00 10.00      B   
ATOM   2617 HH12 ARG B  73      19.123  -2.485  14.879  1.00 10.00      B   
ATOM   2618  NH2 ARG B  73      18.199  -0.226  15.531  1.00 10.00      B   
ATOM   2619 HH21 ARG B  73      19.182  -0.398  15.841  1.00 10.00      B   
ATOM   2620 HH22 ARG B  73      17.728   0.674  15.776  1.00 10.00      B   
ATOM   2621  C   ARG B  73      14.622  -1.713   9.362  1.00 10.00      B   
ATOM   2622  O   ARG B  73      15.285  -2.693   9.018  1.00 10.00      B   
ATOM   2623  N   GLY B  74      14.842  -0.500   8.888  1.00 10.00      B   
ATOM   2624  HN  GLY B  74      14.289   0.253   9.200  1.00 10.00      B   
ATOM   2625  CA  GLY B  74      15.895  -0.279   7.924  1.00 10.00      B   
ATOM   2626  C   GLY B  74      16.839   0.834   8.310  1.00 10.00      B   
ATOM   2627  O   GLY B  74      16.740   1.403   9.397  1.00 10.00      B   
ATOM   2628  N   VAL B  75      17.751   1.143   7.401  1.00 10.00      B   
ATOM   2629  HN  VAL B  75      17.757   0.655   6.551  1.00 10.00      B   
ATOM   2630  CA  VAL B  75      18.739   2.183   7.608  1.00 10.00      B   
ATOM   2631  CB  VAL B  75      20.054   1.585   8.166  1.00 10.00      B   
ATOM   2632  CG1 VAL B  75      20.592   0.483   7.261  1.00 10.00      B   
ATOM   2633  CG2 VAL B  75      21.100   2.661   8.397  1.00 10.00      B   
ATOM   2634  C   VAL B  75      19.002   2.906   6.285  1.00 10.00      B   
ATOM   2635  O   VAL B  75      19.029   2.277   5.226  1.00 10.00      B   
ATOM   2636  N   THR B  76      19.148   4.220   6.340  1.00 10.00      B   
ATOM   2637  HN  THR B  76      19.074   4.679   7.205  1.00 10.00      B   
ATOM   2638  CA  THR B  76      19.404   5.007   5.143  1.00 10.00      B   
ATOM   2639  CB  THR B  76      18.992   6.469   5.358  1.00 10.00      B   
ATOM   2640  OG1 THR B  76      18.729   6.665   6.753  1.00 10.00      B   
ATOM   2641  HG1 THR B  76      19.142   7.496   7.041  1.00 10.00      B   
ATOM   2642  CG2 THR B  76      17.727   6.775   4.569  1.00 10.00      B   
ATOM   2643  C   THR B  76      20.871   4.914   4.715  1.00 10.00      B   
ATOM   2644  O   THR B  76      21.776   4.906   5.553  1.00 10.00      B   
ATOM   2645  N   GLU B  77      21.088   4.847   3.405  1.00 10.00      B   
ATOM   2646  HN  GLU B  77      20.322   4.882   2.799  1.00 10.00      B   
ATOM   2647  CA  GLU B  77      22.426   4.711   2.833  1.00 10.00      B   
ATOM   2648  CB  GLU B  77      22.350   4.533   1.314  1.00 10.00      B   
ATOM   2649  CG  GLU B  77      21.380   3.469   0.835  1.00 10.00      B   
ATOM   2650  CD  GLU B  77      21.603   3.107  -0.622  1.00 10.00      B   
ATOM   2651  OE1 GLU B  77      21.595   4.023  -1.470  1.00 10.00      B   
ATOM   2652  OE2 GLU B  77      21.793   1.911  -0.925  1.00 10.00      B   
ATOM   2653  C   GLU B  77      23.362   5.878   3.150  1.00 10.00      B   
ATOM   2654  O   GLU B  77      24.406   5.688   3.768  1.00 10.00      B   
ATOM   2655  N   ASP B  78      22.980   7.084   2.744  1.00 10.00      B   
ATOM   2656  HN  ASP B  78      22.106   7.190   2.309  1.00 10.00      B   
ATOM   2657  CA  ASP B  78      23.834   8.262   2.928  1.00 10.00      B   
ATOM   2658  CB  ASP B  78      23.548   9.348   1.885  1.00 10.00      B   
ATOM   2659  CG  ASP B  78      22.266  10.112   2.140  1.00 10.00      B   
ATOM   2660  OD1 ASP B  78      22.333  11.341   2.363  1.00 10.00      B   
ATOM   2661  OD2 ASP B  78      21.181   9.498   2.092  1.00 10.00      B   
ATOM   2662  C   ASP B  78      23.874   8.836   4.345  1.00 10.00      B   
ATOM   2663  O   ASP B  78      24.477   9.888   4.564  1.00 10.00      B   
ATOM   2664  N   ASP B  79      23.261   8.164   5.306  1.00 10.00      B   
ATOM   2665  HN  ASP B  79      22.798   7.325   5.094  1.00 10.00      B   
ATOM   2666  CA  ASP B  79      23.294   8.644   6.686  1.00 10.00      B   
ATOM   2667  CB  ASP B  79      22.219   9.695   7.026  1.00 10.00      B   
ATOM   2668  CG  ASP B  79      20.789   9.262   6.772  1.00 10.00      B   
ATOM   2669  OD1 ASP B  79      20.216   8.557   7.626  1.00 10.00      B   
ATOM   2670  OD2 ASP B  79      20.213   9.654   5.734  1.00 10.00      B   
ATOM   2671  C   ASP B  79      23.396   7.505   7.702  1.00 10.00      B   
ATOM   2672  O   ASP B  79      24.494   7.166   8.140  1.00 10.00      B   
ATOM   2673  N   GLY B  80      22.273   6.912   8.077  1.00 10.00      B   
ATOM   2674  HN  GLY B  80      21.411   7.229   7.723  1.00 10.00      B   
ATOM   2675  CA  GLY B  80      22.316   5.814   9.023  1.00 10.00      B   
ATOM   2676  C   GLY B  80      21.173   5.821  10.019  1.00 10.00      B   
ATOM   2677  O   GLY B  80      21.269   5.206  11.080  1.00 10.00      B   
ATOM   2678  N   ARG B  81      20.092   6.508   9.689  1.00 10.00      B   
ATOM   2679  HN  ARG B  81      20.063   6.987   8.833  1.00 10.00      B   
ATOM   2680  CA  ARG B  81      18.940   6.568  10.578  1.00 10.00      B   
ATOM   2681  CB  ARG B  81      18.086   7.794  10.273  1.00 10.00      B   
ATOM   2682  CG  ARG B  81      18.673   9.101  10.768  1.00 10.00      B   
ATOM   2683  CD  ARG B  81      18.028  10.278  10.064  1.00 10.00      B   
ATOM   2684  NE  ARG B  81      18.272  10.236   8.624  1.00 10.00      B   
ATOM   2685  HE  ARG B  81      19.104   9.792   8.322  1.00 10.00      B   
ATOM   2686  CZ  ARG B  81      17.456  10.751   7.707  1.00 10.00      B   
ATOM   2687  NH1 ARG B  81      16.313  11.318   8.071  1.00 10.00      B   
ATOM   2688 HH11 ARG B  81      15.676  11.721   7.350  1.00 10.00      B   
ATOM   2689 HH12 ARG B  81      16.045  11.362   9.076  1.00 10.00      B   
ATOM   2690  NH2 ARG B  81      17.782  10.685   6.422  1.00 10.00      B   
ATOM   2691 HH21 ARG B  81      17.147  11.087   5.699  1.00 10.00      B   
ATOM   2692 HH22 ARG B  81      18.682  10.227   6.127  1.00 10.00      B   
ATOM   2693  C   ARG B  81      18.094   5.306  10.467  1.00 10.00      B   
ATOM   2694  O   ARG B  81      17.688   4.915   9.371  1.00 10.00      B   
ATOM   2695  N   PRO B  82      17.842   4.643  11.603  1.00 10.00      B   
ATOM   2696  CA  PRO B  82      17.026   3.433  11.647  1.00 10.00      B   
ATOM   2697  CB  PRO B  82      17.297   2.855  13.046  1.00 10.00      B   
ATOM   2698  CG  PRO B  82      18.414   3.673  13.613  1.00 10.00      B   
ATOM   2699  CD  PRO B  82      18.340   5.006  12.932  1.00 10.00      B   
ATOM   2700  C   PRO B  82      15.548   3.777  11.490  1.00 10.00      B   
ATOM   2701  O   PRO B  82      14.903   4.252  12.429  1.00 10.00      B   
ATOM   2702  N   ILE B  83      15.027   3.559  10.296  1.00 10.00      B   
ATOM   2703  HN  ILE B  83      15.597   3.183   9.590  1.00 10.00      B   
ATOM   2704  CA  ILE B  83      13.634   3.856  10.000  1.00 10.00      B   
ATOM   2705  CB  ILE B  83      13.474   4.524   8.619  1.00 10.00      B   
ATOM   2706  CG1 ILE B  83      14.199   3.711   7.540  1.00 10.00      B   
ATOM   2707  CG2 ILE B  83      13.993   5.954   8.659  1.00 10.00      B   
ATOM   2708  CD1 ILE B  83      13.992   4.231   6.134  1.00 10.00      B   
ATOM   2709  C   ILE B  83      12.766   2.605  10.066  1.00 10.00      B   
ATOM   2710  O   ILE B  83      13.273   1.481  10.085  1.00 10.00      B   
ATOM   2711  N   TYR B  84      11.456   2.810  10.106  1.00 10.00      B   
ATOM   2712  HN  TYR B  84      11.118   3.728  10.078  1.00 10.00      B   
ATOM   2713  CA  TYR B  84      10.501   1.712  10.171  1.00 10.00      B   
ATOM   2714  CB  TYR B  84       9.837   1.658  11.554  1.00 10.00      B   
ATOM   2715  CG  TYR B  84      10.783   1.444  12.718  1.00 10.00      B   
ATOM   2716  CD1 TYR B  84      11.265   2.521  13.453  1.00 10.00      B   
ATOM   2717  CD2 TYR B  84      11.181   0.166  13.092  1.00 10.00      B   
ATOM   2718  CE1 TYR B  84      12.117   2.332  14.524  1.00 10.00      B   
ATOM   2719  CE2 TYR B  84      12.034  -0.031  14.162  1.00 10.00      B   
ATOM   2720  CZ  TYR B  84      12.498   1.055  14.875  1.00 10.00      B   
ATOM   2721  OH  TYR B  84      13.345   0.864  15.944  1.00 10.00      B   
ATOM   2722  HH  TYR B  84      12.949   1.247  16.735  1.00 10.00      B   
ATOM   2723  C   TYR B  84       9.424   1.912   9.112  1.00 10.00      B   
ATOM   2724  O   TYR B  84       9.020   3.044   8.845  1.00 10.00      B   
ATOM   2725  N   ALA B  85       8.966   0.822   8.510  1.00 10.00      B   
ATOM   2726  HN  ALA B  85       9.337  -0.055   8.754  1.00 10.00      B   
ATOM   2727  CA  ALA B  85       7.931   0.894   7.489  1.00 10.00      B   
ATOM   2728  CB  ALA B  85       8.540   1.234   6.135  1.00 10.00      B   
ATOM   2729  C   ALA B  85       7.153  -0.414   7.409  1.00 10.00      B   
ATOM   2730  O   ALA B  85       7.702  -1.490   7.656  1.00 10.00      B   
ATOM   2731  N   LEU B  86       5.870  -0.315   7.082  1.00 10.00      B   
ATOM   2732  HN  LEU B  86       5.487   0.571   6.920  1.00 10.00      B   
ATOM   2733  CA  LEU B  86       5.019  -1.490   6.952  1.00 10.00      B   
ATOM   2734  CB  LEU B  86       3.550  -1.119   7.169  1.00 10.00      B   
ATOM   2735  CG  LEU B  86       3.184  -0.583   8.556  1.00 10.00      B   
ATOM   2736  CD1 LEU B  86       1.735  -0.123   8.582  1.00 10.00      B   
ATOM   2737  CD2 LEU B  86       3.433  -1.638   9.623  1.00 10.00      B   
ATOM   2738  C   LEU B  86       5.215  -2.109   5.575  1.00 10.00      B   
ATOM   2739  O   LEU B  86       4.509  -1.772   4.618  1.00 10.00      B   
ATOM   2740  N   VAL B  87       6.182  -3.005   5.488  1.00 10.00      B   
ATOM   2741  HN  VAL B  87       6.679  -3.244   6.299  1.00 10.00      B   
ATOM   2742  CA  VAL B  87       6.523  -3.662   4.236  1.00 10.00      B   
ATOM   2743  CB  VAL B  87       8.056  -3.834   4.109  1.00 10.00      B   
ATOM   2744  CG1 VAL B  87       8.440  -4.418   2.757  1.00 10.00      B   
ATOM   2745  CG2 VAL B  87       8.764  -2.505   4.332  1.00 10.00      B   
ATOM   2746  C   VAL B  87       5.843  -5.023   4.123  1.00 10.00      B   
ATOM   2747  O   VAL B  87       5.603  -5.698   5.127  1.00 10.00      B   
ATOM   2748  N   ASN B  88       5.524  -5.407   2.895  1.00 10.00      B   
ATOM   2749  HN  ASN B  88       5.746  -4.818   2.144  1.00 10.00      B   
ATOM   2750  CA  ASN B  88       4.881  -6.683   2.622  1.00 10.00      B   
ATOM   2751  CB  ASN B  88       4.021  -6.567   1.359  1.00 10.00      B   
ATOM   2752  CG  ASN B  88       2.975  -7.657   1.255  1.00 10.00      B   
ATOM   2753  OD1 ASN B  88       3.299  -8.827   1.070  1.00 10.00      B   
ATOM   2754  ND2 ASN B  88       1.710  -7.276   1.359  1.00 10.00      B   
ATOM   2755 HD21 ASN B  88       1.516  -6.325   1.496  1.00 10.00      B   
ATOM   2756 HD22 ASN B  88       1.018  -7.964   1.291  1.00 10.00      B   
ATOM   2757  C   ASN B  88       5.950  -7.756   2.426  1.00 10.00      B   
ATOM   2758  O   ASN B  88       7.052  -7.456   1.965  1.00 10.00      B   
ATOM   2759  N   LEU B  89       5.634  -8.996   2.778  1.00 10.00      B   
ATOM   2760  HN  LEU B  89       4.739  -9.183   3.142  1.00 10.00      B   
ATOM   2761  CA  LEU B  89       6.589 -10.091   2.641  1.00 10.00      B   
ATOM   2762  CB  LEU B  89       6.299 -11.194   3.661  1.00 10.00      B   
ATOM   2763  CG  LEU B  89       6.535 -10.831   5.130  1.00 10.00      B   
ATOM   2764  CD1 LEU B  89       6.129 -11.982   6.035  1.00 10.00      B   
ATOM   2765  CD2 LEU B  89       7.989 -10.456   5.364  1.00 10.00      B   
ATOM   2766  C   LEU B  89       6.614 -10.665   1.224  1.00 10.00      B   
ATOM   2767  O   LEU B  89       7.498 -11.450   0.883  1.00 10.00      B   
ATOM   2768  N   ALA B  90       5.643 -10.281   0.408  1.00 10.00      B   
ATOM   2769  HN  ALA B  90       4.956  -9.661   0.738  1.00 10.00      B   
ATOM   2770  CA  ALA B  90       5.569 -10.762  -0.967  1.00 10.00      B   
ATOM   2771  CB  ALA B  90       4.167 -10.569  -1.528  1.00 10.00      B   
ATOM   2772  C   ALA B  90       6.602 -10.066  -1.851  1.00 10.00      B   
ATOM   2773  O   ALA B  90       7.082  -8.981  -1.524  1.00 10.00      B   
ATOM   2774  N   THR B  91       6.938 -10.699  -2.971  1.00 10.00      B   
ATOM   2775  HN  THR B  91       6.529 -11.567  -3.166  1.00 10.00      B   
ATOM   2776  CA  THR B  91       7.910 -10.149  -3.911  1.00 10.00      B   
ATOM   2777  CB  THR B  91       8.520 -11.266  -4.797  1.00 10.00      B   
ATOM   2778  OG1 THR B  91       9.548 -10.741  -5.645  1.00 10.00      B   
ATOM   2779  HG1 THR B  91      10.348 -11.287  -5.558  1.00 10.00      B   
ATOM   2780  CG2 THR B  91       7.450 -11.936  -5.648  1.00 10.00      B   
ATOM   2781  C   THR B  91       7.267  -9.068  -4.787  1.00 10.00      B   
ATOM   2782  O   THR B  91       7.949  -8.219  -5.359  1.00 10.00      B   
ATOM   2783  N   THR B  92       5.945  -9.094  -4.870  1.00 10.00      B   
ATOM   2784  HN  THR B  92       5.449  -9.787  -4.385  1.00 10.00      B   
ATOM   2785  CA  THR B  92       5.207  -8.130  -5.670  1.00 10.00      B   
ATOM   2786  CB  THR B  92       3.853  -8.720  -6.097  1.00 10.00      B   
ATOM   2787  OG1 THR B  92       3.921 -10.150  -5.987  1.00 10.00      B   
ATOM   2788  HG1 THR B  92       4.457 -10.501  -6.705  1.00 10.00      B   
ATOM   2789  CG2 THR B  92       3.545  -8.350  -7.540  1.00 10.00      B   
ATOM   2790  C   THR B  92       4.982  -6.823  -4.904  1.00 10.00      B   
ATOM   2791  O   THR B  92       3.842  -6.414  -4.668  1.00 10.00      B   
ATOM   2792  N   SER B  93       6.076  -6.166  -4.532  1.00 10.00      B   
ATOM   2793  HN  SER B  93       6.958  -6.549  -4.739  1.00 10.00      B   
ATOM   2794  CA  SER B  93       6.013  -4.909  -3.794  1.00 10.00      B   
ATOM   2795  CB  SER B  93       7.409  -4.526  -3.313  1.00 10.00      B   
ATOM   2796  OG  SER B  93       8.132  -5.667  -2.885  1.00 10.00      B   
ATOM   2797  HG  SER B  93       8.555  -5.474  -2.038  1.00 10.00      B   
ATOM   2798  C   SER B  93       5.430  -3.782  -4.647  1.00 10.00      B   
ATOM   2799  O   SER B  93       5.019  -2.747  -4.123  1.00 10.00      B   
ATOM   2800  N   ILE B  94       5.387  -4.000  -5.960  1.00 10.00      B   
ATOM   2801  HN  ILE B  94       5.731  -4.846  -6.308  1.00 10.00      B   
ATOM   2802  CA  ILE B  94       4.857  -3.013  -6.903  1.00 10.00      B   
ATOM   2803  CB  ILE B  94       4.947  -3.522  -8.362  1.00 10.00      B   
ATOM   2804  CG1 ILE B  94       4.488  -2.446  -9.355  1.00 10.00      B   
ATOM   2805  CG2 ILE B  94       4.151  -4.808  -8.541  1.00 10.00      B   
ATOM   2806  CD1 ILE B  94       4.639  -2.846 -10.808  1.00 10.00      B   
ATOM   2807  C   ILE B  94       3.410  -2.634  -6.565  1.00 10.00      B   
ATOM   2808  O   ILE B  94       2.943  -1.548  -6.911  1.00 10.00      B   
ATOM   2809  N   SER B  95       2.718  -3.523  -5.858  1.00 10.00      B   
ATOM   2810  HN  SER B  95       3.151  -4.363  -5.599  1.00 10.00      B   
ATOM   2811  CA  SER B  95       1.334  -3.292  -5.461  1.00 10.00      B   
ATOM   2812  CB  SER B  95       0.798  -4.513  -4.713  1.00 10.00      B   
ATOM   2813  OG  SER B  95       1.222  -5.713  -5.347  1.00 10.00      B   
ATOM   2814  HG  SER B  95       1.936  -6.113  -4.831  1.00 10.00      B   
ATOM   2815  C   SER B  95       1.196  -2.027  -4.606  1.00 10.00      B   
ATOM   2816  O   SER B  95       0.145  -1.384  -4.595  1.00 10.00      B   
ATOM   2817  N   LYS B  96       2.269  -1.662  -3.906  1.00 10.00      B   
ATOM   2818  HN  LYS B  96       3.086  -2.205  -3.963  1.00 10.00      B   
ATOM   2819  CA  LYS B  96       2.263  -0.468  -3.068  1.00 10.00      B   
ATOM   2820  CB  LYS B  96       3.520  -0.409  -2.192  1.00 10.00      B   
ATOM   2821  CG  LYS B  96       3.501  -1.351  -0.994  1.00 10.00      B   
ATOM   2822  CD  LYS B  96       2.357  -1.022  -0.046  1.00 10.00      B   
ATOM   2823  CE  LYS B  96       2.571  -1.634   1.331  1.00 10.00      B   
ATOM   2824  NZ  LYS B  96       3.567  -0.873   2.132  1.00 10.00      B   
ATOM   2825  HZ1 LYS B  96       3.307   0.132   2.167  1.00 10.00      B   
ATOM   2826  HZ2 LYS B  96       4.519  -0.957   1.702  1.00 10.00      B   
ATOM   2827  HZ3 LYS B  96       3.610  -1.244   3.105  1.00 10.00      B   
ATOM   2828  C   LYS B  96       2.169   0.783  -3.936  1.00 10.00      B   
ATOM   2829  O   LYS B  96       1.426   1.717  -3.627  1.00 10.00      B   
ATOM   2830  N   MET B  97       2.913   0.783  -5.035  1.00 10.00      B   
ATOM   2831  HN  MET B  97       3.472   0.001  -5.233  1.00 10.00      B   
ATOM   2832  CA  MET B  97       2.915   1.910  -5.957  1.00 10.00      B   
ATOM   2833  CB  MET B  97       4.158   1.888  -6.845  1.00 10.00      B   
ATOM   2834  CG  MET B  97       5.274   2.805  -6.376  1.00 10.00      B   
ATOM   2835  SD  MET B  97       6.402   3.256  -7.707  1.00 10.00      B   
ATOM   2836  CE  MET B  97       5.312   4.204  -8.770  1.00 10.00      B   
ATOM   2837  C   MET B  97       1.661   1.899  -6.817  1.00 10.00      B   
ATOM   2838  O   MET B  97       1.080   2.948  -7.100  1.00 10.00      B   
ATOM   2839  N   ALA B  98       1.232   0.702  -7.208  1.00 10.00      B   
ATOM   2840  HN  ALA B  98       1.741  -0.096  -6.940  1.00 10.00      B   
ATOM   2841  CA  ALA B  98       0.038   0.532  -8.034  1.00 10.00      B   
ATOM   2842  CB  ALA B  98       0.046  -0.840  -8.691  1.00 10.00      B   
ATOM   2843  C   ALA B  98      -1.233   0.723  -7.206  1.00 10.00      B   
ATOM   2844  O   ALA B  98      -2.183  -0.059  -7.303  1.00 10.00      B   
ATOM   2845  N   THR B  99      -1.238   1.777  -6.408  1.00 10.00      B   
ATOM   2846  HN  THR B  99      -0.454   2.366  -6.409  1.00 10.00      B   
ATOM   2847  CA  THR B  99      -2.360   2.106  -5.548  1.00 10.00      B   
ATOM   2848  CB  THR B  99      -2.235   1.394  -4.178  1.00 10.00      B   
ATOM   2849  OG1 THR B  99      -2.257  -0.026  -4.370  1.00 10.00      B   
ATOM   2850  HG1 THR B  99      -1.351  -0.357  -4.439  1.00 10.00      B   
ATOM   2851  CG2 THR B  99      -3.375   1.787  -3.246  1.00 10.00      B   
ATOM   2852  C   THR B  99      -2.432   3.618  -5.334  1.00 10.00      B   
ATOM   2853  O   THR B  99      -3.513   4.209  -5.368  1.00 10.00      B   
ATOM   2854  N   ASP B 100      -1.269   4.235  -5.145  1.00 10.00      B   
ATOM   2855  HN  ASP B 100      -0.443   3.710  -5.157  1.00 10.00      B   
ATOM   2856  CA  ASP B 100      -1.187   5.676  -4.910  1.00 10.00      B   
ATOM   2857  CB  ASP B 100      -0.218   5.952  -3.753  1.00 10.00      B   
ATOM   2858  CG  ASP B 100      -0.454   7.286  -3.066  1.00 10.00      B   
ATOM   2859  OD1 ASP B 100      -1.344   7.354  -2.190  1.00 10.00      B   
ATOM   2860  OD2 ASP B 100       0.267   8.258  -3.370  1.00 10.00      B   
ATOM   2861  C   ASP B 100      -0.718   6.414  -6.162  1.00 10.00      B   
ATOM   2862  O   ASP B 100      -0.720   7.645  -6.211  1.00 10.00      B   
ATOM   2863  N   PHE B 101      -0.319   5.662  -7.179  1.00 10.00      B   
ATOM   2864  HN  PHE B 101      -0.357   4.687  -7.102  1.00 10.00      B   
ATOM   2865  CA  PHE B 101       0.166   6.256  -8.414  1.00 10.00      B   
ATOM   2866  CB  PHE B 101       1.649   5.932  -8.612  1.00 10.00      B   
ATOM   2867  CG  PHE B 101       2.537   6.502  -7.542  1.00 10.00      B   
ATOM   2868  CD1 PHE B 101       3.019   7.796  -7.642  1.00 10.00      B   
ATOM   2869  CD2 PHE B 101       2.883   5.748  -6.433  1.00 10.00      B   
ATOM   2870  CE1 PHE B 101       3.828   8.327  -6.656  1.00 10.00      B   
ATOM   2871  CE2 PHE B 101       3.693   6.272  -5.444  1.00 10.00      B   
ATOM   2872  CZ  PHE B 101       4.166   7.564  -5.555  1.00 10.00      B   
ATOM   2873  C   PHE B 101      -0.651   5.798  -9.616  1.00 10.00      B   
ATOM   2874  O   PHE B 101      -1.121   4.659  -9.663  1.00 10.00      B   
ATOM   2875  N   ALA B 102      -0.826   6.703 -10.573  1.00 10.00      B   
ATOM   2876  HN  ALA B 102      -0.443   7.605 -10.447  1.00 10.00      B   
ATOM   2877  CA  ALA B 102      -1.585   6.426 -11.786  1.00 10.00      B   
ATOM   2878  CB  ALA B 102      -2.133   7.723 -12.367  1.00 10.00      B   
ATOM   2879  C   ALA B 102      -0.746   5.680 -12.827  1.00 10.00      B   
ATOM   2880  O   ALA B 102       0.347   5.194 -12.526  1.00 10.00      B   
ATOM   2881  N   GLU B 103      -1.262   5.621 -14.053  1.00 10.00      B   
ATOM   2882  HN  GLU B 103      -2.114   6.075 -14.229  1.00 10.00      B   
ATOM   2883  CA  GLU B 103      -0.600   4.927 -15.155  1.00 10.00      B   
ATOM   2884  CB  GLU B 103      -1.443   5.033 -16.429  1.00 10.00      B   
ATOM   2885  CG  GLU B 103      -2.717   4.205 -16.410  1.00 10.00      B   
ATOM   2886  CD  GLU B 103      -2.444   2.721 -16.527  1.00 10.00      B   
ATOM   2887  OE1 GLU B 103      -2.292   2.060 -15.481  1.00 10.00      B   
ATOM   2888  OE2 GLU B 103      -2.390   2.209 -17.667  1.00 10.00      B   
ATOM   2889  C   GLU B 103       0.804   5.464 -15.421  1.00 10.00      B   
ATOM   2890  O   GLU B 103       1.797   4.760 -15.222  1.00 10.00      B   
ATOM   2891  N   ASN B 104       0.879   6.714 -15.859  1.00 10.00      B   
ATOM   2892  HN  ASN B 104       0.050   7.231 -15.971  1.00 10.00      B   
ATOM   2893  CA  ASN B 104       2.159   7.345 -16.176  1.00 10.00      B   
ATOM   2894  CB  ASN B 104       1.967   8.744 -16.769  1.00 10.00      B   
ATOM   2895  CG  ASN B 104       0.826   9.497 -16.121  1.00 10.00      B   
ATOM   2896  OD1 ASN B 104       1.001  10.150 -15.096  1.00 10.00      B   
ATOM   2897  ND2 ASN B 104      -0.349   9.409 -16.720  1.00 10.00      B   
ATOM   2898 HD21 ASN B 104      -0.414   8.874 -17.545  1.00 10.00      B   
ATOM   2899 HD22 ASN B 104      -1.120   9.863 -16.303  1.00 10.00      B   
ATOM   2900  C   ASN B 104       3.093   7.388 -14.971  1.00 10.00      B   
ATOM   2901  O   ASN B 104       4.301   7.210 -15.116  1.00 10.00      B   
ATOM   2902  N   GLU B 105       2.532   7.610 -13.785  1.00 10.00      B   
ATOM   2903  HN  GLU B 105       1.563   7.750 -13.732  1.00 10.00      B   
ATOM   2904  CA  GLU B 105       3.329   7.662 -12.562  1.00 10.00      B   
ATOM   2905  CB  GLU B 105       2.453   7.990 -11.356  1.00 10.00      B   
ATOM   2906  CG  GLU B 105       1.755   9.336 -11.419  1.00 10.00      B   
ATOM   2907  CD  GLU B 105       1.089   9.686 -10.103  1.00 10.00      B   
ATOM   2908  OE1 GLU B 105       1.670  10.465  -9.322  1.00 10.00      B   
ATOM   2909  OE2 GLU B 105      -0.009   9.165  -9.828  1.00 10.00      B   
ATOM   2910  C   GLU B 105       4.034   6.329 -12.326  1.00 10.00      B   
ATOM   2911  O   GLU B 105       5.213   6.287 -11.964  1.00 10.00      B   
ATOM   2912  N   LEU B 106       3.300   5.242 -12.548  1.00 10.00      B   
ATOM   2913  HN  LEU B 106       2.367   5.352 -12.842  1.00 10.00      B   
ATOM   2914  CA  LEU B 106       3.829   3.895 -12.365  1.00 10.00      B   
ATOM   2915  CB  LEU B 106       2.727   2.848 -12.560  1.00 10.00      B   
ATOM   2916  CG  LEU B 106       1.914   2.481 -11.317  1.00 10.00      B   
ATOM   2917  CD1 LEU B 106       0.693   1.662 -11.703  1.00 10.00      B   
ATOM   2918  CD2 LEU B 106       2.778   1.717 -10.327  1.00 10.00      B   
ATOM   2919  C   LEU B 106       4.989   3.608 -13.312  1.00 10.00      B   
ATOM   2920  O   LEU B 106       5.935   2.907 -12.951  1.00 10.00      B   
ATOM   2921  N   ASP B 107       4.912   4.147 -14.521  1.00 10.00      B   
ATOM   2922  HN  ASP B 107       4.130   4.694 -14.755  1.00 10.00      B   
ATOM   2923  CA  ASP B 107       5.961   3.934 -15.512  1.00 10.00      B   
ATOM   2924  CB  ASP B 107       5.417   4.008 -16.938  1.00 10.00      B   
ATOM   2925  CG  ASP B 107       6.434   3.542 -17.962  1.00 10.00      B   
ATOM   2926  OD1 ASP B 107       6.853   2.367 -17.902  1.00 10.00      B   
ATOM   2927  OD2 ASP B 107       6.814   4.342 -18.837  1.00 10.00      B   
ATOM   2928  C   ASP B 107       7.121   4.906 -15.326  1.00 10.00      B   
ATOM   2929  O   ASP B 107       8.279   4.556 -15.564  1.00 10.00      B   
ATOM   2930  N   LEU B 108       6.809   6.123 -14.892  1.00 10.00      B   
ATOM   2931  HN  LEU B 108       5.864   6.347 -14.739  1.00 10.00      B   
ATOM   2932  CA  LEU B 108       7.826   7.144 -14.660  1.00 10.00      B   
ATOM   2933  CB  LEU B 108       7.185   8.458 -14.196  1.00 10.00      B   
ATOM   2934  CG  LEU B 108       8.139   9.639 -13.975  1.00 10.00      B   
ATOM   2935  CD1 LEU B 108       8.861  10.002 -15.265  1.00 10.00      B   
ATOM   2936  CD2 LEU B 108       7.389  10.841 -13.423  1.00 10.00      B   
ATOM   2937  C   LEU B 108       8.849   6.663 -13.639  1.00 10.00      B   
ATOM   2938  O   LEU B 108      10.054   6.867 -13.805  1.00 10.00      B   
ATOM   2939  N   PHE B 109       8.368   5.999 -12.594  1.00 10.00      B   
ATOM   2940  HN  PHE B 109       7.398   5.863 -12.515  1.00 10.00      B   
ATOM   2941  CA  PHE B 109       9.247   5.481 -11.559  1.00 10.00      B   
ATOM   2942  CB  PHE B 109       8.440   4.908 -10.395  1.00 10.00      B   
ATOM   2943  CG  PHE B 109       9.280   4.527  -9.207  1.00 10.00      B   
ATOM   2944  CD1 PHE B 109       9.604   3.202  -8.966  1.00 10.00      B   
ATOM   2945  CD2 PHE B 109       9.747   5.495  -8.333  1.00 10.00      B   
ATOM   2946  CE1 PHE B 109      10.376   2.850  -7.876  1.00 10.00      B   
ATOM   2947  CE2 PHE B 109      10.519   5.150  -7.241  1.00 10.00      B   
ATOM   2948  CZ  PHE B 109      10.835   3.825  -7.011  1.00 10.00      B   
ATOM   2949  C   PHE B 109      10.179   4.418 -12.127  1.00 10.00      B   
ATOM   2950  O   PHE B 109      11.327   4.306 -11.707  1.00 10.00      B   
ATOM   2951  N   ARG B 110       9.687   3.651 -13.097  1.00 10.00      B   
ATOM   2952  HN  ARG B 110       8.771   3.808 -13.414  1.00 10.00      B   
ATOM   2953  CA  ARG B 110      10.490   2.603 -13.717  1.00 10.00      B   
ATOM   2954  CB  ARG B 110       9.660   1.765 -14.696  1.00 10.00      B   
ATOM   2955  CG  ARG B 110       8.286   1.374 -14.183  1.00 10.00      B   
ATOM   2956  CD  ARG B 110       8.369   0.524 -12.926  1.00 10.00      B   
ATOM   2957  NE  ARG B 110       8.097  -0.887 -13.201  1.00 10.00      B   
ATOM   2958  HE  ARG B 110       8.862  -1.505 -13.173  1.00 10.00      B   
ATOM   2959  CZ  ARG B 110       6.887  -1.373 -13.482  1.00 10.00      B   
ATOM   2960  NH1 ARG B 110       5.831  -0.568 -13.518  1.00 10.00      B   
ATOM   2961 HH11 ARG B 110       5.940   0.451 -13.325  1.00 10.00      B   
ATOM   2962 HH12 ARG B 110       4.886  -0.955 -13.741  1.00 10.00      B   
ATOM   2963  NH2 ARG B 110       6.735  -2.668 -13.724  1.00 10.00      B   
ATOM   2964 HH21 ARG B 110       7.556  -3.309 -13.691  1.00 10.00      B   
ATOM   2965 HH22 ARG B 110       5.790  -3.052 -13.954  1.00 10.00      B   
ATOM   2966  C   ARG B 110      11.666   3.228 -14.446  1.00 10.00      B   
ATOM   2967  O   ARG B 110      12.804   2.790 -14.292  1.00 10.00      B   
ATOM   2968  N   LYS B 111      11.375   4.273 -15.215  1.00 10.00      B   
ATOM   2969  HN  LYS B 111      10.442   4.573 -15.275  1.00 10.00      B   
ATOM   2970  CA  LYS B 111      12.395   4.987 -15.972  1.00 10.00      B   
ATOM   2971  CB  LYS B 111      11.761   6.142 -16.750  1.00 10.00      B   
ATOM   2972  CG  LYS B 111      10.649   5.720 -17.693  1.00 10.00      B   
ATOM   2973  CD  LYS B 111      11.196   4.974 -18.896  1.00 10.00      B   
ATOM   2974  CE  LYS B 111      10.084   4.584 -19.852  1.00 10.00      B   
ATOM   2975  NZ  LYS B 111       9.281   3.444 -19.338  1.00 10.00      B   
ATOM   2976  HZ1 LYS B 111       8.295   3.750 -19.155  1.00 10.00      B   
ATOM   2977  HZ2 LYS B 111       9.689   3.083 -18.455  1.00 10.00      B   
ATOM   2978  HZ3 LYS B 111       9.268   2.675 -20.037  1.00 10.00      B   
ATOM   2979  C   LYS B 111      13.456   5.534 -15.030  1.00 10.00      B   
ATOM   2980  O   LYS B 111      14.655   5.403 -15.281  1.00 10.00      B   
ATOM   2981  N   ALA B 112      12.999   6.142 -13.942  1.00 10.00      B   
ATOM   2982  HN  ALA B 112      12.029   6.218 -13.810  1.00 10.00      B   
ATOM   2983  CA  ALA B 112      13.893   6.705 -12.946  1.00 10.00      B   
ATOM   2984  CB  ALA B 112      13.107   7.493 -11.907  1.00 10.00      B   
ATOM   2985  C   ALA B 112      14.714   5.607 -12.278  1.00 10.00      B   
ATOM   2986  O   ALA B 112      15.932   5.717 -12.174  1.00 10.00      B   
ATOM   2987  N   LEU B 113      14.035   4.544 -11.849  1.00 10.00      B   
ATOM   2988  HN  LEU B 113      13.059   4.517 -11.984  1.00 10.00      B   
ATOM   2989  CA  LEU B 113      14.686   3.414 -11.185  1.00 10.00      B   
ATOM   2990  CB  LEU B 113      13.659   2.325 -10.852  1.00 10.00      B   
ATOM   2991  CG  LEU B 113      14.197   1.056 -10.187  1.00 10.00      B   
ATOM   2992  CD1 LEU B 113      14.751   1.364  -8.803  1.00 10.00      B   
ATOM   2993  CD2 LEU B 113      13.112  -0.006 -10.110  1.00 10.00      B   
ATOM   2994  C   LEU B 113      15.810   2.832 -12.041  1.00 10.00      B   
ATOM   2995  O   LEU B 113      16.909   2.574 -11.544  1.00 10.00      B   
ATOM   2996  N   GLU B 114      15.534   2.640 -13.325  1.00 10.00      B   
ATOM   2997  HN  GLU B 114      14.639   2.868 -13.663  1.00 10.00      B   
ATOM   2998  CA  GLU B 114      16.523   2.096 -14.247  1.00 10.00      B   
ATOM   2999  CB  GLU B 114      15.911   1.871 -15.633  1.00 10.00      B   
ATOM   3000  CG  GLU B 114      14.827   0.802 -15.656  1.00 10.00      B   
ATOM   3001  CD  GLU B 114      14.199   0.620 -17.023  1.00 10.00      B   
ATOM   3002  OE1 GLU B 114      13.354   1.450 -17.415  1.00 10.00      B   
ATOM   3003  OE2 GLU B 114      14.544  -0.366 -17.711  1.00 10.00      B   
ATOM   3004  C   GLU B 114      17.747   3.005 -14.325  1.00 10.00      B   
ATOM   3005  O   GLU B 114      18.881   2.529 -14.339  1.00 10.00      B   
ATOM   3006  N   LEU B 115      17.512   4.315 -14.341  1.00 10.00      B   
ATOM   3007  HN  LEU B 115      16.583   4.634 -14.317  1.00 10.00      B   
ATOM   3008  CA  LEU B 115      18.598   5.287 -14.399  1.00 10.00      B   
ATOM   3009  CB  LEU B 115      18.065   6.678 -14.741  1.00 10.00      B   
ATOM   3010  CG  LEU B 115      17.418   6.833 -16.118  1.00 10.00      B   
ATOM   3011  CD1 LEU B 115      16.840   8.230 -16.279  1.00 10.00      B   
ATOM   3012  CD2 LEU B 115      18.420   6.532 -17.225  1.00 10.00      B   
ATOM   3013  C   LEU B 115      19.365   5.328 -13.078  1.00 10.00      B   
ATOM   3014  O   LEU B 115      20.565   5.620 -13.053  1.00 10.00      B   
ATOM   3015  N   ILE B 116      18.661   5.046 -11.985  1.00 10.00      B   
ATOM   3016  HN  ILE B 116      17.700   4.857 -12.073  1.00 10.00      B   
ATOM   3017  CA  ILE B 116      19.266   5.024 -10.656  1.00 10.00      B   
ATOM   3018  CB  ILE B 116      18.213   4.725  -9.559  1.00 10.00      B   
ATOM   3019  CG1 ILE B 116      17.170   5.844  -9.468  1.00 10.00      B   
ATOM   3020  CG2 ILE B 116      18.874   4.499  -8.208  1.00 10.00      B   
ATOM   3021  CD1 ILE B 116      17.737   7.194  -9.093  1.00 10.00      B   
ATOM   3022  C   ILE B 116      20.354   3.954 -10.605  1.00 10.00      B   
ATOM   3023  O   ILE B 116      21.469   4.203 -10.152  1.00 10.00      B   
ATOM   3024  N   ILE B 117      20.017   2.768 -11.094  1.00 10.00      B   
ATOM   3025  HN  ILE B 117      19.110   2.641 -11.453  1.00 10.00      B   
ATOM   3026  CA  ILE B 117      20.949   1.651 -11.116  1.00 10.00      B   
ATOM   3027  CB  ILE B 117      20.214   0.316 -11.359  1.00 10.00      B   
ATOM   3028  CG1 ILE B 117      18.966   0.227 -10.474  1.00 10.00      B   
ATOM   3029  CG2 ILE B 117      21.141  -0.857 -11.083  1.00 10.00      B   
ATOM   3030  CD1 ILE B 117      18.057  -0.940 -10.802  1.00 10.00      B   
ATOM   3031  C   ILE B 117      21.997   1.860 -12.207  1.00 10.00      B   
ATOM   3032  O   ILE B 117      23.170   1.530 -12.026  1.00 10.00      B   
ATOM   3033  N   ASP B 118      21.557   2.425 -13.330  1.00 10.00      B   
ATOM   3034  HN  ASP B 118      20.606   2.657 -13.400  1.00 10.00      B   
ATOM   3035  CA  ASP B 118      22.434   2.702 -14.470  1.00 10.00      B   
ATOM   3036  CB  ASP B 118      21.648   3.424 -15.573  1.00 10.00      B   
ATOM   3037  CG  ASP B 118      22.514   3.926 -16.713  1.00 10.00      B   
ATOM   3038  OD1 ASP B 118      22.717   3.169 -17.686  1.00 10.00      B   
ATOM   3039  OD2 ASP B 118      22.980   5.084 -16.650  1.00 10.00      B   
ATOM   3040  C   ASP B 118      23.631   3.550 -14.050  1.00 10.00      B   
ATOM   3041  O   ASP B 118      24.780   3.219 -14.348  1.00 10.00      B   
ATOM   3042  N   SER B 119      23.350   4.645 -13.356  1.00 10.00      B   
ATOM   3043  HN  SER B 119      22.413   4.848 -13.146  1.00 10.00      B   
ATOM   3044  CA  SER B 119      24.392   5.550 -12.894  1.00 10.00      B   
ATOM   3045  CB  SER B 119      23.760   6.870 -12.447  1.00 10.00      B   
ATOM   3046  OG  SER B 119      22.760   7.285 -13.366  1.00 10.00      B   
ATOM   3047  HG  SER B 119      21.939   6.809 -13.183  1.00 10.00      B   
ATOM   3048  C   SER B 119      25.183   4.921 -11.745  1.00 10.00      B   
ATOM   3049  O   SER B 119      24.603   4.326 -10.835  1.00 10.00      B   
ATOM   3050  N   GLU B 120      26.508   5.047 -11.789  1.00 10.00      B   
ATOM   3051  HN  GLU B 120      26.923   5.521 -12.544  1.00 10.00      B   
ATOM   3052  CA  GLU B 120      27.361   4.483 -10.746  1.00 10.00      B   
ATOM   3053  CB  GLU B 120      28.841   4.576 -11.125  1.00 10.00      B   
ATOM   3054  CG  GLU B 120      29.778   3.868 -10.155  1.00 10.00      B   
ATOM   3055  CD  GLU B 120      29.568   2.366 -10.122  1.00 10.00      B   
ATOM   3056  OE1 GLU B 120      30.517   1.624 -10.445  1.00 10.00      B   
ATOM   3057  OE2 GLU B 120      28.451   1.917  -9.779  1.00 10.00      B   
ATOM   3058  C   GLU B 120      27.112   5.154  -9.398  1.00 10.00      B   
ATOM   3059  O   GLU B 120      27.085   4.492  -8.362  1.00 10.00      B   
ATOM   3060  N   THR B 121      26.898   6.459  -9.427  1.00 10.00      B   
ATOM   3061  HN  THR B 121      26.903   6.928 -10.289  1.00 10.00      B   
ATOM   3062  CA  THR B 121      26.656   7.226  -8.216  1.00 10.00      B   
ATOM   3063  CB  THR B 121      26.670   8.725  -8.544  1.00 10.00      B   
ATOM   3064  OG1 THR B 121      26.392   8.885  -9.943  1.00 10.00      B   
ATOM   3065  HG1 THR B 121      26.992   9.543 -10.316  1.00 10.00      B   
ATOM   3066  CG2 THR B 121      28.026   9.332  -8.220  1.00 10.00      B   
ATOM   3067  C   THR B 121      25.306   6.884  -7.592  1.00 10.00      B   
ATOM   3068  O   THR B 121      25.100   7.088  -6.398  1.00 10.00      B   
ATOM   3069  N   GLY B 122      24.395   6.354  -8.403  1.00 10.00      B   
ATOM   3070  HN  GLY B 122      24.629   6.173  -9.336  1.00 10.00      B   
ATOM   3071  CA  GLY B 122      23.073   6.023  -7.910  1.00 10.00      B   
ATOM   3072  C   GLY B 122      22.194   7.254  -7.878  1.00 10.00      B   
ATOM   3073  O   GLY B 122      21.180   7.299  -7.179  1.00 10.00      B   
ATOM   3074  N   PHE B 123      22.603   8.260  -8.641  1.00 10.00      B   
ATOM   3075  HN  PHE B 123      23.422   8.152  -9.165  1.00 10.00      B   
ATOM   3076  CA  PHE B 123      21.881   9.517  -8.726  1.00 10.00      B   
ATOM   3077  CB  PHE B 123      22.772  10.670  -8.261  1.00 10.00      B   
ATOM   3078  CG  PHE B 123      23.102  10.647  -6.799  1.00 10.00      B   
ATOM   3079  CD1 PHE B 123      24.394  10.385  -6.370  1.00 10.00      B   
ATOM   3080  CD2 PHE B 123      22.123  10.894  -5.853  1.00 10.00      B   
ATOM   3081  CE1 PHE B 123      24.701  10.366  -5.024  1.00 10.00      B   
ATOM   3082  CE2 PHE B 123      22.422  10.877  -4.506  1.00 10.00      B   
ATOM   3083  CZ  PHE B 123      23.713  10.614  -4.091  1.00 10.00      B   
ATOM   3084  C   PHE B 123      21.436   9.782 -10.158  1.00 10.00      B   
ATOM   3085  O   PHE B 123      22.252   9.774 -11.082  1.00 10.00      B   
ATOM   3086  N   ALA B 124      20.148  10.005 -10.337  1.00 10.00      B   
ATOM   3087  HN  ALA B 124      19.543   9.981  -9.558  1.00 10.00      B   
ATOM   3088  CA  ALA B 124      19.599  10.288 -11.650  1.00 10.00      B   
ATOM   3089  CB  ALA B 124      18.435   9.356 -11.955  1.00 10.00      B   
ATOM   3090  C   ALA B 124      19.156  11.741 -11.720  1.00 10.00      B   
ATOM   3091  O   ALA B 124      18.215  12.145 -11.039  1.00 10.00      B   
ATOM   3092  N   SER B 125      19.861  12.526 -12.522  1.00 10.00      B   
ATOM   3093  HN  SER B 125      20.623  12.149 -13.008  1.00 10.00      B   
ATOM   3094  CA  SER B 125      19.552  13.937 -12.693  1.00 10.00      B   
ATOM   3095  CB  SER B 125      20.582  14.559 -13.634  1.00 10.00      B   
ATOM   3096  OG  SER B 125      21.778  13.791 -13.633  1.00 10.00      B   
ATOM   3097  HG  SER B 125      22.164  13.794 -12.737  1.00 10.00      B   
ATOM   3098  C   SER B 125      18.137  14.121 -13.246  1.00 10.00      B   
ATOM   3099  O   SER B 125      17.684  13.340 -14.090  1.00 10.00      B   
ATOM   3100  N   SER B 126      17.452  15.154 -12.768  1.00 10.00      B   
ATOM   3101  HN  SER B 126      17.880  15.747 -12.110  1.00 10.00      B   
ATOM   3102  CA  SER B 126      16.085  15.450 -13.183  1.00 10.00      B   
ATOM   3103  CB  SER B 126      15.636  16.763 -12.544  1.00 10.00      B   
ATOM   3104  OG  SER B 126      16.759  17.501 -12.086  1.00 10.00      B   
ATOM   3105  HG  SER B 126      16.573  17.853 -11.204  1.00 10.00      B   
ATOM   3106  C   SER B 126      15.942  15.513 -14.703  1.00 10.00      B   
ATOM   3107  O   SER B 126      15.076  14.856 -15.279  1.00 10.00      B   
ATOM   3108  N   THR B 127      16.811  16.286 -15.343  1.00 10.00      B   
ATOM   3109  HN  THR B 127      17.486  16.776 -14.825  1.00 10.00      B   
ATOM   3110  CA  THR B 127      16.788  16.447 -16.792  1.00 10.00      B   
ATOM   3111  CB  THR B 127      17.950  17.343 -17.241  1.00 10.00      B   
ATOM   3112  OG1 THR B 127      18.483  18.017 -16.093  1.00 10.00      B   
ATOM   3113  HG1 THR B 127      18.165  18.931 -16.081  1.00 10.00      B   
ATOM   3114  CG2 THR B 127      17.466  18.374 -18.246  1.00 10.00      B   
ATOM   3115  C   THR B 127      16.882  15.107 -17.520  1.00 10.00      B   
ATOM   3116  O   THR B 127      16.199  14.886 -18.519  1.00 10.00      B   
ATOM   3117  N   ASN B 128      17.714  14.213 -16.997  1.00 10.00      B   
ATOM   3118  HN  ASN B 128      18.207  14.442 -16.183  1.00 10.00      B   
ATOM   3119  CA  ASN B 128      17.907  12.896 -17.598  1.00 10.00      B   
ATOM   3120  CB  ASN B 128      19.040  12.144 -16.894  1.00 10.00      B   
ATOM   3121  CG  ASN B 128      19.550  10.956 -17.689  1.00 10.00      B   
ATOM   3122  OD1 ASN B 128      19.531  10.958 -18.919  1.00 10.00      B   
ATOM   3123  ND2 ASN B 128      20.024   9.935 -16.989  1.00 10.00      B   
ATOM   3124 HD21 ASN B 128      20.022  10.001 -16.013  1.00 10.00      B   
ATOM   3125 HD22 ASN B 128      20.358   9.152 -17.477  1.00 10.00      B   
ATOM   3126  C   ASN B 128      16.619  12.080 -17.552  1.00 10.00      B   
ATOM   3127  O   ASN B 128      16.256  11.416 -18.522  1.00 10.00      B   
ATOM   3128  N   ILE B 129      15.921  12.150 -16.424  1.00 10.00      B   
ATOM   3129  HN  ILE B 129      16.256  12.707 -15.688  1.00 10.00      B   
ATOM   3130  CA  ILE B 129      14.668  11.423 -16.253  1.00 10.00      B   
ATOM   3131  CB  ILE B 129      14.190  11.448 -14.785  1.00 10.00      B   
ATOM   3132  CG1 ILE B 129      15.314  10.990 -13.850  1.00 10.00      B   
ATOM   3133  CG2 ILE B 129      12.956  10.571 -14.606  1.00 10.00      B   
ATOM   3134  CD1 ILE B 129      15.014  11.193 -12.381  1.00 10.00      B   
ATOM   3135  C   ILE B 129      13.582  12.018 -17.146  1.00 10.00      B   
ATOM   3136  O   ILE B 129      12.763  11.293 -17.717  1.00 10.00      B   
ATOM   3137  N   LEU B 130      13.604  13.341 -17.285  1.00 10.00      B   
ATOM   3138  HN  LEU B 130      14.298  13.855 -16.817  1.00 10.00      B   
ATOM   3139  CA  LEU B 130      12.627  14.054 -18.102  1.00 10.00      B   
ATOM   3140  CB  LEU B 130      12.793  15.569 -17.949  1.00 10.00      B   
ATOM   3141  CG  LEU B 130      12.553  16.141 -16.549  1.00 10.00      B   
ATOM   3142  CD1 LEU B 130      12.797  17.642 -16.534  1.00 10.00      B   
ATOM   3143  CD2 LEU B 130      11.148  15.818 -16.064  1.00 10.00      B   
ATOM   3144  C   LEU B 130      12.725  13.658 -19.573  1.00 10.00      B   
ATOM   3145  O   LEU B 130      11.774  13.821 -20.337  1.00 10.00      B   
ATOM   3146  N   ASN B 131      13.877  13.129 -19.959  1.00 10.00      B   
ATOM   3147  HN  ASN B 131      14.596  13.024 -19.300  1.00 10.00      B   
ATOM   3148  CA  ASN B 131      14.108  12.707 -21.335  1.00 10.00      B   
ATOM   3149  CB  ASN B 131      15.601  12.454 -21.573  1.00 10.00      B   
ATOM   3150  CG  ASN B 131      16.432  13.721 -21.573  1.00 10.00      B   
ATOM   3151  OD1 ASN B 131      15.991  14.775 -22.033  1.00 10.00      B   
ATOM   3152  ND2 ASN B 131      17.646  13.623 -21.060  1.00 10.00      B   
ATOM   3153 HD21 ASN B 131      17.935  12.751 -20.716  1.00 10.00      B   
ATOM   3154 HD22 ASN B 131      18.206  14.429 -21.033  1.00 10.00      B   
ATOM   3155  C   ASN B 131      13.324  11.440 -21.662  1.00 10.00      B   
ATOM   3156  O   ASN B 131      13.040  11.159 -22.828  1.00 10.00      B   
ATOM   3157  N   LEU B 132      12.966  10.683 -20.629  1.00 10.00      B   
ATOM   3158  HN  LEU B 132      13.199  10.972 -19.717  1.00 10.00      B   
ATOM   3159  CA  LEU B 132      12.239   9.433 -20.814  1.00 10.00      B   
ATOM   3160  CB  LEU B 132      12.789   8.342 -19.890  1.00 10.00      B   
ATOM   3161  CG  LEU B 132      14.214   7.862 -20.184  1.00 10.00      B   
ATOM   3162  CD1 LEU B 132      14.662   6.835 -19.154  1.00 10.00      B   
ATOM   3163  CD2 LEU B 132      14.312   7.290 -21.590  1.00 10.00      B   
ATOM   3164  C   LEU B 132      10.736   9.598 -20.611  1.00 10.00      B   
ATOM   3165  O   LEU B 132       9.979   8.639 -20.755  1.00 10.00      B   
ATOM   3166  N   VAL B 133      10.302  10.813 -20.291  1.00 10.00      B   
ATOM   3167  HN  VAL B 133      10.952  11.542 -20.195  1.00 10.00      B   
ATOM   3168  CA  VAL B 133       8.879  11.087 -20.074  1.00 10.00      B   
ATOM   3169  CB  VAL B 133       8.648  12.522 -19.547  1.00 10.00      B   
ATOM   3170  CG1 VAL B 133       7.162  12.811 -19.370  1.00 10.00      B   
ATOM   3171  CG2 VAL B 133       9.384  12.724 -18.232  1.00 10.00      B   
ATOM   3172  C   VAL B 133       8.086  10.871 -21.364  1.00 10.00      B   
ATOM   3173  O   VAL B 133       6.917  10.478 -21.340  1.00 10.00      B   
ATOM   3174  N   ASP B 134       8.745  11.092 -22.494  1.00 10.00      B   
ATOM   3175  HN  ASP B 134       9.680  11.386 -22.448  1.00 10.00      B   
ATOM   3176  CA  ASP B 134       8.117  10.927 -23.800  1.00 10.00      B   
ATOM   3177  CB  ASP B 134       8.922  11.652 -24.879  1.00 10.00      B   
ATOM   3178  CG  ASP B 134       8.912  13.153 -24.698  1.00 10.00      B   
ATOM   3179  OD1 ASP B 134       9.844  13.688 -24.058  1.00 10.00      B   
ATOM   3180  OD2 ASP B 134       7.975  13.810 -25.195  1.00 10.00      B   
ATOM   3181  C   ASP B 134       7.969   9.453 -24.163  1.00 10.00      B   
ATOM   3182  O   ASP B 134       7.434   9.114 -25.219  1.00 10.00      B   
ATOM   3183  N   GLN B 135       8.459   8.584 -23.288  1.00 10.00      B   
ATOM   3184  HN  GLN B 135       8.888   8.921 -22.471  1.00 10.00      B   
ATOM   3185  CA  GLN B 135       8.381   7.144 -23.501  1.00 10.00      B   
ATOM   3186  CB  GLN B 135       9.784   6.533 -23.570  1.00 10.00      B   
ATOM   3187  CG  GLN B 135      10.608   7.002 -24.758  1.00 10.00      B   
ATOM   3188  CD  GLN B 135       9.904   6.779 -26.083  1.00 10.00      B   
ATOM   3189  OE1 GLN B 135       9.135   5.830 -26.247  1.00 10.00      B   
ATOM   3190  NE2 GLN B 135      10.162   7.654 -27.040  1.00 10.00      B   
ATOM   3191 HE21 GLN B 135      10.784   8.386 -26.844  1.00 10.00      B   
ATOM   3192 HE22 GLN B 135       9.722   7.534 -27.909  1.00 10.00      B   
ATOM   3193  C   GLN B 135       7.571   6.485 -22.390  1.00 10.00      B   
ATOM   3194  O   GLN B 135       7.628   5.271 -22.194  1.00 10.00      B   
ATOM   3195  N   LEU B 136       6.816   7.300 -21.669  1.00 10.00      B   
ATOM   3196  HN  LEU B 136       6.812   8.257 -21.881  1.00 10.00      B   
ATOM   3197  CA  LEU B 136       5.990   6.818 -20.575  1.00 10.00      B   
ATOM   3198  CB  LEU B 136       5.580   7.984 -19.675  1.00 10.00      B   
ATOM   3199  CG  LEU B 136       6.197   8.023 -18.276  1.00 10.00      B   
ATOM   3200  CD1 LEU B 136       7.715   7.975 -18.349  1.00 10.00      B   
ATOM   3201  CD2 LEU B 136       5.736   9.268 -17.534  1.00 10.00      B   
ATOM   3202  C   LEU B 136       4.744   6.120 -21.102  1.00 10.00      B   
ATOM   3203  O   LEU B 136       4.268   6.418 -22.203  1.00 10.00      B   
ATOM   3204  N   LYS B 137       4.230   5.185 -20.317  1.00 10.00      B   
ATOM   3205  HN  LYS B 137       4.673   4.986 -19.463  1.00 10.00      B   
ATOM   3206  CA  LYS B 137       3.030   4.442 -20.679  1.00 10.00      B   
ATOM   3207  CB  LYS B 137       3.228   2.947 -20.410  1.00 10.00      B   
ATOM   3208  CG  LYS B 137       4.251   2.286 -21.322  1.00 10.00      B   
ATOM   3209  CD  LYS B 137       4.259   0.776 -21.145  1.00 10.00      B   
ATOM   3210  CE  LYS B 137       4.884   0.366 -19.819  1.00 10.00      B   
ATOM   3211  NZ  LYS B 137       6.349   0.614 -19.797  1.00 10.00      B   
ATOM   3212  HZ1 LYS B 137       6.651   1.068 -20.684  1.00 10.00      B   
ATOM   3213  HZ2 LYS B 137       6.860  -0.283 -19.692  1.00 10.00      B   
ATOM   3214  HZ3 LYS B 137       6.600   1.239 -18.995  1.00 10.00      B   
ATOM   3215  C   LYS B 137       1.833   4.964 -19.888  1.00 10.00      B   
ATOM   3216  O   LYS B 137       1.981   5.385 -18.742  1.00 10.00      B   
ATOM   3217  N   GLY B 138       0.657   4.942 -20.505  1.00 10.00      B   
ATOM   3218  HN  GLY B 138       0.603   4.602 -21.423  1.00 10.00      B   
ATOM   3219  CA  GLY B 138      -0.537   5.417 -19.838  1.00 10.00      B   
ATOM   3220  C   GLY B 138      -0.716   6.910 -20.002  1.00 10.00      B   
ATOM   3221  O   GLY B 138      -0.633   7.659 -19.025  1.00 10.00      B   
ATOM   3222  N   LYS B 139      -0.951   7.337 -21.246  1.00 10.00      B   
ATOM   3223  HN  LYS B 139      -1.003   6.675 -21.966  1.00 10.00      B   
ATOM   3224  CA  LYS B 139      -1.134   8.750 -21.580  1.00 10.00      B   
ATOM   3225  CB  LYS B 139      -2.194   9.410 -20.688  1.00 10.00      B   
ATOM   3226  CG  LYS B 139      -2.826  10.658 -21.283  1.00 10.00      B   
ATOM   3227  CD  LYS B 139      -3.554  11.462 -20.221  1.00 10.00      B   
ATOM   3228  CE  LYS B 139      -2.589  12.309 -19.408  1.00 10.00      B   
ATOM   3229  NZ  LYS B 139      -3.268  12.966 -18.265  1.00 10.00      B   
ATOM   3230  HZ1 LYS B 139      -4.136  13.448 -18.593  1.00 10.00      B   
ATOM   3231  HZ2 LYS B 139      -2.640  13.668 -17.829  1.00 10.00      B   
ATOM   3232  HZ3 LYS B 139      -3.532  12.252 -17.542  1.00 10.00      B   
ATOM   3233  C   LYS B 139       0.193   9.495 -21.488  1.00 10.00      B   
ATOM   3234  O   LYS B 139       1.102   9.081 -20.767  1.00 10.00      B   
ATOM   3235  N   LYS B 140       0.328  10.579 -22.229  1.00 10.00      B   
ATOM   3236  HN  LYS B 140      -0.411  10.877 -22.803  1.00 10.00      B   
ATOM   3237  CA  LYS B 140       1.561  11.339 -22.191  1.00 10.00      B   
ATOM   3238  CB  LYS B 140       2.210  11.449 -23.573  1.00 10.00      B   
ATOM   3239  CG  LYS B 140       3.725  11.271 -23.548  1.00 10.00      B   
ATOM   3240  CD  LYS B 140       4.403  11.998 -24.702  1.00 10.00      B   
ATOM   3241  CE  LYS B 140       4.602  13.480 -24.399  1.00 10.00      B   
ATOM   3242  NZ  LYS B 140       5.368  14.171 -25.468  1.00 10.00      B   
ATOM   3243  HZ1 LYS B 140       6.387  13.949 -25.383  1.00 10.00      B   
ATOM   3244  HZ2 LYS B 140       5.245  15.201 -25.389  1.00 10.00      B   
ATOM   3245  HZ3 LYS B 140       5.034  13.869 -26.403  1.00 10.00      B   
ATOM   3246  C   LYS B 140       1.346  12.715 -21.587  1.00 10.00      B   
ATOM   3247  O   LYS B 140       0.383  13.407 -21.913  1.00 10.00      B   
ATOM   3248  N   MET B 141       2.243  13.090 -20.693  1.00 10.00      B   
ATOM   3249  HN  MET B 141       2.978  12.482 -20.475  1.00 10.00      B   
ATOM   3250  CA  MET B 141       2.185  14.383 -20.033  1.00 10.00      B   
ATOM   3251  CB  MET B 141       2.095  14.212 -18.509  1.00 10.00      B   
ATOM   3252  CG  MET B 141       3.268  13.447 -17.901  1.00 10.00      B   
ATOM   3253  SD  MET B 141       3.425  13.678 -16.117  1.00 10.00      B   
ATOM   3254  CE  MET B 141       1.796  13.172 -15.553  1.00 10.00      B   
ATOM   3255  C   MET B 141       3.437  15.162 -20.382  1.00 10.00      B   
ATOM   3256  O   MET B 141       4.379  14.603 -20.945  1.00 10.00      B   
ATOM   3257  N   ARG B 142       3.450  16.439 -20.062  1.00 10.00      B   
ATOM   3258  HN  ARG B 142       2.669  16.838 -19.619  1.00 10.00      B   
ATOM   3259  CA  ARG B 142       4.614  17.259 -20.338  1.00 10.00      B   
ATOM   3260  CB  ARG B 142       4.221  18.726 -20.508  1.00 10.00      B   
ATOM   3261  CG  ARG B 142       3.516  19.024 -21.821  1.00 10.00      B   
ATOM   3262  CD  ARG B 142       2.297  19.900 -21.603  1.00 10.00      B   
ATOM   3263  NE  ARG B 142       1.338  19.264 -20.709  1.00 10.00      B   
ATOM   3264  HE  ARG B 142       1.658  19.021 -19.796  1.00 10.00      B   
ATOM   3265  CZ  ARG B 142       0.085  18.980 -21.042  1.00 10.00      B   
ATOM   3266  NH1 ARG B 142      -0.384  19.317 -22.236  1.00 10.00      B   
ATOM   3267 HH11 ARG B 142       0.227  19.812 -22.918  1.00 10.00      B   
ATOM   3268 HH12 ARG B 142      -1.373  19.101 -22.488  1.00 10.00      B   
ATOM   3269  NH2 ARG B 142      -0.699  18.352 -20.178  1.00 10.00      B   
ATOM   3270 HH21 ARG B 142      -1.684  18.125 -20.431  1.00 10.00      B   
ATOM   3271 HH22 ARG B 142      -0.326  18.077 -19.231  1.00 10.00      B   
ATOM   3272  C   ARG B 142       5.624  17.101 -19.214  1.00 10.00      B   
ATOM   3273  O   ARG B 142       5.280  16.642 -18.121  1.00 10.00      B   
ATOM   3274  N   LYS B 143       6.866  17.469 -19.478  1.00 10.00      B   
ATOM   3275  HN  LYS B 143       7.081  17.827 -20.368  1.00 10.00      B   
ATOM   3276  CA  LYS B 143       7.921  17.361 -18.476  1.00 10.00      B   
ATOM   3277  CB  LYS B 143       9.279  17.720 -19.079  1.00 10.00      B   
ATOM   3278  CG  LYS B 143       9.730  16.738 -20.148  1.00 10.00      B   
ATOM   3279  CD  LYS B 143      10.802  17.323 -21.050  1.00 10.00      B   
ATOM   3280  CE  LYS B 143      11.099  16.397 -22.222  1.00 10.00      B   
ATOM   3281  NZ  LYS B 143       9.913  16.197 -23.096  1.00 10.00      B   
ATOM   3282  HZ1 LYS B 143       9.887  16.928 -23.836  1.00 10.00      B   
ATOM   3283  HZ2 LYS B 143       9.041  16.257 -22.537  1.00 10.00      B   
ATOM   3284  HZ3 LYS B 143       9.954  15.256 -23.553  1.00 10.00      B   
ATOM   3285  C   LYS B 143       7.606  18.229 -17.264  1.00 10.00      B   
ATOM   3286  O   LYS B 143       8.028  17.930 -16.148  1.00 10.00      B   
ATOM   3287  N   LYS B 144       6.831  19.281 -17.491  1.00 10.00      B   
ATOM   3288  HN  LYS B 144       6.526  19.453 -18.408  1.00 10.00      B   
ATOM   3289  CA  LYS B 144       6.429  20.190 -16.428  1.00 10.00      B   
ATOM   3290  CB  LYS B 144       5.628  21.353 -17.011  1.00 10.00      B   
ATOM   3291  CG  LYS B 144       5.537  22.562 -16.101  1.00 10.00      B   
ATOM   3292  CD  LYS B 144       4.859  23.719 -16.806  1.00 10.00      B   
ATOM   3293  CE  LYS B 144       4.945  24.993 -15.984  1.00 10.00      B   
ATOM   3294  NZ  LYS B 144       4.302  26.139 -16.679  1.00 10.00      B   
ATOM   3295  HZ1 LYS B 144       4.508  27.026 -16.178  1.00 10.00      B   
ATOM   3296  HZ2 LYS B 144       3.273  26.005 -16.713  1.00 10.00      B   
ATOM   3297  HZ3 LYS B 144       4.659  26.213 -17.652  1.00 10.00      B   
ATOM   3298  C   LYS B 144       5.603  19.446 -15.378  1.00 10.00      B   
ATOM   3299  O   LYS B 144       5.718  19.706 -14.178  1.00 10.00      B   
ATOM   3300  N   GLU B 145       4.774  18.510 -15.835  1.00 10.00      B   
ATOM   3301  HN  GLU B 145       4.727  18.342 -16.801  1.00 10.00      B   
ATOM   3302  CA  GLU B 145       3.946  17.719 -14.937  1.00 10.00      B   
ATOM   3303  CB  GLU B 145       2.779  17.076 -15.687  1.00 10.00      B   
ATOM   3304  CG  GLU B 145       1.660  18.034 -16.055  1.00 10.00      B   
ATOM   3305  CD  GLU B 145       1.345  17.985 -17.531  1.00 10.00      B   
ATOM   3306  OE1 GLU B 145       2.089  18.595 -18.314  1.00 10.00      B   
ATOM   3307  OE2 GLU B 145       0.362  17.318 -17.919  1.00 10.00      B   
ATOM   3308  C   GLU B 145       4.792  16.642 -14.275  1.00 10.00      B   
ATOM   3309  O   GLU B 145       4.630  16.355 -13.091  1.00 10.00      B   
ATOM   3310  N   ALA B 146       5.717  16.079 -15.045  1.00 10.00      B   
ATOM   3311  HN  ALA B 146       5.800  16.373 -15.978  1.00 10.00      B   
ATOM   3312  CA  ALA B 146       6.607  15.034 -14.550  1.00 10.00      B   
ATOM   3313  CB  ALA B 146       7.543  14.563 -15.651  1.00 10.00      B   
ATOM   3314  C   ALA B 146       7.396  15.519 -13.339  1.00 10.00      B   
ATOM   3315  O   ALA B 146       7.604  14.771 -12.385  1.00 10.00      B   
ATOM   3316  N   GLU B 147       7.825  16.778 -13.378  1.00 10.00      B   
ATOM   3317  HN  GLU B 147       7.641  17.322 -14.176  1.00 10.00      B   
ATOM   3318  CA  GLU B 147       8.574  17.367 -12.275  1.00 10.00      B   
ATOM   3319  CB  GLU B 147       9.001  18.790 -12.628  1.00 10.00      B   
ATOM   3320  CG  GLU B 147       9.877  18.877 -13.865  1.00 10.00      B   
ATOM   3321  CD  GLU B 147       9.992  20.289 -14.400  1.00 10.00      B   
ATOM   3322  OE1 GLU B 147       8.946  20.935 -14.622  1.00 10.00      B   
ATOM   3323  OE2 GLU B 147      11.127  20.765 -14.597  1.00 10.00      B   
ATOM   3324  C   GLU B 147       7.730  17.368 -11.002  1.00 10.00      B   
ATOM   3325  O   GLU B 147       8.236  17.140  -9.901  1.00 10.00      B   
ATOM   3326  N   GLN B 148       6.434  17.612 -11.167  1.00 10.00      B   
ATOM   3327  HN  GLN B 148       6.093  17.776 -12.072  1.00 10.00      B   
ATOM   3328  CA  GLN B 148       5.507  17.628 -10.044  1.00 10.00      B   
ATOM   3329  CB  GLN B 148       4.159  18.220 -10.465  1.00 10.00      B   
ATOM   3330  CG  GLN B 148       4.218  19.703 -10.798  1.00 10.00      B   
ATOM   3331  CD  GLN B 148       3.015  20.180 -11.589  1.00 10.00      B   
ATOM   3332  OE1 GLN B 148       1.997  20.566 -11.020  1.00 10.00      B   
ATOM   3333  NE2 GLN B 148       3.129  20.168 -12.907  1.00 10.00      B   
ATOM   3334 HE21 GLN B 148       3.977  19.858 -13.298  1.00 10.00      B   
ATOM   3335 HE22 GLN B 148       2.364  20.467 -13.440  1.00 10.00      B   
ATOM   3336  C   GLN B 148       5.330  16.216  -9.497  1.00 10.00      B   
ATOM   3337  O   GLN B 148       5.230  16.015  -8.287  1.00 10.00      B   
ATOM   3338  N   VAL B 149       5.310  15.240 -10.401  1.00 10.00      B   
ATOM   3339  HN  VAL B 149       5.388  15.468 -11.354  1.00 10.00      B   
ATOM   3340  CA  VAL B 149       5.169  13.840 -10.017  1.00 10.00      B   
ATOM   3341  CB  VAL B 149       4.929  12.932 -11.244  1.00 10.00      B   
ATOM   3342  CG1 VAL B 149       4.761  11.482 -10.817  1.00 10.00      B   
ATOM   3343  CG2 VAL B 149       3.709  13.398 -12.025  1.00 10.00      B   
ATOM   3344  C   VAL B 149       6.420  13.382  -9.269  1.00 10.00      B   
ATOM   3345  O   VAL B 149       6.338  12.643  -8.288  1.00 10.00      B   
ATOM   3346  N   LEU B 150       7.578  13.845  -9.732  1.00 10.00      B   
ATOM   3347  HN  LEU B 150       7.579  14.416 -10.533  1.00 10.00      B   
ATOM   3348  CA  LEU B 150       8.847  13.510  -9.099  1.00 10.00      B   
ATOM   3349  CB  LEU B 150      10.017  14.098  -9.892  1.00 10.00      B   
ATOM   3350  CG  LEU B 150      10.317  13.444 -11.245  1.00 10.00      B   
ATOM   3351  CD1 LEU B 150      11.394  14.223 -11.984  1.00 10.00      B   
ATOM   3352  CD2 LEU B 150      10.736  11.993 -11.061  1.00 10.00      B   
ATOM   3353  C   LEU B 150       8.865  14.023  -7.661  1.00 10.00      B   
ATOM   3354  O   LEU B 150       9.419  13.384  -6.767  1.00 10.00      B   
ATOM   3355  N   GLN B 151       8.237  15.175  -7.448  1.00 10.00      B   
ATOM   3356  HN  GLN B 151       7.820  15.637  -8.206  1.00 10.00      B   
ATOM   3357  CA  GLN B 151       8.152  15.771  -6.122  1.00 10.00      B   
ATOM   3358  CB  GLN B 151       7.588  17.192  -6.217  1.00 10.00      B   
ATOM   3359  CG  GLN B 151       7.606  17.963  -4.905  1.00 10.00      B   
ATOM   3360  CD  GLN B 151       9.010  18.261  -4.406  1.00 10.00      B   
ATOM   3361  OE1 GLN B 151       9.254  18.310  -3.203  1.00 10.00      B   
ATOM   3362  NE2 GLN B 151       9.940  18.475  -5.325  1.00 10.00      B   
ATOM   3363 HE21 GLN B 151       9.682  18.432  -6.268  1.00 10.00      B   
ATOM   3364 HE22 GLN B 151      10.856  18.670  -5.020  1.00 10.00      B   
ATOM   3365  C   GLN B 151       7.265  14.908  -5.228  1.00 10.00      B   
ATOM   3366  O   GLN B 151       7.522  14.755  -4.032  1.00 10.00      B   
ATOM   3367  N   LYS B 152       6.232  14.329  -5.831  1.00 10.00      B   
ATOM   3368  HN  LYS B 152       6.088  14.494  -6.788  1.00 10.00      B   
ATOM   3369  CA  LYS B 152       5.306  13.457  -5.118  1.00 10.00      B   
ATOM   3370  CB  LYS B 152       4.148  13.061  -6.043  1.00 10.00      B   
ATOM   3371  CG  LYS B 152       3.141  12.093  -5.438  1.00 10.00      B   
ATOM   3372  CD  LYS B 152       2.027  11.779  -6.425  1.00 10.00      B   
ATOM   3373  CE  LYS B 152       1.186  10.596  -5.971  1.00 10.00      B   
ATOM   3374  NZ  LYS B 152       0.305  10.090  -7.059  1.00 10.00      B   
ATOM   3375  HZ1 LYS B 152      -0.009   9.119  -6.845  1.00 10.00      B   
ATOM   3376  HZ2 LYS B 152       0.822  10.085  -7.972  1.00 10.00      B   
ATOM   3377  HZ3 LYS B 152      -0.530  10.696  -7.157  1.00 10.00      B   
ATOM   3378  C   LYS B 152       6.045  12.217  -4.620  1.00 10.00      B   
ATOM   3379  O   LYS B 152       5.732  11.675  -3.560  1.00 10.00      B   
ATOM   3380  N   PHE B 153       7.043  11.785  -5.387  1.00 10.00      B   
ATOM   3381  HN  PHE B 153       7.241  12.259  -6.224  1.00 10.00      B   
ATOM   3382  CA  PHE B 153       7.846  10.623  -5.024  1.00 10.00      B   
ATOM   3383  CB  PHE B 153       8.792  10.228  -6.162  1.00 10.00      B   
ATOM   3384  CG  PHE B 153       8.131   9.487  -7.288  1.00 10.00      B   
ATOM   3385  CD1 PHE B 153       7.518   8.266  -7.067  1.00 10.00      B   
ATOM   3386  CD2 PHE B 153       8.132  10.009  -8.570  1.00 10.00      B   
ATOM   3387  CE1 PHE B 153       6.917   7.579  -8.104  1.00 10.00      B   
ATOM   3388  CE2 PHE B 153       7.533   9.328  -9.613  1.00 10.00      B   
ATOM   3389  CZ  PHE B 153       6.924   8.111  -9.380  1.00 10.00      B   
ATOM   3390  C   PHE B 153       8.650  10.900  -3.759  1.00 10.00      B   
ATOM   3391  O   PHE B 153       8.901   9.995  -2.962  1.00 10.00      B   
ATOM   3392  N   VAL B 154       9.045  12.155  -3.580  1.00 10.00      B   
ATOM   3393  HN  VAL B 154       8.809  12.830  -4.252  1.00 10.00      B   
ATOM   3394  CA  VAL B 154       9.815  12.557  -2.407  1.00 10.00      B   
ATOM   3395  CB  VAL B 154      10.421  13.968  -2.580  1.00 10.00      B   
ATOM   3396  CG1 VAL B 154      11.322  14.320  -1.404  1.00 10.00      B   
ATOM   3397  CG2 VAL B 154      11.189  14.068  -3.890  1.00 10.00      B   
ATOM   3398  C   VAL B 154       8.922  12.539  -1.170  1.00 10.00      B   
ATOM   3399  O   VAL B 154       9.279  11.973  -0.136  1.00 10.00      B   
ATOM   3400  N   GLN B 155       7.742  13.136  -1.301  1.00 10.00      B   
ATOM   3401  HN  GLN B 155       7.515  13.555  -2.160  1.00 10.00      B   
ATOM   3402  CA  GLN B 155       6.781  13.196  -0.207  1.00 10.00      B   
ATOM   3403  CB  GLN B 155       5.628  14.137  -0.560  1.00 10.00      B   
ATOM   3404  CG  GLN B 155       5.956  15.614  -0.406  1.00 10.00      B   
ATOM   3405  CD  GLN B 155       6.191  16.010   1.040  1.00 10.00      B   
ATOM   3406  OE1 GLN B 155       7.325  16.036   1.519  1.00 10.00      B   
ATOM   3407  NE2 GLN B 155       5.113  16.310   1.748  1.00 10.00      B   
ATOM   3408 HE21 GLN B 155       4.239  16.260   1.305  1.00 10.00      B   
ATOM   3409 HE22 GLN B 155       5.233  16.565   2.686  1.00 10.00      B   
ATOM   3410  C   GLN B 155       6.238  11.809   0.129  1.00 10.00      B   
ATOM   3411  O   GLN B 155       5.807  11.554   1.252  1.00 10.00      B   
ATOM   3412  N   ASN B 156       6.256  10.922  -0.858  1.00 10.00      B   
ATOM   3413  HN  ASN B 156       6.583  11.200  -1.742  1.00 10.00      B   
ATOM   3414  CA  ASN B 156       5.779   9.553  -0.677  1.00 10.00      B   
ATOM   3415  CB  ASN B 156       5.271   8.991  -2.007  1.00 10.00      B   
ATOM   3416  CG  ASN B 156       3.944   8.265  -1.889  1.00 10.00      B   
ATOM   3417  OD1 ASN B 156       3.890   7.084  -1.536  1.00 10.00      B   
ATOM   3418  ND2 ASN B 156       2.863   8.963  -2.200  1.00 10.00      B   
ATOM   3419 HD21 ASN B 156       2.978   9.897  -2.478  1.00 10.00      B   
ATOM   3420 HD22 ASN B 156       1.989   8.515  -2.156  1.00 10.00      B   
ATOM   3421  C   ASN B 156       6.897   8.666  -0.133  1.00 10.00      B   
ATOM   3422  O   ASN B 156       6.669   7.512   0.228  1.00 10.00      B   
ATOM   3423  N   LYS B 157       8.107   9.223  -0.081  1.00 10.00      B   
ATOM   3424  HN  LYS B 157       8.211  10.148  -0.390  1.00 10.00      B   
ATOM   3425  CA  LYS B 157       9.287   8.517   0.420  1.00 10.00      B   
ATOM   3426  CB  LYS B 157       9.104   8.018   1.859  1.00 10.00      B   
ATOM   3427  CG  LYS B 157       9.435   9.057   2.917  1.00 10.00      B   
ATOM   3428  CD  LYS B 157       8.210   9.857   3.327  1.00 10.00      B   
ATOM   3429  CE  LYS B 157       8.605  11.152   4.019  1.00 10.00      B   
ATOM   3430  NZ  LYS B 157       9.753  10.961   4.943  1.00 10.00      B   
ATOM   3431  HZ1 LYS B 157       9.862  11.790   5.559  1.00 10.00      B   
ATOM   3432  HZ2 LYS B 157      10.631  10.832   4.404  1.00 10.00      B   
ATOM   3433  HZ3 LYS B 157       9.604  10.115   5.542  1.00 10.00      B   
ATOM   3434  C   LYS B 157       9.760   7.396  -0.506  1.00 10.00      B   
ATOM   3435  O   LYS B 157      10.109   6.306  -0.052  1.00 10.00      B   
ATOM   3436  N   TRP B 158       9.769   7.670  -1.802  1.00 10.00      B   
ATOM   3437  HN  TRP B 158       9.455   8.548  -2.108  1.00 10.00      B   
ATOM   3438  CA  TRP B 158      10.226   6.694  -2.786  1.00 10.00      B   
ATOM   3439  CB  TRP B 158       9.178   6.470  -3.878  1.00 10.00      B   
ATOM   3440  CG  TRP B 158       7.984   5.686  -3.421  1.00 10.00      B   
ATOM   3441  CD1 TRP B 158       6.813   6.192  -2.948  1.00 10.00      B   
ATOM   3442  CD2 TRP B 158       7.842   4.260  -3.395  1.00 10.00      B   
ATOM   3443  NE1 TRP B 158       5.951   5.176  -2.623  1.00 10.00      B   
ATOM   3444  HE1 TRP B 158       5.046   5.293  -2.259  1.00 10.00      B   
ATOM   3445  CE2 TRP B 158       6.558   3.978  -2.889  1.00 10.00      B   
ATOM   3446  CE3 TRP B 158       8.673   3.193  -3.750  1.00 10.00      B   
ATOM   3447  CZ2 TRP B 158       6.087   2.678  -2.727  1.00 10.00      B   
ATOM   3448  CZ3 TRP B 158       8.203   1.904  -3.589  1.00 10.00      B   
ATOM   3449  CH2 TRP B 158       6.923   1.657  -3.083  1.00 10.00      B   
ATOM   3450  C   TRP B 158      11.543   7.150  -3.405  1.00 10.00      B   
ATOM   3451  O   TRP B 158      12.443   6.346  -3.650  1.00 10.00      B   
ATOM   3452  N   LEU B 159      11.657   8.449  -3.638  1.00 10.00      B   
ATOM   3453  HN  LEU B 159      10.917   9.046  -3.405  1.00 10.00      B   
ATOM   3454  CA  LEU B 159      12.861   9.014  -4.225  1.00 10.00      B   
ATOM   3455  CB  LEU B 159      12.597   9.452  -5.670  1.00 10.00      B   
ATOM   3456  CG  LEU B 159      12.318   8.342  -6.687  1.00 10.00      B   
ATOM   3457  CD1 LEU B 159      11.899   8.937  -8.023  1.00 10.00      B   
ATOM   3458  CD2 LEU B 159      13.536   7.448  -6.860  1.00 10.00      B   
ATOM   3459  C   LEU B 159      13.345  10.207  -3.413  1.00 10.00      B   
ATOM   3460  O   LEU B 159      12.545  11.008  -2.936  1.00 10.00      B   
ATOM   3461  N   ILE B 160      14.655  10.312  -3.250  1.00 10.00      B   
ATOM   3462  HN  ILE B 160      15.242   9.626  -3.643  1.00 10.00      B   
ATOM   3463  CA  ILE B 160      15.245  11.419  -2.514  1.00 10.00      B   
ATOM   3464  CB  ILE B 160      16.315  10.949  -1.505  1.00 10.00      B   
ATOM   3465  CG1 ILE B 160      15.848   9.709  -0.741  1.00 10.00      B   
ATOM   3466  CG2 ILE B 160      16.659  12.074  -0.538  1.00 10.00      B   
ATOM   3467  CD1 ILE B 160      16.905   9.119   0.172  1.00 10.00      B   
ATOM   3468  C   ILE B 160      15.906  12.385  -3.487  1.00 10.00      B   
ATOM   3469  O   ILE B 160      16.778  11.991  -4.261  1.00 10.00      B   
ATOM   3470  N   GLU B 161      15.482  13.636  -3.455  1.00 10.00      B   
ATOM   3471  HN  GLU B 161      14.778  13.888  -2.819  1.00 10.00      B   
ATOM   3472  CA  GLU B 161      16.047  14.654  -4.325  1.00 10.00      B   
ATOM   3473  CB  GLU B 161      15.001  15.734  -4.619  1.00 10.00      B   
ATOM   3474  CG  GLU B 161      15.410  16.741  -5.682  1.00 10.00      B   
ATOM   3475  CD  GLU B 161      15.963  18.020  -5.091  1.00 10.00      B   
ATOM   3476  OE1 GLU B 161      15.194  18.763  -4.445  1.00 10.00      B   
ATOM   3477  OE2 GLU B 161      17.168  18.294  -5.270  1.00 10.00      B   
ATOM   3478  C   GLU B 161      17.280  15.257  -3.660  1.00 10.00      B   
ATOM   3479  O   GLU B 161      17.171  15.991  -2.671  1.00 10.00      B   
ATOM   3480  N   LYS B 162      18.450  14.919  -4.185  1.00 10.00      B   
ATOM   3481  HN  LYS B 162      18.472  14.326  -4.975  1.00 10.00      B   
ATOM   3482  CA  LYS B 162      19.705  15.409  -3.638  1.00 10.00      B   
ATOM   3483  CB  LYS B 162      20.601  14.243  -3.211  1.00 10.00      B   
ATOM   3484  CG  LYS B 162      20.037  13.405  -2.075  1.00 10.00      B   
ATOM   3485  CD  LYS B 162      21.006  12.311  -1.659  1.00 10.00      B   
ATOM   3486  CE  LYS B 162      20.426  11.443  -0.555  1.00 10.00      B   
ATOM   3487  NZ  LYS B 162      20.353  12.165   0.740  1.00 10.00      B   
ATOM   3488  HZ1 LYS B 162      20.303  13.190   0.579  1.00 10.00      B   
ATOM   3489  HZ2 LYS B 162      21.199  11.954   1.318  1.00 10.00      B   
ATOM   3490  HZ3 LYS B 162      19.509  11.867   1.268  1.00 10.00      B   
ATOM   3491  C   LYS B 162      20.444  16.289  -4.637  1.00 10.00      B   
ATOM   3492  O   LYS B 162      21.011  15.795  -5.612  1.00 10.00      B   
ATOM   3493  N   GLU B 163      20.413  17.595  -4.387  1.00 10.00      B   
ATOM   3494  HN  GLU B 163      19.914  17.911  -3.606  1.00 10.00      B   
ATOM   3495  CA  GLU B 163      21.094  18.580  -5.228  1.00 10.00      B   
ATOM   3496  CB  GLU B 163      22.617  18.429  -5.111  1.00 10.00      B   
ATOM   3497  CG  GLU B 163      23.119  18.186  -3.694  1.00 10.00      B   
ATOM   3498  CD  GLU B 163      22.945  19.389  -2.792  1.00 10.00      B   
ATOM   3499  OE1 GLU B 163      23.870  20.225  -2.729  1.00 10.00      B   
ATOM   3500  OE2 GLU B 163      21.890  19.500  -2.132  1.00 10.00      B   
ATOM   3501  C   GLU B 163      20.663  18.493  -6.693  1.00 10.00      B   
ATOM   3502  O   GLU B 163      21.463  18.734  -7.600  1.00 10.00      B   
ATOM   3503  N   GLY B 164      19.401  18.152  -6.921  1.00 10.00      B   
ATOM   3504  HN  GLY B 164      18.800  17.975  -6.159  1.00 10.00      B   
ATOM   3505  CA  GLY B 164      18.895  18.046  -8.277  1.00 10.00      B   
ATOM   3506  C   GLY B 164      18.903  16.622  -8.799  1.00 10.00      B   
ATOM   3507  O   GLY B 164      18.188  16.296  -9.747  1.00 10.00      B   
ATOM   3508  N   GLU B 165      19.708  15.770  -8.186  1.00 10.00      B   
ATOM   3509  HN  GLU B 165      20.248  16.079  -7.427  1.00 10.00      B   
ATOM   3510  CA  GLU B 165      19.799  14.381  -8.602  1.00 10.00      B   
ATOM   3511  CB  GLU B 165      21.255  13.917  -8.642  1.00 10.00      B   
ATOM   3512  CG  GLU B 165      22.159  14.837  -9.446  1.00 10.00      B   
ATOM   3513  CD  GLU B 165      23.267  14.103 -10.170  1.00 10.00      B   
ATOM   3514  OE1 GLU B 165      24.396  14.046  -9.639  1.00 10.00      B   
ATOM   3515  OE2 GLU B 165      23.024  13.603 -11.289  1.00 10.00      B   
ATOM   3516  C   GLU B 165      18.963  13.497  -7.689  1.00 10.00      B   
ATOM   3517  O   GLU B 165      19.099  13.539  -6.467  1.00 10.00      B   
ATOM   3518  N   PHE B 166      18.087  12.710  -8.288  1.00 10.00      B   
ATOM   3519  HN  PHE B 166      18.035  12.711  -9.270  1.00 10.00      B   
ATOM   3520  CA  PHE B 166      17.212  11.830  -7.532  1.00 10.00      B   
ATOM   3521  CB  PHE B 166      15.904  11.591  -8.291  1.00 10.00      B   
ATOM   3522  CG  PHE B 166      15.003  12.791  -8.353  1.00 10.00      B   
ATOM   3523  CD1 PHE B 166      14.004  12.971  -7.410  1.00 10.00      B   
ATOM   3524  CD2 PHE B 166      15.154  13.735  -9.355  1.00 10.00      B   
ATOM   3525  CE1 PHE B 166      13.172  14.071  -7.464  1.00 10.00      B   
ATOM   3526  CE2 PHE B 166      14.326  14.838  -9.415  1.00 10.00      B   
ATOM   3527  CZ  PHE B 166      13.334  15.007  -8.469  1.00 10.00      B   
ATOM   3528  C   PHE B 166      17.885  10.500  -7.234  1.00 10.00      B   
ATOM   3529  O   PHE B 166      18.694  10.011  -8.018  1.00 10.00      B   
ATOM   3530  N   THR B 167      17.554   9.938  -6.089  1.00 10.00      B   
ATOM   3531  HN  THR B 167      16.933  10.409  -5.493  1.00 10.00      B   
ATOM   3532  CA  THR B 167      18.087   8.653  -5.673  1.00 10.00      B   
ATOM   3533  CB  THR B 167      19.325   8.808  -4.760  1.00 10.00      B   
ATOM   3534  OG1 THR B 167      20.008   7.554  -4.649  1.00 10.00      B   
ATOM   3535  HG1 THR B 167      20.583   7.436  -5.418  1.00 10.00      B   
ATOM   3536  CG2 THR B 167      18.936   9.300  -3.374  1.00 10.00      B   
ATOM   3537  C   THR B 167      16.984   7.860  -4.970  1.00 10.00      B   
ATOM   3538  O   THR B 167      15.898   8.390  -4.731  1.00 10.00      B   
ATOM   3539  N   LEU B 168      17.256   6.609  -4.637  1.00 10.00      B   
ATOM   3540  HN  LEU B 168      18.151   6.247  -4.816  1.00 10.00      B   
ATOM   3541  CA  LEU B 168      16.261   5.770  -3.985  1.00 10.00      B   
ATOM   3542  CB  LEU B 168      16.555   4.290  -4.239  1.00 10.00      B   
ATOM   3543  CG  LEU B 168      15.347   3.422  -4.600  1.00 10.00      B   
ATOM   3544  CD1 LEU B 168      14.723   3.888  -5.906  1.00 10.00      B   
ATOM   3545  CD2 LEU B 168      15.744   1.958  -4.687  1.00 10.00      B   
ATOM   3546  C   LEU B 168      16.181   6.051  -2.487  1.00 10.00      B   
ATOM   3547  O   LEU B 168      17.202   6.223  -1.821  1.00 10.00      B   
ATOM   3548  N   HIS B 169      14.960   6.117  -1.970  1.00 10.00      B   
ATOM   3549  HN  HIS B 169      14.182   5.990  -2.560  1.00 10.00      B   
ATOM   3550  CA  HIS B 169      14.741   6.368  -0.550  1.00 10.00      B   
ATOM   3551  CB  HIS B 169      13.368   7.016  -0.322  1.00 10.00      B   
ATOM   3552  CG  HIS B 169      13.173   7.589   1.053  1.00 10.00      B   
ATOM   3553  ND1 HIS B 169      12.801   6.797   2.117  1.00 10.00      B   
ATOM   3554  CD2 HIS B 169      13.315   8.867   1.479  1.00 10.00      B   
ATOM   3555  CE1 HIS B 169      12.730   7.605   3.159  1.00 10.00      B   
ATOM   3556  NE2 HIS B 169      13.031   8.865   2.820  1.00 10.00      B   
ATOM   3557  HE2 HIS B 169      13.185   9.611   3.442  1.00 10.00      B   
ATOM   3558  C   HIS B 169      14.832   5.062   0.229  1.00 10.00      B   
ATOM   3559  O   HIS B 169      14.569   3.990  -0.318  1.00 10.00      B   
ATOM   3560  N   GLY B 170      15.190   5.159   1.507  1.00 10.00      B   
ATOM   3561  HN  GLY B 170      15.373   6.044   1.883  1.00 10.00      B   
ATOM   3562  CA  GLY B 170      15.302   3.982   2.346  1.00 10.00      B   
ATOM   3563  C   GLY B 170      14.015   3.180   2.382  1.00 10.00      B   
ATOM   3564  O   GLY B 170      14.042   1.952   2.365  1.00 10.00      B   
ATOM   3565  N   ARG B 171      12.885   3.879   2.410  1.00 10.00      B   
ATOM   3566  HN  ARG B 171      12.931   4.861   2.405  1.00 10.00      B   
ATOM   3567  CA  ARG B 171      11.582   3.224   2.436  1.00 10.00      B   
ATOM   3568  CB  ARG B 171      10.459   4.253   2.610  1.00 10.00      B   
ATOM   3569  CG  ARG B 171       9.061   3.651   2.650  1.00 10.00      B   
ATOM   3570  CD  ARG B 171       8.180   4.198   1.535  1.00 10.00      B   
ATOM   3571  NE  ARG B 171       7.020   3.340   1.295  1.00 10.00      B   
ATOM   3572  HE  ARG B 171       7.135   2.375   1.454  1.00 10.00      B   
ATOM   3573  CZ  ARG B 171       5.832   3.775   0.876  1.00 10.00      B   
ATOM   3574  NH1 ARG B 171       5.621   5.064   0.634  1.00 10.00      B   
ATOM   3575 HH11 ARG B 171       6.391   5.761   0.758  1.00 10.00      B   
ATOM   3576 HH12 ARG B 171       4.683   5.391   0.315  1.00 10.00      B   
ATOM   3577  NH2 ARG B 171       4.851   2.908   0.692  1.00 10.00      B   
ATOM   3578 HH21 ARG B 171       3.916   3.232   0.367  1.00 10.00      B   
ATOM   3579 HH22 ARG B 171       5.022   1.883   0.868  1.00 10.00      B   
ATOM   3580  C   ARG B 171      11.368   2.430   1.153  1.00 10.00      B   
ATOM   3581  O   ARG B 171      10.891   1.297   1.185  1.00 10.00      B   
ATOM   3582  N   ALA B 172      11.746   3.029   0.029  1.00 10.00      B   
ATOM   3583  HN  ALA B 172      12.136   3.927   0.077  1.00 10.00      B   
ATOM   3584  CA  ALA B 172      11.604   2.387  -1.269  1.00 10.00      B   
ATOM   3585  CB  ALA B 172      11.977   3.356  -2.382  1.00 10.00      B   
ATOM   3586  C   ALA B 172      12.466   1.134  -1.343  1.00 10.00      B   
ATOM   3587  O   ALA B 172      12.025   0.097  -1.840  1.00 10.00      B   
ATOM   3588  N   ILE B 173      13.691   1.239  -0.836  1.00 10.00      B   
ATOM   3589  HN  ILE B 173      13.978   2.101  -0.459  1.00 10.00      B   
ATOM   3590  CA  ILE B 173      14.624   0.119  -0.831  1.00 10.00      B   
ATOM   3591  CB  ILE B 173      16.025   0.541  -0.327  1.00 10.00      B   
ATOM   3592  CG1 ILE B 173      16.579   1.688  -1.178  1.00 10.00      B   
ATOM   3593  CG2 ILE B 173      16.985  -0.642  -0.343  1.00 10.00      B   
ATOM   3594  CD1 ILE B 173      17.840   2.316  -0.622  1.00 10.00      B   
ATOM   3595  C   ILE B 173      14.093  -1.010   0.046  1.00 10.00      B   
ATOM   3596  O   ILE B 173      14.153  -2.171  -0.326  1.00 10.00      B   
ATOM   3597  N   LEU B 174      13.550  -0.652   1.203  1.00 10.00      B   
ATOM   3598  HN  LEU B 174      13.514   0.300   1.441  1.00 10.00      B   
ATOM   3599  CA  LEU B 174      13.013  -1.638   2.134  1.00 10.00      B   
ATOM   3600  CB  LEU B 174      12.631  -0.975   3.461  1.00 10.00      B   
ATOM   3601  CG  LEU B 174      13.783  -0.462   4.322  1.00 10.00      B   
ATOM   3602  CD1 LEU B 174      13.247   0.272   5.541  1.00 10.00      B   
ATOM   3603  CD2 LEU B 174      14.693  -1.607   4.739  1.00 10.00      B   
ATOM   3604  C   LEU B 174      11.798  -2.362   1.564  1.00 10.00      B   
ATOM   3605  O   LEU B 174      11.690  -3.587   1.668  1.00 10.00      B   
ATOM   3606  N   GLU B 175      10.895  -1.598   0.963  1.00 10.00      B   
ATOM   3607  HN  GLU B 175      11.056  -0.629   0.900  1.00 10.00      B   
ATOM   3608  CA  GLU B 175       9.670  -2.147   0.400  1.00 10.00      B   
ATOM   3609  CB  GLU B 175       8.663  -1.028   0.115  1.00 10.00      B   
ATOM   3610  CG  GLU B 175       8.066  -0.393   1.361  1.00 10.00      B   
ATOM   3611  CD  GLU B 175       6.556  -0.487   1.394  1.00 10.00      B   
ATOM   3612  OE1 GLU B 175       6.026  -1.610   1.497  1.00 10.00      B   
ATOM   3613  OE2 GLU B 175       5.884   0.563   1.326  1.00 10.00      B   
ATOM   3614  C   GLU B 175       9.899  -2.973  -0.861  1.00 10.00      B   
ATOM   3615  O   GLU B 175       9.460  -4.119  -0.947  1.00 10.00      B   
ATOM   3616  N   MET B 176      10.602  -2.405  -1.830  1.00 10.00      B   
ATOM   3617  HN  MET B 176      10.988  -1.511  -1.689  1.00 10.00      B   
ATOM   3618  CA  MET B 176      10.828  -3.094  -3.097  1.00 10.00      B   
ATOM   3619  CB  MET B 176      10.623  -2.144  -4.281  1.00 10.00      B   
ATOM   3620  CG  MET B 176       9.228  -1.542  -4.351  1.00 10.00      B   
ATOM   3621  SD  MET B 176       8.488  -1.664  -5.991  1.00 10.00      B   
ATOM   3622  CE  MET B 176       9.542  -0.557  -6.925  1.00 10.00      B   
ATOM   3623  C   MET B 176      12.184  -3.785  -3.189  1.00 10.00      B   
ATOM   3624  O   MET B 176      12.678  -4.030  -4.289  1.00 10.00      B   
ATOM   3625  N   GLU B 177      12.772  -4.122  -2.047  1.00 10.00      B   
ATOM   3626  HN  GLU B 177      12.326  -3.910  -1.199  1.00 10.00      B   
ATOM   3627  CA  GLU B 177      14.070  -4.797  -2.026  1.00 10.00      B   
ATOM   3628  CB  GLU B 177      14.500  -5.094  -0.588  1.00 10.00      B   
ATOM   3629  CG  GLU B 177      15.848  -5.788  -0.480  1.00 10.00      B   
ATOM   3630  CD  GLU B 177      16.286  -6.003   0.953  1.00 10.00      B   
ATOM   3631  OE1 GLU B 177      15.409  -6.103   1.841  1.00 10.00      B   
ATOM   3632  OE2 GLU B 177      17.511  -6.080   1.192  1.00 10.00      B   
ATOM   3633  C   GLU B 177      14.008  -6.097  -2.817  1.00 10.00      B   
ATOM   3634  O   GLU B 177      14.744  -6.286  -3.788  1.00 10.00      B   
ATOM   3635  N   GLN B 178      13.105  -6.974  -2.400  1.00 10.00      B   
ATOM   3636  HN  GLN B 178      12.548  -6.749  -1.619  1.00 10.00      B   
ATOM   3637  CA  GLN B 178      12.918  -8.262  -3.046  1.00 10.00      B   
ATOM   3638  CB  GLN B 178      11.902  -9.118  -2.273  1.00 10.00      B   
ATOM   3639  CG  GLN B 178      10.526  -8.484  -2.088  1.00 10.00      B   
ATOM   3640  CD  GLN B 178      10.399  -7.664  -0.812  1.00 10.00      B   
ATOM   3641  OE1 GLN B 178      11.359  -7.047  -0.348  1.00 10.00      B   
ATOM   3642  NE2 GLN B 178       9.207  -7.650  -0.243  1.00 10.00      B   
ATOM   3643 HE21 GLN B 178       8.481  -8.163  -0.670  1.00 10.00      B   
ATOM   3644 HE22 GLN B 178       9.089  -7.136   0.583  1.00 10.00      B   
ATOM   3645  C   GLN B 178      12.488  -8.091  -4.502  1.00 10.00      B   
ATOM   3646  O   GLN B 178      12.890  -8.865  -5.371  1.00 10.00      B   
ATOM   3647  N   TYR B 179      11.699  -7.055  -4.759  1.00 10.00      B   
ATOM   3648  HN  TYR B 179      11.442  -6.460  -4.024  1.00 10.00      B   
ATOM   3649  CA  TYR B 179      11.210  -6.776  -6.101  1.00 10.00      B   
ATOM   3650  CB  TYR B 179      10.166  -5.651  -6.076  1.00 10.00      B   
ATOM   3651  CG  TYR B 179       9.651  -5.253  -7.443  1.00 10.00      B   
ATOM   3652  CD1 TYR B 179      10.116  -4.103  -8.070  1.00 10.00      B   
ATOM   3653  CD2 TYR B 179       8.707  -6.025  -8.109  1.00 10.00      B   
ATOM   3654  CE1 TYR B 179       9.656  -3.734  -9.321  1.00 10.00      B   
ATOM   3655  CE2 TYR B 179       8.242  -5.663  -9.359  1.00 10.00      B   
ATOM   3656  CZ  TYR B 179       8.720  -4.517  -9.960  1.00 10.00      B   
ATOM   3657  OH  TYR B 179       8.263  -4.157 -11.208  1.00 10.00      B   
ATOM   3658  HH  TYR B 179       7.414  -4.584 -11.371  1.00 10.00      B   
ATOM   3659  C   TYR B 179      12.356  -6.422  -7.048  1.00 10.00      B   
ATOM   3660  O   TYR B 179      12.520  -7.048  -8.093  1.00 10.00      B   
ATOM   3661  N   ILE B 180      13.157  -5.433  -6.667  1.00 10.00      B   
ATOM   3662  HN  ILE B 180      12.990  -4.983  -5.807  1.00 10.00      B   
ATOM   3663  CA  ILE B 180      14.280  -4.992  -7.490  1.00 10.00      B   
ATOM   3664  CB  ILE B 180      14.986  -3.764  -6.875  1.00 10.00      B   
ATOM   3665  CG1 ILE B 180      13.992  -2.606  -6.734  1.00 10.00      B   
ATOM   3666  CG2 ILE B 180      16.181  -3.338  -7.718  1.00 10.00      B   
ATOM   3667  CD1 ILE B 180      14.508  -1.452  -5.903  1.00 10.00      B   
ATOM   3668  C   ILE B 180      15.285  -6.120  -7.721  1.00 10.00      B   
ATOM   3669  O   ILE B 180      15.779  -6.298  -8.838  1.00 10.00      B   
ATOM   3670  N   ARG B 181      15.559  -6.896  -6.674  1.00 10.00      B   
ATOM   3671  HN  ARG B 181      15.114  -6.715  -5.815  1.00 10.00      B   
ATOM   3672  CA  ARG B 181      16.506  -8.008  -6.762  1.00 10.00      B   
ATOM   3673  CB  ARG B 181      16.691  -8.680  -5.396  1.00 10.00      B   
ATOM   3674  CG  ARG B 181      17.449  -7.836  -4.380  1.00 10.00      B   
ATOM   3675  CD  ARG B 181      18.930  -8.189  -4.340  1.00 10.00      B   
ATOM   3676  NE  ARG B 181      19.235  -9.168  -3.293  1.00 10.00      B   
ATOM   3677  HE  ARG B 181      18.576  -9.888  -3.144  1.00 10.00      B   
ATOM   3678  CZ  ARG B 181      20.334  -9.144  -2.534  1.00 10.00      B   
ATOM   3679  NH1 ARG B 181      21.242  -8.187  -2.690  1.00 10.00      B   
ATOM   3680 HH11 ARG B 181      21.111  -7.450  -3.411  1.00 10.00      B   
ATOM   3681 HH12 ARG B 181      22.093  -8.170  -2.079  1.00 10.00      B   
ATOM   3682  NH2 ARG B 181      20.519 -10.077  -1.609  1.00 10.00      B   
ATOM   3683 HH21 ARG B 181      19.805 -10.828  -1.469  1.00 10.00      B   
ATOM   3684 HH22 ARG B 181      21.382 -10.068  -1.015  1.00 10.00      B   
ATOM   3685  C   ARG B 181      16.077  -9.040  -7.807  1.00 10.00      B   
ATOM   3686  O   ARG B 181      16.917  -9.686  -8.429  1.00 10.00      B   
ATOM   3687  N   GLU B 182      14.770  -9.177  -8.006  1.00 10.00      B   
ATOM   3688  HN  GLU B 182      14.145  -8.625  -7.489  1.00 10.00      B   
ATOM   3689  CA  GLU B 182      14.241 -10.136  -8.975  1.00 10.00      B   
ATOM   3690  CB  GLU B 182      13.004 -10.846  -8.420  1.00 10.00      B   
ATOM   3691  CG  GLU B 182      13.307 -11.888  -7.356  1.00 10.00      B   
ATOM   3692  CD  GLU B 182      12.060 -12.572  -6.838  1.00 10.00      B   
ATOM   3693  OE1 GLU B 182      11.409 -13.299  -7.617  1.00 10.00      B   
ATOM   3694  OE2 GLU B 182      11.725 -12.386  -5.650  1.00 10.00      B   
ATOM   3695  C   GLU B 182      13.912  -9.479 -10.316  1.00 10.00      B   
ATOM   3696  O   GLU B 182      13.575 -10.163 -11.285  1.00 10.00      B   
ATOM   3697  N   THR B 183      14.012  -8.160 -10.377  1.00 10.00      B   
ATOM   3698  HN  THR B 183      14.291  -7.662  -9.580  1.00 10.00      B   
ATOM   3699  CA  THR B 183      13.715  -7.437 -11.605  1.00 10.00      B   
ATOM   3700  CB  THR B 183      12.941  -6.133 -11.328  1.00 10.00      B   
ATOM   3701  OG1 THR B 183      11.769  -6.436 -10.557  1.00 10.00      B   
ATOM   3702  HG1 THR B 183      12.035  -6.754  -9.680  1.00 10.00      B   
ATOM   3703  CG2 THR B 183      12.519  -5.467 -12.631  1.00 10.00      B   
ATOM   3704  C   THR B 183      14.983  -7.147 -12.406  1.00 10.00      B   
ATOM   3705  O   THR B 183      15.015  -7.344 -13.622  1.00 10.00      B   
ATOM   3706  N   TYR B 184      16.033  -6.705 -11.726  1.00 10.00      B   
ATOM   3707  HN  TYR B 184      15.963  -6.587 -10.752  1.00 10.00      B   
ATOM   3708  CA  TYR B 184      17.296  -6.402 -12.392  1.00 10.00      B   
ATOM   3709  CB  TYR B 184      17.520  -4.887 -12.476  1.00 10.00      B   
ATOM   3710  CG  TYR B 184      17.099  -4.272 -13.794  1.00 10.00      B   
ATOM   3711  CD1 TYR B 184      15.789  -3.858 -14.008  1.00 10.00      B   
ATOM   3712  CD2 TYR B 184      18.012  -4.111 -14.828  1.00 10.00      B   
ATOM   3713  CE1 TYR B 184      15.403  -3.303 -15.213  1.00 10.00      B   
ATOM   3714  CE2 TYR B 184      17.635  -3.554 -16.036  1.00 10.00      B   
ATOM   3715  CZ  TYR B 184      16.330  -3.153 -16.223  1.00 10.00      B   
ATOM   3716  OH  TYR B 184      15.950  -2.606 -17.428  1.00 10.00      B   
ATOM   3717  HH  TYR B 184      15.467  -1.776 -17.275  1.00 10.00      B   
ATOM   3718  C   TYR B 184      18.467  -7.080 -11.684  1.00 10.00      B   
ATOM   3719  O   TYR B 184      19.334  -6.408 -11.130  1.00 10.00      B   
ATOM   3720  N   PRO B 185      18.532  -8.423 -11.725  1.00 10.00      B   
ATOM   3721  CA  PRO B 185      19.597  -9.179 -11.057  1.00 10.00      B   
ATOM   3722  CB  PRO B 185      19.120 -10.628 -11.152  1.00 10.00      B   
ATOM   3723  CG  PRO B 185      18.261 -10.658 -12.367  1.00 10.00      B   
ATOM   3724  CD  PRO B 185      17.591  -9.314 -12.436  1.00 10.00      B   
ATOM   3725  C   PRO B 185      20.957  -9.026 -11.731  1.00 10.00      B   
ATOM   3726  O   PRO B 185      21.981  -9.432 -11.181  1.00 10.00      B   
ATOM   3727  N   ASP B 186      20.972  -8.437 -12.918  1.00 10.00      B   
ATOM   3728  HN  ASP B 186      20.128  -8.131 -13.317  1.00 10.00      B   
ATOM   3729  CA  ASP B 186      22.215  -8.243 -13.649  1.00 10.00      B   
ATOM   3730  CB  ASP B 186      21.997  -8.432 -15.150  1.00 10.00      B   
ATOM   3731  CG  ASP B 186      21.704  -9.867 -15.524  1.00 10.00      B   
ATOM   3732  OD1 ASP B 186      20.527 -10.194 -15.764  1.00 10.00      B   
ATOM   3733  OD2 ASP B 186      22.651 -10.674 -15.580  1.00 10.00      B   
ATOM   3734  C   ASP B 186      22.792  -6.861 -13.396  1.00 10.00      B   
ATOM   3735  O   ASP B 186      23.914  -6.563 -13.815  1.00 10.00      B   
ATOM   3736  N   ALA B 187      22.031  -6.021 -12.707  1.00 10.00      B   
ATOM   3737  HN  ALA B 187      21.155  -6.321 -12.387  1.00 10.00      B   
ATOM   3738  CA  ALA B 187      22.471  -4.663 -12.424  1.00 10.00      B   
ATOM   3739  CB  ALA B 187      21.634  -3.665 -13.209  1.00 10.00      B   
ATOM   3740  C   ALA B 187      22.450  -4.336 -10.931  1.00 10.00      B   
ATOM   3741  O   ALA B 187      23.070  -3.362 -10.504  1.00 10.00      B   
ATOM   3742  N   VAL B 188      21.739  -5.138 -10.138  1.00 10.00      B   
ATOM   3743  HN  VAL B 188      21.258  -5.897 -10.529  1.00 10.00      B   
ATOM   3744  CA  VAL B 188      21.656  -4.905  -8.696  1.00 10.00      B   
ATOM   3745  CB  VAL B 188      20.699  -5.877  -7.966  1.00 10.00      B   
ATOM   3746  CG1 VAL B 188      19.250  -5.469  -8.177  1.00 10.00      B   
ATOM   3747  CG2 VAL B 188      20.925  -7.316  -8.405  1.00 10.00      B   
ATOM   3748  C   VAL B 188      23.028  -4.929  -8.029  1.00 10.00      B   
ATOM   3749  O   VAL B 188      23.705  -5.958  -7.994  1.00 10.00      B   
ATOM   3750  N   LYS B 189      23.433  -3.779  -7.516  1.00 10.00      B   
ATOM   3751  HN  LYS B 189      22.857  -2.992  -7.599  1.00 10.00      B   
ATOM   3752  CA  LYS B 189      24.712  -3.651  -6.842  1.00 10.00      B   
ATOM   3753  CB  LYS B 189      25.155  -2.185  -6.811  1.00 10.00      B   
ATOM   3754  CG  LYS B 189      25.060  -1.496  -8.165  1.00 10.00      B   
ATOM   3755  CD  LYS B 189      25.522  -0.051  -8.099  1.00 10.00      B   
ATOM   3756  CE  LYS B 189      25.215   0.681  -9.397  1.00 10.00      B   
ATOM   3757  NZ  LYS B 189      25.793   2.051  -9.413  1.00 10.00      B   
ATOM   3758  HZ1 LYS B 189      25.572   2.546  -8.526  1.00 10.00      B   
ATOM   3759  HZ2 LYS B 189      25.400   2.597 -10.206  1.00 10.00      B   
ATOM   3760  HZ3 LYS B 189      26.835   2.001  -9.520  1.00 10.00      B   
ATOM   3761  C   LYS B 189      24.609  -4.218  -5.433  1.00 10.00      B   
ATOM   3762  O   LYS B 189      23.827  -3.734  -4.613  1.00 10.00      B   
ATOM   3763  N   ILE B 190      25.368  -5.267  -5.169  1.00 10.00      B   
ATOM   3764  HN  ILE B 190      25.949  -5.628  -5.869  1.00 10.00      B   
ATOM   3765  CA  ILE B 190      25.354  -5.902  -3.864  1.00 10.00      B   
ATOM   3766  CB  ILE B 190      25.471  -7.440  -3.960  1.00 10.00      B   
ATOM   3767  CG1 ILE B 190      26.668  -7.847  -4.832  1.00 10.00      B   
ATOM   3768  CG2 ILE B 190      24.179  -8.040  -4.498  1.00 10.00      B   
ATOM   3769  CD1 ILE B 190      26.992  -9.326  -4.785  1.00 10.00      B   
ATOM   3770  C   ILE B 190      26.452  -5.359  -2.962  1.00 10.00      B   
ATOM   3771  O   ILE B 190      27.614  -5.261  -3.363  1.00 10.00      B   
ATOM   3772  N   CYS B 191      26.070  -4.984  -1.754  1.00 10.00      B   
ATOM   3773  HN  CYS B 191      25.122  -5.056  -1.509  1.00 10.00      B   
ATOM   3774  CA  CYS B 191      27.015  -4.474  -0.779  1.00 10.00      B   
ATOM   3775  CB  CYS B 191      26.319  -3.491   0.167  1.00 10.00      B   
ATOM   3776  SG  CYS B 191      27.220  -3.151   1.698  1.00 10.00      B   
ATOM   3777  HG  CYS B 191      27.670  -4.308   2.173  1.00 10.00      B   
ATOM   3778  C   CYS B 191      27.577  -5.638   0.015  1.00 10.00      B   
ATOM   3779  O   CYS B 191      26.820  -6.458   0.524  1.00 10.00      B   
ATOM   3780  N   ASN B 192      28.896  -5.719   0.116  1.00 10.00      B   
ATOM   3781  HN  ASN B 192      29.454  -5.035  -0.314  1.00 10.00      B   
ATOM   3782  CA  ASN B 192      29.531  -6.807   0.857  1.00 10.00      B   
ATOM   3783  CB  ASN B 192      31.051  -6.797   0.664  1.00 10.00      B   
ATOM   3784  CG  ASN B 192      31.674  -8.166   0.884  1.00 10.00      B   
ATOM   3785  OD1 ASN B 192      32.208  -8.458   1.955  1.00 10.00      B   
ATOM   3786  ND2 ASN B 192      31.601  -9.017  -0.128  1.00 10.00      B   
ATOM   3787 HD21 ASN B 192      31.159  -8.723  -0.952  1.00 10.00      B   
ATOM   3788 HD22 ASN B 192      31.986  -9.912  -0.008  1.00 10.00      B   
ATOM   3789  C   ASN B 192      29.160  -6.749   2.340  1.00 10.00      B   
ATOM   3790  O   ASN B 192      28.581  -5.759   2.801  1.00 10.00      B   
ATOM   3791  N   ILE B 193      29.478  -7.817   3.070  1.00 10.00      B   
ATOM   3792  HN  ILE B 193      29.930  -8.568   2.630  1.00 10.00      B   
ATOM   3793  CA  ILE B 193      29.182  -7.922   4.502  1.00 10.00      B   
ATOM   3794  CB  ILE B 193      29.573  -6.656   5.307  1.00 10.00      B   
ATOM   3795  CG1 ILE B 193      31.067  -6.346   5.148  1.00 10.00      B   
ATOM   3796  CG2 ILE B 193      29.208  -6.807   6.779  1.00 10.00      B   
ATOM   3797  CD1 ILE B 193      31.985  -7.451   5.623  1.00 10.00      B   
ATOM   3798  C   ILE B 193      27.711  -8.271   4.744  1.00 10.00      B   
ATOM   3799  O   ILE B 193      27.395  -9.357   5.230  1.00 10.00      B   
ATOM   3800  N   CYS B 194      26.818  -7.354   4.394  1.00 10.00      B   
ATOM   3801  HN  CYS B 194      27.131  -6.507   4.008  1.00 10.00      B   
ATOM   3802  CA  CYS B 194      25.388  -7.569   4.583  1.00 10.00      B   
ATOM   3803  CB  CYS B 194      24.684  -6.231   4.812  1.00 10.00      B   
ATOM   3804  SG  CYS B 194      25.567  -5.121   5.934  1.00 10.00      B   
ATOM   3805  HG  CYS B 194      25.247  -5.461   7.175  1.00 10.00      B   
ATOM   3806  C   CYS B 194      24.775  -8.294   3.384  1.00 10.00      B   
ATOM   3807  O   CYS B 194      23.836  -9.077   3.532  1.00 10.00      B   
ATOM   3808  N   HIS B 195      25.317  -8.016   2.199  1.00 10.00      B   
ATOM   3809  HN  HIS B 195      26.063  -7.380   2.162  1.00 10.00      B   
ATOM   3810  CA  HIS B 195      24.855  -8.625   0.947  1.00 10.00      B   
ATOM   3811  CB  HIS B 195      24.959 -10.152   0.962  1.00 10.00      B   
ATOM   3812  CG  HIS B 195      26.130 -10.671   0.188  1.00 10.00      B   
ATOM   3813  ND1 HIS B 195      27.409 -10.583   0.682  1.00 10.00      B   
ATOM   3814  CD2 HIS B 195      26.162 -11.257  -1.034  1.00 10.00      B   
ATOM   3815  CE1 HIS B 195      28.188 -11.111  -0.243  1.00 10.00      B   
ATOM   3816  NE2 HIS B 195      27.482 -11.533  -1.300  1.00 10.00      B   
ATOM   3817  HE2 HIS B 195      27.812 -12.126  -2.013  1.00 10.00      B   
ATOM   3818  C   HIS B 195      23.467  -8.148   0.525  1.00 10.00      B   
ATOM   3819  O   HIS B 195      22.830  -8.739  -0.352  1.00 10.00      B   
ATOM   3820  N   SER B 196      23.011  -7.068   1.139  1.00 10.00      B   
ATOM   3821  HN  SER B 196      23.560  -6.647   1.830  1.00 10.00      B   
ATOM   3822  CA  SER B 196      21.712  -6.495   0.826  1.00 10.00      B   
ATOM   3823  CB  SER B 196      21.216  -5.680   2.021  1.00 10.00      B   
ATOM   3824  OG  SER B 196      21.452  -6.376   3.233  1.00 10.00      B   
ATOM   3825  HG  SER B 196      20.657  -6.863   3.478  1.00 10.00      B   
ATOM   3826  C   SER B 196      21.809  -5.610  -0.416  1.00 10.00      B   
ATOM   3827  O   SER B 196      22.841  -5.588  -1.094  1.00 10.00      B   
ATOM   3828  N   LEU B 197      20.735  -4.894  -0.720  1.00 10.00      B   
ATOM   3829  HN  LEU B 197      19.939  -4.953  -0.147  1.00 10.00      B   
ATOM   3830  CA  LEU B 197      20.712  -4.011  -1.877  1.00 10.00      B   
ATOM   3831  CB  LEU B 197      19.267  -3.662  -2.247  1.00 10.00      B   
ATOM   3832  CG  LEU B 197      19.066  -2.924  -3.573  1.00 10.00      B   
ATOM   3833  CD1 LEU B 197      19.554  -3.769  -4.741  1.00 10.00      B   
ATOM   3834  CD2 LEU B 197      17.604  -2.544  -3.759  1.00 10.00      B   
ATOM   3835  C   LEU B 197      21.506  -2.742  -1.585  1.00 10.00      B   
ATOM   3836  O   LEU B 197      21.517  -2.259  -0.453  1.00 10.00      B   
ATOM   3837  N   LEU B 198      22.185  -2.226  -2.598  1.00 10.00      B   
ATOM   3838  HN  LEU B 198      22.156  -2.669  -3.472  1.00 10.00      B   
ATOM   3839  CA  LEU B 198      22.983  -1.020  -2.447  1.00 10.00      B   
ATOM   3840  CB  LEU B 198      24.463  -1.385  -2.279  1.00 10.00      B   
ATOM   3841  CG  LEU B 198      25.472  -0.246  -2.447  1.00 10.00      B   
ATOM   3842  CD1 LEU B 198      25.425   0.700  -1.259  1.00 10.00      B   
ATOM   3843  CD2 LEU B 198      26.874  -0.799  -2.640  1.00 10.00      B   
ATOM   3844  C   LEU B 198      22.812  -0.103  -3.650  1.00 10.00      B   
ATOM   3845  O   LEU B 198      22.967  -0.533  -4.796  1.00 10.00      B   
ATOM   3846  N   ILE B 199      22.466   1.147  -3.386  1.00 10.00      B   
ATOM   3847  HN  ILE B 199      22.309   1.416  -2.444  1.00 10.00      B   
ATOM   3848  CA  ILE B 199      22.290   2.134  -4.440  1.00 10.00      B   
ATOM   3849  CB  ILE B 199      20.990   2.947  -4.244  1.00 10.00      B   
ATOM   3850  CG1 ILE B 199      19.763   2.024  -4.228  1.00 10.00      B   
ATOM   3851  CG2 ILE B 199      20.848   4.024  -5.310  1.00 10.00      B   
ATOM   3852  CD1 ILE B 199      19.580   1.202  -5.489  1.00 10.00      B   
ATOM   3853  C   ILE B 199      23.489   3.080  -4.474  1.00 10.00      B   
ATOM   3854  O   ILE B 199      24.208   3.153  -5.476  1.00 10.00      B   
ATOM   3855  N   GLN B 200      23.708   3.790  -3.372  1.00 10.00      B   
ATOM   3856  HN  GLN B 200      23.099   3.684  -2.601  1.00 10.00      B   
ATOM   3857  CA  GLN B 200      24.821   4.722  -3.272  1.00 10.00      B   
ATOM   3858  CB  GLN B 200      24.321   6.162  -3.084  1.00 10.00      B   
ATOM   3859  CG  GLN B 200      23.705   6.456  -1.723  1.00 10.00      B   
ATOM   3860  CD  GLN B 200      22.449   7.300  -1.822  1.00 10.00      B   
ATOM   3861  OE1 GLN B 200      22.508   8.532  -1.815  1.00 10.00      B   
ATOM   3862  NE2 GLN B 200      21.306   6.643  -1.895  1.00 10.00      B   
ATOM   3863 HE21 GLN B 200      21.336   5.649  -1.873  1.00 10.00      B   
ATOM   3864 HE22 GLN B 200      20.480   7.156  -1.985  1.00 10.00      B   
ATOM   3865  C   GLN B 200      25.772   4.320  -2.145  1.00 10.00      B   
ATOM   3866  O   GLN B 200      25.340   3.990  -1.041  1.00 10.00      B   
ATOM   3867  N   GLY B 201      27.065   4.335  -2.433  1.00 10.00      B   
ATOM   3868  HN  GLY B 201      27.357   4.595  -3.331  1.00 10.00      B   
ATOM   3869  CA  GLY B 201      28.048   3.969  -1.436  1.00 10.00      B   
ATOM   3870  C   GLY B 201      29.465   4.156  -1.935  1.00 10.00      B   
ATOM   3871  O   GLY B 201      29.720   5.010  -2.788  1.00 10.00      B   
ATOM   3872  N   GLN B 202      30.381   3.355  -1.412  1.00 10.00      B   
ATOM   3873  HN  GLN B 202      30.108   2.680  -0.750  1.00 10.00      B   
ATOM   3874  CA  GLN B 202      31.780   3.433  -1.806  1.00 10.00      B   
ATOM   3875  CB  GLN B 202      32.674   3.644  -0.583  1.00 10.00      B   
ATOM   3876  CG  GLN B 202      32.261   4.826   0.280  1.00 10.00      B   
ATOM   3877  CD  GLN B 202      33.263   5.145   1.370  1.00 10.00      B   
ATOM   3878  OE1 GLN B 202      33.989   4.272   1.842  1.00 10.00      B   
ATOM   3879  NE2 GLN B 202      33.306   6.402   1.781  1.00 10.00      B   
ATOM   3880 HE21 GLN B 202      32.698   7.048   1.366  1.00 10.00      B   
ATOM   3881 HE22 GLN B 202      33.950   6.638   2.492  1.00 10.00      B   
ATOM   3882  C   GLN B 202      32.182   2.168  -2.552  1.00 10.00      B   
ATOM   3883  O   GLN B 202      31.683   1.082  -2.254  1.00 10.00      B   
ATOM   3884  N   SER B 203      33.070   2.312  -3.526  1.00 10.00      B   
ATOM   3885  HN  SER B 203      33.439   3.204  -3.712  1.00 10.00      B   
ATOM   3886  CA  SER B 203      33.517   1.181  -4.325  1.00 10.00      B   
ATOM   3887  CB  SER B 203      32.905   1.278  -5.726  1.00 10.00      B   
ATOM   3888  OG  SER B 203      31.566   1.745  -5.659  1.00 10.00      B   
ATOM   3889  HG  SER B 203      31.536   2.541  -5.118  1.00 10.00      B   
ATOM   3890  C   SER B 203      35.042   1.130  -4.430  1.00 10.00      B   
ATOM   3891  O   SER B 203      35.676   2.108  -4.819  1.00 10.00      B   
ATOM   3892  N   CYS B 204      35.621  -0.012  -4.078  1.00 10.00      B   
ATOM   3893  HN  CYS B 204      35.059  -0.755  -3.760  1.00 10.00      B   
ATOM   3894  CA  CYS B 204      37.064  -0.195  -4.153  1.00 10.00      B   
ATOM   3895  CB  CYS B 204      37.477  -1.425  -3.337  1.00 10.00      B   
ATOM   3896  SG  CYS B 204      39.210  -1.457  -2.815  1.00 10.00      B   
ATOM   3897  HG  CYS B 204      39.972  -1.194  -3.870  1.00 10.00      B   
ATOM   3898  C   CYS B 204      37.464  -0.384  -5.612  1.00 10.00      B   
ATOM   3899  O   CYS B 204      37.265  -1.455  -6.180  1.00 10.00      B   
ATOM   3900  N   GLU B 205      38.023   0.662  -6.205  1.00 10.00      B   
ATOM   3901  HN  GLU B 205      38.157   1.490  -5.679  1.00 10.00      B   
ATOM   3902  CA  GLU B 205      38.433   0.649  -7.608  1.00 10.00      B   
ATOM   3903  CB  GLU B 205      39.002   2.009  -8.014  1.00 10.00      B   
ATOM   3904  CG  GLU B 205      38.144   3.187  -7.589  1.00 10.00      B   
ATOM   3905  CD  GLU B 205      38.594   3.782  -6.272  1.00 10.00      B   
ATOM   3906  OE1 GLU B 205      38.488   3.098  -5.234  1.00 10.00      B   
ATOM   3907  OE2 GLU B 205      39.055   4.941  -6.271  1.00 10.00      B   
ATOM   3908  C   GLU B 205      39.433  -0.458  -7.934  1.00 10.00      B   
ATOM   3909  O   GLU B 205      39.502  -0.918  -9.073  1.00 10.00      B   
ATOM   3910  N   THR B 206      40.189  -0.891  -6.935  1.00 10.00      B   
ATOM   3911  HN  THR B 206      40.087  -0.491  -6.044  1.00 10.00      B   
ATOM   3912  CA  THR B 206      41.187  -1.935  -7.122  1.00 10.00      B   
ATOM   3913  CB  THR B 206      42.042  -2.090  -5.856  1.00 10.00      B   
ATOM   3914  OG1 THR B 206      41.533  -1.213  -4.836  1.00 10.00      B   
ATOM   3915  HG1 THR B 206      42.255  -0.984  -4.220  1.00 10.00      B   
ATOM   3916  CG2 THR B 206      43.492  -1.737  -6.151  1.00 10.00      B   
ATOM   3917  C   THR B 206      40.565  -3.287  -7.481  1.00 10.00      B   
ATOM   3918  O   THR B 206      41.250  -4.180  -7.982  1.00 10.00      B   
ATOM   3919  N   CYS B 207      39.269  -3.441  -7.233  1.00 10.00      B   
ATOM   3920  HN  CYS B 207      38.760  -2.693  -6.850  1.00 10.00      B   
ATOM   3921  CA  CYS B 207      38.590  -4.695  -7.534  1.00 10.00      B   
ATOM   3922  CB  CYS B 207      38.564  -5.596  -6.298  1.00 10.00      B   
ATOM   3923  SG  CYS B 207      38.334  -4.704  -4.741  1.00 10.00      B   
ATOM   3924  HG  CYS B 207      39.537  -4.409  -4.264  1.00 10.00      B   
ATOM   3925  C   CYS B 207      37.173  -4.464  -8.054  1.00 10.00      B   
ATOM   3926  O   CYS B 207      36.820  -4.909  -9.145  1.00 10.00      B   
ATOM   3927  N   GLY B 208      36.371  -3.751  -7.280  1.00 10.00      B   
ATOM   3928  HN  GLY B 208      36.720  -3.376  -6.442  1.00 10.00      B   
ATOM   3929  CA  GLY B 208      35.001  -3.487  -7.670  1.00 10.00      B   
ATOM   3930  C   GLY B 208      34.036  -3.733  -6.531  1.00 10.00      B   
ATOM   3931  O   GLY B 208      32.825  -3.602  -6.694  1.00 10.00      B   
ATOM   3932  N   ILE B 209      34.575  -4.098  -5.372  1.00 10.00      B   
ATOM   3933  HN  ILE B 209      35.547  -4.193  -5.307  1.00 10.00      B   
ATOM   3934  CA  ILE B 209      33.756  -4.356  -4.197  1.00 10.00      B   
ATOM   3935  CB  ILE B 209      34.569  -5.043  -3.065  1.00 10.00      B   
ATOM   3936  CG1 ILE B 209      34.626  -6.562  -3.283  1.00 10.00      B   
ATOM   3937  CG2 ILE B 209      33.998  -4.729  -1.687  1.00 10.00      B   
ATOM   3938  CD1 ILE B 209      35.458  -6.992  -4.473  1.00 10.00      B   
ATOM   3939  C   ILE B 209      33.133  -3.055  -3.702  1.00 10.00      B   
ATOM   3940  O   ILE B 209      33.836  -2.075  -3.448  1.00 10.00      B   
ATOM   3941  N   ARG B 210      31.813  -3.048  -3.596  1.00 10.00      B   
ATOM   3942  HN  ARG B 210      31.314  -3.862  -3.815  1.00 10.00      B   
ATOM   3943  CA  ARG B 210      31.081  -1.874  -3.148  1.00 10.00      B   
ATOM   3944  CB  ARG B 210      29.981  -1.537  -4.157  1.00 10.00      B   
ATOM   3945  CG  ARG B 210      30.500  -1.254  -5.559  1.00 10.00      B   
ATOM   3946  CD  ARG B 210      29.376  -1.226  -6.581  1.00 10.00      B   
ATOM   3947  NE  ARG B 210      29.828  -0.735  -7.884  1.00 10.00      B   
ATOM   3948  HE  ARG B 210      29.777   0.237  -8.040  1.00 10.00      B   
ATOM   3949  CZ  ARG B 210      30.283  -1.517  -8.866  1.00 10.00      B   
ATOM   3950  NH1 ARG B 210      30.407  -2.828  -8.683  1.00 10.00      B   
ATOM   3951 HH11 ARG B 210      30.155  -3.254  -7.770  1.00 10.00      B   
ATOM   3952 HH12 ARG B 210      30.763  -3.437  -9.457  1.00 10.00      B   
ATOM   3953  NH2 ARG B 210      30.633  -0.981 -10.027  1.00 10.00      B   
ATOM   3954 HH21 ARG B 210      30.553   0.061 -10.177  1.00 10.00      B   
ATOM   3955 HH22 ARG B 210      30.987  -1.586 -10.798  1.00 10.00      B   
ATOM   3956  C   ARG B 210      30.479  -2.123  -1.770  1.00 10.00      B   
ATOM   3957  O   ARG B 210      30.152  -3.263  -1.427  1.00 10.00      B   
ATOM   3958  N   MET B 211      30.340  -1.065  -0.982  1.00 10.00      B   
ATOM   3959  HN  MET B 211      30.620  -0.179  -1.310  1.00 10.00      B   
ATOM   3960  CA  MET B 211      29.784  -1.184   0.357  1.00 10.00      B   
ATOM   3961  CB  MET B 211      30.897  -1.478   1.371  1.00 10.00      B   
ATOM   3962  CG  MET B 211      30.423  -2.196   2.627  1.00 10.00      B   
ATOM   3963  SD  MET B 211      31.765  -2.585   3.768  1.00 10.00      B   
ATOM   3964  CE  MET B 211      32.820  -3.592   2.727  1.00 10.00      B   
ATOM   3965  C   MET B 211      29.015   0.074   0.757  1.00 10.00      B   
ATOM   3966  O   MET B 211      29.291   1.171   0.259  1.00 10.00      B   
ATOM   3967  N   HIS B 212      28.040  -0.106   1.644  1.00 10.00      B   
ATOM   3968  HN  HIS B 212      27.864  -1.015   1.970  1.00 10.00      B   
ATOM   3969  CA  HIS B 212      27.213   0.988   2.146  1.00 10.00      B   
ATOM   3970  CB  HIS B 212      26.095   0.423   3.029  1.00 10.00      B   
ATOM   3971  CG  HIS B 212      24.804   0.131   2.331  1.00 10.00      B   
ATOM   3972  ND1 HIS B 212      23.803   1.064   2.277  1.00 10.00      B   
ATOM   3973  CD2 HIS B 212      24.391  -1.004   1.711  1.00 10.00      B   
ATOM   3974  CE1 HIS B 212      22.806   0.487   1.633  1.00 10.00      B   
ATOM   3975  NE2 HIS B 212      23.114  -0.765   1.271  1.00 10.00      B   
ATOM   3976  HE2 HIS B 212      22.616  -1.313   0.622  1.00 10.00      B   
ATOM   3977  C   HIS B 212      28.042   1.945   2.996  1.00 10.00      B   
ATOM   3978  O   HIS B 212      29.081   1.564   3.544  1.00 10.00      B   
ATOM   3979  N   LEU B 213      27.562   3.179   3.127  1.00 10.00      B   
ATOM   3980  HN  LEU B 213      26.722   3.415   2.677  1.00 10.00      B   
ATOM   3981  CA  LEU B 213      28.247   4.187   3.931  1.00 10.00      B   
ATOM   3982  CB  LEU B 213      27.589   5.572   3.802  1.00 10.00      B   
ATOM   3983  CG  LEU B 213      27.815   6.342   2.492  1.00 10.00      B   
ATOM   3984  CD1 LEU B 213      29.276   6.299   2.068  1.00 10.00      B   
ATOM   3985  CD2 LEU B 213      26.900   5.844   1.382  1.00 10.00      B   
ATOM   3986  C   LEU B 213      28.343   3.762   5.404  1.00 10.00      B   
ATOM   3987  O   LEU B 213      29.435   3.750   5.973  1.00 10.00      B   
ATOM   3988  N   PRO B 214      27.214   3.395   6.057  1.00 10.00      B   
ATOM   3989  CA  PRO B 214      27.236   2.965   7.457  1.00 10.00      B   
ATOM   3990  CB  PRO B 214      25.757   2.735   7.798  1.00 10.00      B   
ATOM   3991  CG  PRO B 214      25.002   3.481   6.753  1.00 10.00      B   
ATOM   3992  CD  PRO B 214      25.839   3.392   5.515  1.00 10.00      B   
ATOM   3993  C   PRO B 214      28.025   1.671   7.635  1.00 10.00      B   
ATOM   3994  O   PRO B 214      28.595   1.420   8.696  1.00 10.00      B   
ATOM   3995  N   CYS B 215      28.070   0.859   6.585  1.00 10.00      B   
ATOM   3996  HN  CYS B 215      27.609   1.120   5.760  1.00 10.00      B   
ATOM   3997  CA  CYS B 215      28.787  -0.408   6.631  1.00 10.00      B   
ATOM   3998  CB  CYS B 215      28.410  -1.303   5.455  1.00 10.00      B   
ATOM   3999  SG  CYS B 215      26.675  -1.808   5.448  1.00 10.00      B   
ATOM   4000  HG  CYS B 215      26.626  -3.107   5.714  1.00 10.00      B   
ATOM   4001  C   CYS B 215      30.296  -0.211   6.713  1.00 10.00      B   
ATOM   4002  O   CYS B 215      30.952  -0.826   7.552  1.00 10.00      B   
ATOM   4003  N   VAL B 216      30.850   0.653   5.862  1.00 10.00      B   
ATOM   4004  HN  VAL B 216      30.285   1.124   5.208  1.00 10.00      B   
ATOM   4005  CA  VAL B 216      32.291   0.903   5.887  1.00 10.00      B   
ATOM   4006  CB  VAL B 216      32.799   1.726   4.679  1.00 10.00      B   
ATOM   4007  CG1 VAL B 216      32.782   0.893   3.409  1.00 10.00      B   
ATOM   4008  CG2 VAL B 216      31.996   3.000   4.494  1.00 10.00      B   
ATOM   4009  C   VAL B 216      32.697   1.574   7.198  1.00 10.00      B   
ATOM   4010  O   VAL B 216      33.784   1.332   7.722  1.00 10.00      B   
ATOM   4011  N   ALA B 217      31.798   2.392   7.737  1.00 10.00      B   
ATOM   4012  HN  ALA B 217      30.947   2.536   7.271  1.00 10.00      B   
ATOM   4013  CA  ALA B 217      32.041   3.086   8.994  1.00 10.00      B   
ATOM   4014  CB  ALA B 217      30.940   4.105   9.246  1.00 10.00      B   
ATOM   4015  C   ALA B 217      32.107   2.087  10.143  1.00 10.00      B   
ATOM   4016  O   ALA B 217      32.851   2.269  11.102  1.00 10.00      B   
ATOM   4017  N   LYS B 218      31.323   1.025  10.023  1.00 10.00      B   
ATOM   4018  HN  LYS B 218      30.751   0.943   9.230  1.00 10.00      B   
ATOM   4019  CA  LYS B 218      31.280  -0.018  11.034  1.00 10.00      B   
ATOM   4020  CB  LYS B 218      29.955  -0.781  10.934  1.00 10.00      B   
ATOM   4021  CG  LYS B 218      29.806  -1.913  11.935  1.00 10.00      B   
ATOM   4022  CD  LYS B 218      28.725  -2.894  11.509  1.00 10.00      B   
ATOM   4023  CE  LYS B 218      28.605  -4.044  12.494  1.00 10.00      B   
ATOM   4024  NZ  LYS B 218      29.896  -4.759  12.678  1.00 10.00      B   
ATOM   4025  HZ1 LYS B 218      29.787  -5.517  13.381  1.00 10.00      B   
ATOM   4026  HZ2 LYS B 218      30.629  -4.100  13.011  1.00 10.00      B   
ATOM   4027  HZ3 LYS B 218      30.210  -5.177  11.777  1.00 10.00      B   
ATOM   4028  C   LYS B 218      32.450  -0.985  10.864  1.00 10.00      B   
ATOM   4029  O   LYS B 218      33.019  -1.472  11.843  1.00 10.00      B   
ATOM   4030  N   TYR B 219      32.806  -1.259   9.615  1.00 10.00      B   
ATOM   4031  HN  TYR B 219      32.315  -0.837   8.874  1.00 10.00      B   
ATOM   4032  CA  TYR B 219      33.897  -2.176   9.311  1.00 10.00      B   
ATOM   4033  CB  TYR B 219      33.880  -2.550   7.826  1.00 10.00      B   
ATOM   4034  CG  TYR B 219      34.730  -3.752   7.484  1.00 10.00      B   
ATOM   4035  CD1 TYR B 219      34.362  -5.026   7.897  1.00 10.00      B   
ATOM   4036  CD2 TYR B 219      35.897  -3.615   6.746  1.00 10.00      B   
ATOM   4037  CE1 TYR B 219      35.132  -6.128   7.584  1.00 10.00      B   
ATOM   4038  CE2 TYR B 219      36.674  -4.711   6.429  1.00 10.00      B   
ATOM   4039  CZ  TYR B 219      36.287  -5.965   6.850  1.00 10.00      B   
ATOM   4040  OH  TYR B 219      37.057  -7.062   6.528  1.00 10.00      B   
ATOM   4041  HH  TYR B 219      37.991  -6.841   6.637  1.00 10.00      B   
ATOM   4042  C   TYR B 219      35.249  -1.580   9.696  1.00 10.00      B   
ATOM   4043  O   TYR B 219      36.115  -2.270  10.237  1.00 10.00      B   
ATOM   4044  N   PHE B 220      35.422  -0.297   9.417  1.00 10.00      B   
ATOM   4045  HN  PHE B 220      34.694   0.205   8.985  1.00 10.00      B   
ATOM   4046  CA  PHE B 220      36.666   0.391   9.733  1.00 10.00      B   
ATOM   4047  CB  PHE B 220      37.105   1.277   8.563  1.00 10.00      B   
ATOM   4048  CG  PHE B 220      37.271   0.536   7.267  1.00 10.00      B   
ATOM   4049  CD1 PHE B 220      38.191  -0.493   7.157  1.00 10.00      B   
ATOM   4050  CD2 PHE B 220      36.509   0.870   6.159  1.00 10.00      B   
ATOM   4051  CE1 PHE B 220      38.346  -1.175   5.966  1.00 10.00      B   
ATOM   4052  CE2 PHE B 220      36.659   0.192   4.966  1.00 10.00      B   
ATOM   4053  CZ  PHE B 220      37.579  -0.832   4.869  1.00 10.00      B   
ATOM   4054  C   PHE B 220      36.507   1.230  10.994  1.00 10.00      B   
ATOM   4055  O   PHE B 220      37.238   2.199  11.202  1.00 10.00      B   
ATOM   4056  N   GLN B 221      35.550   0.843  11.834  1.00 10.00      B   
ATOM   4057  HN  GLN B 221      35.009   0.058  11.606  1.00 10.00      B   
ATOM   4058  CA  GLN B 221      35.278   1.548  13.080  1.00 10.00      B   
ATOM   4059  CB  GLN B 221      34.137   0.870  13.841  1.00 10.00      B   
ATOM   4060  CG  GLN B 221      33.787   1.529  15.165  1.00 10.00      B   
ATOM   4061  CD  GLN B 221      32.735   0.757  15.934  1.00 10.00      B   
ATOM   4062  OE1 GLN B 221      32.636  -0.464  15.816  1.00 10.00      B   
ATOM   4063  NE2 GLN B 221      31.949   1.462  16.728  1.00 10.00      B   
ATOM   4064 HE21 GLN B 221      32.089   2.429  16.779  1.00 10.00      B   
ATOM   4065 HE22 GLN B 221      31.253   0.987  17.233  1.00 10.00      B   
ATOM   4066  C   GLN B 221      36.519   1.621  13.959  1.00 10.00      B   
ATOM   4067  O   GLN B 221      37.000   0.601  14.461  1.00 10.00      B   
ATOM   4068  N   SER B 222      37.040   2.835  14.112  1.00 10.00      B   
ATOM   4069  HN  SER B 222      36.616   3.588  13.654  1.00 10.00      B   
ATOM   4070  CA  SER B 222      38.217   3.089  14.934  1.00 10.00      B   
ATOM   4071  CB  SER B 222      37.941   2.715  16.392  1.00 10.00      B   
ATOM   4072  OG  SER B 222      36.727   3.301  16.833  1.00 10.00      B   
ATOM   4073  HG  SER B 222      36.849   3.656  17.721  1.00 10.00      B   
ATOM   4074  C   SER B 222      39.464   2.381  14.402  1.00 10.00      B   
ATOM   4075  O   SER B 222      40.417   2.142  15.141  1.00 10.00      B   
ATOM   4076  N   ASN B 223      39.462   2.064  13.115  1.00 10.00      B   
ATOM   4077  HN  ASN B 223      38.680   2.292  12.562  1.00 10.00      B   
ATOM   4078  CA  ASN B 223      40.600   1.392  12.502  1.00 10.00      B   
ATOM   4079  CB  ASN B 223      40.133   0.276  11.561  1.00 10.00      B   
ATOM   4080  CG  ASN B 223      41.214  -0.755  11.275  1.00 10.00      B   
ATOM   4081  OD1 ASN B 223      42.411  -0.470  11.361  1.00 10.00      B   
ATOM   4082  ND2 ASN B 223      40.799  -1.964  10.933  1.00 10.00      B   
ATOM   4083 HD21 ASN B 223      39.833  -2.126  10.887  1.00 10.00      B   
ATOM   4084 HD22 ASN B 223      41.474  -2.649  10.736  1.00 10.00      B   
ATOM   4085  C   ASN B 223      41.462   2.400  11.749  1.00 10.00      B   
ATOM   4086  O   ASN B 223      40.990   3.076  10.834  1.00 10.00      B   
ATOM   4087  N   ALA B 224      42.721   2.508  12.151  1.00 10.00      B   
ATOM   4088  HN  ALA B 224      43.035   1.943  12.893  1.00 10.00      B   
ATOM   4089  CA  ALA B 224      43.653   3.435  11.523  1.00 10.00      B   
ATOM   4090  CB  ALA B 224      44.800   3.757  12.470  1.00 10.00      B   
ATOM   4091  C   ALA B 224      44.188   2.868  10.215  1.00 10.00      B   
ATOM   4092  O   ALA B 224      44.733   3.597   9.387  1.00 10.00      B   
ATOM   4093  N   GLU B 225      44.022   1.567  10.033  1.00 10.00      B   
ATOM   4094  HN  GLU B 225      43.562   1.044  10.725  1.00 10.00      B   
ATOM   4095  CA  GLU B 225      44.483   0.892   8.831  1.00 10.00      B   
ATOM   4096  CB  GLU B 225      45.432  -0.252   9.203  1.00 10.00      B   
ATOM   4097  CG  GLU B 225      45.933  -1.060   8.017  1.00 10.00      B   
ATOM   4098  CD  GLU B 225      47.391  -0.819   7.707  1.00 10.00      B   
ATOM   4099  OE1 GLU B 225      47.714  -0.582   6.527  1.00 10.00      B   
ATOM   4100  OE2 GLU B 225      48.221  -0.884   8.635  1.00 10.00      B   
ATOM   4101  C   GLU B 225      43.290   0.361   8.041  1.00 10.00      B   
ATOM   4102  O   GLU B 225      42.846  -0.771   8.249  1.00 10.00      B   
ATOM   4103  N   PRO B 226      42.743   1.179   7.133  1.00 10.00      B   
ATOM   4104  CA  PRO B 226      41.593   0.794   6.324  1.00 10.00      B   
ATOM   4105  CB  PRO B 226      41.047   2.137   5.836  1.00 10.00      B   
ATOM   4106  CG  PRO B 226      42.234   3.039   5.785  1.00 10.00      B   
ATOM   4107  CD  PRO B 226      43.208   2.544   6.823  1.00 10.00      B   
ATOM   4108  C   PRO B 226      41.990  -0.088   5.145  1.00 10.00      B   
ATOM   4109  O   PRO B 226      42.606   0.374   4.183  1.00 10.00      B   
ATOM   4110  N   ARG B 227      41.649  -1.364   5.231  1.00 10.00      B   
ATOM   4111  HN  ARG B 227      41.173  -1.681   6.027  1.00 10.00      B   
ATOM   4112  CA  ARG B 227      41.960  -2.306   4.169  1.00 10.00      B   
ATOM   4113  CB  ARG B 227      43.072  -3.272   4.588  1.00 10.00      B   
ATOM   4114  CG  ARG B 227      44.423  -2.597   4.768  1.00 10.00      B   
ATOM   4115  CD  ARG B 227      45.548  -3.607   4.915  1.00 10.00      B   
ATOM   4116  NE  ARG B 227      46.814  -2.965   5.263  1.00 10.00      B   
ATOM   4117  HE  ARG B 227      46.768  -2.088   5.714  1.00 10.00      B   
ATOM   4118  CZ  ARG B 227      48.015  -3.489   5.023  1.00 10.00      B   
ATOM   4119  NH1 ARG B 227      48.129  -4.649   4.386  1.00 10.00      B   
ATOM   4120 HH11 ARG B 227      47.275  -5.166   4.070  1.00 10.00      B   
ATOM   4121 HH12 ARG B 227      49.073  -5.052   4.191  1.00 10.00      B   
ATOM   4122  NH2 ARG B 227      49.102  -2.836   5.416  1.00 10.00      B   
ATOM   4123 HH21 ARG B 227      50.051  -3.238   5.246  1.00 10.00      B   
ATOM   4124 HH22 ARG B 227      49.010  -1.910   5.895  1.00 10.00      B   
ATOM   4125  C   ARG B 227      40.714  -3.055   3.721  1.00 10.00      B   
ATOM   4126  O   ARG B 227      39.959  -3.575   4.544  1.00 10.00      B   
ATOM   4127  N   CYS B 228      40.510  -3.091   2.412  1.00 10.00      B   
ATOM   4128  HN  CYS B 228      41.169  -2.654   1.824  1.00 10.00      B   
ATOM   4129  CA  CYS B 228      39.363  -3.754   1.804  1.00 10.00      B   
ATOM   4130  CB  CYS B 228      39.443  -3.596   0.279  1.00 10.00      B   
ATOM   4131  SG  CYS B 228      38.049  -4.283  -0.648  1.00 10.00      B   
ATOM   4132  HG  CYS B 228      38.025  -3.693  -1.835  1.00 10.00      B   
ATOM   4133  C   CYS B 228      39.316  -5.235   2.174  1.00 10.00      B   
ATOM   4134  O   CYS B 228      40.355  -5.902   2.216  1.00 10.00      B   
ATOM   4135  N   PRO B 229      38.106  -5.767   2.455  1.00 10.00      B   
ATOM   4136  CA  PRO B 229      37.909  -7.182   2.812  1.00 10.00      B   
ATOM   4137  CB  PRO B 229      36.385  -7.328   2.874  1.00 10.00      B   
ATOM   4138  CG  PRO B 229      35.885  -5.955   3.155  1.00 10.00      B   
ATOM   4139  CD  PRO B 229      36.834  -5.018   2.463  1.00 10.00      B   
ATOM   4140  C   PRO B 229      38.480  -8.117   1.746  1.00 10.00      B   
ATOM   4141  O   PRO B 229      38.822  -9.268   2.025  1.00 10.00      B   
ATOM   4142  N   HIS B 230      38.574  -7.608   0.528  1.00 10.00      B   
ATOM   4143  HN  HIS B 230      38.283  -6.685   0.379  1.00 10.00      B   
ATOM   4144  CA  HIS B 230      39.115  -8.362  -0.587  1.00 10.00      B   
ATOM   4145  CB  HIS B 230      38.090  -8.433  -1.728  1.00 10.00      B   
ATOM   4146  CG  HIS B 230      38.588  -9.123  -2.961  1.00 10.00      B   
ATOM   4147  ND1 HIS B 230      38.892 -10.464  -3.026  1.00 10.00      B   
ATOM   4148  HD1 HIS B 230      38.809 -11.117  -2.294  1.00 10.00      B   
ATOM   4149  CD2 HIS B 230      38.842  -8.622  -4.194  1.00 10.00      B   
ATOM   4150  CE1 HIS B 230      39.319 -10.728  -4.268  1.00 10.00      B   
ATOM   4151  NE2 HIS B 230      39.307  -9.641  -5.018  1.00 10.00      B   
ATOM   4152  C   HIS B 230      40.406  -7.697  -1.057  1.00 10.00      B   
ATOM   4153  O   HIS B 230      40.517  -6.473  -1.019  1.00 10.00      B   
ATOM   4154  N   CYS B 231      41.381  -8.515  -1.453  1.00 10.00      B   
ATOM   4155  HN  CYS B 231      41.215  -9.482  -1.424  1.00 10.00      B   
ATOM   4156  CA  CYS B 231      42.693  -8.051  -1.939  1.00 10.00      B   
ATOM   4157  CB  CYS B 231      42.641  -7.345  -3.309  1.00 10.00      B   
ATOM   4158  SG  CYS B 231      41.853  -5.715  -3.342  1.00 10.00      B   
ATOM   4159  HG  CYS B 231      41.078  -5.621  -2.267  1.00 10.00      B   
ATOM   4160  C   CYS B 231      43.531  -7.292  -0.900  1.00 10.00      B   
ATOM   4161  O   CYS B 231      44.679  -6.933  -1.168  1.00 10.00      B   
ATOM   4162  N   ASN B 232      42.954  -7.063   0.285  1.00 10.00      B   
ATOM   4163  HN  ASN B 232      42.035  -7.373   0.426  1.00 10.00      B   
ATOM   4164  CA  ASN B 232      43.636  -6.365   1.382  1.00 10.00      B   
ATOM   4165  CB  ASN B 232      44.715  -7.267   1.997  1.00 10.00      B   
ATOM   4166  CG  ASN B 232      45.150  -6.829   3.386  1.00 10.00      B   
ATOM   4167  OD1 ASN B 232      46.323  -6.546   3.622  1.00 10.00      B   
ATOM   4168  ND2 ASN B 232      44.213  -6.784   4.320  1.00 10.00      B   
ATOM   4169 HD21 ASN B 232      43.297  -7.034   4.070  1.00 10.00      B   
ATOM   4170 HD22 ASN B 232      44.470  -6.505   5.225  1.00 10.00      B   
ATOM   4171  C   ASN B 232      44.232  -5.031   0.928  1.00 10.00      B   
ATOM   4172  O   ASN B 232      45.281  -4.605   1.410  1.00 10.00      B   
ATOM   4173  N   ASP B 233      43.550  -4.371   0.001  1.00 10.00      B   
ATOM   4174  HN  ASP B 233      42.714  -4.749  -0.337  1.00 10.00      B   
ATOM   4175  CA  ASP B 233      44.021  -3.094  -0.521  1.00 10.00      B   
ATOM   4176  CB  ASP B 233      43.468  -2.836  -1.924  1.00 10.00      B   
ATOM   4177  CG  ASP B 233      44.174  -1.688  -2.617  1.00 10.00      B   
ATOM   4178  OD1 ASP B 233      45.421  -1.714  -2.690  1.00 10.00      B   
ATOM   4179  OD2 ASP B 233      43.487  -0.761  -3.094  1.00 10.00      B   
ATOM   4180  C   ASP B 233      43.656  -1.949   0.409  1.00 10.00      B   
ATOM   4181  O   ASP B 233      42.655  -2.013   1.127  1.00 10.00      B   
ATOM   4182  N   TYR B 234      44.473  -0.908   0.396  1.00 10.00      B   
ATOM   4183  HN  TYR B 234      45.248  -0.920  -0.207  1.00 10.00      B   
ATOM   4184  CA  TYR B 234      44.247   0.259   1.236  1.00 10.00      B   
ATOM   4185  CB  TYR B 234      45.480   1.169   1.230  1.00 10.00      B   
ATOM   4186  CG  TYR B 234      46.783   0.453   1.502  1.00 10.00      B   
ATOM   4187  CD1 TYR B 234      47.625   0.085   0.461  1.00 10.00      B   
ATOM   4188  CD2 TYR B 234      47.166   0.139   2.798  1.00 10.00      B   
ATOM   4189  CE1 TYR B 234      48.814  -0.577   0.703  1.00 10.00      B   
ATOM   4190  CE2 TYR B 234      48.353  -0.519   3.050  1.00 10.00      B   
ATOM   4191  CZ  TYR B 234      49.171  -0.876   2.001  1.00 10.00      B   
ATOM   4192  OH  TYR B 234      50.352  -1.539   2.250  1.00 10.00      B   
ATOM   4193  HH  TYR B 234      51.081  -1.054   1.847  1.00 10.00      B   
ATOM   4194  C   TYR B 234      43.032   1.040   0.753  1.00 10.00      B   
ATOM   4195  O   TYR B 234      42.964   1.432  -0.410  1.00 10.00      B   
ATOM   4196  N   TRP B 235      42.077   1.249   1.648  1.00 10.00      B   
ATOM   4197  HN  TRP B 235      42.195   0.902   2.561  1.00 10.00      B   
ATOM   4198  CA  TRP B 235      40.865   1.988   1.328  1.00 10.00      B   
ATOM   4199  CB  TRP B 235      39.841   1.806   2.454  1.00 10.00      B   
ATOM   4200  CG  TRP B 235      38.415   2.002   2.037  1.00 10.00      B   
ATOM   4201  CD1 TRP B 235      37.626   3.082   2.302  1.00 10.00      B   
ATOM   4202  CD2 TRP B 235      37.603   1.083   1.292  1.00 10.00      B   
ATOM   4203  NE1 TRP B 235      36.376   2.894   1.764  1.00 10.00      B   
ATOM   4204  HE1 TRP B 235      35.623   3.532   1.819  1.00 10.00      B   
ATOM   4205  CE2 TRP B 235      36.336   1.678   1.140  1.00 10.00      B   
ATOM   4206  CE3 TRP B 235      37.823  -0.180   0.738  1.00 10.00      B   
ATOM   4207  CZ2 TRP B 235      35.293   1.054   0.459  1.00 10.00      B   
ATOM   4208  CZ3 TRP B 235      36.786  -0.798   0.063  1.00 10.00      B   
ATOM   4209  CH2 TRP B 235      35.537  -0.181  -0.071  1.00 10.00      B   
ATOM   4210  C   TRP B 235      41.203   3.466   1.149  1.00 10.00      B   
ATOM   4211  O   TRP B 235      41.562   4.147   2.112  1.00 10.00      B   
ATOM   4212  N   PRO B 236      41.103   3.980  -0.085  1.00 10.00      B   
ATOM   4213  CA  PRO B 236      41.423   5.368  -0.394  1.00 10.00      B   
ATOM   4214  CB  PRO B 236      41.864   5.281  -1.856  1.00 10.00      B   
ATOM   4215  CG  PRO B 236      41.088   4.138  -2.432  1.00 10.00      B   
ATOM   4216  CD  PRO B 236      40.681   3.240  -1.288  1.00 10.00      B   
ATOM   4217  C   PRO B 236      40.228   6.309  -0.252  1.00 10.00      B   
ATOM   4218  O   PRO B 236      40.326   7.499  -0.551  1.00 10.00      B   
ATOM   4219  N   HIS B 237      39.110   5.780   0.215  1.00 10.00      B   
ATOM   4220  HN  HIS B 237      39.100   4.834   0.470  1.00 10.00      B   
ATOM   4221  CA  HIS B 237      37.905   6.581   0.384  1.00 10.00      B   
ATOM   4222  CB  HIS B 237      36.655   5.792  -0.023  1.00 10.00      B   
ATOM   4223  CG  HIS B 237      36.676   5.291  -1.435  1.00 10.00      B   
ATOM   4224  ND1 HIS B 237      36.036   5.963  -2.448  1.00 10.00      B   
ATOM   4225  CD2 HIS B 237      37.266   4.182  -1.942  1.00 10.00      B   
ATOM   4226  CE1 HIS B 237      36.248   5.253  -3.541  1.00 10.00      B   
ATOM   4227  NE2 HIS B 237      36.987   4.169  -3.284  1.00 10.00      B   
ATOM   4228  HE2 HIS B 237      37.445   3.608  -3.964  1.00 10.00      B   
ATOM   4229  C   HIS B 237      37.781   7.061   1.824  1.00 10.00      B   
ATOM   4230  O   HIS B 237      38.397   6.493   2.726  1.00 10.00      B   
ATOM   4231  N   GLU B 238      37.000   8.113   2.028  1.00 10.00      B   
ATOM   4232  HN  GLU B 238      36.548   8.527   1.262  1.00 10.00      B   
ATOM   4233  CA  GLU B 238      36.796   8.671   3.358  1.00 10.00      B   
ATOM   4234  CB  GLU B 238      36.052  10.008   3.261  1.00 10.00      B   
ATOM   4235  CG  GLU B 238      35.874  10.725   4.590  1.00 10.00      B   
ATOM   4236  CD  GLU B 238      34.869  11.856   4.514  1.00 10.00      B   
ATOM   4237  OE1 GLU B 238      35.095  12.808   3.736  1.00 10.00      B   
ATOM   4238  OE2 GLU B 238      33.853  11.804   5.238  1.00 10.00      B   
ATOM   4239  C   GLU B 238      36.001   7.706   4.227  1.00 10.00      B   
ATOM   4240  O   GLU B 238      34.981   7.169   3.795  1.00 10.00      B   
ATOM   4241  N   ILE B 239      36.473   7.488   5.443  1.00 10.00      B   
ATOM   4242  HN  ILE B 239      37.291   7.945   5.730  1.00 10.00      B   
ATOM   4243  CA  ILE B 239      35.798   6.597   6.372  1.00 10.00      B   
ATOM   4244  CB  ILE B 239      36.798   5.890   7.310  1.00 10.00      B   
ATOM   4245  CG1 ILE B 239      37.902   5.214   6.497  1.00 10.00      B   
ATOM   4246  CG2 ILE B 239      36.080   4.869   8.184  1.00 10.00      B   
ATOM   4247  CD1 ILE B 239      39.054   4.709   7.338  1.00 10.00      B   
ATOM   4248  C   ILE B 239      34.799   7.388   7.208  1.00 10.00      B   
ATOM   4249  O   ILE B 239      35.184   8.264   7.983  1.00 10.00      B   
ATOM   4250  N   PRO B 240      33.500   7.105   7.041  1.00 10.00      B   
ATOM   4251  CA  PRO B 240      32.442   7.790   7.782  1.00 10.00      B   
ATOM   4252  CB  PRO B 240      31.148   7.326   7.093  1.00 10.00      B   
ATOM   4253  CG  PRO B 240      31.587   6.650   5.836  1.00 10.00      B   
ATOM   4254  CD  PRO B 240      32.956   6.108   6.116  1.00 10.00      B   
ATOM   4255  C   PRO B 240      32.425   7.390   9.255  1.00 10.00      B   
ATOM   4256  O   PRO B 240      33.138   6.479   9.676  1.00 10.00      B   
ATOM   4257  N   LYS B 241      31.605   8.075  10.032  1.00 10.00      B   
ATOM   4258  HN  LYS B 241      31.051   8.780   9.640  1.00 10.00      B   
ATOM   4259  CA  LYS B 241      31.492   7.792  11.453  1.00 10.00      B   
ATOM   4260  CB  LYS B 241      31.409   9.093  12.265  1.00 10.00      B   
ATOM   4261  CG  LYS B 241      32.422  10.159  11.870  1.00 10.00      B   
ATOM   4262  CD  LYS B 241      31.853  11.099  10.818  1.00 10.00      B   
ATOM   4263  CE  LYS B 241      32.905  12.068  10.312  1.00 10.00      B   
ATOM   4264  NZ  LYS B 241      32.410  12.865   9.160  1.00 10.00      B   
ATOM   4265  HZ1 LYS B 241      32.277  12.251   8.332  1.00 10.00      B   
ATOM   4266  HZ2 LYS B 241      33.093  13.607   8.918  1.00 10.00      B   
ATOM   4267  HZ3 LYS B 241      31.499  13.310   9.397  1.00 10.00      B   
ATOM   4268  C   LYS B 241      30.254   6.949  11.713  1.00 10.00      B   
ATOM   4269  O   LYS B 241      29.279   7.031  10.968  1.00 10.00      B   
ATOM   4270  N   VAL B 242      30.301   6.130  12.755  1.00 10.00      B   
ATOM   4271  HN  VAL B 242      31.113   6.094  13.300  1.00 10.00      B   
ATOM   4272  CA  VAL B 242      29.163   5.289  13.106  1.00 10.00      B   
ATOM   4273  CB  VAL B 242      29.507   4.275  14.217  1.00 10.00      B   
ATOM   4274  CG1 VAL B 242      30.396   3.168  13.673  1.00 10.00      B   
ATOM   4275  CG2 VAL B 242      30.168   4.964  15.402  1.00 10.00      B   
ATOM   4276  C   VAL B 242      27.988   6.156  13.545  1.00 10.00      B   
ATOM   4277  O   VAL B 242      28.183   7.209  14.156  1.00 10.00      B   
ATOM   4278  N   PHE B 243      26.777   5.720  13.228  1.00 10.00      B   
ATOM   4279  HN  PHE B 243      26.682   4.866  12.755  1.00 10.00      B   
ATOM   4280  CA  PHE B 243      25.586   6.479  13.581  1.00 10.00      B   
ATOM   4281  CB  PHE B 243      24.328   5.905  12.924  1.00 10.00      B   
ATOM   4282  CG  PHE B 243      23.089   6.708  13.216  1.00 10.00      B   
ATOM   4283  CD1 PHE B 243      22.145   6.252  14.123  1.00 10.00      B   
ATOM   4284  CD2 PHE B 243      22.875   7.926  12.591  1.00 10.00      B   
ATOM   4285  CE1 PHE B 243      21.012   6.994  14.401  1.00 10.00      B   
ATOM   4286  CE2 PHE B 243      21.744   8.673  12.862  1.00 10.00      B   
ATOM   4287  CZ  PHE B 243      20.812   8.206  13.769  1.00 10.00      B   
ATOM   4288  C   PHE B 243      25.403   6.572  15.090  1.00 10.00      B   
ATOM   4289  O   PHE B 243      25.277   5.559  15.784  1.00 10.00      B   
ATOM   4290  N   ASP B 244      25.396   7.792  15.588  1.00 10.00      B   
ATOM   4291  HN  ASP B 244      25.512   8.555  14.983  1.00 10.00      B   
ATOM   4292  CA  ASP B 244      25.219   8.040  17.005  1.00 10.00      B   
ATOM   4293  CB  ASP B 244      26.492   8.654  17.592  1.00 10.00      B   
ATOM   4294  CG  ASP B 244      26.721   8.266  19.037  1.00 10.00      B   
ATOM   4295  OD1 ASP B 244      27.171   9.123  19.820  1.00 10.00      B   
ATOM   4296  OD2 ASP B 244      26.457   7.097  19.396  1.00 10.00      B   
ATOM   4297  C   ASP B 244      24.032   8.975  17.200  1.00 10.00      B   
ATOM   4298  O   ASP B 244      23.903   9.971  16.487  1.00 10.00      B   
ATOM   4299  N   PRO B 245      23.130   8.649  18.140  1.00 10.00      B   
ATOM   4300  CA  PRO B 245      21.936   9.457  18.416  1.00 10.00      B   
ATOM   4301  CB  PRO B 245      21.111   8.586  19.376  1.00 10.00      B   
ATOM   4302  CG  PRO B 245      21.743   7.235  19.333  1.00 10.00      B   
ATOM   4303  CD  PRO B 245      23.187   7.463  19.002  1.00 10.00      B   
ATOM   4304  C   PRO B 245      22.266  10.799  19.068  1.00 10.00      B   
ATOM   4305  O   PRO B 245      22.237  10.936  20.292  1.00 10.00      B   
ATOM   4306  N   GLU B 246      22.595  11.779  18.243  1.00 10.00      B   
ATOM   4307  HN  GLU B 246      22.623  11.600  17.279  1.00 10.00      B   
ATOM   4308  CB  GLU B 246      24.394  13.437  18.458  1.00 10.00      B   
ATOM   4309  CG  GLU B 246      25.377  12.459  19.080  1.00 10.00      B   
ATOM   4310  CD  GLU B 246      26.822  12.846  18.843  1.00 10.00      B   
ATOM   4311  OE1 GLU B 246      27.161  13.234  17.706  1.00 10.00      B   
ATOM   4312  OE2 GLU B 246      27.632  12.751  19.789  1.00 10.00      B   
ATOM   4313  CA  GLU B 246      22.921  13.110  18.725  1.00 10.00      B   
ATOM   4314  C   GLU B 246      22.023  14.142  18.056  1.00 10.00      B   
ATOM   4315  O   GLU B 246      22.353  14.581  16.934  1.00 10.00      B   
ATOM   4316  OXT GLU B 246      20.986  14.501  18.649  1.00 10.00      B   
END
