# Supplementary material for: COZOID: contact zone identifier for visual analysis of protein-protein interactions
Source: BMC Bioinformatics. 2018 Apr 6;19:125. doi: 10.1186/s12859-018-2113-6 (PMC5889581; doi:10.1186/s12859-018-2113-6)
Supplement: Supplementary file 3 — Example data. Testing dataset used in the manuscript. (ZIP 2662 kb) [file 12859_2018_2113_MOESM3_ESM.zip › Test_data_COZOID/cluster3_4.pdb]

REMARK FILENAME="/data/home/enm009/home_crm01_918413096/CREAM918413096/DIRAC_"
REMARK ===============================================================
REMARK HADDOCK run for complex
REMARK final NOE weights: unambig 50 amb: 50
REMARK ===============================================================
REMARK            total,bonds,angles,improper,dihe,vdw,elec,air,cdih,coup,sani,vean,dani
REMARK energies: -347.276, 0, 0, 0, 0, -48.7915, -341.733, 43.2486, 0, 0, 0, 0, 0
REMARK ===============================================================
REMARK            bonds,angles,impropers,dihe,air,cdih,coup,sani,vean,dani
REMARK rms-dev.: 0,0,0,0,0.655977,0,0, 0, 0, 0
REMARK ===============================================================
REMARK               air,cdih,coup,sani,vean,dani
REMARK               >0.3,>5,>1,>0,>5,>0.2
REMARK violations.: 1, 0, 0, 0, 0, 0
REMARK ===============================================================
REMARK                        CVpartition#,violations,rms
REMARK AIRs cross-validation: 2, 1, 3.08827
REMARK ===============================================================
REMARK NCS energy: 0
REMARK ===============================================================
REMARK Symmetry energy: 0
REMARK ===============================================================
REMARK Desolvation energy: 30.2487
REMARK Internal energy free molecules: 9060.25
REMARK Internal energy complex: -16778.4
REMARK Binding energy: -26199
REMARK ===============================================================
REMARK buried surface area: 1871.19
REMARK ===============================================================
REMARK water - chain1: 0 0 0
REMARK water - chain2: 0 0 0
REMARK water - chain3: 0 0 0
REMARK water - chain4: 0 0 0
REMARK water - chain5: 0 0 0
REMARK water - chain6: 0 0 0
REMARK ===============================================================
REMARK water - water: 0 0 0
REMARK ===============================================================
REMARK DATE:08-Dec-2015  19:54:46       created by user: enm009
REMARK VERSION:1.2
ATOM      1  C   GLY A  78       3.328 -33.071 -14.768  1.00 10.00      A   
ATOM      2  O   GLY A  78       2.234 -33.131 -14.208  1.00 10.00      A   
ATOM      3  N   GLY A  78       2.254 -32.013 -16.722  1.00 10.00      A   
ATOM      4  HT1 GLY A  78       1.480 -31.745 -16.083  1.00 10.00      A   
ATOM      5  HT2 GLY A  78       2.007 -32.910 -17.190  1.00 10.00      A   
ATOM      6  HT3 GLY A  78       2.361 -31.275 -17.446  1.00 10.00      A   
ATOM      7  CA  GLY A  78       3.513 -32.167 -15.962  1.00 10.00      A   
ATOM      8  N   PRO A  79       4.374 -33.804 -14.360  1.00 10.00      A   
ATOM      9  CA  PRO A  79       4.309 -34.706 -13.209  1.00 10.00      A   
ATOM     10  CB  PRO A  79       5.648 -35.459 -13.246  1.00 10.00      A   
ATOM     11  CG  PRO A  79       6.222 -35.179 -14.593  1.00 10.00      A   
ATOM     12  CD  PRO A  79       5.695 -33.834 -14.999  1.00 10.00      A   
ATOM     13  C   PRO A  79       4.172 -33.935 -11.896  1.00 10.00      A   
ATOM     14  O   PRO A  79       5.162 -33.680 -11.203  1.00 10.00      A   
ATOM     15  N   ARG A  80       2.941 -33.558 -11.570  1.00 10.00      A   
ATOM     16  HN  ARG A  80       2.200 -33.788 -12.172  1.00 10.00      A   
ATOM     17  CA  ARG A  80       2.659 -32.810 -10.352  1.00 10.00      A   
ATOM     18  CB  ARG A  80       1.248 -32.206 -10.391  1.00 10.00      A   
ATOM     19  CG  ARG A  80       0.789 -31.702 -11.755  1.00 10.00      A   
ATOM     20  CD  ARG A  80       1.438 -30.378 -12.140  1.00 10.00      A   
ATOM     21  NE  ARG A  80       0.688 -29.708 -13.209  1.00 10.00      A   
ATOM     22  HE  ARG A  80      -0.208 -30.060 -13.415  1.00 10.00      A   
ATOM     23  CZ  ARG A  80       1.128 -28.654 -13.900  1.00 10.00      A   
ATOM     24  NH1 ARG A  80       2.336 -28.152 -13.683  1.00 10.00      A   
ATOM     25 HH11 ARG A  80       2.667 -27.325 -14.246  1.00 10.00      A   
ATOM     26 HH12 ARG A  80       2.956 -28.561 -12.955  1.00 10.00      A   
ATOM     27  NH2 ARG A  80       0.354 -28.099 -14.818  1.00 10.00      A   
ATOM     28 HH21 ARG A  80       0.693 -27.276 -15.358  1.00 10.00      A   
ATOM     29 HH22 ARG A  80      -0.609 -28.481 -15.004  1.00 10.00      A   
ATOM     30  C   ARG A  80       2.798 -33.704  -9.124  1.00 10.00      A   
ATOM     31  O   ARG A  80       2.520 -34.904  -9.180  1.00 10.00      A   
ATOM     32  N   SER A  81       3.241 -33.121  -8.024  1.00 10.00      A   
ATOM     33  HN  SER A  81       3.470 -32.166  -8.046  1.00 10.00      A   
ATOM     34  CA  SER A  81       3.409 -33.855  -6.782  1.00 10.00      A   
ATOM     35  CB  SER A  81       4.890 -33.886  -6.397  1.00 10.00      A   
ATOM     36  OG  SER A  81       5.416 -32.573  -6.296  1.00 10.00      A   
ATOM     37  HG  SER A  81       6.379 -32.614  -6.268  1.00 10.00      A   
ATOM     38  C   SER A  81       2.597 -33.183  -5.681  1.00 10.00      A   
ATOM     39  O   SER A  81       2.087 -32.078  -5.876  1.00 10.00      A   
ATOM     40  N   GLN A  82       2.467 -33.842  -4.535  1.00 10.00      A   
ATOM     41  HN  GLN A  82       2.878 -34.728  -4.438  1.00 10.00      A   
ATOM     42  CA  GLN A  82       1.722 -33.276  -3.418  1.00 10.00      A   
ATOM     43  CB  GLN A  82       1.646 -34.266  -2.255  1.00 10.00      A   
ATOM     44  CG  GLN A  82       0.731 -33.823  -1.126  1.00 10.00      A   
ATOM     45  CD  GLN A  82       0.962 -34.596   0.156  1.00 10.00      A   
ATOM     46  OE1 GLN A  82       1.414 -35.744   0.136  1.00 10.00      A   
ATOM     47  NE2 GLN A  82       0.652 -33.976   1.281  1.00 10.00      A   
ATOM     48 HE21 GLN A  82       0.294 -33.058   1.225  1.00 10.00      A   
ATOM     49 HE22 GLN A  82       0.775 -34.459   2.127  1.00 10.00      A   
ATOM     50  C   GLN A  82       2.383 -31.983  -2.960  1.00 10.00      A   
ATOM     51  O   GLN A  82       1.710 -30.984  -2.707  1.00 10.00      A   
ATOM     52  N   LYS A  83       3.709 -32.007  -2.877  1.00 10.00      A   
ATOM     53  HN  LYS A  83       4.188 -32.838  -3.094  1.00 10.00      A   
ATOM     54  CA  LYS A  83       4.469 -30.839  -2.465  1.00 10.00      A   
ATOM     55  CB  LYS A  83       5.956 -31.182  -2.369  1.00 10.00      A   
ATOM     56  CG  LYS A  83       6.795 -30.125  -1.672  1.00 10.00      A   
ATOM     57  CD  LYS A  83       8.276 -30.433  -1.795  1.00 10.00      A   
ATOM     58  CE  LYS A  83       9.123 -29.326  -1.189  1.00 10.00      A   
ATOM     59  NZ  LYS A  83      10.575 -29.623  -1.288  1.00 10.00      A   
ATOM     60  HZ1 LYS A  83      10.796 -30.499  -0.773  1.00 10.00      A   
ATOM     61  HZ2 LYS A  83      11.129 -28.843  -0.878  1.00 10.00      A   
ATOM     62  HZ3 LYS A  83      10.850 -29.741  -2.284  1.00 10.00      A   
ATOM     63  C   LYS A  83       4.242 -29.692  -3.447  1.00 10.00      A   
ATOM     64  O   LYS A  83       4.118 -28.535  -3.050  1.00 10.00      A   
ATOM     65  N   GLN A  84       4.171 -30.025  -4.731  1.00 10.00      A   
ATOM     66  HN  GLN A  84       4.281 -30.966  -4.988  1.00 10.00      A   
ATOM     67  CA  GLN A  84       3.939 -29.030  -5.769  1.00 10.00      A   
ATOM     68  CB  GLN A  84       4.122 -29.647  -7.154  1.00 10.00      A   
ATOM     69  CG  GLN A  84       5.536 -29.544  -7.701  1.00 10.00      A   
ATOM     70  CD  GLN A  84       5.754 -30.442  -8.900  1.00 10.00      A   
ATOM     71  OE1 GLN A  84       4.817 -30.764  -9.627  1.00 10.00      A   
ATOM     72  NE2 GLN A  84       6.994 -30.847  -9.117  1.00 10.00      A   
ATOM     73 HE21 GLN A  84       7.693 -30.547  -8.497  1.00 10.00      A   
ATOM     74 HE22 GLN A  84       7.165 -31.426  -9.888  1.00 10.00      A   
ATOM     75  C   GLN A  84       2.539 -28.445  -5.640  1.00 10.00      A   
ATOM     76  O   GLN A  84       2.348 -27.237  -5.761  1.00 10.00      A   
ATOM     77  N   LEU A  85       1.565 -29.311  -5.380  1.00 10.00      A   
ATOM     78  HN  LEU A  85       1.785 -30.265  -5.294  1.00 10.00      A   
ATOM     79  CA  LEU A  85       0.180 -28.884  -5.226  1.00 10.00      A   
ATOM     80  CB  LEU A  85      -0.750 -30.094  -5.100  1.00 10.00      A   
ATOM     81  CG  LEU A  85      -0.798 -31.044  -6.301  1.00 10.00      A   
ATOM     82  CD1 LEU A  85      -1.596 -32.292  -5.965  1.00 10.00      A   
ATOM     83  CD2 LEU A  85      -1.385 -30.345  -7.518  1.00 10.00      A   
ATOM     84  C   LEU A  85       0.028 -27.975  -4.011  1.00 10.00      A   
ATOM     85  O   LEU A  85      -0.594 -26.916  -4.090  1.00 10.00      A   
ATOM     86  N   GLU A  86       0.611 -28.391  -2.891  1.00 10.00      A   
ATOM     87  HN  GLU A  86       1.088 -29.252  -2.889  1.00 10.00      A   
ATOM     88  CA  GLU A  86       0.544 -27.614  -1.658  1.00 10.00      A   
ATOM     89  CB  GLU A  86       1.054 -28.430  -0.470  1.00 10.00      A   
ATOM     90  CG  GLU A  86       0.220 -29.670  -0.185  1.00 10.00      A   
ATOM     91  CD  GLU A  86       0.425 -30.216   1.212  1.00 10.00      A   
ATOM     92  OE1 GLU A  86       1.284 -29.685   1.946  1.00 10.00      A   
ATOM     93  OE2 GLU A  86      -0.282 -31.174   1.591  1.00 10.00      A   
ATOM     94  C   GLU A  86       1.301 -26.293  -1.790  1.00 10.00      A   
ATOM     95  O   GLU A  86       0.939 -25.292  -1.173  1.00 10.00      A   
ATOM     96  N   LEU A  87       2.347 -26.294  -2.602  1.00 10.00      A   
ATOM     97  HN  LEU A  87       2.600 -27.126  -3.055  1.00 10.00      A   
ATOM     98  CA  LEU A  87       3.132 -25.090  -2.829  1.00 10.00      A   
ATOM     99  CB  LEU A  87       4.486 -25.437  -3.458  1.00 10.00      A   
ATOM    100  CG  LEU A  87       5.392 -24.254  -3.811  1.00 10.00      A   
ATOM    101  CD1 LEU A  87       5.983 -23.633  -2.555  1.00 10.00      A   
ATOM    102  CD2 LEU A  87       6.489 -24.683  -4.772  1.00 10.00      A   
ATOM    103  C   LEU A  87       2.364 -24.148  -3.745  1.00 10.00      A   
ATOM    104  O   LEU A  87       2.341 -22.936  -3.535  1.00 10.00      A   
ATOM    105  N   LYS A  88       1.712 -24.723  -4.747  1.00 10.00      A   
ATOM    106  HN  LYS A  88       1.760 -25.700  -4.851  1.00 10.00      A   
ATOM    107  CA  LYS A  88       0.943 -23.948  -5.703  1.00 10.00      A   
ATOM    108  CB  LYS A  88       0.491 -24.812  -6.879  1.00 10.00      A   
ATOM    109  CG  LYS A  88       0.257 -24.024  -8.154  1.00 10.00      A   
ATOM    110  CD  LYS A  88       1.476 -23.192  -8.515  1.00 10.00      A   
ATOM    111  CE  LYS A  88       1.152 -22.190  -9.606  1.00 10.00      A   
ATOM    112  NZ  LYS A  88       2.290 -21.273  -9.870  1.00 10.00      A   
ATOM    113  HZ1 LYS A  88       2.627 -20.846  -8.975  1.00 10.00      A   
ATOM    114  HZ2 LYS A  88       1.990 -20.511 -10.512  1.00 10.00      A   
ATOM    115  HZ3 LYS A  88       3.076 -21.790 -10.313  1.00 10.00      A   
ATOM    116  C   LYS A  88      -0.248 -23.261  -5.044  1.00 10.00      A   
ATOM    117  O   LYS A  88      -0.525 -22.093  -5.321  1.00 10.00      A   
ATOM    118  N   VAL A  89      -0.951 -23.976  -4.169  1.00 10.00      A   
ATOM    119  HN  VAL A  89      -0.698 -24.910  -3.989  1.00 10.00      A   
ATOM    120  CA  VAL A  89      -2.099 -23.391  -3.477  1.00 10.00      A   
ATOM    121  CB  VAL A  89      -2.967 -24.423  -2.723  1.00 10.00      A   
ATOM    122  CG1 VAL A  89      -3.607 -25.400  -3.697  1.00 10.00      A   
ATOM    123  CG2 VAL A  89      -2.169 -25.158  -1.660  1.00 10.00      A   
ATOM    124  C   VAL A  89      -1.645 -22.276  -2.538  1.00 10.00      A   
ATOM    125  O   VAL A  89      -2.412 -21.370  -2.214  1.00 10.00      A   
ATOM    126  N   SER A  90      -0.384 -22.350  -2.121  1.00 10.00      A   
ATOM    127  HN  SER A  90       0.170 -23.106  -2.409  1.00 10.00      A   
ATOM    128  CA  SER A  90       0.195 -21.341  -1.252  1.00 10.00      A   
ATOM    129  CB  SER A  90       1.565 -21.806  -0.743  1.00 10.00      A   
ATOM    130  OG  SER A  90       2.181 -20.829   0.080  1.00 10.00      A   
ATOM    131  HG  SER A  90       2.977 -20.499  -0.361  1.00 10.00      A   
ATOM    132  C   SER A  90       0.325 -20.038  -2.031  1.00 10.00      A   
ATOM    133  O   SER A  90      -0.011 -18.964  -1.534  1.00 10.00      A   
ATOM    134  N   GLU A  91       0.786 -20.153  -3.273  1.00 10.00      A   
ATOM    135  HN  GLU A  91       1.034 -21.041  -3.609  1.00 10.00      A   
ATOM    136  CA  GLU A  91       0.944 -18.997  -4.145  1.00 10.00      A   
ATOM    137  CB  GLU A  91       1.587 -19.419  -5.466  1.00 10.00      A   
ATOM    138  CG  GLU A  91       2.925 -20.120  -5.306  1.00 10.00      A   
ATOM    139  CD  GLU A  91       3.440 -20.702  -6.606  1.00 10.00      A   
ATOM    140  OE1 GLU A  91       3.159 -20.124  -7.677  1.00 10.00      A   
ATOM    141  OE2 GLU A  91       4.142 -21.731  -6.564  1.00 10.00      A   
ATOM    142  C   GLU A  91      -0.418 -18.370  -4.419  1.00 10.00      A   
ATOM    143  O   GLU A  91      -0.547 -17.150  -4.538  1.00 10.00      A   
ATOM    144  N   LEU A  92      -1.432 -19.223  -4.512  1.00 10.00      A   
ATOM    145  HN  LEU A  92      -1.255 -20.182  -4.405  1.00 10.00      A   
ATOM    146  CA  LEU A  92      -2.793 -18.778  -4.766  1.00 10.00      A   
ATOM    147  CB  LEU A  92      -3.729 -19.969  -4.986  1.00 10.00      A   
ATOM    148  CG  LEU A  92      -3.429 -20.857  -6.196  1.00 10.00      A   
ATOM    149  CD1 LEU A  92      -4.394 -22.029  -6.246  1.00 10.00      A   
ATOM    150  CD2 LEU A  92      -3.500 -20.054  -7.485  1.00 10.00      A   
ATOM    151  C   LEU A  92      -3.304 -17.914  -3.621  1.00 10.00      A   
ATOM    152  O   LEU A  92      -3.709 -16.772  -3.835  1.00 10.00      A   
ATOM    153  N   VAL A  93      -3.265 -18.454  -2.403  1.00 10.00      A   
ATOM    154  HN  VAL A  93      -2.914 -19.366  -2.290  1.00 10.00      A   
ATOM    155  CA  VAL A  93      -3.735 -17.714  -1.234  1.00 10.00      A   
ATOM    156  CB  VAL A  93      -3.804 -18.570   0.053  1.00 10.00      A   
ATOM    157  CG1 VAL A  93      -4.846 -19.670  -0.086  1.00 10.00      A   
ATOM    158  CG2 VAL A  93      -2.449 -19.158   0.412  1.00 10.00      A   
ATOM    159  C   VAL A  93      -2.912 -16.448  -1.003  1.00 10.00      A   
ATOM    160  O   VAL A  93      -3.439 -15.435  -0.541  1.00 10.00      A   
ATOM    161  N   GLN A  94      -1.626 -16.509  -1.344  1.00 10.00      A   
ATOM    162  HN  GLN A  94      -1.263 -17.353  -1.696  1.00 10.00      A   
ATOM    163  CA  GLN A  94      -0.741 -15.362  -1.198  1.00 10.00      A   
ATOM    164  CB  GLN A  94       0.697 -15.730  -1.574  1.00 10.00      A   
ATOM    165  CG  GLN A  94       1.468 -16.442  -0.476  1.00 10.00      A   
ATOM    166  CD  GLN A  94       2.850 -16.883  -0.915  1.00 10.00      A   
ATOM    167  OE1 GLN A  94       3.080 -17.197  -2.081  1.00 10.00      A   
ATOM    168  NE2 GLN A  94       3.784 -16.912   0.023  1.00 10.00      A   
ATOM    169 HE21 GLN A  94       3.535 -16.650   0.932  1.00 10.00      A   
ATOM    170 HE22 GLN A  94       4.686 -17.201  -0.230  1.00 10.00      A   
ATOM    171  C   GLN A  94      -1.222 -14.220  -2.080  1.00 10.00      A   
ATOM    172  O   GLN A  94      -1.446 -13.108  -1.607  1.00 10.00      A   
ATOM    173  N   PHE A  95      -1.404 -14.523  -3.361  1.00 10.00      A   
ATOM    174  HN  PHE A  95      -1.226 -15.442  -3.661  1.00 10.00      A   
ATOM    175  CA  PHE A  95      -1.859 -13.542  -4.338  1.00 10.00      A   
ATOM    176  CB  PHE A  95      -1.967 -14.198  -5.718  1.00 10.00      A   
ATOM    177  CG  PHE A  95      -2.307 -13.251  -6.836  1.00 10.00      A   
ATOM    178  CD1 PHE A  95      -1.406 -12.278  -7.235  1.00 10.00      A   
ATOM    179  CD2 PHE A  95      -3.525 -13.339  -7.490  1.00 10.00      A   
ATOM    180  CE1 PHE A  95      -1.712 -11.411  -8.265  1.00 10.00      A   
ATOM    181  CE2 PHE A  95      -3.839 -12.475  -8.522  1.00 10.00      A   
ATOM    182  CZ  PHE A  95      -2.931 -11.509  -8.910  1.00 10.00      A   
ATOM    183  C   PHE A  95      -3.203 -12.941  -3.935  1.00 10.00      A   
ATOM    184  O   PHE A  95      -3.415 -11.731  -4.055  1.00 10.00      A   
ATOM    185  N   LEU A  96      -4.098 -13.788  -3.440  1.00 10.00      A   
ATOM    186  HN  LEU A  96      -3.860 -14.739  -3.354  1.00 10.00      A   
ATOM    187  CA  LEU A  96      -5.425 -13.346  -3.025  1.00 10.00      A   
ATOM    188  CB  LEU A  96      -6.289 -14.536  -2.598  1.00 10.00      A   
ATOM    189  CG  LEU A  96      -6.447 -15.666  -3.619  1.00 10.00      A   
ATOM    190  CD1 LEU A  96      -7.315 -16.781  -3.059  1.00 10.00      A   
ATOM    191  CD2 LEU A  96      -7.012 -15.147  -4.932  1.00 10.00      A   
ATOM    192  C   LEU A  96      -5.348 -12.325  -1.895  1.00 10.00      A   
ATOM    193  O   LEU A  96      -5.974 -11.268  -1.960  1.00 10.00      A   
ATOM    194  N   LEU A  97      -4.564 -12.638  -0.870  1.00 10.00      A   
ATOM    195  HN  LEU A  97      -4.072 -13.490  -0.884  1.00 10.00      A   
ATOM    196  CA  LEU A  97      -4.416 -11.750   0.278  1.00 10.00      A   
ATOM    197  CB  LEU A  97      -3.630 -12.425   1.403  1.00 10.00      A   
ATOM    198  CG  LEU A  97      -4.411 -13.438   2.244  1.00 10.00      A   
ATOM    199  CD1 LEU A  97      -3.525 -14.046   3.316  1.00 10.00      A   
ATOM    200  CD2 LEU A  97      -5.633 -12.784   2.872  1.00 10.00      A   
ATOM    201  C   LEU A  97      -3.785 -10.416  -0.104  1.00 10.00      A   
ATOM    202  O   LEU A  97      -4.214  -9.367   0.373  1.00 10.00      A   
ATOM    203  N   ILE A  98      -2.778 -10.454  -0.972  1.00 10.00      A   
ATOM    204  HN  ILE A  98      -2.476 -11.321  -1.322  1.00 10.00      A   
ATOM    205  CA  ILE A  98      -2.104  -9.231  -1.407  1.00 10.00      A   
ATOM    206  CB  ILE A  98      -0.851  -9.522  -2.272  1.00 10.00      A   
ATOM    207  CG1 ILE A  98       0.071 -10.543  -1.593  1.00 10.00      A   
ATOM    208  CG2 ILE A  98      -0.089  -8.239  -2.577  1.00 10.00      A   
ATOM    209  CD1 ILE A  98       0.375 -10.246  -0.139  1.00 10.00      A   
ATOM    210  C   ILE A  98      -3.069  -8.340  -2.190  1.00 10.00      A   
ATOM    211  O   ILE A  98      -3.066  -7.116  -2.045  1.00 10.00      A   
ATOM    212  N   LYS A  99      -3.911  -8.967  -3.003  1.00 10.00      A   
ATOM    213  HN  LYS A  99      -3.875  -9.947  -3.064  1.00 10.00      A   
ATOM    214  CA  LYS A  99      -4.887  -8.241  -3.804  1.00 10.00      A   
ATOM    215  CB  LYS A  99      -5.453  -9.139  -4.900  1.00 10.00      A   
ATOM    216  CG  LYS A  99      -4.629  -9.166  -6.178  1.00 10.00      A   
ATOM    217  CD  LYS A  99      -5.057  -8.062  -7.133  1.00 10.00      A   
ATOM    218  CE  LYS A  99      -4.623  -8.371  -8.557  1.00 10.00      A   
ATOM    219  NZ  LYS A  99      -5.230  -7.443  -9.548  1.00 10.00      A   
ATOM    220  HZ1 LYS A  99      -5.106  -7.825 -10.518  1.00 10.00      A   
ATOM    221  HZ2 LYS A  99      -4.772  -6.513  -9.498  1.00 10.00      A   
ATOM    222  HZ3 LYS A  99      -6.246  -7.331  -9.363  1.00 10.00      A   
ATOM    223  C   LYS A  99      -6.018  -7.691  -2.939  1.00 10.00      A   
ATOM    224  O   LYS A  99      -6.498  -6.576  -3.164  1.00 10.00      A   
ATOM    225  N   ASP A 100      -6.437  -8.470  -1.945  1.00 10.00      A   
ATOM    226  HN  ASP A 100      -6.022  -9.352  -1.818  1.00 10.00      A   
ATOM    227  CA  ASP A 100      -7.510  -8.048  -1.047  1.00 10.00      A   
ATOM    228  CB  ASP A 100      -8.005  -9.192  -0.161  1.00 10.00      A   
ATOM    229  CG  ASP A 100      -9.249  -8.803   0.619  1.00 10.00      A   
ATOM    230  OD1 ASP A 100     -10.314  -8.629  -0.005  1.00 10.00      A   
ATOM    231  OD2 ASP A 100      -9.166  -8.648   1.859  1.00 10.00      A   
ATOM    232  C   ASP A 100      -7.078  -6.867  -0.190  1.00 10.00      A   
ATOM    233  O   ASP A 100      -7.904  -6.048   0.215  1.00 10.00      A   
ATOM    234  N   GLN A 101      -5.775  -6.770   0.073  1.00 10.00      A   
ATOM    235  HN  GLN A 101      -5.164  -7.462  -0.265  1.00 10.00      A   
ATOM    236  CA  GLN A 101      -5.237  -5.670   0.865  1.00 10.00      A   
ATOM    237  CB  GLN A 101      -3.727  -5.838   1.074  1.00 10.00      A   
ATOM    238  CG  GLN A 101      -3.365  -6.890   2.113  1.00 10.00      A   
ATOM    239  CD  GLN A 101      -1.882  -7.226   2.139  1.00 10.00      A   
ATOM    240  OE1 GLN A 101      -1.031  -6.391   1.830  1.00 10.00      A   
ATOM    241  NE2 GLN A 101      -1.566  -8.457   2.512  1.00 10.00      A   
ATOM    242 HE21 GLN A 101      -2.293  -9.072   2.742  1.00 10.00      A   
ATOM    243 HE22 GLN A 101      -0.617  -8.702   2.555  1.00 10.00      A   
ATOM    244  C   GLN A 101      -5.540  -4.332   0.195  1.00 10.00      A   
ATOM    245  O   GLN A 101      -5.648  -3.300   0.859  1.00 10.00      A   
ATOM    246  N   LYS A 102      -5.689  -4.367  -1.125  1.00 10.00      A   
ATOM    247  HN  LYS A 102      -5.583  -5.224  -1.592  1.00 10.00      A   
ATOM    248  CA  LYS A 102      -5.991  -3.170  -1.900  1.00 10.00      A   
ATOM    249  CB  LYS A 102      -5.112  -3.108  -3.147  1.00 10.00      A   
ATOM    250  CG  LYS A 102      -3.666  -2.738  -2.864  1.00 10.00      A   
ATOM    251  CD  LYS A 102      -2.891  -2.509  -4.151  1.00 10.00      A   
ATOM    252  CE  LYS A 102      -3.627  -1.557  -5.081  1.00 10.00      A   
ATOM    253  NZ  LYS A 102      -2.703  -0.898  -6.033  1.00 10.00      A   
ATOM    254  HZ1 LYS A 102      -1.991  -1.577  -6.373  1.00 10.00      A   
ATOM    255  HZ2 LYS A 102      -2.215  -0.105  -5.566  1.00 10.00      A   
ATOM    256  HZ3 LYS A 102      -3.228  -0.530  -6.852  1.00 10.00      A   
ATOM    257  C   LYS A 102      -7.465  -3.125  -2.293  1.00 10.00      A   
ATOM    258  O   LYS A 102      -7.951  -2.108  -2.784  1.00 10.00      A   
ATOM    259  N   LYS A 103      -8.159  -4.242  -2.079  1.00 10.00      A   
ATOM    260  HN  LYS A 103      -7.693  -5.015  -1.697  1.00 10.00      A   
ATOM    261  CA  LYS A 103      -9.584  -4.366  -2.391  1.00 10.00      A   
ATOM    262  CB  LYS A 103     -10.436  -3.461  -1.491  1.00 10.00      A   
ATOM    263  CG  LYS A 103     -10.513  -3.921  -0.043  1.00 10.00      A   
ATOM    264  CD  LYS A 103     -11.267  -5.237   0.085  1.00 10.00      A   
ATOM    265  CE  LYS A 103     -11.289  -5.720   1.528  1.00 10.00      A   
ATOM    266  NZ  LYS A 103      -9.933  -6.088   2.013  1.00 10.00      A   
ATOM    267  HZ1 LYS A 103      -9.206  -5.713   1.368  1.00 10.00      A   
ATOM    268  HZ2 LYS A 103      -9.833  -7.128   2.053  1.00 10.00      A   
ATOM    269  HZ3 LYS A 103      -9.772  -5.697   2.963  1.00 10.00      A   
ATOM    270  C   LYS A 103      -9.882  -4.108  -3.867  1.00 10.00      A   
ATOM    271  O   LYS A 103     -10.812  -3.375  -4.204  1.00 10.00      A   
ATOM    272  N   ILE A 104      -9.092  -4.724  -4.739  1.00 10.00      A   
ATOM    273  HN  ILE A 104      -8.369  -5.295  -4.405  1.00 10.00      A   
ATOM    274  CA  ILE A 104      -9.269  -4.569  -6.183  1.00 10.00      A   
ATOM    275  CB  ILE A 104      -8.109  -5.190  -6.996  1.00 10.00      A   
ATOM    276  CG1 ILE A 104      -6.768  -4.559  -6.596  1.00 10.00      A   
ATOM    277  CG2 ILE A 104      -8.347  -5.045  -8.493  1.00 10.00      A   
ATOM    278  CD1 ILE A 104      -6.684  -3.068  -6.856  1.00 10.00      A   
ATOM    279  C   ILE A 104     -10.632  -5.098  -6.674  1.00 10.00      A   
ATOM    280  O   ILE A 104     -11.331  -4.402  -7.416  1.00 10.00      A   
ATOM    281  N   PRO A 105     -11.046  -6.329  -6.290  1.00 10.00      A   
ATOM    282  CA  PRO A 105     -10.290  -7.244  -5.437  1.00 10.00      A   
ATOM    283  CB  PRO A 105     -11.397  -7.996  -4.674  1.00 10.00      A   
ATOM    284  CG  PRO A 105     -12.690  -7.633  -5.349  1.00 10.00      A   
ATOM    285  CD  PRO A 105     -12.343  -6.912  -6.623  1.00 10.00      A   
ATOM    286  C   PRO A 105      -9.448  -8.225  -6.257  1.00 10.00      A   
ATOM    287  O   PRO A 105      -8.232  -8.079  -6.352  1.00 10.00      A   
ATOM    288  N   ILE A 106     -10.101  -9.219  -6.850  1.00 10.00      A   
ATOM    289  HN  ILE A 106     -11.074  -9.288  -6.741  1.00 10.00      A   
ATOM    290  CA  ILE A 106      -9.411 -10.213  -7.663  1.00 10.00      A   
ATOM    291  CB  ILE A 106      -9.049 -11.486  -6.865  1.00 10.00      A   
ATOM    292  CG1 ILE A 106     -10.123 -11.816  -5.828  1.00 10.00      A   
ATOM    293  CG2 ILE A 106      -7.680 -11.362  -6.219  1.00 10.00      A   
ATOM    294  CD1 ILE A 106     -10.049 -13.234  -5.310  1.00 10.00      A   
ATOM    295  C   ILE A 106     -10.260 -10.623  -8.853  1.00 10.00      A   
ATOM    296  O   ILE A 106     -11.481 -10.742  -8.748  1.00 10.00      A   
ATOM    297  N   LYS A 107      -9.609 -10.825  -9.985  1.00 10.00      A   
ATOM    298  HN  LYS A 107      -8.638 -10.690 -10.010  1.00 10.00      A   
ATOM    299  CA  LYS A 107     -10.292 -11.245 -11.196  1.00 10.00      A   
ATOM    300  CB  LYS A 107     -10.232 -10.158 -12.270  1.00 10.00      A   
ATOM    301  CG  LYS A 107     -11.085  -8.940 -11.953  1.00 10.00      A   
ATOM    302  CD  LYS A 107     -10.914  -7.850 -12.997  1.00 10.00      A   
ATOM    303  CE  LYS A 107     -11.685  -6.599 -12.609  1.00 10.00      A   
ATOM    304  NZ  LYS A 107     -11.478  -5.491 -13.578  1.00 10.00      A   
ATOM    305  HZ1 LYS A 107     -12.024  -5.666 -14.446  1.00 10.00      A   
ATOM    306  HZ2 LYS A 107     -10.473  -5.416 -13.830  1.00 10.00      A   
ATOM    307  HZ3 LYS A 107     -11.788  -4.590 -13.164  1.00 10.00      A   
ATOM    308  C   LYS A 107      -9.681 -12.540 -11.704  1.00 10.00      A   
ATOM    309  O   LYS A 107      -8.492 -12.791 -11.503  1.00 10.00      A   
ATOM    310  N   ARG A 108     -10.497 -13.356 -12.352  1.00 10.00      A   
ATOM    311  HN  ARG A 108     -11.438 -13.092 -12.470  1.00 10.00      A   
ATOM    312  CA  ARG A 108     -10.053 -14.642 -12.883  1.00 10.00      A   
ATOM    313  CB  ARG A 108     -11.210 -15.339 -13.596  1.00 10.00      A   
ATOM    314  CG  ARG A 108     -10.978 -16.810 -13.888  1.00 10.00      A   
ATOM    315  CD  ARG A 108     -12.299 -17.524 -14.103  1.00 10.00      A   
ATOM    316  NE  ARG A 108     -12.133 -18.836 -14.722  1.00 10.00      A   
ATOM    317  HE  ARG A 108     -11.325 -19.342 -14.493  1.00 10.00      A   
ATOM    318  CZ  ARG A 108     -13.016 -19.377 -15.557  1.00 10.00      A   
ATOM    319  NH1 ARG A 108     -14.117 -18.711 -15.894  1.00 10.00      A   
ATOM    320 HH11 ARG A 108     -14.297 -17.755 -15.504  1.00 10.00      A   
ATOM    321 HH12 ARG A 108     -14.810 -19.138 -16.547  1.00 10.00      A   
ATOM    322  NH2 ARG A 108     -12.796 -20.584 -16.058  1.00 10.00      A   
ATOM    323 HH21 ARG A 108     -11.936 -21.114 -15.800  1.00 10.00      A   
ATOM    324 HH22 ARG A 108     -13.481 -21.010 -16.718  1.00 10.00      A   
ATOM    325  C   ARG A 108      -8.852 -14.502 -13.820  1.00 10.00      A   
ATOM    326  O   ARG A 108      -7.944 -15.334 -13.803  1.00 10.00      A   
ATOM    327  N   ALA A 109      -8.846 -13.442 -14.621  1.00 10.00      A   
ATOM    328  HN  ALA A 109      -9.587 -12.804 -14.572  1.00 10.00      A   
ATOM    329  CA  ALA A 109      -7.760 -13.198 -15.567  1.00 10.00      A   
ATOM    330  CB  ALA A 109      -8.094 -12.016 -16.464  1.00 10.00      A   
ATOM    331  C   ALA A 109      -6.439 -12.964 -14.840  1.00 10.00      A   
ATOM    332  O   ALA A 109      -5.395 -13.485 -15.245  1.00 10.00      A   
ATOM    333  N   ASP A 110      -6.500 -12.191 -13.758  1.00 10.00      A   
ATOM    334  HN  ASP A 110      -7.366 -11.816 -13.492  1.00 10.00      A   
ATOM    335  CA  ASP A 110      -5.318 -11.880 -12.956  1.00 10.00      A   
ATOM    336  CB  ASP A 110      -5.694 -10.997 -11.759  1.00 10.00      A   
ATOM    337  CG  ASP A 110      -5.932  -9.544 -12.115  1.00 10.00      A   
ATOM    338  OD1 ASP A 110      -5.032  -8.711 -11.870  1.00 10.00      A   
ATOM    339  OD2 ASP A 110      -7.036  -9.222 -12.607  1.00 10.00      A   
ATOM    340  C   ASP A 110      -4.677 -13.156 -12.434  1.00 10.00      A   
ATOM    341  O   ASP A 110      -3.482 -13.384 -12.609  1.00 10.00      A   
ATOM    342  N   ILE A 111      -5.491 -13.987 -11.800  1.00 10.00      A   
ATOM    343  HN  ILE A 111      -6.438 -13.743 -11.714  1.00 10.00      A   
ATOM    344  CA  ILE A 111      -5.028 -15.245 -11.227  1.00 10.00      A   
ATOM    345  CB  ILE A 111      -6.186 -15.988 -10.525  1.00 10.00      A   
ATOM    346  CG1 ILE A 111      -6.897 -15.055  -9.542  1.00 10.00      A   
ATOM    347  CG2 ILE A 111      -5.676 -17.227  -9.803  1.00 10.00      A   
ATOM    348  CD1 ILE A 111      -8.191 -15.615  -8.995  1.00 10.00      A   
ATOM    349  C   ILE A 111      -4.410 -16.160 -12.286  1.00 10.00      A   
ATOM    350  O   ILE A 111      -3.319 -16.703 -12.089  1.00 10.00      A   
ATOM    351  N   LEU A 112      -5.105 -16.311 -13.408  1.00 10.00      A   
ATOM    352  HN  LEU A 112      -5.956 -15.831 -13.510  1.00 10.00      A   
ATOM    353  CA  LEU A 112      -4.644 -17.171 -14.495  1.00 10.00      A   
ATOM    354  CB  LEU A 112      -5.694 -17.235 -15.608  1.00 10.00      A   
ATOM    355  CG  LEU A 112      -6.971 -18.017 -15.301  1.00 10.00      A   
ATOM    356  CD1 LEU A 112      -8.010 -17.785 -16.387  1.00 10.00      A   
ATOM    357  CD2 LEU A 112      -6.669 -19.500 -15.163  1.00 10.00      A   
ATOM    358  C   LEU A 112      -3.303 -16.726 -15.079  1.00 10.00      A   
ATOM    359  O   LEU A 112      -2.413 -17.548 -15.314  1.00 10.00      A   
ATOM    360  N   LYS A 113      -3.155 -15.430 -15.299  1.00 10.00      A   
ATOM    361  HN  LYS A 113      -3.885 -14.815 -15.058  1.00 10.00      A   
ATOM    362  CA  LYS A 113      -1.939 -14.891 -15.892  1.00 10.00      A   
ATOM    363  CB  LYS A 113      -2.235 -13.537 -16.537  1.00 10.00      A   
ATOM    364  CG  LYS A 113      -1.311 -13.178 -17.685  1.00 10.00      A   
ATOM    365  CD  LYS A 113      -1.628 -11.798 -18.235  1.00 10.00      A   
ATOM    366  CE  LYS A 113      -1.015 -11.605 -19.611  1.00 10.00      A   
ATOM    367  NZ  LYS A 113      -1.186 -10.215 -20.110  1.00 10.00      A   
ATOM    368  HZ1 LYS A 113      -2.196  -9.971 -20.158  1.00 10.00      A   
ATOM    369  HZ2 LYS A 113      -0.776 -10.127 -21.061  1.00 10.00      A   
ATOM    370  HZ3 LYS A 113      -0.705  -9.544 -19.478  1.00 10.00      A   
ATOM    371  C   LYS A 113      -0.790 -14.754 -14.893  1.00 10.00      A   
ATOM    372  O   LYS A 113       0.376 -14.924 -15.254  1.00 10.00      A   
ATOM    373  N   HIS A 114      -1.114 -14.453 -13.645  1.00 10.00      A   
ATOM    374  HN  HIS A 114      -2.062 -14.350 -13.406  1.00 10.00      A   
ATOM    375  CA  HIS A 114      -0.092 -14.252 -12.622  1.00 10.00      A   
ATOM    376  CB  HIS A 114      -0.574 -13.280 -11.540  1.00 10.00      A   
ATOM    377  CG  HIS A 114      -0.241 -11.846 -11.816  1.00 10.00      A   
ATOM    378  ND1 HIS A 114       1.015 -11.304 -11.654  1.00 10.00      A   
ATOM    379  HD1 HIS A 114       1.819 -11.785 -11.360  1.00 10.00      A   
ATOM    380  CD2 HIS A 114      -1.032 -10.830 -12.244  1.00 10.00      A   
ATOM    381  CE1 HIS A 114       0.949 -10.007 -11.980  1.00 10.00      A   
ATOM    382  NE2 HIS A 114      -0.273  -9.668 -12.345  1.00 10.00      A   
ATOM    383  C   HIS A 114       0.431 -15.533 -11.976  1.00 10.00      A   
ATOM    384  O   HIS A 114       1.599 -15.885 -12.141  1.00 10.00      A   
ATOM    385  N   VAL A 115      -0.426 -16.228 -11.243  1.00 10.00      A   
ATOM    386  HN  VAL A 115      -1.360 -15.940 -11.193  1.00 10.00      A   
ATOM    387  CA  VAL A 115      -0.001 -17.426 -10.524  1.00 10.00      A   
ATOM    388  CB  VAL A 115      -0.568 -17.489  -9.087  1.00 10.00      A   
ATOM    389  CG1 VAL A 115       0.251 -16.608  -8.156  1.00 10.00      A   
ATOM    390  CG2 VAL A 115      -2.030 -17.071  -9.060  1.00 10.00      A   
ATOM    391  C   VAL A 115      -0.261 -18.739 -11.255  1.00 10.00      A   
ATOM    392  O   VAL A 115       0.568 -19.645 -11.193  1.00 10.00      A   
ATOM    393  N   ILE A 116      -1.394 -18.847 -11.940  1.00 10.00      A   
ATOM    394  HN  ILE A 116      -2.012 -18.082 -11.975  1.00 10.00      A   
ATOM    395  CA  ILE A 116      -1.737 -20.080 -12.651  1.00 10.00      A   
ATOM    396  CB  ILE A 116      -3.134 -20.018 -13.307  1.00 10.00      A   
ATOM    397  CG1 ILE A 116      -4.219 -19.923 -12.229  1.00 10.00      A   
ATOM    398  CG2 ILE A 116      -3.379 -21.226 -14.200  1.00 10.00      A   
ATOM    399  CD1 ILE A 116      -4.159 -21.027 -11.193  1.00 10.00      A   
ATOM    400  C   ILE A 116      -0.665 -20.477 -13.668  1.00 10.00      A   
ATOM    401  O   ILE A 116       0.003 -21.499 -13.502  1.00 10.00      A   
ATOM    402  N   GLY A 117      -0.509 -19.674 -14.714  1.00 10.00      A   
ATOM    403  HN  GLY A 117      -1.091 -18.888 -14.808  1.00 10.00      A   
ATOM    404  CA  GLY A 117       0.496 -19.950 -15.725  1.00 10.00      A   
ATOM    405  C   GLY A 117       0.263 -21.249 -16.478  1.00 10.00      A   
ATOM    406  O   GLY A 117      -0.535 -21.297 -17.418  1.00 10.00      A   
ATOM    407  N   ASP A 118       0.964 -22.302 -16.070  1.00 10.00      A   
ATOM    408  HN  ASP A 118       1.575 -22.202 -15.306  1.00 10.00      A   
ATOM    409  CA  ASP A 118       0.851 -23.606 -16.719  1.00 10.00      A   
ATOM    410  CB  ASP A 118       2.228 -24.261 -16.866  1.00 10.00      A   
ATOM    411  CG  ASP A 118       2.758 -24.827 -15.562  1.00 10.00      A   
ATOM    412  OD1 ASP A 118       2.739 -26.069 -15.386  1.00 10.00      A   
ATOM    413  OD2 ASP A 118       3.204 -24.034 -14.708  1.00 10.00      A   
ATOM    414  C   ASP A 118      -0.088 -24.534 -15.956  1.00 10.00      A   
ATOM    415  O   ASP A 118      -0.454 -25.601 -16.448  1.00 10.00      A   
ATOM    416  N   TYR A 119      -0.502 -24.113 -14.769  1.00 10.00      A   
ATOM    417  HN  TYR A 119      -0.200 -23.237 -14.439  1.00 10.00      A   
ATOM    418  CA  TYR A 119      -1.397 -24.914 -13.940  1.00 10.00      A   
ATOM    419  CB  TYR A 119      -1.199 -24.586 -12.457  1.00 10.00      A   
ATOM    420  CG  TYR A 119       0.010 -25.254 -11.842  1.00 10.00      A   
ATOM    421  CD1 TYR A 119      -0.129 -26.374 -11.036  1.00 10.00      A   
ATOM    422  CD2 TYR A 119       1.290 -24.765 -12.068  1.00 10.00      A   
ATOM    423  CE1 TYR A 119       0.971 -26.992 -10.474  1.00 10.00      A   
ATOM    424  CE2 TYR A 119       2.397 -25.375 -11.510  1.00 10.00      A   
ATOM    425  CZ  TYR A 119       2.232 -26.487 -10.713  1.00 10.00      A   
ATOM    426  OH  TYR A 119       3.331 -27.102 -10.157  1.00 10.00      A   
ATOM    427  HH  TYR A 119       3.918 -26.437  -9.786  1.00 10.00      A   
ATOM    428  C   TYR A 119      -2.856 -24.712 -14.344  1.00 10.00      A   
ATOM    429  O   TYR A 119      -3.762 -24.792 -13.515  1.00 10.00      A   
ATOM    430  N   LYS A 120      -3.073 -24.459 -15.630  1.00 10.00      A   
ATOM    431  HN  LYS A 120      -2.307 -24.421 -16.239  1.00 10.00      A   
ATOM    432  CA  LYS A 120      -4.415 -24.243 -16.165  1.00 10.00      A   
ATOM    433  CB  LYS A 120      -4.339 -23.500 -17.506  1.00 10.00      A   
ATOM    434  CG  LYS A 120      -3.533 -24.224 -18.577  1.00 10.00      A   
ATOM    435  CD  LYS A 120      -3.606 -23.510 -19.920  1.00 10.00      A   
ATOM    436  CE  LYS A 120      -2.711 -22.280 -19.955  1.00 10.00      A   
ATOM    437  NZ  LYS A 120      -2.939 -21.465 -21.176  1.00 10.00      A   
ATOM    438  HZ1 LYS A 120      -3.943 -21.206 -21.250  1.00 10.00      A   
ATOM    439  HZ2 LYS A 120      -2.670 -22.004 -22.024  1.00 10.00      A   
ATOM    440  HZ3 LYS A 120      -2.371 -20.595 -21.140  1.00 10.00      A   
ATOM    441  C   LYS A 120      -5.142 -25.574 -16.345  1.00 10.00      A   
ATOM    442  O   LYS A 120      -6.355 -25.617 -16.571  1.00 10.00      A   
ATOM    443  N   ASP A 121      -4.386 -26.655 -16.227  1.00 10.00      A   
ATOM    444  HN  ASP A 121      -3.432 -26.545 -16.014  1.00 10.00      A   
ATOM    445  CA  ASP A 121      -4.917 -28.004 -16.376  1.00 10.00      A   
ATOM    446  CB  ASP A 121      -3.796 -29.013 -16.687  1.00 10.00      A   
ATOM    447  CG  ASP A 121      -2.602 -28.949 -15.741  1.00 10.00      A   
ATOM    448  OD1 ASP A 121      -1.706 -29.810 -15.853  1.00 10.00      A   
ATOM    449  OD2 ASP A 121      -2.537 -28.031 -14.900  1.00 10.00      A   
ATOM    450  C   ASP A 121      -5.701 -28.435 -15.143  1.00 10.00      A   
ATOM    451  O   ASP A 121      -6.675 -29.183 -15.243  1.00 10.00      A   
ATOM    452  N   ILE A 122      -5.285 -27.953 -13.986  1.00 10.00      A   
ATOM    453  HN  ILE A 122      -4.501 -27.359 -13.969  1.00 10.00      A   
ATOM    454  CA  ILE A 122      -5.947 -28.296 -12.735  1.00 10.00      A   
ATOM    455  CB  ILE A 122      -4.986 -29.014 -11.764  1.00 10.00      A   
ATOM    456  CG1 ILE A 122      -3.693 -28.208 -11.591  1.00 10.00      A   
ATOM    457  CG2 ILE A 122      -4.683 -30.422 -12.255  1.00 10.00      A   
ATOM    458  CD1 ILE A 122      -2.710 -28.827 -10.622  1.00 10.00      A   
ATOM    459  C   ILE A 122      -6.519 -27.058 -12.054  1.00 10.00      A   
ATOM    460  O   ILE A 122      -6.769 -27.066 -10.854  1.00 10.00      A   
ATOM    461  N   PHE A 123      -6.740 -26.004 -12.833  1.00 10.00      A   
ATOM    462  HN  PHE A 123      -6.526 -26.069 -13.786  1.00 10.00      A   
ATOM    463  CA  PHE A 123      -7.279 -24.745 -12.308  1.00 10.00      A   
ATOM    464  CB  PHE A 123      -7.461 -23.695 -13.415  1.00 10.00      A   
ATOM    465  CG  PHE A 123      -8.170 -22.444 -12.967  1.00 10.00      A   
ATOM    466  CD1 PHE A 123      -7.585 -21.588 -12.049  1.00 10.00      A   
ATOM    467  CD2 PHE A 123      -9.424 -22.127 -13.465  1.00 10.00      A   
ATOM    468  CE1 PHE A 123      -8.234 -20.440 -11.634  1.00 10.00      A   
ATOM    469  CE2 PHE A 123     -10.080 -20.981 -13.055  1.00 10.00      A   
ATOM    470  CZ  PHE A 123      -9.484 -20.136 -12.138  1.00 10.00      A   
ATOM    471  C   PHE A 123      -8.560 -24.915 -11.469  1.00 10.00      A   
ATOM    472  O   PHE A 123      -8.594 -24.483 -10.318  1.00 10.00      A   
ATOM    473  N   PRO A 124      -9.629 -25.540 -12.015  1.00 10.00      A   
ATOM    474  CA  PRO A 124     -10.894 -25.732 -11.281  1.00 10.00      A   
ATOM    475  CB  PRO A 124     -11.766 -26.520 -12.265  1.00 10.00      A   
ATOM    476  CG  PRO A 124     -11.191 -26.209 -13.601  1.00 10.00      A   
ATOM    477  CD  PRO A 124      -9.713 -26.089 -13.382  1.00 10.00      A   
ATOM    478  C   PRO A 124     -10.724 -26.520  -9.979  1.00 10.00      A   
ATOM    479  O   PRO A 124     -11.527 -26.383  -9.051  1.00 10.00      A   
ATOM    480  N   ASP A 125      -9.688 -27.343  -9.921  1.00 10.00      A   
ATOM    481  HN  ASP A 125      -9.088 -27.410 -10.694  1.00 10.00      A   
ATOM    482  CA  ASP A 125      -9.411 -28.148  -8.736  1.00 10.00      A   
ATOM    483  CB  ASP A 125      -8.749 -29.469  -9.141  1.00 10.00      A   
ATOM    484  CG  ASP A 125      -8.302 -30.295  -7.953  1.00 10.00      A   
ATOM    485  OD1 ASP A 125      -9.109 -31.100  -7.442  1.00 10.00      A   
ATOM    486  OD2 ASP A 125      -7.139 -30.156  -7.533  1.00 10.00      A   
ATOM    487  C   ASP A 125      -8.519 -27.383  -7.762  1.00 10.00      A   
ATOM    488  O   ASP A 125      -8.780 -27.342  -6.559  1.00 10.00      A   
ATOM    489  N   LEU A 126      -7.481 -26.761  -8.302  1.00 10.00      A   
ATOM    490  HN  LEU A 126      -7.338 -26.833  -9.272  1.00 10.00      A   
ATOM    491  CA  LEU A 126      -6.529 -25.988  -7.514  1.00 10.00      A   
ATOM    492  CB  LEU A 126      -5.422 -25.463  -8.429  1.00 10.00      A   
ATOM    493  CG  LEU A 126      -4.043 -25.269  -7.801  1.00 10.00      A   
ATOM    494  CD1 LEU A 126      -3.463 -26.604  -7.357  1.00 10.00      A   
ATOM    495  CD2 LEU A 126      -3.112 -24.580  -8.785  1.00 10.00      A   
ATOM    496  C   LEU A 126      -7.219 -24.822  -6.812  1.00 10.00      A   
ATOM    497  O   LEU A 126      -6.963 -24.550  -5.636  1.00 10.00      A   
ATOM    498  N   PHE A 127      -8.102 -24.143  -7.539  1.00 10.00      A   
ATOM    499  HN  PHE A 127      -8.255 -24.411  -8.474  1.00 10.00      A   
ATOM    500  CA  PHE A 127      -8.840 -23.007  -6.998  1.00 10.00      A   
ATOM    501  CB  PHE A 127      -9.699 -22.368  -8.094  1.00 10.00      A   
ATOM    502  CG  PHE A 127     -10.246 -21.014  -7.743  1.00 10.00      A   
ATOM    503  CD1 PHE A 127      -9.428 -19.896  -7.760  1.00 10.00      A   
ATOM    504  CD2 PHE A 127     -11.579 -20.858  -7.400  1.00 10.00      A   
ATOM    505  CE1 PHE A 127      -9.928 -18.648  -7.441  1.00 10.00      A   
ATOM    506  CE2 PHE A 127     -12.086 -19.613  -7.079  1.00 10.00      A   
ATOM    507  CZ  PHE A 127     -11.258 -18.506  -7.099  1.00 10.00      A   
ATOM    508  C   PHE A 127      -9.719 -23.450  -5.831  1.00 10.00      A   
ATOM    509  O   PHE A 127      -9.888 -22.724  -4.851  1.00 10.00      A   
ATOM    510  N   LYS A 128     -10.256 -24.658  -5.944  1.00 10.00      A   
ATOM    511  HN  LYS A 128     -10.064 -25.186  -6.745  1.00 10.00      A   
ATOM    512  CA  LYS A 128     -11.112 -25.228  -4.912  1.00 10.00      A   
ATOM    513  CB  LYS A 128     -11.627 -26.595  -5.373  1.00 10.00      A   
ATOM    514  CG  LYS A 128     -12.349 -27.404  -4.306  1.00 10.00      A   
ATOM    515  CD  LYS A 128     -13.798 -26.975  -4.163  1.00 10.00      A   
ATOM    516  CE  LYS A 128     -14.631 -28.076  -3.527  1.00 10.00      A   
ATOM    517  NZ  LYS A 128     -14.592 -29.329  -4.325  1.00 10.00      A   
ATOM    518  HZ1 LYS A 128     -14.889 -29.142  -5.303  1.00 10.00      A   
ATOM    519  HZ2 LYS A 128     -15.233 -30.036  -3.916  1.00 10.00      A   
ATOM    520  HZ3 LYS A 128     -13.629 -29.723  -4.337  1.00 10.00      A   
ATOM    521  C   LYS A 128     -10.344 -25.369  -3.601  1.00 10.00      A   
ATOM    522  O   LYS A 128     -10.839 -24.996  -2.534  1.00 10.00      A   
ATOM    523  N   ARG A 129      -9.124 -25.887  -3.698  1.00 10.00      A   
ATOM    524  HN  ARG A 129      -8.786 -26.144  -4.583  1.00 10.00      A   
ATOM    525  CA  ARG A 129      -8.275 -26.085  -2.530  1.00 10.00      A   
ATOM    526  CB  ARG A 129      -7.005 -26.844  -2.913  1.00 10.00      A   
ATOM    527  CG  ARG A 129      -7.240 -28.097  -3.741  1.00 10.00      A   
ATOM    528  CD  ARG A 129      -5.929 -28.809  -4.029  1.00 10.00      A   
ATOM    529  NE  ARG A 129      -6.059 -29.819  -5.079  1.00 10.00      A   
ATOM    530  HE  ARG A 129      -6.543 -29.561  -5.905  1.00 10.00      A   
ATOM    531  CZ  ARG A 129      -5.551 -31.045  -5.002  1.00 10.00      A   
ATOM    532  NH1 ARG A 129      -4.937 -31.452  -3.898  1.00 10.00      A   
ATOM    533 HH11 ARG A 129      -4.530 -32.413  -3.848  1.00 10.00      A   
ATOM    534 HH12 ARG A 129      -4.876 -30.821  -3.070  1.00 10.00      A   
ATOM    535  NH2 ARG A 129      -5.685 -31.870  -6.028  1.00 10.00      A   
ATOM    536 HH21 ARG A 129      -6.201 -31.551  -6.888  1.00 10.00      A   
ATOM    537 HH22 ARG A 129      -5.280 -32.830  -5.990  1.00 10.00      A   
ATOM    538  C   ARG A 129      -7.900 -24.746  -1.904  1.00 10.00      A   
ATOM    539  O   ARG A 129      -7.908 -24.594  -0.682  1.00 10.00      A   
ATOM    540  N   ALA A 130      -7.584 -23.775  -2.752  1.00 10.00      A   
ATOM    541  HN  ALA A 130      -7.602 -23.958  -3.719  1.00 10.00      A   
ATOM    542  CA  ALA A 130      -7.204 -22.447  -2.286  1.00 10.00      A   
ATOM    543  CB  ALA A 130      -6.769 -21.578  -3.454  1.00 10.00      A   
ATOM    544  C   ALA A 130      -8.344 -21.779  -1.523  1.00 10.00      A   
ATOM    545  O   ALA A 130      -8.128 -21.189  -0.464  1.00 10.00      A   
ATOM    546  N   ALA A 131      -9.553 -21.892  -2.065  1.00 10.00      A   
ATOM    547  HN  ALA A 131      -9.651 -22.383  -2.911  1.00 10.00      A   
ATOM    548  CA  ALA A 131     -10.735 -21.300  -1.452  1.00 10.00      A   
ATOM    549  CB  ALA A 131     -11.966 -21.563  -2.307  1.00 10.00      A   
ATOM    550  C   ALA A 131     -10.949 -21.803  -0.026  1.00 10.00      A   
ATOM    551  O   ALA A 131     -11.174 -21.011   0.892  1.00 10.00      A   
ATOM    552  N   GLU A 132     -10.861 -23.117   0.166  1.00 10.00      A   
ATOM    553  HN  GLU A 132     -10.659 -23.704  -0.593  1.00 10.00      A   
ATOM    554  CA  GLU A 132     -11.059 -23.696   1.489  1.00 10.00      A   
ATOM    555  CB  GLU A 132     -11.318 -25.207   1.439  1.00 10.00      A   
ATOM    556  CG  GLU A 132     -10.319 -26.000   0.619  1.00 10.00      A   
ATOM    557  CD  GLU A 132     -10.614 -27.484   0.625  1.00 10.00      A   
ATOM    558  OE1 GLU A 132     -11.444 -27.935  -0.191  1.00 10.00      A   
ATOM    559  OE2 GLU A 132     -10.014 -28.210   1.445  1.00 10.00      A   
ATOM    560  C   GLU A 132      -9.922 -23.344   2.445  1.00 10.00      A   
ATOM    561  O   GLU A 132     -10.151 -23.144   3.633  1.00 10.00      A   
ATOM    562  N   ARG A 133      -8.702 -23.251   1.923  1.00 10.00      A   
ATOM    563  HN  ARG A 133      -8.577 -23.414   0.962  1.00 10.00      A   
ATOM    564  CA  ARG A 133      -7.547 -22.907   2.751  1.00 10.00      A   
ATOM    565  CB  ARG A 133      -6.243 -23.028   1.956  1.00 10.00      A   
ATOM    566  CG  ARG A 133      -5.846 -24.448   1.593  1.00 10.00      A   
ATOM    567  CD  ARG A 133      -5.714 -25.330   2.824  1.00 10.00      A   
ATOM    568  NE  ARG A 133      -5.261 -26.673   2.473  1.00 10.00      A   
ATOM    569  HE  ARG A 133      -4.290 -26.847   2.518  1.00 10.00      A   
ATOM    570  CZ  ARG A 133      -6.072 -27.656   2.086  1.00 10.00      A   
ATOM    571  NH1 ARG A 133      -7.385 -27.459   2.046  1.00 10.00      A   
ATOM    572 HH11 ARG A 133      -7.783 -26.541   2.326  1.00 10.00      A   
ATOM    573 HH12 ARG A 133      -8.026 -28.221   1.728  1.00 10.00      A   
ATOM    574  NH2 ARG A 133      -5.570 -28.835   1.748  1.00 10.00      A   
ATOM    575 HH21 ARG A 133      -4.539 -28.997   1.789  1.00 10.00      A   
ATOM    576 HH22 ARG A 133      -6.197 -29.609   1.433  1.00 10.00      A   
ATOM    577  C   ARG A 133      -7.684 -21.484   3.277  1.00 10.00      A   
ATOM    578  O   ARG A 133      -7.405 -21.206   4.447  1.00 10.00      A   
ATOM    579  N   LEU A 134      -8.130 -20.598   2.396  1.00 10.00      A   
ATOM    580  HN  LEU A 134      -8.335 -20.902   1.482  1.00 10.00      A   
ATOM    581  CA  LEU A 134      -8.318 -19.191   2.725  1.00 10.00      A   
ATOM    582  CB  LEU A 134      -8.751 -18.430   1.469  1.00 10.00      A   
ATOM    583  CG  LEU A 134      -8.755 -16.906   1.558  1.00 10.00      A   
ATOM    584  CD1 LEU A 134      -7.334 -16.363   1.576  1.00 10.00      A   
ATOM    585  CD2 LEU A 134      -9.543 -16.312   0.403  1.00 10.00      A   
ATOM    586  C   LEU A 134      -9.359 -19.016   3.828  1.00 10.00      A   
ATOM    587  O   LEU A 134      -9.207 -18.182   4.718  1.00 10.00      A   
ATOM    588  N   GLN A 135     -10.410 -19.817   3.772  1.00 10.00      A   
ATOM    589  HN  GLN A 135     -10.476 -20.467   3.040  1.00 10.00      A   
ATOM    590  CA  GLN A 135     -11.477 -19.749   4.761  1.00 10.00      A   
ATOM    591  CB  GLN A 135     -12.757 -20.365   4.184  1.00 10.00      A   
ATOM    592  CG  GLN A 135     -13.925 -20.436   5.159  1.00 10.00      A   
ATOM    593  CD  GLN A 135     -14.581 -19.089   5.393  1.00 10.00      A   
ATOM    594  OE1 GLN A 135     -15.501 -18.705   4.673  1.00 10.00      A   
ATOM    595  NE2 GLN A 135     -14.121 -18.369   6.403  1.00 10.00      A   
ATOM    596 HE21 GLN A 135     -13.388 -18.739   6.940  1.00 10.00      A   
ATOM    597 HE22 GLN A 135     -14.538 -17.494   6.580  1.00 10.00      A   
ATOM    598  C   GLN A 135     -11.086 -20.475   6.046  1.00 10.00      A   
ATOM    599  O   GLN A 135     -11.517 -20.101   7.136  1.00 10.00      A   
ATOM    600  N   TYR A 136     -10.250 -21.494   5.909  1.00 10.00      A   
ATOM    601  HN  TYR A 136      -9.917 -21.720   5.012  1.00 10.00      A   
ATOM    602  CA  TYR A 136      -9.824 -22.303   7.045  1.00 10.00      A   
ATOM    603  CB  TYR A 136      -9.202 -23.616   6.563  1.00 10.00      A   
ATOM    604  CG  TYR A 136      -9.031 -24.653   7.648  1.00 10.00      A   
ATOM    605  CD1 TYR A 136      -7.769 -25.002   8.115  1.00 10.00      A   
ATOM    606  CD2 TYR A 136     -10.133 -25.285   8.203  1.00 10.00      A   
ATOM    607  CE1 TYR A 136      -7.613 -25.953   9.106  1.00 10.00      A   
ATOM    608  CE2 TYR A 136      -9.987 -26.234   9.193  1.00 10.00      A   
ATOM    609  CZ  TYR A 136      -8.727 -26.564   9.642  1.00 10.00      A   
ATOM    610  OH  TYR A 136      -8.580 -27.514  10.626  1.00 10.00      A   
ATOM    611  HH  TYR A 136      -8.267 -27.086  11.435  1.00 10.00      A   
ATOM    612  C   TYR A 136      -8.867 -21.588   7.999  1.00 10.00      A   
ATOM    613  O   TYR A 136      -9.202 -21.348   9.158  1.00 10.00      A   
ATOM    614  N   VAL A 137      -7.680 -21.247   7.517  1.00 10.00      A   
ATOM    615  HN  VAL A 137      -7.474 -21.418   6.572  1.00 10.00      A   
ATOM    616  CA  VAL A 137      -6.676 -20.615   8.369  1.00 10.00      A   
ATOM    617  CB  VAL A 137      -5.245 -21.117   8.049  1.00 10.00      A   
ATOM    618  CG1 VAL A 137      -4.831 -20.763   6.629  1.00 10.00      A   
ATOM    619  CG2 VAL A 137      -4.233 -20.605   9.066  1.00 10.00      A   
ATOM    620  C   VAL A 137      -6.738 -19.084   8.368  1.00 10.00      A   
ATOM    621  O   VAL A 137      -6.447 -18.448   9.379  1.00 10.00      A   
ATOM    622  N   PHE A 138      -7.129 -18.488   7.251  1.00 10.00      A   
ATOM    623  HN  PHE A 138      -7.375 -19.029   6.472  1.00 10.00      A   
ATOM    624  CA  PHE A 138      -7.194 -17.033   7.167  1.00 10.00      A   
ATOM    625  CB  PHE A 138      -6.789 -16.543   5.775  1.00 10.00      A   
ATOM    626  CG  PHE A 138      -5.433 -17.023   5.341  1.00 10.00      A   
ATOM    627  CD1 PHE A 138      -4.293 -16.639   6.028  1.00 10.00      A   
ATOM    628  CD2 PHE A 138      -5.299 -17.863   4.248  1.00 10.00      A   
ATOM    629  CE1 PHE A 138      -3.045 -17.083   5.633  1.00 10.00      A   
ATOM    630  CE2 PHE A 138      -4.055 -18.310   3.847  1.00 10.00      A   
ATOM    631  CZ  PHE A 138      -2.927 -17.920   4.541  1.00 10.00      A   
ATOM    632  C   PHE A 138      -8.568 -16.497   7.562  1.00 10.00      A   
ATOM    633  O   PHE A 138      -8.697 -15.347   7.980  1.00 10.00      A   
ATOM    634  N   GLY A 139      -9.590 -17.331   7.424  1.00 10.00      A   
ATOM    635  HN  GLY A 139      -9.430 -18.232   7.078  1.00 10.00      A   
ATOM    636  CA  GLY A 139     -10.935 -16.919   7.776  1.00 10.00      A   
ATOM    637  C   GLY A 139     -11.537 -15.971   6.758  1.00 10.00      A   
ATOM    638  O   GLY A 139     -12.368 -15.123   7.096  1.00 10.00      A   
ATOM    639  N   TYR A 140     -11.115 -16.104   5.510  1.00 10.00      A   
ATOM    640  HN  TYR A 140     -10.446 -16.795   5.300  1.00 10.00      A   
ATOM    641  CA  TYR A 140     -11.622 -15.256   4.443  1.00 10.00      A   
ATOM    642  CB  TYR A 140     -10.477 -14.627   3.647  1.00 10.00      A   
ATOM    643  CG  TYR A 140      -9.844 -13.431   4.322  1.00 10.00      A   
ATOM    644  CD1 TYR A 140     -10.282 -12.142   4.047  1.00 10.00      A   
ATOM    645  CD2 TYR A 140      -8.808 -13.589   5.234  1.00 10.00      A   
ATOM    646  CE1 TYR A 140      -9.706 -11.047   4.660  1.00 10.00      A   
ATOM    647  CE2 TYR A 140      -8.227 -12.498   5.853  1.00 10.00      A   
ATOM    648  CZ  TYR A 140      -8.680 -11.229   5.562  1.00 10.00      A   
ATOM    649  OH  TYR A 140      -8.107 -10.140   6.178  1.00 10.00      A   
ATOM    650  HH  TYR A 140      -8.740  -9.417   6.205  1.00 10.00      A   
ATOM    651  C   TYR A 140     -12.554 -16.032   3.522  1.00 10.00      A   
ATOM    652  O   TYR A 140     -12.145 -16.999   2.880  1.00 10.00      A   
ATOM    653  N   LYS A 141     -13.806 -15.606   3.473  1.00 10.00      A   
ATOM    654  HN  LYS A 141     -14.066 -14.825   4.011  1.00 10.00      A   
ATOM    655  CA  LYS A 141     -14.807 -16.247   2.640  1.00 10.00      A   
ATOM    656  CB  LYS A 141     -16.210 -15.896   3.145  1.00 10.00      A   
ATOM    657  CG  LYS A 141     -17.324 -16.765   2.582  1.00 10.00      A   
ATOM    658  CD  LYS A 141     -18.642 -16.503   3.297  1.00 10.00      A   
ATOM    659  CE  LYS A 141     -18.561 -16.883   4.769  1.00 10.00      A   
ATOM    660  NZ  LYS A 141     -19.870 -16.721   5.459  1.00 10.00      A   
ATOM    661  HZ1 LYS A 141     -20.149 -15.720   5.474  1.00 10.00      A   
ATOM    662  HZ2 LYS A 141     -19.805 -17.062   6.440  1.00 10.00      A   
ATOM    663  HZ3 LYS A 141     -20.603 -17.266   4.966  1.00 10.00      A   
ATOM    664  C   LYS A 141     -14.640 -15.807   1.192  1.00 10.00      A   
ATOM    665  O   LYS A 141     -15.020 -14.693   0.821  1.00 10.00      A   
ATOM    666  N   LEU A 142     -14.040 -16.673   0.391  1.00 10.00      A   
ATOM    667  HN  LEU A 142     -13.733 -17.527   0.758  1.00 10.00      A   
ATOM    668  CA  LEU A 142     -13.814 -16.386  -1.015  1.00 10.00      A   
ATOM    669  CB  LEU A 142     -12.607 -17.172  -1.531  1.00 10.00      A   
ATOM    670  CG  LEU A 142     -12.142 -16.842  -2.950  1.00 10.00      A   
ATOM    671  CD1 LEU A 142     -11.707 -15.390  -3.044  1.00 10.00      A   
ATOM    672  CD2 LEU A 142     -11.019 -17.772  -3.378  1.00 10.00      A   
ATOM    673  C   LEU A 142     -15.053 -16.716  -1.838  1.00 10.00      A   
ATOM    674  O   LEU A 142     -15.301 -17.878  -2.171  1.00 10.00      A   
ATOM    675  N   VAL A 143     -15.836 -15.694  -2.147  1.00 10.00      A   
ATOM    676  HN  VAL A 143     -15.588 -14.792  -1.846  1.00 10.00      A   
ATOM    677  CA  VAL A 143     -17.052 -15.866  -2.929  1.00 10.00      A   
ATOM    678  CB  VAL A 143     -18.324 -15.766  -2.057  1.00 10.00      A   
ATOM    679  CG1 VAL A 143     -18.501 -17.018  -1.212  1.00 10.00      A   
ATOM    680  CG2 VAL A 143     -18.281 -14.526  -1.176  1.00 10.00      A   
ATOM    681  C   VAL A 143     -17.124 -14.827  -4.040  1.00 10.00      A   
ATOM    682  O   VAL A 143     -16.340 -13.875  -4.062  1.00 10.00      A   
ATOM    683  N   GLU A 144     -18.052 -15.019  -4.963  1.00 10.00      A   
ATOM    684  HN  GLU A 144     -18.639 -15.801  -4.897  1.00 10.00      A   
ATOM    685  CA  GLU A 144     -18.230 -14.096  -6.071  1.00 10.00      A   
ATOM    686  CB  GLU A 144     -18.757 -14.850  -7.295  1.00 10.00      A   
ATOM    687  CG  GLU A 144     -18.657 -14.074  -8.595  1.00 10.00      A   
ATOM    688  CD  GLU A 144     -18.996 -14.916  -9.808  1.00 10.00      A   
ATOM    689  OE1 GLU A 144     -18.334 -14.742 -10.854  1.00 10.00      A   
ATOM    690  OE2 GLU A 144     -19.931 -15.743  -9.725  1.00 10.00      A   
ATOM    691  C   GLU A 144     -19.187 -12.976  -5.670  1.00 10.00      A   
ATOM    692  O   GLU A 144     -20.205 -13.224  -5.025  1.00 10.00      A   
ATOM    693  N   LEU A 145     -18.852 -11.744  -6.042  1.00 10.00      A   
ATOM    694  HN  LEU A 145     -18.029 -11.608  -6.557  1.00 10.00      A   
ATOM    695  CA  LEU A 145     -19.684 -10.590  -5.703  1.00 10.00      A   
ATOM    696  CB  LEU A 145     -18.889  -9.280  -5.798  1.00 10.00      A   
ATOM    697  CG  LEU A 145     -17.785  -9.214  -6.861  1.00 10.00      A   
ATOM    698  CD1 LEU A 145     -18.331  -8.707  -8.187  1.00 10.00      A   
ATOM    699  CD2 LEU A 145     -16.635  -8.340  -6.385  1.00 10.00      A   
ATOM    700  C   LEU A 145     -20.955 -10.531  -6.548  1.00 10.00      A   
ATOM    701  O   LEU A 145     -22.021 -10.160  -6.057  1.00 10.00      A   
ATOM    702  N   GLU A 146     -20.833 -10.893  -7.817  1.00 10.00      A   
ATOM    703  HN  GLU A 146     -19.958 -11.178  -8.150  1.00 10.00      A   
ATOM    704  CA  GLU A 146     -21.968 -10.896  -8.729  1.00 10.00      A   
ATOM    705  CB  GLU A 146     -21.897  -9.719  -9.707  1.00 10.00      A   
ATOM    706  CG  GLU A 146     -22.029  -8.350  -9.059  1.00 10.00      A   
ATOM    707  CD  GLU A 146     -22.278  -7.248 -10.068  1.00 10.00      A   
ATOM    708  OE1 GLU A 146     -23.455  -6.921 -10.317  1.00 10.00      A   
ATOM    709  OE2 GLU A 146     -21.299  -6.698 -10.614  1.00 10.00      A   
ATOM    710  C   GLU A 146     -21.998 -12.213  -9.489  1.00 10.00      A   
ATOM    711  O   GLU A 146     -21.010 -12.581 -10.120  1.00 10.00      A   
ATOM    712  N   PRO A 147     -23.135 -12.928  -9.435  1.00 10.00      A   
ATOM    713  CA  PRO A 147     -23.309 -14.235 -10.088  1.00 10.00      A   
ATOM    714  CB  PRO A 147     -24.825 -14.428 -10.078  1.00 10.00      A   
ATOM    715  CG  PRO A 147     -25.280 -13.688  -8.869  1.00 10.00      A   
ATOM    716  CD  PRO A 147     -24.359 -12.506  -8.727  1.00 10.00      A   
ATOM    717  C   PRO A 147     -22.772 -14.299 -11.518  1.00 10.00      A   
ATOM    718  O   PRO A 147     -23.325 -13.683 -12.432  1.00 10.00      A   
ATOM    719  N   LYS A 148     -21.678 -15.042 -11.683  1.00 10.00      A   
ATOM    720  HN  LYS A 148     -21.265 -15.456 -10.887  1.00 10.00      A   
ATOM    721  CA  LYS A 148     -21.035 -15.240 -12.977  1.00 10.00      A   
ATOM    722  CB  LYS A 148     -21.944 -15.964 -13.972  1.00 10.00      A   
ATOM    723  CG  LYS A 148     -22.205 -17.419 -13.617  1.00 10.00      A   
ATOM    724  CD  LYS A 148     -20.908 -18.204 -13.490  1.00 10.00      A   
ATOM    725  CE  LYS A 148     -21.178 -19.653 -13.121  1.00 10.00      A   
ATOM    726  NZ  LYS A 148     -19.924 -20.425 -12.934  1.00 10.00      A   
ATOM    727  HZ1 LYS A 148     -19.340 -20.377 -13.790  1.00 10.00      A   
ATOM    728  HZ2 LYS A 148     -20.146 -21.425 -12.738  1.00 10.00      A   
ATOM    729  HZ3 LYS A 148     -19.383 -20.042 -12.133  1.00 10.00      A   
ATOM    730  C   LYS A 148     -20.460 -13.956 -13.559  1.00 10.00      A   
ATOM    731  O   LYS A 148     -20.908 -13.466 -14.600  1.00 10.00      A   
ATOM    732  N   SER A 149     -19.468 -13.416 -12.873  1.00 10.00      A   
ATOM    733  HN  SER A 149     -19.173 -13.851 -12.034  1.00 10.00      A   
ATOM    734  CA  SER A 149     -18.803 -12.201 -13.312  1.00 10.00      A   
ATOM    735  CB  SER A 149     -19.169 -11.034 -12.396  1.00 10.00      A   
ATOM    736  OG  SER A 149     -20.573 -10.940 -12.254  1.00 10.00      A   
ATOM    737  HG  SER A 149     -20.876 -11.627 -11.644  1.00 10.00      A   
ATOM    738  C   SER A 149     -17.295 -12.408 -13.337  1.00 10.00      A   
ATOM    739  O   SER A 149     -16.545 -11.541 -13.790  1.00 10.00      A   
ATOM    740  N   ASN A 150     -16.861 -13.566 -12.837  1.00 10.00      A   
ATOM    741  HN  ASN A 150     -17.520 -14.199 -12.465  1.00 10.00      A   
ATOM    742  CA  ASN A 150     -15.443 -13.925 -12.793  1.00 10.00      A   
ATOM    743  CB  ASN A 150     -14.821 -13.954 -14.197  1.00 10.00      A   
ATOM    744  CG  ASN A 150     -15.374 -15.069 -15.066  1.00 10.00      A   
ATOM    745  OD1 ASN A 150     -14.882 -16.196 -15.037  1.00 10.00      A   
ATOM    746  ND2 ASN A 150     -16.393 -14.763 -15.853  1.00 10.00      A   
ATOM    747 HD21 ASN A 150     -16.734 -13.844 -15.835  1.00 10.00      A   
ATOM    748 HD22 ASN A 150     -16.766 -15.469 -16.422  1.00 10.00      A   
ATOM    749  C   ASN A 150     -14.672 -12.984 -11.875  1.00 10.00      A   
ATOM    750  O   ASN A 150     -13.460 -12.802 -12.013  1.00 10.00      A   
ATOM    751  N   THR A 151     -15.396 -12.391 -10.935  1.00 10.00      A   
ATOM    752  HN  THR A 151     -16.354 -12.596 -10.874  1.00 10.00      A   
ATOM    753  CA  THR A 151     -14.817 -11.467  -9.979  1.00 10.00      A   
ATOM    754  CB  THR A 151     -15.352 -10.041 -10.203  1.00 10.00      A   
ATOM    755  OG1 THR A 151     -15.567  -9.828 -11.605  1.00 10.00      A   
ATOM    756  HG1 THR A 151     -15.484 -10.666 -12.072  1.00 10.00      A   
ATOM    757  CG2 THR A 151     -14.360  -9.011  -9.686  1.00 10.00      A   
ATOM    758  C   THR A 151     -15.166 -11.918  -8.568  1.00 10.00      A   
ATOM    759  O   THR A 151     -16.330 -11.889  -8.166  1.00 10.00      A   
ATOM    760  N   TYR A 152     -14.159 -12.344  -7.829  1.00 10.00      A   
ATOM    761  HN  TYR A 152     -13.249 -12.315  -8.194  1.00 10.00      A   
ATOM    762  CA  TYR A 152     -14.362 -12.824  -6.474  1.00 10.00      A   
ATOM    763  CB  TYR A 152     -13.616 -14.146  -6.266  1.00 10.00      A   
ATOM    764  CG  TYR A 152     -13.919 -15.190  -7.320  1.00 10.00      A   
ATOM    765  CD1 TYR A 152     -13.090 -15.353  -8.425  1.00 10.00      A   
ATOM    766  CD2 TYR A 152     -15.039 -16.005  -7.218  1.00 10.00      A   
ATOM    767  CE1 TYR A 152     -13.370 -16.295  -9.396  1.00 10.00      A   
ATOM    768  CE2 TYR A 152     -15.325 -16.952  -8.183  1.00 10.00      A   
ATOM    769  CZ  TYR A 152     -14.488 -17.093  -9.270  1.00 10.00      A   
ATOM    770  OH  TYR A 152     -14.772 -18.032 -10.237  1.00 10.00      A   
ATOM    771  HH  TYR A 152     -15.720 -18.045 -10.404  1.00 10.00      A   
ATOM    772  C   TYR A 152     -13.894 -11.786  -5.466  1.00 10.00      A   
ATOM    773  O   TYR A 152     -13.157 -10.863  -5.812  1.00 10.00      A   
ATOM    774  N   ILE A 153     -14.335 -11.934  -4.228  1.00 10.00      A   
ATOM    775  HN  ILE A 153     -14.934 -12.689  -4.018  1.00 10.00      A   
ATOM    776  CA  ILE A 153     -13.961 -11.018  -3.166  1.00 10.00      A   
ATOM    777  CB  ILE A 153     -15.022  -9.907  -2.967  1.00 10.00      A   
ATOM    778  CG1 ILE A 153     -14.565  -8.889  -1.913  1.00 10.00      A   
ATOM    779  CG2 ILE A 153     -16.380 -10.501  -2.609  1.00 10.00      A   
ATOM    780  CD1 ILE A 153     -15.458  -7.672  -1.801  1.00 10.00      A   
ATOM    781  C   ILE A 153     -13.738 -11.783  -1.863  1.00 10.00      A   
ATOM    782  O   ILE A 153     -14.417 -12.777  -1.591  1.00 10.00      A   
ATOM    783  N   LEU A 154     -12.768 -11.332  -1.078  1.00 10.00      A   
ATOM    784  HN  LEU A 154     -12.254 -10.544  -1.356  1.00 10.00      A   
ATOM    785  CA  LEU A 154     -12.451 -11.970   0.190  1.00 10.00      A   
ATOM    786  CB  LEU A 154     -10.953 -11.851   0.497  1.00 10.00      A   
ATOM    787  CG  LEU A 154      -9.997 -12.723  -0.329  1.00 10.00      A   
ATOM    788  CD1 LEU A 154      -9.817 -12.164  -1.733  1.00 10.00      A   
ATOM    789  CD2 LEU A 154      -8.651 -12.846   0.368  1.00 10.00      A   
ATOM    790  C   LEU A 154     -13.258 -11.337   1.317  1.00 10.00      A   
ATOM    791  O   LEU A 154     -13.018 -10.191   1.702  1.00 10.00      A   
ATOM    792  N   ILE A 155     -14.224 -12.072   1.836  1.00 10.00      A   
ATOM    793  HN  ILE A 155     -14.388 -12.974   1.479  1.00 10.00      A   
ATOM    794  CA  ILE A 155     -15.052 -11.570   2.920  1.00 10.00      A   
ATOM    795  CB  ILE A 155     -16.554 -11.848   2.684  1.00 10.00      A   
ATOM    796  CG1 ILE A 155     -17.001 -11.248   1.345  1.00 10.00      A   
ATOM    797  CG2 ILE A 155     -17.388 -11.277   3.826  1.00 10.00      A   
ATOM    798  CD1 ILE A 155     -18.449 -11.520   0.997  1.00 10.00      A   
ATOM    799  C   ILE A 155     -14.614 -12.164   4.254  1.00 10.00      A   
ATOM    800  O   ILE A 155     -14.841 -13.344   4.522  1.00 10.00      A   
ATOM    801  N   ASN A 156     -13.961 -11.350   5.076  1.00 10.00      A   
ATOM    802  HN  ASN A 156     -13.792 -10.427   4.801  1.00 10.00      A   
ATOM    803  CA  ASN A 156     -13.500 -11.799   6.385  1.00 10.00      A   
ATOM    804  CB  ASN A 156     -12.708 -10.695   7.091  1.00 10.00      A   
ATOM    805  CG  ASN A 156     -12.139 -11.148   8.423  1.00 10.00      A   
ATOM    806  OD1 ASN A 156     -12.792 -11.030   9.454  1.00 10.00      A   
ATOM    807  ND2 ASN A 156     -10.920 -11.668   8.408  1.00 10.00      A   
ATOM    808 HD21 ASN A 156     -10.452 -11.732   7.550  1.00 10.00      A   
ATOM    809 HD22 ASN A 156     -10.533 -11.962   9.260  1.00 10.00      A   
ATOM    810  C   ASN A 156     -14.692 -12.229   7.235  1.00 10.00      A   
ATOM    811  O   ASN A 156     -15.681 -11.508   7.337  1.00 10.00      A   
ATOM    812  N   THR A 157     -14.600 -13.410   7.831  1.00 10.00      A   
ATOM    813  HN  THR A 157     -13.778 -13.943   7.722  1.00 10.00      A   
ATOM    814  CA  THR A 157     -15.691 -13.943   8.637  1.00 10.00      A   
ATOM    815  CB  THR A 157     -15.986 -15.397   8.220  1.00 10.00      A   
ATOM    816  OG1 THR A 157     -15.413 -15.627   6.924  1.00 10.00      A   
ATOM    817  HG1 THR A 157     -15.273 -14.779   6.487  1.00 10.00      A   
ATOM    818  CG2 THR A 157     -17.486 -15.631   8.144  1.00 10.00      A   
ATOM    819  C   THR A 157     -15.396 -13.884  10.140  1.00 10.00      A   
ATOM    820  O   THR A 157     -15.920 -14.683  10.920  1.00 10.00      A   
ATOM    821  N   LEU A 158     -14.576 -12.930  10.552  1.00 10.00      A   
ATOM    822  HN  LEU A 158     -14.203 -12.296   9.902  1.00 10.00      A   
ATOM    823  CA  LEU A 158     -14.225 -12.789  11.958  1.00 10.00      A   
ATOM    824  CB  LEU A 158     -12.719 -12.971  12.174  1.00 10.00      A   
ATOM    825  CG  LEU A 158     -12.177 -14.398  12.045  1.00 10.00      A   
ATOM    826  CD1 LEU A 158     -11.841 -14.730  10.599  1.00 10.00      A   
ATOM    827  CD2 LEU A 158     -10.965 -14.599  12.941  1.00 10.00      A   
ATOM    828  C   LEU A 158     -14.675 -11.443  12.513  1.00 10.00      A   
ATOM    829  O   LEU A 158     -14.330 -10.390  11.976  1.00 10.00      A   
ATOM    830  N   GLU A 159     -15.445 -11.491  13.588  1.00 10.00      A   
ATOM    831  HN  GLU A 159     -15.683 -12.372  13.965  1.00 10.00      A   
ATOM    832  CA  GLU A 159     -15.943 -10.292  14.242  1.00 10.00      A   
ATOM    833  CB  GLU A 159     -15.948 -10.460  15.769  1.00 10.00      A   
ATOM    834  CG  GLU A 159     -16.556 -11.766  16.274  1.00 10.00      A   
ATOM    835  CD  GLU A 159     -15.622 -12.952  16.136  1.00 10.00      A   
ATOM    836  OE1 GLU A 159     -15.726 -13.680  15.130  1.00 10.00      A   
ATOM    837  OE2 GLU A 159     -14.781 -13.157  17.037  1.00 10.00      A   
ATOM    838  C   GLU A 159     -17.330  -9.897  13.729  1.00 10.00      A   
ATOM    839  O   GLU A 159     -18.336 -10.533  14.058  1.00 10.00      A   
ATOM    840  N   PRO A 160     -17.405  -8.834  12.915  1.00 10.00      A   
ATOM    841  CA  PRO A 160     -16.239  -8.048  12.509  1.00 10.00      A   
ATOM    842  CB  PRO A 160     -16.732  -7.261  11.282  1.00 10.00      A   
ATOM    843  CG  PRO A 160     -18.131  -7.728  11.026  1.00 10.00      A   
ATOM    844  CD  PRO A 160     -18.632  -8.313  12.314  1.00 10.00      A   
ATOM    845  C   PRO A 160     -15.795  -7.085  13.606  1.00 10.00      A   
ATOM    846  O   PRO A 160     -16.604  -6.327  14.149  1.00 10.00      A   
ATOM    847  N   VAL A 161     -14.511  -7.127  13.928  1.00 10.00      A   
ATOM    848  HN  VAL A 161     -13.921  -7.748  13.451  1.00 10.00      A   
ATOM    849  CA  VAL A 161     -13.939  -6.269  14.958  1.00 10.00      A   
ATOM    850  CB  VAL A 161     -13.840  -6.996  16.320  1.00 10.00      A   
ATOM    851  CG1 VAL A 161     -12.905  -8.198  16.240  1.00 10.00      A   
ATOM    852  CG2 VAL A 161     -13.403  -6.037  17.419  1.00 10.00      A   
ATOM    853  C   VAL A 161     -12.555  -5.789  14.533  1.00 10.00      A   
ATOM    854  O   VAL A 161     -11.997  -6.279  13.548  1.00 10.00      A   
ATOM    855  N   GLU A 166     -24.585  -0.028  11.299  1.00 10.00      A   
ATOM    856  HN  GLU A 166     -25.377  -0.599  11.182  1.00 10.00      A   
ATOM    857  CA  GLU A 166     -24.438   1.155  10.458  1.00 10.00      A   
ATOM    858  CB  GLU A 166     -25.301   2.315  10.960  1.00 10.00      A   
ATOM    859  CG  GLU A 166     -26.799   2.068  10.829  1.00 10.00      A   
ATOM    860  CD  GLU A 166     -27.157   1.150   9.671  1.00 10.00      A   
ATOM    861  OE1 GLU A 166     -26.676   1.382   8.542  1.00 10.00      A   
ATOM    862  OE2 GLU A 166     -27.919   0.186   9.892  1.00 10.00      A   
ATOM    863  C   GLU A 166     -22.983   1.557  10.313  1.00 10.00      A   
ATOM    864  O   GLU A 166     -22.663   2.660   9.872  1.00 10.00      A   
ATOM    865  N   MET A 167     -22.105   0.638  10.666  1.00 10.00      A   
ATOM    866  HN  MET A 167     -22.425  -0.226  11.000  1.00 10.00      A   
ATOM    867  CA  MET A 167     -20.683   0.875  10.575  1.00 10.00      A   
ATOM    868  CB  MET A 167     -20.057   0.903  11.971  1.00 10.00      A   
ATOM    869  CG  MET A 167     -18.561   1.170  11.969  1.00 10.00      A   
ATOM    870  SD  MET A 167     -18.134   2.723  11.158  1.00 10.00      A   
ATOM    871  CE  MET A 167     -16.350   2.583  11.085  1.00 10.00      A   
ATOM    872  C   MET A 167     -20.008  -0.189   9.724  1.00 10.00      A   
ATOM    873  O   MET A 167     -20.216  -1.382   9.935  1.00 10.00      A   
ATOM    874  N   ARG A 168     -19.199   0.250   8.772  1.00 10.00      A   
ATOM    875  HN  ARG A 168     -19.062   1.220   8.668  1.00 10.00      A   
ATOM    876  CA  ARG A 168     -18.490  -0.656   7.885  1.00 10.00      A   
ATOM    877  CB  ARG A 168     -19.439  -1.212   6.813  1.00 10.00      A   
ATOM    878  CG  ARG A 168     -20.048  -0.158   5.900  1.00 10.00      A   
ATOM    879  CD  ARG A 168     -21.509  -0.454   5.604  1.00 10.00      A   
ATOM    880  NE  ARG A 168     -22.408   0.498   6.258  1.00 10.00      A   
ATOM    881  HE  ARG A 168     -22.104   1.427   6.323  1.00 10.00      A   
ATOM    882  CZ  ARG A 168     -23.605   0.183   6.744  1.00 10.00      A   
ATOM    883  NH1 ARG A 168     -24.032  -1.076   6.701  1.00 10.00      A   
ATOM    884 HH11 ARG A 168     -23.423  -1.828   6.275  1.00 10.00      A   
ATOM    885 HH12 ARG A 168     -24.962  -1.328   7.089  1.00 10.00      A   
ATOM    886  NH2 ARG A 168     -24.366   1.134   7.277  1.00 10.00      A   
ATOM    887 HH21 ARG A 168     -25.321   0.910   7.666  1.00 10.00      A   
ATOM    888 HH22 ARG A 168     -24.022   2.114   7.315  1.00 10.00      A   
ATOM    889  C   ARG A 168     -17.323   0.075   7.239  1.00 10.00      A   
ATOM    890  O   ARG A 168     -17.314   1.305   7.185  1.00 10.00      A   
ATOM    891  N   GLY A 169     -16.332  -0.672   6.780  1.00 10.00      A   
ATOM    892  HN  GLY A 169     -16.367  -1.646   6.895  1.00 10.00      A   
ATOM    893  CA  GLY A 169     -15.185  -0.060   6.139  1.00 10.00      A   
ATOM    894  C   GLY A 169     -13.902  -0.304   6.901  1.00 10.00      A   
ATOM    895  O   GLY A 169     -13.833  -1.220   7.722  1.00 10.00      A   
ATOM    896  N   GLN A 171     -10.502   5.119  15.094  1.00 10.00      A   
ATOM    897  HN  GLN A 171     -10.934   4.990  15.965  1.00 10.00      A   
ATOM    898  CA  GLN A 171      -9.851   3.987  14.448  1.00 10.00      A   
ATOM    899  CB  GLN A 171      -9.661   2.823  15.427  1.00 10.00      A   
ATOM    900  CG  GLN A 171     -10.943   2.334  16.079  1.00 10.00      A   
ATOM    901  CD  GLN A 171     -10.737   1.066  16.879  1.00 10.00      A   
ATOM    902  OE1 GLN A 171     -10.444   1.108  18.073  1.00 10.00      A   
ATOM    903  NE2 GLN A 171     -10.886  -0.073  16.223  1.00 10.00      A   
ATOM    904 HE21 GLN A 171     -11.116  -0.032  15.271  1.00 10.00      A   
ATOM    905 HE22 GLN A 171     -10.754  -0.914  16.713  1.00 10.00      A   
ATOM    906  C   GLN A 171     -10.646   3.544  13.218  1.00 10.00      A   
ATOM    907  O   GLN A 171     -10.258   2.615  12.512  1.00 10.00      A   
ATOM    908  N   GLY A 172     -11.763   4.223  12.975  1.00 10.00      A   
ATOM    909  HN  GLY A 172     -12.016   4.954  13.575  1.00 10.00      A   
ATOM    910  CA  GLY A 172     -12.596   3.911  11.825  1.00 10.00      A   
ATOM    911  C   GLY A 172     -12.009   4.518  10.561  1.00 10.00      A   
ATOM    912  O   GLY A 172     -11.317   5.535  10.627  1.00 10.00      A   
ATOM    913  N   THR A 173     -12.270   3.896   9.422  1.00 10.00      A   
ATOM    914  HN  THR A 173     -12.820   3.087   9.436  1.00 10.00      A   
ATOM    915  CA  THR A 173     -11.759   4.374   8.145  1.00 10.00      A   
ATOM    916  CB  THR A 173     -11.916   3.286   7.069  1.00 10.00      A   
ATOM    917  OG1 THR A 173     -11.999   2.004   7.707  1.00 10.00      A   
ATOM    918  HG1 THR A 173     -11.113   1.646   7.815  1.00 10.00      A   
ATOM    919  CG2 THR A 173     -10.723   3.295   6.126  1.00 10.00      A   
ATOM    920  C   THR A 173     -12.491   5.644   7.694  1.00 10.00      A   
ATOM    921  O   THR A 173     -13.701   5.626   7.471  1.00 10.00      A   
ATOM    922  N   PRO A 174     -11.761   6.763   7.551  1.00 10.00      A   
ATOM    923  CA  PRO A 174     -12.346   8.044   7.134  1.00 10.00      A   
ATOM    924  CB  PRO A 174     -11.217   9.047   7.386  1.00 10.00      A   
ATOM    925  CG  PRO A 174      -9.965   8.243   7.290  1.00 10.00      A   
ATOM    926  CD  PRO A 174     -10.309   6.869   7.796  1.00 10.00      A   
ATOM    927  C   PRO A 174     -12.742   8.059   5.658  1.00 10.00      A   
ATOM    928  O   PRO A 174     -13.666   8.774   5.261  1.00 10.00      A   
ATOM    929  N   THR A 175     -12.044   7.260   4.858  1.00 10.00      A   
ATOM    930  HN  THR A 175     -11.327   6.712   5.243  1.00 10.00      A   
ATOM    931  CA  THR A 175     -12.291   7.165   3.425  1.00 10.00      A   
ATOM    932  CB  THR A 175     -11.322   6.146   2.801  1.00 10.00      A   
ATOM    933  OG1 THR A 175     -10.500   5.596   3.845  1.00 10.00      A   
ATOM    934  HG1 THR A 175      -9.754   5.123   3.452  1.00 10.00      A   
ATOM    935  CG2 THR A 175     -10.431   6.819   1.770  1.00 10.00      A   
ATOM    936  C   THR A 175     -13.730   6.743   3.134  1.00 10.00      A   
ATOM    937  O   THR A 175     -14.434   7.381   2.347  1.00 10.00      A   
ATOM    938  N   THR A 176     -14.171   5.680   3.793  1.00 10.00      A   
ATOM    939  HN  THR A 176     -13.573   5.223   4.419  1.00 10.00      A   
ATOM    940  CA  THR A 176     -15.522   5.179   3.606  1.00 10.00      A   
ATOM    941  CB  THR A 176     -15.692   3.746   4.160  1.00 10.00      A   
ATOM    942  OG1 THR A 176     -16.949   3.207   3.737  1.00 10.00      A   
ATOM    943  HG1 THR A 176     -17.635   3.874   3.846  1.00 10.00      A   
ATOM    944  CG2 THR A 176     -15.623   3.731   5.681  1.00 10.00      A   
ATOM    945  C   THR A 176     -16.548   6.127   4.231  1.00 10.00      A   
ATOM    946  O   THR A 176     -17.730   6.090   3.889  1.00 10.00      A   
ATOM    947  N   GLY A 177     -16.080   6.986   5.134  1.00 10.00      A   
ATOM    948  HN  GLY A 177     -15.126   6.976   5.358  1.00 10.00      A   
ATOM    949  CA  GLY A 177     -16.961   7.936   5.780  1.00 10.00      A   
ATOM    950  C   GLY A 177     -17.465   8.967   4.792  1.00 10.00      A   
ATOM    951  O   GLY A 177     -18.655   9.278   4.756  1.00 10.00      A   
ATOM    952  N   LEU A 178     -16.554   9.485   3.974  1.00 10.00      A   
ATOM    953  HN  LEU A 178     -15.619   9.199   4.059  1.00 10.00      A   
ATOM    954  CA  LEU A 178     -16.910  10.472   2.963  1.00 10.00      A   
ATOM    955  CB  LEU A 178     -15.657  11.045   2.292  1.00 10.00      A   
ATOM    956  CG  LEU A 178     -15.044  12.299   2.929  1.00 10.00      A   
ATOM    957  CD1 LEU A 178     -16.079  13.406   3.064  1.00 10.00      A   
ATOM    958  CD2 LEU A 178     -14.407  11.980   4.274  1.00 10.00      A   
ATOM    959  C   LEU A 178     -17.820   9.841   1.916  1.00 10.00      A   
ATOM    960  O   LEU A 178     -18.770  10.464   1.447  1.00 10.00      A   
ATOM    961  N   LEU A 179     -17.529   8.590   1.575  1.00 10.00      A   
ATOM    962  HN  LEU A 179     -16.761   8.149   1.995  1.00 10.00      A   
ATOM    963  CA  LEU A 179     -18.316   7.859   0.594  1.00 10.00      A   
ATOM    964  CB  LEU A 179     -17.670   6.504   0.295  1.00 10.00      A   
ATOM    965  CG  LEU A 179     -18.333   5.664  -0.799  1.00 10.00      A   
ATOM    966  CD1 LEU A 179     -18.251   6.367  -2.147  1.00 10.00      A   
ATOM    967  CD2 LEU A 179     -17.695   4.287  -0.873  1.00 10.00      A   
ATOM    968  C   LEU A 179     -19.749   7.668   1.086  1.00 10.00      A   
ATOM    969  O   LEU A 179     -20.701   7.803   0.315  1.00 10.00      A   
ATOM    970  N   MET A 180     -19.890   7.375   2.376  1.00 10.00      A   
ATOM    971  HN  MET A 180     -19.086   7.288   2.935  1.00 10.00      A   
ATOM    972  CA  MET A 180     -21.201   7.170   2.986  1.00 10.00      A   
ATOM    973  CB  MET A 180     -21.056   6.782   4.462  1.00 10.00      A   
ATOM    974  CG  MET A 180     -22.370   6.455   5.154  1.00 10.00      A   
ATOM    975  SD  MET A 180     -23.058   4.868   4.641  1.00 10.00      A   
ATOM    976  CE  MET A 180     -24.670   4.930   5.422  1.00 10.00      A   
ATOM    977  C   MET A 180     -22.059   8.425   2.852  1.00 10.00      A   
ATOM    978  O   MET A 180     -23.266   8.345   2.628  1.00 10.00      A   
ATOM    979  N   ILE A 181     -21.422   9.582   2.984  1.00 10.00      A   
ATOM    980  HN  ILE A 181     -20.458   9.577   3.167  1.00 10.00      A   
ATOM    981  CA  ILE A 181     -22.119  10.858   2.867  1.00 10.00      A   
ATOM    982  CB  ILE A 181     -21.209  12.045   3.265  1.00 10.00      A   
ATOM    983  CG1 ILE A 181     -20.698  11.871   4.700  1.00 10.00      A   
ATOM    984  CG2 ILE A 181     -21.952  13.367   3.119  1.00 10.00      A   
ATOM    985  CD1 ILE A 181     -19.646  12.882   5.108  1.00 10.00      A   
ATOM    986  C   ILE A 181     -22.615  11.055   1.436  1.00 10.00      A   
ATOM    987  O   ILE A 181     -23.745  11.489   1.213  1.00 10.00      A   
ATOM    988  N   VAL A 182     -21.768  10.703   0.473  1.00 10.00      A   
ATOM    989  HN  VAL A 182     -20.891  10.343   0.721  1.00 10.00      A   
ATOM    990  CA  VAL A 182     -22.108  10.836  -0.940  1.00 10.00      A   
ATOM    991  CB  VAL A 182     -20.922  10.465  -1.860  1.00 10.00      A   
ATOM    992  CG1 VAL A 182     -21.309  10.611  -3.325  1.00 10.00      A   
ATOM    993  CG2 VAL A 182     -19.711  11.330  -1.546  1.00 10.00      A   
ATOM    994  C   VAL A 182     -23.324   9.982  -1.297  1.00 10.00      A   
ATOM    995  O   VAL A 182     -24.318  10.498  -1.810  1.00 10.00      A   
ATOM    996  N   LEU A 183     -23.250   8.685  -1.007  1.00 10.00      A   
ATOM    997  HN  LEU A 183     -22.437   8.330  -0.582  1.00 10.00      A   
ATOM    998  CA  LEU A 183     -24.357   7.779  -1.308  1.00 10.00      A   
ATOM    999  CB  LEU A 183     -23.967   6.307  -1.097  1.00 10.00      A   
ATOM   1000  CG  LEU A 183     -23.508   5.896   0.308  1.00 10.00      A   
ATOM   1001  CD1 LEU A 183     -24.668   5.333   1.120  1.00 10.00      A   
ATOM   1002  CD2 LEU A 183     -22.377   4.882   0.223  1.00 10.00      A   
ATOM   1003  C   LEU A 183     -25.604   8.152  -0.510  1.00 10.00      A   
ATOM   1004  O   LEU A 183     -26.732   8.016  -0.993  1.00 10.00      A   
ATOM   1005  N   GLY A 184     -25.389   8.638   0.709  1.00 10.00      A   
ATOM   1006  HN  GLY A 184     -24.467   8.713   1.042  1.00 10.00      A   
ATOM   1007  CA  GLY A 184     -26.491   9.045   1.551  1.00 10.00      A   
ATOM   1008  C   GLY A 184     -27.256  10.198   0.940  1.00 10.00      A   
ATOM   1009  O   GLY A 184     -28.485  10.204   0.939  1.00 10.00      A   
ATOM   1010  N   LEU A 185     -26.521  11.169   0.407  1.00 10.00      A   
ATOM   1011  HN  LEU A 185     -25.541  11.098   0.443  1.00 10.00      A   
ATOM   1012  CA  LEU A 185     -27.126  12.337  -0.225  1.00 10.00      A   
ATOM   1013  CB  LEU A 185     -26.053  13.346  -0.643  1.00 10.00      A   
ATOM   1014  CG  LEU A 185     -25.397  14.147   0.484  1.00 10.00      A   
ATOM   1015  CD1 LEU A 185     -24.197  14.920  -0.039  1.00 10.00      A   
ATOM   1016  CD2 LEU A 185     -26.401  15.091   1.130  1.00 10.00      A   
ATOM   1017  C   LEU A 185     -27.950  11.924  -1.439  1.00 10.00      A   
ATOM   1018  O   LEU A 185     -29.044  12.440  -1.661  1.00 10.00      A   
ATOM   1019  N   ILE A 186     -27.421  10.981  -2.211  1.00 10.00      A   
ATOM   1020  HN  ILE A 186     -26.542  10.613  -1.978  1.00 10.00      A   
ATOM   1021  CA  ILE A 186     -28.107  10.486  -3.398  1.00 10.00      A   
ATOM   1022  CB  ILE A 186     -27.266   9.418  -4.136  1.00 10.00      A   
ATOM   1023  CG1 ILE A 186     -25.900   9.988  -4.523  1.00 10.00      A   
ATOM   1024  CG2 ILE A 186     -27.998   8.915  -5.372  1.00 10.00      A   
ATOM   1025  CD1 ILE A 186     -24.934   8.955  -5.062  1.00 10.00      A   
ATOM   1026  C   ILE A 186     -29.458   9.889  -3.020  1.00 10.00      A   
ATOM   1027  O   ILE A 186     -30.492  10.251  -3.583  1.00 10.00      A   
ATOM   1028  N   PHE A 187     -29.449   8.993  -2.041  1.00 10.00      A   
ATOM   1029  HN  PHE A 187     -28.594   8.756  -1.613  1.00 10.00      A   
ATOM   1030  CA  PHE A 187     -30.675   8.348  -1.594  1.00 10.00      A   
ATOM   1031  CB  PHE A 187     -30.372   7.157  -0.684  1.00 10.00      A   
ATOM   1032  CG  PHE A 187     -31.512   6.180  -0.568  1.00 10.00      A   
ATOM   1033  CD1 PHE A 187     -32.198   5.756  -1.696  1.00 10.00      A   
ATOM   1034  CD2 PHE A 187     -31.895   5.683   0.666  1.00 10.00      A   
ATOM   1035  CE1 PHE A 187     -33.244   4.856  -1.594  1.00 10.00      A   
ATOM   1036  CE2 PHE A 187     -32.939   4.783   0.775  1.00 10.00      A   
ATOM   1037  CZ  PHE A 187     -33.615   4.369  -0.356  1.00 10.00      A   
ATOM   1038  C   PHE A 187     -31.612   9.337  -0.901  1.00 10.00      A   
ATOM   1039  O   PHE A 187     -32.832   9.218  -1.003  1.00 10.00      A   
ATOM   1040  N   MET A 188     -31.037  10.321  -0.214  1.00 10.00      A   
ATOM   1041  HN  MET A 188     -30.055  10.365  -0.171  1.00 10.00      A   
ATOM   1042  CA  MET A 188     -31.825  11.335   0.486  1.00 10.00      A   
ATOM   1043  CB  MET A 188     -30.953  12.149   1.448  1.00 10.00      A   
ATOM   1044  CG  MET A 188     -30.782  11.523   2.823  1.00 10.00      A   
ATOM   1045  SD  MET A 188     -30.060  12.659   4.026  1.00 10.00      A   
ATOM   1046  CE  MET A 188     -28.397  12.824   3.385  1.00 10.00      A   
ATOM   1047  C   MET A 188     -32.520  12.269  -0.498  1.00 10.00      A   
ATOM   1048  O   MET A 188     -33.442  12.996  -0.132  1.00 10.00      A   
ATOM   1049  N   LYS A 189     -32.065  12.254  -1.742  1.00 10.00      A   
ATOM   1050  HN  LYS A 189     -31.310  11.670  -1.970  1.00 10.00      A   
ATOM   1051  CA  LYS A 189     -32.649  13.092  -2.777  1.00 10.00      A   
ATOM   1052  CB  LYS A 189     -31.555  13.854  -3.529  1.00 10.00      A   
ATOM   1053  CG  LYS A 189     -31.993  15.198  -4.091  1.00 10.00      A   
ATOM   1054  CD  LYS A 189     -31.100  15.620  -5.247  1.00 10.00      A   
ATOM   1055  CE  LYS A 189     -31.425  17.023  -5.723  1.00 10.00      A   
ATOM   1056  NZ  LYS A 189     -30.883  18.050  -4.801  1.00 10.00      A   
ATOM   1057  HZ1 LYS A 189     -31.411  18.939  -4.902  1.00 10.00      A   
ATOM   1058  HZ2 LYS A 189     -29.875  18.233  -5.012  1.00 10.00      A   
ATOM   1059  HZ3 LYS A 189     -30.965  17.724  -3.818  1.00 10.00      A   
ATOM   1060  C   LYS A 189     -33.485  12.249  -3.742  1.00 10.00      A   
ATOM   1061  O   LYS A 189     -33.770  12.666  -4.864  1.00 10.00      A   
ATOM   1062  N   GLY A 190     -33.852  11.048  -3.304  1.00 10.00      A   
ATOM   1063  HN  GLY A 190     -33.561  10.753  -2.414  1.00 10.00      A   
ATOM   1064  CA  GLY A 190     -34.674  10.173  -4.124  1.00 10.00      A   
ATOM   1065  C   GLY A 190     -33.880   9.362  -5.130  1.00 10.00      A   
ATOM   1066  O   GLY A 190     -34.311   9.190  -6.270  1.00 10.00      A   
ATOM   1067  N   ASN A 191     -32.710   8.884  -4.711  1.00 10.00      A   
ATOM   1068  HN  ASN A 191     -32.414   9.097  -3.803  1.00 10.00      A   
ATOM   1069  CA  ASN A 191     -31.835   8.067  -5.566  1.00 10.00      A   
ATOM   1070  CB  ASN A 191     -32.515   6.741  -5.937  1.00 10.00      A   
ATOM   1071  CG  ASN A 191     -31.539   5.587  -6.098  1.00 10.00      A   
ATOM   1072  OD1 ASN A 191     -31.224   4.888  -5.135  1.00 10.00      A   
ATOM   1073  ND2 ASN A 191     -31.063   5.371  -7.316  1.00 10.00      A   
ATOM   1074 HD21 ASN A 191     -31.360   5.963  -8.044  1.00 10.00      A   
ATOM   1075 HD22 ASN A 191     -30.436   4.630  -7.443  1.00 10.00      A   
ATOM   1076  C   ASN A 191     -31.422   8.832  -6.823  1.00 10.00      A   
ATOM   1077  O   ASN A 191     -31.080   8.242  -7.846  1.00 10.00      A   
ATOM   1078  N   THR A 192     -31.463  10.152  -6.730  1.00 10.00      A   
ATOM   1079  HN  THR A 192     -31.738  10.558  -5.880  1.00 10.00      A   
ATOM   1080  CA  THR A 192     -31.105  11.026  -7.832  1.00 10.00      A   
ATOM   1081  CB  THR A 192     -32.379  11.549  -8.534  1.00 10.00      A   
ATOM   1082  OG1 THR A 192     -33.292  10.463  -8.759  1.00 10.00      A   
ATOM   1083  HG1 THR A 192     -33.645  10.162  -7.909  1.00 10.00      A   
ATOM   1084  CG2 THR A 192     -32.035  12.203  -9.863  1.00 10.00      A   
ATOM   1085  C   THR A 192     -30.332  12.211  -7.267  1.00 10.00      A   
ATOM   1086  O   THR A 192     -30.733  12.774  -6.258  1.00 10.00      A   
ATOM   1087  N   LEU A 193     -29.220  12.576  -7.894  1.00 10.00      A   
ATOM   1088  HN  LEU A 193     -28.937  12.094  -8.700  1.00 10.00      A   
ATOM   1089  CA  LEU A 193     -28.411  13.687  -7.406  1.00 10.00      A   
ATOM   1090  CB  LEU A 193     -27.526  13.206  -6.251  1.00 10.00      A   
ATOM   1091  CG  LEU A 193     -26.729  14.274  -5.500  1.00 10.00      A   
ATOM   1092  CD1 LEU A 193     -27.612  15.009  -4.504  1.00 10.00      A   
ATOM   1093  CD2 LEU A 193     -25.534  13.651  -4.801  1.00 10.00      A   
ATOM   1094  C   LEU A 193     -27.534  14.253  -8.517  1.00 10.00      A   
ATOM   1095  O   LEU A 193     -27.113  13.521  -9.418  1.00 10.00      A   
ATOM   1096  N   LYS A 194     -27.276  15.556  -8.462  1.00 10.00      A   
ATOM   1097  HN  LYS A 194     -27.666  16.095  -7.734  1.00 10.00      A   
ATOM   1098  CA  LYS A 194     -26.426  16.208  -9.448  1.00 10.00      A   
ATOM   1099  CB  LYS A 194     -26.904  17.637  -9.726  1.00 10.00      A   
ATOM   1100  CG  LYS A 194     -28.380  17.753 -10.070  1.00 10.00      A   
ATOM   1101  CD  LYS A 194     -28.604  17.860 -11.569  1.00 10.00      A   
ATOM   1102  CE  LYS A 194     -30.069  18.123 -11.879  1.00 10.00      A   
ATOM   1103  NZ  LYS A 194     -30.310  18.301 -13.334  1.00 10.00      A   
ATOM   1104  HZ1 LYS A 194     -30.008  17.451 -13.853  1.00 10.00      A   
ATOM   1105  HZ2 LYS A 194     -29.773  19.117 -13.690  1.00 10.00      A   
ATOM   1106  HZ3 LYS A 194     -31.324  18.463 -13.512  1.00 10.00      A   
ATOM   1107  C   LYS A 194     -24.988  16.228  -8.945  1.00 10.00      A   
ATOM   1108  O   LYS A 194     -24.744  16.216  -7.737  1.00 10.00      A   
ATOM   1109  N   GLU A 195     -24.042  16.268  -9.864  1.00 10.00      A   
ATOM   1110  HN  GLU A 195     -24.297  16.300 -10.812  1.00 10.00      A   
ATOM   1111  CA  GLU A 195     -22.631  16.274  -9.516  1.00 10.00      A   
ATOM   1112  CB  GLU A 195     -21.796  15.866 -10.738  1.00 10.00      A   
ATOM   1113  CG  GLU A 195     -20.413  16.493 -10.821  1.00 10.00      A   
ATOM   1114  CD  GLU A 195     -20.135  17.080 -12.190  1.00 10.00      A   
ATOM   1115  OE1 GLU A 195     -20.980  17.850 -12.695  1.00 10.00      A   
ATOM   1116  OE2 GLU A 195     -19.068  16.776 -12.767  1.00 10.00      A   
ATOM   1117  C   GLU A 195     -22.193  17.637  -8.983  1.00 10.00      A   
ATOM   1118  O   GLU A 195     -21.547  17.726  -7.938  1.00 10.00      A   
ATOM   1119  N   THR A 196     -22.587  18.691  -9.687  1.00 10.00      A   
ATOM   1120  HN  THR A 196     -23.141  18.551 -10.485  1.00 10.00      A   
ATOM   1121  CA  THR A 196     -22.221  20.052  -9.325  1.00 10.00      A   
ATOM   1122  CB  THR A 196     -22.748  21.044 -10.373  1.00 10.00      A   
ATOM   1123  OG1 THR A 196     -23.820  20.423 -11.097  1.00 10.00      A   
ATOM   1124  HG1 THR A 196     -24.541  21.051 -11.202  1.00 10.00      A   
ATOM   1125  CG2 THR A 196     -21.641  21.418 -11.345  1.00 10.00      A   
ATOM   1126  C   THR A 196     -22.708  20.461  -7.935  1.00 10.00      A   
ATOM   1127  O   THR A 196     -22.052  21.250  -7.251  1.00 10.00      A   
ATOM   1128  N   GLU A 197     -23.849  19.932  -7.512  1.00 10.00      A   
ATOM   1129  HN  GLU A 197     -24.331  19.297  -8.082  1.00 10.00      A   
ATOM   1130  CA  GLU A 197     -24.385  20.279  -6.204  1.00 10.00      A   
ATOM   1131  CB  GLU A 197     -25.898  20.030  -6.114  1.00 10.00      A   
ATOM   1132  CG  GLU A 197     -26.324  18.573  -6.230  1.00 10.00      A   
ATOM   1133  CD  GLU A 197     -27.821  18.388  -6.087  1.00 10.00      A   
ATOM   1134  OE1 GLU A 197     -28.425  19.026  -5.203  1.00 10.00      A   
ATOM   1135  OE2 GLU A 197     -28.409  17.606  -6.863  1.00 10.00      A   
ATOM   1136  C   GLU A 197     -23.628  19.581  -5.077  1.00 10.00      A   
ATOM   1137  O   GLU A 197     -23.190  20.223  -4.123  1.00 10.00      A   
ATOM   1138  N   ALA A 198     -23.443  18.273  -5.209  1.00 10.00      A   
ATOM   1139  HN  ALA A 198     -23.787  17.819  -6.008  1.00 10.00      A   
ATOM   1140  CA  ALA A 198     -22.748  17.493  -4.194  1.00 10.00      A   
ATOM   1141  CB  ALA A 198     -22.836  16.011  -4.519  1.00 10.00      A   
ATOM   1142  C   ALA A 198     -21.292  17.921  -4.054  1.00 10.00      A   
ATOM   1143  O   ALA A 198     -20.773  18.043  -2.941  1.00 10.00      A   
ATOM   1144  N   TRP A 199     -20.639  18.164  -5.184  1.00 10.00      A   
ATOM   1145  HN  TRP A 199     -21.111  18.070  -6.043  1.00 10.00      A   
ATOM   1146  CA  TRP A 199     -19.237  18.564  -5.185  1.00 10.00      A   
ATOM   1147  CB  TRP A 199     -18.693  18.622  -6.613  1.00 10.00      A   
ATOM   1148  CG  TRP A 199     -17.273  18.161  -6.731  1.00 10.00      A   
ATOM   1149  CD1 TRP A 199     -16.821  16.876  -6.638  1.00 10.00      A   
ATOM   1150  CD2 TRP A 199     -16.122  18.978  -6.967  1.00 10.00      A   
ATOM   1151  NE1 TRP A 199     -15.457  16.842  -6.796  1.00 10.00      A   
ATOM   1152  HE1 TRP A 199     -14.899  16.034  -6.771  1.00 10.00      A   
ATOM   1153  CE2 TRP A 199     -15.003  18.120  -6.997  1.00 10.00      A   
ATOM   1154  CE3 TRP A 199     -15.927  20.354  -7.144  1.00 10.00      A   
ATOM   1155  CZ2 TRP A 199     -13.711  18.590  -7.211  1.00 10.00      A   
ATOM   1156  CZ3 TRP A 199     -14.642  20.816  -7.356  1.00 10.00      A   
ATOM   1157  CH2 TRP A 199     -13.551  19.938  -7.382  1.00 10.00      A   
ATOM   1158  C   TRP A 199     -19.028  19.902  -4.483  1.00 10.00      A   
ATOM   1159  O   TRP A 199     -18.078  20.069  -3.722  1.00 10.00      A   
ATOM   1160  N   ASP A 200     -19.929  20.842  -4.728  1.00 10.00      A   
ATOM   1161  HN  ASP A 200     -20.676  20.643  -5.329  1.00 10.00      A   
ATOM   1162  CA  ASP A 200     -19.833  22.169  -4.126  1.00 10.00      A   
ATOM   1163  CB  ASP A 200     -20.822  23.132  -4.781  1.00 10.00      A   
ATOM   1164  CG  ASP A 200     -20.532  24.583  -4.446  1.00 10.00      A   
ATOM   1165  OD1 ASP A 200     -21.385  25.232  -3.800  1.00 10.00      A   
ATOM   1166  OD2 ASP A 200     -19.462  25.088  -4.845  1.00 10.00      A   
ATOM   1167  C   ASP A 200     -20.054  22.122  -2.614  1.00 10.00      A   
ATOM   1168  O   ASP A 200     -19.368  22.808  -1.855  1.00 10.00      A   
ATOM   1169  N   PHE A 201     -21.004  21.298  -2.182  1.00 10.00      A   
ATOM   1170  HN  PHE A 201     -21.511  20.774  -2.837  1.00 10.00      A   
ATOM   1171  CA  PHE A 201     -21.315  21.155  -0.762  1.00 10.00      A   
ATOM   1172  CB  PHE A 201     -22.574  20.303  -0.568  1.00 10.00      A   
ATOM   1173  CG  PHE A 201     -23.851  21.094  -0.516  1.00 10.00      A   
ATOM   1174  CD1 PHE A 201     -24.324  21.585   0.688  1.00 10.00      A   
ATOM   1175  CD2 PHE A 201     -24.582  21.339  -1.666  1.00 10.00      A   
ATOM   1176  CE1 PHE A 201     -25.501  22.309   0.746  1.00 10.00      A   
ATOM   1177  CE2 PHE A 201     -25.758  22.062  -1.617  1.00 10.00      A   
ATOM   1178  CZ  PHE A 201     -26.220  22.547  -0.409  1.00 10.00      A   
ATOM   1179  C   PHE A 201     -20.147  20.551   0.012  1.00 10.00      A   
ATOM   1180  O   PHE A 201     -19.791  21.025   1.089  1.00 10.00      A   
ATOM   1181  N   LEU A 202     -19.538  19.513  -0.553  1.00 10.00      A   
ATOM   1182  HN  LEU A 202     -19.847  19.187  -1.429  1.00 10.00      A   
ATOM   1183  CA  LEU A 202     -18.418  18.845   0.099  1.00 10.00      A   
ATOM   1184  CB  LEU A 202     -18.196  17.446  -0.487  1.00 10.00      A   
ATOM   1185  CG  LEU A 202     -18.933  16.287   0.193  1.00 10.00      A   
ATOM   1186  CD1 LEU A 202     -18.653  16.268   1.690  1.00 10.00      A   
ATOM   1187  CD2 LEU A 202     -20.428  16.342  -0.084  1.00 10.00      A   
ATOM   1188  C   LEU A 202     -17.137  19.666  -0.001  1.00 10.00      A   
ATOM   1189  O   LEU A 202     -16.244  19.537   0.836  1.00 10.00      A   
ATOM   1190  N   ARG A 203     -17.053  20.517  -1.018  1.00 10.00      A   
ATOM   1191  HN  ARG A 203     -17.804  20.576  -1.653  1.00 10.00      A   
ATOM   1192  CA  ARG A 203     -15.865  21.350  -1.232  1.00 10.00      A   
ATOM   1193  CB  ARG A 203     -15.915  22.053  -2.585  1.00 10.00      A   
ATOM   1194  CG  ARG A 203     -14.816  21.621  -3.542  1.00 10.00      A   
ATOM   1195  CD  ARG A 203     -13.452  22.122  -3.094  1.00 10.00      A   
ATOM   1196  NE  ARG A 203     -13.203  23.498  -3.524  1.00 10.00      A   
ATOM   1197  HE  ARG A 203     -13.769  23.847  -4.250  1.00 10.00      A   
ATOM   1198  CZ  ARG A 203     -12.253  24.285  -3.012  1.00 10.00      A   
ATOM   1199  NH1 ARG A 203     -11.500  23.854  -2.000  1.00 10.00      A   
ATOM   1200 HH11 ARG A 203     -10.747  24.465  -1.604  1.00 10.00      A   
ATOM   1201 HH12 ARG A 203     -11.666  22.912  -1.582  1.00 10.00      A   
ATOM   1202  NH2 ARG A 203     -12.075  25.510  -3.505  1.00 10.00      A   
ATOM   1203 HH21 ARG A 203     -11.330  26.132  -3.119  1.00 10.00      A   
ATOM   1204 HH22 ARG A 203     -12.684  25.857  -4.278  1.00 10.00      A   
ATOM   1205  C   ARG A 203     -15.644  22.372  -0.122  1.00 10.00      A   
ATOM   1206  O   ARG A 203     -14.546  22.912   0.022  1.00 10.00      A   
ATOM   1207  N   ARG A 204     -16.684  22.649   0.647  1.00 10.00      A   
ATOM   1208  HN  ARG A 204     -17.546  22.206   0.474  1.00 10.00      A   
ATOM   1209  CA  ARG A 204     -16.577  23.599   1.741  1.00 10.00      A   
ATOM   1210  CB  ARG A 204     -17.774  24.554   1.763  1.00 10.00      A   
ATOM   1211  CG  ARG A 204     -19.106  23.902   2.089  1.00 10.00      A   
ATOM   1212  CD  ARG A 204     -20.248  24.887   1.903  1.00 10.00      A   
ATOM   1213  NE  ARG A 204     -21.532  24.332   2.327  1.00 10.00      A   
ATOM   1214  HE  ARG A 204     -21.530  23.410   2.685  1.00 10.00      A   
ATOM   1215  CZ  ARG A 204     -22.683  24.999   2.271  1.00 10.00      A   
ATOM   1216  NH1 ARG A 204     -22.726  26.228   1.765  1.00 10.00      A   
ATOM   1217 HH11 ARG A 204     -21.857  26.678   1.393  1.00 10.00      A   
ATOM   1218 HH12 ARG A 204     -23.627  26.754   1.749  1.00 10.00      A   
ATOM   1219  NH2 ARG A 204     -23.802  24.429   2.704  1.00 10.00      A   
ATOM   1220 HH21 ARG A 204     -23.779  23.462   3.094  1.00 10.00      A   
ATOM   1221 HH22 ARG A 204     -24.709  24.943   2.657  1.00 10.00      A   
ATOM   1222  C   ARG A 204     -16.409  22.882   3.079  1.00 10.00      A   
ATOM   1223  O   ARG A 204     -16.468  23.491   4.147  1.00 10.00      A   
ATOM   1224  N   LEU A 205     -16.194  21.580   3.008  1.00 10.00      A   
ATOM   1225  HN  LEU A 205     -16.152  21.146   2.128  1.00 10.00      A   
ATOM   1226  CA  LEU A 205     -16.001  20.767   4.196  1.00 10.00      A   
ATOM   1227  CB  LEU A 205     -17.167  19.796   4.377  1.00 10.00      A   
ATOM   1228  CG  LEU A 205     -18.519  20.411   4.737  1.00 10.00      A   
ATOM   1229  CD1 LEU A 205     -19.606  19.345   4.713  1.00 10.00      A   
ATOM   1230  CD2 LEU A 205     -18.450  21.081   6.101  1.00 10.00      A   
ATOM   1231  C   LEU A 205     -14.692  19.993   4.102  1.00 10.00      A   
ATOM   1232  O   LEU A 205     -13.771  20.404   3.393  1.00 10.00      A   
ATOM   1233  N   VAL A 207      -6.933  18.371   3.567  1.00 10.00      A   
ATOM   1234  HN  VAL A 207      -6.280  19.100   3.522  1.00 10.00      A   
ATOM   1235  CA  VAL A 207      -6.483  16.983   3.529  1.00 10.00      A   
ATOM   1236  CB  VAL A 207      -5.689  16.604   4.795  1.00 10.00      A   
ATOM   1237  CG1 VAL A 207      -4.364  17.361   4.834  1.00 10.00      A   
ATOM   1238  CG2 VAL A 207      -6.513  16.887   6.049  1.00 10.00      A   
ATOM   1239  C   VAL A 207      -7.675  16.050   3.384  1.00 10.00      A   
ATOM   1240  O   VAL A 207      -7.516  14.853   3.147  1.00 10.00      A   
ATOM   1241  N   TYR A 208      -8.865  16.625   3.531  1.00 10.00      A   
ATOM   1242  HN  TYR A 208      -8.901  17.587   3.731  1.00 10.00      A   
ATOM   1243  CA  TYR A 208     -10.119  15.883   3.416  1.00 10.00      A   
ATOM   1244  CB  TYR A 208     -10.355  15.396   1.977  1.00 10.00      A   
ATOM   1245  CG  TYR A 208     -10.800  16.478   1.019  1.00 10.00      A   
ATOM   1246  CD1 TYR A 208     -12.103  16.962   1.046  1.00 10.00      A   
ATOM   1247  CD2 TYR A 208      -9.920  17.017   0.087  1.00 10.00      A   
ATOM   1248  CE1 TYR A 208     -12.516  17.951   0.175  1.00 10.00      A   
ATOM   1249  CE2 TYR A 208     -10.327  18.009  -0.785  1.00 10.00      A   
ATOM   1250  CZ  TYR A 208     -11.623  18.469  -0.739  1.00 10.00      A   
ATOM   1251  OH  TYR A 208     -12.028  19.446  -1.612  1.00 10.00      A   
ATOM   1252  HH  TYR A 208     -11.785  19.191  -2.507  1.00 10.00      A   
ATOM   1253  C   TYR A 208     -10.191  14.719   4.400  1.00 10.00      A   
ATOM   1254  O   TYR A 208     -11.030  14.708   5.299  1.00 10.00      A   
ATOM   1255  N   PRO A 219      -4.698  21.779  -8.422  1.00 10.00      A   
ATOM   1256  CA  PRO A 219      -3.732  20.906  -9.084  1.00 10.00      A   
ATOM   1257  CB  PRO A 219      -2.556  20.896  -8.108  1.00 10.00      A   
ATOM   1258  CG  PRO A 219      -2.603  22.236  -7.466  1.00 10.00      A   
ATOM   1259  CD  PRO A 219      -4.051  22.652  -7.432  1.00 10.00      A   
ATOM   1260  C   PRO A 219      -4.298  19.501  -9.234  1.00 10.00      A   
ATOM   1261  O   PRO A 219      -3.931  18.752 -10.138  1.00 10.00      A   
ATOM   1262  N   LYS A 220      -5.217  19.156  -8.337  1.00 10.00      A   
ATOM   1263  HN  LYS A 220      -5.473  19.804  -7.649  1.00 10.00      A   
ATOM   1264  CA  LYS A 220      -5.852  17.845  -8.357  1.00 10.00      A   
ATOM   1265  CB  LYS A 220      -6.699  17.621  -7.102  1.00 10.00      A   
ATOM   1266  CG  LYS A 220      -5.894  17.487  -5.819  1.00 10.00      A   
ATOM   1267  CD  LYS A 220      -5.239  16.116  -5.703  1.00 10.00      A   
ATOM   1268  CE  LYS A 220      -6.277  15.019  -5.513  1.00 10.00      A   
ATOM   1269  NZ  LYS A 220      -5.678  13.729  -5.072  1.00 10.00      A   
ATOM   1270  HZ1 LYS A 220      -4.926  13.438  -5.728  1.00 10.00      A   
ATOM   1271  HZ2 LYS A 220      -6.406  12.988  -5.049  1.00 10.00      A   
ATOM   1272  HZ3 LYS A 220      -5.271  13.826  -4.118  1.00 10.00      A   
ATOM   1273  C   LYS A 220      -6.719  17.687  -9.598  1.00 10.00      A   
ATOM   1274  O   LYS A 220      -6.925  16.577 -10.085  1.00 10.00      A   
ATOM   1275  N   LYS A 221      -7.210  18.812 -10.116  1.00 10.00      A   
ATOM   1276  HN  LYS A 221      -6.997  19.666  -9.684  1.00 10.00      A   
ATOM   1277  CA  LYS A 221      -8.057  18.813 -11.307  1.00 10.00      A   
ATOM   1278  CB  LYS A 221      -8.554  20.240 -11.588  1.00 10.00      A   
ATOM   1279  CG  LYS A 221      -9.842  20.327 -12.398  1.00 10.00      A   
ATOM   1280  CD  LYS A 221      -9.565  20.336 -13.895  1.00 10.00      A   
ATOM   1281  CE  LYS A 221     -10.825  20.625 -14.694  1.00 10.00      A   
ATOM   1282  NZ  LYS A 221     -11.865  19.589 -14.472  1.00 10.00      A   
ATOM   1283  HZ1 LYS A 221     -12.189  19.610 -13.481  1.00 10.00      A   
ATOM   1284  HZ2 LYS A 221     -11.481  18.646 -14.679  1.00 10.00      A   
ATOM   1285  HZ3 LYS A 221     -12.680  19.759 -15.092  1.00 10.00      A   
ATOM   1286  C   LYS A 221      -7.281  18.263 -12.507  1.00 10.00      A   
ATOM   1287  O   LYS A 221      -7.853  17.647 -13.409  1.00 10.00      A   
ATOM   1288  N   LEU A 222      -5.967  18.457 -12.481  1.00 10.00      A   
ATOM   1289  HN  LEU A 222      -5.571  18.911 -11.709  1.00 10.00      A   
ATOM   1290  CA  LEU A 222      -5.090  17.997 -13.557  1.00 10.00      A   
ATOM   1291  CB  LEU A 222      -3.781  18.794 -13.541  1.00 10.00      A   
ATOM   1292  CG  LEU A 222      -3.907  20.311 -13.386  1.00 10.00      A   
ATOM   1293  CD1 LEU A 222      -2.546  20.932 -13.096  1.00 10.00      A   
ATOM   1294  CD2 LEU A 222      -4.526  20.934 -14.627  1.00 10.00      A   
ATOM   1295  C   LEU A 222      -4.783  16.510 -13.405  1.00 10.00      A   
ATOM   1296  O   LEU A 222      -4.150  15.904 -14.272  1.00 10.00      A   
ATOM   1297  N   ILE A 223      -5.234  15.931 -12.297  1.00 10.00      A   
ATOM   1298  HN  ILE A 223      -5.742  16.469 -11.653  1.00 10.00      A   
ATOM   1299  CA  ILE A 223      -5.006  14.520 -12.019  1.00 10.00      A   
ATOM   1300  CB  ILE A 223      -4.477  14.305 -10.585  1.00 10.00      A   
ATOM   1301  CG1 ILE A 223      -3.292  15.237 -10.304  1.00 10.00      A   
ATOM   1302  CG2 ILE A 223      -4.068  12.853 -10.381  1.00 10.00      A   
ATOM   1303  CD1 ILE A 223      -2.884  15.295  -8.848  1.00 10.00      A   
ATOM   1304  C   ILE A 223      -6.294  13.725 -12.198  1.00 10.00      A   
ATOM   1305  O   ILE A 223      -6.330  12.740 -12.936  1.00 10.00      A   
ATOM   1306  N   THR A 224      -7.359  14.182 -11.542  1.00 10.00      A   
ATOM   1307  HN  THR A 224      -7.270  14.990 -10.988  1.00 10.00      A   
ATOM   1308  CA  THR A 224      -8.658  13.518 -11.601  1.00 10.00      A   
ATOM   1309  CB  THR A 224      -9.695  14.269 -10.743  1.00 10.00      A   
ATOM   1310  OG1 THR A 224      -9.079  14.716  -9.525  1.00 10.00      A   
ATOM   1311  HG1 THR A 224      -9.733  14.715  -8.818  1.00 10.00      A   
ATOM   1312  CG2 THR A 224     -10.870  13.364 -10.401  1.00 10.00      A   
ATOM   1313  C   THR A 224      -9.179  13.396 -13.036  1.00 10.00      A   
ATOM   1314  O   THR A 224      -9.893  12.449 -13.364  1.00 10.00      A   
ATOM   1315  N   GLU A 225      -8.797  14.346 -13.890  1.00 10.00      A   
ATOM   1316  HN  GLU A 225      -8.203  15.058 -13.576  1.00 10.00      A   
ATOM   1317  CA  GLU A 225      -9.231  14.352 -15.285  1.00 10.00      A   
ATOM   1318  CB  GLU A 225      -8.747  15.615 -16.001  1.00 10.00      A   
ATOM   1319  CG  GLU A 225      -7.247  15.842 -15.934  1.00 10.00      A   
ATOM   1320  CD  GLU A 225      -6.596  15.844 -17.301  1.00 10.00      A   
ATOM   1321  OE1 GLU A 225      -7.186  16.415 -18.240  1.00 10.00      A   
ATOM   1322  OE2 GLU A 225      -5.490  15.282 -17.435  1.00 10.00      A   
ATOM   1323  C   GLU A 225      -8.777  13.100 -16.033  1.00 10.00      A   
ATOM   1324  O   GLU A 225      -9.486  12.608 -16.910  1.00 10.00      A   
ATOM   1325  N   ASP A 226      -7.604  12.580 -15.684  1.00 10.00      A   
ATOM   1326  HN  ASP A 226      -7.079  13.004 -14.973  1.00 10.00      A   
ATOM   1327  CA  ASP A 226      -7.090  11.382 -16.339  1.00 10.00      A   
ATOM   1328  CB  ASP A 226      -5.680  11.591 -16.922  1.00 10.00      A   
ATOM   1329  CG  ASP A 226      -4.562  10.827 -16.229  1.00 10.00      A   
ATOM   1330  OD1 ASP A 226      -3.838  11.444 -15.417  1.00 10.00      A   
ATOM   1331  OD2 ASP A 226      -4.376   9.626 -16.530  1.00 10.00      A   
ATOM   1332  C   ASP A 226      -7.212  10.160 -15.435  1.00 10.00      A   
ATOM   1333  O   ASP A 226      -6.950   9.033 -15.840  1.00 10.00      A   
ATOM   1334  N   PHE A 227      -7.676  10.381 -14.214  1.00 10.00      A   
ATOM   1335  HN  PHE A 227      -7.890  11.301 -13.943  1.00 10.00      A   
ATOM   1336  CA  PHE A 227      -7.868   9.293 -13.263  1.00 10.00      A   
ATOM   1337  CB  PHE A 227      -8.184   9.855 -11.874  1.00 10.00      A   
ATOM   1338  CG  PHE A 227      -7.117   9.601 -10.847  1.00 10.00      A   
ATOM   1339  CD1 PHE A 227      -5.793   9.450 -11.222  1.00 10.00      A   
ATOM   1340  CD2 PHE A 227      -7.442   9.517  -9.504  1.00 10.00      A   
ATOM   1341  CE1 PHE A 227      -4.812   9.218 -10.279  1.00 10.00      A   
ATOM   1342  CE2 PHE A 227      -6.467   9.284  -8.553  1.00 10.00      A   
ATOM   1343  CZ  PHE A 227      -5.149   9.135  -8.941  1.00 10.00      A   
ATOM   1344  C   PHE A 227      -9.010   8.393 -13.729  1.00 10.00      A   
ATOM   1345  O   PHE A 227      -9.175   7.269 -13.250  1.00 10.00      A   
ATOM   1346  N   VAL A 228      -9.777   8.899 -14.689  1.00 10.00      A   
ATOM   1347  HN  VAL A 228      -9.568   9.793 -15.034  1.00 10.00      A   
ATOM   1348  CA  VAL A 228     -10.919   8.183 -15.247  1.00 10.00      A   
ATOM   1349  CB  VAL A 228     -11.883   9.165 -15.952  1.00 10.00      A   
ATOM   1350  CG1 VAL A 228     -13.258   8.545 -16.126  1.00 10.00      A   
ATOM   1351  CG2 VAL A 228     -11.977  10.478 -15.189  1.00 10.00      A   
ATOM   1352  C   VAL A 228     -10.476   7.117 -16.256  1.00 10.00      A   
ATOM   1353  O   VAL A 228     -11.283   6.307 -16.719  1.00 10.00      A   
ATOM   1354  N   ARG A 229      -9.199   7.115 -16.604  1.00 10.00      A   
ATOM   1355  HN  ARG A 229      -8.591   7.780 -16.216  1.00 10.00      A   
ATOM   1356  CA  ARG A 229      -8.683   6.143 -17.561  1.00 10.00      A   
ATOM   1357  CB  ARG A 229      -8.131   6.843 -18.811  1.00 10.00      A   
ATOM   1358  CG  ARG A 229      -7.227   8.027 -18.518  1.00 10.00      A   
ATOM   1359  CD  ARG A 229      -6.333   8.380 -19.696  1.00 10.00      A   
ATOM   1360  NE  ARG A 229      -5.514   7.247 -20.123  1.00 10.00      A   
ATOM   1361  HE  ARG A 229      -5.772   6.802 -20.962  1.00 10.00      A   
ATOM   1362  CZ  ARG A 229      -4.463   6.775 -19.445  1.00 10.00      A   
ATOM   1363  NH1 ARG A 229      -4.041   7.370 -18.330  1.00 10.00      A   
ATOM   1364 HH11 ARG A 229      -4.522   8.226 -17.965  1.00 10.00      A   
ATOM   1365 HH12 ARG A 229      -3.224   6.981 -17.812  1.00 10.00      A   
ATOM   1366  NH2 ARG A 229      -3.818   5.708 -19.895  1.00 10.00      A   
ATOM   1367 HH21 ARG A 229      -2.996   5.320 -19.355  1.00 10.00      A   
ATOM   1368 HH22 ARG A 229      -4.116   5.247 -20.780  1.00 10.00      A   
ATOM   1369  C   ARG A 229      -7.618   5.250 -16.935  1.00 10.00      A   
ATOM   1370  O   ARG A 229      -6.815   4.643 -17.645  1.00 10.00      A   
ATOM   1371  N   GLN A 230      -7.621   5.156 -15.608  1.00 10.00      A   
ATOM   1372  HN  GLN A 230      -8.304   5.634 -15.095  1.00 10.00      A   
ATOM   1373  CA  GLN A 230      -6.628   4.340 -14.912  1.00 10.00      A   
ATOM   1374  CB  GLN A 230      -5.266   5.041 -14.891  1.00 10.00      A   
ATOM   1375  CG  GLN A 230      -5.354   6.554 -14.782  1.00 10.00      A   
ATOM   1376  CD  GLN A 230      -4.301   7.153 -13.876  1.00 10.00      A   
ATOM   1377  OE1 GLN A 230      -3.882   6.541 -12.895  1.00 10.00      A   
ATOM   1378  NE2 GLN A 230      -3.859   8.352 -14.206  1.00 10.00      A   
ATOM   1379 HE21 GLN A 230      -4.233   8.785 -15.018  1.00 10.00      A   
ATOM   1380 HE22 GLN A 230      -3.191   8.775 -13.633  1.00 10.00      A   
ATOM   1381  C   GLN A 230      -7.034   3.975 -13.485  1.00 10.00      A   
ATOM   1382  O   GLN A 230      -6.601   2.953 -12.954  1.00 10.00      A   
ATOM   1383  N   ARG A 231      -7.850   4.807 -12.852  1.00 10.00      A   
ATOM   1384  HN  ARG A 231      -8.184   5.606 -13.310  1.00 10.00      A   
ATOM   1385  CA  ARG A 231      -8.264   4.544 -11.480  1.00 10.00      A   
ATOM   1386  CB  ARG A 231      -7.808   5.668 -10.548  1.00 10.00      A   
ATOM   1387  CG  ARG A 231      -6.298   5.790 -10.422  1.00 10.00      A   
ATOM   1388  CD  ARG A 231      -5.678   4.499  -9.916  1.00 10.00      A   
ATOM   1389  NE  ARG A 231      -4.223   4.517 -10.025  1.00 10.00      A   
ATOM   1390  HE  ARG A 231      -3.743   5.204  -9.512  1.00 10.00      A   
ATOM   1391  CZ  ARG A 231      -3.522   3.661 -10.764  1.00 10.00      A   
ATOM   1392  NH1 ARG A 231      -4.143   2.736 -11.487  1.00 10.00      A   
ATOM   1393 HH11 ARG A 231      -5.185   2.682 -11.490  1.00 10.00      A   
ATOM   1394 HH12 ARG A 231      -3.593   2.057 -12.058  1.00 10.00      A   
ATOM   1395  NH2 ARG A 231      -2.201   3.739 -10.793  1.00 10.00      A   
ATOM   1396 HH21 ARG A 231      -1.648   3.067 -11.365  1.00 10.00      A   
ATOM   1397 HH22 ARG A 231      -1.707   4.485 -10.246  1.00 10.00      A   
ATOM   1398  C   ARG A 231      -9.762   4.312 -11.353  1.00 10.00      A   
ATOM   1399  O   ARG A 231     -10.194   3.302 -10.803  1.00 10.00      A   
ATOM   1400  N   TYR A 232     -10.554   5.243 -11.859  1.00 10.00      A   
ATOM   1401  HN  TYR A 232     -10.159   6.021 -12.309  1.00 10.00      A   
ATOM   1402  CA  TYR A 232     -12.003   5.128 -11.775  1.00 10.00      A   
ATOM   1403  CB  TYR A 232     -12.583   6.228 -10.889  1.00 10.00      A   
ATOM   1404  CG  TYR A 232     -12.954   5.769  -9.497  1.00 10.00      A   
ATOM   1405  CD1 TYR A 232     -12.010   5.733  -8.480  1.00 10.00      A   
ATOM   1406  CD2 TYR A 232     -14.252   5.374  -9.199  1.00 10.00      A   
ATOM   1407  CE1 TYR A 232     -12.345   5.318  -7.207  1.00 10.00      A   
ATOM   1408  CE2 TYR A 232     -14.599   4.957  -7.928  1.00 10.00      A   
ATOM   1409  CZ  TYR A 232     -13.641   4.930  -6.935  1.00 10.00      A   
ATOM   1410  OH  TYR A 232     -13.977   4.515  -5.665  1.00 10.00      A   
ATOM   1411  HH  TYR A 232     -14.614   3.793  -5.720  1.00 10.00      A   
ATOM   1412  C   TYR A 232     -12.642   5.168 -13.155  1.00 10.00      A   
ATOM   1413  O   TYR A 232     -11.949   5.172 -14.167  1.00 10.00      A   
ATOM   1414  N   LEU A 233     -13.961   5.187 -13.182  1.00 10.00      A   
ATOM   1415  HN  LEU A 233     -14.456   5.179 -12.333  1.00 10.00      A   
ATOM   1416  CA  LEU A 233     -14.707   5.228 -14.425  1.00 10.00      A   
ATOM   1417  CB  LEU A 233     -15.341   3.858 -14.689  1.00 10.00      A   
ATOM   1418  CG  LEU A 233     -16.110   3.683 -16.000  1.00 10.00      A   
ATOM   1419  CD1 LEU A 233     -15.183   3.821 -17.201  1.00 10.00      A   
ATOM   1420  CD2 LEU A 233     -16.825   2.339 -16.026  1.00 10.00      A   
ATOM   1421  C   LEU A 233     -15.780   6.305 -14.326  1.00 10.00      A   
ATOM   1422  O   LEU A 233     -16.256   6.606 -13.233  1.00 10.00      A   
ATOM   1423  N   GLU A 234     -16.143   6.894 -15.458  1.00 10.00      A   
ATOM   1424  HN  GLU A 234     -15.724   6.616 -16.300  1.00 10.00      A   
ATOM   1425  CA  GLU A 234     -17.155   7.940 -15.472  1.00 10.00      A   
ATOM   1426  CB  GLU A 234     -16.713   9.134 -16.326  1.00 10.00      A   
ATOM   1427  CG  GLU A 234     -16.507   8.819 -17.798  1.00 10.00      A   
ATOM   1428  CD  GLU A 234     -16.293  10.062 -18.633  1.00 10.00      A   
ATOM   1429  OE1 GLU A 234     -15.127  10.435 -18.875  1.00 10.00      A   
ATOM   1430  OE2 GLU A 234     -17.291  10.674 -19.060  1.00 10.00      A   
ATOM   1431  C   GLU A 234     -18.512   7.414 -15.930  1.00 10.00      A   
ATOM   1432  O   GLU A 234     -18.593   6.474 -16.727  1.00 10.00      A   
ATOM   1433  N   TYR A 235     -19.568   8.023 -15.408  1.00 10.00      A   
ATOM   1434  HN  TYR A 235     -19.426   8.765 -14.775  1.00 10.00      A   
ATOM   1435  CA  TYR A 235     -20.931   7.655 -15.753  1.00 10.00      A   
ATOM   1436  CB  TYR A 235     -21.538   6.778 -14.657  1.00 10.00      A   
ATOM   1437  CG  TYR A 235     -21.251   5.306 -14.794  1.00 10.00      A   
ATOM   1438  CD1 TYR A 235     -21.951   4.531 -15.709  1.00 10.00      A   
ATOM   1439  CD2 TYR A 235     -20.289   4.690 -14.009  1.00 10.00      A   
ATOM   1440  CE1 TYR A 235     -21.703   3.180 -15.835  1.00 10.00      A   
ATOM   1441  CE2 TYR A 235     -20.031   3.335 -14.133  1.00 10.00      A   
ATOM   1442  CZ  TYR A 235     -20.740   2.587 -15.046  1.00 10.00      A   
ATOM   1443  OH  TYR A 235     -20.497   1.236 -15.159  1.00 10.00      A   
ATOM   1444  HH  TYR A 235     -20.569   0.971 -16.081  1.00 10.00      A   
ATOM   1445  C   TYR A 235     -21.758   8.922 -15.904  1.00 10.00      A   
ATOM   1446  O   TYR A 235     -21.738   9.781 -15.026  1.00 10.00      A   
ATOM   1447  N   ARG A 236     -22.451   9.051 -17.029  1.00 10.00      A   
ATOM   1448  HN  ARG A 236     -22.415   8.332 -17.702  1.00 10.00      A   
ATOM   1449  CA  ARG A 236     -23.282  10.233 -17.289  1.00 10.00      A   
ATOM   1450  CB  ARG A 236     -22.415  11.400 -17.778  1.00 10.00      A   
ATOM   1451  CG  ARG A 236     -21.450  11.035 -18.897  1.00 10.00      A   
ATOM   1452  CD  ARG A 236     -20.312  12.035 -18.992  1.00 10.00      A   
ATOM   1453  NE  ARG A 236     -20.764  13.347 -19.452  1.00 10.00      A   
ATOM   1454  HE  ARG A 236     -21.222  13.918 -18.799  1.00 10.00      A   
ATOM   1455  CZ  ARG A 236     -20.581  13.806 -20.686  1.00 10.00      A   
ATOM   1456  NH1 ARG A 236     -19.968  13.058 -21.594  1.00 10.00      A   
ATOM   1457 HH11 ARG A 236     -19.621  12.108 -21.342  1.00 10.00      A   
ATOM   1458 HH12 ARG A 236     -19.832  13.415 -22.566  1.00 10.00      A   
ATOM   1459  NH2 ARG A 236     -21.019  15.012 -21.007  1.00 10.00      A   
ATOM   1460 HH21 ARG A 236     -20.869  15.377 -21.969  1.00 10.00      A   
ATOM   1461 HH22 ARG A 236     -21.521  15.597 -20.300  1.00 10.00      A   
ATOM   1462  C   ARG A 236     -24.355   9.918 -18.323  1.00 10.00      A   
ATOM   1463  O   ARG A 236     -24.733   8.754 -18.498  1.00 10.00      A   
ATOM   1464  N   TYR A 246     -19.206  10.185 -12.883  1.00 10.00      A   
ATOM   1465  HN  TYR A 246     -18.740  11.030 -12.709  1.00 10.00      A   
ATOM   1466  CA  TYR A 246     -18.891   9.024 -12.060  1.00 10.00      A   
ATOM   1467  CB  TYR A 246     -17.587   9.237 -11.276  1.00 10.00      A   
ATOM   1468  CG  TYR A 246     -16.716  10.378 -11.762  1.00 10.00      A   
ATOM   1469  CD1 TYR A 246     -15.914  10.239 -12.890  1.00 10.00      A   
ATOM   1470  CD2 TYR A 246     -16.691  11.592 -11.088  1.00 10.00      A   
ATOM   1471  CE1 TYR A 246     -15.116  11.278 -13.329  1.00 10.00      A   
ATOM   1472  CE2 TYR A 246     -15.895  12.636 -11.520  1.00 10.00      A   
ATOM   1473  CZ  TYR A 246     -15.109  12.473 -12.643  1.00 10.00      A   
ATOM   1474  OH  TYR A 246     -14.313  13.507 -13.081  1.00 10.00      A   
ATOM   1475  HH  TYR A 246     -14.696  13.888 -13.877  1.00 10.00      A   
ATOM   1476  C   TYR A 246     -20.031   8.717 -11.096  1.00 10.00      A   
ATOM   1477  O   TYR A 246     -19.913   8.949  -9.889  1.00 10.00      A   
ATOM   1478  N   GLU A 247     -21.138   8.228 -11.643  1.00 10.00      A   
ATOM   1479  HN  GLU A 247     -21.173   8.104 -12.615  1.00 10.00      A   
ATOM   1480  CA  GLU A 247     -22.306   7.884 -10.839  1.00 10.00      A   
ATOM   1481  CB  GLU A 247     -23.512   7.550 -11.726  1.00 10.00      A   
ATOM   1482  CG  GLU A 247     -24.110   8.737 -12.459  1.00 10.00      A   
ATOM   1483  CD  GLU A 247     -25.186   8.321 -13.444  1.00 10.00      A   
ATOM   1484  OE1 GLU A 247     -26.281   7.914 -13.005  1.00 10.00      A   
ATOM   1485  OE2 GLU A 247     -24.943   8.402 -14.666  1.00 10.00      A   
ATOM   1486  C   GLU A 247     -22.010   6.704  -9.918  1.00 10.00      A   
ATOM   1487  O   GLU A 247     -21.524   5.661 -10.357  1.00 10.00      A   
ATOM   1488  N   PHE A 248     -22.299   6.879  -8.641  1.00 10.00      A   
ATOM   1489  HN  PHE A 248     -22.687   7.728  -8.351  1.00 10.00      A   
ATOM   1490  CA  PHE A 248     -22.074   5.833  -7.658  1.00 10.00      A   
ATOM   1491  CB  PHE A 248     -21.708   6.439  -6.300  1.00 10.00      A   
ATOM   1492  CG  PHE A 248     -20.445   7.250  -6.314  1.00 10.00      A   
ATOM   1493  CD1 PHE A 248     -20.489   8.630  -6.438  1.00 10.00      A   
ATOM   1494  CD2 PHE A 248     -19.210   6.632  -6.198  1.00 10.00      A   
ATOM   1495  CE1 PHE A 248     -19.326   9.380  -6.449  1.00 10.00      A   
ATOM   1496  CE2 PHE A 248     -18.044   7.376  -6.209  1.00 10.00      A   
ATOM   1497  CZ  PHE A 248     -18.102   8.751  -6.335  1.00 10.00      A   
ATOM   1498  C   PHE A 248     -23.322   4.970  -7.535  1.00 10.00      A   
ATOM   1499  O   PHE A 248     -24.443   5.475  -7.594  1.00 10.00      A   
ATOM   1500  N   GLN A 249     -23.127   3.671  -7.381  1.00 10.00      A   
ATOM   1501  HN  GLN A 249     -22.211   3.326  -7.343  1.00 10.00      A   
ATOM   1502  CA  GLN A 249     -24.237   2.742  -7.259  1.00 10.00      A   
ATOM   1503  CB  GLN A 249     -24.075   1.600  -8.266  1.00 10.00      A   
ATOM   1504  CG  GLN A 249     -25.386   0.978  -8.721  1.00 10.00      A   
ATOM   1505  CD  GLN A 249     -25.262  -0.514  -8.954  1.00 10.00      A   
ATOM   1506  OE1 GLN A 249     -25.393  -1.309  -8.022  1.00 10.00      A   
ATOM   1507  NE2 GLN A 249     -25.004  -0.904 -10.195  1.00 10.00      A   
ATOM   1508 HE21 GLN A 249     -24.907  -0.218 -10.889  1.00 10.00      A   
ATOM   1509 HE22 GLN A 249     -24.923  -1.865 -10.371  1.00 10.00      A   
ATOM   1510  C   GLN A 249     -24.310   2.188  -5.838  1.00 10.00      A   
ATOM   1511  O   GLN A 249     -23.518   2.571  -4.976  1.00 10.00      A   
ATOM   1512  N   TRP A 250     -25.258   1.288  -5.602  1.00 10.00      A   
ATOM   1513  HN  TRP A 250     -25.855   1.023  -6.333  1.00 10.00      A   
ATOM   1514  CA  TRP A 250     -25.438   0.686  -4.289  1.00 10.00      A   
ATOM   1515  CB  TRP A 250     -26.757  -0.091  -4.234  1.00 10.00      A   
ATOM   1516  CG  TRP A 250     -27.963   0.786  -4.061  1.00 10.00      A   
ATOM   1517  CD1 TRP A 250     -28.624   1.478  -5.036  1.00 10.00      A   
ATOM   1518  CD2 TRP A 250     -28.650   1.062  -2.837  1.00 10.00      A   
ATOM   1519  NE1 TRP A 250     -29.677   2.171  -4.492  1.00 10.00      A   
ATOM   1520  HE1 TRP A 250     -30.303   2.745  -4.988  1.00 10.00      A   
ATOM   1521  CE2 TRP A 250     -29.715   1.931  -3.143  1.00 10.00      A   
ATOM   1522  CE3 TRP A 250     -28.467   0.658  -1.509  1.00 10.00      A   
ATOM   1523  CZ2 TRP A 250     -30.592   2.404  -2.171  1.00 10.00      A   
ATOM   1524  CZ3 TRP A 250     -29.339   1.129  -0.549  1.00 10.00      A   
ATOM   1525  CH2 TRP A 250     -30.390   1.993  -0.885  1.00 10.00      A   
ATOM   1526  C   TRP A 250     -24.267  -0.226  -3.938  1.00 10.00      A   
ATOM   1527  O   TRP A 250     -23.679  -0.108  -2.864  1.00 10.00      A   
ATOM   1528  N   GLY A 251     -23.925  -1.127  -4.851  1.00 10.00      A   
ATOM   1529  HN  GLY A 251     -24.420  -1.169  -5.696  1.00 10.00      A   
ATOM   1530  CA  GLY A 251     -22.826  -2.041  -4.612  1.00 10.00      A   
ATOM   1531  C   GLY A 251     -23.299  -3.395  -4.111  1.00 10.00      A   
ATOM   1532  O   GLY A 251     -24.208  -3.468  -3.283  1.00 10.00      A   
ATOM   1533  N   PRO A 252     -22.699  -4.489  -4.604  1.00 10.00      A   
ATOM   1534  CA  PRO A 252     -23.068  -5.853  -4.201  1.00 10.00      A   
ATOM   1535  CB  PRO A 252     -22.178  -6.746  -5.076  1.00 10.00      A   
ATOM   1536  CG  PRO A 252     -21.713  -5.868  -6.187  1.00 10.00      A   
ATOM   1537  CD  PRO A 252     -21.621  -4.488  -5.606  1.00 10.00      A   
ATOM   1538  C   PRO A 252     -22.775  -6.117  -2.727  1.00 10.00      A   
ATOM   1539  O   PRO A 252     -23.592  -6.708  -2.021  1.00 10.00      A   
ATOM   1540  N   ARG A 253     -21.613  -5.659  -2.267  1.00 10.00      A   
ATOM   1541  HN  ARG A 253     -21.018  -5.180  -2.879  1.00 10.00      A   
ATOM   1542  CA  ARG A 253     -21.199  -5.850  -0.879  1.00 10.00      A   
ATOM   1543  CB  ARG A 253     -19.810  -5.239  -0.655  1.00 10.00      A   
ATOM   1544  CG  ARG A 253     -18.866  -6.096   0.177  1.00 10.00      A   
ATOM   1545  CD  ARG A 253     -19.065  -5.888   1.673  1.00 10.00      A   
ATOM   1546  NE  ARG A 253     -18.075  -6.635   2.453  1.00 10.00      A   
ATOM   1547  HE  ARG A 253     -17.334  -7.042   1.955  1.00 10.00      A   
ATOM   1548  CZ  ARG A 253     -18.122  -6.800   3.780  1.00 10.00      A   
ATOM   1549  NH1 ARG A 253     -19.094  -6.245   4.502  1.00 10.00      A   
ATOM   1550 HH11 ARG A 253     -19.836  -5.660   4.043  1.00 10.00      A   
ATOM   1551 HH12 ARG A 253     -19.121  -6.384   5.538  1.00 10.00      A   
ATOM   1552  NH2 ARG A 253     -17.181  -7.512   4.394  1.00 10.00      A   
ATOM   1553 HH21 ARG A 253     -17.226  -7.654   5.428  1.00 10.00      A   
ATOM   1554 HH22 ARG A 253     -16.390  -7.927   3.852  1.00 10.00      A   
ATOM   1555  C   ARG A 253     -22.198  -5.229   0.091  1.00 10.00      A   
ATOM   1556  O   ARG A 253     -22.582  -5.850   1.081  1.00 10.00      A   
ATOM   1557  N   THR A 254     -22.620  -4.012  -0.212  1.00 10.00      A   
ATOM   1558  HN  THR A 254     -22.291  -3.578  -1.028  1.00 10.00      A   
ATOM   1559  CA  THR A 254     -23.558  -3.288   0.629  1.00 10.00      A   
ATOM   1560  CB  THR A 254     -23.613  -1.815   0.200  1.00 10.00      A   
ATOM   1561  OG1 THR A 254     -22.715  -1.630  -0.906  1.00 10.00      A   
ATOM   1562  HG1 THR A 254     -23.091  -0.986  -1.524  1.00 10.00      A   
ATOM   1563  CG2 THR A 254     -23.188  -0.909   1.345  1.00 10.00      A   
ATOM   1564  C   THR A 254     -24.960  -3.888   0.565  1.00 10.00      A   
ATOM   1565  O   THR A 254     -25.680  -3.903   1.558  1.00 10.00      A   
ATOM   1566  N   ASN A 255     -25.332  -4.412  -0.596  1.00 10.00      A   
ATOM   1567  HN  ASN A 255     -24.701  -4.405  -1.349  1.00 10.00      A   
ATOM   1568  CA  ASN A 255     -26.659  -4.998  -0.783  1.00 10.00      A   
ATOM   1569  CB  ASN A 255     -26.949  -5.227  -2.269  1.00 10.00      A   
ATOM   1570  CG  ASN A 255     -28.402  -4.966  -2.636  1.00 10.00      A   
ATOM   1571  OD1 ASN A 255     -29.265  -5.830  -2.482  1.00 10.00      A   
ATOM   1572  ND2 ASN A 255     -28.682  -3.771  -3.136  1.00 10.00      A   
ATOM   1573 HD21 ASN A 255     -27.951  -3.129  -3.239  1.00 10.00      A   
ATOM   1574 HD22 ASN A 255     -29.611  -3.580  -3.388  1.00 10.00      A   
ATOM   1575  C   ASN A 255     -26.818  -6.304  -0.006  1.00 10.00      A   
ATOM   1576  O   ASN A 255     -27.911  -6.863   0.065  1.00 10.00      A   
ATOM   1577  N   LEU A 256     -25.728  -6.785   0.579  1.00 10.00      A   
ATOM   1578  HN  LEU A 256     -24.881  -6.296   0.490  1.00 10.00      A   
ATOM   1579  CA  LEU A 256     -25.757  -8.024   1.345  1.00 10.00      A   
ATOM   1580  CB  LEU A 256     -24.627  -8.959   0.899  1.00 10.00      A   
ATOM   1581  CG  LEU A 256     -24.736  -9.534  -0.515  1.00 10.00      A   
ATOM   1582  CD1 LEU A 256     -23.500 -10.355  -0.852  1.00 10.00      A   
ATOM   1583  CD2 LEU A 256     -25.996 -10.376  -0.660  1.00 10.00      A   
ATOM   1584  C   LEU A 256     -25.649  -7.755   2.845  1.00 10.00      A   
ATOM   1585  O   LEU A 256     -25.418  -8.673   3.635  1.00 10.00      A   
ATOM   1586  N   GLU A 257     -25.821  -6.499   3.239  1.00 10.00      A   
ATOM   1587  HN  GLU A 257     -26.014  -5.810   2.567  1.00 10.00      A   
ATOM   1588  CA  GLU A 257     -25.736  -6.122   4.648  1.00 10.00      A   
ATOM   1589  CB  GLU A 257     -24.282  -5.849   5.049  1.00 10.00      A   
ATOM   1590  CG  GLU A 257     -23.559  -4.874   4.134  1.00 10.00      A   
ATOM   1591  CD  GLU A 257     -22.417  -4.171   4.828  1.00 10.00      A   
ATOM   1592  OE1 GLU A 257     -22.683  -3.215   5.589  1.00 10.00      A   
ATOM   1593  OE2 GLU A 257     -21.251  -4.577   4.622  1.00 10.00      A   
ATOM   1594  C   GLU A 257     -26.598  -4.903   4.961  1.00 10.00      A   
ATOM   1595  O   GLU A 257     -27.268  -4.850   5.995  1.00 10.00      A   
ATOM   1596  N   LEU A 258     -26.577  -3.931   4.064  1.00 10.00      A   
ATOM   1597  HN  LEU A 258     -26.034  -4.041   3.249  1.00 10.00      A   
ATOM   1598  CA  LEU A 258     -27.336  -2.706   4.235  1.00 10.00      A   
ATOM   1599  CB  LEU A 258     -26.433  -1.498   3.961  1.00 10.00      A   
ATOM   1600  CG  LEU A 258     -27.062  -0.116   4.148  1.00 10.00      A   
ATOM   1601  CD1 LEU A 258     -27.367   0.144   5.613  1.00 10.00      A   
ATOM   1602  CD2 LEU A 258     -26.148   0.965   3.591  1.00 10.00      A   
ATOM   1603  C   LEU A 258     -28.539  -2.686   3.305  1.00 10.00      A   
ATOM   1604  O   LEU A 258     -28.414  -2.391   2.117  1.00 10.00      A   
ATOM   1605  N   SER A 259     -29.697  -3.028   3.844  1.00 10.00      A   
ATOM   1606  HN  SER A 259     -29.734  -3.283   4.789  1.00 10.00      A   
ATOM   1607  CA  SER A 259     -30.923  -3.034   3.068  1.00 10.00      A   
ATOM   1608  CB  SER A 259     -31.980  -3.859   3.800  1.00 10.00      A   
ATOM   1609  OG  SER A 259     -31.616  -4.041   5.162  1.00 10.00      A   
ATOM   1610  HG  SER A 259     -32.323  -4.509   5.622  1.00 10.00      A   
ATOM   1611  C   SER A 259     -31.400  -1.600   2.845  1.00 10.00      A   
ATOM   1612  O   SER A 259     -30.942  -0.676   3.523  1.00 10.00      A   
ATOM   1613  N   LYS A 260     -32.325  -1.413   1.914  1.00 10.00      A   
ATOM   1614  HN  LYS A 260     -32.686  -2.193   1.429  1.00 10.00      A   
ATOM   1615  CA  LYS A 260     -32.839  -0.083   1.608  1.00 10.00      A   
ATOM   1616  CB  LYS A 260     -33.708  -0.112   0.351  1.00 10.00      A   
ATOM   1617  CG  LYS A 260     -32.947  -0.581  -0.879  1.00 10.00      A   
ATOM   1618  CD  LYS A 260     -33.796  -0.539  -2.136  1.00 10.00      A   
ATOM   1619  CE  LYS A 260     -32.930  -0.742  -3.369  1.00 10.00      A   
ATOM   1620  NZ  LYS A 260     -33.728  -0.778  -4.618  1.00 10.00      A   
ATOM   1621  HZ1 LYS A 260     -34.512  -0.088  -4.566  1.00 10.00      A   
ATOM   1622  HZ2 LYS A 260     -34.125  -1.727  -4.761  1.00 10.00      A   
ATOM   1623  HZ3 LYS A 260     -33.127  -0.541  -5.432  1.00 10.00      A   
ATOM   1624  C   LYS A 260     -33.591   0.498   2.801  1.00 10.00      A   
ATOM   1625  O   LYS A 260     -33.624   1.714   3.000  1.00 10.00      A   
ATOM   1626  N   MET A 261     -34.176  -0.387   3.600  1.00 10.00      A   
ATOM   1627  HN  MET A 261     -34.123  -1.339   3.370  1.00 10.00      A   
ATOM   1628  CA  MET A 261     -34.907   0.017   4.794  1.00 10.00      A   
ATOM   1629  CB  MET A 261     -35.684  -1.175   5.365  1.00 10.00      A   
ATOM   1630  CG  MET A 261     -36.412  -0.888   6.671  1.00 10.00      A   
ATOM   1631  SD  MET A 261     -37.752   0.304   6.484  1.00 10.00      A   
ATOM   1632  CE  MET A 261     -38.928  -0.659   5.536  1.00 10.00      A   
ATOM   1633  C   MET A 261     -33.938   0.563   5.843  1.00 10.00      A   
ATOM   1634  O   MET A 261     -34.236   1.537   6.535  1.00 10.00      A   
ATOM   1635  N   LYS A 262     -32.764  -0.058   5.930  1.00 10.00      A   
ATOM   1636  HN  LYS A 262     -32.574  -0.804   5.322  1.00 10.00      A   
ATOM   1637  CA  LYS A 262     -31.746   0.347   6.892  1.00 10.00      A   
ATOM   1638  CB  LYS A 262     -30.559  -0.618   6.862  1.00 10.00      A   
ATOM   1639  CG  LYS A 262     -30.782  -1.934   7.584  1.00 10.00      A   
ATOM   1640  CD  LYS A 262     -29.504  -2.757   7.589  1.00 10.00      A   
ATOM   1641  CE  LYS A 262     -29.669  -4.060   8.351  1.00 10.00      A   
ATOM   1642  NZ  LYS A 262     -28.368  -4.763   8.518  1.00 10.00      A   
ATOM   1643  HZ1 LYS A 262     -27.713  -4.178   9.076  1.00 10.00      A   
ATOM   1644  HZ2 LYS A 262     -27.939  -4.949   7.585  1.00 10.00      A   
ATOM   1645  HZ3 LYS A 262     -28.510  -5.670   9.006  1.00 10.00      A   
ATOM   1646  C   LYS A 262     -31.248   1.761   6.621  1.00 10.00      A   
ATOM   1647  O   LYS A 262     -31.049   2.543   7.553  1.00 10.00      A   
ATOM   1648  N   VAL A 263     -31.054   2.083   5.346  1.00 10.00      A   
ATOM   1649  HN  VAL A 263     -31.243   1.416   4.651  1.00 10.00      A   
ATOM   1650  CA  VAL A 263     -30.564   3.401   4.952  1.00 10.00      A   
ATOM   1651  CB  VAL A 263     -30.316   3.503   3.431  1.00 10.00      A   
ATOM   1652  CG1 VAL A 263     -29.487   4.738   3.108  1.00 10.00      A   
ATOM   1653  CG2 VAL A 263     -29.633   2.249   2.911  1.00 10.00      A   
ATOM   1654  C   VAL A 263     -31.533   4.496   5.380  1.00 10.00      A   
ATOM   1655  O   VAL A 263     -31.125   5.515   5.942  1.00 10.00      A   
ATOM   1656  N   LEU A 264     -32.817   4.271   5.130  1.00 10.00      A   
ATOM   1657  HN  LEU A 264     -33.079   3.431   4.692  1.00 10.00      A   
ATOM   1658  CA  LEU A 264     -33.845   5.240   5.490  1.00 10.00      A   
ATOM   1659  CB  LEU A 264     -35.201   4.845   4.909  1.00 10.00      A   
ATOM   1660  CG  LEU A 264     -35.391   5.113   3.417  1.00 10.00      A   
ATOM   1661  CD1 LEU A 264     -36.782   4.697   2.980  1.00 10.00      A   
ATOM   1662  CD2 LEU A 264     -35.141   6.579   3.096  1.00 10.00      A   
ATOM   1663  C   LEU A 264     -33.939   5.405   7.001  1.00 10.00      A   
ATOM   1664  O   LEU A 264     -34.125   6.511   7.502  1.00 10.00      A   
ATOM   1665  N   LYS A 265     -33.799   4.304   7.725  1.00 10.00      A   
ATOM   1666  HN  LYS A 265     -33.660   3.443   7.272  1.00 10.00      A   
ATOM   1667  CA  LYS A 265     -33.858   4.345   9.179  1.00 10.00      A   
ATOM   1668  CB  LYS A 265     -33.878   2.935   9.763  1.00 10.00      A   
ATOM   1669  CG  LYS A 265     -35.202   2.213   9.588  1.00 10.00      A   
ATOM   1670  CD  LYS A 265     -35.173   0.849  10.251  1.00 10.00      A   
ATOM   1671  CE  LYS A 265     -36.524   0.160  10.163  1.00 10.00      A   
ATOM   1672  NZ  LYS A 265     -36.512  -1.162  10.841  1.00 10.00      A   
ATOM   1673  HZ1 LYS A 265     -35.729  -1.741  10.478  1.00 10.00      A   
ATOM   1674  HZ2 LYS A 265     -37.407  -1.663  10.672  1.00 10.00      A   
ATOM   1675  HZ3 LYS A 265     -36.388  -1.035  11.868  1.00 10.00      A   
ATOM   1676  C   LYS A 265     -32.678   5.126   9.741  1.00 10.00      A   
ATOM   1677  O   LYS A 265     -32.826   5.881  10.700  1.00 10.00      A   
ATOM   1678  N   PHE A 266     -31.515   4.947   9.125  1.00 10.00      A   
ATOM   1679  HN  PHE A 266     -31.473   4.333   8.360  1.00 10.00      A   
ATOM   1680  CA  PHE A 266     -30.301   5.627   9.554  1.00 10.00      A   
ATOM   1681  CB  PHE A 266     -29.087   5.120   8.766  1.00 10.00      A   
ATOM   1682  CG  PHE A 266     -27.807   5.853   9.072  1.00 10.00      A   
ATOM   1683  CD1 PHE A 266     -27.185   5.711  10.302  1.00 10.00      A   
ATOM   1684  CD2 PHE A 266     -27.228   6.683   8.126  1.00 10.00      A   
ATOM   1685  CE1 PHE A 266     -26.011   6.383  10.583  1.00 10.00      A   
ATOM   1686  CE2 PHE A 266     -26.054   7.357   8.400  1.00 10.00      A   
ATOM   1687  CZ  PHE A 266     -25.444   7.207   9.631  1.00 10.00      A   
ATOM   1688  C   PHE A 266     -30.433   7.138   9.412  1.00 10.00      A   
ATOM   1689  O   PHE A 266     -30.197   7.880  10.364  1.00 10.00      A   
ATOM   1690  N   VAL A 267     -30.824   7.595   8.227  1.00 10.00      A   
ATOM   1691  HN  VAL A 267     -31.015   6.957   7.503  1.00 10.00      A   
ATOM   1692  CA  VAL A 267     -30.974   9.027   7.983  1.00 10.00      A   
ATOM   1693  CB  VAL A 267     -31.185   9.367   6.490  1.00 10.00      A   
ATOM   1694  CG1 VAL A 267     -29.938   9.031   5.685  1.00 10.00      A   
ATOM   1695  CG2 VAL A 267     -32.398   8.647   5.923  1.00 10.00      A   
ATOM   1696  C   VAL A 267     -32.091   9.627   8.834  1.00 10.00      A   
ATOM   1697  O   VAL A 267     -32.033  10.797   9.222  1.00 10.00      A   
ATOM   1698  N   ALA A 268     -33.091   8.810   9.152  1.00 10.00      A   
ATOM   1699  HN  ALA A 268     -33.080   7.887   8.818  1.00 10.00      A   
ATOM   1700  CA  ALA A 268     -34.212   9.255   9.969  1.00 10.00      A   
ATOM   1701  CB  ALA A 268     -35.372   8.277   9.882  1.00 10.00      A   
ATOM   1702  C   ALA A 268     -33.787   9.457  11.420  1.00 10.00      A   
ATOM   1703  O   ALA A 268     -34.528  10.018  12.218  1.00 10.00      A   
ATOM   1704  N   LYS A 269     -32.595   8.982  11.763  1.00 10.00      A   
ATOM   1705  HN  LYS A 269     -32.053   8.511  11.092  1.00 10.00      A   
ATOM   1706  CA  LYS A 269     -32.076   9.139  13.114  1.00 10.00      A   
ATOM   1707  CB  LYS A 269     -31.135   7.984  13.474  1.00 10.00      A   
ATOM   1708  CG  LYS A 269     -31.792   6.614  13.485  1.00 10.00      A   
ATOM   1709  CD  LYS A 269     -32.682   6.428  14.701  1.00 10.00      A   
ATOM   1710  CE  LYS A 269     -33.559   5.194  14.561  1.00 10.00      A   
ATOM   1711  NZ  LYS A 269     -32.773   3.976  14.229  1.00 10.00      A   
ATOM   1712  HZ1 LYS A 269     -32.406   4.037  13.259  1.00 10.00      A   
ATOM   1713  HZ2 LYS A 269     -33.375   3.132  14.304  1.00 10.00      A   
ATOM   1714  HZ3 LYS A 269     -31.974   3.874  14.884  1.00 10.00      A   
ATOM   1715  C   LYS A 269     -31.332  10.463  13.230  1.00 10.00      A   
ATOM   1716  O   LYS A 269     -31.145  10.993  14.324  1.00 10.00      A   
ATOM   1717  N   VAL A 270     -30.920  10.999  12.087  1.00 10.00      A   
ATOM   1718  HN  VAL A 270     -31.115  10.535  11.244  1.00 10.00      A   
ATOM   1719  CA  VAL A 270     -30.185  12.256  12.053  1.00 10.00      A   
ATOM   1720  CB  VAL A 270     -29.179  12.292  10.880  1.00 10.00      A   
ATOM   1721  CG1 VAL A 270     -28.292  13.527  10.962  1.00 10.00      A   
ATOM   1722  CG2 VAL A 270     -28.337  11.024  10.853  1.00 10.00      A   
ATOM   1723  C   VAL A 270     -31.137  13.441  11.931  1.00 10.00      A   
ATOM   1724  O   VAL A 270     -31.074  14.385  12.720  1.00 10.00      A   
ATOM   1725  N   HIS A 271     -32.034  13.376  10.954  1.00 10.00      A   
ATOM   1726  HN  HIS A 271     -32.057  12.583  10.374  1.00 10.00      A   
ATOM   1727  CA  HIS A 271     -32.986  14.461  10.717  1.00 10.00      A   
ATOM   1728  CB  HIS A 271     -33.240  14.645   9.214  1.00 10.00      A   
ATOM   1729  CG  HIS A 271     -32.014  14.515   8.357  1.00 10.00      A   
ATOM   1730  ND1 HIS A 271     -30.997  15.437   8.408  1.00 10.00      A   
ATOM   1731  CD2 HIS A 271     -31.692  13.548   7.463  1.00 10.00      A   
ATOM   1732  CE1 HIS A 271     -30.084  15.011   7.552  1.00 10.00      A   
ATOM   1733  NE2 HIS A 271     -30.459  13.873   6.956  1.00 10.00      A   
ATOM   1734  HE2 HIS A 271     -30.069  13.504   6.133  1.00 10.00      A   
ATOM   1735  C   HIS A 271     -34.305  14.217  11.445  1.00 10.00      A   
ATOM   1736  O   HIS A 271     -35.182  15.084  11.464  1.00 10.00      A   
ATOM   1737  N   ASN A 272     -34.433  13.030  12.039  1.00 10.00      A   
ATOM   1738  HN  ASN A 272     -33.692  12.395  11.983  1.00 10.00      A   
ATOM   1739  CA  ASN A 272     -35.638  12.636  12.776  1.00 10.00      A   
ATOM   1740  CB  ASN A 272     -35.928  13.603  13.934  1.00 10.00      A   
ATOM   1741  CG  ASN A 272     -36.846  13.017  14.994  1.00 10.00      A   
ATOM   1742  OD1 ASN A 272     -37.749  13.691  15.490  1.00 10.00      A   
ATOM   1743  ND2 ASN A 272     -36.616  11.761  15.353  1.00 10.00      A   
ATOM   1744 HD21 ASN A 272     -35.872  11.284  14.923  1.00 10.00      A   
ATOM   1745 HD22 ASN A 272     -37.190  11.361  16.042  1.00 10.00      A   
ATOM   1746  C   ASN A 272     -36.853  12.495  11.854  1.00 10.00      A   
ATOM   1747  O   ASN A 272     -36.759  12.756  10.652  1.00 10.00      A   
ATOM   1748  N   GLN A 273     -37.976  12.063  12.435  1.00 10.00      A   
ATOM   1749  HN  GLN A 273     -37.948  11.851  13.390  1.00 10.00      A   
ATOM   1750  CA  GLN A 273     -39.248  11.877  11.728  1.00 10.00      A   
ATOM   1751  CB  GLN A 273     -40.062  13.173  11.571  1.00 10.00      A   
ATOM   1752  CG  GLN A 273     -39.354  14.309  10.849  1.00 10.00      A   
ATOM   1753  CD  GLN A 273     -40.268  15.485  10.577  1.00 10.00      A   
ATOM   1754  OE1 GLN A 273     -41.471  15.320  10.372  1.00 10.00      A   
ATOM   1755  NE2 GLN A 273     -39.704  16.682  10.573  1.00 10.00      A   
ATOM   1756 HE21 GLN A 273     -38.738  16.742  10.744  1.00 10.00      A   
ATOM   1757 HE22 GLN A 273     -40.273  17.463  10.406  1.00 10.00      A   
ATOM   1758  C   GLN A 273     -39.152  11.075  10.430  1.00 10.00      A   
ATOM   1759  O   GLN A 273     -38.897  11.615   9.353  1.00 10.00      A   
ATOM   1760  N   ASP A 274     -39.371   9.775  10.545  1.00 10.00      A   
ATOM   1761  HN  ASP A 274     -39.557   9.400  11.434  1.00 10.00      A   
ATOM   1762  CA  ASP A 274     -39.340   8.877   9.396  1.00 10.00      A   
ATOM   1763  CB  ASP A 274     -39.276   7.396   9.805  1.00 10.00      A   
ATOM   1764  CG  ASP A 274     -40.250   7.013  10.902  1.00 10.00      A   
ATOM   1765  OD1 ASP A 274     -41.063   6.088  10.689  1.00 10.00      A   
ATOM   1766  OD2 ASP A 274     -40.201   7.625  11.991  1.00 10.00      A   
ATOM   1767  C   ASP A 274     -40.454   9.151   8.367  1.00 10.00      A   
ATOM   1768  O   ASP A 274     -40.193   9.104   7.164  1.00 10.00      A   
ATOM   1769  N   PRO A 275     -41.710   9.458   8.783  1.00 10.00      A   
ATOM   1770  CA  PRO A 275     -42.792   9.737   7.829  1.00 10.00      A   
ATOM   1771  CB  PRO A 275     -44.052   9.560   8.676  1.00 10.00      A   
ATOM   1772  CG  PRO A 275     -43.628   9.958  10.046  1.00 10.00      A   
ATOM   1773  CD  PRO A 275     -42.191   9.538  10.181  1.00 10.00      A   
ATOM   1774  C   PRO A 275     -42.720  11.165   7.275  1.00 10.00      A   
ATOM   1775  O   PRO A 275     -43.745  11.811   7.051  1.00 10.00      A   
ATOM   1776  N   LYS A 276     -41.506  11.651   7.055  1.00 10.00      A   
ATOM   1777  HN  LYS A 276     -40.724  11.090   7.256  1.00 10.00      A   
ATOM   1778  CA  LYS A 276     -41.309  12.994   6.529  1.00 10.00      A   
ATOM   1779  CB  LYS A 276     -40.118  13.679   7.216  1.00 10.00      A   
ATOM   1780  CG  LYS A 276     -39.765  15.066   6.688  1.00 10.00      A   
ATOM   1781  CD  LYS A 276     -40.984  15.967   6.567  1.00 10.00      A   
ATOM   1782  CE  LYS A 276     -40.623  17.313   5.951  1.00 10.00      A   
ATOM   1783  NZ  LYS A 276     -39.771  17.175   4.736  1.00 10.00      A   
ATOM   1784  HZ1 LYS A 276     -40.221  16.537   4.044  1.00 10.00      A   
ATOM   1785  HZ2 LYS A 276     -38.842  16.787   4.992  1.00 10.00      A   
ATOM   1786  HZ3 LYS A 276     -39.632  18.104   4.289  1.00 10.00      A   
ATOM   1787  C   LYS A 276     -41.157  12.980   5.003  1.00 10.00      A   
ATOM   1788  O   LYS A 276     -42.146  13.063   4.275  1.00 10.00      A   
ATOM   1789  N   ASP A 277     -39.924  12.868   4.522  1.00 10.00      A   
ATOM   1790  HN  ASP A 277     -39.168  12.802   5.144  1.00 10.00      A   
ATOM   1791  CA  ASP A 277     -39.667  12.854   3.084  1.00 10.00      A   
ATOM   1792  CB  ASP A 277     -38.612  13.900   2.721  1.00 10.00      A   
ATOM   1793  CG  ASP A 277     -39.194  15.059   1.939  1.00 10.00      A   
ATOM   1794  OD1 ASP A 277     -38.769  15.275   0.786  1.00 10.00      A   
ATOM   1795  OD2 ASP A 277     -40.074  15.764   2.479  1.00 10.00      A   
ATOM   1796  C   ASP A 277     -39.211  11.478   2.638  1.00 10.00      A   
ATOM   1797  O   ASP A 277     -38.978  11.233   1.457  1.00 10.00      A   
ATOM   1798  N   TRP A 278     -39.092  10.586   3.606  1.00 10.00      A   
ATOM   1799  HN  TRP A 278     -39.298  10.853   4.523  1.00 10.00      A   
ATOM   1800  CA  TRP A 278     -38.661   9.222   3.358  1.00 10.00      A   
ATOM   1801  CB  TRP A 278     -38.116   8.580   4.637  1.00 10.00      A   
ATOM   1802  CG  TRP A 278     -37.210   9.492   5.416  1.00 10.00      A   
ATOM   1803  CD1 TRP A 278     -37.277   9.766   6.750  1.00 10.00      A   
ATOM   1804  CD2 TRP A 278     -36.111  10.263   4.908  1.00 10.00      A   
ATOM   1805  NE1 TRP A 278     -36.294  10.656   7.106  1.00 10.00      A   
ATOM   1806  HE1 TRP A 278     -36.141  11.004   8.011  1.00 10.00      A   
ATOM   1807  CE2 TRP A 278     -35.562  10.973   5.993  1.00 10.00      A   
ATOM   1808  CE3 TRP A 278     -35.536  10.417   3.643  1.00 10.00      A   
ATOM   1809  CZ2 TRP A 278     -34.472  11.826   5.850  1.00 10.00      A   
ATOM   1810  CZ3 TRP A 278     -34.455  11.263   3.504  1.00 10.00      A   
ATOM   1811  CH2 TRP A 278     -33.932  11.954   4.601  1.00 10.00      A   
ATOM   1812  C   TRP A 278     -39.728   8.339   2.682  1.00 10.00      A   
ATOM   1813  O   TRP A 278     -39.364   7.489   1.877  1.00 10.00      A   
ATOM   1814  N   PRO A 279     -41.048   8.492   3.007  1.00 10.00      A   
ATOM   1815  CA  PRO A 279     -42.131   7.695   2.393  1.00 10.00      A   
ATOM   1816  CB  PRO A 279     -43.364   8.545   2.667  1.00 10.00      A   
ATOM   1817  CG  PRO A 279     -43.086   9.149   3.995  1.00 10.00      A   
ATOM   1818  CD  PRO A 279     -41.602   9.402   4.038  1.00 10.00      A   
ATOM   1819  C   PRO A 279     -41.981   7.460   0.886  1.00 10.00      A   
ATOM   1820  O   PRO A 279     -42.315   6.383   0.388  1.00 10.00      A   
ATOM   1821  N   ALA A 280     -41.474   8.458   0.168  1.00 10.00      A   
ATOM   1822  HN  ALA A 280     -41.222   9.292   0.619  1.00 10.00      A   
ATOM   1823  CA  ALA A 280     -41.283   8.341  -1.276  1.00 10.00      A   
ATOM   1824  CB  ALA A 280     -40.727   9.632  -1.850  1.00 10.00      A   
ATOM   1825  C   ALA A 280     -40.375   7.158  -1.619  1.00 10.00      A   
ATOM   1826  O   ALA A 280     -40.630   6.415  -2.566  1.00 10.00      A   
ATOM   1827  N   GLN A 281     -39.319   6.984  -0.836  1.00 10.00      A   
ATOM   1828  HN  GLN A 281     -39.165   7.611  -0.094  1.00 10.00      A   
ATOM   1829  CA  GLN A 281     -38.385   5.885  -1.045  1.00 10.00      A   
ATOM   1830  CB  GLN A 281     -36.947   6.312  -0.726  1.00 10.00      A   
ATOM   1831  CG  GLN A 281     -36.440   7.479  -1.561  1.00 10.00      A   
ATOM   1832  CD  GLN A 281     -36.614   8.813  -0.864  1.00 10.00      A   
ATOM   1833  OE1 GLN A 281     -37.681   9.415  -0.910  1.00 10.00      A   
ATOM   1834  NE2 GLN A 281     -35.562   9.294  -0.225  1.00 10.00      A   
ATOM   1835 HE21 GLN A 281     -34.732   8.770  -0.234  1.00 10.00      A   
ATOM   1836 HE22 GLN A 281     -35.653  10.158   0.226  1.00 10.00      A   
ATOM   1837  C   GLN A 281     -38.789   4.699  -0.178  1.00 10.00      A   
ATOM   1838  O   GLN A 281     -38.431   3.556  -0.455  1.00 10.00      A   
ATOM   1839  N   TYR A 282     -39.554   4.992   0.871  1.00 10.00      A   
ATOM   1840  HN  TYR A 282     -39.790   5.933   1.033  1.00 10.00      A   
ATOM   1841  CA  TYR A 282     -40.038   3.975   1.799  1.00 10.00      A   
ATOM   1842  CB  TYR A 282     -40.816   4.630   2.945  1.00 10.00      A   
ATOM   1843  CG  TYR A 282     -40.922   3.790   4.199  1.00 10.00      A   
ATOM   1844  CD1 TYR A 282     -42.010   2.952   4.411  1.00 10.00      A   
ATOM   1845  CD2 TYR A 282     -39.937   3.842   5.176  1.00 10.00      A   
ATOM   1846  CE1 TYR A 282     -42.112   2.191   5.559  1.00 10.00      A   
ATOM   1847  CE2 TYR A 282     -40.030   3.084   6.327  1.00 10.00      A   
ATOM   1848  CZ  TYR A 282     -41.120   2.260   6.513  1.00 10.00      A   
ATOM   1849  OH  TYR A 282     -41.219   1.505   7.660  1.00 10.00      A   
ATOM   1850  HH  TYR A 282     -41.083   2.077   8.426  1.00 10.00      A   
ATOM   1851  C   TYR A 282     -40.921   2.970   1.075  1.00 10.00      A   
ATOM   1852  O   TYR A 282     -41.032   1.819   1.489  1.00 10.00      A   
ATOM   1853  N   CYS A 283     -41.545   3.415  -0.012  1.00 10.00      A   
ATOM   1854  HN  CYS A 283     -41.432   4.352  -0.278  1.00 10.00      A   
ATOM   1855  CA  CYS A 283     -42.402   2.551  -0.806  1.00 10.00      A   
ATOM   1856  CB  CYS A 283     -42.977   3.315  -2.002  1.00 10.00      A   
ATOM   1857  SG  CYS A 283     -44.129   2.356  -3.013  1.00 10.00      A   
ATOM   1858  HG  CYS A 283     -44.363   1.207  -2.388  1.00 10.00      A   
ATOM   1859  C   CYS A 283     -41.620   1.332  -1.283  1.00 10.00      A   
ATOM   1860  O   CYS A 283     -42.066   0.194  -1.134  1.00 10.00      A   
ATOM   1861  N   GLU A 284     -40.434   1.576  -1.831  1.00 10.00      A   
ATOM   1862  HN  GLU A 284     -40.119   2.500  -1.911  1.00 10.00      A   
ATOM   1863  CA  GLU A 284     -39.597   0.492  -2.313  1.00 10.00      A   
ATOM   1864  CB  GLU A 284     -38.712   0.925  -3.489  1.00 10.00      A   
ATOM   1865  CG  GLU A 284     -37.447   1.680  -3.113  1.00 10.00      A   
ATOM   1866  CD  GLU A 284     -36.416   1.656  -4.224  1.00 10.00      A   
ATOM   1867  OE1 GLU A 284     -36.022   0.548  -4.654  1.00 10.00      A   
ATOM   1868  OE2 GLU A 284     -35.986   2.741  -4.668  1.00 10.00      A   
ATOM   1869  C   GLU A 284     -38.777  -0.111  -1.176  1.00 10.00      A   
ATOM   1870  O   GLU A 284     -38.322  -1.246  -1.266  1.00 10.00      A   
ATOM   1871  N   ALA A 285     -38.594   0.657  -0.104  1.00 10.00      A   
ATOM   1872  HN  ALA A 285     -38.955   1.568  -0.100  1.00 10.00      A   
ATOM   1873  CA  ALA A 285     -37.853   0.179   1.058  1.00 10.00      A   
ATOM   1874  CB  ALA A 285     -37.536   1.323   2.004  1.00 10.00      A   
ATOM   1875  C   ALA A 285     -38.661  -0.901   1.767  1.00 10.00      A   
ATOM   1876  O   ALA A 285     -38.113  -1.898   2.237  1.00 10.00      A   
ATOM   1877  N   LEU A 286     -39.973  -0.690   1.839  1.00 10.00      A   
ATOM   1878  HN  LEU A 286     -40.345   0.146   1.475  1.00 10.00      A   
ATOM   1879  CA  LEU A 286     -40.873  -1.654   2.453  1.00 10.00      A   
ATOM   1880  CB  LEU A 286     -42.295  -1.077   2.531  1.00 10.00      A   
ATOM   1881  CG  LEU A 286     -43.218  -1.615   3.638  1.00 10.00      A   
ATOM   1882  CD1 LEU A 286     -43.751  -3.000   3.302  1.00 10.00      A   
ATOM   1883  CD2 LEU A 286     -42.515  -1.616   4.986  1.00 10.00      A   
ATOM   1884  C   LEU A 286     -40.861  -2.914   1.600  1.00 10.00      A   
ATOM   1885  O   LEU A 286     -40.859  -4.033   2.114  1.00 10.00      A   
ATOM   1886  N   ALA A 287     -40.825  -2.713   0.287  1.00 10.00      A   
ATOM   1887  HN  ALA A 287     -40.826  -1.794  -0.054  1.00 10.00      A   
ATOM   1888  CA  ALA A 287     -40.788  -3.820  -0.656  1.00 10.00      A   
ATOM   1889  CB  ALA A 287     -40.975  -3.313  -2.076  1.00 10.00      A   
ATOM   1890  C   ALA A 287     -39.471  -4.574  -0.524  1.00 10.00      A   
ATOM   1891  O   ALA A 287     -39.434  -5.794  -0.641  1.00 10.00      A   
ATOM   1892  N   ASP A 288     -38.397  -3.834  -0.271  1.00 10.00      A   
ATOM   1893  HN  ASP A 288     -38.495  -2.860  -0.208  1.00 10.00      A   
ATOM   1894  CA  ASP A 288     -37.074  -4.425  -0.101  1.00 10.00      A   
ATOM   1895  CB  ASP A 288     -36.009  -3.331   0.040  1.00 10.00      A   
ATOM   1896  CG  ASP A 288     -34.604  -3.874   0.248  1.00 10.00      A   
ATOM   1897  OD1 ASP A 288     -34.112  -4.628  -0.620  1.00 10.00      A   
ATOM   1898  OD2 ASP A 288     -33.980  -3.528   1.272  1.00 10.00      A   
ATOM   1899  C   ASP A 288     -37.068  -5.339   1.117  1.00 10.00      A   
ATOM   1900  O   ASP A 288     -36.536  -6.445   1.070  1.00 10.00      A   
ATOM   1901  N   GLU A 289     -37.689  -4.881   2.201  1.00 10.00      A   
ATOM   1902  HN  GLU A 289     -38.091  -3.984   2.181  1.00 10.00      A   
ATOM   1903  CA  GLU A 289     -37.770  -5.678   3.420  1.00 10.00      A   
ATOM   1904  CB  GLU A 289     -38.386  -4.885   4.576  1.00 10.00      A   
ATOM   1905  CG  GLU A 289     -38.103  -5.495   5.941  1.00 10.00      A   
ATOM   1906  CD  GLU A 289     -38.925  -4.883   7.054  1.00 10.00      A   
ATOM   1907  OE1 GLU A 289     -39.781  -5.590   7.625  1.00 10.00      A   
ATOM   1908  OE2 GLU A 289     -38.707  -3.700   7.379  1.00 10.00      A   
ATOM   1909  C   GLU A 289     -38.573  -6.950   3.160  1.00 10.00      A   
ATOM   1910  O   GLU A 289     -38.206  -8.034   3.622  1.00 10.00      A   
ATOM   1911  N   GLU A 290     -39.659  -6.808   2.405  1.00 10.00      A   
ATOM   1912  HN  GLU A 290     -39.899  -5.911   2.080  1.00 10.00      A   
ATOM   1913  CA  GLU A 290     -40.507  -7.942   2.051  1.00 10.00      A   
ATOM   1914  CB  GLU A 290     -41.798  -7.453   1.390  1.00 10.00      A   
ATOM   1915  CG  GLU A 290     -42.833  -6.921   2.364  1.00 10.00      A   
ATOM   1916  CD  GLU A 290     -43.891  -7.950   2.700  1.00 10.00      A   
ATOM   1917  OE1 GLU A 290     -45.027  -7.818   2.201  1.00 10.00      A   
ATOM   1918  OE2 GLU A 290     -43.592  -8.896   3.457  1.00 10.00      A   
ATOM   1919  C   GLU A 290     -39.758  -8.871   1.099  1.00 10.00      A   
ATOM   1920  O   GLU A 290     -39.959 -10.085   1.100  1.00 10.00      A   
ATOM   1921  N   ASN A 291     -38.891  -8.279   0.289  1.00 10.00      A   
ATOM   1922  HN  ASN A 291     -38.799  -7.301   0.328  1.00 10.00      A   
ATOM   1923  CA  ASN A 291     -38.081  -9.021  -0.669  1.00 10.00      A   
ATOM   1924  CB  ASN A 291     -37.413  -8.047  -1.651  1.00 10.00      A   
ATOM   1925  CG  ASN A 291     -36.203  -8.624  -2.364  1.00 10.00      A   
ATOM   1926  OD1 ASN A 291     -35.076  -8.521  -1.880  1.00 10.00      A   
ATOM   1927  ND2 ASN A 291     -36.425  -9.224  -3.524  1.00 10.00      A   
ATOM   1928 HD21 ASN A 291     -37.347  -9.263  -3.858  1.00 10.00      A   
ATOM   1929 HD22 ASN A 291     -35.655  -9.604  -4.005  1.00 10.00      A   
ATOM   1930  C   ASN A 291     -37.034  -9.859   0.058  1.00 10.00      A   
ATOM   1931  O   ASN A 291     -36.695 -10.962  -0.374  1.00 10.00      A   
ATOM   1932  N   ARG A 292     -36.545  -9.332   1.179  1.00 10.00      A   
ATOM   1933  HN  ARG A 292     -36.861  -8.447   1.463  1.00 10.00      A   
ATOM   1934  CA  ARG A 292     -35.544 -10.024   1.986  1.00 10.00      A   
ATOM   1935  CB  ARG A 292     -34.911  -9.082   3.014  1.00 10.00      A   
ATOM   1936  CG  ARG A 292     -34.267  -7.839   2.424  1.00 10.00      A   
ATOM   1937  CD  ARG A 292     -33.224  -8.184   1.375  1.00 10.00      A   
ATOM   1938  NE  ARG A 292     -32.954  -7.049   0.494  1.00 10.00      A   
ATOM   1939  HE  ARG A 292     -33.683  -6.392   0.365  1.00 10.00      A   
ATOM   1940  CZ  ARG A 292     -31.803  -6.845  -0.139  1.00 10.00      A   
ATOM   1941  NH1 ARG A 292     -30.793  -7.695   0.004  1.00 10.00      A   
ATOM   1942 HH11 ARG A 292     -29.887  -7.526  -0.493  1.00 10.00      A   
ATOM   1943 HH12 ARG A 292     -30.897  -8.532   0.609  1.00 10.00      A   
ATOM   1944  NH2 ARG A 292     -31.668  -5.780  -0.914  1.00 10.00      A   
ATOM   1945 HH21 ARG A 292     -32.470  -5.104  -1.014  1.00 10.00      A   
ATOM   1946 HH22 ARG A 292     -30.776  -5.612  -1.432  1.00 10.00      A   
ATOM   1947  C   ARG A 292     -36.151 -11.226   2.697  1.00 10.00      A   
ATOM   1948  O   ARG A 292     -35.435 -12.096   3.185  1.00 10.00      A   
ATOM   1949  N   ALA A 293     -37.478 -11.265   2.761  1.00 10.00      A   
ATOM   1950  HN  ALA A 293     -38.000 -10.536   2.365  1.00 10.00      A   
ATOM   1951  CA  ALA A 293     -38.175 -12.372   3.403  1.00 10.00      A   
ATOM   1952  CB  ALA A 293     -39.639 -12.024   3.620  1.00 10.00      A   
ATOM   1953  C   ALA A 293     -38.040 -13.631   2.554  1.00 10.00      A   
ATOM   1954  O   ALA A 293     -38.117 -14.753   3.058  1.00 10.00      A   
ATOM   1955  N   ARG A 294     -37.813 -13.429   1.265  1.00 10.00      A   
ATOM   1956  HN  ARG A 294     -37.738 -12.510   0.933  1.00 10.00      A   
ATOM   1957  CB  ARG A 294     -38.616 -14.363  -0.845  1.00 10.00      A   
ATOM   1958  CG  ARG A 294     -38.832 -15.626  -1.660  1.00 10.00      A   
ATOM   1959  CD  ARG A 294     -39.683 -15.348  -2.886  1.00 10.00      A   
ATOM   1960  NE  ARG A 294     -39.882 -16.547  -3.695  1.00 10.00      A   
ATOM   1961  HE  ARG A 294     -39.995 -17.400  -3.214  1.00 10.00      A   
ATOM   1962  CZ  ARG A 294     -39.919 -16.552  -5.027  1.00 10.00      A   
ATOM   1963  NH1 ARG A 294     -39.767 -15.424  -5.712  1.00 10.00      A   
ATOM   1964 HH11 ARG A 294     -39.611 -14.518  -5.211  1.00 10.00      A   
ATOM   1965 HH12 ARG A 294     -39.798 -15.435  -6.755  1.00 10.00      A   
ATOM   1966  NH2 ARG A 294     -40.103 -17.693  -5.676  1.00 10.00      A   
ATOM   1967 HH21 ARG A 294     -40.140 -17.706  -6.719  1.00 10.00      A   
ATOM   1968 HH22 ARG A 294     -40.210 -18.586  -5.147  1.00 10.00      A   
ATOM   1969  CA  ARG A 294     -37.652 -14.528   0.331  1.00 10.00      A   
ATOM   1970  C   ARG A 294     -36.202 -14.575  -0.155  1.00 10.00      A   
ATOM   1971  O   ARG A 294     -35.960 -14.443  -1.375  1.00 10.00      A   
ATOM   1972  OXT ARG A 294     -35.302 -14.716   0.699  1.00 10.00      A   
ATOM   1973  C   GLY B   9      -5.183  -8.089  26.467  1.00 10.00      B   
ATOM   1974  O   GLY B   9      -6.303  -7.618  26.259  1.00 10.00      B   
ATOM   1975  N   GLY B   9      -3.620  -9.271  24.929  1.00 10.00      B   
ATOM   1976  HT1 GLY B   9      -3.790  -8.505  24.247  1.00 10.00      B   
ATOM   1977  HT2 GLY B   9      -3.467 -10.157  24.408  1.00 10.00      B   
ATOM   1978  HT3 GLY B   9      -2.760  -9.052  25.471  1.00 10.00      B   
ATOM   1979  CA  GLY B   9      -4.779  -9.411  25.844  1.00 10.00      B   
ATOM   1980  N   VAL B  10      -4.276  -7.488  27.234  1.00 10.00      B   
ATOM   1981  HN  VAL B  10      -3.400  -7.912  27.360  1.00 10.00      B   
ATOM   1982  CA  VAL B  10      -4.549  -6.211  27.887  1.00 10.00      B   
ATOM   1983  CB  VAL B  10      -3.438  -5.808  28.886  1.00 10.00      B   
ATOM   1984  CG1 VAL B  10      -3.544  -6.628  30.162  1.00 10.00      B   
ATOM   1985  CG2 VAL B  10      -2.057  -5.964  28.264  1.00 10.00      B   
ATOM   1986  C   VAL B  10      -4.750  -5.099  26.861  1.00 10.00      B   
ATOM   1987  O   VAL B  10      -3.874  -4.827  26.038  1.00 10.00      B   
ATOM   1988  N   MET B  11      -5.911  -4.465  26.912  1.00 10.00      B   
ATOM   1989  HN  MET B  11      -6.566  -4.720  27.596  1.00 10.00      B   
ATOM   1990  CA  MET B  11      -6.237  -3.394  25.984  1.00 10.00      B   
ATOM   1991  CB  MET B  11      -7.175  -3.909  24.890  1.00 10.00      B   
ATOM   1992  CG  MET B  11      -6.840  -3.405  23.496  1.00 10.00      B   
ATOM   1993  SD  MET B  11      -5.292  -4.090  22.871  1.00 10.00      B   
ATOM   1994  CE  MET B  11      -5.276  -3.445  21.201  1.00 10.00      B   
ATOM   1995  C   MET B  11      -6.883  -2.228  26.721  1.00 10.00      B   
ATOM   1996  O   MET B  11      -8.023  -2.325  27.175  1.00 10.00      B   
ATOM   1997  N   THR B  12      -6.147  -1.135  26.845  1.00 10.00      B   
ATOM   1998  HN  THR B  12      -5.247  -1.119  26.448  1.00 10.00      B   
ATOM   1999  CA  THR B  12      -6.643   0.048  27.531  1.00 10.00      B   
ATOM   2000  CB  THR B  12      -5.656   0.532  28.614  1.00 10.00      B   
ATOM   2001  OG1 THR B  12      -4.327   0.586  28.077  1.00 10.00      B   
ATOM   2002  HG1 THR B  12      -4.231  -0.075  27.382  1.00 10.00      B   
ATOM   2003  CG2 THR B  12      -5.676  -0.405  29.814  1.00 10.00      B   
ATOM   2004  C   THR B  12      -6.926   1.176  26.539  1.00 10.00      B   
ATOM   2005  O   THR B  12      -6.893   0.966  25.322  1.00 10.00      B   
ATOM   2006  N   ASP B  13      -7.185   2.372  27.059  1.00 10.00      B   
ATOM   2007  HN  ASP B  13      -7.171   2.485  28.036  1.00 10.00      B   
ATOM   2008  CA  ASP B  13      -7.484   3.526  26.218  1.00 10.00      B   
ATOM   2009  CB  ASP B  13      -7.943   4.724  27.048  1.00 10.00      B   
ATOM   2010  CG  ASP B  13      -9.318   4.530  27.653  1.00 10.00      B   
ATOM   2011  OD1 ASP B  13      -9.443   4.646  28.892  1.00 10.00      B   
ATOM   2012  OD2 ASP B  13     -10.278   4.249  26.902  1.00 10.00      B   
ATOM   2013  C   ASP B  13      -6.298   3.913  25.349  1.00 10.00      B   
ATOM   2014  O   ASP B  13      -6.474   4.346  24.212  1.00 10.00      B   
ATOM   2015  N   VAL B  14      -5.089   3.747  25.872  1.00 10.00      B   
ATOM   2016  HN  VAL B  14      -5.000   3.400  26.784  1.00 10.00      B   
ATOM   2017  CA  VAL B  14      -3.890   4.083  25.110  1.00 10.00      B   
ATOM   2018  CB  VAL B  14      -2.605   4.054  25.966  1.00 10.00      B   
ATOM   2019  CG1 VAL B  14      -2.641   5.150  27.017  1.00 10.00      B   
ATOM   2020  CG2 VAL B  14      -2.400   2.694  26.615  1.00 10.00      B   
ATOM   2021  C   VAL B  14      -3.740   3.160  23.903  1.00 10.00      B   
ATOM   2022  O   VAL B  14      -3.228   3.563  22.860  1.00 10.00      B   
ATOM   2023  N   HIS B  15      -4.221   1.930  24.046  1.00 10.00      B   
ATOM   2024  HN  HIS B  15      -4.636   1.677  24.897  1.00 10.00      B   
ATOM   2025  CA  HIS B  15      -4.151   0.947  22.975  1.00 10.00      B   
ATOM   2026  CB  HIS B  15      -4.512  -0.447  23.499  1.00 10.00      B   
ATOM   2027  CG  HIS B  15      -3.472  -1.056  24.391  1.00 10.00      B   
ATOM   2028  ND1 HIS B  15      -3.543  -0.942  25.761  1.00 10.00      B   
ATOM   2029  CD2 HIS B  15      -2.370  -1.773  24.062  1.00 10.00      B   
ATOM   2030  CE1 HIS B  15      -2.490  -1.590  26.231  1.00 10.00      B   
ATOM   2031  NE2 HIS B  15      -1.752  -2.109  25.241  1.00 10.00      B   
ATOM   2032  HE2 HIS B  15      -1.049  -2.786  25.343  1.00 10.00      B   
ATOM   2033  C   HIS B  15      -5.084   1.335  21.834  1.00 10.00      B   
ATOM   2034  O   HIS B  15      -4.704   1.288  20.663  1.00 10.00      B   
ATOM   2035  N   ARG B  16      -6.308   1.730  22.181  1.00 10.00      B   
ATOM   2036  HN  ARG B  16      -6.555   1.751  23.131  1.00 10.00      B   
ATOM   2037  CA  ARG B  16      -7.285   2.129  21.176  1.00 10.00      B   
ATOM   2038  CB  ARG B  16      -8.714   2.143  21.734  1.00 10.00      B   
ATOM   2039  CG  ARG B  16      -8.922   3.039  22.943  1.00 10.00      B   
ATOM   2040  CD  ARG B  16     -10.326   2.897  23.505  1.00 10.00      B   
ATOM   2041  NE  ARG B  16     -10.682   1.499  23.745  1.00 10.00      B   
ATOM   2042  HE  ARG B  16     -10.635   0.884  22.975  1.00 10.00      B   
ATOM   2043  CZ  ARG B  16     -11.081   1.017  24.920  1.00 10.00      B   
ATOM   2044  NH1 ARG B  16     -11.130   1.802  25.991  1.00 10.00      B   
ATOM   2045 HH11 ARG B  16     -10.845   2.810  25.925  1.00 10.00      B   
ATOM   2046 HH12 ARG B  16     -11.459   1.423  26.905  1.00 10.00      B   
ATOM   2047  NH2 ARG B  16     -11.419  -0.261  25.022  1.00 10.00      B   
ATOM   2048 HH21 ARG B  16     -11.373  -0.885  24.184  1.00 10.00      B   
ATOM   2049 HH22 ARG B  16     -11.736  -0.652  25.936  1.00 10.00      B   
ATOM   2050  C   ARG B  16      -6.914   3.469  20.552  1.00 10.00      B   
ATOM   2051  O   ARG B  16      -7.161   3.695  19.371  1.00 10.00      B   
ATOM   2052  N   ARG B  17      -6.306   4.345  21.348  1.00 10.00      B   
ATOM   2053  HN  ARG B  17      -6.146   4.106  22.288  1.00 10.00      B   
ATOM   2054  CA  ARG B  17      -5.884   5.655  20.867  1.00 10.00      B   
ATOM   2055  CB  ARG B  17      -5.441   6.547  22.034  1.00 10.00      B   
ATOM   2056  CG  ARG B  17      -4.814   7.871  21.621  1.00 10.00      B   
ATOM   2057  CD  ARG B  17      -5.789   8.751  20.858  1.00 10.00      B   
ATOM   2058  NE  ARG B  17      -5.132   9.945  20.327  1.00 10.00      B   
ATOM   2059  HE  ARG B  17      -4.161   9.893  20.181  1.00 10.00      B   
ATOM   2060  CZ  ARG B  17      -5.765  11.081  20.036  1.00 10.00      B   
ATOM   2061  NH1 ARG B  17      -7.078  11.184  20.217  1.00 10.00      B   
ATOM   2062 HH11 ARG B  17      -7.628  10.374  20.585  1.00 10.00      B   
ATOM   2063 HH12 ARG B  17      -7.574  12.077  19.994  1.00 10.00      B   
ATOM   2064  NH2 ARG B  17      -5.080  12.118  19.568  1.00 10.00      B   
ATOM   2065 HH21 ARG B  17      -5.571  13.010  19.334  1.00 10.00      B   
ATOM   2066 HH22 ARG B  17      -4.046  12.048  19.434  1.00 10.00      B   
ATOM   2067  C   ARG B  17      -4.764   5.513  19.839  1.00 10.00      B   
ATOM   2068  O   ARG B  17      -4.735   6.229  18.838  1.00 10.00      B   
ATOM   2069  N   PHE B  18      -3.849   4.582  20.086  1.00 10.00      B   
ATOM   2070  HN  PHE B  18      -3.913   4.050  20.908  1.00 10.00      B   
ATOM   2071  CA  PHE B  18      -2.744   4.345  19.169  1.00 10.00      B   
ATOM   2072  CB  PHE B  18      -1.718   3.397  19.793  1.00 10.00      B   
ATOM   2073  CG  PHE B  18      -0.378   3.417  19.113  1.00 10.00      B   
ATOM   2074  CD1 PHE B  18      -0.064   2.483  18.140  1.00 10.00      B   
ATOM   2075  CD2 PHE B  18       0.570   4.368  19.452  1.00 10.00      B   
ATOM   2076  CE1 PHE B  18       1.168   2.498  17.516  1.00 10.00      B   
ATOM   2077  CE2 PHE B  18       1.804   4.390  18.833  1.00 10.00      B   
ATOM   2078  CZ  PHE B  18       2.104   3.454  17.863  1.00 10.00      B   
ATOM   2079  C   PHE B  18      -3.269   3.776  17.856  1.00 10.00      B   
ATOM   2080  O   PHE B  18      -2.943   4.272  16.777  1.00 10.00      B   
ATOM   2081  N   LEU B  19      -4.106   2.748  17.960  1.00 10.00      B   
ATOM   2082  HN  LEU B  19      -4.326   2.400  18.853  1.00 10.00      B   
ATOM   2083  CA  LEU B  19      -4.694   2.115  16.785  1.00 10.00      B   
ATOM   2084  CB  LEU B  19      -5.504   0.879  17.186  1.00 10.00      B   
ATOM   2085  CG  LEU B  19      -4.709  -0.322  17.705  1.00 10.00      B   
ATOM   2086  CD1 LEU B  19      -5.655  -1.416  18.168  1.00 10.00      B   
ATOM   2087  CD2 LEU B  19      -3.767  -0.851  16.633  1.00 10.00      B   
ATOM   2088  C   LEU B  19      -5.584   3.098  16.029  1.00 10.00      B   
ATOM   2089  O   LEU B  19      -5.743   2.995  14.813  1.00 10.00      B   
ATOM   2090  N   GLN B  20      -6.152   4.050  16.761  1.00 10.00      B   
ATOM   2091  HN  GLN B  20      -5.985   4.065  17.727  1.00 10.00      B   
ATOM   2092  CA  GLN B  20      -7.023   5.063  16.183  1.00 10.00      B   
ATOM   2093  CB  GLN B  20      -7.443   6.071  17.251  1.00 10.00      B   
ATOM   2094  CG  GLN B  20      -8.924   6.055  17.571  1.00 10.00      B   
ATOM   2095  CD  GLN B  20      -9.339   7.232  18.421  1.00 10.00      B   
ATOM   2096  OE1 GLN B  20      -9.355   7.151  19.648  1.00 10.00      B   
ATOM   2097  NE2 GLN B  20      -9.682   8.334  17.774  1.00 10.00      B   
ATOM   2098 HE21 GLN B  20      -9.653   8.324  16.792  1.00 10.00      B   
ATOM   2099 HE22 GLN B  20      -9.941   9.121  18.302  1.00 10.00      B   
ATOM   2100  C   GLN B  20      -6.339   5.795  15.040  1.00 10.00      B   
ATOM   2101  O   GLN B  20      -6.776   5.722  13.890  1.00 10.00      B   
ATOM   2102  N   LEU B  21      -5.253   6.482  15.359  1.00 10.00      B   
ATOM   2103  HN  LEU B  21      -4.936   6.473  16.288  1.00 10.00      B   
ATOM   2104  CA  LEU B  21      -4.514   7.242  14.364  1.00 10.00      B   
ATOM   2105  CB  LEU B  21      -3.563   8.232  15.042  1.00 10.00      B   
ATOM   2106  CG  LEU B  21      -4.213   9.245  15.993  1.00 10.00      B   
ATOM   2107  CD1 LEU B  21      -3.165  10.155  16.611  1.00 10.00      B   
ATOM   2108  CD2 LEU B  21      -5.273  10.063  15.272  1.00 10.00      B   
ATOM   2109  C   LEU B  21      -3.759   6.323  13.413  1.00 10.00      B   
ATOM   2110  O   LEU B  21      -3.618   6.623  12.228  1.00 10.00      B   
ATOM   2111  N   LEU B  22      -3.308   5.186  13.930  1.00 10.00      B   
ATOM   2112  HN  LEU B  22      -3.474   4.994  14.879  1.00 10.00      B   
ATOM   2113  CA  LEU B  22      -2.568   4.217  13.128  1.00 10.00      B   
ATOM   2114  CB  LEU B  22      -2.108   3.043  13.997  1.00 10.00      B   
ATOM   2115  CG  LEU B  22      -1.204   2.006  13.322  1.00 10.00      B   
ATOM   2116  CD1 LEU B  22       0.142   2.615  12.962  1.00 10.00      B   
ATOM   2117  CD2 LEU B  22      -1.020   0.792  14.219  1.00 10.00      B   
ATOM   2118  C   LEU B  22      -3.407   3.707  11.959  1.00 10.00      B   
ATOM   2119  O   LEU B  22      -2.902   3.531  10.852  1.00 10.00      B   
ATOM   2120  N   MET B  23      -4.689   3.473  12.208  1.00 10.00      B   
ATOM   2121  HN  MET B  23      -5.039   3.617  13.115  1.00 10.00      B   
ATOM   2122  CA  MET B  23      -5.584   2.984  11.167  1.00 10.00      B   
ATOM   2123  CB  MET B  23      -6.741   2.194  11.779  1.00 10.00      B   
ATOM   2124  CG  MET B  23      -7.487   1.316  10.790  1.00 10.00      B   
ATOM   2125  SD  MET B  23      -8.396  -0.017  11.596  1.00 10.00      B   
ATOM   2126  CE  MET B  23      -9.194  -0.778  10.184  1.00 10.00      B   
ATOM   2127  C   MET B  23      -6.104   4.127  10.295  1.00 10.00      B   
ATOM   2128  O   MET B  23      -6.632   3.901   9.207  1.00 10.00      B   
ATOM   2129  N   THR B  24      -5.945   5.355  10.773  1.00 10.00      B   
ATOM   2130  HN  THR B  24      -5.511   5.478  11.641  1.00 10.00      B   
ATOM   2131  CA  THR B  24      -6.389   6.526  10.030  1.00 10.00      B   
ATOM   2132  CB  THR B  24      -6.589   7.738  10.964  1.00 10.00      B   
ATOM   2133  OG1 THR B  24      -7.503   7.387  12.013  1.00 10.00      B   
ATOM   2134  HG1 THR B  24      -7.131   6.660  12.531  1.00 10.00      B   
ATOM   2135  CG2 THR B  24      -7.149   8.928  10.198  1.00 10.00      B   
ATOM   2136  C   THR B  24      -5.383   6.873   8.929  1.00 10.00      B   
ATOM   2137  O   THR B  24      -5.762   7.317   7.845  1.00 10.00      B   
ATOM   2138  N   HIS B  25      -4.105   6.651   9.208  1.00 10.00      B   
ATOM   2139  HN  HIS B  25      -3.864   6.290  10.088  1.00 10.00      B   
ATOM   2140  CA  HIS B  25      -3.049   6.936   8.244  1.00 10.00      B   
ATOM   2141  CB  HIS B  25      -1.852   7.597   8.936  1.00 10.00      B   
ATOM   2142  CG  HIS B  25      -2.143   8.973   9.457  1.00 10.00      B   
ATOM   2143  ND1 HIS B  25      -2.481   9.185  10.772  1.00 10.00      B   
ATOM   2144  CD2 HIS B  25      -2.144  10.159   8.801  1.00 10.00      B   
ATOM   2145  CE1 HIS B  25      -2.681  10.483  10.888  1.00 10.00      B   
ATOM   2146  NE2 HIS B  25      -2.490  11.116   9.723  1.00 10.00      B   
ATOM   2147  HE2 HIS B  25      -2.792  12.024   9.514  1.00 10.00      B   
ATOM   2148  C   HIS B  25      -2.609   5.664   7.523  1.00 10.00      B   
ATOM   2149  O   HIS B  25      -3.153   4.583   7.762  1.00 10.00      B   
ATOM   2150  N   GLY B  26      -1.635   5.796   6.635  1.00 10.00      B   
ATOM   2151  HN  GLY B  26      -1.245   6.682   6.474  1.00 10.00      B   
ATOM   2152  CA  GLY B  26      -1.145   4.647   5.902  1.00 10.00      B   
ATOM   2153  C   GLY B  26       0.032   3.996   6.598  1.00 10.00      B   
ATOM   2154  O   GLY B  26      -0.016   2.816   6.945  1.00 10.00      B   
ATOM   2155  N   VAL B  27       1.090   4.770   6.807  1.00 10.00      B   
ATOM   2156  HN  VAL B  27       1.065   5.708   6.510  1.00 10.00      B   
ATOM   2157  CA  VAL B  27       2.284   4.270   7.472  1.00 10.00      B   
ATOM   2158  CB  VAL B  27       3.270   3.604   6.477  1.00 10.00      B   
ATOM   2159  CG1 VAL B  27       3.766   4.591   5.429  1.00 10.00      B   
ATOM   2160  CG2 VAL B  27       4.433   2.944   7.206  1.00 10.00      B   
ATOM   2161  C   VAL B  27       2.975   5.390   8.245  1.00 10.00      B   
ATOM   2162  O   VAL B  27       3.071   6.520   7.767  1.00 10.00      B   
ATOM   2163  N   LEU B  28       3.434   5.076   9.446  1.00 10.00      B   
ATOM   2164  HN  LEU B  28       3.330   4.160   9.776  1.00 10.00      B   
ATOM   2165  CA  LEU B  28       4.108   6.055  10.283  1.00 10.00      B   
ATOM   2166  CB  LEU B  28       3.417   6.145  11.646  1.00 10.00      B   
ATOM   2167  CG  LEU B  28       1.941   6.556  11.638  1.00 10.00      B   
ATOM   2168  CD1 LEU B  28       1.380   6.541  13.052  1.00 10.00      B   
ATOM   2169  CD2 LEU B  28       1.765   7.930  11.008  1.00 10.00      B   
ATOM   2170  C   LEU B  28       5.572   5.675  10.462  1.00 10.00      B   
ATOM   2171  O   LEU B  28       5.905   4.490  10.516  1.00 10.00      B   
ATOM   2172  N   GLU B  29       6.442   6.675  10.541  1.00 10.00      B   
ATOM   2173  HN  GLU B  29       6.118   7.602  10.485  1.00 10.00      B   
ATOM   2174  CA  GLU B  29       7.869   6.431  10.715  1.00 10.00      B   
ATOM   2175  CB  GLU B  29       8.687   7.571  10.113  1.00 10.00      B   
ATOM   2176  CG  GLU B  29       9.131   7.320   8.684  1.00 10.00      B   
ATOM   2177  CD  GLU B  29       9.792   8.531   8.065  1.00 10.00      B   
ATOM   2178  OE1 GLU B  29       9.260   9.049   7.065  1.00 10.00      B   
ATOM   2179  OE2 GLU B  29      10.842   8.970   8.581  1.00 10.00      B   
ATOM   2180  C   GLU B  29       8.230   6.244  12.186  1.00 10.00      B   
ATOM   2181  O   GLU B  29       7.358   6.261  13.060  1.00 10.00      B   
ATOM   2182  N   GLU B  30       9.525   6.084  12.450  1.00 10.00      B   
ATOM   2183  HN  GLU B  30      10.164   6.101  11.707  1.00 10.00      B   
ATOM   2184  CA  GLU B  30      10.028   5.886  13.808  1.00 10.00      B   
ATOM   2185  CB  GLU B  30      11.551   5.723  13.782  1.00 10.00      B   
ATOM   2186  CG  GLU B  30      12.188   5.559  15.152  1.00 10.00      B   
ATOM   2187  CD  GLU B  30      13.684   5.790  15.129  1.00 10.00      B   
ATOM   2188  OE1 GLU B  30      14.139   6.691  14.396  1.00 10.00      B   
ATOM   2189  OE2 GLU B  30      14.409   5.080  15.856  1.00 10.00      B   
ATOM   2190  C   GLU B  30       9.640   7.049  14.718  1.00 10.00      B   
ATOM   2191  O   GLU B  30       9.142   6.850  15.825  1.00 10.00      B   
ATOM   2192  N   TRP B  31       9.861   8.265  14.241  1.00 10.00      B   
ATOM   2193  HN  TRP B  31      10.255   8.365  13.350  1.00 10.00      B   
ATOM   2194  CA  TRP B  31       9.532   9.454  15.016  1.00 10.00      B   
ATOM   2195  CB  TRP B  31      10.165  10.710  14.404  1.00 10.00      B   
ATOM   2196  CG  TRP B  31       9.968  10.839  12.924  1.00 10.00      B   
ATOM   2197  CD1 TRP B  31      10.702  10.235  11.943  1.00 10.00      B   
ATOM   2198  CD2 TRP B  31       8.981  11.632  12.254  1.00 10.00      B   
ATOM   2199  NE1 TRP B  31      10.223  10.590  10.708  1.00 10.00      B   
ATOM   2200  HE1 TRP B  31      10.582  10.273   9.839  1.00 10.00      B   
ATOM   2201  CE2 TRP B  31       9.168  11.449  10.870  1.00 10.00      B   
ATOM   2202  CE3 TRP B  31       7.952  12.471  12.690  1.00 10.00      B   
ATOM   2203  CZ2 TRP B  31       8.370  12.080   9.920  1.00 10.00      B   
ATOM   2204  CZ3 TRP B  31       7.161  13.097  11.746  1.00 10.00      B   
ATOM   2205  CH2 TRP B  31       7.373  12.896  10.378  1.00 10.00      B   
ATOM   2206  C   TRP B  31       8.021   9.612  15.164  1.00 10.00      B   
ATOM   2207  O   TRP B  31       7.537  10.105  16.182  1.00 10.00      B   
ATOM   2208  N   ASP B  32       7.288   9.168  14.148  1.00 10.00      B   
ATOM   2209  HN  ASP B  32       7.740   8.774  13.373  1.00 10.00      B   
ATOM   2210  CA  ASP B  32       5.830   9.250  14.149  1.00 10.00      B   
ATOM   2211  CB  ASP B  32       5.263   8.770  12.814  1.00 10.00      B   
ATOM   2212  CG  ASP B  32       5.009   9.885  11.825  1.00 10.00      B   
ATOM   2213  OD1 ASP B  32       5.623   9.862  10.738  1.00 10.00      B   
ATOM   2214  OD2 ASP B  32       4.183  10.774  12.122  1.00 10.00      B   
ATOM   2215  C   ASP B  32       5.237   8.406  15.265  1.00 10.00      B   
ATOM   2216  O   ASP B  32       4.482   8.907  16.099  1.00 10.00      B   
ATOM   2217  N   VAL B  33       5.590   7.122  15.281  1.00 10.00      B   
ATOM   2218  HN  VAL B  33       6.206   6.785  14.591  1.00 10.00      B   
ATOM   2219  CA  VAL B  33       5.083   6.204  16.294  1.00 10.00      B   
ATOM   2220  CB  VAL B  33       5.467   4.729  16.032  1.00 10.00      B   
ATOM   2221  CG1 VAL B  33       4.792   4.218  14.768  1.00 10.00      B   
ATOM   2222  CG2 VAL B  33       6.976   4.552  15.944  1.00 10.00      B   
ATOM   2223  C   VAL B  33       5.494   6.629  17.700  1.00 10.00      B   
ATOM   2224  O   VAL B  33       4.732   6.464  18.650  1.00 10.00      B   
ATOM   2225  N   LYS B  34       6.691   7.192  17.830  1.00 10.00      B   
ATOM   2226  HN  LYS B  34       7.265   7.293  17.039  1.00 10.00      B   
ATOM   2227  CA  LYS B  34       7.170   7.651  19.126  1.00 10.00      B   
ATOM   2228  CB  LYS B  34       8.656   8.017  19.070  1.00 10.00      B   
ATOM   2229  CG  LYS B  34       9.284   8.249  20.437  1.00 10.00      B   
ATOM   2230  CD  LYS B  34       9.258   6.984  21.283  1.00 10.00      B   
ATOM   2231  CE  LYS B  34       9.569   7.290  22.741  1.00 10.00      B   
ATOM   2232  NZ  LYS B  34       9.649   6.056  23.567  1.00 10.00      B   
ATOM   2233  HZ1 LYS B  34       9.813   6.303  24.564  1.00 10.00      B   
ATOM   2234  HZ2 LYS B  34      10.432   5.456  23.242  1.00 10.00      B   
ATOM   2235  HZ3 LYS B  34       8.761   5.516  23.496  1.00 10.00      B   
ATOM   2236  C   LYS B  34       6.340   8.840  19.601  1.00 10.00      B   
ATOM   2237  O   LYS B  34       5.965   8.928  20.773  1.00 10.00      B   
ATOM   2238  N   ARG B  35       6.041   9.748  18.677  1.00 10.00      B   
ATOM   2239  HN  ARG B  35       6.368   9.623  17.758  1.00 10.00      B   
ATOM   2240  CA  ARG B  35       5.239  10.925  18.992  1.00 10.00      B   
ATOM   2241  CB  ARG B  35       5.255  11.924  17.834  1.00 10.00      B   
ATOM   2242  CG  ARG B  35       6.569  12.668  17.674  1.00 10.00      B   
ATOM   2243  CD  ARG B  35       6.565  13.536  16.428  1.00 10.00      B   
ATOM   2244  NE  ARG B  35       5.680  14.692  16.566  1.00 10.00      B   
ATOM   2245  HE  ARG B  35       4.878  14.584  17.127  1.00 10.00      B   
ATOM   2246  CZ  ARG B  35       5.904  15.871  15.987  1.00 10.00      B   
ATOM   2247  NH1 ARG B  35       6.968  16.044  15.211  1.00 10.00      B   
ATOM   2248 HH11 ARG B  35       7.146  16.969  14.763  1.00 10.00      B   
ATOM   2249 HH12 ARG B  35       7.632  15.257  15.044  1.00 10.00      B   
ATOM   2250  NH2 ARG B  35       5.060  16.878  16.179  1.00 10.00      B   
ATOM   2251 HH21 ARG B  35       4.219  16.751  16.787  1.00 10.00      B   
ATOM   2252 HH22 ARG B  35       5.234  17.802  15.728  1.00 10.00      B   
ATOM   2253  C   ARG B  35       3.809  10.514  19.306  1.00 10.00      B   
ATOM   2254  O   ARG B  35       3.160  11.092  20.177  1.00 10.00      B   
ATOM   2255  N   LEU B  36       3.328   9.509  18.589  1.00 10.00      B   
ATOM   2256  HN  LEU B  36       3.890   9.111  17.888  1.00 10.00      B   
ATOM   2257  CA  LEU B  36       1.984   8.996  18.797  1.00 10.00      B   
ATOM   2258  CB  LEU B  36       1.621   7.987  17.705  1.00 10.00      B   
ATOM   2259  CG  LEU B  36       0.257   8.177  17.041  1.00 10.00      B   
ATOM   2260  CD1 LEU B  36       0.321   9.287  16.004  1.00 10.00      B   
ATOM   2261  CD2 LEU B  36      -0.223   6.877  16.415  1.00 10.00      B   
ATOM   2262  C   LEU B  36       1.888   8.333  20.166  1.00 10.00      B   
ATOM   2263  O   LEU B  36       0.895   8.491  20.874  1.00 10.00      B   
ATOM   2264  N   GLN B  37       2.938   7.601  20.531  1.00 10.00      B   
ATOM   2265  HN  GLN B  37       3.694   7.509  19.907  1.00 10.00      B   
ATOM   2266  CA  GLN B  37       2.999   6.910  21.814  1.00 10.00      B   
ATOM   2267  CB  GLN B  37       4.325   6.158  21.946  1.00 10.00      B   
ATOM   2268  CG  GLN B  37       4.338   5.091  23.028  1.00 10.00      B   
ATOM   2269  CD  GLN B  37       5.661   5.016  23.769  1.00 10.00      B   
ATOM   2270  OE1 GLN B  37       6.712   5.394  23.244  1.00 10.00      B   
ATOM   2271  NE2 GLN B  37       5.625   4.515  24.993  1.00 10.00      B   
ATOM   2272 HE21 GLN B  37       4.757   4.219  25.351  1.00 10.00      B   
ATOM   2273 HE22 GLN B  37       6.464   4.460  25.495  1.00 10.00      B   
ATOM   2274  C   GLN B  37       2.847   7.897  22.967  1.00 10.00      B   
ATOM   2275  O   GLN B  37       1.982   7.733  23.831  1.00 10.00      B   
ATOM   2276  N   THR B  38       3.680   8.932  22.967  1.00 10.00      B   
ATOM   2277  HN  THR B  38       4.345   9.016  22.248  1.00 10.00      B   
ATOM   2278  CA  THR B  38       3.629   9.940  24.014  1.00 10.00      B   
ATOM   2279  CB  THR B  38       4.854  10.888  24.003  1.00 10.00      B   
ATOM   2280  OG1 THR B  38       4.741  11.852  25.059  1.00 10.00      B   
ATOM   2281  HG1 THR B  38       3.939  11.677  25.567  1.00 10.00      B   
ATOM   2282  CG2 THR B  38       4.986  11.612  22.672  1.00 10.00      B   
ATOM   2283  C   THR B  38       2.322  10.731  23.959  1.00 10.00      B   
ATOM   2284  O   THR B  38       1.829  11.195  24.988  1.00 10.00      B   
ATOM   2285  N   HIS B  39       1.757  10.871  22.762  1.00 10.00      B   
ATOM   2286  HN  HIS B  39       2.199  10.488  21.973  1.00 10.00      B   
ATOM   2287  CA  HIS B  39       0.502  11.592  22.598  1.00 10.00      B   
ATOM   2288  CB  HIS B  39       0.180  11.822  21.120  1.00 10.00      B   
ATOM   2289  CG  HIS B  39      -0.819  12.918  20.891  1.00 10.00      B   
ATOM   2290  ND1 HIS B  39      -1.919  12.736  20.088  1.00 10.00      B   
ATOM   2291  CD2 HIS B  39      -0.828  14.183  21.379  1.00 10.00      B   
ATOM   2292  CE1 HIS B  39      -2.567  13.887  20.105  1.00 10.00      B   
ATOM   2293  NE2 HIS B  39      -1.947  14.791  20.871  1.00 10.00      B   
ATOM   2294  HE2 HIS B  39      -2.329  15.639  21.183  1.00 10.00      B   
ATOM   2295  C   HIS B  39      -0.630  10.827  23.271  1.00 10.00      B   
ATOM   2296  O   HIS B  39      -1.461  11.415  23.960  1.00 10.00      B   
ATOM   2297  N   CYS B  40      -0.645   9.512  23.080  1.00 10.00      B   
ATOM   2298  HN  CYS B  40       0.044   9.103  22.511  1.00 10.00      B   
ATOM   2299  CA  CYS B  40      -1.663   8.662  23.681  1.00 10.00      B   
ATOM   2300  CB  CYS B  40      -1.462   7.207  23.253  1.00 10.00      B   
ATOM   2301  SG  CYS B  40      -1.512   6.943  21.466  1.00 10.00      B   
ATOM   2302  HG  CYS B  40      -0.433   7.513  20.940  1.00 10.00      B   
ATOM   2303  C   CYS B  40      -1.608   8.774  25.200  1.00 10.00      B   
ATOM   2304  O   CYS B  40      -2.638   8.783  25.874  1.00 10.00      B   
ATOM   2305  N   TYR B  41      -0.395   8.882  25.728  1.00 10.00      B   
ATOM   2306  HN  TYR B  41       0.388   8.874  25.134  1.00 10.00      B   
ATOM   2307  CA  TYR B  41      -0.194   9.002  27.163  1.00 10.00      B   
ATOM   2308  CB  TYR B  41       1.278   8.787  27.529  1.00 10.00      B   
ATOM   2309  CG  TYR B  41       1.771   7.363  27.352  1.00 10.00      B   
ATOM   2310  CD1 TYR B  41       0.943   6.367  26.844  1.00 10.00      B   
ATOM   2311  CD2 TYR B  41       3.070   7.016  27.695  1.00 10.00      B   
ATOM   2312  CE1 TYR B  41       1.394   5.071  26.687  1.00 10.00      B   
ATOM   2313  CE2 TYR B  41       3.529   5.723  27.541  1.00 10.00      B   
ATOM   2314  CZ  TYR B  41       2.688   4.755  27.035  1.00 10.00      B   
ATOM   2315  OH  TYR B  41       3.143   3.466  26.883  1.00 10.00      B   
ATOM   2316  HH  TYR B  41       3.076   3.005  27.727  1.00 10.00      B   
ATOM   2317  C   TYR B  41      -0.675  10.360  27.666  1.00 10.00      B   
ATOM   2318  O   TYR B  41      -1.177  10.473  28.782  1.00 10.00      B   
ATOM   2319  N   LYS B  42      -0.516  11.385  26.835  1.00 10.00      B   
ATOM   2320  HN  LYS B  42      -0.099  11.232  25.961  1.00 10.00      B   
ATOM   2321  CA  LYS B  42      -0.941  12.734  27.190  1.00 10.00      B   
ATOM   2322  CB  LYS B  42      -0.306  13.770  26.260  1.00 10.00      B   
ATOM   2323  CG  LYS B  42       1.179  13.996  26.494  1.00 10.00      B   
ATOM   2324  CD  LYS B  42       1.732  15.037  25.535  1.00 10.00      B   
ATOM   2325  CE  LYS B  42       3.213  15.294  25.776  1.00 10.00      B   
ATOM   2326  NZ  LYS B  42       3.472  15.858  27.128  1.00 10.00      B   
ATOM   2327  HZ1 LYS B  42       3.262  15.150  27.859  1.00 10.00      B   
ATOM   2328  HZ2 LYS B  42       2.871  16.692  27.292  1.00 10.00      B   
ATOM   2329  HZ3 LYS B  42       4.468  16.144  27.216  1.00 10.00      B   
ATOM   2330  C   LYS B  42      -2.459  12.846  27.152  1.00 10.00      B   
ATOM   2331  O   LYS B  42      -3.066  13.459  28.032  1.00 10.00      B   
ATOM   2332  N   VAL B  43      -3.067  12.258  26.123  1.00 10.00      B   
ATOM   2333  HN  VAL B  43      -2.521  11.804  25.441  1.00 10.00      B   
ATOM   2334  CA  VAL B  43      -4.518  12.279  25.975  1.00 10.00      B   
ATOM   2335  CB  VAL B  43      -4.962  11.661  24.631  1.00 10.00      B   
ATOM   2336  CG1 VAL B  43      -6.480  11.602  24.534  1.00 10.00      B   
ATOM   2337  CG2 VAL B  43      -4.384  12.450  23.467  1.00 10.00      B   
ATOM   2338  C   VAL B  43      -5.165  11.517  27.126  1.00 10.00      B   
ATOM   2339  O   VAL B  43      -6.155  11.962  27.708  1.00 10.00      B   
ATOM   2340  N   HIS B  44      -4.587  10.374  27.454  1.00 10.00      B   
ATOM   2341  HN  HIS B  44      -3.800  10.077  26.951  1.00 10.00      B   
ATOM   2342  CA  HIS B  44      -5.084   9.543  28.541  1.00 10.00      B   
ATOM   2343  CB  HIS B  44      -4.882   8.062  28.196  1.00 10.00      B   
ATOM   2344  CG  HIS B  44      -5.280   7.106  29.279  1.00 10.00      B   
ATOM   2345  ND1 HIS B  44      -6.599   6.845  29.556  1.00 10.00      B   
ATOM   2346  CD2 HIS B  44      -4.497   6.378  30.115  1.00 10.00      B   
ATOM   2347  CE1 HIS B  44      -6.591   5.973  30.545  1.00 10.00      B   
ATOM   2348  NE2 HIS B  44      -5.344   5.660  30.917  1.00 10.00      B   
ATOM   2349  HE2 HIS B  44      -5.091   5.192  31.742  1.00 10.00      B   
ATOM   2350  C   HIS B  44      -4.367   9.892  29.843  1.00 10.00      B   
ATOM   2351  O   HIS B  44      -3.830  10.994  29.993  1.00 10.00      B   
ATOM   2352  N   ASN B  47      -1.794   3.022  30.367  1.00 10.00      B   
ATOM   2353  HN  ASN B  47      -2.043   2.368  29.678  1.00 10.00      B   
ATOM   2354  CA  ASN B  47      -0.937   2.589  31.465  1.00 10.00      B   
ATOM   2355  CB  ASN B  47      -1.444   3.117  32.810  1.00 10.00      B   
ATOM   2356  CG  ASN B  47      -1.128   4.584  33.035  1.00 10.00      B   
ATOM   2357  OD1 ASN B  47      -1.977   5.453  32.835  1.00 10.00      B   
ATOM   2358  ND2 ASN B  47       0.092   4.871  33.467  1.00 10.00      B   
ATOM   2359 HD21 ASN B  47       0.717   4.130  33.619  1.00 10.00      B   
ATOM   2360 HD22 ASN B  47       0.323   5.814  33.616  1.00 10.00      B   
ATOM   2361  C   ASN B  47      -0.832   1.069  31.501  1.00 10.00      B   
ATOM   2362  O   ASN B  47      -1.733   0.383  31.998  1.00 10.00      B   
ATOM   2363  N   ALA B  48       0.259   0.549  30.957  1.00 10.00      B   
ATOM   2364  HN  ALA B  48       0.934   1.152  30.566  1.00 10.00      B   
ATOM   2365  CA  ALA B  48       0.497  -0.885  30.926  1.00 10.00      B   
ATOM   2366  CB  ALA B  48      -0.213  -1.519  29.738  1.00 10.00      B   
ATOM   2367  C   ALA B  48       1.992  -1.163  30.856  1.00 10.00      B   
ATOM   2368  O   ALA B  48       2.777  -0.285  30.491  1.00 10.00      B   
ATOM   2369  N   THR B  49       2.384  -2.376  31.212  1.00 10.00      B   
ATOM   2370  HN  THR B  49       1.717  -3.031  31.508  1.00 10.00      B   
ATOM   2371  CA  THR B  49       3.784  -2.756  31.176  1.00 10.00      B   
ATOM   2372  CB  THR B  49       4.097  -3.938  32.126  1.00 10.00      B   
ATOM   2373  OG1 THR B  49       5.429  -4.421  31.898  1.00 10.00      B   
ATOM   2374  HG1 THR B  49       5.394  -5.169  31.284  1.00 10.00      B   
ATOM   2375  CG2 THR B  49       3.106  -5.078  31.945  1.00 10.00      B   
ATOM   2376  C   THR B  49       4.222  -3.078  29.752  1.00 10.00      B   
ATOM   2377  O   THR B  49       3.673  -3.972  29.106  1.00 10.00      B   
ATOM   2378  N   VAL B  50       5.194  -2.327  29.258  1.00 10.00      B   
ATOM   2379  HN  VAL B  50       5.584  -1.616  29.815  1.00 10.00      B   
ATOM   2380  CA  VAL B  50       5.703  -2.537  27.916  1.00 10.00      B   
ATOM   2381  CB  VAL B  50       6.190  -1.224  27.260  1.00 10.00      B   
ATOM   2382  CG1 VAL B  50       5.018  -0.285  27.007  1.00 10.00      B   
ATOM   2383  CG2 VAL B  50       7.248  -0.541  28.115  1.00 10.00      B   
ATOM   2384  C   VAL B  50       6.822  -3.573  27.918  1.00 10.00      B   
ATOM   2385  O   VAL B  50       7.685  -3.579  28.799  1.00 10.00      B   
ATOM   2386  N   ASP B  51       6.783  -4.463  26.942  1.00 10.00      B   
ATOM   2387  HN  ASP B  51       6.053  -4.421  26.285  1.00 10.00      B   
ATOM   2388  CA  ASP B  51       7.786  -5.509  26.812  1.00 10.00      B   
ATOM   2389  CB  ASP B  51       7.243  -6.690  25.993  1.00 10.00      B   
ATOM   2390  CG  ASP B  51       5.754  -6.609  25.707  1.00 10.00      B   
ATOM   2391  OD1 ASP B  51       5.009  -7.500  26.161  1.00 10.00      B   
ATOM   2392  OD2 ASP B  51       5.322  -5.655  25.024  1.00 10.00      B   
ATOM   2393  C   ASP B  51       9.028  -4.958  26.132  1.00 10.00      B   
ATOM   2394  O   ASP B  51       9.065  -3.790  25.738  1.00 10.00      B   
ATOM   2395  N   LYS B  52      10.045  -5.797  26.001  1.00 10.00      B   
ATOM   2396  HN  LYS B  52       9.956  -6.710  26.347  1.00 10.00      B   
ATOM   2397  CA  LYS B  52      11.286  -5.402  25.355  1.00 10.00      B   
ATOM   2398  CB  LYS B  52      12.317  -6.530  25.474  1.00 10.00      B   
ATOM   2399  CG  LYS B  52      13.749  -6.112  25.187  1.00 10.00      B   
ATOM   2400  CD  LYS B  52      14.632  -7.321  24.931  1.00 10.00      B   
ATOM   2401  CE  LYS B  52      16.084  -6.917  24.734  1.00 10.00      B   
ATOM   2402  NZ  LYS B  52      16.921  -8.052  24.262  1.00 10.00      B   
ATOM   2403  HZ1 LYS B  52      16.693  -8.279  23.265  1.00 10.00      B   
ATOM   2404  HZ2 LYS B  52      16.746  -8.895  24.842  1.00 10.00      B   
ATOM   2405  HZ3 LYS B  52      17.928  -7.806  24.326  1.00 10.00      B   
ATOM   2406  C   LYS B  52      11.019  -5.091  23.885  1.00 10.00      B   
ATOM   2407  O   LYS B  52      10.102  -5.657  23.288  1.00 10.00      B   
ATOM   2408  N   LEU B  53      11.814  -4.197  23.307  1.00 10.00      B   
ATOM   2409  HN  LEU B  53      12.533  -3.786  23.834  1.00 10.00      B   
ATOM   2410  CA  LEU B  53      11.648  -3.811  21.909  1.00 10.00      B   
ATOM   2411  CB  LEU B  53      12.739  -2.822  21.488  1.00 10.00      B   
ATOM   2412  CG  LEU B  53      12.629  -2.249  20.072  1.00 10.00      B   
ATOM   2413  CD1 LEU B  53      11.390  -1.375  19.939  1.00 10.00      B   
ATOM   2414  CD2 LEU B  53      13.883  -1.468  19.709  1.00 10.00      B   
ATOM   2415  C   LEU B  53      11.649  -5.031  20.993  1.00 10.00      B   
ATOM   2416  O   LEU B  53      10.737  -5.211  20.185  1.00 10.00      B   
ATOM   2417  N   GLU B  54      12.663  -5.876  21.143  1.00 10.00      B   
ATOM   2418  HN  GLU B  54      13.359  -5.672  21.807  1.00 10.00      B   
ATOM   2419  CA  GLU B  54      12.782  -7.084  20.334  1.00 10.00      B   
ATOM   2420  CB  GLU B  54      14.094  -7.806  20.635  1.00 10.00      B   
ATOM   2421  CG  GLU B  54      15.332  -7.015  20.249  1.00 10.00      B   
ATOM   2422  CD  GLU B  54      16.613  -7.678  20.708  1.00 10.00      B   
ATOM   2423  OE1 GLU B  54      16.565  -8.472  21.671  1.00 10.00      B   
ATOM   2424  OE2 GLU B  54      17.677  -7.400  20.117  1.00 10.00      B   
ATOM   2425  C   GLU B  54      11.596  -8.024  20.547  1.00 10.00      B   
ATOM   2426  O   GLU B  54      11.113  -8.647  19.600  1.00 10.00      B   
ATOM   2427  N   ASP B  55      11.120  -8.107  21.786  1.00 10.00      B   
ATOM   2428  HN  ASP B  55      11.530  -7.567  22.490  1.00 10.00      B   
ATOM   2429  CA  ASP B  55       9.989  -8.970  22.122  1.00 10.00      B   
ATOM   2430  CB  ASP B  55       9.763  -9.012  23.635  1.00 10.00      B   
ATOM   2431  CG  ASP B  55      10.608 -10.055  24.333  1.00 10.00      B   
ATOM   2432  OD1 ASP B  55      10.938 -11.080  23.702  1.00 10.00      B   
ATOM   2433  OD2 ASP B  55      10.944  -9.856  25.519  1.00 10.00      B   
ATOM   2434  C   ASP B  55       8.723  -8.489  21.434  1.00 10.00      B   
ATOM   2435  O   ASP B  55       8.020  -9.268  20.786  1.00 10.00      B   
ATOM   2436  N   PHE B  56       8.452  -7.194  21.566  1.00 10.00      B   
ATOM   2437  HN  PHE B  56       9.069  -6.629  22.087  1.00 10.00      B   
ATOM   2438  CA  PHE B  56       7.271  -6.585  20.966  1.00 10.00      B   
ATOM   2439  CB  PHE B  56       7.176  -5.104  21.344  1.00 10.00      B   
ATOM   2440  CG  PHE B  56       5.861  -4.470  20.991  1.00 10.00      B   
ATOM   2441  CD1 PHE B  56       5.817  -3.277  20.291  1.00 10.00      B   
ATOM   2442  CD2 PHE B  56       4.667  -5.072  21.356  1.00 10.00      B   
ATOM   2443  CE1 PHE B  56       4.608  -2.692  19.964  1.00 10.00      B   
ATOM   2444  CE2 PHE B  56       3.455  -4.494  21.033  1.00 10.00      B   
ATOM   2445  CZ  PHE B  56       3.425  -3.303  20.334  1.00 10.00      B   
ATOM   2446  C   PHE B  56       7.281  -6.753  19.450  1.00 10.00      B   
ATOM   2447  O   PHE B  56       6.259  -7.089  18.849  1.00 10.00      B   
ATOM   2448  N   ILE B  57       8.446  -6.535  18.843  1.00 10.00      B   
ATOM   2449  HN  ILE B  57       9.224  -6.273  19.384  1.00 10.00      B   
ATOM   2450  CA  ILE B  57       8.601  -6.669  17.398  1.00 10.00      B   
ATOM   2451  CB  ILE B  57      10.017  -6.241  16.941  1.00 10.00      B   
ATOM   2452  CG1 ILE B  57      10.194  -4.729  17.115  1.00 10.00      B   
ATOM   2453  CG2 ILE B  57      10.276  -6.645  15.495  1.00 10.00      B   
ATOM   2454  CD1 ILE B  57      11.608  -4.241  16.877  1.00 10.00      B   
ATOM   2455  C   ILE B  57       8.312  -8.104  16.956  1.00 10.00      B   
ATOM   2456  O   ILE B  57       7.599  -8.330  15.975  1.00 10.00      B   
ATOM   2457  N   ASN B  58       8.843  -9.068  17.705  1.00 10.00      B   
ATOM   2458  HN  ASN B  58       9.384  -8.822  18.488  1.00 10.00      B   
ATOM   2459  CA  ASN B  58       8.638 -10.482  17.396  1.00 10.00      B   
ATOM   2460  CB  ASN B  58       9.465 -11.374  18.326  1.00 10.00      B   
ATOM   2461  CG  ASN B  58      10.830 -11.712  17.760  1.00 10.00      B   
ATOM   2462  OD1 ASN B  58      10.989 -12.688  17.029  1.00 10.00      B   
ATOM   2463  ND2 ASN B  58      11.827 -10.911  18.098  1.00 10.00      B   
ATOM   2464 HD21 ASN B  58      11.630 -10.150  18.692  1.00 10.00      B   
ATOM   2465 HD22 ASN B  58      12.717 -11.106  17.742  1.00 10.00      B   
ATOM   2466  C   ASN B  58       7.166 -10.845  17.510  1.00 10.00      B   
ATOM   2467  O   ASN B  58       6.623 -11.561  16.669  1.00 10.00      B   
ATOM   2468  N   ASN B  59       6.528 -10.333  18.558  1.00 10.00      B   
ATOM   2469  HN  ASN B  59       7.033  -9.781  19.197  1.00 10.00      B   
ATOM   2470  CA  ASN B  59       5.111 -10.577  18.805  1.00 10.00      B   
ATOM   2471  CB  ASN B  59       4.678  -9.887  20.107  1.00 10.00      B   
ATOM   2472  CG  ASN B  59       3.209  -9.504  20.140  1.00 10.00      B   
ATOM   2473  OD1 ASN B  59       2.348 -10.311  20.498  1.00 10.00      B   
ATOM   2474  ND2 ASN B  59       2.919  -8.260  19.781  1.00 10.00      B   
ATOM   2475 HD21 ASN B  59       3.656  -7.670  19.521  1.00 10.00      B   
ATOM   2476 HD22 ASN B  59       1.977  -7.980  19.787  1.00 10.00      B   
ATOM   2477  C   ASN B  59       4.253 -10.119  17.625  1.00 10.00      B   
ATOM   2478  O   ASN B  59       3.325 -10.816  17.215  1.00 10.00      B   
ATOM   2479  N   ILE B  60       4.588  -8.961  17.068  1.00 10.00      B   
ATOM   2480  HN  ILE B  60       5.354  -8.461  17.427  1.00 10.00      B   
ATOM   2481  CA  ILE B  60       3.845  -8.415  15.937  1.00 10.00      B   
ATOM   2482  CB  ILE B  60       4.220  -6.939  15.676  1.00 10.00      B   
ATOM   2483  CG1 ILE B  60       3.936  -6.092  16.919  1.00 10.00      B   
ATOM   2484  CG2 ILE B  60       3.461  -6.391  14.475  1.00 10.00      B   
ATOM   2485  CD1 ILE B  60       4.451  -4.672  16.824  1.00 10.00      B   
ATOM   2486  C   ILE B  60       4.082  -9.240  14.670  1.00 10.00      B   
ATOM   2487  O   ILE B  60       3.160  -9.478  13.891  1.00 10.00      B   
ATOM   2488  N   ASN B  61       5.318  -9.693  14.488  1.00 10.00      B   
ATOM   2489  HN  ASN B  61       6.005  -9.486  15.160  1.00 10.00      B   
ATOM   2490  CA  ASN B  61       5.689 -10.489  13.315  1.00 10.00      B   
ATOM   2491  CB  ASN B  61       7.163 -10.904  13.396  1.00 10.00      B   
ATOM   2492  CG  ASN B  61       7.573 -11.858  12.287  1.00 10.00      B   
ATOM   2493  OD1 ASN B  61       7.890 -11.435  11.175  1.00 10.00      B   
ATOM   2494  ND2 ASN B  61       7.590 -13.149  12.592  1.00 10.00      B   
ATOM   2495 HD21 ASN B  61       7.346 -13.414  13.502  1.00 10.00      B   
ATOM   2496 HD22 ASN B  61       7.835 -13.795  11.883  1.00 10.00      B   
ATOM   2497  C   ASN B  61       4.795 -11.722  13.145  1.00 10.00      B   
ATOM   2498  O   ASN B  61       4.435 -12.089  12.026  1.00 10.00      B   
ATOM   2499  N   SER B  62       4.420 -12.336  14.262  1.00 10.00      B   
ATOM   2500  HN  SER B  62       4.726 -11.981  15.125  1.00 10.00      B   
ATOM   2501  CA  SER B  62       3.580 -13.531  14.254  1.00 10.00      B   
ATOM   2502  CB  SER B  62       3.288 -13.970  15.689  1.00 10.00      B   
ATOM   2503  OG  SER B  62       4.161 -13.321  16.600  1.00 10.00      B   
ATOM   2504  HG  SER B  62       3.749 -12.501  16.909  1.00 10.00      B   
ATOM   2505  C   SER B  62       2.267 -13.338  13.488  1.00 10.00      B   
ATOM   2506  O   SER B  62       1.780 -14.266  12.844  1.00 10.00      B   
ATOM   2507  N   VAL B  63       1.696 -12.138  13.544  1.00 10.00      B   
ATOM   2508  HN  VAL B  63       2.135 -11.415  14.041  1.00 10.00      B   
ATOM   2509  CA  VAL B  63       0.436 -11.875  12.856  1.00 10.00      B   
ATOM   2510  CB  VAL B  63      -0.506 -10.949  13.663  1.00 10.00      B   
ATOM   2511  CG1 VAL B  63      -0.769 -11.520  15.048  1.00 10.00      B   
ATOM   2512  CG2 VAL B  63       0.045  -9.534  13.757  1.00 10.00      B   
ATOM   2513  C   VAL B  63       0.663 -11.303  11.461  1.00 10.00      B   
ATOM   2514  O   VAL B  63      -0.248 -11.275  10.636  1.00 10.00      B   
ATOM   2515  N   LEU B  64       1.884 -10.859  11.197  1.00 10.00      B   
ATOM   2516  HN  LEU B  64       2.578 -10.924  11.888  1.00 10.00      B   
ATOM   2517  CA  LEU B  64       2.220 -10.284   9.901  1.00 10.00      B   
ATOM   2518  CB  LEU B  64       3.389  -9.305  10.024  1.00 10.00      B   
ATOM   2519  CG  LEU B  64       3.177  -8.106  10.954  1.00 10.00      B   
ATOM   2520  CD1 LEU B  64       4.339  -7.135  10.844  1.00 10.00      B   
ATOM   2521  CD2 LEU B  64       1.862  -7.402  10.654  1.00 10.00      B   
ATOM   2522  C   LEU B  64       2.541 -11.372   8.884  1.00 10.00      B   
ATOM   2523  O   LEU B  64       2.215 -11.243   7.702  1.00 10.00      B   
ATOM   2524  N   GLU B  65       3.171 -12.445   9.352  1.00 10.00      B   
ATOM   2525  HN  GLU B  65       3.415 -12.479  10.306  1.00 10.00      B   
ATOM   2526  CA  GLU B  65       3.534 -13.566   8.488  1.00 10.00      B   
ATOM   2527  CB  GLU B  65       4.285 -14.637   9.278  1.00 10.00      B   
ATOM   2528  CG  GLU B  65       5.702 -14.249   9.672  1.00 10.00      B   
ATOM   2529  CD  GLU B  65       6.482 -15.413  10.252  1.00 10.00      B   
ATOM   2530  OE1 GLU B  65       7.616 -15.202  10.733  1.00 10.00      B   
ATOM   2531  OE2 GLU B  65       5.966 -16.550  10.226  1.00 10.00      B   
ATOM   2532  C   GLU B  65       2.304 -14.178   7.820  1.00 10.00      B   
ATOM   2533  O   GLU B  65       2.378 -14.677   6.695  1.00 10.00      B   
ATOM   2534  N   SER B  66       1.176 -14.135   8.514  1.00 10.00      B   
ATOM   2535  HN  SER B  66       1.180 -13.739   9.412  1.00 10.00      B   
ATOM   2536  CA  SER B  66      -0.069 -14.676   7.994  1.00 10.00      B   
ATOM   2537  CB  SER B  66      -1.087 -14.775   9.126  1.00 10.00      B   
ATOM   2538  OG  SER B  66      -0.420 -14.964  10.363  1.00 10.00      B   
ATOM   2539  HG  SER B  66      -1.060 -15.183  11.044  1.00 10.00      B   
ATOM   2540  C   SER B  66      -0.621 -13.802   6.870  1.00 10.00      B   
ATOM   2541  O   SER B  66      -1.264 -14.294   5.946  1.00 10.00      B   
ATOM   2542  N   LEU B  67      -0.351 -12.504   6.950  1.00 10.00      B   
ATOM   2543  HN  LEU B  67       0.189 -12.172   7.700  1.00 10.00      B   
ATOM   2544  CA  LEU B  67      -0.825 -11.559   5.945  1.00 10.00      B   
ATOM   2545  CB  LEU B  67      -1.166 -10.215   6.592  1.00 10.00      B   
ATOM   2546  CG  LEU B  67      -2.278 -10.239   7.644  1.00 10.00      B   
ATOM   2547  CD1 LEU B  67      -2.405  -8.883   8.317  1.00 10.00      B   
ATOM   2548  CD2 LEU B  67      -3.602 -10.657   7.022  1.00 10.00      B   
ATOM   2549  C   LEU B  67       0.215 -11.370   4.847  1.00 10.00      B   
ATOM   2550  O   LEU B  67       0.013 -10.594   3.912  1.00 10.00      B   
ATOM   2551  N   TYR B  68       1.329 -12.087   4.982  1.00 10.00      B   
ATOM   2552  HN  TYR B  68       1.418 -12.669   5.765  1.00 10.00      B   
ATOM   2553  CA  TYR B  68       2.424 -12.037   4.019  1.00 10.00      B   
ATOM   2554  CB  TYR B  68       1.983 -12.520   2.635  1.00 10.00      B   
ATOM   2555  CG  TYR B  68       1.390 -13.913   2.664  1.00 10.00      B   
ATOM   2556  CD1 TYR B  68       2.142 -14.997   3.101  1.00 10.00      B   
ATOM   2557  CD2 TYR B  68       0.079 -14.143   2.270  1.00 10.00      B   
ATOM   2558  CE1 TYR B  68       1.605 -16.269   3.144  1.00 10.00      B   
ATOM   2559  CE2 TYR B  68      -0.465 -15.413   2.308  1.00 10.00      B   
ATOM   2560  CZ  TYR B  68       0.302 -16.471   2.747  1.00 10.00      B   
ATOM   2561  OH  TYR B  68      -0.236 -17.736   2.786  1.00 10.00      B   
ATOM   2562  HH  TYR B  68      -0.294 -18.030   3.700  1.00 10.00      B   
ATOM   2563  C   TYR B  68       3.095 -10.666   3.973  1.00 10.00      B   
ATOM   2564  O   TYR B  68       3.550 -10.209   2.923  1.00 10.00      B   
ATOM   2565  N   ILE B  69       3.152 -10.021   5.129  1.00 10.00      B   
ATOM   2566  HN  ILE B  69       2.762 -10.440   5.927  1.00 10.00      B   
ATOM   2567  CA  ILE B  69       3.786  -8.718   5.265  1.00 10.00      B   
ATOM   2568  CB  ILE B  69       2.764  -7.592   5.538  1.00 10.00      B   
ATOM   2569  CG1 ILE B  69       1.838  -7.967   6.698  1.00 10.00      B   
ATOM   2570  CG2 ILE B  69       1.963  -7.278   4.282  1.00 10.00      B   
ATOM   2571  CD1 ILE B  69       0.914  -6.847   7.127  1.00 10.00      B   
ATOM   2572  C   ILE B  69       4.794  -8.784   6.404  1.00 10.00      B   
ATOM   2573  O   ILE B  69       4.805  -9.756   7.158  1.00 10.00      B   
ATOM   2574  N   GLU B  70       5.637  -7.775   6.534  1.00 10.00      B   
ATOM   2575  HN  GLU B  70       5.592  -7.018   5.908  1.00 10.00      B   
ATOM   2576  CA  GLU B  70       6.638  -7.773   7.588  1.00 10.00      B   
ATOM   2577  CB  GLU B  70       7.897  -8.512   7.119  1.00 10.00      B   
ATOM   2578  CG  GLU B  70       8.536  -7.910   5.875  1.00 10.00      B   
ATOM   2579  CD  GLU B  70       9.959  -8.379   5.653  1.00 10.00      B   
ATOM   2580  OE1 GLU B  70      10.273  -8.827   4.529  1.00 10.00      B   
ATOM   2581  OE2 GLU B  70      10.771  -8.294   6.596  1.00 10.00      B   
ATOM   2582  C   GLU B  70       7.017  -6.361   8.011  1.00 10.00      B   
ATOM   2583  O   GLU B  70       6.792  -5.394   7.282  1.00 10.00      B   
ATOM   2584  N   ILE B  71       7.588  -6.258   9.203  1.00 10.00      B   
ATOM   2585  HN  ILE B  71       7.712  -7.068   9.738  1.00 10.00      B   
ATOM   2586  CA  ILE B  71       8.053  -4.983   9.734  1.00 10.00      B   
ATOM   2587  CB  ILE B  71       7.814  -4.845  11.258  1.00 10.00      B   
ATOM   2588  CG1 ILE B  71       7.610  -6.210  11.932  1.00 10.00      B   
ATOM   2589  CG2 ILE B  71       6.633  -3.928  11.532  1.00 10.00      B   
ATOM   2590  CD1 ILE B  71       8.880  -7.014  12.120  1.00 10.00      B   
ATOM   2591  C   ILE B  71       9.541  -4.859   9.436  1.00 10.00      B   
ATOM   2592  O   ILE B  71      10.362  -4.688  10.337  1.00 10.00      B   
ATOM   2593  N   LYS B  72       9.856  -4.975   8.151  1.00 10.00      B   
ATOM   2594  HN  LYS B  72       9.127  -5.089   7.506  1.00 10.00      B   
ATOM   2595  CA  LYS B  72      11.223  -4.927   7.652  1.00 10.00      B   
ATOM   2596  CB  LYS B  72      11.220  -4.852   6.123  1.00 10.00      B   
ATOM   2597  CG  LYS B  72      12.435  -5.478   5.457  1.00 10.00      B   
ATOM   2598  CD  LYS B  72      12.152  -5.794   3.995  1.00 10.00      B   
ATOM   2599  CE  LYS B  72      13.301  -6.555   3.353  1.00 10.00      B   
ATOM   2600  NZ  LYS B  72      12.943  -7.063   2.001  1.00 10.00      B   
ATOM   2601  HZ1 LYS B  72      12.386  -6.353   1.486  1.00 10.00      B   
ATOM   2602  HZ2 LYS B  72      12.379  -7.934   2.085  1.00 10.00      B   
ATOM   2603  HZ3 LYS B  72      13.811  -7.276   1.455  1.00 10.00      B   
ATOM   2604  C   LYS B  72      12.032  -3.775   8.238  1.00 10.00      B   
ATOM   2605  O   LYS B  72      11.720  -2.600   8.023  1.00 10.00      B   
ATOM   2606  N   ARG B  73      13.062  -4.131   8.994  1.00 10.00      B   
ATOM   2607  HN  ARG B  73      13.233  -5.082   9.141  1.00 10.00      B   
ATOM   2608  CA  ARG B  73      13.945  -3.155   9.603  1.00 10.00      B   
ATOM   2609  CB  ARG B  73      14.531  -3.721  10.900  1.00 10.00      B   
ATOM   2610  CG  ARG B  73      15.255  -2.702  11.765  1.00 10.00      B   
ATOM   2611  CD  ARG B  73      15.869  -3.363  12.990  1.00 10.00      B   
ATOM   2612  NE  ARG B  73      16.125  -2.404  14.063  1.00 10.00      B   
ATOM   2613  HE  ARG B  73      15.341  -1.939  14.447  1.00 10.00      B   
ATOM   2614  CZ  ARG B  73      17.336  -2.129  14.547  1.00 10.00      B   
ATOM   2615  NH1 ARG B  73      18.409  -2.742  14.060  1.00 10.00      B   
ATOM   2616 HH11 ARG B  73      18.312  -3.441  13.292  1.00 10.00      B   
ATOM   2617 HH12 ARG B  73      19.354  -2.527  14.448  1.00 10.00      B   
ATOM   2618  NH2 ARG B  73      17.479  -1.230  15.512  1.00 10.00      B   
ATOM   2619 HH21 ARG B  73      18.423  -1.027  15.902  1.00 10.00      B   
ATOM   2620 HH22 ARG B  73      16.647  -0.710  15.874  1.00 10.00      B   
ATOM   2621  C   ARG B  73      15.062  -2.843   8.621  1.00 10.00      B   
ATOM   2622  O   ARG B  73      15.860  -3.718   8.282  1.00 10.00      B   
ATOM   2623  N   GLY B  74      15.109  -1.610   8.157  1.00 10.00      B   
ATOM   2624  HN  GLY B  74      14.461  -0.945   8.483  1.00 10.00      B   
ATOM   2625  CA  GLY B  74      16.115  -1.228   7.195  1.00 10.00      B   
ATOM   2626  C   GLY B  74      17.208  -0.369   7.780  1.00 10.00      B   
ATOM   2627  O   GLY B  74      17.474  -0.410   8.983  1.00 10.00      B   
ATOM   2628  N   VAL B  75      17.837   0.411   6.918  1.00 10.00      B   
ATOM   2629  HN  VAL B  75      17.555   0.398   5.976  1.00 10.00      B   
ATOM   2630  CA  VAL B  75      18.921   1.296   7.307  1.00 10.00      B   
ATOM   2631  CB  VAL B  75      20.169   0.499   7.775  1.00 10.00      B   
ATOM   2632  CG1 VAL B  75      20.629  -0.501   6.721  1.00 10.00      B   
ATOM   2633  CG2 VAL B  75      21.304   1.428   8.177  1.00 10.00      B   
ATOM   2634  C   VAL B  75      19.277   2.199   6.129  1.00 10.00      B   
ATOM   2635  O   VAL B  75      19.499   1.721   5.014  1.00 10.00      B   
ATOM   2636  N   THR B  76      19.273   3.501   6.357  1.00 10.00      B   
ATOM   2637  HN  THR B  76      19.033   3.838   7.250  1.00 10.00      B   
ATOM   2638  CA  THR B  76      19.604   4.453   5.311  1.00 10.00      B   
ATOM   2639  CB  THR B  76      19.315   5.888   5.775  1.00 10.00      B   
ATOM   2640  OG1 THR B  76      18.808   5.848   7.115  1.00 10.00      B   
ATOM   2641  HG1 THR B  76      19.091   6.657   7.586  1.00 10.00      B   
ATOM   2642  CG2 THR B  76      18.277   6.537   4.870  1.00 10.00      B   
ATOM   2643  C   THR B  76      21.072   4.317   4.902  1.00 10.00      B   
ATOM   2644  O   THR B  76      21.945   4.122   5.749  1.00 10.00      B   
ATOM   2645  N   GLU B  77      21.333   4.414   3.603  1.00 10.00      B   
ATOM   2646  HN  GLU B  77      20.595   4.571   2.977  1.00 10.00      B   
ATOM   2647  CA  GLU B  77      22.688   4.281   3.074  1.00 10.00      B   
ATOM   2648  CB  GLU B  77      22.653   4.148   1.547  1.00 10.00      B   
ATOM   2649  CG  GLU B  77      21.614   3.169   1.015  1.00 10.00      B   
ATOM   2650  CD  GLU B  77      21.693   2.992  -0.490  1.00 10.00      B   
ATOM   2651  OE1 GLU B  77      21.543   3.993  -1.217  1.00 10.00      B   
ATOM   2652  OE2 GLU B  77      21.909   1.852  -0.951  1.00 10.00      B   
ATOM   2653  C   GLU B  77      23.578   5.461   3.462  1.00 10.00      B   
ATOM   2654  O   GLU B  77      24.804   5.359   3.424  1.00 10.00      B   
ATOM   2655  N   ASP B  78      22.963   6.572   3.848  1.00 10.00      B   
ATOM   2656  HN  ASP B  78      21.982   6.590   3.896  1.00 10.00      B   
ATOM   2657  CA  ASP B  78      23.711   7.771   4.209  1.00 10.00      B   
ATOM   2658  CB  ASP B  78      23.120   9.026   3.543  1.00 10.00      B   
ATOM   2659  CG  ASP B  78      21.652   9.267   3.862  1.00 10.00      B   
ATOM   2660  OD1 ASP B  78      21.155  10.380   3.574  1.00 10.00      B   
ATOM   2661  OD2 ASP B  78      20.990   8.353   4.398  1.00 10.00      B   
ATOM   2662  C   ASP B  78      23.879   7.966   5.719  1.00 10.00      B   
ATOM   2663  O   ASP B  78      24.998   7.924   6.231  1.00 10.00      B   
ATOM   2664  N   ASP B  79      22.779   8.182   6.433  1.00 10.00      B   
ATOM   2665  HN  ASP B  79      21.903   8.194   5.977  1.00 10.00      B   
ATOM   2666  CA  ASP B  79      22.844   8.409   7.878  1.00 10.00      B   
ATOM   2667  CB  ASP B  79      21.727   9.343   8.374  1.00 10.00      B   
ATOM   2668  CG  ASP B  79      20.542   8.632   8.998  1.00 10.00      B   
ATOM   2669  OD1 ASP B  79      19.940   7.767   8.333  1.00 10.00      B   
ATOM   2670  OD2 ASP B  79      20.189   8.966  10.150  1.00 10.00      B   
ATOM   2671  C   ASP B  79      22.939   7.116   8.686  1.00 10.00      B   
ATOM   2672  O   ASP B  79      23.536   7.095   9.764  1.00 10.00      B   
ATOM   2673  N   GLY B  80      22.361   6.044   8.165  1.00 10.00      B   
ATOM   2674  HN  GLY B  80      21.880   6.122   7.317  1.00 10.00      B   
ATOM   2675  CA  GLY B  80      22.424   4.764   8.843  1.00 10.00      B   
ATOM   2676  C   GLY B  80      21.362   4.582   9.908  1.00 10.00      B   
ATOM   2677  O   GLY B  80      21.603   3.925  10.921  1.00 10.00      B   
ATOM   2678  N   ARG B  81      20.188   5.152   9.689  1.00 10.00      B   
ATOM   2679  HN  ARG B  81      20.051   5.675   8.869  1.00 10.00      B   
ATOM   2680  CA  ARG B  81      19.096   5.029  10.646  1.00 10.00      B   
ATOM   2681  CB  ARG B  81      18.164   6.234  10.566  1.00 10.00      B   
ATOM   2682  CG  ARG B  81      17.256   6.396  11.774  1.00 10.00      B   
ATOM   2683  CD  ARG B  81      16.778   7.830  11.896  1.00 10.00      B   
ATOM   2684  NE  ARG B  81      17.871   8.773  11.667  1.00 10.00      B   
ATOM   2685  HE  ARG B  81      18.600   8.484  11.059  1.00 10.00      B   
ATOM   2686  CZ  ARG B  81      17.943   9.981  12.207  1.00 10.00      B   
ATOM   2687  NH1 ARG B  81      17.006  10.402  13.046  1.00 10.00      B   
ATOM   2688 HH11 ARG B  81      17.062  11.358  13.459  1.00 10.00      B   
ATOM   2689 HH12 ARG B  81      16.211   9.772  13.305  1.00 10.00      B   
ATOM   2690  NH2 ARG B  81      18.973  10.758  11.915  1.00 10.00      B   
ATOM   2691 HH21 ARG B  81      19.046  11.715  12.324  1.00 10.00      B   
ATOM   2692 HH22 ARG B  81      19.723  10.407  11.267  1.00 10.00      B   
ATOM   2693  C   ARG B  81      18.304   3.748  10.411  1.00 10.00      B   
ATOM   2694  O   ARG B  81      17.788   3.521   9.314  1.00 10.00      B   
ATOM   2695  N   PRO B  82      18.206   2.891  11.438  1.00 10.00      B   
ATOM   2696  CA  PRO B  82      17.463   1.633  11.350  1.00 10.00      B   
ATOM   2697  CB  PRO B  82      17.952   0.849  12.568  1.00 10.00      B   
ATOM   2698  CG  PRO B  82      18.351   1.891  13.556  1.00 10.00      B   
ATOM   2699  CD  PRO B  82      18.827   3.078  12.762  1.00 10.00      B   
ATOM   2700  C   PRO B  82      15.952   1.863  11.423  1.00 10.00      B   
ATOM   2701  O   PRO B  82      15.327   1.689  12.473  1.00 10.00      B   
ATOM   2702  N   ILE B  83      15.380   2.264  10.298  1.00 10.00      B   
ATOM   2703  HN  ILE B  83      15.939   2.380   9.499  1.00 10.00      B   
ATOM   2704  CA  ILE B  83      13.952   2.537  10.208  1.00 10.00      B   
ATOM   2705  CB  ILE B  83      13.637   3.523   9.064  1.00 10.00      B   
ATOM   2706  CG1 ILE B  83      14.247   3.031   7.745  1.00 10.00      B   
ATOM   2707  CG2 ILE B  83      14.146   4.914   9.409  1.00 10.00      B   
ATOM   2708  CD1 ILE B  83      13.830   3.839   6.533  1.00 10.00      B   
ATOM   2709  C   ILE B  83      13.141   1.260  10.004  1.00 10.00      B   
ATOM   2710  O   ILE B  83      13.690   0.200   9.704  1.00 10.00      B   
ATOM   2711  N   TYR B  84      11.830   1.377  10.166  1.00 10.00      B   
ATOM   2712  HN  TYR B  84      11.456   2.253  10.389  1.00 10.00      B   
ATOM   2713  CA  TYR B  84      10.924   0.249  10.005  1.00 10.00      B   
ATOM   2714  CB  TYR B  84      10.226  -0.071  11.331  1.00 10.00      B   
ATOM   2715  CG  TYR B  84      11.160  -0.503  12.437  1.00 10.00      B   
ATOM   2716  CD1 TYR B  84      11.752   0.430  13.279  1.00 10.00      B   
ATOM   2717  CD2 TYR B  84      11.451  -1.845  12.641  1.00 10.00      B   
ATOM   2718  CE1 TYR B  84      12.607   0.039  14.289  1.00 10.00      B   
ATOM   2719  CE2 TYR B  84      12.304  -2.246  13.650  1.00 10.00      B   
ATOM   2720  CZ  TYR B  84      12.880  -1.300  14.471  1.00 10.00      B   
ATOM   2721  OH  TYR B  84      13.738  -1.696  15.475  1.00 10.00      B   
ATOM   2722  HH  TYR B  84      13.481  -1.274  16.301  1.00 10.00      B   
ATOM   2723  C   TYR B  84       9.876   0.577   8.951  1.00 10.00      B   
ATOM   2724  O   TYR B  84       9.473   1.732   8.808  1.00 10.00      B   
ATOM   2725  N   ALA B  85       9.444  -0.433   8.214  1.00 10.00      B   
ATOM   2726  HN  ALA B  85       9.813  -1.331   8.366  1.00 10.00      B   
ATOM   2727  CA  ALA B  85       8.439  -0.244   7.181  1.00 10.00      B   
ATOM   2728  CB  ALA B  85       9.094   0.168   5.868  1.00 10.00      B   
ATOM   2729  C   ALA B  85       7.623  -1.512   6.988  1.00 10.00      B   
ATOM   2730  O   ALA B  85       8.155  -2.619   7.074  1.00 10.00      B   
ATOM   2731  N   LEU B  86       6.328  -1.345   6.746  1.00 10.00      B   
ATOM   2732  HN  LEU B  86       5.964  -0.439   6.717  1.00 10.00      B   
ATOM   2733  CA  LEU B  86       5.437  -2.473   6.526  1.00 10.00      B   
ATOM   2734  CB  LEU B  86       3.990  -2.094   6.852  1.00 10.00      B   
ATOM   2735  CG  LEU B  86       3.656  -1.932   8.337  1.00 10.00      B   
ATOM   2736  CD1 LEU B  86       2.273  -1.322   8.510  1.00 10.00      B   
ATOM   2737  CD2 LEU B  86       3.742  -3.273   9.050  1.00 10.00      B   
ATOM   2738  C   LEU B  86       5.557  -2.966   5.087  1.00 10.00      B   
ATOM   2739  O   LEU B  86       4.698  -2.697   4.244  1.00 10.00      B   
ATOM   2740  N   VAL B  87       6.643  -3.675   4.821  1.00 10.00      B   
ATOM   2741  HN  VAL B  87       7.274  -3.859   5.551  1.00 10.00      B   
ATOM   2742  CA  VAL B  87       6.922  -4.207   3.497  1.00 10.00      B   
ATOM   2743  CB  VAL B  87       8.445  -4.406   3.294  1.00 10.00      B   
ATOM   2744  CG1 VAL B  87       8.774  -4.781   1.856  1.00 10.00      B   
ATOM   2745  CG2 VAL B  87       9.196  -3.146   3.693  1.00 10.00      B   
ATOM   2746  C   VAL B  87       6.188  -5.531   3.294  1.00 10.00      B   
ATOM   2747  O   VAL B  87       5.794  -6.188   4.259  1.00 10.00      B   
ATOM   2748  N   ASN B  88       5.991  -5.902   2.040  1.00 10.00      B   
ATOM   2749  HN  ASN B  88       6.339  -5.336   1.318  1.00 10.00      B   
ATOM   2750  CA  ASN B  88       5.303  -7.138   1.702  1.00 10.00      B   
ATOM   2751  CB  ASN B  88       4.396  -6.910   0.491  1.00 10.00      B   
ATOM   2752  CG  ASN B  88       3.314  -7.960   0.356  1.00 10.00      B   
ATOM   2753  OD1 ASN B  88       3.529  -9.014  -0.236  1.00 10.00      B   
ATOM   2754  ND2 ASN B  88       2.141  -7.679   0.901  1.00 10.00      B   
ATOM   2755 HD21 ASN B  88       2.033  -6.818   1.354  1.00 10.00      B   
ATOM   2756 HD22 ASN B  88       1.424  -8.343   0.824  1.00 10.00      B   
ATOM   2757  C   ASN B  88       6.320  -8.238   1.405  1.00 10.00      B   
ATOM   2758  O   ASN B  88       7.492  -7.952   1.156  1.00 10.00      B   
ATOM   2759  N   LEU B  89       5.878  -9.489   1.443  1.00 10.00      B   
ATOM   2760  HN  LEU B  89       4.932  -9.657   1.661  1.00 10.00      B   
ATOM   2761  CA  LEU B  89       6.759 -10.623   1.178  1.00 10.00      B   
ATOM   2762  CB  LEU B  89       6.403 -11.809   2.079  1.00 10.00      B   
ATOM   2763  CG  LEU B  89       6.753 -11.664   3.562  1.00 10.00      B   
ATOM   2764  CD1 LEU B  89       6.170 -12.818   4.362  1.00 10.00      B   
ATOM   2765  CD2 LEU B  89       8.261 -11.589   3.755  1.00 10.00      B   
ATOM   2766  C   LEU B  89       6.722 -11.043  -0.292  1.00 10.00      B   
ATOM   2767  O   LEU B  89       7.418 -11.972  -0.699  1.00 10.00      B   
ATOM   2768  N   ALA B  90       5.903 -10.367  -1.086  1.00 10.00      B   
ATOM   2769  HN  ALA B  90       5.357  -9.644  -0.708  1.00 10.00      B   
ATOM   2770  CA  ALA B  90       5.791 -10.676  -2.505  1.00 10.00      B   
ATOM   2771  CB  ALA B  90       4.342 -10.589  -2.957  1.00 10.00      B   
ATOM   2772  C   ALA B  90       6.671  -9.747  -3.338  1.00 10.00      B   
ATOM   2773  O   ALA B  90       6.997  -8.638  -2.911  1.00 10.00      B   
ATOM   2774  N   THR B  91       7.048 -10.205  -4.528  1.00 10.00      B   
ATOM   2775  HN  THR B  91       6.763 -11.101  -4.806  1.00 10.00      B   
ATOM   2776  CA  THR B  91       7.891  -9.421  -5.427  1.00 10.00      B   
ATOM   2777  CB  THR B  91       8.676 -10.337  -6.402  1.00 10.00      B   
ATOM   2778  OG1 THR B  91       9.818  -9.652  -6.931  1.00 10.00      B   
ATOM   2779  HG1 THR B  91      10.540 -10.289  -7.070  1.00 10.00      B   
ATOM   2780  CG2 THR B  91       7.795 -10.825  -7.546  1.00 10.00      B   
ATOM   2781  C   THR B  91       7.062  -8.387  -6.205  1.00 10.00      B   
ATOM   2782  O   THR B  91       7.601  -7.537  -6.912  1.00 10.00      B   
ATOM   2783  N   THR B  92       5.744  -8.449  -6.043  1.00 10.00      B   
ATOM   2784  HN  THR B  92       5.367  -9.134  -5.454  1.00 10.00      B   
ATOM   2785  CA  THR B  92       4.833  -7.533  -6.719  1.00 10.00      B   
ATOM   2786  CB  THR B  92       3.442  -8.180  -6.842  1.00 10.00      B   
ATOM   2787  OG1 THR B  92       3.416  -9.386  -6.060  1.00 10.00      B   
ATOM   2788  HG1 THR B  92       2.509  -9.583  -5.810  1.00 10.00      B   
ATOM   2789  CG2 THR B  92       3.136  -8.517  -8.294  1.00 10.00      B   
ATOM   2790  C   THR B  92       4.709  -6.207  -5.959  1.00 10.00      B   
ATOM   2791  O   THR B  92       3.623  -5.638  -5.851  1.00 10.00      B   
ATOM   2792  N   SER B  93       5.835  -5.710  -5.458  1.00 10.00      B   
ATOM   2793  HN  SER B  93       6.676  -6.205  -5.591  1.00 10.00      B   
ATOM   2794  CA  SER B  93       5.873  -4.465  -4.702  1.00 10.00      B   
ATOM   2795  CB  SER B  93       7.282  -4.254  -4.160  1.00 10.00      B   
ATOM   2796  OG  SER B  93       8.011  -5.472  -4.185  1.00 10.00      B   
ATOM   2797  HG  SER B  93       8.199  -5.749  -3.281  1.00 10.00      B   
ATOM   2798  C   SER B  93       5.449  -3.263  -5.549  1.00 10.00      B   
ATOM   2799  O   SER B  93       5.009  -2.242  -5.020  1.00 10.00      B   
ATOM   2800  N   ILE B  94       5.570  -3.395  -6.865  1.00 10.00      B   
ATOM   2801  HN  ILE B  94       5.911  -4.238  -7.229  1.00 10.00      B   
ATOM   2802  CA  ILE B  94       5.203  -2.319  -7.780  1.00 10.00      B   
ATOM   2803  CB  ILE B  94       5.640  -2.635  -9.232  1.00 10.00      B   
ATOM   2804  CG1 ILE B  94       5.364  -1.451 -10.163  1.00 10.00      B   
ATOM   2805  CG2 ILE B  94       4.976  -3.904  -9.751  1.00 10.00      B   
ATOM   2806  CD1 ILE B  94       6.199  -0.225  -9.857  1.00 10.00      B   
ATOM   2807  C   ILE B  94       3.700  -2.025  -7.725  1.00 10.00      B   
ATOM   2808  O   ILE B  94       3.269  -0.880  -7.886  1.00 10.00      B   
ATOM   2809  N   SER B  95       2.910  -3.058  -7.454  1.00 10.00      B   
ATOM   2810  HN  SER B  95       3.310  -3.941  -7.301  1.00 10.00      B   
ATOM   2811  CA  SER B  95       1.464  -2.919  -7.380  1.00 10.00      B   
ATOM   2812  CB  SER B  95       0.809  -4.302  -7.375  1.00 10.00      B   
ATOM   2813  OG  SER B  95       1.352  -5.118  -8.402  1.00 10.00      B   
ATOM   2814  HG  SER B  95       0.688  -5.253  -9.089  1.00 10.00      B   
ATOM   2815  C   SER B  95       1.043  -2.120  -6.149  1.00 10.00      B   
ATOM   2816  O   SER B  95      -0.083  -1.631  -6.070  1.00 10.00      B   
ATOM   2817  N   LYS B  96       1.958  -1.977  -5.195  1.00 10.00      B   
ATOM   2818  HN  LYS B  96       2.844  -2.382  -5.317  1.00 10.00      B   
ATOM   2819  CA  LYS B  96       1.677  -1.232  -3.975  1.00 10.00      B   
ATOM   2820  CB  LYS B  96       2.732  -1.542  -2.912  1.00 10.00      B   
ATOM   2821  CG  LYS B  96       2.257  -1.363  -1.480  1.00 10.00      B   
ATOM   2822  CD  LYS B  96       3.409  -1.514  -0.501  1.00 10.00      B   
ATOM   2823  CE  LYS B  96       2.915  -1.685   0.928  1.00 10.00      B   
ATOM   2824  NZ  LYS B  96       4.017  -1.521   1.913  1.00 10.00      B   
ATOM   2825  HZ1 LYS B  96       4.914  -1.898   1.521  1.00 10.00      B   
ATOM   2826  HZ2 LYS B  96       3.802  -2.030   2.795  1.00 10.00      B   
ATOM   2827  HZ3 LYS B  96       4.156  -0.516   2.132  1.00 10.00      B   
ATOM   2828  C   LYS B  96       1.648   0.268  -4.263  1.00 10.00      B   
ATOM   2829  O   LYS B  96       0.856   1.010  -3.681  1.00 10.00      B   
ATOM   2830  N   MET B  97       2.506   0.703  -5.179  1.00 10.00      B   
ATOM   2831  HN  MET B  97       3.096   0.058  -5.624  1.00 10.00      B   
ATOM   2832  CA  MET B  97       2.585   2.112  -5.550  1.00 10.00      B   
ATOM   2833  CB  MET B  97       3.933   2.427  -6.205  1.00 10.00      B   
ATOM   2834  CG  MET B  97       4.097   3.887  -6.597  1.00 10.00      B   
ATOM   2835  SD  MET B  97       5.452   4.151  -7.754  1.00 10.00      B   
ATOM   2836  CE  MET B  97       5.136   5.840  -8.258  1.00 10.00      B   
ATOM   2837  C   MET B  97       1.446   2.487  -6.492  1.00 10.00      B   
ATOM   2838  O   MET B  97       0.943   3.615  -6.460  1.00 10.00      B   
ATOM   2839  N   ALA B  98       1.033   1.527  -7.316  1.00 10.00      B   
ATOM   2840  HN  ALA B  98       1.470   0.650  -7.278  1.00 10.00      B   
ATOM   2841  CA  ALA B  98      -0.044   1.736  -8.279  1.00 10.00      B   
ATOM   2842  CB  ALA B  98      -0.016   0.650  -9.346  1.00 10.00      B   
ATOM   2843  C   ALA B  98      -1.409   1.781  -7.594  1.00 10.00      B   
ATOM   2844  O   ALA B  98      -2.310   1.012  -7.921  1.00 10.00      B   
ATOM   2845  N   THR B  99      -1.550   2.687  -6.644  1.00 10.00      B   
ATOM   2846  HN  THR B  99      -0.790   3.274  -6.432  1.00 10.00      B   
ATOM   2847  CA  THR B  99      -2.791   2.845  -5.909  1.00 10.00      B   
ATOM   2848  CB  THR B  99      -2.620   2.405  -4.442  1.00 10.00      B   
ATOM   2849  OG1 THR B  99      -1.872   1.178  -4.405  1.00 10.00      B   
ATOM   2850  HG1 THR B  99      -1.001   1.343  -4.019  1.00 10.00      B   
ATOM   2851  CG2 THR B  99      -3.976   2.183  -3.787  1.00 10.00      B   
ATOM   2852  C   THR B  99      -3.264   4.295  -5.973  1.00 10.00      B   
ATOM   2853  O   THR B  99      -4.241   4.608  -6.652  1.00 10.00      B   
ATOM   2854  N   ASP B 100      -2.558   5.180  -5.279  1.00 10.00      B   
ATOM   2855  HN  ASP B 100      -1.791   4.876  -4.752  1.00 10.00      B   
ATOM   2856  CA  ASP B 100      -2.910   6.597  -5.279  1.00 10.00      B   
ATOM   2857  CB  ASP B 100      -2.532   7.261  -3.951  1.00 10.00      B   
ATOM   2858  CG  ASP B 100      -2.958   8.719  -3.884  1.00 10.00      B   
ATOM   2859  OD1 ASP B 100      -4.167   8.982  -3.709  1.00 10.00      B   
ATOM   2860  OD2 ASP B 100      -2.089   9.609  -4.002  1.00 10.00      B   
ATOM   2861  C   ASP B 100      -2.216   7.304  -6.430  1.00 10.00      B   
ATOM   2862  O   ASP B 100      -2.747   8.254  -7.001  1.00 10.00      B   
ATOM   2863  N   PHE B 101      -1.029   6.817  -6.771  1.00 10.00      B   
ATOM   2864  HN  PHE B 101      -0.674   6.050  -6.286  1.00 10.00      B   
ATOM   2865  CA  PHE B 101      -0.246   7.390  -7.853  1.00 10.00      B   
ATOM   2866  CB  PHE B 101       1.208   6.918  -7.784  1.00 10.00      B   
ATOM   2867  CG  PHE B 101       1.967   7.478  -6.618  1.00 10.00      B   
ATOM   2868  CD1 PHE B 101       2.673   8.662  -6.742  1.00 10.00      B   
ATOM   2869  CD2 PHE B 101       1.970   6.826  -5.395  1.00 10.00      B   
ATOM   2870  CE1 PHE B 101       3.368   9.187  -5.671  1.00 10.00      B   
ATOM   2871  CE2 PHE B 101       2.664   7.345  -4.319  1.00 10.00      B   
ATOM   2872  CZ  PHE B 101       3.364   8.528  -4.458  1.00 10.00      B   
ATOM   2873  C   PHE B 101      -0.851   7.050  -9.207  1.00 10.00      B   
ATOM   2874  O   PHE B 101      -1.313   5.927  -9.435  1.00 10.00      B   
ATOM   2875  N   ALA B 102      -0.849   8.028 -10.092  1.00 10.00      B   
ATOM   2876  HN  ALA B 102      -0.456   8.899  -9.834  1.00 10.00      B   
ATOM   2877  CA  ALA B 102      -1.396   7.869 -11.428  1.00 10.00      B   
ATOM   2878  CB  ALA B 102      -1.617   9.233 -12.060  1.00 10.00      B   
ATOM   2879  C   ALA B 102      -0.480   7.020 -12.301  1.00 10.00      B   
ATOM   2880  O   ALA B 102       0.681   6.791 -11.959  1.00 10.00      B   
ATOM   2881  N   GLU B 103      -1.012   6.559 -13.428  1.00 10.00      B   
ATOM   2882  HN  GLU B 103      -1.949   6.772 -13.631  1.00 10.00      B   
ATOM   2883  CA  GLU B 103      -0.254   5.737 -14.365  1.00 10.00      B   
ATOM   2884  CB  GLU B 103      -1.134   5.337 -15.552  1.00 10.00      B   
ATOM   2885  CG  GLU B 103      -0.475   4.374 -16.524  1.00 10.00      B   
ATOM   2886  CD  GLU B 103      -1.424   3.892 -17.603  1.00 10.00      B   
ATOM   2887  OE1 GLU B 103      -1.512   2.662 -17.817  1.00 10.00      B   
ATOM   2888  OE2 GLU B 103      -2.088   4.735 -18.235  1.00 10.00      B   
ATOM   2889  C   GLU B 103       0.997   6.470 -14.843  1.00 10.00      B   
ATOM   2890  O   GLU B 103       2.086   5.898 -14.895  1.00 10.00      B   
ATOM   2891  N   ASN B 104       0.830   7.746 -15.166  1.00 10.00      B   
ATOM   2892  HN  ASN B 104      -0.065   8.141 -15.102  1.00 10.00      B   
ATOM   2893  CA  ASN B 104       1.939   8.576 -15.624  1.00 10.00      B   
ATOM   2894  CB  ASN B 104       1.455   9.966 -16.055  1.00 10.00      B   
ATOM   2895  CG  ASN B 104       0.222  10.434 -15.301  1.00 10.00      B   
ATOM   2896  OD1 ASN B 104       0.317  10.973 -14.202  1.00 10.00      B   
ATOM   2897  ND2 ASN B 104      -0.946  10.229 -15.891  1.00 10.00      B   
ATOM   2898 HD21 ASN B 104      -0.949   9.792 -16.775  1.00 10.00      B   
ATOM   2899 HD22 ASN B 104      -1.764  10.528 -15.430  1.00 10.00      B   
ATOM   2900  C   ASN B 104       3.010   8.690 -14.545  1.00 10.00      B   
ATOM   2901  O   ASN B 104       4.205   8.622 -14.833  1.00 10.00      B   
ATOM   2902  N   GLU B 105       2.573   8.842 -13.299  1.00 10.00      B   
ATOM   2903  HN  GLU B 105       1.608   8.891 -13.135  1.00 10.00      B   
ATOM   2904  CA  GLU B 105       3.491   8.947 -12.170  1.00 10.00      B   
ATOM   2905  CB  GLU B 105       2.730   9.269 -10.880  1.00 10.00      B   
ATOM   2906  CG  GLU B 105       1.885  10.533 -10.945  1.00 10.00      B   
ATOM   2907  CD  GLU B 105       1.278  10.895  -9.604  1.00 10.00      B   
ATOM   2908  OE1 GLU B 105       1.782  11.824  -8.945  1.00 10.00      B   
ATOM   2909  OE2 GLU B 105       0.297  10.244  -9.195  1.00 10.00      B   
ATOM   2910  C   GLU B 105       4.277   7.647 -12.005  1.00 10.00      B   
ATOM   2911  O   GLU B 105       5.449   7.657 -11.624  1.00 10.00      B   
ATOM   2912  N   LEU B 106       3.619   6.531 -12.306  1.00 10.00      B   
ATOM   2913  HN  LEU B 106       2.686   6.595 -12.601  1.00 10.00      B   
ATOM   2914  CA  LEU B 106       4.244   5.218 -12.206  1.00 10.00      B   
ATOM   2915  CB  LEU B 106       3.231   4.110 -12.502  1.00 10.00      B   
ATOM   2916  CG  LEU B 106       2.039   4.004 -11.551  1.00 10.00      B   
ATOM   2917  CD1 LEU B 106       1.022   3.008 -12.086  1.00 10.00      B   
ATOM   2918  CD2 LEU B 106       2.497   3.606 -10.156  1.00 10.00      B   
ATOM   2919  C   LEU B 106       5.416   5.111 -13.172  1.00 10.00      B   
ATOM   2920  O   LEU B 106       6.517   4.724 -12.780  1.00 10.00      B   
ATOM   2921  N   ASP B 107       5.172   5.460 -14.433  1.00 10.00      B   
ATOM   2922  HN  ASP B 107       4.269   5.761 -14.680  1.00 10.00      B   
ATOM   2923  CA  ASP B 107       6.211   5.408 -15.461  1.00 10.00      B   
ATOM   2924  CB  ASP B 107       5.636   5.730 -16.843  1.00 10.00      B   
ATOM   2925  CG  ASP B 107       6.596   5.413 -17.979  1.00 10.00      B   
ATOM   2926  OD1 ASP B 107       7.620   4.738 -17.741  1.00 10.00      B   
ATOM   2927  OD2 ASP B 107       6.320   5.827 -19.125  1.00 10.00      B   
ATOM   2928  C   ASP B 107       7.341   6.369 -15.122  1.00 10.00      B   
ATOM   2929  O   ASP B 107       8.515   6.036 -15.274  1.00 10.00      B   
ATOM   2930  N   LEU B 108       6.978   7.554 -14.640  1.00 10.00      B   
ATOM   2931  HN  LEU B 108       6.021   7.763 -14.547  1.00 10.00      B   
ATOM   2932  CA  LEU B 108       7.962   8.559 -14.256  1.00 10.00      B   
ATOM   2933  CB  LEU B 108       7.266   9.821 -13.745  1.00 10.00      B   
ATOM   2934  CG  LEU B 108       8.176  11.006 -13.416  1.00 10.00      B   
ATOM   2935  CD1 LEU B 108       8.936  11.463 -14.653  1.00 10.00      B   
ATOM   2936  CD2 LEU B 108       7.366  12.152 -12.833  1.00 10.00      B   
ATOM   2937  C   LEU B 108       8.902   8.002 -13.188  1.00 10.00      B   
ATOM   2938  O   LEU B 108      10.117   8.200 -13.248  1.00 10.00      B   
ATOM   2939  N   PHE B 109       8.329   7.287 -12.223  1.00 10.00      B   
ATOM   2940  HN  PHE B 109       7.355   7.172 -12.229  1.00 10.00      B   
ATOM   2941  CA  PHE B 109       9.109   6.681 -11.152  1.00 10.00      B   
ATOM   2942  CB  PHE B 109       8.185   6.031 -10.118  1.00 10.00      B   
ATOM   2943  CG  PHE B 109       8.888   5.556  -8.876  1.00 10.00      B   
ATOM   2944  CD1 PHE B 109       9.131   4.206  -8.672  1.00 10.00      B   
ATOM   2945  CD2 PHE B 109       9.305   6.459  -7.911  1.00 10.00      B   
ATOM   2946  CE1 PHE B 109       9.777   3.767  -7.532  1.00 10.00      B   
ATOM   2947  CE2 PHE B 109       9.951   6.028  -6.769  1.00 10.00      B   
ATOM   2948  CZ  PHE B 109      10.187   4.681  -6.578  1.00 10.00      B   
ATOM   2949  C   PHE B 109      10.067   5.643 -11.724  1.00 10.00      B   
ATOM   2950  O   PHE B 109      11.218   5.547 -11.301  1.00 10.00      B   
ATOM   2951  N   ARG B 110       9.585   4.874 -12.698  1.00 10.00      B   
ATOM   2952  HN  ARG B 110       8.656   5.000 -12.992  1.00 10.00      B   
ATOM   2953  CA  ARG B 110      10.407   3.854 -13.339  1.00 10.00      B   
ATOM   2954  CB  ARG B 110       9.588   3.026 -14.336  1.00 10.00      B   
ATOM   2955  CG  ARG B 110       8.251   2.537 -13.810  1.00 10.00      B   
ATOM   2956  CD  ARG B 110       8.406   1.392 -12.820  1.00 10.00      B   
ATOM   2957  NE  ARG B 110       8.060   0.098 -13.412  1.00 10.00      B   
ATOM   2958  HE  ARG B 110       8.785  -0.558 -13.510  1.00 10.00      B   
ATOM   2959  CZ  ARG B 110       6.831  -0.244 -13.813  1.00 10.00      B   
ATOM   2960  NH1 ARG B 110       5.820   0.613 -13.693  1.00 10.00      B   
ATOM   2961 HH11 ARG B 110       5.981   1.557 -13.285  1.00 10.00      B   
ATOM   2962 HH12 ARG B 110       4.863   0.344 -14.014  1.00 10.00      B   
ATOM   2963  NH2 ARG B 110       6.615  -1.447 -14.330  1.00 10.00      B   
ATOM   2964 HH21 ARG B 110       7.401  -2.127 -14.426  1.00 10.00      B   
ATOM   2965 HH22 ARG B 110       5.658  -1.721 -14.647  1.00 10.00      B   
ATOM   2966  C   ARG B 110      11.570   4.512 -14.069  1.00 10.00      B   
ATOM   2967  O   ARG B 110      12.719   4.105 -13.915  1.00 10.00      B   
ATOM   2968  N   LYS B 111      11.257   5.545 -14.846  1.00 10.00      B   
ATOM   2969  HN  LYS B 111      10.315   5.822 -14.912  1.00 10.00      B   
ATOM   2970  CA  LYS B 111      12.263   6.279 -15.608  1.00 10.00      B   
ATOM   2971  CB  LYS B 111      11.610   7.409 -16.407  1.00 10.00      B   
ATOM   2972  CG  LYS B 111      10.678   6.927 -17.507  1.00 10.00      B   
ATOM   2973  CD  LYS B 111      11.440   6.150 -18.567  1.00 10.00      B   
ATOM   2974  CE  LYS B 111      10.590   5.039 -19.162  1.00 10.00      B   
ATOM   2975  NZ  LYS B 111      10.198   4.032 -18.141  1.00 10.00      B   
ATOM   2976  HZ1 LYS B 111      11.009   3.815 -17.519  1.00 10.00      B   
ATOM   2977  HZ2 LYS B 111       9.890   3.153 -18.605  1.00 10.00      B   
ATOM   2978  HZ3 LYS B 111       9.409   4.393 -17.561  1.00 10.00      B   
ATOM   2979  C   LYS B 111      13.339   6.838 -14.687  1.00 10.00      B   
ATOM   2980  O   LYS B 111      14.530   6.786 -14.998  1.00 10.00      B   
ATOM   2981  N   ALA B 112      12.910   7.368 -13.550  1.00 10.00      B   
ATOM   2982  HN  ALA B 112      11.944   7.393 -13.366  1.00 10.00      B   
ATOM   2983  CA  ALA B 112      13.834   7.919 -12.574  1.00 10.00      B   
ATOM   2984  CB  ALA B 112      13.078   8.639 -11.467  1.00 10.00      B   
ATOM   2985  C   ALA B 112      14.702   6.808 -11.996  1.00 10.00      B   
ATOM   2986  O   ALA B 112      15.920   6.948 -11.899  1.00 10.00      B   
ATOM   2987  N   LEU B 113      14.059   5.695 -11.641  1.00 10.00      B   
ATOM   2988  HN  LEU B 113      13.083   5.654 -11.759  1.00 10.00      B   
ATOM   2989  CA  LEU B 113      14.748   4.538 -11.078  1.00 10.00      B   
ATOM   2990  CB  LEU B 113      13.744   3.415 -10.790  1.00 10.00      B   
ATOM   2991  CG  LEU B 113      14.324   2.092 -10.285  1.00 10.00      B   
ATOM   2992  CD1 LEU B 113      14.838   2.235  -8.862  1.00 10.00      B   
ATOM   2993  CD2 LEU B 113      13.290   0.982 -10.378  1.00 10.00      B   
ATOM   2994  C   LEU B 113      15.831   4.031 -12.023  1.00 10.00      B   
ATOM   2995  O   LEU B 113      16.929   3.674 -11.591  1.00 10.00      B   
ATOM   2996  N   GLU B 114      15.516   4.014 -13.315  1.00 10.00      B   
ATOM   2997  HN  GLU B 114      14.618   4.311 -13.590  1.00 10.00      B   
ATOM   2998  CA  GLU B 114      16.452   3.559 -14.335  1.00 10.00      B   
ATOM   2999  CB  GLU B 114      15.804   3.627 -15.721  1.00 10.00      B   
ATOM   3000  CG  GLU B 114      14.595   2.715 -15.885  1.00 10.00      B   
ATOM   3001  CD  GLU B 114      13.812   2.996 -17.152  1.00 10.00      B   
ATOM   3002  OE1 GLU B 114      12.574   3.167 -17.072  1.00 10.00      B   
ATOM   3003  OE2 GLU B 114      14.429   3.035 -18.236  1.00 10.00      B   
ATOM   3004  C   GLU B 114      17.737   4.384 -14.306  1.00 10.00      B   
ATOM   3005  O   GLU B 114      18.831   3.853 -14.502  1.00 10.00      B   
ATOM   3006  N   LEU B 115      17.594   5.678 -14.036  1.00 10.00      B   
ATOM   3007  HN  LEU B 115      16.693   6.036 -13.875  1.00 10.00      B   
ATOM   3008  CA  LEU B 115      18.738   6.580 -13.973  1.00 10.00      B   
ATOM   3009  CB  LEU B 115      18.300   8.029 -14.203  1.00 10.00      B   
ATOM   3010  CG  LEU B 115      17.724   8.353 -15.583  1.00 10.00      B   
ATOM   3011  CD1 LEU B 115      17.232   9.791 -15.631  1.00 10.00      B   
ATOM   3012  CD2 LEU B 115      18.759   8.103 -16.670  1.00 10.00      B   
ATOM   3013  C   LEU B 115      19.463   6.458 -12.636  1.00 10.00      B   
ATOM   3014  O   LEU B 115      20.687   6.584 -12.576  1.00 10.00      B   
ATOM   3015  N   ILE B 116      18.700   6.207 -11.572  1.00 10.00      B   
ATOM   3016  HN  ILE B 116      17.728   6.120 -11.694  1.00 10.00      B   
ATOM   3017  CA  ILE B 116      19.262   6.063 -10.227  1.00 10.00      B   
ATOM   3018  CB  ILE B 116      18.162   5.745  -9.183  1.00 10.00      B   
ATOM   3019  CG1 ILE B 116      17.103   6.849  -9.137  1.00 10.00      B   
ATOM   3020  CG2 ILE B 116      18.762   5.521  -7.800  1.00 10.00      B   
ATOM   3021  CD1 ILE B 116      17.637   8.205  -8.734  1.00 10.00      B   
ATOM   3022  C   ILE B 116      20.301   4.946 -10.192  1.00 10.00      B   
ATOM   3023  O   ILE B 116      21.385   5.105  -9.628  1.00 10.00      B   
ATOM   3024  N   ILE B 117      19.959   3.822 -10.807  1.00 10.00      B   
ATOM   3025  HN  ILE B 117      19.081   3.765 -11.243  1.00 10.00      B   
ATOM   3026  CA  ILE B 117      20.845   2.668 -10.846  1.00 10.00      B   
ATOM   3027  CB  ILE B 117      20.066   1.371 -11.163  1.00 10.00      B   
ATOM   3028  CG1 ILE B 117      18.805   1.281 -10.299  1.00 10.00      B   
ATOM   3029  CG2 ILE B 117      20.949   0.154 -10.935  1.00 10.00      B   
ATOM   3030  CD1 ILE B 117      17.869   0.158 -10.695  1.00 10.00      B   
ATOM   3031  C   ILE B 117      21.956   2.855 -11.879  1.00 10.00      B   
ATOM   3032  O   ILE B 117      23.066   2.354 -11.702  1.00 10.00      B   
ATOM   3033  N   ASP B 118      21.652   3.595 -12.942  1.00 10.00      B   
ATOM   3034  HN  ASP B 118      20.760   3.999 -13.001  1.00 10.00      B   
ATOM   3035  CA  ASP B 118      22.614   3.839 -14.017  1.00 10.00      B   
ATOM   3036  CB  ASP B 118      21.970   4.640 -15.154  1.00 10.00      B   
ATOM   3037  CG  ASP B 118      22.898   4.829 -16.338  1.00 10.00      B   
ATOM   3038  OD1 ASP B 118      22.829   4.019 -17.286  1.00 10.00      B   
ATOM   3039  OD2 ASP B 118      23.704   5.784 -16.326  1.00 10.00      B   
ATOM   3040  C   ASP B 118      23.853   4.567 -13.509  1.00 10.00      B   
ATOM   3041  O   ASP B 118      24.981   4.115 -13.714  1.00 10.00      B   
ATOM   3042  N   SER B 119      23.640   5.694 -12.847  1.00 10.00      B   
ATOM   3043  HN  SER B 119      22.716   6.002 -12.704  1.00 10.00      B   
ATOM   3044  CA  SER B 119      24.741   6.476 -12.317  1.00 10.00      B   
ATOM   3045  CB  SER B 119      24.260   7.883 -11.960  1.00 10.00      B   
ATOM   3046  OG  SER B 119      23.593   8.478 -13.063  1.00 10.00      B   
ATOM   3047  HG  SER B 119      23.911   8.075 -13.884  1.00 10.00      B   
ATOM   3048  C   SER B 119      25.365   5.785 -11.103  1.00 10.00      B   
ATOM   3049  O   SER B 119      24.661   5.356 -10.187  1.00 10.00      B   
ATOM   3050  N   GLU B 120      26.691   5.672 -11.109  1.00 10.00      B   
ATOM   3051  HN  GLU B 120      27.195   6.028 -11.872  1.00 10.00      B   
ATOM   3052  CA  GLU B 120      27.417   5.030 -10.017  1.00 10.00      B   
ATOM   3053  CB  GLU B 120      28.917   4.980 -10.328  1.00 10.00      B   
ATOM   3054  CG  GLU B 120      29.746   4.180  -9.332  1.00 10.00      B   
ATOM   3055  CD  GLU B 120      29.399   2.704  -9.330  1.00 10.00      B   
ATOM   3056  OE1 GLU B 120      28.345   2.337  -8.771  1.00 10.00      B   
ATOM   3057  OE2 GLU B 120      30.181   1.904  -9.886  1.00 10.00      B   
ATOM   3058  C   GLU B 120      27.170   5.757  -8.697  1.00 10.00      B   
ATOM   3059  O   GLU B 120      27.062   5.132  -7.643  1.00 10.00      B   
ATOM   3060  N   THR B 121      27.052   7.075  -8.776  1.00 10.00      B   
ATOM   3061  HN  THR B 121      27.132   7.509  -9.651  1.00 10.00      B   
ATOM   3062  CA  THR B 121      26.818   7.911  -7.609  1.00 10.00      B   
ATOM   3063  CB  THR B 121      26.811   9.388  -8.028  1.00 10.00      B   
ATOM   3064  OG1 THR B 121      27.123   9.470  -9.430  1.00 10.00      B   
ATOM   3065  HG1 THR B 121      27.206  10.396  -9.688  1.00 10.00      B   
ATOM   3066  CG2 THR B 121      27.841  10.172  -7.231  1.00 10.00      B   
ATOM   3067  C   THR B 121      25.490   7.584  -6.928  1.00 10.00      B   
ATOM   3068  O   THR B 121      25.347   7.758  -5.720  1.00 10.00      B   
ATOM   3069  N   GLY B 122      24.527   7.101  -7.705  1.00 10.00      B   
ATOM   3070  HN  GLY B 122      24.705   6.945  -8.657  1.00 10.00      B   
ATOM   3071  CA  GLY B 122      23.228   6.775  -7.150  1.00 10.00      B   
ATOM   3072  C   GLY B 122      22.323   7.987  -7.087  1.00 10.00      B   
ATOM   3073  O   GLY B 122      21.290   7.967  -6.422  1.00 10.00      B   
ATOM   3074  N   PHE B 123      22.722   9.047  -7.777  1.00 10.00      B   
ATOM   3075  HN  PHE B 123      23.557   8.996  -8.284  1.00 10.00      B   
ATOM   3076  CA  PHE B 123      21.948  10.281  -7.811  1.00 10.00      B   
ATOM   3077  CB  PHE B 123      22.722  11.431  -7.155  1.00 10.00      B   
ATOM   3078  CG  PHE B 123      22.978  11.251  -5.687  1.00 10.00      B   
ATOM   3079  CD1 PHE B 123      24.212  10.810  -5.235  1.00 10.00      B   
ATOM   3080  CD2 PHE B 123      21.991  11.531  -4.757  1.00 10.00      B   
ATOM   3081  CE1 PHE B 123      24.457  10.648  -3.886  1.00 10.00      B   
ATOM   3082  CE2 PHE B 123      22.228  11.370  -3.406  1.00 10.00      B   
ATOM   3083  CZ  PHE B 123      23.462  10.928  -2.970  1.00 10.00      B   
ATOM   3084  C   PHE B 123      21.618  10.650  -9.249  1.00 10.00      B   
ATOM   3085  O   PHE B 123      22.495  10.648 -10.113  1.00 10.00      B   
ATOM   3086  N   ALA B 124      20.358  10.955  -9.506  1.00 10.00      B   
ATOM   3087  HN  ALA B 124      19.700  10.932  -8.772  1.00 10.00      B   
ATOM   3088  CA  ALA B 124      19.922  11.327 -10.841  1.00 10.00      B   
ATOM   3089  CB  ALA B 124      18.755  10.459 -11.287  1.00 10.00      B   
ATOM   3090  C   ALA B 124      19.543  12.799 -10.897  1.00 10.00      B   
ATOM   3091  O   ALA B 124      18.786  13.286 -10.055  1.00 10.00      B   
ATOM   3092  N   SER B 125      20.094  13.506 -11.873  1.00 10.00      B   
ATOM   3093  HN  SER B 125      20.723  13.068 -12.485  1.00 10.00      B   
ATOM   3094  CA  SER B 125      19.809  14.921 -12.054  1.00 10.00      B   
ATOM   3095  CB  SER B 125      20.717  15.492 -13.143  1.00 10.00      B   
ATOM   3096  OG  SER B 125      22.014  14.926 -13.060  1.00 10.00      B   
ATOM   3097  HG  SER B 125      22.538  15.431 -12.426  1.00 10.00      B   
ATOM   3098  C   SER B 125      18.344  15.125 -12.434  1.00 10.00      B   
ATOM   3099  O   SER B 125      17.781  14.348 -13.210  1.00 10.00      B   
ATOM   3100  N   SER B 126      17.736  16.173 -11.897  1.00 10.00      B   
ATOM   3101  HN  SER B 126      18.243  16.774 -11.310  1.00 10.00      B   
ATOM   3102  CA  SER B 126      16.336  16.468 -12.166  1.00 10.00      B   
ATOM   3103  CB  SER B 126      15.887  17.666 -11.332  1.00 10.00      B   
ATOM   3104  OG  SER B 126      16.993  18.244 -10.655  1.00 10.00      B   
ATOM   3105  HG  SER B 126      17.204  17.713  -9.875  1.00 10.00      B   
ATOM   3106  C   SER B 126      16.100  16.727 -13.652  1.00 10.00      B   
ATOM   3107  O   SER B 126      15.117  16.255 -14.226  1.00 10.00      B   
ATOM   3108  N   THR B 127      17.022  17.454 -14.274  1.00 10.00      B   
ATOM   3109  HN  THR B 127      17.786  17.798 -13.760  1.00 10.00      B   
ATOM   3110  CA  THR B 127      16.926  17.778 -15.691  1.00 10.00      B   
ATOM   3111  CB  THR B 127      18.075  18.709 -16.114  1.00 10.00      B   
ATOM   3112  OG1 THR B 127      18.513  19.458 -14.970  1.00 10.00      B   
ATOM   3113  HG1 THR B 127      17.995  20.273 -14.905  1.00 10.00      B   
ATOM   3114  CG2 THR B 127      17.605  19.676 -17.191  1.00 10.00      B   
ATOM   3115  C   THR B 127      16.946  16.515 -16.555  1.00 10.00      B   
ATOM   3116  O   THR B 127      16.380  16.489 -17.650  1.00 10.00      B   
ATOM   3117  N   ASN B 128      17.587  15.467 -16.050  1.00 10.00      B   
ATOM   3118  HN  ASN B 128      18.011  15.545 -15.170  1.00 10.00      B   
ATOM   3119  CA  ASN B 128      17.673  14.201 -16.771  1.00 10.00      B   
ATOM   3120  CB  ASN B 128      18.707  13.273 -16.125  1.00 10.00      B   
ATOM   3121  CG  ASN B 128      20.136  13.670 -16.437  1.00 10.00      B   
ATOM   3122  OD1 ASN B 128      20.425  14.835 -16.708  1.00 10.00      B   
ATOM   3123  ND2 ASN B 128      21.041  12.706 -16.387  1.00 10.00      B   
ATOM   3124 HD21 ASN B 128      20.744  11.801 -16.153  1.00 10.00      B   
ATOM   3125 HD22 ASN B 128      21.974  12.935 -16.587  1.00 10.00      B   
ATOM   3126  C   ASN B 128      16.313  13.519 -16.797  1.00 10.00      B   
ATOM   3127  O   ASN B 128      15.896  12.980 -17.820  1.00 10.00      B   
ATOM   3128  N   ILE B 129      15.619  13.566 -15.666  1.00 10.00      B   
ATOM   3129  HN  ILE B 129      16.005  14.022 -14.889  1.00 10.00      B   
ATOM   3130  CA  ILE B 129      14.300  12.959 -15.548  1.00 10.00      B   
ATOM   3131  CB  ILE B 129      13.844  12.874 -14.074  1.00 10.00      B   
ATOM   3132  CG1 ILE B 129      14.974  12.325 -13.195  1.00 10.00      B   
ATOM   3133  CG2 ILE B 129      12.601  12.005 -13.946  1.00 10.00      B   
ATOM   3134  CD1 ILE B 129      14.715  12.453 -11.707  1.00 10.00      B   
ATOM   3135  C   ILE B 129      13.273  13.755 -16.354  1.00 10.00      B   
ATOM   3136  O   ILE B 129      12.358  13.187 -16.949  1.00 10.00      B   
ATOM   3137  N   LEU B 130      13.450  15.075 -16.390  1.00 10.00      B   
ATOM   3138  HN  LEU B 130      14.205  15.467 -15.900  1.00 10.00      B   
ATOM   3139  CA  LEU B 130      12.546  15.962 -17.121  1.00 10.00      B   
ATOM   3140  CB  LEU B 130      12.941  17.426 -16.914  1.00 10.00      B   
ATOM   3141  CG  LEU B 130      12.764  17.976 -15.496  1.00 10.00      B   
ATOM   3142  CD1 LEU B 130      13.376  19.360 -15.377  1.00 10.00      B   
ATOM   3143  CD2 LEU B 130      11.295  18.005 -15.107  1.00 10.00      B   
ATOM   3144  C   LEU B 130      12.502  15.633 -18.612  1.00 10.00      B   
ATOM   3145  O   LEU B 130      11.476  15.818 -19.269  1.00 10.00      B   
ATOM   3146  N   ASN B 131      13.607  15.136 -19.142  1.00 10.00      B   
ATOM   3147  HN  ASN B 131      14.396  15.003 -18.572  1.00 10.00      B   
ATOM   3148  CA  ASN B 131      13.679  14.786 -20.554  1.00 10.00      B   
ATOM   3149  CB  ASN B 131      15.136  14.705 -21.019  1.00 10.00      B   
ATOM   3150  CG  ASN B 131      15.272  14.631 -22.531  1.00 10.00      B   
ATOM   3151  OD1 ASN B 131      14.389  15.064 -23.274  1.00 10.00      B   
ATOM   3152  ND2 ASN B 131      16.386  14.092 -23.000  1.00 10.00      B   
ATOM   3153 HD21 ASN B 131      17.055  13.774 -22.356  1.00 10.00      B   
ATOM   3154 HD22 ASN B 131      16.498  14.038 -23.971  1.00 10.00      B   
ATOM   3155  C   ASN B 131      12.956  13.469 -20.821  1.00 10.00      B   
ATOM   3156  O   ASN B 131      12.503  13.207 -21.936  1.00 10.00      B   
ATOM   3157  N   LEU B 132      12.822  12.654 -19.783  1.00 10.00      B   
ATOM   3158  HN  LEU B 132      13.176  12.929 -18.909  1.00 10.00      B   
ATOM   3159  CA  LEU B 132      12.156  11.362 -19.904  1.00 10.00      B   
ATOM   3160  CB  LEU B 132      12.725  10.361 -18.896  1.00 10.00      B   
ATOM   3161  CG  LEU B 132      14.170   9.916 -19.130  1.00 10.00      B   
ATOM   3162  CD1 LEU B 132      14.606   8.933 -18.058  1.00 10.00      B   
ATOM   3163  CD2 LEU B 132      14.326   9.307 -20.515  1.00 10.00      B   
ATOM   3164  C   LEU B 132      10.647  11.491 -19.737  1.00 10.00      B   
ATOM   3165  O   LEU B 132       9.908  10.536 -19.969  1.00 10.00      B   
ATOM   3166  N   VAL B 133      10.193  12.678 -19.345  1.00 10.00      B   
ATOM   3167  HN  VAL B 133      10.837  13.397 -19.168  1.00 10.00      B   
ATOM   3168  CA  VAL B 133       8.762  12.936 -19.154  1.00 10.00      B   
ATOM   3169  CB  VAL B 133       8.516  14.339 -18.552  1.00 10.00      B   
ATOM   3170  CG1 VAL B 133       7.030  14.595 -18.333  1.00 10.00      B   
ATOM   3171  CG2 VAL B 133       9.273  14.490 -17.244  1.00 10.00      B   
ATOM   3172  C   VAL B 133       8.006  12.798 -20.477  1.00 10.00      B   
ATOM   3173  O   VAL B 133       6.811  12.507 -20.504  1.00 10.00      B   
ATOM   3174  N   ASP B 134       8.724  12.988 -21.574  1.00 10.00      B   
ATOM   3175  HN  ASP B 134       9.674  13.208 -21.488  1.00 10.00      B   
ATOM   3176  CA  ASP B 134       8.138  12.880 -22.906  1.00 10.00      B   
ATOM   3177  CB  ASP B 134       9.056  13.533 -23.940  1.00 10.00      B   
ATOM   3178  CG  ASP B 134       8.772  15.006 -24.133  1.00 10.00      B   
ATOM   3179  OD1 ASP B 134       9.230  15.819 -23.303  1.00 10.00      B   
ATOM   3180  OD2 ASP B 134       8.084  15.356 -25.115  1.00 10.00      B   
ATOM   3181  C   ASP B 134       7.905  11.422 -23.282  1.00 10.00      B   
ATOM   3182  O   ASP B 134       7.196  11.122 -24.241  1.00 10.00      B   
ATOM   3183  N   GLN B 135       8.495  10.521 -22.507  1.00 10.00      B   
ATOM   3184  HN  GLN B 135       9.016  10.826 -21.732  1.00 10.00      B   
ATOM   3185  CA  GLN B 135       8.375   9.092 -22.759  1.00 10.00      B   
ATOM   3186  CB  GLN B 135       9.744   8.421 -22.613  1.00 10.00      B   
ATOM   3187  CG  GLN B 135      10.859   9.127 -23.370  1.00 10.00      B   
ATOM   3188  CD  GLN B 135      10.712   9.003 -24.874  1.00 10.00      B   
ATOM   3189  OE1 GLN B 135      10.289   7.965 -25.386  1.00 10.00      B   
ATOM   3190  NE2 GLN B 135      11.050  10.061 -25.593  1.00 10.00      B   
ATOM   3191 HE21 GLN B 135      11.372  10.859 -25.124  1.00 10.00      B   
ATOM   3192 HE22 GLN B 135      10.957  10.006 -26.568  1.00 10.00      B   
ATOM   3193  C   GLN B 135       7.375   8.457 -21.799  1.00 10.00      B   
ATOM   3194  O   GLN B 135       7.246   7.232 -21.738  1.00 10.00      B   
ATOM   3195  N   LEU B 136       6.668   9.305 -21.057  1.00 10.00      B   
ATOM   3196  HN  LEU B 136       6.811  10.267 -21.169  1.00 10.00      B   
ATOM   3197  CA  LEU B 136       5.680   8.847 -20.090  1.00 10.00      B   
ATOM   3198  CB  LEU B 136       5.226  10.001 -19.194  1.00 10.00      B   
ATOM   3199  CG  LEU B 136       5.757   9.996 -17.758  1.00 10.00      B   
ATOM   3200  CD1 LEU B 136       7.279  10.019 -17.741  1.00 10.00      B   
ATOM   3201  CD2 LEU B 136       5.191  11.172 -16.977  1.00 10.00      B   
ATOM   3202  C   LEU B 136       4.480   8.216 -20.780  1.00 10.00      B   
ATOM   3203  O   LEU B 136       3.820   8.848 -21.609  1.00 10.00      B   
ATOM   3204  N   LYS B 137       4.217   6.965 -20.443  1.00 10.00      B   
ATOM   3205  HN  LYS B 137       4.802   6.516 -19.783  1.00 10.00      B   
ATOM   3206  CA  LYS B 137       3.101   6.228 -21.014  1.00 10.00      B   
ATOM   3207  CB  LYS B 137       3.500   4.772 -21.262  1.00 10.00      B   
ATOM   3208  CG  LYS B 137       4.548   4.601 -22.350  1.00 10.00      B   
ATOM   3209  CD  LYS B 137       5.274   3.270 -22.228  1.00 10.00      B   
ATOM   3210  CE  LYS B 137       6.304   3.290 -21.106  1.00 10.00      B   
ATOM   3211  NZ  LYS B 137       7.231   4.450 -21.216  1.00 10.00      B   
ATOM   3212  HZ1 LYS B 137       7.054   5.123 -20.432  1.00 10.00      B   
ATOM   3213  HZ2 LYS B 137       7.082   4.946 -22.118  1.00 10.00      B   
ATOM   3214  HZ3 LYS B 137       8.219   4.130 -21.167  1.00 10.00      B   
ATOM   3215  C   LYS B 137       1.885   6.298 -20.101  1.00 10.00      B   
ATOM   3216  O   LYS B 137       1.936   5.872 -18.946  1.00 10.00      B   
ATOM   3217  N   GLY B 138       0.796   6.841 -20.625  1.00 10.00      B   
ATOM   3218  HN  GLY B 138       0.817   7.166 -21.551  1.00 10.00      B   
ATOM   3219  CA  GLY B 138      -0.417   6.968 -19.845  1.00 10.00      B   
ATOM   3220  C   GLY B 138      -0.675   8.407 -19.451  1.00 10.00      B   
ATOM   3221  O   GLY B 138      -0.589   8.756 -18.269  1.00 10.00      B   
ATOM   3222  N   LYS B 139      -0.993   9.230 -20.454  1.00 10.00      B   
ATOM   3223  HN  LYS B 139      -1.046   8.864 -21.358  1.00 10.00      B   
ATOM   3224  CA  LYS B 139      -1.262  10.656 -20.266  1.00 10.00      B   
ATOM   3225  CB  LYS B 139      -2.278  10.923 -19.140  1.00 10.00      B   
ATOM   3226  CG  LYS B 139      -2.540  12.392 -18.827  1.00 10.00      B   
ATOM   3227  CD  LYS B 139      -1.683  12.868 -17.662  1.00 10.00      B   
ATOM   3228  CE  LYS B 139      -2.182  14.182 -17.087  1.00 10.00      B   
ATOM   3229  NZ  LYS B 139      -3.444  14.021 -16.314  1.00 10.00      B   
ATOM   3230  HZ1 LYS B 139      -4.269  14.245 -16.918  1.00 10.00      B   
ATOM   3231  HZ2 LYS B 139      -3.451  14.667 -15.496  1.00 10.00      B   
ATOM   3232  HZ3 LYS B 139      -3.536  13.039 -15.967  1.00 10.00      B   
ATOM   3233  C   LYS B 139       0.035  11.443 -20.078  1.00 10.00      B   
ATOM   3234  O   LYS B 139       0.741  11.286 -19.082  1.00 10.00      B   
ATOM   3235  N   LYS B 140       0.349  12.275 -21.058  1.00 10.00      B   
ATOM   3236  HN  LYS B 140      -0.244  12.342 -21.833  1.00 10.00      B   
ATOM   3237  CA  LYS B 140       1.551  13.089 -21.011  1.00 10.00      B   
ATOM   3238  CB  LYS B 140       1.996  13.461 -22.430  1.00 10.00      B   
ATOM   3239  CG  LYS B 140       3.371  14.108 -22.506  1.00 10.00      B   
ATOM   3240  CD  LYS B 140       3.675  14.615 -23.906  1.00 10.00      B   
ATOM   3241  CE  LYS B 140       5.073  15.208 -23.977  1.00 10.00      B   
ATOM   3242  NZ  LYS B 140       5.432  15.646 -25.353  1.00 10.00      B   
ATOM   3243  HZ1 LYS B 140       6.470  15.643 -25.465  1.00 10.00      B   
ATOM   3244  HZ2 LYS B 140       5.082  16.611 -25.525  1.00 10.00      B   
ATOM   3245  HZ3 LYS B 140       5.015  15.008 -26.059  1.00 10.00      B   
ATOM   3246  C   LYS B 140       1.309  14.351 -20.190  1.00 10.00      B   
ATOM   3247  O   LYS B 140       0.193  14.867 -20.141  1.00 10.00      B   
ATOM   3248  N   MET B 141       2.358  14.841 -19.550  1.00 10.00      B   
ATOM   3249  HN  MET B 141       3.224  14.390 -19.639  1.00 10.00      B   
ATOM   3250  CA  MET B 141       2.275  16.043 -18.735  1.00 10.00      B   
ATOM   3251  CB  MET B 141       2.288  15.689 -17.242  1.00 10.00      B   
ATOM   3252  CG  MET B 141       3.589  15.065 -16.756  1.00 10.00      B   
ATOM   3253  SD  MET B 141       3.640  14.835 -14.966  1.00 10.00      B   
ATOM   3254  CE  MET B 141       2.320  13.648 -14.737  1.00 10.00      B   
ATOM   3255  C   MET B 141       3.448  16.958 -19.064  1.00 10.00      B   
ATOM   3256  O   MET B 141       4.405  16.531 -19.715  1.00 10.00      B   
ATOM   3257  N   ARG B 142       3.379  18.203 -18.623  1.00 10.00      B   
ATOM   3258  HN  ARG B 142       2.592  18.488 -18.097  1.00 10.00      B   
ATOM   3259  CA  ARG B 142       4.451  19.154 -18.883  1.00 10.00      B   
ATOM   3260  CB  ARG B 142       3.920  20.587 -18.975  1.00 10.00      B   
ATOM   3261  CG  ARG B 142       3.365  21.148 -17.676  1.00 10.00      B   
ATOM   3262  CD  ARG B 142       2.146  22.016 -17.936  1.00 10.00      B   
ATOM   3263  NE  ARG B 142       1.071  21.261 -18.575  1.00 10.00      B   
ATOM   3264  HE  ARG B 142       0.950  20.317 -18.289  1.00 10.00      B   
ATOM   3265  CZ  ARG B 142       0.266  21.756 -19.520  1.00 10.00      B   
ATOM   3266  NH1 ARG B 142       0.393  23.018 -19.914  1.00 10.00      B   
ATOM   3267 HH11 ARG B 142       1.125  23.630 -19.492  1.00 10.00      B   
ATOM   3268 HH12 ARG B 142      -0.238  23.403 -20.649  1.00 10.00      B   
ATOM   3269  NH2 ARG B 142      -0.668  20.989 -20.063  1.00 10.00      B   
ATOM   3270 HH21 ARG B 142      -1.300  21.372 -20.802  1.00 10.00      B   
ATOM   3271 HH22 ARG B 142      -0.775  19.993 -19.763  1.00 10.00      B   
ATOM   3272  C   ARG B 142       5.545  19.036 -17.827  1.00 10.00      B   
ATOM   3273  O   ARG B 142       5.344  18.414 -16.783  1.00 10.00      B   
ATOM   3274  N   LYS B 143       6.693  19.645 -18.095  1.00 10.00      B   
ATOM   3275  HN  LYS B 143       6.781  20.145 -18.937  1.00 10.00      B   
ATOM   3276  CA  LYS B 143       7.830  19.598 -17.177  1.00 10.00      B   
ATOM   3277  CB  LYS B 143       9.012  20.392 -17.744  1.00 10.00      B   
ATOM   3278  CG  LYS B 143       9.255  20.178 -19.231  1.00 10.00      B   
ATOM   3279  CD  LYS B 143       9.713  18.760 -19.532  1.00 10.00      B   
ATOM   3280  CE  LYS B 143       9.548  18.430 -21.008  1.00 10.00      B   
ATOM   3281  NZ  LYS B 143      10.377  17.264 -21.415  1.00 10.00      B   
ATOM   3282  HZ1 LYS B 143      10.557  16.644 -20.600  1.00 10.00      B   
ATOM   3283  HZ2 LYS B 143      11.290  17.590 -21.794  1.00 10.00      B   
ATOM   3284  HZ3 LYS B 143       9.885  16.712 -22.159  1.00 10.00      B   
ATOM   3285  C   LYS B 143       7.453  20.131 -15.797  1.00 10.00      B   
ATOM   3286  O   LYS B 143       7.798  19.538 -14.776  1.00 10.00      B   
ATOM   3287  N   LYS B 144       6.718  21.236 -15.785  1.00 10.00      B   
ATOM   3288  HN  LYS B 144       6.471  21.645 -16.641  1.00 10.00      B   
ATOM   3289  CA  LYS B 144       6.283  21.876 -14.547  1.00 10.00      B   
ATOM   3290  CB  LYS B 144       5.490  23.149 -14.863  1.00 10.00      B   
ATOM   3291  CG  LYS B 144       5.042  23.938 -13.644  1.00 10.00      B   
ATOM   3292  CD  LYS B 144       5.074  25.433 -13.915  1.00 10.00      B   
ATOM   3293  CE  LYS B 144       6.502  25.957 -13.959  1.00 10.00      B   
ATOM   3294  NZ  LYS B 144       6.556  27.379 -14.386  1.00 10.00      B   
ATOM   3295  HZ1 LYS B 144       7.508  27.765 -14.229  1.00 10.00      B   
ATOM   3296  HZ2 LYS B 144       5.874  27.944 -13.842  1.00 10.00      B   
ATOM   3297  HZ3 LYS B 144       6.324  27.458 -15.396  1.00 10.00      B   
ATOM   3298  C   LYS B 144       5.453  20.930 -13.682  1.00 10.00      B   
ATOM   3299  O   LYS B 144       5.503  20.989 -12.451  1.00 10.00      B   
ATOM   3300  N   GLU B 145       4.694  20.055 -14.326  1.00 10.00      B   
ATOM   3301  HN  GLU B 145       4.704  20.039 -15.307  1.00 10.00      B   
ATOM   3302  CA  GLU B 145       3.862  19.102 -13.609  1.00 10.00      B   
ATOM   3303  CB  GLU B 145       2.744  18.567 -14.506  1.00 10.00      B   
ATOM   3304  CG  GLU B 145       1.714  19.620 -14.882  1.00 10.00      B   
ATOM   3305  CD  GLU B 145       0.752  19.157 -15.956  1.00 10.00      B   
ATOM   3306  OE1 GLU B 145       1.199  18.905 -17.094  1.00 10.00      B   
ATOM   3307  OE2 GLU B 145      -0.459  19.068 -15.677  1.00 10.00      B   
ATOM   3308  C   GLU B 145       4.711  17.969 -13.053  1.00 10.00      B   
ATOM   3309  O   GLU B 145       4.513  17.535 -11.920  1.00 10.00      B   
ATOM   3310  N   ALA B 146       5.685  17.528 -13.842  1.00 10.00      B   
ATOM   3311  HN  ALA B 146       5.804  17.939 -14.726  1.00 10.00      B   
ATOM   3312  CA  ALA B 146       6.581  16.450 -13.438  1.00 10.00      B   
ATOM   3313  CB  ALA B 146       7.515  16.090 -14.577  1.00 10.00      B   
ATOM   3314  C   ALA B 146       7.376  16.840 -12.193  1.00 10.00      B   
ATOM   3315  O   ALA B 146       7.646  16.005 -11.329  1.00 10.00      B   
ATOM   3316  N   GLU B 147       7.744  18.119 -12.111  1.00 10.00      B   
ATOM   3317  HN  GLU B 147       7.519  18.726 -12.849  1.00 10.00      B   
ATOM   3318  CA  GLU B 147       8.489  18.637 -10.968  1.00 10.00      B   
ATOM   3319  CB  GLU B 147       8.726  20.140 -11.130  1.00 10.00      B   
ATOM   3320  CG  GLU B 147       9.518  20.532 -12.365  1.00 10.00      B   
ATOM   3321  CD  GLU B 147       9.439  22.019 -12.645  1.00 10.00      B   
ATOM   3322  OE1 GLU B 147       9.549  22.415 -13.822  1.00 10.00      B   
ATOM   3323  OE2 GLU B 147       9.256  22.796 -11.683  1.00 10.00      B   
ATOM   3324  C   GLU B 147       7.711  18.396  -9.679  1.00 10.00      B   
ATOM   3325  O   GLU B 147       8.272  17.973  -8.667  1.00 10.00      B   
ATOM   3326  N   GLN B 148       6.409  18.649  -9.741  1.00 10.00      B   
ATOM   3327  HN  GLN B 148       6.025  18.956 -10.588  1.00 10.00      B   
ATOM   3328  CA  GLN B 148       5.533  18.470  -8.591  1.00 10.00      B   
ATOM   3329  CB  GLN B 148       4.145  19.049  -8.884  1.00 10.00      B   
ATOM   3330  CG  GLN B 148       4.138  20.558  -9.083  1.00 10.00      B   
ATOM   3331  CD  GLN B 148       2.885  21.061  -9.778  1.00 10.00      B   
ATOM   3332  OE1 GLN B 148       1.883  21.373  -9.136  1.00 10.00      B   
ATOM   3333  NE2 GLN B 148       2.938  21.158 -11.097  1.00 10.00      B   
ATOM   3334 HE21 GLN B 148       3.773  20.903 -11.551  1.00 10.00      B   
ATOM   3335 HE22 GLN B 148       2.143  21.482 -11.567  1.00 10.00      B   
ATOM   3336  C   GLN B 148       5.436  16.996  -8.207  1.00 10.00      B   
ATOM   3337  O   GLN B 148       5.363  16.654  -7.027  1.00 10.00      B   
ATOM   3338  N   VAL B 149       5.450  16.127  -9.212  1.00 10.00      B   
ATOM   3339  HN  VAL B 149       5.507  16.462 -10.132  1.00 10.00      B   
ATOM   3340  CA  VAL B 149       5.377  14.688  -8.984  1.00 10.00      B   
ATOM   3341  CB  VAL B 149       5.099  13.918 -10.293  1.00 10.00      B   
ATOM   3342  CG1 VAL B 149       4.938  12.431 -10.020  1.00 10.00      B   
ATOM   3343  CG2 VAL B 149       3.860  14.466 -10.987  1.00 10.00      B   
ATOM   3344  C   VAL B 149       6.680  14.189  -8.360  1.00 10.00      B   
ATOM   3345  O   VAL B 149       6.672  13.320  -7.486  1.00 10.00      B   
ATOM   3346  N   LEU B 150       7.797  14.760  -8.801  1.00 10.00      B   
ATOM   3347  HN  LEU B 150       7.737  15.442  -9.506  1.00 10.00      B   
ATOM   3348  CA  LEU B 150       9.107  14.387  -8.283  1.00 10.00      B   
ATOM   3349  CB  LEU B 150      10.220  15.117  -9.039  1.00 10.00      B   
ATOM   3350  CG  LEU B 150      10.469  14.664 -10.480  1.00 10.00      B   
ATOM   3351  CD1 LEU B 150      11.538  15.526 -11.136  1.00 10.00      B   
ATOM   3352  CD2 LEU B 150      10.865  13.196 -10.518  1.00 10.00      B   
ATOM   3353  C   LEU B 150       9.200  14.671  -6.788  1.00 10.00      B   
ATOM   3354  O   LEU B 150       9.655  13.829  -6.012  1.00 10.00      B   
ATOM   3355  N   GLN B 151       8.756  15.857  -6.385  1.00 10.00      B   
ATOM   3356  HN  GLN B 151       8.412  16.492  -7.052  1.00 10.00      B   
ATOM   3357  CA  GLN B 151       8.776  16.236  -4.976  1.00 10.00      B   
ATOM   3358  CB  GLN B 151       8.533  17.738  -4.808  1.00 10.00      B   
ATOM   3359  CG  GLN B 151       9.695  18.612  -5.259  1.00 10.00      B   
ATOM   3360  CD  GLN B 151      10.907  18.508  -4.349  1.00 10.00      B   
ATOM   3361  OE1 GLN B 151      10.784  18.254  -3.148  1.00 10.00      B   
ATOM   3362  NE2 GLN B 151      12.088  18.707  -4.915  1.00 10.00      B   
ATOM   3363 HE21 GLN B 151      12.117  18.905  -5.873  1.00 10.00      B   
ATOM   3364 HE22 GLN B 151      12.895  18.657  -4.344  1.00 10.00      B   
ATOM   3365  C   GLN B 151       7.742  15.429  -4.196  1.00 10.00      B   
ATOM   3366  O   GLN B 151       7.898  15.178  -2.999  1.00 10.00      B   
ATOM   3367  N   LYS B 152       6.690  15.014  -4.893  1.00 10.00      B   
ATOM   3368  HN  LYS B 152       6.623  15.259  -5.842  1.00 10.00      B   
ATOM   3369  CA  LYS B 152       5.631  14.211  -4.298  1.00 10.00      B   
ATOM   3370  CB  LYS B 152       4.508  14.003  -5.320  1.00 10.00      B   
ATOM   3371  CG  LYS B 152       3.311  13.206  -4.828  1.00 10.00      B   
ATOM   3372  CD  LYS B 152       2.243  13.138  -5.908  1.00 10.00      B   
ATOM   3373  CE  LYS B 152       1.193  12.082  -5.608  1.00 10.00      B   
ATOM   3374  NZ  LYS B 152       0.301  11.854  -6.775  1.00 10.00      B   
ATOM   3375  HZ1 LYS B 152      -0.347  12.653  -6.894  1.00 10.00      B   
ATOM   3376  HZ2 LYS B 152      -0.256  10.988  -6.643  1.00 10.00      B   
ATOM   3377  HZ3 LYS B 152       0.873  11.755  -7.649  1.00 10.00      B   
ATOM   3378  C   LYS B 152       6.204  12.871  -3.843  1.00 10.00      B   
ATOM   3379  O   LYS B 152       5.822  12.337  -2.802  1.00 10.00      B   
ATOM   3380  N   PHE B 153       7.144  12.350  -4.629  1.00 10.00      B   
ATOM   3381  HN  PHE B 153       7.396  12.827  -5.451  1.00 10.00      B   
ATOM   3382  CA  PHE B 153       7.802  11.089  -4.310  1.00 10.00      B   
ATOM   3383  CB  PHE B 153       8.730  10.655  -5.448  1.00 10.00      B   
ATOM   3384  CG  PHE B 153       8.029  10.270  -6.721  1.00 10.00      B   
ATOM   3385  CD1 PHE B 153       6.849   9.545  -6.693  1.00 10.00      B   
ATOM   3386  CD2 PHE B 153       8.561  10.626  -7.950  1.00 10.00      B   
ATOM   3387  CE1 PHE B 153       6.211   9.188  -7.865  1.00 10.00      B   
ATOM   3388  CE2 PHE B 153       7.929  10.273  -9.125  1.00 10.00      B   
ATOM   3389  CZ  PHE B 153       6.753   9.551  -9.082  1.00 10.00      B   
ATOM   3390  C   PHE B 153       8.609  11.231  -3.027  1.00 10.00      B   
ATOM   3391  O   PHE B 153       8.680  10.307  -2.220  1.00 10.00      B   
ATOM   3392  N   VAL B 154       9.214  12.400  -2.846  1.00 10.00      B   
ATOM   3393  HN  VAL B 154       9.118  13.096  -3.531  1.00 10.00      B   
ATOM   3394  CA  VAL B 154      10.013  12.677  -1.657  1.00 10.00      B   
ATOM   3395  CB  VAL B 154      10.772  14.018  -1.782  1.00 10.00      B   
ATOM   3396  CG1 VAL B 154      11.731  14.211  -0.615  1.00 10.00      B   
ATOM   3397  CG2 VAL B 154      11.514  14.099  -3.109  1.00 10.00      B   
ATOM   3398  C   VAL B 154       9.118  12.716  -0.422  1.00 10.00      B   
ATOM   3399  O   VAL B 154       9.465  12.182   0.634  1.00 10.00      B   
ATOM   3400  N   GLN B 155       7.954  13.338  -0.574  1.00 10.00      B   
ATOM   3401  HN  GLN B 155       7.742  13.740  -1.444  1.00 10.00      B   
ATOM   3402  CA  GLN B 155       6.990  13.450   0.512  1.00 10.00      B   
ATOM   3403  CB  GLN B 155       5.870  14.423   0.135  1.00 10.00      B   
ATOM   3404  CG  GLN B 155       5.923  15.747   0.879  1.00 10.00      B   
ATOM   3405  CD  GLN B 155       5.938  15.569   2.385  1.00 10.00      B   
ATOM   3406  OE1 GLN B 155       7.000  15.530   3.009  1.00 10.00      B   
ATOM   3407  NE2 GLN B 155       4.761  15.449   2.978  1.00 10.00      B   
ATOM   3408 HE21 GLN B 155       3.954  15.483   2.419  1.00 10.00      B   
ATOM   3409 HE22 GLN B 155       4.741  15.328   3.951  1.00 10.00      B   
ATOM   3410  C   GLN B 155       6.400  12.089   0.872  1.00 10.00      B   
ATOM   3411  O   GLN B 155       6.075  11.826   2.029  1.00 10.00      B   
ATOM   3412  N   ASN B 156       6.277  11.224  -0.124  1.00 10.00      B   
ATOM   3413  HN  ASN B 156       6.555  11.492  -1.027  1.00 10.00      B   
ATOM   3414  CA  ASN B 156       5.723   9.891   0.086  1.00 10.00      B   
ATOM   3415  CB  ASN B 156       4.974   9.412  -1.157  1.00 10.00      B   
ATOM   3416  CG  ASN B 156       3.471   9.544  -1.019  1.00 10.00      B   
ATOM   3417  OD1 ASN B 156       2.889  10.564  -1.384  1.00 10.00      B   
ATOM   3418  ND2 ASN B 156       2.832   8.510  -0.491  1.00 10.00      B   
ATOM   3419 HD21 ASN B 156       3.357   7.732  -0.220  1.00 10.00      B   
ATOM   3420 HD22 ASN B 156       1.856   8.568  -0.400  1.00 10.00      B   
ATOM   3421  C   ASN B 156       6.801   8.886   0.482  1.00 10.00      B   
ATOM   3422  O   ASN B 156       6.534   7.687   0.591  1.00 10.00      B   
ATOM   3423  N   LYS B 157       8.017   9.390   0.690  1.00 10.00      B   
ATOM   3424  HN  LYS B 157       8.153  10.352   0.563  1.00 10.00      B   
ATOM   3425  CA  LYS B 157       9.159   8.569   1.095  1.00 10.00      B   
ATOM   3426  CB  LYS B 157       8.925   7.901   2.457  1.00 10.00      B   
ATOM   3427  CG  LYS B 157       8.992   8.859   3.637  1.00 10.00      B   
ATOM   3428  CD  LYS B 157       7.609   9.335   4.057  1.00 10.00      B   
ATOM   3429  CE  LYS B 157       7.644  10.768   4.571  1.00 10.00      B   
ATOM   3430  NZ  LYS B 157       8.781  11.008   5.497  1.00 10.00      B   
ATOM   3431  HZ1 LYS B 157       9.673  11.036   4.965  1.00 10.00      B   
ATOM   3432  HZ2 LYS B 157       8.840  10.240   6.207  1.00 10.00      B   
ATOM   3433  HZ3 LYS B 157       8.657  11.912   5.993  1.00 10.00      B   
ATOM   3434  C   LYS B 157       9.566   7.544   0.037  1.00 10.00      B   
ATOM   3435  O   LYS B 157       9.893   6.402   0.359  1.00 10.00      B   
ATOM   3436  N   TRP B 158       9.540   7.957  -1.222  1.00 10.00      B   
ATOM   3437  HN  TRP B 158       9.240   8.873  -1.421  1.00 10.00      B   
ATOM   3438  CA  TRP B 158       9.935   7.086  -2.322  1.00 10.00      B   
ATOM   3439  CB  TRP B 158       8.929   7.164  -3.474  1.00 10.00      B   
ATOM   3440  CG  TRP B 158       7.634   6.459  -3.210  1.00 10.00      B   
ATOM   3441  CD1 TRP B 158       6.408   7.033  -3.053  1.00 10.00      B   
ATOM   3442  CD2 TRP B 158       7.433   5.047  -3.081  1.00 10.00      B   
ATOM   3443  NE1 TRP B 158       5.455   6.069  -2.831  1.00 10.00      B   
ATOM   3444  HE1 TRP B 158       4.500   6.235  -2.690  1.00 10.00      B   
ATOM   3445  CE2 TRP B 158       6.059   4.840  -2.843  1.00 10.00      B   
ATOM   3446  CE3 TRP B 158       8.281   3.937  -3.139  1.00 10.00      B   
ATOM   3447  CZ2 TRP B 158       5.515   3.571  -2.670  1.00 10.00      B   
ATOM   3448  CZ3 TRP B 158       7.738   2.678  -2.966  1.00 10.00      B   
ATOM   3449  CH2 TRP B 158       6.369   2.505  -2.732  1.00 10.00      B   
ATOM   3450  C   TRP B 158      11.323   7.475  -2.822  1.00 10.00      B   
ATOM   3451  O   TRP B 158      12.179   6.623  -3.059  1.00 10.00      B   
ATOM   3452  N   LEU B 159      11.544   8.774  -2.956  1.00 10.00      B   
ATOM   3453  HN  LEU B 159      10.836   9.407  -2.719  1.00 10.00      B   
ATOM   3454  CA  LEU B 159      12.818   9.288  -3.430  1.00 10.00      B   
ATOM   3455  CB  LEU B 159      12.676   9.840  -4.856  1.00 10.00      B   
ATOM   3456  CG  LEU B 159      12.306   8.838  -5.953  1.00 10.00      B   
ATOM   3457  CD1 LEU B 159      11.989   9.567  -7.249  1.00 10.00      B   
ATOM   3458  CD2 LEU B 159      13.430   7.840  -6.171  1.00 10.00      B   
ATOM   3459  C   LEU B 159      13.320  10.393  -2.511  1.00 10.00      B   
ATOM   3460  O   LEU B 159      12.537  11.042  -1.821  1.00 10.00      B   
ATOM   3461  N   ILE B 160      14.624  10.596  -2.502  1.00 10.00      B   
ATOM   3462  HN  ILE B 160      15.199  10.034  -3.070  1.00 10.00      B   
ATOM   3463  CA  ILE B 160      15.230  11.637  -1.687  1.00 10.00      B   
ATOM   3464  CB  ILE B 160      16.292  11.080  -0.712  1.00 10.00      B   
ATOM   3465  CG1 ILE B 160      15.727   9.922   0.112  1.00 10.00      B   
ATOM   3466  CG2 ILE B 160      16.800  12.186   0.204  1.00 10.00      B   
ATOM   3467  CD1 ILE B 160      16.757   9.234   0.983  1.00 10.00      B   
ATOM   3468  C   ILE B 160      15.891  12.656  -2.601  1.00 10.00      B   
ATOM   3469  O   ILE B 160      16.766  12.308  -3.390  1.00 10.00      B   
ATOM   3470  N   GLU B 161      15.459  13.902  -2.508  1.00 10.00      B   
ATOM   3471  HN  GLU B 161      14.752  14.120  -1.866  1.00 10.00      B   
ATOM   3472  CA  GLU B 161      16.018  14.958  -3.334  1.00 10.00      B   
ATOM   3473  CB  GLU B 161      14.911  15.905  -3.804  1.00 10.00      B   
ATOM   3474  CG  GLU B 161      15.361  16.948  -4.814  1.00 10.00      B   
ATOM   3475  CD  GLU B 161      15.567  18.305  -4.184  1.00 10.00      B   
ATOM   3476  OE1 GLU B 161      14.568  18.922  -3.755  1.00 10.00      B   
ATOM   3477  OE2 GLU B 161      16.727  18.757  -4.101  1.00 10.00      B   
ATOM   3478  C   GLU B 161      17.102  15.714  -2.575  1.00 10.00      B   
ATOM   3479  O   GLU B 161      16.819  16.436  -1.615  1.00 10.00      B   
ATOM   3480  N   LYS B 162      18.342  15.524  -2.999  1.00 10.00      B   
ATOM   3481  HN  LYS B 162      18.501  14.928  -3.768  1.00 10.00      B   
ATOM   3482  CA  LYS B 162      19.478  16.179  -2.373  1.00 10.00      B   
ATOM   3483  CB  LYS B 162      20.501  15.143  -1.905  1.00 10.00      B   
ATOM   3484  CG  LYS B 162      20.025  14.251  -0.771  1.00 10.00      B   
ATOM   3485  CD  LYS B 162      21.122  13.288  -0.349  1.00 10.00      B   
ATOM   3486  CE  LYS B 162      20.733  12.502   0.890  1.00 10.00      B   
ATOM   3487  NZ  LYS B 162      21.889  11.753   1.447  1.00 10.00      B   
ATOM   3488  HZ1 LYS B 162      21.586  11.187   2.274  1.00 10.00      B   
ATOM   3489  HZ2 LYS B 162      22.632  12.414   1.749  1.00 10.00      B   
ATOM   3490  HZ3 LYS B 162      22.285  11.115   0.728  1.00 10.00      B   
ATOM   3491  C   LYS B 162      20.139  17.151  -3.343  1.00 10.00      B   
ATOM   3492  O   LYS B 162      20.960  16.749  -4.172  1.00 10.00      B   
ATOM   3493  N   GLU B 163      19.760  18.422  -3.241  1.00 10.00      B   
ATOM   3494  HN  GLU B 163      19.079  18.657  -2.577  1.00 10.00      B   
ATOM   3495  CA  GLU B 163      20.308  19.481  -4.089  1.00 10.00      B   
ATOM   3496  CB  GLU B 163      21.820  19.630  -3.882  1.00 10.00      B   
ATOM   3497  CG  GLU B 163      22.226  19.943  -2.453  1.00 10.00      B   
ATOM   3498  CD  GLU B 163      21.940  21.376  -2.062  1.00 10.00      B   
ATOM   3499  OE1 GLU B 163      22.894  22.099  -1.712  1.00 10.00      B   
ATOM   3500  OE2 GLU B 163      20.764  21.786  -2.094  1.00 10.00      B   
ATOM   3501  C   GLU B 163      19.990  19.249  -5.563  1.00 10.00      B   
ATOM   3502  O   GLU B 163      20.861  19.370  -6.425  1.00 10.00      B   
ATOM   3503  N   GLY B 164      18.744  18.905  -5.849  1.00 10.00      B   
ATOM   3504  HN  GLY B 164      18.084  18.814  -5.117  1.00 10.00      B   
ATOM   3505  CA  GLY B 164      18.336  18.666  -7.221  1.00 10.00      B   
ATOM   3506  C   GLY B 164      18.588  17.238  -7.665  1.00 10.00      B   
ATOM   3507  O   GLY B 164      17.933  16.743  -8.586  1.00 10.00      B   
ATOM   3508  N   GLU B 165      19.541  16.579  -7.020  1.00 10.00      B   
ATOM   3509  HN  GLU B 165      20.029  17.028  -6.297  1.00 10.00      B   
ATOM   3510  CA  GLU B 165      19.876  15.204  -7.351  1.00 10.00      B   
ATOM   3511  CB  GLU B 165      21.348  14.921  -7.050  1.00 10.00      B   
ATOM   3512  CG  GLU B 165      22.307  15.909  -7.694  1.00 10.00      B   
ATOM   3513  CD  GLU B 165      23.751  15.468  -7.606  1.00 10.00      B   
ATOM   3514  OE1 GLU B 165      24.406  15.749  -6.580  1.00 10.00      B   
ATOM   3515  OE2 GLU B 165      24.245  14.849  -8.569  1.00 10.00      B   
ATOM   3516  C   GLU B 165      18.979  14.248  -6.581  1.00 10.00      B   
ATOM   3517  O   GLU B 165      18.968  14.244  -5.349  1.00 10.00      B   
ATOM   3518  N   PHE B 166      18.220  13.450  -7.310  1.00 10.00      B   
ATOM   3519  HN  PHE B 166      18.285  13.490  -8.291  1.00 10.00      B   
ATOM   3520  CA  PHE B 166      17.305  12.504  -6.698  1.00 10.00      B   
ATOM   3521  CB  PHE B 166      16.064  12.321  -7.575  1.00 10.00      B   
ATOM   3522  CG  PHE B 166      15.107  13.477  -7.533  1.00 10.00      B   
ATOM   3523  CD1 PHE B 166      14.005  13.446  -6.695  1.00 10.00      B   
ATOM   3524  CD2 PHE B 166      15.306  14.592  -8.332  1.00 10.00      B   
ATOM   3525  CE1 PHE B 166      13.119  14.505  -6.654  1.00 10.00      B   
ATOM   3526  CE2 PHE B 166      14.425  15.654  -8.296  1.00 10.00      B   
ATOM   3527  CZ  PHE B 166      13.330  15.610  -7.456  1.00 10.00      B   
ATOM   3528  C   PHE B 166      17.971  11.158  -6.467  1.00 10.00      B   
ATOM   3529  O   PHE B 166      18.830  10.738  -7.238  1.00 10.00      B   
ATOM   3530  N   THR B 167      17.579  10.505  -5.390  1.00 10.00      B   
ATOM   3531  HN  THR B 167      16.926  10.927  -4.794  1.00 10.00      B   
ATOM   3532  CA  THR B 167      18.092   9.193  -5.046  1.00 10.00      B   
ATOM   3533  CB  THR B 167      19.305   9.274  -4.089  1.00 10.00      B   
ATOM   3534  OG1 THR B 167      19.956   8.001  -4.020  1.00 10.00      B   
ATOM   3535  HG1 THR B 167      20.588   7.927  -4.748  1.00 10.00      B   
ATOM   3536  CG2 THR B 167      18.887   9.706  -2.692  1.00 10.00      B   
ATOM   3537  C   THR B 167      16.967   8.367  -4.428  1.00 10.00      B   
ATOM   3538  O   THR B 167      15.874   8.888  -4.203  1.00 10.00      B   
ATOM   3539  N   LEU B 168      17.221   7.098  -4.158  1.00 10.00      B   
ATOM   3540  HN  LEU B 168      18.121   6.742  -4.327  1.00 10.00      B   
ATOM   3541  CA  LEU B 168      16.203   6.229  -3.584  1.00 10.00      B   
ATOM   3542  CB  LEU B 168      16.465   4.766  -3.941  1.00 10.00      B   
ATOM   3543  CG  LEU B 168      15.907   4.285  -5.282  1.00 10.00      B   
ATOM   3544  CD1 LEU B 168      16.270   2.828  -5.516  1.00 10.00      B   
ATOM   3545  CD2 LEU B 168      14.398   4.473  -5.335  1.00 10.00      B   
ATOM   3546  C   LEU B 168      16.100   6.391  -2.074  1.00 10.00      B   
ATOM   3547  O   LEU B 168      17.108   6.510  -1.377  1.00 10.00      B   
ATOM   3548  N   HIS B 169      14.871   6.403  -1.578  1.00 10.00      B   
ATOM   3549  HN  HIS B 169      14.106   6.320  -2.190  1.00 10.00      B   
ATOM   3550  CA  HIS B 169      14.624   6.529  -0.152  1.00 10.00      B   
ATOM   3551  CB  HIS B 169      13.211   7.072   0.091  1.00 10.00      B   
ATOM   3552  CG  HIS B 169      12.972   7.613   1.471  1.00 10.00      B   
ATOM   3553  ND1 HIS B 169      12.829   6.782   2.559  1.00 10.00      B   
ATOM   3554  CD2 HIS B 169      12.849   8.900   1.878  1.00 10.00      B   
ATOM   3555  CE1 HIS B 169      12.622   7.577   3.595  1.00 10.00      B   
ATOM   3556  NE2 HIS B 169      12.625   8.868   3.232  1.00 10.00      B   
ATOM   3557  HE2 HIS B 169      12.289   9.617   3.773  1.00 10.00      B   
ATOM   3558  C   HIS B 169      14.763   5.160   0.496  1.00 10.00      B   
ATOM   3559  O   HIS B 169      14.455   4.145  -0.132  1.00 10.00      B   
ATOM   3560  N   GLY B 170      15.218   5.136   1.744  1.00 10.00      B   
ATOM   3561  HN  GLY B 170      15.442   5.981   2.187  1.00 10.00      B   
ATOM   3562  CA  GLY B 170      15.385   3.880   2.457  1.00 10.00      B   
ATOM   3563  C   GLY B 170      14.119   3.045   2.453  1.00 10.00      B   
ATOM   3564  O   GLY B 170      14.176   1.820   2.345  1.00 10.00      B   
ATOM   3565  N   ARG B 171      12.976   3.717   2.543  1.00 10.00      B   
ATOM   3566  HN  ARG B 171      13.003   4.698   2.606  1.00 10.00      B   
ATOM   3567  CA  ARG B 171      11.685   3.044   2.542  1.00 10.00      B   
ATOM   3568  CB  ARG B 171      10.563   4.047   2.823  1.00 10.00      B   
ATOM   3569  CG  ARG B 171       9.170   3.437   2.825  1.00 10.00      B   
ATOM   3570  CD  ARG B 171       8.291   4.064   1.754  1.00 10.00      B   
ATOM   3571  NE  ARG B 171       7.139   3.222   1.434  1.00 10.00      B   
ATOM   3572  HE  ARG B 171       7.249   2.250   1.548  1.00 10.00      B   
ATOM   3573  CZ  ARG B 171       5.968   3.681   0.996  1.00 10.00      B   
ATOM   3574  NH1 ARG B 171       5.774   4.985   0.812  1.00 10.00      B   
ATOM   3575 HH11 ARG B 171       6.545   5.667   1.002  1.00 10.00      B   
ATOM   3576 HH12 ARG B 171       4.856   5.336   0.477  1.00 10.00      B   
ATOM   3577  NH2 ARG B 171       4.991   2.822   0.737  1.00 10.00      B   
ATOM   3578 HH21 ARG B 171       4.069   3.157   0.398  1.00 10.00      B   
ATOM   3579 HH22 ARG B 171       5.157   1.788   0.871  1.00 10.00      B   
ATOM   3580  C   ARG B 171      11.446   2.342   1.207  1.00 10.00      B   
ATOM   3581  O   ARG B 171      11.048   1.180   1.172  1.00 10.00      B   
ATOM   3582  N   ALA B 172      11.715   3.049   0.113  1.00 10.00      B   
ATOM   3583  HN  ALA B 172      12.059   3.961   0.207  1.00 10.00      B   
ATOM   3584  CA  ALA B 172      11.524   2.500  -1.226  1.00 10.00      B   
ATOM   3585  CB  ALA B 172      11.746   3.574  -2.278  1.00 10.00      B   
ATOM   3586  C   ALA B 172      12.448   1.314  -1.476  1.00 10.00      B   
ATOM   3587  O   ALA B 172      12.044   0.318  -2.080  1.00 10.00      B   
ATOM   3588  N   ILE B 173      13.685   1.426  -0.998  1.00 10.00      B   
ATOM   3589  HN  ILE B 173      13.941   2.249  -0.527  1.00 10.00      B   
ATOM   3590  CA  ILE B 173      14.673   0.365  -1.160  1.00 10.00      B   
ATOM   3591  CB  ILE B 173      16.053   0.782  -0.598  1.00 10.00      B   
ATOM   3592  CG1 ILE B 173      16.536   2.069  -1.271  1.00 10.00      B   
ATOM   3593  CG2 ILE B 173      17.077  -0.329  -0.795  1.00 10.00      B   
ATOM   3594  CD1 ILE B 173      17.730   2.706  -0.589  1.00 10.00      B   
ATOM   3595  C   ILE B 173      14.206  -0.919  -0.475  1.00 10.00      B   
ATOM   3596  O   ILE B 173      14.447  -2.019  -0.965  1.00 10.00      B   
ATOM   3597  N   LEU B 174      13.521  -0.769   0.653  1.00 10.00      B   
ATOM   3598  HN  LEU B 174      13.355   0.135   0.995  1.00 10.00      B   
ATOM   3599  CA  LEU B 174      13.018  -1.915   1.399  1.00 10.00      B   
ATOM   3600  CB  LEU B 174      12.716  -1.521   2.846  1.00 10.00      B   
ATOM   3601  CG  LEU B 174      13.913  -1.119   3.706  1.00 10.00      B   
ATOM   3602  CD1 LEU B 174      13.442  -0.543   5.030  1.00 10.00      B   
ATOM   3603  CD2 LEU B 174      14.831  -2.309   3.935  1.00 10.00      B   
ATOM   3604  C   LEU B 174      11.756  -2.480   0.760  1.00 10.00      B   
ATOM   3605  O   LEU B 174      11.618  -3.695   0.611  1.00 10.00      B   
ATOM   3606  N   GLU B 175      10.847  -1.584   0.387  1.00 10.00      B   
ATOM   3607  HN  GLU B 175      11.039  -0.631   0.526  1.00 10.00      B   
ATOM   3608  CA  GLU B 175       9.571  -1.961  -0.217  1.00 10.00      B   
ATOM   3609  CB  GLU B 175       8.719  -0.717  -0.489  1.00 10.00      B   
ATOM   3610  CG  GLU B 175       8.160  -0.056   0.763  1.00 10.00      B   
ATOM   3611  CD  GLU B 175       6.739  -0.483   1.068  1.00 10.00      B   
ATOM   3612  OE1 GLU B 175       6.475  -1.701   1.126  1.00 10.00      B   
ATOM   3613  OE2 GLU B 175       5.872   0.403   1.256  1.00 10.00      B   
ATOM   3614  C   GLU B 175       9.741  -2.770  -1.499  1.00 10.00      B   
ATOM   3615  O   GLU B 175       9.133  -3.828  -1.658  1.00 10.00      B   
ATOM   3616  N   MET B 176      10.575  -2.281  -2.405  1.00 10.00      B   
ATOM   3617  HN  MET B 176      11.063  -1.450  -2.212  1.00 10.00      B   
ATOM   3618  CA  MET B 176      10.792  -2.955  -3.678  1.00 10.00      B   
ATOM   3619  CB  MET B 176      10.572  -1.983  -4.842  1.00 10.00      B   
ATOM   3620  CG  MET B 176       9.213  -1.298  -4.841  1.00 10.00      B   
ATOM   3621  SD  MET B 176       8.859  -0.449  -6.392  1.00 10.00      B   
ATOM   3622  CE  MET B 176       7.309   0.355  -5.996  1.00 10.00      B   
ATOM   3623  C   MET B 176      12.186  -3.568  -3.759  1.00 10.00      B   
ATOM   3624  O   MET B 176      12.780  -3.633  -4.836  1.00 10.00      B   
ATOM   3625  N   GLU B 177      12.688  -4.036  -2.624  1.00 10.00      B   
ATOM   3626  HN  GLU B 177      12.150  -3.975  -1.806  1.00 10.00      B   
ATOM   3627  CA  GLU B 177      14.017  -4.642  -2.555  1.00 10.00      B   
ATOM   3628  CB  GLU B 177      14.303  -5.130  -1.133  1.00 10.00      B   
ATOM   3629  CG  GLU B 177      15.737  -5.572  -0.898  1.00 10.00      B   
ATOM   3630  CD  GLU B 177      15.828  -7.021  -0.478  1.00 10.00      B   
ATOM   3631  OE1 GLU B 177      15.171  -7.399   0.517  1.00 10.00      B   
ATOM   3632  OE2 GLU B 177      16.556  -7.793  -1.136  1.00 10.00      B   
ATOM   3633  C   GLU B 177      14.147  -5.800  -3.541  1.00 10.00      B   
ATOM   3634  O   GLU B 177      15.109  -5.876  -4.309  1.00 10.00      B   
ATOM   3635  N   GLN B 178      13.167  -6.689  -3.522  1.00 10.00      B   
ATOM   3636  HN  GLN B 178      12.422  -6.565  -2.890  1.00 10.00      B   
ATOM   3637  CA  GLN B 178      13.163  -7.845  -4.405  1.00 10.00      B   
ATOM   3638  CB  GLN B 178      12.239  -8.949  -3.870  1.00 10.00      B   
ATOM   3639  CG  GLN B 178      10.847  -8.479  -3.469  1.00 10.00      B   
ATOM   3640  CD  GLN B 178      10.777  -7.984  -2.036  1.00 10.00      B   
ATOM   3641  OE1 GLN B 178      11.024  -6.811  -1.761  1.00 10.00      B   
ATOM   3642  NE2 GLN B 178      10.441  -8.875  -1.117  1.00 10.00      B   
ATOM   3643 HE21 GLN B 178      10.262  -9.794  -1.408  1.00 10.00      B   
ATOM   3644 HE22 GLN B 178      10.374  -8.580  -0.184  1.00 10.00      B   
ATOM   3645  C   GLN B 178      12.777  -7.460  -5.833  1.00 10.00      B   
ATOM   3646  O   GLN B 178      13.426  -7.880  -6.793  1.00 10.00      B   
ATOM   3647  N   TYR B 179      11.739  -6.634  -5.958  1.00 10.00      B   
ATOM   3648  HN  TYR B 179      11.287  -6.318  -5.150  1.00 10.00      B   
ATOM   3649  CA  TYR B 179      11.246  -6.193  -7.261  1.00 10.00      B   
ATOM   3650  CB  TYR B 179      10.055  -5.239  -7.101  1.00 10.00      B   
ATOM   3651  CG  TYR B 179       9.637  -4.557  -8.387  1.00 10.00      B   
ATOM   3652  CD1 TYR B 179       9.855  -3.198  -8.579  1.00 10.00      B   
ATOM   3653  CD2 TYR B 179       9.034  -5.274  -9.413  1.00 10.00      B   
ATOM   3654  CE1 TYR B 179       9.490  -2.572  -9.756  1.00 10.00      B   
ATOM   3655  CE2 TYR B 179       8.664  -4.656 -10.593  1.00 10.00      B   
ATOM   3656  CZ  TYR B 179       8.892  -3.305 -10.759  1.00 10.00      B   
ATOM   3657  OH  TYR B 179       8.530  -2.688 -11.935  1.00 10.00      B   
ATOM   3658  HH  TYR B 179       7.795  -3.168 -12.336  1.00 10.00      B   
ATOM   3659  C   TYR B 179      12.333  -5.542  -8.111  1.00 10.00      B   
ATOM   3660  O   TYR B 179      12.549  -5.935  -9.257  1.00 10.00      B   
ATOM   3661  N   ILE B 180      13.019  -4.555  -7.547  1.00 10.00      B   
ATOM   3662  HN  ILE B 180      12.818  -4.298  -6.617  1.00 10.00      B   
ATOM   3663  CA  ILE B 180      14.069  -3.846  -8.271  1.00 10.00      B   
ATOM   3664  CB  ILE B 180      14.651  -2.679  -7.438  1.00 10.00      B   
ATOM   3665  CG1 ILE B 180      13.564  -1.640  -7.140  1.00 10.00      B   
ATOM   3666  CG2 ILE B 180      15.824  -2.026  -8.159  1.00 10.00      B   
ATOM   3667  CD1 ILE B 180      13.980  -0.581  -6.140  1.00 10.00      B   
ATOM   3668  C   ILE B 180      15.190  -4.797  -8.698  1.00 10.00      B   
ATOM   3669  O   ILE B 180      15.645  -4.764  -9.845  1.00 10.00      B   
ATOM   3670  N   ARG B 181      15.600  -5.668  -7.782  1.00 10.00      B   
ATOM   3671  HN  ARG B 181      15.165  -5.681  -6.902  1.00 10.00      B   
ATOM   3672  CA  ARG B 181      16.672  -6.616  -8.061  1.00 10.00      B   
ATOM   3673  CB  ARG B 181      17.107  -7.356  -6.795  1.00 10.00      B   
ATOM   3674  CG  ARG B 181      17.981  -6.522  -5.872  1.00 10.00      B   
ATOM   3675  CD  ARG B 181      19.011  -7.380  -5.157  1.00 10.00      B   
ATOM   3676  NE  ARG B 181      18.564  -7.806  -3.832  1.00 10.00      B   
ATOM   3677  HE  ARG B 181      17.750  -7.385  -3.473  1.00 10.00      B   
ATOM   3678  CZ  ARG B 181      19.203  -8.713  -3.093  1.00 10.00      B   
ATOM   3679  NH1 ARG B 181      20.286  -9.320  -3.569  1.00 10.00      B   
ATOM   3680 HH11 ARG B 181      20.638  -9.095  -4.527  1.00 10.00      B   
ATOM   3681 HH12 ARG B 181      20.792 -10.029  -2.991  1.00 10.00      B   
ATOM   3682  NH2 ARG B 181      18.753  -9.011  -1.880  1.00 10.00      B   
ATOM   3683 HH21 ARG B 181      17.893  -8.528  -1.501  1.00 10.00      B   
ATOM   3684 HH22 ARG B 181      19.240  -9.731  -1.299  1.00 10.00      B   
ATOM   3685  C   ARG B 181      16.301  -7.599  -9.166  1.00 10.00      B   
ATOM   3686  O   ARG B 181      17.114  -7.887 -10.043  1.00 10.00      B   
ATOM   3687  N   GLU B 182      15.070  -8.098  -9.131  1.00 10.00      B   
ATOM   3688  HN  GLU B 182      14.457  -7.822  -8.412  1.00 10.00      B   
ATOM   3689  CA  GLU B 182      14.606  -9.050 -10.132  1.00 10.00      B   
ATOM   3690  CB  GLU B 182      13.358  -9.794  -9.647  1.00 10.00      B   
ATOM   3691  CG  GLU B 182      13.607 -10.713  -8.461  1.00 10.00      B   
ATOM   3692  CD  GLU B 182      12.465 -11.676  -8.217  1.00 10.00      B   
ATOM   3693  OE1 GLU B 182      11.772 -11.536  -7.186  1.00 10.00      B   
ATOM   3694  OE2 GLU B 182      12.264 -12.587  -9.050  1.00 10.00      B   
ATOM   3695  C   GLU B 182      14.340  -8.372 -11.473  1.00 10.00      B   
ATOM   3696  O   GLU B 182      14.401  -9.012 -12.524  1.00 10.00      B   
ATOM   3697  N   THR B 183      14.042  -7.080 -11.440  1.00 10.00      B   
ATOM   3698  HN  THR B 183      13.992  -6.620 -10.574  1.00 10.00      B   
ATOM   3699  CA  THR B 183      13.772  -6.336 -12.660  1.00 10.00      B   
ATOM   3700  CB  THR B 183      13.023  -5.018 -12.377  1.00 10.00      B   
ATOM   3701  OG1 THR B 183      11.772  -5.315 -11.743  1.00 10.00      B   
ATOM   3702  HG1 THR B 183      11.936  -5.612 -10.835  1.00 10.00      B   
ATOM   3703  CG2 THR B 183      12.754  -4.265 -13.672  1.00 10.00      B   
ATOM   3704  C   THR B 183      15.051  -6.063 -13.454  1.00 10.00      B   
ATOM   3705  O   THR B 183      15.108  -6.323 -14.658  1.00 10.00      B   
ATOM   3706  N   TYR B 184      16.081  -5.559 -12.782  1.00 10.00      B   
ATOM   3707  HN  TYR B 184      15.993  -5.393 -11.817  1.00 10.00      B   
ATOM   3708  CA  TYR B 184      17.347  -5.258 -13.445  1.00 10.00      B   
ATOM   3709  CB  TYR B 184      17.573  -3.743 -13.518  1.00 10.00      B   
ATOM   3710  CG  TYR B 184      16.612  -3.010 -14.427  1.00 10.00      B   
ATOM   3711  CD1 TYR B 184      15.748  -2.044 -13.925  1.00 10.00      B   
ATOM   3712  CD2 TYR B 184      16.569  -3.281 -15.788  1.00 10.00      B   
ATOM   3713  CE1 TYR B 184      14.869  -1.372 -14.751  1.00 10.00      B   
ATOM   3714  CE2 TYR B 184      15.694  -2.612 -16.623  1.00 10.00      B   
ATOM   3715  CZ  TYR B 184      14.847  -1.659 -16.099  1.00 10.00      B   
ATOM   3716  OH  TYR B 184      13.972  -0.992 -16.927  1.00 10.00      B   
ATOM   3717  HH  TYR B 184      13.591  -1.620 -17.555  1.00 10.00      B   
ATOM   3718  C   TYR B 184      18.522  -5.928 -12.729  1.00 10.00      B   
ATOM   3719  O   TYR B 184      19.305  -5.262 -12.054  1.00 10.00      B   
ATOM   3720  N   PRO B 185      18.670  -7.256 -12.881  1.00 10.00      B   
ATOM   3721  CA  PRO B 185      19.750  -8.017 -12.236  1.00 10.00      B   
ATOM   3722  CB  PRO B 185      19.460  -9.473 -12.628  1.00 10.00      B   
ATOM   3723  CG  PRO B 185      18.041  -9.479 -13.083  1.00 10.00      B   
ATOM   3724  CD  PRO B 185      17.796  -8.127 -13.682  1.00 10.00      B   
ATOM   3725  C   PRO B 185      21.137  -7.614 -12.731  1.00 10.00      B   
ATOM   3726  O   PRO B 185      22.105  -7.621 -11.968  1.00 10.00      B   
ATOM   3727  N   ASP B 186      21.231  -7.259 -14.007  1.00 10.00      B   
ATOM   3728  HN  ASP B 186      20.424  -7.267 -14.569  1.00 10.00      B   
ATOM   3729  CA  ASP B 186      22.511  -6.865 -14.594  1.00 10.00      B   
ATOM   3730  CB  ASP B 186      22.559  -7.191 -16.089  1.00 10.00      B   
ATOM   3731  CG  ASP B 186      22.711  -8.669 -16.369  1.00 10.00      B   
ATOM   3732  OD1 ASP B 186      21.918  -9.211 -17.167  1.00 10.00      B   
ATOM   3733  OD2 ASP B 186      23.624  -9.298 -15.794  1.00 10.00      B   
ATOM   3734  C   ASP B 186      22.800  -5.388 -14.384  1.00 10.00      B   
ATOM   3735  O   ASP B 186      23.805  -4.870 -14.870  1.00 10.00      B   
ATOM   3736  N   ALA B 187      21.924  -4.708 -13.662  1.00 10.00      B   
ATOM   3737  HN  ALA B 187      21.149  -5.172 -13.284  1.00 10.00      B   
ATOM   3738  CA  ALA B 187      22.101  -3.289 -13.408  1.00 10.00      B   
ATOM   3739  CB  ALA B 187      20.924  -2.498 -13.957  1.00 10.00      B   
ATOM   3740  C   ALA B 187      22.289  -3.010 -11.924  1.00 10.00      B   
ATOM   3741  O   ALA B 187      23.142  -2.210 -11.538  1.00 10.00      B   
ATOM   3742  N   VAL B 188      21.496  -3.677 -11.093  1.00 10.00      B   
ATOM   3743  HN  VAL B 188      20.843  -4.314 -11.457  1.00 10.00      B   
ATOM   3744  CA  VAL B 188      21.573  -3.485  -9.651  1.00 10.00      B   
ATOM   3745  CB  VAL B 188      20.414  -4.167  -8.891  1.00 10.00      B   
ATOM   3746  CG1 VAL B 188      19.076  -3.560  -9.287  1.00 10.00      B   
ATOM   3747  CG2 VAL B 188      20.418  -5.675  -9.105  1.00 10.00      B   
ATOM   3748  C   VAL B 188      22.908  -3.950  -9.079  1.00 10.00      B   
ATOM   3749  O   VAL B 188      23.465  -4.968  -9.498  1.00 10.00      B   
ATOM   3750  N   LYS B 189      23.413  -3.185  -8.127  1.00 10.00      B   
ATOM   3751  HN  LYS B 189      22.920  -2.386  -7.850  1.00 10.00      B   
ATOM   3752  CA  LYS B 189      24.670  -3.493  -7.467  1.00 10.00      B   
ATOM   3753  CB  LYS B 189      25.631  -2.302  -7.579  1.00 10.00      B   
ATOM   3754  CG  LYS B 189      24.977  -0.948  -7.338  1.00 10.00      B   
ATOM   3755  CD  LYS B 189      25.762   0.183  -7.986  1.00 10.00      B   
ATOM   3756  CE  LYS B 189      25.088   1.529  -7.748  1.00 10.00      B   
ATOM   3757  NZ  LYS B 189      25.741   2.631  -8.506  1.00 10.00      B   
ATOM   3758  HZ1 LYS B 189      25.556   3.545  -8.044  1.00 10.00      B   
ATOM   3759  HZ2 LYS B 189      25.372   2.670  -9.477  1.00 10.00      B   
ATOM   3760  HZ3 LYS B 189      26.779   2.479  -8.545  1.00 10.00      B   
ATOM   3761  C   LYS B 189      24.393  -3.836  -6.009  1.00 10.00      B   
ATOM   3762  O   LYS B 189      23.433  -3.331  -5.423  1.00 10.00      B   
ATOM   3763  N   ILE B 190      25.212  -4.696  -5.427  1.00 10.00      B   
ATOM   3764  HN  ILE B 190      25.976  -5.056  -5.929  1.00 10.00      B   
ATOM   3765  CA  ILE B 190      25.012  -5.100  -4.042  1.00 10.00      B   
ATOM   3766  CB  ILE B 190      24.718  -6.611  -3.901  1.00 10.00      B   
ATOM   3767  CG1 ILE B 190      25.774  -7.453  -4.627  1.00 10.00      B   
ATOM   3768  CG2 ILE B 190      23.319  -6.935  -4.401  1.00 10.00      B   
ATOM   3769  CD1 ILE B 190      25.758  -8.918  -4.248  1.00 10.00      B   
ATOM   3770  C   ILE B 190      26.200  -4.733  -3.168  1.00 10.00      B   
ATOM   3771  O   ILE B 190      27.337  -4.663  -3.639  1.00 10.00      B   
ATOM   3772  N   CYS B 191      25.922  -4.484  -1.899  1.00 10.00      B   
ATOM   3773  HN  CYS B 191      24.987  -4.534  -1.599  1.00 10.00      B   
ATOM   3774  CA  CYS B 191      26.953  -4.137  -0.938  1.00 10.00      B   
ATOM   3775  CB  CYS B 191      26.355  -3.326   0.214  1.00 10.00      B   
ATOM   3776  SG  CYS B 191      27.491  -3.015   1.592  1.00 10.00      B   
ATOM   3777  HG  CYS B 191      28.067  -4.167   1.922  1.00 10.00      B   
ATOM   3778  C   CYS B 191      27.594  -5.402  -0.393  1.00 10.00      B   
ATOM   3779  O   CYS B 191      26.898  -6.330   0.020  1.00 10.00      B   
ATOM   3780  N   ASN B 192      28.916  -5.436  -0.402  1.00 10.00      B   
ATOM   3781  HN  ASN B 192      29.409  -4.669  -0.768  1.00 10.00      B   
ATOM   3782  CA  ASN B 192      29.659  -6.585   0.101  1.00 10.00      B   
ATOM   3783  CB  ASN B 192      31.162  -6.372  -0.113  1.00 10.00      B   
ATOM   3784  CG  ASN B 192      31.948  -7.670  -0.166  1.00 10.00      B   
ATOM   3785  OD1 ASN B 192      32.421  -8.167   0.854  1.00 10.00      B   
ATOM   3786  ND2 ASN B 192      32.091  -8.228  -1.359  1.00 10.00      B   
ATOM   3787 HD21 ASN B 192      31.686  -7.777  -2.136  1.00 10.00      B   
ATOM   3788 HD22 ASN B 192      32.587  -9.070  -1.420  1.00 10.00      B   
ATOM   3789  C   ASN B 192      29.369  -6.806   1.584  1.00 10.00      B   
ATOM   3790  O   ASN B 192      28.937  -5.881   2.283  1.00 10.00      B   
ATOM   3791  N   ILE B 193      29.585  -8.037   2.045  1.00 10.00      B   
ATOM   3792  HN  ILE B 193      29.902  -8.723   1.418  1.00 10.00      B   
ATOM   3793  CA  ILE B 193      29.369  -8.416   3.443  1.00 10.00      B   
ATOM   3794  CB  ILE B 193      30.044  -7.443   4.443  1.00 10.00      B   
ATOM   3795  CG1 ILE B 193      31.551  -7.330   4.171  1.00 10.00      B   
ATOM   3796  CG2 ILE B 193      29.787  -7.870   5.883  1.00 10.00      B   
ATOM   3797  CD1 ILE B 193      32.300  -8.643   4.257  1.00 10.00      B   
ATOM   3798  C   ILE B 193      27.881  -8.571   3.776  1.00 10.00      B   
ATOM   3799  O   ILE B 193      27.439  -9.642   4.191  1.00 10.00      B   
ATOM   3800  N   CYS B 194      27.118  -7.506   3.589  1.00 10.00      B   
ATOM   3801  HN  CYS B 194      27.530  -6.678   3.255  1.00 10.00      B   
ATOM   3802  CA  CYS B 194      25.690  -7.524   3.882  1.00 10.00      B   
ATOM   3803  CB  CYS B 194      25.187  -6.101   4.120  1.00 10.00      B   
ATOM   3804  SG  CYS B 194      26.282  -5.109   5.160  1.00 10.00      B   
ATOM   3805  HG  CYS B 194      25.914  -5.280   6.423  1.00 10.00      B   
ATOM   3806  C   CYS B 194      24.889  -8.194   2.768  1.00 10.00      B   
ATOM   3807  O   CYS B 194      23.812  -8.739   3.012  1.00 10.00      B   
ATOM   3808  N   HIS B 195      25.419  -8.137   1.546  1.00 10.00      B   
ATOM   3809  HN  HIS B 195      26.274  -7.673   1.423  1.00 10.00      B   
ATOM   3810  CA  HIS B 195      24.772  -8.735   0.375  1.00 10.00      B   
ATOM   3811  CB  HIS B 195      24.667 -10.258   0.506  1.00 10.00      B   
ATOM   3812  CG  HIS B 195      25.992 -10.950   0.554  1.00 10.00      B   
ATOM   3813  ND1 HIS B 195      26.778 -11.070  -0.567  1.00 10.00      B   
ATOM   3814  CD2 HIS B 195      26.625 -11.522   1.607  1.00 10.00      B   
ATOM   3815  CE1 HIS B 195      27.866 -11.707  -0.175  1.00 10.00      B   
ATOM   3816  NE2 HIS B 195      27.819 -12.001   1.131  1.00 10.00      B   
ATOM   3817  HE2 HIS B 195      28.579 -12.296   1.683  1.00 10.00      B   
ATOM   3818  C   HIS B 195      23.401  -8.118   0.116  1.00 10.00      B   
ATOM   3819  O   HIS B 195      22.500  -8.767  -0.411  1.00 10.00      B   
ATOM   3820  N   SER B 196      23.256  -6.853   0.477  1.00 10.00      B   
ATOM   3821  HN  SER B 196      24.019  -6.378   0.864  1.00 10.00      B   
ATOM   3822  CA  SER B 196      22.001  -6.144   0.293  1.00 10.00      B   
ATOM   3823  CB  SER B 196      21.675  -5.351   1.559  1.00 10.00      B   
ATOM   3824  OG  SER B 196      21.995  -6.107   2.717  1.00 10.00      B   
ATOM   3825  HG  SER B 196      22.247  -6.999   2.458  1.00 10.00      B   
ATOM   3826  C   SER B 196      22.096  -5.206  -0.908  1.00 10.00      B   
ATOM   3827  O   SER B 196      23.196  -4.907  -1.377  1.00 10.00      B   
ATOM   3828  N   LEU B 197      20.945  -4.759  -1.406  1.00 10.00      B   
ATOM   3829  HN  LEU B 197      20.105  -5.040  -0.990  1.00 10.00      B   
ATOM   3830  CA  LEU B 197      20.898  -3.851  -2.548  1.00 10.00      B   
ATOM   3831  CB  LEU B 197      19.443  -3.604  -2.963  1.00 10.00      B   
ATOM   3832  CG  LEU B 197      19.214  -2.650  -4.140  1.00 10.00      B   
ATOM   3833  CD1 LEU B 197      19.852  -3.194  -5.407  1.00 10.00      B   
ATOM   3834  CD2 LEU B 197      17.729  -2.400  -4.348  1.00 10.00      B   
ATOM   3835  C   LEU B 197      21.577  -2.531  -2.201  1.00 10.00      B   
ATOM   3836  O   LEU B 197      21.302  -1.945  -1.156  1.00 10.00      B   
ATOM   3837  N   LEU B 198      22.467  -2.079  -3.071  1.00 10.00      B   
ATOM   3838  HN  LEU B 198      22.645  -2.590  -3.891  1.00 10.00      B   
ATOM   3839  CA  LEU B 198      23.188  -0.837  -2.847  1.00 10.00      B   
ATOM   3840  CB  LEU B 198      24.699  -1.107  -2.794  1.00 10.00      B   
ATOM   3841  CG  LEU B 198      25.615   0.115  -2.643  1.00 10.00      B   
ATOM   3842  CD1 LEU B 198      26.781  -0.215  -1.731  1.00 10.00      B   
ATOM   3843  CD2 LEU B 198      26.131   0.580  -3.997  1.00 10.00      B   
ATOM   3844  C   LEU B 198      22.884   0.177  -3.937  1.00 10.00      B   
ATOM   3845  O   LEU B 198      22.965  -0.135  -5.126  1.00 10.00      B   
ATOM   3846  N   ILE B 199      22.516   1.378  -3.529  1.00 10.00      B   
ATOM   3847  HN  ILE B 199      22.414   1.548  -2.559  1.00 10.00      B   
ATOM   3848  CA  ILE B 199      22.232   2.452  -4.466  1.00 10.00      B   
ATOM   3849  CB  ILE B 199      20.919   3.184  -4.110  1.00 10.00      B   
ATOM   3850  CG1 ILE B 199      19.740   2.202  -4.087  1.00 10.00      B   
ATOM   3851  CG2 ILE B 199      20.652   4.333  -5.072  1.00 10.00      B   
ATOM   3852  CD1 ILE B 199      19.572   1.395  -5.360  1.00 10.00      B   
ATOM   3853  C   ILE B 199      23.397   3.437  -4.455  1.00 10.00      B   
ATOM   3854  O   ILE B 199      24.006   3.714  -5.494  1.00 10.00      B   
ATOM   3855  N   GLN B 200      23.713   3.945  -3.271  1.00 10.00      B   
ATOM   3856  HN  GLN B 200      23.180   3.690  -2.482  1.00 10.00      B   
ATOM   3857  CA  GLN B 200      24.818   4.877  -3.106  1.00 10.00      B   
ATOM   3858  CB  GLN B 200      24.309   6.272  -2.712  1.00 10.00      B   
ATOM   3859  CG  GLN B 200      23.751   6.374  -1.299  1.00 10.00      B   
ATOM   3860  CD  GLN B 200      22.520   7.256  -1.216  1.00 10.00      B   
ATOM   3861  OE1 GLN B 200      22.618   8.470  -1.024  1.00 10.00      B   
ATOM   3862  NE2 GLN B 200      21.349   6.648  -1.338  1.00 10.00      B   
ATOM   3863 HE21 GLN B 200      21.346   5.663  -1.466  1.00 10.00      B   
ATOM   3864 HE22 GLN B 200      20.538   7.192  -1.313  1.00 10.00      B   
ATOM   3865  C   GLN B 200      25.803   4.345  -2.068  1.00 10.00      B   
ATOM   3866  O   GLN B 200      25.410   3.670  -1.115  1.00 10.00      B   
ATOM   3867  N   GLY B 201      27.083   4.630  -2.262  1.00 10.00      B   
ATOM   3868  HN  GLY B 201      27.347   5.156  -3.046  1.00 10.00      B   
ATOM   3869  CA  GLY B 201      28.088   4.164  -1.327  1.00 10.00      B   
ATOM   3870  C   GLY B 201      29.501   4.389  -1.824  1.00 10.00      B   
ATOM   3871  O   GLY B 201      29.729   5.201  -2.723  1.00 10.00      B   
ATOM   3872  N   GLN B 202      30.448   3.664  -1.246  1.00 10.00      B   
ATOM   3873  HN  GLN B 202      30.197   3.008  -0.555  1.00 10.00      B   
ATOM   3874  CA  GLN B 202      31.848   3.787  -1.625  1.00 10.00      B   
ATOM   3875  CB  GLN B 202      32.726   3.951  -0.383  1.00 10.00      B   
ATOM   3876  CG  GLN B 202      32.252   5.032   0.570  1.00 10.00      B   
ATOM   3877  CD  GLN B 202      33.237   5.311   1.684  1.00 10.00      B   
ATOM   3878  OE1 GLN B 202      33.994   4.436   2.100  1.00 10.00      B   
ATOM   3879  NE2 GLN B 202      33.238   6.537   2.168  1.00 10.00      B   
ATOM   3880 HE21 GLN B 202      32.613   7.188   1.780  1.00 10.00      B   
ATOM   3881 HE22 GLN B 202      33.858   6.744   2.905  1.00 10.00      B   
ATOM   3882  C   GLN B 202      32.285   2.557  -2.407  1.00 10.00      B   
ATOM   3883  O   GLN B 202      31.723   1.476  -2.234  1.00 10.00      B   
ATOM   3884  N   SER B 203      33.270   2.723  -3.277  1.00 10.00      B   
ATOM   3885  HN  SER B 203      33.676   3.610  -3.380  1.00 10.00      B   
ATOM   3886  CA  SER B 203      33.769   1.619  -4.085  1.00 10.00      B   
ATOM   3887  CB  SER B 203      33.103   1.638  -5.461  1.00 10.00      B   
ATOM   3888  OG  SER B 203      31.752   2.053  -5.365  1.00 10.00      B   
ATOM   3889  HG  SER B 203      31.548   2.258  -4.449  1.00 10.00      B   
ATOM   3890  C   SER B 203      35.277   1.723  -4.250  1.00 10.00      B   
ATOM   3891  O   SER B 203      35.796   2.794  -4.550  1.00 10.00      B   
ATOM   3892  N   CYS B 204      35.976   0.616  -4.045  1.00 10.00      B   
ATOM   3893  HN  CYS B 204      35.507  -0.210  -3.805  1.00 10.00      B   
ATOM   3894  CA  CYS B 204      37.424   0.600  -4.185  1.00 10.00      B   
ATOM   3895  CB  CYS B 204      38.017  -0.627  -3.490  1.00 10.00      B   
ATOM   3896  SG  CYS B 204      39.679  -0.380  -2.819  1.00 10.00      B   
ATOM   3897  HG  CYS B 204      40.553  -0.533  -3.810  1.00 10.00      B   
ATOM   3898  C   CYS B 204      37.795   0.594  -5.663  1.00 10.00      B   
ATOM   3899  O   CYS B 204      37.480  -0.354  -6.382  1.00 10.00      B   
ATOM   3900  N   GLU B 205      38.449   1.660  -6.109  1.00 10.00      B   
ATOM   3901  HN  GLU B 205      38.638   2.401  -5.481  1.00 10.00      B   
ATOM   3902  CA  GLU B 205      38.865   1.799  -7.502  1.00 10.00      B   
ATOM   3903  CB  GLU B 205      39.528   3.160  -7.729  1.00 10.00      B   
ATOM   3904  CG  GLU B 205      38.667   4.348  -7.331  1.00 10.00      B   
ATOM   3905  CD  GLU B 205      38.924   4.811  -5.910  1.00 10.00      B   
ATOM   3906  OE1 GLU B 205      38.576   4.076  -4.965  1.00 10.00      B   
ATOM   3907  OE2 GLU B 205      39.466   5.924  -5.734  1.00 10.00      B   
ATOM   3908  C   GLU B 205      39.802   0.673  -7.940  1.00 10.00      B   
ATOM   3909  O   GLU B 205      39.913   0.373  -9.127  1.00 10.00      B   
ATOM   3910  N   THR B 206      40.472   0.053  -6.979  1.00 10.00      B   
ATOM   3911  HN  THR B 206      40.357   0.344  -6.048  1.00 10.00      B   
ATOM   3912  CA  THR B 206      41.390  -1.041  -7.259  1.00 10.00      B   
ATOM   3913  CB  THR B 206      42.416  -1.155  -6.125  1.00 10.00      B   
ATOM   3914  OG1 THR B 206      41.883  -0.506  -4.958  1.00 10.00      B   
ATOM   3915  HG1 THR B 206      42.612  -0.300  -4.343  1.00 10.00      B   
ATOM   3916  CG2 THR B 206      43.718  -0.483  -6.526  1.00 10.00      B   
ATOM   3917  C   THR B 206      40.641  -2.369  -7.399  1.00 10.00      B   
ATOM   3918  O   THR B 206      41.249  -3.439  -7.474  1.00 10.00      B   
ATOM   3919  N   CYS B 207      39.318  -2.288  -7.442  1.00 10.00      B   
ATOM   3920  HN  CYS B 207      38.895  -1.401  -7.397  1.00 10.00      B   
ATOM   3921  CA  CYS B 207      38.469  -3.462  -7.566  1.00 10.00      B   
ATOM   3922  CB  CYS B 207      38.279  -4.109  -6.186  1.00 10.00      B   
ATOM   3923  SG  CYS B 207      37.688  -5.819  -6.214  1.00 10.00      B   
ATOM   3924  HG  CYS B 207      38.133  -6.392  -7.326  1.00 10.00      B   
ATOM   3925  C   CYS B 207      37.116  -3.052  -8.154  1.00 10.00      B   
ATOM   3926  O   CYS B 207      37.010  -2.029  -8.834  1.00 10.00      B   
ATOM   3927  N   GLY B 208      36.090  -3.849  -7.901  1.00 10.00      B   
ATOM   3928  HN  GLY B 208      36.232  -4.664  -7.370  1.00 10.00      B   
ATOM   3929  CA  GLY B 208      34.766  -3.538  -8.403  1.00 10.00      B   
ATOM   3930  C   GLY B 208      33.706  -3.813  -7.362  1.00 10.00      B   
ATOM   3931  O   GLY B 208      32.557  -4.114  -7.687  1.00 10.00      B   
ATOM   3932  N   ILE B 209      34.101  -3.704  -6.102  1.00 10.00      B   
ATOM   3933  HN  ILE B 209      35.024  -3.441  -5.913  1.00 10.00      B   
ATOM   3934  CA  ILE B 209      33.198  -3.957  -4.992  1.00 10.00      B   
ATOM   3935  CB  ILE B 209      33.880  -4.819  -3.906  1.00 10.00      B   
ATOM   3936  CG1 ILE B 209      34.155  -6.227  -4.442  1.00 10.00      B   
ATOM   3937  CG2 ILE B 209      33.031  -4.881  -2.644  1.00 10.00      B   
ATOM   3938  CD1 ILE B 209      34.875  -7.132  -3.466  1.00 10.00      B   
ATOM   3939  C   ILE B 209      32.691  -2.654  -4.375  1.00 10.00      B   
ATOM   3940  O   ILE B 209      33.473  -1.751  -4.062  1.00 10.00      B   
ATOM   3941  N   ARG B 210      31.377  -2.568  -4.222  1.00 10.00      B   
ATOM   3942  HN  ARG B 210      30.817  -3.317  -4.519  1.00 10.00      B   
ATOM   3943  CA  ARG B 210      30.732  -1.404  -3.630  1.00 10.00      B   
ATOM   3944  CB  ARG B 210      29.515  -0.984  -4.466  1.00 10.00      B   
ATOM   3945  CG  ARG B 210      29.849  -0.346  -5.808  1.00 10.00      B   
ATOM   3946  CD  ARG B 210      29.676  -1.320  -6.964  1.00 10.00      B   
ATOM   3947  NE  ARG B 210      29.625  -0.629  -8.255  1.00 10.00      B   
ATOM   3948  HE  ARG B 210      29.944   0.306  -8.281  1.00 10.00      B   
ATOM   3949  CZ  ARG B 210      29.171  -1.176  -9.383  1.00 10.00      B   
ATOM   3950  NH1 ARG B 210      28.737  -2.430  -9.393  1.00 10.00      B   
ATOM   3951 HH11 ARG B 210      28.761  -3.000  -8.521  1.00 10.00      B   
ATOM   3952 HH12 ARG B 210      28.362  -2.850 -10.273  1.00 10.00      B   
ATOM   3953  NH2 ARG B 210      29.164  -0.464 -10.502  1.00 10.00      B   
ATOM   3954 HH21 ARG B 210      29.516   0.532 -10.492  1.00 10.00      B   
ATOM   3955 HH22 ARG B 210      28.812  -0.880 -11.394  1.00 10.00      B   
ATOM   3956  C   ARG B 210      30.285  -1.726  -2.204  1.00 10.00      B   
ATOM   3957  O   ARG B 210      29.859  -2.849  -1.922  1.00 10.00      B   
ATOM   3958  N   MET B 211      30.395  -0.754  -1.307  1.00 10.00      B   
ATOM   3959  HN  MET B 211      30.760   0.119  -1.583  1.00 10.00      B   
ATOM   3960  CA  MET B 211      29.989  -0.944   0.080  1.00 10.00      B   
ATOM   3961  CB  MET B 211      31.187  -1.313   0.958  1.00 10.00      B   
ATOM   3962  CG  MET B 211      31.414  -2.812   1.097  1.00 10.00      B   
ATOM   3963  SD  MET B 211      32.850  -3.222   2.109  1.00 10.00      B   
ATOM   3964  CE  MET B 211      34.184  -2.620   1.073  1.00 10.00      B   
ATOM   3965  C   MET B 211      29.292   0.302   0.615  1.00 10.00      B   
ATOM   3966  O   MET B 211      29.644   1.425   0.247  1.00 10.00      B   
ATOM   3967  N   HIS B 212      28.291   0.093   1.462  1.00 10.00      B   
ATOM   3968  HN  HIS B 212      28.052  -0.830   1.696  1.00 10.00      B   
ATOM   3969  CA  HIS B 212      27.529   1.191   2.052  1.00 10.00      B   
ATOM   3970  CB  HIS B 212      26.275   0.661   2.750  1.00 10.00      B   
ATOM   3971  CG  HIS B 212      25.157   0.296   1.832  1.00 10.00      B   
ATOM   3972  ND1 HIS B 212      24.546  -0.929   1.902  1.00 10.00      B   
ATOM   3973  CD2 HIS B 212      24.563   1.039   0.872  1.00 10.00      B   
ATOM   3974  CE1 HIS B 212      23.593  -0.905   0.989  1.00 10.00      B   
ATOM   3975  NE2 HIS B 212      23.565   0.265   0.340  1.00 10.00      B   
ATOM   3976  HE2 HIS B 212      22.810   0.607  -0.204  1.00 10.00      B   
ATOM   3977  C   HIS B 212      28.362   1.963   3.064  1.00 10.00      B   
ATOM   3978  O   HIS B 212      29.329   1.436   3.618  1.00 10.00      B   
ATOM   3979  N   LEU B 213      27.968   3.209   3.308  1.00 10.00      B   
ATOM   3980  HN  LEU B 213      27.193   3.567   2.826  1.00 10.00      B   
ATOM   3981  CA  LEU B 213      28.659   4.064   4.266  1.00 10.00      B   
ATOM   3982  CB  LEU B 213      28.092   5.490   4.269  1.00 10.00      B   
ATOM   3983  CG  LEU B 213      28.523   6.398   3.112  1.00 10.00      B   
ATOM   3984  CD1 LEU B 213      27.739   6.084   1.847  1.00 10.00      B   
ATOM   3985  CD2 LEU B 213      28.366   7.862   3.490  1.00 10.00      B   
ATOM   3986  C   LEU B 213      28.651   3.459   5.677  1.00 10.00      B   
ATOM   3987  O   LEU B 213      29.709   3.300   6.281  1.00 10.00      B   
ATOM   3988  N   PRO B 214      27.468   3.099   6.229  1.00 10.00      B   
ATOM   3989  CA  PRO B 214      27.387   2.501   7.570  1.00 10.00      B   
ATOM   3990  CB  PRO B 214      25.885   2.275   7.785  1.00 10.00      B   
ATOM   3991  CG  PRO B 214      25.220   3.191   6.818  1.00 10.00      B   
ATOM   3992  CD  PRO B 214      26.130   3.266   5.630  1.00 10.00      B   
ATOM   3993  C   PRO B 214      28.134   1.168   7.640  1.00 10.00      B   
ATOM   3994  O   PRO B 214      28.681   0.803   8.681  1.00 10.00      B   
ATOM   3995  N   CYS B 215      28.162   0.452   6.521  1.00 10.00      B   
ATOM   3996  HN  CYS B 215      27.717   0.800   5.721  1.00 10.00      B   
ATOM   3997  CA  CYS B 215      28.835  -0.837   6.454  1.00 10.00      B   
ATOM   3998  CB  CYS B 215      28.499  -1.551   5.148  1.00 10.00      B   
ATOM   3999  SG  CYS B 215      26.724  -1.759   4.884  1.00 10.00      B   
ATOM   4000  HG  CYS B 215      26.546  -2.286   3.679  1.00 10.00      B   
ATOM   4001  C   CYS B 215      30.342  -0.692   6.631  1.00 10.00      B   
ATOM   4002  O   CYS B 215      30.936  -1.356   7.480  1.00 10.00      B   
ATOM   4003  N   VAL B 216      30.959   0.188   5.845  1.00 10.00      B   
ATOM   4004  HN  VAL B 216      30.439   0.693   5.179  1.00 10.00      B   
ATOM   4005  CA  VAL B 216      32.402   0.406   5.950  1.00 10.00      B   
ATOM   4006  CB  VAL B 216      32.989   1.240   4.787  1.00 10.00      B   
ATOM   4007  CG1 VAL B 216      32.899   0.472   3.481  1.00 10.00      B   
ATOM   4008  CG2 VAL B 216      32.312   2.597   4.665  1.00 10.00      B   
ATOM   4009  C   VAL B 216      32.753   1.041   7.290  1.00 10.00      B   
ATOM   4010  O   VAL B 216      33.818   0.788   7.850  1.00 10.00      B   
ATOM   4011  N   ALA B 217      31.829   1.843   7.808  1.00 10.00      B   
ATOM   4012  HN  ALA B 217      30.999   1.995   7.308  1.00 10.00      B   
ATOM   4013  CA  ALA B 217      32.012   2.511   9.086  1.00 10.00      B   
ATOM   4014  CB  ALA B 217      30.883   3.501   9.320  1.00 10.00      B   
ATOM   4015  C   ALA B 217      32.062   1.494  10.217  1.00 10.00      B   
ATOM   4016  O   ALA B 217      32.777   1.678  11.198  1.00 10.00      B   
ATOM   4017  N   LYS B 218      31.295   0.420  10.072  1.00 10.00      B   
ATOM   4018  HN  LYS B 218      30.736   0.336   9.269  1.00 10.00      B   
ATOM   4019  CA  LYS B 218      31.255  -0.630  11.079  1.00 10.00      B   
ATOM   4020  CB  LYS B 218      29.916  -1.374  11.030  1.00 10.00      B   
ATOM   4021  CG  LYS B 218      29.679  -2.315  12.202  1.00 10.00      B   
ATOM   4022  CD  LYS B 218      28.462  -3.197  11.970  1.00 10.00      B   
ATOM   4023  CE  LYS B 218      28.197  -4.095  13.169  1.00 10.00      B   
ATOM   4024  NZ  LYS B 218      27.141  -5.104  12.887  1.00 10.00      B   
ATOM   4025  HZ1 LYS B 218      26.973  -5.694  13.728  1.00 10.00      B   
ATOM   4026  HZ2 LYS B 218      27.432  -5.718  12.101  1.00 10.00      B   
ATOM   4027  HZ3 LYS B 218      26.253  -4.629  12.631  1.00 10.00      B   
ATOM   4028  C   LYS B 218      32.409  -1.609  10.886  1.00 10.00      B   
ATOM   4029  O   LYS B 218      32.971  -2.122  11.853  1.00 10.00      B   
ATOM   4030  N   TYR B 219      32.765  -1.864   9.635  1.00 10.00      B   
ATOM   4031  HN  TYR B 219      32.283  -1.428   8.900  1.00 10.00      B   
ATOM   4032  CA  TYR B 219      33.850  -2.788   9.332  1.00 10.00      B   
ATOM   4033  CB  TYR B 219      33.855  -3.182   7.852  1.00 10.00      B   
ATOM   4034  CG  TYR B 219      34.499  -4.527   7.593  1.00 10.00      B   
ATOM   4035  CD1 TYR B 219      33.742  -5.692   7.602  1.00 10.00      B   
ATOM   4036  CD2 TYR B 219      35.862  -4.635   7.354  1.00 10.00      B   
ATOM   4037  CE1 TYR B 219      34.325  -6.925   7.382  1.00 10.00      B   
ATOM   4038  CE2 TYR B 219      36.454  -5.863   7.129  1.00 10.00      B   
ATOM   4039  CZ  TYR B 219      35.680  -7.005   7.146  1.00 10.00      B   
ATOM   4040  OH  TYR B 219      36.265  -8.234   6.934  1.00 10.00      B   
ATOM   4041  HH  TYR B 219      36.849  -8.437   7.676  1.00 10.00      B   
ATOM   4042  C   TYR B 219      35.205  -2.216   9.742  1.00 10.00      B   
ATOM   4043  O   TYR B 219      36.021  -2.912  10.345  1.00 10.00      B   
ATOM   4044  N   PHE B 220      35.435  -0.946   9.434  1.00 10.00      B   
ATOM   4045  HN  PHE B 220      34.742  -0.427   8.966  1.00 10.00      B   
ATOM   4046  CA  PHE B 220      36.697  -0.300   9.773  1.00 10.00      B   
ATOM   4047  CB  PHE B 220      37.119   0.674   8.669  1.00 10.00      B   
ATOM   4048  CG  PHE B 220      37.272   0.029   7.319  1.00 10.00      B   
ATOM   4049  CD1 PHE B 220      38.087  -1.078   7.155  1.00 10.00      B   
ATOM   4050  CD2 PHE B 220      36.600   0.530   6.214  1.00 10.00      B   
ATOM   4051  CE1 PHE B 220      38.229  -1.674   5.918  1.00 10.00      B   
ATOM   4052  CE2 PHE B 220      36.738  -0.061   4.973  1.00 10.00      B   
ATOM   4053  CZ  PHE B 220      37.554  -1.166   4.825  1.00 10.00      B   
ATOM   4054  C   PHE B 220      36.604   0.415  11.118  1.00 10.00      B   
ATOM   4055  O   PHE B 220      37.482   1.199  11.479  1.00 10.00      B   
ATOM   4056  N   GLN B 221      35.537   0.132  11.853  1.00 10.00      B   
ATOM   4057  HN  GLN B 221      34.873  -0.498  11.504  1.00 10.00      B   
ATOM   4058  CA  GLN B 221      35.318   0.735  13.161  1.00 10.00      B   
ATOM   4059  CB  GLN B 221      33.966   0.292  13.725  1.00 10.00      B   
ATOM   4060  CG  GLN B 221      33.627   0.882  15.083  1.00 10.00      B   
ATOM   4061  CD  GLN B 221      32.329   0.336  15.640  1.00 10.00      B   
ATOM   4062  OE1 GLN B 221      31.939  -0.795  15.349  1.00 10.00      B   
ATOM   4063  NE2 GLN B 221      31.655   1.128  16.456  1.00 10.00      B   
ATOM   4064 HE21 GLN B 221      32.030   2.013  16.658  1.00 10.00      B   
ATOM   4065 HE22 GLN B 221      30.804   0.800  16.823  1.00 10.00      B   
ATOM   4066  C   GLN B 221      36.428   0.345  14.127  1.00 10.00      B   
ATOM   4067  O   GLN B 221      36.746  -0.839  14.265  1.00 10.00      B   
ATOM   4068  N   SER B 222      37.028   1.348  14.765  1.00 10.00      B   
ATOM   4069  HN  SER B 222      36.745   2.265  14.573  1.00 10.00      B   
ATOM   4070  CA  SER B 222      38.097   1.131  15.736  1.00 10.00      B   
ATOM   4071  CB  SER B 222      37.610   0.242  16.887  1.00 10.00      B   
ATOM   4072  OG  SER B 222      36.404   0.747  17.438  1.00 10.00      B   
ATOM   4073  HG  SER B 222      36.581   1.596  17.860  1.00 10.00      B   
ATOM   4074  C   SER B 222      39.355   0.549  15.090  1.00 10.00      B   
ATOM   4075  O   SER B 222      40.224   0.010  15.776  1.00 10.00      B   
ATOM   4076  N   ASN B 223      39.462   0.676  13.775  1.00 10.00      B   
ATOM   4077  HN  ASN B 223      38.747   1.125  13.271  1.00 10.00      B   
ATOM   4078  CA  ASN B 223      40.617   0.161  13.058  1.00 10.00      B   
ATOM   4079  CB  ASN B 223      40.229  -1.054  12.207  1.00 10.00      B   
ATOM   4080  CG  ASN B 223      41.414  -1.690  11.504  1.00 10.00      B   
ATOM   4081  OD1 ASN B 223      42.557  -1.575  11.948  1.00 10.00      B   
ATOM   4082  ND2 ASN B 223      41.150  -2.374  10.404  1.00 10.00      B   
ATOM   4083 HD21 ASN B 223      40.218  -2.435  10.109  1.00 10.00      B   
ATOM   4084 HD22 ASN B 223      41.899  -2.785   9.925  1.00 10.00      B   
ATOM   4085  C   ASN B 223      41.239   1.247  12.192  1.00 10.00      B   
ATOM   4086  O   ASN B 223      40.603   1.765  11.273  1.00 10.00      B   
ATOM   4087  N   ALA B 224      42.481   1.597  12.498  1.00 10.00      B   
ATOM   4088  HN  ALA B 224      42.928   1.158  13.255  1.00 10.00      B   
ATOM   4089  CA  ALA B 224      43.197   2.626  11.751  1.00 10.00      B   
ATOM   4090  CB  ALA B 224      44.206   3.330  12.644  1.00 10.00      B   
ATOM   4091  C   ALA B 224      43.881   2.042  10.517  1.00 10.00      B   
ATOM   4092  O   ALA B 224      44.708   2.696   9.878  1.00 10.00      B   
ATOM   4093  N   GLU B 225      43.540   0.801  10.202  1.00 10.00      B   
ATOM   4094  HN  GLU B 225      42.896   0.330  10.769  1.00 10.00      B   
ATOM   4095  CA  GLU B 225      44.085   0.114   9.043  1.00 10.00      B   
ATOM   4096  CB  GLU B 225      44.765  -1.190   9.475  1.00 10.00      B   
ATOM   4097  CG  GLU B 225      45.335  -2.018   8.336  1.00 10.00      B   
ATOM   4098  CD  GLU B 225      46.480  -1.332   7.625  1.00 10.00      B   
ATOM   4099  OE1 GLU B 225      47.618  -1.398   8.126  1.00 10.00      B   
ATOM   4100  OE2 GLU B 225      46.256  -0.749   6.547  1.00 10.00      B   
ATOM   4101  C   GLU B 225      42.951  -0.170   8.059  1.00 10.00      B   
ATOM   4102  O   GLU B 225      42.353  -1.248   8.072  1.00 10.00      B   
ATOM   4103  N   PRO B 226      42.619   0.809   7.211  1.00 10.00      B   
ATOM   4104  CA  PRO B 226      41.544   0.679   6.238  1.00 10.00      B   
ATOM   4105  CB  PRO B 226      41.189   2.135   5.892  1.00 10.00      B   
ATOM   4106  CG  PRO B 226      42.114   2.994   6.699  1.00 10.00      B   
ATOM   4107  CD  PRO B 226      43.259   2.121   7.117  1.00 10.00      B   
ATOM   4108  C   PRO B 226      41.987  -0.069   4.987  1.00 10.00      B   
ATOM   4109  O   PRO B 226      42.697   0.476   4.143  1.00 10.00      B   
ATOM   4110  N   ARG B 227      41.578  -1.322   4.881  1.00 10.00      B   
ATOM   4111  HN  ARG B 227      41.032  -1.709   5.598  1.00 10.00      B   
ATOM   4112  CA  ARG B 227      41.915  -2.142   3.729  1.00 10.00      B   
ATOM   4113  CB  ARG B 227      43.062  -3.105   4.044  1.00 10.00      B   
ATOM   4114  CG  ARG B 227      44.416  -2.436   4.198  1.00 10.00      B   
ATOM   4115  CD  ARG B 227      45.540  -3.455   4.165  1.00 10.00      B   
ATOM   4116  NE  ARG B 227      46.563  -3.168   5.166  1.00 10.00      B   
ATOM   4117  HE  ARG B 227      46.603  -2.240   5.518  1.00 10.00      B   
ATOM   4118  CZ  ARG B 227      47.418  -4.074   5.641  1.00 10.00      B   
ATOM   4119  NH1 ARG B 227      47.384  -5.330   5.198  1.00 10.00      B   
ATOM   4120 HH11 ARG B 227      46.688  -5.615   4.469  1.00 10.00      B   
ATOM   4121 HH12 ARG B 227      48.044  -6.038   5.583  1.00 10.00      B   
ATOM   4122  NH2 ARG B 227      48.301  -3.725   6.567  1.00 10.00      B   
ATOM   4123 HH21 ARG B 227      48.979  -4.426   6.937  1.00 10.00      B   
ATOM   4124 HH22 ARG B 227      48.315  -2.744   6.939  1.00 10.00      B   
ATOM   4125  C   ARG B 227      40.695  -2.917   3.259  1.00 10.00      B   
ATOM   4126  O   ARG B 227      39.987  -3.522   4.064  1.00 10.00      B   
ATOM   4127  N   CYS B 228      40.445  -2.879   1.959  1.00 10.00      B   
ATOM   4128  HN  CYS B 228      41.047  -2.367   1.373  1.00 10.00      B   
ATOM   4129  CA  CYS B 228      39.313  -3.579   1.373  1.00 10.00      B   
ATOM   4130  CB  CYS B 228      39.224  -3.256  -0.124  1.00 10.00      B   
ATOM   4131  SG  CYS B 228      38.032  -4.248  -1.054  1.00 10.00      B   
ATOM   4132  HG  CYS B 228      38.709  -5.207  -1.673  1.00 10.00      B   
ATOM   4133  C   CYS B 228      39.443  -5.088   1.588  1.00 10.00      B   
ATOM   4134  O   CYS B 228      40.526  -5.648   1.411  1.00 10.00      B   
ATOM   4135  N   PRO B 229      38.344  -5.760   1.997  1.00 10.00      B   
ATOM   4136  CA  PRO B 229      38.335  -7.213   2.232  1.00 10.00      B   
ATOM   4137  CB  PRO B 229      36.844  -7.538   2.332  1.00 10.00      B   
ATOM   4138  CG  PRO B 229      36.234  -6.288   2.863  1.00 10.00      B   
ATOM   4139  CD  PRO B 229      37.028  -5.152   2.275  1.00 10.00      B   
ATOM   4140  C   PRO B 229      38.967  -7.973   1.069  1.00 10.00      B   
ATOM   4141  O   PRO B 229      39.871  -8.786   1.262  1.00 10.00      B   
ATOM   4142  N   HIS B 230      38.498  -7.687  -0.136  1.00 10.00      B   
ATOM   4143  HN  HIS B 230      37.780  -7.026  -0.223  1.00 10.00      B   
ATOM   4144  CA  HIS B 230      39.035  -8.320  -1.329  1.00 10.00      B   
ATOM   4145  CB  HIS B 230      37.963  -8.417  -2.419  1.00 10.00      B   
ATOM   4146  CG  HIS B 230      38.378  -9.231  -3.609  1.00 10.00      B   
ATOM   4147  ND1 HIS B 230      38.495 -10.601  -3.596  1.00 10.00      B   
ATOM   4148  HD1 HIS B 230      38.327 -11.188  -2.826  1.00 10.00      B   
ATOM   4149  CD2 HIS B 230      38.707  -8.841  -4.866  1.00 10.00      B   
ATOM   4150  CE1 HIS B 230      38.892 -10.993  -4.813  1.00 10.00      B   
ATOM   4151  NE2 HIS B 230      39.034  -9.961  -5.622  1.00 10.00      B   
ATOM   4152  C   HIS B 230      40.229  -7.515  -1.824  1.00 10.00      B   
ATOM   4153  O   HIS B 230      40.183  -6.285  -1.824  1.00 10.00      B   
ATOM   4154  N   CYS B 231      41.296  -8.221  -2.198  1.00 10.00      B   
ATOM   4155  HN  CYS B 231      41.246  -9.198  -2.138  1.00 10.00      B   
ATOM   4156  CA  CYS B 231      42.545  -7.622  -2.693  1.00 10.00      B   
ATOM   4157  CB  CYS B 231      42.352  -6.699  -3.910  1.00 10.00      B   
ATOM   4158  SG  CYS B 231      41.969  -4.972  -3.536  1.00 10.00      B   
ATOM   4159  HG  CYS B 231      40.962  -4.964  -2.670  1.00 10.00      B   
ATOM   4160  C   CYS B 231      43.380  -6.986  -1.578  1.00 10.00      B   
ATOM   4161  O   CYS B 231      44.588  -6.812  -1.721  1.00 10.00      B   
ATOM   4162  N   ASN B 232      42.723  -6.657  -0.467  1.00 10.00      B   
ATOM   4163  HN  ASN B 232      41.756  -6.813  -0.430  1.00 10.00      B   
ATOM   4164  CA  ASN B 232      43.379  -6.067   0.700  1.00 10.00      B   
ATOM   4165  CB  ASN B 232      44.308  -7.080   1.378  1.00 10.00      B   
ATOM   4166  CG  ASN B 232      44.641  -6.709   2.811  1.00 10.00      B   
ATOM   4167  OD1 ASN B 232      45.808  -6.545   3.168  1.00 10.00      B   
ATOM   4168  ND2 ASN B 232      43.621  -6.570   3.643  1.00 10.00      B   
ATOM   4169 HD21 ASN B 232      42.715  -6.713   3.298  1.00 10.00      B   
ATOM   4170 HD22 ASN B 232      43.815  -6.330   4.577  1.00 10.00      B   
ATOM   4171  C   ASN B 232      44.113  -4.763   0.378  1.00 10.00      B   
ATOM   4172  O   ASN B 232      45.157  -4.461   0.961  1.00 10.00      B   
ATOM   4173  N   ASP B 233      43.567  -3.988  -0.547  1.00 10.00      B   
ATOM   4174  HN  ASP B 233      42.741  -4.275  -0.987  1.00 10.00      B   
ATOM   4175  CA  ASP B 233      44.172  -2.713  -0.918  1.00 10.00      B   
ATOM   4176  CB  ASP B 233      43.783  -2.302  -2.343  1.00 10.00      B   
ATOM   4177  CG  ASP B 233      44.507  -1.053  -2.822  1.00 10.00      B   
ATOM   4178  OD1 ASP B 233      45.759  -1.036  -2.806  1.00 10.00      B   
ATOM   4179  OD2 ASP B 233      43.828  -0.090  -3.232  1.00 10.00      B   
ATOM   4180  C   ASP B 233      43.756  -1.638   0.074  1.00 10.00      B   
ATOM   4181  O   ASP B 233      42.669  -1.711   0.655  1.00 10.00      B   
ATOM   4182  N   TYR B 234      44.624  -0.659   0.280  1.00 10.00      B   
ATOM   4183  HN  TYR B 234      45.468  -0.660  -0.219  1.00 10.00      B   
ATOM   4184  CA  TYR B 234      44.351   0.427   1.211  1.00 10.00      B   
ATOM   4185  CB  TYR B 234      45.579   1.329   1.354  1.00 10.00      B   
ATOM   4186  CG  TYR B 234      46.778   0.656   1.992  1.00 10.00      B   
ATOM   4187  CD1 TYR B 234      47.572  -0.226   1.272  1.00 10.00      B   
ATOM   4188  CD2 TYR B 234      47.125   0.920   3.311  1.00 10.00      B   
ATOM   4189  CE1 TYR B 234      48.675  -0.829   1.845  1.00 10.00      B   
ATOM   4190  CE2 TYR B 234      48.227   0.319   3.894  1.00 10.00      B   
ATOM   4191  CZ  TYR B 234      49.000  -0.553   3.156  1.00 10.00      B   
ATOM   4192  OH  TYR B 234      50.106  -1.147   3.726  1.00 10.00      B   
ATOM   4193  HH  TYR B 234      50.858  -1.060   3.125  1.00 10.00      B   
ATOM   4194  C   TYR B 234      43.141   1.240   0.762  1.00 10.00      B   
ATOM   4195  O   TYR B 234      43.079   1.695  -0.380  1.00 10.00      B   
ATOM   4196  N   TRP B 235      42.189   1.413   1.670  1.00 10.00      B   
ATOM   4197  HN  TRP B 235      42.319   1.036   2.570  1.00 10.00      B   
ATOM   4198  CA  TRP B 235      40.970   2.155   1.386  1.00 10.00      B   
ATOM   4199  CB  TRP B 235      40.014   2.065   2.577  1.00 10.00      B   
ATOM   4200  CG  TRP B 235      38.577   2.297   2.229  1.00 10.00      B   
ATOM   4201  CD1 TRP B 235      37.769   3.292   2.700  1.00 10.00      B   
ATOM   4202  CD2 TRP B 235      37.770   1.513   1.342  1.00 10.00      B   
ATOM   4203  NE1 TRP B 235      36.512   3.174   2.162  1.00 10.00      B   
ATOM   4204  HE1 TRP B 235      35.747   3.772   2.347  1.00 10.00      B   
ATOM   4205  CE2 TRP B 235      36.487   2.091   1.326  1.00 10.00      B   
ATOM   4206  CE3 TRP B 235      38.008   0.378   0.562  1.00 10.00      B   
ATOM   4207  CZ2 TRP B 235      35.446   1.575   0.559  1.00 10.00      B   
ATOM   4208  CZ3 TRP B 235      36.973  -0.132  -0.198  1.00 10.00      B   
ATOM   4209  CH2 TRP B 235      35.707   0.465  -0.193  1.00 10.00      B   
ATOM   4210  C   TRP B 235      41.288   3.611   1.076  1.00 10.00      B   
ATOM   4211  O   TRP B 235      41.823   4.331   1.919  1.00 10.00      B   
ATOM   4212  N   PRO B 236      40.977   4.056  -0.145  1.00 10.00      B   
ATOM   4213  CA  PRO B 236      41.234   5.420  -0.579  1.00 10.00      B   
ATOM   4214  CB  PRO B 236      41.508   5.229  -2.070  1.00 10.00      B   
ATOM   4215  CG  PRO B 236      40.705   4.030  -2.473  1.00 10.00      B   
ATOM   4216  CD  PRO B 236      40.367   3.258  -1.219  1.00 10.00      B   
ATOM   4217  C   PRO B 236      40.028   6.334  -0.376  1.00 10.00      B   
ATOM   4218  O   PRO B 236      39.854   7.319  -1.097  1.00 10.00      B   
ATOM   4219  N   HIS B 237      39.198   6.009   0.603  1.00 10.00      B   
ATOM   4220  HN  HIS B 237      39.392   5.222   1.154  1.00 10.00      B   
ATOM   4221  CA  HIS B 237      38.011   6.804   0.897  1.00 10.00      B   
ATOM   4222  CB  HIS B 237      36.739   6.083   0.435  1.00 10.00      B   
ATOM   4223  CG  HIS B 237      36.678   5.826  -1.038  1.00 10.00      B   
ATOM   4224  ND1 HIS B 237      36.121   6.735  -1.904  1.00 10.00      B   
ATOM   4225  CD2 HIS B 237      37.125   4.758  -1.744  1.00 10.00      B   
ATOM   4226  CE1 HIS B 237      36.243   6.206  -3.108  1.00 10.00      B   
ATOM   4227  NE2 HIS B 237      36.844   5.011  -3.061  1.00 10.00      B   
ATOM   4228  HE2 HIS B 237      37.247   4.535  -3.834  1.00 10.00      B   
ATOM   4229  C   HIS B 237      37.926   7.094   2.387  1.00 10.00      B   
ATOM   4230  O   HIS B 237      38.619   6.465   3.187  1.00 10.00      B   
ATOM   4231  N   GLU B 238      37.080   8.046   2.753  1.00 10.00      B   
ATOM   4232  HN  GLU B 238      36.561   8.514   2.068  1.00 10.00      B   
ATOM   4233  CA  GLU B 238      36.899   8.415   4.148  1.00 10.00      B   
ATOM   4234  CB  GLU B 238      36.316   9.829   4.250  1.00 10.00      B   
ATOM   4235  CG  GLU B 238      35.857  10.225   5.647  1.00 10.00      B   
ATOM   4236  CD  GLU B 238      35.197  11.588   5.677  1.00 10.00      B   
ATOM   4237  OE1 GLU B 238      35.925  12.598   5.763  1.00 10.00      B   
ATOM   4238  OE2 GLU B 238      33.951  11.657   5.611  1.00 10.00      B   
ATOM   4239  C   GLU B 238      35.981   7.421   4.846  1.00 10.00      B   
ATOM   4240  O   GLU B 238      34.920   7.070   4.325  1.00 10.00      B   
ATOM   4241  N   ILE B 239      36.401   6.957   6.012  1.00 10.00      B   
ATOM   4242  HN  ILE B 239      37.265   7.260   6.365  1.00 10.00      B   
ATOM   4243  CA  ILE B 239      35.608   6.019   6.788  1.00 10.00      B   
ATOM   4244  CB  ILE B 239      36.489   5.004   7.553  1.00 10.00      B   
ATOM   4245  CG1 ILE B 239      37.359   4.195   6.584  1.00 10.00      B   
ATOM   4246  CG2 ILE B 239      35.626   4.075   8.394  1.00 10.00      B   
ATOM   4247  CD1 ILE B 239      38.736   4.781   6.356  1.00 10.00      B   
ATOM   4248  C   ILE B 239      34.739   6.789   7.778  1.00 10.00      B   
ATOM   4249  O   ILE B 239      35.255   7.441   8.690  1.00 10.00      B   
ATOM   4250  N   PRO B 240      33.410   6.744   7.589  1.00 10.00      B   
ATOM   4251  CA  PRO B 240      32.457   7.439   8.457  1.00 10.00      B   
ATOM   4252  CB  PRO B 240      31.122   7.333   7.696  1.00 10.00      B   
ATOM   4253  CG  PRO B 240      31.469   6.804   6.343  1.00 10.00      B   
ATOM   4254  CD  PRO B 240      32.729   6.014   6.515  1.00 10.00      B   
ATOM   4255  C   PRO B 240      32.329   6.766   9.821  1.00 10.00      B   
ATOM   4256  O   PRO B 240      33.010   5.780  10.114  1.00 10.00      B   
ATOM   4257  N   LYS B 241      31.462   7.310  10.654  1.00 10.00      B   
ATOM   4258  HN  LYS B 241      30.957   8.100  10.368  1.00 10.00      B   
ATOM   4259  CA  LYS B 241      31.230   6.763  11.979  1.00 10.00      B   
ATOM   4260  CB  LYS B 241      31.174   7.889  13.014  1.00 10.00      B   
ATOM   4261  CG  LYS B 241      32.467   8.680  13.137  1.00 10.00      B   
ATOM   4262  CD  LYS B 241      32.227  10.025  13.798  1.00 10.00      B   
ATOM   4263  CE  LYS B 241      33.472  10.895  13.749  1.00 10.00      B   
ATOM   4264  NZ  LYS B 241      33.151  12.327  13.974  1.00 10.00      B   
ATOM   4265  HZ1 LYS B 241      32.379  12.624  13.344  1.00 10.00      B   
ATOM   4266  HZ2 LYS B 241      33.986  12.916  13.777  1.00 10.00      B   
ATOM   4267  HZ3 LYS B 241      32.858  12.481  14.961  1.00 10.00      B   
ATOM   4268  C   LYS B 241      29.931   5.964  11.992  1.00 10.00      B   
ATOM   4269  O   LYS B 241      29.116   6.080  11.076  1.00 10.00      B   
ATOM   4270  N   VAL B 242      29.746   5.150  13.021  1.00 10.00      B   
ATOM   4271  HN  VAL B 242      30.430   5.097  13.717  1.00 10.00      B   
ATOM   4272  CA  VAL B 242      28.544   4.338  13.144  1.00 10.00      B   
ATOM   4273  CB  VAL B 242      28.756   3.139  14.094  1.00 10.00      B   
ATOM   4274  CG1 VAL B 242      29.732   2.145  13.483  1.00 10.00      B   
ATOM   4275  CG2 VAL B 242      29.249   3.612  15.455  1.00 10.00      B   
ATOM   4276  C   VAL B 242      27.368   5.180  13.632  1.00 10.00      B   
ATOM   4277  O   VAL B 242      27.553   6.313  14.086  1.00 10.00      B   
ATOM   4278  N   PHE B 243      26.166   4.623  13.532  1.00 10.00      B   
ATOM   4279  HN  PHE B 243      26.088   3.721  13.162  1.00 10.00      B   
ATOM   4280  CA  PHE B 243      24.959   5.320  13.962  1.00 10.00      B   
ATOM   4281  CB  PHE B 243      23.709   4.502  13.615  1.00 10.00      B   
ATOM   4282  CG  PHE B 243      22.416   5.146  14.043  1.00 10.00      B   
ATOM   4283  CD1 PHE B 243      21.686   4.632  15.105  1.00 10.00      B   
ATOM   4284  CD2 PHE B 243      21.930   6.262  13.384  1.00 10.00      B   
ATOM   4285  CE1 PHE B 243      20.499   5.219  15.501  1.00 10.00      B   
ATOM   4286  CE2 PHE B 243      20.743   6.855  13.775  1.00 10.00      B   
ATOM   4287  CZ  PHE B 243      20.026   6.333  14.834  1.00 10.00      B   
ATOM   4288  C   PHE B 243      25.003   5.609  15.460  1.00 10.00      B   
ATOM   4289  O   PHE B 243      24.990   4.691  16.282  1.00 10.00      B   
ATOM   4290  N   ASP B 244      25.065   6.886  15.804  1.00 10.00      B   
ATOM   4291  HN  ASP B 244      25.077   7.569  15.104  1.00 10.00      B   
ATOM   4292  CA  ASP B 244      25.116   7.303  17.198  1.00 10.00      B   
ATOM   4293  CB  ASP B 244      26.370   8.142  17.455  1.00 10.00      B   
ATOM   4294  CG  ASP B 244      26.807   8.130  18.907  1.00 10.00      B   
ATOM   4295  OD1 ASP B 244      26.112   8.730  19.753  1.00 10.00      B   
ATOM   4296  OD2 ASP B 244      27.860   7.528  19.206  1.00 10.00      B   
ATOM   4297  C   ASP B 244      23.871   8.112  17.541  1.00 10.00      B   
ATOM   4298  O   ASP B 244      23.717   9.247  17.087  1.00 10.00      B   
ATOM   4299  N   PRO B 245      22.950   7.528  18.318  1.00 10.00      B   
ATOM   4300  CA  PRO B 245      21.715   8.203  18.714  1.00 10.00      B   
ATOM   4301  CB  PRO B 245      20.860   7.068  19.286  1.00 10.00      B   
ATOM   4302  CG  PRO B 245      21.845   6.058  19.769  1.00 10.00      B   
ATOM   4303  CD  PRO B 245      23.043   6.163  18.866  1.00 10.00      B   
ATOM   4304  C   PRO B 245      21.965   9.275  19.774  1.00 10.00      B   
ATOM   4305  O   PRO B 245      21.971   8.992  20.975  1.00 10.00      B   
ATOM   4306  N   GLU B 246      22.193  10.499  19.326  1.00 10.00      B   
ATOM   4307  HN  GLU B 246      22.193  10.663  18.360  1.00 10.00      B   
ATOM   4308  CB  GLU B 246      23.571  12.495  19.699  1.00 10.00      B   
ATOM   4309  CG  GLU B 246      24.952  11.872  19.790  1.00 10.00      B   
ATOM   4310  CD  GLU B 246      26.043  12.851  19.429  1.00 10.00      B   
ATOM   4311  OE1 GLU B 246      26.568  13.527  20.339  1.00 10.00      B   
ATOM   4312  OE2 GLU B 246      26.375  12.961  18.231  1.00 10.00      B   
ATOM   4313  CA  GLU B 246      22.444  11.610  20.231  1.00 10.00      B   
ATOM   4314  C   GLU B 246      21.184  12.439  20.433  1.00 10.00      B   
ATOM   4315  O   GLU B 246      20.198  12.214  19.700  1.00 10.00      B   
ATOM   4316  OXT GLU B 246      21.183  13.316  21.321  1.00 10.00      B   
END
