# Supplementary material for: COZOID: contact zone identifier for visual analysis of protein-protein interactions
Source: BMC Bioinformatics. 2018 Apr 6;19:125. doi: 10.1186/s12859-018-2113-6 (PMC5889581; doi:10.1186/s12859-018-2113-6)
Supplement: Supplementary file 3 — Example data. Testing dataset used in the manuscript. (ZIP 2662 kb) [file 12859_2018_2113_MOESM3_ESM.zip › Test_data_COZOID/cluster4_1.pdb]

REMARK FILENAME="/data/home/enm009/home_crm01_886504360/CREAM886504360/DIRAC_"
REMARK ===============================================================
REMARK HADDOCK run for complex
REMARK final NOE weights: unambig 50 amb: 50
REMARK ===============================================================
REMARK            total,bonds,angles,improper,dihe,vdw,elec,air,cdih,coup,sani,vean,dani
REMARK energies: -248.502, 0, 0, 0, 0, -45.1199, -205.802, 2.41965, 0, 0, 0, 0, 0
REMARK ===============================================================
REMARK            bonds,angles,impropers,dihe,air,cdih,coup,sani,vean,dani
REMARK rms-dev.: 0,0,0,0,6.101261E-02,0,0, 0, 0, 0
REMARK ===============================================================
REMARK               air,cdih,coup,sani,vean,dani
REMARK               >0.3,>5,>1,>0,>5,>0.2
REMARK violations.: 0, 0, 0, 0, 0, 0
REMARK ===============================================================
REMARK                        CVpartition#,violations,rms
REMARK AIRs cross-validation: 1, 1, 1.6701
REMARK ===============================================================
REMARK NCS energy: 0
REMARK ===============================================================
REMARK Symmetry energy: 0
REMARK ===============================================================
REMARK Desolvation energy: 34.3377
REMARK Internal energy free molecules: 2197.77
REMARK Internal energy complex: -17170.1
REMARK Binding energy: -19584.4
REMARK ===============================================================
REMARK buried surface area: 1882.99
REMARK ===============================================================
REMARK water - chain1: 0 0 0
REMARK water - chain2: 0 0 0
REMARK water - chain3: 0 0 0
REMARK water - chain4: 0 0 0
REMARK water - chain5: 0 0 0
REMARK water - chain6: 0 0 0
REMARK ===============================================================
REMARK water - water: 0 0 0
REMARK ===============================================================
REMARK DATE:08-Dec-2015  19:57:30       created by user: enm009
REMARK VERSION:1.2
ATOM      1  C   GLY A  78      -7.181 -35.225  11.510  1.00 10.00      A   
ATOM      2  O   GLY A  78      -7.747 -34.169  11.788  1.00 10.00      A   
ATOM      3  N   GLY A  78      -8.735 -35.563   9.615  1.00 10.00      A   
ATOM      4  HT1 GLY A  78      -8.888 -34.536   9.584  1.00 10.00      A   
ATOM      5  HT2 GLY A  78      -9.465 -35.989  10.220  1.00 10.00      A   
ATOM      6  HT3 GLY A  78      -8.833 -35.944   8.657  1.00 10.00      A   
ATOM      7  CA  GLY A  78      -7.389 -35.863  10.153  1.00 10.00      A   
ATOM      8  N   PRO A  79      -6.376 -35.846  12.379  1.00 10.00      A   
ATOM      9  CA  PRO A  79      -6.104 -35.329  13.719  1.00 10.00      A   
ATOM     10  CB  PRO A  79      -5.466 -36.520  14.453  1.00 10.00      A   
ATOM     11  CG  PRO A  79      -5.559 -37.680  13.513  1.00 10.00      A   
ATOM     12  CD  PRO A  79      -5.668 -37.105  12.133  1.00 10.00      A   
ATOM     13  C   PRO A  79      -5.140 -34.140  13.693  1.00 10.00      A   
ATOM     14  O   PRO A  79      -3.916 -34.308  13.752  1.00 10.00      A   
ATOM     15  N   ARG A  80      -5.697 -32.944  13.585  1.00 10.00      A   
ATOM     16  HN  ARG A  80      -6.673 -32.875  13.528  1.00 10.00      A   
ATOM     17  CA  ARG A  80      -4.898 -31.728  13.553  1.00 10.00      A   
ATOM     18  CB  ARG A  80      -5.615 -30.622  12.771  1.00 10.00      A   
ATOM     19  CG  ARG A  80      -6.733 -31.091  11.850  1.00 10.00      A   
ATOM     20  CD  ARG A  80      -7.319 -29.916  11.086  1.00 10.00      A   
ATOM     21  NE  ARG A  80      -8.533 -30.253  10.341  1.00 10.00      A   
ATOM     22  HE  ARG A  80      -9.388 -30.236  10.838  1.00 10.00      A   
ATOM     23  CZ  ARG A  80      -8.559 -30.513   9.031  1.00 10.00      A   
ATOM     24  NH1 ARG A  80      -7.429 -30.622   8.343  1.00 10.00      A   
ATOM     25 HH11 ARG A  80      -7.456 -30.814   7.304  1.00 10.00      A   
ATOM     26 HH12 ARG A  80      -6.509 -30.526   8.819  1.00 10.00      A   
ATOM     27  NH2 ARG A  80      -9.718 -30.678   8.414  1.00 10.00      A   
ATOM     28 HH21 ARG A  80      -9.747 -30.891   7.391  1.00 10.00      A   
ATOM     29 HH22 ARG A  80     -10.622 -30.565   8.946  1.00 10.00      A   
ATOM     30  C   ARG A  80      -4.621 -31.252  14.973  1.00 10.00      A   
ATOM     31  O   ARG A  80      -5.519 -31.247  15.814  1.00 10.00      A   
ATOM     32  N   SER A  81      -3.385 -30.861  15.239  1.00 10.00      A   
ATOM     33  HN  SER A  81      -2.706 -30.891  14.531  1.00 10.00      A   
ATOM     34  CA  SER A  81      -3.001 -30.384  16.558  1.00 10.00      A   
ATOM     35  CB  SER A  81      -1.520 -30.674  16.785  1.00 10.00      A   
ATOM     36  OG  SER A  81      -0.805 -30.575  15.564  1.00 10.00      A   
ATOM     37  HG  SER A  81      -0.071 -31.200  15.574  1.00 10.00      A   
ATOM     38  C   SER A  81      -3.265 -28.887  16.682  1.00 10.00      A   
ATOM     39  O   SER A  81      -3.560 -28.219  15.685  1.00 10.00      A   
ATOM     40  N   GLN A  82      -3.150 -28.360  17.902  1.00 10.00      A   
ATOM     41  HN  GLN A  82      -2.911 -28.945  18.656  1.00 10.00      A   
ATOM     42  CA  GLN A  82      -3.371 -26.939  18.150  1.00 10.00      A   
ATOM     43  CB  GLN A  82      -3.200 -26.613  19.638  1.00 10.00      A   
ATOM     44  CG  GLN A  82      -3.483 -25.161  19.997  1.00 10.00      A   
ATOM     45  CD  GLN A  82      -3.118 -24.819  21.429  1.00 10.00      A   
ATOM     46  OE1 GLN A  82      -3.182 -25.664  22.323  1.00 10.00      A   
ATOM     47  NE2 GLN A  82      -2.722 -23.579  21.658  1.00 10.00      A   
ATOM     48 HE21 GLN A  82      -2.679 -22.950  20.890  1.00 10.00      A   
ATOM     49 HE22 GLN A  82      -2.487 -23.325  22.576  1.00 10.00      A   
ATOM     50  C   GLN A  82      -2.411 -26.099  17.314  1.00 10.00      A   
ATOM     51  O   GLN A  82      -2.772 -25.030  16.825  1.00 10.00      A   
ATOM     52  N   LYS A  83      -1.196 -26.609  17.140  1.00 10.00      A   
ATOM     53  HN  LYS A  83      -0.982 -27.470  17.552  1.00 10.00      A   
ATOM     54  CA  LYS A  83      -0.174 -25.926  16.360  1.00 10.00      A   
ATOM     55  CB  LYS A  83       1.109 -26.760  16.324  1.00 10.00      A   
ATOM     56  CG  LYS A  83       2.209 -26.165  15.460  1.00 10.00      A   
ATOM     57  CD  LYS A  83       3.541 -26.851  15.706  1.00 10.00      A   
ATOM     58  CE  LYS A  83       4.652 -26.175  14.921  1.00 10.00      A   
ATOM     59  NZ  LYS A  83       5.998 -26.601  15.383  1.00 10.00      A   
ATOM     60  HZ1 LYS A  83       6.060 -27.638  15.397  1.00 10.00      A   
ATOM     61  HZ2 LYS A  83       6.179 -26.240  16.341  1.00 10.00      A   
ATOM     62  HZ3 LYS A  83       6.731 -26.230  14.743  1.00 10.00      A   
ATOM     63  C   LYS A  83      -0.665 -25.659  14.942  1.00 10.00      A   
ATOM     64  O   LYS A  83      -0.542 -24.544  14.432  1.00 10.00      A   
ATOM     65  N   GLN A  84      -1.240 -26.684  14.321  1.00 10.00      A   
ATOM     66  HN  GLN A  84      -1.316 -27.545  14.787  1.00 10.00      A   
ATOM     67  CA  GLN A  84      -1.762 -26.564  12.963  1.00 10.00      A   
ATOM     68  CB  GLN A  84      -2.154 -27.937  12.408  1.00 10.00      A   
ATOM     69  CG  GLN A  84      -0.988 -28.895  12.239  1.00 10.00      A   
ATOM     70  CD  GLN A  84      -1.419 -30.284  11.802  1.00 10.00      A   
ATOM     71  OE1 GLN A  84      -2.440 -30.453  11.134  1.00 10.00      A   
ATOM     72  NE2 GLN A  84      -0.637 -31.287  12.168  1.00 10.00      A   
ATOM     73 HE21 GLN A  84       0.168 -31.077  12.691  1.00 10.00      A   
ATOM     74 HE22 GLN A  84      -0.887 -32.195  11.899  1.00 10.00      A   
ATOM     75  C   GLN A  84      -2.960 -25.621  12.922  1.00 10.00      A   
ATOM     76  O   GLN A  84      -3.113 -24.834  11.987  1.00 10.00      A   
ATOM     77  N   LEU A  85      -3.799 -25.697  13.951  1.00 10.00      A   
ATOM     78  HN  LEU A  85      -3.613 -26.337  14.671  1.00 10.00      A   
ATOM     79  CA  LEU A  85      -4.985 -24.854  14.035  1.00 10.00      A   
ATOM     80  CB  LEU A  85      -5.853 -25.262  15.230  1.00 10.00      A   
ATOM     81  CG  LEU A  85      -6.381 -26.699  15.224  1.00 10.00      A   
ATOM     82  CD1 LEU A  85      -7.176 -26.987  16.488  1.00 10.00      A   
ATOM     83  CD2 LEU A  85      -7.226 -26.958  13.988  1.00 10.00      A   
ATOM     84  C   LEU A  85      -4.607 -23.378  14.133  1.00 10.00      A   
ATOM     85  O   LEU A  85      -5.123 -22.544  13.386  1.00 10.00      A   
ATOM     86  N   GLU A  86      -3.690 -23.065  15.045  1.00 10.00      A   
ATOM     87  HN  GLU A  86      -3.308 -23.777  15.607  1.00 10.00      A   
ATOM     88  CA  GLU A  86      -3.242 -21.692  15.238  1.00 10.00      A   
ATOM     89  CB  GLU A  86      -2.383 -21.564  16.494  1.00 10.00      A   
ATOM     90  CG  GLU A  86      -3.181 -21.581  17.787  1.00 10.00      A   
ATOM     91  CD  GLU A  86      -2.429 -20.947  18.936  1.00 10.00      A   
ATOM     92  OE1 GLU A  86      -2.301 -21.588  19.997  1.00 10.00      A   
ATOM     93  OE2 GLU A  86      -1.961 -19.798  18.787  1.00 10.00      A   
ATOM     94  C   GLU A  86      -2.491 -21.168  14.019  1.00 10.00      A   
ATOM     95  O   GLU A  86      -2.563 -19.983  13.696  1.00 10.00      A   
ATOM     96  N   LEU A  87      -1.774 -22.053  13.342  1.00 10.00      A   
ATOM     97  HN  LEU A  87      -1.743 -22.983  13.648  1.00 10.00      A   
ATOM     98  CA  LEU A  87      -1.026 -21.666  12.154  1.00 10.00      A   
ATOM     99  CB  LEU A  87      -0.057 -22.777  11.738  1.00 10.00      A   
ATOM    100  CG  LEU A  87       0.971 -22.420  10.660  1.00 10.00      A   
ATOM    101  CD1 LEU A  87       1.911 -21.330  11.152  1.00 10.00      A   
ATOM    102  CD2 LEU A  87       1.752 -23.655  10.231  1.00 10.00      A   
ATOM    103  C   LEU A  87      -1.984 -21.350  11.012  1.00 10.00      A   
ATOM    104  O   LEU A  87      -1.779 -20.400  10.258  1.00 10.00      A   
ATOM    105  N   LYS A  88      -3.048 -22.139  10.914  1.00 10.00      A   
ATOM    106  HN  LYS A  88      -3.161 -22.871  11.558  1.00 10.00      A   
ATOM    107  CA  LYS A  88      -4.041 -21.952   9.868  1.00 10.00      A   
ATOM    108  CB  LYS A  88      -5.012 -23.133   9.820  1.00 10.00      A   
ATOM    109  CG  LYS A  88      -5.637 -23.362   8.452  1.00 10.00      A   
ATOM    110  CD  LYS A  88      -4.571 -23.533   7.378  1.00 10.00      A   
ATOM    111  CE  LYS A  88      -5.199 -23.825   6.023  1.00 10.00      A   
ATOM    112  NZ  LYS A  88      -4.218 -23.716   4.910  1.00 10.00      A   
ATOM    113  HZ1 LYS A  88      -3.777 -22.764   4.912  1.00 10.00      A   
ATOM    114  HZ2 LYS A  88      -4.696 -23.856   3.999  1.00 10.00      A   
ATOM    115  HZ3 LYS A  88      -3.470 -24.432   5.013  1.00 10.00      A   
ATOM    116  C   LYS A  88      -4.798 -20.636  10.032  1.00 10.00      A   
ATOM    117  O   LYS A  88      -5.017 -19.918   9.057  1.00 10.00      A   
ATOM    118  N   VAL A  89      -5.189 -20.312  11.263  1.00 10.00      A   
ATOM    119  HN  VAL A  89      -4.991 -20.921  12.009  1.00 10.00      A   
ATOM    120  CA  VAL A  89      -5.915 -19.066  11.516  1.00 10.00      A   
ATOM    121  CB  VAL A  89      -6.571 -18.994  12.917  1.00 10.00      A   
ATOM    122  CG1 VAL A  89      -7.604 -20.096  13.086  1.00 10.00      A   
ATOM    123  CG2 VAL A  89      -5.539 -19.046  14.030  1.00 10.00      A   
ATOM    124  C   VAL A  89      -5.024 -17.850  11.272  1.00 10.00      A   
ATOM    125  O   VAL A  89      -5.503 -16.793  10.861  1.00 10.00      A   
ATOM    126  N   SER A  90      -3.725 -18.013  11.508  1.00 10.00      A   
ATOM    127  HN  SER A  90      -3.404 -18.879  11.838  1.00 10.00      A   
ATOM    128  CA  SER A  90      -2.772 -16.935  11.289  1.00 10.00      A   
ATOM    129  CB  SER A  90      -1.435 -17.257  11.964  1.00 10.00      A   
ATOM    130  OG  SER A  90      -1.615 -17.518  13.349  1.00 10.00      A   
ATOM    131  HG  SER A  90      -1.895 -18.437  13.467  1.00 10.00      A   
ATOM    132  C   SER A  90      -2.585 -16.715   9.790  1.00 10.00      A   
ATOM    133  O   SER A  90      -2.355 -15.596   9.331  1.00 10.00      A   
ATOM    134  N   GLU A  91      -2.704 -17.800   9.034  1.00 10.00      A   
ATOM    135  HN  GLU A  91      -2.875 -18.664   9.465  1.00 10.00      A   
ATOM    136  CA  GLU A  91      -2.581 -17.750   7.587  1.00 10.00      A   
ATOM    137  CB  GLU A  91      -2.498 -19.178   7.036  1.00 10.00      A   
ATOM    138  CG  GLU A  91      -2.232 -19.283   5.543  1.00 10.00      A   
ATOM    139  CD  GLU A  91      -2.263 -20.720   5.063  1.00 10.00      A   
ATOM    140  OE1 GLU A  91      -3.371 -21.258   4.862  1.00 10.00      A   
ATOM    141  OE2 GLU A  91      -1.181 -21.324   4.896  1.00 10.00      A   
ATOM    142  C   GLU A  91      -3.796 -17.031   7.008  1.00 10.00      A   
ATOM    143  O   GLU A  91      -3.678 -16.198   6.108  1.00 10.00      A   
ATOM    144  N   LEU A  92      -4.962 -17.343   7.567  1.00 10.00      A   
ATOM    145  HN  LEU A  92      -4.977 -18.007   8.291  1.00 10.00      A   
ATOM    146  CA  LEU A  92      -6.219 -16.744   7.134  1.00 10.00      A   
ATOM    147  CB  LEU A  92      -7.391 -17.333   7.924  1.00 10.00      A   
ATOM    148  CG  LEU A  92      -7.708 -18.808   7.675  1.00 10.00      A   
ATOM    149  CD1 LEU A  92      -8.744 -19.303   8.673  1.00 10.00      A   
ATOM    150  CD2 LEU A  92      -8.193 -19.019   6.249  1.00 10.00      A   
ATOM    151  C   LEU A  92      -6.208 -15.226   7.287  1.00 10.00      A   
ATOM    152  O   LEU A  92      -6.523 -14.502   6.343  1.00 10.00      A   
ATOM    153  N   VAL A  93      -5.835 -14.748   8.473  1.00 10.00      A   
ATOM    154  HN  VAL A  93      -5.578 -15.375   9.184  1.00 10.00      A   
ATOM    155  CA  VAL A  93      -5.806 -13.310   8.733  1.00 10.00      A   
ATOM    156  CB  VAL A  93      -5.526 -12.951  10.212  1.00 10.00      A   
ATOM    157  CG1 VAL A  93      -6.652 -13.445  11.105  1.00 10.00      A   
ATOM    158  CG2 VAL A  93      -4.185 -13.494  10.680  1.00 10.00      A   
ATOM    159  C   VAL A  93      -4.850 -12.566   7.804  1.00 10.00      A   
ATOM    160  O   VAL A  93      -5.179 -11.489   7.307  1.00 10.00      A   
ATOM    161  N   GLN A  94      -3.678 -13.145   7.557  1.00 10.00      A   
ATOM    162  HN  GLN A  94      -3.471 -14.010   7.973  1.00 10.00      A   
ATOM    163  CA  GLN A  94      -2.696 -12.521   6.675  1.00 10.00      A   
ATOM    164  CB  GLN A  94      -1.362 -13.266   6.721  1.00 10.00      A   
ATOM    165  CG  GLN A  94      -0.540 -12.982   7.968  1.00 10.00      A   
ATOM    166  CD  GLN A  94       0.906 -13.406   7.825  1.00 10.00      A   
ATOM    167  OE1 GLN A  94       1.220 -14.379   7.143  1.00 10.00      A   
ATOM    168  NE2 GLN A  94       1.804 -12.658   8.445  1.00 10.00      A   
ATOM    169 HE21 GLN A  94       1.488 -11.877   8.953  1.00 10.00      A   
ATOM    170 HE22 GLN A  94       2.747 -12.911   8.375  1.00 10.00      A   
ATOM    171  C   GLN A  94      -3.223 -12.461   5.247  1.00 10.00      A   
ATOM    172  O   GLN A  94      -3.054 -11.460   4.549  1.00 10.00      A   
ATOM    173  N   PHE A  95      -3.875 -13.543   4.834  1.00 10.00      A   
ATOM    174  HN  PHE A  95      -3.962 -14.309   5.446  1.00 10.00      A   
ATOM    175  CA  PHE A  95      -4.456 -13.639   3.504  1.00 10.00      A   
ATOM    176  CB  PHE A  95      -5.107 -15.019   3.332  1.00 10.00      A   
ATOM    177  CG  PHE A  95      -5.934 -15.177   2.087  1.00 10.00      A   
ATOM    178  CD1 PHE A  95      -5.333 -15.453   0.871  1.00 10.00      A   
ATOM    179  CD2 PHE A  95      -7.314 -15.056   2.135  1.00 10.00      A   
ATOM    180  CE1 PHE A  95      -6.091 -15.602  -0.273  1.00 10.00      A   
ATOM    181  CE2 PHE A  95      -8.078 -15.203   0.995  1.00 10.00      A   
ATOM    182  CZ  PHE A  95      -7.466 -15.477  -0.212  1.00 10.00      A   
ATOM    183  C   PHE A  95      -5.488 -12.534   3.293  1.00 10.00      A   
ATOM    184  O   PHE A  95      -5.453 -11.822   2.289  1.00 10.00      A   
ATOM    185  N   LEU A  96      -6.385 -12.384   4.259  1.00 10.00      A   
ATOM    186  HN  LEU A  96      -6.340 -12.972   5.046  1.00 10.00      A   
ATOM    187  CA  LEU A  96      -7.437 -11.376   4.187  1.00 10.00      A   
ATOM    188  CB  LEU A  96      -8.405 -11.529   5.363  1.00 10.00      A   
ATOM    189  CG  LEU A  96      -9.060 -12.902   5.528  1.00 10.00      A   
ATOM    190  CD1 LEU A  96      -9.857 -12.962   6.820  1.00 10.00      A   
ATOM    191  CD2 LEU A  96      -9.944 -13.230   4.334  1.00 10.00      A   
ATOM    192  C   LEU A  96      -6.868  -9.960   4.157  1.00 10.00      A   
ATOM    193  O   LEU A  96      -7.348  -9.111   3.407  1.00 10.00      A   
ATOM    194  N   LEU A  97      -5.840  -9.721   4.969  1.00 10.00      A   
ATOM    195  HN  LEU A  97      -5.496 -10.450   5.528  1.00 10.00      A   
ATOM    196  CA  LEU A  97      -5.207  -8.406   5.052  1.00 10.00      A   
ATOM    197  CB  LEU A  97      -4.054  -8.428   6.058  1.00 10.00      A   
ATOM    198  CG  LEU A  97      -4.441  -8.383   7.537  1.00 10.00      A   
ATOM    199  CD1 LEU A  97      -3.264  -8.793   8.406  1.00 10.00      A   
ATOM    200  CD2 LEU A  97      -4.928  -6.993   7.918  1.00 10.00      A   
ATOM    201  C   LEU A  97      -4.700  -7.914   3.699  1.00 10.00      A   
ATOM    202  O   LEU A  97      -5.078  -6.836   3.241  1.00 10.00      A   
ATOM    203  N   ILE A  98      -3.857  -8.712   3.059  1.00 10.00      A   
ATOM    204  HN  ILE A  98      -3.616  -9.575   3.461  1.00 10.00      A   
ATOM    205  CA  ILE A  98      -3.279  -8.336   1.770  1.00 10.00      A   
ATOM    206  CB  ILE A  98      -2.093  -9.247   1.380  1.00 10.00      A   
ATOM    207  CG1 ILE A  98      -1.106  -9.394   2.547  1.00 10.00      A   
ATOM    208  CG2 ILE A  98      -1.384  -8.709   0.143  1.00 10.00      A   
ATOM    209  CD1 ILE A  98      -0.461  -8.096   2.989  1.00 10.00      A   
ATOM    210  C   ILE A  98      -4.320  -8.335   0.647  1.00 10.00      A   
ATOM    211  O   ILE A  98      -4.334  -7.438  -0.198  1.00 10.00      A   
ATOM    212  N   LYS A  99      -5.200  -9.326   0.649  1.00 10.00      A   
ATOM    213  HN  LYS A  99      -5.165  -9.998   1.365  1.00 10.00      A   
ATOM    214  CA  LYS A  99      -6.222  -9.436  -0.388  1.00 10.00      A   
ATOM    215  CB  LYS A  99      -6.944 -10.782  -0.319  1.00 10.00      A   
ATOM    216  CG  LYS A  99      -6.098 -11.969  -0.750  1.00 10.00      A   
ATOM    217  CD  LYS A  99      -5.785 -11.927  -2.235  1.00 10.00      A   
ATOM    218  CE  LYS A  99      -5.000 -13.155  -2.663  1.00 10.00      A   
ATOM    219  NZ  LYS A  99      -4.778 -13.186  -4.133  1.00 10.00      A   
ATOM    220  HZ1 LYS A  99      -5.684 -13.091  -4.634  1.00 10.00      A   
ATOM    221  HZ2 LYS A  99      -4.335 -14.083  -4.411  1.00 10.00      A   
ATOM    222  HZ3 LYS A  99      -4.151 -12.401  -4.418  1.00 10.00      A   
ATOM    223  C   LYS A  99      -7.224  -8.286  -0.351  1.00 10.00      A   
ATOM    224  O   LYS A  99      -7.585  -7.739  -1.394  1.00 10.00      A   
ATOM    225  N   ASP A 100      -7.667  -7.911   0.842  1.00 10.00      A   
ATOM    226  HN  ASP A 100      -7.341  -8.371   1.650  1.00 10.00      A   
ATOM    227  CA  ASP A 100      -8.632  -6.825   0.973  1.00 10.00      A   
ATOM    228  CB  ASP A 100      -9.427  -6.907   2.277  1.00 10.00      A   
ATOM    229  CG  ASP A 100     -10.585  -5.924   2.310  1.00 10.00      A   
ATOM    230  OD1 ASP A 100     -11.468  -6.013   1.437  1.00 10.00      A   
ATOM    231  OD2 ASP A 100     -10.605  -5.047   3.199  1.00 10.00      A   
ATOM    232  C   ASP A 100      -7.968  -5.464   0.825  1.00 10.00      A   
ATOM    233  O   ASP A 100      -8.634  -4.470   0.527  1.00 10.00      A   
ATOM    234  N   GLN A 101      -6.651  -5.419   1.010  1.00 10.00      A   
ATOM    235  HN  GLN A 101      -6.170  -6.242   1.249  1.00 10.00      A   
ATOM    236  CA  GLN A 101      -5.907  -4.171   0.881  1.00 10.00      A   
ATOM    237  CB  GLN A 101      -4.421  -4.387   1.170  1.00 10.00      A   
ATOM    238  CG  GLN A 101      -3.697  -3.136   1.643  1.00 10.00      A   
ATOM    239  CD  GLN A 101      -2.204  -3.346   1.792  1.00 10.00      A   
ATOM    240  OE1 GLN A 101      -1.591  -4.100   1.039  1.00 10.00      A   
ATOM    241  NE2 GLN A 101      -1.607  -2.684   2.771  1.00 10.00      A   
ATOM    242 HE21 GLN A 101      -2.156  -2.101   3.339  1.00 10.00      A   
ATOM    243 HE22 GLN A 101      -0.644  -2.802   2.889  1.00 10.00      A   
ATOM    244  C   GLN A 101      -6.095  -3.587  -0.515  1.00 10.00      A   
ATOM    245  O   GLN A 101      -6.274  -2.378  -0.675  1.00 10.00      A   
ATOM    246  N   LYS A 102      -6.076  -4.457  -1.518  1.00 10.00      A   
ATOM    247  HN  LYS A 102      -5.926  -5.407  -1.319  1.00 10.00      A   
ATOM    248  CA  LYS A 102      -6.260  -4.044  -2.902  1.00 10.00      A   
ATOM    249  CB  LYS A 102      -5.562  -5.034  -3.847  1.00 10.00      A   
ATOM    250  CG  LYS A 102      -5.693  -4.703  -5.328  1.00 10.00      A   
ATOM    251  CD  LYS A 102      -6.655  -5.654  -6.028  1.00 10.00      A   
ATOM    252  CE  LYS A 102      -7.350  -4.987  -7.208  1.00 10.00      A   
ATOM    253  NZ  LYS A 102      -8.551  -4.212  -6.792  1.00 10.00      A   
ATOM    254  HZ1 LYS A 102      -9.336  -4.859  -6.561  1.00 10.00      A   
ATOM    255  HZ2 LYS A 102      -8.856  -3.582  -7.561  1.00 10.00      A   
ATOM    256  HZ3 LYS A 102      -8.334  -3.637  -5.949  1.00 10.00      A   
ATOM    257  C   LYS A 102      -7.748  -3.949  -3.237  1.00 10.00      A   
ATOM    258  O   LYS A 102      -8.134  -3.324  -4.229  1.00 10.00      A   
ATOM    259  N   LYS A 103      -8.571  -4.573  -2.395  1.00 10.00      A   
ATOM    260  HN  LYS A 103      -8.186  -5.039  -1.624  1.00 10.00      A   
ATOM    261  CA  LYS A 103     -10.023  -4.590  -2.569  1.00 10.00      A   
ATOM    262  CB  LYS A 103     -10.608  -3.174  -2.646  1.00 10.00      A   
ATOM    263  CG  LYS A 103     -10.620  -2.430  -1.321  1.00 10.00      A   
ATOM    264  CD  LYS A 103     -11.708  -2.957  -0.398  1.00 10.00      A   
ATOM    265  CE  LYS A 103     -11.619  -2.321   0.979  1.00 10.00      A   
ATOM    266  NZ  LYS A 103     -10.443  -2.813   1.741  1.00 10.00      A   
ATOM    267  HZ1 LYS A 103     -10.233  -2.177   2.534  1.00 10.00      A   
ATOM    268  HZ2 LYS A 103      -9.607  -2.866   1.123  1.00 10.00      A   
ATOM    269  HZ3 LYS A 103     -10.636  -3.768   2.121  1.00 10.00      A   
ATOM    270  C   LYS A 103     -10.434  -5.416  -3.781  1.00 10.00      A   
ATOM    271  O   LYS A 103     -10.431  -4.932  -4.913  1.00 10.00      A   
ATOM    272  N   ILE A 104     -10.766  -6.675  -3.542  1.00 10.00      A   
ATOM    273  HN  ILE A 104     -10.730  -7.013  -2.624  1.00 10.00      A   
ATOM    274  CA  ILE A 104     -11.180  -7.566  -4.616  1.00 10.00      A   
ATOM    275  CB  ILE A 104     -10.824  -9.044  -4.350  1.00 10.00      A   
ATOM    276  CG1 ILE A 104      -9.357  -9.184  -3.925  1.00 10.00      A   
ATOM    277  CG2 ILE A 104     -11.111  -9.895  -5.580  1.00 10.00      A   
ATOM    278  CD1 ILE A 104      -8.361  -8.758  -4.984  1.00 10.00      A   
ATOM    279  C   ILE A 104     -12.669  -7.410  -4.953  1.00 10.00      A   
ATOM    280  O   ILE A 104     -13.010  -7.160  -6.111  1.00 10.00      A   
ATOM    281  N   PRO A 105     -13.594  -7.537  -3.970  1.00 10.00      A   
ATOM    282  CA  PRO A 105     -13.292  -7.831  -2.564  1.00 10.00      A   
ATOM    283  CB  PRO A 105     -14.493  -7.234  -1.808  1.00 10.00      A   
ATOM    284  CG  PRO A 105     -15.441  -6.734  -2.857  1.00 10.00      A   
ATOM    285  CD  PRO A 105     -15.031  -7.368  -4.154  1.00 10.00      A   
ATOM    286  C   PRO A 105     -13.194  -9.333  -2.296  1.00 10.00      A   
ATOM    287  O   PRO A 105     -13.452 -10.153  -3.178  1.00 10.00      A   
ATOM    288  N   ILE A 106     -12.830  -9.685  -1.071  1.00 10.00      A   
ATOM    289  HN  ILE A 106     -12.677  -8.987  -0.402  1.00 10.00      A   
ATOM    290  CA  ILE A 106     -12.670 -11.081  -0.686  1.00 10.00      A   
ATOM    291  CB  ILE A 106     -11.966 -11.228   0.679  1.00 10.00      A   
ATOM    292  CG1 ILE A 106     -12.468 -10.169   1.668  1.00 10.00      A   
ATOM    293  CG2 ILE A 106     -10.458 -11.130   0.509  1.00 10.00      A   
ATOM    294  CD1 ILE A 106     -11.982 -10.378   3.086  1.00 10.00      A   
ATOM    295  C   ILE A 106     -13.993 -11.842  -0.673  1.00 10.00      A   
ATOM    296  O   ILE A 106     -14.922 -11.500   0.065  1.00 10.00      A   
ATOM    297  N   LYS A 107     -14.075 -12.872  -1.505  1.00 10.00      A   
ATOM    298  HN  LYS A 107     -13.314 -13.079  -2.084  1.00 10.00      A   
ATOM    299  CA  LYS A 107     -15.269 -13.692  -1.587  1.00 10.00      A   
ATOM    300  CB  LYS A 107     -15.716 -13.887  -3.039  1.00 10.00      A   
ATOM    301  CG  LYS A 107     -16.279 -12.628  -3.680  1.00 10.00      A   
ATOM    302  CD  LYS A 107     -17.096 -12.938  -4.926  1.00 10.00      A   
ATOM    303  CE  LYS A 107     -16.225 -13.023  -6.169  1.00 10.00      A   
ATOM    304  NZ  LYS A 107     -15.890 -14.427  -6.516  1.00 10.00      A   
ATOM    305  HZ1 LYS A 107     -16.725 -15.035  -6.401  1.00 10.00      A   
ATOM    306  HZ2 LYS A 107     -15.124 -14.782  -5.897  1.00 10.00      A   
ATOM    307  HZ3 LYS A 107     -15.569 -14.486  -7.504  1.00 10.00      A   
ATOM    308  C   LYS A 107     -15.051 -15.034  -0.899  1.00 10.00      A   
ATOM    309  O   LYS A 107     -14.033 -15.696  -1.107  1.00 10.00      A   
ATOM    310  N   ARG A 108     -16.020 -15.420  -0.081  1.00 10.00      A   
ATOM    311  HN  ARG A 108     -16.805 -14.833   0.022  1.00 10.00      A   
ATOM    312  CA  ARG A 108     -15.977 -16.671   0.675  1.00 10.00      A   
ATOM    313  CB  ARG A 108     -17.291 -16.835   1.447  1.00 10.00      A   
ATOM    314  CG  ARG A 108     -17.442 -18.135   2.216  1.00 10.00      A   
ATOM    315  CD  ARG A 108     -18.725 -18.123   3.029  1.00 10.00      A   
ATOM    316  NE  ARG A 108     -19.113 -19.455   3.490  1.00 10.00      A   
ATOM    317  HE  ARG A 108     -18.407 -20.022   3.871  1.00 10.00      A   
ATOM    318  CZ  ARG A 108     -20.367 -19.916   3.454  1.00 10.00      A   
ATOM    319  NH1 ARG A 108     -21.330 -19.182   2.910  1.00 10.00      A   
ATOM    320 HH11 ARG A 108     -21.110 -18.243   2.498  1.00 10.00      A   
ATOM    321 HH12 ARG A 108     -22.313 -19.534   2.891  1.00 10.00      A   
ATOM    322  NH2 ARG A 108     -20.656 -21.112   3.950  1.00 10.00      A   
ATOM    323 HH21 ARG A 108     -19.907 -21.704   4.373  1.00 10.00      A   
ATOM    324 HH22 ARG A 108     -21.635 -21.466   3.923  1.00 10.00      A   
ATOM    325  C   ARG A 108     -15.729 -17.880  -0.228  1.00 10.00      A   
ATOM    326  O   ARG A 108     -14.956 -18.772   0.118  1.00 10.00      A   
ATOM    327  N   ALA A 109     -16.374 -17.891  -1.391  1.00 10.00      A   
ATOM    328  HN  ALA A 109     -16.958 -17.139  -1.616  1.00 10.00      A   
ATOM    329  CA  ALA A 109     -16.238 -18.992  -2.343  1.00 10.00      A   
ATOM    330  CB  ALA A 109     -17.200 -18.802  -3.502  1.00 10.00      A   
ATOM    331  C   ALA A 109     -14.804 -19.125  -2.853  1.00 10.00      A   
ATOM    332  O   ALA A 109     -14.352 -20.221  -3.194  1.00 10.00      A   
ATOM    333  N   ASP A 110     -14.089 -18.010  -2.900  1.00 10.00      A   
ATOM    334  HN  ASP A 110     -14.495 -17.166  -2.612  1.00 10.00      A   
ATOM    335  CA  ASP A 110     -12.708 -18.013  -3.364  1.00 10.00      A   
ATOM    336  CB  ASP A 110     -12.294 -16.629  -3.875  1.00 10.00      A   
ATOM    337  CG  ASP A 110     -12.949 -16.264  -5.192  1.00 10.00      A   
ATOM    338  OD1 ASP A 110     -13.828 -15.380  -5.197  1.00 10.00      A   
ATOM    339  OD2 ASP A 110     -12.589 -16.862  -6.229  1.00 10.00      A   
ATOM    340  C   ASP A 110     -11.770 -18.460  -2.253  1.00 10.00      A   
ATOM    341  O   ASP A 110     -10.860 -19.253  -2.483  1.00 10.00      A   
ATOM    342  N   ILE A 111     -12.011 -17.956  -1.045  1.00 10.00      A   
ATOM    343  HN  ILE A 111     -12.762 -17.331  -0.935  1.00 10.00      A   
ATOM    344  CA  ILE A 111     -11.193 -18.290   0.122  1.00 10.00      A   
ATOM    345  CB  ILE A 111     -11.699 -17.561   1.389  1.00 10.00      A   
ATOM    346  CG1 ILE A 111     -11.766 -16.049   1.147  1.00 10.00      A   
ATOM    347  CG2 ILE A 111     -10.803 -17.867   2.580  1.00 10.00      A   
ATOM    348  CD1 ILE A 111     -12.508 -15.287   2.224  1.00 10.00      A   
ATOM    349  C   ILE A 111     -11.176 -19.798   0.375  1.00 10.00      A   
ATOM    350  O   ILE A 111     -10.142 -20.366   0.741  1.00 10.00      A   
ATOM    351  N   LEU A 112     -12.324 -20.435   0.158  1.00 10.00      A   
ATOM    352  HN  LEU A 112     -13.103 -19.916  -0.143  1.00 10.00      A   
ATOM    353  CA  LEU A 112     -12.472 -21.874   0.360  1.00 10.00      A   
ATOM    354  CB  LEU A 112     -13.890 -22.319  -0.010  1.00 10.00      A   
ATOM    355  CG  LEU A 112     -15.006 -21.904   0.952  1.00 10.00      A   
ATOM    356  CD1 LEU A 112     -16.371 -22.108   0.313  1.00 10.00      A   
ATOM    357  CD2 LEU A 112     -14.905 -22.683   2.253  1.00 10.00      A   
ATOM    358  C   LEU A 112     -11.447 -22.673  -0.444  1.00 10.00      A   
ATOM    359  O   LEU A 112     -10.821 -23.600   0.072  1.00 10.00      A   
ATOM    360  N   LYS A 113     -11.273 -22.307  -1.706  1.00 10.00      A   
ATOM    361  HN  LYS A 113     -11.791 -21.554  -2.062  1.00 10.00      A   
ATOM    362  CA  LYS A 113     -10.330 -23.000  -2.579  1.00 10.00      A   
ATOM    363  CB  LYS A 113     -10.798 -22.912  -4.033  1.00 10.00      A   
ATOM    364  CG  LYS A 113     -10.006 -23.778  -4.998  1.00 10.00      A   
ATOM    365  CD  LYS A 113     -10.366 -23.471  -6.438  1.00 10.00      A   
ATOM    366  CE  LYS A 113      -9.474 -24.232  -7.400  1.00 10.00      A   
ATOM    367  NZ  LYS A 113      -9.785 -23.909  -8.816  1.00 10.00      A   
ATOM    368  HZ1 LYS A 113      -9.605 -22.903  -9.002  1.00 10.00      A   
ATOM    369  HZ2 LYS A 113     -10.784 -24.112  -9.016  1.00 10.00      A   
ATOM    370  HZ3 LYS A 113      -9.191 -24.479  -9.452  1.00 10.00      A   
ATOM    371  C   LYS A 113      -8.924 -22.421  -2.452  1.00 10.00      A   
ATOM    372  O   LYS A 113      -7.933 -23.081  -2.773  1.00 10.00      A   
ATOM    373  N   HIS A 114      -8.847 -21.190  -1.975  1.00 10.00      A   
ATOM    374  HN  HIS A 114      -9.672 -20.725  -1.717  1.00 10.00      A   
ATOM    375  CA  HIS A 114      -7.571 -20.503  -1.823  1.00 10.00      A   
ATOM    376  CB  HIS A 114      -7.782 -19.012  -1.537  1.00 10.00      A   
ATOM    377  CG  HIS A 114      -7.623 -18.126  -2.736  1.00 10.00      A   
ATOM    378  ND1 HIS A 114      -8.615 -17.900  -3.662  1.00 10.00      A   
ATOM    379  HD1 HIS A 114      -9.519 -18.284  -3.643  1.00 10.00      A   
ATOM    380  CD2 HIS A 114      -6.556 -17.396  -3.148  1.00 10.00      A   
ATOM    381  CE1 HIS A 114      -8.134 -17.060  -4.588  1.00 10.00      A   
ATOM    382  NE2 HIS A 114      -6.884 -16.722  -4.322  1.00 10.00      A   
ATOM    383  C   HIS A 114      -6.691 -21.122  -0.744  1.00 10.00      A   
ATOM    384  O   HIS A 114      -5.614 -21.641  -1.040  1.00 10.00      A   
ATOM    385  N   VAL A 115      -7.156 -21.079   0.503  1.00 10.00      A   
ATOM    386  HN  VAL A 115      -8.044 -20.698   0.674  1.00 10.00      A   
ATOM    387  CA  VAL A 115      -6.364 -21.597   1.618  1.00 10.00      A   
ATOM    388  CB  VAL A 115      -5.811 -20.459   2.507  1.00 10.00      A   
ATOM    389  CG1 VAL A 115      -4.646 -19.760   1.825  1.00 10.00      A   
ATOM    390  CG2 VAL A 115      -6.908 -19.460   2.853  1.00 10.00      A   
ATOM    391  C   VAL A 115      -7.092 -22.616   2.496  1.00 10.00      A   
ATOM    392  O   VAL A 115      -6.443 -23.387   3.200  1.00 10.00      A   
ATOM    393  N   ILE A 116      -8.422 -22.625   2.466  1.00 10.00      A   
ATOM    394  HN  ILE A 116      -8.897 -21.998   1.881  1.00 10.00      A   
ATOM    395  CA  ILE A 116      -9.191 -23.560   3.293  1.00 10.00      A   
ATOM    396  CB  ILE A 116     -10.712 -23.326   3.174  1.00 10.00      A   
ATOM    397  CG1 ILE A 116     -11.075 -21.915   3.659  1.00 10.00      A   
ATOM    398  CG2 ILE A 116     -11.494 -24.380   3.948  1.00 10.00      A   
ATOM    399  CD1 ILE A 116     -10.670 -21.626   5.090  1.00 10.00      A   
ATOM    400  C   ILE A 116      -8.842 -25.018   2.978  1.00 10.00      A   
ATOM    401  O   ILE A 116      -8.329 -25.740   3.837  1.00 10.00      A   
ATOM    402  N   GLY A 117      -9.119 -25.441   1.753  1.00 10.00      A   
ATOM    403  HN  GLY A 117      -9.543 -24.825   1.117  1.00 10.00      A   
ATOM    404  CA  GLY A 117      -8.812 -26.800   1.342  1.00 10.00      A   
ATOM    405  C   GLY A 117      -9.543 -27.860   2.149  1.00 10.00      A   
ATOM    406  O   GLY A 117     -10.772 -27.929   2.130  1.00 10.00      A   
ATOM    407  N   ASP A 118      -8.782 -28.675   2.875  1.00 10.00      A   
ATOM    408  HN  ASP A 118      -7.809 -28.545   2.876  1.00 10.00      A   
ATOM    409  CA  ASP A 118      -9.351 -29.757   3.674  1.00 10.00      A   
ATOM    410  CB  ASP A 118      -8.371 -30.931   3.799  1.00 10.00      A   
ATOM    411  CG  ASP A 118      -7.114 -30.588   4.573  1.00 10.00      A   
ATOM    412  OD1 ASP A 118      -7.046 -30.899   5.779  1.00 10.00      A   
ATOM    413  OD2 ASP A 118      -6.176 -30.024   3.970  1.00 10.00      A   
ATOM    414  C   ASP A 118      -9.815 -29.295   5.051  1.00 10.00      A   
ATOM    415  O   ASP A 118     -10.408 -30.069   5.801  1.00 10.00      A   
ATOM    416  N   TYR A 119      -9.574 -28.033   5.374  1.00 10.00      A   
ATOM    417  HN  TYR A 119      -9.113 -27.452   4.729  1.00 10.00      A   
ATOM    418  CA  TYR A 119      -9.979 -27.481   6.668  1.00 10.00      A   
ATOM    419  CB  TYR A 119      -9.039 -26.348   7.084  1.00 10.00      A   
ATOM    420  CG  TYR A 119      -7.655 -26.813   7.479  1.00 10.00      A   
ATOM    421  CD1 TYR A 119      -7.279 -26.873   8.814  1.00 10.00      A   
ATOM    422  CD2 TYR A 119      -6.725 -27.197   6.519  1.00 10.00      A   
ATOM    423  CE1 TYR A 119      -6.017 -27.295   9.183  1.00 10.00      A   
ATOM    424  CE2 TYR A 119      -5.461 -27.621   6.879  1.00 10.00      A   
ATOM    425  CZ  TYR A 119      -5.113 -27.671   8.212  1.00 10.00      A   
ATOM    426  OH  TYR A 119      -3.853 -28.091   8.574  1.00 10.00      A   
ATOM    427  HH  TYR A 119      -3.916 -28.933   9.041  1.00 10.00      A   
ATOM    428  C   TYR A 119     -11.421 -26.983   6.617  1.00 10.00      A   
ATOM    429  O   TYR A 119     -11.806 -26.062   7.337  1.00 10.00      A   
ATOM    430  N   LYS A 120     -12.214 -27.617   5.770  1.00 10.00      A   
ATOM    431  HN  LYS A 120     -11.847 -28.362   5.250  1.00 10.00      A   
ATOM    432  CA  LYS A 120     -13.611 -27.253   5.590  1.00 10.00      A   
ATOM    433  CB  LYS A 120     -14.105 -27.745   4.226  1.00 10.00      A   
ATOM    434  CG  LYS A 120     -13.718 -29.183   3.912  1.00 10.00      A   
ATOM    435  CD  LYS A 120     -13.661 -29.431   2.413  1.00 10.00      A   
ATOM    436  CE  LYS A 120     -12.968 -30.748   2.097  1.00 10.00      A   
ATOM    437  NZ  LYS A 120     -12.763 -30.932   0.637  1.00 10.00      A   
ATOM    438  HZ1 LYS A 120     -13.677 -30.929   0.144  1.00 10.00      A   
ATOM    439  HZ2 LYS A 120     -12.286 -31.838   0.451  1.00 10.00      A   
ATOM    440  HZ3 LYS A 120     -12.177 -30.160   0.256  1.00 10.00      A   
ATOM    441  C   LYS A 120     -14.495 -27.803   6.708  1.00 10.00      A   
ATOM    442  O   LYS A 120     -15.609 -27.316   6.921  1.00 10.00      A   
ATOM    443  N   ASP A 121     -13.990 -28.804   7.432  1.00 10.00      A   
ATOM    444  HN  ASP A 121     -13.085 -29.129   7.237  1.00 10.00      A   
ATOM    445  CA  ASP A 121     -14.747 -29.420   8.523  1.00 10.00      A   
ATOM    446  CB  ASP A 121     -14.078 -30.713   9.020  1.00 10.00      A   
ATOM    447  CG  ASP A 121     -12.913 -30.472   9.964  1.00 10.00      A   
ATOM    448  OD1 ASP A 121     -12.989 -30.895  11.135  1.00 10.00      A   
ATOM    449  OD2 ASP A 121     -11.915 -29.863   9.532  1.00 10.00      A   
ATOM    450  C   ASP A 121     -14.951 -28.443   9.673  1.00 10.00      A   
ATOM    451  O   ASP A 121     -15.977 -28.470  10.353  1.00 10.00      A   
ATOM    452  N   ILE A 122     -13.977 -27.569   9.874  1.00 10.00      A   
ATOM    453  HN  ILE A 122     -13.183 -27.599   9.298  1.00 10.00      A   
ATOM    454  CA  ILE A 122     -14.043 -26.578  10.938  1.00 10.00      A   
ATOM    455  CB  ILE A 122     -12.886 -26.753  11.945  1.00 10.00      A   
ATOM    456  CG1 ILE A 122     -11.566 -27.009  11.207  1.00 10.00      A   
ATOM    457  CG2 ILE A 122     -13.197 -27.878  12.921  1.00 10.00      A   
ATOM    458  CD1 ILE A 122     -10.372 -27.184  12.118  1.00 10.00      A   
ATOM    459  C   ILE A 122     -14.005 -25.166  10.369  1.00 10.00      A   
ATOM    460  O   ILE A 122     -13.535 -24.237  11.025  1.00 10.00      A   
ATOM    461  N   PHE A 123     -14.523 -25.008   9.156  1.00 10.00      A   
ATOM    462  HN  PHE A 123     -14.903 -25.784   8.697  1.00 10.00      A   
ATOM    463  CA  PHE A 123     -14.540 -23.707   8.488  1.00 10.00      A   
ATOM    464  CB  PHE A 123     -15.151 -23.791   7.083  1.00 10.00      A   
ATOM    465  CG  PHE A 123     -15.316 -22.455   6.408  1.00 10.00      A   
ATOM    466  CD1 PHE A 123     -14.211 -21.719   6.016  1.00 10.00      A   
ATOM    467  CD2 PHE A 123     -16.578 -21.936   6.169  1.00 10.00      A   
ATOM    468  CE1 PHE A 123     -14.360 -20.491   5.399  1.00 10.00      A   
ATOM    469  CE2 PHE A 123     -16.735 -20.711   5.552  1.00 10.00      A   
ATOM    470  CZ  PHE A 123     -15.624 -19.986   5.167  1.00 10.00      A   
ATOM    471  C   PHE A 123     -15.198 -22.600   9.330  1.00 10.00      A   
ATOM    472  O   PHE A 123     -14.551 -21.600   9.629  1.00 10.00      A   
ATOM    473  N   PRO A 124     -16.478 -22.754   9.743  1.00 10.00      A   
ATOM    474  CA  PRO A 124     -17.170 -21.728  10.545  1.00 10.00      A   
ATOM    475  CB  PRO A 124     -18.569 -22.315  10.763  1.00 10.00      A   
ATOM    476  CG  PRO A 124     -18.724 -23.335   9.690  1.00 10.00      A   
ATOM    477  CD  PRO A 124     -17.354 -23.906   9.472  1.00 10.00      A   
ATOM    478  C   PRO A 124     -16.486 -21.490  11.888  1.00 10.00      A   
ATOM    479  O   PRO A 124     -16.613 -20.422  12.482  1.00 10.00      A   
ATOM    480  N   ASP A 125     -15.755 -22.490  12.352  1.00 10.00      A   
ATOM    481  HN  ASP A 125     -15.680 -23.311  11.823  1.00 10.00      A   
ATOM    482  CA  ASP A 125     -15.048 -22.395  13.619  1.00 10.00      A   
ATOM    483  CB  ASP A 125     -14.740 -23.796  14.153  1.00 10.00      A   
ATOM    484  CG  ASP A 125     -14.297 -23.790  15.600  1.00 10.00      A   
ATOM    485  OD1 ASP A 125     -15.103 -24.166  16.476  1.00 10.00      A   
ATOM    486  OD2 ASP A 125     -13.141 -23.417  15.872  1.00 10.00      A   
ATOM    487  C   ASP A 125     -13.760 -21.597  13.455  1.00 10.00      A   
ATOM    488  O   ASP A 125     -13.505 -20.647  14.196  1.00 10.00      A   
ATOM    489  N   LEU A 126     -12.973 -21.972  12.456  1.00 10.00      A   
ATOM    490  HN  LEU A 126     -13.252 -22.724  11.886  1.00 10.00      A   
ATOM    491  CA  LEU A 126     -11.703 -21.311  12.179  1.00 10.00      A   
ATOM    492  CB  LEU A 126     -10.888 -22.128  11.174  1.00 10.00      A   
ATOM    493  CG  LEU A 126      -9.596 -22.759  11.701  1.00 10.00      A   
ATOM    494  CD1 LEU A 126      -9.867 -23.606  12.934  1.00 10.00      A   
ATOM    495  CD2 LEU A 126      -8.923 -23.585  10.616  1.00 10.00      A   
ATOM    496  C   LEU A 126     -11.906 -19.890  11.661  1.00 10.00      A   
ATOM    497  O   LEU A 126     -11.176 -18.972  12.042  1.00 10.00      A   
ATOM    498  N   PHE A 127     -12.904 -19.712  10.801  1.00 10.00      A   
ATOM    499  HN  PHE A 127     -13.453 -20.486  10.536  1.00 10.00      A   
ATOM    500  CA  PHE A 127     -13.200 -18.400  10.232  1.00 10.00      A   
ATOM    501  CB  PHE A 127     -14.331 -18.496   9.204  1.00 10.00      A   
ATOM    502  CG  PHE A 127     -14.323 -17.394   8.182  1.00 10.00      A   
ATOM    503  CD1 PHE A 127     -13.327 -17.330   7.221  1.00 10.00      A   
ATOM    504  CD2 PHE A 127     -15.312 -16.424   8.181  1.00 10.00      A   
ATOM    505  CE1 PHE A 127     -13.315 -16.319   6.278  1.00 10.00      A   
ATOM    506  CE2 PHE A 127     -15.307 -15.410   7.242  1.00 10.00      A   
ATOM    507  CZ  PHE A 127     -14.307 -15.357   6.289  1.00 10.00      A   
ATOM    508  C   PHE A 127     -13.561 -17.408  11.333  1.00 10.00      A   
ATOM    509  O   PHE A 127     -13.143 -16.251  11.301  1.00 10.00      A   
ATOM    510  N   LYS A 128     -14.321 -17.879  12.317  1.00 10.00      A   
ATOM    511  HN  LYS A 128     -14.620 -18.811  12.287  1.00 10.00      A   
ATOM    512  CA  LYS A 128     -14.725 -17.039  13.436  1.00 10.00      A   
ATOM    513  CB  LYS A 128     -15.717 -17.777  14.335  1.00 10.00      A   
ATOM    514  CG  LYS A 128     -16.229 -16.937  15.493  1.00 10.00      A   
ATOM    515  CD  LYS A 128     -16.836 -17.799  16.583  1.00 10.00      A   
ATOM    516  CE  LYS A 128     -17.039 -17.002  17.861  1.00 10.00      A   
ATOM    517  NZ  LYS A 128     -17.647 -17.826  18.936  1.00 10.00      A   
ATOM    518  HZ1 LYS A 128     -18.612 -18.106  18.669  1.00 10.00      A   
ATOM    519  HZ2 LYS A 128     -17.691 -17.284  19.822  1.00 10.00      A   
ATOM    520  HZ3 LYS A 128     -17.080 -18.684  19.097  1.00 10.00      A   
ATOM    521  C   LYS A 128     -13.503 -16.613  14.244  1.00 10.00      A   
ATOM    522  O   LYS A 128     -13.394 -15.458  14.661  1.00 10.00      A   
ATOM    523  N   ARG A 129     -12.584 -17.557  14.452  1.00 10.00      A   
ATOM    524  HN  ARG A 129     -12.738 -18.458  14.097  1.00 10.00      A   
ATOM    525  CA  ARG A 129     -11.358 -17.287  15.195  1.00 10.00      A   
ATOM    526  CB  ARG A 129     -10.507 -18.552  15.333  1.00 10.00      A   
ATOM    527  CG  ARG A 129     -11.151 -19.673  16.128  1.00 10.00      A   
ATOM    528  CD  ARG A 129     -10.158 -20.796  16.376  1.00 10.00      A   
ATOM    529  NE  ARG A 129     -10.813 -22.095  16.494  1.00 10.00      A   
ATOM    530  HE  ARG A 129     -11.707 -22.190  16.081  1.00 10.00      A   
ATOM    531  CZ  ARG A 129     -10.280 -23.151  17.105  1.00 10.00      A   
ATOM    532  NH1 ARG A 129      -9.091 -23.060  17.691  1.00 10.00      A   
ATOM    533 HH11 ARG A 129      -8.674 -23.890  18.167  1.00 10.00      A   
ATOM    534 HH12 ARG A 129      -8.572 -22.154  17.686  1.00 10.00      A   
ATOM    535  NH2 ARG A 129     -10.949 -24.294  17.132  1.00 10.00      A   
ATOM    536 HH21 ARG A 129     -11.893 -24.354  16.672  1.00 10.00      A   
ATOM    537 HH22 ARG A 129     -10.549 -25.131  17.604  1.00 10.00      A   
ATOM    538  C   ARG A 129     -10.547 -16.212  14.490  1.00 10.00      A   
ATOM    539  O   ARG A 129     -10.022 -15.299  15.124  1.00 10.00      A   
ATOM    540  N   ALA A 130     -10.456 -16.326  13.172  1.00 10.00      A   
ATOM    541  HN  ALA A 130     -10.904 -17.080  12.726  1.00 10.00      A   
ATOM    542  CA  ALA A 130      -9.713 -15.368  12.367  1.00 10.00      A   
ATOM    543  CB  ALA A 130      -9.693 -15.801  10.908  1.00 10.00      A   
ATOM    544  C   ALA A 130     -10.305 -13.970  12.506  1.00 10.00      A   
ATOM    545  O   ALA A 130      -9.579 -12.995  12.689  1.00 10.00      A   
ATOM    546  N   ALA A 131     -11.631 -13.889  12.444  1.00 10.00      A   
ATOM    547  HN  ALA A 131     -12.154 -14.712  12.317  1.00 10.00      A   
ATOM    548  CA  ALA A 131     -12.334 -12.616  12.554  1.00 10.00      A   
ATOM    549  CB  ALA A 131     -13.833 -12.823  12.384  1.00 10.00      A   
ATOM    550  C   ALA A 131     -12.038 -11.917  13.879  1.00 10.00      A   
ATOM    551  O   ALA A 131     -11.719 -10.726  13.903  1.00 10.00      A   
ATOM    552  N   GLU A 132     -12.126 -12.661  14.978  1.00 10.00      A   
ATOM    553  HN  GLU A 132     -12.371 -13.610  14.898  1.00 10.00      A   
ATOM    554  CA  GLU A 132     -11.871 -12.094  16.299  1.00 10.00      A   
ATOM    555  CB  GLU A 132     -12.415 -12.974  17.426  1.00 10.00      A   
ATOM    556  CG  GLU A 132     -12.050 -14.443  17.317  1.00 10.00      A   
ATOM    557  CD  GLU A 132     -12.633 -15.267  18.441  1.00 10.00      A   
ATOM    558  OE1 GLU A 132     -13.710 -15.863  18.249  1.00 10.00      A   
ATOM    559  OE2 GLU A 132     -12.019 -15.313  19.527  1.00 10.00      A   
ATOM    560  C   GLU A 132     -10.398 -11.757  16.512  1.00 10.00      A   
ATOM    561  O   GLU A 132     -10.078 -10.744  17.128  1.00 10.00      A   
ATOM    562  N   ARG A 133      -9.499 -12.599  16.003  1.00 10.00      A   
ATOM    563  HN  ARG A 133      -9.804 -13.402  15.521  1.00 10.00      A   
ATOM    564  CA  ARG A 133      -8.067 -12.341  16.142  1.00 10.00      A   
ATOM    565  CB  ARG A 133      -7.226 -13.514  15.621  1.00 10.00      A   
ATOM    566  CG  ARG A 133      -7.355 -14.803  16.421  1.00 10.00      A   
ATOM    567  CD  ARG A 133      -6.944 -14.618  17.874  1.00 10.00      A   
ATOM    568  NE  ARG A 133      -7.332 -15.765  18.695  1.00 10.00      A   
ATOM    569  HE  ARG A 133      -6.660 -16.474  18.829  1.00 10.00      A   
ATOM    570  CZ  ARG A 133      -8.541 -15.912  19.241  1.00 10.00      A   
ATOM    571  NH1 ARG A 133      -9.443 -14.949  19.125  1.00 10.00      A   
ATOM    572 HH11 ARG A 133      -9.209 -14.070  18.621  1.00 10.00      A   
ATOM    573 HH12 ARG A 133     -10.409 -15.075  19.528  1.00 10.00      A   
ATOM    574  NH2 ARG A 133      -8.842 -17.011  19.922  1.00 10.00      A   
ATOM    575 HH21 ARG A 133      -8.131 -17.769  20.040  1.00 10.00      A   
ATOM    576 HH22 ARG A 133      -9.791 -17.125  20.339  1.00 10.00      A   
ATOM    577  C   ARG A 133      -7.704 -11.070  15.383  1.00 10.00      A   
ATOM    578  O   ARG A 133      -6.953 -10.227  15.875  1.00 10.00      A   
ATOM    579  N   LEU A 134      -8.274 -10.937  14.190  1.00 10.00      A   
ATOM    580  HN  LEU A 134      -8.880 -11.646  13.872  1.00 10.00      A   
ATOM    581  CA  LEU A 134      -8.036  -9.783  13.333  1.00 10.00      A   
ATOM    582  CB  LEU A 134      -8.751  -9.987  11.994  1.00 10.00      A   
ATOM    583  CG  LEU A 134      -8.398  -9.015  10.868  1.00 10.00      A   
ATOM    584  CD1 LEU A 134      -6.961  -9.216  10.415  1.00 10.00      A   
ATOM    585  CD2 LEU A 134      -9.357  -9.187   9.702  1.00 10.00      A   
ATOM    586  C   LEU A 134      -8.532  -8.503  14.000  1.00 10.00      A   
ATOM    587  O   LEU A 134      -7.849  -7.483  13.993  1.00 10.00      A   
ATOM    588  N   GLN A 135      -9.716  -8.576  14.593  1.00 10.00      A   
ATOM    589  HN  GLN A 135     -10.213  -9.423  14.561  1.00 10.00      A   
ATOM    590  CA  GLN A 135     -10.317  -7.432  15.269  1.00 10.00      A   
ATOM    591  CB  GLN A 135     -11.799  -7.725  15.552  1.00 10.00      A   
ATOM    592  CG  GLN A 135     -12.487  -6.747  16.496  1.00 10.00      A   
ATOM    593  CD  GLN A 135     -12.738  -5.389  15.870  1.00 10.00      A   
ATOM    594  OE1 GLN A 135     -13.789  -5.152  15.278  1.00 10.00      A   
ATOM    595  NE2 GLN A 135     -11.780  -4.488  16.006  1.00 10.00      A   
ATOM    596 HE21 GLN A 135     -10.967  -4.744  16.498  1.00 10.00      A   
ATOM    597 HE22 GLN A 135     -11.921  -3.596  15.610  1.00 10.00      A   
ATOM    598  C   GLN A 135      -9.579  -7.096  16.568  1.00 10.00      A   
ATOM    599  O   GLN A 135      -9.571  -5.946  17.010  1.00 10.00      A   
ATOM    600  N   TYR A 136      -8.943  -8.095  17.159  1.00 10.00      A   
ATOM    601  HN  TYR A 136      -8.960  -8.982  16.744  1.00 10.00      A   
ATOM    602  CA  TYR A 136      -8.232  -7.913  18.418  1.00 10.00      A   
ATOM    603  CB  TYR A 136      -8.187  -9.229  19.200  1.00 10.00      A   
ATOM    604  CG  TYR A 136      -7.634  -9.100  20.602  1.00 10.00      A   
ATOM    605  CD1 TYR A 136      -6.487  -9.784  20.982  1.00 10.00      A   
ATOM    606  CD2 TYR A 136      -8.262  -8.297  21.546  1.00 10.00      A   
ATOM    607  CE1 TYR A 136      -5.981  -9.672  22.264  1.00 10.00      A   
ATOM    608  CE2 TYR A 136      -7.763  -8.177  22.828  1.00 10.00      A   
ATOM    609  CZ  TYR A 136      -6.623  -8.867  23.182  1.00 10.00      A   
ATOM    610  OH  TYR A 136      -6.124  -8.753  24.459  1.00 10.00      A   
ATOM    611  HH  TYR A 136      -5.160  -8.775  24.431  1.00 10.00      A   
ATOM    612  C   TYR A 136      -6.822  -7.340  18.249  1.00 10.00      A   
ATOM    613  O   TYR A 136      -6.495  -6.315  18.842  1.00 10.00      A   
ATOM    614  N   VAL A 137      -5.993  -7.989  17.440  1.00 10.00      A   
ATOM    615  HN  VAL A 137      -6.312  -8.780  16.954  1.00 10.00      A   
ATOM    616  CA  VAL A 137      -4.613  -7.539  17.261  1.00 10.00      A   
ATOM    617  CB  VAL A 137      -3.622  -8.719  17.091  1.00 10.00      A   
ATOM    618  CG1 VAL A 137      -3.882  -9.488  15.804  1.00 10.00      A   
ATOM    619  CG2 VAL A 137      -2.177  -8.245  17.169  1.00 10.00      A   
ATOM    620  C   VAL A 137      -4.436  -6.497  16.151  1.00 10.00      A   
ATOM    621  O   VAL A 137      -3.613  -5.590  16.276  1.00 10.00      A   
ATOM    622  N   PHE A 138      -5.205  -6.607  15.076  1.00 10.00      A   
ATOM    623  HN  PHE A 138      -5.863  -7.329  15.023  1.00 10.00      A   
ATOM    624  CA  PHE A 138      -5.082  -5.660  13.970  1.00 10.00      A   
ATOM    625  CB  PHE A 138      -5.099  -6.382  12.621  1.00 10.00      A   
ATOM    626  CG  PHE A 138      -3.869  -7.207  12.360  1.00 10.00      A   
ATOM    627  CD1 PHE A 138      -2.651  -6.599  12.102  1.00 10.00      A   
ATOM    628  CD2 PHE A 138      -3.931  -8.590  12.372  1.00 10.00      A   
ATOM    629  CE1 PHE A 138      -1.518  -7.355  11.863  1.00 10.00      A   
ATOM    630  CE2 PHE A 138      -2.803  -9.353  12.133  1.00 10.00      A   
ATOM    631  CZ  PHE A 138      -1.594  -8.735  11.877  1.00 10.00      A   
ATOM    632  C   PHE A 138      -6.155  -4.578  14.019  1.00 10.00      A   
ATOM    633  O   PHE A 138      -6.014  -3.524  13.402  1.00 10.00      A   
ATOM    634  N   GLY A 139      -7.228  -4.845  14.751  1.00 10.00      A   
ATOM    635  HN  GLY A 139      -7.288  -5.704  15.218  1.00 10.00      A   
ATOM    636  CA  GLY A 139      -8.308  -3.883  14.861  1.00 10.00      A   
ATOM    637  C   GLY A 139      -9.158  -3.835  13.608  1.00 10.00      A   
ATOM    638  O   GLY A 139      -9.815  -2.831  13.328  1.00 10.00      A   
ATOM    639  N   TYR A 140      -9.149  -4.923  12.851  1.00 10.00      A   
ATOM    640  HN  TYR A 140      -8.615  -5.699  13.132  1.00 10.00      A   
ATOM    641  CA  TYR A 140      -9.923  -4.999  11.621  1.00 10.00      A   
ATOM    642  CB  TYR A 140      -9.059  -5.494  10.459  1.00 10.00      A   
ATOM    643  CG  TYR A 140      -8.250  -4.410   9.782  1.00 10.00      A   
ATOM    644  CD1 TYR A 140      -8.812  -3.619   8.789  1.00 10.00      A   
ATOM    645  CD2 TYR A 140      -6.928  -4.177  10.135  1.00 10.00      A   
ATOM    646  CE1 TYR A 140      -8.079  -2.626   8.168  1.00 10.00      A   
ATOM    647  CE2 TYR A 140      -6.187  -3.187   9.520  1.00 10.00      A   
ATOM    648  CZ  TYR A 140      -6.768  -2.413   8.537  1.00 10.00      A   
ATOM    649  OH  TYR A 140      -6.040  -1.418   7.924  1.00 10.00      A   
ATOM    650  HH  TYR A 140      -5.225  -1.787   7.563  1.00 10.00      A   
ATOM    651  C   TYR A 140     -11.143  -5.893  11.796  1.00 10.00      A   
ATOM    652  O   TYR A 140     -11.021  -7.087  12.069  1.00 10.00      A   
ATOM    653  N   LYS A 141     -12.314  -5.302  11.651  1.00 10.00      A   
ATOM    654  HN  LYS A 141     -12.342  -4.341  11.437  1.00 10.00      A   
ATOM    655  CA  LYS A 141     -13.564  -6.030  11.788  1.00 10.00      A   
ATOM    656  CB  LYS A 141     -14.699  -5.059  12.138  1.00 10.00      A   
ATOM    657  CG  LYS A 141     -15.989  -5.733  12.580  1.00 10.00      A   
ATOM    658  CD  LYS A 141     -17.041  -4.706  12.966  1.00 10.00      A   
ATOM    659  CE  LYS A 141     -18.289  -5.371  13.522  1.00 10.00      A   
ATOM    660  NZ  LYS A 141     -19.304  -4.373  13.952  1.00 10.00      A   
ATOM    661  HZ1 LYS A 141     -19.696  -3.880  13.126  1.00 10.00      A   
ATOM    662  HZ2 LYS A 141     -18.872  -3.673  14.585  1.00 10.00      A   
ATOM    663  HZ3 LYS A 141     -20.080  -4.847  14.459  1.00 10.00      A   
ATOM    664  C   LYS A 141     -13.889  -6.762  10.492  1.00 10.00      A   
ATOM    665  O   LYS A 141     -14.058  -6.136   9.443  1.00 10.00      A   
ATOM    666  N   LEU A 142     -13.953  -8.083  10.563  1.00 10.00      A   
ATOM    667  HN  LEU A 142     -13.783  -8.527  11.420  1.00 10.00      A   
ATOM    668  CA  LEU A 142     -14.263  -8.894   9.396  1.00 10.00      A   
ATOM    669  CB  LEU A 142     -13.483 -10.212   9.440  1.00 10.00      A   
ATOM    670  CG  LEU A 142     -13.750 -11.199   8.301  1.00 10.00      A   
ATOM    671  CD1 LEU A 142     -13.283 -10.629   6.970  1.00 10.00      A   
ATOM    672  CD2 LEU A 142     -13.078 -12.533   8.583  1.00 10.00      A   
ATOM    673  C   LEU A 142     -15.760  -9.167   9.314  1.00 10.00      A   
ATOM    674  O   LEU A 142     -16.295  -9.988  10.060  1.00 10.00      A   
ATOM    675  N   VAL A 143     -16.434  -8.463   8.414  1.00 10.00      A   
ATOM    676  HN  VAL A 143     -15.950  -7.821   7.849  1.00 10.00      A   
ATOM    677  CA  VAL A 143     -17.872  -8.621   8.227  1.00 10.00      A   
ATOM    678  CB  VAL A 143     -18.682  -7.532   8.971  1.00 10.00      A   
ATOM    679  CG1 VAL A 143     -18.781  -7.845  10.458  1.00 10.00      A   
ATOM    680  CG2 VAL A 143     -18.075  -6.153   8.748  1.00 10.00      A   
ATOM    681  C   VAL A 143     -18.220  -8.569   6.745  1.00 10.00      A   
ATOM    682  O   VAL A 143     -17.354  -8.301   5.913  1.00 10.00      A   
ATOM    683  N   GLU A 144     -19.480  -8.827   6.422  1.00 10.00      A   
ATOM    684  HN  GLU A 144     -20.123  -9.033   7.130  1.00 10.00      A   
ATOM    685  CA  GLU A 144     -19.936  -8.795   5.038  1.00 10.00      A   
ATOM    686  CB  GLU A 144     -21.161  -9.696   4.858  1.00 10.00      A   
ATOM    687  CG  GLU A 144     -20.849 -11.167   4.647  1.00 10.00      A   
ATOM    688  CD  GLU A 144     -22.060 -11.944   4.170  1.00 10.00      A   
ATOM    689  OE1 GLU A 144     -22.076 -12.367   2.991  1.00 10.00      A   
ATOM    690  OE2 GLU A 144     -23.006 -12.121   4.966  1.00 10.00      A   
ATOM    691  C   GLU A 144     -20.311  -7.377   4.634  1.00 10.00      A   
ATOM    692  O   GLU A 144     -20.806  -6.603   5.452  1.00 10.00      A   
ATOM    693  N   LEU A 145     -20.064  -7.038   3.375  1.00 10.00      A   
ATOM    694  HN  LEU A 145     -19.634  -7.689   2.776  1.00 10.00      A   
ATOM    695  CA  LEU A 145     -20.411  -5.716   2.865  1.00 10.00      A   
ATOM    696  CB  LEU A 145     -19.518  -5.326   1.681  1.00 10.00      A   
ATOM    697  CG  LEU A 145     -19.221  -6.418   0.649  1.00 10.00      A   
ATOM    698  CD1 LEU A 145     -20.247  -6.399  -0.475  1.00 10.00      A   
ATOM    699  CD2 LEU A 145     -17.812  -6.258   0.099  1.00 10.00      A   
ATOM    700  C   LEU A 145     -21.886  -5.687   2.479  1.00 10.00      A   
ATOM    701  O   LEU A 145     -22.494  -4.627   2.344  1.00 10.00      A   
ATOM    702  N   GLU A 146     -22.439  -6.878   2.311  1.00 10.00      A   
ATOM    703  HN  GLU A 146     -21.882  -7.674   2.432  1.00 10.00      A   
ATOM    704  CA  GLU A 146     -23.837  -7.062   1.963  1.00 10.00      A   
ATOM    705  CB  GLU A 146     -24.018  -7.107   0.443  1.00 10.00      A   
ATOM    706  CG  GLU A 146     -24.790  -5.925  -0.124  1.00 10.00      A   
ATOM    707  CD  GLU A 146     -26.223  -5.878   0.364  1.00 10.00      A   
ATOM    708  OE1 GLU A 146     -26.569  -4.950   1.120  1.00 10.00      A   
ATOM    709  OE2 GLU A 146     -27.008  -6.772  -0.009  1.00 10.00      A   
ATOM    710  C   GLU A 146     -24.317  -8.362   2.597  1.00 10.00      A   
ATOM    711  O   GLU A 146     -23.776  -9.430   2.303  1.00 10.00      A   
ATOM    712  N   PRO A 147     -25.317  -8.279   3.488  1.00 10.00      A   
ATOM    713  CA  PRO A 147     -25.867  -9.437   4.210  1.00 10.00      A   
ATOM    714  CB  PRO A 147     -27.184  -8.899   4.770  1.00 10.00      A   
ATOM    715  CG  PRO A 147     -26.927  -7.449   4.976  1.00 10.00      A   
ATOM    716  CD  PRO A 147     -26.002  -7.027   3.866  1.00 10.00      A   
ATOM    717  C   PRO A 147     -26.123 -10.665   3.334  1.00 10.00      A   
ATOM    718  O   PRO A 147     -26.968 -10.640   2.433  1.00 10.00      A   
ATOM    719  N   LYS A 148     -25.367 -11.729   3.608  1.00 10.00      A   
ATOM    720  HN  LYS A 148     -24.672 -11.648   4.305  1.00 10.00      A   
ATOM    721  CA  LYS A 148     -25.487 -13.001   2.898  1.00 10.00      A   
ATOM    722  CB  LYS A 148     -26.833 -13.680   3.176  1.00 10.00      A   
ATOM    723  CG  LYS A 148     -27.094 -13.920   4.657  1.00 10.00      A   
ATOM    724  CD  LYS A 148     -28.198 -14.939   4.883  1.00 10.00      A   
ATOM    725  CE  LYS A 148     -28.468 -15.119   6.368  1.00 10.00      A   
ATOM    726  NZ  LYS A 148     -29.280 -16.332   6.649  1.00 10.00      A   
ATOM    727  HZ1 LYS A 148     -30.110 -16.364   6.023  1.00 10.00      A   
ATOM    728  HZ2 LYS A 148     -29.608 -16.321   7.638  1.00 10.00      A   
ATOM    729  HZ3 LYS A 148     -28.710 -17.187   6.495  1.00 10.00      A   
ATOM    730  C   LYS A 148     -25.206 -12.877   1.403  1.00 10.00      A   
ATOM    731  O   LYS A 148     -26.072 -13.133   0.564  1.00 10.00      A   
ATOM    732  N   SER A 149     -23.985 -12.477   1.081  1.00 10.00      A   
ATOM    733  HN  SER A 149     -23.342 -12.270   1.804  1.00 10.00      A   
ATOM    734  CA  SER A 149     -23.566 -12.328  -0.304  1.00 10.00      A   
ATOM    735  CB  SER A 149     -23.490 -10.847  -0.680  1.00 10.00      A   
ATOM    736  OG  SER A 149     -24.658 -10.162  -0.257  1.00 10.00      A   
ATOM    737  HG  SER A 149     -24.599  -9.996   0.696  1.00 10.00      A   
ATOM    738  C   SER A 149     -22.221 -13.015  -0.532  1.00 10.00      A   
ATOM    739  O   SER A 149     -21.713 -13.061  -1.656  1.00 10.00      A   
ATOM    740  N   ASN A 150     -21.646 -13.530   0.558  1.00 10.00      A   
ATOM    741  HN  ASN A 150     -22.094 -13.414   1.428  1.00 10.00      A   
ATOM    742  CA  ASN A 150     -20.361 -14.236   0.526  1.00 10.00      A   
ATOM    743  CB  ASN A 150     -20.378 -15.415  -0.457  1.00 10.00      A   
ATOM    744  CG  ASN A 150     -21.123 -16.625   0.073  1.00 10.00      A   
ATOM    745  OD1 ASN A 150     -21.121 -16.900   1.274  1.00 10.00      A   
ATOM    746  ND2 ASN A 150     -21.762 -17.358  -0.822  1.00 10.00      A   
ATOM    747 HD21 ASN A 150     -21.721 -17.081  -1.764  1.00 10.00      A   
ATOM    748 HD22 ASN A 150     -22.245 -18.155  -0.514  1.00 10.00      A   
ATOM    749  C   ASN A 150     -19.212 -13.289   0.210  1.00 10.00      A   
ATOM    750  O   ASN A 150     -18.145 -13.717  -0.223  1.00 10.00      A   
ATOM    751  N   THR A 151     -19.435 -12.005   0.438  1.00 10.00      A   
ATOM    752  HN  THR A 151     -20.302 -11.729   0.803  1.00 10.00      A   
ATOM    753  CA  THR A 151     -18.423 -10.993   0.182  1.00 10.00      A   
ATOM    754  CB  THR A 151     -18.890 -10.014  -0.908  1.00 10.00      A   
ATOM    755  OG1 THR A 151     -19.831 -10.676  -1.764  1.00 10.00      A   
ATOM    756  HG1 THR A 151     -19.877 -11.607  -1.525  1.00 10.00      A   
ATOM    757  CG2 THR A 151     -17.704  -9.551  -1.740  1.00 10.00      A   
ATOM    758  C   THR A 151     -18.128 -10.225   1.466  1.00 10.00      A   
ATOM    759  O   THR A 151     -18.990  -9.514   1.992  1.00 10.00      A   
ATOM    760  N   TYR A 152     -16.911 -10.367   1.958  1.00 10.00      A   
ATOM    761  HN  TYR A 152     -16.256 -10.909   1.466  1.00 10.00      A   
ATOM    762  CA  TYR A 152     -16.506  -9.716   3.194  1.00 10.00      A   
ATOM    763  CB  TYR A 152     -15.765 -10.707   4.103  1.00 10.00      A   
ATOM    764  CG  TYR A 152     -16.568 -11.939   4.469  1.00 10.00      A   
ATOM    765  CD1 TYR A 152     -16.619 -13.037   3.619  1.00 10.00      A   
ATOM    766  CD2 TYR A 152     -17.278 -12.002   5.661  1.00 10.00      A   
ATOM    767  CE1 TYR A 152     -17.357 -14.160   3.944  1.00 10.00      A   
ATOM    768  CE2 TYR A 152     -18.017 -13.123   5.996  1.00 10.00      A   
ATOM    769  CZ  TYR A 152     -18.055 -14.199   5.132  1.00 10.00      A   
ATOM    770  OH  TYR A 152     -18.793 -15.318   5.456  1.00 10.00      A   
ATOM    771  HH  TYR A 152     -19.556 -15.057   5.987  1.00 10.00      A   
ATOM    772  C   TYR A 152     -15.631  -8.496   2.925  1.00 10.00      A   
ATOM    773  O   TYR A 152     -15.181  -8.273   1.798  1.00 10.00      A   
ATOM    774  N   ILE A 153     -15.411  -7.710   3.966  1.00 10.00      A   
ATOM    775  HN  ILE A 153     -15.823  -7.938   4.831  1.00 10.00      A   
ATOM    776  CA  ILE A 153     -14.588  -6.513   3.883  1.00 10.00      A   
ATOM    777  CB  ILE A 153     -15.414  -5.287   3.421  1.00 10.00      A   
ATOM    778  CG1 ILE A 153     -14.515  -4.064   3.205  1.00 10.00      A   
ATOM    779  CG2 ILE A 153     -16.538  -4.974   4.402  1.00 10.00      A   
ATOM    780  CD1 ILE A 153     -15.211  -2.898   2.536  1.00 10.00      A   
ATOM    781  C   ILE A 153     -13.944  -6.239   5.243  1.00 10.00      A   
ATOM    782  O   ILE A 153     -14.545  -6.513   6.286  1.00 10.00      A   
ATOM    783  N   LEU A 154     -12.719  -5.730   5.235  1.00 10.00      A   
ATOM    784  HN  LEU A 154     -12.274  -5.551   4.374  1.00 10.00      A   
ATOM    785  CA  LEU A 154     -12.008  -5.434   6.473  1.00 10.00      A   
ATOM    786  CB  LEU A 154     -10.511  -5.724   6.325  1.00 10.00      A   
ATOM    787  CG  LEU A 154     -10.044  -7.142   6.663  1.00 10.00      A   
ATOM    788  CD1 LEU A 154     -10.652  -8.165   5.717  1.00 10.00      A   
ATOM    789  CD2 LEU A 154      -8.529  -7.221   6.634  1.00 10.00      A   
ATOM    790  C   LEU A 154     -12.218  -3.982   6.886  1.00 10.00      A   
ATOM    791  O   LEU A 154     -11.720  -3.064   6.236  1.00 10.00      A   
ATOM    792  N   ILE A 155     -12.963  -3.779   7.958  1.00 10.00      A   
ATOM    793  HN  ILE A 155     -13.349  -4.556   8.430  1.00 10.00      A   
ATOM    794  CA  ILE A 155     -13.226  -2.433   8.457  1.00 10.00      A   
ATOM    795  CB  ILE A 155     -14.712  -2.240   8.827  1.00 10.00      A   
ATOM    796  CG1 ILE A 155     -15.612  -2.592   7.635  1.00 10.00      A   
ATOM    797  CG2 ILE A 155     -14.969  -0.811   9.286  1.00 10.00      A   
ATOM    798  CD1 ILE A 155     -17.094  -2.578   7.951  1.00 10.00      A   
ATOM    799  C   ILE A 155     -12.357  -2.134   9.676  1.00 10.00      A   
ATOM    800  O   ILE A 155     -12.478  -2.794  10.706  1.00 10.00      A   
ATOM    801  N   ASN A 156     -11.466  -1.157   9.546  1.00 10.00      A   
ATOM    802  HN  ASN A 156     -11.407  -0.672   8.695  1.00 10.00      A   
ATOM    803  CA  ASN A 156     -10.582  -0.780  10.646  1.00 10.00      A   
ATOM    804  CB  ASN A 156      -9.402   0.058  10.128  1.00 10.00      A   
ATOM    805  CG  ASN A 156      -8.217   0.086  11.080  1.00 10.00      A   
ATOM    806  OD1 ASN A 156      -8.373   0.030  12.300  1.00 10.00      A   
ATOM    807  ND2 ASN A 156      -7.016   0.167  10.528  1.00 10.00      A   
ATOM    808 HD21 ASN A 156      -6.955   0.203   9.549  1.00 10.00      A   
ATOM    809 HD22 ASN A 156      -6.236   0.187  11.120  1.00 10.00      A   
ATOM    810  C   ASN A 156     -11.359  -0.005  11.705  1.00 10.00      A   
ATOM    811  O   ASN A 156     -12.230   0.801  11.379  1.00 10.00      A   
ATOM    812  N   THR A 157     -11.041  -0.259  12.965  1.00 10.00      A   
ATOM    813  HN  THR A 157     -10.333  -0.919  13.153  1.00 10.00      A   
ATOM    814  CA  THR A 157     -11.704   0.413  14.073  1.00 10.00      A   
ATOM    815  CB  THR A 157     -11.747  -0.496  15.318  1.00 10.00      A   
ATOM    816  OG1 THR A 157     -11.932  -1.862  14.903  1.00 10.00      A   
ATOM    817  HG1 THR A 157     -11.637  -1.961  13.989  1.00 10.00      A   
ATOM    818  CG2 THR A 157     -12.898  -0.098  16.231  1.00 10.00      A   
ATOM    819  C   THR A 157     -10.992   1.725  14.410  1.00 10.00      A   
ATOM    820  O   THR A 157     -11.539   2.575  15.120  1.00 10.00      A   
ATOM    821  N   LEU A 158      -9.767   1.871  13.894  1.00 10.00      A   
ATOM    822  HN  LEU A 158      -9.397   1.149  13.335  1.00 10.00      A   
ATOM    823  CA  LEU A 158      -8.959   3.069  14.112  1.00 10.00      A   
ATOM    824  CB  LEU A 158      -8.645   3.272  15.598  1.00 10.00      A   
ATOM    825  CG  LEU A 158      -7.827   2.172  16.279  1.00 10.00      A   
ATOM    826  CD1 LEU A 158      -6.445   2.062  15.654  1.00 10.00      A   
ATOM    827  CD2 LEU A 158      -7.727   2.431  17.772  1.00 10.00      A   
ATOM    828  C   LEU A 158      -9.641   4.304  13.525  1.00 10.00      A   
ATOM    829  O   LEU A 158     -10.162   4.262  12.406  1.00 10.00      A   
ATOM    830  N   GLU A 159      -9.647   5.399  14.276  1.00 10.00      A   
ATOM    831  HN  GLU A 159      -9.224   5.380  15.161  1.00 10.00      A   
ATOM    832  CA  GLU A 159     -10.275   6.626  13.822  1.00 10.00      A   
ATOM    833  CB  GLU A 159     -11.556   6.903  14.616  1.00 10.00      A   
ATOM    834  CG  GLU A 159     -11.696   6.094  15.904  1.00 10.00      A   
ATOM    835  CD  GLU A 159     -10.861   6.629  17.050  1.00 10.00      A   
ATOM    836  OE1 GLU A 159     -11.401   7.403  17.867  1.00 10.00      A   
ATOM    837  OE2 GLU A 159      -9.668   6.265  17.156  1.00 10.00      A   
ATOM    838  C   GLU A 159      -9.325   7.821  13.899  1.00 10.00      A   
ATOM    839  O   GLU A 159      -9.073   8.361  14.976  1.00 10.00      A   
ATOM    840  N   PRO A 160      -8.780   8.253  12.754  1.00 10.00      A   
ATOM    841  CA  PRO A 160      -9.024   7.638  11.457  1.00 10.00      A   
ATOM    842  CB  PRO A 160      -9.094   8.881  10.570  1.00 10.00      A   
ATOM    843  CG  PRO A 160      -8.105   9.834  11.171  1.00 10.00      A   
ATOM    844  CD  PRO A 160      -7.903   9.420  12.616  1.00 10.00      A   
ATOM    845  C   PRO A 160      -7.840   6.774  11.026  1.00 10.00      A   
ATOM    846  O   PRO A 160      -6.916   6.541  11.805  1.00 10.00      A   
ATOM    847  N   VAL A 161      -7.877   6.311   9.780  1.00 10.00      A   
ATOM    848  HN  VAL A 161      -8.652   6.521   9.225  1.00 10.00      A   
ATOM    849  CA  VAL A 161      -6.804   5.487   9.221  1.00 10.00      A   
ATOM    850  CB  VAL A 161      -5.471   6.269   9.129  1.00 10.00      A   
ATOM    851  CG1 VAL A 161      -5.632   7.509   8.267  1.00 10.00      A   
ATOM    852  CG2 VAL A 161      -4.366   5.385   8.586  1.00 10.00      A   
ATOM    853  C   VAL A 161      -6.596   4.214  10.039  1.00 10.00      A   
ATOM    854  O   VAL A 161      -7.558   3.544  10.419  1.00 10.00      A   
ATOM    855  N   GLU A 166     -16.006  15.676   4.730  1.00 10.00      A   
ATOM    856  HN  GLU A 166     -15.873  16.589   5.058  1.00 10.00      A   
ATOM    857  CA  GLU A 166     -16.687  14.713   5.588  1.00 10.00      A   
ATOM    858  CB  GLU A 166     -18.203  14.744   5.349  1.00 10.00      A   
ATOM    859  CG  GLU A 166     -19.004  14.060   6.443  1.00 10.00      A   
ATOM    860  CD  GLU A 166     -18.513  14.398   7.842  1.00 10.00      A   
ATOM    861  OE1 GLU A 166     -18.076  13.480   8.560  1.00 10.00      A   
ATOM    862  OE2 GLU A 166     -18.559  15.586   8.228  1.00 10.00      A   
ATOM    863  C   GLU A 166     -16.112  13.320   5.397  1.00 10.00      A   
ATOM    864  O   GLU A 166     -16.354  12.412   6.195  1.00 10.00      A   
ATOM    865  N   MET A 167     -15.324  13.166   4.345  1.00 10.00      A   
ATOM    866  HN  MET A 167     -15.157  13.931   3.757  1.00 10.00      A   
ATOM    867  CA  MET A 167     -14.686  11.892   4.060  1.00 10.00      A   
ATOM    868  CB  MET A 167     -14.372  11.741   2.567  1.00 10.00      A   
ATOM    869  CG  MET A 167     -14.212  10.295   2.125  1.00 10.00      A   
ATOM    870  SD  MET A 167     -15.703   9.323   2.436  1.00 10.00      A   
ATOM    871  CE  MET A 167     -15.129   7.685   2.004  1.00 10.00      A   
ATOM    872  C   MET A 167     -13.422  11.767   4.907  1.00 10.00      A   
ATOM    873  O   MET A 167     -12.303  11.755   4.391  1.00 10.00      A   
ATOM    874  N   ARG A 168     -13.622  11.700   6.218  1.00 10.00      A   
ATOM    875  HN  ARG A 168     -14.541  11.708   6.554  1.00 10.00      A   
ATOM    876  CA  ARG A 168     -12.529  11.607   7.174  1.00 10.00      A   
ATOM    877  CB  ARG A 168     -12.883  12.341   8.480  1.00 10.00      A   
ATOM    878  CG  ARG A 168     -14.244  11.966   9.057  1.00 10.00      A   
ATOM    879  CD  ARG A 168     -14.689  12.947  10.126  1.00 10.00      A   
ATOM    880  NE  ARG A 168     -15.553  14.001   9.590  1.00 10.00      A   
ATOM    881  HE  ARG A 168     -16.437  13.725   9.235  1.00 10.00      A   
ATOM    882  CZ  ARG A 168     -15.233  15.298   9.578  1.00 10.00      A   
ATOM    883  NH1 ARG A 168     -14.050  15.704  10.020  1.00 10.00      A   
ATOM    884 HH11 ARG A 168     -13.360  15.015  10.388  1.00 10.00      A   
ATOM    885 HH12 ARG A 168     -13.802  16.719   9.992  1.00 10.00      A   
ATOM    886  NH2 ARG A 168     -16.097  16.195   9.116  1.00 10.00      A   
ATOM    887 HH21 ARG A 168     -15.843  17.207   9.099  1.00 10.00      A   
ATOM    888 HH22 ARG A 168     -17.047  15.892   8.765  1.00 10.00      A   
ATOM    889  C   ARG A 168     -12.145  10.157   7.450  1.00 10.00      A   
ATOM    890  O   ARG A 168     -12.641   9.529   8.378  1.00 10.00      A   
ATOM    891  N   GLY A 169     -11.256   9.634   6.625  1.00 10.00      A   
ATOM    892  HN  GLY A 169     -10.918  10.176   5.879  1.00 10.00      A   
ATOM    893  CA  GLY A 169     -10.797   8.262   6.786  1.00 10.00      A   
ATOM    894  C   GLY A 169     -10.196   7.718   5.515  1.00 10.00      A   
ATOM    895  O   GLY A 169      -9.819   8.506   4.640  1.00 10.00      A   
ATOM    896  N   GLN A 171      -3.622  13.344   5.005  1.00 10.00      A   
ATOM    897  HN  GLN A 171      -3.568  14.122   5.585  1.00 10.00      A   
ATOM    898  CA  GLN A 171      -2.737  13.204   3.861  1.00 10.00      A   
ATOM    899  CB  GLN A 171      -1.395  12.604   4.292  1.00 10.00      A   
ATOM    900  CG  GLN A 171      -0.320  13.664   4.514  1.00 10.00      A   
ATOM    901  CD  GLN A 171      -0.613  14.561   5.704  1.00 10.00      A   
ATOM    902  OE1 GLN A 171      -1.002  14.086   6.767  1.00 10.00      A   
ATOM    903  NE2 GLN A 171      -0.451  15.859   5.516  1.00 10.00      A   
ATOM    904 HE21 GLN A 171      -0.157  16.163   4.625  1.00 10.00      A   
ATOM    905 HE22 GLN A 171      -0.630  16.466   6.261  1.00 10.00      A   
ATOM    906  C   GLN A 171      -3.424  12.298   2.830  1.00 10.00      A   
ATOM    907  O   GLN A 171      -2.774  11.537   2.111  1.00 10.00      A   
ATOM    908  N   GLY A 172      -4.744  12.413   2.796  1.00 10.00      A   
ATOM    909  HN  GLY A 172      -5.163  13.060   3.395  1.00 10.00      A   
ATOM    910  CA  GLY A 172      -5.574  11.608   1.920  1.00 10.00      A   
ATOM    911  C   GLY A 172      -5.238  11.737   0.442  1.00 10.00      A   
ATOM    912  O   GLY A 172      -4.919  12.830  -0.046  1.00 10.00      A   
ATOM    913  N   THR A 173      -5.331  10.617  -0.266  1.00 10.00      A   
ATOM    914  HN  THR A 173      -5.578   9.785   0.191  1.00 10.00      A   
ATOM    915  CA  THR A 173      -5.063  10.547  -1.699  1.00 10.00      A   
ATOM    916  CB  THR A 173      -5.082   9.071  -2.155  1.00 10.00      A   
ATOM    917  OG1 THR A 173      -5.315   8.238  -1.016  1.00 10.00      A   
ATOM    918  HG1 THR A 173      -5.989   7.587  -1.220  1.00 10.00      A   
ATOM    919  CG2 THR A 173      -3.759   8.684  -2.806  1.00 10.00      A   
ATOM    920  C   THR A 173      -6.125  11.305  -2.494  1.00 10.00      A   
ATOM    921  O   THR A 173      -7.315  11.257  -2.160  1.00 10.00      A   
ATOM    922  N   PRO A 174      -5.710  11.998  -3.568  1.00 10.00      A   
ATOM    923  CA  PRO A 174      -6.619  12.772  -4.428  1.00 10.00      A   
ATOM    924  CB  PRO A 174      -5.700  13.323  -5.523  1.00 10.00      A   
ATOM    925  CG  PRO A 174      -4.330  13.294  -4.922  1.00 10.00      A   
ATOM    926  CD  PRO A 174      -4.310  12.101  -4.016  1.00 10.00      A   
ATOM    927  C   PRO A 174      -7.721  11.910  -5.051  1.00 10.00      A   
ATOM    928  O   PRO A 174      -8.777  12.415  -5.424  1.00 10.00      A   
ATOM    929  N   THR A 175      -7.473  10.608  -5.145  1.00 10.00      A   
ATOM    930  HN  THR A 175      -6.611  10.260  -4.828  1.00 10.00      A   
ATOM    931  CA  THR A 175      -8.438   9.676  -5.712  1.00 10.00      A   
ATOM    932  CB  THR A 175      -7.869   8.252  -5.685  1.00 10.00      A   
ATOM    933  OG1 THR A 175      -6.448   8.327  -5.468  1.00 10.00      A   
ATOM    934  HG1 THR A 175      -5.993   7.790  -6.127  1.00 10.00      A   
ATOM    935  CG2 THR A 175      -8.131   7.545  -7.008  1.00 10.00      A   
ATOM    936  C   THR A 175      -9.749   9.712  -4.921  1.00 10.00      A   
ATOM    937  O   THR A 175     -10.838   9.678  -5.496  1.00 10.00      A   
ATOM    938  N   THR A 176      -9.627   9.800  -3.600  1.00 10.00      A   
ATOM    939  HN  THR A 176      -8.729   9.826  -3.205  1.00 10.00      A   
ATOM    940  CA  THR A 176     -10.785   9.850  -2.720  1.00 10.00      A   
ATOM    941  CB  THR A 176     -10.347   9.733  -1.250  1.00 10.00      A   
ATOM    942  OG1 THR A 176      -8.987   9.277  -1.197  1.00 10.00      A   
ATOM    943  HG1 THR A 176      -8.403  10.033  -1.065  1.00 10.00      A   
ATOM    944  CG2 THR A 176     -11.240   8.749  -0.505  1.00 10.00      A   
ATOM    945  C   THR A 176     -11.554  11.154  -2.921  1.00 10.00      A   
ATOM    946  O   THR A 176     -12.784  11.183  -2.839  1.00 10.00      A   
ATOM    947  N   GLY A 177     -10.817  12.227  -3.194  1.00 10.00      A   
ATOM    948  HN  GLY A 177      -9.844  12.137  -3.257  1.00 10.00      A   
ATOM    949  CA  GLY A 177     -11.433  13.522  -3.413  1.00 10.00      A   
ATOM    950  C   GLY A 177     -12.258  13.534  -4.682  1.00 10.00      A   
ATOM    951  O   GLY A 177     -13.389  14.022  -4.690  1.00 10.00      A   
ATOM    952  N   LEU A 178     -11.691  12.983  -5.753  1.00 10.00      A   
ATOM    953  HN  LEU A 178     -10.780  12.622  -5.677  1.00 10.00      A   
ATOM    954  CA  LEU A 178     -12.378  12.913  -7.039  1.00 10.00      A   
ATOM    955  CB  LEU A 178     -11.477  12.267  -8.097  1.00 10.00      A   
ATOM    956  CG  LEU A 178     -10.772  13.216  -9.074  1.00 10.00      A   
ATOM    957  CD1 LEU A 178     -11.783  13.980  -9.913  1.00 10.00      A   
ATOM    958  CD2 LEU A 178      -9.844  14.169  -8.336  1.00 10.00      A   
ATOM    959  C   LEU A 178     -13.680  12.127  -6.910  1.00 10.00      A   
ATOM    960  O   LEU A 178     -14.716  12.532  -7.441  1.00 10.00      A   
ATOM    961  N   LEU A 179     -13.618  11.010  -6.191  1.00 10.00      A   
ATOM    962  HN  LEU A 179     -12.759  10.747  -5.794  1.00 10.00      A   
ATOM    963  CA  LEU A 179     -14.786  10.162  -5.977  1.00 10.00      A   
ATOM    964  CB  LEU A 179     -14.397   8.906  -5.190  1.00 10.00      A   
ATOM    965  CG  LEU A 179     -15.517   7.894  -4.927  1.00 10.00      A   
ATOM    966  CD1 LEU A 179     -15.968   7.237  -6.223  1.00 10.00      A   
ATOM    967  CD2 LEU A 179     -15.069   6.847  -3.921  1.00 10.00      A   
ATOM    968  C   LEU A 179     -15.883  10.928  -5.240  1.00 10.00      A   
ATOM    969  O   LEU A 179     -17.060  10.850  -5.602  1.00 10.00      A   
ATOM    970  N   MET A 180     -15.481  11.677  -4.217  1.00 10.00      A   
ATOM    971  HN  MET A 180     -14.526  11.696  -3.989  1.00 10.00      A   
ATOM    972  CA  MET A 180     -16.413  12.468  -3.419  1.00 10.00      A   
ATOM    973  CB  MET A 180     -15.664  13.196  -2.299  1.00 10.00      A   
ATOM    974  CG  MET A 180     -16.566  13.884  -1.289  1.00 10.00      A   
ATOM    975  SD  MET A 180     -17.460  12.717  -0.247  1.00 10.00      A   
ATOM    976  CE  MET A 180     -18.351  13.837   0.830  1.00 10.00      A   
ATOM    977  C   MET A 180     -17.162  13.473  -4.290  1.00 10.00      A   
ATOM    978  O   MET A 180     -18.368  13.667  -4.140  1.00 10.00      A   
ATOM    979  N   ILE A 181     -16.440  14.100  -5.210  1.00 10.00      A   
ATOM    980  HN  ILE A 181     -15.480  13.900  -5.282  1.00 10.00      A   
ATOM    981  CA  ILE A 181     -17.033  15.078  -6.114  1.00 10.00      A   
ATOM    982  CB  ILE A 181     -15.956  15.782  -6.971  1.00 10.00      A   
ATOM    983  CG1 ILE A 181     -14.950  16.503  -6.069  1.00 10.00      A   
ATOM    984  CG2 ILE A 181     -16.592  16.765  -7.947  1.00 10.00      A   
ATOM    985  CD1 ILE A 181     -13.722  17.003  -6.800  1.00 10.00      A   
ATOM    986  C   ILE A 181     -18.058  14.407  -7.027  1.00 10.00      A   
ATOM    987  O   ILE A 181     -19.159  14.924  -7.229  1.00 10.00      A   
ATOM    988  N   VAL A 182     -17.698  13.237  -7.549  1.00 10.00      A   
ATOM    989  HN  VAL A 182     -16.819  12.864  -7.323  1.00 10.00      A   
ATOM    990  CA  VAL A 182     -18.577  12.490  -8.441  1.00 10.00      A   
ATOM    991  CB  VAL A 182     -17.892  11.220  -8.998  1.00 10.00      A   
ATOM    992  CG1 VAL A 182     -18.858  10.409  -9.854  1.00 10.00      A   
ATOM    993  CG2 VAL A 182     -16.655  11.588  -9.801  1.00 10.00      A   
ATOM    994  C   VAL A 182     -19.885  12.113  -7.747  1.00 10.00      A   
ATOM    995  O   VAL A 182     -20.967  12.430  -8.241  1.00 10.00      A   
ATOM    996  N   LEU A 183     -19.783  11.462  -6.588  1.00 10.00      A   
ATOM    997  HN  LEU A 183     -18.890  11.266  -6.226  1.00 10.00      A   
ATOM    998  CA  LEU A 183     -20.969  11.037  -5.843  1.00 10.00      A   
ATOM    999  CB  LEU A 183     -20.608  10.142  -4.647  1.00 10.00      A   
ATOM   1000  CG  LEU A 183     -19.792  10.771  -3.513  1.00 10.00      A   
ATOM   1001  CD1 LEU A 183     -20.701  11.254  -2.391  1.00 10.00      A   
ATOM   1002  CD2 LEU A 183     -18.777   9.775  -2.980  1.00 10.00      A   
ATOM   1003  C   LEU A 183     -21.828  12.223  -5.415  1.00 10.00      A   
ATOM   1004  O   LEU A 183     -23.056  12.116  -5.326  1.00 10.00      A   
ATOM   1005  N   GLY A 184     -21.176  13.351  -5.159  1.00 10.00      A   
ATOM   1006  HN  GLY A 184     -20.199  13.367  -5.239  1.00 10.00      A   
ATOM   1007  CA  GLY A 184     -21.885  14.546  -4.757  1.00 10.00      A   
ATOM   1008  C   GLY A 184     -22.750  15.086  -5.876  1.00 10.00      A   
ATOM   1009  O   GLY A 184     -23.898  15.472  -5.651  1.00 10.00      A   
ATOM   1010  N   LEU A 185     -22.203  15.095  -7.087  1.00 10.00      A   
ATOM   1011  HN  LEU A 185     -21.283  14.769  -7.197  1.00 10.00      A   
ATOM   1012  CA  LEU A 185     -22.928  15.582  -8.254  1.00 10.00      A   
ATOM   1013  CB  LEU A 185     -22.006  15.646  -9.474  1.00 10.00      A   
ATOM   1014  CG  LEU A 185     -20.867  16.665  -9.411  1.00 10.00      A   
ATOM   1015  CD1 LEU A 185     -19.942  16.504 -10.606  1.00 10.00      A   
ATOM   1016  CD2 LEU A 185     -21.418  18.082  -9.349  1.00 10.00      A   
ATOM   1017  C   LEU A 185     -24.129  14.694  -8.556  1.00 10.00      A   
ATOM   1018  O   LEU A 185     -25.204  15.183  -8.911  1.00 10.00      A   
ATOM   1019  N   ILE A 186     -23.937  13.388  -8.403  1.00 10.00      A   
ATOM   1020  HN  ILE A 186     -23.053  13.066  -8.121  1.00 10.00      A   
ATOM   1021  CA  ILE A 186     -24.999  12.416  -8.652  1.00 10.00      A   
ATOM   1022  CB  ILE A 186     -24.507  10.968  -8.424  1.00 10.00      A   
ATOM   1023  CG1 ILE A 186     -23.287  10.665  -9.297  1.00 10.00      A   
ATOM   1024  CG2 ILE A 186     -25.620   9.966  -8.706  1.00 10.00      A   
ATOM   1025  CD1 ILE A 186     -22.565   9.389  -8.916  1.00 10.00      A   
ATOM   1026  C   ILE A 186     -26.194  12.680  -7.740  1.00 10.00      A   
ATOM   1027  O   ILE A 186     -27.327  12.821  -8.205  1.00 10.00      A   
ATOM   1028  N   PHE A 187     -25.928  12.771  -6.443  1.00 10.00      A   
ATOM   1029  HN  PHE A 187     -24.998  12.683  -6.138  1.00 10.00      A   
ATOM   1030  CA  PHE A 187     -26.978  13.000  -5.460  1.00 10.00      A   
ATOM   1031  CB  PHE A 187     -26.451  12.790  -4.040  1.00 10.00      A   
ATOM   1032  CG  PHE A 187     -27.528  12.538  -3.023  1.00 10.00      A   
ATOM   1033  CD1 PHE A 187     -28.432  11.500  -3.194  1.00 10.00      A   
ATOM   1034  CD2 PHE A 187     -27.634  13.332  -1.894  1.00 10.00      A   
ATOM   1035  CE1 PHE A 187     -29.420  11.259  -2.260  1.00 10.00      A   
ATOM   1036  CE2 PHE A 187     -28.621  13.097  -0.955  1.00 10.00      A   
ATOM   1037  CZ  PHE A 187     -29.514  12.059  -1.137  1.00 10.00      A   
ATOM   1038  C   PHE A 187     -27.605  14.384  -5.601  1.00 10.00      A   
ATOM   1039  O   PHE A 187     -28.802  14.555  -5.357  1.00 10.00      A   
ATOM   1040  N   MET A 188     -26.800  15.362  -6.010  1.00 10.00      A   
ATOM   1041  HN  MET A 188     -25.857  15.157  -6.196  1.00 10.00      A   
ATOM   1042  CA  MET A 188     -27.276  16.732  -6.186  1.00 10.00      A   
ATOM   1043  CB  MET A 188     -26.127  17.657  -6.607  1.00 10.00      A   
ATOM   1044  CG  MET A 188     -26.548  19.099  -6.857  1.00 10.00      A   
ATOM   1045  SD  MET A 188     -25.166  20.174  -7.291  1.00 10.00      A   
ATOM   1046  CE  MET A 188     -24.242  20.179  -5.755  1.00 10.00      A   
ATOM   1047  C   MET A 188     -28.414  16.807  -7.201  1.00 10.00      A   
ATOM   1048  O   MET A 188     -29.370  17.558  -7.017  1.00 10.00      A   
ATOM   1049  N   LYS A 189     -28.319  16.012  -8.259  1.00 10.00      A   
ATOM   1050  HN  LYS A 189     -27.538  15.424  -8.353  1.00 10.00      A   
ATOM   1051  CA  LYS A 189     -29.350  16.003  -9.294  1.00 10.00      A   
ATOM   1052  CB  LYS A 189     -28.759  15.642 -10.656  1.00 10.00      A   
ATOM   1053  CG  LYS A 189     -27.907  16.735 -11.280  1.00 10.00      A   
ATOM   1054  CD  LYS A 189     -27.661  16.458 -12.754  1.00 10.00      A   
ATOM   1055  CE  LYS A 189     -26.944  17.616 -13.426  1.00 10.00      A   
ATOM   1056  NZ  LYS A 189     -26.914  17.469 -14.904  1.00 10.00      A   
ATOM   1057  HZ1 LYS A 189     -26.463  18.298 -15.337  1.00 10.00      A   
ATOM   1058  HZ2 LYS A 189     -27.879  17.379 -15.276  1.00 10.00      A   
ATOM   1059  HZ3 LYS A 189     -26.371  16.613 -15.173  1.00 10.00      A   
ATOM   1060  C   LYS A 189     -30.502  15.063  -8.947  1.00 10.00      A   
ATOM   1061  O   LYS A 189     -31.420  14.870  -9.745  1.00 10.00      A   
ATOM   1062  N   GLY A 190     -30.457  14.492  -7.751  1.00 10.00      A   
ATOM   1063  HN  GLY A 190     -29.714  14.703  -7.148  1.00 10.00      A   
ATOM   1064  CA  GLY A 190     -31.501  13.582  -7.324  1.00 10.00      A   
ATOM   1065  C   GLY A 190     -31.101  12.127  -7.468  1.00 10.00      A   
ATOM   1066  O   GLY A 190     -31.938  11.280  -7.771  1.00 10.00      A   
ATOM   1067  N   ASN A 191     -29.817  11.847  -7.256  1.00 10.00      A   
ATOM   1068  HN  ASN A 191     -29.207  12.581  -7.040  1.00 10.00      A   
ATOM   1069  CA  ASN A 191     -29.275  10.486  -7.351  1.00 10.00      A   
ATOM   1070  CB  ASN A 191     -29.999   9.512  -6.412  1.00 10.00      A   
ATOM   1071  CG  ASN A 191     -29.089   8.415  -5.888  1.00 10.00      A   
ATOM   1072  OD1 ASN A 191     -28.434   8.576  -4.860  1.00 10.00      A   
ATOM   1073  ND2 ASN A 191     -29.042   7.292  -6.588  1.00 10.00      A   
ATOM   1074 HD21 ASN A 191     -29.588   7.228  -7.403  1.00 10.00      A   
ATOM   1075 HD22 ASN A 191     -28.463   6.570  -6.267  1.00 10.00      A   
ATOM   1076  C   ASN A 191     -29.282   9.980  -8.793  1.00 10.00      A   
ATOM   1077  O   ASN A 191     -29.400   8.784  -9.051  1.00 10.00      A   
ATOM   1078  N   THR A 192     -29.145  10.910  -9.727  1.00 10.00      A   
ATOM   1079  HN  THR A 192     -29.055  11.847  -9.454  1.00 10.00      A   
ATOM   1080  CA  THR A 192     -29.119  10.589 -11.144  1.00 10.00      A   
ATOM   1081  CB  THR A 192     -30.523  10.712 -11.778  1.00 10.00      A   
ATOM   1082  OG1 THR A 192     -31.476   9.984 -10.989  1.00 10.00      A   
ATOM   1083  HG1 THR A 192     -31.096   9.133 -10.735  1.00 10.00      A   
ATOM   1084  CG2 THR A 192     -30.523  10.153 -13.195  1.00 10.00      A   
ATOM   1085  C   THR A 192     -28.154  11.535 -11.856  1.00 10.00      A   
ATOM   1086  O   THR A 192     -28.237  12.751 -11.689  1.00 10.00      A   
ATOM   1087  N   LEU A 193     -27.231  10.981 -12.628  1.00 10.00      A   
ATOM   1088  HN  LEU A 193     -27.212  10.005 -12.733  1.00 10.00      A   
ATOM   1089  CA  LEU A 193     -26.253  11.788 -13.340  1.00 10.00      A   
ATOM   1090  CB  LEU A 193     -25.020  12.010 -12.453  1.00 10.00      A   
ATOM   1091  CG  LEU A 193     -23.953  12.971 -12.983  1.00 10.00      A   
ATOM   1092  CD1 LEU A 193     -24.419  14.412 -12.861  1.00 10.00      A   
ATOM   1093  CD2 LEU A 193     -22.638  12.765 -12.253  1.00 10.00      A   
ATOM   1094  C   LEU A 193     -25.841  11.102 -14.632  1.00 10.00      A   
ATOM   1095  O   LEU A 193     -25.932   9.881 -14.747  1.00 10.00      A   
ATOM   1096  N   LYS A 194     -25.403  11.889 -15.606  1.00 10.00      A   
ATOM   1097  HN  LYS A 194     -25.366  12.860 -15.462  1.00 10.00      A   
ATOM   1098  CA  LYS A 194     -24.962  11.349 -16.879  1.00 10.00      A   
ATOM   1099  CB  LYS A 194     -25.666  12.046 -18.042  1.00 10.00      A   
ATOM   1100  CG  LYS A 194     -27.166  11.829 -18.078  1.00 10.00      A   
ATOM   1101  CD  LYS A 194     -27.805  12.638 -19.191  1.00 10.00      A   
ATOM   1102  CE  LYS A 194     -29.317  12.536 -19.143  1.00 10.00      A   
ATOM   1103  NZ  LYS A 194     -29.969  13.454 -20.113  1.00 10.00      A   
ATOM   1104  HZ1 LYS A 194     -29.788  13.134 -21.085  1.00 10.00      A   
ATOM   1105  HZ2 LYS A 194     -29.594  14.416 -20.002  1.00 10.00      A   
ATOM   1106  HZ3 LYS A 194     -30.996  13.472 -19.950  1.00 10.00      A   
ATOM   1107  C   LYS A 194     -23.456  11.503 -17.012  1.00 10.00      A   
ATOM   1108  O   LYS A 194     -22.893  12.536 -16.638  1.00 10.00      A   
ATOM   1109  N   GLU A 195     -22.810  10.483 -17.547  1.00 10.00      A   
ATOM   1110  HN  GLU A 195     -23.319   9.697 -17.843  1.00 10.00      A   
ATOM   1111  CA  GLU A 195     -21.367  10.497 -17.714  1.00 10.00      A   
ATOM   1112  CB  GLU A 195     -20.854   9.099 -18.066  1.00 10.00      A   
ATOM   1113  CG  GLU A 195     -19.366   8.908 -17.827  1.00 10.00      A   
ATOM   1114  CD  GLU A 195     -18.579   8.780 -19.114  1.00 10.00      A   
ATOM   1115  OE1 GLU A 195     -19.149   9.024 -20.197  1.00 10.00      A   
ATOM   1116  OE2 GLU A 195     -17.385   8.423 -19.054  1.00 10.00      A   
ATOM   1117  C   GLU A 195     -20.934  11.517 -18.763  1.00 10.00      A   
ATOM   1118  O   GLU A 195     -19.905  12.168 -18.611  1.00 10.00      A   
ATOM   1119  N   THR A 196     -21.745  11.679 -19.803  1.00 10.00      A   
ATOM   1120  HN  THR A 196     -22.568  11.148 -19.855  1.00 10.00      A   
ATOM   1121  CA  THR A 196     -21.445  12.611 -20.883  1.00 10.00      A   
ATOM   1122  CB  THR A 196     -22.565  12.595 -21.935  1.00 10.00      A   
ATOM   1123  OG1 THR A 196     -23.551  11.618 -21.556  1.00 10.00      A   
ATOM   1124  HG1 THR A 196     -24.401  11.849 -21.952  1.00 10.00      A   
ATOM   1125  CG2 THR A 196     -21.999  12.233 -23.299  1.00 10.00      A   
ATOM   1126  C   THR A 196     -21.246  14.043 -20.379  1.00 10.00      A   
ATOM   1127  O   THR A 196     -20.362  14.761 -20.852  1.00 10.00      A   
ATOM   1128  N   GLU A 197     -22.057  14.452 -19.413  1.00 10.00      A   
ATOM   1129  HN  GLU A 197     -22.729  13.834 -19.058  1.00 10.00      A   
ATOM   1130  CA  GLU A 197     -21.962  15.798 -18.862  1.00 10.00      A   
ATOM   1131  CB  GLU A 197     -23.322  16.295 -18.347  1.00 10.00      A   
ATOM   1132  CG  GLU A 197     -24.262  15.200 -17.863  1.00 10.00      A   
ATOM   1133  CD  GLU A 197     -25.471  15.738 -17.118  1.00 10.00      A   
ATOM   1134  OE1 GLU A 197     -26.288  16.463 -17.732  1.00 10.00      A   
ATOM   1135  OE2 GLU A 197     -25.614  15.435 -15.917  1.00 10.00      A   
ATOM   1136  C   GLU A 197     -20.904  15.882 -17.766  1.00 10.00      A   
ATOM   1137  O   GLU A 197     -20.164  16.861 -17.678  1.00 10.00      A   
ATOM   1138  N   ALA A 198     -20.828  14.840 -16.948  1.00 10.00      A   
ATOM   1139  HN  ALA A 198     -21.439  14.081 -17.082  1.00 10.00      A   
ATOM   1140  CA  ALA A 198     -19.870  14.793 -15.849  1.00 10.00      A   
ATOM   1141  CB  ALA A 198     -20.185  13.639 -14.913  1.00 10.00      A   
ATOM   1142  C   ALA A 198     -18.429  14.707 -16.344  1.00 10.00      A   
ATOM   1143  O   ALA A 198     -17.540  15.347 -15.785  1.00 10.00      A   
ATOM   1144  N   TRP A 199     -18.210  13.926 -17.396  1.00 10.00      A   
ATOM   1145  HN  TRP A 199     -18.968  13.446 -17.801  1.00 10.00      A   
ATOM   1146  CA  TRP A 199     -16.879  13.743 -17.966  1.00 10.00      A   
ATOM   1147  CB  TRP A 199     -16.959  12.839 -19.201  1.00 10.00      A   
ATOM   1148  CG  TRP A 199     -15.633  12.341 -19.683  1.00 10.00      A   
ATOM   1149  CD1 TRP A 199     -14.916  11.297 -19.173  1.00 10.00      A   
ATOM   1150  CD2 TRP A 199     -14.865  12.858 -20.777  1.00 10.00      A   
ATOM   1151  NE1 TRP A 199     -13.747  11.140 -19.872  1.00 10.00      A   
ATOM   1152  HE1 TRP A 199     -13.066  10.460 -19.692  1.00 10.00      A   
ATOM   1153  CE2 TRP A 199     -13.690  12.087 -20.863  1.00 10.00      A   
ATOM   1154  CE3 TRP A 199     -15.053  13.903 -21.688  1.00 10.00      A   
ATOM   1155  CZ2 TRP A 199     -12.711  12.323 -21.825  1.00 10.00      A   
ATOM   1156  CZ3 TRP A 199     -14.081  14.136 -22.642  1.00 10.00      A   
ATOM   1157  CH2 TRP A 199     -12.923  13.351 -22.702  1.00 10.00      A   
ATOM   1158  C   TRP A 199     -16.240  15.079 -18.336  1.00 10.00      A   
ATOM   1159  O   TRP A 199     -15.107  15.366 -17.949  1.00 10.00      A   
ATOM   1160  N   ASP A 200     -16.984  15.897 -19.068  1.00 10.00      A   
ATOM   1161  HN  ASP A 200     -17.888  15.615 -19.321  1.00 10.00      A   
ATOM   1162  CA  ASP A 200     -16.498  17.201 -19.503  1.00 10.00      A   
ATOM   1163  CB  ASP A 200     -17.519  17.872 -20.424  1.00 10.00      A   
ATOM   1164  CG  ASP A 200     -16.936  19.052 -21.170  1.00 10.00      A   
ATOM   1165  OD1 ASP A 200     -16.937  20.176 -20.623  1.00 10.00      A   
ATOM   1166  OD2 ASP A 200     -16.459  18.860 -22.310  1.00 10.00      A   
ATOM   1167  C   ASP A 200     -16.196  18.105 -18.314  1.00 10.00      A   
ATOM   1168  O   ASP A 200     -15.202  18.833 -18.310  1.00 10.00      A   
ATOM   1169  N   PHE A 201     -17.054  18.034 -17.302  1.00 10.00      A   
ATOM   1170  HN  PHE A 201     -17.812  17.416 -17.368  1.00 10.00      A   
ATOM   1171  CA  PHE A 201     -16.905  18.842 -16.098  1.00 10.00      A   
ATOM   1172  CB  PHE A 201     -18.144  18.701 -15.204  1.00 10.00      A   
ATOM   1173  CG  PHE A 201     -18.137  19.592 -13.992  1.00 10.00      A   
ATOM   1174  CD1 PHE A 201     -17.733  19.105 -12.759  1.00 10.00      A   
ATOM   1175  CD2 PHE A 201     -18.536  20.915 -14.087  1.00 10.00      A   
ATOM   1176  CE1 PHE A 201     -17.728  19.921 -11.643  1.00 10.00      A   
ATOM   1177  CE2 PHE A 201     -18.532  21.737 -12.975  1.00 10.00      A   
ATOM   1178  CZ  PHE A 201     -18.127  21.239 -11.752  1.00 10.00      A   
ATOM   1179  C   PHE A 201     -15.646  18.453 -15.326  1.00 10.00      A   
ATOM   1180  O   PHE A 201     -14.835  19.309 -14.971  1.00 10.00      A   
ATOM   1181  N   LEU A 202     -15.480  17.160 -15.082  1.00 10.00      A   
ATOM   1182  HN  LEU A 202     -16.157  16.519 -15.402  1.00 10.00      A   
ATOM   1183  CA  LEU A 202     -14.324  16.666 -14.344  1.00 10.00      A   
ATOM   1184  CB  LEU A 202     -14.486  15.188 -13.973  1.00 10.00      A   
ATOM   1185  CG  LEU A 202     -15.161  14.893 -12.627  1.00 10.00      A   
ATOM   1186  CD1 LEU A 202     -14.548  15.732 -11.517  1.00 10.00      A   
ATOM   1187  CD2 LEU A 202     -16.664  15.111 -12.704  1.00 10.00      A   
ATOM   1188  C   LEU A 202     -13.026  16.891 -15.113  1.00 10.00      A   
ATOM   1189  O   LEU A 202     -11.973  17.109 -14.514  1.00 10.00      A   
ATOM   1190  N   ARG A 203     -13.107  16.861 -16.439  1.00 10.00      A   
ATOM   1191  HN  ARG A 203     -13.978  16.693 -16.864  1.00 10.00      A   
ATOM   1192  CA  ARG A 203     -11.933  17.061 -17.281  1.00 10.00      A   
ATOM   1193  CB  ARG A 203     -12.239  16.746 -18.747  1.00 10.00      A   
ATOM   1194  CG  ARG A 203     -12.026  15.289 -19.131  1.00 10.00      A   
ATOM   1195  CD  ARG A 203     -10.616  14.826 -18.795  1.00 10.00      A   
ATOM   1196  NE  ARG A 203      -9.600  15.717 -19.354  1.00 10.00      A   
ATOM   1197  HE  ARG A 203      -9.881  16.315 -20.086  1.00 10.00      A   
ATOM   1198  CZ  ARG A 203      -8.339  15.777 -18.931  1.00 10.00      A   
ATOM   1199  NH1 ARG A 203      -7.918  14.980 -17.955  1.00 10.00      A   
ATOM   1200 HH11 ARG A 203      -6.926  15.031 -17.627  1.00 10.00      A   
ATOM   1201 HH12 ARG A 203      -8.570  14.306 -17.512  1.00 10.00      A   
ATOM   1202  NH2 ARG A 203      -7.499  16.639 -19.482  1.00 10.00      A   
ATOM   1203 HH21 ARG A 203      -6.509  16.687 -19.157  1.00 10.00      A   
ATOM   1204 HH22 ARG A 203      -7.827  17.285 -20.235  1.00 10.00      A   
ATOM   1205  C   ARG A 203     -11.368  18.470 -17.144  1.00 10.00      A   
ATOM   1206  O   ARG A 203     -10.163  18.679 -17.281  1.00 10.00      A   
ATOM   1207  N   ARG A 204     -12.237  19.434 -16.867  1.00 10.00      A   
ATOM   1208  HN  ARG A 204     -13.186  19.207 -16.759  1.00 10.00      A   
ATOM   1209  CA  ARG A 204     -11.809  20.819 -16.715  1.00 10.00      A   
ATOM   1210  CB  ARG A 204     -12.927  21.789 -17.122  1.00 10.00      A   
ATOM   1211  CG  ARG A 204     -13.922  22.114 -16.018  1.00 10.00      A   
ATOM   1212  CD  ARG A 204     -14.939  23.147 -16.468  1.00 10.00      A   
ATOM   1213  NE  ARG A 204     -15.594  23.802 -15.334  1.00 10.00      A   
ATOM   1214  HE  ARG A 204     -15.030  24.024 -14.555  1.00 10.00      A   
ATOM   1215  CZ  ARG A 204     -16.882  24.137 -15.308  1.00 10.00      A   
ATOM   1216  NH1 ARG A 204     -17.675  23.840 -16.332  1.00 10.00      A   
ATOM   1217 HH11 ARG A 204     -17.287  23.338 -17.166  1.00 10.00      A   
ATOM   1218 HH12 ARG A 204     -18.683  24.105 -16.312  1.00 10.00      A   
ATOM   1219  NH2 ARG A 204     -17.376  24.768 -14.252  1.00 10.00      A   
ATOM   1220 HH21 ARG A 204     -16.757  24.994 -13.439  1.00 10.00      A   
ATOM   1221 HH22 ARG A 204     -18.382  25.040 -14.228  1.00 10.00      A   
ATOM   1222  C   ARG A 204     -11.358  21.096 -15.287  1.00 10.00      A   
ATOM   1223  O   ARG A 204     -10.746  22.127 -15.001  1.00 10.00      A   
ATOM   1224  N   LEU A 205     -11.661  20.169 -14.393  1.00 10.00      A   
ATOM   1225  HN  LEU A 205     -12.128  19.355 -14.684  1.00 10.00      A   
ATOM   1226  CA  LEU A 205     -11.298  20.314 -12.993  1.00 10.00      A   
ATOM   1227  CB  LEU A 205     -12.464  19.907 -12.092  1.00 10.00      A   
ATOM   1228  CG  LEU A 205     -12.280  20.163 -10.594  1.00 10.00      A   
ATOM   1229  CD1 LEU A 205     -12.114  21.650 -10.319  1.00 10.00      A   
ATOM   1230  CD2 LEU A 205     -13.455  19.604  -9.810  1.00 10.00      A   
ATOM   1231  C   LEU A 205     -10.056  19.495 -12.667  1.00 10.00      A   
ATOM   1232  O   LEU A 205      -9.187  19.302 -13.520  1.00 10.00      A   
ATOM   1233  N   VAL A 207      -1.785  12.189 -15.374  1.00 10.00      A   
ATOM   1234  HN  VAL A 207      -1.240  12.360 -16.174  1.00 10.00      A   
ATOM   1235  CA  VAL A 207      -1.146  12.207 -14.066  1.00 10.00      A   
ATOM   1236  CB  VAL A 207      -0.285  13.476 -13.881  1.00 10.00      A   
ATOM   1237  CG1 VAL A 207       0.436  13.461 -12.539  1.00 10.00      A   
ATOM   1238  CG2 VAL A 207       0.713  13.608 -15.019  1.00 10.00      A   
ATOM   1239  C   VAL A 207      -2.196  12.133 -12.964  1.00 10.00      A   
ATOM   1240  O   VAL A 207      -1.990  11.489 -11.927  1.00 10.00      A   
ATOM   1241  N   TYR A 208      -3.328  12.785 -13.208  1.00 10.00      A   
ATOM   1242  HN  TYR A 208      -3.415  13.269 -14.058  1.00 10.00      A   
ATOM   1243  CA  TYR A 208      -4.441  12.816 -12.261  1.00 10.00      A   
ATOM   1244  CB  TYR A 208      -5.130  11.451 -12.155  1.00 10.00      A   
ATOM   1245  CG  TYR A 208      -5.760  10.980 -13.446  1.00 10.00      A   
ATOM   1246  CD1 TYR A 208      -7.034  11.394 -13.812  1.00 10.00      A   
ATOM   1247  CD2 TYR A 208      -5.080  10.123 -14.300  1.00 10.00      A   
ATOM   1248  CE1 TYR A 208      -7.612  10.968 -14.990  1.00 10.00      A   
ATOM   1249  CE2 TYR A 208      -5.649   9.692 -15.482  1.00 10.00      A   
ATOM   1250  CZ  TYR A 208      -6.915  10.118 -15.822  1.00 10.00      A   
ATOM   1251  OH  TYR A 208      -7.486   9.693 -16.998  1.00 10.00      A   
ATOM   1252  HH  TYR A 208      -7.674  10.454 -17.550  1.00 10.00      A   
ATOM   1253  C   TYR A 208      -4.007  13.306 -10.882  1.00 10.00      A   
ATOM   1254  O   TYR A 208      -3.428  14.392 -10.749  1.00 10.00      A   
ATOM   1255  N   PRO A 219      -7.225   4.467 -21.209  1.00 10.00      A   
ATOM   1256  CA  PRO A 219      -6.800   4.013 -19.880  1.00 10.00      A   
ATOM   1257  CB  PRO A 219      -5.736   5.037 -19.477  1.00 10.00      A   
ATOM   1258  CG  PRO A 219      -5.204   5.545 -20.770  1.00 10.00      A   
ATOM   1259  CD  PRO A 219      -6.369   5.552 -21.719  1.00 10.00      A   
ATOM   1260  C   PRO A 219      -7.959   4.044 -18.890  1.00 10.00      A   
ATOM   1261  O   PRO A 219      -7.790   3.770 -17.697  1.00 10.00      A   
ATOM   1262  N   LYS A 220      -9.138   4.388 -19.395  1.00 10.00      A   
ATOM   1263  HN  LYS A 220      -9.199   4.604 -20.352  1.00 10.00      A   
ATOM   1264  CA  LYS A 220     -10.335   4.454 -18.567  1.00 10.00      A   
ATOM   1265  CB  LYS A 220     -10.649   5.897 -18.143  1.00 10.00      A   
ATOM   1266  CG  LYS A 220     -10.262   6.215 -16.705  1.00 10.00      A   
ATOM   1267  CD  LYS A 220      -8.795   6.601 -16.589  1.00 10.00      A   
ATOM   1268  CE  LYS A 220      -8.235   6.272 -15.213  1.00 10.00      A   
ATOM   1269  NZ  LYS A 220      -8.044   4.808 -15.024  1.00 10.00      A   
ATOM   1270  HZ1 LYS A 220      -7.266   4.632 -14.359  1.00 10.00      A   
ATOM   1271  HZ2 LYS A 220      -7.820   4.353 -15.936  1.00 10.00      A   
ATOM   1272  HZ3 LYS A 220      -8.911   4.383 -14.641  1.00 10.00      A   
ATOM   1273  C   LYS A 220     -11.540   3.825 -19.262  1.00 10.00      A   
ATOM   1274  O   LYS A 220     -12.175   2.924 -18.714  1.00 10.00      A   
ATOM   1275  N   LYS A 221     -11.837   4.286 -20.476  1.00 10.00      A   
ATOM   1276  HN  LYS A 221     -11.276   4.985 -20.872  1.00 10.00      A   
ATOM   1277  CA  LYS A 221     -12.975   3.776 -21.241  1.00 10.00      A   
ATOM   1278  CB  LYS A 221     -13.164   4.575 -22.532  1.00 10.00      A   
ATOM   1279  CG  LYS A 221     -13.674   5.990 -22.320  1.00 10.00      A   
ATOM   1280  CD  LYS A 221     -15.136   5.990 -21.911  1.00 10.00      A   
ATOM   1281  CE  LYS A 221     -15.641   7.399 -21.649  1.00 10.00      A   
ATOM   1282  NZ  LYS A 221     -17.113   7.426 -21.461  1.00 10.00      A   
ATOM   1283  HZ1 LYS A 221     -17.480   6.458 -21.344  1.00 10.00      A   
ATOM   1284  HZ2 LYS A 221     -17.576   7.866 -22.281  1.00 10.00      A   
ATOM   1285  HZ3 LYS A 221     -17.353   7.978 -20.604  1.00 10.00      A   
ATOM   1286  C   LYS A 221     -12.813   2.294 -21.553  1.00 10.00      A   
ATOM   1287  O   LYS A 221     -13.772   1.524 -21.480  1.00 10.00      A   
ATOM   1288  N   LEU A 222     -11.592   1.895 -21.889  1.00 10.00      A   
ATOM   1289  HN  LEU A 222     -10.870   2.556 -21.934  1.00 10.00      A   
ATOM   1290  CA  LEU A 222     -11.306   0.498 -22.201  1.00 10.00      A   
ATOM   1291  CB  LEU A 222      -9.870   0.335 -22.703  1.00 10.00      A   
ATOM   1292  CG  LEU A 222      -9.537   0.998 -24.042  1.00 10.00      A   
ATOM   1293  CD1 LEU A 222      -8.064   0.815 -24.369  1.00 10.00      A   
ATOM   1294  CD2 LEU A 222     -10.406   0.430 -25.154  1.00 10.00      A   
ATOM   1295  C   LEU A 222     -11.531  -0.379 -20.974  1.00 10.00      A   
ATOM   1296  O   LEU A 222     -12.037  -1.496 -21.076  1.00 10.00      A   
ATOM   1297  N   ILE A 223     -11.175   0.150 -19.809  1.00 10.00      A   
ATOM   1298  HN  ILE A 223     -10.800   1.055 -19.791  1.00 10.00      A   
ATOM   1299  CA  ILE A 223     -11.330  -0.577 -18.557  1.00 10.00      A   
ATOM   1300  CB  ILE A 223     -10.629   0.155 -17.390  1.00 10.00      A   
ATOM   1301  CG1 ILE A 223      -9.212   0.579 -17.793  1.00 10.00      A   
ATOM   1302  CG2 ILE A 223     -10.590  -0.720 -16.143  1.00 10.00      A   
ATOM   1303  CD1 ILE A 223      -8.289  -0.573 -18.131  1.00 10.00      A   
ATOM   1304  C   ILE A 223     -12.809  -0.770 -18.225  1.00 10.00      A   
ATOM   1305  O   ILE A 223     -13.192  -1.749 -17.587  1.00 10.00      A   
ATOM   1306  N   THR A 224     -13.642   0.158 -18.685  1.00 10.00      A   
ATOM   1307  HN  THR A 224     -13.284   0.902 -19.215  1.00 10.00      A   
ATOM   1308  CA  THR A 224     -15.077   0.084 -18.437  1.00 10.00      A   
ATOM   1309  CB  THR A 224     -15.805   1.342 -18.955  1.00 10.00      A   
ATOM   1310  OG1 THR A 224     -15.008   2.502 -18.680  1.00 10.00      A   
ATOM   1311  HG1 THR A 224     -14.197   2.239 -18.232  1.00 10.00      A   
ATOM   1312  CG2 THR A 224     -17.159   1.500 -18.276  1.00 10.00      A   
ATOM   1313  C   THR A 224     -15.671  -1.156 -19.106  1.00 10.00      A   
ATOM   1314  O   THR A 224     -16.550  -1.814 -18.548  1.00 10.00      A   
ATOM   1315  N   GLU A 225     -15.158  -1.481 -20.290  1.00 10.00      A   
ATOM   1316  HN  GLU A 225     -14.436  -0.932 -20.665  1.00 10.00      A   
ATOM   1317  CA  GLU A 225     -15.632  -2.635 -21.044  1.00 10.00      A   
ATOM   1318  CB  GLU A 225     -15.085  -2.613 -22.468  1.00 10.00      A   
ATOM   1319  CG  GLU A 225     -15.943  -1.834 -23.445  1.00 10.00      A   
ATOM   1320  CD  GLU A 225     -15.722  -2.283 -24.871  1.00 10.00      A   
ATOM   1321  OE1 GLU A 225     -15.555  -1.418 -25.751  1.00 10.00      A   
ATOM   1322  OE2 GLU A 225     -15.708  -3.512 -25.115  1.00 10.00      A   
ATOM   1323  C   GLU A 225     -15.270  -3.946 -20.358  1.00 10.00      A   
ATOM   1324  O   GLU A 225     -15.978  -4.941 -20.490  1.00 10.00      A   
ATOM   1325  N   ASP A 226     -14.166  -3.941 -19.626  1.00 10.00      A   
ATOM   1326  HN  ASP A 226     -13.637  -3.119 -19.562  1.00 10.00      A   
ATOM   1327  CA  ASP A 226     -13.727  -5.132 -18.909  1.00 10.00      A   
ATOM   1328  CB  ASP A 226     -12.221  -5.079 -18.632  1.00 10.00      A   
ATOM   1329  CG  ASP A 226     -11.766  -6.109 -17.613  1.00 10.00      A   
ATOM   1330  OD1 ASP A 226     -11.076  -5.725 -16.647  1.00 10.00      A   
ATOM   1331  OD2 ASP A 226     -12.088  -7.304 -17.774  1.00 10.00      A   
ATOM   1332  C   ASP A 226     -14.503  -5.261 -17.606  1.00 10.00      A   
ATOM   1333  O   ASP A 226     -14.987  -6.336 -17.259  1.00 10.00      A   
ATOM   1334  N   PHE A 227     -14.641  -4.141 -16.906  1.00 10.00      A   
ATOM   1335  HN  PHE A 227     -14.239  -3.312 -17.252  1.00 10.00      A   
ATOM   1336  CA  PHE A 227     -15.359  -4.103 -15.639  1.00 10.00      A   
ATOM   1337  CB  PHE A 227     -15.321  -2.693 -15.048  1.00 10.00      A   
ATOM   1338  CG  PHE A 227     -14.274  -2.498 -13.989  1.00 10.00      A   
ATOM   1339  CD1 PHE A 227     -13.522  -1.337 -13.949  1.00 10.00      A   
ATOM   1340  CD2 PHE A 227     -14.045  -3.474 -13.032  1.00 10.00      A   
ATOM   1341  CE1 PHE A 227     -12.561  -1.150 -12.976  1.00 10.00      A   
ATOM   1342  CE2 PHE A 227     -13.085  -3.295 -12.056  1.00 10.00      A   
ATOM   1343  CZ  PHE A 227     -12.341  -2.131 -12.027  1.00 10.00      A   
ATOM   1344  C   PHE A 227     -16.806  -4.558 -15.797  1.00 10.00      A   
ATOM   1345  O   PHE A 227     -17.339  -5.268 -14.941  1.00 10.00      A   
ATOM   1346  N   VAL A 228     -17.429  -4.166 -16.907  1.00 10.00      A   
ATOM   1347  HN  VAL A 228     -16.939  -3.618 -17.561  1.00 10.00      A   
ATOM   1348  CA  VAL A 228     -18.821  -4.521 -17.181  1.00 10.00      A   
ATOM   1349  CB  VAL A 228     -19.412  -3.685 -18.347  1.00 10.00      A   
ATOM   1350  CG1 VAL A 228     -19.004  -4.238 -19.706  1.00 10.00      A   
ATOM   1351  CG2 VAL A 228     -20.926  -3.572 -18.233  1.00 10.00      A   
ATOM   1352  C   VAL A 228     -18.984  -6.019 -17.453  1.00 10.00      A   
ATOM   1353  O   VAL A 228     -20.099  -6.535 -17.519  1.00 10.00      A   
ATOM   1354  N   ARG A 229     -17.864  -6.715 -17.594  1.00 10.00      A   
ATOM   1355  HN  ARG A 229     -16.998  -6.253 -17.527  1.00 10.00      A   
ATOM   1356  CA  ARG A 229     -17.886  -8.145 -17.851  1.00 10.00      A   
ATOM   1357  CB  ARG A 229     -16.856  -8.512 -18.921  1.00 10.00      A   
ATOM   1358  CG  ARG A 229     -17.185  -8.010 -20.313  1.00 10.00      A   
ATOM   1359  CD  ARG A 229     -16.035  -8.289 -21.267  1.00 10.00      A   
ATOM   1360  NE  ARG A 229     -16.426  -8.145 -22.668  1.00 10.00      A   
ATOM   1361  HE  ARG A 229     -16.536  -7.229 -23.015  1.00 10.00      A   
ATOM   1362  CZ  ARG A 229     -16.616  -9.175 -23.495  1.00 10.00      A   
ATOM   1363  NH1 ARG A 229     -16.515 -10.420 -23.047  1.00 10.00      A   
ATOM   1364 HH11 ARG A 229     -16.295 -10.604 -22.045  1.00 10.00      A   
ATOM   1365 HH12 ARG A 229     -16.653 -11.225 -23.697  1.00 10.00      A   
ATOM   1366  NH2 ARG A 229     -16.929  -8.962 -24.764  1.00 10.00      A   
ATOM   1367 HH21 ARG A 229     -17.077  -9.769 -25.409  1.00 10.00      A   
ATOM   1368 HH22 ARG A 229     -17.027  -7.988 -25.121  1.00 10.00      A   
ATOM   1369  C   ARG A 229     -17.597  -8.934 -16.579  1.00 10.00      A   
ATOM   1370  O   ARG A 229     -17.462 -10.156 -16.619  1.00 10.00      A   
ATOM   1371  N   GLN A 230     -17.500  -8.239 -15.452  1.00 10.00      A   
ATOM   1372  HN  GLN A 230     -17.632  -7.267 -15.471  1.00 10.00      A   
ATOM   1373  CA  GLN A 230     -17.207  -8.902 -14.186  1.00 10.00      A   
ATOM   1374  CB  GLN A 230     -15.704  -8.885 -13.875  1.00 10.00      A   
ATOM   1375  CG  GLN A 230     -14.968  -7.655 -14.380  1.00 10.00      A   
ATOM   1376  CD  GLN A 230     -13.649  -7.427 -13.671  1.00 10.00      A   
ATOM   1377  OE1 GLN A 230     -13.517  -7.691 -12.474  1.00 10.00      A   
ATOM   1378  NE2 GLN A 230     -12.661  -6.941 -14.403  1.00 10.00      A   
ATOM   1379 HE21 GLN A 230     -12.831  -6.760 -15.355  1.00 10.00      A   
ATOM   1380 HE22 GLN A 230     -11.796  -6.778 -13.969  1.00 10.00      A   
ATOM   1381  C   GLN A 230     -18.000  -8.352 -13.004  1.00 10.00      A   
ATOM   1382  O   GLN A 230     -18.598  -9.118 -12.250  1.00 10.00      A   
ATOM   1383  N   ARG A 231     -18.015  -7.032 -12.840  1.00 10.00      A   
ATOM   1384  HN  ARG A 231     -17.561  -6.456 -13.495  1.00 10.00      A   
ATOM   1385  CA  ARG A 231     -18.712  -6.420 -11.710  1.00 10.00      A   
ATOM   1386  CB  ARG A 231     -17.728  -6.188 -10.555  1.00 10.00      A   
ATOM   1387  CG  ARG A 231     -17.639  -7.342  -9.568  1.00 10.00      A   
ATOM   1388  CD  ARG A 231     -16.328  -7.322  -8.799  1.00 10.00      A   
ATOM   1389  NE  ARG A 231     -15.203  -7.757  -9.628  1.00 10.00      A   
ATOM   1390  HE  ARG A 231     -14.980  -7.204 -10.411  1.00 10.00      A   
ATOM   1391  CZ  ARG A 231     -14.485  -8.857  -9.390  1.00 10.00      A   
ATOM   1392  NH1 ARG A 231     -14.734  -9.604  -8.321  1.00 10.00      A   
ATOM   1393 HH11 ARG A 231     -15.487  -9.328  -7.649  1.00 10.00      A   
ATOM   1394 HH12 ARG A 231     -14.187 -10.476  -8.151  1.00 10.00      A   
ATOM   1395  NH2 ARG A 231     -13.511  -9.200 -10.225  1.00 10.00      A   
ATOM   1396 HH21 ARG A 231     -12.938 -10.055 -10.048  1.00 10.00      A   
ATOM   1397 HH22 ARG A 231     -13.317  -8.615 -11.074  1.00 10.00      A   
ATOM   1398  C   ARG A 231     -19.390  -5.104 -12.084  1.00 10.00      A   
ATOM   1399  O   ARG A 231     -19.362  -4.148 -11.312  1.00 10.00      A   
ATOM   1400  N   TYR A 232     -20.004  -5.057 -13.256  1.00 10.00      A   
ATOM   1401  HN  TYR A 232     -20.019  -5.855 -13.825  1.00 10.00      A   
ATOM   1402  CA  TYR A 232     -20.683  -3.846 -13.708  1.00 10.00      A   
ATOM   1403  CB  TYR A 232     -19.703  -2.880 -14.389  1.00 10.00      A   
ATOM   1404  CG  TYR A 232     -19.141  -1.807 -13.481  1.00 10.00      A   
ATOM   1405  CD1 TYR A 232     -17.860  -1.914 -12.962  1.00 10.00      A   
ATOM   1406  CD2 TYR A 232     -19.891  -0.684 -13.149  1.00 10.00      A   
ATOM   1407  CE1 TYR A 232     -17.338  -0.938 -12.137  1.00 10.00      A   
ATOM   1408  CE2 TYR A 232     -19.376   0.299 -12.323  1.00 10.00      A   
ATOM   1409  CZ  TYR A 232     -18.099   0.165 -11.820  1.00 10.00      A   
ATOM   1410  OH  TYR A 232     -17.582   1.140 -10.996  1.00 10.00      A   
ATOM   1411  HH  TYR A 232     -18.196   1.299 -10.270  1.00 10.00      A   
ATOM   1412  C   TYR A 232     -21.837  -4.166 -14.650  1.00 10.00      A   
ATOM   1413  O   TYR A 232     -21.924  -5.266 -15.194  1.00 10.00      A   
ATOM   1414  N   LEU A 233     -22.714  -3.188 -14.838  1.00 10.00      A   
ATOM   1415  HN  LEU A 233     -22.579  -2.333 -14.376  1.00 10.00      A   
ATOM   1416  CA  LEU A 233     -23.866  -3.330 -15.716  1.00 10.00      A   
ATOM   1417  CB  LEU A 233     -25.106  -3.695 -14.894  1.00 10.00      A   
ATOM   1418  CG  LEU A 233     -26.357  -4.090 -15.684  1.00 10.00      A   
ATOM   1419  CD1 LEU A 233     -26.221  -5.501 -16.237  1.00 10.00      A   
ATOM   1420  CD2 LEU A 233     -27.601  -3.964 -14.820  1.00 10.00      A   
ATOM   1421  C   LEU A 233     -24.095  -2.010 -16.442  1.00 10.00      A   
ATOM   1422  O   LEU A 233     -23.845  -0.943 -15.879  1.00 10.00      A   
ATOM   1423  N   GLU A 234     -24.549  -2.077 -17.686  1.00 10.00      A   
ATOM   1424  HN  GLU A 234     -24.731  -2.958 -18.088  1.00 10.00      A   
ATOM   1425  CA  GLU A 234     -24.801  -0.873 -18.468  1.00 10.00      A   
ATOM   1426  CB  GLU A 234     -23.779  -0.717 -19.601  1.00 10.00      A   
ATOM   1427  CG  GLU A 234     -23.515  -1.975 -20.417  1.00 10.00      A   
ATOM   1428  CD  GLU A 234     -24.635  -2.302 -21.386  1.00 10.00      A   
ATOM   1429  OE1 GLU A 234     -24.949  -1.455 -22.249  1.00 10.00      A   
ATOM   1430  OE2 GLU A 234     -25.198  -3.411 -21.295  1.00 10.00      A   
ATOM   1431  C   GLU A 234     -26.228  -0.843 -19.002  1.00 10.00      A   
ATOM   1432  O   GLU A 234     -26.931  -1.854 -18.975  1.00 10.00      A   
ATOM   1433  N   TYR A 235     -26.647   0.317 -19.491  1.00 10.00      A   
ATOM   1434  HN  TYR A 235     -26.032   1.081 -19.509  1.00 10.00      A   
ATOM   1435  CA  TYR A 235     -27.986   0.483 -20.023  1.00 10.00      A   
ATOM   1436  CB  TYR A 235     -28.918   1.054 -18.951  1.00 10.00      A   
ATOM   1437  CG  TYR A 235     -29.993   0.094 -18.495  1.00 10.00      A   
ATOM   1438  CD1 TYR A 235     -29.702  -0.935 -17.607  1.00 10.00      A   
ATOM   1439  CD2 TYR A 235     -31.299   0.216 -18.952  1.00 10.00      A   
ATOM   1440  CE1 TYR A 235     -30.682  -1.813 -17.189  1.00 10.00      A   
ATOM   1441  CE2 TYR A 235     -32.284  -0.659 -18.538  1.00 10.00      A   
ATOM   1442  CZ  TYR A 235     -31.970  -1.671 -17.657  1.00 10.00      A   
ATOM   1443  OH  TYR A 235     -32.949  -2.542 -17.243  1.00 10.00      A   
ATOM   1444  HH  TYR A 235     -32.830  -2.732 -16.303  1.00 10.00      A   
ATOM   1445  C   TYR A 235     -27.963   1.406 -21.230  1.00 10.00      A   
ATOM   1446  O   TYR A 235     -27.069   2.245 -21.363  1.00 10.00      A   
ATOM   1447  N   ARG A 236     -28.953   1.249 -22.100  1.00 10.00      A   
ATOM   1448  HN  ARG A 236     -29.630   0.564 -21.928  1.00 10.00      A   
ATOM   1449  CA  ARG A 236     -29.061   2.066 -23.306  1.00 10.00      A   
ATOM   1450  CB  ARG A 236     -30.160   1.516 -24.222  1.00 10.00      A   
ATOM   1451  CG  ARG A 236     -29.975   0.060 -24.624  1.00 10.00      A   
ATOM   1452  CD  ARG A 236     -28.738  -0.133 -25.488  1.00 10.00      A   
ATOM   1453  NE  ARG A 236     -28.851   0.553 -26.773  1.00 10.00      A   
ATOM   1454  HE  ARG A 236     -29.759   0.715 -27.117  1.00 10.00      A   
ATOM   1455  CZ  ARG A 236     -27.809   0.957 -27.497  1.00 10.00      A   
ATOM   1456  NH1 ARG A 236     -26.574   0.755 -27.064  1.00 10.00      A   
ATOM   1457 HH11 ARG A 236     -26.407   0.279 -26.149  1.00 10.00      A   
ATOM   1458 HH12 ARG A 236     -25.763   1.068 -27.638  1.00 10.00      A   
ATOM   1459  NH2 ARG A 236     -28.004   1.567 -28.653  1.00 10.00      A   
ATOM   1460 HH21 ARG A 236     -27.188   1.882 -29.220  1.00 10.00      A   
ATOM   1461 HH22 ARG A 236     -28.973   1.733 -29.006  1.00 10.00      A   
ATOM   1462  C   ARG A 236     -29.353   3.525 -22.955  1.00 10.00      A   
ATOM   1463  O   ARG A 236     -30.013   3.812 -21.953  1.00 10.00      A   
ATOM   1464  N   TYR A 246     -24.176   2.585 -18.691  1.00 10.00      A   
ATOM   1465  HN  TYR A 246     -23.733   1.711 -18.666  1.00 10.00      A   
ATOM   1466  CA  TYR A 246     -23.696   3.643 -17.810  1.00 10.00      A   
ATOM   1467  CB  TYR A 246     -23.349   4.910 -18.595  1.00 10.00      A   
ATOM   1468  CG  TYR A 246     -21.948   4.919 -19.162  1.00 10.00      A   
ATOM   1469  CD1 TYR A 246     -21.724   4.878 -20.534  1.00 10.00      A   
ATOM   1470  CD2 TYR A 246     -20.842   4.968 -18.323  1.00 10.00      A   
ATOM   1471  CE1 TYR A 246     -20.441   4.883 -21.054  1.00 10.00      A   
ATOM   1472  CE2 TYR A 246     -19.556   4.975 -18.832  1.00 10.00      A   
ATOM   1473  CZ  TYR A 246     -19.361   4.932 -20.198  1.00 10.00      A   
ATOM   1474  OH  TYR A 246     -18.079   4.932 -20.712  1.00 10.00      A   
ATOM   1475  HH  TYR A 246     -17.557   4.252 -20.272  1.00 10.00      A   
ATOM   1476  C   TYR A 246     -24.699   3.954 -16.703  1.00 10.00      A   
ATOM   1477  O   TYR A 246     -25.686   4.661 -16.921  1.00 10.00      A   
ATOM   1478  N   GLU A 247     -24.436   3.414 -15.522  1.00 10.00      A   
ATOM   1479  HN  GLU A 247     -23.633   2.864 -15.420  1.00 10.00      A   
ATOM   1480  CA  GLU A 247     -25.290   3.626 -14.365  1.00 10.00      A   
ATOM   1481  CB  GLU A 247     -25.987   2.321 -13.961  1.00 10.00      A   
ATOM   1482  CG  GLU A 247     -27.053   2.483 -12.883  1.00 10.00      A   
ATOM   1483  CD  GLU A 247     -28.106   3.519 -13.236  1.00 10.00      A   
ATOM   1484  OE1 GLU A 247     -27.823   4.730 -13.106  1.00 10.00      A   
ATOM   1485  OE2 GLU A 247     -29.223   3.129 -13.640  1.00 10.00      A   
ATOM   1486  C   GLU A 247     -24.455   4.162 -13.210  1.00 10.00      A   
ATOM   1487  O   GLU A 247     -23.284   3.810 -13.069  1.00 10.00      A   
ATOM   1488  N   PHE A 248     -25.050   5.012 -12.389  1.00 10.00      A   
ATOM   1489  HN  PHE A 248     -26.001   5.239 -12.531  1.00 10.00      A   
ATOM   1490  CA  PHE A 248     -24.336   5.596 -11.269  1.00 10.00      A   
ATOM   1491  CB  PHE A 248     -24.284   7.119 -11.393  1.00 10.00      A   
ATOM   1492  CG  PHE A 248     -23.307   7.603 -12.422  1.00 10.00      A   
ATOM   1493  CD1 PHE A 248     -23.728   7.912 -13.703  1.00 10.00      A   
ATOM   1494  CD2 PHE A 248     -21.966   7.751 -12.108  1.00 10.00      A   
ATOM   1495  CE1 PHE A 248     -22.832   8.360 -14.654  1.00 10.00      A   
ATOM   1496  CE2 PHE A 248     -21.061   8.197 -13.054  1.00 10.00      A   
ATOM   1497  CZ  PHE A 248     -21.495   8.503 -14.330  1.00 10.00      A   
ATOM   1498  C   PHE A 248     -24.939   5.189  -9.932  1.00 10.00      A   
ATOM   1499  O   PHE A 248     -26.152   5.267  -9.734  1.00 10.00      A   
ATOM   1500  N   GLN A 249     -24.077   4.755  -9.023  1.00 10.00      A   
ATOM   1501  HN  GLN A 249     -23.126   4.729  -9.252  1.00 10.00      A   
ATOM   1502  CA  GLN A 249     -24.488   4.337  -7.688  1.00 10.00      A   
ATOM   1503  CB  GLN A 249     -24.623   2.811  -7.606  1.00 10.00      A   
ATOM   1504  CG  GLN A 249     -25.947   2.249  -8.105  1.00 10.00      A   
ATOM   1505  CD  GLN A 249     -26.149   0.800  -7.702  1.00 10.00      A   
ATOM   1506  OE1 GLN A 249     -27.277   0.347  -7.503  1.00 10.00      A   
ATOM   1507  NE2 GLN A 249     -25.055   0.062  -7.571  1.00 10.00      A   
ATOM   1508 HE21 GLN A 249     -24.186   0.484  -7.739  1.00 10.00      A   
ATOM   1509 HE22 GLN A 249     -25.158  -0.878  -7.308  1.00 10.00      A   
ATOM   1510  C   GLN A 249     -23.444   4.793  -6.683  1.00 10.00      A   
ATOM   1511  O   GLN A 249     -22.331   5.152  -7.068  1.00 10.00      A   
ATOM   1512  N   TRP A 250     -23.794   4.774  -5.407  1.00 10.00      A   
ATOM   1513  HN  TRP A 250     -24.699   4.478  -5.160  1.00 10.00      A   
ATOM   1514  CA  TRP A 250     -22.867   5.171  -4.360  1.00 10.00      A   
ATOM   1515  CB  TRP A 250     -23.621   5.587  -3.098  1.00 10.00      A   
ATOM   1516  CG  TRP A 250     -23.982   7.040  -3.055  1.00 10.00      A   
ATOM   1517  CD1 TRP A 250     -23.562   8.019  -3.909  1.00 10.00      A   
ATOM   1518  CD2 TRP A 250     -24.828   7.679  -2.094  1.00 10.00      A   
ATOM   1519  NE1 TRP A 250     -24.096   9.228  -3.540  1.00 10.00      A   
ATOM   1520  HE1 TRP A 250     -23.943  10.084  -3.995  1.00 10.00      A   
ATOM   1521  CE2 TRP A 250     -24.878   9.046  -2.430  1.00 10.00      A   
ATOM   1522  CE3 TRP A 250     -25.550   7.228  -0.987  1.00 10.00      A   
ATOM   1523  CZ2 TRP A 250     -25.619   9.964  -1.694  1.00 10.00      A   
ATOM   1524  CZ3 TRP A 250     -26.285   8.141  -0.260  1.00 10.00      A   
ATOM   1525  CH2 TRP A 250     -26.317   9.493  -0.615  1.00 10.00      A   
ATOM   1526  C   TRP A 250     -21.922   4.025  -4.038  1.00 10.00      A   
ATOM   1527  O   TRP A 250     -20.709   4.213  -3.931  1.00 10.00      A   
ATOM   1528  N   GLY A 251     -22.486   2.835  -3.892  1.00 10.00      A   
ATOM   1529  HN  GLY A 251     -23.459   2.750  -3.987  1.00 10.00      A   
ATOM   1530  CA  GLY A 251     -21.687   1.667  -3.584  1.00 10.00      A   
ATOM   1531  C   GLY A 251     -21.636   1.383  -2.095  1.00 10.00      A   
ATOM   1532  O   GLY A 251     -21.785   2.298  -1.282  1.00 10.00      A   
ATOM   1533  N   PRO A 252     -21.416   0.119  -1.707  1.00 10.00      A   
ATOM   1534  CA  PRO A 252     -21.348  -0.278  -0.294  1.00 10.00      A   
ATOM   1535  CB  PRO A 252     -21.227  -1.805  -0.356  1.00 10.00      A   
ATOM   1536  CG  PRO A 252     -20.666  -2.089  -1.706  1.00 10.00      A   
ATOM   1537  CD  PRO A 252     -21.219  -1.027  -2.614  1.00 10.00      A   
ATOM   1538  C   PRO A 252     -20.137   0.326   0.417  1.00 10.00      A   
ATOM   1539  O   PRO A 252     -20.149   0.516   1.633  1.00 10.00      A   
ATOM   1540  N   ARG A 253     -19.102   0.643  -0.353  1.00 10.00      A   
ATOM   1541  HN  ARG A 253     -19.164   0.489  -1.322  1.00 10.00      A   
ATOM   1542  CA  ARG A 253     -17.883   1.223   0.195  1.00 10.00      A   
ATOM   1543  CB  ARG A 253     -16.803   1.288  -0.895  1.00 10.00      A   
ATOM   1544  CG  ARG A 253     -15.573   2.111  -0.540  1.00 10.00      A   
ATOM   1545  CD  ARG A 253     -14.515   1.281   0.176  1.00 10.00      A   
ATOM   1546  NE  ARG A 253     -14.955   0.822   1.495  1.00 10.00      A   
ATOM   1547  HE  ARG A 253     -15.327  -0.085   1.552  1.00 10.00      A   
ATOM   1548  CZ  ARG A 253     -14.891   1.563   2.603  1.00 10.00      A   
ATOM   1549  NH1 ARG A 253     -14.364   2.779   2.568  1.00 10.00      A   
ATOM   1550 HH11 ARG A 253     -13.998   3.168   1.681  1.00 10.00      A   
ATOM   1551 HH12 ARG A 253     -14.319   3.362   3.453  1.00 10.00      A   
ATOM   1552  NH2 ARG A 253     -15.336   1.077   3.754  1.00 10.00      A   
ATOM   1553 HH21 ARG A 253     -15.301   1.675   4.631  1.00 10.00      A   
ATOM   1554 HH22 ARG A 253     -15.723   0.116   3.806  1.00 10.00      A   
ATOM   1555  C   ARG A 253     -18.146   2.616   0.758  1.00 10.00      A   
ATOM   1556  O   ARG A 253     -17.794   2.916   1.898  1.00 10.00      A   
ATOM   1557  N   THR A 254     -18.798   3.448  -0.037  1.00 10.00      A   
ATOM   1558  HN  THR A 254     -19.084   3.140  -0.921  1.00 10.00      A   
ATOM   1559  CA  THR A 254     -19.100   4.814   0.357  1.00 10.00      A   
ATOM   1560  CB  THR A 254     -19.281   5.697  -0.890  1.00 10.00      A   
ATOM   1561  OG1 THR A 254     -18.861   4.957  -2.048  1.00 10.00      A   
ATOM   1562  HG1 THR A 254     -19.605   4.868  -2.657  1.00 10.00      A   
ATOM   1563  CG2 THR A 254     -18.439   6.959  -0.772  1.00 10.00      A   
ATOM   1564  C   THR A 254     -20.354   4.891   1.227  1.00 10.00      A   
ATOM   1565  O   THR A 254     -20.857   5.977   1.510  1.00 10.00      A   
ATOM   1566  N   ASN A 255     -20.860   3.741   1.651  1.00 10.00      A   
ATOM   1567  HN  ASN A 255     -20.426   2.898   1.393  1.00 10.00      A   
ATOM   1568  CA  ASN A 255     -22.052   3.706   2.488  1.00 10.00      A   
ATOM   1569  CB  ASN A 255     -23.118   2.791   1.881  1.00 10.00      A   
ATOM   1570  CG  ASN A 255     -24.520   3.354   2.025  1.00 10.00      A   
ATOM   1571  OD1 ASN A 255     -24.873   3.928   3.054  1.00 10.00      A   
ATOM   1572  ND2 ASN A 255     -25.326   3.206   0.984  1.00 10.00      A   
ATOM   1573 HD21 ASN A 255     -24.978   2.748   0.191  1.00 10.00      A   
ATOM   1574 HD22 ASN A 255     -26.237   3.560   1.048  1.00 10.00      A   
ATOM   1575  C   ASN A 255     -21.705   3.270   3.906  1.00 10.00      A   
ATOM   1576  O   ASN A 255     -22.584   3.078   4.752  1.00 10.00      A   
ATOM   1577  N   LEU A 256     -20.414   3.116   4.164  1.00 10.00      A   
ATOM   1578  HN  LEU A 256     -19.763   3.279   3.451  1.00 10.00      A   
ATOM   1579  CA  LEU A 256     -19.943   2.711   5.479  1.00 10.00      A   
ATOM   1580  CB  LEU A 256     -18.829   1.666   5.363  1.00 10.00      A   
ATOM   1581  CG  LEU A 256     -19.236   0.306   4.783  1.00 10.00      A   
ATOM   1582  CD1 LEU A 256     -18.032  -0.619   4.684  1.00 10.00      A   
ATOM   1583  CD2 LEU A 256     -20.329  -0.336   5.623  1.00 10.00      A   
ATOM   1584  C   LEU A 256     -19.475   3.921   6.283  1.00 10.00      A   
ATOM   1585  O   LEU A 256     -20.064   4.257   7.312  1.00 10.00      A   
ATOM   1586  N   GLU A 257     -18.421   4.582   5.811  1.00 10.00      A   
ATOM   1587  HN  GLU A 257     -17.979   4.262   4.996  1.00 10.00      A   
ATOM   1588  CA  GLU A 257     -17.893   5.762   6.492  1.00 10.00      A   
ATOM   1589  CB  GLU A 257     -16.413   5.976   6.164  1.00 10.00      A   
ATOM   1590  CG  GLU A 257     -15.483   4.903   6.709  1.00 10.00      A   
ATOM   1591  CD  GLU A 257     -15.130   3.863   5.670  1.00 10.00      A   
ATOM   1592  OE1 GLU A 257     -15.639   2.728   5.760  1.00 10.00      A   
ATOM   1593  OE2 GLU A 257     -14.348   4.179   4.753  1.00 10.00      A   
ATOM   1594  C   GLU A 257     -18.691   7.009   6.123  1.00 10.00      A   
ATOM   1595  O   GLU A 257     -18.436   8.101   6.634  1.00 10.00      A   
ATOM   1596  N   LEU A 258     -19.658   6.842   5.235  1.00 10.00      A   
ATOM   1597  HN  LEU A 258     -19.827   5.947   4.873  1.00 10.00      A   
ATOM   1598  CA  LEU A 258     -20.488   7.946   4.795  1.00 10.00      A   
ATOM   1599  CB  LEU A 258     -20.066   8.396   3.393  1.00 10.00      A   
ATOM   1600  CG  LEU A 258     -20.280   9.872   3.056  1.00 10.00      A   
ATOM   1601  CD1 LEU A 258     -19.350  10.752   3.879  1.00 10.00      A   
ATOM   1602  CD2 LEU A 258     -20.073  10.114   1.571  1.00 10.00      A   
ATOM   1603  C   LEU A 258     -21.955   7.532   4.801  1.00 10.00      A   
ATOM   1604  O   LEU A 258     -22.273   6.353   4.660  1.00 10.00      A   
ATOM   1605  N   SER A 259     -22.838   8.500   4.991  1.00 10.00      A   
ATOM   1606  HN  SER A 259     -22.521   9.416   5.109  1.00 10.00      A   
ATOM   1607  CA  SER A 259     -24.270   8.243   5.018  1.00 10.00      A   
ATOM   1608  CB  SER A 259     -24.780   8.274   6.462  1.00 10.00      A   
ATOM   1609  OG  SER A 259     -23.822   7.722   7.352  1.00 10.00      A   
ATOM   1610  HG  SER A 259     -23.539   6.862   7.020  1.00 10.00      A   
ATOM   1611  C   SER A 259     -24.989   9.303   4.190  1.00 10.00      A   
ATOM   1612  O   SER A 259     -24.366  10.276   3.757  1.00 10.00      A   
ATOM   1613  N   LYS A 260     -26.293   9.137   3.995  1.00 10.00      A   
ATOM   1614  HN  LYS A 260     -26.751   8.370   4.415  1.00 10.00      A   
ATOM   1615  CA  LYS A 260     -27.075  10.088   3.209  1.00 10.00      A   
ATOM   1616  CB  LYS A 260     -28.513   9.597   3.032  1.00 10.00      A   
ATOM   1617  CG  LYS A 260     -28.629   8.280   2.283  1.00 10.00      A   
ATOM   1618  CD  LYS A 260     -30.081   7.896   2.060  1.00 10.00      A   
ATOM   1619  CE  LYS A 260     -30.190   6.565   1.337  1.00 10.00      A   
ATOM   1620  NZ  LYS A 260     -31.603   6.187   1.085  1.00 10.00      A   
ATOM   1621  HZ1 LYS A 260     -32.074   6.920   0.505  1.00 10.00      A   
ATOM   1622  HZ2 LYS A 260     -32.114   6.094   1.985  1.00 10.00      A   
ATOM   1623  HZ3 LYS A 260     -31.647   5.280   0.580  1.00 10.00      A   
ATOM   1624  C   LYS A 260     -27.068  11.453   3.879  1.00 10.00      A   
ATOM   1625  O   LYS A 260     -26.961  12.487   3.214  1.00 10.00      A   
ATOM   1626  N   MET A 261     -27.164  11.439   5.203  1.00 10.00      A   
ATOM   1627  HN  MET A 261     -27.256  10.574   5.665  1.00 10.00      A   
ATOM   1628  CA  MET A 261     -27.154  12.666   5.986  1.00 10.00      A   
ATOM   1629  CB  MET A 261     -27.422  12.354   7.461  1.00 10.00      A   
ATOM   1630  CG  MET A 261     -27.442  13.576   8.366  1.00 10.00      A   
ATOM   1631  SD  MET A 261     -28.767  14.731   7.962  1.00 10.00      A   
ATOM   1632  CE  MET A 261     -30.208  13.752   8.379  1.00 10.00      A   
ATOM   1633  C   MET A 261     -25.813  13.381   5.832  1.00 10.00      A   
ATOM   1634  O   MET A 261     -25.752  14.606   5.786  1.00 10.00      A   
ATOM   1635  N   LYS A 262     -24.741  12.598   5.728  1.00 10.00      A   
ATOM   1636  HN  LYS A 262     -24.859  11.627   5.745  1.00 10.00      A   
ATOM   1637  CA  LYS A 262     -23.400  13.149   5.577  1.00 10.00      A   
ATOM   1638  CB  LYS A 262     -22.332  12.071   5.790  1.00 10.00      A   
ATOM   1639  CG  LYS A 262     -22.261  11.536   7.210  1.00 10.00      A   
ATOM   1640  CD  LYS A 262     -20.822  11.293   7.639  1.00 10.00      A   
ATOM   1641  CE  LYS A 262     -20.703  11.190   9.152  1.00 10.00      A   
ATOM   1642  NZ  LYS A 262     -19.302  11.376   9.616  1.00 10.00      A   
ATOM   1643  HZ1 LYS A 262     -18.914  12.274   9.242  1.00 10.00      A   
ATOM   1644  HZ2 LYS A 262     -18.705  10.594   9.286  1.00 10.00      A   
ATOM   1645  HZ3 LYS A 262     -19.272  11.407  10.656  1.00 10.00      A   
ATOM   1646  C   LYS A 262     -23.224  13.808   4.213  1.00 10.00      A   
ATOM   1647  O   LYS A 262     -22.614  14.871   4.104  1.00 10.00      A   
ATOM   1648  N   VAL A 263     -23.766  13.177   3.175  1.00 10.00      A   
ATOM   1649  HN  VAL A 263     -24.240  12.329   3.320  1.00 10.00      A   
ATOM   1650  CA  VAL A 263     -23.669  13.717   1.825  1.00 10.00      A   
ATOM   1651  CB  VAL A 263     -24.213  12.727   0.771  1.00 10.00      A   
ATOM   1652  CG1 VAL A 263     -24.078  13.302  -0.633  1.00 10.00      A   
ATOM   1653  CG2 VAL A 263     -23.487  11.394   0.871  1.00 10.00      A   
ATOM   1654  C   VAL A 263     -24.427  15.040   1.736  1.00 10.00      A   
ATOM   1655  O   VAL A 263     -23.946  16.008   1.141  1.00 10.00      A   
ATOM   1656  N   LEU A 264     -25.601  15.081   2.361  1.00 10.00      A   
ATOM   1657  HN  LEU A 264     -25.923  14.279   2.829  1.00 10.00      A   
ATOM   1658  CA  LEU A 264     -26.422  16.284   2.362  1.00 10.00      A   
ATOM   1659  CB  LEU A 264     -27.803  16.028   2.973  1.00 10.00      A   
ATOM   1660  CG  LEU A 264     -28.855  15.446   2.026  1.00 10.00      A   
ATOM   1661  CD1 LEU A 264     -30.210  15.384   2.708  1.00 10.00      A   
ATOM   1662  CD2 LEU A 264     -28.936  16.262   0.745  1.00 10.00      A   
ATOM   1663  C   LEU A 264     -25.720  17.435   3.071  1.00 10.00      A   
ATOM   1664  O   LEU A 264     -25.819  18.584   2.644  1.00 10.00      A   
ATOM   1665  N   LYS A 265     -25.000  17.120   4.144  1.00 10.00      A   
ATOM   1666  HN  LYS A 265     -24.962  16.184   4.437  1.00 10.00      A   
ATOM   1667  CA  LYS A 265     -24.267  18.136   4.891  1.00 10.00      A   
ATOM   1668  CB  LYS A 265     -23.561  17.517   6.102  1.00 10.00      A   
ATOM   1669  CG  LYS A 265     -24.485  17.032   7.207  1.00 10.00      A   
ATOM   1670  CD  LYS A 265     -23.687  16.405   8.341  1.00 10.00      A   
ATOM   1671  CE  LYS A 265     -24.589  15.721   9.356  1.00 10.00      A   
ATOM   1672  NZ  LYS A 265     -23.816  15.171  10.505  1.00 10.00      A   
ATOM   1673  HZ1 LYS A 265     -23.407  15.946  11.063  1.00 10.00      A   
ATOM   1674  HZ2 LYS A 265     -23.043  14.563  10.163  1.00 10.00      A   
ATOM   1675  HZ3 LYS A 265     -24.437  14.607  11.120  1.00 10.00      A   
ATOM   1676  C   LYS A 265     -23.228  18.791   3.988  1.00 10.00      A   
ATOM   1677  O   LYS A 265     -23.046  20.009   4.008  1.00 10.00      A   
ATOM   1678  N   PHE A 266     -22.565  17.966   3.187  1.00 10.00      A   
ATOM   1679  HN  PHE A 266     -22.776  17.007   3.214  1.00 10.00      A   
ATOM   1680  CA  PHE A 266     -21.538  18.437   2.270  1.00 10.00      A   
ATOM   1681  CB  PHE A 266     -20.804  17.248   1.639  1.00 10.00      A   
ATOM   1682  CG  PHE A 266     -19.602  17.630   0.822  1.00 10.00      A   
ATOM   1683  CD1 PHE A 266     -18.420  18.010   1.439  1.00 10.00      A   
ATOM   1684  CD2 PHE A 266     -19.653  17.611  -0.563  1.00 10.00      A   
ATOM   1685  CE1 PHE A 266     -17.313  18.363   0.690  1.00 10.00      A   
ATOM   1686  CE2 PHE A 266     -18.550  17.963  -1.317  1.00 10.00      A   
ATOM   1687  CZ  PHE A 266     -17.379  18.340  -0.690  1.00 10.00      A   
ATOM   1688  C   PHE A 266     -22.125  19.338   1.186  1.00 10.00      A   
ATOM   1689  O   PHE A 266     -21.664  20.464   0.989  1.00 10.00      A   
ATOM   1690  N   VAL A 267     -23.159  18.853   0.502  1.00 10.00      A   
ATOM   1691  HN  VAL A 267     -23.509  17.961   0.724  1.00 10.00      A   
ATOM   1692  CA  VAL A 267     -23.787  19.624  -0.568  1.00 10.00      A   
ATOM   1693  CB  VAL A 267     -24.764  18.795  -1.428  1.00 10.00      A   
ATOM   1694  CG1 VAL A 267     -24.005  17.759  -2.241  1.00 10.00      A   
ATOM   1695  CG2 VAL A 267     -25.824  18.127  -0.571  1.00 10.00      A   
ATOM   1696  C   VAL A 267     -24.463  20.892  -0.045  1.00 10.00      A   
ATOM   1697  O   VAL A 267     -24.608  21.874  -0.774  1.00 10.00      A   
ATOM   1698  N   ALA A 268     -24.868  20.873   1.219  1.00 10.00      A   
ATOM   1699  HN  ALA A 268     -24.747  20.054   1.750  1.00 10.00      A   
ATOM   1700  CA  ALA A 268     -25.505  22.030   1.832  1.00 10.00      A   
ATOM   1701  CB  ALA A 268     -26.180  21.642   3.138  1.00 10.00      A   
ATOM   1702  C   ALA A 268     -24.480  23.127   2.073  1.00 10.00      A   
ATOM   1703  O   ALA A 268     -24.769  24.308   1.912  1.00 10.00      A   
ATOM   1704  N   LYS A 269     -23.273  22.724   2.440  1.00 10.00      A   
ATOM   1705  HN  LYS A 269     -23.103  21.762   2.541  1.00 10.00      A   
ATOM   1706  CA  LYS A 269     -22.194  23.667   2.704  1.00 10.00      A   
ATOM   1707  CB  LYS A 269     -21.032  22.962   3.404  1.00 10.00      A   
ATOM   1708  CG  LYS A 269     -21.293  22.602   4.857  1.00 10.00      A   
ATOM   1709  CD  LYS A 269     -20.142  21.795   5.438  1.00 10.00      A   
ATOM   1710  CE  LYS A 269     -18.823  22.549   5.337  1.00 10.00      A   
ATOM   1711  NZ  LYS A 269     -18.810  23.767   6.190  1.00 10.00      A   
ATOM   1712  HZ1 LYS A 269     -19.524  24.447   5.858  1.00 10.00      A   
ATOM   1713  HZ2 LYS A 269     -17.875  24.219   6.153  1.00 10.00      A   
ATOM   1714  HZ3 LYS A 269     -19.018  23.517   7.177  1.00 10.00      A   
ATOM   1715  C   LYS A 269     -21.690  24.310   1.416  1.00 10.00      A   
ATOM   1716  O   LYS A 269     -21.137  25.410   1.438  1.00 10.00      A   
ATOM   1717  N   VAL A 270     -21.891  23.613   0.301  1.00 10.00      A   
ATOM   1718  HN  VAL A 270     -22.348  22.747   0.362  1.00 10.00      A   
ATOM   1719  CA  VAL A 270     -21.449  24.089  -1.010  1.00 10.00      A   
ATOM   1720  CB  VAL A 270     -21.845  23.112  -2.142  1.00 10.00      A   
ATOM   1721  CG1 VAL A 270     -21.448  23.662  -3.503  1.00 10.00      A   
ATOM   1722  CG2 VAL A 270     -21.200  21.755  -1.922  1.00 10.00      A   
ATOM   1723  C   VAL A 270     -21.966  25.493  -1.326  1.00 10.00      A   
ATOM   1724  O   VAL A 270     -21.198  26.364  -1.725  1.00 10.00      A   
ATOM   1725  N   HIS A 271     -23.259  25.716  -1.140  1.00 10.00      A   
ATOM   1726  HN  HIS A 271     -23.834  24.993  -0.809  1.00 10.00      A   
ATOM   1727  CA  HIS A 271     -23.842  27.025  -1.424  1.00 10.00      A   
ATOM   1728  CB  HIS A 271     -24.761  26.975  -2.653  1.00 10.00      A   
ATOM   1729  CG  HIS A 271     -25.754  25.851  -2.644  1.00 10.00      A   
ATOM   1730  ND1 HIS A 271     -25.604  24.764  -3.468  1.00 10.00      A   
ATOM   1731  CD2 HIS A 271     -26.882  25.697  -1.904  1.00 10.00      A   
ATOM   1732  CE1 HIS A 271     -26.634  23.976  -3.216  1.00 10.00      A   
ATOM   1733  NE2 HIS A 271     -27.435  24.498  -2.277  1.00 10.00      A   
ATOM   1734  HE2 HIS A 271     -28.133  24.015  -1.787  1.00 10.00      A   
ATOM   1735  C   HIS A 271     -24.580  27.602  -0.221  1.00 10.00      A   
ATOM   1736  O   HIS A 271     -25.216  28.652  -0.327  1.00 10.00      A   
ATOM   1737  N   ASN A 272     -24.483  26.910   0.912  1.00 10.00      A   
ATOM   1738  HN  ASN A 272     -23.964  26.083   0.917  1.00 10.00      A   
ATOM   1739  CA  ASN A 272     -25.138  27.334   2.152  1.00 10.00      A   
ATOM   1740  CB  ASN A 272     -24.771  28.785   2.523  1.00 10.00      A   
ATOM   1741  CG  ASN A 272     -25.933  29.613   3.046  1.00 10.00      A   
ATOM   1742  OD1 ASN A 272     -26.202  29.641   4.248  1.00 10.00      A   
ATOM   1743  ND2 ASN A 272     -26.624  30.298   2.147  1.00 10.00      A   
ATOM   1744 HD21 ASN A 272     -26.353  30.230   1.203  1.00 10.00      A   
ATOM   1745 HD22 ASN A 272     -27.372  30.850   2.457  1.00 10.00      A   
ATOM   1746  C   ASN A 272     -26.652  27.109   2.110  1.00 10.00      A   
ATOM   1747  O   ASN A 272     -27.252  27.066   1.033  1.00 10.00      A   
ATOM   1748  N   GLN A 273     -27.244  26.933   3.292  1.00 10.00      A   
ATOM   1749  HN  GLN A 273     -26.688  26.935   4.101  1.00 10.00      A   
ATOM   1750  CA  GLN A 273     -28.681  26.719   3.439  1.00 10.00      A   
ATOM   1751  CB  GLN A 273     -29.509  27.767   2.681  1.00 10.00      A   
ATOM   1752  CG  GLN A 273     -31.014  27.563   2.767  1.00 10.00      A   
ATOM   1753  CD  GLN A 273     -31.778  28.367   1.733  1.00 10.00      A   
ATOM   1754  OE1 GLN A 273     -32.914  28.780   1.966  1.00 10.00      A   
ATOM   1755  NE2 GLN A 273     -31.167  28.592   0.581  1.00 10.00      A   
ATOM   1756 HE21 GLN A 273     -30.263  28.230   0.457  1.00 10.00      A   
ATOM   1757 HE22 GLN A 273     -31.637  29.125  -0.096  1.00 10.00      A   
ATOM   1758  C   GLN A 273     -29.101  25.301   3.061  1.00 10.00      A   
ATOM   1759  O   GLN A 273     -29.319  24.990   1.890  1.00 10.00      A   
ATOM   1760  N   ASP A 274     -29.207  24.447   4.070  1.00 10.00      A   
ATOM   1761  HN  ASP A 274     -28.996  24.751   4.979  1.00 10.00      A   
ATOM   1762  CA  ASP A 274     -29.631  23.067   3.863  1.00 10.00      A   
ATOM   1763  CB  ASP A 274     -29.217  22.131   5.012  1.00 10.00      A   
ATOM   1764  CG  ASP A 274     -29.797  22.507   6.361  1.00 10.00      A   
ATOM   1765  OD1 ASP A 274     -30.781  21.872   6.790  1.00 10.00      A   
ATOM   1766  OD2 ASP A 274     -29.266  23.441   7.002  1.00 10.00      A   
ATOM   1767  C   ASP A 274     -31.126  22.939   3.511  1.00 10.00      A   
ATOM   1768  O   ASP A 274     -31.478  22.137   2.649  1.00 10.00      A   
ATOM   1769  N   PRO A 275     -32.039  23.730   4.134  1.00 10.00      A   
ATOM   1770  CA  PRO A 275     -33.475  23.652   3.832  1.00 10.00      A   
ATOM   1771  CB  PRO A 275     -34.143  24.401   4.998  1.00 10.00      A   
ATOM   1772  CG  PRO A 275     -33.056  24.688   5.977  1.00 10.00      A   
ATOM   1773  CD  PRO A 275     -31.789  24.728   5.184  1.00 10.00      A   
ATOM   1774  C   PRO A 275     -33.836  24.324   2.501  1.00 10.00      A   
ATOM   1775  O   PRO A 275     -34.830  25.044   2.410  1.00 10.00      A   
ATOM   1776  N   LYS A 276     -33.028  24.091   1.474  1.00 10.00      A   
ATOM   1777  HN  LYS A 276     -32.239  23.520   1.610  1.00 10.00      A   
ATOM   1778  CA  LYS A 276     -33.284  24.657   0.155  1.00 10.00      A   
ATOM   1779  CB  LYS A 276     -31.995  25.211  -0.468  1.00 10.00      A   
ATOM   1780  CG  LYS A 276     -32.149  25.749  -1.887  1.00 10.00      A   
ATOM   1781  CD  LYS A 276     -33.235  26.808  -1.983  1.00 10.00      A   
ATOM   1782  CE  LYS A 276     -33.453  27.246  -3.425  1.00 10.00      A   
ATOM   1783  NZ  LYS A 276     -33.983  26.147  -4.280  1.00 10.00      A   
ATOM   1784  HZ1 LYS A 276     -34.142  26.490  -5.248  1.00 10.00      A   
ATOM   1785  HZ2 LYS A 276     -34.885  25.799  -3.901  1.00 10.00      A   
ATOM   1786  HZ3 LYS A 276     -33.304  25.350  -4.315  1.00 10.00      A   
ATOM   1787  C   LYS A 276     -33.937  23.612  -0.748  1.00 10.00      A   
ATOM   1788  O   LYS A 276     -35.159  23.511  -0.799  1.00 10.00      A   
ATOM   1789  N   ASP A 277     -33.121  22.824  -1.440  1.00 10.00      A   
ATOM   1790  HN  ASP A 277     -32.153  22.954  -1.368  1.00 10.00      A   
ATOM   1791  CA  ASP A 277     -33.634  21.779  -2.323  1.00 10.00      A   
ATOM   1792  CB  ASP A 277     -32.915  21.810  -3.675  1.00 10.00      A   
ATOM   1793  CG  ASP A 277     -33.257  23.028  -4.504  1.00 10.00      A   
ATOM   1794  OD1 ASP A 277     -34.327  23.040  -5.143  1.00 10.00      A   
ATOM   1795  OD2 ASP A 277     -32.453  23.984  -4.526  1.00 10.00      A   
ATOM   1796  C   ASP A 277     -33.422  20.426  -1.672  1.00 10.00      A   
ATOM   1797  O   ASP A 277     -33.957  19.412  -2.114  1.00 10.00      A   
ATOM   1798  N   TRP A 278     -32.646  20.438  -0.599  1.00 10.00      A   
ATOM   1799  HN  TRP A 278     -32.283  21.291  -0.292  1.00 10.00      A   
ATOM   1800  CA  TRP A 278     -32.315  19.232   0.143  1.00 10.00      A   
ATOM   1801  CB  TRP A 278     -31.087  19.442   1.031  1.00 10.00      A   
ATOM   1802  CG  TRP A 278     -29.934  20.088   0.315  1.00 10.00      A   
ATOM   1803  CD1 TRP A 278     -29.108  21.053   0.807  1.00 10.00      A   
ATOM   1804  CD2 TRP A 278     -29.482  19.823  -1.024  1.00 10.00      A   
ATOM   1805  NE1 TRP A 278     -28.173  21.406  -0.135  1.00 10.00      A   
ATOM   1806  HE1 TRP A 278     -27.470  22.076  -0.014  1.00 10.00      A   
ATOM   1807  CE2 TRP A 278     -28.381  20.666  -1.267  1.00 10.00      A   
ATOM   1808  CE3 TRP A 278     -29.901  18.955  -2.040  1.00 10.00      A   
ATOM   1809  CZ2 TRP A 278     -27.695  20.666  -2.479  1.00 10.00      A   
ATOM   1810  CZ3 TRP A 278     -29.220  18.956  -3.242  1.00 10.00      A   
ATOM   1811  CH2 TRP A 278     -28.130  19.807  -3.452  1.00 10.00      A   
ATOM   1812  C   TRP A 278     -33.480  18.596   0.923  1.00 10.00      A   
ATOM   1813  O   TRP A 278     -33.477  17.383   1.086  1.00 10.00      A   
ATOM   1814  N   PRO A 279     -34.478  19.371   1.446  1.00 10.00      A   
ATOM   1815  CA  PRO A 279     -35.622  18.800   2.184  1.00 10.00      A   
ATOM   1816  CB  PRO A 279     -36.619  19.955   2.233  1.00 10.00      A   
ATOM   1817  CG  PRO A 279     -35.759  21.165   2.270  1.00 10.00      A   
ATOM   1818  CD  PRO A 279     -34.558  20.847   1.422  1.00 10.00      A   
ATOM   1819  C   PRO A 279     -36.251  17.594   1.483  1.00 10.00      A   
ATOM   1820  O   PRO A 279     -36.777  16.690   2.138  1.00 10.00      A   
ATOM   1821  N   ALA A 280     -36.188  17.582   0.155  1.00 10.00      A   
ATOM   1822  HN  ALA A 280     -35.754  18.328  -0.309  1.00 10.00      A   
ATOM   1823  CA  ALA A 280     -36.737  16.483  -0.627  1.00 10.00      A   
ATOM   1824  CB  ALA A 280     -36.620  16.781  -2.115  1.00 10.00      A   
ATOM   1825  C   ALA A 280     -36.022  15.181  -0.280  1.00 10.00      A   
ATOM   1826  O   ALA A 280     -36.658  14.167   0.009  1.00 10.00      A   
ATOM   1827  N   GLN A 281     -34.694  15.225  -0.286  1.00 10.00      A   
ATOM   1828  HN  GLN A 281     -34.242  16.071  -0.521  1.00 10.00      A   
ATOM   1829  CA  GLN A 281     -33.885  14.057   0.037  1.00 10.00      A   
ATOM   1830  CB  GLN A 281     -32.502  14.146  -0.620  1.00 10.00      A   
ATOM   1831  CG  GLN A 281     -32.523  14.329  -2.132  1.00 10.00      A   
ATOM   1832  CD  GLN A 281     -32.464  15.789  -2.548  1.00 10.00      A   
ATOM   1833  OE1 GLN A 281     -32.943  16.668  -1.837  1.00 10.00      A   
ATOM   1834  NE2 GLN A 281     -31.877  16.055  -3.703  1.00 10.00      A   
ATOM   1835 HE21 GLN A 281     -31.517  15.309  -4.222  1.00 10.00      A   
ATOM   1836 HE22 GLN A 281     -31.826  16.993  -3.991  1.00 10.00      A   
ATOM   1837  C   GLN A 281     -33.730  13.918   1.548  1.00 10.00      A   
ATOM   1838  O   GLN A 281     -33.469  12.831   2.059  1.00 10.00      A   
ATOM   1839  N   TYR A 282     -33.902  15.032   2.257  1.00 10.00      A   
ATOM   1840  HN  TYR A 282     -34.096  15.872   1.782  1.00 10.00      A   
ATOM   1841  CA  TYR A 282     -33.788  15.056   3.712  1.00 10.00      A   
ATOM   1842  CB  TYR A 282     -33.968  16.479   4.253  1.00 10.00      A   
ATOM   1843  CG  TYR A 282     -33.171  16.770   5.508  1.00 10.00      A   
ATOM   1844  CD1 TYR A 282     -33.731  16.601   6.769  1.00 10.00      A   
ATOM   1845  CD2 TYR A 282     -31.855  17.206   5.431  1.00 10.00      A   
ATOM   1846  CE1 TYR A 282     -33.002  16.864   7.915  1.00 10.00      A   
ATOM   1847  CE2 TYR A 282     -31.119  17.471   6.571  1.00 10.00      A   
ATOM   1848  CZ  TYR A 282     -31.697  17.296   7.811  1.00 10.00      A   
ATOM   1849  OH  TYR A 282     -30.967  17.556   8.953  1.00 10.00      A   
ATOM   1850  HH  TYR A 282     -31.092  16.838   9.585  1.00 10.00      A   
ATOM   1851  C   TYR A 282     -34.797  14.111   4.351  1.00 10.00      A   
ATOM   1852  O   TYR A 282     -34.585  13.618   5.456  1.00 10.00      A   
ATOM   1853  N   CYS A 283     -35.891  13.856   3.641  1.00 10.00      A   
ATOM   1854  HN  CYS A 283     -36.006  14.288   2.767  1.00 10.00      A   
ATOM   1855  CA  CYS A 283     -36.923  12.954   4.127  1.00 10.00      A   
ATOM   1856  CB  CYS A 283     -38.081  12.883   3.128  1.00 10.00      A   
ATOM   1857  SG  CYS A 283     -38.817  14.486   2.720  1.00 10.00      A   
ATOM   1858  HG  CYS A 283     -37.847  15.292   2.301  1.00 10.00      A   
ATOM   1859  C   CYS A 283     -36.332  11.564   4.363  1.00 10.00      A   
ATOM   1860  O   CYS A 283     -36.500  10.976   5.433  1.00 10.00      A   
ATOM   1861  N   GLU A 284     -35.604  11.056   3.371  1.00 10.00      A   
ATOM   1862  HN  GLU A 284     -35.478  11.575   2.551  1.00 10.00      A   
ATOM   1863  CA  GLU A 284     -34.983   9.743   3.487  1.00 10.00      A   
ATOM   1864  CB  GLU A 284     -34.797   9.073   2.124  1.00 10.00      A   
ATOM   1865  CG  GLU A 284     -33.846   9.790   1.184  1.00 10.00      A   
ATOM   1866  CD  GLU A 284     -33.678   9.053  -0.125  1.00 10.00      A   
ATOM   1867  OE1 GLU A 284     -32.802   8.168  -0.206  1.00 10.00      A   
ATOM   1868  OE2 GLU A 284     -34.422   9.357  -1.077  1.00 10.00      A   
ATOM   1869  C   GLU A 284     -33.663   9.840   4.238  1.00 10.00      A   
ATOM   1870  O   GLU A 284     -33.200   8.865   4.821  1.00 10.00      A   
ATOM   1871  N   ALA A 285     -33.063  11.025   4.224  1.00 10.00      A   
ATOM   1872  HN  ALA A 285     -33.468  11.760   3.714  1.00 10.00      A   
ATOM   1873  CA  ALA A 285     -31.810  11.251   4.931  1.00 10.00      A   
ATOM   1874  CB  ALA A 285     -31.227  12.608   4.582  1.00 10.00      A   
ATOM   1875  C   ALA A 285     -32.051  11.139   6.430  1.00 10.00      A   
ATOM   1876  O   ALA A 285     -31.214  10.627   7.172  1.00 10.00      A   
ATOM   1877  N   LEU A 286     -33.207  11.631   6.867  1.00 10.00      A   
ATOM   1878  HN  LEU A 286     -33.814  12.068   6.229  1.00 10.00      A   
ATOM   1879  CA  LEU A 286     -33.589  11.552   8.266  1.00 10.00      A   
ATOM   1880  CB  LEU A 286     -34.904  12.309   8.500  1.00 10.00      A   
ATOM   1881  CG  LEU A 286     -35.053  13.045   9.838  1.00 10.00      A   
ATOM   1882  CD1 LEU A 286     -35.238  12.067  10.990  1.00 10.00      A   
ATOM   1883  CD2 LEU A 286     -33.864  13.958  10.088  1.00 10.00      A   
ATOM   1884  C   LEU A 286     -33.758  10.083   8.625  1.00 10.00      A   
ATOM   1885  O   LEU A 286     -33.288   9.627   9.664  1.00 10.00      A   
ATOM   1886  N   ALA A 287     -34.406   9.342   7.727  1.00 10.00      A   
ATOM   1887  HN  ALA A 287     -34.743   9.770   6.912  1.00 10.00      A   
ATOM   1888  CA  ALA A 287     -34.624   7.918   7.921  1.00 10.00      A   
ATOM   1889  CB  ALA A 287     -35.531   7.368   6.831  1.00 10.00      A   
ATOM   1890  C   ALA A 287     -33.287   7.182   7.930  1.00 10.00      A   
ATOM   1891  O   ALA A 287     -33.103   6.225   8.676  1.00 10.00      A   
ATOM   1892  N   ASP A 288     -32.361   7.644   7.095  1.00 10.00      A   
ATOM   1893  HN  ASP A 288     -32.586   8.399   6.507  1.00 10.00      A   
ATOM   1894  CA  ASP A 288     -31.027   7.055   7.009  1.00 10.00      A   
ATOM   1895  CB  ASP A 288     -30.238   7.660   5.845  1.00 10.00      A   
ATOM   1896  CG  ASP A 288     -28.793   7.192   5.799  1.00 10.00      A   
ATOM   1897  OD1 ASP A 288     -28.560   5.983   5.595  1.00 10.00      A   
ATOM   1898  OD2 ASP A 288     -27.887   8.039   5.944  1.00 10.00      A   
ATOM   1899  C   ASP A 288     -30.277   7.261   8.316  1.00 10.00      A   
ATOM   1900  O   ASP A 288     -29.683   6.329   8.853  1.00 10.00      A   
ATOM   1901  N   GLU A 289     -30.325   8.487   8.831  1.00 10.00      A   
ATOM   1902  HN  GLU A 289     -30.808   9.191   8.343  1.00 10.00      A   
ATOM   1903  CA  GLU A 289     -29.670   8.813  10.091  1.00 10.00      A   
ATOM   1904  CB  GLU A 289     -29.814  10.305  10.408  1.00 10.00      A   
ATOM   1905  CG  GLU A 289     -29.011  10.759  11.615  1.00 10.00      A   
ATOM   1906  CD  GLU A 289     -29.199  12.227  11.935  1.00 10.00      A   
ATOM   1907  OE1 GLU A 289     -30.070  12.553  12.768  1.00 10.00      A   
ATOM   1908  OE2 GLU A 289     -28.466  13.062  11.372  1.00 10.00      A   
ATOM   1909  C   GLU A 289     -30.270   7.968  11.210  1.00 10.00      A   
ATOM   1910  O   GLU A 289     -29.550   7.418  12.045  1.00 10.00      A   
ATOM   1911  N   GLU A 290     -31.596   7.856  11.201  1.00 10.00      A   
ATOM   1912  HN  GLU A 290     -32.109   8.330  10.509  1.00 10.00      A   
ATOM   1913  CA  GLU A 290     -32.313   7.064  12.186  1.00 10.00      A   
ATOM   1914  CB  GLU A 290     -33.821   7.252  12.011  1.00 10.00      A   
ATOM   1915  CG  GLU A 290     -34.341   8.594  12.497  1.00 10.00      A   
ATOM   1916  CD  GLU A 290     -35.006   8.495  13.849  1.00 10.00      A   
ATOM   1917  OE1 GLU A 290     -34.361   8.009  14.797  1.00 10.00      A   
ATOM   1918  OE2 GLU A 290     -36.185   8.890  13.967  1.00 10.00      A   
ATOM   1919  C   GLU A 290     -31.958   5.590  12.032  1.00 10.00      A   
ATOM   1920  O   GLU A 290     -31.906   4.844  13.009  1.00 10.00      A   
ATOM   1921  N   ASN A 291     -31.706   5.181  10.795  1.00 10.00      A   
ATOM   1922  HN  ASN A 291     -31.771   5.826  10.057  1.00 10.00      A   
ATOM   1923  CA  ASN A 291     -31.345   3.802  10.492  1.00 10.00      A   
ATOM   1924  CB  ASN A 291     -31.386   3.559   8.979  1.00 10.00      A   
ATOM   1925  CG  ASN A 291     -30.920   2.170   8.582  1.00 10.00      A   
ATOM   1926  OD1 ASN A 291     -29.734   1.940   8.350  1.00 10.00      A   
ATOM   1927  ND2 ASN A 291     -31.852   1.235   8.492  1.00 10.00      A   
ATOM   1928 HD21 ASN A 291     -32.781   1.487   8.685  1.00 10.00      A   
ATOM   1929 HD22 ASN A 291     -31.576   0.329   8.241  1.00 10.00      A   
ATOM   1930  C   ASN A 291     -29.961   3.476  11.041  1.00 10.00      A   
ATOM   1931  O   ASN A 291     -29.709   2.356  11.485  1.00 10.00      A   
ATOM   1932  N   ARG A 292     -29.078   4.473  11.042  1.00 10.00      A   
ATOM   1933  HN  ARG A 292     -29.351   5.352  10.696  1.00 10.00      A   
ATOM   1934  CA  ARG A 292     -27.713   4.294  11.535  1.00 10.00      A   
ATOM   1935  CB  ARG A 292     -26.838   5.512  11.216  1.00 10.00      A   
ATOM   1936  CG  ARG A 292     -26.784   5.884   9.742  1.00 10.00      A   
ATOM   1937  CD  ARG A 292     -26.215   4.757   8.894  1.00 10.00      A   
ATOM   1938  NE  ARG A 292     -26.570   4.911   7.486  1.00 10.00      A   
ATOM   1939  HE  ARG A 292     -27.448   5.318   7.285  1.00 10.00      A   
ATOM   1940  CZ  ARG A 292     -25.800   4.543   6.463  1.00 10.00      A   
ATOM   1941  NH1 ARG A 292     -24.602   3.997   6.667  1.00 10.00      A   
ATOM   1942 HH11 ARG A 292     -24.005   3.715   5.853  1.00 10.00      A   
ATOM   1943 HH12 ARG A 292     -24.252   3.846   7.638  1.00 10.00      A   
ATOM   1944  NH2 ARG A 292     -26.239   4.735   5.232  1.00 10.00      A   
ATOM   1945 HH21 ARG A 292     -27.183   5.178   5.082  1.00 10.00      A   
ATOM   1946 HH22 ARG A 292     -25.660   4.446   4.407  1.00 10.00      A   
ATOM   1947  C   ARG A 292     -27.682   3.997  13.033  1.00 10.00      A   
ATOM   1948  O   ARG A 292     -26.646   3.608  13.575  1.00 10.00      A   
ATOM   1949  N   ALA A 293     -28.818   4.183  13.700  1.00 10.00      A   
ATOM   1950  HN  ALA A 293     -29.608   4.509  13.219  1.00 10.00      A   
ATOM   1951  CA  ALA A 293     -28.916   3.918  15.130  1.00 10.00      A   
ATOM   1952  CB  ALA A 293     -30.148   4.586  15.719  1.00 10.00      A   
ATOM   1953  C   ALA A 293     -28.939   2.415  15.395  1.00 10.00      A   
ATOM   1954  O   ALA A 293     -28.749   1.967  16.526  1.00 10.00      A   
ATOM   1955  N   ARG A 294     -29.169   1.642  14.343  1.00 10.00      A   
ATOM   1956  HN  ARG A 294     -29.302   2.059  13.463  1.00 10.00      A   
ATOM   1957  CB  ARG A 294     -30.585  -0.339  14.043  1.00 10.00      A   
ATOM   1958  CG  ARG A 294     -30.648  -1.851  13.882  1.00 10.00      A   
ATOM   1959  CD  ARG A 294     -32.021  -2.302  13.420  1.00 10.00      A   
ATOM   1960  NE  ARG A 294     -32.930  -2.528  14.540  1.00 10.00      A   
ATOM   1961  HE  ARG A 294     -33.211  -1.739  15.060  1.00 10.00      A   
ATOM   1962  CZ  ARG A 294     -33.390  -3.728  14.889  1.00 10.00      A   
ATOM   1963  NH1 ARG A 294     -33.031  -4.808  14.198  1.00 10.00      A   
ATOM   1964 HH11 ARG A 294     -32.391  -4.719  13.378  1.00 10.00      A   
ATOM   1965 HH12 ARG A 294     -33.382  -5.753  14.477  1.00 10.00      A   
ATOM   1966  NH2 ARG A 294     -34.209  -3.848  15.926  1.00 10.00      A   
ATOM   1967 HH21 ARG A 294     -34.577  -4.784  16.197  1.00 10.00      A   
ATOM   1968 HH22 ARG A 294     -34.489  -3.005  16.479  1.00 10.00      A   
ATOM   1969  CA  ARG A 294     -29.208   0.193  14.446  1.00 10.00      A   
ATOM   1970  C   ARG A 294     -28.131  -0.417  13.560  1.00 10.00      A   
ATOM   1971  O   ARG A 294     -27.184  -1.021  14.100  1.00 10.00      A   
ATOM   1972  OXT ARG A 294     -28.225  -0.271  12.326  1.00 10.00      A   
ATOM   1973  C   GLY B   9      -3.208 -15.588 -21.219  1.00 10.00      B   
ATOM   1974  O   GLY B   9      -4.314 -15.887 -20.765  1.00 10.00      B   
ATOM   1975  N   GLY B   9      -4.144 -13.330 -21.645  1.00 10.00      B   
ATOM   1976  HT1 GLY B   9      -3.957 -12.407 -22.084  1.00 10.00      B   
ATOM   1977  HT2 GLY B   9      -4.386 -13.184 -20.646  1.00 10.00      B   
ATOM   1978  HT3 GLY B   9      -4.953 -13.775 -22.124  1.00 10.00      B   
ATOM   1979  CA  GLY B   9      -2.948 -14.200 -21.755  1.00 10.00      B   
ATOM   1980  N   VAL B  10      -2.195 -16.438 -21.274  1.00 10.00      B   
ATOM   1981  HN  VAL B  10      -1.338 -16.133 -21.645  1.00 10.00      B   
ATOM   1982  CA  VAL B  10      -2.310 -17.806 -20.788  1.00 10.00      B   
ATOM   1983  CB  VAL B  10      -1.215 -18.721 -21.379  1.00 10.00      B   
ATOM   1984  CG1 VAL B  10      -1.419 -18.887 -22.877  1.00 10.00      B   
ATOM   1985  CG2 VAL B  10       0.174 -18.169 -21.088  1.00 10.00      B   
ATOM   1986  C   VAL B  10      -2.253 -17.840 -19.264  1.00 10.00      B   
ATOM   1987  O   VAL B  10      -1.563 -17.031 -18.643  1.00 10.00      B   
ATOM   1988  N   MET B  11      -2.982 -18.771 -18.667  1.00 10.00      B   
ATOM   1989  HN  MET B  11      -3.502 -19.400 -19.213  1.00 10.00      B   
ATOM   1990  CA  MET B  11      -3.020 -18.890 -17.220  1.00 10.00      B   
ATOM   1991  CB  MET B  11      -4.266 -18.194 -16.665  1.00 10.00      B   
ATOM   1992  CG  MET B  11      -4.272 -18.036 -15.154  1.00 10.00      B   
ATOM   1993  SD  MET B  11      -2.810 -17.178 -14.540  1.00 10.00      B   
ATOM   1994  CE  MET B  11      -3.350 -16.715 -12.898  1.00 10.00      B   
ATOM   1995  C   MET B  11      -3.004 -20.349 -16.792  1.00 10.00      B   
ATOM   1996  O   MET B  11      -3.875 -21.132 -17.177  1.00 10.00      B   
ATOM   1997  N   THR B  12      -2.001 -20.714 -16.011  1.00 10.00      B   
ATOM   1998  HN  THR B  12      -1.328 -20.045 -15.748  1.00 10.00      B   
ATOM   1999  CA  THR B  12      -1.870 -22.077 -15.523  1.00 10.00      B   
ATOM   2000  CB  THR B  12      -0.537 -22.698 -15.994  1.00 10.00      B   
ATOM   2001  OG1 THR B  12      -0.293 -22.318 -17.358  1.00 10.00      B   
ATOM   2002  HG1 THR B  12      -0.425 -21.368 -17.450  1.00 10.00      B   
ATOM   2003  CG2 THR B  12      -0.582 -24.216 -15.904  1.00 10.00      B   
ATOM   2004  C   THR B  12      -1.936 -22.083 -13.995  1.00 10.00      B   
ATOM   2005  O   THR B  12      -1.694 -21.056 -13.356  1.00 10.00      B   
ATOM   2006  N   ASP B  13      -2.272 -23.233 -13.417  1.00 10.00      B   
ATOM   2007  HN  ASP B  13      -2.481 -24.007 -13.983  1.00 10.00      B   
ATOM   2008  CA  ASP B  13      -2.374 -23.371 -11.964  1.00 10.00      B   
ATOM   2009  CB  ASP B  13      -2.782 -24.789 -11.564  1.00 10.00      B   
ATOM   2010  CG  ASP B  13      -4.283 -24.987 -11.605  1.00 10.00      B   
ATOM   2011  OD1 ASP B  13      -4.734 -26.105 -11.942  1.00 10.00      B   
ATOM   2012  OD2 ASP B  13      -5.018 -24.021 -11.317  1.00 10.00      B   
ATOM   2013  C   ASP B  13      -1.093 -22.953 -11.250  1.00 10.00      B   
ATOM   2014  O   ASP B  13      -1.140 -22.436 -10.134  1.00 10.00      B   
ATOM   2015  N   VAL B  14       0.049 -23.164 -11.898  1.00 10.00      B   
ATOM   2016  HN  VAL B  14       0.028 -23.586 -12.781  1.00 10.00      B   
ATOM   2017  CA  VAL B  14       1.331 -22.782 -11.312  1.00 10.00      B   
ATOM   2018  CB  VAL B  14       2.537 -23.277 -12.143  1.00 10.00      B   
ATOM   2019  CG1 VAL B  14       2.754 -24.764 -11.927  1.00 10.00      B   
ATOM   2020  CG2 VAL B  14       2.354 -22.973 -13.623  1.00 10.00      B   
ATOM   2021  C   VAL B  14       1.412 -21.268 -11.132  1.00 10.00      B   
ATOM   2022  O   VAL B  14       1.915 -20.778 -10.120  1.00 10.00      B   
ATOM   2023  N   HIS B  15       0.885 -20.539 -12.111  1.00 10.00      B   
ATOM   2024  HN  HIS B  15       0.485 -20.993 -12.880  1.00 10.00      B   
ATOM   2025  CA  HIS B  15       0.877 -19.085 -12.070  1.00 10.00      B   
ATOM   2026  CB  HIS B  15       0.466 -18.513 -13.431  1.00 10.00      B   
ATOM   2027  CG  HIS B  15       1.384 -18.892 -14.555  1.00 10.00      B   
ATOM   2028  ND1 HIS B  15       1.055 -19.888 -15.443  1.00 10.00      B   
ATOM   2029  CD2 HIS B  15       2.593 -18.380 -14.888  1.00 10.00      B   
ATOM   2030  CE1 HIS B  15       2.064 -19.957 -16.293  1.00 10.00      B   
ATOM   2031  NE2 HIS B  15       3.020 -19.065 -15.999  1.00 10.00      B   
ATOM   2032  HE2 HIS B  15       3.732 -18.774 -16.605  1.00 10.00      B   
ATOM   2033  C   HIS B  15      -0.086 -18.611 -10.992  1.00 10.00      B   
ATOM   2034  O   HIS B  15       0.154 -17.604 -10.325  1.00 10.00      B   
ATOM   2035  N   ARG B  16      -1.174 -19.358 -10.821  1.00 10.00      B   
ATOM   2036  HN  ARG B  16      -1.303 -20.145 -11.392  1.00 10.00      B   
ATOM   2037  CA  ARG B  16      -2.174 -19.040  -9.814  1.00 10.00      B   
ATOM   2038  CB  ARG B  16      -3.368 -19.989  -9.915  1.00 10.00      B   
ATOM   2039  CG  ARG B  16      -4.223 -19.776 -11.149  1.00 10.00      B   
ATOM   2040  CD  ARG B  16      -5.403 -20.731 -11.176  1.00 10.00      B   
ATOM   2041  NE  ARG B  16      -6.331 -20.401 -12.252  1.00 10.00      B   
ATOM   2042  HE  ARG B  16      -6.616 -19.461 -12.327  1.00 10.00      B   
ATOM   2043  CZ  ARG B  16      -6.798 -21.284 -13.133  1.00 10.00      B   
ATOM   2044  NH1 ARG B  16      -6.455 -22.563 -13.052  1.00 10.00      B   
ATOM   2045 HH11 ARG B  16      -5.814 -22.896 -12.287  1.00 10.00      B   
ATOM   2046 HH12 ARG B  16      -6.820 -23.249 -13.748  1.00 10.00      B   
ATOM   2047  NH2 ARG B  16      -7.621 -20.882 -14.095  1.00 10.00      B   
ATOM   2048 HH21 ARG B  16      -7.902 -19.881 -14.161  1.00 10.00      B   
ATOM   2049 HH22 ARG B  16      -7.988 -21.565 -14.791  1.00 10.00      B   
ATOM   2050  C   ARG B  16      -1.558 -19.131  -8.429  1.00 10.00      B   
ATOM   2051  O   ARG B  16      -1.677 -18.209  -7.626  1.00 10.00      B   
ATOM   2052  N   ARG B  17      -0.883 -20.246  -8.165  1.00 10.00      B   
ATOM   2053  HN  ARG B  17      -0.826 -20.947  -8.852  1.00 10.00      B   
ATOM   2054  CA  ARG B  17      -0.235 -20.457  -6.879  1.00 10.00      B   
ATOM   2055  CB  ARG B  17       0.354 -21.865  -6.780  1.00 10.00      B   
ATOM   2056  CG  ARG B  17      -0.685 -22.951  -6.555  1.00 10.00      B   
ATOM   2057  CD  ARG B  17      -1.539 -22.653  -5.332  1.00 10.00      B   
ATOM   2058  NE  ARG B  17      -2.517 -23.707  -5.074  1.00 10.00      B   
ATOM   2059  HE  ARG B  17      -2.422 -24.541  -5.587  1.00 10.00      B   
ATOM   2060  CZ  ARG B  17      -3.504 -23.617  -4.181  1.00 10.00      B   
ATOM   2061  NH1 ARG B  17      -3.710 -22.483  -3.514  1.00 10.00      B   
ATOM   2062 HH11 ARG B  17      -3.112 -21.647  -3.705  1.00 10.00      B   
ATOM   2063 HH12 ARG B  17      -4.467 -22.421  -2.796  1.00 10.00      B   
ATOM   2064  NH2 ARG B  17      -4.312 -24.653  -3.985  1.00 10.00      B   
ATOM   2065 HH21 ARG B  17      -5.085 -24.590  -3.293  1.00 10.00      B   
ATOM   2066 HH22 ARG B  17      -4.172 -25.536  -4.527  1.00 10.00      B   
ATOM   2067  C   ARG B  17       0.834 -19.404  -6.620  1.00 10.00      B   
ATOM   2068  O   ARG B  17       0.954 -18.900  -5.506  1.00 10.00      B   
ATOM   2069  N   PHE B  18       1.592 -19.063  -7.654  1.00 10.00      B   
ATOM   2070  HN  PHE B  18       1.447 -19.501  -8.522  1.00 10.00      B   
ATOM   2071  CA  PHE B  18       2.638 -18.061  -7.530  1.00 10.00      B   
ATOM   2072  CB  PHE B  18       3.425 -17.938  -8.837  1.00 10.00      B   
ATOM   2073  CG  PHE B  18       4.561 -16.955  -8.776  1.00 10.00      B   
ATOM   2074  CD1 PHE B  18       4.511 -15.777  -9.502  1.00 10.00      B   
ATOM   2075  CD2 PHE B  18       5.675 -17.207  -7.991  1.00 10.00      B   
ATOM   2076  CE1 PHE B  18       5.549 -14.868  -9.448  1.00 10.00      B   
ATOM   2077  CE2 PHE B  18       6.719 -16.303  -7.933  1.00 10.00      B   
ATOM   2078  CZ  PHE B  18       6.656 -15.131  -8.662  1.00 10.00      B   
ATOM   2079  C   PHE B  18       2.045 -16.714  -7.133  1.00 10.00      B   
ATOM   2080  O   PHE B  18       2.522 -16.065  -6.202  1.00 10.00      B   
ATOM   2081  N   LEU B  19       0.988 -16.309  -7.831  1.00 10.00      B   
ATOM   2082  HN  LEU B  19       0.647 -16.878  -8.557  1.00 10.00      B   
ATOM   2083  CA  LEU B  19       0.328 -15.042  -7.546  1.00 10.00      B   
ATOM   2084  CB  LEU B  19      -0.746 -14.730  -8.591  1.00 10.00      B   
ATOM   2085  CG  LEU B  19      -0.245 -14.334  -9.983  1.00 10.00      B   
ATOM   2086  CD1 LEU B  19      -1.417 -14.121 -10.929  1.00 10.00      B   
ATOM   2087  CD2 LEU B  19       0.616 -13.081  -9.910  1.00 10.00      B   
ATOM   2088  C   LEU B  19      -0.277 -15.041  -6.150  1.00 10.00      B   
ATOM   2089  O   LEU B  19      -0.277 -14.020  -5.465  1.00 10.00      B   
ATOM   2090  N   GLN B  20      -0.793 -16.190  -5.730  1.00 10.00      B   
ATOM   2091  HN  GLN B  20      -0.770 -16.972  -6.325  1.00 10.00      B   
ATOM   2092  CA  GLN B  20      -1.389 -16.319  -4.409  1.00 10.00      B   
ATOM   2093  CB  GLN B  20      -2.136 -17.646  -4.272  1.00 10.00      B   
ATOM   2094  CG  GLN B  20      -3.375 -17.757  -5.142  1.00 10.00      B   
ATOM   2095  CD  GLN B  20      -3.949 -19.159  -5.149  1.00 10.00      B   
ATOM   2096  OE1 GLN B  20      -3.232 -20.134  -4.943  1.00 10.00      B   
ATOM   2097  NE2 GLN B  20      -5.246 -19.269  -5.383  1.00 10.00      B   
ATOM   2098 HE21 GLN B  20      -5.761 -18.449  -5.534  1.00 10.00      B   
ATOM   2099 HE22 GLN B  20      -5.638 -20.166  -5.400  1.00 10.00      B   
ATOM   2100  C   GLN B  20      -0.321 -16.206  -3.332  1.00 10.00      B   
ATOM   2101  O   GLN B  20      -0.468 -15.441  -2.381  1.00 10.00      B   
ATOM   2102  N   LEU B  21       0.763 -16.957  -3.503  1.00 10.00      B   
ATOM   2103  HN  LEU B  21       0.822 -17.541  -4.296  1.00 10.00      B   
ATOM   2104  CA  LEU B  21       1.866 -16.947  -2.549  1.00 10.00      B   
ATOM   2105  CB  LEU B  21       2.904 -18.010  -2.911  1.00 10.00      B   
ATOM   2106  CG  LEU B  21       2.467 -19.465  -2.736  1.00 10.00      B   
ATOM   2107  CD1 LEU B  21       3.526 -20.412  -3.278  1.00 10.00      B   
ATOM   2108  CD2 LEU B  21       2.177 -19.767  -1.274  1.00 10.00      B   
ATOM   2109  C   LEU B  21       2.515 -15.573  -2.481  1.00 10.00      B   
ATOM   2110  O   LEU B  21       2.870 -15.096  -1.404  1.00 10.00      B   
ATOM   2111  N   LEU B  22       2.656 -14.932  -3.636  1.00 10.00      B   
ATOM   2112  HN  LEU B  22       2.361 -15.368  -4.467  1.00 10.00      B   
ATOM   2113  CA  LEU B  22       3.248 -13.600  -3.705  1.00 10.00      B   
ATOM   2114  CB  LEU B  22       3.486 -13.192  -5.163  1.00 10.00      B   
ATOM   2115  CG  LEU B  22       4.354 -11.951  -5.391  1.00 10.00      B   
ATOM   2116  CD1 LEU B  22       5.777 -12.193  -4.912  1.00 10.00      B   
ATOM   2117  CD2 LEU B  22       4.340 -11.549  -6.857  1.00 10.00      B   
ATOM   2118  C   LEU B  22       2.346 -12.584  -3.011  1.00 10.00      B   
ATOM   2119  O   LEU B  22       2.807 -11.554  -2.522  1.00 10.00      B   
ATOM   2120  N   MET B  23       1.056 -12.896  -2.961  1.00 10.00      B   
ATOM   2121  HN  MET B  23       0.754 -13.734  -3.369  1.00 10.00      B   
ATOM   2122  CA  MET B  23       0.077 -12.027  -2.321  1.00 10.00      B   
ATOM   2123  CB  MET B  23      -1.243 -12.024  -3.092  1.00 10.00      B   
ATOM   2124  CG  MET B  23      -1.222 -11.177  -4.352  1.00 10.00      B   
ATOM   2125  SD  MET B  23      -2.776 -11.258  -5.268  1.00 10.00      B   
ATOM   2126  CE  MET B  23      -2.379 -10.232  -6.683  1.00 10.00      B   
ATOM   2127  C   MET B  23      -0.158 -12.439  -0.873  1.00 10.00      B   
ATOM   2128  O   MET B  23      -1.085 -11.958  -0.226  1.00 10.00      B   
ATOM   2129  N   THR B  24       0.661 -13.358  -0.381  1.00 10.00      B   
ATOM   2130  HN  THR B  24       1.357 -13.741  -0.957  1.00 10.00      B   
ATOM   2131  CA  THR B  24       0.553 -13.806   0.997  1.00 10.00      B   
ATOM   2132  CB  THR B  24       0.961 -15.287   1.141  1.00 10.00      B   
ATOM   2133  OG1 THR B  24       0.308 -16.063   0.127  1.00 10.00      B   
ATOM   2134  HG1 THR B  24       0.024 -15.484  -0.590  1.00 10.00      B   
ATOM   2135  CG2 THR B  24       0.562 -15.827   2.508  1.00 10.00      B   
ATOM   2136  C   THR B  24       1.456 -12.932   1.862  1.00 10.00      B   
ATOM   2137  O   THR B  24       1.265 -12.811   3.072  1.00 10.00      B   
ATOM   2138  N   HIS B  25       2.433 -12.311   1.213  1.00 10.00      B   
ATOM   2139  HN  HIS B  25       2.514 -12.437   0.244  1.00 10.00      B   
ATOM   2140  CA  HIS B  25       3.373 -11.429   1.887  1.00 10.00      B   
ATOM   2141  CB  HIS B  25       4.815 -11.884   1.643  1.00 10.00      B   
ATOM   2142  CG  HIS B  25       5.215 -13.111   2.402  1.00 10.00      B   
ATOM   2143  ND1 HIS B  25       6.018 -14.068   1.834  1.00 10.00      B   
ATOM   2144  CD2 HIS B  25       4.909 -13.483   3.670  1.00 10.00      B   
ATOM   2145  CE1 HIS B  25       6.187 -14.997   2.756  1.00 10.00      B   
ATOM   2146  NE2 HIS B  25       5.534 -14.686   3.885  1.00 10.00      B   
ATOM   2147  HE2 HIS B  25       5.399 -15.274   4.656  1.00 10.00      B   
ATOM   2148  C   HIS B  25       3.194 -10.006   1.375  1.00 10.00      B   
ATOM   2149  O   HIS B  25       2.317  -9.743   0.556  1.00 10.00      B   
ATOM   2150  N   GLY B  26       4.020  -9.092   1.858  1.00 10.00      B   
ATOM   2151  HN  GLY B  26       4.693  -9.351   2.518  1.00 10.00      B   
ATOM   2152  CA  GLY B  26       3.923  -7.714   1.422  1.00 10.00      B   
ATOM   2153  C   GLY B  26       4.943  -7.380   0.354  1.00 10.00      B   
ATOM   2154  O   GLY B  26       4.763  -6.435  -0.412  1.00 10.00      B   
ATOM   2155  N   VAL B  27       6.017  -8.165   0.305  1.00 10.00      B   
ATOM   2156  HN  VAL B  27       6.088  -8.914   0.930  1.00 10.00      B   
ATOM   2157  CA  VAL B  27       7.087  -7.956  -0.663  1.00 10.00      B   
ATOM   2158  CB  VAL B  27       7.759  -6.569  -0.483  1.00 10.00      B   
ATOM   2159  CG1 VAL B  27       8.526  -6.478   0.830  1.00 10.00      B   
ATOM   2160  CG2 VAL B  27       8.652  -6.231  -1.666  1.00 10.00      B   
ATOM   2161  C   VAL B  27       8.133  -9.064  -0.531  1.00 10.00      B   
ATOM   2162  O   VAL B  27       8.334  -9.601   0.561  1.00 10.00      B   
ATOM   2163  N   LEU B  28       8.775  -9.416  -1.639  1.00 10.00      B   
ATOM   2164  HN  LEU B  28       8.562  -8.959  -2.481  1.00 10.00      B   
ATOM   2165  CA  LEU B  28       9.801 -10.454  -1.640  1.00 10.00      B   
ATOM   2166  CB  LEU B  28       9.263 -11.769  -2.217  1.00 10.00      B   
ATOM   2167  CG  LEU B  28       8.250 -12.536  -1.359  1.00 10.00      B   
ATOM   2168  CD1 LEU B  28       7.777 -13.786  -2.083  1.00 10.00      B   
ATOM   2169  CD2 LEU B  28       8.850 -12.895  -0.008  1.00 10.00      B   
ATOM   2170  C   LEU B  28      11.017  -9.997  -2.434  1.00 10.00      B   
ATOM   2171  O   LEU B  28      10.893  -9.224  -3.384  1.00 10.00      B   
ATOM   2172  N   GLU B  29      12.189 -10.478  -2.043  1.00 10.00      B   
ATOM   2173  HN  GLU B  29      12.221 -11.095  -1.281  1.00 10.00      B   
ATOM   2174  CA  GLU B  29      13.430 -10.115  -2.717  1.00 10.00      B   
ATOM   2175  CB  GLU B  29      14.623 -10.295  -1.778  1.00 10.00      B   
ATOM   2176  CG  GLU B  29      14.641  -9.308  -0.619  1.00 10.00      B   
ATOM   2177  CD  GLU B  29      15.696  -9.629   0.420  1.00 10.00      B   
ATOM   2178  OE1 GLU B  29      16.844  -9.937   0.038  1.00 10.00      B   
ATOM   2179  OE2 GLU B  29      15.383  -9.565   1.628  1.00 10.00      B   
ATOM   2180  C   GLU B  29      13.615 -10.913  -4.008  1.00 10.00      B   
ATOM   2181  O   GLU B  29      12.929 -11.912  -4.231  1.00 10.00      B   
ATOM   2182  N   GLU B  30      14.552 -10.468  -4.843  1.00 10.00      B   
ATOM   2183  HN  GLU B  30      15.069  -9.674  -4.591  1.00 10.00      B   
ATOM   2184  CA  GLU B  30      14.835 -11.109  -6.127  1.00 10.00      B   
ATOM   2185  CB  GLU B  30      16.004 -10.402  -6.820  1.00 10.00      B   
ATOM   2186  CG  GLU B  30      16.210 -10.800  -8.272  1.00 10.00      B   
ATOM   2187  CD  GLU B  30      17.106  -9.834  -9.017  1.00 10.00      B   
ATOM   2188  OE1 GLU B  30      18.299 -10.145  -9.202  1.00 10.00      B   
ATOM   2189  OE2 GLU B  30      16.617  -8.761  -9.428  1.00 10.00      B   
ATOM   2190  C   GLU B  30      15.115 -12.609  -5.987  1.00 10.00      B   
ATOM   2191  O   GLU B  30      14.492 -13.431  -6.656  1.00 10.00      B   
ATOM   2192  N   TRP B  31      16.034 -12.962  -5.100  1.00 10.00      B   
ATOM   2193  HN  TRP B  31      16.493 -12.270  -4.586  1.00 10.00      B   
ATOM   2194  CA  TRP B  31      16.386 -14.362  -4.883  1.00 10.00      B   
ATOM   2195  CB  TRP B  31      17.645 -14.469  -4.010  1.00 10.00      B   
ATOM   2196  CG  TRP B  31      17.484 -13.876  -2.640  1.00 10.00      B   
ATOM   2197  CD1 TRP B  31      17.529 -12.553  -2.307  1.00 10.00      B   
ATOM   2198  CD2 TRP B  31      17.253 -14.587  -1.416  1.00 10.00      B   
ATOM   2199  NE1 TRP B  31      17.332 -12.397  -0.958  1.00 10.00      B   
ATOM   2200  HE1 TRP B  31      17.313 -11.532  -0.475  1.00 10.00      B   
ATOM   2201  CE2 TRP B  31      17.161 -13.630  -0.389  1.00 10.00      B   
ATOM   2202  CE3 TRP B  31      17.110 -15.939  -1.093  1.00 10.00      B   
ATOM   2203  CZ2 TRP B  31      16.934 -13.980   0.939  1.00 10.00      B   
ATOM   2204  CZ3 TRP B  31      16.886 -16.285   0.225  1.00 10.00      B   
ATOM   2205  CH2 TRP B  31      16.799 -15.310   1.225  1.00 10.00      B   
ATOM   2206  C   TRP B  31      15.233 -15.137  -4.246  1.00 10.00      B   
ATOM   2207  O   TRP B  31      15.106 -16.347  -4.428  1.00 10.00      B   
ATOM   2208  N   ASP B  32      14.376 -14.427  -3.528  1.00 10.00      B   
ATOM   2209  HN  ASP B  32      14.493 -13.459  -3.466  1.00 10.00      B   
ATOM   2210  CA  ASP B  32      13.253 -15.054  -2.845  1.00 10.00      B   
ATOM   2211  CB  ASP B  32      12.751 -14.183  -1.696  1.00 10.00      B   
ATOM   2212  CG  ASP B  32      12.427 -14.994  -0.458  1.00 10.00      B   
ATOM   2213  OD1 ASP B  32      12.786 -16.195  -0.412  1.00 10.00      B   
ATOM   2214  OD2 ASP B  32      11.822 -14.439   0.480  1.00 10.00      B   
ATOM   2215  C   ASP B  32      12.118 -15.406  -3.801  1.00 10.00      B   
ATOM   2216  O   ASP B  32      11.525 -16.483  -3.700  1.00 10.00      B   
ATOM   2217  N   VAL B  33      11.819 -14.507  -4.738  1.00 10.00      B   
ATOM   2218  HN  VAL B  33      12.318 -13.658  -4.772  1.00 10.00      B   
ATOM   2219  CA  VAL B  33      10.750 -14.756  -5.706  1.00 10.00      B   
ATOM   2220  CB  VAL B  33      10.373 -13.512  -6.548  1.00 10.00      B   
ATOM   2221  CG1 VAL B  33       9.857 -12.391  -5.661  1.00 10.00      B   
ATOM   2222  CG2 VAL B  33      11.535 -13.034  -7.404  1.00 10.00      B   
ATOM   2223  C   VAL B  33      11.093 -15.935  -6.615  1.00 10.00      B   
ATOM   2224  O   VAL B  33      10.206 -16.652  -7.078  1.00 10.00      B   
ATOM   2225  N   LYS B  34      12.385 -16.137  -6.853  1.00 10.00      B   
ATOM   2226  HN  LYS B  34      13.046 -15.522  -6.465  1.00 10.00      B   
ATOM   2227  CA  LYS B  34      12.841 -17.241  -7.687  1.00 10.00      B   
ATOM   2228  CB  LYS B  34      14.337 -17.110  -7.989  1.00 10.00      B   
ATOM   2229  CG  LYS B  34      14.890 -18.217  -8.873  1.00 10.00      B   
ATOM   2230  CD  LYS B  34      14.181 -18.263 -10.217  1.00 10.00      B   
ATOM   2231  CE  LYS B  34      14.383 -19.606 -10.900  1.00 10.00      B   
ATOM   2232  NZ  LYS B  34      13.560 -19.728 -12.131  1.00 10.00      B   
ATOM   2233  HZ1 LYS B  34      13.553 -20.717 -12.460  1.00 10.00      B   
ATOM   2234  HZ2 LYS B  34      13.951 -19.129 -12.884  1.00 10.00      B   
ATOM   2235  HZ3 LYS B  34      12.580 -19.429 -11.943  1.00 10.00      B   
ATOM   2236  C   LYS B  34      12.544 -18.572  -6.997  1.00 10.00      B   
ATOM   2237  O   LYS B  34      12.093 -19.528  -7.633  1.00 10.00      B   
ATOM   2238  N   ARG B  35      12.779 -18.614  -5.689  1.00 10.00      B   
ATOM   2239  HN  ARG B  35      13.134 -17.817  -5.242  1.00 10.00      B   
ATOM   2240  CA  ARG B  35      12.525 -19.813  -4.902  1.00 10.00      B   
ATOM   2241  CB  ARG B  35      13.034 -19.630  -3.470  1.00 10.00      B   
ATOM   2242  CG  ARG B  35      14.510 -19.282  -3.371  1.00 10.00      B   
ATOM   2243  CD  ARG B  35      14.838 -18.656  -2.024  1.00 10.00      B   
ATOM   2244  NE  ARG B  35      15.103 -19.661  -0.992  1.00 10.00      B   
ATOM   2245  HE  ARG B  35      15.603 -20.465  -1.264  1.00 10.00      B   
ATOM   2246  CZ  ARG B  35      14.733 -19.539   0.281  1.00 10.00      B   
ATOM   2247  NH1 ARG B  35      14.016 -18.492   0.681  1.00 10.00      B   
ATOM   2248 HH11 ARG B  35      13.732 -18.403   1.682  1.00 10.00      B   
ATOM   2249 HH12 ARG B  35      13.725 -17.751  -0.003  1.00 10.00      B   
ATOM   2250  NH2 ARG B  35      15.069 -20.478   1.156  1.00 10.00      B   
ATOM   2251 HH21 ARG B  35      15.620 -21.310   0.847  1.00 10.00      B   
ATOM   2252 HH22 ARG B  35      14.790 -20.385   2.158  1.00 10.00      B   
ATOM   2253  C   ARG B  35      11.031 -20.103  -4.880  1.00 10.00      B   
ATOM   2254  O   ARG B  35      10.608 -21.256  -4.956  1.00 10.00      B   
ATOM   2255  N   LEU B  36      10.242 -19.039  -4.786  1.00 10.00      B   
ATOM   2256  HN  LEU B  36      10.651 -18.147  -4.725  1.00 10.00      B   
ATOM   2257  CA  LEU B  36       8.789 -19.154  -4.760  1.00 10.00      B   
ATOM   2258  CB  LEU B  36       8.158 -17.782  -4.508  1.00 10.00      B   
ATOM   2259  CG  LEU B  36       6.706 -17.782  -4.029  1.00 10.00      B   
ATOM   2260  CD1 LEU B  36       6.625 -18.212  -2.572  1.00 10.00      B   
ATOM   2261  CD2 LEU B  36       6.081 -16.409  -4.219  1.00 10.00      B   
ATOM   2262  C   LEU B  36       8.274 -19.729  -6.075  1.00 10.00      B   
ATOM   2263  O   LEU B  36       7.412 -20.609  -6.085  1.00 10.00      B   
ATOM   2264  N   GLN B  37       8.816 -19.230  -7.183  1.00 10.00      B   
ATOM   2265  HN  GLN B  37       9.494 -18.524  -7.108  1.00 10.00      B   
ATOM   2266  CA  GLN B  37       8.422 -19.699  -8.507  1.00 10.00      B   
ATOM   2267  CB  GLN B  37       9.130 -18.885  -9.594  1.00 10.00      B   
ATOM   2268  CG  GLN B  37       8.743 -19.274 -11.013  1.00 10.00      B   
ATOM   2269  CD  GLN B  37       9.793 -18.881 -12.032  1.00 10.00      B   
ATOM   2270  OE1 GLN B  37      10.988 -18.847 -11.732  1.00 10.00      B   
ATOM   2271  NE2 GLN B  37       9.357 -18.587 -13.246  1.00 10.00      B   
ATOM   2272 HE21 GLN B  37       8.391 -18.639 -13.418  1.00 10.00      B   
ATOM   2273 HE22 GLN B  37      10.014 -18.330 -13.924  1.00 10.00      B   
ATOM   2274  C   GLN B  37       8.766 -21.174  -8.666  1.00 10.00      B   
ATOM   2275  O   GLN B  37       7.964 -21.964  -9.165  1.00 10.00      B   
ATOM   2276  N   THR B  38       9.962 -21.535  -8.224  1.00 10.00      B   
ATOM   2277  HN  THR B  38      10.554 -20.853  -7.837  1.00 10.00      B   
ATOM   2278  CA  THR B  38      10.426 -22.909  -8.305  1.00 10.00      B   
ATOM   2279  CB  THR B  38      11.933 -23.018  -7.952  1.00 10.00      B   
ATOM   2280  OG1 THR B  38      12.659 -23.525  -9.081  1.00 10.00      B   
ATOM   2281  HG1 THR B  38      12.554 -24.484  -9.122  1.00 10.00      B   
ATOM   2282  CG2 THR B  38      12.196 -23.900  -6.738  1.00 10.00      B   
ATOM   2283  C   THR B  38       9.565 -23.836  -7.439  1.00 10.00      B   
ATOM   2284  O   THR B  38       9.339 -24.995  -7.791  1.00 10.00      B   
ATOM   2285  N   HIS B  39       9.066 -23.309  -6.325  1.00 10.00      B   
ATOM   2286  HN  HIS B  39       9.273 -22.374  -6.104  1.00 10.00      B   
ATOM   2287  CA  HIS B  39       8.226 -24.083  -5.420  1.00 10.00      B   
ATOM   2288  CB  HIS B  39       7.979 -23.311  -4.116  1.00 10.00      B   
ATOM   2289  CG  HIS B  39       7.251 -24.098  -3.069  1.00 10.00      B   
ATOM   2290  ND1 HIS B  39       5.988 -23.749  -2.660  1.00 10.00      B   
ATOM   2291  CD2 HIS B  39       7.650 -25.200  -2.387  1.00 10.00      B   
ATOM   2292  CE1 HIS B  39       5.644 -24.636  -1.747  1.00 10.00      B   
ATOM   2293  NE2 HIS B  39       6.617 -25.536  -1.547  1.00 10.00      B   
ATOM   2294  HE2 HIS B  39       6.508 -26.402  -1.097  1.00 10.00      B   
ATOM   2295  C   HIS B  39       6.904 -24.435  -6.091  1.00 10.00      B   
ATOM   2296  O   HIS B  39       6.438 -25.574  -6.013  1.00 10.00      B   
ATOM   2297  N   CYS B  40       6.317 -23.458  -6.774  1.00 10.00      B   
ATOM   2298  HN  CYS B  40       6.743 -22.576  -6.805  1.00 10.00      B   
ATOM   2299  CA  CYS B  40       5.052 -23.661  -7.469  1.00 10.00      B   
ATOM   2300  CB  CYS B  40       4.573 -22.347  -8.085  1.00 10.00      B   
ATOM   2301  SG  CYS B  40       4.537 -20.961  -6.929  1.00 10.00      B   
ATOM   2302  HG  CYS B  40       5.759 -20.810  -6.428  1.00 10.00      B   
ATOM   2303  C   CYS B  40       5.201 -24.726  -8.553  1.00 10.00      B   
ATOM   2304  O   CYS B  40       4.279 -25.507  -8.813  1.00 10.00      B   
ATOM   2305  N   TYR B  41       6.377 -24.762  -9.168  1.00 10.00      B   
ATOM   2306  HN  TYR B  41       7.068 -24.114  -8.909  1.00 10.00      B   
ATOM   2307  CA  TYR B  41       6.670 -25.729 -10.219  1.00 10.00      B   
ATOM   2308  CB  TYR B  41       7.946 -25.337 -10.967  1.00 10.00      B   
ATOM   2309  CG  TYR B  41       7.713 -24.411 -12.141  1.00 10.00      B   
ATOM   2310  CD1 TYR B  41       6.592 -23.593 -12.198  1.00 10.00      B   
ATOM   2311  CD2 TYR B  41       8.617 -24.355 -13.195  1.00 10.00      B   
ATOM   2312  CE1 TYR B  41       6.376 -22.750 -13.271  1.00 10.00      B   
ATOM   2313  CE2 TYR B  41       8.410 -23.515 -14.270  1.00 10.00      B   
ATOM   2314  CZ  TYR B  41       7.288 -22.715 -14.302  1.00 10.00      B   
ATOM   2315  OH  TYR B  41       7.075 -21.878 -15.373  1.00 10.00      B   
ATOM   2316  HH  TYR B  41       7.385 -22.307 -16.184  1.00 10.00      B   
ATOM   2317  C   TYR B  41       6.807 -27.133  -9.643  1.00 10.00      B   
ATOM   2318  O   TYR B  41       6.631 -28.123 -10.352  1.00 10.00      B   
ATOM   2319  N   LYS B  42       7.120 -27.210  -8.356  1.00 10.00      B   
ATOM   2320  HN  LYS B  42       7.255 -26.380  -7.846  1.00 10.00      B   
ATOM   2321  CA  LYS B  42       7.269 -28.491  -7.680  1.00 10.00      B   
ATOM   2322  CB  LYS B  42       8.244 -28.380  -6.504  1.00 10.00      B   
ATOM   2323  CG  LYS B  42       9.677 -28.090  -6.916  1.00 10.00      B   
ATOM   2324  CD  LYS B  42      10.577 -27.901  -5.707  1.00 10.00      B   
ATOM   2325  CE  LYS B  42      11.966 -27.439  -6.119  1.00 10.00      B   
ATOM   2326  NZ  LYS B  42      12.723 -28.499  -6.834  1.00 10.00      B   
ATOM   2327  HZ1 LYS B  42      12.148 -28.897  -7.603  1.00 10.00      B   
ATOM   2328  HZ2 LYS B  42      12.978 -29.263  -6.177  1.00 10.00      B   
ATOM   2329  HZ3 LYS B  42      13.597 -28.103  -7.240  1.00 10.00      B   
ATOM   2330  C   LYS B  42       5.913 -28.998  -7.205  1.00 10.00      B   
ATOM   2331  O   LYS B  42       5.646 -30.201  -7.230  1.00 10.00      B   
ATOM   2332  N   VAL B  43       5.058 -28.072  -6.775  1.00 10.00      B   
ATOM   2333  HN  VAL B  43       5.340 -27.129  -6.763  1.00 10.00      B   
ATOM   2334  CA  VAL B  43       3.721 -28.423  -6.307  1.00 10.00      B   
ATOM   2335  CB  VAL B  43       3.002 -27.215  -5.666  1.00 10.00      B   
ATOM   2336  CG1 VAL B  43       1.602 -27.595  -5.205  1.00 10.00      B   
ATOM   2337  CG2 VAL B  43       3.811 -26.666  -4.503  1.00 10.00      B   
ATOM   2338  C   VAL B  43       2.884 -28.952  -7.467  1.00 10.00      B   
ATOM   2339  O   VAL B  43       2.224 -29.984  -7.354  1.00 10.00      B   
ATOM   2340  N   HIS B  44       2.927 -28.241  -8.581  1.00 10.00      B   
ATOM   2341  HN  HIS B  44       3.480 -27.429  -8.609  1.00 10.00      B   
ATOM   2342  CA  HIS B  44       2.185 -28.635  -9.772  1.00 10.00      B   
ATOM   2343  CB  HIS B  44       1.153 -27.562 -10.137  1.00 10.00      B   
ATOM   2344  CG  HIS B  44       0.264 -27.918 -11.291  1.00 10.00      B   
ATOM   2345  ND1 HIS B  44      -0.913 -28.602 -11.103  1.00 10.00      B   
ATOM   2346  CD2 HIS B  44       0.417 -27.653 -12.614  1.00 10.00      B   
ATOM   2347  CE1 HIS B  44      -1.446 -28.737 -12.305  1.00 10.00      B   
ATOM   2348  NE2 HIS B  44      -0.678 -28.179 -13.249  1.00 10.00      B   
ATOM   2349  HE2 HIS B  44      -0.764 -28.327 -14.218  1.00 10.00      B   
ATOM   2350  C   HIS B  44       3.149 -28.872 -10.930  1.00 10.00      B   
ATOM   2351  O   HIS B  44       4.004 -29.760 -10.868  1.00 10.00      B   
ATOM   2352  N   ASN B  47       4.620 -26.534 -13.994  1.00 10.00      B   
ATOM   2353  HN  ASN B  47       4.318 -25.604 -14.077  1.00 10.00      B   
ATOM   2354  CA  ASN B  47       5.571 -27.061 -14.962  1.00 10.00      B   
ATOM   2355  CB  ASN B  47       5.548 -28.592 -14.985  1.00 10.00      B   
ATOM   2356  CG  ASN B  47       6.795 -29.179 -15.620  1.00 10.00      B   
ATOM   2357  OD1 ASN B  47       7.803 -29.400 -14.949  1.00 10.00      B   
ATOM   2358  ND2 ASN B  47       6.734 -29.447 -16.917  1.00 10.00      B   
ATOM   2359 HD21 ASN B  47       5.896 -29.258 -17.392  1.00 10.00      B   
ATOM   2360 HD22 ASN B  47       7.532 -29.816 -17.350  1.00 10.00      B   
ATOM   2361  C   ASN B  47       5.301 -26.500 -16.352  1.00 10.00      B   
ATOM   2362  O   ASN B  47       4.610 -27.118 -17.163  1.00 10.00      B   
ATOM   2363  N   ALA B  48       5.827 -25.315 -16.606  1.00 10.00      B   
ATOM   2364  HN  ALA B  48       6.351 -24.866 -15.910  1.00 10.00      B   
ATOM   2365  CA  ALA B  48       5.658 -24.656 -17.891  1.00 10.00      B   
ATOM   2366  CB  ALA B  48       4.518 -23.650 -17.827  1.00 10.00      B   
ATOM   2367  C   ALA B  48       6.953 -23.966 -18.286  1.00 10.00      B   
ATOM   2368  O   ALA B  48       7.742 -23.579 -17.423  1.00 10.00      B   
ATOM   2369  N   THR B  49       7.176 -23.823 -19.581  1.00 10.00      B   
ATOM   2370  HN  THR B  49       6.512 -24.151 -20.221  1.00 10.00      B   
ATOM   2371  CA  THR B  49       8.383 -23.182 -20.074  1.00 10.00      B   
ATOM   2372  CB  THR B  49       8.617 -23.464 -21.577  1.00 10.00      B   
ATOM   2373  OG1 THR B  49       9.890 -22.939 -21.983  1.00 10.00      B   
ATOM   2374  HG1 THR B  49       9.765 -22.062 -22.374  1.00 10.00      B   
ATOM   2375  CG2 THR B  49       7.515 -22.861 -22.437  1.00 10.00      B   
ATOM   2376  C   THR B  49       8.353 -21.677 -19.809  1.00 10.00      B   
ATOM   2377  O   THR B  49       7.313 -21.031 -19.941  1.00 10.00      B   
ATOM   2378  N   VAL B  50       9.492 -21.136 -19.404  1.00 10.00      B   
ATOM   2379  HN  VAL B  50      10.281 -21.707 -19.300  1.00 10.00      B   
ATOM   2380  CA  VAL B  50       9.606 -19.712 -19.120  1.00 10.00      B   
ATOM   2381  CB  VAL B  50      10.046 -19.430 -17.665  1.00 10.00      B   
ATOM   2382  CG1 VAL B  50       8.838 -19.393 -16.740  1.00 10.00      B   
ATOM   2383  CG2 VAL B  50      11.055 -20.467 -17.187  1.00 10.00      B   
ATOM   2384  C   VAL B  50      10.582 -19.055 -20.086  1.00 10.00      B   
ATOM   2385  O   VAL B  50      11.688 -19.556 -20.303  1.00 10.00      B   
ATOM   2386  N   ASP B  51      10.160 -17.952 -20.683  1.00 10.00      B   
ATOM   2387  HN  ASP B  51       9.261 -17.612 -20.476  1.00 10.00      B   
ATOM   2388  CA  ASP B  51      10.993 -17.227 -21.635  1.00 10.00      B   
ATOM   2389  CB  ASP B  51      10.167 -16.248 -22.486  1.00 10.00      B   
ATOM   2390  CG  ASP B  51       9.036 -15.596 -21.716  1.00 10.00      B   
ATOM   2391  OD1 ASP B  51       9.305 -14.692 -20.899  1.00 10.00      B   
ATOM   2392  OD2 ASP B  51       7.872 -15.993 -21.914  1.00 10.00      B   
ATOM   2393  C   ASP B  51      12.149 -16.513 -20.941  1.00 10.00      B   
ATOM   2394  O   ASP B  51      13.277 -17.006 -20.940  1.00 10.00      B   
ATOM   2395  N   LYS B  52      11.868 -15.370 -20.337  1.00 10.00      B   
ATOM   2396  HN  LYS B  52      10.940 -15.031 -20.350  1.00 10.00      B   
ATOM   2397  CA  LYS B  52      12.893 -14.602 -19.651  1.00 10.00      B   
ATOM   2398  CB  LYS B  52      13.555 -13.627 -20.625  1.00 10.00      B   
ATOM   2399  CG  LYS B  52      14.978 -13.247 -20.260  1.00 10.00      B   
ATOM   2400  CD  LYS B  52      15.369 -11.930 -20.903  1.00 10.00      B   
ATOM   2401  CE  LYS B  52      16.856 -11.663 -20.768  1.00 10.00      B   
ATOM   2402  NZ  LYS B  52      17.187 -10.251 -21.087  1.00 10.00      B   
ATOM   2403  HZ1 LYS B  52      18.156 -10.185 -21.458  1.00 10.00      B   
ATOM   2404  HZ2 LYS B  52      17.116  -9.665 -20.225  1.00 10.00      B   
ATOM   2405  HZ3 LYS B  52      16.527  -9.880 -21.801  1.00 10.00      B   
ATOM   2406  C   LYS B  52      12.291 -13.832 -18.482  1.00 10.00      B   
ATOM   2407  O   LYS B  52      11.110 -13.483 -18.504  1.00 10.00      B   
ATOM   2408  N   LEU B  53      13.110 -13.566 -17.467  1.00 10.00      B   
ATOM   2409  HN  LEU B  53      14.045 -13.868 -17.516  1.00 10.00      B   
ATOM   2410  CA  LEU B  53      12.663 -12.841 -16.281  1.00 10.00      B   
ATOM   2411  CB  LEU B  53      13.800 -12.735 -15.257  1.00 10.00      B   
ATOM   2412  CG  LEU B  53      13.425 -12.185 -13.878  1.00 10.00      B   
ATOM   2413  CD1 LEU B  53      12.525 -13.158 -13.132  1.00 10.00      B   
ATOM   2414  CD2 LEU B  53      14.673 -11.875 -13.068  1.00 10.00      B   
ATOM   2415  C   LEU B  53      12.152 -11.447 -16.644  1.00 10.00      B   
ATOM   2416  O   LEU B  53      11.019 -11.091 -16.323  1.00 10.00      B   
ATOM   2417  N   GLU B  54      12.992 -10.674 -17.324  1.00 10.00      B   
ATOM   2418  HN  GLU B  54      13.882 -11.021 -17.547  1.00 10.00      B   
ATOM   2419  CA  GLU B  54      12.637  -9.319 -17.734  1.00 10.00      B   
ATOM   2420  CB  GLU B  54      13.801  -8.657 -18.470  1.00 10.00      B   
ATOM   2421  CG  GLU B  54      15.001  -8.364 -17.589  1.00 10.00      B   
ATOM   2422  CD  GLU B  54      16.264  -8.158 -18.395  1.00 10.00      B   
ATOM   2423  OE1 GLU B  54      16.950  -9.159 -18.698  1.00 10.00      B   
ATOM   2424  OE2 GLU B  54      16.580  -6.999 -18.732  1.00 10.00      B   
ATOM   2425  C   GLU B  54      11.391  -9.310 -18.608  1.00 10.00      B   
ATOM   2426  O   GLU B  54      10.491  -8.498 -18.406  1.00 10.00      B   
ATOM   2427  N   ASP B  55      11.342 -10.225 -19.571  1.00 10.00      B   
ATOM   2428  HN  ASP B  55      12.090 -10.849 -19.673  1.00 10.00      B   
ATOM   2429  CA  ASP B  55      10.204 -10.328 -20.480  1.00 10.00      B   
ATOM   2430  CB  ASP B  55      10.445 -11.411 -21.535  1.00 10.00      B   
ATOM   2431  CG  ASP B  55      11.411 -10.981 -22.619  1.00 10.00      B   
ATOM   2432  OD1 ASP B  55      10.959 -10.678 -23.744  1.00 10.00      B   
ATOM   2433  OD2 ASP B  55      12.632 -10.952 -22.360  1.00 10.00      B   
ATOM   2434  C   ASP B  55       8.921 -10.628 -19.717  1.00 10.00      B   
ATOM   2435  O   ASP B  55       7.862 -10.077 -20.017  1.00 10.00      B   
ATOM   2436  N   PHE B  56       9.018 -11.509 -18.730  1.00 10.00      B   
ATOM   2437  HN  PHE B  56       9.887 -11.935 -18.550  1.00 10.00      B   
ATOM   2438  CA  PHE B  56       7.868 -11.878 -17.918  1.00 10.00      B   
ATOM   2439  CB  PHE B  56       8.175 -13.132 -17.092  1.00 10.00      B   
ATOM   2440  CG  PHE B  56       6.957 -13.833 -16.557  1.00 10.00      B   
ATOM   2441  CD1 PHE B  56       6.985 -14.432 -15.309  1.00 10.00      B   
ATOM   2442  CD2 PHE B  56       5.788 -13.897 -17.301  1.00 10.00      B   
ATOM   2443  CE1 PHE B  56       5.873 -15.083 -14.812  1.00 10.00      B   
ATOM   2444  CE2 PHE B  56       4.671 -14.547 -16.808  1.00 10.00      B   
ATOM   2445  CZ  PHE B  56       4.715 -15.141 -15.562  1.00 10.00      B   
ATOM   2446  C   PHE B  56       7.447 -10.725 -17.008  1.00 10.00      B   
ATOM   2447  O   PHE B  56       6.272 -10.363 -16.956  1.00 10.00      B   
ATOM   2448  N   ILE B  57       8.417 -10.144 -16.308  1.00 10.00      B   
ATOM   2449  HN  ILE B  57       9.344 -10.473 -16.405  1.00 10.00      B   
ATOM   2450  CA  ILE B  57       8.150  -9.036 -15.399  1.00 10.00      B   
ATOM   2451  CB  ILE B  57       9.420  -8.621 -14.620  1.00 10.00      B   
ATOM   2452  CG1 ILE B  57       9.805  -9.726 -13.631  1.00 10.00      B   
ATOM   2453  CG2 ILE B  57       9.216  -7.297 -13.897  1.00 10.00      B   
ATOM   2454  CD1 ILE B  57      11.086  -9.461 -12.875  1.00 10.00      B   
ATOM   2455  C   ILE B  57       7.578  -7.839 -16.150  1.00 10.00      B   
ATOM   2456  O   ILE B  57       6.591  -7.246 -15.721  1.00 10.00      B   
ATOM   2457  N   ASN B  58       8.182  -7.506 -17.285  1.00 10.00      B   
ATOM   2458  HN  ASN B  58       8.957  -8.034 -17.592  1.00 10.00      B   
ATOM   2459  CA  ASN B  58       7.727  -6.374 -18.088  1.00 10.00      B   
ATOM   2460  CB  ASN B  58       8.676  -6.106 -19.261  1.00 10.00      B   
ATOM   2461  CG  ASN B  58       8.549  -4.694 -19.805  1.00 10.00      B   
ATOM   2462  OD1 ASN B  58       8.126  -3.781 -19.098  1.00 10.00      B   
ATOM   2463  ND2 ASN B  58       8.920  -4.503 -21.062  1.00 10.00      B   
ATOM   2464 HD21 ASN B  58       9.254  -5.274 -21.570  1.00 10.00      B   
ATOM   2465 HD22 ASN B  58       8.855  -3.595 -21.432  1.00 10.00      B   
ATOM   2466  C   ASN B  58       6.302  -6.591 -18.582  1.00 10.00      B   
ATOM   2467  O   ASN B  58       5.497  -5.660 -18.613  1.00 10.00      B   
ATOM   2468  N   ASN B  59       5.987  -7.829 -18.949  1.00 10.00      B   
ATOM   2469  HN  ASN B  59       6.671  -8.528 -18.911  1.00 10.00      B   
ATOM   2470  CA  ASN B  59       4.648  -8.167 -19.426  1.00 10.00      B   
ATOM   2471  CB  ASN B  59       4.580  -9.635 -19.858  1.00 10.00      B   
ATOM   2472  CG  ASN B  59       3.202 -10.052 -20.343  1.00 10.00      B   
ATOM   2473  OD1 ASN B  59       2.425  -9.236 -20.840  1.00 10.00      B   
ATOM   2474  ND2 ASN B  59       2.894 -11.332 -20.212  1.00 10.00      B   
ATOM   2475 HD21 ASN B  59       3.561 -11.931 -19.816  1.00 10.00      B   
ATOM   2476 HD22 ASN B  59       2.014 -11.632 -20.520  1.00 10.00      B   
ATOM   2477  C   ASN B  59       3.614  -7.885 -18.339  1.00 10.00      B   
ATOM   2478  O   ASN B  59       2.581  -7.263 -18.593  1.00 10.00      B   
ATOM   2479  N   ILE B  60       3.914  -8.323 -17.124  1.00 10.00      B   
ATOM   2480  HN  ILE B  60       4.760  -8.804 -16.983  1.00 10.00      B   
ATOM   2481  CA  ILE B  60       3.023  -8.108 -15.992  1.00 10.00      B   
ATOM   2482  CB  ILE B  60       3.479  -8.910 -14.754  1.00 10.00      B   
ATOM   2483  CG1 ILE B  60       3.617 -10.397 -15.103  1.00 10.00      B   
ATOM   2484  CG2 ILE B  60       2.495  -8.725 -13.603  1.00 10.00      B   
ATOM   2485  CD1 ILE B  60       4.310 -11.218 -14.035  1.00 10.00      B   
ATOM   2486  C   ILE B  60       2.979  -6.620 -15.646  1.00 10.00      B   
ATOM   2487  O   ILE B  60       1.918  -6.065 -15.369  1.00 10.00      B   
ATOM   2488  N   ASN B  61       4.141  -5.980 -15.702  1.00 10.00      B   
ATOM   2489  HN  ASN B  61       4.950  -6.482 -15.949  1.00 10.00      B   
ATOM   2490  CA  ASN B  61       4.262  -4.558 -15.403  1.00 10.00      B   
ATOM   2491  CB  ASN B  61       5.727  -4.126 -15.533  1.00 10.00      B   
ATOM   2492  CG  ASN B  61       5.994  -2.743 -14.980  1.00 10.00      B   
ATOM   2493  OD1 ASN B  61       6.243  -2.581 -13.788  1.00 10.00      B   
ATOM   2494  ND2 ASN B  61       5.963  -1.741 -15.843  1.00 10.00      B   
ATOM   2495 HD21 ASN B  61       5.772  -1.945 -16.786  1.00 10.00      B   
ATOM   2496 HD22 ASN B  61       6.127  -0.834 -15.509  1.00 10.00      B   
ATOM   2497  C   ASN B  61       3.392  -3.728 -16.342  1.00 10.00      B   
ATOM   2498  O   ASN B  61       2.823  -2.713 -15.945  1.00 10.00      B   
ATOM   2499  N   SER B  62       3.270  -4.187 -17.581  1.00 10.00      B   
ATOM   2500  HN  SER B  62       3.735  -5.014 -17.829  1.00 10.00      B   
ATOM   2501  CA  SER B  62       2.475  -3.493 -18.586  1.00 10.00      B   
ATOM   2502  CB  SER B  62       2.650  -4.150 -19.954  1.00 10.00      B   
ATOM   2503  OG  SER B  62       4.024  -4.247 -20.301  1.00 10.00      B   
ATOM   2504  HG  SER B  62       4.475  -4.831 -19.672  1.00 10.00      B   
ATOM   2505  C   SER B  62       0.993  -3.420 -18.208  1.00 10.00      B   
ATOM   2506  O   SER B  62       0.305  -2.459 -18.556  1.00 10.00      B   
ATOM   2507  N   VAL B  63       0.497  -4.426 -17.494  1.00 10.00      B   
ATOM   2508  HN  VAL B  63       1.084  -5.165 -17.224  1.00 10.00      B   
ATOM   2509  CA  VAL B  63      -0.908  -4.437 -17.092  1.00 10.00      B   
ATOM   2510  CB  VAL B  63      -1.484  -5.868 -16.936  1.00 10.00      B   
ATOM   2511  CG1 VAL B  63      -1.069  -6.753 -18.102  1.00 10.00      B   
ATOM   2512  CG2 VAL B  63      -1.093  -6.499 -15.608  1.00 10.00      B   
ATOM   2513  C   VAL B  63      -1.111  -3.635 -15.810  1.00 10.00      B   
ATOM   2514  O   VAL B  63      -2.218  -3.191 -15.505  1.00 10.00      B   
ATOM   2515  N   LEU B  64      -0.024  -3.435 -15.074  1.00 10.00      B   
ATOM   2516  HN  LEU B  64       0.834  -3.798 -15.382  1.00 10.00      B   
ATOM   2517  CA  LEU B  64      -0.071  -2.691 -13.825  1.00 10.00      B   
ATOM   2518  CB  LEU B  64       1.142  -3.023 -12.953  1.00 10.00      B   
ATOM   2519  CG  LEU B  64       1.280  -4.481 -12.510  1.00 10.00      B   
ATOM   2520  CD1 LEU B  64       2.523  -4.664 -11.654  1.00 10.00      B   
ATOM   2521  CD2 LEU B  64       0.038  -4.942 -11.764  1.00 10.00      B   
ATOM   2522  C   LEU B  64      -0.149  -1.191 -14.087  1.00 10.00      B   
ATOM   2523  O   LEU B  64      -0.639  -0.431 -13.250  1.00 10.00      B   
ATOM   2524  N   GLU B  65       0.318  -0.773 -15.261  1.00 10.00      B   
ATOM   2525  HN  GLU B  65       0.701  -1.429 -15.884  1.00 10.00      B   
ATOM   2526  CA  GLU B  65       0.293   0.638 -15.637  1.00 10.00      B   
ATOM   2527  CB  GLU B  65       0.995   0.868 -16.977  1.00 10.00      B   
ATOM   2528  CG  GLU B  65       2.512   0.893 -16.889  1.00 10.00      B   
ATOM   2529  CD  GLU B  65       3.141   1.632 -18.051  1.00 10.00      B   
ATOM   2530  OE1 GLU B  65       3.779   0.986 -18.903  1.00 10.00      B   
ATOM   2531  OE2 GLU B  65       2.986   2.869 -18.126  1.00 10.00      B   
ATOM   2532  C   GLU B  65      -1.136   1.173 -15.686  1.00 10.00      B   
ATOM   2533  O   GLU B  65      -1.371   2.362 -15.465  1.00 10.00      B   
ATOM   2534  N   SER B  66      -2.088   0.286 -15.961  1.00 10.00      B   
ATOM   2535  HN  SER B  66      -1.840  -0.646 -16.132  1.00 10.00      B   
ATOM   2536  CA  SER B  66      -3.491   0.662 -16.024  1.00 10.00      B   
ATOM   2537  CB  SER B  66      -4.311  -0.491 -16.604  1.00 10.00      B   
ATOM   2538  OG  SER B  66      -3.608  -1.124 -17.663  1.00 10.00      B   
ATOM   2539  HG  SER B  66      -4.096  -1.907 -17.948  1.00 10.00      B   
ATOM   2540  C   SER B  66      -4.008   1.024 -14.633  1.00 10.00      B   
ATOM   2541  O   SER B  66      -4.974   1.778 -14.488  1.00 10.00      B   
ATOM   2542  N   LEU B  67      -3.347   0.487 -13.614  1.00 10.00      B   
ATOM   2543  HN  LEU B  67      -2.578  -0.099 -13.799  1.00 10.00      B   
ATOM   2544  CA  LEU B  67      -3.717   0.744 -12.230  1.00 10.00      B   
ATOM   2545  CB  LEU B  67      -3.720  -0.557 -11.424  1.00 10.00      B   
ATOM   2546  CG  LEU B  67      -4.703  -1.635 -11.887  1.00 10.00      B   
ATOM   2547  CD1 LEU B  67      -4.507  -2.913 -11.087  1.00 10.00      B   
ATOM   2548  CD2 LEU B  67      -6.138  -1.140 -11.766  1.00 10.00      B   
ATOM   2549  C   LEU B  67      -2.766   1.755 -11.602  1.00 10.00      B   
ATOM   2550  O   LEU B  67      -2.845   2.041 -10.408  1.00 10.00      B   
ATOM   2551  N   TYR B  68      -1.864   2.283 -12.430  1.00 10.00      B   
ATOM   2552  HN  TYR B  68      -1.860   1.991 -13.367  1.00 10.00      B   
ATOM   2553  CA  TYR B  68      -0.885   3.283 -12.010  1.00 10.00      B   
ATOM   2554  CB  TYR B  68      -1.569   4.572 -11.541  1.00 10.00      B   
ATOM   2555  CG  TYR B  68      -2.522   5.128 -12.575  1.00 10.00      B   
ATOM   2556  CD1 TYR B  68      -2.046   5.778 -13.706  1.00 10.00      B   
ATOM   2557  CD2 TYR B  68      -3.896   4.980 -12.435  1.00 10.00      B   
ATOM   2558  CE1 TYR B  68      -2.909   6.264 -14.667  1.00 10.00      B   
ATOM   2559  CE2 TYR B  68      -4.767   5.466 -13.389  1.00 10.00      B   
ATOM   2560  CZ  TYR B  68      -4.268   6.106 -14.502  1.00 10.00      B   
ATOM   2561  OH  TYR B  68      -5.132   6.578 -15.463  1.00 10.00      B   
ATOM   2562  HH  TYR B  68      -4.642   6.746 -16.273  1.00 10.00      B   
ATOM   2563  C   TYR B  68       0.119   2.750 -10.989  1.00 10.00      B   
ATOM   2564  O   TYR B  68       0.484   3.437 -10.034  1.00 10.00      B   
ATOM   2565  N   ILE B  69       0.570   1.522 -11.208  1.00 10.00      B   
ATOM   2566  HN  ILE B  69       0.237   1.023 -11.985  1.00 10.00      B   
ATOM   2567  CA  ILE B  69       1.554   0.888 -10.340  1.00 10.00      B   
ATOM   2568  CB  ILE B  69       0.913  -0.138  -9.374  1.00 10.00      B   
ATOM   2569  CG1 ILE B  69      -0.180  -0.953 -10.074  1.00 10.00      B   
ATOM   2570  CG2 ILE B  69       0.368   0.556  -8.133  1.00 10.00      B   
ATOM   2571  CD1 ILE B  69      -0.754  -2.069  -9.228  1.00 10.00      B   
ATOM   2572  C   ILE B  69       2.601   0.191 -11.202  1.00 10.00      B   
ATOM   2573  O   ILE B  69       2.329  -0.140 -12.355  1.00 10.00      B   
ATOM   2574  N   GLU B  70       3.794  -0.012 -10.662  1.00 10.00      B   
ATOM   2575  HN  GLU B  70       3.966   0.283  -9.741  1.00 10.00      B   
ATOM   2576  CA  GLU B  70       4.855  -0.666 -11.415  1.00 10.00      B   
ATOM   2577  CB  GLU B  70       5.644   0.350 -12.251  1.00 10.00      B   
ATOM   2578  CG  GLU B  70       6.477   1.325 -11.432  1.00 10.00      B   
ATOM   2579  CD  GLU B  70       7.517   2.045 -12.263  1.00 10.00      B   
ATOM   2580  OE1 GLU B  70       8.490   1.393 -12.701  1.00 10.00      B   
ATOM   2581  OE2 GLU B  70       7.371   3.272 -12.477  1.00 10.00      B   
ATOM   2582  C   GLU B  70       5.806  -1.431 -10.504  1.00 10.00      B   
ATOM   2583  O   GLU B  70       5.884  -1.175  -9.299  1.00 10.00      B   
ATOM   2584  N   ILE B  71       6.520  -2.377 -11.090  1.00 10.00      B   
ATOM   2585  HN  ILE B  71       6.392  -2.547 -12.053  1.00 10.00      B   
ATOM   2586  CA  ILE B  71       7.492  -3.166 -10.359  1.00 10.00      B   
ATOM   2587  CB  ILE B  71       7.581  -4.610 -10.897  1.00 10.00      B   
ATOM   2588  CG1 ILE B  71       6.178  -5.207 -11.050  1.00 10.00      B   
ATOM   2589  CG2 ILE B  71       8.426  -5.468  -9.965  1.00 10.00      B   
ATOM   2590  CD1 ILE B  71       6.148  -6.538 -11.771  1.00 10.00      B   
ATOM   2591  C   ILE B  71       8.849  -2.486 -10.479  1.00 10.00      B   
ATOM   2592  O   ILE B  71       9.652  -2.809 -11.357  1.00 10.00      B   
ATOM   2593  N   LYS B  72       9.074  -1.515  -9.614  1.00 10.00      B   
ATOM   2594  HN  LYS B  72       8.385  -1.308  -8.948  1.00 10.00      B   
ATOM   2595  CA  LYS B  72      10.309  -0.749  -9.612  1.00 10.00      B   
ATOM   2596  CB  LYS B  72      10.106   0.532  -8.795  1.00 10.00      B   
ATOM   2597  CG  LYS B  72      11.266   1.516  -8.817  1.00 10.00      B   
ATOM   2598  CD  LYS B  72      10.837   2.861  -8.241  1.00 10.00      B   
ATOM   2599  CE  LYS B  72      12.016   3.806  -8.052  1.00 10.00      B   
ATOM   2600  NZ  LYS B  72      11.572   5.160  -7.617  1.00 10.00      B   
ATOM   2601  HZ1 LYS B  72      10.874   5.081  -6.852  1.00 10.00      B   
ATOM   2602  HZ2 LYS B  72      11.141   5.670  -8.414  1.00 10.00      B   
ATOM   2603  HZ3 LYS B  72      12.390   5.716  -7.267  1.00 10.00      B   
ATOM   2604  C   LYS B  72      11.465  -1.570  -9.050  1.00 10.00      B   
ATOM   2605  O   LYS B  72      11.474  -1.921  -7.869  1.00 10.00      B   
ATOM   2606  N   ARG B  73      12.421  -1.902  -9.912  1.00 10.00      B   
ATOM   2607  HN  ARG B  73      12.338  -1.625 -10.847  1.00 10.00      B   
ATOM   2608  CA  ARG B  73      13.590  -2.660  -9.495  1.00 10.00      B   
ATOM   2609  CB  ARG B  73      14.248  -3.353 -10.693  1.00 10.00      B   
ATOM   2610  CG  ARG B  73      15.315  -4.374 -10.316  1.00 10.00      B   
ATOM   2611  CD  ARG B  73      15.927  -5.024 -11.549  1.00 10.00      B   
ATOM   2612  NE  ARG B  73      16.572  -6.301 -11.234  1.00 10.00      B   
ATOM   2613  HE  ARG B  73      16.398  -6.686 -10.343  1.00 10.00      B   
ATOM   2614  CZ  ARG B  73      17.367  -6.969 -12.072  1.00 10.00      B   
ATOM   2615  NH1 ARG B  73      17.629  -6.487 -13.283  1.00 10.00      B   
ATOM   2616 HH11 ARG B  73      17.216  -5.577 -13.588  1.00 10.00      B   
ATOM   2617 HH12 ARG B  73      18.243  -7.019 -13.938  1.00 10.00      B   
ATOM   2618  NH2 ARG B  73      17.893  -8.125 -11.697  1.00 10.00      B   
ATOM   2619 HH21 ARG B  73      18.522  -8.652 -12.341  1.00 10.00      B   
ATOM   2620 HH22 ARG B  73      17.675  -8.521 -10.744  1.00 10.00      B   
ATOM   2621  C   ARG B  73      14.578  -1.714  -8.833  1.00 10.00      B   
ATOM   2622  O   ARG B  73      15.211  -0.895  -9.500  1.00 10.00      B   
ATOM   2623  N   GLY B  74      14.687  -1.810  -7.521  1.00 10.00      B   
ATOM   2624  HN  GLY B  74      14.165  -2.492  -7.042  1.00 10.00      B   
ATOM   2625  CA  GLY B  74      15.584  -0.942  -6.791  1.00 10.00      B   
ATOM   2626  C   GLY B  74      16.798  -1.667  -6.262  1.00 10.00      B   
ATOM   2627  O   GLY B  74      16.956  -2.870  -6.470  1.00 10.00      B   
ATOM   2628  N   VAL B  75      17.649  -0.931  -5.569  1.00 10.00      B   
ATOM   2629  HN  VAL B  75      17.450   0.018  -5.424  1.00 10.00      B   
ATOM   2630  CA  VAL B  75      18.867  -1.481  -5.002  1.00 10.00      B   
ATOM   2631  CB  VAL B  75      20.062  -1.273  -5.969  1.00 10.00      B   
ATOM   2632  CG1 VAL B  75      20.285   0.203  -6.277  1.00 10.00      B   
ATOM   2633  CG2 VAL B  75      21.328  -1.917  -5.434  1.00 10.00      B   
ATOM   2634  C   VAL B  75      19.147  -0.815  -3.656  1.00 10.00      B   
ATOM   2635  O   VAL B  75      18.931   0.388  -3.503  1.00 10.00      B   
ATOM   2636  N   THR B  76      19.579  -1.595  -2.676  1.00 10.00      B   
ATOM   2637  HN  THR B  76      19.697  -2.558  -2.839  1.00 10.00      B   
ATOM   2638  CA  THR B  76      19.879  -1.060  -1.355  1.00 10.00      B   
ATOM   2639  CB  THR B  76      20.041  -2.185  -0.323  1.00 10.00      B   
ATOM   2640  OG1 THR B  76      20.195  -3.430  -1.012  1.00 10.00      B   
ATOM   2641  HG1 THR B  76      20.750  -4.024  -0.471  1.00 10.00      B   
ATOM   2642  CG2 THR B  76      18.820  -2.260   0.581  1.00 10.00      B   
ATOM   2643  C   THR B  76      21.139  -0.198  -1.386  1.00 10.00      B   
ATOM   2644  O   THR B  76      22.077  -0.474  -2.138  1.00 10.00      B   
ATOM   2645  N   GLU B  77      21.157   0.840  -0.565  1.00 10.00      B   
ATOM   2646  HN  GLU B  77      20.391   0.999   0.023  1.00 10.00      B   
ATOM   2647  CA  GLU B  77      22.286   1.758  -0.512  1.00 10.00      B   
ATOM   2648  CB  GLU B  77      21.841   3.101   0.078  1.00 10.00      B   
ATOM   2649  CG  GLU B  77      20.403   3.490  -0.244  1.00 10.00      B   
ATOM   2650  CD  GLU B  77      19.982   4.776   0.448  1.00 10.00      B   
ATOM   2651  OE1 GLU B  77      20.216   4.900   1.665  1.00 10.00      B   
ATOM   2652  OE2 GLU B  77      19.427   5.670  -0.228  1.00 10.00      B   
ATOM   2653  C   GLU B  77      23.440   1.192   0.315  1.00 10.00      B   
ATOM   2654  O   GLU B  77      24.582   1.635   0.186  1.00 10.00      B   
ATOM   2655  N   ASP B  78      23.144   0.204   1.153  1.00 10.00      B   
ATOM   2656  HN  ASP B  78      22.222  -0.134   1.195  1.00 10.00      B   
ATOM   2657  CA  ASP B  78      24.158  -0.389   2.021  1.00 10.00      B   
ATOM   2658  CB  ASP B  78      23.600  -0.701   3.419  1.00 10.00      B   
ATOM   2659  CG  ASP B  78      22.480  -1.723   3.418  1.00 10.00      B   
ATOM   2660  OD1 ASP B  78      22.357  -2.476   4.412  1.00 10.00      B   
ATOM   2661  OD2 ASP B  78      21.723  -1.777   2.426  1.00 10.00      B   
ATOM   2662  C   ASP B  78      24.869  -1.605   1.421  1.00 10.00      B   
ATOM   2663  O   ASP B  78      26.099  -1.612   1.324  1.00 10.00      B   
ATOM   2664  N   ASP B  79      24.115  -2.627   1.025  1.00 10.00      B   
ATOM   2665  HN  ASP B  79      23.136  -2.574   1.123  1.00 10.00      B   
ATOM   2666  CA  ASP B  79      24.719  -3.839   0.463  1.00 10.00      B   
ATOM   2667  CB  ASP B  79      24.175  -5.115   1.127  1.00 10.00      B   
ATOM   2668  CG  ASP B  79      22.823  -5.565   0.602  1.00 10.00      B   
ATOM   2669  OD1 ASP B  79      21.979  -4.704   0.298  1.00 10.00      B   
ATOM   2670  OD2 ASP B  79      22.592  -6.794   0.513  1.00 10.00      B   
ATOM   2671  C   ASP B  79      24.616  -3.914  -1.057  1.00 10.00      B   
ATOM   2672  O   ASP B  79      25.322  -4.698  -1.693  1.00 10.00      B   
ATOM   2673  N   GLY B  80      23.747  -3.098  -1.639  1.00 10.00      B   
ATOM   2674  HN  GLY B  80      23.206  -2.499  -1.085  1.00 10.00      B   
ATOM   2675  CA  GLY B  80      23.588  -3.095  -3.083  1.00 10.00      B   
ATOM   2676  C   GLY B  80      22.871  -4.330  -3.596  1.00 10.00      B   
ATOM   2677  O   GLY B  80      23.333  -4.982  -4.531  1.00 10.00      B   
ATOM   2678  N   ARG B  81      21.737  -4.638  -2.994  1.00 10.00      B   
ATOM   2679  HN  ARG B  81      21.412  -4.064  -2.264  1.00 10.00      B   
ATOM   2680  CA  ARG B  81      20.951  -5.799  -3.376  1.00 10.00      B   
ATOM   2681  CB  ARG B  81      20.466  -6.517  -2.117  1.00 10.00      B   
ATOM   2682  CG  ARG B  81      19.984  -7.938  -2.339  1.00 10.00      B   
ATOM   2683  CD  ARG B  81      19.453  -8.539  -1.049  1.00 10.00      B   
ATOM   2684  NE  ARG B  81      20.235  -8.112   0.108  1.00 10.00      B   
ATOM   2685  HE  ARG B  81      21.048  -7.568  -0.068  1.00 10.00      B   
ATOM   2686  CZ  ARG B  81      19.924  -8.390   1.370  1.00 10.00      B   
ATOM   2687  NH1 ARG B  81      18.843  -9.107   1.660  1.00 10.00      B   
ATOM   2688 HH11 ARG B  81      18.612  -9.335   2.649  1.00 10.00      B   
ATOM   2689 HH12 ARG B  81      18.204  -9.441   0.891  1.00 10.00      B   
ATOM   2690  NH2 ARG B  81      20.701  -7.933   2.339  1.00 10.00      B   
ATOM   2691 HH21 ARG B  81      20.481  -8.135   3.337  1.00 10.00      B   
ATOM   2692 HH22 ARG B  81      21.545  -7.358   2.100  1.00 10.00      B   
ATOM   2693  C   ARG B  81      19.750  -5.389  -4.225  1.00 10.00      B   
ATOM   2694  O   ARG B  81      18.983  -4.502  -3.842  1.00 10.00      B   
ATOM   2695  N   PRO B  82      19.581  -6.024  -5.397  1.00 10.00      B   
ATOM   2696  CA  PRO B  82      18.458  -5.746  -6.296  1.00 10.00      B   
ATOM   2697  CB  PRO B  82      18.807  -6.521  -7.577  1.00 10.00      B   
ATOM   2698  CG  PRO B  82      20.236  -6.924  -7.423  1.00 10.00      B   
ATOM   2699  CD  PRO B  82      20.473  -7.052  -5.948  1.00 10.00      B   
ATOM   2700  C   PRO B  82      17.152  -6.272  -5.706  1.00 10.00      B   
ATOM   2701  O   PRO B  82      17.012  -7.470  -5.443  1.00 10.00      B   
ATOM   2702  N   ILE B  83      16.208  -5.375  -5.480  1.00 10.00      B   
ATOM   2703  HN  ILE B  83      16.377  -4.432  -5.710  1.00 10.00      B   
ATOM   2704  CA  ILE B  83      14.922  -5.747  -4.908  1.00 10.00      B   
ATOM   2705  CB  ILE B  83      14.768  -5.234  -3.457  1.00 10.00      B   
ATOM   2706  CG1 ILE B  83      15.147  -3.751  -3.359  1.00 10.00      B   
ATOM   2707  CG2 ILE B  83      15.604  -6.071  -2.501  1.00 10.00      B   
ATOM   2708  CD1 ILE B  83      14.912  -3.143  -1.992  1.00 10.00      B   
ATOM   2709  C   ILE B  83      13.768  -5.222  -5.754  1.00 10.00      B   
ATOM   2710  O   ILE B  83      13.961  -4.383  -6.632  1.00 10.00      B   
ATOM   2711  N   TYR B  84      12.572  -5.722  -5.485  1.00 10.00      B   
ATOM   2712  HN  TYR B  84      12.480  -6.382  -4.769  1.00 10.00      B   
ATOM   2713  CA  TYR B  84      11.385  -5.303  -6.213  1.00 10.00      B   
ATOM   2714  CB  TYR B  84      10.793  -6.477  -6.995  1.00 10.00      B   
ATOM   2715  CG  TYR B  84      11.736  -7.080  -8.010  1.00 10.00      B   
ATOM   2716  CD1 TYR B  84      12.301  -8.332  -7.803  1.00 10.00      B   
ATOM   2717  CD2 TYR B  84      12.061  -6.398  -9.174  1.00 10.00      B   
ATOM   2718  CE1 TYR B  84      13.163  -8.884  -8.729  1.00 10.00      B   
ATOM   2719  CE2 TYR B  84      12.922  -6.943 -10.105  1.00 10.00      B   
ATOM   2720  CZ  TYR B  84      13.469  -8.185  -9.878  1.00 10.00      B   
ATOM   2721  OH  TYR B  84      14.332  -8.728 -10.801  1.00 10.00      B   
ATOM   2722  HH  TYR B  84      15.210  -8.826 -10.395  1.00 10.00      B   
ATOM   2723  C   TYR B  84      10.351  -4.774  -5.236  1.00 10.00      B   
ATOM   2724  O   TYR B  84      10.390  -5.105  -4.051  1.00 10.00      B   
ATOM   2725  N   ALA B  85       9.442  -3.947  -5.728  1.00 10.00      B   
ATOM   2726  HN  ALA B  85       9.481  -3.706  -6.678  1.00 10.00      B   
ATOM   2727  CA  ALA B  85       8.392  -3.375  -4.900  1.00 10.00      B   
ATOM   2728  CB  ALA B  85       8.942  -2.244  -4.038  1.00 10.00      B   
ATOM   2729  C   ALA B  85       7.257  -2.866  -5.776  1.00 10.00      B   
ATOM   2730  O   ALA B  85       7.492  -2.393  -6.892  1.00 10.00      B   
ATOM   2731  N   LEU B  86       6.031  -2.973  -5.280  1.00 10.00      B   
ATOM   2732  HN  LEU B  86       5.907  -3.364  -4.391  1.00 10.00      B   
ATOM   2733  CA  LEU B  86       4.864  -2.506  -6.020  1.00 10.00      B   
ATOM   2734  CB  LEU B  86       3.601  -3.266  -5.601  1.00 10.00      B   
ATOM   2735  CG  LEU B  86       3.505  -4.723  -6.058  1.00 10.00      B   
ATOM   2736  CD1 LEU B  86       2.228  -5.363  -5.537  1.00 10.00      B   
ATOM   2737  CD2 LEU B  86       3.571  -4.811  -7.576  1.00 10.00      B   
ATOM   2738  C   LEU B  86       4.681  -1.009  -5.810  1.00 10.00      B   
ATOM   2739  O   LEU B  86       3.768  -0.566  -5.109  1.00 10.00      B   
ATOM   2740  N   VAL B  87       5.568  -0.243  -6.418  1.00 10.00      B   
ATOM   2741  HN  VAL B  87       6.252  -0.670  -6.978  1.00 10.00      B   
ATOM   2742  CA  VAL B  87       5.557   1.207  -6.303  1.00 10.00      B   
ATOM   2743  CB  VAL B  87       6.905   1.803  -6.772  1.00 10.00      B   
ATOM   2744  CG1 VAL B  87       6.940   3.311  -6.579  1.00 10.00      B   
ATOM   2745  CG2 VAL B  87       8.060   1.146  -6.030  1.00 10.00      B   
ATOM   2746  C   VAL B  87       4.416   1.815  -7.111  1.00 10.00      B   
ATOM   2747  O   VAL B  87       4.090   1.345  -8.202  1.00 10.00      B   
ATOM   2748  N   ASN B  88       3.804   2.850  -6.552  1.00 10.00      B   
ATOM   2749  HN  ASN B  88       4.108   3.169  -5.679  1.00 10.00      B   
ATOM   2750  CA  ASN B  88       2.710   3.540  -7.208  1.00 10.00      B   
ATOM   2751  CB  ASN B  88       1.735   4.092  -6.164  1.00 10.00      B   
ATOM   2752  CG  ASN B  88       0.379   4.432  -6.750  1.00 10.00      B   
ATOM   2753  OD1 ASN B  88       0.181   5.512  -7.297  1.00 10.00      B   
ATOM   2754  ND2 ASN B  88      -0.566   3.514  -6.636  1.00 10.00      B   
ATOM   2755 HD21 ASN B  88      -0.347   2.677  -6.184  1.00 10.00      B   
ATOM   2756 HD22 ASN B  88      -1.451   3.710  -7.019  1.00 10.00      B   
ATOM   2757  C   ASN B  88       3.265   4.677  -8.064  1.00 10.00      B   
ATOM   2758  O   ASN B  88       4.372   5.160  -7.816  1.00 10.00      B   
ATOM   2759  N   LEU B  89       2.506   5.098  -9.066  1.00 10.00      B   
ATOM   2760  HN  LEU B  89       1.630   4.675  -9.216  1.00 10.00      B   
ATOM   2761  CA  LEU B  89       2.940   6.170  -9.956  1.00 10.00      B   
ATOM   2762  CB  LEU B  89       2.361   5.985 -11.363  1.00 10.00      B   
ATOM   2763  CG  LEU B  89       3.266   5.281 -12.380  1.00 10.00      B   
ATOM   2764  CD1 LEU B  89       3.591   3.863 -11.938  1.00 10.00      B   
ATOM   2765  CD2 LEU B  89       2.628   5.281 -13.760  1.00 10.00      B   
ATOM   2766  C   LEU B  89       2.579   7.549  -9.410  1.00 10.00      B   
ATOM   2767  O   LEU B  89       3.090   8.561  -9.887  1.00 10.00      B   
ATOM   2768  N   ALA B  90       1.701   7.586  -8.418  1.00 10.00      B   
ATOM   2769  HN  ALA B  90       1.330   6.744  -8.072  1.00 10.00      B   
ATOM   2770  CA  ALA B  90       1.283   8.846  -7.821  1.00 10.00      B   
ATOM   2771  CB  ALA B  90      -0.128   8.736  -7.263  1.00 10.00      B   
ATOM   2772  C   ALA B  90       2.260   9.279  -6.733  1.00 10.00      B   
ATOM   2773  O   ALA B  90       2.934   8.449  -6.122  1.00 10.00      B   
ATOM   2774  N   THR B  91       2.343  10.582  -6.503  1.00 10.00      B   
ATOM   2775  HN  THR B  91       1.800  11.199  -7.038  1.00 10.00      B   
ATOM   2776  CA  THR B  91       3.242  11.121  -5.494  1.00 10.00      B   
ATOM   2777  CB  THR B  91       3.508  12.631  -5.701  1.00 10.00      B   
ATOM   2778  OG1 THR B  91       4.510  13.079  -4.783  1.00 10.00      B   
ATOM   2779  HG1 THR B  91       5.076  13.737  -5.218  1.00 10.00      B   
ATOM   2780  CG2 THR B  91       2.240  13.453  -5.512  1.00 10.00      B   
ATOM   2781  C   THR B  91       2.737  10.846  -4.076  1.00 10.00      B   
ATOM   2782  O   THR B  91       3.527  10.681  -3.144  1.00 10.00      B   
ATOM   2783  N   THR B  92       1.420  10.764  -3.918  1.00 10.00      B   
ATOM   2784  HN  THR B  92       0.838  10.884  -4.695  1.00 10.00      B   
ATOM   2785  CA  THR B  92       0.818  10.511  -2.618  1.00 10.00      B   
ATOM   2786  CB  THR B  92      -0.651  10.972  -2.606  1.00 10.00      B   
ATOM   2787  OG1 THR B  92      -0.837  11.969  -3.622  1.00 10.00      B   
ATOM   2788  HG1 THR B  92      -0.803  12.848  -3.221  1.00 10.00      B   
ATOM   2789  CG2 THR B  92      -1.011  11.566  -1.252  1.00 10.00      B   
ATOM   2790  C   THR B  92       0.901   9.027  -2.246  1.00 10.00      B   
ATOM   2791  O   THR B  92      -0.115   8.377  -1.995  1.00 10.00      B   
ATOM   2792  N   SER B  93       2.122   8.509  -2.195  1.00 10.00      B   
ATOM   2793  HN  SER B  93       2.892   9.088  -2.404  1.00 10.00      B   
ATOM   2794  CA  SER B  93       2.364   7.108  -1.861  1.00 10.00      B   
ATOM   2795  CB  SER B  93       3.755   6.679  -2.328  1.00 10.00      B   
ATOM   2796  OG  SER B  93       3.714   6.081  -3.611  1.00 10.00      B   
ATOM   2797  HG  SER B  93       4.556   5.639  -3.779  1.00 10.00      B   
ATOM   2798  C   SER B  93       2.211   6.831  -0.366  1.00 10.00      B   
ATOM   2799  O   SER B  93       2.368   5.694   0.077  1.00 10.00      B   
ATOM   2800  N   ILE B  94       1.890   7.860   0.410  1.00 10.00      B   
ATOM   2801  HN  ILE B  94       1.769   8.743   0.006  1.00 10.00      B   
ATOM   2802  CA  ILE B  94       1.716   7.704   1.853  1.00 10.00      B   
ATOM   2803  CB  ILE B  94       1.541   9.070   2.559  1.00 10.00      B   
ATOM   2804  CG1 ILE B  94       1.610   8.911   4.082  1.00 10.00      B   
ATOM   2805  CG2 ILE B  94       0.241   9.745   2.136  1.00 10.00      B   
ATOM   2806  CD1 ILE B  94       1.718  10.220   4.835  1.00 10.00      B   
ATOM   2807  C   ILE B  94       0.530   6.781   2.161  1.00 10.00      B   
ATOM   2808  O   ILE B  94       0.423   6.214   3.252  1.00 10.00      B   
ATOM   2809  N   SER B  95      -0.333   6.604   1.166  1.00 10.00      B   
ATOM   2810  HN  SER B  95      -0.169   7.053   0.310  1.00 10.00      B   
ATOM   2811  CA  SER B  95      -1.505   5.755   1.295  1.00 10.00      B   
ATOM   2812  CB  SER B  95      -2.392   5.926   0.061  1.00 10.00      B   
ATOM   2813  OG  SER B  95      -1.596   6.143  -1.093  1.00 10.00      B   
ATOM   2814  HG  SER B  95      -1.725   7.044  -1.411  1.00 10.00      B   
ATOM   2815  C   SER B  95      -1.104   4.291   1.462  1.00 10.00      B   
ATOM   2816  O   SER B  95      -1.893   3.472   1.935  1.00 10.00      B   
ATOM   2817  N   LYS B  96       0.135   3.973   1.086  1.00 10.00      B   
ATOM   2818  HN  LYS B  96       0.720   4.675   0.724  1.00 10.00      B   
ATOM   2819  CA  LYS B  96       0.648   2.611   1.195  1.00 10.00      B   
ATOM   2820  CB  LYS B  96       1.963   2.457   0.427  1.00 10.00      B   
ATOM   2821  CG  LYS B  96       1.845   2.643  -1.078  1.00 10.00      B   
ATOM   2822  CD  LYS B  96       0.878   1.642  -1.692  1.00 10.00      B   
ATOM   2823  CE  LYS B  96       1.382   1.143  -3.036  1.00 10.00      B   
ATOM   2824  NZ  LYS B  96       2.471   0.142  -2.884  1.00 10.00      B   
ATOM   2825  HZ1 LYS B  96       3.240   0.528  -2.282  1.00 10.00      B   
ATOM   2826  HZ2 LYS B  96       2.870  -0.101  -3.815  1.00 10.00      B   
ATOM   2827  HZ3 LYS B  96       2.105  -0.723  -2.444  1.00 10.00      B   
ATOM   2828  C   LYS B  96       0.860   2.228   2.653  1.00 10.00      B   
ATOM   2829  O   LYS B  96       0.884   1.050   2.999  1.00 10.00      B   
ATOM   2830  N   MET B  97       1.031   3.233   3.500  1.00 10.00      B   
ATOM   2831  HN  MET B  97       1.019   4.152   3.160  1.00 10.00      B   
ATOM   2832  CA  MET B  97       1.231   3.003   4.920  1.00 10.00      B   
ATOM   2833  CB  MET B  97       2.313   3.932   5.472  1.00 10.00      B   
ATOM   2834  CG  MET B  97       3.721   3.595   5.016  1.00 10.00      B   
ATOM   2835  SD  MET B  97       4.982   4.515   5.919  1.00 10.00      B   
ATOM   2836  CE  MET B  97       4.776   3.843   7.567  1.00 10.00      B   
ATOM   2837  C   MET B  97      -0.070   3.214   5.677  1.00 10.00      B   
ATOM   2838  O   MET B  97      -0.301   2.608   6.720  1.00 10.00      B   
ATOM   2839  N   ALA B  98      -0.932   4.062   5.123  1.00 10.00      B   
ATOM   2840  HN  ALA B  98      -0.691   4.497   4.278  1.00 10.00      B   
ATOM   2841  CA  ALA B  98      -2.221   4.375   5.737  1.00 10.00      B   
ATOM   2842  CB  ALA B  98      -2.795   5.644   5.126  1.00 10.00      B   
ATOM   2843  C   ALA B  98      -3.215   3.221   5.604  1.00 10.00      B   
ATOM   2844  O   ALA B  98      -4.359   3.318   6.048  1.00 10.00      B   
ATOM   2845  N   THR B  99      -2.777   2.133   4.990  1.00 10.00      B   
ATOM   2846  HN  THR B  99      -1.858   2.114   4.649  1.00 10.00      B   
ATOM   2847  CA  THR B  99      -3.627   0.965   4.802  1.00 10.00      B   
ATOM   2848  CB  THR B  99      -3.467   0.400   3.381  1.00 10.00      B   
ATOM   2849  OG1 THR B  99      -2.247   0.897   2.814  1.00 10.00      B   
ATOM   2850  HG1 THR B  99      -2.396   1.783   2.457  1.00 10.00      B   
ATOM   2851  CG2 THR B  99      -4.639   0.823   2.506  1.00 10.00      B   
ATOM   2852  C   THR B  99      -3.310  -0.125   5.826  1.00 10.00      B   
ATOM   2853  O   THR B  99      -3.854  -1.229   5.758  1.00 10.00      B   
ATOM   2854  N   ASP B 100      -2.437   0.196   6.776  1.00 10.00      B   
ATOM   2855  HN  ASP B 100      -2.056   1.099   6.788  1.00 10.00      B   
ATOM   2856  CA  ASP B 100      -2.047  -0.753   7.817  1.00 10.00      B   
ATOM   2857  CB  ASP B 100      -0.833  -1.579   7.376  1.00 10.00      B   
ATOM   2858  CG  ASP B 100      -0.201  -2.350   8.523  1.00 10.00      B   
ATOM   2859  OD1 ASP B 100      -0.691  -3.450   8.847  1.00 10.00      B   
ATOM   2860  OD2 ASP B 100       0.787  -1.853   9.108  1.00 10.00      B   
ATOM   2861  C   ASP B 100      -1.724  -0.024   9.114  1.00 10.00      B   
ATOM   2862  O   ASP B 100      -2.235  -0.373  10.178  1.00 10.00      B   
ATOM   2863  N   PHE B 101      -0.881   0.993   9.010  1.00 10.00      B   
ATOM   2864  HN  PHE B 101      -0.529   1.233   8.128  1.00 10.00      B   
ATOM   2865  CA  PHE B 101      -0.470   1.774  10.165  1.00 10.00      B   
ATOM   2866  CB  PHE B 101       0.893   2.428   9.906  1.00 10.00      B   
ATOM   2867  CG  PHE B 101       1.968   1.457   9.500  1.00 10.00      B   
ATOM   2868  CD1 PHE B 101       2.732   0.811  10.456  1.00 10.00      B   
ATOM   2869  CD2 PHE B 101       2.210   1.188   8.162  1.00 10.00      B   
ATOM   2870  CE1 PHE B 101       3.719  -0.084  10.087  1.00 10.00      B   
ATOM   2871  CE2 PHE B 101       3.195   0.295   7.786  1.00 10.00      B   
ATOM   2872  CZ  PHE B 101       3.950  -0.344   8.750  1.00 10.00      B   
ATOM   2873  C   PHE B 101      -1.508   2.838  10.492  1.00 10.00      B   
ATOM   2874  O   PHE B 101      -1.992   3.539   9.602  1.00 10.00      B   
ATOM   2875  N   ALA B 102      -1.850   2.950  11.767  1.00 10.00      B   
ATOM   2876  HN  ALA B 102      -1.430   2.346  12.431  1.00 10.00      B   
ATOM   2877  CA  ALA B 102      -2.829   3.927  12.216  1.00 10.00      B   
ATOM   2878  CB  ALA B 102      -3.416   3.514  13.557  1.00 10.00      B   
ATOM   2879  C   ALA B 102      -2.220   5.328  12.294  1.00 10.00      B   
ATOM   2880  O   ALA B 102      -1.040   5.522  11.993  1.00 10.00      B   
ATOM   2881  N   GLU B 103      -3.035   6.298  12.708  1.00 10.00      B   
ATOM   2882  HN  GLU B 103      -3.958   6.070  12.944  1.00 10.00      B   
ATOM   2883  CA  GLU B 103      -2.604   7.689  12.821  1.00 10.00      B   
ATOM   2884  CB  GLU B 103      -3.750   8.563  13.349  1.00 10.00      B   
ATOM   2885  CG  GLU B 103      -3.392  10.029  13.523  1.00 10.00      B   
ATOM   2886  CD  GLU B 103      -4.468  10.959  13.005  1.00 10.00      B   
ATOM   2887  OE1 GLU B 103      -4.459  11.265  11.793  1.00 10.00      B   
ATOM   2888  OE2 GLU B 103      -5.321  11.403  13.808  1.00 10.00      B   
ATOM   2889  C   GLU B 103      -1.360   7.839  13.697  1.00 10.00      B   
ATOM   2890  O   GLU B 103      -0.410   8.527  13.322  1.00 10.00      B   
ATOM   2891  N   ASN B 104      -1.365   7.178  14.851  1.00 10.00      B   
ATOM   2892  HN  ASN B 104      -2.142   6.628  15.082  1.00 10.00      B   
ATOM   2893  CA  ASN B 104      -0.237   7.244  15.780  1.00 10.00      B   
ATOM   2894  CB  ASN B 104      -0.559   6.570  17.122  1.00 10.00      B   
ATOM   2895  CG  ASN B 104      -0.893   5.093  17.005  1.00 10.00      B   
ATOM   2896  OD1 ASN B 104      -1.499   4.654  16.029  1.00 10.00      B   
ATOM   2897  ND2 ASN B 104      -0.500   4.317  18.004  1.00 10.00      B   
ATOM   2898 HD21 ASN B 104      -0.020   4.734  18.753  1.00 10.00      B   
ATOM   2899 HD22 ASN B 104      -0.700   3.360  17.950  1.00 10.00      B   
ATOM   2900  C   ASN B 104       1.029   6.652  15.166  1.00 10.00      B   
ATOM   2901  O   ASN B 104       2.112   7.223  15.291  1.00 10.00      B   
ATOM   2902  N   GLU B 105       0.884   5.518  14.489  1.00 10.00      B   
ATOM   2903  HN  GLU B 105      -0.005   5.107  14.426  1.00 10.00      B   
ATOM   2904  CA  GLU B 105       2.016   4.863  13.845  1.00 10.00      B   
ATOM   2905  CB  GLU B 105       1.596   3.510  13.271  1.00 10.00      B   
ATOM   2906  CG  GLU B 105       1.165   2.493  14.316  1.00 10.00      B   
ATOM   2907  CD  GLU B 105       0.607   1.232  13.688  1.00 10.00      B   
ATOM   2908  OE1 GLU B 105       1.378   0.271  13.480  1.00 10.00      B   
ATOM   2909  OE2 GLU B 105      -0.602   1.203  13.392  1.00 10.00      B   
ATOM   2910  C   GLU B 105       2.576   5.754  12.740  1.00 10.00      B   
ATOM   2911  O   GLU B 105       3.791   5.919  12.611  1.00 10.00      B   
ATOM   2912  N   LEU B 106       1.677   6.341  11.958  1.00 10.00      B   
ATOM   2913  HN  LEU B 106       0.719   6.166  12.114  1.00 10.00      B   
ATOM   2914  CA  LEU B 106       2.069   7.227  10.871  1.00 10.00      B   
ATOM   2915  CB  LEU B 106       0.850   7.648  10.048  1.00 10.00      B   
ATOM   2916  CG  LEU B 106       0.218   6.566   9.172  1.00 10.00      B   
ATOM   2917  CD1 LEU B 106      -0.999   7.115   8.447  1.00 10.00      B   
ATOM   2918  CD2 LEU B 106       1.232   6.027   8.177  1.00 10.00      B   
ATOM   2919  C   LEU B 106       2.771   8.463  11.414  1.00 10.00      B   
ATOM   2920  O   LEU B 106       3.771   8.916  10.858  1.00 10.00      B   
ATOM   2921  N   ASP B 107       2.249   8.997  12.511  1.00 10.00      B   
ATOM   2922  HN  ASP B 107       1.449   8.587  12.913  1.00 10.00      B   
ATOM   2923  CA  ASP B 107       2.830  10.183  13.127  1.00 10.00      B   
ATOM   2924  CB  ASP B 107       1.903  10.785  14.181  1.00 10.00      B   
ATOM   2925  CG  ASP B 107       2.060  12.288  14.277  1.00 10.00      B   
ATOM   2926  OD1 ASP B 107       1.819  12.979  13.265  1.00 10.00      B   
ATOM   2927  OD2 ASP B 107       2.436  12.787  15.356  1.00 10.00      B   
ATOM   2928  C   ASP B 107       4.199   9.870  13.718  1.00 10.00      B   
ATOM   2929  O   ASP B 107       5.076  10.735  13.767  1.00 10.00      B   
ATOM   2930  N   LEU B 108       4.371   8.631  14.163  1.00 10.00      B   
ATOM   2931  HN  LEU B 108       3.617   8.002  14.125  1.00 10.00      B   
ATOM   2932  CA  LEU B 108       5.641   8.185  14.722  1.00 10.00      B   
ATOM   2933  CB  LEU B 108       5.476   6.835  15.429  1.00 10.00      B   
ATOM   2934  CG  LEU B 108       6.742   6.236  16.049  1.00 10.00      B   
ATOM   2935  CD1 LEU B 108       7.265   7.121  17.170  1.00 10.00      B   
ATOM   2936  CD2 LEU B 108       6.478   4.827  16.555  1.00 10.00      B   
ATOM   2937  C   LEU B 108       6.670   8.069  13.605  1.00 10.00      B   
ATOM   2938  O   LEU B 108       7.824   8.473  13.759  1.00 10.00      B   
ATOM   2939  N   PHE B 109       6.233   7.527  12.472  1.00 10.00      B   
ATOM   2940  HN  PHE B 109       5.301   7.220  12.420  1.00 10.00      B   
ATOM   2941  CA  PHE B 109       7.096   7.370  11.311  1.00 10.00      B   
ATOM   2942  CB  PHE B 109       6.355   6.641  10.186  1.00 10.00      B   
ATOM   2943  CG  PHE B 109       7.233   6.249   9.031  1.00 10.00      B   
ATOM   2944  CD1 PHE B 109       7.243   6.994   7.862  1.00 10.00      B   
ATOM   2945  CD2 PHE B 109       8.045   5.130   9.112  1.00 10.00      B   
ATOM   2946  CE1 PHE B 109       8.047   6.631   6.798  1.00 10.00      B   
ATOM   2947  CE2 PHE B 109       8.851   4.762   8.052  1.00 10.00      B   
ATOM   2948  CZ  PHE B 109       8.851   5.513   6.894  1.00 10.00      B   
ATOM   2949  C   PHE B 109       7.565   8.737  10.835  1.00 10.00      B   
ATOM   2950  O   PHE B 109       8.697   8.892  10.384  1.00 10.00      B   
ATOM   2951  N   ARG B 110       6.678   9.725  10.948  1.00 10.00      B   
ATOM   2952  HN  ARG B 110       5.785   9.521  11.301  1.00 10.00      B   
ATOM   2953  CA  ARG B 110       6.990  11.094  10.554  1.00 10.00      B   
ATOM   2954  CB  ARG B 110       5.784  12.012  10.790  1.00 10.00      B   
ATOM   2955  CG  ARG B 110       4.619  11.799   9.836  1.00 10.00      B   
ATOM   2956  CD  ARG B 110       3.394  12.585  10.281  1.00 10.00      B   
ATOM   2957  NE  ARG B 110       2.283  12.465   9.334  1.00 10.00      B   
ATOM   2958  HE  ARG B 110       2.499  12.545   8.380  1.00 10.00      B   
ATOM   2959  CZ  ARG B 110       1.011  12.254   9.690  1.00 10.00      B   
ATOM   2960  NH1 ARG B 110       0.671  12.170  10.973  1.00 10.00      B   
ATOM   2961 HH11 ARG B 110       1.392  12.293  11.728  1.00 10.00      B   
ATOM   2962 HH12 ARG B 110      -0.319  11.971  11.239  1.00 10.00      B   
ATOM   2963  NH2 ARG B 110       0.071  12.155   8.758  1.00 10.00      B   
ATOM   2964 HH21 ARG B 110       0.315  12.249   7.749  1.00 10.00      B   
ATOM   2965 HH22 ARG B 110      -0.923  11.988   9.033  1.00 10.00      B   
ATOM   2966  C   ARG B 110       8.184  11.606  11.351  1.00 10.00      B   
ATOM   2967  O   ARG B 110       9.103  12.203  10.796  1.00 10.00      B   
ATOM   2968  N   LYS B 111       8.171  11.335  12.654  1.00 10.00      B   
ATOM   2969  HN  LYS B 111       7.419  10.826  13.025  1.00 10.00      B   
ATOM   2970  CA  LYS B 111       9.244  11.763  13.546  1.00 10.00      B   
ATOM   2971  CB  LYS B 111       8.919  11.377  14.994  1.00 10.00      B   
ATOM   2972  CG  LYS B 111       7.522  11.758  15.459  1.00 10.00      B   
ATOM   2973  CD  LYS B 111       7.386  13.256  15.679  1.00 10.00      B   
ATOM   2974  CE  LYS B 111       5.969  13.619  16.091  1.00 10.00      B   
ATOM   2975  NZ  LYS B 111       4.997  13.368  14.997  1.00 10.00      B   
ATOM   2976  HZ1 LYS B 111       5.211  12.465  14.525  1.00 10.00      B   
ATOM   2977  HZ2 LYS B 111       5.046  14.131  14.295  1.00 10.00      B   
ATOM   2978  HZ3 LYS B 111       4.021  13.323  15.377  1.00 10.00      B   
ATOM   2979  C   LYS B 111      10.563  11.118  13.137  1.00 10.00      B   
ATOM   2980  O   LYS B 111      11.592  11.786  13.040  1.00 10.00      B   
ATOM   2981  N   ALA B 112      10.517   9.814  12.890  1.00 10.00      B   
ATOM   2982  HN  ALA B 112       9.662   9.340  12.984  1.00 10.00      B   
ATOM   2983  CA  ALA B 112      11.701   9.069  12.487  1.00 10.00      B   
ATOM   2984  CB  ALA B 112      11.397   7.578  12.435  1.00 10.00      B   
ATOM   2985  C   ALA B 112      12.218   9.557  11.138  1.00 10.00      B   
ATOM   2986  O   ALA B 112      13.417   9.775  10.968  1.00 10.00      B   
ATOM   2987  N   LEU B 113      11.305   9.744  10.190  1.00 10.00      B   
ATOM   2988  HN  LEU B 113      10.361   9.564  10.397  1.00 10.00      B   
ATOM   2989  CA  LEU B 113      11.662  10.202   8.852  1.00 10.00      B   
ATOM   2990  CB  LEU B 113      10.417  10.299   7.964  1.00 10.00      B   
ATOM   2991  CG  LEU B 113      10.667  10.515   6.470  1.00 10.00      B   
ATOM   2992  CD1 LEU B 113      11.437   9.344   5.880  1.00 10.00      B   
ATOM   2993  CD2 LEU B 113       9.355  10.724   5.730  1.00 10.00      B   
ATOM   2994  C   LEU B 113      12.389  11.545   8.897  1.00 10.00      B   
ATOM   2995  O   LEU B 113      13.384  11.745   8.196  1.00 10.00      B   
ATOM   2996  N   GLU B 114      11.898  12.452   9.738  1.00 10.00      B   
ATOM   2997  HN  GLU B 114      11.107  12.228  10.275  1.00 10.00      B   
ATOM   2998  CA  GLU B 114      12.503  13.771   9.882  1.00 10.00      B   
ATOM   2999  CB  GLU B 114      11.696  14.645  10.847  1.00 10.00      B   
ATOM   3000  CG  GLU B 114      10.312  15.019  10.339  1.00 10.00      B   
ATOM   3001  CD  GLU B 114       9.921  16.437  10.699  1.00 10.00      B   
ATOM   3002  OE1 GLU B 114       9.282  16.638  11.753  1.00 10.00      B   
ATOM   3003  OE2 GLU B 114      10.249  17.359   9.923  1.00 10.00      B   
ATOM   3004  C   GLU B 114      13.951  13.658  10.353  1.00 10.00      B   
ATOM   3005  O   GLU B 114      14.809  14.439   9.944  1.00 10.00      B   
ATOM   3006  N   LEU B 115      14.217  12.669  11.199  1.00 10.00      B   
ATOM   3007  HN  LEU B 115      13.491  12.068  11.478  1.00 10.00      B   
ATOM   3008  CA  LEU B 115      15.559  12.452  11.721  1.00 10.00      B   
ATOM   3009  CB  LEU B 115      15.511  11.615  13.001  1.00 10.00      B   
ATOM   3010  CG  LEU B 115      14.768  12.231  14.188  1.00 10.00      B   
ATOM   3011  CD1 LEU B 115      14.721  11.254  15.351  1.00 10.00      B   
ATOM   3012  CD2 LEU B 115      15.419  13.541  14.609  1.00 10.00      B   
ATOM   3013  C   LEU B 115      16.449  11.777  10.680  1.00 10.00      B   
ATOM   3014  O   LEU B 115      17.638  12.073  10.583  1.00 10.00      B   
ATOM   3015  N   ILE B 116      15.856  10.878   9.898  1.00 10.00      B   
ATOM   3016  HN  ILE B 116      14.898  10.693  10.027  1.00 10.00      B   
ATOM   3017  CA  ILE B 116      16.583  10.153   8.854  1.00 10.00      B   
ATOM   3018  CB  ILE B 116      15.670   9.126   8.133  1.00 10.00      B   
ATOM   3019  CG1 ILE B 116      15.173   8.048   9.104  1.00 10.00      B   
ATOM   3020  CG2 ILE B 116      16.380   8.489   6.946  1.00 10.00      B   
ATOM   3021  CD1 ILE B 116      16.278   7.254   9.765  1.00 10.00      B   
ATOM   3022  C   ILE B 116      17.161  11.123   7.827  1.00 10.00      B   
ATOM   3023  O   ILE B 116      18.312  10.995   7.409  1.00 10.00      B   
ATOM   3024  N   ILE B 117      16.359  12.105   7.442  1.00 10.00      B   
ATOM   3025  HN  ILE B 117      15.454  12.162   7.824  1.00 10.00      B   
ATOM   3026  CA  ILE B 117      16.782  13.100   6.468  1.00 10.00      B   
ATOM   3027  CB  ILE B 117      15.573  13.864   5.888  1.00 10.00      B   
ATOM   3028  CG1 ILE B 117      14.526  12.874   5.369  1.00 10.00      B   
ATOM   3029  CG2 ILE B 117      16.016  14.800   4.775  1.00 10.00      B   
ATOM   3030  CD1 ILE B 117      13.203  13.508   5.003  1.00 10.00      B   
ATOM   3031  C   ILE B 117      17.774  14.083   7.089  1.00 10.00      B   
ATOM   3032  O   ILE B 117      18.725  14.516   6.437  1.00 10.00      B   
ATOM   3033  N   ASP B 118      17.550  14.414   8.357  1.00 10.00      B   
ATOM   3034  HN  ASP B 118      16.777  14.026   8.819  1.00 10.00      B   
ATOM   3035  CA  ASP B 118      18.416  15.344   9.082  1.00 10.00      B   
ATOM   3036  CB  ASP B 118      17.811  15.671  10.451  1.00 10.00      B   
ATOM   3037  CG  ASP B 118      18.524  16.806  11.159  1.00 10.00      B   
ATOM   3038  OD1 ASP B 118      18.379  17.968  10.721  1.00 10.00      B   
ATOM   3039  OD2 ASP B 118      19.211  16.553  12.172  1.00 10.00      B   
ATOM   3040  C   ASP B 118      19.813  14.757   9.265  1.00 10.00      B   
ATOM   3041  O   ASP B 118      20.818  15.471   9.227  1.00 10.00      B   
ATOM   3042  N   SER B 119      19.866  13.449   9.462  1.00 10.00      B   
ATOM   3043  HN  SER B 119      19.027  12.937   9.483  1.00 10.00      B   
ATOM   3044  CA  SER B 119      21.123  12.749   9.655  1.00 10.00      B   
ATOM   3045  CB  SER B 119      20.854  11.335  10.178  1.00 10.00      B   
ATOM   3046  OG  SER B 119      22.022  10.529  10.119  1.00 10.00      B   
ATOM   3047  HG  SER B 119      22.496  10.591  10.960  1.00 10.00      B   
ATOM   3048  C   SER B 119      21.923  12.679   8.360  1.00 10.00      B   
ATOM   3049  O   SER B 119      21.393  12.313   7.305  1.00 10.00      B   
ATOM   3050  N   GLU B 120      23.199  13.035   8.442  1.00 10.00      B   
ATOM   3051  HN  GLU B 120      23.555  13.338   9.304  1.00 10.00      B   
ATOM   3052  CA  GLU B 120      24.081  12.992   7.286  1.00 10.00      B   
ATOM   3053  CB  GLU B 120      25.428  13.634   7.625  1.00 10.00      B   
ATOM   3054  CG  GLU B 120      26.414  13.700   6.466  1.00 10.00      B   
ATOM   3055  CD  GLU B 120      25.911  14.539   5.309  1.00 10.00      B   
ATOM   3056  OE1 GLU B 120      25.335  15.622   5.556  1.00 10.00      B   
ATOM   3057  OE2 GLU B 120      26.097  14.124   4.146  1.00 10.00      B   
ATOM   3058  C   GLU B 120      24.285  11.545   6.861  1.00 10.00      B   
ATOM   3059  O   GLU B 120      24.222  11.216   5.675  1.00 10.00      B   
ATOM   3060  N   THR B 121      24.505  10.685   7.846  1.00 10.00      B   
ATOM   3061  HN  THR B 121      24.536  11.012   8.772  1.00 10.00      B   
ATOM   3062  CA  THR B 121      24.709   9.272   7.602  1.00 10.00      B   
ATOM   3063  CB  THR B 121      25.204   8.592   8.885  1.00 10.00      B   
ATOM   3064  OG1 THR B 121      25.592   9.608   9.822  1.00 10.00      B   
ATOM   3065  HG1 THR B 121      26.554   9.674   9.840  1.00 10.00      B   
ATOM   3066  CG2 THR B 121      26.395   7.697   8.588  1.00 10.00      B   
ATOM   3067  C   THR B 121      23.404   8.616   7.167  1.00 10.00      B   
ATOM   3068  O   THR B 121      23.397   7.705   6.348  1.00 10.00      B   
ATOM   3069  N   GLY B 122      22.298   9.103   7.719  1.00 10.00      B   
ATOM   3070  HN  GLY B 122      22.369   9.833   8.374  1.00 10.00      B   
ATOM   3071  CA  GLY B 122      20.995   8.562   7.382  1.00 10.00      B   
ATOM   3072  C   GLY B 122      20.517   7.561   8.410  1.00 10.00      B   
ATOM   3073  O   GLY B 122      19.764   6.642   8.091  1.00 10.00      B   
ATOM   3074  N   PHE B 123      20.958   7.741   9.648  1.00 10.00      B   
ATOM   3075  HN  PHE B 123      21.543   8.504   9.840  1.00 10.00      B   
ATOM   3076  CA  PHE B 123      20.584   6.848  10.736  1.00 10.00      B   
ATOM   3077  CB  PHE B 123      21.779   5.988  11.165  1.00 10.00      B   
ATOM   3078  CG  PHE B 123      22.376   5.154  10.065  1.00 10.00      B   
ATOM   3079  CD1 PHE B 123      23.519   5.571   9.404  1.00 10.00      B   
ATOM   3080  CD2 PHE B 123      21.798   3.953   9.697  1.00 10.00      B   
ATOM   3081  CE1 PHE B 123      24.073   4.806   8.395  1.00 10.00      B   
ATOM   3082  CE2 PHE B 123      22.346   3.183   8.689  1.00 10.00      B   
ATOM   3083  CZ  PHE B 123      23.485   3.610   8.038  1.00 10.00      B   
ATOM   3084  C   PHE B 123      20.074   7.650  11.927  1.00 10.00      B   
ATOM   3085  O   PHE B 123      20.636   8.693  12.271  1.00 10.00      B   
ATOM   3086  N   ALA B 124      19.008   7.168  12.542  1.00 10.00      B   
ATOM   3087  HN  ALA B 124      18.598   6.337  12.209  1.00 10.00      B   
ATOM   3088  CA  ALA B 124      18.425   7.833  13.697  1.00 10.00      B   
ATOM   3089  CB  ALA B 124      17.017   8.313  13.379  1.00 10.00      B   
ATOM   3090  C   ALA B 124      18.410   6.898  14.899  1.00 10.00      B   
ATOM   3091  O   ALA B 124      17.818   5.818  14.850  1.00 10.00      B   
ATOM   3092  N   SER B 125      19.071   7.314  15.971  1.00 10.00      B   
ATOM   3093  HN  SER B 125      19.532   8.179  15.943  1.00 10.00      B   
ATOM   3094  CA  SER B 125      19.141   6.519  17.188  1.00 10.00      B   
ATOM   3095  CB  SER B 125      20.056   7.207  18.200  1.00 10.00      B   
ATOM   3096  OG  SER B 125      21.030   7.999  17.537  1.00 10.00      B   
ATOM   3097  HG  SER B 125      21.358   7.524  16.754  1.00 10.00      B   
ATOM   3098  C   SER B 125      17.748   6.309  17.784  1.00 10.00      B   
ATOM   3099  O   SER B 125      16.918   7.222  17.781  1.00 10.00      B   
ATOM   3100  N   SER B 126      17.504   5.105  18.292  1.00 10.00      B   
ATOM   3101  HN  SER B 126      18.213   4.424  18.260  1.00 10.00      B   
ATOM   3102  CA  SER B 126      16.216   4.756  18.885  1.00 10.00      B   
ATOM   3103  CB  SER B 126      16.251   3.319  19.411  1.00 10.00      B   
ATOM   3104  OG  SER B 126      16.662   2.415  18.398  1.00 10.00      B   
ATOM   3105  HG  SER B 126      17.517   2.691  18.041  1.00 10.00      B   
ATOM   3106  C   SER B 126      15.815   5.720  20.006  1.00 10.00      B   
ATOM   3107  O   SER B 126      14.651   6.104  20.120  1.00 10.00      B   
ATOM   3108  N   THR B 127      16.791   6.120  20.812  1.00 10.00      B   
ATOM   3109  HN  THR B 127      17.701   5.793  20.657  1.00 10.00      B   
ATOM   3110  CA  THR B 127      16.557   7.030  21.928  1.00 10.00      B   
ATOM   3111  CB  THR B 127      17.856   7.227  22.728  1.00 10.00      B   
ATOM   3112  OG1 THR B 127      18.969   6.811  21.921  1.00 10.00      B   
ATOM   3113  HG1 THR B 127      19.740   7.348  22.142  1.00 10.00      B   
ATOM   3114  CG2 THR B 127      17.823   6.398  24.002  1.00 10.00      B   
ATOM   3115  C   THR B 127      16.043   8.390  21.454  1.00 10.00      B   
ATOM   3116  O   THR B 127      15.227   9.027  22.122  1.00 10.00      B   
ATOM   3117  N   ASN B 128      16.514   8.819  20.292  1.00 10.00      B   
ATOM   3118  HN  ASN B 128      17.145   8.257  19.797  1.00 10.00      B   
ATOM   3119  CA  ASN B 128      16.111  10.100  19.726  1.00 10.00      B   
ATOM   3120  CB  ASN B 128      17.040  10.507  18.576  1.00 10.00      B   
ATOM   3121  CG  ASN B 128      18.452  10.825  19.032  1.00 10.00      B   
ATOM   3122  OD1 ASN B 128      18.959  10.242  19.992  1.00 10.00      B   
ATOM   3123  ND2 ASN B 128      19.095  11.761  18.351  1.00 10.00      B   
ATOM   3124 HD21 ASN B 128      18.632  12.193  17.604  1.00 10.00      B   
ATOM   3125 HD22 ASN B 128      20.013  11.979  18.618  1.00 10.00      B   
ATOM   3126  C   ASN B 128      14.672  10.036  19.240  1.00 10.00      B   
ATOM   3127  O   ASN B 128      13.904  10.984  19.405  1.00 10.00      B   
ATOM   3128  N   ILE B 129      14.307   8.903  18.655  1.00 10.00      B   
ATOM   3129  HN  ILE B 129      14.963   8.179  18.566  1.00 10.00      B   
ATOM   3130  CA  ILE B 129      12.956   8.706  18.151  1.00 10.00      B   
ATOM   3131  CB  ILE B 129      12.830   7.389  17.353  1.00 10.00      B   
ATOM   3132  CG1 ILE B 129      13.896   7.320  16.256  1.00 10.00      B   
ATOM   3133  CG2 ILE B 129      11.437   7.260  16.751  1.00 10.00      B   
ATOM   3134  CD1 ILE B 129      13.983   5.973  15.570  1.00 10.00      B   
ATOM   3135  C   ILE B 129      11.968   8.690  19.314  1.00 10.00      B   
ATOM   3136  O   ILE B 129      10.880   9.260  19.229  1.00 10.00      B   
ATOM   3137  N   LEU B 130      12.374   8.058  20.414  1.00 10.00      B   
ATOM   3138  HN  LEU B 130      13.260   7.632  20.417  1.00 10.00      B   
ATOM   3139  CA  LEU B 130      11.540   7.965  21.609  1.00 10.00      B   
ATOM   3140  CB  LEU B 130      12.196   7.063  22.658  1.00 10.00      B   
ATOM   3141  CG  LEU B 130      12.335   5.583  22.289  1.00 10.00      B   
ATOM   3142  CD1 LEU B 130      13.066   4.824  23.384  1.00 10.00      B   
ATOM   3143  CD2 LEU B 130      10.971   4.963  22.024  1.00 10.00      B   
ATOM   3144  C   LEU B 130      11.258   9.343  22.202  1.00 10.00      B   
ATOM   3145  O   LEU B 130      10.241   9.551  22.866  1.00 10.00      B   
ATOM   3146  N   ASN B 131      12.157  10.286  21.946  1.00 10.00      B   
ATOM   3147  HN  ASN B 131      12.939  10.062  21.397  1.00 10.00      B   
ATOM   3148  CA  ASN B 131      12.006  11.646  22.450  1.00 10.00      B   
ATOM   3149  CB  ASN B 131      13.303  12.438  22.260  1.00 10.00      B   
ATOM   3150  CG  ASN B 131      14.136  12.528  23.522  1.00 10.00      B   
ATOM   3151  OD1 ASN B 131      13.606  12.560  24.634  1.00 10.00      B   
ATOM   3152  ND2 ASN B 131      15.445  12.582  23.359  1.00 10.00      B   
ATOM   3153 HD21 ASN B 131      15.802  12.564  22.441  1.00 10.00      B   
ATOM   3154 HD22 ASN B 131      16.011  12.637  24.157  1.00 10.00      B   
ATOM   3155  C   ASN B 131      10.870  12.367  21.739  1.00 10.00      B   
ATOM   3156  O   ASN B 131      10.215  13.234  22.316  1.00 10.00      B   
ATOM   3157  N   LEU B 132      10.627  11.984  20.492  1.00 10.00      B   
ATOM   3158  HN  LEU B 132      11.162  11.257  20.101  1.00 10.00      B   
ATOM   3159  CA  LEU B 132       9.584  12.608  19.686  1.00 10.00      B   
ATOM   3160  CB  LEU B 132      10.008  12.659  18.217  1.00 10.00      B   
ATOM   3161  CG  LEU B 132      11.156  13.614  17.877  1.00 10.00      B   
ATOM   3162  CD1 LEU B 132      11.670  13.352  16.471  1.00 10.00      B   
ATOM   3163  CD2 LEU B 132      10.706  15.059  18.015  1.00 10.00      B   
ATOM   3164  C   LEU B 132       8.237  11.900  19.829  1.00 10.00      B   
ATOM   3165  O   LEU B 132       7.228  12.361  19.293  1.00 10.00      B   
ATOM   3166  N   VAL B 133       8.218  10.793  20.564  1.00 10.00      B   
ATOM   3167  HN  VAL B 133       9.051  10.477  20.974  1.00 10.00      B   
ATOM   3168  CA  VAL B 133       6.985  10.031  20.772  1.00 10.00      B   
ATOM   3169  CB  VAL B 133       7.261   8.676  21.468  1.00 10.00      B   
ATOM   3170  CG1 VAL B 133       5.970   7.901  21.702  1.00 10.00      B   
ATOM   3171  CG2 VAL B 133       8.232   7.844  20.648  1.00 10.00      B   
ATOM   3172  C   VAL B 133       5.977  10.836  21.593  1.00 10.00      B   
ATOM   3173  O   VAL B 133       4.766  10.675  21.452  1.00 10.00      B   
ATOM   3174  N   ASP B 134       6.487  11.734  22.424  1.00 10.00      B   
ATOM   3175  HN  ASP B 134       7.459  11.852  22.460  1.00 10.00      B   
ATOM   3176  CA  ASP B 134       5.635  12.559  23.275  1.00 10.00      B   
ATOM   3177  CB  ASP B 134       6.426  13.157  24.442  1.00 10.00      B   
ATOM   3178  CG  ASP B 134       6.695  12.151  25.543  1.00 10.00      B   
ATOM   3179  OD1 ASP B 134       7.883  11.903  25.852  1.00 10.00      B   
ATOM   3180  OD2 ASP B 134       5.724  11.598  26.107  1.00 10.00      B   
ATOM   3181  C   ASP B 134       4.931  13.656  22.485  1.00 10.00      B   
ATOM   3182  O   ASP B 134       4.098  14.384  23.025  1.00 10.00      B   
ATOM   3183  N   GLN B 135       5.255  13.760  21.204  1.00 10.00      B   
ATOM   3184  HN  GLN B 135       5.912  13.138  20.823  1.00 10.00      B   
ATOM   3185  CA  GLN B 135       4.651  14.766  20.344  1.00 10.00      B   
ATOM   3186  CB  GLN B 135       5.724  15.679  19.745  1.00 10.00      B   
ATOM   3187  CG  GLN B 135       6.424  16.559  20.768  1.00 10.00      B   
ATOM   3188  CD  GLN B 135       5.466  17.472  21.508  1.00 10.00      B   
ATOM   3189  OE1 GLN B 135       4.440  17.888  20.969  1.00 10.00      B   
ATOM   3190  NE2 GLN B 135       5.790  17.788  22.751  1.00 10.00      B   
ATOM   3191 HE21 GLN B 135       6.621  17.419  23.124  1.00 10.00      B   
ATOM   3192 HE22 GLN B 135       5.182  18.374  23.254  1.00 10.00      B   
ATOM   3193  C   GLN B 135       3.832  14.104  19.242  1.00 10.00      B   
ATOM   3194  O   GLN B 135       3.639  14.670  18.166  1.00 10.00      B   
ATOM   3195  N   LEU B 136       3.361  12.895  19.518  1.00 10.00      B   
ATOM   3196  HN  LEU B 136       3.556  12.495  20.391  1.00 10.00      B   
ATOM   3197  CA  LEU B 136       2.558  12.150  18.561  1.00 10.00      B   
ATOM   3198  CB  LEU B 136       2.606  10.653  18.863  1.00 10.00      B   
ATOM   3199  CG  LEU B 136       3.419   9.793  17.895  1.00 10.00      B   
ATOM   3200  CD1 LEU B 136       4.865  10.257  17.837  1.00 10.00      B   
ATOM   3201  CD2 LEU B 136       3.341   8.332  18.293  1.00 10.00      B   
ATOM   3202  C   LEU B 136       1.118  12.642  18.562  1.00 10.00      B   
ATOM   3203  O   LEU B 136       0.477  12.732  19.615  1.00 10.00      B   
ATOM   3204  N   LYS B 137       0.620  12.963  17.383  1.00 10.00      B   
ATOM   3205  HN  LYS B 137       1.192  12.873  16.582  1.00 10.00      B   
ATOM   3206  CA  LYS B 137      -0.739  13.451  17.232  1.00 10.00      B   
ATOM   3207  CB  LYS B 137      -0.814  14.487  16.106  1.00 10.00      B   
ATOM   3208  CG  LYS B 137       0.321  15.499  16.098  1.00 10.00      B   
ATOM   3209  CD  LYS B 137       0.088  16.584  15.057  1.00 10.00      B   
ATOM   3210  CE  LYS B 137       0.054  16.017  13.643  1.00 10.00      B   
ATOM   3211  NZ  LYS B 137       1.400  15.597  13.168  1.00 10.00      B   
ATOM   3212  HZ1 LYS B 137       2.139  16.156  13.642  1.00 10.00      B   
ATOM   3213  HZ2 LYS B 137       1.478  15.748  12.143  1.00 10.00      B   
ATOM   3214  HZ3 LYS B 137       1.558  14.583  13.373  1.00 10.00      B   
ATOM   3215  C   LYS B 137      -1.701  12.305  16.931  1.00 10.00      B   
ATOM   3216  O   LYS B 137      -1.742  11.803  15.808  1.00 10.00      B   
ATOM   3217  N   GLY B 138      -2.476  11.903  17.925  1.00 10.00      B   
ATOM   3218  HN  GLY B 138      -2.396  12.334  18.801  1.00 10.00      B   
ATOM   3219  CA  GLY B 138      -3.431  10.827  17.733  1.00 10.00      B   
ATOM   3220  C   GLY B 138      -3.223   9.687  18.706  1.00 10.00      B   
ATOM   3221  O   GLY B 138      -2.626   8.670  18.353  1.00 10.00      B   
ATOM   3222  N   LYS B 139      -3.729   9.862  19.930  1.00 10.00      B   
ATOM   3223  HN  LYS B 139      -4.199  10.698  20.127  1.00 10.00      B   
ATOM   3224  CA  LYS B 139      -3.612   8.856  20.985  1.00 10.00      B   
ATOM   3225  CB  LYS B 139      -4.424   7.597  20.659  1.00 10.00      B   
ATOM   3226  CG  LYS B 139      -5.927   7.831  20.649  1.00 10.00      B   
ATOM   3227  CD  LYS B 139      -6.689   6.624  20.131  1.00 10.00      B   
ATOM   3228  CE  LYS B 139      -8.184   6.815  20.319  1.00 10.00      B   
ATOM   3229  NZ  LYS B 139      -8.979   5.726  19.695  1.00 10.00      B   
ATOM   3230  HZ1 LYS B 139      -8.471   4.824  19.761  1.00 10.00      B   
ATOM   3231  HZ2 LYS B 139      -9.162   5.942  18.686  1.00 10.00      B   
ATOM   3232  HZ3 LYS B 139      -9.893   5.630  20.182  1.00 10.00      B   
ATOM   3233  C   LYS B 139      -2.153   8.518  21.287  1.00 10.00      B   
ATOM   3234  O   LYS B 139      -1.633   7.493  20.849  1.00 10.00      B   
ATOM   3235  N   LYS B 140      -1.503   9.395  22.043  1.00 10.00      B   
ATOM   3236  HN  LYS B 140      -1.983  10.183  22.378  1.00 10.00      B   
ATOM   3237  CA  LYS B 140      -0.103   9.212  22.399  1.00 10.00      B   
ATOM   3238  CB  LYS B 140       0.450  10.473  23.066  1.00 10.00      B   
ATOM   3239  CG  LYS B 140       1.947  10.426  23.339  1.00 10.00      B   
ATOM   3240  CD  LYS B 140       2.400  11.621  24.158  1.00 10.00      B   
ATOM   3241  CE  LYS B 140       2.244  11.375  25.651  1.00 10.00      B   
ATOM   3242  NZ  LYS B 140       3.274  10.438  26.176  1.00 10.00      B   
ATOM   3243  HZ1 LYS B 140       3.297   9.573  25.604  1.00 10.00      B   
ATOM   3244  HZ2 LYS B 140       3.054  10.181  27.163  1.00 10.00      B   
ATOM   3245  HZ3 LYS B 140       4.218  10.889  26.150  1.00 10.00      B   
ATOM   3246  C   LYS B 140       0.082   8.014  23.324  1.00 10.00      B   
ATOM   3247  O   LYS B 140      -0.425   8.003  24.449  1.00 10.00      B   
ATOM   3248  N   MET B 141       0.792   7.003  22.840  1.00 10.00      B   
ATOM   3249  HN  MET B 141       1.145   7.059  21.925  1.00 10.00      B   
ATOM   3250  CA  MET B 141       1.055   5.809  23.627  1.00 10.00      B   
ATOM   3251  CB  MET B 141       1.087   4.561  22.737  1.00 10.00      B   
ATOM   3252  CG  MET B 141       2.223   4.516  21.723  1.00 10.00      B   
ATOM   3253  SD  MET B 141       1.812   5.325  20.164  1.00 10.00      B   
ATOM   3254  CE  MET B 141       3.184   4.793  19.141  1.00 10.00      B   
ATOM   3255  C   MET B 141       2.364   5.962  24.396  1.00 10.00      B   
ATOM   3256  O   MET B 141       2.992   7.023  24.365  1.00 10.00      B   
ATOM   3257  N   ARG B 142       2.770   4.911  25.089  1.00 10.00      B   
ATOM   3258  HN  ARG B 142       2.230   4.083  25.078  1.00 10.00      B   
ATOM   3259  CA  ARG B 142       4.000   4.945  25.863  1.00 10.00      B   
ATOM   3260  CB  ARG B 142       3.907   3.997  27.053  1.00 10.00      B   
ATOM   3261  CG  ARG B 142       3.078   4.548  28.202  1.00 10.00      B   
ATOM   3262  CD  ARG B 142       2.074   3.528  28.700  1.00 10.00      B   
ATOM   3263  NE  ARG B 142       2.700   2.242  29.008  1.00 10.00      B   
ATOM   3264  HE  ARG B 142       2.913   1.651  28.245  1.00 10.00      B   
ATOM   3265  CZ  ARG B 142       2.996   1.834  30.238  1.00 10.00      B   
ATOM   3266  NH1 ARG B 142       2.738   2.616  31.279  1.00 10.00      B   
ATOM   3267 HH11 ARG B 142       2.318   3.560  31.137  1.00 10.00      B   
ATOM   3268 HH12 ARG B 142       2.965   2.295  32.242  1.00 10.00      B   
ATOM   3269  NH2 ARG B 142       3.552   0.648  30.423  1.00 10.00      B   
ATOM   3270 HH21 ARG B 142       3.786   0.321  31.383  1.00 10.00      B   
ATOM   3271 HH22 ARG B 142       3.751   0.028  29.606  1.00 10.00      B   
ATOM   3272  C   ARG B 142       5.214   4.615  25.001  1.00 10.00      B   
ATOM   3273  O   ARG B 142       5.083   4.087  23.895  1.00 10.00      B   
ATOM   3274  N   LYS B 143       6.396   4.919  25.520  1.00 10.00      B   
ATOM   3275  HN  LYS B 143       6.433   5.326  26.411  1.00 10.00      B   
ATOM   3276  CA  LYS B 143       7.639   4.670  24.801  1.00 10.00      B   
ATOM   3277  CB  LYS B 143       8.820   5.342  25.503  1.00 10.00      B   
ATOM   3278  CG  LYS B 143       8.753   6.861  25.474  1.00 10.00      B   
ATOM   3279  CD  LYS B 143       9.939   7.489  26.181  1.00 10.00      B   
ATOM   3280  CE  LYS B 143       9.886   9.006  26.088  1.00 10.00      B   
ATOM   3281  NZ  LYS B 143       8.723   9.567  26.825  1.00 10.00      B   
ATOM   3282  HZ1 LYS B 143       8.937   9.631  27.840  1.00 10.00      B   
ATOM   3283  HZ2 LYS B 143       7.893   8.956  26.700  1.00 10.00      B   
ATOM   3284  HZ3 LYS B 143       8.490  10.523  26.468  1.00 10.00      B   
ATOM   3285  C   LYS B 143       7.894   3.181  24.586  1.00 10.00      B   
ATOM   3286  O   LYS B 143       8.451   2.785  23.559  1.00 10.00      B   
ATOM   3287  N   LYS B 144       7.467   2.358  25.542  1.00 10.00      B   
ATOM   3288  HN  LYS B 144       7.029   2.730  26.336  1.00 10.00      B   
ATOM   3289  CA  LYS B 144       7.647   0.915  25.440  1.00 10.00      B   
ATOM   3290  CB  LYS B 144       7.349   0.224  26.771  1.00 10.00      B   
ATOM   3291  CG  LYS B 144       8.260  -0.958  27.059  1.00 10.00      B   
ATOM   3292  CD  LYS B 144       8.101  -1.452  28.486  1.00 10.00      B   
ATOM   3293  CE  LYS B 144       9.222  -2.403  28.868  1.00 10.00      B   
ATOM   3294  NZ  LYS B 144      10.550  -1.730  28.880  1.00 10.00      B   
ATOM   3295  HZ1 LYS B 144      10.519  -0.888  29.488  1.00 10.00      B   
ATOM   3296  HZ2 LYS B 144      10.815  -1.437  27.920  1.00 10.00      B   
ATOM   3297  HZ3 LYS B 144      11.276  -2.379  29.243  1.00 10.00      B   
ATOM   3298  C   LYS B 144       6.775   0.345  24.326  1.00 10.00      B   
ATOM   3299  O   LYS B 144       7.048  -0.724  23.787  1.00 10.00      B   
ATOM   3300  N   GLU B 145       5.720   1.067  23.987  1.00 10.00      B   
ATOM   3301  HN  GLU B 145       5.535   1.901  24.468  1.00 10.00      B   
ATOM   3302  CA  GLU B 145       4.831   0.650  22.917  1.00 10.00      B   
ATOM   3303  CB  GLU B 145       3.421   1.203  23.136  1.00 10.00      B   
ATOM   3304  CG  GLU B 145       2.744   0.687  24.395  1.00 10.00      B   
ATOM   3305  CD  GLU B 145       1.411   1.353  24.656  1.00 10.00      B   
ATOM   3306  OE1 GLU B 145       1.400   2.473  25.210  1.00 10.00      B   
ATOM   3307  OE2 GLU B 145       0.366   0.760  24.317  1.00 10.00      B   
ATOM   3308  C   GLU B 145       5.392   1.140  21.589  1.00 10.00      B   
ATOM   3309  O   GLU B 145       5.280   0.469  20.563  1.00 10.00      B   
ATOM   3310  N   ALA B 146       6.028   2.308  21.632  1.00 10.00      B   
ATOM   3311  HN  ALA B 146       6.096   2.780  22.490  1.00 10.00      B   
ATOM   3312  CA  ALA B 146       6.621   2.911  20.447  1.00 10.00      B   
ATOM   3313  CB  ALA B 146       7.115   4.314  20.757  1.00 10.00      B   
ATOM   3314  C   ALA B 146       7.751   2.051  19.888  1.00 10.00      B   
ATOM   3315  O   ALA B 146       7.853   1.867  18.674  1.00 10.00      B   
ATOM   3316  N   GLU B 147       8.592   1.518  20.774  1.00 10.00      B   
ATOM   3317  HN  GLU B 147       8.465   1.704  21.730  1.00 10.00      B   
ATOM   3318  CA  GLU B 147       9.708   0.670  20.351  1.00 10.00      B   
ATOM   3319  CB  GLU B 147      10.606   0.285  21.533  1.00 10.00      B   
ATOM   3320  CG  GLU B 147       9.896  -0.462  22.652  1.00 10.00      B   
ATOM   3321  CD  GLU B 147      10.649  -1.697  23.110  1.00 10.00      B   
ATOM   3322  OE1 GLU B 147      11.439  -2.250  22.319  1.00 10.00      B   
ATOM   3323  OE2 GLU B 147      10.447  -2.126  24.264  1.00 10.00      B   
ATOM   3324  C   GLU B 147       9.200  -0.572  19.621  1.00 10.00      B   
ATOM   3325  O   GLU B 147       9.816  -1.039  18.662  1.00 10.00      B   
ATOM   3326  N   GLN B 148       8.063  -1.087  20.074  1.00 10.00      B   
ATOM   3327  HN  GLN B 148       7.620  -0.664  20.841  1.00 10.00      B   
ATOM   3328  CA  GLN B 148       7.454  -2.261  19.465  1.00 10.00      B   
ATOM   3329  CB  GLN B 148       6.310  -2.788  20.332  1.00 10.00      B   
ATOM   3330  CG  GLN B 148       6.766  -3.417  21.641  1.00 10.00      B   
ATOM   3331  CD  GLN B 148       5.605  -3.789  22.542  1.00 10.00      B   
ATOM   3332  OE1 GLN B 148       5.059  -4.888  22.446  1.00 10.00      B   
ATOM   3333  NE2 GLN B 148       5.233  -2.885  23.434  1.00 10.00      B   
ATOM   3334 HE21 GLN B 148       5.729  -2.036  23.467  1.00 10.00      B   
ATOM   3335 HE22 GLN B 148       4.476  -3.095  24.021  1.00 10.00      B   
ATOM   3336  C   GLN B 148       6.954  -1.918  18.065  1.00 10.00      B   
ATOM   3337  O   GLN B 148       7.074  -2.718  17.135  1.00 10.00      B   
ATOM   3338  N   VAL B 149       6.411  -0.712  17.917  1.00 10.00      B   
ATOM   3339  HN  VAL B 149       6.340  -0.122  18.698  1.00 10.00      B   
ATOM   3340  CA  VAL B 149       5.913  -0.248  16.626  1.00 10.00      B   
ATOM   3341  CB  VAL B 149       5.142   1.086  16.750  1.00 10.00      B   
ATOM   3342  CG1 VAL B 149       4.655   1.557  15.387  1.00 10.00      B   
ATOM   3343  CG2 VAL B 149       3.968   0.936  17.707  1.00 10.00      B   
ATOM   3344  C   VAL B 149       7.082  -0.082  15.659  1.00 10.00      B   
ATOM   3345  O   VAL B 149       6.962  -0.357  14.464  1.00 10.00      B   
ATOM   3346  N   LEU B 150       8.223   0.346  16.192  1.00 10.00      B   
ATOM   3347  HN  LEU B 150       8.252   0.555  17.152  1.00 10.00      B   
ATOM   3348  CA  LEU B 150       9.427   0.525  15.388  1.00 10.00      B   
ATOM   3349  CB  LEU B 150      10.551   1.143  16.222  1.00 10.00      B   
ATOM   3350  CG  LEU B 150      10.365   2.604  16.633  1.00 10.00      B   
ATOM   3351  CD1 LEU B 150      11.448   3.024  17.616  1.00 10.00      B   
ATOM   3352  CD2 LEU B 150      10.367   3.510  15.409  1.00 10.00      B   
ATOM   3353  C   LEU B 150       9.874  -0.810  14.801  1.00 10.00      B   
ATOM   3354  O   LEU B 150      10.450  -0.863  13.716  1.00 10.00      B   
ATOM   3355  N   GLN B 151       9.590  -1.889  15.523  1.00 10.00      B   
ATOM   3356  HN  GLN B 151       9.130  -1.780  16.385  1.00 10.00      B   
ATOM   3357  CA  GLN B 151       9.942  -3.229  15.074  1.00 10.00      B   
ATOM   3358  CB  GLN B 151       9.884  -4.219  16.237  1.00 10.00      B   
ATOM   3359  CG  GLN B 151      10.899  -3.951  17.336  1.00 10.00      B   
ATOM   3360  CD  GLN B 151      12.327  -4.162  16.876  1.00 10.00      B   
ATOM   3361  OE1 GLN B 151      12.855  -5.271  16.945  1.00 10.00      B   
ATOM   3362  NE2 GLN B 151      12.966  -3.099  16.413  1.00 10.00      B   
ATOM   3363 HE21 GLN B 151      12.489  -2.243  16.399  1.00 10.00      B   
ATOM   3364 HE22 GLN B 151      13.888  -3.212  16.103  1.00 10.00      B   
ATOM   3365  C   GLN B 151       8.998  -3.669  13.961  1.00 10.00      B   
ATOM   3366  O   GLN B 151       9.368  -4.454  13.087  1.00 10.00      B   
ATOM   3367  N   LYS B 152       7.774  -3.149  14.001  1.00 10.00      B   
ATOM   3368  HN  LYS B 152       7.540  -2.539  14.735  1.00 10.00      B   
ATOM   3369  CA  LYS B 152       6.770  -3.459  12.993  1.00 10.00      B   
ATOM   3370  CB  LYS B 152       5.422  -2.854  13.396  1.00 10.00      B   
ATOM   3371  CG  LYS B 152       4.244  -3.264  12.525  1.00 10.00      B   
ATOM   3372  CD  LYS B 152       3.042  -2.367  12.777  1.00 10.00      B   
ATOM   3373  CE  LYS B 152       1.821  -2.828  11.995  1.00 10.00      B   
ATOM   3374  NZ  LYS B 152       0.828  -1.735  11.810  1.00 10.00      B   
ATOM   3375  HZ1 LYS B 152      -0.120  -2.064  12.079  1.00 10.00      B   
ATOM   3376  HZ2 LYS B 152       0.805  -1.442  10.806  1.00 10.00      B   
ATOM   3377  HZ3 LYS B 152       1.081  -0.908  12.402  1.00 10.00      B   
ATOM   3378  C   LYS B 152       7.220  -2.894  11.651  1.00 10.00      B   
ATOM   3379  O   LYS B 152       7.006  -3.499  10.598  1.00 10.00      B   
ATOM   3380  N   PHE B 153       7.869  -1.734  11.704  1.00 10.00      B   
ATOM   3381  HN  PHE B 153       8.003  -1.304  12.577  1.00 10.00      B   
ATOM   3382  CA  PHE B 153       8.376  -1.079  10.507  1.00 10.00      B   
ATOM   3383  CB  PHE B 153       8.933   0.307  10.841  1.00 10.00      B   
ATOM   3384  CG  PHE B 153       7.898   1.313  11.254  1.00 10.00      B   
ATOM   3385  CD1 PHE B 153       6.860   1.651  10.403  1.00 10.00      B   
ATOM   3386  CD2 PHE B 153       7.968   1.928  12.493  1.00 10.00      B   
ATOM   3387  CE1 PHE B 153       5.913   2.584  10.778  1.00 10.00      B   
ATOM   3388  CE2 PHE B 153       7.026   2.862  12.875  1.00 10.00      B   
ATOM   3389  CZ  PHE B 153       5.995   3.189  12.017  1.00 10.00      B   
ATOM   3390  C   PHE B 153       9.468  -1.927   9.862  1.00 10.00      B   
ATOM   3391  O   PHE B 153       9.610  -1.948   8.640  1.00 10.00      B   
ATOM   3392  N   VAL B 154      10.230  -2.628  10.695  1.00 10.00      B   
ATOM   3393  HN  VAL B 154      10.063  -2.567  11.658  1.00 10.00      B   
ATOM   3394  CA  VAL B 154      11.306  -3.484  10.213  1.00 10.00      B   
ATOM   3395  CB  VAL B 154      12.211  -3.978  11.366  1.00 10.00      B   
ATOM   3396  CG1 VAL B 154      13.397  -4.762  10.821  1.00 10.00      B   
ATOM   3397  CG2 VAL B 154      12.687  -2.811  12.217  1.00 10.00      B   
ATOM   3398  C   VAL B 154      10.732  -4.690   9.476  1.00 10.00      B   
ATOM   3399  O   VAL B 154      11.153  -5.013   8.363  1.00 10.00      B   
ATOM   3400  N   GLN B 155       9.754  -5.337  10.096  1.00 10.00      B   
ATOM   3401  HN  GLN B 155       9.458  -5.022  10.978  1.00 10.00      B   
ATOM   3402  CA  GLN B 155       9.116  -6.510   9.511  1.00 10.00      B   
ATOM   3403  CB  GLN B 155       8.149  -7.150  10.511  1.00 10.00      B   
ATOM   3404  CG  GLN B 155       8.838  -7.848  11.672  1.00 10.00      B   
ATOM   3405  CD  GLN B 155       9.683  -9.020  11.218  1.00 10.00      B   
ATOM   3406  OE1 GLN B 155      10.855  -8.861  10.880  1.00 10.00      B   
ATOM   3407  NE2 GLN B 155       9.093 -10.205  11.209  1.00 10.00      B   
ATOM   3408 HE21 GLN B 155       8.159 -10.258  11.494  1.00 10.00      B   
ATOM   3409 HE22 GLN B 155       9.614 -10.983  10.911  1.00 10.00      B   
ATOM   3410  C   GLN B 155       8.394  -6.175   8.209  1.00 10.00      B   
ATOM   3411  O   GLN B 155       8.327  -7.001   7.296  1.00 10.00      B   
ATOM   3412  N   ASN B 156       7.868  -4.957   8.123  1.00 10.00      B   
ATOM   3413  HN  ASN B 156       7.960  -4.341   8.884  1.00 10.00      B   
ATOM   3414  CA  ASN B 156       7.147  -4.517   6.931  1.00 10.00      B   
ATOM   3415  CB  ASN B 156       6.080  -3.480   7.294  1.00 10.00      B   
ATOM   3416  CG  ASN B 156       4.804  -3.627   6.479  1.00 10.00      B   
ATOM   3417  OD1 ASN B 156       4.713  -3.158   5.342  1.00 10.00      B   
ATOM   3418  ND2 ASN B 156       3.797  -4.264   7.063  1.00 10.00      B   
ATOM   3419 HD21 ASN B 156       3.927  -4.601   7.973  1.00 10.00      B   
ATOM   3420 HD22 ASN B 156       2.960  -4.364   6.562  1.00 10.00      B   
ATOM   3421  C   ASN B 156       8.103  -3.963   5.871  1.00 10.00      B   
ATOM   3422  O   ASN B 156       7.684  -3.616   4.769  1.00 10.00      B   
ATOM   3423  N   LYS B 157       9.387  -3.892   6.215  1.00 10.00      B   
ATOM   3424  HN  LYS B 157       9.649  -4.186   7.114  1.00 10.00      B   
ATOM   3425  CA  LYS B 157      10.427  -3.402   5.306  1.00 10.00      B   
ATOM   3426  CB  LYS B 157      10.482  -4.196   3.994  1.00 10.00      B   
ATOM   3427  CG  LYS B 157      11.240  -5.509   4.091  1.00 10.00      B   
ATOM   3428  CD  LYS B 157      10.377  -6.606   4.689  1.00 10.00      B   
ATOM   3429  CE  LYS B 157      11.204  -7.827   5.046  1.00 10.00      B   
ATOM   3430  NZ  LYS B 157      10.353  -8.938   5.542  1.00 10.00      B   
ATOM   3431  HZ1 LYS B 157       9.744  -9.292   4.778  1.00 10.00      B   
ATOM   3432  HZ2 LYS B 157       9.753  -8.608   6.325  1.00 10.00      B   
ATOM   3433  HZ3 LYS B 157      10.948  -9.719   5.884  1.00 10.00      B   
ATOM   3434  C   LYS B 157      10.358  -1.895   5.043  1.00 10.00      B   
ATOM   3435  O   LYS B 157      10.491  -1.447   3.904  1.00 10.00      B   
ATOM   3436  N   TRP B 158      10.146  -1.120   6.095  1.00 10.00      B   
ATOM   3437  HN  TRP B 158      10.005  -1.535   6.975  1.00 10.00      B   
ATOM   3438  CA  TRP B 158      10.106   0.333   5.976  1.00 10.00      B   
ATOM   3439  CB  TRP B 158       8.834   0.909   6.603  1.00 10.00      B   
ATOM   3440  CG  TRP B 158       7.583   0.562   5.853  1.00 10.00      B   
ATOM   3441  CD1 TRP B 158       6.692  -0.418   6.166  1.00 10.00      B   
ATOM   3442  CD2 TRP B 158       7.083   1.190   4.664  1.00 10.00      B   
ATOM   3443  NE1 TRP B 158       5.672  -0.446   5.251  1.00 10.00      B   
ATOM   3444  HE1 TRP B 158       4.912  -1.070   5.264  1.00 10.00      B   
ATOM   3445  CE2 TRP B 158       5.888   0.532   4.317  1.00 10.00      B   
ATOM   3446  CE3 TRP B 158       7.529   2.243   3.859  1.00 10.00      B   
ATOM   3447  CZ2 TRP B 158       5.134   0.890   3.202  1.00 10.00      B   
ATOM   3448  CZ3 TRP B 158       6.781   2.597   2.753  1.00 10.00      B   
ATOM   3449  CH2 TRP B 158       5.596   1.924   2.434  1.00 10.00      B   
ATOM   3450  C   TRP B 158      11.342   0.928   6.641  1.00 10.00      B   
ATOM   3451  O   TRP B 158      11.980   1.837   6.110  1.00 10.00      B   
ATOM   3452  N   LEU B 159      11.681   0.388   7.802  1.00 10.00      B   
ATOM   3453  HN  LEU B 159      11.139  -0.346   8.163  1.00 10.00      B   
ATOM   3454  CA  LEU B 159      12.843   0.835   8.554  1.00 10.00      B   
ATOM   3455  CB  LEU B 159      12.414   1.561   9.833  1.00 10.00      B   
ATOM   3456  CG  LEU B 159      11.714   2.912   9.655  1.00 10.00      B   
ATOM   3457  CD1 LEU B 159      11.207   3.429  10.993  1.00 10.00      B   
ATOM   3458  CD2 LEU B 159      12.652   3.925   9.019  1.00 10.00      B   
ATOM   3459  C   LEU B 159      13.708  -0.365   8.916  1.00 10.00      B   
ATOM   3460  O   LEU B 159      13.189  -1.444   9.179  1.00 10.00      B   
ATOM   3461  N   ILE B 160      15.017  -0.181   8.916  1.00 10.00      B   
ATOM   3462  HN  ILE B 160      15.379   0.703   8.682  1.00 10.00      B   
ATOM   3463  CA  ILE B 160      15.934  -1.263   9.255  1.00 10.00      B   
ATOM   3464  CB  ILE B 160      16.839  -1.677   8.073  1.00 10.00      B   
ATOM   3465  CG1 ILE B 160      16.705  -0.698   6.900  1.00 10.00      B   
ATOM   3466  CG2 ILE B 160      16.511  -3.097   7.633  1.00 10.00      B   
ATOM   3467  CD1 ILE B 160      17.698  -0.940   5.783  1.00 10.00      B   
ATOM   3468  C   ILE B 160      16.797  -0.892  10.453  1.00 10.00      B   
ATOM   3469  O   ILE B 160      17.258   0.246  10.567  1.00 10.00      B   
ATOM   3470  N   GLU B 161      17.007  -1.855  11.340  1.00 10.00      B   
ATOM   3471  HN  GLU B 161      16.620  -2.741  11.179  1.00 10.00      B   
ATOM   3472  CA  GLU B 161      17.805  -1.645  12.537  1.00 10.00      B   
ATOM   3473  CB  GLU B 161      17.380  -2.634  13.627  1.00 10.00      B   
ATOM   3474  CG  GLU B 161      17.088  -1.999  14.978  1.00 10.00      B   
ATOM   3475  CD  GLU B 161      18.321  -1.423  15.640  1.00 10.00      B   
ATOM   3476  OE1 GLU B 161      19.391  -2.062  15.573  1.00 10.00      B   
ATOM   3477  OE2 GLU B 161      18.222  -0.340  16.244  1.00 10.00      B   
ATOM   3478  C   GLU B 161      19.285  -1.824  12.217  1.00 10.00      B   
ATOM   3479  O   GLU B 161      19.717  -2.900  11.801  1.00 10.00      B   
ATOM   3480  N   LYS B 162      20.055  -0.763  12.394  1.00 10.00      B   
ATOM   3481  HN  LYS B 162      19.654   0.075  12.727  1.00 10.00      B   
ATOM   3482  CA  LYS B 162      21.481  -0.808  12.122  1.00 10.00      B   
ATOM   3483  CB  LYS B 162      21.889   0.268  11.112  1.00 10.00      B   
ATOM   3484  CG  LYS B 162      21.403   0.008   9.692  1.00 10.00      B   
ATOM   3485  CD  LYS B 162      22.046  -1.234   9.091  1.00 10.00      B   
ATOM   3486  CE  LYS B 162      21.636  -1.423   7.636  1.00 10.00      B   
ATOM   3487  NZ  LYS B 162      22.171  -2.688   7.059  1.00 10.00      B   
ATOM   3488  HZ1 LYS B 162      23.162  -2.820   7.342  1.00 10.00      B   
ATOM   3489  HZ2 LYS B 162      22.124  -2.657   6.012  1.00 10.00      B   
ATOM   3490  HZ3 LYS B 162      21.616  -3.504   7.395  1.00 10.00      B   
ATOM   3491  C   LYS B 162      22.283  -0.687  13.412  1.00 10.00      B   
ATOM   3492  O   LYS B 162      23.207   0.122  13.511  1.00 10.00      B   
ATOM   3493  N   GLU B 163      21.892  -1.486  14.401  1.00 10.00      B   
ATOM   3494  HN  GLU B 163      21.101  -2.053  14.260  1.00 10.00      B   
ATOM   3495  CA  GLU B 163      22.559  -1.539  15.700  1.00 10.00      B   
ATOM   3496  CB  GLU B 163      24.063  -1.818  15.571  1.00 10.00      B   
ATOM   3497  CG  GLU B 163      24.394  -3.156  14.933  1.00 10.00      B   
ATOM   3498  CD  GLU B 163      23.671  -4.306  15.600  1.00 10.00      B   
ATOM   3499  OE1 GLU B 163      23.777  -4.438  16.838  1.00 10.00      B   
ATOM   3500  OE2 GLU B 163      23.002  -5.088  14.892  1.00 10.00      B   
ATOM   3501  C   GLU B 163      22.290  -0.315  16.575  1.00 10.00      B   
ATOM   3502  O   GLU B 163      23.202   0.452  16.886  1.00 10.00      B   
ATOM   3503  N   GLY B 164      21.040  -0.138  16.967  1.00 10.00      B   
ATOM   3504  HN  GLY B 164      20.339  -0.759  16.650  1.00 10.00      B   
ATOM   3505  CA  GLY B 164      20.680   0.973  17.831  1.00 10.00      B   
ATOM   3506  C   GLY B 164      20.070   2.132  17.076  1.00 10.00      B   
ATOM   3507  O   GLY B 164      19.276   2.903  17.629  1.00 10.00      B   
ATOM   3508  N   GLU B 165      20.441   2.264  15.815  1.00 10.00      B   
ATOM   3509  HN  GLU B 165      21.062   1.614  15.429  1.00 10.00      B   
ATOM   3510  CA  GLU B 165      19.927   3.335  14.985  1.00 10.00      B   
ATOM   3511  CB  GLU B 165      21.063   4.216  14.470  1.00 10.00      B   
ATOM   3512  CG  GLU B 165      21.908   4.826  15.575  1.00 10.00      B   
ATOM   3513  CD  GLU B 165      22.655   6.058  15.126  1.00 10.00      B   
ATOM   3514  OE1 GLU B 165      23.843   5.940  14.765  1.00 10.00      B   
ATOM   3515  OE2 GLU B 165      22.062   7.155  15.136  1.00 10.00      B   
ATOM   3516  C   GLU B 165      19.118   2.770  13.831  1.00 10.00      B   
ATOM   3517  O   GLU B 165      19.514   1.788  13.201  1.00 10.00      B   
ATOM   3518  N   PHE B 166      17.975   3.381  13.573  1.00 10.00      B   
ATOM   3519  HN  PHE B 166      17.714   4.159  14.114  1.00 10.00      B   
ATOM   3520  CA  PHE B 166      17.104   2.943  12.498  1.00 10.00      B   
ATOM   3521  CB  PHE B 166      15.635   3.110  12.902  1.00 10.00      B   
ATOM   3522  CG  PHE B 166      15.118   2.049  13.829  1.00 10.00      B   
ATOM   3523  CD1 PHE B 166      14.515   0.909  13.325  1.00 10.00      B   
ATOM   3524  CD2 PHE B 166      15.224   2.194  15.204  1.00 10.00      B   
ATOM   3525  CE1 PHE B 166      14.026  -0.066  14.171  1.00 10.00      B   
ATOM   3526  CE2 PHE B 166      14.739   1.220  16.056  1.00 10.00      B   
ATOM   3527  CZ  PHE B 166      14.139   0.088  15.539  1.00 10.00      B   
ATOM   3528  C   PHE B 166      17.376   3.744  11.236  1.00 10.00      B   
ATOM   3529  O   PHE B 166      17.763   4.912  11.303  1.00 10.00      B   
ATOM   3530  N   THR B 167      17.196   3.107  10.093  1.00 10.00      B   
ATOM   3531  HN  THR B 167      16.930   2.162  10.110  1.00 10.00      B   
ATOM   3532  CA  THR B 167      17.390   3.760   8.811  1.00 10.00      B   
ATOM   3533  CB  THR B 167      18.770   3.442   8.194  1.00 10.00      B   
ATOM   3534  OG1 THR B 167      18.993   4.271   7.047  1.00 10.00      B   
ATOM   3535  HG1 THR B 167      19.497   5.056   7.310  1.00 10.00      B   
ATOM   3536  CG2 THR B 167      18.870   1.979   7.794  1.00 10.00      B   
ATOM   3537  C   THR B 167      16.266   3.359   7.859  1.00 10.00      B   
ATOM   3538  O   THR B 167      15.507   2.430   8.150  1.00 10.00      B   
ATOM   3539  N   LEU B 168      16.165   4.044   6.732  1.00 10.00      B   
ATOM   3540  HN  LEU B 168      16.829   4.739   6.535  1.00 10.00      B   
ATOM   3541  CA  LEU B 168      15.119   3.766   5.760  1.00 10.00      B   
ATOM   3542  CB  LEU B 168      14.862   5.002   4.892  1.00 10.00      B   
ATOM   3543  CG  LEU B 168      13.431   5.187   4.382  1.00 10.00      B   
ATOM   3544  CD1 LEU B 168      12.465   5.362   5.544  1.00 10.00      B   
ATOM   3545  CD2 LEU B 168      13.350   6.377   3.438  1.00 10.00      B   
ATOM   3546  C   LEU B 168      15.479   2.568   4.888  1.00 10.00      B   
ATOM   3547  O   LEU B 168      16.592   2.479   4.370  1.00 10.00      B   
ATOM   3548  N   HIS B 169      14.538   1.642   4.743  1.00 10.00      B   
ATOM   3549  HN  HIS B 169      13.672   1.764   5.193  1.00 10.00      B   
ATOM   3550  CA  HIS B 169      14.752   0.454   3.927  1.00 10.00      B   
ATOM   3551  CB  HIS B 169      13.779  -0.662   4.338  1.00 10.00      B   
ATOM   3552  CG  HIS B 169      14.072  -2.007   3.733  1.00 10.00      B   
ATOM   3553  ND1 HIS B 169      13.661  -2.329   2.460  1.00 10.00      B   
ATOM   3554  CD2 HIS B 169      14.726  -3.070   4.268  1.00 10.00      B   
ATOM   3555  CE1 HIS B 169      14.067  -3.567   2.248  1.00 10.00      B   
ATOM   3556  NE2 HIS B 169      14.715  -4.056   3.312  1.00 10.00      B   
ATOM   3557  HE2 HIS B 169      15.216  -4.901   3.346  1.00 10.00      B   
ATOM   3558  C   HIS B 169      14.566   0.799   2.453  1.00 10.00      B   
ATOM   3559  O   HIS B 169      13.812   1.714   2.115  1.00 10.00      B   
ATOM   3560  N   GLY B 170      15.251   0.057   1.584  1.00 10.00      B   
ATOM   3561  HN  GLY B 170      15.829  -0.656   1.922  1.00 10.00      B   
ATOM   3562  CA  GLY B 170      15.158   0.288   0.154  1.00 10.00      B   
ATOM   3563  C   GLY B 170      13.728   0.286  -0.353  1.00 10.00      B   
ATOM   3564  O   GLY B 170      13.382   1.073  -1.229  1.00 10.00      B   
ATOM   3565  N   ARG B 171      12.896  -0.585   0.214  1.00 10.00      B   
ATOM   3566  HN  ARG B 171      13.232  -1.176   0.925  1.00 10.00      B   
ATOM   3567  CA  ARG B 171      11.496  -0.682  -0.186  1.00 10.00      B   
ATOM   3568  CB  ARG B 171      10.800  -1.826   0.559  1.00 10.00      B   
ATOM   3569  CG  ARG B 171       9.378  -2.088   0.096  1.00 10.00      B   
ATOM   3570  CD  ARG B 171       8.415  -2.192   1.268  1.00 10.00      B   
ATOM   3571  NE  ARG B 171       7.035  -1.994   0.834  1.00 10.00      B   
ATOM   3572  HE  ARG B 171       6.897  -1.654  -0.087  1.00 10.00      B   
ATOM   3573  CZ  ARG B 171       5.962  -2.226   1.585  1.00 10.00      B   
ATOM   3574  NH1 ARG B 171       6.085  -2.684   2.828  1.00 10.00      B   
ATOM   3575 HH11 ARG B 171       7.033  -2.871   3.231  1.00 10.00      B   
ATOM   3576 HH12 ARG B 171       5.241  -2.853   3.416  1.00 10.00      B   
ATOM   3577  NH2 ARG B 171       4.762  -1.987   1.078  1.00 10.00      B   
ATOM   3578 HH21 ARG B 171       3.907  -2.161   1.641  1.00 10.00      B   
ATOM   3579 HH22 ARG B 171       4.678  -1.613   0.102  1.00 10.00      B   
ATOM   3580  C   ARG B 171      10.772   0.634   0.084  1.00 10.00      B   
ATOM   3581  O   ARG B 171      10.007   1.116  -0.750  1.00 10.00      B   
ATOM   3582  N   ALA B 172      11.038   1.213   1.249  1.00 10.00      B   
ATOM   3583  HN  ALA B 172      11.672   0.783   1.862  1.00 10.00      B   
ATOM   3584  CA  ALA B 172      10.420   2.474   1.639  1.00 10.00      B   
ATOM   3585  CB  ALA B 172      10.788   2.816   3.074  1.00 10.00      B   
ATOM   3586  C   ALA B 172      10.857   3.595   0.704  1.00 10.00      B   
ATOM   3587  O   ALA B 172      10.047   4.423   0.284  1.00 10.00      B   
ATOM   3588  N   ILE B 173      12.142   3.600   0.376  1.00 10.00      B   
ATOM   3589  HN  ILE B 173      12.730   2.906   0.746  1.00 10.00      B   
ATOM   3590  CA  ILE B 173      12.706   4.607  -0.513  1.00 10.00      B   
ATOM   3591  CB  ILE B 173      14.241   4.465  -0.623  1.00 10.00      B   
ATOM   3592  CG1 ILE B 173      14.881   4.442   0.769  1.00 10.00      B   
ATOM   3593  CG2 ILE B 173      14.826   5.598  -1.458  1.00 10.00      B   
ATOM   3594  CD1 ILE B 173      16.333   4.013   0.767  1.00 10.00      B   
ATOM   3595  C   ILE B 173      12.099   4.492  -1.909  1.00 10.00      B   
ATOM   3596  O   ILE B 173      11.726   5.487  -2.515  1.00 10.00      B   
ATOM   3597  N   LEU B 174      11.984   3.268  -2.399  1.00 10.00      B   
ATOM   3598  HN  LEU B 174      12.277   2.505  -1.854  1.00 10.00      B   
ATOM   3599  CA  LEU B 174      11.437   3.021  -3.727  1.00 10.00      B   
ATOM   3600  CB  LEU B 174      11.589   1.545  -4.105  1.00 10.00      B   
ATOM   3601  CG  LEU B 174      13.017   1.013  -4.230  1.00 10.00      B   
ATOM   3602  CD1 LEU B 174      13.004  -0.489  -4.467  1.00 10.00      B   
ATOM   3603  CD2 LEU B 174      13.763   1.730  -5.343  1.00 10.00      B   
ATOM   3604  C   LEU B 174       9.968   3.415  -3.834  1.00 10.00      B   
ATOM   3605  O   LEU B 174       9.571   4.094  -4.780  1.00 10.00      B   
ATOM   3606  N   GLU B 175       9.175   2.996  -2.856  1.00 10.00      B   
ATOM   3607  HN  GLU B 175       9.564   2.496  -2.104  1.00 10.00      B   
ATOM   3608  CA  GLU B 175       7.742   3.260  -2.864  1.00 10.00      B   
ATOM   3609  CB  GLU B 175       7.003   2.338  -1.889  1.00 10.00      B   
ATOM   3610  CG  GLU B 175       6.892   0.898  -2.361  1.00 10.00      B   
ATOM   3611  CD  GLU B 175       5.721   0.164  -1.740  1.00 10.00      B   
ATOM   3612  OE1 GLU B 175       4.631   0.762  -1.628  1.00 10.00      B   
ATOM   3613  OE2 GLU B 175       5.877  -1.020  -1.377  1.00 10.00      B   
ATOM   3614  C   GLU B 175       7.360   4.719  -2.618  1.00 10.00      B   
ATOM   3615  O   GLU B 175       6.414   5.217  -3.226  1.00 10.00      B   
ATOM   3616  N   MET B 176       8.083   5.410  -1.744  1.00 10.00      B   
ATOM   3617  HN  MET B 176       8.851   4.984  -1.299  1.00 10.00      B   
ATOM   3618  CA  MET B 176       7.741   6.794  -1.433  1.00 10.00      B   
ATOM   3619  CB  MET B 176       7.372   6.945   0.046  1.00 10.00      B   
ATOM   3620  CG  MET B 176       6.050   6.299   0.429  1.00 10.00      B   
ATOM   3621  SD  MET B 176       5.338   7.002   1.932  1.00 10.00      B   
ATOM   3622  CE  MET B 176       6.564   6.526   3.152  1.00 10.00      B   
ATOM   3623  C   MET B 176       8.827   7.800  -1.801  1.00 10.00      B   
ATOM   3624  O   MET B 176       8.910   8.865  -1.186  1.00 10.00      B   
ATOM   3625  N   GLU B 177       9.636   7.488  -2.807  1.00 10.00      B   
ATOM   3626  HN  GLU B 177       9.520   6.632  -3.270  1.00 10.00      B   
ATOM   3627  CA  GLU B 177      10.706   8.394  -3.229  1.00 10.00      B   
ATOM   3628  CB  GLU B 177      11.510   7.804  -4.392  1.00 10.00      B   
ATOM   3629  CG  GLU B 177      12.772   8.590  -4.720  1.00 10.00      B   
ATOM   3630  CD  GLU B 177      13.468   8.114  -5.976  1.00 10.00      B   
ATOM   3631  OE1 GLU B 177      13.106   7.034  -6.494  1.00 10.00      B   
ATOM   3632  OE2 GLU B 177      14.384   8.820  -6.447  1.00 10.00      B   
ATOM   3633  C   GLU B 177      10.147   9.751  -3.636  1.00 10.00      B   
ATOM   3634  O   GLU B 177      10.602  10.797  -3.162  1.00 10.00      B   
ATOM   3635  N   GLN B 178       9.140   9.720  -4.500  1.00 10.00      B   
ATOM   3636  HN  GLN B 178       8.812   8.848  -4.818  1.00 10.00      B   
ATOM   3637  CA  GLN B 178       8.506  10.931  -4.996  1.00 10.00      B   
ATOM   3638  CB  GLN B 178       7.457  10.598  -6.068  1.00 10.00      B   
ATOM   3639  CG  GLN B 178       6.325   9.685  -5.607  1.00 10.00      B   
ATOM   3640  CD  GLN B 178       6.608   8.209  -5.833  1.00 10.00      B   
ATOM   3641  OE1 GLN B 178       7.753   7.758  -5.756  1.00 10.00      B   
ATOM   3642  NE2 GLN B 178       5.563   7.445  -6.107  1.00 10.00      B   
ATOM   3643 HE21 GLN B 178       4.672   7.867  -6.145  1.00 10.00      B   
ATOM   3644 HE22 GLN B 178       5.715   6.491  -6.270  1.00 10.00      B   
ATOM   3645  C   GLN B 178       7.889  11.756  -3.867  1.00 10.00      B   
ATOM   3646  O   GLN B 178       8.028  12.978  -3.841  1.00 10.00      B   
ATOM   3647  N   TYR B 179       7.243  11.078  -2.925  1.00 10.00      B   
ATOM   3648  HN  TYR B 179       7.204  10.103  -2.985  1.00 10.00      B   
ATOM   3649  CA  TYR B 179       6.600  11.751  -1.803  1.00 10.00      B   
ATOM   3650  CB  TYR B 179       5.857  10.750  -0.908  1.00 10.00      B   
ATOM   3651  CG  TYR B 179       5.125  11.397   0.250  1.00 10.00      B   
ATOM   3652  CD1 TYR B 179       5.671  11.405   1.529  1.00 10.00      B   
ATOM   3653  CD2 TYR B 179       3.893  12.009   0.060  1.00 10.00      B   
ATOM   3654  CE1 TYR B 179       5.011  12.006   2.585  1.00 10.00      B   
ATOM   3655  CE2 TYR B 179       3.226  12.609   1.110  1.00 10.00      B   
ATOM   3656  CZ  TYR B 179       3.789  12.607   2.370  1.00 10.00      B   
ATOM   3657  OH  TYR B 179       3.129  13.210   3.417  1.00 10.00      B   
ATOM   3658  HH  TYR B 179       3.408  14.131   3.478  1.00 10.00      B   
ATOM   3659  C   TYR B 179       7.610  12.538  -0.981  1.00 10.00      B   
ATOM   3660  O   TYR B 179       7.424  13.726  -0.725  1.00 10.00      B   
ATOM   3661  N   ILE B 180       8.686  11.873  -0.583  1.00 10.00      B   
ATOM   3662  HN  ILE B 180       8.787  10.929  -0.837  1.00 10.00      B   
ATOM   3663  CA  ILE B 180       9.723  12.506   0.219  1.00 10.00      B   
ATOM   3664  CB  ILE B 180      10.811  11.494   0.643  1.00 10.00      B   
ATOM   3665  CG1 ILE B 180      10.169  10.277   1.319  1.00 10.00      B   
ATOM   3666  CG2 ILE B 180      11.809  12.148   1.588  1.00 10.00      B   
ATOM   3667  CD1 ILE B 180      11.125   9.124   1.549  1.00 10.00      B   
ATOM   3668  C   ILE B 180      10.355  13.686  -0.523  1.00 10.00      B   
ATOM   3669  O   ILE B 180      10.591  14.744   0.067  1.00 10.00      B   
ATOM   3670  N   ARG B 181      10.591  13.510  -1.824  1.00 10.00      B   
ATOM   3671  HN  ARG B 181      10.356  12.650  -2.242  1.00 10.00      B   
ATOM   3672  CA  ARG B 181      11.192  14.559  -2.649  1.00 10.00      B   
ATOM   3673  CB  ARG B 181      11.497  14.042  -4.059  1.00 10.00      B   
ATOM   3674  CG  ARG B 181      12.693  13.106  -4.147  1.00 10.00      B   
ATOM   3675  CD  ARG B 181      13.493  13.377  -5.412  1.00 10.00      B   
ATOM   3676  NE  ARG B 181      14.027  12.160  -6.020  1.00 10.00      B   
ATOM   3677  HE  ARG B 181      13.625  11.305  -5.745  1.00 10.00      B   
ATOM   3678  CZ  ARG B 181      14.991  12.155  -6.943  1.00 10.00      B   
ATOM   3679  NH1 ARG B 181      15.582  13.290  -7.299  1.00 10.00      B   
ATOM   3680 HH11 ARG B 181      15.302  14.193  -6.855  1.00 10.00      B   
ATOM   3681 HH12 ARG B 181      16.326  13.289  -8.031  1.00 10.00      B   
ATOM   3682  NH2 ARG B 181      15.380  11.013  -7.495  1.00 10.00      B   
ATOM   3683 HH21 ARG B 181      14.932  10.100  -7.204  1.00 10.00      B   
ATOM   3684 HH22 ARG B 181      16.127  11.012  -8.225  1.00 10.00      B   
ATOM   3685  C   ARG B 181      10.305  15.800  -2.736  1.00 10.00      B   
ATOM   3686  O   ARG B 181      10.802  16.919  -2.859  1.00 10.00      B   
ATOM   3687  N   GLU B 182       8.996  15.601  -2.683  1.00 10.00      B   
ATOM   3688  HN  GLU B 182       8.651  14.685  -2.603  1.00 10.00      B   
ATOM   3689  CA  GLU B 182       8.057  16.710  -2.765  1.00 10.00      B   
ATOM   3690  CB  GLU B 182       6.784  16.298  -3.510  1.00 10.00      B   
ATOM   3691  CG  GLU B 182       6.806  16.629  -4.997  1.00 10.00      B   
ATOM   3692  CD  GLU B 182       7.005  15.412  -5.882  1.00 10.00      B   
ATOM   3693  OE1 GLU B 182       6.002  14.740  -6.207  1.00 10.00      B   
ATOM   3694  OE2 GLU B 182       8.157  15.137  -6.287  1.00 10.00      B   
ATOM   3695  C   GLU B 182       7.728  17.288  -1.386  1.00 10.00      B   
ATOM   3696  O   GLU B 182       7.318  18.444  -1.272  1.00 10.00      B   
ATOM   3697  N   THR B 183       7.918  16.490  -0.343  1.00 10.00      B   
ATOM   3698  HN  THR B 183       8.252  15.579  -0.493  1.00 10.00      B   
ATOM   3699  CA  THR B 183       7.636  16.935   1.020  1.00 10.00      B   
ATOM   3700  CB  THR B 183       7.384  15.744   1.969  1.00 10.00      B   
ATOM   3701  OG1 THR B 183       6.372  14.903   1.407  1.00 10.00      B   
ATOM   3702  HG1 THR B 183       6.649  14.612   0.528  1.00 10.00      B   
ATOM   3703  CG2 THR B 183       6.926  16.224   3.339  1.00 10.00      B   
ATOM   3704  C   THR B 183       8.768  17.806   1.563  1.00 10.00      B   
ATOM   3705  O   THR B 183       8.527  18.898   2.083  1.00 10.00      B   
ATOM   3706  N   TYR B 184      10.000  17.327   1.431  1.00 10.00      B   
ATOM   3707  HN  TYR B 184      10.134  16.457   0.989  1.00 10.00      B   
ATOM   3708  CA  TYR B 184      11.167  18.070   1.907  1.00 10.00      B   
ATOM   3709  CB  TYR B 184      11.782  17.381   3.133  1.00 10.00      B   
ATOM   3710  CG  TYR B 184      10.912  17.376   4.373  1.00 10.00      B   
ATOM   3711  CD1 TYR B 184      10.743  16.217   5.120  1.00 10.00      B   
ATOM   3712  CD2 TYR B 184      10.270  18.528   4.803  1.00 10.00      B   
ATOM   3713  CE1 TYR B 184       9.961  16.206   6.258  1.00 10.00      B   
ATOM   3714  CE2 TYR B 184       9.483  18.526   5.940  1.00 10.00      B   
ATOM   3715  CZ  TYR B 184       9.334  17.363   6.664  1.00 10.00      B   
ATOM   3716  OH  TYR B 184       8.558  17.357   7.800  1.00 10.00      B   
ATOM   3717  HH  TYR B 184       9.137  17.302   8.583  1.00 10.00      B   
ATOM   3718  C   TYR B 184      12.219  18.173   0.802  1.00 10.00      B   
ATOM   3719  O   TYR B 184      13.301  17.607   0.923  1.00 10.00      B   
ATOM   3720  N   PRO B 185      11.930  18.923  -0.276  1.00 10.00      B   
ATOM   3721  CA  PRO B 185      12.846  19.064  -1.422  1.00 10.00      B   
ATOM   3722  CB  PRO B 185      12.053  19.913  -2.421  1.00 10.00      B   
ATOM   3723  CG  PRO B 185      11.041  20.630  -1.598  1.00 10.00      B   
ATOM   3724  CD  PRO B 185      10.697  19.709  -0.463  1.00 10.00      B   
ATOM   3725  C   PRO B 185      14.170  19.748  -1.086  1.00 10.00      B   
ATOM   3726  O   PRO B 185      15.191  19.486  -1.723  1.00 10.00      B   
ATOM   3727  N   ASP B 186      14.159  20.619  -0.090  1.00 10.00      B   
ATOM   3728  HN  ASP B 186      13.322  20.786   0.393  1.00 10.00      B   
ATOM   3729  CA  ASP B 186      15.367  21.337   0.296  1.00 10.00      B   
ATOM   3730  CB  ASP B 186      15.014  22.738   0.796  1.00 10.00      B   
ATOM   3731  CG  ASP B 186      16.162  23.716   0.662  1.00 10.00      B   
ATOM   3732  OD1 ASP B 186      16.413  24.186  -0.466  1.00 10.00      B   
ATOM   3733  OD2 ASP B 186      16.798  24.045   1.685  1.00 10.00      B   
ATOM   3734  C   ASP B 186      16.154  20.578   1.358  1.00 10.00      B   
ATOM   3735  O   ASP B 186      17.319  20.881   1.619  1.00 10.00      B   
ATOM   3736  N   ALA B 187      15.524  19.574   1.953  1.00 10.00      B   
ATOM   3737  HN  ALA B 187      14.607  19.358   1.681  1.00 10.00      B   
ATOM   3738  CA  ALA B 187      16.166  18.789   2.997  1.00 10.00      B   
ATOM   3739  CB  ALA B 187      15.200  18.542   4.147  1.00 10.00      B   
ATOM   3740  C   ALA B 187      16.724  17.471   2.467  1.00 10.00      B   
ATOM   3741  O   ALA B 187      17.801  17.036   2.881  1.00 10.00      B   
ATOM   3742  N   VAL B 188      15.999  16.843   1.546  1.00 10.00      B   
ATOM   3743  HN  VAL B 188      15.161  17.251   1.237  1.00 10.00      B   
ATOM   3744  CA  VAL B 188      16.418  15.563   0.979  1.00 10.00      B   
ATOM   3745  CB  VAL B 188      15.394  14.983  -0.018  1.00 10.00      B   
ATOM   3746  CG1 VAL B 188      14.110  14.598   0.696  1.00 10.00      B   
ATOM   3747  CG2 VAL B 188      15.115  15.957  -1.155  1.00 10.00      B   
ATOM   3748  C   VAL B 188      17.792  15.631   0.320  1.00 10.00      B   
ATOM   3749  O   VAL B 188      18.126  16.601  -0.364  1.00 10.00      B   
ATOM   3750  N   LYS B 189      18.586  14.598   0.549  1.00 10.00      B   
ATOM   3751  HN  LYS B 189      18.262  13.867   1.109  1.00 10.00      B   
ATOM   3752  CA  LYS B 189      19.919  14.511  -0.020  1.00 10.00      B   
ATOM   3753  CB  LYS B 189      20.858  13.775   0.944  1.00 10.00      B   
ATOM   3754  CG  LYS B 189      20.955  14.413   2.326  1.00 10.00      B   
ATOM   3755  CD  LYS B 189      21.729  13.538   3.303  1.00 10.00      B   
ATOM   3756  CE  LYS B 189      20.938  12.292   3.680  1.00 10.00      B   
ATOM   3757  NZ  LYS B 189      21.629  11.482   4.718  1.00 10.00      B   
ATOM   3758  HZ1 LYS B 189      21.423  10.468   4.579  1.00 10.00      B   
ATOM   3759  HZ2 LYS B 189      21.305  11.763   5.669  1.00 10.00      B   
ATOM   3760  HZ3 LYS B 189      22.660  11.624   4.663  1.00 10.00      B   
ATOM   3761  C   LYS B 189      19.846  13.779  -1.352  1.00 10.00      B   
ATOM   3762  O   LYS B 189      19.082  12.823  -1.497  1.00 10.00      B   
ATOM   3763  N   ILE B 190      20.623  14.231  -2.320  1.00 10.00      B   
ATOM   3764  HN  ILE B 190      21.224  14.987  -2.144  1.00 10.00      B   
ATOM   3765  CA  ILE B 190      20.619  13.620  -3.641  1.00 10.00      B   
ATOM   3766  CB  ILE B 190      20.336  14.649  -4.758  1.00 10.00      B   
ATOM   3767  CG1 ILE B 190      21.263  15.862  -4.638  1.00 10.00      B   
ATOM   3768  CG2 ILE B 190      18.879  15.081  -4.740  1.00 10.00      B   
ATOM   3769  CD1 ILE B 190      22.159  16.067  -5.841  1.00 10.00      B   
ATOM   3770  C   ILE B 190      21.926  12.893  -3.934  1.00 10.00      B   
ATOM   3771  O   ILE B 190      23.006  13.352  -3.558  1.00 10.00      B   
ATOM   3772  N   CYS B 191      21.817  11.753  -4.596  1.00 10.00      B   
ATOM   3773  HN  CYS B 191      20.923  11.431  -4.849  1.00 10.00      B   
ATOM   3774  CA  CYS B 191      22.981  10.963  -4.956  1.00 10.00      B   
ATOM   3775  CB  CYS B 191      22.616   9.475  -5.010  1.00 10.00      B   
ATOM   3776  SG  CYS B 191      24.013   8.374  -5.335  1.00 10.00      B   
ATOM   3777  HG  CYS B 191      23.532   7.219  -5.776  1.00 10.00      B   
ATOM   3778  C   CYS B 191      23.523  11.417  -6.305  1.00 10.00      B   
ATOM   3779  O   CYS B 191      22.808  11.389  -7.309  1.00 10.00      B   
ATOM   3780  N   ASN B 192      24.775  11.851  -6.325  1.00 10.00      B   
ATOM   3781  HN  ASN B 192      25.293  11.858  -5.487  1.00 10.00      B   
ATOM   3782  CA  ASN B 192      25.410  12.311  -7.556  1.00 10.00      B   
ATOM   3783  CB  ASN B 192      26.811  12.859  -7.255  1.00 10.00      B   
ATOM   3784  CG  ASN B 192      27.314  13.826  -8.313  1.00 10.00      B   
ATOM   3785  OD1 ASN B 192      27.876  13.420  -9.330  1.00 10.00      B   
ATOM   3786  ND2 ASN B 192      27.118  15.117  -8.074  1.00 10.00      B   
ATOM   3787 HD21 ASN B 192      26.667  15.371  -7.241  1.00 10.00      B   
ATOM   3788 HD22 ASN B 192      27.440  15.767  -8.736  1.00 10.00      B   
ATOM   3789  C   ASN B 192      25.500  11.168  -8.568  1.00 10.00      B   
ATOM   3790  O   ASN B 192      25.507   9.996  -8.186  1.00 10.00      B   
ATOM   3791  N   ILE B 193      25.527  11.517  -9.856  1.00 10.00      B   
ATOM   3792  HN  ILE B 193      25.477  12.468 -10.087  1.00 10.00      B   
ATOM   3793  CA  ILE B 193      25.628  10.536 -10.943  1.00 10.00      B   
ATOM   3794  CB  ILE B 193      26.769   9.509 -10.713  1.00 10.00      B   
ATOM   3795  CG1 ILE B 193      28.137  10.208 -10.678  1.00 10.00      B   
ATOM   3796  CG2 ILE B 193      26.752   8.401 -11.756  1.00 10.00      B   
ATOM   3797  CD1 ILE B 193      28.473  10.987 -11.934  1.00 10.00      B   
ATOM   3798  C   ILE B 193      24.293   9.826 -11.219  1.00 10.00      B   
ATOM   3799  O   ILE B 193      23.870   9.706 -12.372  1.00 10.00      B   
ATOM   3800  N   CYS B 194      23.631   9.364 -10.166  1.00 10.00      B   
ATOM   3801  HN  CYS B 194      24.018   9.482  -9.269  1.00 10.00      B   
ATOM   3802  CA  CYS B 194      22.357   8.667 -10.309  1.00 10.00      B   
ATOM   3803  CB  CYS B 194      22.231   7.565  -9.257  1.00 10.00      B   
ATOM   3804  SG  CYS B 194      23.598   6.382  -9.266  1.00 10.00      B   
ATOM   3805  HG  CYS B 194      24.098   6.350 -10.492  1.00 10.00      B   
ATOM   3806  C   CYS B 194      21.166   9.623 -10.235  1.00 10.00      B   
ATOM   3807  O   CYS B 194      20.117   9.365 -10.830  1.00 10.00      B   
ATOM   3808  N   HIS B 195      21.336  10.716  -9.489  1.00 10.00      B   
ATOM   3809  HN  HIS B 195      22.190  10.839  -9.020  1.00 10.00      B   
ATOM   3810  CA  HIS B 195      20.294  11.738  -9.324  1.00 10.00      B   
ATOM   3811  CB  HIS B 195      19.904  12.379 -10.664  1.00 10.00      B   
ATOM   3812  CG  HIS B 195      21.075  12.874 -11.461  1.00 10.00      B   
ATOM   3813  ND1 HIS B 195      21.300  12.436 -12.743  1.00 10.00      B   
ATOM   3814  CD2 HIS B 195      22.064  13.731 -11.103  1.00 10.00      B   
ATOM   3815  CE1 HIS B 195      22.414  13.025 -13.136  1.00 10.00      B   
ATOM   3816  NE2 HIS B 195      22.911  13.816 -12.180  1.00 10.00      B   
ATOM   3817  HE2 HIS B 195      23.664  14.443 -12.278  1.00 10.00      B   
ATOM   3818  C   HIS B 195      19.070  11.187  -8.592  1.00 10.00      B   
ATOM   3819  O   HIS B 195      17.943  11.651  -8.784  1.00 10.00      B   
ATOM   3820  N   SER B 196      19.305  10.202  -7.741  1.00 10.00      B   
ATOM   3821  HN  SER B 196      20.223   9.881  -7.627  1.00 10.00      B   
ATOM   3822  CA  SER B 196      18.241   9.581  -6.969  1.00 10.00      B   
ATOM   3823  CB  SER B 196      18.372   8.060  -7.061  1.00 10.00      B   
ATOM   3824  OG  SER B 196      19.008   7.689  -8.275  1.00 10.00      B   
ATOM   3825  HG  SER B 196      18.638   8.202  -9.000  1.00 10.00      B   
ATOM   3826  C   SER B 196      18.318  10.027  -5.511  1.00 10.00      B   
ATOM   3827  O   SER B 196      19.245  10.747  -5.127  1.00 10.00      B   
ATOM   3828  N   LEU B 197      17.338   9.621  -4.712  1.00 10.00      B   
ATOM   3829  HN  LEU B 197      16.615   9.073  -5.083  1.00 10.00      B   
ATOM   3830  CA  LEU B 197      17.310   9.965  -3.297  1.00 10.00      B   
ATOM   3831  CB  LEU B 197      15.980   9.529  -2.670  1.00 10.00      B   
ATOM   3832  CG  LEU B 197      15.704  10.024  -1.246  1.00 10.00      B   
ATOM   3833  CD1 LEU B 197      15.629  11.543  -1.207  1.00 10.00      B   
ATOM   3834  CD2 LEU B 197      14.420   9.410  -0.710  1.00 10.00      B   
ATOM   3835  C   LEU B 197      18.481   9.299  -2.576  1.00 10.00      B   
ATOM   3836  O   LEU B 197      18.798   8.139  -2.835  1.00 10.00      B   
ATOM   3837  N   LEU B 198      19.131  10.041  -1.693  1.00 10.00      B   
ATOM   3838  HN  LEU B 198      18.840  10.967  -1.533  1.00 10.00      B   
ATOM   3839  CA  LEU B 198      20.272   9.519  -0.957  1.00 10.00      B   
ATOM   3840  CB  LEU B 198      21.530  10.341  -1.284  1.00 10.00      B   
ATOM   3841  CG  LEU B 198      22.831   9.921  -0.590  1.00 10.00      B   
ATOM   3842  CD1 LEU B 198      23.983   9.911  -1.579  1.00 10.00      B   
ATOM   3843  CD2 LEU B 198      23.148  10.843   0.579  1.00 10.00      B   
ATOM   3844  C   LEU B 198      20.017   9.521   0.547  1.00 10.00      B   
ATOM   3845  O   LEU B 198      19.910  10.583   1.165  1.00 10.00      B   
ATOM   3846  N   ILE B 199      19.898   8.335   1.130  1.00 10.00      B   
ATOM   3847  HN  ILE B 199      19.936   7.514   0.580  1.00 10.00      B   
ATOM   3848  CA  ILE B 199      19.694   8.220   2.565  1.00 10.00      B   
ATOM   3849  CB  ILE B 199      18.684   7.108   2.932  1.00 10.00      B   
ATOM   3850  CG1 ILE B 199      17.313   7.395   2.306  1.00 10.00      B   
ATOM   3851  CG2 ILE B 199      18.567   6.948   4.444  1.00 10.00      B   
ATOM   3852  CD1 ILE B 199      16.698   8.713   2.731  1.00 10.00      B   
ATOM   3853  C   ILE B 199      21.035   7.980   3.257  1.00 10.00      B   
ATOM   3854  O   ILE B 199      21.514   8.836   4.006  1.00 10.00      B   
ATOM   3855  N   GLN B 200      21.649   6.833   2.981  1.00 10.00      B   
ATOM   3856  HN  GLN B 200      21.214   6.187   2.368  1.00 10.00      B   
ATOM   3857  CA  GLN B 200      22.942   6.491   3.566  1.00 10.00      B   
ATOM   3858  CB  GLN B 200      22.854   5.238   4.456  1.00 10.00      B   
ATOM   3859  CG  GLN B 200      22.403   3.961   3.754  1.00 10.00      B   
ATOM   3860  CD  GLN B 200      21.248   3.281   4.462  1.00 10.00      B   
ATOM   3861  OE1 GLN B 200      21.447   2.483   5.378  1.00 10.00      B   
ATOM   3862  NE2 GLN B 200      20.036   3.570   4.023  1.00 10.00      B   
ATOM   3863 HE21 GLN B 200      19.959   4.196   3.261  1.00 10.00      B   
ATOM   3864 HE22 GLN B 200      19.267   3.171   4.479  1.00 10.00      B   
ATOM   3865  C   GLN B 200      24.029   6.358   2.494  1.00 10.00      B   
ATOM   3866  O   GLN B 200      24.174   5.318   1.851  1.00 10.00      B   
ATOM   3867  N   GLY B 201      24.789   7.427   2.300  1.00 10.00      B   
ATOM   3868  HN  GLY B 201      24.644   8.226   2.848  1.00 10.00      B   
ATOM   3869  CA  GLY B 201      25.842   7.415   1.302  1.00 10.00      B   
ATOM   3870  C   GLY B 201      27.095   8.120   1.780  1.00 10.00      B   
ATOM   3871  O   GLY B 201      27.143   8.603   2.912  1.00 10.00      B   
ATOM   3872  N   GLN B 202      28.103   8.184   0.920  1.00 10.00      B   
ATOM   3873  HN  GLN B 202      27.992   7.797   0.023  1.00 10.00      B   
ATOM   3874  CA  GLN B 202      29.361   8.835   1.257  1.00 10.00      B   
ATOM   3875  CB  GLN B 202      30.531   8.156   0.535  1.00 10.00      B   
ATOM   3876  CG  GLN B 202      30.703   6.679   0.857  1.00 10.00      B   
ATOM   3877  CD  GLN B 202      31.913   6.065   0.176  1.00 10.00      B   
ATOM   3878  OE1 GLN B 202      32.330   6.502  -0.897  1.00 10.00      B   
ATOM   3879  NE2 GLN B 202      32.484   5.044   0.795  1.00 10.00      B   
ATOM   3880 HE21 GLN B 202      32.101   4.746   1.647  1.00 10.00      B   
ATOM   3881 HE22 GLN B 202      33.268   4.624   0.375  1.00 10.00      B   
ATOM   3882  C   GLN B 202      29.303  10.308   0.875  1.00 10.00      B   
ATOM   3883  O   GLN B 202      28.780  10.661  -0.186  1.00 10.00      B   
ATOM   3884  N   SER B 203      29.834  11.162   1.734  1.00 10.00      B   
ATOM   3885  HN  SER B 203      30.245  10.824   2.556  1.00 10.00      B   
ATOM   3886  CA  SER B 203      29.835  12.594   1.485  1.00 10.00      B   
ATOM   3887  CB  SER B 203      29.026  13.316   2.567  1.00 10.00      B   
ATOM   3888  OG  SER B 203      27.850  12.589   2.897  1.00 10.00      B   
ATOM   3889  HG  SER B 203      27.207  13.188   3.324  1.00 10.00      B   
ATOM   3890  C   SER B 203      31.262  13.128   1.450  1.00 10.00      B   
ATOM   3891  O   SER B 203      32.067  12.825   2.331  1.00 10.00      B   
ATOM   3892  N   CYS B 204      31.574  13.900   0.421  1.00 10.00      B   
ATOM   3893  HN  CYS B 204      30.894  14.081  -0.267  1.00 10.00      B   
ATOM   3894  CA  CYS B 204      32.897  14.482   0.277  1.00 10.00      B   
ATOM   3895  CB  CYS B 204      33.054  15.095  -1.118  1.00 10.00      B   
ATOM   3896  SG  CYS B 204      34.708  15.727  -1.484  1.00 10.00      B   
ATOM   3897  HG  CYS B 204      35.560  14.714  -1.393  1.00 10.00      B   
ATOM   3898  C   CYS B 204      33.132  15.542   1.349  1.00 10.00      B   
ATOM   3899  O   CYS B 204      32.230  16.308   1.687  1.00 10.00      B   
ATOM   3900  N   GLU B 205      34.333  15.556   1.905  1.00 10.00      B   
ATOM   3901  HN  GLU B 205      34.993  14.870   1.644  1.00 10.00      B   
ATOM   3902  CA  GLU B 205      34.693  16.524   2.930  1.00 10.00      B   
ATOM   3903  CB  GLU B 205      35.840  15.989   3.794  1.00 10.00      B   
ATOM   3904  CG  GLU B 205      35.598  14.602   4.369  1.00 10.00      B   
ATOM   3905  CD  GLU B 205      36.180  13.490   3.514  1.00 10.00      B   
ATOM   3906  OE1 GLU B 205      36.850  12.595   4.077  1.00 10.00      B   
ATOM   3907  OE2 GLU B 205      35.967  13.500   2.283  1.00 10.00      B   
ATOM   3908  C   GLU B 205      35.102  17.848   2.298  1.00 10.00      B   
ATOM   3909  O   GLU B 205      34.960  18.913   2.904  1.00 10.00      B   
ATOM   3910  N   THR B 206      35.607  17.774   1.077  1.00 10.00      B   
ATOM   3911  HN  THR B 206      35.685  16.897   0.646  1.00 10.00      B   
ATOM   3912  CA  THR B 206      36.053  18.953   0.350  1.00 10.00      B   
ATOM   3913  CB  THR B 206      36.915  18.538  -0.854  1.00 10.00      B   
ATOM   3914  OG1 THR B 206      37.606  17.321  -0.528  1.00 10.00      B   
ATOM   3915  HG1 THR B 206      38.284  17.140  -1.206  1.00 10.00      B   
ATOM   3916  CG2 THR B 206      37.934  19.621  -1.182  1.00 10.00      B   
ATOM   3917  C   THR B 206      34.869  19.791  -0.132  1.00 10.00      B   
ATOM   3918  O   THR B 206      34.852  21.013   0.033  1.00 10.00      B   
ATOM   3919  N   CYS B 207      33.881  19.134  -0.719  1.00 10.00      B   
ATOM   3920  HN  CYS B 207      33.941  18.159  -0.811  1.00 10.00      B   
ATOM   3921  CA  CYS B 207      32.696  19.818  -1.221  1.00 10.00      B   
ATOM   3922  CB  CYS B 207      32.795  20.023  -2.734  1.00 10.00      B   
ATOM   3923  SG  CYS B 207      34.220  21.000  -3.269  1.00 10.00      B   
ATOM   3924  HG  CYS B 207      34.184  22.160  -2.624  1.00 10.00      B   
ATOM   3925  C   CYS B 207      31.444  19.024  -0.871  1.00 10.00      B   
ATOM   3926  O   CYS B 207      31.529  17.833  -0.580  1.00 10.00      B   
ATOM   3927  N   GLY B 208      30.287  19.679  -0.919  1.00 10.00      B   
ATOM   3928  HN  GLY B 208      30.283  20.623  -1.192  1.00 10.00      B   
ATOM   3929  CA  GLY B 208      29.031  19.024  -0.587  1.00 10.00      B   
ATOM   3930  C   GLY B 208      28.549  18.069  -1.664  1.00 10.00      B   
ATOM   3931  O   GLY B 208      27.482  18.262  -2.247  1.00 10.00      B   
ATOM   3932  N   ILE B 209      29.337  17.040  -1.927  1.00 10.00      B   
ATOM   3933  HN  ILE B 209      30.175  16.944  -1.420  1.00 10.00      B   
ATOM   3934  CA  ILE B 209      29.000  16.039  -2.928  1.00 10.00      B   
ATOM   3935  CB  ILE B 209      30.138  15.875  -3.958  1.00 10.00      B   
ATOM   3936  CG1 ILE B 209      30.500  17.233  -4.565  1.00 10.00      B   
ATOM   3937  CG2 ILE B 209      29.732  14.895  -5.052  1.00 10.00      B   
ATOM   3938  CD1 ILE B 209      31.957  17.366  -4.946  1.00 10.00      B   
ATOM   3939  C   ILE B 209      28.735  14.705  -2.249  1.00 10.00      B   
ATOM   3940  O   ILE B 209      29.603  14.171  -1.555  1.00 10.00      B   
ATOM   3941  N   ARG B 210      27.533  14.180  -2.433  1.00 10.00      B   
ATOM   3942  HN  ARG B 210      26.883  14.651  -2.995  1.00 10.00      B   
ATOM   3943  CA  ARG B 210      27.154  12.911  -1.827  1.00 10.00      B   
ATOM   3944  CB  ARG B 210      25.909  13.097  -0.957  1.00 10.00      B   
ATOM   3945  CG  ARG B 210      26.103  14.032   0.223  1.00 10.00      B   
ATOM   3946  CD  ARG B 210      24.770  14.452   0.817  1.00 10.00      B   
ATOM   3947  NE  ARG B 210      24.934  15.219   2.051  1.00 10.00      B   
ATOM   3948  HE  ARG B 210      25.402  14.769   2.807  1.00 10.00      B   
ATOM   3949  CZ  ARG B 210      24.491  16.463   2.226  1.00 10.00      B   
ATOM   3950  NH1 ARG B 210      23.862  17.094   1.241  1.00 10.00      B   
ATOM   3951 HH11 ARG B 210      23.715  16.620   0.324  1.00 10.00      B   
ATOM   3952 HH12 ARG B 210      23.503  18.064   1.383  1.00 10.00      B   
ATOM   3953  NH2 ARG B 210      24.673  17.073   3.390  1.00 10.00      B   
ATOM   3954 HH21 ARG B 210      25.159  16.570   4.178  1.00 10.00      B   
ATOM   3955 HH22 ARG B 210      24.336  18.053   3.536  1.00 10.00      B   
ATOM   3956  C   ARG B 210      26.891  11.853  -2.892  1.00 10.00      B   
ATOM   3957  O   ARG B 210      26.306  12.143  -3.935  1.00 10.00      B   
ATOM   3958  N   MET B 211      27.341  10.632  -2.632  1.00 10.00      B   
ATOM   3959  HN  MET B 211      27.822  10.466  -1.787  1.00 10.00      B   
ATOM   3960  CA  MET B 211      27.146   9.526  -3.562  1.00 10.00      B   
ATOM   3961  CB  MET B 211      28.225   9.507  -4.652  1.00 10.00      B   
ATOM   3962  CG  MET B 211      29.579  10.052  -4.219  1.00 10.00      B   
ATOM   3963  SD  MET B 211      30.653  10.422  -5.621  1.00 10.00      B   
ATOM   3964  CE  MET B 211      32.085  11.097  -4.785  1.00 10.00      B   
ATOM   3965  C   MET B 211      27.075   8.195  -2.815  1.00 10.00      B   
ATOM   3966  O   MET B 211      27.793   7.983  -1.836  1.00 10.00      B   
ATOM   3967  N   HIS B 212      26.199   7.313  -3.276  1.00 10.00      B   
ATOM   3968  HN  HIS B 212      25.662   7.543  -4.066  1.00 10.00      B   
ATOM   3969  CA  HIS B 212      26.001   6.015  -2.647  1.00 10.00      B   
ATOM   3970  CB  HIS B 212      24.702   5.374  -3.132  1.00 10.00      B   
ATOM   3971  CG  HIS B 212      23.496   5.872  -2.412  1.00 10.00      B   
ATOM   3972  ND1 HIS B 212      23.589   6.346  -1.133  1.00 10.00      B   
ATOM   3973  CD2 HIS B 212      22.206   5.939  -2.822  1.00 10.00      B   
ATOM   3974  CE1 HIS B 212      22.367   6.688  -0.789  1.00 10.00      B   
ATOM   3975  NE2 HIS B 212      21.489   6.462  -1.775  1.00 10.00      B   
ATOM   3976  HE2 HIS B 212      20.513   6.350  -1.644  1.00 10.00      B   
ATOM   3977  C   HIS B 212      27.160   5.059  -2.867  1.00 10.00      B   
ATOM   3978  O   HIS B 212      27.924   5.189  -3.827  1.00 10.00      B   
ATOM   3979  N   LEU B 213      27.265   4.086  -1.973  1.00 10.00      B   
ATOM   3980  HN  LEU B 213      26.612   4.042  -1.241  1.00 10.00      B   
ATOM   3981  CA  LEU B 213      28.313   3.077  -2.041  1.00 10.00      B   
ATOM   3982  CB  LEU B 213      28.285   2.149  -0.824  1.00 10.00      B   
ATOM   3983  CG  LEU B 213      28.767   2.750   0.500  1.00 10.00      B   
ATOM   3984  CD1 LEU B 213      27.657   3.541   1.181  1.00 10.00      B   
ATOM   3985  CD2 LEU B 213      29.293   1.659   1.418  1.00 10.00      B   
ATOM   3986  C   LEU B 213      28.272   2.282  -3.353  1.00 10.00      B   
ATOM   3987  O   LEU B 213      29.294   2.172  -4.031  1.00 10.00      B   
ATOM   3988  N   PRO B 214      27.103   1.721  -3.746  1.00 10.00      B   
ATOM   3989  CA  PRO B 214      26.992   0.968  -5.006  1.00 10.00      B   
ATOM   3990  CB  PRO B 214      25.519   0.543  -5.050  1.00 10.00      B   
ATOM   3991  CG  PRO B 214      25.061   0.606  -3.634  1.00 10.00      B   
ATOM   3992  CD  PRO B 214      25.826   1.731  -3.005  1.00 10.00      B   
ATOM   3993  C   PRO B 214      27.325   1.846  -6.217  1.00 10.00      B   
ATOM   3994  O   PRO B 214      27.705   1.344  -7.276  1.00 10.00      B   
ATOM   3995  N   CYS B 215      27.186   3.156  -6.044  1.00 10.00      B   
ATOM   3996  HN  CYS B 215      26.877   3.492  -5.178  1.00 10.00      B   
ATOM   3997  CA  CYS B 215      27.477   4.107  -7.106  1.00 10.00      B   
ATOM   3998  CB  CYS B 215      26.756   5.429  -6.854  1.00 10.00      B   
ATOM   3999  SG  CYS B 215      24.991   5.244  -6.517  1.00 10.00      B   
ATOM   4000  HG  CYS B 215      24.336   5.500  -7.643  1.00 10.00      B   
ATOM   4001  C   CYS B 215      28.983   4.333  -7.234  1.00 10.00      B   
ATOM   4002  O   CYS B 215      29.544   4.207  -8.322  1.00 10.00      B   
ATOM   4003  N   VAL B 216      29.640   4.647  -6.118  1.00 10.00      B   
ATOM   4004  HN  VAL B 216      29.145   4.731  -5.271  1.00 10.00      B   
ATOM   4005  CA  VAL B 216      31.083   4.876  -6.131  1.00 10.00      B   
ATOM   4006  CB  VAL B 216      31.619   5.465  -4.808  1.00 10.00      B   
ATOM   4007  CG1 VAL B 216      31.143   6.894  -4.629  1.00 10.00      B   
ATOM   4008  CG2 VAL B 216      31.220   4.613  -3.613  1.00 10.00      B   
ATOM   4009  C   VAL B 216      31.836   3.598  -6.488  1.00 10.00      B   
ATOM   4010  O   VAL B 216      32.906   3.645  -7.092  1.00 10.00      B   
ATOM   4011  N   ALA B 217      31.250   2.459  -6.139  1.00 10.00      B   
ATOM   4012  HN  ALA B 217      30.397   2.490  -5.655  1.00 10.00      B   
ATOM   4013  CA  ALA B 217      31.846   1.163  -6.432  1.00 10.00      B   
ATOM   4014  CB  ALA B 217      31.029   0.058  -5.784  1.00 10.00      B   
ATOM   4015  C   ALA B 217      31.927   0.937  -7.938  1.00 10.00      B   
ATOM   4016  O   ALA B 217      32.796   0.215  -8.423  1.00 10.00      B   
ATOM   4017  N   LYS B 218      31.016   1.563  -8.672  1.00 10.00      B   
ATOM   4018  HN  LYS B 218      30.351   2.133  -8.229  1.00 10.00      B   
ATOM   4019  CA  LYS B 218      30.985   1.431 -10.118  1.00 10.00      B   
ATOM   4020  CB  LYS B 218      29.542   1.393 -10.624  1.00 10.00      B   
ATOM   4021  CG  LYS B 218      29.378   0.725 -11.979  1.00 10.00      B   
ATOM   4022  CD  LYS B 218      27.913   0.508 -12.321  1.00 10.00      B   
ATOM   4023  CE  LYS B 218      27.767  -0.374 -13.549  1.00 10.00      B   
ATOM   4024  NZ  LYS B 218      26.346  -0.667 -13.869  1.00 10.00      B   
ATOM   4025  HZ1 LYS B 218      25.871  -1.084 -13.044  1.00 10.00      B   
ATOM   4026  HZ2 LYS B 218      26.292  -1.339 -14.661  1.00 10.00      B   
ATOM   4027  HZ3 LYS B 218      25.850   0.207 -14.137  1.00 10.00      B   
ATOM   4028  C   LYS B 218      31.754   2.570 -10.779  1.00 10.00      B   
ATOM   4029  O   LYS B 218      32.306   2.414 -11.866  1.00 10.00      B   
ATOM   4030  N   TYR B 219      31.794   3.715 -10.110  1.00 10.00      B   
ATOM   4031  HN  TYR B 219      31.333   3.782  -9.246  1.00 10.00      B   
ATOM   4032  CA  TYR B 219      32.498   4.880 -10.631  1.00 10.00      B   
ATOM   4033  CB  TYR B 219      32.039   6.151  -9.908  1.00 10.00      B   
ATOM   4034  CG  TYR B 219      32.323   7.430 -10.666  1.00 10.00      B   
ATOM   4035  CD1 TYR B 219      31.483   7.856 -11.688  1.00 10.00      B   
ATOM   4036  CD2 TYR B 219      33.430   8.214 -10.361  1.00 10.00      B   
ATOM   4037  CE1 TYR B 219      31.738   9.022 -12.384  1.00 10.00      B   
ATOM   4038  CE2 TYR B 219      33.691   9.382 -11.052  1.00 10.00      B   
ATOM   4039  CZ  TYR B 219      32.843   9.781 -12.062  1.00 10.00      B   
ATOM   4040  OH  TYR B 219      33.097  10.948 -12.751  1.00 10.00      B   
ATOM   4041  HH  TYR B 219      34.045  11.137 -12.730  1.00 10.00      B   
ATOM   4042  C   TYR B 219      34.009   4.704 -10.488  1.00 10.00      B   
ATOM   4043  O   TYR B 219      34.785   5.169 -11.322  1.00 10.00      B   
ATOM   4044  N   PHE B 220      34.421   4.032  -9.421  1.00 10.00      B   
ATOM   4045  HN  PHE B 220      33.756   3.694  -8.778  1.00 10.00      B   
ATOM   4046  CA  PHE B 220      35.834   3.789  -9.172  1.00 10.00      B   
ATOM   4047  CB  PHE B 220      36.213   4.217  -7.750  1.00 10.00      B   
ATOM   4048  CG  PHE B 220      35.875   5.647  -7.430  1.00 10.00      B   
ATOM   4049  CD1 PHE B 220      36.348   6.680  -8.224  1.00 10.00      B   
ATOM   4050  CD2 PHE B 220      35.083   5.958  -6.337  1.00 10.00      B   
ATOM   4051  CE1 PHE B 220      36.038   7.993  -7.932  1.00 10.00      B   
ATOM   4052  CE2 PHE B 220      34.770   7.270  -6.040  1.00 10.00      B   
ATOM   4053  CZ  PHE B 220      35.248   8.289  -6.840  1.00 10.00      B   
ATOM   4054  C   PHE B 220      36.163   2.316  -9.385  1.00 10.00      B   
ATOM   4055  O   PHE B 220      37.161   1.807  -8.871  1.00 10.00      B   
ATOM   4056  N   GLN B 221      35.316   1.644 -10.159  1.00 10.00      B   
ATOM   4057  HN  GLN B 221      34.555   2.120 -10.552  1.00 10.00      B   
ATOM   4058  CA  GLN B 221      35.486   0.228 -10.453  1.00 10.00      B   
ATOM   4059  CB  GLN B 221      34.340  -0.265 -11.343  1.00 10.00      B   
ATOM   4060  CG  GLN B 221      34.353  -1.759 -11.625  1.00 10.00      B   
ATOM   4061  CD  GLN B 221      33.275  -2.168 -12.610  1.00 10.00      B   
ATOM   4062  OE1 GLN B 221      32.870  -1.380 -13.466  1.00 10.00      B   
ATOM   4063  NE2 GLN B 221      32.801  -3.400 -12.501  1.00 10.00      B   
ATOM   4064 HE21 GLN B 221      33.168  -3.979 -11.796  1.00 10.00      B   
ATOM   4065 HE22 GLN B 221      32.105  -3.684 -13.129  1.00 10.00      B   
ATOM   4066  C   GLN B 221      36.828  -0.038 -11.127  1.00 10.00      B   
ATOM   4067  O   GLN B 221      37.080   0.432 -12.240  1.00 10.00      B   
ATOM   4068  N   SER B 222      37.689  -0.773 -10.426  1.00 10.00      B   
ATOM   4069  HN  SER B 222      37.428  -1.075  -9.530  1.00 10.00      B   
ATOM   4070  CA  SER B 222      39.010  -1.133 -10.930  1.00 10.00      B   
ATOM   4071  CB  SER B 222      38.895  -1.938 -12.227  1.00 10.00      B   
ATOM   4072  OG  SER B 222      38.006  -3.033 -12.063  1.00 10.00      B   
ATOM   4073  HG  SER B 222      37.561  -2.959 -11.208  1.00 10.00      B   
ATOM   4074  C   SER B 222      39.905   0.089 -11.122  1.00 10.00      B   
ATOM   4075  O   SER B 222      40.794   0.094 -11.971  1.00 10.00      B   
ATOM   4076  N   ASN B 223      39.675   1.120 -10.323  1.00 10.00      B   
ATOM   4077  HN  ASN B 223      38.959   1.063  -9.654  1.00 10.00      B   
ATOM   4078  CA  ASN B 223      40.468   2.337 -10.411  1.00 10.00      B   
ATOM   4079  CB  ASN B 223      39.566   3.552 -10.655  1.00 10.00      B   
ATOM   4080  CG  ASN B 223      40.342   4.837 -10.863  1.00 10.00      B   
ATOM   4081  OD1 ASN B 223      41.550   4.820 -11.095  1.00 10.00      B   
ATOM   4082  ND2 ASN B 223      39.650   5.964 -10.798  1.00 10.00      B   
ATOM   4083 HD21 ASN B 223      38.686   5.909 -10.626  1.00 10.00      B   
ATOM   4084 HD22 ASN B 223      40.133   6.809 -10.921  1.00 10.00      B   
ATOM   4085  C   ASN B 223      41.311   2.513  -9.151  1.00 10.00      B   
ATOM   4086  O   ASN B 223      40.790   2.490  -8.035  1.00 10.00      B   
ATOM   4087  N   ALA B 224      42.618   2.670  -9.336  1.00 10.00      B   
ATOM   4088  HN  ALA B 224      42.973   2.674 -10.251  1.00 10.00      B   
ATOM   4089  CA  ALA B 224      43.543   2.831  -8.218  1.00 10.00      B   
ATOM   4090  CB  ALA B 224      44.896   2.226  -8.553  1.00 10.00      B   
ATOM   4091  C   ALA B 224      43.700   4.294  -7.821  1.00 10.00      B   
ATOM   4092  O   ALA B 224      44.328   4.608  -6.806  1.00 10.00      B   
ATOM   4093  N   GLU B 225      43.141   5.183  -8.627  1.00 10.00      B   
ATOM   4094  HN  GLU B 225      42.668   4.873  -9.428  1.00 10.00      B   
ATOM   4095  CA  GLU B 225      43.208   6.608  -8.351  1.00 10.00      B   
ATOM   4096  CB  GLU B 225      44.080   7.318  -9.387  1.00 10.00      B   
ATOM   4097  CG  GLU B 225      45.158   8.198  -8.780  1.00 10.00      B   
ATOM   4098  CD  GLU B 225      45.703   9.207  -9.764  1.00 10.00      B   
ATOM   4099  OE1 GLU B 225      45.094  10.282  -9.911  1.00 10.00      B   
ATOM   4100  OE2 GLU B 225      46.740   8.929 -10.401  1.00 10.00      B   
ATOM   4101  C   GLU B 225      41.803   7.202  -8.340  1.00 10.00      B   
ATOM   4102  O   GLU B 225      41.355   7.783  -9.331  1.00 10.00      B   
ATOM   4103  N   PRO B 226      41.081   7.053  -7.220  1.00 10.00      B   
ATOM   4104  CA  PRO B 226      39.717   7.558  -7.088  1.00 10.00      B   
ATOM   4105  CB  PRO B 226      39.196   6.860  -5.832  1.00 10.00      B   
ATOM   4106  CG  PRO B 226      40.414   6.593  -5.017  1.00 10.00      B   
ATOM   4107  CD  PRO B 226      41.544   6.387  -5.987  1.00 10.00      B   
ATOM   4108  C   PRO B 226      39.661   9.072  -6.925  1.00 10.00      B   
ATOM   4109  O   PRO B 226      40.134   9.629  -5.932  1.00 10.00      B   
ATOM   4110  N   ARG B 227      39.093   9.734  -7.919  1.00 10.00      B   
ATOM   4111  HN  ARG B 227      38.760   9.235  -8.694  1.00 10.00      B   
ATOM   4112  CA  ARG B 227      38.946  11.180  -7.893  1.00 10.00      B   
ATOM   4113  CB  ARG B 227      39.709  11.836  -9.045  1.00 10.00      B   
ATOM   4114  CG  ARG B 227      41.221  11.728  -8.943  1.00 10.00      B   
ATOM   4115  CD  ARG B 227      41.898  12.580 -10.002  1.00 10.00      B   
ATOM   4116  NE  ARG B 227      43.338  12.341 -10.071  1.00 10.00      B   
ATOM   4117  HE  ARG B 227      43.666  11.455  -9.778  1.00 10.00      B   
ATOM   4118  CZ  ARG B 227      44.226  13.224 -10.530  1.00 10.00      B   
ATOM   4119  NH1 ARG B 227      43.837  14.435 -10.910  1.00 10.00      B   
ATOM   4120 HH11 ARG B 227      42.826  14.711 -10.849  1.00 10.00      B   
ATOM   4121 HH12 ARG B 227      44.530  15.115 -11.284  1.00 10.00      B   
ATOM   4122  NH2 ARG B 227      45.504  12.887 -10.593  1.00 10.00      B   
ATOM   4123 HH21 ARG B 227      46.213  13.563 -10.947  1.00 10.00      B   
ATOM   4124 HH22 ARG B 227      45.803  11.926 -10.294  1.00 10.00      B   
ATOM   4125  C   ARG B 227      37.471  11.547  -7.967  1.00 10.00      B   
ATOM   4126  O   ARG B 227      36.726  10.983  -8.770  1.00 10.00      B   
ATOM   4127  N   CYS B 228      37.065  12.479  -7.118  1.00 10.00      B   
ATOM   4128  HN  CYS B 228      37.723  12.875  -6.502  1.00 10.00      B   
ATOM   4129  CA  CYS B 228      35.685  12.941  -7.062  1.00 10.00      B   
ATOM   4130  CB  CYS B 228      35.557  14.025  -5.988  1.00 10.00      B   
ATOM   4131  SG  CYS B 228      33.889  14.682  -5.758  1.00 10.00      B   
ATOM   4132  HG  CYS B 228      33.945  15.997  -5.937  1.00 10.00      B   
ATOM   4133  C   CYS B 228      35.233  13.481  -8.419  1.00 10.00      B   
ATOM   4134  O   CYS B 228      35.990  14.175  -9.102  1.00 10.00      B   
ATOM   4135  N   PRO B 229      33.986  13.163  -8.823  1.00 10.00      B   
ATOM   4136  CA  PRO B 229      33.415  13.609 -10.105  1.00 10.00      B   
ATOM   4137  CB  PRO B 229      31.991  13.040 -10.084  1.00 10.00      B   
ATOM   4138  CG  PRO B 229      32.040  11.918  -9.105  1.00 10.00      B   
ATOM   4139  CD  PRO B 229      33.040  12.324  -8.066  1.00 10.00      B   
ATOM   4140  C   PRO B 229      33.358  15.132 -10.227  1.00 10.00      B   
ATOM   4141  O   PRO B 229      33.229  15.672 -11.327  1.00 10.00      B   
ATOM   4142  N   HIS B 230      33.440  15.814  -9.093  1.00 10.00      B   
ATOM   4143  HN  HIS B 230      33.543  15.324  -8.251  1.00 10.00      B   
ATOM   4144  CA  HIS B 230      33.407  17.268  -9.064  1.00 10.00      B   
ATOM   4145  CB  HIS B 230      32.101  17.761  -8.433  1.00 10.00      B   
ATOM   4146  CG  HIS B 230      31.828  19.221  -8.628  1.00 10.00      B   
ATOM   4147  ND1 HIS B 230      31.555  19.797  -9.849  1.00 10.00      B   
ATOM   4148  HD1 HIS B 230      31.508  19.329 -10.712  1.00 10.00      B   
ATOM   4149  CD2 HIS B 230      31.795  20.232  -7.724  1.00 10.00      B   
ATOM   4150  CE1 HIS B 230      31.355  21.107  -9.652  1.00 10.00      B   
ATOM   4151  NE2 HIS B 230      31.492  21.422  -8.377  1.00 10.00      B   
ATOM   4152  C   HIS B 230      34.612  17.784  -8.286  1.00 10.00      B   
ATOM   4153  O   HIS B 230      34.930  17.258  -7.216  1.00 10.00      B   
ATOM   4154  N   CYS B 231      35.290  18.785  -8.850  1.00 10.00      B   
ATOM   4155  HN  CYS B 231      34.981  19.130  -9.715  1.00 10.00      B   
ATOM   4156  CA  CYS B 231      36.483  19.392  -8.247  1.00 10.00      B   
ATOM   4157  CB  CYS B 231      36.280  19.768  -6.775  1.00 10.00      B   
ATOM   4158  SG  CYS B 231      35.029  21.046  -6.507  1.00 10.00      B   
ATOM   4159  HG  CYS B 231      34.730  21.060  -5.213  1.00 10.00      B   
ATOM   4160  C   CYS B 231      37.729  18.529  -8.449  1.00 10.00      B   
ATOM   4161  O   CYS B 231      38.851  18.977  -8.215  1.00 10.00      B   
ATOM   4162  N   ASN B 232      37.511  17.297  -8.905  1.00 10.00      B   
ATOM   4163  HN  ASN B 232      36.587  17.020  -9.079  1.00 10.00      B   
ATOM   4164  CA  ASN B 232      38.589  16.348  -9.174  1.00 10.00      B   
ATOM   4165  CB  ASN B 232      39.375  16.777 -10.422  1.00 10.00      B   
ATOM   4166  CG  ASN B 232      40.178  15.652 -11.044  1.00 10.00      B   
ATOM   4167  OD1 ASN B 232      41.376  15.524 -10.807  1.00 10.00      B   
ATOM   4168  ND2 ASN B 232      39.523  14.828 -11.851  1.00 10.00      B   
ATOM   4169 HD21 ASN B 232      38.566  14.989 -12.002  1.00 10.00      B   
ATOM   4170 HD22 ASN B 232      40.021  14.090 -12.265  1.00 10.00      B   
ATOM   4171  C   ASN B 232      39.517  16.161  -7.968  1.00 10.00      B   
ATOM   4172  O   ASN B 232      40.738  16.105  -8.107  1.00 10.00      B   
ATOM   4173  N   ASP B 233      38.933  16.064  -6.780  1.00 10.00      B   
ATOM   4174  HN  ASP B 233      37.957  16.115  -6.719  1.00 10.00      B   
ATOM   4175  CA  ASP B 233      39.721  15.872  -5.566  1.00 10.00      B   
ATOM   4176  CB  ASP B 233      39.121  16.634  -4.380  1.00 10.00      B   
ATOM   4177  CG  ASP B 233      40.092  16.751  -3.218  1.00 10.00      B   
ATOM   4178  OD1 ASP B 233      41.308  16.867  -3.468  1.00 10.00      B   
ATOM   4179  OD2 ASP B 233      39.646  16.723  -2.049  1.00 10.00      B   
ATOM   4180  C   ASP B 233      39.833  14.388  -5.249  1.00 10.00      B   
ATOM   4181  O   ASP B 233      38.932  13.616  -5.571  1.00 10.00      B   
ATOM   4182  N   TYR B 234      40.937  13.990  -4.631  1.00 10.00      B   
ATOM   4183  HN  TYR B 234      41.613  14.658  -4.385  1.00 10.00      B   
ATOM   4184  CA  TYR B 234      41.162  12.587  -4.294  1.00 10.00      B   
ATOM   4185  CB  TYR B 234      42.575  12.376  -3.748  1.00 10.00      B   
ATOM   4186  CG  TYR B 234      43.677  12.853  -4.669  1.00 10.00      B   
ATOM   4187  CD1 TYR B 234      44.551  13.856  -4.274  1.00 10.00      B   
ATOM   4188  CD2 TYR B 234      43.844  12.301  -5.934  1.00 10.00      B   
ATOM   4189  CE1 TYR B 234      45.559  14.297  -5.109  1.00 10.00      B   
ATOM   4190  CE2 TYR B 234      44.851  12.735  -6.776  1.00 10.00      B   
ATOM   4191  CZ  TYR B 234      45.705  13.733  -6.359  1.00 10.00      B   
ATOM   4192  OH  TYR B 234      46.708  14.170  -7.193  1.00 10.00      B   
ATOM   4193  HH  TYR B 234      47.554  14.091  -6.738  1.00 10.00      B   
ATOM   4194  C   TYR B 234      40.128  12.079  -3.293  1.00 10.00      B   
ATOM   4195  O   TYR B 234      39.765  12.782  -2.348  1.00 10.00      B   
ATOM   4196  N   TRP B 235      39.661  10.856  -3.509  1.00 10.00      B   
ATOM   4197  HN  TRP B 235      39.990  10.349  -4.285  1.00 10.00      B   
ATOM   4198  CA  TRP B 235      38.675  10.240  -2.633  1.00 10.00      B   
ATOM   4199  CB  TRP B 235      37.829   9.236  -3.424  1.00 10.00      B   
ATOM   4200  CG  TRP B 235      36.480   8.950  -2.831  1.00 10.00      B   
ATOM   4201  CD1 TRP B 235      35.929   7.721  -2.600  1.00 10.00      B   
ATOM   4202  CD2 TRP B 235      35.504   9.912  -2.406  1.00 10.00      B   
ATOM   4203  NE1 TRP B 235      34.673   7.860  -2.060  1.00 10.00      B   
ATOM   4204  HE1 TRP B 235      34.070   7.121  -1.806  1.00 10.00      B   
ATOM   4205  CE2 TRP B 235      34.390   9.192  -1.928  1.00 10.00      B   
ATOM   4206  CE3 TRP B 235      35.466  11.309  -2.377  1.00 10.00      B   
ATOM   4207  CZ2 TRP B 235      33.251   9.822  -1.435  1.00 10.00      B   
ATOM   4208  CZ3 TRP B 235      34.335  11.931  -1.887  1.00 10.00      B   
ATOM   4209  CH2 TRP B 235      33.244  11.189  -1.419  1.00 10.00      B   
ATOM   4210  C   TRP B 235      39.375   9.536  -1.475  1.00 10.00      B   
ATOM   4211  O   TRP B 235      40.088   8.555  -1.681  1.00 10.00      B   
ATOM   4212  N   PRO B 236      39.196  10.044  -0.246  1.00 10.00      B   
ATOM   4213  CA  PRO B 236      39.810   9.472   0.949  1.00 10.00      B   
ATOM   4214  CB  PRO B 236      39.979  10.703   1.836  1.00 10.00      B   
ATOM   4215  CG  PRO B 236      38.827  11.591   1.483  1.00 10.00      B   
ATOM   4216  CD  PRO B 236      38.397  11.238   0.079  1.00 10.00      B   
ATOM   4217  C   PRO B 236      38.907   8.453   1.642  1.00 10.00      B   
ATOM   4218  O   PRO B 236      39.217   7.976   2.733  1.00 10.00      B   
ATOM   4219  N   HIS B 237      37.787   8.131   1.013  1.00 10.00      B   
ATOM   4220  HN  HIS B 237      37.590   8.543   0.148  1.00 10.00      B   
ATOM   4221  CA  HIS B 237      36.852   7.172   1.577  1.00 10.00      B   
ATOM   4222  CB  HIS B 237      35.408   7.573   1.272  1.00 10.00      B   
ATOM   4223  CG  HIS B 237      34.987   8.870   1.890  1.00 10.00      B   
ATOM   4224  ND1 HIS B 237      34.263   8.907   3.054  1.00 10.00      B   
ATOM   4225  CD2 HIS B 237      35.205  10.137   1.461  1.00 10.00      B   
ATOM   4226  CE1 HIS B 237      34.054  10.186   3.309  1.00 10.00      B   
ATOM   4227  NE2 HIS B 237      34.606  10.968   2.371  1.00 10.00      B   
ATOM   4228  HE2 HIS B 237      34.773  11.938   2.455  1.00 10.00      B   
ATOM   4229  C   HIS B 237      37.127   5.784   1.025  1.00 10.00      B   
ATOM   4230  O   HIS B 237      37.743   5.640  -0.033  1.00 10.00      B   
ATOM   4231  N   GLU B 238      36.680   4.768   1.747  1.00 10.00      B   
ATOM   4232  HN  GLU B 238      36.209   4.948   2.587  1.00 10.00      B   
ATOM   4233  CA  GLU B 238      36.869   3.391   1.322  1.00 10.00      B   
ATOM   4234  CB  GLU B 238      36.416   2.431   2.423  1.00 10.00      B   
ATOM   4235  CG  GLU B 238      36.678   0.965   2.120  1.00 10.00      B   
ATOM   4236  CD  GLU B 238      35.979   0.043   3.093  1.00 10.00      B   
ATOM   4237  OE1 GLU B 238      35.196  -0.818   2.644  1.00 10.00      B   
ATOM   4238  OE2 GLU B 238      36.203   0.184   4.315  1.00 10.00      B   
ATOM   4239  C   GLU B 238      36.089   3.117   0.041  1.00 10.00      B   
ATOM   4240  O   GLU B 238      34.897   3.422  -0.047  1.00 10.00      B   
ATOM   4241  N   ILE B 239      36.772   2.562  -0.950  1.00 10.00      B   
ATOM   4242  HN  ILE B 239      37.721   2.365  -0.824  1.00 10.00      B   
ATOM   4243  CA  ILE B 239      36.150   2.238  -2.222  1.00 10.00      B   
ATOM   4244  CB  ILE B 239      37.166   2.275  -3.388  1.00 10.00      B   
ATOM   4245  CG1 ILE B 239      37.851   3.644  -3.468  1.00 10.00      B   
ATOM   4246  CG2 ILE B 239      36.482   1.950  -4.708  1.00 10.00      B   
ATOM   4247  CD1 ILE B 239      39.194   3.706  -2.771  1.00 10.00      B   
ATOM   4248  C   ILE B 239      35.510   0.856  -2.147  1.00 10.00      B   
ATOM   4249  O   ILE B 239      36.206  -0.158  -2.034  1.00 10.00      B   
ATOM   4250  N   PRO B 240      34.172   0.803  -2.179  1.00 10.00      B   
ATOM   4251  CA  PRO B 240      33.426  -0.449  -2.113  1.00 10.00      B   
ATOM   4252  CB  PRO B 240      31.980  -0.003  -1.840  1.00 10.00      B   
ATOM   4253  CG  PRO B 240      32.055   1.464  -1.565  1.00 10.00      B   
ATOM   4254  CD  PRO B 240      33.276   1.956  -2.282  1.00 10.00      B   
ATOM   4255  C   PRO B 240      33.501  -1.207  -3.431  1.00 10.00      B   
ATOM   4256  O   PRO B 240      34.073  -0.723  -4.409  1.00 10.00      B   
ATOM   4257  N   LYS B 241      32.920  -2.393  -3.456  1.00 10.00      B   
ATOM   4258  HN  LYS B 241      32.459  -2.719  -2.657  1.00 10.00      B   
ATOM   4259  CA  LYS B 241      32.927  -3.215  -4.652  1.00 10.00      B   
ATOM   4260  CB  LYS B 241      33.615  -4.562  -4.391  1.00 10.00      B   
ATOM   4261  CG  LYS B 241      35.134  -4.476  -4.286  1.00 10.00      B   
ATOM   4262  CD  LYS B 241      35.579  -3.887  -2.955  1.00 10.00      B   
ATOM   4263  CE  LYS B 241      37.028  -3.434  -3.003  1.00 10.00      B   
ATOM   4264  NZ  LYS B 241      37.438  -2.745  -1.751  1.00 10.00      B   
ATOM   4265  HZ1 LYS B 241      36.945  -1.830  -1.662  1.00 10.00      B   
ATOM   4266  HZ2 LYS B 241      38.464  -2.573  -1.755  1.00 10.00      B   
ATOM   4267  HZ3 LYS B 241      37.204  -3.332  -0.926  1.00 10.00      B   
ATOM   4268  C   LYS B 241      31.504  -3.418  -5.148  1.00 10.00      B   
ATOM   4269  O   LYS B 241      30.549  -3.192  -4.405  1.00 10.00      B   
ATOM   4270  N   VAL B 242      31.367  -3.826  -6.402  1.00 10.00      B   
ATOM   4271  HN  VAL B 242      32.165  -3.989  -6.941  1.00 10.00      B   
ATOM   4272  CA  VAL B 242      30.052  -4.047  -6.988  1.00 10.00      B   
ATOM   4273  CB  VAL B 242      30.089  -4.067  -8.534  1.00 10.00      B   
ATOM   4274  CG1 VAL B 242      30.492  -2.704  -9.081  1.00 10.00      B   
ATOM   4275  CG2 VAL B 242      31.026  -5.151  -9.041  1.00 10.00      B   
ATOM   4276  C   VAL B 242      29.415  -5.332  -6.463  1.00 10.00      B   
ATOM   4277  O   VAL B 242      30.077  -6.144  -5.813  1.00 10.00      B   
ATOM   4278  N   PHE B 243      28.136  -5.510  -6.749  1.00 10.00      B   
ATOM   4279  HN  PHE B 243      27.666  -4.836  -7.277  1.00 10.00      B   
ATOM   4280  CA  PHE B 243      27.411  -6.688  -6.302  1.00 10.00      B   
ATOM   4281  CB  PHE B 243      25.924  -6.369  -6.132  1.00 10.00      B   
ATOM   4282  CG  PHE B 243      25.096  -7.526  -5.642  1.00 10.00      B   
ATOM   4283  CD1 PHE B 243      24.275  -8.229  -6.512  1.00 10.00      B   
ATOM   4284  CD2 PHE B 243      25.143  -7.911  -4.314  1.00 10.00      B   
ATOM   4285  CE1 PHE B 243      23.515  -9.293  -6.062  1.00 10.00      B   
ATOM   4286  CE2 PHE B 243      24.387  -8.973  -3.858  1.00 10.00      B   
ATOM   4287  CZ  PHE B 243      23.572  -9.667  -4.733  1.00 10.00      B   
ATOM   4288  C   PHE B 243      27.591  -7.849  -7.272  1.00 10.00      B   
ATOM   4289  O   PHE B 243      27.288  -7.734  -8.462  1.00 10.00      B   
ATOM   4290  N   ASP B 244      28.105  -8.957  -6.761  1.00 10.00      B   
ATOM   4291  HN  ASP B 244      28.352  -8.975  -5.813  1.00 10.00      B   
ATOM   4292  CA  ASP B 244      28.308 -10.154  -7.565  1.00 10.00      B   
ATOM   4293  CB  ASP B 244      29.741 -10.678  -7.418  1.00 10.00      B   
ATOM   4294  CG  ASP B 244      30.783  -9.747  -8.003  1.00 10.00      B   
ATOM   4295  OD1 ASP B 244      31.682  -9.314  -7.251  1.00 10.00      B   
ATOM   4296  OD2 ASP B 244      30.712  -9.446  -9.216  1.00 10.00      B   
ATOM   4297  C   ASP B 244      27.324 -11.219  -7.110  1.00 10.00      B   
ATOM   4298  O   ASP B 244      26.937 -11.241  -5.943  1.00 10.00      B   
ATOM   4299  N   PRO B 245      26.897 -12.111  -8.012  1.00 10.00      B   
ATOM   4300  CA  PRO B 245      25.942 -13.175  -7.681  1.00 10.00      B   
ATOM   4301  CB  PRO B 245      25.467 -13.649  -9.056  1.00 10.00      B   
ATOM   4302  CG  PRO B 245      26.627 -13.394  -9.956  1.00 10.00      B   
ATOM   4303  CD  PRO B 245      27.307 -12.157  -9.429  1.00 10.00      B   
ATOM   4304  C   PRO B 245      26.596 -14.328  -6.914  1.00 10.00      B   
ATOM   4305  O   PRO B 245      26.331 -15.499  -7.188  1.00 10.00      B   
ATOM   4306  N   GLU B 246      27.430 -13.989  -5.942  1.00 10.00      B   
ATOM   4307  HN  GLU B 246      27.569 -13.036  -5.745  1.00 10.00      B   
ATOM   4308  CB  GLU B 246      29.575 -14.551  -4.912  1.00 10.00      B   
ATOM   4309  CG  GLU B 246      30.451 -14.638  -6.149  1.00 10.00      B   
ATOM   4310  CD  GLU B 246      30.906 -16.053  -6.434  1.00 10.00      B   
ATOM   4311  OE1 GLU B 246      30.093 -16.856  -6.940  1.00 10.00      B   
ATOM   4312  OE2 GLU B 246      32.083 -16.365  -6.154  1.00 10.00      B   
ATOM   4313  CA  GLU B 246      28.127 -14.984  -5.144  1.00 10.00      B   
ATOM   4314  C   GLU B 246      27.422 -15.214  -3.812  1.00 10.00      B   
ATOM   4315  O   GLU B 246      27.765 -14.525  -2.833  1.00 10.00      B   
ATOM   4316  OXT GLU B 246      26.523 -16.083  -3.757  1.00 10.00      B   
END
