# Supplementary material for: COZOID: contact zone identifier for visual analysis of protein-protein interactions
Source: BMC Bioinformatics. 2018 Apr 6;19:125. doi: 10.1186/s12859-018-2113-6 (PMC5889581; doi:10.1186/s12859-018-2113-6)
Supplement: Supplementary file 3 — Example data. Testing dataset used in the manuscript. (ZIP 2662 kb) [file 12859_2018_2113_MOESM3_ESM.zip › Test_data_COZOID/cluster4_2.pdb]

REMARK FILENAME="/data/home/enm009/home_crm01_704588755/CREAM704588755/DIRAC_"
REMARK ===============================================================
REMARK HADDOCK run for complex
REMARK final NOE weights: unambig 50 amb: 50
REMARK ===============================================================
REMARK            total,bonds,angles,improper,dihe,vdw,elec,air,cdih,coup,sani,vean,dani
REMARK energies: -277.814, 0, 0, 0, 0, -42.8232, -237.46, 2.4689, 0, 0, 0, 0, 0
REMARK ===============================================================
REMARK            bonds,angles,impropers,dihe,air,cdih,coup,sani,vean,dani
REMARK rms-dev.: 0,0,0,0,6.163037E-02,0,0, 0, 0, 0
REMARK ===============================================================
REMARK               air,cdih,coup,sani,vean,dani
REMARK               >0.3,>5,>1,>0,>5,>0.2
REMARK violations.: 0, 0, 0, 0, 0, 0
REMARK ===============================================================
REMARK                        CVpartition#,violations,rms
REMARK AIRs cross-validation: 1, 1, 1.76105
REMARK ===============================================================
REMARK NCS energy: 0
REMARK ===============================================================
REMARK Symmetry energy: 0
REMARK ===============================================================
REMARK Desolvation energy: 53.9853
REMARK Internal energy free molecules: 1965.79
REMARK Internal energy complex: -17191.9
REMARK Binding energy: -19384
REMARK ===============================================================
REMARK buried surface area: 1941.8
REMARK ===============================================================
REMARK water - chain1: 0 0 0
REMARK water - chain2: 0 0 0
REMARK water - chain3: 0 0 0
REMARK water - chain4: 0 0 0
REMARK water - chain5: 0 0 0
REMARK water - chain6: 0 0 0
REMARK ===============================================================
REMARK water - water: 0 0 0
REMARK ===============================================================
REMARK DATE:08-Dec-2015  19:54:20       created by user: enm009
REMARK VERSION:1.2
ATOM      1  C   GLY A  78      -5.057  35.264 -11.634  1.00 10.00      A   
ATOM      2  O   GLY A  78      -5.900  34.418 -11.950  1.00 10.00      A   
ATOM      3  N   GLY A  78      -6.175  35.336  -9.422  1.00 10.00      A   
ATOM      4  HT1 GLY A  78      -5.940  34.343  -9.242  1.00 10.00      A   
ATOM      5  HT2 GLY A  78      -7.106  35.381  -9.889  1.00 10.00      A   
ATOM      6  HT3 GLY A  78      -6.230  35.841  -8.516  1.00 10.00      A   
ATOM      7  CA  GLY A  78      -5.142  35.951 -10.288  1.00 10.00      A   
ATOM      8  N   PRO A  79      -4.047  35.615 -12.452  1.00 10.00      A   
ATOM      9  CA  PRO A  79      -3.849  35.018 -13.778  1.00 10.00      A   
ATOM     10  CB  PRO A  79      -2.626  35.758 -14.333  1.00 10.00      A   
ATOM     11  CG  PRO A  79      -2.521  36.997 -13.513  1.00 10.00      A   
ATOM     12  CD  PRO A  79      -3.022  36.625 -12.151  1.00 10.00      A   
ATOM     13  C   PRO A  79      -3.544  33.524 -13.664  1.00 10.00      A   
ATOM     14  O   PRO A  79      -2.448  33.131 -13.250  1.00 10.00      A   
ATOM     15  N   ARG A  80      -4.523  32.700 -14.014  1.00 10.00      A   
ATOM     16  HN  ARG A  80      -5.371  33.075 -14.337  1.00 10.00      A   
ATOM     17  CA  ARG A  80      -4.366  31.253 -13.948  1.00 10.00      A   
ATOM     18  CB  ARG A  80      -5.705  30.565 -13.635  1.00 10.00      A   
ATOM     19  CG  ARG A  80      -6.455  31.111 -12.424  1.00 10.00      A   
ATOM     20  CD  ARG A  80      -5.877  30.606 -11.107  1.00 10.00      A   
ATOM     21  NE  ARG A  80      -6.886  30.605 -10.044  1.00 10.00      A   
ATOM     22  HE  ARG A  80      -7.818  30.432 -10.313  1.00 10.00      A   
ATOM     23  CZ  ARG A  80      -6.628  30.822  -8.749  1.00 10.00      A   
ATOM     24  NH1 ARG A  80      -5.390  31.060  -8.334  1.00 10.00      A   
ATOM     25 HH11 ARG A  80      -5.210  31.239  -7.316  1.00 10.00      A   
ATOM     26 HH12 ARG A  80      -4.593  31.059  -9.008  1.00 10.00      A   
ATOM     27  NH2 ARG A  80      -7.614  30.799  -7.862  1.00 10.00      A   
ATOM     28 HH21 ARG A  80      -7.416  30.980  -6.850  1.00 10.00      A   
ATOM     29 HH22 ARG A  80      -8.600  30.586  -8.167  1.00 10.00      A   
ATOM     30  C   ARG A  80      -3.802  30.723 -15.263  1.00 10.00      A   
ATOM     31  O   ARG A  80      -4.525  30.573 -16.249  1.00 10.00      A   
ATOM     32  N   SER A  81      -2.505  30.481 -15.285  1.00 10.00      A   
ATOM     33  HN  SER A  81      -1.971  30.660 -14.482  1.00 10.00      A   
ATOM     34  CA  SER A  81      -1.839  29.972 -16.470  1.00 10.00      A   
ATOM     35  CB  SER A  81      -0.330  30.108 -16.285  1.00 10.00      A   
ATOM     36  OG  SER A  81      -0.042  30.989 -15.206  1.00 10.00      A   
ATOM     37  HG  SER A  81       0.048  31.892 -15.539  1.00 10.00      A   
ATOM     38  C   SER A  81      -2.220  28.513 -16.728  1.00 10.00      A   
ATOM     39  O   SER A  81      -2.531  27.771 -15.790  1.00 10.00      A   
ATOM     40  N   GLN A  82      -2.194  28.106 -17.996  1.00 10.00      A   
ATOM     41  HN  GLN A  82      -1.936  28.742 -18.697  1.00 10.00      A   
ATOM     42  CA  GLN A  82      -2.541  26.740 -18.374  1.00 10.00      A   
ATOM     43  CB  GLN A  82      -2.413  26.552 -19.888  1.00 10.00      A   
ATOM     44  CG  GLN A  82      -2.946  25.223 -20.400  1.00 10.00      A   
ATOM     45  CD  GLN A  82      -2.668  25.007 -21.874  1.00 10.00      A   
ATOM     46  OE1 GLN A  82      -2.582  25.959 -22.653  1.00 10.00      A   
ATOM     47  NE2 GLN A  82      -2.514  23.753 -22.271  1.00 10.00      A   
ATOM     48 HE21 GLN A  82      -2.583  23.034 -21.596  1.00 10.00      A   
ATOM     49 HE22 GLN A  82      -2.352  23.585 -23.226  1.00 10.00      A   
ATOM     50  C   GLN A  82      -1.669  25.728 -17.635  1.00 10.00      A   
ATOM     51  O   GLN A  82      -2.162  24.709 -17.156  1.00 10.00      A   
ATOM     52  N   LYS A  83      -0.377  26.029 -17.523  1.00 10.00      A   
ATOM     53  HN  LYS A  83      -0.042  26.863 -17.924  1.00 10.00      A   
ATOM     54  CA  LYS A  83       0.561  25.144 -16.831  1.00 10.00      A   
ATOM     55  CB  LYS A  83       1.985  25.710 -16.887  1.00 10.00      A   
ATOM     56  CG  LYS A  83       3.036  24.814 -16.248  1.00 10.00      A   
ATOM     57  CD  LYS A  83       4.378  25.518 -16.137  1.00 10.00      A   
ATOM     58  CE  LYS A  83       5.327  24.741 -15.241  1.00 10.00      A   
ATOM     59  NZ  LYS A  83       6.603  25.465 -15.006  1.00 10.00      A   
ATOM     60  HZ1 LYS A  83       7.178  25.468 -15.873  1.00 10.00      A   
ATOM     61  HZ2 LYS A  83       7.143  25.002 -14.249  1.00 10.00      A   
ATOM     62  HZ3 LYS A  83       6.413  26.450 -14.726  1.00 10.00      A   
ATOM     63  C   LYS A  83       0.139  24.912 -15.380  1.00 10.00      A   
ATOM     64  O   LYS A  83       0.310  23.821 -14.843  1.00 10.00      A   
ATOM     65  N   GLN A  84      -0.427  25.937 -14.757  1.00 10.00      A   
ATOM     66  HN  GLN A  84      -0.559  26.776 -15.241  1.00 10.00      A   
ATOM     67  CA  GLN A  84      -0.873  25.833 -13.374  1.00 10.00      A   
ATOM     68  CB  GLN A  84      -1.172  27.214 -12.789  1.00 10.00      A   
ATOM     69  CG  GLN A  84      -0.038  28.211 -12.937  1.00 10.00      A   
ATOM     70  CD  GLN A  84      -0.146  29.367 -11.965  1.00 10.00      A   
ATOM     71  OE1 GLN A  84      -0.618  29.204 -10.836  1.00 10.00      A   
ATOM     72  NE2 GLN A  84       0.271  30.543 -12.400  1.00 10.00      A   
ATOM     73 HE21 GLN A  84       0.618  30.601 -13.319  1.00 10.00      A   
ATOM     74 HE22 GLN A  84       0.219  31.310 -11.791  1.00 10.00      A   
ATOM     75  C   GLN A  84      -2.107  24.945 -13.283  1.00 10.00      A   
ATOM     76  O   GLN A  84      -2.234  24.130 -12.369  1.00 10.00      A   
ATOM     77  N   LEU A  85      -3.006  25.101 -14.249  1.00 10.00      A   
ATOM     78  HN  LEU A  85      -2.843  25.770 -14.949  1.00 10.00      A   
ATOM     79  CA  LEU A  85      -4.231  24.314 -14.296  1.00 10.00      A   
ATOM     80  CB  LEU A  85      -5.163  24.847 -15.392  1.00 10.00      A   
ATOM     81  CG  LEU A  85      -5.452  26.352 -15.362  1.00 10.00      A   
ATOM     82  CD1 LEU A  85      -6.338  26.751 -16.533  1.00 10.00      A   
ATOM     83  CD2 LEU A  85      -6.088  26.756 -14.043  1.00 10.00      A   
ATOM     84  C   LEU A  85      -3.905  22.845 -14.555  1.00 10.00      A   
ATOM     85  O   LEU A  85      -4.478  21.949 -13.935  1.00 10.00      A   
ATOM     86  N   GLU A  86      -2.961  22.611 -15.462  1.00 10.00      A   
ATOM     87  HN  GLU A  86      -2.536  23.373 -15.915  1.00 10.00      A   
ATOM     88  CA  GLU A  86      -2.544  21.258 -15.811  1.00 10.00      A   
ATOM     89  CB  GLU A  86      -1.785  21.248 -17.136  1.00 10.00      A   
ATOM     90  CG  GLU A  86      -2.637  21.616 -18.341  1.00 10.00      A   
ATOM     91  CD  GLU A  86      -1.931  21.362 -19.656  1.00 10.00      A   
ATOM     92  OE1 GLU A  86      -0.735  21.009 -19.632  1.00 10.00      A   
ATOM     93  OE2 GLU A  86      -2.569  21.503 -20.721  1.00 10.00      A   
ATOM     94  C   GLU A  86      -1.694  20.639 -14.706  1.00 10.00      A   
ATOM     95  O   GLU A  86      -1.451  19.436 -14.700  1.00 10.00      A   
ATOM     96  N   LEU A  87      -1.232  21.472 -13.785  1.00 10.00      A   
ATOM     97  HN  LEU A  87      -1.430  22.428 -13.864  1.00 10.00      A   
ATOM     98  CA  LEU A  87      -0.429  21.005 -12.668  1.00 10.00      A   
ATOM     99  CB  LEU A  87       0.612  22.058 -12.273  1.00 10.00      A   
ATOM    100  CG  LEU A  87       1.579  21.668 -11.150  1.00 10.00      A   
ATOM    101  CD1 LEU A  87       2.613  20.674 -11.653  1.00 10.00      A   
ATOM    102  CD2 LEU A  87       2.256  22.900 -10.570  1.00 10.00      A   
ATOM    103  C   LEU A  87      -1.328  20.708 -11.477  1.00 10.00      A   
ATOM    104  O   LEU A  87      -1.145  19.712 -10.779  1.00 10.00      A   
ATOM    105  N   LYS A  88      -2.317  21.573 -11.265  1.00 10.00      A   
ATOM    106  HN  LYS A  88      -2.417  22.341 -11.872  1.00 10.00      A   
ATOM    107  CA  LYS A  88      -3.247  21.422 -10.154  1.00 10.00      A   
ATOM    108  CB  LYS A  88      -4.164  22.640 -10.018  1.00 10.00      A   
ATOM    109  CG  LYS A  88      -4.435  23.035  -8.576  1.00 10.00      A   
ATOM    110  CD  LYS A  88      -3.136  23.260  -7.822  1.00 10.00      A   
ATOM    111  CE  LYS A  88      -3.329  23.144  -6.320  1.00 10.00      A   
ATOM    112  NZ  LYS A  88      -2.034  23.213  -5.596  1.00 10.00      A   
ATOM    113  HZ1 LYS A  88      -1.392  22.455  -5.933  1.00 10.00      A   
ATOM    114  HZ2 LYS A  88      -2.184  23.096  -4.574  1.00 10.00      A   
ATOM    115  HZ3 LYS A  88      -1.580  24.131  -5.762  1.00 10.00      A   
ATOM    116  C   LYS A  88      -4.058  20.135 -10.256  1.00 10.00      A   
ATOM    117  O   LYS A  88      -4.291  19.463  -9.249  1.00 10.00      A   
ATOM    118  N   VAL A  89      -4.483  19.788 -11.468  1.00 10.00      A   
ATOM    119  HN  VAL A  89      -4.285  20.368 -12.234  1.00 10.00      A   
ATOM    120  CA  VAL A  89      -5.252  18.566 -11.674  1.00 10.00      A   
ATOM    121  CB  VAL A  89      -5.834  18.453 -13.100  1.00 10.00      A   
ATOM    122  CG1 VAL A  89      -6.939  19.477 -13.309  1.00 10.00      A   
ATOM    123  CG2 VAL A  89      -4.749  18.610 -14.153  1.00 10.00      A   
ATOM    124  C   VAL A  89      -4.406  17.337 -11.347  1.00 10.00      A   
ATOM    125  O   VAL A  89      -4.924  16.322 -10.880  1.00 10.00      A   
ATOM    126  N   SER A  90      -3.100  17.441 -11.582  1.00 10.00      A   
ATOM    127  HN  SER A  90      -2.745  18.269 -11.970  1.00 10.00      A   
ATOM    128  CA  SER A  90      -2.183  16.352 -11.292  1.00 10.00      A   
ATOM    129  CB  SER A  90      -0.800  16.658 -11.867  1.00 10.00      A   
ATOM    130  OG  SER A  90      -0.903  17.118 -13.202  1.00 10.00      A   
ATOM    131  HG  SER A  90      -0.642  16.413 -13.806  1.00 10.00      A   
ATOM    132  C   SER A  90      -2.091  16.133  -9.784  1.00 10.00      A   
ATOM    133  O   SER A  90      -2.109  14.999  -9.308  1.00 10.00      A   
ATOM    134  N   GLU A  91      -2.018  17.230  -9.036  1.00 10.00      A   
ATOM    135  HN  GLU A  91      -2.017  18.111  -9.474  1.00 10.00      A   
ATOM    136  CA  GLU A  91      -1.943  17.157  -7.581  1.00 10.00      A   
ATOM    137  CB  GLU A  91      -1.651  18.536  -6.988  1.00 10.00      A   
ATOM    138  CG  GLU A  91      -0.457  19.234  -7.620  1.00 10.00      A   
ATOM    139  CD  GLU A  91       0.118  20.324  -6.741  1.00 10.00      A   
ATOM    140  OE1 GLU A  91       1.174  20.087  -6.113  1.00 10.00      A   
ATOM    141  OE2 GLU A  91      -0.474  21.419  -6.673  1.00 10.00      A   
ATOM    142  C   GLU A  91      -3.249  16.603  -7.022  1.00 10.00      A   
ATOM    143  O   GLU A  91      -3.263  15.910  -6.005  1.00 10.00      A   
ATOM    144  N   LEU A  92      -4.338  16.905  -7.715  1.00 10.00      A   
ATOM    145  HN  LEU A  92      -4.248  17.467  -8.515  1.00 10.00      A   
ATOM    146  CA  LEU A  92      -5.658  16.439  -7.324  1.00 10.00      A   
ATOM    147  CB  LEU A  92      -6.737  17.122  -8.167  1.00 10.00      A   
ATOM    148  CG  LEU A  92      -7.394  18.362  -7.554  1.00 10.00      A   
ATOM    149  CD1 LEU A  92      -8.245  19.078  -8.588  1.00 10.00      A   
ATOM    150  CD2 LEU A  92      -8.235  17.974  -6.348  1.00 10.00      A   
ATOM    151  C   LEU A  92      -5.771  14.926  -7.469  1.00 10.00      A   
ATOM    152  O   LEU A  92      -6.139  14.232  -6.518  1.00 10.00      A   
ATOM    153  N   VAL A  93      -5.439  14.415  -8.654  1.00 10.00      A   
ATOM    154  HN  VAL A  93      -5.138  15.018  -9.372  1.00 10.00      A   
ATOM    155  CA  VAL A  93      -5.524  12.979  -8.914  1.00 10.00      A   
ATOM    156  CB  VAL A  93      -5.311  12.617 -10.405  1.00 10.00      A   
ATOM    157  CG1 VAL A  93      -6.372  13.277 -11.272  1.00 10.00      A   
ATOM    158  CG2 VAL A  93      -3.919  12.998 -10.885  1.00 10.00      A   
ATOM    159  C   VAL A  93      -4.576  12.175  -8.025  1.00 10.00      A   
ATOM    160  O   VAL A  93      -4.930  11.096  -7.548  1.00 10.00      A   
ATOM    161  N   GLN A  94      -3.384  12.712  -7.784  1.00 10.00      A   
ATOM    162  HN  GLN A  94      -3.163  13.584  -8.177  1.00 10.00      A   
ATOM    163  CA  GLN A  94      -2.396  12.035  -6.954  1.00 10.00      A   
ATOM    164  CB  GLN A  94      -1.027  12.704  -7.083  1.00 10.00      A   
ATOM    165  CG  GLN A  94      -0.377  12.530  -8.446  1.00 10.00      A   
ATOM    166  CD  GLN A  94       0.989  13.185  -8.528  1.00 10.00      A   
ATOM    167  OE1 GLN A  94       1.265  14.167  -7.839  1.00 10.00      A   
ATOM    168  NE2 GLN A  94       1.851  12.646  -9.375  1.00 10.00      A   
ATOM    169 HE21 GLN A  94       1.563  11.869  -9.894  1.00 10.00      A   
ATOM    170 HE22 GLN A  94       2.746  13.049  -9.447  1.00 10.00      A   
ATOM    171  C   GLN A  94      -2.834  12.005  -5.496  1.00 10.00      A   
ATOM    172  O   GLN A  94      -2.643  11.005  -4.804  1.00 10.00      A   
ATOM    173  N   PHE A  95      -3.428  13.100  -5.041  1.00 10.00      A   
ATOM    174  HN  PHE A  95      -3.551  13.863  -5.647  1.00 10.00      A   
ATOM    175  CA  PHE A  95      -3.897  13.204  -3.668  1.00 10.00      A   
ATOM    176  CB  PHE A  95      -4.466  14.605  -3.409  1.00 10.00      A   
ATOM    177  CG  PHE A  95      -4.678  14.937  -1.957  1.00 10.00      A   
ATOM    178  CD1 PHE A  95      -3.618  15.348  -1.165  1.00 10.00      A   
ATOM    179  CD2 PHE A  95      -5.938  14.850  -1.387  1.00 10.00      A   
ATOM    180  CE1 PHE A  95      -3.808  15.666   0.166  1.00 10.00      A   
ATOM    181  CE2 PHE A  95      -6.136  15.164  -0.057  1.00 10.00      A   
ATOM    182  CZ  PHE A  95      -5.070  15.573   0.720  1.00 10.00      A   
ATOM    183  C   PHE A  95      -4.963  12.153  -3.384  1.00 10.00      A   
ATOM    184  O   PHE A  95      -4.828  11.355  -2.456  1.00 10.00      A   
ATOM    185  N   LEU A  96      -6.004  12.141  -4.211  1.00 10.00      A   
ATOM    186  HN  LEU A  96      -6.024  12.780  -4.960  1.00 10.00      A   
ATOM    187  CA  LEU A  96      -7.114  11.205  -4.048  1.00 10.00      A   
ATOM    188  CB  LEU A  96      -8.250  11.539  -5.021  1.00 10.00      A   
ATOM    189  CG  LEU A  96      -8.651  13.016  -5.113  1.00 10.00      A   
ATOM    190  CD1 LEU A  96      -9.770  13.209  -6.122  1.00 10.00      A   
ATOM    191  CD2 LEU A  96      -9.053  13.560  -3.752  1.00 10.00      A   
ATOM    192  C   LEU A  96      -6.676   9.755  -4.222  1.00 10.00      A   
ATOM    193  O   LEU A  96      -7.168   8.864  -3.524  1.00 10.00      A   
ATOM    194  N   LEU A  97      -5.741   9.530  -5.141  1.00 10.00      A   
ATOM    195  HN  LEU A  97      -5.378  10.291  -5.648  1.00 10.00      A   
ATOM    196  CA  LEU A  97      -5.234   8.189  -5.423  1.00 10.00      A   
ATOM    197  CB  LEU A  97      -4.141   8.255  -6.493  1.00 10.00      A   
ATOM    198  CG  LEU A  97      -4.383   7.446  -7.768  1.00 10.00      A   
ATOM    199  CD1 LEU A  97      -3.384   7.844  -8.842  1.00 10.00      A   
ATOM    200  CD2 LEU A  97      -4.302   5.953  -7.483  1.00 10.00      A   
ATOM    201  C   LEU A  97      -4.683   7.512  -4.172  1.00 10.00      A   
ATOM    202  O   LEU A  97      -5.038   6.375  -3.861  1.00 10.00      A   
ATOM    203  N   ILE A  98      -3.827   8.220  -3.445  1.00 10.00      A   
ATOM    204  HN  ILE A  98      -3.600   9.135  -3.723  1.00 10.00      A   
ATOM    205  CA  ILE A  98      -3.215   7.667  -2.242  1.00 10.00      A   
ATOM    206  CB  ILE A  98      -1.980   8.482  -1.790  1.00 10.00      A   
ATOM    207  CG1 ILE A  98      -1.107   8.870  -2.993  1.00 10.00      A   
ATOM    208  CG2 ILE A  98      -1.158   7.700  -0.774  1.00 10.00      A   
ATOM    209  CD1 ILE A  98      -0.505   7.693  -3.737  1.00 10.00      A   
ATOM    210  C   ILE A  98      -4.217   7.561  -1.092  1.00 10.00      A   
ATOM    211  O   ILE A  98      -4.056   6.739  -0.191  1.00 10.00      A   
ATOM    212  N   LYS A  99      -5.268   8.374  -1.133  1.00 10.00      A   
ATOM    213  HN  LYS A  99      -5.379   8.982  -1.897  1.00 10.00      A   
ATOM    214  CA  LYS A  99      -6.270   8.360  -0.071  1.00 10.00      A   
ATOM    215  CB  LYS A  99      -7.189   9.584  -0.132  1.00 10.00      A   
ATOM    216  CG  LYS A  99      -6.468  10.923  -0.071  1.00 10.00      A   
ATOM    217  CD  LYS A  99      -5.514  11.016   1.111  1.00 10.00      A   
ATOM    218  CE  LYS A  99      -4.345  11.941   0.805  1.00 10.00      A   
ATOM    219  NZ  LYS A  99      -3.431  12.102   1.968  1.00 10.00      A   
ATOM    220  HZ1 LYS A  99      -3.866  12.728   2.683  1.00 10.00      A   
ATOM    221  HZ2 LYS A  99      -2.527  12.519   1.662  1.00 10.00      A   
ATOM    222  HZ3 LYS A  99      -3.240  11.178   2.404  1.00 10.00      A   
ATOM    223  C   LYS A  99      -7.093   7.076  -0.087  1.00 10.00      A   
ATOM    224  O   LYS A  99      -7.403   6.522   0.970  1.00 10.00      A   
ATOM    225  N   ASP A 100      -7.431   6.588  -1.281  1.00 10.00      A   
ATOM    226  HN  ASP A 100      -7.138   7.057  -2.096  1.00 10.00      A   
ATOM    227  CA  ASP A 100      -8.227   5.362  -1.399  1.00 10.00      A   
ATOM    228  CB  ASP A 100      -8.795   5.172  -2.812  1.00 10.00      A   
ATOM    229  CG  ASP A 100      -9.892   4.114  -2.874  1.00 10.00      A   
ATOM    230  OD1 ASP A 100     -11.078   4.455  -2.641  1.00 10.00      A   
ATOM    231  OD2 ASP A 100      -9.580   2.937  -3.148  1.00 10.00      A   
ATOM    232  C   ASP A 100      -7.414   4.143  -0.971  1.00 10.00      A   
ATOM    233  O   ASP A 100      -7.971   3.111  -0.594  1.00 10.00      A   
ATOM    234  N   GLN A 101      -6.092   4.284  -0.999  1.00 10.00      A   
ATOM    235  HN  GLN A 101      -5.710   5.133  -1.307  1.00 10.00      A   
ATOM    236  CA  GLN A 101      -5.194   3.205  -0.597  1.00 10.00      A   
ATOM    237  CB  GLN A 101      -3.752   3.509  -1.014  1.00 10.00      A   
ATOM    238  CG  GLN A 101      -3.385   2.970  -2.390  1.00 10.00      A   
ATOM    239  CD  GLN A 101      -2.046   3.478  -2.900  1.00 10.00      A   
ATOM    240  OE1 GLN A 101      -1.169   3.851  -2.122  1.00 10.00      A   
ATOM    241  NE2 GLN A 101      -1.875   3.472  -4.215  1.00 10.00      A   
ATOM    242 HE21 GLN A 101      -2.609   3.142  -4.777  1.00 10.00      A   
ATOM    243 HE22 GLN A 101      -1.020   3.792  -4.572  1.00 10.00      A   
ATOM    244  C   GLN A 101      -5.288   2.947   0.908  1.00 10.00      A   
ATOM    245  O   GLN A 101      -4.869   1.897   1.399  1.00 10.00      A   
ATOM    246  N   LYS A 102      -5.835   3.916   1.635  1.00 10.00      A   
ATOM    247  HN  LYS A 102      -6.119   4.744   1.191  1.00 10.00      A   
ATOM    248  CA  LYS A 102      -6.007   3.782   3.074  1.00 10.00      A   
ATOM    249  CB  LYS A 102      -5.402   4.984   3.807  1.00 10.00      A   
ATOM    250  CG  LYS A 102      -5.079   4.714   5.269  1.00 10.00      A   
ATOM    251  CD  LYS A 102      -4.575   5.963   5.973  1.00 10.00      A   
ATOM    252  CE  LYS A 102      -4.226   5.674   7.424  1.00 10.00      A   
ATOM    253  NZ  LYS A 102      -3.788   6.898   8.148  1.00 10.00      A   
ATOM    254  HZ1 LYS A 102      -2.947   7.305   7.690  1.00 10.00      A   
ATOM    255  HZ2 LYS A 102      -3.549   6.667   9.135  1.00 10.00      A   
ATOM    256  HZ3 LYS A 102      -4.547   7.605   8.149  1.00 10.00      A   
ATOM    257  C   LYS A 102      -7.490   3.638   3.416  1.00 10.00      A   
ATOM    258  O   LYS A 102      -7.847   3.198   4.512  1.00 10.00      A   
ATOM    259  N   LYS A 103      -8.339   4.009   2.453  1.00 10.00      A   
ATOM    260  HN  LYS A 103      -7.969   4.346   1.608  1.00 10.00      A   
ATOM    261  CA  LYS A 103      -9.797   3.938   2.603  1.00 10.00      A   
ATOM    262  CB  LYS A 103     -10.278   2.489   2.754  1.00 10.00      A   
ATOM    263  CG  LYS A 103     -10.039   1.614   1.532  1.00 10.00      A   
ATOM    264  CD  LYS A 103     -10.970   1.982   0.383  1.00 10.00      A   
ATOM    265  CE  LYS A 103     -10.912   0.950  -0.735  1.00 10.00      A   
ATOM    266  NZ  LYS A 103      -9.608   0.966  -1.452  1.00 10.00      A   
ATOM    267  HZ1 LYS A 103      -8.820   0.982  -0.774  1.00 10.00      A   
ATOM    268  HZ2 LYS A 103      -9.544   1.817  -2.061  1.00 10.00      A   
ATOM    269  HZ3 LYS A 103      -9.520   0.121  -2.053  1.00 10.00      A   
ATOM    270  C   LYS A 103     -10.297   4.796   3.764  1.00 10.00      A   
ATOM    271  O   LYS A 103     -10.440   4.316   4.888  1.00 10.00      A   
ATOM    272  N   ILE A 104     -10.555   6.068   3.489  1.00 10.00      A   
ATOM    273  HN  ILE A 104     -10.424   6.401   2.579  1.00 10.00      A   
ATOM    274  CA  ILE A 104     -11.032   6.978   4.529  1.00 10.00      A   
ATOM    275  CB  ILE A 104     -10.295   8.338   4.529  1.00 10.00      A   
ATOM    276  CG1 ILE A 104      -8.784   8.151   4.325  1.00 10.00      A   
ATOM    277  CG2 ILE A 104     -10.571   9.092   5.821  1.00 10.00      A   
ATOM    278  CD1 ILE A 104      -8.094   7.396   5.443  1.00 10.00      A   
ATOM    279  C   ILE A 104     -12.560   7.152   4.480  1.00 10.00      A   
ATOM    280  O   ILE A 104     -13.258   6.720   5.395  1.00 10.00      A   
ATOM    281  N   PRO A 105     -13.121   7.804   3.440  1.00 10.00      A   
ATOM    282  CA  PRO A 105     -12.384   8.388   2.330  1.00 10.00      A   
ATOM    283  CB  PRO A 105     -13.305   8.065   1.157  1.00 10.00      A   
ATOM    284  CG  PRO A 105     -14.689   8.107   1.732  1.00 10.00      A   
ATOM    285  CD  PRO A 105     -14.563   7.973   3.234  1.00 10.00      A   
ATOM    286  C   PRO A 105     -12.260   9.908   2.497  1.00 10.00      A   
ATOM    287  O   PRO A 105     -12.458  10.443   3.591  1.00 10.00      A   
ATOM    288  N   ILE A 106     -11.938  10.590   1.410  1.00 10.00      A   
ATOM    289  HN  ILE A 106     -11.820  10.116   0.562  1.00 10.00      A   
ATOM    290  CA  ILE A 106     -11.780  12.036   1.440  1.00 10.00      A   
ATOM    291  CB  ILE A 106     -10.713  12.537   0.438  1.00 10.00      A   
ATOM    292  CG1 ILE A 106     -10.535  11.561  -0.735  1.00 10.00      A   
ATOM    293  CG2 ILE A 106      -9.390  12.788   1.144  1.00 10.00      A   
ATOM    294  CD1 ILE A 106     -11.573  11.706  -1.829  1.00 10.00      A   
ATOM    295  C   ILE A 106     -13.097  12.751   1.174  1.00 10.00      A   
ATOM    296  O   ILE A 106     -13.904  12.307   0.352  1.00 10.00      A   
ATOM    297  N   LYS A 107     -13.317  13.845   1.881  1.00 10.00      A   
ATOM    298  HN  LYS A 107     -12.642  14.140   2.541  1.00 10.00      A   
ATOM    299  CA  LYS A 107     -14.525  14.626   1.713  1.00 10.00      A   
ATOM    300  CB  LYS A 107     -15.127  15.010   3.071  1.00 10.00      A   
ATOM    301  CG  LYS A 107     -15.440  13.823   3.970  1.00 10.00      A   
ATOM    302  CD  LYS A 107     -16.347  14.218   5.127  1.00 10.00      A   
ATOM    303  CE  LYS A 107     -16.521  13.064   6.102  1.00 10.00      A   
ATOM    304  NZ  LYS A 107     -17.717  13.228   6.974  1.00 10.00      A   
ATOM    305  HZ1 LYS A 107     -18.553  13.462   6.400  1.00 10.00      A   
ATOM    306  HZ2 LYS A 107     -17.561  13.988   7.668  1.00 10.00      A   
ATOM    307  HZ3 LYS A 107     -17.904  12.342   7.488  1.00 10.00      A   
ATOM    308  C   LYS A 107     -14.235  15.877   0.892  1.00 10.00      A   
ATOM    309  O   LYS A 107     -13.083  16.294   0.752  1.00 10.00      A   
ATOM    310  N   ARG A 108     -15.292  16.465   0.352  1.00 10.00      A   
ATOM    311  HN  ARG A 108     -16.176  16.062   0.490  1.00 10.00      A   
ATOM    312  CA  ARG A 108     -15.189  17.672  -0.458  1.00 10.00      A   
ATOM    313  CB  ARG A 108     -16.593  18.104  -0.882  1.00 10.00      A   
ATOM    314  CG  ARG A 108     -16.650  19.212  -1.917  1.00 10.00      A   
ATOM    315  CD  ARG A 108     -18.076  19.397  -2.413  1.00 10.00      A   
ATOM    316  NE  ARG A 108     -18.197  20.481  -3.381  1.00 10.00      A   
ATOM    317  HE  ARG A 108     -17.682  21.303  -3.204  1.00 10.00      A   
ATOM    318  CZ  ARG A 108     -18.970  20.426  -4.467  1.00 10.00      A   
ATOM    319  NH1 ARG A 108     -19.666  19.323  -4.737  1.00 10.00      A   
ATOM    320 HH11 ARG A 108     -19.612  18.499  -4.100  1.00 10.00      A   
ATOM    321 HH12 ARG A 108     -20.267  19.273  -5.588  1.00 10.00      A   
ATOM    322  NH2 ARG A 108     -19.045  21.473  -5.282  1.00 10.00      A   
ATOM    323 HH21 ARG A 108     -18.505  22.342  -5.073  1.00 10.00      A   
ATOM    324 HH22 ARG A 108     -19.648  21.434  -6.132  1.00 10.00      A   
ATOM    325  C   ARG A 108     -14.495  18.791   0.320  1.00 10.00      A   
ATOM    326  O   ARG A 108     -13.716  19.562  -0.241  1.00 10.00      A   
ATOM    327  N   ALA A 109     -14.760  18.847   1.621  1.00 10.00      A   
ATOM    328  HN  ALA A 109     -15.363  18.181   2.009  1.00 10.00      A   
ATOM    329  CA  ALA A 109     -14.178  19.861   2.487  1.00 10.00      A   
ATOM    330  CB  ALA A 109     -14.801  19.783   3.871  1.00 10.00      A   
ATOM    331  C   ALA A 109     -12.664  19.706   2.585  1.00 10.00      A   
ATOM    332  O   ALA A 109     -11.934  20.694   2.610  1.00 10.00      A   
ATOM    333  N   ASP A 110     -12.197  18.464   2.621  1.00 10.00      A   
ATOM    334  HN  ASP A 110     -12.830  17.715   2.572  1.00 10.00      A   
ATOM    335  CA  ASP A 110     -10.765  18.184   2.727  1.00 10.00      A   
ATOM    336  CB  ASP A 110     -10.507  16.700   3.013  1.00 10.00      A   
ATOM    337  CG  ASP A 110     -11.419  16.123   4.075  1.00 10.00      A   
ATOM    338  OD1 ASP A 110     -11.613  16.774   5.126  1.00 10.00      A   
ATOM    339  OD2 ASP A 110     -11.951  15.011   3.860  1.00 10.00      A   
ATOM    340  C   ASP A 110     -10.043  18.583   1.448  1.00 10.00      A   
ATOM    341  O   ASP A 110      -8.931  19.117   1.486  1.00 10.00      A   
ATOM    342  N   ILE A 111     -10.685  18.322   0.316  1.00 10.00      A   
ATOM    343  HN  ILE A 111     -11.565  17.889   0.359  1.00 10.00      A   
ATOM    344  CA  ILE A 111     -10.120  18.647  -0.987  1.00 10.00      A   
ATOM    345  CB  ILE A 111     -11.049  18.187  -2.131  1.00 10.00      A   
ATOM    346  CG1 ILE A 111     -11.313  16.683  -2.019  1.00 10.00      A   
ATOM    347  CG2 ILE A 111     -10.447  18.522  -3.488  1.00 10.00      A   
ATOM    348  CD1 ILE A 111     -12.433  16.185  -2.907  1.00 10.00      A   
ATOM    349  C   ILE A 111      -9.851  20.145  -1.108  1.00 10.00      A   
ATOM    350  O   ILE A 111      -8.776  20.559  -1.549  1.00 10.00      A   
ATOM    351  N   LEU A 112     -10.820  20.954  -0.695  1.00 10.00      A   
ATOM    352  HN  LEU A 112     -11.652  20.565  -0.342  1.00 10.00      A   
ATOM    353  CA  LEU A 112     -10.681  22.407  -0.757  1.00 10.00      A   
ATOM    354  CB  LEU A 112     -12.045  23.090  -0.622  1.00 10.00      A   
ATOM    355  CG  LEU A 112     -12.920  23.117  -1.878  1.00 10.00      A   
ATOM    356  CD1 LEU A 112     -14.254  22.441  -1.614  1.00 10.00      A   
ATOM    357  CD2 LEU A 112     -13.132  24.548  -2.348  1.00 10.00      A   
ATOM    358  C   LEU A 112      -9.730  22.931   0.316  1.00 10.00      A   
ATOM    359  O   LEU A 112      -9.049  23.937   0.115  1.00 10.00      A   
ATOM    360  N   LYS A 113      -9.682  22.233   1.443  1.00 10.00      A   
ATOM    361  HN  LYS A 113     -10.239  21.428   1.525  1.00 10.00      A   
ATOM    362  CA  LYS A 113      -8.840  22.625   2.571  1.00 10.00      A   
ATOM    363  CB  LYS A 113      -9.260  21.843   3.821  1.00 10.00      A   
ATOM    364  CG  LYS A 113      -8.486  22.190   5.084  1.00 10.00      A   
ATOM    365  CD  LYS A 113      -8.763  21.181   6.188  1.00 10.00      A   
ATOM    366  CE  LYS A 113      -8.165  21.623   7.513  1.00 10.00      A   
ATOM    367  NZ  LYS A 113      -8.937  22.736   8.126  1.00 10.00      A   
ATOM    368  HZ1 LYS A 113      -9.024  23.522   7.456  1.00 10.00      A   
ATOM    369  HZ2 LYS A 113      -8.451  23.080   8.980  1.00 10.00      A   
ATOM    370  HZ3 LYS A 113      -9.888  22.410   8.392  1.00 10.00      A   
ATOM    371  C   LYS A 113      -7.351  22.408   2.309  1.00 10.00      A   
ATOM    372  O   LYS A 113      -6.519  23.208   2.737  1.00 10.00      A   
ATOM    373  N   HIS A 114      -7.011  21.332   1.612  1.00 10.00      A   
ATOM    374  HN  HIS A 114      -7.712  20.730   1.278  1.00 10.00      A   
ATOM    375  CA  HIS A 114      -5.610  21.024   1.351  1.00 10.00      A   
ATOM    376  CB  HIS A 114      -5.278  19.584   1.766  1.00 10.00      A   
ATOM    377  CG  HIS A 114      -5.495  19.301   3.224  1.00 10.00      A   
ATOM    378  ND1 HIS A 114      -4.643  19.715   4.228  1.00 10.00      A   
ATOM    379  HD1 HIS A 114      -3.834  20.254   4.111  1.00 10.00      A   
ATOM    380  CD2 HIS A 114      -6.484  18.607   3.842  1.00 10.00      A   
ATOM    381  CE1 HIS A 114      -5.137  19.282   5.394  1.00 10.00      A   
ATOM    382  NE2 HIS A 114      -6.253  18.602   5.215  1.00 10.00      A   
ATOM    383  C   HIS A 114      -5.172  21.277  -0.091  1.00 10.00      A   
ATOM    384  O   HIS A 114      -4.244  22.046  -0.333  1.00 10.00      A   
ATOM    385  N   VAL A 115      -5.835  20.643  -1.041  1.00 10.00      A   
ATOM    386  HN  VAL A 115      -6.598  20.081  -0.801  1.00 10.00      A   
ATOM    387  CA  VAL A 115      -5.457  20.775  -2.445  1.00 10.00      A   
ATOM    388  CB  VAL A 115      -6.015  19.623  -3.302  1.00 10.00      A   
ATOM    389  CG1 VAL A 115      -5.298  19.563  -4.642  1.00 10.00      A   
ATOM    390  CG2 VAL A 115      -5.897  18.299  -2.567  1.00 10.00      A   
ATOM    391  C   VAL A 115      -5.879  22.102  -3.062  1.00 10.00      A   
ATOM    392  O   VAL A 115      -5.045  22.835  -3.594  1.00 10.00      A   
ATOM    393  N   ILE A 116      -7.168  22.399  -2.991  1.00 10.00      A   
ATOM    394  HN  ILE A 116      -7.774  21.778  -2.527  1.00 10.00      A   
ATOM    395  CA  ILE A 116      -7.714  23.621  -3.574  1.00 10.00      A   
ATOM    396  CB  ILE A 116      -9.252  23.669  -3.454  1.00 10.00      A   
ATOM    397  CG1 ILE A 116      -9.890  22.591  -4.339  1.00 10.00      A   
ATOM    398  CG2 ILE A 116      -9.800  25.045  -3.799  1.00 10.00      A   
ATOM    399  CD1 ILE A 116      -9.502  22.682  -5.800  1.00 10.00      A   
ATOM    400  C   ILE A 116      -7.079  24.886  -2.994  1.00 10.00      A   
ATOM    401  O   ILE A 116      -6.330  25.580  -3.687  1.00 10.00      A   
ATOM    402  N   GLY A 117      -7.382  25.184  -1.735  1.00 10.00      A   
ATOM    403  HN  GLY A 117      -7.994  24.596  -1.237  1.00 10.00      A   
ATOM    404  CA  GLY A 117      -6.833  26.359  -1.085  1.00 10.00      A   
ATOM    405  C   GLY A 117      -7.370  27.660  -1.654  1.00 10.00      A   
ATOM    406  O   GLY A 117      -8.260  28.281  -1.074  1.00 10.00      A   
ATOM    407  N   ASP A 118      -6.832  28.065  -2.797  1.00 10.00      A   
ATOM    408  HN  ASP A 118      -6.142  27.506  -3.218  1.00 10.00      A   
ATOM    409  CA  ASP A 118      -7.238  29.305  -3.446  1.00 10.00      A   
ATOM    410  CB  ASP A 118      -6.014  30.192  -3.698  1.00 10.00      A   
ATOM    411  CG  ASP A 118      -6.342  31.444  -4.487  1.00 10.00      A   
ATOM    412  OD1 ASP A 118      -7.137  32.274  -3.997  1.00 10.00      A   
ATOM    413  OD2 ASP A 118      -5.798  31.607  -5.602  1.00 10.00      A   
ATOM    414  C   ASP A 118      -7.974  29.048  -4.760  1.00 10.00      A   
ATOM    415  O   ASP A 118      -8.680  29.918  -5.264  1.00 10.00      A   
ATOM    416  N   TYR A 119      -7.845  27.841  -5.292  1.00 10.00      A   
ATOM    417  HN  TYR A 119      -7.314  27.162  -4.822  1.00 10.00      A   
ATOM    418  CA  TYR A 119      -8.487  27.493  -6.561  1.00 10.00      A   
ATOM    419  CB  TYR A 119      -7.753  26.327  -7.229  1.00 10.00      A   
ATOM    420  CG  TYR A 119      -6.310  26.627  -7.580  1.00 10.00      A   
ATOM    421  CD1 TYR A 119      -5.945  26.979  -8.874  1.00 10.00      A   
ATOM    422  CD2 TYR A 119      -5.310  26.555  -6.616  1.00 10.00      A   
ATOM    423  CE1 TYR A 119      -4.629  27.248  -9.197  1.00 10.00      A   
ATOM    424  CE2 TYR A 119      -3.995  26.825  -6.929  1.00 10.00      A   
ATOM    425  CZ  TYR A 119      -3.659  27.170  -8.219  1.00 10.00      A   
ATOM    426  OH  TYR A 119      -2.342  27.434  -8.533  1.00 10.00      A   
ATOM    427  HH  TYR A 119      -2.294  28.255  -9.043  1.00 10.00      A   
ATOM    428  C   TYR A 119      -9.968  27.157  -6.372  1.00 10.00      A   
ATOM    429  O   TYR A 119     -10.510  26.281  -7.043  1.00 10.00      A   
ATOM    430  N   LYS A 120     -10.621  27.886  -5.473  1.00 10.00      A   
ATOM    431  HN  LYS A 120     -10.142  28.608  -5.014  1.00 10.00      A   
ATOM    432  CA  LYS A 120     -12.029  27.669  -5.170  1.00 10.00      A   
ATOM    433  CB  LYS A 120     -12.387  28.324  -3.826  1.00 10.00      A   
ATOM    434  CG  LYS A 120     -12.374  29.850  -3.838  1.00 10.00      A   
ATOM    435  CD  LYS A 120     -11.077  30.415  -3.274  1.00 10.00      A   
ATOM    436  CE  LYS A 120     -10.953  31.903  -3.575  1.00 10.00      A   
ATOM    437  NZ  LYS A 120      -9.762  32.511  -2.925  1.00 10.00      A   
ATOM    438  HZ1 LYS A 120      -9.815  33.548  -2.973  1.00 10.00      A   
ATOM    439  HZ2 LYS A 120      -8.888  32.201  -3.400  1.00 10.00      A   
ATOM    440  HZ3 LYS A 120      -9.718  32.228  -1.925  1.00 10.00      A   
ATOM    441  C   LYS A 120     -12.920  28.229  -6.277  1.00 10.00      A   
ATOM    442  O   LYS A 120     -14.084  27.853  -6.406  1.00 10.00      A   
ATOM    443  N   ASP A 121     -12.347  29.110  -7.080  1.00 10.00      A   
ATOM    444  HN  ASP A 121     -11.399  29.331  -6.943  1.00 10.00      A   
ATOM    445  CA  ASP A 121     -13.061  29.759  -8.174  1.00 10.00      A   
ATOM    446  CB  ASP A 121     -12.316  31.027  -8.612  1.00 10.00      A   
ATOM    447  CG  ASP A 121     -10.881  30.767  -9.041  1.00 10.00      A   
ATOM    448  OD1 ASP A 121     -10.487  31.239 -10.126  1.00 10.00      A   
ATOM    449  OD2 ASP A 121     -10.137  30.105  -8.287  1.00 10.00      A   
ATOM    450  C   ASP A 121     -13.238  28.826  -9.364  1.00 10.00      A   
ATOM    451  O   ASP A 121     -14.111  29.037 -10.208  1.00 10.00      A   
ATOM    452  N   ILE A 122     -12.411  27.800  -9.435  1.00 10.00      A   
ATOM    453  HN  ILE A 122     -11.733  27.681  -8.736  1.00 10.00      A   
ATOM    454  CA  ILE A 122     -12.481  26.848 -10.534  1.00 10.00      A   
ATOM    455  CB  ILE A 122     -11.246  26.945 -11.451  1.00 10.00      A   
ATOM    456  CG1 ILE A 122      -9.957  26.953 -10.624  1.00 10.00      A   
ATOM    457  CG2 ILE A 122     -11.331  28.178 -12.339  1.00 10.00      A   
ATOM    458  CD1 ILE A 122      -8.699  26.856 -11.456  1.00 10.00      A   
ATOM    459  C   ILE A 122     -12.613  25.418 -10.025  1.00 10.00      A   
ATOM    460  O   ILE A 122     -12.279  24.470 -10.734  1.00 10.00      A   
ATOM    461  N   PHE A 123     -13.125  25.269  -8.807  1.00 10.00      A   
ATOM    462  HN  PHE A 123     -13.398  26.067  -8.306  1.00 10.00      A   
ATOM    463  CA  PHE A 123     -13.291  23.952  -8.191  1.00 10.00      A   
ATOM    464  CB  PHE A 123     -13.874  24.045  -6.775  1.00 10.00      A   
ATOM    465  CG  PHE A 123     -14.098  22.709  -6.121  1.00 10.00      A   
ATOM    466  CD1 PHE A 123     -13.027  21.946  -5.690  1.00 10.00      A   
ATOM    467  CD2 PHE A 123     -15.380  22.215  -5.944  1.00 10.00      A   
ATOM    468  CE1 PHE A 123     -13.226  20.716  -5.095  1.00 10.00      A   
ATOM    469  CE2 PHE A 123     -15.587  20.987  -5.349  1.00 10.00      A   
ATOM    470  CZ  PHE A 123     -14.509  20.235  -4.925  1.00 10.00      A   
ATOM    471  C   PHE A 123     -14.076  22.952  -9.060  1.00 10.00      A   
ATOM    472  O   PHE A 123     -13.563  21.878  -9.360  1.00 10.00      A   
ATOM    473  N   PRO A 124     -15.317  23.278  -9.483  1.00 10.00      A   
ATOM    474  CA  PRO A 124     -16.132  22.364 -10.302  1.00 10.00      A   
ATOM    475  CB  PRO A 124     -17.392  23.179 -10.604  1.00 10.00      A   
ATOM    476  CG  PRO A 124     -17.459  24.183  -9.511  1.00 10.00      A   
ATOM    477  CD  PRO A 124     -16.036  24.535  -9.196  1.00 10.00      A   
ATOM    478  C   PRO A 124     -15.447  21.955 -11.604  1.00 10.00      A   
ATOM    479  O   PRO A 124     -15.589  20.820 -12.060  1.00 10.00      A   
ATOM    480  N   ASP A 125     -14.708  22.883 -12.198  1.00 10.00      A   
ATOM    481  HN  ASP A 125     -14.635  23.766 -11.785  1.00 10.00      A   
ATOM    482  CA  ASP A 125     -14.004  22.622 -13.449  1.00 10.00      A   
ATOM    483  CB  ASP A 125     -13.635  23.944 -14.137  1.00 10.00      A   
ATOM    484  CG  ASP A 125     -13.117  23.768 -15.557  1.00 10.00      A   
ATOM    485  OD1 ASP A 125     -13.024  22.620 -16.031  1.00 10.00      A   
ATOM    486  OD2 ASP A 125     -12.796  24.786 -16.209  1.00 10.00      A   
ATOM    487  C   ASP A 125     -12.756  21.781 -13.193  1.00 10.00      A   
ATOM    488  O   ASP A 125     -12.538  20.758 -13.842  1.00 10.00      A   
ATOM    489  N   LEU A 126     -11.964  22.199 -12.215  1.00 10.00      A   
ATOM    490  HN  LEU A 126     -12.214  23.006 -11.709  1.00 10.00      A   
ATOM    491  CA  LEU A 126     -10.735  21.501 -11.862  1.00 10.00      A   
ATOM    492  CB  LEU A 126     -10.016  22.249 -10.739  1.00 10.00      A   
ATOM    493  CG  LEU A 126      -8.489  22.227 -10.777  1.00 10.00      A   
ATOM    494  CD1 LEU A 126      -7.975  22.929 -12.025  1.00 10.00      A   
ATOM    495  CD2 LEU A 126      -7.924  22.878  -9.525  1.00 10.00      A   
ATOM    496  C   LEU A 126     -11.024  20.070 -11.426  1.00 10.00      A   
ATOM    497  O   LEU A 126     -10.334  19.135 -11.836  1.00 10.00      A   
ATOM    498  N   PHE A 127     -12.056  19.907 -10.605  1.00 10.00      A   
ATOM    499  HN  PHE A 127     -12.573  20.698 -10.324  1.00 10.00      A   
ATOM    500  CA  PHE A 127     -12.444  18.595 -10.103  1.00 10.00      A   
ATOM    501  CB  PHE A 127     -13.522  18.734  -9.025  1.00 10.00      A   
ATOM    502  CG  PHE A 127     -13.680  17.518  -8.158  1.00 10.00      A   
ATOM    503  CD1 PHE A 127     -12.594  16.986  -7.480  1.00 10.00      A   
ATOM    504  CD2 PHE A 127     -14.917  16.909  -8.018  1.00 10.00      A   
ATOM    505  CE1 PHE A 127     -12.737  15.869  -6.680  1.00 10.00      A   
ATOM    506  CE2 PHE A 127     -15.067  15.791  -7.220  1.00 10.00      A   
ATOM    507  CZ  PHE A 127     -13.976  15.270  -6.549  1.00 10.00      A   
ATOM    508  C   PHE A 127     -12.933  17.692 -11.232  1.00 10.00      A   
ATOM    509  O   PHE A 127     -12.665  16.487 -11.238  1.00 10.00      A   
ATOM    510  N   LYS A 128     -13.646  18.280 -12.188  1.00 10.00      A   
ATOM    511  HN  LYS A 128     -13.830  19.242 -12.123  1.00 10.00      A   
ATOM    512  CA  LYS A 128     -14.163  17.529 -13.326  1.00 10.00      A   
ATOM    513  CB  LYS A 128     -15.041  18.422 -14.208  1.00 10.00      A   
ATOM    514  CG  LYS A 128     -15.836  17.664 -15.258  1.00 10.00      A   
ATOM    515  CD  LYS A 128     -16.556  18.615 -16.199  1.00 10.00      A   
ATOM    516  CE  LYS A 128     -17.659  17.904 -16.965  1.00 10.00      A   
ATOM    517  NZ  LYS A 128     -18.781  17.510 -16.075  1.00 10.00      A   
ATOM    518  HZ1 LYS A 128     -19.072  18.319 -15.486  1.00 10.00      A   
ATOM    519  HZ2 LYS A 128     -18.489  16.732 -15.452  1.00 10.00      A   
ATOM    520  HZ3 LYS A 128     -19.597  17.197 -16.639  1.00 10.00      A   
ATOM    521  C   LYS A 128     -13.014  16.960 -14.152  1.00 10.00      A   
ATOM    522  O   LYS A 128     -13.006  15.776 -14.498  1.00 10.00      A   
ATOM    523  N   ARG A 129     -12.034  17.813 -14.442  1.00 10.00      A   
ATOM    524  HN  ARG A 129     -12.101  18.741 -14.120  1.00 10.00      A   
ATOM    525  CA  ARG A 129     -10.868  17.415 -15.222  1.00 10.00      A   
ATOM    526  CB  ARG A 129      -9.989  18.626 -15.542  1.00 10.00      A   
ATOM    527  CG  ARG A 129     -10.718  19.747 -16.270  1.00 10.00      A   
ATOM    528  CD  ARG A 129      -9.791  20.914 -16.580  1.00 10.00      A   
ATOM    529  NE  ARG A 129     -10.539  22.128 -16.898  1.00 10.00      A   
ATOM    530  HE  ARG A 129     -11.349  22.315 -16.353  1.00 10.00      A   
ATOM    531  CZ  ARG A 129     -10.208  22.990 -17.855  1.00 10.00      A   
ATOM    532  NH1 ARG A 129      -9.155  22.756 -18.635  1.00 10.00      A   
ATOM    533 HH11 ARG A 129      -8.899  23.435 -19.386  1.00 10.00      A   
ATOM    534 HH12 ARG A 129      -8.585  21.893 -18.507  1.00 10.00      A   
ATOM    535  NH2 ARG A 129     -10.944  24.078 -18.037  1.00 10.00      A   
ATOM    536 HH21 ARG A 129     -11.776  24.262 -17.413  1.00 10.00      A   
ATOM    537 HH22 ARG A 129     -10.712  24.749 -18.797  1.00 10.00      A   
ATOM    538  C   ARG A 129     -10.058  16.351 -14.489  1.00 10.00      A   
ATOM    539  O   ARG A 129      -9.471  15.469 -15.112  1.00 10.00      A   
ATOM    540  N   ALA A 130     -10.041  16.431 -13.164  1.00 10.00      A   
ATOM    541  HN  ALA A 130     -10.523  17.162 -12.721  1.00 10.00      A   
ATOM    542  CA  ALA A 130      -9.314  15.467 -12.352  1.00 10.00      A   
ATOM    543  CB  ALA A 130      -9.233  15.940 -10.909  1.00 10.00      A   
ATOM    544  C   ALA A 130      -9.966  14.089 -12.428  1.00 10.00      A   
ATOM    545  O   ALA A 130      -9.278  13.079 -12.580  1.00 10.00      A   
ATOM    546  N   ALA A 131     -11.293  14.063 -12.343  1.00 10.00      A   
ATOM    547  HN  ALA A 131     -11.780  14.911 -12.240  1.00 10.00      A   
ATOM    548  CA  ALA A 131     -12.046  12.812 -12.395  1.00 10.00      A   
ATOM    549  CB  ALA A 131     -13.536  13.071 -12.209  1.00 10.00      A   
ATOM    550  C   ALA A 131     -11.790  12.057 -13.696  1.00 10.00      A   
ATOM    551  O   ALA A 131     -11.465  10.867 -13.680  1.00 10.00      A   
ATOM    552  N   GLU A 132     -11.919  12.756 -14.819  1.00 10.00      A   
ATOM    553  HN  GLU A 132     -12.169  13.706 -14.768  1.00 10.00      A   
ATOM    554  CA  GLU A 132     -11.706  12.141 -16.126  1.00 10.00      A   
ATOM    555  CB  GLU A 132     -12.211  13.037 -17.258  1.00 10.00      A   
ATOM    556  CG  GLU A 132     -11.708  14.469 -17.204  1.00 10.00      A   
ATOM    557  CD  GLU A 132     -12.177  15.284 -18.388  1.00 10.00      A   
ATOM    558  OE1 GLU A 132     -11.320  15.877 -19.078  1.00 10.00      A   
ATOM    559  OE2 GLU A 132     -13.399  15.316 -18.649  1.00 10.00      A   
ATOM    560  C   GLU A 132     -10.244  11.755 -16.344  1.00 10.00      A   
ATOM    561  O   GLU A 132      -9.952  10.714 -16.931  1.00 10.00      A   
ATOM    562  N   ARG A 133      -9.329  12.597 -15.872  1.00 10.00      A   
ATOM    563  HN  ARG A 133      -9.620  13.426 -15.432  1.00 10.00      A   
ATOM    564  CA  ARG A 133      -7.901  12.327 -16.009  1.00 10.00      A   
ATOM    565  CB  ARG A 133      -7.079  13.497 -15.457  1.00 10.00      A   
ATOM    566  CG  ARG A 133      -6.184  14.184 -16.480  1.00 10.00      A   
ATOM    567  CD  ARG A 133      -6.985  14.982 -17.500  1.00 10.00      A   
ATOM    568  NE  ARG A 133      -6.130  15.905 -18.248  1.00 10.00      A   
ATOM    569  HE  ARG A 133      -5.188  15.975 -17.964  1.00 10.00      A   
ATOM    570  CZ  ARG A 133      -6.542  16.650 -19.273  1.00 10.00      A   
ATOM    571  NH1 ARG A 133      -7.800  16.574 -19.694  1.00 10.00      A   
ATOM    572 HH11 ARG A 133      -8.473  15.927 -19.231  1.00 10.00      A   
ATOM    573 HH12 ARG A 133      -8.120  17.162 -20.495  1.00 10.00      A   
ATOM    574  NH2 ARG A 133      -5.689  17.466 -19.881  1.00 10.00      A   
ATOM    575 HH21 ARG A 133      -4.698  17.523 -19.557  1.00 10.00      A   
ATOM    576 HH22 ARG A 133      -6.001  18.050 -20.689  1.00 10.00      A   
ATOM    577  C   ARG A 133      -7.537  11.040 -15.272  1.00 10.00      A   
ATOM    578  O   ARG A 133      -6.826  10.186 -15.801  1.00 10.00      A   
ATOM    579  N   LEU A 134      -8.056  10.908 -14.056  1.00 10.00      A   
ATOM    580  HN  LEU A 134      -8.633  11.625 -13.704  1.00 10.00      A   
ATOM    581  CA  LEU A 134      -7.806   9.739 -13.222  1.00 10.00      A   
ATOM    582  CB  LEU A 134      -8.442   9.956 -11.846  1.00 10.00      A   
ATOM    583  CG  LEU A 134      -8.236   8.850 -10.814  1.00 10.00      A   
ATOM    584  CD1 LEU A 134      -6.779   8.783 -10.383  1.00 10.00      A   
ATOM    585  CD2 LEU A 134      -9.147   9.069  -9.616  1.00 10.00      A   
ATOM    586  C   LEU A 134      -8.372   8.474 -13.869  1.00 10.00      A   
ATOM    587  O   LEU A 134      -7.744   7.412 -13.851  1.00 10.00      A   
ATOM    588  N   GLN A 135      -9.554   8.604 -14.457  1.00 10.00      A   
ATOM    589  HN  GLN A 135      -9.997   9.482 -14.447  1.00 10.00      A   
ATOM    590  CA  GLN A 135     -10.219   7.485 -15.112  1.00 10.00      A   
ATOM    591  CB  GLN A 135     -11.668   7.861 -15.460  1.00 10.00      A   
ATOM    592  CG  GLN A 135     -12.404   6.849 -16.329  1.00 10.00      A   
ATOM    593  CD  GLN A 135     -12.714   5.550 -15.605  1.00 10.00      A   
ATOM    594  OE1 GLN A 135     -13.775   5.399 -15.001  1.00 10.00      A   
ATOM    595  NE2 GLN A 135     -11.796   4.598 -15.670  1.00 10.00      A   
ATOM    596 HE21 GLN A 135     -10.972   4.780 -16.178  1.00 10.00      A   
ATOM    597 HE22 GLN A 135     -11.975   3.750 -15.210  1.00 10.00      A   
ATOM    598  C   GLN A 135      -9.468   7.042 -16.369  1.00 10.00      A   
ATOM    599  O   GLN A 135      -9.434   5.856 -16.695  1.00 10.00      A   
ATOM    600  N   TYR A 136      -8.851   7.992 -17.055  1.00 10.00      A   
ATOM    601  HN  TYR A 136      -8.885   8.917 -16.729  1.00 10.00      A   
ATOM    602  CA  TYR A 136      -8.133   7.697 -18.288  1.00 10.00      A   
ATOM    603  CB  TYR A 136      -8.096   8.931 -19.198  1.00 10.00      A   
ATOM    604  CG  TYR A 136      -7.438   8.683 -20.537  1.00 10.00      A   
ATOM    605  CD1 TYR A 136      -6.276   9.351 -20.903  1.00 10.00      A   
ATOM    606  CD2 TYR A 136      -7.978   7.771 -21.433  1.00 10.00      A   
ATOM    607  CE1 TYR A 136      -5.672   9.117 -22.126  1.00 10.00      A   
ATOM    608  CE2 TYR A 136      -7.384   7.532 -22.655  1.00 10.00      A   
ATOM    609  CZ  TYR A 136      -6.231   8.205 -22.996  1.00 10.00      A   
ATOM    610  OH  TYR A 136      -5.636   7.962 -24.213  1.00 10.00      A   
ATOM    611  HH  TYR A 136      -4.682   7.890 -24.096  1.00 10.00      A   
ATOM    612  C   TYR A 136      -6.717   7.163 -18.059  1.00 10.00      A   
ATOM    613  O   TYR A 136      -6.291   6.227 -18.734  1.00 10.00      A   
ATOM    614  N   VAL A 137      -5.990   7.745 -17.110  1.00 10.00      A   
ATOM    615  HN  VAL A 137      -6.383   8.468 -16.572  1.00 10.00      A   
ATOM    616  CA  VAL A 137      -4.609   7.328 -16.862  1.00 10.00      A   
ATOM    617  CB  VAL A 137      -3.693   8.517 -16.475  1.00 10.00      A   
ATOM    618  CG1 VAL A 137      -3.929   8.964 -15.037  1.00 10.00      A   
ATOM    619  CG2 VAL A 137      -2.226   8.183 -16.715  1.00 10.00      A   
ATOM    620  C   VAL A 137      -4.462   6.175 -15.860  1.00 10.00      A   
ATOM    621  O   VAL A 137      -3.514   5.395 -15.950  1.00 10.00      A   
ATOM    622  N   PHE A 138      -5.385   6.054 -14.914  1.00 10.00      A   
ATOM    623  HN  PHE A 138      -6.138   6.679 -14.883  1.00 10.00      A   
ATOM    624  CA  PHE A 138      -5.284   4.996 -13.915  1.00 10.00      A   
ATOM    625  CB  PHE A 138      -5.153   5.587 -12.511  1.00 10.00      A   
ATOM    626  CG  PHE A 138      -3.752   5.540 -11.967  1.00 10.00      A   
ATOM    627  CD1 PHE A 138      -3.383   4.564 -11.055  1.00 10.00      A   
ATOM    628  CD2 PHE A 138      -2.803   6.466 -12.370  1.00 10.00      A   
ATOM    629  CE1 PHE A 138      -2.096   4.511 -10.554  1.00 10.00      A   
ATOM    630  CE2 PHE A 138      -1.514   6.419 -11.872  1.00 10.00      A   
ATOM    631  CZ  PHE A 138      -1.160   5.440 -10.963  1.00 10.00      A   
ATOM    632  C   PHE A 138      -6.440   4.007 -13.974  1.00 10.00      A   
ATOM    633  O   PHE A 138      -6.319   2.877 -13.506  1.00 10.00      A   
ATOM    634  N   GLY A 139      -7.560   4.433 -14.536  1.00 10.00      A   
ATOM    635  HN  GLY A 139      -7.607   5.343 -14.895  1.00 10.00      A   
ATOM    636  CA  GLY A 139      -8.707   3.555 -14.627  1.00 10.00      A   
ATOM    637  C   GLY A 139      -9.514   3.555 -13.346  1.00 10.00      A   
ATOM    638  O   GLY A 139     -10.188   2.575 -13.022  1.00 10.00      A   
ATOM    639  N   TYR A 140      -9.440   4.659 -12.615  1.00 10.00      A   
ATOM    640  HN  TYR A 140      -8.885   5.401 -12.929  1.00 10.00      A   
ATOM    641  CA  TYR A 140     -10.167   4.800 -11.364  1.00 10.00      A   
ATOM    642  CB  TYR A 140      -9.270   5.407 -10.280  1.00 10.00      A   
ATOM    643  CG  TYR A 140      -8.457   4.401  -9.498  1.00 10.00      A   
ATOM    644  CD1 TYR A 140      -8.950   3.843  -8.328  1.00 10.00      A   
ATOM    645  CD2 TYR A 140      -7.193   4.017  -9.926  1.00 10.00      A   
ATOM    646  CE1 TYR A 140      -8.207   2.932  -7.601  1.00 10.00      A   
ATOM    647  CE2 TYR A 140      -6.443   3.106  -9.207  1.00 10.00      A   
ATOM    648  CZ  TYR A 140      -6.955   2.565  -8.046  1.00 10.00      A   
ATOM    649  OH  TYR A 140      -6.214   1.653  -7.329  1.00 10.00      A   
ATOM    650  HH  TYR A 140      -5.367   2.044  -7.087  1.00 10.00      A   
ATOM    651  C   TYR A 140     -11.392   5.676 -11.560  1.00 10.00      A   
ATOM    652  O   TYR A 140     -11.279   6.827 -11.986  1.00 10.00      A   
ATOM    653  N   LYS A 141     -12.556   5.126 -11.261  1.00 10.00      A   
ATOM    654  HN  LYS A 141     -12.578   4.199 -10.933  1.00 10.00      A   
ATOM    655  CA  LYS A 141     -13.801   5.859 -11.395  1.00 10.00      A   
ATOM    656  CB  LYS A 141     -14.967   4.913 -11.700  1.00 10.00      A   
ATOM    657  CG  LYS A 141     -16.272   5.628 -12.012  1.00 10.00      A   
ATOM    658  CD  LYS A 141     -17.428   4.650 -12.152  1.00 10.00      A   
ATOM    659  CE  LYS A 141     -17.303   3.819 -13.418  1.00 10.00      A   
ATOM    660  NZ  LYS A 141     -18.548   3.058 -13.702  1.00 10.00      A   
ATOM    661  HZ1 LYS A 141     -18.788   2.446 -12.897  1.00 10.00      A   
ATOM    662  HZ2 LYS A 141     -18.424   2.463 -14.546  1.00 10.00      A   
ATOM    663  HZ3 LYS A 141     -19.339   3.714 -13.869  1.00 10.00      A   
ATOM    664  C   LYS A 141     -14.081   6.666 -10.132  1.00 10.00      A   
ATOM    665  O   LYS A 141     -14.534   6.128  -9.119  1.00 10.00      A   
ATOM    666  N   LEU A 142     -13.773   7.951 -10.193  1.00 10.00      A   
ATOM    667  HN  LEU A 142     -13.386   8.307 -11.018  1.00 10.00      A   
ATOM    668  CA  LEU A 142     -13.989   8.848  -9.071  1.00 10.00      A   
ATOM    669  CB  LEU A 142     -13.082  10.076  -9.186  1.00 10.00      A   
ATOM    670  CG  LEU A 142     -13.233  11.134  -8.089  1.00 10.00      A   
ATOM    671  CD1 LEU A 142     -12.722  10.603  -6.758  1.00 10.00      A   
ATOM    672  CD2 LEU A 142     -12.510  12.413  -8.477  1.00 10.00      A   
ATOM    673  C   LEU A 142     -15.449   9.276  -9.013  1.00 10.00      A   
ATOM    674  O   LEU A 142     -15.879  10.154  -9.765  1.00 10.00      A   
ATOM    675  N   VAL A 143     -16.211   8.641  -8.134  1.00 10.00      A   
ATOM    676  HN  VAL A 143     -15.813   7.940  -7.568  1.00 10.00      A   
ATOM    677  CA  VAL A 143     -17.625   8.960  -7.982  1.00 10.00      A   
ATOM    678  CB  VAL A 143     -18.543   7.913  -8.655  1.00 10.00      A   
ATOM    679  CG1 VAL A 143     -18.579   8.112 -10.163  1.00 10.00      A   
ATOM    680  CG2 VAL A 143     -18.105   6.498  -8.305  1.00 10.00      A   
ATOM    681  C   VAL A 143     -18.005   9.091  -6.513  1.00 10.00      A   
ATOM    682  O   VAL A 143     -17.267   8.661  -5.626  1.00 10.00      A   
ATOM    683  N   GLU A 144     -19.154   9.697  -6.265  1.00 10.00      A   
ATOM    684  HN  GLU A 144     -19.697  10.022  -7.015  1.00 10.00      A   
ATOM    685  CA  GLU A 144     -19.646   9.876  -4.909  1.00 10.00      A   
ATOM    686  CB  GLU A 144     -20.643  11.039  -4.871  1.00 10.00      A   
ATOM    687  CG  GLU A 144     -20.981  11.538  -3.475  1.00 10.00      A   
ATOM    688  CD  GLU A 144     -21.819  12.801  -3.488  1.00 10.00      A   
ATOM    689  OE1 GLU A 144     -21.717  13.593  -2.530  1.00 10.00      A   
ATOM    690  OE2 GLU A 144     -22.588  13.006  -4.452  1.00 10.00      A   
ATOM    691  C   GLU A 144     -20.319   8.585  -4.458  1.00 10.00      A   
ATOM    692  O   GLU A 144     -21.188   8.063  -5.157  1.00 10.00      A   
ATOM    693  N   LEU A 145     -19.897   8.058  -3.315  1.00 10.00      A   
ATOM    694  HN  LEU A 145     -19.186   8.511  -2.813  1.00 10.00      A   
ATOM    695  CA  LEU A 145     -20.472   6.819  -2.792  1.00 10.00      A   
ATOM    696  CB  LEU A 145     -19.668   6.277  -1.603  1.00 10.00      A   
ATOM    697  CG  LEU A 145     -19.196   7.293  -0.560  1.00 10.00      A   
ATOM    698  CD1 LEU A 145     -19.787   6.980   0.809  1.00 10.00      A   
ATOM    699  CD2 LEU A 145     -17.678   7.310  -0.493  1.00 10.00      A   
ATOM    700  C   LEU A 145     -21.933   7.014  -2.412  1.00 10.00      A   
ATOM    701  O   LEU A 145     -22.792   6.211  -2.777  1.00 10.00      A   
ATOM    702  N   GLU A 146     -22.205   8.094  -1.700  1.00 10.00      A   
ATOM    703  HN  GLU A 146     -21.474   8.702  -1.466  1.00 10.00      A   
ATOM    704  CA  GLU A 146     -23.554   8.419  -1.272  1.00 10.00      A   
ATOM    705  CB  GLU A 146     -23.623   8.479   0.255  1.00 10.00      A   
ATOM    706  CG  GLU A 146     -23.566   7.118   0.932  1.00 10.00      A   
ATOM    707  CD  GLU A 146     -24.942   6.557   1.226  1.00 10.00      A   
ATOM    708  OE1 GLU A 146     -25.450   5.755   0.417  1.00 10.00      A   
ATOM    709  OE2 GLU A 146     -25.520   6.924   2.273  1.00 10.00      A   
ATOM    710  C   GLU A 146     -23.960   9.757  -1.877  1.00 10.00      A   
ATOM    711  O   GLU A 146     -23.440  10.798  -1.485  1.00 10.00      A   
ATOM    712  N   PRO A 147     -24.889   9.732  -2.848  1.00 10.00      A   
ATOM    713  CA  PRO A 147     -25.362  10.931  -3.552  1.00 10.00      A   
ATOM    714  CB  PRO A 147     -26.661  10.458  -4.201  1.00 10.00      A   
ATOM    715  CG  PRO A 147     -26.429   9.010  -4.461  1.00 10.00      A   
ATOM    716  CD  PRO A 147     -25.566   8.512  -3.333  1.00 10.00      A   
ATOM    717  C   PRO A 147     -25.632  12.118  -2.631  1.00 10.00      A   
ATOM    718  O   PRO A 147     -26.500  12.056  -1.754  1.00 10.00      A   
ATOM    719  N   LYS A 148     -24.863  13.186  -2.836  1.00 10.00      A   
ATOM    720  HN  LYS A 148     -24.165  13.138  -3.536  1.00 10.00      A   
ATOM    721  CA  LYS A 148     -24.985  14.416  -2.063  1.00 10.00      A   
ATOM    722  CB  LYS A 148     -26.375  15.049  -2.190  1.00 10.00      A   
ATOM    723  CG  LYS A 148     -26.624  15.680  -3.547  1.00 10.00      A   
ATOM    724  CD  LYS A 148     -25.577  16.739  -3.852  1.00 10.00      A   
ATOM    725  CE  LYS A 148     -25.255  16.786  -5.336  1.00 10.00      A   
ATOM    726  NZ  LYS A 148     -24.151  17.736  -5.637  1.00 10.00      A   
ATOM    727  HZ1 LYS A 148     -24.484  18.716  -5.534  1.00 10.00      A   
ATOM    728  HZ2 LYS A 148     -23.814  17.596  -6.610  1.00 10.00      A   
ATOM    729  HZ3 LYS A 148     -23.355  17.582  -4.983  1.00 10.00      A   
ATOM    730  C   LYS A 148     -24.562  14.257  -0.608  1.00 10.00      A   
ATOM    731  O   LYS A 148     -25.306  14.598   0.308  1.00 10.00      A   
ATOM    732  N   SER A 149     -23.363  13.742  -0.404  1.00 10.00      A   
ATOM    733  HN  SER A 149     -22.821  13.469  -1.185  1.00 10.00      A   
ATOM    734  CA  SER A 149     -22.819  13.561   0.935  1.00 10.00      A   
ATOM    735  CB  SER A 149     -22.871  12.091   1.345  1.00 10.00      A   
ATOM    736  OG  SER A 149     -24.185  11.578   1.184  1.00 10.00      A   
ATOM    737  HG  SER A 149     -24.417  11.608   0.246  1.00 10.00      A   
ATOM    738  C   SER A 149     -21.394  14.101   1.000  1.00 10.00      A   
ATOM    739  O   SER A 149     -20.742  14.070   2.053  1.00 10.00      A   
ATOM    740  N   ASN A 150     -20.910  14.566  -0.154  1.00 10.00      A   
ATOM    741  HN  ASN A 150     -21.465  14.493  -0.968  1.00 10.00      A   
ATOM    742  CA  ASN A 150     -19.575  15.145  -0.276  1.00 10.00      A   
ATOM    743  CB  ASN A 150     -19.425  16.378   0.623  1.00 10.00      A   
ATOM    744  CG  ASN A 150     -20.285  17.537   0.163  1.00 10.00      A   
ATOM    745  OD1 ASN A 150     -20.490  17.739  -1.033  1.00 10.00      A   
ATOM    746  ND2 ASN A 150     -20.799  18.302   1.110  1.00 10.00      A   
ATOM    747 HD21 ASN A 150     -20.598  18.080   2.048  1.00 10.00      A   
ATOM    748 HD22 ASN A 150     -21.368  19.052   0.840  1.00 10.00      A   
ATOM    749  C   ASN A 150     -18.486  14.124   0.015  1.00 10.00      A   
ATOM    750  O   ASN A 150     -17.378  14.479   0.410  1.00 10.00      A   
ATOM    751  N   THR A 151     -18.807  12.860  -0.202  1.00 10.00      A   
ATOM    752  HN  THR A 151     -19.696  12.648  -0.548  1.00 10.00      A   
ATOM    753  CA  THR A 151     -17.869  11.776   0.031  1.00 10.00      A   
ATOM    754  CB  THR A 151     -18.392  10.814   1.108  1.00 10.00      A   
ATOM    755  OG1 THR A 151     -19.668  11.283   1.574  1.00 10.00      A   
ATOM    756  HG1 THR A 151     -19.613  12.227   1.754  1.00 10.00      A   
ATOM    757  CG2 THR A 151     -17.421  10.753   2.278  1.00 10.00      A   
ATOM    758  C   THR A 151     -17.633  11.011  -1.265  1.00 10.00      A   
ATOM    759  O   THR A 151     -18.532  10.338  -1.778  1.00 10.00      A   
ATOM    760  N   TYR A 152     -16.424  11.120  -1.790  1.00 10.00      A   
ATOM    761  HN  TYR A 152     -15.745  11.656  -1.322  1.00 10.00      A   
ATOM    762  CA  TYR A 152     -16.073  10.463  -3.040  1.00 10.00      A   
ATOM    763  CB  TYR A 152     -15.352  11.440  -3.973  1.00 10.00      A   
ATOM    764  CG  TYR A 152     -16.166  12.671  -4.309  1.00 10.00      A   
ATOM    765  CD1 TYR A 152     -16.009  13.856  -3.591  1.00 10.00      A   
ATOM    766  CD2 TYR A 152     -17.103  12.647  -5.330  1.00 10.00      A   
ATOM    767  CE1 TYR A 152     -16.764  14.977  -3.885  1.00 10.00      A   
ATOM    768  CE2 TYR A 152     -17.858  13.763  -5.633  1.00 10.00      A   
ATOM    769  CZ  TYR A 152     -17.686  14.922  -4.906  1.00 10.00      A   
ATOM    770  OH  TYR A 152     -18.440  16.032  -5.201  1.00 10.00      A   
ATOM    771  HH  TYR A 152     -19.320  15.755  -5.475  1.00 10.00      A   
ATOM    772  C   TYR A 152     -15.214   9.226  -2.789  1.00 10.00      A   
ATOM    773  O   TYR A 152     -14.468   9.162  -1.810  1.00 10.00      A   
ATOM    774  N   ILE A 153     -15.348   8.247  -3.672  1.00 10.00      A   
ATOM    775  HN  ILE A 153     -15.980   8.362  -4.416  1.00 10.00      A   
ATOM    776  CA  ILE A 153     -14.600   7.004  -3.582  1.00 10.00      A   
ATOM    777  CB  ILE A 153     -15.504   5.849  -3.091  1.00 10.00      A   
ATOM    778  CG1 ILE A 153     -14.676   4.675  -2.566  1.00 10.00      A   
ATOM    779  CG2 ILE A 153     -16.486   5.398  -4.164  1.00 10.00      A   
ATOM    780  CD1 ILE A 153     -14.035   4.933  -1.220  1.00 10.00      A   
ATOM    781  C   ILE A 153     -13.980   6.663  -4.941  1.00 10.00      A   
ATOM    782  O   ILE A 153     -14.516   7.037  -5.987  1.00 10.00      A   
ATOM    783  N   LEU A 154     -12.843   5.979  -4.917  1.00 10.00      A   
ATOM    784  HN  LEU A 154     -12.455   5.725  -4.054  1.00 10.00      A   
ATOM    785  CA  LEU A 154     -12.149   5.595  -6.138  1.00 10.00      A   
ATOM    786  CB  LEU A 154     -10.639   5.785  -5.997  1.00 10.00      A   
ATOM    787  CG  LEU A 154     -10.119   7.222  -6.116  1.00 10.00      A   
ATOM    788  CD1 LEU A 154     -10.418   8.018  -4.852  1.00 10.00      A   
ATOM    789  CD2 LEU A 154      -8.632   7.226  -6.423  1.00 10.00      A   
ATOM    790  C   LEU A 154     -12.476   4.158  -6.530  1.00 10.00      A   
ATOM    791  O   LEU A 154     -11.830   3.212  -6.078  1.00 10.00      A   
ATOM    792  N   ILE A 155     -13.483   3.998  -7.376  1.00 10.00      A   
ATOM    793  HN  ILE A 155     -13.962   4.788  -7.712  1.00 10.00      A   
ATOM    794  CA  ILE A 155     -13.882   2.677  -7.833  1.00 10.00      A   
ATOM    795  CB  ILE A 155     -15.361   2.636  -8.270  1.00 10.00      A   
ATOM    796  CG1 ILE A 155     -16.262   3.020  -7.090  1.00 10.00      A   
ATOM    797  CG2 ILE A 155     -15.726   1.248  -8.792  1.00 10.00      A   
ATOM    798  CD1 ILE A 155     -17.743   2.939  -7.384  1.00 10.00      A   
ATOM    799  C   ILE A 155     -12.990   2.218  -8.984  1.00 10.00      A   
ATOM    800  O   ILE A 155     -13.128   2.677 -10.123  1.00 10.00      A   
ATOM    801  N   ASN A 156     -12.063   1.328  -8.675  1.00 10.00      A   
ATOM    802  HN  ASN A 156     -12.000   1.017  -7.753  1.00 10.00      A   
ATOM    803  CA  ASN A 156     -11.144   0.796  -9.668  1.00 10.00      A   
ATOM    804  CB  ASN A 156     -10.030   0.000  -8.993  1.00 10.00      A   
ATOM    805  CG  ASN A 156      -8.801  -0.179  -9.871  1.00 10.00      A   
ATOM    806  OD1 ASN A 156      -8.878  -0.124 -11.093  1.00 10.00      A   
ATOM    807  ND2 ASN A 156      -7.661  -0.413  -9.245  1.00 10.00      A   
ATOM    808 HD21 ASN A 156      -7.674  -0.451  -8.264  1.00 10.00      A   
ATOM    809 HD22 ASN A 156      -6.852  -0.533  -9.781  1.00 10.00      A   
ATOM    810  C   ASN A 156     -11.888  -0.104 -10.643  1.00 10.00      A   
ATOM    811  O   ASN A 156     -12.726  -0.901 -10.236  1.00 10.00      A   
ATOM    812  N   THR A 157     -11.588   0.039 -11.924  1.00 10.00      A   
ATOM    813  HN  THR A 157     -10.910   0.703 -12.186  1.00 10.00      A   
ATOM    814  CA  THR A 157     -12.234  -0.769 -12.953  1.00 10.00      A   
ATOM    815  CB  THR A 157     -12.604   0.092 -14.176  1.00 10.00      A   
ATOM    816  OG1 THR A 157     -12.779   1.457 -13.758  1.00 10.00      A   
ATOM    817  HG1 THR A 157     -12.603   1.520 -12.813  1.00 10.00      A   
ATOM    818  CG2 THR A 157     -13.905  -0.413 -14.783  1.00 10.00      A   
ATOM    819  C   THR A 157     -11.329  -1.921 -13.383  1.00 10.00      A   
ATOM    820  O   THR A 157     -11.657  -2.691 -14.303  1.00 10.00      A   
ATOM    821  N   LEU A 158     -10.181  -2.022 -12.707  1.00 10.00      A   
ATOM    822  HN  LEU A 158      -9.983  -1.363 -12.001  1.00 10.00      A   
ATOM    823  CA  LEU A 158      -9.197  -3.064 -12.988  1.00 10.00      A   
ATOM    824  CB  LEU A 158      -8.623  -2.919 -14.407  1.00 10.00      A   
ATOM    825  CG  LEU A 158      -8.059  -1.542 -14.782  1.00 10.00      A   
ATOM    826  CD1 LEU A 158      -6.892  -1.177 -13.881  1.00 10.00      A   
ATOM    827  CD2 LEU A 158      -7.646  -1.495 -16.248  1.00 10.00      A   
ATOM    828  C   LEU A 158      -9.791  -4.456 -12.768  1.00 10.00      A   
ATOM    829  O   LEU A 158     -10.631  -4.660 -11.887  1.00 10.00      A   
ATOM    830  N   GLU A 159      -9.326  -5.424 -13.548  1.00 10.00      A   
ATOM    831  HN  GLU A 159      -8.626  -5.227 -14.207  1.00 10.00      A   
ATOM    832  CA  GLU A 159      -9.833  -6.772 -13.432  1.00 10.00      A   
ATOM    833  CB  GLU A 159     -10.744  -7.111 -14.619  1.00 10.00      A   
ATOM    834  CG  GLU A 159     -10.315  -6.477 -15.930  1.00 10.00      A   
ATOM    835  CD  GLU A 159      -9.993  -7.495 -17.007  1.00 10.00      A   
ATOM    836  OE1 GLU A 159      -8.879  -7.452 -17.563  1.00 10.00      A   
ATOM    837  OE2 GLU A 159     -10.869  -8.334 -17.318  1.00 10.00      A   
ATOM    838  C   GLU A 159      -8.704  -7.794 -13.297  1.00 10.00      A   
ATOM    839  O   GLU A 159      -7.894  -7.962 -14.202  1.00 10.00      A   
ATOM    840  N   PRO A 160      -8.627  -8.475 -12.144  1.00 10.00      A   
ATOM    841  CA  PRO A 160      -9.531  -8.266 -11.024  1.00 10.00      A   
ATOM    842  CB  PRO A 160      -9.724  -9.702 -10.538  1.00 10.00      A   
ATOM    843  CG  PRO A 160      -8.393 -10.359 -10.767  1.00 10.00      A   
ATOM    844  CD  PRO A 160      -7.698  -9.578 -11.857  1.00 10.00      A   
ATOM    845  C   PRO A 160      -8.863  -7.451  -9.915  1.00 10.00      A   
ATOM    846  O   PRO A 160      -9.466  -7.198  -8.874  1.00 10.00      A   
ATOM    847  N   VAL A 161      -7.605  -7.060 -10.139  1.00 10.00      A   
ATOM    848  HN  VAL A 161      -7.178  -7.271 -11.002  1.00 10.00      A   
ATOM    849  CA  VAL A 161      -6.856  -6.292  -9.144  1.00 10.00      A   
ATOM    850  CB  VAL A 161      -5.705  -7.113  -8.521  1.00 10.00      A   
ATOM    851  CG1 VAL A 161      -6.251  -8.179  -7.584  1.00 10.00      A   
ATOM    852  CG2 VAL A 161      -4.837  -7.736  -9.606  1.00 10.00      A   
ATOM    853  C   VAL A 161      -6.280  -5.006  -9.734  1.00 10.00      A   
ATOM    854  O   VAL A 161      -6.226  -4.845 -10.960  1.00 10.00      A   
ATOM    855  N   GLU A 166     -17.662 -14.935  -5.266  1.00 10.00      A   
ATOM    856  HN  GLU A 166     -17.731 -15.198  -4.319  1.00 10.00      A   
ATOM    857  CA  GLU A 166     -18.519 -13.866  -5.763  1.00 10.00      A   
ATOM    858  CB  GLU A 166     -18.986 -14.119  -7.205  1.00 10.00      A   
ATOM    859  CG  GLU A 166     -17.863 -14.267  -8.225  1.00 10.00      A   
ATOM    860  CD  GLU A 166     -18.072 -13.425  -9.472  1.00 10.00      A   
ATOM    861  OE1 GLU A 166     -17.812 -12.208  -9.430  1.00 10.00      A   
ATOM    862  OE2 GLU A 166     -18.483 -13.984 -10.518  1.00 10.00      A   
ATOM    863  C   GLU A 166     -17.822 -12.506  -5.641  1.00 10.00      A   
ATOM    864  O   GLU A 166     -18.192 -11.540  -6.318  1.00 10.00      A   
ATOM    865  N   MET A 167     -16.805 -12.445  -4.785  1.00 10.00      A   
ATOM    866  HN  MET A 167     -16.544 -13.256  -4.300  1.00 10.00      A   
ATOM    867  CA  MET A 167     -16.040 -11.224  -4.570  1.00 10.00      A   
ATOM    868  CB  MET A 167     -15.769 -10.998  -3.072  1.00 10.00      A   
ATOM    869  CG  MET A 167     -14.795  -9.864  -2.789  1.00 10.00      A   
ATOM    870  SD  MET A 167     -14.510  -9.594  -1.030  1.00 10.00      A   
ATOM    871  CE  MET A 167     -15.904  -8.548  -0.608  1.00 10.00      A   
ATOM    872  C   MET A 167     -14.727 -11.317  -5.326  1.00 10.00      A   
ATOM    873  O   MET A 167     -14.090 -12.371  -5.341  1.00 10.00      A   
ATOM    874  N   ARG A 168     -14.325 -10.218  -5.963  1.00 10.00      A   
ATOM    875  HN  ARG A 168     -14.869  -9.393  -5.905  1.00 10.00      A   
ATOM    876  CA  ARG A 168     -13.077 -10.187  -6.721  1.00 10.00      A   
ATOM    877  CB  ARG A 168     -13.284  -9.557  -8.114  1.00 10.00      A   
ATOM    878  CG  ARG A 168     -14.401 -10.191  -8.936  1.00 10.00      A   
ATOM    879  CD  ARG A 168     -14.129 -11.658  -9.219  1.00 10.00      A   
ATOM    880  NE  ARG A 168     -15.178 -12.261 -10.040  1.00 10.00      A   
ATOM    881  HE  ARG A 168     -16.124 -12.087  -9.781  1.00 10.00      A   
ATOM    882  CZ  ARG A 168     -14.939 -13.032 -11.093  1.00 10.00      A   
ATOM    883  NH1 ARG A 168     -13.699 -13.297 -11.447  1.00 10.00      A   
ATOM    884 HH11 ARG A 168     -12.902 -12.900 -10.911  1.00 10.00      A   
ATOM    885 HH12 ARG A 168     -13.511 -13.903 -12.275  1.00 10.00      A   
ATOM    886  NH2 ARG A 168     -15.938 -13.559 -11.781  1.00 10.00      A   
ATOM    887 HH21 ARG A 168     -15.741 -14.146 -12.623  1.00 10.00      A   
ATOM    888 HH22 ARG A 168     -16.926 -13.411 -11.473  1.00 10.00      A   
ATOM    889  C   ARG A 168     -11.984  -9.452  -5.943  1.00 10.00      A   
ATOM    890  O   ARG A 168     -11.496  -9.943  -4.918  1.00 10.00      A   
ATOM    891  N   GLY A 169     -11.612  -8.266  -6.421  1.00 10.00      A   
ATOM    892  HN  GLY A 169     -12.055  -7.896  -7.218  1.00 10.00      A   
ATOM    893  CA  GLY A 169     -10.607  -7.491  -5.760  1.00 10.00      A   
ATOM    894  C   GLY A 169     -11.190  -6.201  -5.260  1.00 10.00      A   
ATOM    895  O   GLY A 169     -12.084  -5.625  -5.909  1.00 10.00      A   
ATOM    896  N   GLN A 171      -5.202 -14.106  -5.853  1.00 10.00      A   
ATOM    897  HN  GLN A 171      -4.818 -14.335  -6.725  1.00 10.00      A   
ATOM    898  CA  GLN A 171      -4.321 -13.832  -4.707  1.00 10.00      A   
ATOM    899  CB  GLN A 171      -2.894 -13.482  -5.147  1.00 10.00      A   
ATOM    900  CG  GLN A 171      -2.737 -13.193  -6.635  1.00 10.00      A   
ATOM    901  CD  GLN A 171      -2.812 -11.720  -6.946  1.00 10.00      A   
ATOM    902  OE1 GLN A 171      -2.000 -11.211  -7.693  1.00 10.00      A   
ATOM    903  NE2 GLN A 171      -3.796 -11.038  -6.373  1.00 10.00      A   
ATOM    904 HE21 GLN A 171      -4.423 -11.523  -5.790  1.00 10.00      A   
ATOM    905 HE22 GLN A 171      -3.835 -10.079  -6.521  1.00 10.00      A   
ATOM    906  C   GLN A 171      -4.907 -12.737  -3.793  1.00 10.00      A   
ATOM    907  O   GLN A 171      -4.193 -11.853  -3.334  1.00 10.00      A   
ATOM    908  N   GLY A 172      -6.222 -12.787  -3.581  1.00 10.00      A   
ATOM    909  HN  GLY A 172      -6.752 -13.499  -4.003  1.00 10.00      A   
ATOM    910  CA  GLY A 172      -6.889 -11.801  -2.748  1.00 10.00      A   
ATOM    911  C   GLY A 172      -6.516 -11.914  -1.280  1.00 10.00      A   
ATOM    912  O   GLY A 172      -6.149 -12.994  -0.789  1.00 10.00      A   
ATOM    913  N   THR A 173      -6.603 -10.798  -0.580  1.00 10.00      A   
ATOM    914  HN  THR A 173      -6.936  -9.992  -1.010  1.00 10.00      A   
ATOM    915  CA  THR A 173      -6.253 -10.730   0.829  1.00 10.00      A   
ATOM    916  CB  THR A 173      -6.351  -9.272   1.306  1.00 10.00      A   
ATOM    917  OG1 THR A 173      -6.998  -8.486   0.288  1.00 10.00      A   
ATOM    918  HG1 THR A 173      -7.941  -8.431   0.480  1.00 10.00      A   
ATOM    919  CG2 THR A 173      -4.980  -8.703   1.595  1.00 10.00      A   
ATOM    920  C   THR A 173      -7.199 -11.563   1.688  1.00 10.00      A   
ATOM    921  O   THR A 173      -8.416 -11.576   1.463  1.00 10.00      A   
ATOM    922  N   PRO A 174      -6.645 -12.259   2.693  1.00 10.00      A   
ATOM    923  CA  PRO A 174      -7.429 -13.087   3.622  1.00 10.00      A   
ATOM    924  CB  PRO A 174      -6.367 -13.677   4.557  1.00 10.00      A   
ATOM    925  CG  PRO A 174      -5.079 -13.551   3.821  1.00 10.00      A   
ATOM    926  CD  PRO A 174      -5.207 -12.313   2.988  1.00 10.00      A   
ATOM    927  C   PRO A 174      -8.408 -12.231   4.425  1.00 10.00      A   
ATOM    928  O   PRO A 174      -9.455 -12.705   4.884  1.00 10.00      A   
ATOM    929  N   THR A 175      -8.048 -10.965   4.578  1.00 10.00      A   
ATOM    930  HN  THR A 175      -7.194 -10.667   4.197  1.00 10.00      A   
ATOM    931  CA  THR A 175      -8.864  -9.999   5.297  1.00 10.00      A   
ATOM    932  CB  THR A 175      -8.151  -8.642   5.341  1.00 10.00      A   
ATOM    933  OG1 THR A 175      -6.853  -8.781   4.736  1.00 10.00      A   
ATOM    934  HG1 THR A 175      -6.242  -8.153   5.145  1.00 10.00      A   
ATOM    935  CG2 THR A 175      -7.989  -8.186   6.781  1.00 10.00      A   
ATOM    936  C   THR A 175     -10.220  -9.828   4.617  1.00 10.00      A   
ATOM    937  O   THR A 175     -11.260  -9.833   5.281  1.00 10.00      A   
ATOM    938  N   THR A 176     -10.201  -9.696   3.288  1.00 10.00      A   
ATOM    939  HN  THR A 176      -9.341  -9.698   2.810  1.00 10.00      A   
ATOM    940  CA  THR A 176     -11.429  -9.537   2.524  1.00 10.00      A   
ATOM    941  CB  THR A 176     -11.126  -9.188   1.054  1.00 10.00      A   
ATOM    942  OG1 THR A 176      -9.713  -9.293   0.823  1.00 10.00      A   
ATOM    943  HG1 THR A 176      -9.512 -10.176   0.484  1.00 10.00      A   
ATOM    944  CG2 THR A 176     -11.571  -7.764   0.742  1.00 10.00      A   
ATOM    945  C   THR A 176     -12.251 -10.820   2.587  1.00 10.00      A   
ATOM    946  O   THR A 176     -13.480 -10.781   2.592  1.00 10.00      A   
ATOM    947  N   GLY A 177     -11.556 -11.952   2.661  1.00 10.00      A   
ATOM    948  HN  GLY A 177     -10.578 -11.911   2.651  1.00 10.00      A   
ATOM    949  CA  GLY A 177     -12.227 -13.232   2.753  1.00 10.00      A   
ATOM    950  C   GLY A 177     -13.049 -13.325   4.022  1.00 10.00      A   
ATOM    951  O   GLY A 177     -14.209 -13.736   3.991  1.00 10.00      A   
ATOM    952  N   LEU A 178     -12.448 -12.920   5.137  1.00 10.00      A   
ATOM    953  HN  LEU A 178     -11.517 -12.607   5.092  1.00 10.00      A   
ATOM    954  CA  LEU A 178     -13.130 -12.939   6.422  1.00 10.00      A   
ATOM    955  CB  LEU A 178     -12.169 -12.572   7.559  1.00 10.00      A   
ATOM    956  CG  LEU A 178     -11.192 -13.665   7.997  1.00 10.00      A   
ATOM    957  CD1 LEU A 178     -10.251 -13.138   9.071  1.00 10.00      A   
ATOM    958  CD2 LEU A 178     -11.946 -14.889   8.494  1.00 10.00      A   
ATOM    959  C   LEU A 178     -14.313 -11.980   6.405  1.00 10.00      A   
ATOM    960  O   LEU A 178     -15.378 -12.286   6.938  1.00 10.00      A   
ATOM    961  N   LEU A 179     -14.115 -10.825   5.777  1.00 10.00      A   
ATOM    962  HN  LEU A 179     -13.235 -10.643   5.382  1.00 10.00      A   
ATOM    963  CA  LEU A 179     -15.165  -9.822   5.665  1.00 10.00      A   
ATOM    964  CB  LEU A 179     -14.646  -8.595   4.911  1.00 10.00      A   
ATOM    965  CG  LEU A 179     -15.606  -7.407   4.807  1.00 10.00      A   
ATOM    966  CD1 LEU A 179     -15.732  -6.696   6.147  1.00 10.00      A   
ATOM    967  CD2 LEU A 179     -15.151  -6.442   3.724  1.00 10.00      A   
ATOM    968  C   LEU A 179     -16.365 -10.412   4.934  1.00 10.00      A   
ATOM    969  O   LEU A 179     -17.510 -10.245   5.358  1.00 10.00      A   
ATOM    970  N   MET A 180     -16.082 -11.124   3.848  1.00 10.00      A   
ATOM    971  HN  MET A 180     -15.144 -11.220   3.576  1.00 10.00      A   
ATOM    972  CA  MET A 180     -17.116 -11.760   3.045  1.00 10.00      A   
ATOM    973  CB  MET A 180     -16.502 -12.397   1.796  1.00 10.00      A   
ATOM    974  CG  MET A 180     -17.524 -12.854   0.769  1.00 10.00      A   
ATOM    975  SD  MET A 180     -18.329 -11.479  -0.074  1.00 10.00      A   
ATOM    976  CE  MET A 180     -19.503 -12.361  -1.099  1.00 10.00      A   
ATOM    977  C   MET A 180     -17.861 -12.811   3.865  1.00 10.00      A   
ATOM    978  O   MET A 180     -19.080 -12.936   3.775  1.00 10.00      A   
ATOM    979  N   ILE A 181     -17.113 -13.561   4.670  1.00 10.00      A   
ATOM    980  HN  ILE A 181     -16.140 -13.424   4.683  1.00 10.00      A   
ATOM    981  CA  ILE A 181     -17.698 -14.587   5.524  1.00 10.00      A   
ATOM    982  CB  ILE A 181     -16.608 -15.417   6.247  1.00 10.00      A   
ATOM    983  CG1 ILE A 181     -15.768 -16.193   5.229  1.00 10.00      A   
ATOM    984  CG2 ILE A 181     -17.229 -16.370   7.262  1.00 10.00      A   
ATOM    985  CD1 ILE A 181     -14.547 -16.864   5.823  1.00 10.00      A   
ATOM    986  C   ILE A 181     -18.626 -13.948   6.554  1.00 10.00      A   
ATOM    987  O   ILE A 181     -19.738 -14.426   6.785  1.00 10.00      A   
ATOM    988  N   VAL A 182     -18.170 -12.850   7.149  1.00 10.00      A   
ATOM    989  HN  VAL A 182     -17.277 -12.511   6.910  1.00 10.00      A   
ATOM    990  CA  VAL A 182     -18.954 -12.136   8.147  1.00 10.00      A   
ATOM    991  CB  VAL A 182     -18.158 -10.970   8.774  1.00 10.00      A   
ATOM    992  CG1 VAL A 182     -19.048 -10.126   9.675  1.00 10.00      A   
ATOM    993  CG2 VAL A 182     -16.971 -11.504   9.558  1.00 10.00      A   
ATOM    994  C   VAL A 182     -20.263 -11.621   7.554  1.00 10.00      A   
ATOM    995  O   VAL A 182     -21.339 -11.888   8.096  1.00 10.00      A   
ATOM    996  N   LEU A 183     -20.176 -10.905   6.431  1.00 10.00      A   
ATOM    997  HN  LEU A 183     -19.291 -10.739   6.031  1.00 10.00      A   
ATOM    998  CA  LEU A 183     -21.373 -10.370   5.783  1.00 10.00      A   
ATOM    999  CB  LEU A 183     -21.035  -9.390   4.647  1.00 10.00      A   
ATOM   1000  CG  LEU A 183     -20.199  -9.921   3.475  1.00 10.00      A   
ATOM   1001  CD1 LEU A 183     -21.087 -10.513   2.385  1.00 10.00      A   
ATOM   1002  CD2 LEU A 183     -19.317  -8.816   2.908  1.00 10.00      A   
ATOM   1003  C   LEU A 183     -22.295 -11.490   5.311  1.00 10.00      A   
ATOM   1004  O   LEU A 183     -23.518 -11.342   5.304  1.00 10.00      A   
ATOM   1005  N   GLY A 184     -21.697 -12.616   4.931  1.00 10.00      A   
ATOM   1006  HN  GLY A 184     -20.717 -12.671   4.948  1.00 10.00      A   
ATOM   1007  CA  GLY A 184     -22.471 -13.754   4.482  1.00 10.00      A   
ATOM   1008  C   GLY A 184     -23.323 -14.310   5.600  1.00 10.00      A   
ATOM   1009  O   GLY A 184     -24.494 -14.632   5.398  1.00 10.00      A   
ATOM   1010  N   LEU A 185     -22.736 -14.404   6.789  1.00 10.00      A   
ATOM   1011  HN  LEU A 185     -21.797 -14.128   6.883  1.00 10.00      A   
ATOM   1012  CA  LEU A 185     -23.447 -14.911   7.955  1.00 10.00      A   
ATOM   1013  CB  LEU A 185     -22.486 -15.134   9.125  1.00 10.00      A   
ATOM   1014  CG  LEU A 185     -21.428 -16.221   8.930  1.00 10.00      A   
ATOM   1015  CD1 LEU A 185     -20.552 -16.342  10.166  1.00 10.00      A   
ATOM   1016  CD2 LEU A 185     -22.078 -17.554   8.597  1.00 10.00      A   
ATOM   1017  C   LEU A 185     -24.563 -13.952   8.358  1.00 10.00      A   
ATOM   1018  O   LEU A 185     -25.656 -14.379   8.735  1.00 10.00      A   
ATOM   1019  N   ILE A 186     -24.286 -12.655   8.259  1.00 10.00      A   
ATOM   1020  HN  ILE A 186     -23.393 -12.381   7.951  1.00 10.00      A   
ATOM   1021  CA  ILE A 186     -25.267 -11.630   8.599  1.00 10.00      A   
ATOM   1022  CB  ILE A 186     -24.703 -10.207   8.373  1.00 10.00      A   
ATOM   1023  CG1 ILE A 186     -23.474  -9.964   9.250  1.00 10.00      A   
ATOM   1024  CG2 ILE A 186     -25.770  -9.151   8.651  1.00 10.00      A   
ATOM   1025  CD1 ILE A 186     -22.669  -8.743   8.854  1.00 10.00      A   
ATOM   1026  C   ILE A 186     -26.523 -11.802   7.749  1.00 10.00      A   
ATOM   1027  O   ILE A 186     -27.637 -11.858   8.270  1.00 10.00      A   
ATOM   1028  N   PHE A 187     -26.329 -11.906   6.442  1.00 10.00      A   
ATOM   1029  HN  PHE A 187     -25.412 -11.869   6.089  1.00 10.00      A   
ATOM   1030  CA  PHE A 187     -27.440 -12.064   5.515  1.00 10.00      A   
ATOM   1031  CB  PHE A 187     -26.967 -11.868   4.072  1.00 10.00      A   
ATOM   1032  CG  PHE A 187     -28.073 -11.548   3.105  1.00 10.00      A   
ATOM   1033  CD1 PHE A 187     -28.960 -10.518   3.367  1.00 10.00      A   
ATOM   1034  CD2 PHE A 187     -28.219 -12.267   1.930  1.00 10.00      A   
ATOM   1035  CE1 PHE A 187     -29.971 -10.211   2.476  1.00 10.00      A   
ATOM   1036  CE2 PHE A 187     -29.230 -11.966   1.035  1.00 10.00      A   
ATOM   1037  CZ  PHE A 187     -30.106 -10.936   1.308  1.00 10.00      A   
ATOM   1038  C   PHE A 187     -28.116 -13.422   5.674  1.00 10.00      A   
ATOM   1039  O   PHE A 187     -29.340 -13.522   5.632  1.00 10.00      A   
ATOM   1040  N   MET A 188     -27.314 -14.459   5.884  1.00 10.00      A   
ATOM   1041  HN  MET A 188     -26.342 -14.312   5.928  1.00 10.00      A   
ATOM   1042  CA  MET A 188     -27.829 -15.816   6.039  1.00 10.00      A   
ATOM   1043  CB  MET A 188     -26.680 -16.820   6.181  1.00 10.00      A   
ATOM   1044  CG  MET A 188     -27.129 -18.257   6.400  1.00 10.00      A   
ATOM   1045  SD  MET A 188     -25.751 -19.420   6.433  1.00 10.00      A   
ATOM   1046  CE  MET A 188     -25.233 -19.376   4.720  1.00 10.00      A   
ATOM   1047  C   MET A 188     -28.797 -15.943   7.213  1.00 10.00      A   
ATOM   1048  O   MET A 188     -29.780 -16.681   7.139  1.00 10.00      A   
ATOM   1049  N   LYS A 189     -28.533 -15.212   8.289  1.00 10.00      A   
ATOM   1050  HN  LYS A 189     -27.743 -14.627   8.290  1.00 10.00      A   
ATOM   1051  CA  LYS A 189     -29.386 -15.271   9.470  1.00 10.00      A   
ATOM   1052  CB  LYS A 189     -28.579 -15.047  10.752  1.00 10.00      A   
ATOM   1053  CG  LYS A 189     -29.157 -15.755  11.971  1.00 10.00      A   
ATOM   1054  CD  LYS A 189     -28.225 -15.666  13.167  1.00 10.00      A   
ATOM   1055  CE  LYS A 189     -28.804 -16.388  14.373  1.00 10.00      A   
ATOM   1056  NZ  LYS A 189     -27.858 -16.402  15.520  1.00 10.00      A   
ATOM   1057  HZ1 LYS A 189     -28.368 -16.607  16.403  1.00 10.00      A   
ATOM   1058  HZ2 LYS A 189     -27.387 -15.475  15.616  1.00 10.00      A   
ATOM   1059  HZ3 LYS A 189     -27.132 -17.133  15.378  1.00 10.00      A   
ATOM   1060  C   LYS A 189     -30.572 -14.305   9.379  1.00 10.00      A   
ATOM   1061  O   LYS A 189     -31.237 -14.021  10.377  1.00 10.00      A   
ATOM   1062  N   GLY A 190     -30.835 -13.799   8.182  1.00 10.00      A   
ATOM   1063  HN  GLY A 190     -30.264 -14.040   7.421  1.00 10.00      A   
ATOM   1064  CA  GLY A 190     -31.952 -12.893   7.991  1.00 10.00      A   
ATOM   1065  C   GLY A 190     -31.577 -11.439   8.183  1.00 10.00      A   
ATOM   1066  O   GLY A 190     -32.383 -10.646   8.672  1.00 10.00      A   
ATOM   1067  N   ASN A 191     -30.348 -11.097   7.811  1.00 10.00      A   
ATOM   1068  HN  ASN A 191     -29.759 -11.788   7.442  1.00 10.00      A   
ATOM   1069  CA  ASN A 191     -29.840  -9.728   7.923  1.00 10.00      A   
ATOM   1070  CB  ASN A 191     -30.632  -8.769   7.029  1.00 10.00      A   
ATOM   1071  CG  ASN A 191     -29.784  -7.633   6.485  1.00 10.00      A   
ATOM   1072  OD1 ASN A 191     -29.158  -7.757   5.432  1.00 10.00      A   
ATOM   1073  ND2 ASN A 191     -29.755  -6.522   7.199  1.00 10.00      A   
ATOM   1074 HD21 ASN A 191     -30.272  -6.495   8.034  1.00 10.00      A   
ATOM   1075 HD22 ASN A 191     -29.228  -5.767   6.862  1.00 10.00      A   
ATOM   1076  C   ASN A 191     -29.823  -9.247   9.374  1.00 10.00      A   
ATOM   1077  O   ASN A 191     -29.956  -8.056   9.654  1.00 10.00      A   
ATOM   1078  N   THR A 192     -29.667 -10.188  10.296  1.00 10.00      A   
ATOM   1079  HN  THR A 192     -29.584 -11.122  10.010  1.00 10.00      A   
ATOM   1080  CA  THR A 192     -29.619  -9.877  11.721  1.00 10.00      A   
ATOM   1081  CB  THR A 192     -31.029  -9.886  12.351  1.00 10.00      A   
ATOM   1082  OG1 THR A 192     -31.942  -9.144  11.531  1.00 10.00      A   
ATOM   1083  HG1 THR A 192     -31.448  -8.694  10.830  1.00 10.00      A   
ATOM   1084  CG2 THR A 192     -30.997  -9.268  13.744  1.00 10.00      A   
ATOM   1085  C   THR A 192     -28.747 -10.902  12.440  1.00 10.00      A   
ATOM   1086  O   THR A 192     -29.059 -12.093  12.453  1.00 10.00      A   
ATOM   1087  N   LEU A 193     -27.659 -10.437  13.040  1.00 10.00      A   
ATOM   1088  HN  LEU A 193     -27.467  -9.475  13.015  1.00 10.00      A   
ATOM   1089  CA  LEU A 193     -26.742 -11.319  13.747  1.00 10.00      A   
ATOM   1090  CB  LEU A 193     -25.653 -11.796  12.784  1.00 10.00      A   
ATOM   1091  CG  LEU A 193     -24.804 -12.984  13.236  1.00 10.00      A   
ATOM   1092  CD1 LEU A 193     -25.067 -14.190  12.352  1.00 10.00      A   
ATOM   1093  CD2 LEU A 193     -23.333 -12.612  13.203  1.00 10.00      A   
ATOM   1094  C   LEU A 193     -26.119 -10.594  14.938  1.00 10.00      A   
ATOM   1095  O   LEU A 193     -26.065  -9.362  14.965  1.00 10.00      A   
ATOM   1096  N   LYS A 194     -25.671 -11.354  15.924  1.00 10.00      A   
ATOM   1097  HN  LYS A 194     -25.761 -12.332  15.858  1.00 10.00      A   
ATOM   1098  CA  LYS A 194     -25.050 -10.778  17.107  1.00 10.00      A   
ATOM   1099  CB  LYS A 194     -25.693 -11.335  18.377  1.00 10.00      A   
ATOM   1100  CG  LYS A 194     -27.205 -11.165  18.414  1.00 10.00      A   
ATOM   1101  CD  LYS A 194     -27.825 -11.888  19.596  1.00 10.00      A   
ATOM   1102  CE  LYS A 194     -29.277 -12.244  19.322  1.00 10.00      A   
ATOM   1103  NZ  LYS A 194     -29.404 -13.249  18.232  1.00 10.00      A   
ATOM   1104  HZ1 LYS A 194     -28.684 -14.000  18.348  1.00 10.00      A   
ATOM   1105  HZ2 LYS A 194     -29.269 -12.799  17.305  1.00 10.00      A   
ATOM   1106  HZ3 LYS A 194     -30.346 -13.688  18.258  1.00 10.00      A   
ATOM   1107  C   LYS A 194     -23.543 -11.016  17.097  1.00 10.00      A   
ATOM   1108  O   LYS A 194     -23.075 -12.048  16.608  1.00 10.00      A   
ATOM   1109  N   GLU A 195     -22.795 -10.062  17.641  1.00 10.00      A   
ATOM   1110  HN  GLU A 195     -23.238  -9.281  18.038  1.00 10.00      A   
ATOM   1111  CA  GLU A 195     -21.338 -10.142  17.671  1.00 10.00      A   
ATOM   1112  CB  GLU A 195     -20.719  -8.843  18.223  1.00 10.00      A   
ATOM   1113  CG  GLU A 195     -20.185  -8.911  19.651  1.00 10.00      A   
ATOM   1114  CD  GLU A 195     -21.259  -8.718  20.706  1.00 10.00      A   
ATOM   1115  OE1 GLU A 195     -22.263  -9.462  20.687  1.00 10.00      A   
ATOM   1116  OE2 GLU A 195     -21.092  -7.832  21.568  1.00 10.00      A   
ATOM   1117  C   GLU A 195     -20.822 -11.384  18.403  1.00 10.00      A   
ATOM   1118  O   GLU A 195     -19.901 -12.046  17.930  1.00 10.00      A   
ATOM   1119  N   THR A 196     -21.436 -11.707  19.538  1.00 10.00      A   
ATOM   1120  HN  THR A 196     -22.173 -11.143  19.860  1.00 10.00      A   
ATOM   1121  CA  THR A 196     -21.026 -12.861  20.331  1.00 10.00      A   
ATOM   1122  CB  THR A 196     -21.783 -12.909  21.679  1.00 10.00      A   
ATOM   1123  OG1 THR A 196     -21.771 -11.609  22.293  1.00 10.00      A   
ATOM   1124  HG1 THR A 196     -21.828 -10.921  21.612  1.00 10.00      A   
ATOM   1125  CG2 THR A 196     -21.133 -13.908  22.627  1.00 10.00      A   
ATOM   1126  C   THR A 196     -21.244 -14.170  19.563  1.00 10.00      A   
ATOM   1127  O   THR A 196     -20.417 -15.082  19.620  1.00 10.00      A   
ATOM   1128  N   GLU A 197     -22.342 -14.233  18.815  1.00 10.00      A   
ATOM   1129  HN  GLU A 197     -22.937 -13.454  18.771  1.00 10.00      A   
ATOM   1130  CA  GLU A 197     -22.674 -15.427  18.046  1.00 10.00      A   
ATOM   1131  CB  GLU A 197     -24.046 -15.276  17.388  1.00 10.00      A   
ATOM   1132  CG  GLU A 197     -25.158 -14.888  18.347  1.00 10.00      A   
ATOM   1133  CD  GLU A 197     -26.491 -14.750  17.648  1.00 10.00      A   
ATOM   1134  OE1 GLU A 197     -26.525 -14.203  16.523  1.00 10.00      A   
ATOM   1135  OE2 GLU A 197     -27.514 -15.190  18.212  1.00 10.00      A   
ATOM   1136  C   GLU A 197     -21.617 -15.703  16.980  1.00 10.00      A   
ATOM   1137  O   GLU A 197     -21.231 -16.851  16.753  1.00 10.00      A   
ATOM   1138  N   ALA A 198     -21.152 -14.640  16.337  1.00 10.00      A   
ATOM   1139  HN  ALA A 198     -21.498 -13.752  16.571  1.00 10.00      A   
ATOM   1140  CA  ALA A 198     -20.149 -14.761  15.292  1.00 10.00      A   
ATOM   1141  CB  ALA A 198     -20.151 -13.521  14.415  1.00 10.00      A   
ATOM   1142  C   ALA A 198     -18.764 -14.979  15.879  1.00 10.00      A   
ATOM   1143  O   ALA A 198     -18.000 -15.805  15.386  1.00 10.00      A   
ATOM   1144  N   TRP A 199     -18.456 -14.238  16.938  1.00 10.00      A   
ATOM   1145  HN  TRP A 199     -19.128 -13.612  17.293  1.00 10.00      A   
ATOM   1146  CA  TRP A 199     -17.153 -14.322  17.593  1.00 10.00      A   
ATOM   1147  CB  TRP A 199     -17.139 -13.472  18.866  1.00 10.00      A   
ATOM   1148  CG  TRP A 199     -15.762 -13.144  19.353  1.00 10.00      A   
ATOM   1149  CD1 TRP A 199     -14.967 -12.122  18.928  1.00 10.00      A   
ATOM   1150  CD2 TRP A 199     -15.014 -13.841  20.359  1.00 10.00      A   
ATOM   1151  NE1 TRP A 199     -13.773 -12.133  19.608  1.00 10.00      A   
ATOM   1152  HE1 TRP A 199     -13.040 -11.496  19.480  1.00 10.00      A   
ATOM   1153  CE2 TRP A 199     -13.777 -13.178  20.492  1.00 10.00      A   
ATOM   1154  CE3 TRP A 199     -15.269 -14.957  21.161  1.00 10.00      A   
ATOM   1155  CZ2 TRP A 199     -12.800 -13.594  21.393  1.00 10.00      A   
ATOM   1156  CZ3 TRP A 199     -14.300 -15.371  22.055  1.00 10.00      A   
ATOM   1157  CH2 TRP A 199     -13.079 -14.690  22.164  1.00 10.00      A   
ATOM   1158  C   TRP A 199     -16.762 -15.763  17.920  1.00 10.00      A   
ATOM   1159  O   TRP A 199     -15.662 -16.204  17.588  1.00 10.00      A   
ATOM   1160  N   ASP A 200     -17.674 -16.482  18.563  1.00 10.00      A   
ATOM   1161  HN  ASP A 200     -18.536 -16.066  18.785  1.00 10.00      A   
ATOM   1162  CA  ASP A 200     -17.441 -17.875  18.952  1.00 10.00      A   
ATOM   1163  CB  ASP A 200     -18.681 -18.446  19.653  1.00 10.00      A   
ATOM   1164  CG  ASP A 200     -18.689 -19.962  19.727  1.00 10.00      A   
ATOM   1165  OD1 ASP A 200     -18.008 -20.529  20.610  1.00 10.00      A   
ATOM   1166  OD2 ASP A 200     -19.385 -20.597  18.903  1.00 10.00      A   
ATOM   1167  C   ASP A 200     -17.052 -18.748  17.763  1.00 10.00      A   
ATOM   1168  O   ASP A 200     -16.076 -19.498  17.825  1.00 10.00      A   
ATOM   1169  N   PHE A 201     -17.808 -18.634  16.676  1.00 10.00      A   
ATOM   1170  HN  PHE A 201     -18.559 -18.002  16.681  1.00 10.00      A   
ATOM   1171  CA  PHE A 201     -17.551 -19.424  15.476  1.00 10.00      A   
ATOM   1172  CB  PHE A 201     -18.769 -19.399  14.542  1.00 10.00      A   
ATOM   1173  CG  PHE A 201     -18.587 -20.169  13.260  1.00 10.00      A   
ATOM   1174  CD1 PHE A 201     -18.514 -19.506  12.045  1.00 10.00      A   
ATOM   1175  CD2 PHE A 201     -18.491 -21.553  13.267  1.00 10.00      A   
ATOM   1176  CE1 PHE A 201     -18.348 -20.202  10.866  1.00 10.00      A   
ATOM   1177  CE2 PHE A 201     -18.325 -22.255  12.090  1.00 10.00      A   
ATOM   1178  CZ  PHE A 201     -18.254 -21.578  10.889  1.00 10.00      A   
ATOM   1179  C   PHE A 201     -16.303 -18.949  14.733  1.00 10.00      A   
ATOM   1180  O   PHE A 201     -15.449 -19.756  14.364  1.00 10.00      A   
ATOM   1181  N   LEU A 202     -16.192 -17.642  14.532  1.00 10.00      A   
ATOM   1182  HN  LEU A 202     -16.891 -17.041  14.883  1.00 10.00      A   
ATOM   1183  CA  LEU A 202     -15.062 -17.063  13.815  1.00 10.00      A   
ATOM   1184  CB  LEU A 202     -15.225 -15.547  13.659  1.00 10.00      A   
ATOM   1185  CG  LEU A 202     -15.807 -15.051  12.330  1.00 10.00      A   
ATOM   1186  CD1 LEU A 202     -14.946 -15.502  11.162  1.00 10.00      A   
ATOM   1187  CD2 LEU A 202     -17.243 -15.511  12.151  1.00 10.00      A   
ATOM   1188  C   LEU A 202     -13.721 -17.388  14.470  1.00 10.00      A   
ATOM   1189  O   LEU A 202     -12.730 -17.613  13.777  1.00 10.00      A   
ATOM   1190  N   ARG A 203     -13.698 -17.438  15.796  1.00 10.00      A   
ATOM   1191  HN  ARG A 203     -14.528 -17.280  16.299  1.00 10.00      A   
ATOM   1192  CA  ARG A 203     -12.467 -17.729  16.521  1.00 10.00      A   
ATOM   1193  CB  ARG A 203     -12.632 -17.512  18.027  1.00 10.00      A   
ATOM   1194  CG  ARG A 203     -12.649 -16.049  18.445  1.00 10.00      A   
ATOM   1195  CD  ARG A 203     -11.416 -15.303  17.955  1.00 10.00      A   
ATOM   1196  NE  ARG A 203     -10.174 -15.949  18.382  1.00 10.00      A   
ATOM   1197  HE  ARG A 203      -9.919 -16.789  17.926  1.00 10.00      A   
ATOM   1198  CZ  ARG A 203      -9.374 -15.478  19.340  1.00 10.00      A   
ATOM   1199  NH1 ARG A 203      -9.679 -14.353  19.985  1.00 10.00      A   
ATOM   1200 HH11 ARG A 203      -9.048 -13.992  20.737  1.00 10.00      A   
ATOM   1201 HH12 ARG A 203     -10.542 -13.823  19.743  1.00 10.00      A   
ATOM   1202  NH2 ARG A 203      -8.262 -16.135  19.651  1.00 10.00      A   
ATOM   1203 HH21 ARG A 203      -7.635 -15.785  20.408  1.00 10.00      A   
ATOM   1204 HH22 ARG A 203      -8.004 -17.007  19.131  1.00 10.00      A   
ATOM   1205  C   ARG A 203     -11.941 -19.133  16.239  1.00 10.00      A   
ATOM   1206  O   ARG A 203     -10.736 -19.369  16.324  1.00 10.00      A   
ATOM   1207  N   ARG A 204     -12.829 -20.059  15.896  1.00 10.00      A   
ATOM   1208  HN  ARG A 204     -13.781 -19.822  15.830  1.00 10.00      A   
ATOM   1209  CA  ARG A 204     -12.409 -21.421  15.618  1.00 10.00      A   
ATOM   1210  CB  ARG A 204     -13.308 -22.442  16.323  1.00 10.00      A   
ATOM   1211  CG  ARG A 204     -14.707 -22.579  15.745  1.00 10.00      A   
ATOM   1212  CD  ARG A 204     -15.513 -23.609  16.521  1.00 10.00      A   
ATOM   1213  NE  ARG A 204     -16.879 -23.764  16.016  1.00 10.00      A   
ATOM   1214  HE  ARG A 204     -17.017 -24.395  15.270  1.00 10.00      A   
ATOM   1215  CZ  ARG A 204     -17.939 -23.134  16.523  1.00 10.00      A   
ATOM   1216  NH1 ARG A 204     -17.785 -22.272  17.513  1.00 10.00      A   
ATOM   1217 HH11 ARG A 204     -16.836 -22.083  17.899  1.00 10.00      A   
ATOM   1218 HH12 ARG A 204     -18.616 -21.767  17.914  1.00 10.00      A   
ATOM   1219  NH2 ARG A 204     -19.154 -23.373  16.047  1.00 10.00      A   
ATOM   1220 HH21 ARG A 204     -19.292 -24.059  15.278  1.00 10.00      A   
ATOM   1221 HH22 ARG A 204     -19.975 -22.866  16.444  1.00 10.00      A   
ATOM   1222  C   ARG A 204     -12.316 -21.695  14.120  1.00 10.00      A   
ATOM   1223  O   ARG A 204     -12.040 -22.816  13.701  1.00 10.00      A   
ATOM   1224  N   LEU A 205     -12.544 -20.668  13.320  1.00 10.00      A   
ATOM   1225  HN  LEU A 205     -12.760 -19.797  13.713  1.00 10.00      A   
ATOM   1226  CA  LEU A 205     -12.471 -20.790  11.869  1.00 10.00      A   
ATOM   1227  CB  LEU A 205     -13.783 -20.347  11.219  1.00 10.00      A   
ATOM   1228  CG  LEU A 205     -13.826 -20.389   9.685  1.00 10.00      A   
ATOM   1229  CD1 LEU A 205     -13.909 -21.826   9.182  1.00 10.00      A   
ATOM   1230  CD2 LEU A 205     -14.986 -19.559   9.157  1.00 10.00      A   
ATOM   1231  C   LEU A 205     -11.315 -19.956  11.324  1.00 10.00      A   
ATOM   1232  O   LEU A 205     -10.566 -19.359  12.099  1.00 10.00      A   
ATOM   1233  N   VAL A 207      -2.359 -13.459  14.552  1.00 10.00      A   
ATOM   1234  HN  VAL A 207      -2.509 -12.682  15.131  1.00 10.00      A   
ATOM   1235  CA  VAL A 207      -2.051 -13.241  13.146  1.00 10.00      A   
ATOM   1236  CB  VAL A 207      -1.631 -14.552  12.442  1.00 10.00      A   
ATOM   1237  CG1 VAL A 207      -1.096 -14.271  11.045  1.00 10.00      A   
ATOM   1238  CG2 VAL A 207      -0.594 -15.302  13.265  1.00 10.00      A   
ATOM   1239  C   VAL A 207      -3.247 -12.624  12.432  1.00 10.00      A   
ATOM   1240  O   VAL A 207      -3.264 -11.422  12.162  1.00 10.00      A   
ATOM   1241  N   TYR A 208      -4.251 -13.457  12.169  1.00 10.00      A   
ATOM   1242  HN  TYR A 208      -4.163 -14.390  12.432  1.00 10.00      A   
ATOM   1243  CA  TYR A 208      -5.477 -13.035  11.494  1.00 10.00      A   
ATOM   1244  CB  TYR A 208      -6.265 -12.029  12.340  1.00 10.00      A   
ATOM   1245  CG  TYR A 208      -6.470 -12.480  13.769  1.00 10.00      A   
ATOM   1246  CD1 TYR A 208      -7.235 -13.608  14.055  1.00 10.00      A   
ATOM   1247  CD2 TYR A 208      -5.906 -11.783  14.827  1.00 10.00      A   
ATOM   1248  CE1 TYR A 208      -7.434 -14.025  15.357  1.00 10.00      A   
ATOM   1249  CE2 TYR A 208      -6.097 -12.199  16.133  1.00 10.00      A   
ATOM   1250  CZ  TYR A 208      -6.863 -13.315  16.390  1.00 10.00      A   
ATOM   1251  OH  TYR A 208      -7.068 -13.718  17.680  1.00 10.00      A   
ATOM   1252  HH  TYR A 208      -6.798 -14.633  17.764  1.00 10.00      A   
ATOM   1253  C   TYR A 208      -5.194 -12.484  10.102  1.00 10.00      A   
ATOM   1254  O   TYR A 208      -4.485 -13.116   9.312  1.00 10.00      A   
ATOM   1255  N   PRO A 219      -7.421  -7.481  22.023  1.00 10.00      A   
ATOM   1256  CA  PRO A 219      -7.393  -6.014  22.016  1.00 10.00      A   
ATOM   1257  CB  PRO A 219      -5.945  -5.698  21.631  1.00 10.00      A   
ATOM   1258  CG  PRO A 219      -5.167  -6.863  22.131  1.00 10.00      A   
ATOM   1259  CD  PRO A 219      -6.062  -8.060  21.955  1.00 10.00      A   
ATOM   1260  C   PRO A 219      -8.344  -5.451  20.972  1.00 10.00      A   
ATOM   1261  O   PRO A 219      -8.449  -4.238  20.800  1.00 10.00      A   
ATOM   1262  N   LYS A 220      -9.046  -6.350  20.290  1.00 10.00      A   
ATOM   1263  HN  LYS A 220      -8.922  -7.304  20.500  1.00 10.00      A   
ATOM   1264  CA  LYS A 220      -9.996  -5.969  19.245  1.00 10.00      A   
ATOM   1265  CB  LYS A 220     -10.338  -7.161  18.344  1.00 10.00      A   
ATOM   1266  CG  LYS A 220      -9.353  -7.403  17.207  1.00 10.00      A   
ATOM   1267  CD  LYS A 220      -8.023  -7.928  17.721  1.00 10.00      A   
ATOM   1268  CE  LYS A 220      -7.041  -8.159  16.587  1.00 10.00      A   
ATOM   1269  NZ  LYS A 220      -6.733  -6.904  15.851  1.00 10.00      A   
ATOM   1270  HZ1 LYS A 220      -5.831  -7.004  15.336  1.00 10.00      A   
ATOM   1271  HZ2 LYS A 220      -6.658  -6.104  16.512  1.00 10.00      A   
ATOM   1272  HZ3 LYS A 220      -7.485  -6.696  15.165  1.00 10.00      A   
ATOM   1273  C   LYS A 220     -11.266  -5.375  19.838  1.00 10.00      A   
ATOM   1274  O   LYS A 220     -12.070  -4.785  19.127  1.00 10.00      A   
ATOM   1275  N   LYS A 221     -11.442  -5.550  21.137  1.00 10.00      A   
ATOM   1276  HN  LYS A 221     -10.781  -6.055  21.645  1.00 10.00      A   
ATOM   1277  CA  LYS A 221     -12.604  -5.021  21.821  1.00 10.00      A   
ATOM   1278  CB  LYS A 221     -12.753  -5.700  23.187  1.00 10.00      A   
ATOM   1279  CG  LYS A 221     -14.030  -5.335  23.923  1.00 10.00      A   
ATOM   1280  CD  LYS A 221     -15.240  -6.011  23.297  1.00 10.00      A   
ATOM   1281  CE  LYS A 221     -16.430  -5.068  23.228  1.00 10.00      A   
ATOM   1282  NZ  LYS A 221     -16.720  -4.439  24.542  1.00 10.00      A   
ATOM   1283  HZ1 LYS A 221     -17.687  -4.062  24.550  1.00 10.00      A   
ATOM   1284  HZ2 LYS A 221     -16.051  -3.649  24.722  1.00 10.00      A   
ATOM   1285  HZ3 LYS A 221     -16.626  -5.136  25.305  1.00 10.00      A   
ATOM   1286  C   LYS A 221     -12.480  -3.512  21.998  1.00 10.00      A   
ATOM   1287  O   LYS A 221     -13.413  -2.760  21.714  1.00 10.00      A   
ATOM   1288  N   LEU A 222     -11.313  -3.080  22.449  1.00 10.00      A   
ATOM   1289  HN  LEU A 222     -10.604  -3.725  22.628  1.00 10.00      A   
ATOM   1290  CA  LEU A 222     -11.057  -1.667  22.692  1.00 10.00      A   
ATOM   1291  CB  LEU A 222      -9.765  -1.476  23.495  1.00 10.00      A   
ATOM   1292  CG  LEU A 222      -9.718  -2.129  24.879  1.00 10.00      A   
ATOM   1293  CD1 LEU A 222      -8.384  -1.857  25.559  1.00 10.00      A   
ATOM   1294  CD2 LEU A 222     -10.869  -1.643  25.749  1.00 10.00      A   
ATOM   1295  C   LEU A 222     -11.002  -0.860  21.396  1.00 10.00      A   
ATOM   1296  O   LEU A 222     -11.467   0.277  21.347  1.00 10.00      A   
ATOM   1297  N   ILE A 223     -10.441  -1.453  20.349  1.00 10.00      A   
ATOM   1298  HN  ILE A 223     -10.097  -2.364  20.440  1.00 10.00      A   
ATOM   1299  CA  ILE A 223     -10.326  -0.766  19.071  1.00 10.00      A   
ATOM   1300  CB  ILE A 223      -9.407  -1.496  18.062  1.00 10.00      A   
ATOM   1301  CG1 ILE A 223      -9.165  -0.632  16.820  1.00 10.00      A   
ATOM   1302  CG2 ILE A 223      -9.974  -2.854  17.674  1.00 10.00      A   
ATOM   1303  CD1 ILE A 223      -8.165  -1.219  15.852  1.00 10.00      A   
ATOM   1304  C   ILE A 223     -11.696  -0.452  18.458  1.00 10.00      A   
ATOM   1305  O   ILE A 223     -11.891   0.625  17.903  1.00 10.00      A   
ATOM   1306  N   THR A 224     -12.647  -1.374  18.578  1.00 10.00      A   
ATOM   1307  HN  THR A 224     -12.451  -2.222  19.036  1.00 10.00      A   
ATOM   1308  CA  THR A 224     -13.975  -1.153  18.024  1.00 10.00      A   
ATOM   1309  CB  THR A 224     -14.765  -2.459  17.849  1.00 10.00      A   
ATOM   1310  OG1 THR A 224     -14.489  -3.349  18.939  1.00 10.00      A   
ATOM   1311  HG1 THR A 224     -15.150  -3.220  19.638  1.00 10.00      A   
ATOM   1312  CG2 THR A 224     -14.388  -3.130  16.535  1.00 10.00      A   
ATOM   1313  C   THR A 224     -14.776  -0.165  18.863  1.00 10.00      A   
ATOM   1314  O   THR A 224     -15.656   0.530  18.354  1.00 10.00      A   
ATOM   1315  N   GLU A 225     -14.456  -0.098  20.150  1.00 10.00      A   
ATOM   1316  HN  GLU A 225     -13.743  -0.673  20.498  1.00 10.00      A   
ATOM   1317  CA  GLU A 225     -15.136   0.811  21.059  1.00 10.00      A   
ATOM   1318  CB  GLU A 225     -14.814   0.457  22.510  1.00 10.00      A   
ATOM   1319  CG  GLU A 225     -15.616  -0.715  23.054  1.00 10.00      A   
ATOM   1320  CD  GLU A 225     -15.205  -1.087  24.463  1.00 10.00      A   
ATOM   1321  OE1 GLU A 225     -15.295  -2.284  24.814  1.00 10.00      A   
ATOM   1322  OE2 GLU A 225     -14.788  -0.186  25.218  1.00 10.00      A   
ATOM   1323  C   GLU A 225     -14.747   2.254  20.758  1.00 10.00      A   
ATOM   1324  O   GLU A 225     -15.603   3.140  20.666  1.00 10.00      A   
ATOM   1325  N   ASP A 226     -13.447   2.475  20.572  1.00 10.00      A   
ATOM   1326  HN  ASP A 226     -12.818   1.724  20.654  1.00 10.00      A   
ATOM   1327  CA  ASP A 226     -12.929   3.803  20.259  1.00 10.00      A   
ATOM   1328  CB  ASP A 226     -11.405   3.838  20.413  1.00 10.00      A   
ATOM   1329  CG  ASP A 226     -10.833   5.243  20.336  1.00 10.00      A   
ATOM   1330  OD1 ASP A 226     -10.529   5.711  19.224  1.00 10.00      A   
ATOM   1331  OD2 ASP A 226     -10.680   5.885  21.402  1.00 10.00      A   
ATOM   1332  C   ASP A 226     -13.317   4.186  18.839  1.00 10.00      A   
ATOM   1333  O   ASP A 226     -13.496   5.359  18.522  1.00 10.00      A   
ATOM   1334  N   PHE A 227     -13.461   3.171  17.995  1.00 10.00      A   
ATOM   1335  HN  PHE A 227     -13.285   2.261  18.316  1.00 10.00      A   
ATOM   1336  CA  PHE A 227     -13.842   3.359  16.602  1.00 10.00      A   
ATOM   1337  CB  PHE A 227     -13.845   2.009  15.871  1.00 10.00      A   
ATOM   1338  CG  PHE A 227     -13.972   2.103  14.374  1.00 10.00      A   
ATOM   1339  CD1 PHE A 227     -14.885   1.314  13.694  1.00 10.00      A   
ATOM   1340  CD2 PHE A 227     -13.175   2.974  13.647  1.00 10.00      A   
ATOM   1341  CE1 PHE A 227     -15.005   1.392  12.318  1.00 10.00      A   
ATOM   1342  CE2 PHE A 227     -13.291   3.058  12.271  1.00 10.00      A   
ATOM   1343  CZ  PHE A 227     -14.206   2.264  11.605  1.00 10.00      A   
ATOM   1344  C   PHE A 227     -15.213   4.019  16.491  1.00 10.00      A   
ATOM   1345  O   PHE A 227     -15.522   4.660  15.489  1.00 10.00      A   
ATOM   1346  N   VAL A 228     -16.031   3.868  17.527  1.00 10.00      A   
ATOM   1347  HN  VAL A 228     -15.732   3.338  18.300  1.00 10.00      A   
ATOM   1348  CA  VAL A 228     -17.365   4.466  17.539  1.00 10.00      A   
ATOM   1349  CB  VAL A 228     -18.177   4.013  18.772  1.00 10.00      A   
ATOM   1350  CG1 VAL A 228     -19.575   4.617  18.758  1.00 10.00      A   
ATOM   1351  CG2 VAL A 228     -18.254   2.497  18.826  1.00 10.00      A   
ATOM   1352  C   VAL A 228     -17.269   5.989  17.522  1.00 10.00      A   
ATOM   1353  O   VAL A 228     -18.158   6.678  17.019  1.00 10.00      A   
ATOM   1354  N   ARG A 229     -16.173   6.505  18.058  1.00 10.00      A   
ATOM   1355  HN  ARG A 229     -15.490   5.899  18.430  1.00 10.00      A   
ATOM   1356  CA  ARG A 229     -15.948   7.941  18.107  1.00 10.00      A   
ATOM   1357  CB  ARG A 229     -15.038   8.280  19.289  1.00 10.00      A   
ATOM   1358  CG  ARG A 229     -15.097   9.733  19.727  1.00 10.00      A   
ATOM   1359  CD  ARG A 229     -13.981  10.059  20.706  1.00 10.00      A   
ATOM   1360  NE  ARG A 229     -13.960   9.133  21.835  1.00 10.00      A   
ATOM   1361  HE  ARG A 229     -13.742   8.194  21.638  1.00 10.00      A   
ATOM   1362  CZ  ARG A 229     -14.221   9.476  23.094  1.00 10.00      A   
ATOM   1363  NH1 ARG A 229     -14.502  10.740  23.398  1.00 10.00      A   
ATOM   1364 HH11 ARG A 229     -14.510  11.470  22.653  1.00 10.00      A   
ATOM   1365 HH12 ARG A 229     -14.720  11.009  24.384  1.00 10.00      A   
ATOM   1366  NH2 ARG A 229     -14.183   8.552  24.049  1.00 10.00      A   
ATOM   1367 HH21 ARG A 229     -14.400   8.805  25.038  1.00 10.00      A   
ATOM   1368 HH22 ARG A 229     -13.929   7.566  23.814  1.00 10.00      A   
ATOM   1369  C   ARG A 229     -15.306   8.423  16.808  1.00 10.00      A   
ATOM   1370  O   ARG A 229     -15.183   9.627  16.575  1.00 10.00      A   
ATOM   1371  N   GLN A 230     -14.902   7.472  15.972  1.00 10.00      A   
ATOM   1372  HN  GLN A 230     -15.039   6.533  16.218  1.00 10.00      A   
ATOM   1373  CA  GLN A 230     -14.267   7.779  14.701  1.00 10.00      A   
ATOM   1374  CB  GLN A 230     -13.059   6.863  14.478  1.00 10.00      A   
ATOM   1375  CG  GLN A 230     -12.065   6.826  15.635  1.00 10.00      A   
ATOM   1376  CD  GLN A 230     -10.943   5.828  15.408  1.00 10.00      A   
ATOM   1377  OE1 GLN A 230     -10.574   5.542  14.271  1.00 10.00      A   
ATOM   1378  NE2 GLN A 230     -10.388   5.296  16.488  1.00 10.00      A   
ATOM   1379 HE21 GLN A 230     -10.726   5.570  17.375  1.00 10.00      A   
ATOM   1380 HE22 GLN A 230      -9.665   4.649  16.363  1.00 10.00      A   
ATOM   1381  C   GLN A 230     -15.254   7.626  13.547  1.00 10.00      A   
ATOM   1382  O   GLN A 230     -15.516   8.580  12.810  1.00 10.00      A   
ATOM   1383  N   ARG A 231     -15.810   6.427  13.401  1.00 10.00      A   
ATOM   1384  HN  ARG A 231     -15.578   5.709  14.035  1.00 10.00      A   
ATOM   1385  CA  ARG A 231     -16.757   6.152  12.332  1.00 10.00      A   
ATOM   1386  CB  ARG A 231     -16.030   6.142  10.985  1.00 10.00      A   
ATOM   1387  CG  ARG A 231     -16.789   6.830   9.865  1.00 10.00      A   
ATOM   1388  CD  ARG A 231     -15.832   7.499   8.891  1.00 10.00      A   
ATOM   1389  NE  ARG A 231     -15.028   8.539   9.537  1.00 10.00      A   
ATOM   1390  HE  ARG A 231     -15.132   8.651  10.510  1.00 10.00      A   
ATOM   1391  CZ  ARG A 231     -14.174   9.332   8.887  1.00 10.00      A   
ATOM   1392  NH1 ARG A 231     -14.015   9.204   7.574  1.00 10.00      A   
ATOM   1393 HH11 ARG A 231     -14.547   8.479   7.048  1.00 10.00      A   
ATOM   1394 HH12 ARG A 231     -13.365   9.841   7.060  1.00 10.00      A   
ATOM   1395  NH2 ARG A 231     -13.474  10.248   9.547  1.00 10.00      A   
ATOM   1396 HH21 ARG A 231     -12.808  10.864   9.035  1.00 10.00      A   
ATOM   1397 HH22 ARG A 231     -13.587  10.357  10.582  1.00 10.00      A   
ATOM   1398  C   ARG A 231     -17.465   4.820  12.556  1.00 10.00      A   
ATOM   1399  O   ARG A 231     -17.265   3.865  11.809  1.00 10.00      A   
ATOM   1400  N   TYR A 232     -18.283   4.758  13.597  1.00 10.00      A   
ATOM   1401  HN  TYR A 232     -18.394   5.549  14.168  1.00 10.00      A   
ATOM   1402  CA  TYR A 232     -19.030   3.545  13.917  1.00 10.00      A   
ATOM   1403  CB  TYR A 232     -18.161   2.555  14.708  1.00 10.00      A   
ATOM   1404  CG  TYR A 232     -18.714   1.144  14.758  1.00 10.00      A   
ATOM   1405  CD1 TYR A 232     -18.435   0.232  13.747  1.00 10.00      A   
ATOM   1406  CD2 TYR A 232     -19.513   0.720  15.814  1.00 10.00      A   
ATOM   1407  CE1 TYR A 232     -18.938  -1.056  13.782  1.00 10.00      A   
ATOM   1408  CE2 TYR A 232     -20.022  -0.565  15.858  1.00 10.00      A   
ATOM   1409  CZ  TYR A 232     -19.730  -1.450  14.839  1.00 10.00      A   
ATOM   1410  OH  TYR A 232     -20.237  -2.731  14.877  1.00 10.00      A   
ATOM   1411  HH  TYR A 232     -21.089  -2.753  14.424  1.00 10.00      A   
ATOM   1412  C   TYR A 232     -20.281   3.897  14.710  1.00 10.00      A   
ATOM   1413  O   TYR A 232     -20.316   4.912  15.406  1.00 10.00      A   
ATOM   1414  N   LEU A 233     -21.308   3.066  14.590  1.00 10.00      A   
ATOM   1415  HN  LEU A 233     -21.225   2.282  14.009  1.00 10.00      A   
ATOM   1416  CA  LEU A 233     -22.557   3.284  15.302  1.00 10.00      A   
ATOM   1417  CB  LEU A 233     -23.701   3.531  14.312  1.00 10.00      A   
ATOM   1418  CG  LEU A 233     -23.606   4.805  13.466  1.00 10.00      A   
ATOM   1419  CD1 LEU A 233     -24.756   4.872  12.473  1.00 10.00      A   
ATOM   1420  CD2 LEU A 233     -23.593   6.040  14.355  1.00 10.00      A   
ATOM   1421  C   LEU A 233     -22.881   2.082  16.180  1.00 10.00      A   
ATOM   1422  O   LEU A 233     -23.235   1.014  15.679  1.00 10.00      A   
ATOM   1423  N   GLU A 234     -22.736   2.250  17.486  1.00 10.00      A   
ATOM   1424  HN  GLU A 234     -22.440   3.120  17.832  1.00 10.00      A   
ATOM   1425  CA  GLU A 234     -23.022   1.174  18.418  1.00 10.00      A   
ATOM   1426  CB  GLU A 234     -21.993   1.132  19.555  1.00 10.00      A   
ATOM   1427  CG  GLU A 234     -22.027   2.327  20.494  1.00 10.00      A   
ATOM   1428  CD  GLU A 234     -21.422   2.008  21.843  1.00 10.00      A   
ATOM   1429  OE1 GLU A 234     -20.432   2.667  22.227  1.00 10.00      A   
ATOM   1430  OE2 GLU A 234     -21.939   1.103  22.530  1.00 10.00      A   
ATOM   1431  C   GLU A 234     -24.442   1.295  18.959  1.00 10.00      A   
ATOM   1432  O   GLU A 234     -24.940   2.400  19.192  1.00 10.00      A   
ATOM   1433  N   TYR A 235     -25.100   0.163  19.138  1.00 10.00      A   
ATOM   1434  HN  TYR A 235     -24.658  -0.689  18.934  1.00 10.00      A   
ATOM   1435  CA  TYR A 235     -26.460   0.152  19.642  1.00 10.00      A   
ATOM   1436  CB  TYR A 235     -27.444  -0.202  18.523  1.00 10.00      A   
ATOM   1437  CG  TYR A 235     -27.653   0.907  17.515  1.00 10.00      A   
ATOM   1438  CD1 TYR A 235     -28.592   1.904  17.738  1.00 10.00      A   
ATOM   1439  CD2 TYR A 235     -26.912   0.959  16.340  1.00 10.00      A   
ATOM   1440  CE1 TYR A 235     -28.790   2.919  16.821  1.00 10.00      A   
ATOM   1441  CE2 TYR A 235     -27.102   1.970  15.416  1.00 10.00      A   
ATOM   1442  CZ  TYR A 235     -28.043   2.948  15.663  1.00 10.00      A   
ATOM   1443  OH  TYR A 235     -28.238   3.960  14.749  1.00 10.00      A   
ATOM   1444  HH  TYR A 235     -28.901   4.574  15.089  1.00 10.00      A   
ATOM   1445  C   TYR A 235     -26.594  -0.818  20.807  1.00 10.00      A   
ATOM   1446  O   TYR A 235     -25.597  -1.341  21.309  1.00 10.00      A   
ATOM   1447  N   ARG A 236     -27.820  -1.046  21.243  1.00 10.00      A   
ATOM   1448  HN  ARG A 236     -28.575  -0.599  20.804  1.00 10.00      A   
ATOM   1449  CA  ARG A 236     -28.077  -1.951  22.354  1.00 10.00      A   
ATOM   1450  CB  ARG A 236     -28.818  -1.225  23.484  1.00 10.00      A   
ATOM   1451  CG  ARG A 236     -28.028  -0.090  24.117  1.00 10.00      A   
ATOM   1452  CD  ARG A 236     -26.678  -0.572  24.622  1.00 10.00      A   
ATOM   1453  NE  ARG A 236     -25.822   0.529  25.062  1.00 10.00      A   
ATOM   1454  HE  ARG A 236     -26.103   1.027  25.862  1.00 10.00      A   
ATOM   1455  CZ  ARG A 236     -24.684   0.873  24.459  1.00 10.00      A   
ATOM   1456  NH1 ARG A 236     -24.284   0.235  23.364  1.00 10.00      A   
ATOM   1457 HH11 ARG A 236     -24.860  -0.536  22.961  1.00 10.00      A   
ATOM   1458 HH12 ARG A 236     -23.374   0.500  22.901  1.00 10.00      A   
ATOM   1459  NH2 ARG A 236     -23.951   1.864  24.947  1.00 10.00      A   
ATOM   1460 HH21 ARG A 236     -23.061   2.138  24.478  1.00 10.00      A   
ATOM   1461 HH22 ARG A 236     -24.256   2.372  25.810  1.00 10.00      A   
ATOM   1462  C   ARG A 236     -28.869  -3.173  21.903  1.00 10.00      A   
ATOM   1463  O   ARG A 236     -29.714  -3.080  21.008  1.00 10.00      A   
ATOM   1464  N   TYR A 246     -22.724  -2.158  18.578  1.00 10.00      A   
ATOM   1465  HN  TYR A 246     -22.172  -1.392  18.834  1.00 10.00      A   
ATOM   1466  CA  TYR A 246     -22.226  -3.050  17.538  1.00 10.00      A   
ATOM   1467  CB  TYR A 246     -21.545  -4.279  18.142  1.00 10.00      A   
ATOM   1468  CG  TYR A 246     -20.233  -3.975  18.835  1.00 10.00      A   
ATOM   1469  CD1 TYR A 246     -19.390  -2.981  18.357  1.00 10.00      A   
ATOM   1470  CD2 TYR A 246     -19.838  -4.683  19.964  1.00 10.00      A   
ATOM   1471  CE1 TYR A 246     -18.191  -2.697  18.982  1.00 10.00      A   
ATOM   1472  CE2 TYR A 246     -18.641  -4.405  20.595  1.00 10.00      A   
ATOM   1473  CZ  TYR A 246     -17.821  -3.411  20.102  1.00 10.00      A   
ATOM   1474  OH  TYR A 246     -16.624  -3.137  20.726  1.00 10.00      A   
ATOM   1475  HH  TYR A 246     -16.653  -2.250  21.100  1.00 10.00      A   
ATOM   1476  C   TYR A 246     -23.314  -3.465  16.556  1.00 10.00      A   
ATOM   1477  O   TYR A 246     -23.820  -4.590  16.609  1.00 10.00      A   
ATOM   1478  N   GLU A 247     -23.671  -2.547  15.671  1.00 10.00      A   
ATOM   1479  HN  GLU A 247     -23.240  -1.669  15.694  1.00 10.00      A   
ATOM   1480  CA  GLU A 247     -24.680  -2.812  14.660  1.00 10.00      A   
ATOM   1481  CB  GLU A 247     -25.493  -1.545  14.376  1.00 10.00      A   
ATOM   1482  CG  GLU A 247     -26.709  -1.762  13.485  1.00 10.00      A   
ATOM   1483  CD  GLU A 247     -27.680  -2.771  14.058  1.00 10.00      A   
ATOM   1484  OE1 GLU A 247     -27.474  -3.988  13.856  1.00 10.00      A   
ATOM   1485  OE2 GLU A 247     -28.656  -2.353  14.712  1.00 10.00      A   
ATOM   1486  C   GLU A 247     -24.001  -3.310  13.388  1.00 10.00      A   
ATOM   1487  O   GLU A 247     -22.846  -2.964  13.119  1.00 10.00      A   
ATOM   1488  N   PHE A 248     -24.707  -4.115  12.614  1.00 10.00      A   
ATOM   1489  HN  PHE A 248     -25.633  -4.334  12.868  1.00 10.00      A   
ATOM   1490  CA  PHE A 248     -24.158  -4.659  11.380  1.00 10.00      A   
ATOM   1491  CB  PHE A 248     -24.400  -6.169  11.284  1.00 10.00      A   
ATOM   1492  CG  PHE A 248     -23.446  -7.003  12.096  1.00 10.00      A   
ATOM   1493  CD1 PHE A 248     -23.917  -8.026  12.901  1.00 10.00      A   
ATOM   1494  CD2 PHE A 248     -22.079  -6.767  12.050  1.00 10.00      A   
ATOM   1495  CE1 PHE A 248     -23.046  -8.798  13.647  1.00 10.00      A   
ATOM   1496  CE2 PHE A 248     -21.201  -7.535  12.795  1.00 10.00      A   
ATOM   1497  CZ  PHE A 248     -21.687  -8.553  13.595  1.00 10.00      A   
ATOM   1498  C   PHE A 248     -24.742  -3.952  10.166  1.00 10.00      A   
ATOM   1499  O   PHE A 248     -25.960  -3.868  10.007  1.00 10.00      A   
ATOM   1500  N   GLN A 249     -23.869  -3.438   9.315  1.00 10.00      A   
ATOM   1501  HN  GLN A 249     -22.912  -3.542   9.494  1.00 10.00      A   
ATOM   1502  CA  GLN A 249     -24.290  -2.736   8.110  1.00 10.00      A   
ATOM   1503  CB  GLN A 249     -23.980  -1.237   8.223  1.00 10.00      A   
ATOM   1504  CG  GLN A 249     -24.582  -0.568   9.452  1.00 10.00      A   
ATOM   1505  CD  GLN A 249     -24.456   0.947   9.438  1.00 10.00      A   
ATOM   1506  OE1 GLN A 249     -25.271   1.654  10.028  1.00 10.00      A   
ATOM   1507  NE2 GLN A 249     -23.436   1.459   8.762  1.00 10.00      A   
ATOM   1508 HE21 GLN A 249     -22.821   0.843   8.308  1.00 10.00      A   
ATOM   1509 HE22 GLN A 249     -23.338   2.435   8.744  1.00 10.00      A   
ATOM   1510  C   GLN A 249     -23.591  -3.332   6.891  1.00 10.00      A   
ATOM   1511  O   GLN A 249     -22.544  -3.965   7.024  1.00 10.00      A   
ATOM   1512  N   TRP A 250     -24.171  -3.131   5.711  1.00 10.00      A   
ATOM   1513  HN  TRP A 250     -25.000  -2.607   5.665  1.00 10.00      A   
ATOM   1514  CA  TRP A 250     -23.604  -3.660   4.478  1.00 10.00      A   
ATOM   1515  CB  TRP A 250     -24.678  -3.811   3.401  1.00 10.00      A   
ATOM   1516  CG  TRP A 250     -25.449  -5.086   3.526  1.00 10.00      A   
ATOM   1517  CD1 TRP A 250     -26.656  -5.262   4.137  1.00 10.00      A   
ATOM   1518  CD2 TRP A 250     -25.056  -6.370   3.035  1.00 10.00      A   
ATOM   1519  NE1 TRP A 250     -27.034  -6.579   4.061  1.00 10.00      A   
ATOM   1520  HE1 TRP A 250     -27.863  -6.958   4.431  1.00 10.00      A   
ATOM   1521  CE2 TRP A 250     -26.073  -7.279   3.388  1.00 10.00      A   
ATOM   1522  CE3 TRP A 250     -23.945  -6.840   2.332  1.00 10.00      A   
ATOM   1523  CZ2 TRP A 250     -26.012  -8.627   3.063  1.00 10.00      A   
ATOM   1524  CZ3 TRP A 250     -23.889  -8.181   2.010  1.00 10.00      A   
ATOM   1525  CH2 TRP A 250     -24.915  -9.060   2.376  1.00 10.00      A   
ATOM   1526  C   TRP A 250     -22.456  -2.801   3.972  1.00 10.00      A   
ATOM   1527  O   TRP A 250     -21.380  -3.310   3.662  1.00 10.00      A   
ATOM   1528  N   GLY A 251     -22.688  -1.502   3.884  1.00 10.00      A   
ATOM   1529  HN  GLY A 251     -23.571  -1.153   4.140  1.00 10.00      A   
ATOM   1530  CA  GLY A 251     -21.656  -0.597   3.418  1.00 10.00      A   
ATOM   1531  C   GLY A 251     -21.868  -0.139   1.988  1.00 10.00      A   
ATOM   1532  O   GLY A 251     -22.341  -0.907   1.148  1.00 10.00      A   
ATOM   1533  N   PRO A 252     -21.512   1.119   1.678  1.00 10.00      A   
ATOM   1534  CA  PRO A 252     -21.670   1.687   0.333  1.00 10.00      A   
ATOM   1535  CB  PRO A 252     -21.207   3.143   0.494  1.00 10.00      A   
ATOM   1536  CG  PRO A 252     -21.248   3.404   1.961  1.00 10.00      A   
ATOM   1537  CD  PRO A 252     -20.939   2.094   2.620  1.00 10.00      A   
ATOM   1538  C   PRO A 252     -20.802   0.973  -0.702  1.00 10.00      A   
ATOM   1539  O   PRO A 252     -21.228   0.742  -1.831  1.00 10.00      A   
ATOM   1540  N   ARG A 253     -19.586   0.612  -0.305  1.00 10.00      A   
ATOM   1541  HN  ARG A 253     -19.313   0.804   0.615  1.00 10.00      A   
ATOM   1542  CA  ARG A 253     -18.653  -0.069  -1.201  1.00 10.00      A   
ATOM   1543  CB  ARG A 253     -17.299  -0.268  -0.510  1.00 10.00      A   
ATOM   1544  CG  ARG A 253     -16.256   0.783  -0.855  1.00 10.00      A   
ATOM   1545  CD  ARG A 253     -15.629   0.509  -2.214  1.00 10.00      A   
ATOM   1546  NE  ARG A 253     -14.520   1.417  -2.509  1.00 10.00      A   
ATOM   1547  HE  ARG A 253     -14.469   2.244  -1.988  1.00 10.00      A   
ATOM   1548  CZ  ARG A 253     -13.596   1.190  -3.448  1.00 10.00      A   
ATOM   1549  NH1 ARG A 253     -13.611   0.061  -4.147  1.00 10.00      A   
ATOM   1550 HH11 ARG A 253     -14.346  -0.677  -3.955  1.00 10.00      A   
ATOM   1551 HH12 ARG A 253     -12.903  -0.108  -4.886  1.00 10.00      A   
ATOM   1552  NH2 ARG A 253     -12.633   2.081  -3.668  1.00 10.00      A   
ATOM   1553 HH21 ARG A 253     -11.919   1.914  -4.413  1.00 10.00      A   
ATOM   1554 HH22 ARG A 253     -12.573   2.956  -3.098  1.00 10.00      A   
ATOM   1555  C   ARG A 253     -19.207  -1.412  -1.664  1.00 10.00      A   
ATOM   1556  O   ARG A 253     -19.247  -1.701  -2.859  1.00 10.00      A   
ATOM   1557  N   THR A 254     -19.666  -2.208  -0.710  1.00 10.00      A   
ATOM   1558  HN  THR A 254     -19.642  -1.901   0.219  1.00 10.00      A   
ATOM   1559  CA  THR A 254     -20.204  -3.530  -0.989  1.00 10.00      A   
ATOM   1560  CB  THR A 254     -20.556  -4.234   0.331  1.00 10.00      A   
ATOM   1561  OG1 THR A 254     -19.940  -3.514   1.410  1.00 10.00      A   
ATOM   1562  HG1 THR A 254     -20.521  -3.533   2.185  1.00 10.00      A   
ATOM   1563  CG2 THR A 254     -20.045  -5.666   0.327  1.00 10.00      A   
ATOM   1564  C   THR A 254     -21.447  -3.467  -1.872  1.00 10.00      A   
ATOM   1565  O   THR A 254     -21.721  -4.391  -2.634  1.00 10.00      A   
ATOM   1566  N   ASN A 255     -22.188  -2.370  -1.779  1.00 10.00      A   
ATOM   1567  HN  ASN A 255     -21.914  -1.655  -1.164  1.00 10.00      A   
ATOM   1568  CA  ASN A 255     -23.405  -2.206  -2.568  1.00 10.00      A   
ATOM   1569  CB  ASN A 255     -24.272  -1.088  -1.981  1.00 10.00      A   
ATOM   1570  CG  ASN A 255     -25.726  -1.184  -2.402  1.00 10.00      A   
ATOM   1571  OD1 ASN A 255     -26.128  -0.638  -3.430  1.00 10.00      A   
ATOM   1572  ND2 ASN A 255     -26.526  -1.878  -1.605  1.00 10.00      A   
ATOM   1573 HD21 ASN A 255     -26.138  -2.286  -0.802  1.00 10.00      A   
ATOM   1574 HD22 ASN A 255     -27.476  -1.947  -1.845  1.00 10.00      A   
ATOM   1575  C   ASN A 255     -23.090  -1.910  -4.033  1.00 10.00      A   
ATOM   1576  O   ASN A 255     -23.972  -1.971  -4.893  1.00 10.00      A   
ATOM   1577  N   LEU A 256     -21.833  -1.589  -4.313  1.00 10.00      A   
ATOM   1578  HN  LEU A 256     -21.176  -1.558  -3.587  1.00 10.00      A   
ATOM   1579  CA  LEU A 256     -21.410  -1.275  -5.672  1.00 10.00      A   
ATOM   1580  CB  LEU A 256     -20.682   0.070  -5.704  1.00 10.00      A   
ATOM   1581  CG  LEU A 256     -21.433   1.251  -5.081  1.00 10.00      A   
ATOM   1582  CD1 LEU A 256     -20.562   2.498  -5.074  1.00 10.00      A   
ATOM   1583  CD2 LEU A 256     -22.740   1.512  -5.816  1.00 10.00      A   
ATOM   1584  C   LEU A 256     -20.524  -2.373  -6.253  1.00 10.00      A   
ATOM   1585  O   LEU A 256     -20.517  -2.598  -7.464  1.00 10.00      A   
ATOM   1586  N   GLU A 257     -19.778  -3.051  -5.387  1.00 10.00      A   
ATOM   1587  HN  GLU A 257     -19.810  -2.812  -4.436  1.00 10.00      A   
ATOM   1588  CA  GLU A 257     -18.892  -4.126  -5.819  1.00 10.00      A   
ATOM   1589  CB  GLU A 257     -17.655  -4.203  -4.923  1.00 10.00      A   
ATOM   1590  CG  GLU A 257     -16.653  -3.088  -5.167  1.00 10.00      A   
ATOM   1591  CD  GLU A 257     -15.487  -3.120  -4.203  1.00 10.00      A   
ATOM   1592  OE1 GLU A 257     -14.921  -4.208  -3.979  1.00 10.00      A   
ATOM   1593  OE2 GLU A 257     -15.121  -2.045  -3.675  1.00 10.00      A   
ATOM   1594  C   GLU A 257     -19.617  -5.466  -5.840  1.00 10.00      A   
ATOM   1595  O   GLU A 257     -19.171  -6.420  -6.481  1.00 10.00      A   
ATOM   1596  N   LEU A 258     -20.739  -5.525  -5.143  1.00 10.00      A   
ATOM   1597  HN  LEU A 258     -21.049  -4.725  -4.669  1.00 10.00      A   
ATOM   1598  CA  LEU A 258     -21.536  -6.737  -5.069  1.00 10.00      A   
ATOM   1599  CB  LEU A 258     -21.260  -7.483  -3.758  1.00 10.00      A   
ATOM   1600  CG  LEU A 258     -19.861  -8.086  -3.600  1.00 10.00      A   
ATOM   1601  CD1 LEU A 258     -19.609  -8.472  -2.152  1.00 10.00      A   
ATOM   1602  CD2 LEU A 258     -19.692  -9.290  -4.512  1.00 10.00      A   
ATOM   1603  C   LEU A 258     -23.017  -6.398  -5.171  1.00 10.00      A   
ATOM   1604  O   LEU A 258     -23.391  -5.227  -5.250  1.00 10.00      A   
ATOM   1605  N   SER A 259     -23.851  -7.425  -5.172  1.00 10.00      A   
ATOM   1606  HN  SER A 259     -23.491  -8.333  -5.110  1.00 10.00      A   
ATOM   1607  CA  SER A 259     -25.291  -7.246  -5.259  1.00 10.00      A   
ATOM   1608  CB  SER A 259     -25.740  -7.312  -6.719  1.00 10.00      A   
ATOM   1609  OG  SER A 259     -25.208  -8.459  -7.363  1.00 10.00      A   
ATOM   1610  HG  SER A 259     -25.055  -8.257  -8.292  1.00 10.00      A   
ATOM   1611  C   SER A 259     -25.994  -8.325  -4.449  1.00 10.00      A   
ATOM   1612  O   SER A 259     -25.386  -9.345  -4.113  1.00 10.00      A   
ATOM   1613  N   LYS A 260     -27.270  -8.106  -4.134  1.00 10.00      A   
ATOM   1614  HN  LYS A 260     -27.700  -7.270  -4.421  1.00 10.00      A   
ATOM   1615  CA  LYS A 260     -28.042  -9.079  -3.360  1.00 10.00      A   
ATOM   1616  CB  LYS A 260     -29.446  -8.555  -3.050  1.00 10.00      A   
ATOM   1617  CG  LYS A 260     -29.591  -7.959  -1.656  1.00 10.00      A   
ATOM   1618  CD  LYS A 260     -28.731  -6.715  -1.488  1.00 10.00      A   
ATOM   1619  CE  LYS A 260     -29.581  -5.474  -1.275  1.00 10.00      A   
ATOM   1620  NZ  LYS A 260     -30.532  -5.251  -2.393  1.00 10.00      A   
ATOM   1621  HZ1 LYS A 260     -31.333  -5.923  -2.319  1.00 10.00      A   
ATOM   1622  HZ2 LYS A 260     -30.054  -5.394  -3.313  1.00 10.00      A   
ATOM   1623  HZ3 LYS A 260     -30.903  -4.282  -2.355  1.00 10.00      A   
ATOM   1624  C   LYS A 260     -28.111 -10.421  -4.079  1.00 10.00      A   
ATOM   1625  O   LYS A 260     -28.109 -11.478  -3.448  1.00 10.00      A   
ATOM   1626  N   MET A 261     -28.148 -10.369  -5.405  1.00 10.00      A   
ATOM   1627  HN  MET A 261     -28.136  -9.496  -5.849  1.00 10.00      A   
ATOM   1628  CA  MET A 261     -28.206 -11.578  -6.213  1.00 10.00      A   
ATOM   1629  CB  MET A 261     -28.453 -11.231  -7.680  1.00 10.00      A   
ATOM   1630  CG  MET A 261     -28.643 -12.441  -8.585  1.00 10.00      A   
ATOM   1631  SD  MET A 261     -29.984 -13.524  -8.047  1.00 10.00      A   
ATOM   1632  CE  MET A 261     -31.385 -12.409  -8.126  1.00 10.00      A   
ATOM   1633  C   MET A 261     -26.916 -12.379  -6.073  1.00 10.00      A   
ATOM   1634  O   MET A 261     -26.951 -13.587  -5.843  1.00 10.00      A   
ATOM   1635  N   LYS A 262     -25.778 -11.693  -6.196  1.00 10.00      A   
ATOM   1636  HN  LYS A 262     -25.818 -10.729  -6.372  1.00 10.00      A   
ATOM   1637  CA  LYS A 262     -24.475 -12.341  -6.078  1.00 10.00      A   
ATOM   1638  CB  LYS A 262     -23.337 -11.371  -6.397  1.00 10.00      A   
ATOM   1639  CG  LYS A 262     -22.946 -11.334  -7.866  1.00 10.00      A   
ATOM   1640  CD  LYS A 262     -21.535 -10.800  -8.054  1.00 10.00      A   
ATOM   1641  CE  LYS A 262     -21.097 -10.925  -9.505  1.00 10.00      A   
ATOM   1642  NZ  LYS A 262     -19.726 -10.395  -9.728  1.00 10.00      A   
ATOM   1643  HZ1 LYS A 262     -19.596  -9.502  -9.216  1.00 10.00      A   
ATOM   1644  HZ2 LYS A 262     -19.575 -10.222 -10.742  1.00 10.00      A   
ATOM   1645  HZ3 LYS A 262     -19.012 -11.082  -9.397  1.00 10.00      A   
ATOM   1646  C   LYS A 262     -24.286 -12.945  -4.691  1.00 10.00      A   
ATOM   1647  O   LYS A 262     -23.714 -14.029  -4.550  1.00 10.00      A   
ATOM   1648  N   VAL A 263     -24.776 -12.245  -3.670  1.00 10.00      A   
ATOM   1649  HN  VAL A 263     -25.217 -11.383  -3.842  1.00 10.00      A   
ATOM   1650  CA  VAL A 263     -24.672 -12.733  -2.303  1.00 10.00      A   
ATOM   1651  CB  VAL A 263     -25.179 -11.701  -1.271  1.00 10.00      A   
ATOM   1652  CG1 VAL A 263     -25.117 -12.278   0.137  1.00 10.00      A   
ATOM   1653  CG2 VAL A 263     -24.355 -10.425  -1.352  1.00 10.00      A   
ATOM   1654  C   VAL A 263     -25.444 -14.044  -2.158  1.00 10.00      A   
ATOM   1655  O   VAL A 263     -24.914 -15.031  -1.643  1.00 10.00      A   
ATOM   1656  N   LEU A 264     -26.681 -14.059  -2.648  1.00 10.00      A   
ATOM   1657  HN  LEU A 264     -27.043 -13.246  -3.066  1.00 10.00      A   
ATOM   1658  CA  LEU A 264     -27.514 -15.255  -2.578  1.00 10.00      A   
ATOM   1659  CB  LEU A 264     -28.936 -14.969  -3.061  1.00 10.00      A   
ATOM   1660  CG  LEU A 264     -29.857 -14.269  -2.059  1.00 10.00      A   
ATOM   1661  CD1 LEU A 264     -31.274 -14.195  -2.600  1.00 10.00      A   
ATOM   1662  CD2 LEU A 264     -29.829 -14.984  -0.721  1.00 10.00      A   
ATOM   1663  C   LEU A 264     -26.899 -16.390  -3.386  1.00 10.00      A   
ATOM   1664  O   LEU A 264     -26.905 -17.542  -2.959  1.00 10.00      A   
ATOM   1665  N   LYS A 265     -26.356 -16.055  -4.547  1.00 10.00      A   
ATOM   1666  HN  LYS A 265     -26.393 -15.117  -4.840  1.00 10.00      A   
ATOM   1667  CA  LYS A 265     -25.726 -17.044  -5.407  1.00 10.00      A   
ATOM   1668  CB  LYS A 265     -25.346 -16.434  -6.757  1.00 10.00      A   
ATOM   1669  CG  LYS A 265     -26.513 -16.262  -7.714  1.00 10.00      A   
ATOM   1670  CD  LYS A 265     -26.035 -15.757  -9.064  1.00 10.00      A   
ATOM   1671  CE  LYS A 265     -27.177 -15.659 -10.061  1.00 10.00      A   
ATOM   1672  NZ  LYS A 265     -26.691 -15.279 -11.412  1.00 10.00      A   
ATOM   1673  HZ1 LYS A 265     -25.972 -15.957 -11.740  1.00 10.00      A   
ATOM   1674  HZ2 LYS A 265     -26.265 -14.331 -11.388  1.00 10.00      A   
ATOM   1675  HZ3 LYS A 265     -27.477 -15.275 -12.088  1.00 10.00      A   
ATOM   1676  C   LYS A 265     -24.494 -17.642  -4.738  1.00 10.00      A   
ATOM   1677  O   LYS A 265     -24.116 -18.778  -5.020  1.00 10.00      A   
ATOM   1678  N   PHE A 266     -23.876 -16.876  -3.848  1.00 10.00      A   
ATOM   1679  HN  PHE A 266     -24.227 -15.976  -3.664  1.00 10.00      A   
ATOM   1680  CA  PHE A 266     -22.694 -17.337  -3.139  1.00 10.00      A   
ATOM   1681  CB  PHE A 266     -21.844 -16.155  -2.657  1.00 10.00      A   
ATOM   1682  CG  PHE A 266     -20.604 -16.558  -1.904  1.00 10.00      A   
ATOM   1683  CD1 PHE A 266     -19.588 -17.255  -2.539  1.00 10.00      A   
ATOM   1684  CD2 PHE A 266     -20.456 -16.236  -0.564  1.00 10.00      A   
ATOM   1685  CE1 PHE A 266     -18.450 -17.631  -1.848  1.00 10.00      A   
ATOM   1686  CE2 PHE A 266     -19.322 -16.608   0.133  1.00 10.00      A   
ATOM   1687  CZ  PHE A 266     -18.315 -17.303  -0.511  1.00 10.00      A   
ATOM   1688  C   PHE A 266     -23.084 -18.228  -1.968  1.00 10.00      A   
ATOM   1689  O   PHE A 266     -22.554 -19.329  -1.815  1.00 10.00      A   
ATOM   1690  N   VAL A 267     -24.031 -17.763  -1.157  1.00 10.00      A   
ATOM   1691  HN  VAL A 267     -24.435 -16.883  -1.342  1.00 10.00      A   
ATOM   1692  CA  VAL A 267     -24.482 -18.532   0.002  1.00 10.00      A   
ATOM   1693  CB  VAL A 267     -25.390 -17.720   0.955  1.00 10.00      A   
ATOM   1694  CG1 VAL A 267     -24.576 -16.664   1.687  1.00 10.00      A   
ATOM   1695  CG2 VAL A 267     -26.545 -17.078   0.208  1.00 10.00      A   
ATOM   1696  C   VAL A 267     -25.159 -19.833  -0.425  1.00 10.00      A   
ATOM   1697  O   VAL A 267     -25.079 -20.846   0.271  1.00 10.00      A   
ATOM   1698  N   ALA A 268     -25.791 -19.807  -1.593  1.00 10.00      A   
ATOM   1699  HN  ALA A 268     -25.819 -18.967  -2.101  1.00 10.00      A   
ATOM   1700  CA  ALA A 268     -26.461 -20.983  -2.131  1.00 10.00      A   
ATOM   1701  CB  ALA A 268     -27.433 -20.585  -3.231  1.00 10.00      A   
ATOM   1702  C   ALA A 268     -25.445 -21.984  -2.664  1.00 10.00      A   
ATOM   1703  O   ALA A 268     -25.790 -23.106  -3.024  1.00 10.00      A   
ATOM   1704  N   LYS A 269     -24.189 -21.571  -2.726  1.00 10.00      A   
ATOM   1705  HN  LYS A 269     -23.967 -20.658  -2.441  1.00 10.00      A   
ATOM   1706  CA  LYS A 269     -23.131 -22.445  -3.203  1.00 10.00      A   
ATOM   1707  CB  LYS A 269     -22.142 -21.676  -4.081  1.00 10.00      A   
ATOM   1708  CG  LYS A 269     -22.617 -21.456  -5.506  1.00 10.00      A   
ATOM   1709  CD  LYS A 269     -21.632 -20.600  -6.283  1.00 10.00      A   
ATOM   1710  CE  LYS A 269     -22.117 -20.345  -7.699  1.00 10.00      A   
ATOM   1711  NZ  LYS A 269     -23.378 -19.555  -7.721  1.00 10.00      A   
ATOM   1712  HZ1 LYS A 269     -23.166 -18.537  -7.696  1.00 10.00      A   
ATOM   1713  HZ2 LYS A 269     -23.967 -19.794  -6.899  1.00 10.00      A   
ATOM   1714  HZ3 LYS A 269     -23.915 -19.764  -8.586  1.00 10.00      A   
ATOM   1715  C   LYS A 269     -22.401 -23.088  -2.033  1.00 10.00      A   
ATOM   1716  O   LYS A 269     -21.605 -24.008  -2.216  1.00 10.00      A   
ATOM   1717  N   VAL A 270     -22.687 -22.605  -0.830  1.00 10.00      A   
ATOM   1718  HN  VAL A 270     -23.345 -21.880  -0.749  1.00 10.00      A   
ATOM   1719  CA  VAL A 270     -22.057 -23.131   0.374  1.00 10.00      A   
ATOM   1720  CB  VAL A 270     -22.178 -22.152   1.563  1.00 10.00      A   
ATOM   1721  CG1 VAL A 270     -21.468 -22.704   2.791  1.00 10.00      A   
ATOM   1722  CG2 VAL A 270     -21.618 -20.787   1.194  1.00 10.00      A   
ATOM   1723  C   VAL A 270     -22.664 -24.477   0.753  1.00 10.00      A   
ATOM   1724  O   VAL A 270     -21.965 -25.489   0.813  1.00 10.00      A   
ATOM   1725  N   HIS A 271     -23.969 -24.491   0.989  1.00 10.00      A   
ATOM   1726  HN  HIS A 271     -24.487 -23.658   0.921  1.00 10.00      A   
ATOM   1727  CA  HIS A 271     -24.656 -25.720   1.355  1.00 10.00      A   
ATOM   1728  CB  HIS A 271     -25.631 -25.461   2.508  1.00 10.00      A   
ATOM   1729  CG  HIS A 271     -26.828 -24.636   2.146  1.00 10.00      A   
ATOM   1730  ND1 HIS A 271     -26.702 -23.426   1.502  1.00 10.00      A   
ATOM   1731  CD2 HIS A 271     -28.140 -24.896   2.357  1.00 10.00      A   
ATOM   1732  CE1 HIS A 271     -27.935 -22.983   1.337  1.00 10.00      A   
ATOM   1733  NE2 HIS A 271     -28.839 -23.838   1.839  1.00 10.00      A   
ATOM   1734  HE2 HIS A 271     -29.781 -23.634   2.024  1.00 10.00      A   
ATOM   1735  C   HIS A 271     -25.381 -26.304   0.148  1.00 10.00      A   
ATOM   1736  O   HIS A 271     -25.974 -27.385   0.225  1.00 10.00      A   
ATOM   1737  N   ASN A 272     -25.310 -25.569  -0.964  1.00 10.00      A   
ATOM   1738  HN  ASN A 272     -24.818 -24.724  -0.934  1.00 10.00      A   
ATOM   1739  CA  ASN A 272     -25.946 -25.960  -2.219  1.00 10.00      A   
ATOM   1740  CB  ASN A 272     -25.535 -27.375  -2.665  1.00 10.00      A   
ATOM   1741  CG  ASN A 272     -26.700 -28.301  -2.945  1.00 10.00      A   
ATOM   1742  OD1 ASN A 272     -27.222 -28.343  -4.059  1.00 10.00      A   
ATOM   1743  ND2 ASN A 272     -27.107 -29.054  -1.940  1.00 10.00      A   
ATOM   1744 HD21 ASN A 272     -26.639 -28.970  -1.080  1.00 10.00      A   
ATOM   1745 HD22 ASN A 272     -27.855 -29.667  -2.094  1.00 10.00      A   
ATOM   1746  C   ASN A 272     -27.463 -25.756  -2.188  1.00 10.00      A   
ATOM   1747  O   ASN A 272     -28.083 -25.778  -1.119  1.00 10.00      A   
ATOM   1748  N   GLN A 273     -28.035 -25.521  -3.373  1.00 10.00      A   
ATOM   1749  HN  GLN A 273     -27.467 -25.486  -4.169  1.00 10.00      A   
ATOM   1750  CA  GLN A 273     -29.470 -25.303  -3.535  1.00 10.00      A   
ATOM   1751  CB  GLN A 273     -30.316 -26.378  -2.829  1.00 10.00      A   
ATOM   1752  CG  GLN A 273     -31.435 -25.849  -1.950  1.00 10.00      A   
ATOM   1753  CD  GLN A 273     -31.600 -26.660  -0.686  1.00 10.00      A   
ATOM   1754  OE1 GLN A 273     -32.492 -27.503  -0.586  1.00 10.00      A   
ATOM   1755  NE2 GLN A 273     -30.721 -26.433   0.278  1.00 10.00      A   
ATOM   1756 HE21 GLN A 273     -30.016 -25.765   0.115  1.00 10.00      A   
ATOM   1757 HE22 GLN A 273     -30.808 -26.935   1.117  1.00 10.00      A   
ATOM   1758  C   GLN A 273     -29.891 -23.872  -3.186  1.00 10.00      A   
ATOM   1759  O   GLN A 273     -29.717 -23.398  -2.059  1.00 10.00      A   
ATOM   1760  N   ASP A 274     -30.415 -23.183  -4.186  1.00 10.00      A   
ATOM   1761  HN  ASP A 274     -30.477 -23.604  -5.071  1.00 10.00      A   
ATOM   1762  CA  ASP A 274     -30.879 -21.813  -4.031  1.00 10.00      A   
ATOM   1763  CB  ASP A 274     -30.562 -20.960  -5.268  1.00 10.00      A   
ATOM   1764  CG  ASP A 274     -31.129 -21.524  -6.554  1.00 10.00      A   
ATOM   1765  OD1 ASP A 274     -32.093 -20.940  -7.092  1.00 10.00      A   
ATOM   1766  OD2 ASP A 274     -30.616 -22.559  -7.039  1.00 10.00      A   
ATOM   1767  C   ASP A 274     -32.362 -21.697  -3.627  1.00 10.00      A   
ATOM   1768  O   ASP A 274     -32.701 -20.834  -2.818  1.00 10.00      A   
ATOM   1769  N   PRO A 275     -33.281 -22.565  -4.134  1.00 10.00      A   
ATOM   1770  CA  PRO A 275     -34.707 -22.474  -3.787  1.00 10.00      A   
ATOM   1771  CB  PRO A 275     -35.379 -23.317  -4.869  1.00 10.00      A   
ATOM   1772  CG  PRO A 275     -34.369 -24.353  -5.205  1.00 10.00      A   
ATOM   1773  CD  PRO A 275     -33.032 -23.682  -5.073  1.00 10.00      A   
ATOM   1774  C   PRO A 275     -35.032 -23.031  -2.396  1.00 10.00      A   
ATOM   1775  O   PRO A 275     -36.039 -23.718  -2.212  1.00 10.00      A   
ATOM   1776  N   LYS A 276     -34.196 -22.714  -1.415  1.00 10.00      A   
ATOM   1777  HN  LYS A 276     -33.425 -22.137  -1.615  1.00 10.00      A   
ATOM   1778  CA  LYS A 276     -34.410 -23.177  -0.051  1.00 10.00      A   
ATOM   1779  CB  LYS A 276     -33.100 -23.668   0.579  1.00 10.00      A   
ATOM   1780  CG  LYS A 276     -33.245 -24.208   1.996  1.00 10.00      A   
ATOM   1781  CD  LYS A 276     -34.143 -25.433   2.050  1.00 10.00      A   
ATOM   1782  CE  LYS A 276     -34.965 -25.468   3.334  1.00 10.00      A   
ATOM   1783  NZ  LYS A 276     -34.154 -25.125   4.536  1.00 10.00      A   
ATOM   1784  HZ1 LYS A 276     -33.990 -24.093   4.581  1.00 10.00      A   
ATOM   1785  HZ2 LYS A 276     -33.236 -25.607   4.502  1.00 10.00      A   
ATOM   1786  HZ3 LYS A 276     -34.650 -25.422   5.402  1.00 10.00      A   
ATOM   1787  C   LYS A 276     -35.051 -22.070   0.793  1.00 10.00      A   
ATOM   1788  O   LYS A 276     -36.265 -21.860   0.729  1.00 10.00      A   
ATOM   1789  N   ASP A 277     -34.235 -21.346   1.560  1.00 10.00      A   
ATOM   1790  HN  ASP A 277     -33.274 -21.550   1.566  1.00 10.00      A   
ATOM   1791  CA  ASP A 277     -34.734 -20.262   2.403  1.00 10.00      A   
ATOM   1792  CB  ASP A 277     -34.086 -20.305   3.790  1.00 10.00      A   
ATOM   1793  CG  ASP A 277     -34.640 -21.418   4.652  1.00 10.00      A   
ATOM   1794  OD1 ASP A 277     -35.744 -21.252   5.208  1.00 10.00      A   
ATOM   1795  OD2 ASP A 277     -33.981 -22.470   4.773  1.00 10.00      A   
ATOM   1796  C   ASP A 277     -34.458 -18.925   1.741  1.00 10.00      A   
ATOM   1797  O   ASP A 277     -34.976 -17.886   2.146  1.00 10.00      A   
ATOM   1798  N   TRP A 278     -33.648 -18.983   0.699  1.00 10.00      A   
ATOM   1799  HN  TRP A 278     -33.294 -19.848   0.431  1.00 10.00      A   
ATOM   1800  CA  TRP A 278     -33.270 -17.807  -0.063  1.00 10.00      A   
ATOM   1801  CB  TRP A 278     -32.171 -18.138  -1.076  1.00 10.00      A   
ATOM   1802  CG  TRP A 278     -30.981 -18.819  -0.461  1.00 10.00      A   
ATOM   1803  CD1 TRP A 278     -30.285 -19.876  -0.969  1.00 10.00      A   
ATOM   1804  CD2 TRP A 278     -30.354 -18.493   0.786  1.00 10.00      A   
ATOM   1805  NE1 TRP A 278     -29.264 -20.225  -0.119  1.00 10.00      A   
ATOM   1806  HE1 TRP A 278     -28.620 -20.952  -0.267  1.00 10.00      A   
ATOM   1807  CE2 TRP A 278     -29.284 -19.392   0.965  1.00 10.00      A   
ATOM   1808  CE3 TRP A 278     -30.591 -17.530   1.770  1.00 10.00      A   
ATOM   1809  CZ2 TRP A 278     -28.456 -19.351   2.081  1.00 10.00      A   
ATOM   1810  CZ3 TRP A 278     -29.769 -17.490   2.876  1.00 10.00      A   
ATOM   1811  CH2 TRP A 278     -28.714 -18.396   3.024  1.00 10.00      A   
ATOM   1812  C   TRP A 278     -34.463 -17.104  -0.724  1.00 10.00      A   
ATOM   1813  O   TRP A 278     -34.492 -15.882  -0.732  1.00 10.00      A   
ATOM   1814  N   PRO A 279     -35.453 -17.846  -1.308  1.00 10.00      A   
ATOM   1815  CA  PRO A 279     -36.645 -17.246  -1.939  1.00 10.00      A   
ATOM   1816  CB  PRO A 279     -37.634 -18.406  -1.950  1.00 10.00      A   
ATOM   1817  CG  PRO A 279     -36.779 -19.606  -2.152  1.00 10.00      A   
ATOM   1818  CD  PRO A 279     -35.469 -19.317  -1.466  1.00 10.00      A   
ATOM   1819  C   PRO A 279     -37.226 -16.060  -1.162  1.00 10.00      A   
ATOM   1820  O   PRO A 279     -37.696 -15.094  -1.761  1.00 10.00      A   
ATOM   1821  N   ALA A 280     -37.166 -16.127   0.169  1.00 10.00      A   
ATOM   1822  HN  ALA A 280     -36.756 -16.913   0.590  1.00 10.00      A   
ATOM   1823  CA  ALA A 280     -37.678 -15.050   1.018  1.00 10.00      A   
ATOM   1824  CB  ALA A 280     -37.542 -15.422   2.490  1.00 10.00      A   
ATOM   1825  C   ALA A 280     -36.935 -13.746   0.731  1.00 10.00      A   
ATOM   1826  O   ALA A 280     -37.548 -12.701   0.519  1.00 10.00      A   
ATOM   1827  N   GLN A 281     -35.609 -13.823   0.702  1.00 10.00      A   
ATOM   1828  HN  GLN A 281     -35.175 -14.692   0.857  1.00 10.00      A   
ATOM   1829  CA  GLN A 281     -34.776 -12.657   0.432  1.00 10.00      A   
ATOM   1830  CB  GLN A 281     -33.376 -12.876   1.008  1.00 10.00      A   
ATOM   1831  CG  GLN A 281     -33.362 -13.297   2.470  1.00 10.00      A   
ATOM   1832  CD  GLN A 281     -32.004 -13.797   2.924  1.00 10.00      A   
ATOM   1833  OE1 GLN A 281     -31.242 -14.359   2.141  1.00 10.00      A   
ATOM   1834  NE2 GLN A 281     -31.694 -13.596   4.194  1.00 10.00      A   
ATOM   1835 HE21 GLN A 281     -32.351 -13.143   4.764  1.00 10.00      A   
ATOM   1836 HE22 GLN A 281     -30.817 -13.902   4.512  1.00 10.00      A   
ATOM   1837  C   GLN A 281     -34.696 -12.430  -1.075  1.00 10.00      A   
ATOM   1838  O   GLN A 281     -34.489 -11.311  -1.546  1.00 10.00      A   
ATOM   1839  N   TYR A 282     -34.879 -13.516  -1.821  1.00 10.00      A   
ATOM   1840  HN  TYR A 282     -35.024 -14.375  -1.367  1.00 10.00      A   
ATOM   1841  CA  TYR A 282     -34.847 -13.494  -3.278  1.00 10.00      A   
ATOM   1842  CB  TYR A 282     -35.020 -14.912  -3.834  1.00 10.00      A   
ATOM   1843  CG  TYR A 282     -35.089 -14.994  -5.342  1.00 10.00      A   
ATOM   1844  CD1 TYR A 282     -36.242 -15.436  -5.976  1.00 10.00      A   
ATOM   1845  CD2 TYR A 282     -34.006 -14.629  -6.130  1.00 10.00      A   
ATOM   1846  CE1 TYR A 282     -36.317 -15.509  -7.350  1.00 10.00      A   
ATOM   1847  CE2 TYR A 282     -34.073 -14.700  -7.507  1.00 10.00      A   
ATOM   1848  CZ  TYR A 282     -35.229 -15.141  -8.110  1.00 10.00      A   
ATOM   1849  OH  TYR A 282     -35.302 -15.208  -9.480  1.00 10.00      A   
ATOM   1850  HH  TYR A 282     -36.174 -14.916  -9.766  1.00 10.00      A   
ATOM   1851  C   TYR A 282     -35.908 -12.552  -3.838  1.00 10.00      A   
ATOM   1852  O   TYR A 282     -35.747 -12.005  -4.929  1.00 10.00      A   
ATOM   1853  N   CYS A 283     -36.988 -12.366  -3.086  1.00 10.00      A   
ATOM   1854  HN  CYS A 283     -37.071 -12.858  -2.239  1.00 10.00      A   
ATOM   1855  CA  CYS A 283     -38.058 -11.466  -3.494  1.00 10.00      A   
ATOM   1856  CB  CYS A 283     -39.149 -11.412  -2.422  1.00 10.00      A   
ATOM   1857  SG  CYS A 283     -40.002 -12.983  -2.156  1.00 10.00      A   
ATOM   1858  HG  CYS A 283     -41.171 -12.917  -2.779  1.00 10.00      A   
ATOM   1859  C   CYS A 283     -37.496 -10.068  -3.746  1.00 10.00      A   
ATOM   1860  O   CYS A 283     -37.837  -9.419  -4.738  1.00 10.00      A   
ATOM   1861  N   GLU A 284     -36.607  -9.626  -2.858  1.00 10.00      A   
ATOM   1862  HN  GLU A 284     -36.363 -10.194  -2.097  1.00 10.00      A   
ATOM   1863  CA  GLU A 284     -35.985  -8.318  -2.995  1.00 10.00      A   
ATOM   1864  CB  GLU A 284     -35.695  -7.683  -1.625  1.00 10.00      A   
ATOM   1865  CG  GLU A 284     -34.366  -8.069  -0.994  1.00 10.00      A   
ATOM   1866  CD  GLU A 284     -33.409  -6.896  -0.907  1.00 10.00      A   
ATOM   1867  OE1 GLU A 284     -32.583  -6.729  -1.824  1.00 10.00      A   
ATOM   1868  OE2 GLU A 284     -33.486  -6.129   0.078  1.00 10.00      A   
ATOM   1869  C   GLU A 284     -34.728  -8.414  -3.858  1.00 10.00      A   
ATOM   1870  O   GLU A 284     -34.333  -7.447  -4.502  1.00 10.00      A   
ATOM   1871  N   ALA A 285     -34.119  -9.598  -3.885  1.00 10.00      A   
ATOM   1872  HN  ALA A 285     -34.476 -10.330  -3.341  1.00 10.00      A   
ATOM   1873  CA  ALA A 285     -32.920  -9.826  -4.686  1.00 10.00      A   
ATOM   1874  CB  ALA A 285     -32.331 -11.197  -4.396  1.00 10.00      A   
ATOM   1875  C   ALA A 285     -33.240  -9.679  -6.169  1.00 10.00      A   
ATOM   1876  O   ALA A 285     -32.467  -9.096  -6.931  1.00 10.00      A   
ATOM   1877  N   LEU A 286     -34.389 -10.214  -6.574  1.00 10.00      A   
ATOM   1878  HN  LEU A 286     -34.949 -10.701  -5.924  1.00 10.00      A   
ATOM   1879  CA  LEU A 286     -34.831 -10.113  -7.957  1.00 10.00      A   
ATOM   1880  CB  LEU A 286     -36.066 -10.994  -8.197  1.00 10.00      A   
ATOM   1881  CG  LEU A 286     -36.332 -11.448  -9.643  1.00 10.00      A   
ATOM   1882  CD1 LEU A 286     -37.051 -10.370 -10.439  1.00 10.00      A   
ATOM   1883  CD2 LEU A 286     -35.041 -11.856 -10.337  1.00 10.00      A   
ATOM   1884  C   LEU A 286     -35.143  -8.654  -8.268  1.00 10.00      A   
ATOM   1885  O   LEU A 286     -34.887  -8.169  -9.370  1.00 10.00      A   
ATOM   1886  N   ALA A 287     -35.676  -7.956  -7.268  1.00 10.00      A   
ATOM   1887  HN  ALA A 287     -35.840  -8.401  -6.412  1.00 10.00      A   
ATOM   1888  CA  ALA A 287     -36.012  -6.546  -7.408  1.00 10.00      A   
ATOM   1889  CB  ALA A 287     -36.800  -6.060  -6.201  1.00 10.00      A   
ATOM   1890  C   ALA A 287     -34.740  -5.727  -7.586  1.00 10.00      A   
ATOM   1891  O   ALA A 287     -34.709  -4.781  -8.368  1.00 10.00      A   
ATOM   1892  N   ASP A 288     -33.692  -6.113  -6.862  1.00 10.00      A   
ATOM   1893  HN  ASP A 288     -33.793  -6.866  -6.241  1.00 10.00      A   
ATOM   1894  CA  ASP A 288     -32.402  -5.439  -6.948  1.00 10.00      A   
ATOM   1895  CB  ASP A 288     -31.436  -5.987  -5.890  1.00 10.00      A   
ATOM   1896  CG  ASP A 288     -30.236  -5.086  -5.640  1.00 10.00      A   
ATOM   1897  OD1 ASP A 288     -30.171  -3.985  -6.227  1.00 10.00      A   
ATOM   1898  OD2 ASP A 288     -29.357  -5.471  -4.828  1.00 10.00      A   
ATOM   1899  C   ASP A 288     -31.812  -5.627  -8.340  1.00 10.00      A   
ATOM   1900  O   ASP A 288     -31.257  -4.696  -8.919  1.00 10.00      A   
ATOM   1901  N   GLU A 289     -31.962  -6.830  -8.884  1.00 10.00      A   
ATOM   1902  HN  GLU A 289     -32.425  -7.531  -8.374  1.00 10.00      A   
ATOM   1903  CA  GLU A 289     -31.454  -7.136 -10.219  1.00 10.00      A   
ATOM   1904  CB  GLU A 289     -31.685  -8.607 -10.558  1.00 10.00      A   
ATOM   1905  CG  GLU A 289     -30.610  -9.532 -10.024  1.00 10.00      A   
ATOM   1906  CD  GLU A 289     -29.324  -9.447 -10.820  1.00 10.00      A   
ATOM   1907  OE1 GLU A 289     -28.553  -8.486 -10.622  1.00 10.00      A   
ATOM   1908  OE2 GLU A 289     -29.077 -10.351 -11.647  1.00 10.00      A   
ATOM   1909  C   GLU A 289     -32.116  -6.244 -11.261  1.00 10.00      A   
ATOM   1910  O   GLU A 289     -31.472  -5.772 -12.198  1.00 10.00      A   
ATOM   1911  N   GLU A 290     -33.408  -6.013 -11.084  1.00 10.00      A   
ATOM   1912  HN  GLU A 290     -33.869  -6.428 -10.321  1.00 10.00      A   
ATOM   1913  CA  GLU A 290     -34.158  -5.157 -11.991  1.00 10.00      A   
ATOM   1914  CB  GLU A 290     -35.660  -5.382 -11.811  1.00 10.00      A   
ATOM   1915  CG  GLU A 290     -36.496  -4.978 -13.012  1.00 10.00      A   
ATOM   1916  CD  GLU A 290     -37.367  -3.772 -12.733  1.00 10.00      A   
ATOM   1917  OE1 GLU A 290     -38.481  -3.949 -12.196  1.00 10.00      A   
ATOM   1918  OE2 GLU A 290     -36.950  -2.640 -13.046  1.00 10.00      A   
ATOM   1919  C   GLU A 290     -33.795  -3.701 -11.718  1.00 10.00      A   
ATOM   1920  O   GLU A 290     -33.747  -2.870 -12.625  1.00 10.00      A   
ATOM   1921  N   ASN A 291     -33.519  -3.418 -10.451  1.00 10.00      A   
ATOM   1922  HN  ASN A 291     -33.583  -4.135  -9.783  1.00 10.00      A   
ATOM   1923  CA  ASN A 291     -33.136  -2.083 -10.013  1.00 10.00      A   
ATOM   1924  CB  ASN A 291     -33.071  -2.024  -8.476  1.00 10.00      A   
ATOM   1925  CG  ASN A 291     -32.197  -0.903  -7.950  1.00 10.00      A   
ATOM   1926  OD1 ASN A 291     -32.551   0.273  -8.050  1.00 10.00      A   
ATOM   1927  ND2 ASN A 291     -31.069  -1.262  -7.353  1.00 10.00      A   
ATOM   1928 HD21 ASN A 291     -30.870  -2.223  -7.272  1.00 10.00      A   
ATOM   1929 HD22 ASN A 291     -30.466  -0.554  -7.035  1.00 10.00      A   
ATOM   1930  C   ASN A 291     -31.806  -1.668 -10.637  1.00 10.00      A   
ATOM   1931  O   ASN A 291     -31.629  -0.516 -11.021  1.00 10.00      A   
ATOM   1932  N   ARG A 292     -30.884  -2.622 -10.760  1.00 10.00      A   
ATOM   1933  HN  ARG A 292     -31.089  -3.528 -10.434  1.00 10.00      A   
ATOM   1934  CA  ARG A 292     -29.574  -2.354 -11.354  1.00 10.00      A   
ATOM   1935  CB  ARG A 292     -28.592  -3.496 -11.076  1.00 10.00      A   
ATOM   1936  CG  ARG A 292     -28.440  -3.858  -9.608  1.00 10.00      A   
ATOM   1937  CD  ARG A 292     -27.904  -2.701  -8.779  1.00 10.00      A   
ATOM   1938  NE  ARG A 292     -28.028  -2.975  -7.347  1.00 10.00      A   
ATOM   1939  HE  ARG A 292     -28.875  -3.398  -7.041  1.00 10.00      A   
ATOM   1940  CZ  ARG A 292     -27.095  -2.703  -6.437  1.00 10.00      A   
ATOM   1941  NH1 ARG A 292     -25.948  -2.139  -6.791  1.00 10.00      A   
ATOM   1942 HH11 ARG A 292     -25.217  -1.930  -6.066  1.00 10.00      A   
ATOM   1943 HH12 ARG A 292     -25.766  -1.903  -7.787  1.00 10.00      A   
ATOM   1944  NH2 ARG A 292     -27.313  -3.005  -5.165  1.00 10.00      A   
ATOM   1945 HH21 ARG A 292     -28.211  -3.464  -4.881  1.00 10.00      A   
ATOM   1946 HH22 ARG A 292     -26.596  -2.777  -4.445  1.00 10.00      A   
ATOM   1947  C   ARG A 292     -29.701  -2.145 -12.857  1.00 10.00      A   
ATOM   1948  O   ARG A 292     -28.839  -1.529 -13.489  1.00 10.00      A   
ATOM   1949  N   ALA A 293     -30.789  -2.655 -13.428  1.00 10.00      A   
ATOM   1950  HN  ALA A 293     -31.441  -3.132 -12.870  1.00 10.00      A   
ATOM   1951  CA  ALA A 293     -31.043  -2.523 -14.856  1.00 10.00      A   
ATOM   1952  CB  ALA A 293     -31.915  -3.673 -15.342  1.00 10.00      A   
ATOM   1953  C   ALA A 293     -31.700  -1.178 -15.162  1.00 10.00      A   
ATOM   1954  O   ALA A 293     -32.298  -0.985 -16.223  1.00 10.00      A   
ATOM   1955  N   ARG A 294     -31.570  -0.248 -14.230  1.00 10.00      A   
ATOM   1956  HN  ARG A 294     -31.064  -0.456 -13.415  1.00 10.00      A   
ATOM   1957  CB  ARG A 294     -33.525   1.147 -13.738  1.00 10.00      A   
ATOM   1958  CG  ARG A 294     -34.281   2.437 -14.014  1.00 10.00      A   
ATOM   1959  CD  ARG A 294     -35.661   2.419 -13.378  1.00 10.00      A   
ATOM   1960  NE  ARG A 294     -36.299   3.732 -13.416  1.00 10.00      A   
ATOM   1961  HE  ARG A 294     -36.419   4.151 -14.302  1.00 10.00      A   
ATOM   1962  CZ  ARG A 294     -36.707   4.389 -12.334  1.00 10.00      A   
ATOM   1963  NH1 ARG A 294     -36.581   3.829 -11.134  1.00 10.00      A   
ATOM   1964 HH11 ARG A 294     -36.165   2.875 -11.040  1.00 10.00      A   
ATOM   1965 HH12 ARG A 294     -36.894   4.339 -10.279  1.00 10.00      A   
ATOM   1966  NH2 ARG A 294     -37.249   5.598 -12.450  1.00 10.00      A   
ATOM   1967 HH21 ARG A 294     -37.559   6.117 -11.600  1.00 10.00      A   
ATOM   1968 HH22 ARG A 294     -37.365   6.037 -13.393  1.00 10.00      A   
ATOM   1969  CA  ARG A 294     -32.132   1.081 -14.379  1.00 10.00      A   
ATOM   1970  C   ARG A 294     -31.196   2.093 -13.729  1.00 10.00      A   
ATOM   1971  O   ARG A 294     -30.345   1.672 -12.921  1.00 10.00      A   
ATOM   1972  OXT ARG A 294     -31.301   3.299 -14.037  1.00 10.00      A   
ATOM   1973  C   GLY B   9      -3.420  12.604  20.809  1.00 10.00      B   
ATOM   1974  O   GLY B   9      -4.509  12.880  20.305  1.00 10.00      B   
ATOM   1975  N   GLY B   9      -4.371  10.402  21.395  1.00 10.00      B   
ATOM   1976  HT1 GLY B   9      -4.872  10.382  20.484  1.00 10.00      B   
ATOM   1977  HT2 GLY B   9      -4.996  10.819  22.110  1.00 10.00      B   
ATOM   1978  HT3 GLY B   9      -4.146   9.431  21.675  1.00 10.00      B   
ATOM   1979  CA  GLY B   9      -3.131  11.199  21.275  1.00 10.00      B   
ATOM   1980  N   VAL B  10      -2.453  13.492  20.983  1.00 10.00      B   
ATOM   1981  HN  VAL B  10      -1.608  13.205  21.394  1.00 10.00      B   
ATOM   1982  CA  VAL B  10      -2.605  14.881  20.574  1.00 10.00      B   
ATOM   1983  CB  VAL B  10      -1.608  15.815  21.295  1.00 10.00      B   
ATOM   1984  CG1 VAL B  10      -1.992  15.974  22.756  1.00 10.00      B   
ATOM   1985  CG2 VAL B  10      -0.180  15.298  21.168  1.00 10.00      B   
ATOM   1986  C   VAL B  10      -2.458  15.030  19.065  1.00 10.00      B   
ATOM   1987  O   VAL B  10      -1.499  14.540  18.468  1.00 10.00      B   
ATOM   1988  N   MET B  11      -3.421  15.695  18.453  1.00 10.00      B   
ATOM   1989  HN  MET B  11      -4.159  16.058  18.984  1.00 10.00      B   
ATOM   1990  CA  MET B  11      -3.407  15.906  17.014  1.00 10.00      B   
ATOM   1991  CB  MET B  11      -4.566  15.169  16.335  1.00 10.00      B   
ATOM   1992  CG  MET B  11      -4.548  15.267  14.816  1.00 10.00      B   
ATOM   1993  SD  MET B  11      -6.165  14.982  14.070  1.00 10.00      B   
ATOM   1994  CE  MET B  11      -6.432  13.259  14.478  1.00 10.00      B   
ATOM   1995  C   MET B  11      -3.470  17.391  16.680  1.00 10.00      B   
ATOM   1996  O   MET B  11      -4.540  18.000  16.691  1.00 10.00      B   
ATOM   1997  N   THR B  12      -2.319  17.977  16.411  1.00 10.00      B   
ATOM   1998  HN  THR B  12      -1.491  17.449  16.449  1.00 10.00      B   
ATOM   1999  CA  THR B  12      -2.248  19.380  16.055  1.00 10.00      B   
ATOM   2000  CB  THR B  12      -0.947  20.014  16.589  1.00 10.00      B   
ATOM   2001  OG1 THR B  12      -0.610  19.426  17.857  1.00 10.00      B   
ATOM   2002  HG1 THR B  12      -1.407  19.342  18.396  1.00 10.00      B   
ATOM   2003  CG2 THR B  12      -1.108  21.518  16.765  1.00 10.00      B   
ATOM   2004  C   THR B  12      -2.306  19.511  14.531  1.00 10.00      B   
ATOM   2005  O   THR B  12      -2.058  18.537  13.815  1.00 10.00      B   
ATOM   2006  N   ASP B  13      -2.644  20.700  14.039  1.00 10.00      B   
ATOM   2007  HN  ASP B  13      -2.852  21.432  14.656  1.00 10.00      B   
ATOM   2008  CA  ASP B  13      -2.730  20.944  12.601  1.00 10.00      B   
ATOM   2009  CB  ASP B  13      -3.131  22.388  12.316  1.00 10.00      B   
ATOM   2010  CG  ASP B  13      -4.546  22.513  11.791  1.00 10.00      B   
ATOM   2011  OD1 ASP B  13      -5.311  21.527  11.870  1.00 10.00      B   
ATOM   2012  OD2 ASP B  13      -4.907  23.611  11.319  1.00 10.00      B   
ATOM   2013  C   ASP B  13      -1.411  20.624  11.909  1.00 10.00      B   
ATOM   2014  O   ASP B  13      -1.390  20.196  10.751  1.00 10.00      B   
ATOM   2015  N   VAL B  14      -0.309  20.828  12.628  1.00 10.00      B   
ATOM   2016  HN  VAL B  14      -0.390  21.187  13.536  1.00 10.00      B   
ATOM   2017  CA  VAL B  14       1.019  20.546  12.090  1.00 10.00      B   
ATOM   2018  CB  VAL B  14       2.150  20.975  13.053  1.00 10.00      B   
ATOM   2019  CG1 VAL B  14       2.188  22.488  13.190  1.00 10.00      B   
ATOM   2020  CG2 VAL B  14       1.995  20.320  14.419  1.00 10.00      B   
ATOM   2021  C   VAL B  14       1.163  19.066  11.736  1.00 10.00      B   
ATOM   2022  O   VAL B  14       1.774  18.717  10.726  1.00 10.00      B   
ATOM   2023  N   HIS B  15       0.572  18.202  12.559  1.00 10.00      B   
ATOM   2024  HN  HIS B  15       0.086  18.540  13.338  1.00 10.00      B   
ATOM   2025  CA  HIS B  15       0.620  16.767  12.328  1.00 10.00      B   
ATOM   2026  CB  HIS B  15       0.060  16.002  13.531  1.00 10.00      B   
ATOM   2027  CG  HIS B  15       0.829  16.186  14.802  1.00 10.00      B   
ATOM   2028  ND1 HIS B  15       0.223  16.676  15.936  1.00 10.00      B   
ATOM   2029  CD2 HIS B  15       2.130  15.918  15.069  1.00 10.00      B   
ATOM   2030  CE1 HIS B  15       1.160  16.694  16.866  1.00 10.00      B   
ATOM   2031  NE2 HIS B  15       2.326  16.243  16.388  1.00 10.00      B   
ATOM   2032  HE2 HIS B  15       3.186  16.262  16.854  1.00 10.00      B   
ATOM   2033  C   HIS B  15      -0.200  16.433  11.099  1.00 10.00      B   
ATOM   2034  O   HIS B  15       0.224  15.659  10.248  1.00 10.00      B   
ATOM   2035  N   ARG B  16      -1.375  17.046  11.012  1.00 10.00      B   
ATOM   2036  HN  ARG B  16      -1.640  17.657  11.730  1.00 10.00      B   
ATOM   2037  CA  ARG B  16      -2.277  16.837   9.888  1.00 10.00      B   
ATOM   2038  CB  ARG B  16      -3.546  17.675  10.053  1.00 10.00      B   
ATOM   2039  CG  ARG B  16      -4.412  17.253  11.228  1.00 10.00      B   
ATOM   2040  CD  ARG B  16      -5.504  18.271  11.508  1.00 10.00      B   
ATOM   2041  NE  ARG B  16      -6.406  17.823  12.567  1.00 10.00      B   
ATOM   2042  HE  ARG B  16      -6.460  16.854  12.730  1.00 10.00      B   
ATOM   2043  CZ  ARG B  16      -7.159  18.639  13.305  1.00 10.00      B   
ATOM   2044  NH1 ARG B  16      -7.080  19.957  13.146  1.00 10.00      B   
ATOM   2045 HH11 ARG B  16      -6.412  20.372  12.445  1.00 10.00      B   
ATOM   2046 HH12 ARG B  16      -7.684  20.588  13.716  1.00 10.00      B   
ATOM   2047  NH2 ARG B  16      -7.976  18.135  14.221  1.00 10.00      B   
ATOM   2048 HH21 ARG B  16      -8.030  17.105  14.368  1.00 10.00      B   
ATOM   2049 HH22 ARG B  16      -8.570  18.770  14.801  1.00 10.00      B   
ATOM   2050  C   ARG B  16      -1.584  17.179   8.578  1.00 10.00      B   
ATOM   2051  O   ARG B  16      -1.628  16.404   7.627  1.00 10.00      B   
ATOM   2052  N   ARG B  17      -0.922  18.332   8.542  1.00 10.00      B   
ATOM   2053  HN  ARG B  17      -0.906  18.903   9.345  1.00 10.00      B   
ATOM   2054  CA  ARG B  17      -0.213  18.759   7.344  1.00 10.00      B   
ATOM   2055  CB  ARG B  17       0.309  20.190   7.489  1.00 10.00      B   
ATOM   2056  CG  ARG B  17      -0.720  21.257   7.152  1.00 10.00      B   
ATOM   2057  CD  ARG B  17      -1.107  21.208   5.680  1.00 10.00      B   
ATOM   2058  NE  ARG B  17      -2.155  22.177   5.357  1.00 10.00      B   
ATOM   2059  HE  ARG B  17      -2.643  22.583   6.112  1.00 10.00      B   
ATOM   2060  CZ  ARG B  17      -2.483  22.541   4.116  1.00 10.00      B   
ATOM   2061  NH1 ARG B  17      -1.833  22.034   3.074  1.00 10.00      B   
ATOM   2062 HH11 ARG B  17      -1.067  21.346   3.220  1.00 10.00      B   
ATOM   2063 HH12 ARG B  17      -2.081  22.339   2.104  1.00 10.00      B   
ATOM   2064  NH2 ARG B  17      -3.458  23.420   3.917  1.00 10.00      B   
ATOM   2065 HH21 ARG B  17      -3.718  23.704   2.946  1.00 10.00      B   
ATOM   2066 HH22 ARG B  17      -3.969  23.837   4.729  1.00 10.00      B   
ATOM   2067  C   ARG B  17       0.922  17.799   7.012  1.00 10.00      B   
ATOM   2068  O   ARG B  17       1.089  17.406   5.858  1.00 10.00      B   
ATOM   2069  N   PHE B  18       1.687  17.414   8.031  1.00 10.00      B   
ATOM   2070  HN  PHE B  18       1.505  17.775   8.929  1.00 10.00      B   
ATOM   2071  CA  PHE B  18       2.802  16.490   7.858  1.00 10.00      B   
ATOM   2072  CB  PHE B  18       3.541  16.305   9.189  1.00 10.00      B   
ATOM   2073  CG  PHE B  18       4.777  15.452   9.101  1.00 10.00      B   
ATOM   2074  CD1 PHE B  18       4.755  14.131   9.520  1.00 10.00      B   
ATOM   2075  CD2 PHE B  18       5.959  15.971   8.599  1.00 10.00      B   
ATOM   2076  CE1 PHE B  18       5.886  13.345   9.441  1.00 10.00      B   
ATOM   2077  CE2 PHE B  18       7.094  15.189   8.517  1.00 10.00      B   
ATOM   2078  CZ  PHE B  18       7.057  13.874   8.938  1.00 10.00      B   
ATOM   2079  C   PHE B  18       2.314  15.141   7.330  1.00 10.00      B   
ATOM   2080  O   PHE B  18       2.871  14.597   6.379  1.00 10.00      B   
ATOM   2081  N   LEU B  19       1.260  14.622   7.943  1.00 10.00      B   
ATOM   2082  HN  LEU B  19       0.857  15.110   8.695  1.00 10.00      B   
ATOM   2083  CA  LEU B  19       0.689  13.343   7.544  1.00 10.00      B   
ATOM   2084  CB  LEU B  19      -0.392  12.893   8.529  1.00 10.00      B   
ATOM   2085  CG  LEU B  19       0.061  12.650   9.971  1.00 10.00      B   
ATOM   2086  CD1 LEU B  19      -1.107  12.187  10.827  1.00 10.00      B   
ATOM   2087  CD2 LEU B  19       1.202  11.645  10.021  1.00 10.00      B   
ATOM   2088  C   LEU B  19       0.124  13.402   6.129  1.00 10.00      B   
ATOM   2089  O   LEU B  19       0.204  12.426   5.382  1.00 10.00      B   
ATOM   2090  N   GLN B  20      -0.450  14.545   5.765  1.00 10.00      B   
ATOM   2091  HN  GLN B  20      -0.497  15.286   6.408  1.00 10.00      B   
ATOM   2092  CA  GLN B  20      -1.007  14.721   4.431  1.00 10.00      B   
ATOM   2093  CB  GLN B  20      -1.833  16.010   4.334  1.00 10.00      B   
ATOM   2094  CG  GLN B  20      -3.181  15.959   5.042  1.00 10.00      B   
ATOM   2095  CD  GLN B  20      -4.226  15.140   4.305  1.00 10.00      B   
ATOM   2096  OE1 GLN B  20      -3.916  14.147   3.644  1.00 10.00      B   
ATOM   2097  NE2 GLN B  20      -5.476  15.560   4.405  1.00 10.00      B   
ATOM   2098 HE21 GLN B  20      -5.653  16.367   4.938  1.00 10.00      B   
ATOM   2099 HE22 GLN B  20      -6.176  15.048   3.952  1.00 10.00      B   
ATOM   2100  C   GLN B  20       0.113  14.734   3.400  1.00 10.00      B   
ATOM   2101  O   GLN B  20       0.022  14.067   2.370  1.00 10.00      B   
ATOM   2102  N   LEU B  21       1.181  15.471   3.705  1.00 10.00      B   
ATOM   2103  HN  LEU B  21       1.196  15.958   4.561  1.00 10.00      B   
ATOM   2104  CA  LEU B  21       2.335  15.574   2.813  1.00 10.00      B   
ATOM   2105  CB  LEU B  21       3.312  16.643   3.312  1.00 10.00      B   
ATOM   2106  CG  LEU B  21       2.799  18.086   3.295  1.00 10.00      B   
ATOM   2107  CD1 LEU B  21       3.858  19.042   3.819  1.00 10.00      B   
ATOM   2108  CD2 LEU B  21       2.354  18.486   1.896  1.00 10.00      B   
ATOM   2109  C   LEU B  21       3.041  14.228   2.693  1.00 10.00      B   
ATOM   2110  O   LEU B  21       3.407  13.801   1.600  1.00 10.00      B   
ATOM   2111  N   LEU B  22       3.210  13.555   3.824  1.00 10.00      B   
ATOM   2112  HN  LEU B  22       2.906  13.956   4.669  1.00 10.00      B   
ATOM   2113  CA  LEU B  22       3.850  12.245   3.850  1.00 10.00      B   
ATOM   2114  CB  LEU B  22       4.031  11.767   5.295  1.00 10.00      B   
ATOM   2115  CG  LEU B  22       4.718  10.414   5.485  1.00 10.00      B   
ATOM   2116  CD1 LEU B  22       6.155  10.461   4.986  1.00 10.00      B   
ATOM   2117  CD2 LEU B  22       4.667   9.988   6.943  1.00 10.00      B   
ATOM   2118  C   LEU B  22       3.015  11.241   3.061  1.00 10.00      B   
ATOM   2119  O   LEU B  22       3.524  10.230   2.584  1.00 10.00      B   
ATOM   2120  N   MET B  23       1.728  11.541   2.917  1.00 10.00      B   
ATOM   2121  HN  MET B  23       1.383  12.365   3.324  1.00 10.00      B   
ATOM   2122  CA  MET B  23       0.817  10.680   2.179  1.00 10.00      B   
ATOM   2123  CB  MET B  23      -0.545  10.626   2.869  1.00 10.00      B   
ATOM   2124  CG  MET B  23      -1.320   9.346   2.616  1.00 10.00      B   
ATOM   2125  SD  MET B  23      -2.990   9.399   3.295  1.00 10.00      B   
ATOM   2126  CE  MET B  23      -3.594   7.789   2.796  1.00 10.00      B   
ATOM   2127  C   MET B  23       0.670  11.163   0.736  1.00 10.00      B   
ATOM   2128  O   MET B  23      -0.203  10.710  -0.001  1.00 10.00      B   
ATOM   2129  N   THR B  24       1.509  12.114   0.358  1.00 10.00      B   
ATOM   2130  HN  THR B  24       2.146  12.474   1.011  1.00 10.00      B   
ATOM   2131  CA  THR B  24       1.512  12.642  -0.998  1.00 10.00      B   
ATOM   2132  CB  THR B  24       1.580  14.187  -1.006  1.00 10.00      B   
ATOM   2133  OG1 THR B  24       0.575  14.715  -0.129  1.00 10.00      B   
ATOM   2134  HG1 THR B  24       0.598  14.243   0.713  1.00 10.00      B   
ATOM   2135  CG2 THR B  24       1.338  14.731  -2.407  1.00 10.00      B   
ATOM   2136  C   THR B  24       2.719  12.071  -1.741  1.00 10.00      B   
ATOM   2137  O   THR B  24       2.792  12.093  -2.971  1.00 10.00      B   
ATOM   2138  N   HIS B  25       3.656  11.537  -0.970  1.00 10.00      B   
ATOM   2139  HN  HIS B  25       3.521  11.524   0.001  1.00 10.00      B   
ATOM   2140  CA  HIS B  25       4.869  10.948  -1.517  1.00 10.00      B   
ATOM   2141  CB  HIS B  25       6.104  11.624  -0.911  1.00 10.00      B   
ATOM   2142  CG  HIS B  25       6.148  13.109  -1.113  1.00 10.00      B   
ATOM   2143  ND1 HIS B  25       6.526  13.958  -0.102  1.00 10.00      B   
ATOM   2144  CD2 HIS B  25       5.840  13.838  -2.215  1.00 10.00      B   
ATOM   2145  CE1 HIS B  25       6.438  15.178  -0.603  1.00 10.00      B   
ATOM   2146  NE2 HIS B  25       6.026  15.155  -1.880  1.00 10.00      B   
ATOM   2147  HE2 HIS B  25       5.698  15.928  -2.391  1.00 10.00      B   
ATOM   2148  C   HIS B  25       4.889   9.451  -1.226  1.00 10.00      B   
ATOM   2149  O   HIS B  25       4.119   8.970  -0.394  1.00 10.00      B   
ATOM   2150  N   GLY B  26       5.764   8.719  -1.905  1.00 10.00      B   
ATOM   2151  HN  GLY B  26       6.362   9.154  -2.547  1.00 10.00      B   
ATOM   2152  CA  GLY B  26       5.836   7.283  -1.704  1.00 10.00      B   
ATOM   2153  C   GLY B  26       6.815   6.876  -0.622  1.00 10.00      B   
ATOM   2154  O   GLY B  26       6.675   5.810  -0.022  1.00 10.00      B   
ATOM   2155  N   VAL B  27       7.812   7.714  -0.381  1.00 10.00      B   
ATOM   2156  HN  VAL B  27       7.870   8.547  -0.895  1.00 10.00      B   
ATOM   2157  CA  VAL B  27       8.824   7.442   0.632  1.00 10.00      B   
ATOM   2158  CB  VAL B  27       9.732   6.246   0.237  1.00 10.00      B   
ATOM   2159  CG1 VAL B  27      10.586   6.573  -0.979  1.00 10.00      B   
ATOM   2160  CG2 VAL B  27      10.596   5.787   1.405  1.00 10.00      B   
ATOM   2161  C   VAL B  27       9.669   8.689   0.870  1.00 10.00      B   
ATOM   2162  O   VAL B  27       9.940   9.451  -0.061  1.00 10.00      B   
ATOM   2163  N   LEU B  28      10.070   8.903   2.112  1.00 10.00      B   
ATOM   2164  HN  LEU B  28       9.832   8.258   2.813  1.00 10.00      B   
ATOM   2165  CA  LEU B  28      10.877  10.059   2.460  1.00 10.00      B   
ATOM   2166  CB  LEU B  28      10.056  11.094   3.236  1.00 10.00      B   
ATOM   2167  CG  LEU B  28       8.929  11.789   2.468  1.00 10.00      B   
ATOM   2168  CD1 LEU B  28       8.287  12.869   3.323  1.00 10.00      B   
ATOM   2169  CD2 LEU B  28       9.443  12.377   1.165  1.00 10.00      B   
ATOM   2170  C   LEU B  28      12.087   9.643   3.276  1.00 10.00      B   
ATOM   2171  O   LEU B  28      12.016   8.711   4.079  1.00 10.00      B   
ATOM   2172  N   GLU B  29      13.197  10.326   3.054  1.00 10.00      B   
ATOM   2173  HN  GLU B  29      13.191  11.048   2.389  1.00 10.00      B   
ATOM   2174  CA  GLU B  29      14.424  10.036   3.775  1.00 10.00      B   
ATOM   2175  CB  GLU B  29      15.641  10.406   2.926  1.00 10.00      B   
ATOM   2176  CG  GLU B  29      15.818   9.518   1.702  1.00 10.00      B   
ATOM   2177  CD  GLU B  29      16.583  10.191   0.578  1.00 10.00      B   
ATOM   2178  OE1 GLU B  29      16.036  10.296  -0.536  1.00 10.00      B   
ATOM   2179  OE2 GLU B  29      17.738  10.611   0.805  1.00 10.00      B   
ATOM   2180  C   GLU B  29      14.439  10.763   5.117  1.00 10.00      B   
ATOM   2181  O   GLU B  29      13.652  11.688   5.334  1.00 10.00      B   
ATOM   2182  N   GLU B  30      15.335  10.341   6.007  1.00 10.00      B   
ATOM   2183  HN  GLU B  30      15.930   9.600   5.764  1.00 10.00      B   
ATOM   2184  CA  GLU B  30      15.453  10.924   7.344  1.00 10.00      B   
ATOM   2185  CB  GLU B  30      16.614  10.284   8.107  1.00 10.00      B   
ATOM   2186  CG  GLU B  30      16.787  10.807   9.525  1.00 10.00      B   
ATOM   2187  CD  GLU B  30      17.619   9.885  10.392  1.00 10.00      B   
ATOM   2188  OE1 GLU B  30      18.854  10.055  10.442  1.00 10.00      B   
ATOM   2189  OE2 GLU B  30      17.040   8.986  11.034  1.00 10.00      B   
ATOM   2190  C   GLU B  30      15.606  12.445   7.322  1.00 10.00      B   
ATOM   2191  O   GLU B  30      14.909  13.156   8.050  1.00 10.00      B   
ATOM   2192  N   TRP B  31      16.498  12.941   6.477  1.00 10.00      B   
ATOM   2193  HN  TRP B  31      17.006  12.332   5.903  1.00 10.00      B   
ATOM   2194  CA  TRP B  31      16.744  14.376   6.384  1.00 10.00      B   
ATOM   2195  CB  TRP B  31      18.003  14.665   5.556  1.00 10.00      B   
ATOM   2196  CG  TRP B  31      17.935  14.162   4.146  1.00 10.00      B   
ATOM   2197  CD1 TRP B  31      18.179  12.891   3.714  1.00 10.00      B   
ATOM   2198  CD2 TRP B  31      17.601  14.924   2.981  1.00 10.00      B   
ATOM   2199  NE1 TRP B  31      18.011  12.814   2.353  1.00 10.00      B   
ATOM   2200  HE1 TRP B  31      18.122  11.999   1.801  1.00 10.00      B   
ATOM   2201  CE2 TRP B  31      17.658  14.048   1.880  1.00 10.00      B   
ATOM   2202  CE3 TRP B  31      17.257  16.260   2.762  1.00 10.00      B   
ATOM   2203  CZ2 TRP B  31      17.382  14.465   0.581  1.00 10.00      B   
ATOM   2204  CZ3 TRP B  31      16.984  16.672   1.473  1.00 10.00      B   
ATOM   2205  CH2 TRP B  31      17.049  15.778   0.398  1.00 10.00      B   
ATOM   2206  C   TRP B  31      15.534  15.133   5.831  1.00 10.00      B   
ATOM   2207  O   TRP B  31      15.342  16.312   6.128  1.00 10.00      B   
ATOM   2208  N   ASP B  32      14.710  14.444   5.046  1.00 10.00      B   
ATOM   2209  HN  ASP B  32      14.899  13.502   4.868  1.00 10.00      B   
ATOM   2210  CA  ASP B  32      13.525  15.061   4.448  1.00 10.00      B   
ATOM   2211  CB  ASP B  32      13.038  14.277   3.225  1.00 10.00      B   
ATOM   2212  CG  ASP B  32      12.250  15.141   2.254  1.00 10.00      B   
ATOM   2213  OD1 ASP B  32      12.132  16.360   2.495  1.00 10.00      B   
ATOM   2214  OD2 ASP B  32      11.763  14.607   1.235  1.00 10.00      B   
ATOM   2215  C   ASP B  32      12.400  15.212   5.466  1.00 10.00      B   
ATOM   2216  O   ASP B  32      11.819  16.290   5.608  1.00 10.00      B   
ATOM   2217  N   VAL B  33      12.102  14.131   6.189  1.00 10.00      B   
ATOM   2218  HN  VAL B  33      12.607  13.301   6.039  1.00 10.00      B   
ATOM   2219  CA  VAL B  33      11.040  14.162   7.199  1.00 10.00      B   
ATOM   2220  CB  VAL B  33      10.708  12.776   7.804  1.00 10.00      B   
ATOM   2221  CG1 VAL B  33       9.971  11.910   6.795  1.00 10.00      B   
ATOM   2222  CG2 VAL B  33      11.954  12.070   8.320  1.00 10.00      B   
ATOM   2223  C   VAL B  33      11.358  15.165   8.310  1.00 10.00      B   
ATOM   2224  O   VAL B  33      10.458  15.788   8.875  1.00 10.00      B   
ATOM   2225  N   LYS B  34      12.645  15.326   8.609  1.00 10.00      B   
ATOM   2226  HN  LYS B  34      13.316  14.791   8.136  1.00 10.00      B   
ATOM   2227  CA  LYS B  34      13.078  16.270   9.628  1.00 10.00      B   
ATOM   2228  CB  LYS B  34      14.561  16.066   9.955  1.00 10.00      B   
ATOM   2229  CG  LYS B  34      15.054  16.866  11.151  1.00 10.00      B   
ATOM   2230  CD  LYS B  34      14.311  16.486  12.422  1.00 10.00      B   
ATOM   2231  CE  LYS B  34      14.644  17.429  13.567  1.00 10.00      B   
ATOM   2232  NZ  LYS B  34      13.839  17.137  14.785  1.00 10.00      B   
ATOM   2233  HZ1 LYS B  34      14.121  17.771  15.560  1.00 10.00      B   
ATOM   2234  HZ2 LYS B  34      13.989  16.154  15.088  1.00 10.00      B   
ATOM   2235  HZ3 LYS B  34      12.824  17.281  14.587  1.00 10.00      B   
ATOM   2236  C   LYS B  34      12.829  17.695   9.146  1.00 10.00      B   
ATOM   2237  O   LYS B  34      12.416  18.562   9.917  1.00 10.00      B   
ATOM   2238  N   ARG B  35      13.066  17.922   7.860  1.00 10.00      B   
ATOM   2239  HN  ARG B  35      13.390  17.188   7.299  1.00 10.00      B   
ATOM   2240  CA  ARG B  35      12.855  19.232   7.261  1.00 10.00      B   
ATOM   2241  CB  ARG B  35      13.420  19.275   5.839  1.00 10.00      B   
ATOM   2242  CG  ARG B  35      14.911  19.568   5.765  1.00 10.00      B   
ATOM   2243  CD  ARG B  35      15.419  19.411   4.343  1.00 10.00      B   
ATOM   2244  NE  ARG B  35      16.773  19.934   4.166  1.00 10.00      B   
ATOM   2245  HE  ARG B  35      17.344  19.993   4.969  1.00 10.00      B   
ATOM   2246  CZ  ARG B  35      17.265  20.322   2.987  1.00 10.00      B   
ATOM   2247  NH1 ARG B  35      16.512  20.259   1.894  1.00 10.00      B   
ATOM   2248 HH11 ARG B  35      16.902  20.557   0.973  1.00 10.00      B   
ATOM   2249 HH12 ARG B  35      15.529  19.911   1.951  1.00 10.00      B   
ATOM   2250  NH2 ARG B  35      18.509  20.772   2.894  1.00 10.00      B   
ATOM   2251 HH21 ARG B  35      19.117  20.817   3.739  1.00 10.00      B   
ATOM   2252 HH22 ARG B  35      18.884  21.092   1.971  1.00 10.00      B   
ATOM   2253  C   ARG B  35      11.369  19.564   7.238  1.00 10.00      B   
ATOM   2254  O   ARG B  35      10.966  20.666   7.609  1.00 10.00      B   
ATOM   2255  N   LEU B  36      10.556  18.594   6.823  1.00 10.00      B   
ATOM   2256  HN  LEU B  36      10.943  17.731   6.543  1.00 10.00      B   
ATOM   2257  CA  LEU B  36       9.111  18.782   6.756  1.00 10.00      B   
ATOM   2258  CB  LEU B  36       8.427  17.593   6.078  1.00 10.00      B   
ATOM   2259  CG  LEU B  36       8.534  17.534   4.551  1.00 10.00      B   
ATOM   2260  CD1 LEU B  36       7.700  16.385   4.005  1.00 10.00      B   
ATOM   2261  CD2 LEU B  36       8.103  18.855   3.927  1.00 10.00      B   
ATOM   2262  C   LEU B  36       8.508  19.033   8.142  1.00 10.00      B   
ATOM   2263  O   LEU B  36       7.482  19.706   8.265  1.00 10.00      B   
ATOM   2264  N   GLN B  37       9.151  18.496   9.178  1.00 10.00      B   
ATOM   2265  HN  GLN B  37       9.959  17.962   9.016  1.00 10.00      B   
ATOM   2266  CA  GLN B  37       8.678  18.676  10.547  1.00 10.00      B   
ATOM   2267  CB  GLN B  37       9.543  17.886  11.536  1.00 10.00      B   
ATOM   2268  CG  GLN B  37       9.073  17.979  12.981  1.00 10.00      B   
ATOM   2269  CD  GLN B  37      10.092  17.462  13.979  1.00 10.00      B   
ATOM   2270  OE1 GLN B  37      11.302  17.553  13.759  1.00 10.00      B   
ATOM   2271  NE2 GLN B  37       9.612  16.915  15.084  1.00 10.00      B   
ATOM   2272 HE21 GLN B  37       8.640  16.875  15.196  1.00 10.00      B   
ATOM   2273 HE22 GLN B  37      10.247  16.572  15.748  1.00 10.00      B   
ATOM   2274  C   GLN B  37       8.685  20.155  10.916  1.00 10.00      B   
ATOM   2275  O   GLN B  37       7.656  20.716  11.296  1.00 10.00      B   
ATOM   2276  N   THR B  38       9.842  20.790  10.771  1.00 10.00      B   
ATOM   2277  HN  THR B  38      10.622  20.302  10.427  1.00 10.00      B   
ATOM   2278  CA  THR B  38       9.969  22.201  11.093  1.00 10.00      B   
ATOM   2279  CB  THR B  38      11.443  22.644  11.277  1.00 10.00      B   
ATOM   2280  OG1 THR B  38      11.494  23.970  11.827  1.00 10.00      B   
ATOM   2281  HG1 THR B  38      10.630  24.195  12.200  1.00 10.00      B   
ATOM   2282  CG2 THR B  38      12.200  22.615   9.957  1.00 10.00      B   
ATOM   2283  C   THR B  38       9.262  23.061  10.047  1.00 10.00      B   
ATOM   2284  O   THR B  38       8.862  24.188  10.336  1.00 10.00      B   
ATOM   2285  N   HIS B  39       9.096  22.513   8.844  1.00 10.00      B   
ATOM   2286  HN  HIS B  39       9.437  21.607   8.680  1.00 10.00      B   
ATOM   2287  CA  HIS B  39       8.425  23.223   7.761  1.00 10.00      B   
ATOM   2288  CB  HIS B  39       8.514  22.422   6.459  1.00 10.00      B   
ATOM   2289  CG  HIS B  39       8.799  23.256   5.249  1.00 10.00      B   
ATOM   2290  ND1 HIS B  39       7.808  23.950   4.605  1.00 10.00      B   
ATOM   2291  CD2 HIS B  39       9.977  23.461   4.608  1.00 10.00      B   
ATOM   2292  CE1 HIS B  39       8.393  24.559   3.591  1.00 10.00      B   
ATOM   2293  NE2 HIS B  39       9.708  24.293   3.551  1.00 10.00      B   
ATOM   2294  HE2 HIS B  39      10.296  24.437   2.779  1.00 10.00      B   
ATOM   2295  C   HIS B  39       6.965  23.469   8.121  1.00 10.00      B   
ATOM   2296  O   HIS B  39       6.488  24.603   8.085  1.00 10.00      B   
ATOM   2297  N   CYS B  40       6.271  22.401   8.494  1.00 10.00      B   
ATOM   2298  HN  CYS B  40       6.711  21.523   8.503  1.00 10.00      B   
ATOM   2299  CA  CYS B  40       4.867  22.492   8.879  1.00 10.00      B   
ATOM   2300  CB  CYS B  40       4.323  21.108   9.241  1.00 10.00      B   
ATOM   2301  SG  CYS B  40       4.495  19.875   7.931  1.00 10.00      B   
ATOM   2302  HG  CYS B  40       5.778  19.544   7.851  1.00 10.00      B   
ATOM   2303  C   CYS B  40       4.693  23.455  10.048  1.00 10.00      B   
ATOM   2304  O   CYS B  40       3.690  24.165  10.142  1.00 10.00      B   
ATOM   2305  N   TYR B  41       5.688  23.492  10.928  1.00 10.00      B   
ATOM   2306  HN  TYR B  41       6.466  22.904  10.800  1.00 10.00      B   
ATOM   2307  CA  TYR B  41       5.655  24.382  12.079  1.00 10.00      B   
ATOM   2308  CB  TYR B  41       6.815  24.080  13.033  1.00 10.00      B   
ATOM   2309  CG  TYR B  41       6.498  23.041  14.084  1.00 10.00      B   
ATOM   2310  CD1 TYR B  41       7.266  21.890  14.209  1.00 10.00      B   
ATOM   2311  CD2 TYR B  41       5.431  23.211  14.954  1.00 10.00      B   
ATOM   2312  CE1 TYR B  41       6.981  20.940  15.174  1.00 10.00      B   
ATOM   2313  CE2 TYR B  41       5.138  22.269  15.920  1.00 10.00      B   
ATOM   2314  CZ  TYR B  41       5.915  21.136  16.027  1.00 10.00      B   
ATOM   2315  OH  TYR B  41       5.626  20.196  16.992  1.00 10.00      B   
ATOM   2316  HH  TYR B  41       6.368  20.131  17.607  1.00 10.00      B   
ATOM   2317  C   TYR B  41       5.715  25.837  11.633  1.00 10.00      B   
ATOM   2318  O   TYR B  41       5.025  26.691  12.182  1.00 10.00      B   
ATOM   2319  N   LYS B  42       6.531  26.108  10.621  1.00 10.00      B   
ATOM   2320  HN  LYS B  42       7.043  25.378  10.209  1.00 10.00      B   
ATOM   2321  CA  LYS B  42       6.690  27.465  10.102  1.00 10.00      B   
ATOM   2322  CB  LYS B  42       7.985  27.590   9.298  1.00 10.00      B   
ATOM   2323  CG  LYS B  42       9.224  27.240  10.102  1.00 10.00      B   
ATOM   2324  CD  LYS B  42      10.499  27.471   9.314  1.00 10.00      B   
ATOM   2325  CE  LYS B  42      11.714  27.029  10.111  1.00 10.00      B   
ATOM   2326  NZ  LYS B  42      11.640  27.490  11.525  1.00 10.00      B   
ATOM   2327  HZ1 LYS B  42      10.977  26.894  12.063  1.00 10.00      B   
ATOM   2328  HZ2 LYS B  42      11.312  28.475  11.564  1.00 10.00      B   
ATOM   2329  HZ3 LYS B  42      12.579  27.435  11.967  1.00 10.00      B   
ATOM   2330  C   LYS B  42       5.492  27.889   9.262  1.00 10.00      B   
ATOM   2331  O   LYS B  42       5.264  29.079   9.047  1.00 10.00      B   
ATOM   2332  N   VAL B  43       4.742  26.913   8.769  1.00 10.00      B   
ATOM   2333  HN  VAL B  43       4.996  25.981   8.942  1.00 10.00      B   
ATOM   2334  CA  VAL B  43       3.555  27.197   7.969  1.00 10.00      B   
ATOM   2335  CB  VAL B  43       3.193  26.009   7.044  1.00 10.00      B   
ATOM   2336  CG1 VAL B  43       1.899  26.278   6.287  1.00 10.00      B   
ATOM   2337  CG2 VAL B  43       4.324  25.737   6.065  1.00 10.00      B   
ATOM   2338  C   VAL B  43       2.383  27.514   8.897  1.00 10.00      B   
ATOM   2339  O   VAL B  43       1.598  28.431   8.646  1.00 10.00      B   
ATOM   2340  N   HIS B  44       2.294  26.761   9.985  1.00 10.00      B   
ATOM   2341  HN  HIS B  44       2.963  26.058  10.134  1.00 10.00      B   
ATOM   2342  CA  HIS B  44       1.234  26.948  10.969  1.00 10.00      B   
ATOM   2343  CB  HIS B  44       1.031  25.663  11.783  1.00 10.00      B   
ATOM   2344  CG  HIS B  44       0.062  25.788  12.922  1.00 10.00      B   
ATOM   2345  ND1 HIS B  44      -1.293  25.852  12.709  1.00 10.00      B   
ATOM   2346  CD2 HIS B  44       0.308  25.850  14.253  1.00 10.00      B   
ATOM   2347  CE1 HIS B  44      -1.842  25.950  13.905  1.00 10.00      B   
ATOM   2348  NE2 HIS B  44      -0.913  25.951  14.868  1.00 10.00      B   
ATOM   2349  HE2 HIS B  44      -1.066  26.145  15.818  1.00 10.00      B   
ATOM   2350  C   HIS B  44       1.547  28.128  11.889  1.00 10.00      B   
ATOM   2351  O   HIS B  44       1.586  29.281  11.450  1.00 10.00      B   
ATOM   2352  N   ASN B  47       3.448  25.914  15.628  1.00 10.00      B   
ATOM   2353  HN  ASN B  47       3.533  24.939  15.619  1.00 10.00      B   
ATOM   2354  CA  ASN B  47       3.908  26.657  16.792  1.00 10.00      B   
ATOM   2355  CB  ASN B  47       3.033  27.894  17.021  1.00 10.00      B   
ATOM   2356  CG  ASN B  47       3.152  28.912  15.904  1.00 10.00      B   
ATOM   2357  OD1 ASN B  47       2.456  28.826  14.892  1.00 10.00      B   
ATOM   2358  ND2 ASN B  47       4.028  29.889  16.081  1.00 10.00      B   
ATOM   2359 HD21 ASN B  47       4.546  29.904  16.917  1.00 10.00      B   
ATOM   2360 HD22 ASN B  47       4.123  30.559  15.370  1.00 10.00      B   
ATOM   2361  C   ASN B  47       3.895  25.772  18.031  1.00 10.00      B   
ATOM   2362  O   ASN B  47       2.931  25.765  18.797  1.00 10.00      B   
ATOM   2363  N   ALA B  48       4.959  25.005  18.205  1.00 10.00      B   
ATOM   2364  HN  ALA B  48       5.686  25.042  17.548  1.00 10.00      B   
ATOM   2365  CA  ALA B  48       5.093  24.110  19.345  1.00 10.00      B   
ATOM   2366  CB  ALA B  48       4.196  22.893  19.177  1.00 10.00      B   
ATOM   2367  C   ALA B  48       6.548  23.690  19.485  1.00 10.00      B   
ATOM   2368  O   ALA B  48       7.392  24.105  18.685  1.00 10.00      B   
ATOM   2369  N   THR B  49       6.840  22.877  20.489  1.00 10.00      B   
ATOM   2370  HN  THR B  49       6.124  22.573  21.085  1.00 10.00      B   
ATOM   2371  CA  THR B  49       8.197  22.419  20.722  1.00 10.00      B   
ATOM   2372  CB  THR B  49       8.366  21.832  22.142  1.00 10.00      B   
ATOM   2373  OG1 THR B  49       9.758  21.732  22.467  1.00 10.00      B   
ATOM   2374  HG1 THR B  49       9.914  22.142  23.328  1.00 10.00      B   
ATOM   2375  CG2 THR B  49       7.714  20.461  22.255  1.00 10.00      B   
ATOM   2376  C   THR B  49       8.622  21.389  19.671  1.00 10.00      B   
ATOM   2377  O   THR B  49       7.785  20.811  18.971  1.00 10.00      B   
ATOM   2378  N   VAL B  50       9.925  21.180  19.562  1.00 10.00      B   
ATOM   2379  HN  VAL B  50      10.536  21.674  20.149  1.00 10.00      B   
ATOM   2380  CA  VAL B  50      10.476  20.228  18.610  1.00 10.00      B   
ATOM   2381  CB  VAL B  50      11.304  20.924  17.502  1.00 10.00      B   
ATOM   2382  CG1 VAL B  50      10.391  21.406  16.384  1.00 10.00      B   
ATOM   2383  CG2 VAL B  50      12.105  22.091  18.066  1.00 10.00      B   
ATOM   2384  C   VAL B  50      11.336  19.193  19.333  1.00 10.00      B   
ATOM   2385  O   VAL B  50      12.488  19.455  19.672  1.00 10.00      B   
ATOM   2386  N   ASP B  51      10.761  18.027  19.584  1.00 10.00      B   
ATOM   2387  HN  ASP B  51       9.836  17.870  19.291  1.00 10.00      B   
ATOM   2388  CA  ASP B  51      11.469  16.957  20.272  1.00 10.00      B   
ATOM   2389  CB  ASP B  51      10.501  16.062  21.059  1.00 10.00      B   
ATOM   2390  CG  ASP B  51       9.505  15.312  20.189  1.00 10.00      B   
ATOM   2391  OD1 ASP B  51       9.318  14.095  20.415  1.00 10.00      B   
ATOM   2392  OD2 ASP B  51       8.880  15.940  19.308  1.00 10.00      B   
ATOM   2393  C   ASP B  51      12.311  16.130  19.309  1.00 10.00      B   
ATOM   2394  O   ASP B  51      12.424  16.450  18.119  1.00 10.00      B   
ATOM   2395  N   LYS B  52      12.919  15.080  19.831  1.00 10.00      B   
ATOM   2396  HN  LYS B  52      12.793  14.883  20.783  1.00 10.00      B   
ATOM   2397  CA  LYS B  52      13.760  14.207  19.029  1.00 10.00      B   
ATOM   2398  CB  LYS B  52      14.601  13.299  19.925  1.00 10.00      B   
ATOM   2399  CG  LYS B  52      16.073  13.672  19.964  1.00 10.00      B   
ATOM   2400  CD  LYS B  52      16.937  12.538  19.445  1.00 10.00      B   
ATOM   2401  CE  LYS B  52      18.292  13.037  18.982  1.00 10.00      B   
ATOM   2402  NZ  LYS B  52      19.106  11.947  18.388  1.00 10.00      B   
ATOM   2403  HZ1 LYS B  52      19.710  12.322  17.629  1.00 10.00      B   
ATOM   2404  HZ2 LYS B  52      18.482  11.206  17.989  1.00 10.00      B   
ATOM   2405  HZ3 LYS B  52      19.710  11.515  19.115  1.00 10.00      B   
ATOM   2406  C   LYS B  52      12.928  13.379  18.060  1.00 10.00      B   
ATOM   2407  O   LYS B  52      11.857  12.888  18.412  1.00 10.00      B   
ATOM   2408  N   LEU B  53      13.437  13.228  16.838  1.00 10.00      B   
ATOM   2409  HN  LEU B  53      14.300  13.647  16.628  1.00 10.00      B   
ATOM   2410  CA  LEU B  53      12.752  12.463  15.802  1.00 10.00      B   
ATOM   2411  CB  LEU B  53      13.585  12.441  14.518  1.00 10.00      B   
ATOM   2412  CG  LEU B  53      12.940  11.775  13.301  1.00 10.00      B   
ATOM   2413  CD1 LEU B  53      11.769  12.601  12.792  1.00 10.00      B   
ATOM   2414  CD2 LEU B  53      13.967  11.556  12.203  1.00 10.00      B   
ATOM   2415  C   LEU B  53      12.468  11.040  16.266  1.00 10.00      B   
ATOM   2416  O   LEU B  53      11.378  10.516  16.051  1.00 10.00      B   
ATOM   2417  N   GLU B  54      13.453  10.421  16.899  1.00 10.00      B   
ATOM   2418  HN  GLU B  54      14.321  10.882  17.008  1.00 10.00      B   
ATOM   2419  CA  GLU B  54      13.301   9.064  17.400  1.00 10.00      B   
ATOM   2420  CB  GLU B  54      14.601   8.566  18.024  1.00 10.00      B   
ATOM   2421  CG  GLU B  54      15.783   8.578  17.071  1.00 10.00      B   
ATOM   2422  CD  GLU B  54      16.592   9.851  17.176  1.00 10.00      B   
ATOM   2423  OE1 GLU B  54      16.120  10.906  16.705  1.00 10.00      B   
ATOM   2424  OE2 GLU B  54      17.700   9.806  17.744  1.00 10.00      B   
ATOM   2425  C   GLU B  54      12.150   8.958  18.399  1.00 10.00      B   
ATOM   2426  O   GLU B  54      11.348   8.027  18.336  1.00 10.00      B   
ATOM   2427  N   ASP B  55      12.064   9.924  19.306  1.00 10.00      B   
ATOM   2428  HN  ASP B  55      12.724  10.647  19.295  1.00 10.00      B   
ATOM   2429  CA  ASP B  55      11.007   9.942  20.314  1.00 10.00      B   
ATOM   2430  CB  ASP B  55      11.300  10.995  21.387  1.00 10.00      B   
ATOM   2431  CG  ASP B  55      12.376  10.561  22.363  1.00 10.00      B   
ATOM   2432  OD1 ASP B  55      12.033  10.065  23.458  1.00 10.00      B   
ATOM   2433  OD2 ASP B  55      13.570  10.724  22.048  1.00 10.00      B   
ATOM   2434  C   ASP B  55       9.655  10.211  19.664  1.00 10.00      B   
ATOM   2435  O   ASP B  55       8.639   9.621  20.038  1.00 10.00      B   
ATOM   2436  N   PHE B  56       9.659  11.108  18.690  1.00 10.00      B   
ATOM   2437  HN  PHE B  56      10.501  11.561  18.468  1.00 10.00      B   
ATOM   2438  CA  PHE B  56       8.456  11.460  17.953  1.00 10.00      B   
ATOM   2439  CB  PHE B  56       8.762  12.619  16.995  1.00 10.00      B   
ATOM   2440  CG  PHE B  56       7.609  13.053  16.136  1.00 10.00      B   
ATOM   2441  CD1 PHE B  56       7.750  13.125  14.760  1.00 10.00      B   
ATOM   2442  CD2 PHE B  56       6.390  13.399  16.699  1.00 10.00      B   
ATOM   2443  CE1 PHE B  56       6.699  13.532  13.961  1.00 10.00      B   
ATOM   2444  CE2 PHE B  56       5.334  13.807  15.906  1.00 10.00      B   
ATOM   2445  CZ  PHE B  56       5.489  13.874  14.534  1.00 10.00      B   
ATOM   2446  C   PHE B  56       7.943  10.242  17.183  1.00 10.00      B   
ATOM   2447  O   PHE B  56       6.757   9.911  17.239  1.00 10.00      B   
ATOM   2448  N   ILE B  57       8.853   9.569  16.480  1.00 10.00      B   
ATOM   2449  HN  ILE B  57       9.783   9.893  16.472  1.00 10.00      B   
ATOM   2450  CA  ILE B  57       8.511   8.378  15.707  1.00 10.00      B   
ATOM   2451  CB  ILE B  57       9.710   7.867  14.873  1.00 10.00      B   
ATOM   2452  CG1 ILE B  57       9.987   8.824  13.706  1.00 10.00      B   
ATOM   2453  CG2 ILE B  57       9.457   6.454  14.359  1.00 10.00      B   
ATOM   2454  CD1 ILE B  57      11.211   8.461  12.892  1.00 10.00      B   
ATOM   2455  C   ILE B  57       7.986   7.266  16.612  1.00 10.00      B   
ATOM   2456  O   ILE B  57       6.976   6.632  16.300  1.00 10.00      B   
ATOM   2457  N   ASN B  58       8.668   7.044  17.736  1.00 10.00      B   
ATOM   2458  HN  ASN B  58       9.465   7.585  17.929  1.00 10.00      B   
ATOM   2459  CA  ASN B  58       8.262   6.016  18.689  1.00 10.00      B   
ATOM   2460  CB  ASN B  58       9.228   5.966  19.878  1.00 10.00      B   
ATOM   2461  CG  ASN B  58      10.350   4.962  19.692  1.00 10.00      B   
ATOM   2462  OD1 ASN B  58      10.197   3.779  19.990  1.00 10.00      B   
ATOM   2463  ND2 ASN B  58      11.491   5.426  19.202  1.00 10.00      B   
ATOM   2464 HD21 ASN B  58      11.550   6.385  18.988  1.00 10.00      B   
ATOM   2465 HD22 ASN B  58      12.230   4.794  19.072  1.00 10.00      B   
ATOM   2466  C   ASN B  58       6.846   6.280  19.179  1.00 10.00      B   
ATOM   2467  O   ASN B  58       6.035   5.362  19.296  1.00 10.00      B   
ATOM   2468  N   ASN B  59       6.557   7.552  19.432  1.00 10.00      B   
ATOM   2469  HN  ASN B  59       7.256   8.230  19.299  1.00 10.00      B   
ATOM   2470  CA  ASN B  59       5.240   7.977  19.904  1.00 10.00      B   
ATOM   2471  CB  ASN B  59       5.215   9.501  20.053  1.00 10.00      B   
ATOM   2472  CG  ASN B  59       3.876  10.053  20.510  1.00 10.00      B   
ATOM   2473  OD1 ASN B  59       3.207   9.482  21.372  1.00 10.00      B   
ATOM   2474  ND2 ASN B  59       3.482  11.182  19.936  1.00 10.00      B   
ATOM   2475 HD21 ASN B  59       4.069  11.586  19.263  1.00 10.00      B   
ATOM   2476 HD22 ASN B  59       2.622  11.568  20.208  1.00 10.00      B   
ATOM   2477  C   ASN B  59       4.153   7.532  18.931  1.00 10.00      B   
ATOM   2478  O   ASN B  59       3.167   6.907  19.325  1.00 10.00      B   
ATOM   2479  N   ILE B  60       4.355   7.838  17.656  1.00 10.00      B   
ATOM   2480  HN  ILE B  60       5.172   8.325  17.408  1.00 10.00      B   
ATOM   2481  CA  ILE B  60       3.399   7.475  16.615  1.00 10.00      B   
ATOM   2482  CB  ILE B  60       3.757   8.139  15.268  1.00 10.00      B   
ATOM   2483  CG1 ILE B  60       4.061   9.626  15.464  1.00 10.00      B   
ATOM   2484  CG2 ILE B  60       2.629   7.955  14.262  1.00 10.00      B   
ATOM   2485  CD1 ILE B  60       4.671  10.293  14.249  1.00 10.00      B   
ATOM   2486  C   ILE B  60       3.356   5.960  16.423  1.00 10.00      B   
ATOM   2487  O   ILE B  60       2.282   5.368  16.307  1.00 10.00      B   
ATOM   2488  N   ASN B  61       4.531   5.340  16.428  1.00 10.00      B   
ATOM   2489  HN  ASN B  61       5.349   5.872  16.557  1.00 10.00      B   
ATOM   2490  CA  ASN B  61       4.654   3.893  16.238  1.00 10.00      B   
ATOM   2491  CB  ASN B  61       6.129   3.474  16.194  1.00 10.00      B   
ATOM   2492  CG  ASN B  61       6.459   2.649  14.967  1.00 10.00      B   
ATOM   2493  OD1 ASN B  61       5.861   2.833  13.912  1.00 10.00      B   
ATOM   2494  ND2 ASN B  61       7.420   1.744  15.090  1.00 10.00      B   
ATOM   2495 HD21 ASN B  61       7.873   1.658  15.959  1.00 10.00      B   
ATOM   2496 HD22 ASN B  61       7.634   1.185  14.311  1.00 10.00      B   
ATOM   2497  C   ASN B  61       3.909   3.103  17.313  1.00 10.00      B   
ATOM   2498  O   ASN B  61       3.564   1.938  17.113  1.00 10.00      B   
ATOM   2499  N   SER B  62       3.646   3.748  18.445  1.00 10.00      B   
ATOM   2500  HN  SER B  62       3.922   4.686  18.536  1.00 10.00      B   
ATOM   2501  CA  SER B  62       2.951   3.100  19.551  1.00 10.00      B   
ATOM   2502  CB  SER B  62       3.115   3.911  20.838  1.00 10.00      B   
ATOM   2503  OG  SER B  62       4.482   4.202  21.096  1.00 10.00      B   
ATOM   2504  HG  SER B  62       4.944   4.359  20.260  1.00 10.00      B   
ATOM   2505  C   SER B  62       1.468   2.886  19.245  1.00 10.00      B   
ATOM   2506  O   SER B  62       0.866   1.923  19.714  1.00 10.00      B   
ATOM   2507  N   VAL B  63       0.881   3.771  18.446  1.00 10.00      B   
ATOM   2508  HN  VAL B  63       1.407   4.512  18.074  1.00 10.00      B   
ATOM   2509  CA  VAL B  63      -0.537   3.654  18.111  1.00 10.00      B   
ATOM   2510  CB  VAL B  63      -1.258   5.020  18.072  1.00 10.00      B   
ATOM   2511  CG1 VAL B  63      -1.066   5.766  19.383  1.00 10.00      B   
ATOM   2512  CG2 VAL B  63      -0.799   5.865  16.892  1.00 10.00      B   
ATOM   2513  C   VAL B  63      -0.752   2.920  16.793  1.00 10.00      B   
ATOM   2514  O   VAL B  63      -1.846   2.414  16.523  1.00 10.00      B   
ATOM   2515  N   LEU B  64       0.301   2.839  15.988  1.00 10.00      B   
ATOM   2516  HN  LEU B  64       1.153   3.231  16.275  1.00 10.00      B   
ATOM   2517  CA  LEU B  64       0.228   2.178  14.690  1.00 10.00      B   
ATOM   2518  CB  LEU B  64       1.464   2.506  13.849  1.00 10.00      B   
ATOM   2519  CG  LEU B  64       1.699   3.984  13.525  1.00 10.00      B   
ATOM   2520  CD1 LEU B  64       2.924   4.148  12.639  1.00 10.00      B   
ATOM   2521  CD2 LEU B  64       0.472   4.597  12.869  1.00 10.00      B   
ATOM   2522  C   LEU B  64       0.069   0.667  14.836  1.00 10.00      B   
ATOM   2523  O   LEU B  64      -0.377  -0.013  13.908  1.00 10.00      B   
ATOM   2524  N   GLU B  65       0.409   0.156  16.018  1.00 10.00      B   
ATOM   2525  HN  GLU B  65       0.742   0.759  16.714  1.00 10.00      B   
ATOM   2526  CA  GLU B  65       0.316  -1.275  16.311  1.00 10.00      B   
ATOM   2527  CB  GLU B  65       0.773  -1.550  17.748  1.00 10.00      B   
ATOM   2528  CG  GLU B  65       2.048  -0.825  18.149  1.00 10.00      B   
ATOM   2529  CD  GLU B  65       2.536  -1.202  19.536  1.00 10.00      B   
ATOM   2530  OE1 GLU B  65       3.734  -1.520  19.676  1.00 10.00      B   
ATOM   2531  OE2 GLU B  65       1.729  -1.185  20.488  1.00 10.00      B   
ATOM   2532  C   GLU B  65      -1.104  -1.804  16.115  1.00 10.00      B   
ATOM   2533  O   GLU B  65      -1.302  -2.986  15.831  1.00 10.00      B   
ATOM   2534  N   SER B  66      -2.083  -0.915  16.251  1.00 10.00      B   
ATOM   2535  HN  SER B  66      -1.849   0.011  16.464  1.00 10.00      B   
ATOM   2536  CA  SER B  66      -3.491  -1.271  16.100  1.00 10.00      B   
ATOM   2537  CB  SER B  66      -4.372  -0.050  16.389  1.00 10.00      B   
ATOM   2538  OG  SER B  66      -3.896   0.668  17.517  1.00 10.00      B   
ATOM   2539  HG  SER B  66      -3.215   1.295  17.238  1.00 10.00      B   
ATOM   2540  C   SER B  66      -3.797  -1.824  14.703  1.00 10.00      B   
ATOM   2541  O   SER B  66      -4.665  -2.685  14.540  1.00 10.00      B   
ATOM   2542  N   LEU B  67      -3.071  -1.339  13.701  1.00 10.00      B   
ATOM   2543  HN  LEU B  67      -2.367  -0.682  13.894  1.00 10.00      B   
ATOM   2544  CA  LEU B  67      -3.275  -1.777  12.323  1.00 10.00      B   
ATOM   2545  CB  LEU B  67      -3.477  -0.571  11.399  1.00 10.00      B   
ATOM   2546  CG  LEU B  67      -4.765   0.230  11.596  1.00 10.00      B   
ATOM   2547  CD1 LEU B  67      -4.760   1.472  10.719  1.00 10.00      B   
ATOM   2548  CD2 LEU B  67      -5.983  -0.633  11.299  1.00 10.00      B   
ATOM   2549  C   LEU B  67      -2.097  -2.612  11.843  1.00 10.00      B   
ATOM   2550  O   LEU B  67      -1.950  -2.868  10.645  1.00 10.00      B   
ATOM   2551  N   TYR B  68      -1.263  -3.031  12.792  1.00 10.00      B   
ATOM   2552  HN  TYR B  68      -1.455  -2.794  13.724  1.00 10.00      B   
ATOM   2553  CA  TYR B  68      -0.082  -3.842  12.502  1.00 10.00      B   
ATOM   2554  CB  TYR B  68      -0.461  -5.199  11.892  1.00 10.00      B   
ATOM   2555  CG  TYR B  68      -1.557  -5.946  12.621  1.00 10.00      B   
ATOM   2556  CD1 TYR B  68      -1.545  -6.074  14.005  1.00 10.00      B   
ATOM   2557  CD2 TYR B  68      -2.601  -6.532  11.918  1.00 10.00      B   
ATOM   2558  CE1 TYR B  68      -2.543  -6.763  14.665  1.00 10.00      B   
ATOM   2559  CE2 TYR B  68      -3.603  -7.221  12.570  1.00 10.00      B   
ATOM   2560  CZ  TYR B  68      -3.569  -7.335  13.943  1.00 10.00      B   
ATOM   2561  OH  TYR B  68      -4.566  -8.026  14.596  1.00 10.00      B   
ATOM   2562  HH  TYR B  68      -4.577  -8.934  14.278  1.00 10.00      B   
ATOM   2563  C   TYR B  68       0.892  -3.111  11.580  1.00 10.00      B   
ATOM   2564  O   TYR B  68       1.637  -3.741  10.835  1.00 10.00      B   
ATOM   2565  N   ILE B  69       0.886  -1.786  11.632  1.00 10.00      B   
ATOM   2566  HN  ILE B  69       0.280  -1.331  12.257  1.00 10.00      B   
ATOM   2567  CA  ILE B  69       1.781  -0.990  10.800  1.00 10.00      B   
ATOM   2568  CB  ILE B  69       1.036   0.094   9.989  1.00 10.00      B   
ATOM   2569  CG1 ILE B  69       0.074   0.889  10.876  1.00 10.00      B   
ATOM   2570  CG2 ILE B  69       0.304  -0.524   8.809  1.00 10.00      B   
ATOM   2571  CD1 ILE B  69      -0.566   2.076  10.186  1.00 10.00      B   
ATOM   2572  C   ILE B  69       2.843  -0.331  11.663  1.00 10.00      B   
ATOM   2573  O   ILE B  69       2.647  -0.161  12.866  1.00 10.00      B   
ATOM   2574  N   GLU B  70       3.968   0.018  11.056  1.00 10.00      B   
ATOM   2575  HN  GLU B  70       4.079  -0.168  10.096  1.00 10.00      B   
ATOM   2576  CA  GLU B  70       5.048   0.665  11.783  1.00 10.00      B   
ATOM   2577  CB  GLU B  70       5.838  -0.350  12.623  1.00 10.00      B   
ATOM   2578  CG  GLU B  70       6.847  -1.181  11.844  1.00 10.00      B   
ATOM   2579  CD  GLU B  70       8.014  -1.623  12.705  1.00 10.00      B   
ATOM   2580  OE1 GLU B  70       8.259  -2.845  12.804  1.00 10.00      B   
ATOM   2581  OE2 GLU B  70       8.691  -0.746  13.289  1.00 10.00      B   
ATOM   2582  C   GLU B  70       5.978   1.416  10.835  1.00 10.00      B   
ATOM   2583  O   GLU B  70       6.096   1.066   9.656  1.00 10.00      B   
ATOM   2584  N   ILE B  71       6.615   2.458  11.353  1.00 10.00      B   
ATOM   2585  HN  ILE B  71       6.451   2.699  12.295  1.00 10.00      B   
ATOM   2586  CA  ILE B  71       7.556   3.249  10.574  1.00 10.00      B   
ATOM   2587  CB  ILE B  71       7.671   4.697  11.101  1.00 10.00      B   
ATOM   2588  CG1 ILE B  71       6.279   5.256  11.423  1.00 10.00      B   
ATOM   2589  CG2 ILE B  71       8.373   5.578  10.075  1.00 10.00      B   
ATOM   2590  CD1 ILE B  71       6.296   6.601  12.121  1.00 10.00      B   
ATOM   2591  C   ILE B  71       8.916   2.567  10.636  1.00 10.00      B   
ATOM   2592  O   ILE B  71       9.824   3.006  11.350  1.00 10.00      B   
ATOM   2593  N   LYS B  72       9.019   1.461   9.913  1.00 10.00      B   
ATOM   2594  HN  LYS B  72       8.243   1.170   9.385  1.00 10.00      B   
ATOM   2595  CA  LYS B  72      10.234   0.665   9.874  1.00 10.00      B   
ATOM   2596  CB  LYS B  72       9.972  -0.662   9.147  1.00 10.00      B   
ATOM   2597  CG  LYS B  72      11.125  -1.656   9.193  1.00 10.00      B   
ATOM   2598  CD  LYS B  72      10.663  -3.047   8.780  1.00 10.00      B   
ATOM   2599  CE  LYS B  72      11.816  -4.038   8.727  1.00 10.00      B   
ATOM   2600  NZ  LYS B  72      11.331  -5.436   8.575  1.00 10.00      B   
ATOM   2601  HZ1 LYS B  72      10.436  -5.445   8.057  1.00 10.00      B   
ATOM   2602  HZ2 LYS B  72      11.183  -5.871   9.506  1.00 10.00      B   
ATOM   2603  HZ3 LYS B  72      12.030  -6.007   8.041  1.00 10.00      B   
ATOM   2604  C   LYS B  72      11.380   1.422   9.219  1.00 10.00      B   
ATOM   2605  O   LYS B  72      11.305   1.800   8.050  1.00 10.00      B   
ATOM   2606  N   ARG B  73      12.435   1.647   9.989  1.00 10.00      B   
ATOM   2607  HN  ARG B  73      12.419   1.336  10.919  1.00 10.00      B   
ATOM   2608  CA  ARG B  73      13.614   2.338   9.496  1.00 10.00      B   
ATOM   2609  CB  ARG B  73      14.473   2.803  10.674  1.00 10.00      B   
ATOM   2610  CG  ARG B  73      15.615   3.730  10.295  1.00 10.00      B   
ATOM   2611  CD  ARG B  73      16.495   4.031  11.497  1.00 10.00      B   
ATOM   2612  NE  ARG B  73      17.044   5.388  11.457  1.00 10.00      B   
ATOM   2613  HE  ARG B  73      16.408   6.123  11.277  1.00 10.00      B   
ATOM   2614  CZ  ARG B  73      18.331   5.684  11.645  1.00 10.00      B   
ATOM   2615  NH1 ARG B  73      19.208   4.721  11.918  1.00 10.00      B   
ATOM   2616 HH11 ARG B  73      18.891   3.733  12.002  1.00 10.00      B   
ATOM   2617 HH12 ARG B  73      20.221   4.947  12.037  1.00 10.00      B   
ATOM   2618  NH2 ARG B  73      18.736   6.947  11.573  1.00 10.00      B   
ATOM   2619 HH21 ARG B  73      19.736   7.191  11.727  1.00 10.00      B   
ATOM   2620 HH22 ARG B  73      18.045   7.716  11.358  1.00 10.00      B   
ATOM   2621  C   ARG B  73      14.417   1.386   8.620  1.00 10.00      B   
ATOM   2622  O   ARG B  73      14.808   0.306   9.063  1.00 10.00      B   
ATOM   2623  N   GLY B  74      14.649   1.778   7.378  1.00 10.00      B   
ATOM   2624  HN  GLY B  74      14.315   2.652   7.073  1.00 10.00      B   
ATOM   2625  CA  GLY B  74      15.392   0.936   6.473  1.00 10.00      B   
ATOM   2626  C   GLY B  74      16.705   1.549   6.048  1.00 10.00      B   
ATOM   2627  O   GLY B  74      16.934   2.747   6.235  1.00 10.00      B   
ATOM   2628  N   VAL B  75      17.560   0.720   5.472  1.00 10.00      B   
ATOM   2629  HN  VAL B  75      17.299  -0.216   5.353  1.00 10.00      B   
ATOM   2630  CA  VAL B  75      18.868   1.137   4.997  1.00 10.00      B   
ATOM   2631  CB  VAL B  75      19.975   0.686   5.982  1.00 10.00      B   
ATOM   2632  CG1 VAL B  75      21.349   0.708   5.333  1.00 10.00      B   
ATOM   2633  CG2 VAL B  75      19.966   1.551   7.235  1.00 10.00      B   
ATOM   2634  C   VAL B  75      19.109   0.516   3.624  1.00 10.00      B   
ATOM   2635  O   VAL B  75      18.893  -0.685   3.438  1.00 10.00      B   
ATOM   2636  N   THR B  76      19.514   1.336   2.661  1.00 10.00      B   
ATOM   2637  HN  THR B  76      19.641   2.290   2.862  1.00 10.00      B   
ATOM   2638  CA  THR B  76      19.770   0.860   1.306  1.00 10.00      B   
ATOM   2639  CB  THR B  76      19.936   2.035   0.325  1.00 10.00      B   
ATOM   2640  OG1 THR B  76      20.132   3.249   1.062  1.00 10.00      B   
ATOM   2641  HG1 THR B  76      20.637   3.879   0.508  1.00 10.00      B   
ATOM   2642  CG2 THR B  76      18.704   2.178  -0.556  1.00 10.00      B   
ATOM   2643  C   THR B  76      20.994  -0.057   1.243  1.00 10.00      B   
ATOM   2644  O   THR B  76      21.922   0.062   2.044  1.00 10.00      B   
ATOM   2645  N   GLU B  77      20.989  -0.970   0.282  1.00 10.00      B   
ATOM   2646  HN  GLU B  77      20.229  -1.014  -0.331  1.00 10.00      B   
ATOM   2647  CA  GLU B  77      22.080  -1.919   0.117  1.00 10.00      B   
ATOM   2648  CB  GLU B  77      21.634  -3.087  -0.765  1.00 10.00      B   
ATOM   2649  CG  GLU B  77      20.360  -3.784  -0.319  1.00 10.00      B   
ATOM   2650  CD  GLU B  77      20.025  -4.966  -1.204  1.00 10.00      B   
ATOM   2651  OE1 GLU B  77      19.724  -4.750  -2.393  1.00 10.00      B   
ATOM   2652  OE2 GLU B  77      20.078  -6.116  -0.714  1.00 10.00      B   
ATOM   2653  C   GLU B  77      23.310  -1.267  -0.507  1.00 10.00      B   
ATOM   2654  O   GLU B  77      24.441  -1.655  -0.217  1.00 10.00      B   
ATOM   2655  N   ASP B  78      23.084  -0.269  -1.349  1.00 10.00      B   
ATOM   2656  HN  ASP B  78      22.161   0.025  -1.504  1.00 10.00      B   
ATOM   2657  CA  ASP B  78      24.169   0.418  -2.047  1.00 10.00      B   
ATOM   2658  CB  ASP B  78      23.730   0.909  -3.437  1.00 10.00      B   
ATOM   2659  CG  ASP B  78      22.550   1.866  -3.415  1.00 10.00      B   
ATOM   2660  OD1 ASP B  78      22.399   2.647  -4.379  1.00 10.00      B   
ATOM   2661  OD2 ASP B  78      21.768   1.838  -2.440  1.00 10.00      B   
ATOM   2662  C   ASP B  78      24.813   1.547  -1.238  1.00 10.00      B   
ATOM   2663  O   ASP B  78      26.010   1.500  -0.953  1.00 10.00      B   
ATOM   2664  N   ASP B  79      24.037   2.556  -0.863  1.00 10.00      B   
ATOM   2665  HN  ASP B  79      23.080   2.548  -1.096  1.00 10.00      B   
ATOM   2666  CA  ASP B  79      24.589   3.687  -0.115  1.00 10.00      B   
ATOM   2667  CB  ASP B  79      24.088   5.030  -0.658  1.00 10.00      B   
ATOM   2668  CG  ASP B  79      22.708   5.413  -0.166  1.00 10.00      B   
ATOM   2669  OD1 ASP B  79      21.756   4.633  -0.370  1.00 10.00      B   
ATOM   2670  OD2 ASP B  79      22.566   6.517   0.399  1.00 10.00      B   
ATOM   2671  C   ASP B  79      24.392   3.572   1.396  1.00 10.00      B   
ATOM   2672  O   ASP B  79      25.207   4.078   2.168  1.00 10.00      B   
ATOM   2673  N   GLY B  80      23.323   2.909   1.816  1.00 10.00      B   
ATOM   2674  HN  GLY B  80      22.692   2.547   1.162  1.00 10.00      B   
ATOM   2675  CA  GLY B  80      23.075   2.735   3.237  1.00 10.00      B   
ATOM   2676  C   GLY B  80      22.427   3.948   3.867  1.00 10.00      B   
ATOM   2677  O   GLY B  80      22.839   4.402   4.938  1.00 10.00      B   
ATOM   2678  N   ARG B  81      21.394   4.458   3.217  1.00 10.00      B   
ATOM   2679  HN  ARG B  81      21.092   4.029   2.383  1.00 10.00      B   
ATOM   2680  CA  ARG B  81      20.690   5.629   3.705  1.00 10.00      B   
ATOM   2681  CB  ARG B  81      20.243   6.490   2.527  1.00 10.00      B   
ATOM   2682  CG  ARG B  81      20.290   7.984   2.787  1.00 10.00      B   
ATOM   2683  CD  ARG B  81      19.926   8.763   1.535  1.00 10.00      B   
ATOM   2684  NE  ARG B  81      20.520   8.173   0.339  1.00 10.00      B   
ATOM   2685  HE  ARG B  81      21.215   7.474   0.474  1.00 10.00      B   
ATOM   2686  CZ  ARG B  81      20.178   8.495  -0.905  1.00 10.00      B   
ATOM   2687  NH1 ARG B  81      19.259   9.431  -1.132  1.00 10.00      B   
ATOM   2688 HH11 ARG B  81      19.000   9.686  -2.107  1.00 10.00      B   
ATOM   2689 HH12 ARG B  81      18.781   9.911  -0.325  1.00 10.00      B   
ATOM   2690  NH2 ARG B  81      20.753   7.865  -1.921  1.00 10.00      B   
ATOM   2691 HH21 ARG B  81      20.504   8.110  -2.902  1.00 10.00      B   
ATOM   2692 HH22 ARG B  81      21.452   7.108  -1.738  1.00 10.00      B   
ATOM   2693  C   ARG B  81      19.476   5.235   4.535  1.00 10.00      B   
ATOM   2694  O   ARG B  81      18.712   4.347   4.150  1.00 10.00      B   
ATOM   2695  N   PRO B  82      19.289   5.889   5.694  1.00 10.00      B   
ATOM   2696  CA  PRO B  82      18.153   5.628   6.576  1.00 10.00      B   
ATOM   2697  CB  PRO B  82      18.494   6.393   7.864  1.00 10.00      B   
ATOM   2698  CG  PRO B  82      19.923   6.801   7.719  1.00 10.00      B   
ATOM   2699  CD  PRO B  82      20.175   6.918   6.246  1.00 10.00      B   
ATOM   2700  C   PRO B  82      16.856   6.163   5.974  1.00 10.00      B   
ATOM   2701  O   PRO B  82      16.609   7.371   5.964  1.00 10.00      B   
ATOM   2702  N   ILE B  83      16.051   5.260   5.450  1.00 10.00      B   
ATOM   2703  HN  ILE B  83      16.319   4.314   5.475  1.00 10.00      B   
ATOM   2704  CA  ILE B  83      14.780   5.628   4.846  1.00 10.00      B   
ATOM   2705  CB  ILE B  83      14.605   5.005   3.446  1.00 10.00      B   
ATOM   2706  CG1 ILE B  83      14.856   3.495   3.489  1.00 10.00      B   
ATOM   2707  CG2 ILE B  83      15.531   5.675   2.440  1.00 10.00      B   
ATOM   2708  CD1 ILE B  83      14.576   2.793   2.180  1.00 10.00      B   
ATOM   2709  C   ILE B  83      13.624   5.205   5.746  1.00 10.00      B   
ATOM   2710  O   ILE B  83      13.770   4.294   6.563  1.00 10.00      B   
ATOM   2711  N   TYR B  84      12.486   5.873   5.600  1.00 10.00      B   
ATOM   2712  HN  TYR B  84      12.428   6.581   4.922  1.00 10.00      B   
ATOM   2713  CA  TYR B  84      11.312   5.571   6.410  1.00 10.00      B   
ATOM   2714  CB  TYR B  84      11.032   6.706   7.401  1.00 10.00      B   
ATOM   2715  CG  TYR B  84      12.106   6.881   8.449  1.00 10.00      B   
ATOM   2716  CD1 TYR B  84      13.176   7.738   8.236  1.00 10.00      B   
ATOM   2717  CD2 TYR B  84      12.051   6.183   9.646  1.00 10.00      B   
ATOM   2718  CE1 TYR B  84      14.164   7.892   9.186  1.00 10.00      B   
ATOM   2719  CE2 TYR B  84      13.033   6.334  10.603  1.00 10.00      B   
ATOM   2720  CZ  TYR B  84      14.087   7.188  10.367  1.00 10.00      B   
ATOM   2721  OH  TYR B  84      15.071   7.334  11.314  1.00 10.00      B   
ATOM   2722  HH  TYR B  84      15.528   8.180  11.175  1.00 10.00      B   
ATOM   2723  C   TYR B  84      10.091   5.331   5.533  1.00 10.00      B   
ATOM   2724  O   TYR B  84       9.824   6.094   4.604  1.00 10.00      B   
ATOM   2725  N   ALA B  85       9.357   4.267   5.830  1.00 10.00      B   
ATOM   2726  HN  ALA B  85       9.620   3.697   6.586  1.00 10.00      B   
ATOM   2727  CA  ALA B  85       8.164   3.923   5.070  1.00 10.00      B   
ATOM   2728  CB  ALA B  85       8.520   2.997   3.916  1.00 10.00      B   
ATOM   2729  C   ALA B  85       7.128   3.270   5.974  1.00 10.00      B   
ATOM   2730  O   ALA B  85       7.474   2.658   6.983  1.00 10.00      B   
ATOM   2731  N   LEU B  86       5.858   3.418   5.620  1.00 10.00      B   
ATOM   2732  HN  LEU B  86       5.646   3.926   4.812  1.00 10.00      B   
ATOM   2733  CA  LEU B  86       4.775   2.832   6.400  1.00 10.00      B   
ATOM   2734  CB  LEU B  86       3.501   3.674   6.282  1.00 10.00      B   
ATOM   2735  CG  LEU B  86       3.572   5.095   6.851  1.00 10.00      B   
ATOM   2736  CD1 LEU B  86       2.349   5.899   6.432  1.00 10.00      B   
ATOM   2737  CD2 LEU B  86       3.698   5.062   8.367  1.00 10.00      B   
ATOM   2738  C   LEU B  86       4.513   1.399   5.946  1.00 10.00      B   
ATOM   2739  O   LEU B  86       3.699   1.153   5.050  1.00 10.00      B   
ATOM   2740  N   VAL B  87       5.216   0.460   6.560  1.00 10.00      B   
ATOM   2741  HN  VAL B  87       5.832   0.720   7.280  1.00 10.00      B   
ATOM   2742  CA  VAL B  87       5.088  -0.950   6.219  1.00 10.00      B   
ATOM   2743  CB  VAL B  87       6.474  -1.643   6.189  1.00 10.00      B   
ATOM   2744  CG1 VAL B  87       6.414  -2.971   5.446  1.00 10.00      B   
ATOM   2745  CG2 VAL B  87       7.524  -0.729   5.568  1.00 10.00      B   
ATOM   2746  C   VAL B  87       4.184  -1.657   7.227  1.00 10.00      B   
ATOM   2747  O   VAL B  87       3.907  -1.122   8.307  1.00 10.00      B   
ATOM   2748  N   ASN B  88       3.712  -2.841   6.857  1.00 10.00      B   
ATOM   2749  HN  ASN B  88       3.970  -3.200   5.983  1.00 10.00      B   
ATOM   2750  CA  ASN B  88       2.850  -3.638   7.714  1.00 10.00      B   
ATOM   2751  CB  ASN B  88       1.582  -4.053   6.958  1.00 10.00      B   
ATOM   2752  CG  ASN B  88       0.482  -4.542   7.878  1.00 10.00      B   
ATOM   2753  OD1 ASN B  88       0.439  -5.712   8.241  1.00 10.00      B   
ATOM   2754  ND2 ASN B  88      -0.422  -3.652   8.249  1.00 10.00      B   
ATOM   2755 HD21 ASN B  88      -0.340  -2.738   7.909  1.00 10.00      B   
ATOM   2756 HD22 ASN B  88      -1.130  -3.938   8.867  1.00 10.00      B   
ATOM   2757  C   ASN B  88       3.612  -4.871   8.193  1.00 10.00      B   
ATOM   2758  O   ASN B  88       4.538  -5.327   7.526  1.00 10.00      B   
ATOM   2759  N   LEU B  89       3.222  -5.396   9.345  1.00 10.00      B   
ATOM   2760  HN  LEU B  89       2.474  -4.977   9.828  1.00 10.00      B   
ATOM   2761  CA  LEU B  89       3.872  -6.562   9.930  1.00 10.00      B   
ATOM   2762  CB  LEU B  89       3.682  -6.563  11.453  1.00 10.00      B   
ATOM   2763  CG  LEU B  89       4.187  -5.323  12.194  1.00 10.00      B   
ATOM   2764  CD1 LEU B  89       3.786  -5.371  13.661  1.00 10.00      B   
ATOM   2765  CD2 LEU B  89       5.697  -5.190  12.054  1.00 10.00      B   
ATOM   2766  C   LEU B  89       3.360  -7.877   9.335  1.00 10.00      B   
ATOM   2767  O   LEU B  89       3.937  -8.938   9.578  1.00 10.00      B   
ATOM   2768  N   ALA B  90       2.277  -7.808   8.570  1.00 10.00      B   
ATOM   2769  HN  ALA B  90       1.852  -6.935   8.416  1.00 10.00      B   
ATOM   2770  CA  ALA B  90       1.698  -8.999   7.955  1.00 10.00      B   
ATOM   2771  CB  ALA B  90       0.243  -8.761   7.575  1.00 10.00      B   
ATOM   2772  C   ALA B  90       2.503  -9.468   6.744  1.00 10.00      B   
ATOM   2773  O   ALA B  90       3.090  -8.661   6.021  1.00 10.00      B   
ATOM   2774  N   THR B  91       2.512 -10.780   6.530  1.00 10.00      B   
ATOM   2775  HN  THR B  91       2.026 -11.362   7.150  1.00 10.00      B   
ATOM   2776  CA  THR B  91       3.235 -11.384   5.414  1.00 10.00      B   
ATOM   2777  CB  THR B  91       3.303 -12.924   5.563  1.00 10.00      B   
ATOM   2778  OG1 THR B  91       4.126 -13.496   4.539  1.00 10.00      B   
ATOM   2779  HG1 THR B  91       4.969 -13.788   4.931  1.00 10.00      B   
ATOM   2780  CG2 THR B  91       1.914 -13.549   5.518  1.00 10.00      B   
ATOM   2781  C   THR B  91       2.614 -10.996   4.064  1.00 10.00      B   
ATOM   2782  O   THR B  91       3.309 -10.907   3.050  1.00 10.00      B   
ATOM   2783  N   THR B  92       1.309 -10.744   4.061  1.00 10.00      B   
ATOM   2784  HN  THR B  92       0.804 -10.818   4.895  1.00 10.00      B   
ATOM   2785  CA  THR B  92       0.605 -10.359   2.849  1.00 10.00      B   
ATOM   2786  CB  THR B  92      -0.914 -10.534   3.026  1.00 10.00      B   
ATOM   2787  OG1 THR B  92      -1.169 -11.194   4.281  1.00 10.00      B   
ATOM   2788  HG1 THR B  92      -2.050 -10.966   4.589  1.00 10.00      B   
ATOM   2789  CG2 THR B  92      -1.482 -11.375   1.895  1.00 10.00      B   
ATOM   2790  C   THR B  92       0.916  -8.907   2.493  1.00 10.00      B   
ATOM   2791  O   THR B  92       0.115  -8.006   2.731  1.00 10.00      B   
ATOM   2792  N   SER B  93       2.098  -8.690   1.938  1.00 10.00      B   
ATOM   2793  HN  SER B  93       2.707  -9.451   1.797  1.00 10.00      B   
ATOM   2794  CA  SER B  93       2.537  -7.357   1.566  1.00 10.00      B   
ATOM   2795  CB  SER B  93       4.041  -7.253   1.797  1.00 10.00      B   
ATOM   2796  OG  SER B  93       4.450  -8.161   2.811  1.00 10.00      B   
ATOM   2797  HG  SER B  93       3.711  -8.325   3.411  1.00 10.00      B   
ATOM   2798  C   SER B  93       2.201  -7.034   0.111  1.00 10.00      B   
ATOM   2799  O   SER B  93       2.320  -5.888  -0.324  1.00 10.00      B   
ATOM   2800  N   ILE B  94       1.761  -8.046  -0.630  1.00 10.00      B   
ATOM   2801  HN  ILE B  94       1.669  -8.931  -0.221  1.00 10.00      B   
ATOM   2802  CA  ILE B  94       1.410  -7.877  -2.038  1.00 10.00      B   
ATOM   2803  CB  ILE B  94       1.119  -9.240  -2.717  1.00 10.00      B   
ATOM   2804  CG1 ILE B  94       0.947  -9.078  -4.232  1.00 10.00      B   
ATOM   2805  CG2 ILE B  94      -0.097  -9.918  -2.094  1.00 10.00      B   
ATOM   2806  CD1 ILE B  94       0.825 -10.388  -4.983  1.00 10.00      B   
ATOM   2807  C   ILE B  94       0.217  -6.929  -2.201  1.00 10.00      B   
ATOM   2808  O   ILE B  94       0.060  -6.279  -3.236  1.00 10.00      B   
ATOM   2809  N   SER B  95      -0.591  -6.822  -1.150  1.00 10.00      B   
ATOM   2810  HN  SER B  95      -0.393  -7.339  -0.340  1.00 10.00      B   
ATOM   2811  CA  SER B  95      -1.770  -5.969  -1.157  1.00 10.00      B   
ATOM   2812  CB  SER B  95      -2.515  -6.155   0.161  1.00 10.00      B   
ATOM   2813  OG  SER B  95      -2.010  -7.294   0.842  1.00 10.00      B   
ATOM   2814  HG  SER B  95      -1.985  -7.118   1.787  1.00 10.00      B   
ATOM   2815  C   SER B  95      -1.409  -4.496  -1.360  1.00 10.00      B   
ATOM   2816  O   SER B  95      -2.222  -3.708  -1.843  1.00 10.00      B   
ATOM   2817  N   LYS B  96      -0.176  -4.136  -1.013  1.00 10.00      B   
ATOM   2818  HN  LYS B  96       0.438  -4.816  -0.658  1.00 10.00      B   
ATOM   2819  CA  LYS B  96       0.290  -2.761  -1.160  1.00 10.00      B   
ATOM   2820  CB  LYS B  96       1.673  -2.588  -0.532  1.00 10.00      B   
ATOM   2821  CG  LYS B  96       1.653  -2.329   0.967  1.00 10.00      B   
ATOM   2822  CD  LYS B  96       0.975  -1.007   1.289  1.00 10.00      B   
ATOM   2823  CE  LYS B  96       1.312  -0.544   2.698  1.00 10.00      B   
ATOM   2824  NZ  LYS B  96       2.713  -0.059   2.798  1.00 10.00      B   
ATOM   2825  HZ1 LYS B  96       2.915   0.613   2.033  1.00 10.00      B   
ATOM   2826  HZ2 LYS B  96       3.388  -0.859   2.715  1.00 10.00      B   
ATOM   2827  HZ3 LYS B  96       2.871   0.416   3.713  1.00 10.00      B   
ATOM   2828  C   LYS B  96       0.333  -2.351  -2.627  1.00 10.00      B   
ATOM   2829  O   LYS B  96       0.175  -1.178  -2.958  1.00 10.00      B   
ATOM   2830  N   MET B  97       0.543  -3.329  -3.499  1.00 10.00      B   
ATOM   2831  HN  MET B  97       0.658  -4.246  -3.171  1.00 10.00      B   
ATOM   2832  CA  MET B  97       0.611  -3.073  -4.931  1.00 10.00      B   
ATOM   2833  CB  MET B  97       1.750  -3.872  -5.568  1.00 10.00      B   
ATOM   2834  CG  MET B  97       2.923  -3.016  -6.018  1.00 10.00      B   
ATOM   2835  SD  MET B  97       4.306  -3.985  -6.655  1.00 10.00      B   
ATOM   2836  CE  MET B  97       3.599  -4.643  -8.162  1.00 10.00      B   
ATOM   2837  C   MET B  97      -0.711  -3.382  -5.628  1.00 10.00      B   
ATOM   2838  O   MET B  97      -0.899  -3.036  -6.792  1.00 10.00      B   
ATOM   2839  N   ALA B  98      -1.639  -3.997  -4.902  1.00 10.00      B   
ATOM   2840  HN  ALA B  98      -1.454  -4.198  -3.963  1.00 10.00      B   
ATOM   2841  CA  ALA B  98      -2.936  -4.364  -5.463  1.00 10.00      B   
ATOM   2842  CB  ALA B  98      -3.682  -5.289  -4.512  1.00 10.00      B   
ATOM   2843  C   ALA B  98      -3.777  -3.129  -5.787  1.00 10.00      B   
ATOM   2844  O   ALA B  98      -4.703  -3.191  -6.592  1.00 10.00      B   
ATOM   2845  N   THR B  99      -3.451  -2.013  -5.147  1.00 10.00      B   
ATOM   2846  HN  THR B  99      -2.707  -2.031  -4.509  1.00 10.00      B   
ATOM   2847  CA  THR B  99      -4.166  -0.760  -5.367  1.00 10.00      B   
ATOM   2848  CB  THR B  99      -4.779  -0.242  -4.047  1.00 10.00      B   
ATOM   2849  OG1 THR B  99      -5.184  -1.366  -3.256  1.00 10.00      B   
ATOM   2850  HG1 THR B  99      -5.100  -2.166  -3.780  1.00 10.00      B   
ATOM   2851  CG2 THR B  99      -6.000   0.627  -4.318  1.00 10.00      B   
ATOM   2852  C   THR B  99      -3.219   0.292  -5.954  1.00 10.00      B   
ATOM   2853  O   THR B  99      -3.487   1.495  -5.908  1.00 10.00      B   
ATOM   2854  N   ASP B 100      -2.121  -0.187  -6.528  1.00 10.00      B   
ATOM   2855  HN  ASP B 100      -1.992  -1.154  -6.565  1.00 10.00      B   
ATOM   2856  CA  ASP B 100      -1.110   0.683  -7.124  1.00 10.00      B   
ATOM   2857  CB  ASP B 100       0.161   0.682  -6.258  1.00 10.00      B   
ATOM   2858  CG  ASP B 100       1.222   1.661  -6.734  1.00 10.00      B   
ATOM   2859  OD1 ASP B 100       0.859   2.705  -7.313  1.00 10.00      B   
ATOM   2860  OD2 ASP B 100       2.428   1.389  -6.514  1.00 10.00      B   
ATOM   2861  C   ASP B 100      -0.783   0.215  -8.541  1.00 10.00      B   
ATOM   2862  O   ASP B 100      -0.564   1.020  -9.449  1.00 10.00      B   
ATOM   2863  N   PHE B 101      -0.775  -1.099  -8.728  1.00 10.00      B   
ATOM   2864  HN  PHE B 101      -0.984  -1.690  -7.973  1.00 10.00      B   
ATOM   2865  CA  PHE B 101      -0.475  -1.697 -10.021  1.00 10.00      B   
ATOM   2866  CB  PHE B 101       0.839  -2.491  -9.949  1.00 10.00      B   
ATOM   2867  CG  PHE B 101       2.086  -1.652  -9.992  1.00 10.00      B   
ATOM   2868  CD1 PHE B 101       2.879  -1.625 -11.124  1.00 10.00      B   
ATOM   2869  CD2 PHE B 101       2.467  -0.889  -8.903  1.00 10.00      B   
ATOM   2870  CE1 PHE B 101       4.026  -0.859 -11.172  1.00 10.00      B   
ATOM   2871  CE2 PHE B 101       3.614  -0.120  -8.943  1.00 10.00      B   
ATOM   2872  CZ  PHE B 101       4.394  -0.103 -10.080  1.00 10.00      B   
ATOM   2873  C   PHE B 101      -1.604  -2.632 -10.452  1.00 10.00      B   
ATOM   2874  O   PHE B 101      -2.263  -3.252  -9.613  1.00 10.00      B   
ATOM   2875  N   ALA B 102      -1.839  -2.709 -11.756  1.00 10.00      B   
ATOM   2876  HN  ALA B 102      -1.315  -2.143 -12.372  1.00 10.00      B   
ATOM   2877  CA  ALA B 102      -2.868  -3.585 -12.298  1.00 10.00      B   
ATOM   2878  CB  ALA B 102      -3.273  -3.135 -13.693  1.00 10.00      B   
ATOM   2879  C   ALA B 102      -2.374  -5.028 -12.322  1.00 10.00      B   
ATOM   2880  O   ALA B 102      -1.233  -5.302 -11.954  1.00 10.00      B   
ATOM   2881  N   GLU B 103      -3.224  -5.947 -12.772  1.00 10.00      B   
ATOM   2882  HN  GLU B 103      -4.113  -5.668 -13.073  1.00 10.00      B   
ATOM   2883  CA  GLU B 103      -2.863  -7.363 -12.821  1.00 10.00      B   
ATOM   2884  CB  GLU B 103      -4.023  -8.221 -13.319  1.00 10.00      B   
ATOM   2885  CG  GLU B 103      -3.718  -9.709 -13.300  1.00 10.00      B   
ATOM   2886  CD  GLU B 103      -4.906 -10.560 -13.678  1.00 10.00      B   
ATOM   2887  OE1 GLU B 103      -5.330 -11.397 -12.852  1.00 10.00      B   
ATOM   2888  OE2 GLU B 103      -5.424 -10.405 -14.800  1.00 10.00      B   
ATOM   2889  C   GLU B 103      -1.606  -7.615 -13.655  1.00 10.00      B   
ATOM   2890  O   GLU B 103      -0.665  -8.253 -13.182  1.00 10.00      B   
ATOM   2891  N   ASN B 104      -1.586  -7.104 -14.883  1.00 10.00      B   
ATOM   2892  HN  ASN B 104      -2.359  -6.597 -15.206  1.00 10.00      B   
ATOM   2893  CA  ASN B 104      -0.428  -7.279 -15.756  1.00 10.00      B   
ATOM   2894  CB  ASN B 104      -0.670  -6.774 -17.189  1.00 10.00      B   
ATOM   2895  CG  ASN B 104      -1.667  -5.629 -17.295  1.00 10.00      B   
ATOM   2896  OD1 ASN B 104      -1.802  -4.808 -16.389  1.00 10.00      B   
ATOM   2897  ND2 ASN B 104      -2.376  -5.573 -18.413  1.00 10.00      B   
ATOM   2898 HD21 ASN B 104      -2.219  -6.267 -19.099  1.00 10.00      B   
ATOM   2899 HD22 ASN B 104      -3.032  -4.855 -18.511  1.00 10.00      B   
ATOM   2900  C   ASN B 104       0.816  -6.641 -15.150  1.00 10.00      B   
ATOM   2901  O   ASN B 104       1.913  -7.188 -15.249  1.00 10.00      B   
ATOM   2902  N   GLU B 105       0.635  -5.498 -14.501  1.00 10.00      B   
ATOM   2903  HN  GLU B 105      -0.264  -5.111 -14.456  1.00 10.00      B   
ATOM   2904  CA  GLU B 105       1.742  -4.808 -13.857  1.00 10.00      B   
ATOM   2905  CB  GLU B 105       1.292  -3.446 -13.325  1.00 10.00      B   
ATOM   2906  CG  GLU B 105       0.890  -2.436 -14.388  1.00 10.00      B   
ATOM   2907  CD  GLU B 105       0.586  -1.077 -13.785  1.00 10.00      B   
ATOM   2908  OE1 GLU B 105       1.430  -0.167 -13.886  1.00 10.00      B   
ATOM   2909  OE2 GLU B 105      -0.493  -0.918 -13.184  1.00 10.00      B   
ATOM   2910  C   GLU B 105       2.275  -5.661 -12.705  1.00 10.00      B   
ATOM   2911  O   GLU B 105       3.488  -5.774 -12.506  1.00 10.00      B   
ATOM   2912  N   LEU B 106       1.357  -6.274 -11.966  1.00 10.00      B   
ATOM   2913  HN  LEU B 106       0.404  -6.140 -12.182  1.00 10.00      B   
ATOM   2914  CA  LEU B 106       1.710  -7.135 -10.845  1.00 10.00      B   
ATOM   2915  CB  LEU B 106       0.433  -7.612 -10.140  1.00 10.00      B   
ATOM   2916  CG  LEU B 106       0.338  -7.380  -8.627  1.00 10.00      B   
ATOM   2917  CD1 LEU B 106       1.577  -7.898  -7.906  1.00 10.00      B   
ATOM   2918  CD2 LEU B 106       0.094  -5.914  -8.315  1.00 10.00      B   
ATOM   2919  C   LEU B 106       2.484  -8.347 -11.346  1.00 10.00      B   
ATOM   2920  O   LEU B 106       3.511  -8.726 -10.777  1.00 10.00      B   
ATOM   2921  N   ASP B 107       1.990  -8.942 -12.427  1.00 10.00      B   
ATOM   2922  HN  ASP B 107       1.165  -8.591 -12.836  1.00 10.00      B   
ATOM   2923  CA  ASP B 107       2.630 -10.111 -13.011  1.00 10.00      B   
ATOM   2924  CB  ASP B 107       1.744 -10.758 -14.072  1.00 10.00      B   
ATOM   2925  CG  ASP B 107       2.004 -12.242 -14.181  1.00 10.00      B   
ATOM   2926  OD1 ASP B 107       1.794 -12.956 -13.183  1.00 10.00      B   
ATOM   2927  OD2 ASP B 107       2.430 -12.704 -15.253  1.00 10.00      B   
ATOM   2928  C   ASP B 107       3.988  -9.755 -13.597  1.00 10.00      B   
ATOM   2929  O   ASP B 107       4.905 -10.582 -13.617  1.00 10.00      B   
ATOM   2930  N   LEU B 108       4.110  -8.520 -14.076  1.00 10.00      B   
ATOM   2931  HN  LEU B 108       3.327  -7.925 -14.062  1.00 10.00      B   
ATOM   2932  CA  LEU B 108       5.367  -8.032 -14.640  1.00 10.00      B   
ATOM   2933  CB  LEU B 108       5.177  -6.677 -15.337  1.00 10.00      B   
ATOM   2934  CG  LEU B 108       6.415  -6.076 -16.019  1.00 10.00      B   
ATOM   2935  CD1 LEU B 108       6.911  -6.974 -17.143  1.00 10.00      B   
ATOM   2936  CD2 LEU B 108       6.115  -4.680 -16.543  1.00 10.00      B   
ATOM   2937  C   LEU B 108       6.398  -7.912 -13.531  1.00 10.00      B   
ATOM   2938  O   LEU B 108       7.563  -8.270 -13.708  1.00 10.00      B   
ATOM   2939  N   PHE B 109       5.952  -7.411 -12.380  1.00 10.00      B   
ATOM   2940  HN  PHE B 109       5.017  -7.117 -12.315  1.00 10.00      B   
ATOM   2941  CA  PHE B 109       6.822  -7.270 -11.223  1.00 10.00      B   
ATOM   2942  CB  PHE B 109       6.097  -6.577 -10.069  1.00 10.00      B   
ATOM   2943  CG  PHE B 109       6.949  -6.398  -8.841  1.00 10.00      B   
ATOM   2944  CD1 PHE B 109       6.624  -7.037  -7.657  1.00 10.00      B   
ATOM   2945  CD2 PHE B 109       8.077  -5.596  -8.874  1.00 10.00      B   
ATOM   2946  CE1 PHE B 109       7.404  -6.876  -6.527  1.00 10.00      B   
ATOM   2947  CE2 PHE B 109       8.863  -5.430  -7.748  1.00 10.00      B   
ATOM   2948  CZ  PHE B 109       8.526  -6.072  -6.572  1.00 10.00      B   
ATOM   2949  C   PHE B 109       7.316  -8.642 -10.791  1.00 10.00      B   
ATOM   2950  O   PHE B 109       8.452  -8.790 -10.354  1.00 10.00      B   
ATOM   2951  N   ARG B 110       6.445  -9.644 -10.921  1.00 10.00      B   
ATOM   2952  HN  ARG B 110       5.541  -9.443 -11.243  1.00 10.00      B   
ATOM   2953  CA  ARG B 110       6.789 -11.019 -10.576  1.00 10.00      B   
ATOM   2954  CB  ARG B 110       5.625 -11.967 -10.892  1.00 10.00      B   
ATOM   2955  CG  ARG B 110       4.469 -11.929  -9.906  1.00 10.00      B   
ATOM   2956  CD  ARG B 110       3.385 -12.914 -10.314  1.00 10.00      B   
ATOM   2957  NE  ARG B 110       2.333 -13.027  -9.310  1.00 10.00      B   
ATOM   2958  HE  ARG B 110       2.612 -13.178  -8.379  1.00 10.00      B   
ATOM   2959  CZ  ARG B 110       1.033 -12.931  -9.578  1.00 10.00      B   
ATOM   2960  NH1 ARG B 110       0.612 -12.766 -10.826  1.00 10.00      B   
ATOM   2961 HH11 ARG B 110       1.300 -12.722 -11.620  1.00 10.00      B   
ATOM   2962 HH12 ARG B 110      -0.409 -12.678 -11.029  1.00 10.00      B   
ATOM   2963  NH2 ARG B 110       0.155 -13.024  -8.592  1.00 10.00      B   
ATOM   2964 HH21 ARG B 110       0.483 -13.173  -7.611  1.00 10.00      B   
ATOM   2965 HH22 ARG B 110      -0.867 -12.942  -8.787  1.00 10.00      B   
ATOM   2966  C   ARG B 110       8.015 -11.459 -11.365  1.00 10.00      B   
ATOM   2967  O   ARG B 110       8.967 -11.997 -10.803  1.00 10.00      B   
ATOM   2968  N   LYS B 111       7.985 -11.194 -12.671  1.00 10.00      B   
ATOM   2969  HN  LYS B 111       7.206 -10.730 -13.039  1.00 10.00      B   
ATOM   2970  CA  LYS B 111       9.077 -11.557 -13.566  1.00 10.00      B   
ATOM   2971  CB  LYS B 111       8.725 -11.177 -15.011  1.00 10.00      B   
ATOM   2972  CG  LYS B 111       7.314 -11.554 -15.442  1.00 10.00      B   
ATOM   2973  CD  LYS B 111       7.186 -13.044 -15.716  1.00 10.00      B   
ATOM   2974  CE  LYS B 111       5.730 -13.453 -15.885  1.00 10.00      B   
ATOM   2975  NZ  LYS B 111       4.962 -13.331 -14.619  1.00 10.00      B   
ATOM   2976  HZ1 LYS B 111       5.131 -12.400 -14.184  1.00 10.00      B   
ATOM   2977  HZ2 LYS B 111       5.250 -14.073 -13.948  1.00 10.00      B   
ATOM   2978  HZ3 LYS B 111       3.937 -13.429 -14.811  1.00 10.00      B   
ATOM   2979  C   LYS B 111      10.360 -10.844 -13.155  1.00 10.00      B   
ATOM   2980  O   LYS B 111      11.416 -11.465 -13.019  1.00 10.00      B   
ATOM   2981  N   ALA B 112      10.252  -9.539 -12.941  1.00 10.00      B   
ATOM   2982  HN  ALA B 112       9.373  -9.109 -13.035  1.00 10.00      B   
ATOM   2983  CA  ALA B 112      11.398  -8.730 -12.559  1.00 10.00      B   
ATOM   2984  CB  ALA B 112      11.017  -7.260 -12.517  1.00 10.00      B   
ATOM   2985  C   ALA B 112      11.962  -9.173 -11.214  1.00 10.00      B   
ATOM   2986  O   ALA B 112      13.159  -9.412 -11.089  1.00 10.00      B   
ATOM   2987  N   LEU B 113      11.089  -9.310 -10.224  1.00 10.00      B   
ATOM   2988  HN  LEU B 113      10.136  -9.138 -10.401  1.00 10.00      B   
ATOM   2989  CA  LEU B 113      11.496  -9.713  -8.882  1.00 10.00      B   
ATOM   2990  CB  LEU B 113      10.281  -9.794  -7.953  1.00 10.00      B   
ATOM   2991  CG  LEU B 113      10.573 -10.144  -6.492  1.00 10.00      B   
ATOM   2992  CD1 LEU B 113      11.432  -9.070  -5.840  1.00 10.00      B   
ATOM   2993  CD2 LEU B 113       9.278 -10.341  -5.718  1.00 10.00      B   
ATOM   2994  C   LEU B 113      12.236 -11.044  -8.893  1.00 10.00      B   
ATOM   2995  O   LEU B 113      13.263 -11.198  -8.229  1.00 10.00      B   
ATOM   2996  N   GLU B 114      11.721 -11.999  -9.657  1.00 10.00      B   
ATOM   2997  HN  GLU B 114      10.900 -11.816 -10.169  1.00 10.00      B   
ATOM   2998  CA  GLU B 114      12.340 -13.313  -9.753  1.00 10.00      B   
ATOM   2999  CB  GLU B 114      11.431 -14.301 -10.489  1.00 10.00      B   
ATOM   3000  CG  GLU B 114      10.191 -14.673  -9.689  1.00 10.00      B   
ATOM   3001  CD  GLU B 114       9.297 -15.678 -10.382  1.00 10.00      B   
ATOM   3002  OE1 GLU B 114       8.137 -15.337 -10.687  1.00 10.00      B   
ATOM   3003  OE2 GLU B 114       9.741 -16.825 -10.601  1.00 10.00      B   
ATOM   3004  C   GLU B 114      13.721 -13.227 -10.399  1.00 10.00      B   
ATOM   3005  O   GLU B 114      14.615 -14.012 -10.078  1.00 10.00      B   
ATOM   3006  N   LEU B 115      13.899 -12.260 -11.295  1.00 10.00      B   
ATOM   3007  HN  LEU B 115      13.147 -11.662 -11.517  1.00 10.00      B   
ATOM   3008  CA  LEU B 115      15.181 -12.068 -11.962  1.00 10.00      B   
ATOM   3009  CB  LEU B 115      15.016 -11.223 -13.227  1.00 10.00      B   
ATOM   3010  CG  LEU B 115      14.379 -11.906 -14.436  1.00 10.00      B   
ATOM   3011  CD1 LEU B 115      14.201 -10.911 -15.572  1.00 10.00      B   
ATOM   3012  CD2 LEU B 115      15.219 -13.089 -14.890  1.00 10.00      B   
ATOM   3013  C   LEU B 115      16.176 -11.385 -11.031  1.00 10.00      B   
ATOM   3014  O   LEU B 115      17.380 -11.630 -11.109  1.00 10.00      B   
ATOM   3015  N   ILE B 116      15.658 -10.526 -10.156  1.00 10.00      B   
ATOM   3016  HN  ILE B 116      14.686 -10.378 -10.158  1.00 10.00      B   
ATOM   3017  CA  ILE B 116      16.481  -9.787  -9.197  1.00 10.00      B   
ATOM   3018  CB  ILE B 116      15.617  -8.837  -8.331  1.00 10.00      B   
ATOM   3019  CG1 ILE B 116      14.845  -7.827  -9.191  1.00 10.00      B   
ATOM   3020  CG2 ILE B 116      16.458  -8.124  -7.285  1.00 10.00      B   
ATOM   3021  CD1 ILE B 116      15.718  -6.901 -10.009  1.00 10.00      B   
ATOM   3022  C   ILE B 116      17.235 -10.745  -8.273  1.00 10.00      B   
ATOM   3023  O   ILE B 116      18.444 -10.618  -8.072  1.00 10.00      B   
ATOM   3024  N   ILE B 117      16.514 -11.709  -7.719  1.00 10.00      B   
ATOM   3025  HN  ILE B 117      15.554 -11.762  -7.915  1.00 10.00      B   
ATOM   3026  CA  ILE B 117      17.112 -12.684  -6.815  1.00 10.00      B   
ATOM   3027  CB  ILE B 117      16.043 -13.421  -5.986  1.00 10.00      B   
ATOM   3028  CG1 ILE B 117      14.881 -12.480  -5.651  1.00 10.00      B   
ATOM   3029  CG2 ILE B 117      16.667 -13.957  -4.710  1.00 10.00      B   
ATOM   3030  CD1 ILE B 117      13.639 -13.179  -5.142  1.00 10.00      B   
ATOM   3031  C   ILE B 117      17.948 -13.706  -7.583  1.00 10.00      B   
ATOM   3032  O   ILE B 117      18.942 -14.222  -7.072  1.00 10.00      B   
ATOM   3033  N   ASP B 118      17.538 -13.981  -8.814  1.00 10.00      B   
ATOM   3034  HN  ASP B 118      16.743 -13.528  -9.158  1.00 10.00      B   
ATOM   3035  CA  ASP B 118      18.225 -14.940  -9.675  1.00 10.00      B   
ATOM   3036  CB  ASP B 118      17.527 -15.011 -11.036  1.00 10.00      B   
ATOM   3037  CG  ASP B 118      18.343 -15.742 -12.079  1.00 10.00      B   
ATOM   3038  OD1 ASP B 118      18.420 -16.985 -12.014  1.00 10.00      B   
ATOM   3039  OD2 ASP B 118      18.907 -15.077 -12.968  1.00 10.00      B   
ATOM   3040  C   ASP B 118      19.707 -14.600  -9.853  1.00 10.00      B   
ATOM   3041  O   ASP B 118      20.576 -15.463  -9.684  1.00 10.00      B   
ATOM   3042  N   SER B 119      19.994 -13.347 -10.175  1.00 10.00      B   
ATOM   3043  HN  SER B 119      19.267 -12.693 -10.266  1.00 10.00      B   
ATOM   3044  CA  SER B 119      21.369 -12.915 -10.378  1.00 10.00      B   
ATOM   3045  CB  SER B 119      21.420 -11.669 -11.268  1.00 10.00      B   
ATOM   3046  OG  SER B 119      20.420 -10.732 -10.897  1.00 10.00      B   
ATOM   3047  HG  SER B 119      19.909 -10.480 -11.677  1.00 10.00      B   
ATOM   3048  C   SER B 119      22.064 -12.657  -9.047  1.00 10.00      B   
ATOM   3049  O   SER B 119      21.450 -12.175  -8.094  1.00 10.00      B   
ATOM   3050  N   GLU B 120      23.348 -12.979  -8.981  1.00 10.00      B   
ATOM   3051  HN  GLU B 120      23.790 -13.359  -9.772  1.00 10.00      B   
ATOM   3052  CA  GLU B 120      24.118 -12.776  -7.766  1.00 10.00      B   
ATOM   3053  CB  GLU B 120      25.500 -13.417  -7.888  1.00 10.00      B   
ATOM   3054  CG  GLU B 120      26.226 -13.562  -6.563  1.00 10.00      B   
ATOM   3055  CD  GLU B 120      25.450 -14.407  -5.577  1.00 10.00      B   
ATOM   3056  OE1 GLU B 120      24.825 -13.841  -4.658  1.00 10.00      B   
ATOM   3057  OE2 GLU B 120      25.457 -15.646  -5.724  1.00 10.00      B   
ATOM   3058  C   GLU B 120      24.254 -11.287  -7.472  1.00 10.00      B   
ATOM   3059  O   GLU B 120      24.175 -10.861  -6.322  1.00 10.00      B   
ATOM   3060  N   THR B 121      24.417 -10.503  -8.528  1.00 10.00      B   
ATOM   3061  HN  THR B 121      24.434 -10.905  -9.421  1.00 10.00      B   
ATOM   3062  CA  THR B 121      24.567  -9.060  -8.414  1.00 10.00      B   
ATOM   3063  CB  THR B 121      25.021  -8.480  -9.761  1.00 10.00      B   
ATOM   3064  OG1 THR B 121      24.667  -9.406 -10.803  1.00 10.00      B   
ATOM   3065  HG1 THR B 121      25.395  -9.478 -11.434  1.00 10.00      B   
ATOM   3066  CG2 THR B 121      26.525  -8.270  -9.764  1.00 10.00      B   
ATOM   3067  C   THR B 121      23.253  -8.397  -8.006  1.00 10.00      B   
ATOM   3068  O   THR B 121      23.245  -7.299  -7.454  1.00 10.00      B   
ATOM   3069  N   GLY B 122      22.144  -9.074  -8.280  1.00 10.00      B   
ATOM   3070  HN  GLY B 122      22.208  -9.952  -8.712  1.00 10.00      B   
ATOM   3071  CA  GLY B 122      20.847  -8.529  -7.943  1.00 10.00      B   
ATOM   3072  C   GLY B 122      20.398  -7.496  -8.950  1.00 10.00      B   
ATOM   3073  O   GLY B 122      19.540  -6.665  -8.660  1.00 10.00      B   
ATOM   3074  N   PHE B 123      20.992  -7.544 -10.136  1.00 10.00      B   
ATOM   3075  HN  PHE B 123      21.670  -8.234 -10.302  1.00 10.00      B   
ATOM   3076  CA  PHE B 123      20.659  -6.613 -11.200  1.00 10.00      B   
ATOM   3077  CB  PHE B 123      21.912  -5.862 -11.658  1.00 10.00      B   
ATOM   3078  CG  PHE B 123      22.428  -4.867 -10.658  1.00 10.00      B   
ATOM   3079  CD1 PHE B 123      23.612  -5.097  -9.975  1.00 10.00      B   
ATOM   3080  CD2 PHE B 123      21.730  -3.700 -10.404  1.00 10.00      B   
ATOM   3081  CE1 PHE B 123      24.090  -4.182  -9.058  1.00 10.00      B   
ATOM   3082  CE2 PHE B 123      22.201  -2.781  -9.488  1.00 10.00      B   
ATOM   3083  CZ  PHE B 123      23.382  -3.022  -8.813  1.00 10.00      B   
ATOM   3084  C   PHE B 123      20.039  -7.344 -12.380  1.00 10.00      B   
ATOM   3085  O   PHE B 123      20.645  -8.263 -12.938  1.00 10.00      B   
ATOM   3086  N   ALA B 124      18.838  -6.936 -12.754  1.00 10.00      B   
ATOM   3087  HN  ALA B 124      18.408  -6.197 -12.261  1.00 10.00      B   
ATOM   3088  CA  ALA B 124      18.136  -7.538 -13.874  1.00 10.00      B   
ATOM   3089  CB  ALA B 124      16.710  -7.889 -13.475  1.00 10.00      B   
ATOM   3090  C   ALA B 124      18.135  -6.585 -15.061  1.00 10.00      B   
ATOM   3091  O   ALA B 124      17.616  -5.473 -14.969  1.00 10.00      B   
ATOM   3092  N   SER B 125      18.733  -7.017 -16.163  1.00 10.00      B   
ATOM   3093  HN  SER B 125      19.148  -7.905 -16.169  1.00 10.00      B   
ATOM   3094  CA  SER B 125      18.806  -6.207 -17.369  1.00 10.00      B   
ATOM   3095  CB  SER B 125      19.731  -6.886 -18.368  1.00 10.00      B   
ATOM   3096  OG  SER B 125      20.865  -7.402 -17.697  1.00 10.00      B   
ATOM   3097  HG  SER B 125      21.320  -6.673 -17.245  1.00 10.00      B   
ATOM   3098  C   SER B 125      17.423  -5.992 -17.981  1.00 10.00      B   
ATOM   3099  O   SER B 125      16.548  -6.856 -17.885  1.00 10.00      B   
ATOM   3100  N   SER B 126      17.240  -4.844 -18.619  1.00 10.00      B   
ATOM   3101  HN  SER B 126      17.987  -4.208 -18.685  1.00 10.00      B   
ATOM   3102  CA  SER B 126      15.968  -4.489 -19.230  1.00 10.00      B   
ATOM   3103  CB  SER B 126      16.069  -3.098 -19.856  1.00 10.00      B   
ATOM   3104  OG  SER B 126      17.388  -2.854 -20.321  1.00 10.00      B   
ATOM   3105  HG  SER B 126      17.378  -2.099 -20.920  1.00 10.00      B   
ATOM   3106  C   SER B 126      15.499  -5.514 -20.264  1.00 10.00      B   
ATOM   3107  O   SER B 126      14.358  -5.976 -20.210  1.00 10.00      B   
ATOM   3108  N   THR B 127      16.381  -5.880 -21.190  1.00 10.00      B   
ATOM   3109  HN  THR B 127      17.284  -5.493 -21.172  1.00 10.00      B   
ATOM   3110  CA  THR B 127      16.048  -6.838 -22.241  1.00 10.00      B   
ATOM   3111  CB  THR B 127      17.244  -7.070 -23.180  1.00 10.00      B   
ATOM   3112  OG1 THR B 127      18.239  -6.066 -22.925  1.00 10.00      B   
ATOM   3113  HG1 THR B 127      19.026  -6.492 -22.561  1.00 10.00      B   
ATOM   3114  CG2 THR B 127      16.800  -6.983 -24.631  1.00 10.00      B   
ATOM   3115  C   THR B 127      15.569  -8.174 -21.670  1.00 10.00      B   
ATOM   3116  O   THR B 127      14.655  -8.799 -22.211  1.00 10.00      B   
ATOM   3117  N   ASN B 128      16.174  -8.595 -20.567  1.00 10.00      B   
ATOM   3118  HN  ASN B 128      16.887  -8.047 -20.176  1.00 10.00      B   
ATOM   3119  CA  ASN B 128      15.800  -9.851 -19.923  1.00 10.00      B   
ATOM   3120  CB  ASN B 128      16.759 -10.202 -18.779  1.00 10.00      B   
ATOM   3121  CG  ASN B 128      17.950 -11.029 -19.232  1.00 10.00      B   
ATOM   3122  OD1 ASN B 128      18.973 -10.487 -19.650  1.00 10.00      B   
ATOM   3123  ND2 ASN B 128      17.828 -12.347 -19.157  1.00 10.00      B   
ATOM   3124 HD21 ASN B 128      16.982 -12.721 -18.822  1.00 10.00      B   
ATOM   3125 HD22 ASN B 128      18.592 -12.899 -19.434  1.00 10.00      B   
ATOM   3126  C   ASN B 128      14.363  -9.791 -19.417  1.00 10.00      B   
ATOM   3127  O   ASN B 128      13.623 -10.770 -19.506  1.00 10.00      B   
ATOM   3128  N   ILE B 129      13.969  -8.629 -18.905  1.00 10.00      B   
ATOM   3129  HN  ILE B 129      14.606  -7.881 -18.869  1.00 10.00      B   
ATOM   3130  CA  ILE B 129      12.615  -8.437 -18.393  1.00 10.00      B   
ATOM   3131  CB  ILE B 129      12.520  -7.190 -17.487  1.00 10.00      B   
ATOM   3132  CG1 ILE B 129      13.615  -7.229 -16.417  1.00 10.00      B   
ATOM   3133  CG2 ILE B 129      11.145  -7.104 -16.837  1.00 10.00      B   
ATOM   3134  CD1 ILE B 129      13.742  -5.949 -15.617  1.00 10.00      B   
ATOM   3135  C   ILE B 129      11.624  -8.299 -19.548  1.00 10.00      B   
ATOM   3136  O   ILE B 129      10.516  -8.836 -19.501  1.00 10.00      B   
ATOM   3137  N   LEU B 130      12.043  -7.596 -20.594  1.00 10.00      B   
ATOM   3138  HN  LEU B 130      12.944  -7.202 -20.574  1.00 10.00      B   
ATOM   3139  CA  LEU B 130      11.202  -7.380 -21.768  1.00 10.00      B   
ATOM   3140  CB  LEU B 130      11.847  -6.369 -22.720  1.00 10.00      B   
ATOM   3141  CG  LEU B 130      12.053  -4.953 -22.172  1.00 10.00      B   
ATOM   3142  CD1 LEU B 130      12.801  -4.093 -23.178  1.00 10.00      B   
ATOM   3143  CD2 LEU B 130      10.725  -4.315 -21.803  1.00 10.00      B   
ATOM   3144  C   LEU B 130      10.920  -8.689 -22.506  1.00 10.00      B   
ATOM   3145  O   LEU B 130       9.987  -8.776 -23.308  1.00 10.00      B   
ATOM   3146  N   ASN B 131      11.728  -9.702 -22.239  1.00 10.00      B   
ATOM   3147  HN  ASN B 131      12.473  -9.570 -21.614  1.00 10.00      B   
ATOM   3148  CA  ASN B 131      11.556 -10.998 -22.874  1.00 10.00      B   
ATOM   3149  CB  ASN B 131      12.881 -11.758 -22.898  1.00 10.00      B   
ATOM   3150  CG  ASN B 131      13.184 -12.387 -24.245  1.00 10.00      B   
ATOM   3151  OD1 ASN B 131      14.346 -12.535 -24.618  1.00 10.00      B   
ATOM   3152  ND2 ASN B 131      12.150 -12.763 -24.988  1.00 10.00      B   
ATOM   3153 HD21 ASN B 131      11.243 -12.620 -24.639  1.00 10.00      B   
ATOM   3154 HD22 ASN B 131      12.333 -13.174 -25.859  1.00 10.00      B   
ATOM   3155  C   ASN B 131      10.504 -11.830 -22.147  1.00 10.00      B   
ATOM   3156  O   ASN B 131      10.020 -12.829 -22.678  1.00 10.00      B   
ATOM   3157  N   LEU B 132      10.137 -11.402 -20.942  1.00 10.00      B   
ATOM   3158  HN  LEU B 132      10.538 -10.579 -20.580  1.00 10.00      B   
ATOM   3159  CA  LEU B 132       9.157 -12.124 -20.139  1.00 10.00      B   
ATOM   3160  CB  LEU B 132       9.650 -12.257 -18.698  1.00 10.00      B   
ATOM   3161  CG  LEU B 132      10.867 -13.160 -18.485  1.00 10.00      B   
ATOM   3162  CD1 LEU B 132      11.389 -13.025 -17.063  1.00 10.00      B   
ATOM   3163  CD2 LEU B 132      10.517 -14.606 -18.794  1.00 10.00      B   
ATOM   3164  C   LEU B 132       7.782 -11.457 -20.167  1.00 10.00      B   
ATOM   3165  O   LEU B 132       6.852 -11.910 -19.500  1.00 10.00      B   
ATOM   3166  N   VAL B 133       7.653 -10.392 -20.951  1.00 10.00      B   
ATOM   3167  HN  VAL B 133       8.429 -10.078 -21.457  1.00 10.00      B   
ATOM   3168  CA  VAL B 133       6.384  -9.669 -21.060  1.00 10.00      B   
ATOM   3169  CB  VAL B 133       6.555  -8.352 -21.844  1.00 10.00      B   
ATOM   3170  CG1 VAL B 133       5.259  -7.554 -21.871  1.00 10.00      B   
ATOM   3171  CG2 VAL B 133       7.675  -7.521 -21.239  1.00 10.00      B   
ATOM   3172  C   VAL B 133       5.312 -10.533 -21.728  1.00 10.00      B   
ATOM   3173  O   VAL B 133       4.114 -10.339 -21.524  1.00 10.00      B   
ATOM   3174  N   ASP B 134       5.760 -11.516 -22.499  1.00 10.00      B   
ATOM   3175  HN  ASP B 134       6.726 -11.645 -22.588  1.00 10.00      B   
ATOM   3176  CA  ASP B 134       4.859 -12.411 -23.213  1.00 10.00      B   
ATOM   3177  CB  ASP B 134       5.559 -13.026 -24.424  1.00 10.00      B   
ATOM   3178  CG  ASP B 134       5.825 -12.002 -25.508  1.00 10.00      B   
ATOM   3179  OD1 ASP B 134       6.998 -11.617 -25.704  1.00 10.00      B   
ATOM   3180  OD2 ASP B 134       4.855 -11.565 -26.165  1.00 10.00      B   
ATOM   3181  C   ASP B 134       4.289 -13.492 -22.300  1.00 10.00      B   
ATOM   3182  O   ASP B 134       3.527 -14.353 -22.736  1.00 10.00      B   
ATOM   3183  N   GLN B 135       4.668 -13.444 -21.032  1.00 10.00      B   
ATOM   3184  HN  GLN B 135       5.296 -12.746 -20.746  1.00 10.00      B   
ATOM   3185  CA  GLN B 135       4.175 -14.406 -20.051  1.00 10.00      B   
ATOM   3186  CB  GLN B 135       5.328 -15.204 -19.435  1.00 10.00      B   
ATOM   3187  CG  GLN B 135       5.907 -16.272 -20.347  1.00 10.00      B   
ATOM   3188  CD  GLN B 135       4.921 -17.384 -20.644  1.00 10.00      B   
ATOM   3189  OE1 GLN B 135       4.846 -18.372 -19.913  1.00 10.00      B   
ATOM   3190  NE2 GLN B 135       4.169 -17.238 -21.723  1.00 10.00      B   
ATOM   3191 HE21 GLN B 135       4.292 -16.430 -22.267  1.00 10.00      B   
ATOM   3192 HE22 GLN B 135       3.514 -17.938 -21.934  1.00 10.00      B   
ATOM   3193  C   GLN B 135       3.379 -13.699 -18.964  1.00 10.00      B   
ATOM   3194  O   GLN B 135       3.173 -14.239 -17.879  1.00 10.00      B   
ATOM   3195  N   LEU B 136       2.937 -12.491 -19.267  1.00 10.00      B   
ATOM   3196  HN  LEU B 136       3.136 -12.119 -20.150  1.00 10.00      B   
ATOM   3197  CA  LEU B 136       2.160 -11.699 -18.326  1.00 10.00      B   
ATOM   3198  CB  LEU B 136       2.224 -10.217 -18.698  1.00 10.00      B   
ATOM   3199  CG  LEU B 136       3.103  -9.330 -17.821  1.00 10.00      B   
ATOM   3200  CD1 LEU B 136       4.528  -9.866 -17.752  1.00 10.00      B   
ATOM   3201  CD2 LEU B 136       3.086  -7.903 -18.343  1.00 10.00      B   
ATOM   3202  C   LEU B 136       0.710 -12.158 -18.292  1.00 10.00      B   
ATOM   3203  O   LEU B 136      -0.024 -12.012 -19.272  1.00 10.00      B   
ATOM   3204  N   LYS B 137       0.309 -12.732 -17.169  1.00 10.00      B   
ATOM   3205  HN  LYS B 137       0.953 -12.835 -16.428  1.00 10.00      B   
ATOM   3206  CA  LYS B 137      -1.056 -13.212 -17.000  1.00 10.00      B   
ATOM   3207  CB  LYS B 137      -1.130 -14.251 -15.880  1.00 10.00      B   
ATOM   3208  CG  LYS B 137      -0.233 -15.460 -16.082  1.00 10.00      B   
ATOM   3209  CD  LYS B 137      -0.440 -16.489 -14.978  1.00 10.00      B   
ATOM   3210  CE  LYS B 137      -0.128 -15.912 -13.606  1.00 10.00      B   
ATOM   3211  NZ  LYS B 137       1.304 -15.546 -13.464  1.00 10.00      B   
ATOM   3212  HZ1 LYS B 137       1.437 -14.525 -13.651  1.00 10.00      B   
ATOM   3213  HZ2 LYS B 137       1.884 -16.089 -14.135  1.00 10.00      B   
ATOM   3214  HZ3 LYS B 137       1.632 -15.752 -12.502  1.00 10.00      B   
ATOM   3215  C   LYS B 137      -1.994 -12.054 -16.683  1.00 10.00      B   
ATOM   3216  O   LYS B 137      -1.863 -11.408 -15.646  1.00 10.00      B   
ATOM   3217  N   GLY B 138      -2.931 -11.793 -17.582  1.00 10.00      B   
ATOM   3218  HN  GLY B 138      -2.974 -12.329 -18.402  1.00 10.00      B   
ATOM   3219  CA  GLY B 138      -3.878 -10.716 -17.372  1.00 10.00      B   
ATOM   3220  C   GLY B 138      -3.694  -9.583 -18.355  1.00 10.00      B   
ATOM   3221  O   GLY B 138      -3.094  -8.559 -18.023  1.00 10.00      B   
ATOM   3222  N   LYS B 139      -4.218  -9.768 -19.569  1.00 10.00      B   
ATOM   3223  HN  LYS B 139      -4.690 -10.608 -19.755  1.00 10.00      B   
ATOM   3224  CA  LYS B 139      -4.119  -8.766 -20.628  1.00 10.00      B   
ATOM   3225  CB  LYS B 139      -4.828  -7.468 -20.223  1.00 10.00      B   
ATOM   3226  CG  LYS B 139      -5.147  -6.535 -21.383  1.00 10.00      B   
ATOM   3227  CD  LYS B 139      -6.006  -5.362 -20.935  1.00 10.00      B   
ATOM   3228  CE  LYS B 139      -7.349  -5.830 -20.394  1.00 10.00      B   
ATOM   3229  NZ  LYS B 139      -7.405  -5.744 -18.912  1.00 10.00      B   
ATOM   3230  HZ1 LYS B 139      -7.821  -4.838 -18.624  1.00 10.00      B   
ATOM   3231  HZ2 LYS B 139      -6.448  -5.812 -18.512  1.00 10.00      B   
ATOM   3232  HZ3 LYS B 139      -7.989  -6.522 -18.523  1.00 10.00      B   
ATOM   3233  C   LYS B 139      -2.659  -8.508 -20.998  1.00 10.00      B   
ATOM   3234  O   LYS B 139      -2.021  -7.591 -20.471  1.00 10.00      B   
ATOM   3235  N   LYS B 140      -2.137  -9.321 -21.906  1.00 10.00      B   
ATOM   3236  HN  LYS B 140      -2.699 -10.015 -22.301  1.00 10.00      B   
ATOM   3237  CA  LYS B 140      -0.752  -9.198 -22.339  1.00 10.00      B   
ATOM   3238  CB  LYS B 140      -0.332 -10.406 -23.184  1.00 10.00      B   
ATOM   3239  CG  LYS B 140       1.175 -10.596 -23.280  1.00 10.00      B   
ATOM   3240  CD  LYS B 140       1.549 -11.506 -24.435  1.00 10.00      B   
ATOM   3241  CE  LYS B 140       1.590 -10.745 -25.753  1.00 10.00      B   
ATOM   3242  NZ  LYS B 140       2.792  -9.867 -25.857  1.00 10.00      B   
ATOM   3243  HZ1 LYS B 140       2.833  -9.208 -25.053  1.00 10.00      B   
ATOM   3244  HZ2 LYS B 140       2.754  -9.314 -26.741  1.00 10.00      B   
ATOM   3245  HZ3 LYS B 140       3.661 -10.447 -25.867  1.00 10.00      B   
ATOM   3246  C   LYS B 140      -0.513  -7.910 -23.119  1.00 10.00      B   
ATOM   3247  O   LYS B 140      -1.199  -7.621 -24.100  1.00 10.00      B   
ATOM   3248  N   MET B 141       0.460  -7.139 -22.660  1.00 10.00      B   
ATOM   3249  HN  MET B 141       0.948  -7.418 -21.860  1.00 10.00      B   
ATOM   3250  CA  MET B 141       0.826  -5.890 -23.311  1.00 10.00      B   
ATOM   3251  CB  MET B 141       1.075  -4.796 -22.265  1.00 10.00      B   
ATOM   3252  CG  MET B 141       2.203  -5.113 -21.294  1.00 10.00      B   
ATOM   3253  SD  MET B 141       2.564  -3.756 -20.163  1.00 10.00      B   
ATOM   3254  CE  MET B 141       0.989  -3.587 -19.324  1.00 10.00      B   
ATOM   3255  C   MET B 141       2.081  -6.106 -24.151  1.00 10.00      B   
ATOM   3256  O   MET B 141       2.557  -7.243 -24.290  1.00 10.00      B   
ATOM   3257  N   ARG B 142       2.608  -5.031 -24.717  1.00 10.00      B   
ATOM   3258  HN  ARG B 142       2.189  -4.155 -24.578  1.00 10.00      B   
ATOM   3259  CA  ARG B 142       3.814  -5.114 -25.520  1.00 10.00      B   
ATOM   3260  CB  ARG B 142       3.677  -4.324 -26.828  1.00 10.00      B   
ATOM   3261  CG  ARG B 142       2.735  -4.950 -27.848  1.00 10.00      B   
ATOM   3262  CD  ARG B 142       1.309  -4.492 -27.629  1.00 10.00      B   
ATOM   3263  NE  ARG B 142       1.230  -3.044 -27.483  1.00 10.00      B   
ATOM   3264  HE  ARG B 142       1.587  -2.656 -26.640  1.00 10.00      B   
ATOM   3265  CZ  ARG B 142       0.725  -2.221 -28.398  1.00 10.00      B   
ATOM   3266  NH1 ARG B 142       0.247  -2.701 -29.546  1.00 10.00      B   
ATOM   3267 HH11 ARG B 142       0.260  -3.730 -29.729  1.00 10.00      B   
ATOM   3268 HH12 ARG B 142      -0.127  -2.054 -30.277  1.00 10.00      B   
ATOM   3269  NH2 ARG B 142       0.703  -0.914 -28.162  1.00 10.00      B   
ATOM   3270 HH21 ARG B 142       0.311  -0.261 -28.875  1.00 10.00      B   
ATOM   3271 HH22 ARG B 142       1.077  -0.527 -27.255  1.00 10.00      B   
ATOM   3272  C   ARG B 142       4.993  -4.600 -24.712  1.00 10.00      B   
ATOM   3273  O   ARG B 142       4.807  -3.962 -23.672  1.00 10.00      B   
ATOM   3274  N   LYS B 143       6.197  -4.873 -25.188  1.00 10.00      B   
ATOM   3275  HN  LYS B 143       6.276  -5.391 -26.019  1.00 10.00      B   
ATOM   3276  CA  LYS B 143       7.410  -4.442 -24.506  1.00 10.00      B   
ATOM   3277  CB  LYS B 143       8.636  -5.024 -25.211  1.00 10.00      B   
ATOM   3278  CG  LYS B 143       8.604  -6.541 -25.306  1.00 10.00      B   
ATOM   3279  CD  LYS B 143       9.545  -7.065 -26.379  1.00 10.00      B   
ATOM   3280  CE  LYS B 143       9.075  -8.403 -26.930  1.00 10.00      B   
ATOM   3281  NZ  LYS B 143       9.209  -9.503 -25.941  1.00 10.00      B   
ATOM   3282  HZ1 LYS B 143      10.100 -10.015 -26.103  1.00 10.00      B   
ATOM   3283  HZ2 LYS B 143       8.415 -10.173 -26.035  1.00 10.00      B   
ATOM   3284  HZ3 LYS B 143       9.215  -9.118 -24.975  1.00 10.00      B   
ATOM   3285  C   LYS B 143       7.492  -2.919 -24.424  1.00 10.00      B   
ATOM   3286  O   LYS B 143       8.076  -2.368 -23.494  1.00 10.00      B   
ATOM   3287  N   LYS B 144       6.870  -2.247 -25.387  1.00 10.00      B   
ATOM   3288  HN  LYS B 144       6.408  -2.745 -26.092  1.00 10.00      B   
ATOM   3289  CA  LYS B 144       6.861  -0.791 -25.426  1.00 10.00      B   
ATOM   3290  CB  LYS B 144       6.216  -0.301 -26.724  1.00 10.00      B   
ATOM   3291  CG  LYS B 144       6.862  -0.868 -27.978  1.00 10.00      B   
ATOM   3292  CD  LYS B 144       7.403   0.231 -28.880  1.00 10.00      B   
ATOM   3293  CE  LYS B 144       8.649   0.884 -28.297  1.00 10.00      B   
ATOM   3294  NZ  LYS B 144       9.173   1.957 -29.183  1.00 10.00      B   
ATOM   3295  HZ1 LYS B 144      10.051   2.354 -28.792  1.00 10.00      B   
ATOM   3296  HZ2 LYS B 144       8.471   2.720 -29.270  1.00 10.00      B   
ATOM   3297  HZ3 LYS B 144       9.370   1.576 -30.130  1.00 10.00      B   
ATOM   3298  C   LYS B 144       6.120  -0.226 -24.218  1.00 10.00      B   
ATOM   3299  O   LYS B 144       6.461   0.840 -23.703  1.00 10.00      B   
ATOM   3300  N   GLU B 145       5.098  -0.942 -23.767  1.00 10.00      B   
ATOM   3301  HN  GLU B 145       4.857  -1.778 -24.218  1.00 10.00      B   
ATOM   3302  CA  GLU B 145       4.334  -0.514 -22.606  1.00 10.00      B   
ATOM   3303  CB  GLU B 145       2.924  -1.107 -22.614  1.00 10.00      B   
ATOM   3304  CG  GLU B 145       1.937  -0.359 -23.496  1.00 10.00      B   
ATOM   3305  CD  GLU B 145       1.913  -0.865 -24.921  1.00 10.00      B   
ATOM   3306  OE1 GLU B 145       1.920  -2.099 -25.114  1.00 10.00      B   
ATOM   3307  OE2 GLU B 145       1.859  -0.034 -25.857  1.00 10.00      B   
ATOM   3308  C   GLU B 145       5.071  -0.920 -21.339  1.00 10.00      B   
ATOM   3309  O   GLU B 145       5.062  -0.202 -20.340  1.00 10.00      B   
ATOM   3310  N   ALA B 146       5.736  -2.071 -21.405  1.00 10.00      B   
ATOM   3311  HN  ALA B 146       5.706  -2.589 -22.235  1.00 10.00      B   
ATOM   3312  CA  ALA B 146       6.499  -2.589 -20.277  1.00 10.00      B   
ATOM   3313  CB  ALA B 146       7.074  -3.961 -20.596  1.00 10.00      B   
ATOM   3314  C   ALA B 146       7.600  -1.618 -19.882  1.00 10.00      B   
ATOM   3315  O   ALA B 146       7.894  -1.450 -18.701  1.00 10.00      B   
ATOM   3316  N   GLU B 147       8.192  -0.964 -20.880  1.00 10.00      B   
ATOM   3317  HN  GLU B 147       7.917  -1.155 -21.803  1.00 10.00      B   
ATOM   3318  CA  GLU B 147       9.246   0.016 -20.643  1.00 10.00      B   
ATOM   3319  CB  GLU B 147       9.768   0.572 -21.973  1.00 10.00      B   
ATOM   3320  CG  GLU B 147      10.481  -0.451 -22.842  1.00 10.00      B   
ATOM   3321  CD  GLU B 147      10.807   0.077 -24.226  1.00 10.00      B   
ATOM   3322  OE1 GLU B 147       9.907   0.085 -25.093  1.00 10.00      B   
ATOM   3323  OE2 GLU B 147      11.970   0.478 -24.458  1.00 10.00      B   
ATOM   3324  C   GLU B 147       8.707   1.154 -19.785  1.00 10.00      B   
ATOM   3325  O   GLU B 147       9.397   1.682 -18.915  1.00 10.00      B   
ATOM   3326  N   GLN B 148       7.453   1.507 -20.029  1.00 10.00      B   
ATOM   3327  HN  GLN B 148       6.952   1.032 -20.728  1.00 10.00      B   
ATOM   3328  CA  GLN B 148       6.798   2.571 -19.286  1.00 10.00      B   
ATOM   3329  CB  GLN B 148       5.530   3.016 -20.014  1.00 10.00      B   
ATOM   3330  CG  GLN B 148       5.801   3.732 -21.325  1.00 10.00      B   
ATOM   3331  CD  GLN B 148       4.577   3.807 -22.210  1.00 10.00      B   
ATOM   3332  OE1 GLN B 148       3.755   4.712 -22.074  1.00 10.00      B   
ATOM   3333  NE2 GLN B 148       4.450   2.861 -23.126  1.00 10.00      B   
ATOM   3334 HE21 GLN B 148       5.148   2.167 -23.179  1.00 10.00      B   
ATOM   3335 HE22 GLN B 148       3.672   2.894 -23.720  1.00 10.00      B   
ATOM   3336  C   GLN B 148       6.484   2.122 -17.864  1.00 10.00      B   
ATOM   3337  O   GLN B 148       6.601   2.898 -16.918  1.00 10.00      B   
ATOM   3338  N   VAL B 149       6.104   0.856 -17.716  1.00 10.00      B   
ATOM   3339  HN  VAL B 149       6.032   0.283 -18.507  1.00 10.00      B   
ATOM   3340  CA  VAL B 149       5.795   0.301 -16.404  1.00 10.00      B   
ATOM   3341  CB  VAL B 149       5.138  -1.095 -16.497  1.00 10.00      B   
ATOM   3342  CG1 VAL B 149       4.724  -1.583 -15.117  1.00 10.00      B   
ATOM   3343  CG2 VAL B 149       3.929  -1.056 -17.421  1.00 10.00      B   
ATOM   3344  C   VAL B 149       7.072   0.222 -15.568  1.00 10.00      B   
ATOM   3345  O   VAL B 149       7.049   0.417 -14.351  1.00 10.00      B   
ATOM   3346  N   LEU B 150       8.193  -0.048 -16.235  1.00 10.00      B   
ATOM   3347  HN  LEU B 150       8.147  -0.220 -17.202  1.00 10.00      B   
ATOM   3348  CA  LEU B 150       9.484  -0.119 -15.563  1.00 10.00      B   
ATOM   3349  CB  LEU B 150      10.585  -0.551 -16.538  1.00 10.00      B   
ATOM   3350  CG  LEU B 150      10.567  -2.019 -16.977  1.00 10.00      B   
ATOM   3351  CD1 LEU B 150      11.610  -2.267 -18.055  1.00 10.00      B   
ATOM   3352  CD2 LEU B 150      10.800  -2.934 -15.785  1.00 10.00      B   
ATOM   3353  C   LEU B 150       9.824   1.231 -14.939  1.00 10.00      B   
ATOM   3354  O   LEU B 150      10.396   1.300 -13.852  1.00 10.00      B   
ATOM   3355  N   GLN B 151       9.446   2.302 -15.633  1.00 10.00      B   
ATOM   3356  HN  GLN B 151       8.999   2.174 -16.497  1.00 10.00      B   
ATOM   3357  CA  GLN B 151       9.679   3.657 -15.150  1.00 10.00      B   
ATOM   3358  CB  GLN B 151       9.285   4.670 -16.228  1.00 10.00      B   
ATOM   3359  CG  GLN B 151      10.435   5.498 -16.778  1.00 10.00      B   
ATOM   3360  CD  GLN B 151      11.476   4.662 -17.492  1.00 10.00      B   
ATOM   3361  OE1 GLN B 151      12.470   4.246 -16.898  1.00 10.00      B   
ATOM   3362  NE2 GLN B 151      11.251   4.400 -18.771  1.00 10.00      B   
ATOM   3363 HE21 GLN B 151      10.432   4.756 -19.182  1.00 10.00      B   
ATOM   3364 HE22 GLN B 151      11.912   3.865 -19.255  1.00 10.00      B   
ATOM   3365  C   GLN B 151       8.841   3.900 -13.902  1.00 10.00      B   
ATOM   3366  O   GLN B 151       9.271   4.570 -12.961  1.00 10.00      B   
ATOM   3367  N   LYS B 152       7.636   3.337 -13.914  1.00 10.00      B   
ATOM   3368  HN  LYS B 152       7.366   2.823 -14.707  1.00 10.00      B   
ATOM   3369  CA  LYS B 152       6.706   3.454 -12.799  1.00 10.00      B   
ATOM   3370  CB  LYS B 152       5.357   2.820 -13.176  1.00 10.00      B   
ATOM   3371  CG  LYS B 152       4.250   2.980 -12.141  1.00 10.00      B   
ATOM   3372  CD  LYS B 152       2.961   2.319 -12.613  1.00 10.00      B   
ATOM   3373  CE  LYS B 152       1.915   2.258 -11.507  1.00 10.00      B   
ATOM   3374  NZ  LYS B 152       0.684   1.536 -11.938  1.00 10.00      B   
ATOM   3375  HZ1 LYS B 152       0.058   2.174 -12.462  1.00 10.00      B   
ATOM   3376  HZ2 LYS B 152       0.172   1.167 -11.108  1.00 10.00      B   
ATOM   3377  HZ3 LYS B 152       0.937   0.732 -12.561  1.00 10.00      B   
ATOM   3378  C   LYS B 152       7.292   2.776 -11.564  1.00 10.00      B   
ATOM   3379  O   LYS B 152       7.140   3.262 -10.446  1.00 10.00      B   
ATOM   3380  N   PHE B 153       7.977   1.656 -11.784  1.00 10.00      B   
ATOM   3381  HN  PHE B 153       8.056   1.319 -12.704  1.00 10.00      B   
ATOM   3382  CA  PHE B 153       8.606   0.914 -10.697  1.00 10.00      B   
ATOM   3383  CB  PHE B 153       9.273  -0.360 -11.222  1.00 10.00      B   
ATOM   3384  CG  PHE B 153       8.330  -1.500 -11.484  1.00 10.00      B   
ATOM   3385  CD1 PHE B 153       7.479  -1.958 -10.492  1.00 10.00      B   
ATOM   3386  CD2 PHE B 153       8.308  -2.121 -12.720  1.00 10.00      B   
ATOM   3387  CE1 PHE B 153       6.621  -3.014 -10.731  1.00 10.00      B   
ATOM   3388  CE2 PHE B 153       7.453  -3.175 -12.966  1.00 10.00      B   
ATOM   3389  CZ  PHE B 153       6.609  -3.622 -11.970  1.00 10.00      B   
ATOM   3390  C   PHE B 153       9.655   1.775 -10.007  1.00 10.00      B   
ATOM   3391  O   PHE B 153       9.731   1.821  -8.779  1.00 10.00      B   
ATOM   3392  N   VAL B 154      10.462   2.454 -10.810  1.00 10.00      B   
ATOM   3393  HN  VAL B 154      10.351   2.365 -11.782  1.00 10.00      B   
ATOM   3394  CA  VAL B 154      11.512   3.317 -10.293  1.00 10.00      B   
ATOM   3395  CB  VAL B 154      12.463   3.790 -11.416  1.00 10.00      B   
ATOM   3396  CG1 VAL B 154      13.627   4.586 -10.841  1.00 10.00      B   
ATOM   3397  CG2 VAL B 154      12.972   2.605 -12.223  1.00 10.00      B   
ATOM   3398  C   VAL B 154      10.924   4.532  -9.578  1.00 10.00      B   
ATOM   3399  O   VAL B 154      11.339   4.872  -8.470  1.00 10.00      B   
ATOM   3400  N   GLN B 155       9.942   5.171 -10.207  1.00 10.00      B   
ATOM   3401  HN  GLN B 155       9.639   4.843 -11.082  1.00 10.00      B   
ATOM   3402  CA  GLN B 155       9.308   6.354  -9.630  1.00 10.00      B   
ATOM   3403  CB  GLN B 155       8.354   7.016 -10.629  1.00 10.00      B   
ATOM   3404  CG  GLN B 155       8.502   8.531 -10.727  1.00 10.00      B   
ATOM   3405  CD  GLN B 155       8.441   9.224  -9.378  1.00 10.00      B   
ATOM   3406  OE1 GLN B 155       9.467   9.463  -8.741  1.00 10.00      B   
ATOM   3407  NE2 GLN B 155       7.239   9.539  -8.926  1.00 10.00      B   
ATOM   3408 HE21 GLN B 155       6.461   9.313  -9.479  1.00 10.00      B   
ATOM   3409 HE22 GLN B 155       7.172   9.979  -8.054  1.00 10.00      B   
ATOM   3410  C   GLN B 155       8.577   6.033  -8.324  1.00 10.00      B   
ATOM   3411  O   GLN B 155       8.640   6.807  -7.366  1.00 10.00      B   
ATOM   3412  N   ASN B 156       7.903   4.888  -8.280  1.00 10.00      B   
ATOM   3413  HN  ASN B 156       7.893   4.302  -9.072  1.00 10.00      B   
ATOM   3414  CA  ASN B 156       7.162   4.484  -7.083  1.00 10.00      B   
ATOM   3415  CB  ASN B 156       6.020   3.522  -7.429  1.00 10.00      B   
ATOM   3416  CG  ASN B 156       4.762   4.235  -7.891  1.00 10.00      B   
ATOM   3417  OD1 ASN B 156       4.822   5.320  -8.474  1.00 10.00      B   
ATOM   3418  ND2 ASN B 156       3.610   3.633  -7.638  1.00 10.00      B   
ATOM   3419 HD21 ASN B 156       3.622   2.764  -7.171  1.00 10.00      B   
ATOM   3420 HD22 ASN B 156       2.780   4.072  -7.922  1.00 10.00      B   
ATOM   3421  C   ASN B 156       8.079   3.877  -6.021  1.00 10.00      B   
ATOM   3422  O   ASN B 156       7.624   3.480  -4.943  1.00 10.00      B   
ATOM   3423  N   LYS B 157       9.369   3.802  -6.342  1.00 10.00      B   
ATOM   3424  HN  LYS B 157       9.651   4.113  -7.229  1.00 10.00      B   
ATOM   3425  CA  LYS B 157      10.384   3.274  -5.432  1.00 10.00      B   
ATOM   3426  CB  LYS B 157      10.465   4.069  -4.123  1.00 10.00      B   
ATOM   3427  CG  LYS B 157      11.374   5.288  -4.199  1.00 10.00      B   
ATOM   3428  CD  LYS B 157      10.738   6.414  -4.997  1.00 10.00      B   
ATOM   3429  CE  LYS B 157      11.757   7.123  -5.876  1.00 10.00      B   
ATOM   3430  NZ  LYS B 157      11.182   8.332  -6.523  1.00 10.00      B   
ATOM   3431  HZ1 LYS B 157      11.847   8.712  -7.226  1.00 10.00      B   
ATOM   3432  HZ2 LYS B 157      11.001   9.065  -5.808  1.00 10.00      B   
ATOM   3433  HZ3 LYS B 157      10.285   8.095  -6.996  1.00 10.00      B   
ATOM   3434  C   LYS B 157      10.256   1.773  -5.178  1.00 10.00      B   
ATOM   3435  O   LYS B 157      10.436   1.299  -4.057  1.00 10.00      B   
ATOM   3436  N   TRP B 158       9.945   1.031  -6.225  1.00 10.00      B   
ATOM   3437  HN  TRP B 158       9.780   1.469  -7.090  1.00 10.00      B   
ATOM   3438  CA  TRP B 158       9.838  -0.419  -6.133  1.00 10.00      B   
ATOM   3439  CB  TRP B 158       8.659  -0.935  -6.968  1.00 10.00      B   
ATOM   3440  CG  TRP B 158       7.309  -0.615  -6.392  1.00 10.00      B   
ATOM   3441  CD1 TRP B 158       6.351   0.189  -6.943  1.00 10.00      B   
ATOM   3442  CD2 TRP B 158       6.762  -1.098  -5.157  1.00 10.00      B   
ATOM   3443  NE1 TRP B 158       5.244   0.239  -6.128  1.00 10.00      B   
ATOM   3444  HE1 TRP B 158       4.418   0.749  -6.309  1.00 10.00      B   
ATOM   3445  CE2 TRP B 158       5.472  -0.543  -5.025  1.00 10.00      B   
ATOM   3446  CE3 TRP B 158       7.237  -1.944  -4.151  1.00 10.00      B   
ATOM   3447  CZ2 TRP B 158       4.656  -0.810  -3.930  1.00 10.00      B   
ATOM   3448  CZ3 TRP B 158       6.423  -2.207  -3.064  1.00 10.00      B   
ATOM   3449  CH2 TRP B 158       5.148  -1.642  -2.962  1.00 10.00      B   
ATOM   3450  C   TRP B 158      11.139  -1.031  -6.638  1.00 10.00      B   
ATOM   3451  O   TRP B 158      11.697  -1.947  -6.036  1.00 10.00      B   
ATOM   3452  N   LEU B 159      11.628  -0.492  -7.740  1.00 10.00      B   
ATOM   3453  HN  LEU B 159      11.150   0.256  -8.151  1.00 10.00      B   
ATOM   3454  CA  LEU B 159      12.864  -0.955  -8.349  1.00 10.00      B   
ATOM   3455  CB  LEU B 159      12.570  -1.771  -9.614  1.00 10.00      B   
ATOM   3456  CG  LEU B 159      11.800  -3.083  -9.428  1.00 10.00      B   
ATOM   3457  CD1 LEU B 159      11.432  -3.681 -10.777  1.00 10.00      B   
ATOM   3458  CD2 LEU B 159      12.613  -4.078  -8.614  1.00 10.00      B   
ATOM   3459  C   LEU B 159      13.740   0.241  -8.703  1.00 10.00      B   
ATOM   3460  O   LEU B 159      13.233   1.316  -9.011  1.00 10.00      B   
ATOM   3461  N   ILE B 160      15.048   0.063  -8.649  1.00 10.00      B   
ATOM   3462  HN  ILE B 160      15.406  -0.817  -8.389  1.00 10.00      B   
ATOM   3463  CA  ILE B 160      15.968   1.141  -8.982  1.00 10.00      B   
ATOM   3464  CB  ILE B 160      16.906   1.534  -7.817  1.00 10.00      B   
ATOM   3465  CG1 ILE B 160      16.733   0.601  -6.616  1.00 10.00      B   
ATOM   3466  CG2 ILE B 160      16.671   2.985  -7.419  1.00 10.00      B   
ATOM   3467  CD1 ILE B 160      17.753   0.818  -5.516  1.00 10.00      B   
ATOM   3468  C   ILE B 160      16.799   0.780 -10.200  1.00 10.00      B   
ATOM   3469  O   ILE B 160      17.321  -0.330 -10.298  1.00 10.00      B   
ATOM   3470  N   GLU B 161      16.904   1.715 -11.127  1.00 10.00      B   
ATOM   3471  HN  GLU B 161      16.452   2.574 -10.998  1.00 10.00      B   
ATOM   3472  CA  GLU B 161      17.673   1.502 -12.334  1.00 10.00      B   
ATOM   3473  CB  GLU B 161      17.023   2.251 -13.498  1.00 10.00      B   
ATOM   3474  CG  GLU B 161      17.732   2.092 -14.831  1.00 10.00      B   
ATOM   3475  CD  GLU B 161      18.581   3.297 -15.174  1.00 10.00      B   
ATOM   3476  OE1 GLU B 161      18.018   4.404 -15.314  1.00 10.00      B   
ATOM   3477  OE2 GLU B 161      19.811   3.145 -15.298  1.00 10.00      B   
ATOM   3478  C   GLU B 161      19.111   1.960 -12.129  1.00 10.00      B   
ATOM   3479  O   GLU B 161      19.363   3.113 -11.777  1.00 10.00      B   
ATOM   3480  N   LYS B 162      20.046   1.048 -12.327  1.00 10.00      B   
ATOM   3481  HN  LYS B 162      19.777   0.134 -12.593  1.00 10.00      B   
ATOM   3482  CA  LYS B 162      21.458   1.343 -12.176  1.00 10.00      B   
ATOM   3483  CB  LYS B 162      22.050   0.534 -11.017  1.00 10.00      B   
ATOM   3484  CG  LYS B 162      21.471   0.863  -9.647  1.00 10.00      B   
ATOM   3485  CD  LYS B 162      22.122   2.101  -9.051  1.00 10.00      B   
ATOM   3486  CE  LYS B 162      21.876   2.185  -7.554  1.00 10.00      B   
ATOM   3487  NZ  LYS B 162      22.627   3.303  -6.924  1.00 10.00      B   
ATOM   3488  HZ1 LYS B 162      22.640   3.185  -5.882  1.00 10.00      B   
ATOM   3489  HZ2 LYS B 162      22.178   4.212  -7.150  1.00 10.00      B   
ATOM   3490  HZ3 LYS B 162      23.605   3.322  -7.272  1.00 10.00      B   
ATOM   3491  C   LYS B 162      22.192   1.005 -13.469  1.00 10.00      B   
ATOM   3492  O   LYS B 162      22.550  -0.151 -13.706  1.00 10.00      B   
ATOM   3493  N   GLU B 163      22.380   2.019 -14.311  1.00 10.00      B   
ATOM   3494  HN  GLU B 163      22.032   2.904 -14.069  1.00 10.00      B   
ATOM   3495  CA  GLU B 163      23.067   1.860 -15.593  1.00 10.00      B   
ATOM   3496  CB  GLU B 163      24.523   1.408 -15.408  1.00 10.00      B   
ATOM   3497  CG  GLU B 163      25.335   2.247 -14.428  1.00 10.00      B   
ATOM   3498  CD  GLU B 163      25.191   3.739 -14.655  1.00 10.00      B   
ATOM   3499  OE1 GLU B 163      25.602   4.227 -15.728  1.00 10.00      B   
ATOM   3500  OE2 GLU B 163      24.669   4.432 -13.756  1.00 10.00      B   
ATOM   3501  C   GLU B 163      22.314   0.893 -16.504  1.00 10.00      B   
ATOM   3502  O   GLU B 163      22.919   0.109 -17.239  1.00 10.00      B   
ATOM   3503  N   GLY B 164      20.992   0.956 -16.456  1.00 10.00      B   
ATOM   3504  HN  GLY B 164      20.563   1.624 -15.867  1.00 10.00      B   
ATOM   3505  CA  GLY B 164      20.173   0.082 -17.271  1.00 10.00      B   
ATOM   3506  C   GLY B 164      19.702  -1.144 -16.513  1.00 10.00      B   
ATOM   3507  O   GLY B 164      18.597  -1.635 -16.743  1.00 10.00      B   
ATOM   3508  N   GLU B 165      20.541  -1.631 -15.608  1.00 10.00      B   
ATOM   3509  HN  GLU B 165      21.400  -1.185 -15.468  1.00 10.00      B   
ATOM   3510  CA  GLU B 165      20.218  -2.802 -14.808  1.00 10.00      B   
ATOM   3511  CB  GLU B 165      21.495  -3.403 -14.213  1.00 10.00      B   
ATOM   3512  CG  GLU B 165      22.593  -3.681 -15.229  1.00 10.00      B   
ATOM   3513  CD  GLU B 165      22.346  -4.931 -16.049  1.00 10.00      B   
ATOM   3514  OE1 GLU B 165      21.816  -4.819 -17.171  1.00 10.00      B   
ATOM   3515  OE2 GLU B 165      22.702  -6.033 -15.581  1.00 10.00      B   
ATOM   3516  C   GLU B 165      19.266  -2.413 -13.687  1.00 10.00      B   
ATOM   3517  O   GLU B 165      19.503  -1.443 -12.970  1.00 10.00      B   
ATOM   3518  N   PHE B 166      18.186  -3.157 -13.543  1.00 10.00      B   
ATOM   3519  HN  PHE B 166      18.040  -3.918 -14.151  1.00 10.00      B   
ATOM   3520  CA  PHE B 166      17.208  -2.871 -12.503  1.00 10.00      B   
ATOM   3521  CB  PHE B 166      15.783  -3.109 -13.012  1.00 10.00      B   
ATOM   3522  CG  PHE B 166      15.334  -2.138 -14.065  1.00 10.00      B   
ATOM   3523  CD1 PHE B 166      14.728  -0.942 -13.714  1.00 10.00      B   
ATOM   3524  CD2 PHE B 166      15.512  -2.425 -15.407  1.00 10.00      B   
ATOM   3525  CE1 PHE B 166      14.309  -0.050 -14.682  1.00 10.00      B   
ATOM   3526  CE2 PHE B 166      15.097  -1.537 -16.379  1.00 10.00      B   
ATOM   3527  CZ  PHE B 166      14.494  -0.349 -16.017  1.00 10.00      B   
ATOM   3528  C   PHE B 166      17.459  -3.719 -11.265  1.00 10.00      B   
ATOM   3529  O   PHE B 166      17.787  -4.896 -11.366  1.00 10.00      B   
ATOM   3530  N   THR B 167      17.314  -3.114 -10.102  1.00 10.00      B   
ATOM   3531  HN  THR B 167      17.070  -2.164 -10.086  1.00 10.00      B   
ATOM   3532  CA  THR B 167      17.504  -3.816  -8.846  1.00 10.00      B   
ATOM   3533  CB  THR B 167      18.874  -3.496  -8.205  1.00 10.00      B   
ATOM   3534  OG1 THR B 167      19.149  -4.419  -7.146  1.00 10.00      B   
ATOM   3535  HG1 THR B 167      19.495  -5.241  -7.522  1.00 10.00      B   
ATOM   3536  CG2 THR B 167      18.921  -2.072  -7.669  1.00 10.00      B   
ATOM   3537  C   THR B 167      16.357  -3.476  -7.896  1.00 10.00      B   
ATOM   3538  O   THR B 167      15.562  -2.580  -8.181  1.00 10.00      B   
ATOM   3539  N   LEU B 168      16.268  -4.183  -6.783  1.00 10.00      B   
ATOM   3540  HN  LEU B 168      16.948  -4.863  -6.592  1.00 10.00      B   
ATOM   3541  CA  LEU B 168      15.202  -3.950  -5.816  1.00 10.00      B   
ATOM   3542  CB  LEU B 168      14.989  -5.187  -4.935  1.00 10.00      B   
ATOM   3543  CG  LEU B 168      13.636  -5.292  -4.222  1.00 10.00      B   
ATOM   3544  CD1 LEU B 168      12.493  -5.326  -5.225  1.00 10.00      B   
ATOM   3545  CD2 LEU B 168      13.595  -6.521  -3.326  1.00 10.00      B   
ATOM   3546  C   LEU B 168      15.492  -2.716  -4.965  1.00 10.00      B   
ATOM   3547  O   LEU B 168      16.591  -2.553  -4.437  1.00 10.00      B   
ATOM   3548  N   HIS B 169      14.504  -1.838  -4.854  1.00 10.00      B   
ATOM   3549  HN  HIS B 169      13.652  -2.018  -5.306  1.00 10.00      B   
ATOM   3550  CA  HIS B 169      14.653  -0.621  -4.067  1.00 10.00      B   
ATOM   3551  CB  HIS B 169      13.654   0.455  -4.521  1.00 10.00      B   
ATOM   3552  CG  HIS B 169      13.943   1.828  -3.982  1.00 10.00      B   
ATOM   3553  ND1 HIS B 169      13.607   2.182  -2.696  1.00 10.00      B   
ATOM   3554  CD2 HIS B 169      14.548   2.883  -4.585  1.00 10.00      B   
ATOM   3555  CE1 HIS B 169      14.013   3.429  -2.544  1.00 10.00      B   
ATOM   3556  NE2 HIS B 169      14.587   3.895  -3.659  1.00 10.00      B   
ATOM   3557  HE2 HIS B 169      15.056   4.755  -3.756  1.00 10.00      B   
ATOM   3558  C   HIS B 169      14.469  -0.929  -2.588  1.00 10.00      B   
ATOM   3559  O   HIS B 169      13.736  -1.853  -2.231  1.00 10.00      B   
ATOM   3560  N   GLY B 170      15.132  -0.150  -1.738  1.00 10.00      B   
ATOM   3561  HN  GLY B 170      15.698   0.568  -2.094  1.00 10.00      B   
ATOM   3562  CA  GLY B 170      15.035  -0.342  -0.303  1.00 10.00      B   
ATOM   3563  C   GLY B 170      13.600  -0.334   0.194  1.00 10.00      B   
ATOM   3564  O   GLY B 170      13.254  -1.079   1.109  1.00 10.00      B   
ATOM   3565  N   ARG B 171      12.760   0.500  -0.418  1.00 10.00      B   
ATOM   3566  HN  ARG B 171      13.093   1.059  -1.157  1.00 10.00      B   
ATOM   3567  CA  ARG B 171      11.356   0.591  -0.030  1.00 10.00      B   
ATOM   3568  CB  ARG B 171      10.646   1.726  -0.777  1.00 10.00      B   
ATOM   3569  CG  ARG B 171       9.182   1.896  -0.401  1.00 10.00      B   
ATOM   3570  CD  ARG B 171       8.270   1.670  -1.596  1.00 10.00      B   
ATOM   3571  NE  ARG B 171       6.898   1.389  -1.181  1.00 10.00      B   
ATOM   3572  HE  ARG B 171       6.779   0.839  -0.373  1.00 10.00      B   
ATOM   3573  CZ  ARG B 171       5.813   1.819  -1.822  1.00 10.00      B   
ATOM   3574  NH1 ARG B 171       5.923   2.559  -2.920  1.00 10.00      B   
ATOM   3575 HH11 ARG B 171       6.867   2.808  -3.297  1.00 10.00      B   
ATOM   3576 HH12 ARG B 171       5.071   2.892  -3.416  1.00 10.00      B   
ATOM   3577  NH2 ARG B 171       4.611   1.496  -1.364  1.00 10.00      B   
ATOM   3578 HH21 ARG B 171       3.754   1.826  -1.857  1.00 10.00      B   
ATOM   3579 HH22 ARG B 171       4.521   0.897  -0.503  1.00 10.00      B   
ATOM   3580  C   ARG B 171      10.649  -0.734  -0.285  1.00 10.00      B   
ATOM   3581  O   ARG B 171       9.918  -1.229   0.571  1.00 10.00      B   
ATOM   3582  N   ALA B 172      10.889  -1.311  -1.460  1.00 10.00      B   
ATOM   3583  HN  ALA B 172      11.495  -0.871  -2.093  1.00 10.00      B   
ATOM   3584  CA  ALA B 172      10.285  -2.584  -1.825  1.00 10.00      B   
ATOM   3585  CB  ALA B 172      10.556  -2.905  -3.284  1.00 10.00      B   
ATOM   3586  C   ALA B 172      10.818  -3.695  -0.933  1.00 10.00      B   
ATOM   3587  O   ALA B 172      10.076  -4.596  -0.540  1.00 10.00      B   
ATOM   3588  N   ILE B 173      12.110  -3.617  -0.614  1.00 10.00      B   
ATOM   3589  HN  ILE B 173      12.649  -2.878  -0.977  1.00 10.00      B   
ATOM   3590  CA  ILE B 173      12.751  -4.601   0.249  1.00 10.00      B   
ATOM   3591  CB  ILE B 173      14.258  -4.300   0.431  1.00 10.00      B   
ATOM   3592  CG1 ILE B 173      14.985  -4.373  -0.913  1.00 10.00      B   
ATOM   3593  CG2 ILE B 173      14.888  -5.262   1.430  1.00 10.00      B   
ATOM   3594  CD1 ILE B 173      16.427  -3.911  -0.861  1.00 10.00      B   
ATOM   3595  C   ILE B 173      12.072  -4.626   1.617  1.00 10.00      B   
ATOM   3596  O   ILE B 173      11.844  -5.685   2.187  1.00 10.00      B   
ATOM   3597  N   LEU B 174      11.741  -3.448   2.128  1.00 10.00      B   
ATOM   3598  HN  LEU B 174      11.952  -2.631   1.624  1.00 10.00      B   
ATOM   3599  CA  LEU B 174      11.084  -3.339   3.424  1.00 10.00      B   
ATOM   3600  CB  LEU B 174      11.183  -1.910   3.965  1.00 10.00      B   
ATOM   3601  CG  LEU B 174      12.590  -1.370   4.218  1.00 10.00      B   
ATOM   3602  CD1 LEU B 174      12.533   0.115   4.545  1.00 10.00      B   
ATOM   3603  CD2 LEU B 174      13.265  -2.142   5.344  1.00 10.00      B   
ATOM   3604  C   LEU B 174       9.617  -3.749   3.335  1.00 10.00      B   
ATOM   3605  O   LEU B 174       9.137  -4.546   4.144  1.00 10.00      B   
ATOM   3606  N   GLU B 175       8.920  -3.203   2.339  1.00 10.00      B   
ATOM   3607  HN  GLU B 175       9.377  -2.588   1.723  1.00 10.00      B   
ATOM   3608  CA  GLU B 175       7.502  -3.478   2.131  1.00 10.00      B   
ATOM   3609  CB  GLU B 175       6.982  -2.756   0.881  1.00 10.00      B   
ATOM   3610  CG  GLU B 175       6.767  -1.261   1.063  1.00 10.00      B   
ATOM   3611  CD  GLU B 175       5.350  -0.910   1.469  1.00 10.00      B   
ATOM   3612  OE1 GLU B 175       4.846  -1.486   2.456  1.00 10.00      B   
ATOM   3613  OE2 GLU B 175       4.733  -0.044   0.810  1.00 10.00      B   
ATOM   3614  C   GLU B 175       7.195  -4.967   2.039  1.00 10.00      B   
ATOM   3615  O   GLU B 175       6.357  -5.475   2.778  1.00 10.00      B   
ATOM   3616  N   MET B 176       7.889  -5.675   1.160  1.00 10.00      B   
ATOM   3617  HN  MET B 176       8.597  -5.237   0.631  1.00 10.00      B   
ATOM   3618  CA  MET B 176       7.626  -7.098   0.978  1.00 10.00      B   
ATOM   3619  CB  MET B 176       7.309  -7.407  -0.487  1.00 10.00      B   
ATOM   3620  CG  MET B 176       6.238  -6.517  -1.100  1.00 10.00      B   
ATOM   3621  SD  MET B 176       5.517  -7.230  -2.588  1.00 10.00      B   
ATOM   3622  CE  MET B 176       4.644  -5.816  -3.250  1.00 10.00      B   
ATOM   3623  C   MET B 176       8.769  -7.978   1.468  1.00 10.00      B   
ATOM   3624  O   MET B 176       8.995  -9.057   0.922  1.00 10.00      B   
ATOM   3625  N   GLU B 177       9.460  -7.532   2.515  1.00 10.00      B   
ATOM   3626  HN  GLU B 177       9.217  -6.668   2.913  1.00 10.00      B   
ATOM   3627  CA  GLU B 177      10.581  -8.283   3.080  1.00 10.00      B   
ATOM   3628  CB  GLU B 177      11.092  -7.599   4.350  1.00 10.00      B   
ATOM   3629  CG  GLU B 177      12.550  -7.899   4.664  1.00 10.00      B   
ATOM   3630  CD  GLU B 177      12.835  -7.963   6.149  1.00 10.00      B   
ATOM   3631  OE1 GLU B 177      12.624  -6.954   6.853  1.00 10.00      B   
ATOM   3632  OE2 GLU B 177      13.288  -9.027   6.621  1.00 10.00      B   
ATOM   3633  C   GLU B 177      10.173  -9.709   3.421  1.00 10.00      B   
ATOM   3634  O   GLU B 177      10.712 -10.676   2.879  1.00 10.00      B   
ATOM   3635  N   GLN B 178       9.212  -9.820   4.323  1.00 10.00      B   
ATOM   3636  HN  GLN B 178       8.831  -9.003   4.708  1.00 10.00      B   
ATOM   3637  CA  GLN B 178       8.707 -11.109   4.771  1.00 10.00      B   
ATOM   3638  CB  GLN B 178       7.703 -10.931   5.924  1.00 10.00      B   
ATOM   3639  CG  GLN B 178       6.546  -9.974   5.637  1.00 10.00      B   
ATOM   3640  CD  GLN B 178       6.947  -8.508   5.706  1.00 10.00      B   
ATOM   3641  OE1 GLN B 178       7.848  -8.130   6.454  1.00 10.00      B   
ATOM   3642  NE2 GLN B 178       6.295  -7.675   4.913  1.00 10.00      B   
ATOM   3643 HE21 GLN B 178       5.592  -8.039   4.327  1.00 10.00      B   
ATOM   3644 HE22 GLN B 178       6.536  -6.725   4.936  1.00 10.00      B   
ATOM   3645  C   GLN B 178       8.076 -11.898   3.630  1.00 10.00      B   
ATOM   3646  O   GLN B 178       8.244 -13.114   3.537  1.00 10.00      B   
ATOM   3647  N   TYR B 179       7.372 -11.193   2.750  1.00 10.00      B   
ATOM   3648  HN  TYR B 179       7.305 -10.222   2.863  1.00 10.00      B   
ATOM   3649  CA  TYR B 179       6.705 -11.828   1.620  1.00 10.00      B   
ATOM   3650  CB  TYR B 179       5.893 -10.802   0.821  1.00 10.00      B   
ATOM   3651  CG  TYR B 179       5.207 -11.371  -0.404  1.00 10.00      B   
ATOM   3652  CD1 TYR B 179       5.593 -10.990  -1.685  1.00 10.00      B   
ATOM   3653  CD2 TYR B 179       4.171 -12.288  -0.282  1.00 10.00      B   
ATOM   3654  CE1 TYR B 179       4.966 -11.505  -2.806  1.00 10.00      B   
ATOM   3655  CE2 TYR B 179       3.539 -12.809  -1.397  1.00 10.00      B   
ATOM   3656  CZ  TYR B 179       3.940 -12.414  -2.655  1.00 10.00      B   
ATOM   3657  OH  TYR B 179       3.313 -12.932  -3.765  1.00 10.00      B   
ATOM   3658  HH  TYR B 179       2.500 -13.368  -3.492  1.00 10.00      B   
ATOM   3659  C   TYR B 179       7.695 -12.549   0.709  1.00 10.00      B   
ATOM   3660  O   TYR B 179       7.545 -13.740   0.435  1.00 10.00      B   
ATOM   3661  N   ILE B 180       8.712 -11.830   0.254  1.00 10.00      B   
ATOM   3662  HN  ILE B 180       8.794 -10.887   0.525  1.00 10.00      B   
ATOM   3663  CA  ILE B 180       9.718 -12.402  -0.635  1.00 10.00      B   
ATOM   3664  CB  ILE B 180      10.701 -11.323  -1.143  1.00 10.00      B   
ATOM   3665  CG1 ILE B 180       9.938 -10.185  -1.838  1.00 10.00      B   
ATOM   3666  CG2 ILE B 180      11.726 -11.932  -2.090  1.00 10.00      B   
ATOM   3667  CD1 ILE B 180      10.768  -8.942  -2.074  1.00 10.00      B   
ATOM   3668  C   ILE B 180      10.487 -13.530   0.057  1.00 10.00      B   
ATOM   3669  O   ILE B 180      10.749 -14.579  -0.542  1.00 10.00      B   
ATOM   3670  N   ARG B 181      10.812 -13.314   1.329  1.00 10.00      B   
ATOM   3671  HN  ARG B 181      10.546 -12.465   1.749  1.00 10.00      B   
ATOM   3672  CA  ARG B 181      11.556 -14.292   2.121  1.00 10.00      B   
ATOM   3673  CB  ARG B 181      11.922 -13.716   3.493  1.00 10.00      B   
ATOM   3674  CG  ARG B 181      13.165 -14.337   4.116  1.00 10.00      B   
ATOM   3675  CD  ARG B 181      13.224 -14.108   5.620  1.00 10.00      B   
ATOM   3676  NE  ARG B 181      13.567 -12.729   5.979  1.00 10.00      B   
ATOM   3677  HE  ARG B 181      12.983 -12.018   5.635  1.00 10.00      B   
ATOM   3678  CZ  ARG B 181      14.596 -12.398   6.769  1.00 10.00      B   
ATOM   3679  NH1 ARG B 181      15.422 -13.338   7.218  1.00 10.00      B   
ATOM   3680 HH11 ARG B 181      15.274 -14.336   6.955  1.00 10.00      B   
ATOM   3681 HH12 ARG B 181      16.222 -13.082   7.844  1.00 10.00      B   
ATOM   3682  NH2 ARG B 181      14.803 -11.128   7.107  1.00 10.00      B   
ATOM   3683 HH21 ARG B 181      14.158 -10.369   6.763  1.00 10.00      B   
ATOM   3684 HH22 ARG B 181      15.603 -10.876   7.729  1.00 10.00      B   
ATOM   3685  C   ARG B 181      10.780 -15.601   2.288  1.00 10.00      B   
ATOM   3686  O   ARG B 181      11.374 -16.669   2.438  1.00 10.00      B   
ATOM   3687  N   GLU B 182       9.455 -15.521   2.259  1.00 10.00      B   
ATOM   3688  HN  GLU B 182       9.028 -14.645   2.144  1.00 10.00      B   
ATOM   3689  CA  GLU B 182       8.621 -16.707   2.418  1.00 10.00      B   
ATOM   3690  CB  GLU B 182       7.362 -16.388   3.221  1.00 10.00      B   
ATOM   3691  CG  GLU B 182       7.617 -16.097   4.688  1.00 10.00      B   
ATOM   3692  CD  GLU B 182       6.337 -15.826   5.447  1.00 10.00      B   
ATOM   3693  OE1 GLU B 182       6.110 -14.669   5.853  1.00 10.00      B   
ATOM   3694  OE2 GLU B 182       5.550 -16.773   5.647  1.00 10.00      B   
ATOM   3695  C   GLU B 182       8.242 -17.333   1.078  1.00 10.00      B   
ATOM   3696  O   GLU B 182       7.881 -18.510   1.013  1.00 10.00      B   
ATOM   3697  N   THR B 183       8.329 -16.554   0.012  1.00 10.00      B   
ATOM   3698  HN  THR B 183       8.635 -15.630   0.118  1.00 10.00      B   
ATOM   3699  CA  THR B 183       7.979 -17.044  -1.313  1.00 10.00      B   
ATOM   3700  CB  THR B 183       7.573 -15.895  -2.256  1.00 10.00      B   
ATOM   3701  OG1 THR B 183       6.526 -15.126  -1.644  1.00 10.00      B   
ATOM   3702  HG1 THR B 183       6.860 -14.713  -0.835  1.00 10.00      B   
ATOM   3703  CG2 THR B 183       7.076 -16.437  -3.589  1.00 10.00      B   
ATOM   3704  C   THR B 183       9.116 -17.859  -1.932  1.00 10.00      B   
ATOM   3705  O   THR B 183       8.890 -18.944  -2.468  1.00 10.00      B   
ATOM   3706  N   TYR B 184      10.337 -17.351  -1.847  1.00 10.00      B   
ATOM   3707  HN  TYR B 184      10.474 -16.492  -1.385  1.00 10.00      B   
ATOM   3708  CA  TYR B 184      11.487 -18.056  -2.412  1.00 10.00      B   
ATOM   3709  CB  TYR B 184      12.019 -17.328  -3.650  1.00 10.00      B   
ATOM   3710  CG  TYR B 184      11.220 -17.564  -4.914  1.00 10.00      B   
ATOM   3711  CD1 TYR B 184      10.562 -16.518  -5.551  1.00 10.00      B   
ATOM   3712  CD2 TYR B 184      11.131 -18.830  -5.480  1.00 10.00      B   
ATOM   3713  CE1 TYR B 184       9.840 -16.729  -6.712  1.00 10.00      B   
ATOM   3714  CE2 TYR B 184      10.410 -19.049  -6.639  1.00 10.00      B   
ATOM   3715  CZ  TYR B 184       9.768 -17.995  -7.251  1.00 10.00      B   
ATOM   3716  OH  TYR B 184       9.051 -18.210  -8.407  1.00 10.00      B   
ATOM   3717  HH  TYR B 184       9.442 -17.690  -9.128  1.00 10.00      B   
ATOM   3718  C   TYR B 184      12.599 -18.217  -1.378  1.00 10.00      B   
ATOM   3719  O   TYR B 184      13.660 -17.615  -1.507  1.00 10.00      B   
ATOM   3720  N   PRO B 185      12.388 -19.065  -0.357  1.00 10.00      B   
ATOM   3721  CA  PRO B 185      13.370 -19.277   0.714  1.00 10.00      B   
ATOM   3722  CB  PRO B 185      12.635 -20.190   1.700  1.00 10.00      B   
ATOM   3723  CG  PRO B 185      11.602 -20.881   0.882  1.00 10.00      B   
ATOM   3724  CD  PRO B 185      11.184 -19.895  -0.170  1.00 10.00      B   
ATOM   3725  C   PRO B 185      14.657 -19.943   0.232  1.00 10.00      B   
ATOM   3726  O   PRO B 185      15.718 -19.765   0.829  1.00 10.00      B   
ATOM   3727  N   ASP B 186      14.567 -20.695  -0.856  1.00 10.00      B   
ATOM   3728  HN  ASP B 186      13.706 -20.781  -1.309  1.00 10.00      B   
ATOM   3729  CA  ASP B 186      15.728 -21.390  -1.394  1.00 10.00      B   
ATOM   3730  CB  ASP B 186      15.343 -22.784  -1.889  1.00 10.00      B   
ATOM   3731  CG  ASP B 186      16.485 -23.768  -1.763  1.00 10.00      B   
ATOM   3732  OD1 ASP B 186      16.816 -24.153  -0.622  1.00 10.00      B   
ATOM   3733  OD2 ASP B 186      17.061 -24.164  -2.796  1.00 10.00      B   
ATOM   3734  C   ASP B 186      16.383 -20.590  -2.514  1.00 10.00      B   
ATOM   3735  O   ASP B 186      17.276 -21.079  -3.205  1.00 10.00      B   
ATOM   3736  N   ALA B 187      15.934 -19.356  -2.686  1.00 10.00      B   
ATOM   3737  HN  ALA B 187      15.220 -19.026  -2.104  1.00 10.00      B   
ATOM   3738  CA  ALA B 187      16.477 -18.481  -3.717  1.00 10.00      B   
ATOM   3739  CB  ALA B 187      15.422 -18.185  -4.775  1.00 10.00      B   
ATOM   3740  C   ALA B 187      17.004 -17.186  -3.109  1.00 10.00      B   
ATOM   3741  O   ALA B 187      18.056 -16.680  -3.513  1.00 10.00      B   
ATOM   3742  N   VAL B 188      16.275 -16.657  -2.129  1.00 10.00      B   
ATOM   3743  HN  VAL B 188      15.454 -17.110  -1.846  1.00 10.00      B   
ATOM   3744  CA  VAL B 188      16.665 -15.420  -1.468  1.00 10.00      B   
ATOM   3745  CB  VAL B 188      15.581 -14.888  -0.507  1.00 10.00      B   
ATOM   3746  CG1 VAL B 188      14.324 -14.505  -1.273  1.00 10.00      B   
ATOM   3747  CG2 VAL B 188      15.268 -15.899   0.589  1.00 10.00      B   
ATOM   3748  C   VAL B 188      17.979 -15.575  -0.717  1.00 10.00      B   
ATOM   3749  O   VAL B 188      18.301 -16.646  -0.202  1.00 10.00      B   
ATOM   3750  N   LYS B 189      18.729 -14.491  -0.658  1.00 10.00      B   
ATOM   3751  HN  LYS B 189      18.408 -13.662  -1.071  1.00 10.00      B   
ATOM   3752  CA  LYS B 189      20.009 -14.490   0.017  1.00 10.00      B   
ATOM   3753  CB  LYS B 189      21.046 -13.747  -0.826  1.00 10.00      B   
ATOM   3754  CG  LYS B 189      20.968 -14.038  -2.317  1.00 10.00      B   
ATOM   3755  CD  LYS B 189      21.589 -12.911  -3.124  1.00 10.00      B   
ATOM   3756  CE  LYS B 189      21.323 -13.082  -4.610  1.00 10.00      B   
ATOM   3757  NZ  LYS B 189      21.738 -11.884  -5.386  1.00 10.00      B   
ATOM   3758  HZ1 LYS B 189      21.268 -11.030  -5.015  1.00 10.00      B   
ATOM   3759  HZ2 LYS B 189      21.478 -11.999  -6.389  1.00 10.00      B   
ATOM   3760  HZ3 LYS B 189      22.771 -11.753  -5.322  1.00 10.00      B   
ATOM   3761  C   LYS B 189      19.876 -13.817   1.375  1.00 10.00      B   
ATOM   3762  O   LYS B 189      19.111 -12.865   1.527  1.00 10.00      B   
ATOM   3763  N   ILE B 190      20.602 -14.324   2.358  1.00 10.00      B   
ATOM   3764  HN  ILE B 190      21.171 -15.102   2.181  1.00 10.00      B   
ATOM   3765  CA  ILE B 190      20.578 -13.755   3.700  1.00 10.00      B   
ATOM   3766  CB  ILE B 190      20.053 -14.744   4.763  1.00 10.00      B   
ATOM   3767  CG1 ILE B 190      20.700 -16.126   4.606  1.00 10.00      B   
ATOM   3768  CG2 ILE B 190      18.535 -14.838   4.700  1.00 10.00      B   
ATOM   3769  CD1 ILE B 190      20.435 -17.071   5.760  1.00 10.00      B   
ATOM   3770  C   ILE B 190      21.964 -13.263   4.085  1.00 10.00      B   
ATOM   3771  O   ILE B 190      22.949 -13.986   3.959  1.00 10.00      B   
ATOM   3772  N   CYS B 191      22.036 -12.023   4.537  1.00 10.00      B   
ATOM   3773  HN  CYS B 191      21.214 -11.493   4.615  1.00 10.00      B   
ATOM   3774  CA  CYS B 191      23.305 -11.426   4.927  1.00 10.00      B   
ATOM   3775  CB  CYS B 191      23.171  -9.904   5.006  1.00 10.00      B   
ATOM   3776  SG  CYS B 191      24.672  -9.043   5.537  1.00 10.00      B   
ATOM   3777  HG  CYS B 191      25.118  -9.642   6.636  1.00 10.00      B   
ATOM   3778  C   CYS B 191      23.780 -11.978   6.265  1.00 10.00      B   
ATOM   3779  O   CYS B 191      22.999 -12.114   7.201  1.00 10.00      B   
ATOM   3780  N   ASN B 192      25.058 -12.310   6.350  1.00 10.00      B   
ATOM   3781  HN  ASN B 192      25.634 -12.211   5.559  1.00 10.00      B   
ATOM   3782  CA  ASN B 192      25.623 -12.823   7.591  1.00 10.00      B   
ATOM   3783  CB  ASN B 192      27.039 -13.364   7.354  1.00 10.00      B   
ATOM   3784  CG  ASN B 192      27.506 -14.322   8.439  1.00 10.00      B   
ATOM   3785  OD1 ASN B 192      28.078 -13.908   9.446  1.00 10.00      B   
ATOM   3786  ND2 ASN B 192      27.271 -15.613   8.238  1.00 10.00      B   
ATOM   3787 HD21 ASN B 192      26.811 -15.878   7.414  1.00 10.00      B   
ATOM   3788 HD22 ASN B 192      27.572 -16.250   8.921  1.00 10.00      B   
ATOM   3789  C   ASN B 192      25.645 -11.709   8.635  1.00 10.00      B   
ATOM   3790  O   ASN B 192      25.672 -10.528   8.275  1.00 10.00      B   
ATOM   3791  N   ILE B 193      25.590 -12.087   9.913  1.00 10.00      B   
ATOM   3792  HN  ILE B 193      25.540 -13.043  10.120  1.00 10.00      B   
ATOM   3793  CA  ILE B 193      25.604 -11.129  11.023  1.00 10.00      B   
ATOM   3794  CB  ILE B 193      26.716 -10.057  10.880  1.00 10.00      B   
ATOM   3795  CG1 ILE B 193      28.107 -10.706  10.891  1.00 10.00      B   
ATOM   3796  CG2 ILE B 193      26.608  -8.999  11.971  1.00 10.00      B   
ATOM   3797  CD1 ILE B 193      28.421 -11.478  12.156  1.00 10.00      B   
ATOM   3798  C   ILE B 193      24.243 -10.458  11.231  1.00 10.00      B   
ATOM   3799  O   ILE B 193      23.705 -10.471  12.338  1.00 10.00      B   
ATOM   3800  N   CYS B 194      23.689  -9.889  10.166  1.00 10.00      B   
ATOM   3801  HN  CYS B 194      24.163  -9.930   9.306  1.00 10.00      B   
ATOM   3802  CA  CYS B 194      22.405  -9.193  10.242  1.00 10.00      B   
ATOM   3803  CB  CYS B 194      22.383  -8.034   9.247  1.00 10.00      B   
ATOM   3804  SG  CYS B 194      23.846  -6.973   9.323  1.00 10.00      B   
ATOM   3805  HG  CYS B 194      23.852  -6.384  10.512  1.00 10.00      B   
ATOM   3806  C   CYS B 194      21.212 -10.123  10.009  1.00 10.00      B   
ATOM   3807  O   CYS B 194      20.150  -9.938  10.606  1.00 10.00      B   
ATOM   3808  N   HIS B 195      21.392 -11.106   9.126  1.00 10.00      B   
ATOM   3809  HN  HIS B 195      22.257 -11.179   8.670  1.00 10.00      B   
ATOM   3810  CA  HIS B 195      20.348 -12.087   8.797  1.00 10.00      B   
ATOM   3811  CB  HIS B 195      19.869 -12.861  10.034  1.00 10.00      B   
ATOM   3812  CG  HIS B 195      20.960 -13.597  10.756  1.00 10.00      B   
ATOM   3813  ND1 HIS B 195      20.889 -13.834  12.107  1.00 10.00      B   
ATOM   3814  CD2 HIS B 195      22.121 -14.112  10.274  1.00 10.00      B   
ATOM   3815  CE1 HIS B 195      21.998 -14.479  12.417  1.00 10.00      B   
ATOM   3816  NE2 HIS B 195      22.776 -14.671  11.341  1.00 10.00      B   
ATOM   3817  HE2 HIS B 195      23.515 -15.313  11.281  1.00 10.00      B   
ATOM   3818  C   HIS B 195      19.173 -11.462   8.044  1.00 10.00      B   
ATOM   3819  O   HIS B 195      18.092 -12.051   7.954  1.00 10.00      B   
ATOM   3820  N   SER B 196      19.395 -10.281   7.485  1.00 10.00      B   
ATOM   3821  HN  SER B 196      20.274  -9.863   7.578  1.00 10.00      B   
ATOM   3822  CA  SER B 196      18.365  -9.581   6.740  1.00 10.00      B   
ATOM   3823  CB  SER B 196      18.673  -8.085   6.741  1.00 10.00      B   
ATOM   3824  OG  SER B 196      19.923  -7.836   7.358  1.00 10.00      B   
ATOM   3825  HG  SER B 196      19.840  -7.079   7.953  1.00 10.00      B   
ATOM   3826  C   SER B 196      18.292 -10.094   5.306  1.00 10.00      B   
ATOM   3827  O   SER B 196      19.162 -10.851   4.862  1.00 10.00      B   
ATOM   3828  N   LEU B 197      17.250  -9.685   4.592  1.00 10.00      B   
ATOM   3829  HN  LEU B 197      16.592  -9.091   5.008  1.00 10.00      B   
ATOM   3830  CA  LEU B 197      17.062 -10.084   3.205  1.00 10.00      B   
ATOM   3831  CB  LEU B 197      15.641  -9.738   2.745  1.00 10.00      B   
ATOM   3832  CG  LEU B 197      15.181 -10.358   1.421  1.00 10.00      B   
ATOM   3833  CD1 LEU B 197      15.057 -11.868   1.549  1.00 10.00      B   
ATOM   3834  CD2 LEU B 197      13.860  -9.748   0.976  1.00 10.00      B   
ATOM   3835  C   LEU B 197      18.086  -9.370   2.332  1.00 10.00      B   
ATOM   3836  O   LEU B 197      18.105  -8.142   2.267  1.00 10.00      B   
ATOM   3837  N   LEU B 198      18.940 -10.144   1.682  1.00 10.00      B   
ATOM   3838  HN  LEU B 198      18.867 -11.121   1.767  1.00 10.00      B   
ATOM   3839  CA  LEU B 198      19.977  -9.585   0.837  1.00 10.00      B   
ATOM   3840  CB  LEU B 198      21.338 -10.200   1.186  1.00 10.00      B   
ATOM   3841  CG  LEU B 198      22.559  -9.628   0.456  1.00 10.00      B   
ATOM   3842  CD1 LEU B 198      23.716  -9.457   1.424  1.00 10.00      B   
ATOM   3843  CD2 LEU B 198      22.972 -10.526  -0.702  1.00 10.00      B   
ATOM   3844  C   LEU B 198      19.676  -9.787  -0.639  1.00 10.00      B   
ATOM   3845  O   LEU B 198      19.455 -10.913  -1.099  1.00 10.00      B   
ATOM   3846  N   ILE B 199      19.662  -8.688  -1.367  1.00 10.00      B   
ATOM   3847  HN  ILE B 199      19.814  -7.814  -0.924  1.00 10.00      B   
ATOM   3848  CA  ILE B 199      19.428  -8.712  -2.796  1.00 10.00      B   
ATOM   3849  CB  ILE B 199      18.486  -7.561  -3.228  1.00 10.00      B   
ATOM   3850  CG1 ILE B 199      17.047  -7.840  -2.779  1.00 10.00      B   
ATOM   3851  CG2 ILE B 199      18.553  -7.313  -4.729  1.00 10.00      B   
ATOM   3852  CD1 ILE B 199      16.491  -9.163  -3.268  1.00 10.00      B   
ATOM   3853  C   ILE B 199      20.769  -8.582  -3.507  1.00 10.00      B   
ATOM   3854  O   ILE B 199      21.114  -9.398  -4.366  1.00 10.00      B   
ATOM   3855  N   GLN B 200      21.542  -7.580  -3.107  1.00 10.00      B   
ATOM   3856  HN  GLN B 200      21.222  -6.985  -2.386  1.00 10.00      B   
ATOM   3857  CA  GLN B 200      22.851  -7.336  -3.694  1.00 10.00      B   
ATOM   3858  CB  GLN B 200      22.809  -6.098  -4.592  1.00 10.00      B   
ATOM   3859  CG  GLN B 200      22.730  -4.779  -3.841  1.00 10.00      B   
ATOM   3860  CD  GLN B 200      22.111  -3.676  -4.670  1.00 10.00      B   
ATOM   3861  OE1 GLN B 200      22.806  -2.969  -5.401  1.00 10.00      B   
ATOM   3862  NE2 GLN B 200      20.807  -3.509  -4.543  1.00 10.00      B   
ATOM   3863 HE21 GLN B 200      20.319  -4.104  -3.915  1.00 10.00      B   
ATOM   3864 HE22 GLN B 200      20.372  -2.819  -5.077  1.00 10.00      B   
ATOM   3865  C   GLN B 200      23.893  -7.154  -2.595  1.00 10.00      B   
ATOM   3866  O   GLN B 200      23.579  -6.689  -1.501  1.00 10.00      B   
ATOM   3867  N   GLY B 201      25.126  -7.532  -2.877  1.00 10.00      B   
ATOM   3868  HN  GLY B 201      25.331  -7.907  -3.759  1.00 10.00      B   
ATOM   3869  CA  GLY B 201      26.172  -7.392  -1.891  1.00 10.00      B   
ATOM   3870  C   GLY B 201      27.444  -8.088  -2.308  1.00 10.00      B   
ATOM   3871  O   GLY B 201      27.625  -8.413  -3.484  1.00 10.00      B   
ATOM   3872  N   GLN B 202      28.328  -8.311  -1.348  1.00 10.00      B   
ATOM   3873  HN  GLN B 202      28.116  -8.031  -0.429  1.00 10.00      B   
ATOM   3874  CA  GLN B 202      29.596  -8.975  -1.607  1.00 10.00      B   
ATOM   3875  CB  GLN B 202      30.748  -8.188  -0.979  1.00 10.00      B   
ATOM   3876  CG  GLN B 202      30.737  -6.705  -1.315  1.00 10.00      B   
ATOM   3877  CD  GLN B 202      31.975  -5.974  -0.836  1.00 10.00      B   
ATOM   3878  OE1 GLN B 202      32.591  -6.351   0.163  1.00 10.00      B   
ATOM   3879  NE2 GLN B 202      32.350  -4.921  -1.546  1.00 10.00      B   
ATOM   3880 HE21 GLN B 202      31.812  -4.678  -2.330  1.00 10.00      B   
ATOM   3881 HE22 GLN B 202      33.151  -4.428  -1.260  1.00 10.00      B   
ATOM   3882  C   GLN B 202      29.553 -10.393  -1.057  1.00 10.00      B   
ATOM   3883  O   GLN B 202      29.033 -10.626   0.040  1.00 10.00      B   
ATOM   3884  N   SER B 203      30.084 -11.339  -1.818  1.00 10.00      B   
ATOM   3885  HN  SER B 203      30.492 -11.095  -2.676  1.00 10.00      B   
ATOM   3886  CA  SER B 203      30.081 -12.731  -1.407  1.00 10.00      B   
ATOM   3887  CB  SER B 203      29.181 -13.546  -2.342  1.00 10.00      B   
ATOM   3888  OG  SER B 203      27.956 -12.867  -2.584  1.00 10.00      B   
ATOM   3889  HG  SER B 203      27.655 -13.050  -3.479  1.00 10.00      B   
ATOM   3890  C   SER B 203      31.493 -13.301  -1.398  1.00 10.00      B   
ATOM   3891  O   SER B 203      32.202 -13.223  -2.400  1.00 10.00      B   
ATOM   3892  N   CYS B 204      31.893 -13.856  -0.257  1.00 10.00      B   
ATOM   3893  HN  CYS B 204      31.276 -13.867   0.508  1.00 10.00      B   
ATOM   3894  CA  CYS B 204      33.215 -14.447  -0.106  1.00 10.00      B   
ATOM   3895  CB  CYS B 204      33.503 -14.725   1.374  1.00 10.00      B   
ATOM   3896  SG  CYS B 204      35.040 -15.624   1.694  1.00 10.00      B   
ATOM   3897  HG  CYS B 204      35.978 -15.138   0.891  1.00 10.00      B   
ATOM   3898  C   CYS B 204      33.313 -15.742  -0.904  1.00 10.00      B   
ATOM   3899  O   CYS B 204      32.716 -16.752  -0.536  1.00 10.00      B   
ATOM   3900  N   GLU B 205      34.065 -15.700  -1.994  1.00 10.00      B   
ATOM   3901  HN  GLU B 205      34.504 -14.845  -2.239  1.00 10.00      B   
ATOM   3902  CA  GLU B 205      34.245 -16.855  -2.871  1.00 10.00      B   
ATOM   3903  CB  GLU B 205      35.100 -16.480  -4.082  1.00 10.00      B   
ATOM   3904  CG  GLU B 205      34.650 -15.212  -4.792  1.00 10.00      B   
ATOM   3905  CD  GLU B 205      35.357 -13.973  -4.281  1.00 10.00      B   
ATOM   3906  OE1 GLU B 205      36.195 -13.421  -5.022  1.00 10.00      B   
ATOM   3907  OE2 GLU B 205      35.078 -13.548  -3.140  1.00 10.00      B   
ATOM   3908  C   GLU B 205      34.857 -18.058  -2.151  1.00 10.00      B   
ATOM   3909  O   GLU B 205      34.660 -19.202  -2.559  1.00 10.00      B   
ATOM   3910  N   THR B 206      35.594 -17.794  -1.083  1.00 10.00      B   
ATOM   3911  HN  THR B 206      35.734 -16.860  -0.819  1.00 10.00      B   
ATOM   3912  CA  THR B 206      36.235 -18.845  -0.304  1.00 10.00      B   
ATOM   3913  CB  THR B 206      37.137 -18.235   0.779  1.00 10.00      B   
ATOM   3914  OG1 THR B 206      37.616 -16.955   0.325  1.00 10.00      B   
ATOM   3915  HG1 THR B 206      38.510 -16.797   0.676  1.00 10.00      B   
ATOM   3916  CG2 THR B 206      38.317 -19.151   1.059  1.00 10.00      B   
ATOM   3917  C   THR B 206      35.216 -19.786   0.350  1.00 10.00      B   
ATOM   3918  O   THR B 206      35.518 -20.950   0.621  1.00 10.00      B   
ATOM   3919  N   CYS B 207      34.009 -19.286   0.590  1.00 10.00      B   
ATOM   3920  HN  CYS B 207      33.812 -18.359   0.333  1.00 10.00      B   
ATOM   3921  CA  CYS B 207      32.969 -20.092   1.215  1.00 10.00      B   
ATOM   3922  CB  CYS B 207      32.875 -19.766   2.709  1.00 10.00      B   
ATOM   3923  SG  CYS B 207      33.016 -18.003   3.100  1.00 10.00      B   
ATOM   3924  HG  CYS B 207      34.205 -17.584   2.682  1.00 10.00      B   
ATOM   3925  C   CYS B 207      31.613 -19.903   0.535  1.00 10.00      B   
ATOM   3926  O   CYS B 207      31.062 -20.839  -0.043  1.00 10.00      B   
ATOM   3927  N   GLY B 208      31.095 -18.687   0.583  1.00 10.00      B   
ATOM   3928  HN  GLY B 208      31.604 -17.968   1.011  1.00 10.00      B   
ATOM   3929  CA  GLY B 208      29.804 -18.399  -0.017  1.00 10.00      B   
ATOM   3930  C   GLY B 208      28.976 -17.465   0.843  1.00 10.00      B   
ATOM   3931  O   GLY B 208      27.778 -17.288   0.615  1.00 10.00      B   
ATOM   3932  N   ILE B 209      29.614 -16.877   1.846  1.00 10.00      B   
ATOM   3933  HN  ILE B 209      30.559 -17.078   1.992  1.00 10.00      B   
ATOM   3934  CA  ILE B 209      28.940 -15.948   2.746  1.00 10.00      B   
ATOM   3935  CB  ILE B 209      29.733 -15.747   4.064  1.00 10.00      B   
ATOM   3936  CG1 ILE B 209      29.283 -16.755   5.129  1.00 10.00      B   
ATOM   3937  CG2 ILE B 209      29.602 -14.324   4.598  1.00 10.00      B   
ATOM   3938  CD1 ILE B 209      29.490 -18.206   4.749  1.00 10.00      B   
ATOM   3939  C   ILE B 209      28.681 -14.613   2.047  1.00 10.00      B   
ATOM   3940  O   ILE B 209      29.587 -14.031   1.443  1.00 10.00      B   
ATOM   3941  N   ARG B 210      27.439 -14.150   2.119  1.00 10.00      B   
ATOM   3942  HN  ARG B 210      26.767 -14.665   2.614  1.00 10.00      B   
ATOM   3943  CA  ARG B 210      27.047 -12.895   1.492  1.00 10.00      B   
ATOM   3944  CB  ARG B 210      25.764 -13.091   0.677  1.00 10.00      B   
ATOM   3945  CG  ARG B 210      25.897 -14.093  -0.459  1.00 10.00      B   
ATOM   3946  CD  ARG B 210      24.543 -14.421  -1.066  1.00 10.00      B   
ATOM   3947  NE  ARG B 210      24.669 -15.162  -2.323  1.00 10.00      B   
ATOM   3948  HE  ARG B 210      24.827 -14.632  -3.150  1.00 10.00      B   
ATOM   3949  CZ  ARG B 210      24.594 -16.490  -2.416  1.00 10.00      B   
ATOM   3950  NH1 ARG B 210      24.353 -17.216  -1.336  1.00 10.00      B   
ATOM   3951 HH11 ARG B 210      24.211 -16.752  -0.417  1.00 10.00      B   
ATOM   3952 HH12 ARG B 210      24.313 -18.258  -1.404  1.00 10.00      B   
ATOM   3953  NH2 ARG B 210      24.751 -17.091  -3.589  1.00 10.00      B   
ATOM   3954 HH21 ARG B 210      24.941 -16.524  -4.459  1.00 10.00      B   
ATOM   3955 HH22 ARG B 210      24.692 -18.131  -3.656  1.00 10.00      B   
ATOM   3956  C   ARG B 210      26.822 -11.815   2.542  1.00 10.00      B   
ATOM   3957  O   ARG B 210      26.262 -12.081   3.609  1.00 10.00      B   
ATOM   3958  N   MET B 211      27.273 -10.605   2.246  1.00 10.00      B   
ATOM   3959  HN  MET B 211      27.738 -10.459   1.389  1.00 10.00      B   
ATOM   3960  CA  MET B 211      27.104  -9.486   3.160  1.00 10.00      B   
ATOM   3961  CB  MET B 211      28.317  -9.325   4.079  1.00 10.00      B   
ATOM   3962  CG  MET B 211      28.261 -10.180   5.338  1.00 10.00      B   
ATOM   3963  SD  MET B 211      29.519  -9.742   6.558  1.00 10.00      B   
ATOM   3964  CE  MET B 211      31.019 -10.027   5.623  1.00 10.00      B   
ATOM   3965  C   MET B 211      26.846  -8.195   2.397  1.00 10.00      B   
ATOM   3966  O   MET B 211      27.383  -7.991   1.307  1.00 10.00      B   
ATOM   3967  N   HIS B 212      26.007  -7.342   2.970  1.00 10.00      B   
ATOM   3968  HN  HIS B 212      25.602  -7.583   3.830  1.00 10.00      B   
ATOM   3969  CA  HIS B 212      25.660  -6.062   2.361  1.00 10.00      B   
ATOM   3970  CB  HIS B 212      24.496  -5.419   3.116  1.00 10.00      B   
ATOM   3971  CG  HIS B 212      23.143  -5.895   2.699  1.00 10.00      B   
ATOM   3972  ND1 HIS B 212      22.240  -6.376   3.613  1.00 10.00      B   
ATOM   3973  CD2 HIS B 212      22.591  -5.918   1.468  1.00 10.00      B   
ATOM   3974  CE1 HIS B 212      21.155  -6.677   2.919  1.00 10.00      B   
ATOM   3975  NE2 HIS B 212      21.325  -6.418   1.613  1.00 10.00      B   
ATOM   3976  HE2 HIS B 212      20.604  -6.351   0.932  1.00 10.00      B   
ATOM   3977  C   HIS B 212      26.841  -5.105   2.391  1.00 10.00      B   
ATOM   3978  O   HIS B 212      27.779  -5.288   3.172  1.00 10.00      B   
ATOM   3979  N   LEU B 213      26.783  -4.074   1.550  1.00 10.00      B   
ATOM   3980  HN  LEU B 213      26.011  -3.982   0.947  1.00 10.00      B   
ATOM   3981  CA  LEU B 213      27.841  -3.072   1.495  1.00 10.00      B   
ATOM   3982  CB  LEU B 213      27.617  -2.072   0.359  1.00 10.00      B   
ATOM   3983  CG  LEU B 213      27.912  -2.572  -1.059  1.00 10.00      B   
ATOM   3984  CD1 LEU B 213      26.847  -3.554  -1.531  1.00 10.00      B   
ATOM   3985  CD2 LEU B 213      28.030  -1.404  -2.022  1.00 10.00      B   
ATOM   3986  C   LEU B 213      27.991  -2.353   2.838  1.00 10.00      B   
ATOM   3987  O   LEU B 213      29.098  -2.276   3.373  1.00 10.00      B   
ATOM   3988  N   PRO B 214      26.890  -1.816   3.418  1.00 10.00      B   
ATOM   3989  CA  PRO B 214      26.958  -1.137   4.714  1.00 10.00      B   
ATOM   3990  CB  PRO B 214      25.518  -0.669   4.972  1.00 10.00      B   
ATOM   3991  CG  PRO B 214      24.673  -1.501   4.072  1.00 10.00      B   
ATOM   3992  CD  PRO B 214      25.519  -1.790   2.865  1.00 10.00      B   
ATOM   3993  C   PRO B 214      27.410  -2.092   5.817  1.00 10.00      B   
ATOM   3994  O   PRO B 214      28.032  -1.678   6.795  1.00 10.00      B   
ATOM   3995  N   CYS B 215      27.103  -3.378   5.638  1.00 10.00      B   
ATOM   3996  HN  CYS B 215      26.615  -3.645   4.833  1.00 10.00      B   
ATOM   3997  CA  CYS B 215      27.472  -4.397   6.607  1.00 10.00      B   
ATOM   3998  CB  CYS B 215      26.733  -5.707   6.329  1.00 10.00      B   
ATOM   3999  SG  CYS B 215      24.934  -5.572   6.440  1.00 10.00      B   
ATOM   4000  HG  CYS B 215      24.489  -6.599   7.155  1.00 10.00      B   
ATOM   4001  C   CYS B 215      28.978  -4.614   6.629  1.00 10.00      B   
ATOM   4002  O   CYS B 215      29.594  -4.572   7.689  1.00 10.00      B   
ATOM   4003  N   VAL B 216      29.575  -4.825   5.457  1.00 10.00      B   
ATOM   4004  HN  VAL B 216      29.036  -4.847   4.634  1.00 10.00      B   
ATOM   4005  CA  VAL B 216      31.020  -5.031   5.381  1.00 10.00      B   
ATOM   4006  CB  VAL B 216      31.501  -5.546   4.002  1.00 10.00      B   
ATOM   4007  CG1 VAL B 216      30.949  -6.933   3.719  1.00 10.00      B   
ATOM   4008  CG2 VAL B 216      31.133  -4.589   2.882  1.00 10.00      B   
ATOM   4009  C   VAL B 216      31.770  -3.757   5.770  1.00 10.00      B   
ATOM   4010  O   VAL B 216      32.847  -3.816   6.360  1.00 10.00      B   
ATOM   4011  N   ALA B 217      31.170  -2.607   5.468  1.00 10.00      B   
ATOM   4012  HN  ALA B 217      30.304  -2.631   5.006  1.00 10.00      B   
ATOM   4013  CA  ALA B 217      31.765  -1.317   5.789  1.00 10.00      B   
ATOM   4014  CB  ALA B 217      30.922  -0.194   5.205  1.00 10.00      B   
ATOM   4015  C   ALA B 217      31.900  -1.151   7.300  1.00 10.00      B   
ATOM   4016  O   ALA B 217      32.910  -0.651   7.795  1.00 10.00      B   
ATOM   4017  N   LYS B 218      30.875  -1.586   8.027  1.00 10.00      B   
ATOM   4018  HN  LYS B 218      30.100  -1.978   7.570  1.00 10.00      B   
ATOM   4019  CA  LYS B 218      30.873  -1.494   9.480  1.00 10.00      B   
ATOM   4020  CB  LYS B 218      29.436  -1.450  10.021  1.00 10.00      B   
ATOM   4021  CG  LYS B 218      29.339  -1.429  11.541  1.00 10.00      B   
ATOM   4022  CD  LYS B 218      27.897  -1.353  12.016  1.00 10.00      B   
ATOM   4023  CE  LYS B 218      27.364   0.071  11.967  1.00 10.00      B   
ATOM   4024  NZ  LYS B 218      26.055   0.182  12.660  1.00 10.00      B   
ATOM   4025  HZ1 LYS B 218      25.680   1.147  12.569  1.00 10.00      B   
ATOM   4026  HZ2 LYS B 218      26.166  -0.041  13.671  1.00 10.00      B   
ATOM   4027  HZ3 LYS B 218      25.373  -0.483  12.245  1.00 10.00      B   
ATOM   4028  C   LYS B 218      31.636  -2.664  10.100  1.00 10.00      B   
ATOM   4029  O   LYS B 218      32.317  -2.507  11.115  1.00 10.00      B   
ATOM   4030  N   TYR B 219      31.529  -3.830   9.476  1.00 10.00      B   
ATOM   4031  HN  TYR B 219      30.972  -3.890   8.667  1.00 10.00      B   
ATOM   4032  CA  TYR B 219      32.202  -5.031   9.962  1.00 10.00      B   
ATOM   4033  CB  TYR B 219      31.753  -6.265   9.171  1.00 10.00      B   
ATOM   4034  CG  TYR B 219      32.118  -7.583   9.820  1.00 10.00      B   
ATOM   4035  CD1 TYR B 219      31.351  -8.109  10.852  1.00 10.00      B   
ATOM   4036  CD2 TYR B 219      33.233  -8.299   9.407  1.00 10.00      B   
ATOM   4037  CE1 TYR B 219      31.687  -9.307  11.454  1.00 10.00      B   
ATOM   4038  CE2 TYR B 219      33.575  -9.498   9.999  1.00 10.00      B   
ATOM   4039  CZ  TYR B 219      32.800  -9.997  11.024  1.00 10.00      B   
ATOM   4040  OH  TYR B 219      33.145 -11.188  11.625  1.00 10.00      B   
ATOM   4041  HH  TYR B 219      34.108 -11.237  11.693  1.00 10.00      B   
ATOM   4042  C   TYR B 219      33.720  -4.888   9.897  1.00 10.00      B   
ATOM   4043  O   TYR B 219      34.429  -5.276  10.825  1.00 10.00      B   
ATOM   4044  N   PHE B 220      34.213  -4.318   8.803  1.00 10.00      B   
ATOM   4045  HN  PHE B 220      33.597  -4.019   8.094  1.00 10.00      B   
ATOM   4046  CA  PHE B 220      35.646  -4.125   8.621  1.00 10.00      B   
ATOM   4047  CB  PHE B 220      36.065  -4.484   7.191  1.00 10.00      B   
ATOM   4048  CG  PHE B 220      35.699  -5.884   6.778  1.00 10.00      B   
ATOM   4049  CD1 PHE B 220      36.176  -6.975   7.482  1.00 10.00      B   
ATOM   4050  CD2 PHE B 220      34.883  -6.106   5.682  1.00 10.00      B   
ATOM   4051  CE1 PHE B 220      35.845  -8.261   7.101  1.00 10.00      B   
ATOM   4052  CE2 PHE B 220      34.547  -7.388   5.296  1.00 10.00      B   
ATOM   4053  CZ  PHE B 220      35.030  -8.469   6.006  1.00 10.00      B   
ATOM   4054  C   PHE B 220      36.052  -2.691   8.947  1.00 10.00      B   
ATOM   4055  O   PHE B 220      37.104  -2.215   8.516  1.00 10.00      B   
ATOM   4056  N   GLN B 221      35.212  -2.006   9.713  1.00 10.00      B   
ATOM   4057  HN  GLN B 221      34.387  -2.440  10.019  1.00 10.00      B   
ATOM   4058  CA  GLN B 221      35.485  -0.630  10.103  1.00 10.00      B   
ATOM   4059  CB  GLN B 221      34.292  -0.031  10.851  1.00 10.00      B   
ATOM   4060  CG  GLN B 221      34.476   1.421  11.264  1.00 10.00      B   
ATOM   4061  CD  GLN B 221      33.304   1.945  12.069  1.00 10.00      B   
ATOM   4062  OE1 GLN B 221      32.664   1.201  12.812  1.00 10.00      B   
ATOM   4063  NE2 GLN B 221      33.012   3.227  11.925  1.00 10.00      B   
ATOM   4064 HE21 GLN B 221      33.561   3.766  11.318  1.00 10.00      B   
ATOM   4065 HE22 GLN B 221      32.253   3.588  12.434  1.00 10.00      B   
ATOM   4066  C   GLN B 221      36.734  -0.557  10.974  1.00 10.00      B   
ATOM   4067  O   GLN B 221      36.782  -1.149  12.054  1.00 10.00      B   
ATOM   4068  N   SER B 222      37.746   0.155  10.479  1.00 10.00      B   
ATOM   4069  HN  SER B 222      37.639   0.576   9.600  1.00 10.00      B   
ATOM   4070  CA  SER B 222      39.013   0.327  11.189  1.00 10.00      B   
ATOM   4071  CB  SER B 222      38.794   0.885  12.600  1.00 10.00      B   
ATOM   4072  OG  SER B 222      38.035   2.084  12.553  1.00 10.00      B   
ATOM   4073  HG  SER B 222      38.264   2.572  11.750  1.00 10.00      B   
ATOM   4074  C   SER B 222      39.824  -0.965  11.227  1.00 10.00      B   
ATOM   4075  O   SER B 222      40.790  -1.083  11.983  1.00 10.00      B   
ATOM   4076  N   ASN B 223      39.438  -1.922  10.395  1.00 10.00      B   
ATOM   4077  HN  ASN B 223      38.664  -1.769   9.809  1.00 10.00      B   
ATOM   4078  CA  ASN B 223      40.136  -3.195  10.329  1.00 10.00      B   
ATOM   4079  CB  ASN B 223      39.178  -4.333   9.964  1.00 10.00      B   
ATOM   4080  CG  ASN B 223      39.671  -5.691  10.432  1.00 10.00      B   
ATOM   4081  OD1 ASN B 223      40.873  -5.959  10.460  1.00 10.00      B   
ATOM   4082  ND2 ASN B 223      38.742  -6.556  10.818  1.00 10.00      B   
ATOM   4083 HD21 ASN B 223      37.803  -6.274  10.785  1.00 10.00      B   
ATOM   4084 HD22 ASN B 223      39.033  -7.442  11.127  1.00 10.00      B   
ATOM   4085  C   ASN B 223      41.276  -3.124   9.324  1.00 10.00      B   
ATOM   4086  O   ASN B 223      41.065  -2.816   8.147  1.00 10.00      B   
ATOM   4087  N   ALA B 224      42.485  -3.394   9.798  1.00 10.00      B   
ATOM   4088  HN  ALA B 224      42.584  -3.620  10.748  1.00 10.00      B   
ATOM   4089  CA  ALA B 224      43.666  -3.365   8.951  1.00 10.00      B   
ATOM   4090  CB  ALA B 224      44.926  -3.357   9.804  1.00 10.00      B   
ATOM   4091  C   ALA B 224      43.675  -4.554   8.000  1.00 10.00      B   
ATOM   4092  O   ALA B 224      44.120  -4.444   6.857  1.00 10.00      B   
ATOM   4093  N   GLU B 225      43.164  -5.683   8.471  1.00 10.00      B   
ATOM   4094  HN  GLU B 225      42.784  -5.697   9.376  1.00 10.00      B   
ATOM   4095  CA  GLU B 225      43.117  -6.892   7.663  1.00 10.00      B   
ATOM   4096  CB  GLU B 225      44.140  -7.920   8.150  1.00 10.00      B   
ATOM   4097  CG  GLU B 225      44.185  -9.191   7.318  1.00 10.00      B   
ATOM   4098  CD  GLU B 225      45.409 -10.029   7.608  1.00 10.00      B   
ATOM   4099  OE1 GLU B 225      45.321 -10.960   8.431  1.00 10.00      B   
ATOM   4100  OE2 GLU B 225      46.467  -9.766   7.005  1.00 10.00      B   
ATOM   4101  C   GLU B 225      41.713  -7.483   7.673  1.00 10.00      B   
ATOM   4102  O   GLU B 225      41.323  -8.174   8.615  1.00 10.00      B   
ATOM   4103  N   PRO B 226      40.930  -7.197   6.626  1.00 10.00      B   
ATOM   4104  CA  PRO B 226      39.553  -7.689   6.500  1.00 10.00      B   
ATOM   4105  CB  PRO B 226      39.058  -7.057   5.193  1.00 10.00      B   
ATOM   4106  CG  PRO B 226      39.999  -5.931   4.928  1.00 10.00      B   
ATOM   4107  CD  PRO B 226      41.322  -6.367   5.478  1.00 10.00      B   
ATOM   4108  C   PRO B 226      39.486  -9.213   6.410  1.00 10.00      B   
ATOM   4109  O   PRO B 226      39.978  -9.817   5.453  1.00 10.00      B   
ATOM   4110  N   ARG B 227      38.877  -9.826   7.416  1.00 10.00      B   
ATOM   4111  HN  ARG B 227      38.505  -9.289   8.144  1.00 10.00      B   
ATOM   4112  CA  ARG B 227      38.739 -11.272   7.469  1.00 10.00      B   
ATOM   4113  CB  ARG B 227      39.393 -11.812   8.740  1.00 10.00      B   
ATOM   4114  CG  ARG B 227      40.901 -11.642   8.793  1.00 10.00      B   
ATOM   4115  CD  ARG B 227      41.607 -12.656   7.908  1.00 10.00      B   
ATOM   4116  NE  ARG B 227      43.050 -12.654   8.135  1.00 10.00      B   
ATOM   4117  HE  ARG B 227      43.508 -11.778   8.118  1.00 10.00      B   
ATOM   4118  CZ  ARG B 227      43.782 -13.746   8.371  1.00 10.00      B   
ATOM   4119  NH1 ARG B 227      43.219 -14.949   8.413  1.00 10.00      B   
ATOM   4120 HH11 ARG B 227      42.190 -15.060   8.259  1.00 10.00      B   
ATOM   4121 HH12 ARG B 227      43.804 -15.791   8.606  1.00 10.00      B   
ATOM   4122  NH2 ARG B 227      45.085 -13.625   8.577  1.00 10.00      B   
ATOM   4123 HH21 ARG B 227      45.671 -14.468   8.757  1.00 10.00      B   
ATOM   4124 HH22 ARG B 227      45.531 -12.672   8.564  1.00 10.00      B   
ATOM   4125  C   ARG B 227      37.269 -11.675   7.447  1.00 10.00      B   
ATOM   4126  O   ARG B 227      36.459 -11.147   8.212  1.00 10.00      B   
ATOM   4127  N   CYS B 228      36.933 -12.605   6.566  1.00 10.00      B   
ATOM   4128  HN  CYS B 228      37.627 -12.977   5.977  1.00 10.00      B   
ATOM   4129  CA  CYS B 228      35.564 -13.091   6.446  1.00 10.00      B   
ATOM   4130  CB  CYS B 228      35.450 -14.034   5.244  1.00 10.00      B   
ATOM   4131  SG  CYS B 228      33.830 -14.810   5.026  1.00 10.00      B   
ATOM   4132  HG  CYS B 228      34.013 -16.125   5.022  1.00 10.00      B   
ATOM   4133  C   CYS B 228      35.145 -13.813   7.729  1.00 10.00      B   
ATOM   4134  O   CYS B 228      35.937 -14.555   8.308  1.00 10.00      B   
ATOM   4135  N   PRO B 229      33.903 -13.582   8.196  1.00 10.00      B   
ATOM   4136  CA  PRO B 229      33.379 -14.219   9.417  1.00 10.00      B   
ATOM   4137  CB  PRO B 229      31.902 -13.808   9.424  1.00 10.00      B   
ATOM   4138  CG  PRO B 229      31.856 -12.545   8.638  1.00 10.00      B   
ATOM   4139  CD  PRO B 229      32.920 -12.670   7.585  1.00 10.00      B   
ATOM   4140  C   PRO B 229      33.495 -15.738   9.355  1.00 10.00      B   
ATOM   4141  O   PRO B 229      33.782 -16.396  10.357  1.00 10.00      B   
ATOM   4142  N   HIS B 230      33.281 -16.288   8.172  1.00 10.00      B   
ATOM   4143  HN  HIS B 230      33.075 -15.710   7.410  1.00 10.00      B   
ATOM   4144  CA  HIS B 230      33.372 -17.722   7.970  1.00 10.00      B   
ATOM   4145  CB  HIS B 230      32.193 -18.220   7.131  1.00 10.00      B   
ATOM   4146  CG  HIS B 230      31.878 -19.676   7.312  1.00 10.00      B   
ATOM   4147  ND1 HIS B 230      30.954 -20.156   8.214  1.00 10.00      B   
ATOM   4148  HD1 HIS B 230      30.410 -19.612   8.826  1.00 10.00      B   
ATOM   4149  CD2 HIS B 230      32.386 -20.766   6.684  1.00 10.00      B   
ATOM   4150  CE1 HIS B 230      30.923 -21.491   8.108  1.00 10.00      B   
ATOM   4151  NE2 HIS B 230      31.777 -21.913   7.190  1.00 10.00      B   
ATOM   4152  C   HIS B 230      34.690 -18.048   7.287  1.00 10.00      B   
ATOM   4153  O   HIS B 230      35.061 -17.385   6.318  1.00 10.00      B   
ATOM   4154  N   CYS B 231      35.400 -19.037   7.830  1.00 10.00      B   
ATOM   4155  HN  CYS B 231      35.035 -19.487   8.625  1.00 10.00      B   
ATOM   4156  CA  CYS B 231      36.704 -19.490   7.318  1.00 10.00      B   
ATOM   4157  CB  CYS B 231      36.672 -19.974   5.854  1.00 10.00      B   
ATOM   4158  SG  CYS B 231      36.765 -18.682   4.590  1.00 10.00      B   
ATOM   4159  HG  CYS B 231      35.919 -17.722   4.938  1.00 10.00      B   
ATOM   4160  C   CYS B 231      37.846 -18.509   7.611  1.00 10.00      B   
ATOM   4161  O   CYS B 231      39.023 -18.866   7.522  1.00 10.00      B   
ATOM   4162  N   ASN B 232      37.481 -17.283   7.985  1.00 10.00      B   
ATOM   4163  HN  ASN B 232      36.525 -17.077   8.040  1.00 10.00      B   
ATOM   4164  CA  ASN B 232      38.443 -16.227   8.316  1.00 10.00      B   
ATOM   4165  CB  ASN B 232      39.119 -16.491   9.665  1.00 10.00      B   
ATOM   4166  CG  ASN B 232      39.640 -15.219  10.315  1.00 10.00      B   
ATOM   4167  OD1 ASN B 232      40.782 -14.820  10.101  1.00 10.00      B   
ATOM   4168  ND2 ASN B 232      38.808 -14.580  11.126  1.00 10.00      B   
ATOM   4169 HD21 ASN B 232      37.914 -14.958  11.265  1.00 10.00      B   
ATOM   4170 HD22 ASN B 232      39.116 -13.749  11.549  1.00 10.00      B   
ATOM   4171  C   ASN B 232      39.474 -16.012   7.209  1.00 10.00      B   
ATOM   4172  O   ASN B 232      40.677 -15.906   7.462  1.00 10.00      B   
ATOM   4173  N   ASP B 233      38.994 -15.947   5.980  1.00 10.00      B   
ATOM   4174  HN  ASP B 233      38.031 -16.039   5.841  1.00 10.00      B   
ATOM   4175  CA  ASP B 233      39.861 -15.740   4.831  1.00 10.00      B   
ATOM   4176  CB  ASP B 233      39.321 -16.489   3.610  1.00 10.00      B   
ATOM   4177  CG  ASP B 233      40.329 -16.584   2.482  1.00 10.00      B   
ATOM   4178  OD1 ASP B 233      41.460 -17.043   2.729  1.00 10.00      B   
ATOM   4179  OD2 ASP B 233      39.990 -16.211   1.340  1.00 10.00      B   
ATOM   4180  C   ASP B 233      39.978 -14.252   4.534  1.00 10.00      B   
ATOM   4181  O   ASP B 233      39.172 -13.453   5.024  1.00 10.00      B   
ATOM   4182  N   TYR B 234      40.986 -13.884   3.753  1.00 10.00      B   
ATOM   4183  HN  TYR B 234      41.586 -14.573   3.393  1.00 10.00      B   
ATOM   4184  CA  TYR B 234      41.212 -12.493   3.394  1.00 10.00      B   
ATOM   4185  CB  TYR B 234      42.544 -12.346   2.651  1.00 10.00      B   
ATOM   4186  CG  TYR B 234      43.755 -12.835   3.412  1.00 10.00      B   
ATOM   4187  CD1 TYR B 234      44.362 -14.044   3.090  1.00 10.00      B   
ATOM   4188  CD2 TYR B 234      44.301 -12.084   4.444  1.00 10.00      B   
ATOM   4189  CE1 TYR B 234      45.475 -14.488   3.772  1.00 10.00      B   
ATOM   4190  CE2 TYR B 234      45.415 -12.522   5.134  1.00 10.00      B   
ATOM   4191  CZ  TYR B 234      45.996 -13.723   4.793  1.00 10.00      B   
ATOM   4192  OH  TYR B 234      47.111 -14.160   5.469  1.00 10.00      B   
ATOM   4193  HH  TYR B 234      47.847 -14.230   4.844  1.00 10.00      B   
ATOM   4194  C   TYR B 234      40.094 -11.999   2.491  1.00 10.00      B   
ATOM   4195  O   TYR B 234      39.727 -12.672   1.532  1.00 10.00      B   
ATOM   4196  N   TRP B 235      39.544 -10.839   2.806  1.00 10.00      B   
ATOM   4197  HN  TRP B 235      39.854 -10.361   3.605  1.00 10.00      B   
ATOM   4198  CA  TRP B 235      38.477 -10.266   1.998  1.00 10.00      B   
ATOM   4199  CB  TRP B 235      37.758  -9.154   2.766  1.00 10.00      B   
ATOM   4200  CG  TRP B 235      36.357  -8.896   2.299  1.00 10.00      B   
ATOM   4201  CD1 TRP B 235      35.892  -7.772   1.680  1.00 10.00      B   
ATOM   4202  CD2 TRP B 235      35.234  -9.779   2.417  1.00 10.00      B   
ATOM   4203  NE1 TRP B 235      34.553  -7.903   1.405  1.00 10.00      B   
ATOM   4204  HE1 TRP B 235      33.986  -7.225   0.960  1.00 10.00      B   
ATOM   4205  CE2 TRP B 235      34.126  -9.125   1.846  1.00 10.00      B   
ATOM   4206  CE3 TRP B 235      35.058 -11.060   2.948  1.00 10.00      B   
ATOM   4207  CZ2 TRP B 235      32.862  -9.705   1.791  1.00 10.00      B   
ATOM   4208  CZ3 TRP B 235      33.801 -11.634   2.892  1.00 10.00      B   
ATOM   4209  CH2 TRP B 235      32.720 -10.957   2.317  1.00 10.00      B   
ATOM   4210  C   TRP B 235      39.055  -9.728   0.688  1.00 10.00      B   
ATOM   4211  O   TRP B 235      39.863  -8.799   0.697  1.00 10.00      B   
ATOM   4212  N   PRO B 236      38.666 -10.328  -0.451  1.00 10.00      B   
ATOM   4213  CA  PRO B 236      39.150  -9.929  -1.772  1.00 10.00      B   
ATOM   4214  CB  PRO B 236      39.058 -11.238  -2.555  1.00 10.00      B   
ATOM   4215  CG  PRO B 236      37.887 -11.956  -1.964  1.00 10.00      B   
ATOM   4216  CD  PRO B 236      37.730 -11.465  -0.543  1.00 10.00      B   
ATOM   4217  C   PRO B 236      38.278  -8.856  -2.428  1.00 10.00      B   
ATOM   4218  O   PRO B 236      38.412  -8.574  -3.621  1.00 10.00      B   
ATOM   4219  N   HIS B 237      37.382  -8.270  -1.650  1.00 10.00      B   
ATOM   4220  HN  HIS B 237      37.315  -8.539  -0.713  1.00 10.00      B   
ATOM   4221  CA  HIS B 237      36.497  -7.230  -2.156  1.00 10.00      B   
ATOM   4222  CB  HIS B 237      35.031  -7.566  -1.856  1.00 10.00      B   
ATOM   4223  CG  HIS B 237      34.564  -8.874  -2.421  1.00 10.00      B   
ATOM   4224  ND1 HIS B 237      33.816  -8.932  -3.571  1.00 10.00      B   
ATOM   4225  CD2 HIS B 237      34.760 -10.132  -1.955  1.00 10.00      B   
ATOM   4226  CE1 HIS B 237      33.576 -10.216  -3.776  1.00 10.00      B   
ATOM   4227  NE2 HIS B 237      34.129 -10.981  -2.826  1.00 10.00      B   
ATOM   4228  HE2 HIS B 237      34.314 -11.954  -2.908  1.00 10.00      B   
ATOM   4229  C   HIS B 237      36.866  -5.887  -1.538  1.00 10.00      B   
ATOM   4230  O   HIS B 237      37.571  -5.837  -0.527  1.00 10.00      B   
ATOM   4231  N   GLU B 238      36.408  -4.806  -2.149  1.00 10.00      B   
ATOM   4232  HN  GLU B 238      35.855  -4.905  -2.956  1.00 10.00      B   
ATOM   4233  CA  GLU B 238      36.700  -3.477  -1.641  1.00 10.00      B   
ATOM   4234  CB  GLU B 238      36.657  -2.436  -2.761  1.00 10.00      B   
ATOM   4235  CG  GLU B 238      37.128  -1.056  -2.330  1.00 10.00      B   
ATOM   4236  CD  GLU B 238      37.109  -0.046  -3.456  1.00 10.00      B   
ATOM   4237  OE1 GLU B 238      37.914  -0.190  -4.400  1.00 10.00      B   
ATOM   4238  OE2 GLU B 238      36.300   0.905  -3.397  1.00 10.00      B   
ATOM   4239  C   GLU B 238      35.727  -3.105  -0.529  1.00 10.00      B   
ATOM   4240  O   GLU B 238      34.511  -3.240  -0.684  1.00 10.00      B   
ATOM   4241  N   ILE B 239      36.266  -2.644   0.588  1.00 10.00      B   
ATOM   4242  HN  ILE B 239      37.243  -2.554   0.647  1.00 10.00      B   
ATOM   4243  CA  ILE B 239      35.446  -2.256   1.728  1.00 10.00      B   
ATOM   4244  CB  ILE B 239      36.155  -2.534   3.076  1.00 10.00      B   
ATOM   4245  CG1 ILE B 239      36.498  -4.022   3.212  1.00 10.00      B   
ATOM   4246  CG2 ILE B 239      35.289  -2.089   4.247  1.00 10.00      B   
ATOM   4247  CD1 ILE B 239      37.833  -4.406   2.616  1.00 10.00      B   
ATOM   4248  C   ILE B 239      35.068  -0.780   1.630  1.00 10.00      B   
ATOM   4249  O   ILE B 239      35.939   0.085   1.526  1.00 10.00      B   
ATOM   4250  N   PRO B 240      33.763  -0.483   1.631  1.00 10.00      B   
ATOM   4251  CA  PRO B 240      33.258   0.884   1.541  1.00 10.00      B   
ATOM   4252  CB  PRO B 240      31.782   0.704   1.142  1.00 10.00      B   
ATOM   4253  CG  PRO B 240      31.573  -0.768   0.964  1.00 10.00      B   
ATOM   4254  CD  PRO B 240      32.670  -1.453   1.719  1.00 10.00      B   
ATOM   4255  C   PRO B 240      33.348   1.614   2.877  1.00 10.00      B   
ATOM   4256  O   PRO B 240      33.728   1.034   3.894  1.00 10.00      B   
ATOM   4257  N   LYS B 241      33.001   2.887   2.865  1.00 10.00      B   
ATOM   4258  HN  LYS B 241      32.709   3.294   2.023  1.00 10.00      B   
ATOM   4259  CA  LYS B 241      33.028   3.692   4.073  1.00 10.00      B   
ATOM   4260  CB  LYS B 241      33.437   5.129   3.738  1.00 10.00      B   
ATOM   4261  CG  LYS B 241      34.841   5.252   3.168  1.00 10.00      B   
ATOM   4262  CD  LYS B 241      35.027   6.564   2.423  1.00 10.00      B   
ATOM   4263  CE  LYS B 241      34.237   6.585   1.122  1.00 10.00      B   
ATOM   4264  NZ  LYS B 241      34.612   7.740   0.264  1.00 10.00      B   
ATOM   4265  HZ1 LYS B 241      35.589   7.625  -0.080  1.00 10.00      B   
ATOM   4266  HZ2 LYS B 241      34.552   8.626   0.805  1.00 10.00      B   
ATOM   4267  HZ3 LYS B 241      33.974   7.802  -0.555  1.00 10.00      B   
ATOM   4268  C   LYS B 241      31.652   3.674   4.724  1.00 10.00      B   
ATOM   4269  O   LYS B 241      30.648   3.466   4.045  1.00 10.00      B   
ATOM   4270  N   VAL B 242      31.607   3.876   6.031  1.00 10.00      B   
ATOM   4271  HN  VAL B 242      32.438   4.030   6.520  1.00 10.00      B   
ATOM   4272  CA  VAL B 242      30.338   3.884   6.752  1.00 10.00      B   
ATOM   4273  CB  VAL B 242      30.534   3.767   8.281  1.00 10.00      B   
ATOM   4274  CG1 VAL B 242      31.078   2.392   8.644  1.00 10.00      B   
ATOM   4275  CG2 VAL B 242      31.455   4.862   8.805  1.00 10.00      B   
ATOM   4276  C   VAL B 242      29.535   5.139   6.412  1.00 10.00      B   
ATOM   4277  O   VAL B 242      30.099   6.224   6.262  1.00 10.00      B   
ATOM   4278  N   PHE B 243      28.227   4.982   6.262  1.00 10.00      B   
ATOM   4279  HN  PHE B 243      27.832   4.094   6.371  1.00 10.00      B   
ATOM   4280  CA  PHE B 243      27.371   6.108   5.924  1.00 10.00      B   
ATOM   4281  CB  PHE B 243      25.955   5.644   5.590  1.00 10.00      B   
ATOM   4282  CG  PHE B 243      25.106   6.728   4.997  1.00 10.00      B   
ATOM   4283  CD1 PHE B 243      24.223   7.446   5.785  1.00 10.00      B   
ATOM   4284  CD2 PHE B 243      25.199   7.037   3.650  1.00 10.00      B   
ATOM   4285  CE1 PHE B 243      23.449   8.451   5.241  1.00 10.00      B   
ATOM   4286  CE2 PHE B 243      24.427   8.039   3.099  1.00 10.00      B   
ATOM   4287  CZ  PHE B 243      23.551   8.748   3.895  1.00 10.00      B   
ATOM   4288  C   PHE B 243      27.345   7.148   7.035  1.00 10.00      B   
ATOM   4289  O   PHE B 243      26.908   6.872   8.153  1.00 10.00      B   
ATOM   4290  N   ASP B 244      27.819   8.336   6.714  1.00 10.00      B   
ATOM   4291  HN  ASP B 244      28.159   8.486   5.805  1.00 10.00      B   
ATOM   4292  CA  ASP B 244      27.854   9.430   7.664  1.00 10.00      B   
ATOM   4293  CB  ASP B 244      29.297   9.706   8.092  1.00 10.00      B   
ATOM   4294  CG  ASP B 244      29.380  10.541   9.348  1.00 10.00      B   
ATOM   4295  OD1 ASP B 244      29.974  11.641   9.302  1.00 10.00      B   
ATOM   4296  OD2 ASP B 244      28.860  10.103  10.394  1.00 10.00      B   
ATOM   4297  C   ASP B 244      27.250  10.673   7.024  1.00 10.00      B   
ATOM   4298  O   ASP B 244      27.604  11.018   5.900  1.00 10.00      B   
ATOM   4299  N   PRO B 245      26.313  11.339   7.719  1.00 10.00      B   
ATOM   4300  CA  PRO B 245      25.645  12.545   7.212  1.00 10.00      B   
ATOM   4301  CB  PRO B 245      24.817  13.024   8.408  1.00 10.00      B   
ATOM   4302  CG  PRO B 245      24.596  11.802   9.229  1.00 10.00      B   
ATOM   4303  CD  PRO B 245      25.827  10.962   9.058  1.00 10.00      B   
ATOM   4304  C   PRO B 245      26.631  13.632   6.787  1.00 10.00      B   
ATOM   4305  O   PRO B 245      27.396  14.146   7.610  1.00 10.00      B   
ATOM   4306  N   GLU B 246      26.606  13.969   5.502  1.00 10.00      B   
ATOM   4307  HN  GLU B 246      25.971  13.523   4.906  1.00 10.00      B   
ATOM   4308  CB  GLU B 246      28.635  14.350   4.164  1.00 10.00      B   
ATOM   4309  CG  GLU B 246      29.607  13.543   5.006  1.00 10.00      B   
ATOM   4310  CD  GLU B 246      30.805  13.068   4.212  1.00 10.00      B   
ATOM   4311  OE1 GLU B 246      31.939  13.483   4.531  1.00 10.00      B   
ATOM   4312  OE2 GLU B 246      30.618  12.289   3.255  1.00 10.00      B   
ATOM   4313  CA  GLU B 246      27.484  14.990   4.948  1.00 10.00      B   
ATOM   4314  C   GLU B 246      26.688  15.918   4.036  1.00 10.00      B   
ATOM   4315  O   GLU B 246      27.309  16.655   3.242  1.00 10.00      B   
ATOM   4316  OXT GLU B 246      25.439  15.903   4.113  1.00 10.00      B   
END
