# Supplementary material for: COZOID: contact zone identifier for visual analysis of protein-protein interactions
Source: BMC Bioinformatics. 2018 Apr 6;19:125. doi: 10.1186/s12859-018-2113-6 (PMC5889581; doi:10.1186/s12859-018-2113-6)
Supplement: Supplementary file 3 — Example data. Testing dataset used in the manuscript. (ZIP 2662 kb) [file 12859_2018_2113_MOESM3_ESM.zip › Test_data_COZOID/cluster4_3.pdb]

REMARK FILENAME="/data/home/enm009/home_crm01_096680465/CREAM096680465/DIRAC_"
REMARK ===============================================================
REMARK HADDOCK run for complex
REMARK final NOE weights: unambig 50 amb: 50
REMARK ===============================================================
REMARK            total,bonds,angles,improper,dihe,vdw,elec,air,cdih,coup,sani,vean,dani
REMARK energies: -143.146, 0, 0, 0, 0, -46.5139, -100.188, 3.55562, 0, 0, 0, 0, 0
REMARK ===============================================================
REMARK            bonds,angles,impropers,dihe,air,cdih,coup,sani,vean,dani
REMARK rms-dev.: 0,0,0,0,7.396071E-02,0,0, 0, 0, 0
REMARK ===============================================================
REMARK               air,cdih,coup,sani,vean,dani
REMARK               >0.3,>5,>1,>0,>5,>0.2
REMARK violations.: 0, 0, 0, 0, 0, 0
REMARK ===============================================================
REMARK                        CVpartition#,violations,rms
REMARK AIRs cross-validation: 1, 1, 1.67958
REMARK ===============================================================
REMARK NCS energy: 0
REMARK ===============================================================
REMARK Symmetry energy: 0
REMARK ===============================================================
REMARK Desolvation energy: 30.2597
REMARK Internal energy free molecules: 2103.1
REMARK Internal energy complex: -16957.1
REMARK Binding energy: -19176.6
REMARK ===============================================================
REMARK buried surface area: 1831.85
REMARK ===============================================================
REMARK water - chain1: 0 0 0
REMARK water - chain2: 0 0 0
REMARK water - chain3: 0 0 0
REMARK water - chain4: 0 0 0
REMARK water - chain5: 0 0 0
REMARK water - chain6: 0 0 0
REMARK ===============================================================
REMARK water - water: 0 0 0
REMARK ===============================================================
REMARK DATE:08-Dec-2015  19:51:55       created by user: enm009
REMARK VERSION:1.2
ATOM      1  C   GLY A  78      -6.928  34.834 -12.979  1.00 10.00      A   
ATOM      2  O   GLY A  78      -7.648  33.855 -13.177  1.00 10.00      A   
ATOM      3  N   GLY A  78      -8.121  35.058 -10.831  1.00 10.00      A   
ATOM      4  HT1 GLY A  78      -9.016  34.891 -11.334  1.00 10.00      A   
ATOM      5  HT2 GLY A  78      -8.304  35.678 -10.019  1.00 10.00      A   
ATOM      6  HT3 GLY A  78      -7.760  34.152 -10.487  1.00 10.00      A   
ATOM      7  CA  GLY A  78      -7.138  35.681 -11.746  1.00 10.00      A   
ATOM      8  N   PRO A  79      -5.939  35.176 -13.817  1.00 10.00      A   
ATOM      9  CA  PRO A  79      -5.645  34.430 -15.048  1.00 10.00      A   
ATOM     10  CB  PRO A  79      -4.483  35.210 -15.676  1.00 10.00      A   
ATOM     11  CG  PRO A  79      -3.887  35.985 -14.552  1.00 10.00      A   
ATOM     12  CD  PRO A  79      -5.023  36.312 -13.629  1.00 10.00      A   
ATOM     13  C   PRO A  79      -5.224  32.987 -14.757  1.00 10.00      A   
ATOM     14  O   PRO A  79      -4.281  32.742 -14.001  1.00 10.00      A   
ATOM     15  N   ARG A  80      -5.939  32.039 -15.347  1.00 10.00      A   
ATOM     16  HN  ARG A  80      -6.684  32.297 -15.934  1.00 10.00      A   
ATOM     17  CA  ARG A  80      -5.647  30.625 -15.158  1.00 10.00      A   
ATOM     18  CB  ARG A  80      -6.943  29.818 -15.016  1.00 10.00      A   
ATOM     19  CG  ARG A  80      -7.876  30.293 -13.909  1.00 10.00      A   
ATOM     20  CD  ARG A  80      -7.320  29.995 -12.524  1.00 10.00      A   
ATOM     21  NE  ARG A  80      -8.387  29.893 -11.525  1.00 10.00      A   
ATOM     22  HE  ARG A  80      -9.299  29.748 -11.863  1.00 10.00      A   
ATOM     23  CZ  ARG A  80      -8.202  29.974 -10.203  1.00 10.00      A   
ATOM     24  NH1 ARG A  80      -6.990  30.186  -9.699  1.00 10.00      A   
ATOM     25 HH11 ARG A  80      -6.864  30.248  -8.653  1.00 10.00      A   
ATOM     26 HH12 ARG A  80      -6.165  30.293 -10.326  1.00 10.00      A   
ATOM     27  NH2 ARG A  80      -9.236  29.843  -9.379  1.00 10.00      A   
ATOM     28 HH21 ARG A  80      -9.095  29.909  -8.345  1.00 10.00      A   
ATOM     29 HH22 ARG A  80     -10.205  29.669  -9.760  1.00 10.00      A   
ATOM     30  C   ARG A  80      -4.836  30.095 -16.335  1.00 10.00      A   
ATOM     31  O   ARG A  80      -5.371  29.875 -17.423  1.00 10.00      A   
ATOM     32  N   SER A  81      -3.545  29.904 -16.118  1.00 10.00      A   
ATOM     33  HN  SER A  81      -3.172  30.099 -15.232  1.00 10.00      A   
ATOM     34  CA  SER A  81      -2.661  29.409 -17.159  1.00 10.00      A   
ATOM     35  CB  SER A  81      -1.212  29.691 -16.769  1.00 10.00      A   
ATOM     36  OG  SER A  81      -1.133  30.115 -15.414  1.00 10.00      A   
ATOM     37  HG  SER A  81      -0.889  31.050 -15.386  1.00 10.00      A   
ATOM     38  C   SER A  81      -2.875  27.915 -17.404  1.00 10.00      A   
ATOM     39  O   SER A  81      -3.445  27.216 -16.563  1.00 10.00      A   
ATOM     40  N   GLN A  82      -2.404  27.434 -18.554  1.00 10.00      A   
ATOM     41  HN  GLN A  82      -1.940  28.043 -19.167  1.00 10.00      A   
ATOM     42  CA  GLN A  82      -2.541  26.028 -18.926  1.00 10.00      A   
ATOM     43  CB  GLN A  82      -1.890  25.785 -20.293  1.00 10.00      A   
ATOM     44  CG  GLN A  82      -1.803  24.322 -20.708  1.00 10.00      A   
ATOM     45  CD  GLN A  82      -3.128  23.754 -21.179  1.00 10.00      A   
ATOM     46  OE1 GLN A  82      -3.967  24.469 -21.730  1.00 10.00      A   
ATOM     47  NE2 GLN A  82      -3.319  22.460 -20.978  1.00 10.00      A   
ATOM     48 HE21 GLN A  82      -2.597  21.944 -20.537  1.00 10.00      A   
ATOM     49 HE22 GLN A  82      -4.164  22.062 -21.277  1.00 10.00      A   
ATOM     50  C   GLN A  82      -1.920  25.112 -17.874  1.00 10.00      A   
ATOM     51  O   GLN A  82      -2.527  24.122 -17.463  1.00 10.00      A   
ATOM     52  N   LYS A  83      -0.720  25.460 -17.428  1.00 10.00      A   
ATOM     53  HN  LYS A  83      -0.295  26.274 -17.780  1.00 10.00      A   
ATOM     54  CA  LYS A  83      -0.018  24.662 -16.432  1.00 10.00      A   
ATOM     55  CB  LYS A  83       1.413  25.164 -16.228  1.00 10.00      A   
ATOM     56  CG  LYS A  83       2.312  24.173 -15.507  1.00 10.00      A   
ATOM     57  CD  LYS A  83       3.748  24.661 -15.457  1.00 10.00      A   
ATOM     58  CE  LYS A  83       4.645  23.648 -14.768  1.00 10.00      A   
ATOM     59  NZ  LYS A  83       6.048  24.124 -14.678  1.00 10.00      A   
ATOM     60  HZ1 LYS A  83       6.468  24.181 -15.628  1.00 10.00      A   
ATOM     61  HZ2 LYS A  83       6.614  23.470 -14.103  1.00 10.00      A   
ATOM     62  HZ3 LYS A  83       6.079  25.068 -14.242  1.00 10.00      A   
ATOM     63  C   LYS A  83      -0.778  24.615 -15.106  1.00 10.00      A   
ATOM     64  O   LYS A  83      -0.791  23.589 -14.435  1.00 10.00      A   
ATOM     65  N   GLN A  84      -1.416  25.725 -14.743  1.00 10.00      A   
ATOM     66  HN  GLN A  84      -1.361  26.515 -15.319  1.00 10.00      A   
ATOM     67  CA  GLN A  84      -2.190  25.799 -13.505  1.00 10.00      A   
ATOM     68  CB  GLN A  84      -2.766  27.203 -13.310  1.00 10.00      A   
ATOM     69  CG  GLN A  84      -1.862  28.159 -12.555  1.00 10.00      A   
ATOM     70  CD  GLN A  84      -2.577  29.438 -12.165  1.00 10.00      A   
ATOM     71  OE1 GLN A  84      -3.791  29.444 -11.937  1.00 10.00      A   
ATOM     72  NE2 GLN A  84      -1.834  30.528 -12.085  1.00 10.00      A   
ATOM     73 HE21 GLN A  84      -0.875  30.448 -12.281  1.00 10.00      A   
ATOM     74 HE22 GLN A  84      -2.268  31.366 -11.831  1.00 10.00      A   
ATOM     75  C   GLN A  84      -3.331  24.791 -13.529  1.00 10.00      A   
ATOM     76  O   GLN A  84      -3.608  24.121 -12.534  1.00 10.00      A   
ATOM     77  N   LEU A  85      -3.982  24.691 -14.680  1.00 10.00      A   
ATOM     78  HN  LEU A  85      -3.703  25.254 -15.434  1.00 10.00      A   
ATOM     79  CA  LEU A  85      -5.095  23.771 -14.861  1.00 10.00      A   
ATOM     80  CB  LEU A  85      -5.736  23.995 -16.233  1.00 10.00      A   
ATOM     81  CG  LEU A  85      -6.229  25.417 -16.514  1.00 10.00      A   
ATOM     82  CD1 LEU A  85      -6.177  25.718 -18.003  1.00 10.00      A   
ATOM     83  CD2 LEU A  85      -7.637  25.614 -15.974  1.00 10.00      A   
ATOM     84  C   LEU A  85      -4.624  22.327 -14.727  1.00 10.00      A   
ATOM     85  O   LEU A  85      -5.254  21.516 -14.044  1.00 10.00      A   
ATOM     86  N   GLU A  86      -3.503  22.021 -15.369  1.00 10.00      A   
ATOM     87  HN  GLU A  86      -3.044  22.718 -15.888  1.00 10.00      A   
ATOM     88  CA  GLU A  86      -2.932  20.679 -15.327  1.00 10.00      A   
ATOM     89  CB  GLU A  86      -1.793  20.557 -16.339  1.00 10.00      A   
ATOM     90  CG  GLU A  86      -2.226  20.716 -17.786  1.00 10.00      A   
ATOM     91  CD  GLU A  86      -1.063  20.657 -18.754  1.00 10.00      A   
ATOM     92  OE1 GLU A  86      -1.256  21.003 -19.938  1.00 10.00      A   
ATOM     93  OE2 GLU A  86       0.048  20.263 -18.340  1.00 10.00      A   
ATOM     94  C   GLU A  86      -2.415  20.353 -13.931  1.00 10.00      A   
ATOM     95  O   GLU A  86      -2.591  19.240 -13.434  1.00 10.00      A   
ATOM     96  N   LEU A  87      -1.782  21.333 -13.306  1.00 10.00      A   
ATOM     97  HN  LEU A  87      -1.672  22.198 -13.762  1.00 10.00      A   
ATOM     98  CA  LEU A  87      -1.231  21.166 -11.971  1.00 10.00      A   
ATOM     99  CB  LEU A  87      -0.492  22.437 -11.542  1.00 10.00      A   
ATOM    100  CG  LEU A  87       0.635  22.257 -10.524  1.00 10.00      A   
ATOM    101  CD1 LEU A  87       1.837  21.581 -11.168  1.00 10.00      A   
ATOM    102  CD2 LEU A  87       1.028  23.596  -9.918  1.00 10.00      A   
ATOM    103  C   LEU A  87      -2.329  20.844 -10.966  1.00 10.00      A   
ATOM    104  O   LEU A  87      -2.184  19.941 -10.144  1.00 10.00      A   
ATOM    105  N   LYS A  88      -3.437  21.567 -11.060  1.00 10.00      A   
ATOM    106  HN  LYS A  88      -3.505  22.254 -11.761  1.00 10.00      A   
ATOM    107  CA  LYS A  88      -4.549  21.370 -10.147  1.00 10.00      A   
ATOM    108  CB  LYS A  88      -5.555  22.514 -10.236  1.00 10.00      A   
ATOM    109  CG  LYS A  88      -6.264  22.792  -8.923  1.00 10.00      A   
ATOM    110  CD  LYS A  88      -5.264  22.996  -7.794  1.00 10.00      A   
ATOM    111  CE  LYS A  88      -5.964  23.139  -6.455  1.00 10.00      A   
ATOM    112  NZ  LYS A  88      -5.001  23.267  -5.330  1.00 10.00      A   
ATOM    113  HZ1 LYS A  88      -4.446  22.383  -5.227  1.00 10.00      A   
ATOM    114  HZ2 LYS A  88      -5.514  23.438  -4.441  1.00 10.00      A   
ATOM    115  HZ3 LYS A  88      -4.343  24.053  -5.501  1.00 10.00      A   
ATOM    116  C   LYS A  88      -5.232  20.018 -10.331  1.00 10.00      A   
ATOM    117  O   LYS A  88      -5.550  19.347  -9.350  1.00 10.00      A   
ATOM    118  N   VAL A  89      -5.456  19.608 -11.577  1.00 10.00      A   
ATOM    119  HN  VAL A  89      -5.190  20.177 -12.333  1.00 10.00      A   
ATOM    120  CA  VAL A  89      -6.097  18.319 -11.828  1.00 10.00      A   
ATOM    121  CB  VAL A  89      -6.562  18.118 -13.289  1.00 10.00      A   
ATOM    122  CG1 VAL A  89      -7.629  19.137 -13.659  1.00 10.00      A   
ATOM    123  CG2 VAL A  89      -5.399  18.167 -14.267  1.00 10.00      A   
ATOM    124  C   VAL A  89      -5.199  17.172 -11.373  1.00 10.00      A   
ATOM    125  O   VAL A  89      -5.682  16.142 -10.901  1.00 10.00      A   
ATOM    126  N   SER A  90      -3.890  17.368 -11.495  1.00 10.00      A   
ATOM    127  HN  SER A  90      -3.565  18.207 -11.890  1.00 10.00      A   
ATOM    128  CA  SER A  90      -2.927  16.368 -11.068  1.00 10.00      A   
ATOM    129  CB  SER A  90      -1.524  16.721 -11.575  1.00 10.00      A   
ATOM    130  OG  SER A  90      -0.627  15.637 -11.399  1.00 10.00      A   
ATOM    131  HG  SER A  90      -0.724  15.282 -10.509  1.00 10.00      A   
ATOM    132  C   SER A  90      -2.937  16.287  -9.545  1.00 10.00      A   
ATOM    133  O   SER A  90      -2.846  15.205  -8.969  1.00 10.00      A   
ATOM    134  N   GLU A  91      -3.063  17.447  -8.908  1.00 10.00      A   
ATOM    135  HN  GLU A  91      -3.117  18.275  -9.434  1.00 10.00      A   
ATOM    136  CA  GLU A  91      -3.111  17.533  -7.455  1.00 10.00      A   
ATOM    137  CB  GLU A  91      -3.191  19.008  -7.045  1.00 10.00      A   
ATOM    138  CG  GLU A  91      -2.980  19.280  -5.566  1.00 10.00      A   
ATOM    139  CD  GLU A  91      -3.280  20.722  -5.208  1.00 10.00      A   
ATOM    140  OE1 GLU A  91      -4.100  20.960  -4.299  1.00 10.00      A   
ATOM    141  OE2 GLU A  91      -2.723  21.634  -5.854  1.00 10.00      A   
ATOM    142  C   GLU A  91      -4.340  16.785  -6.944  1.00 10.00      A   
ATOM    143  O   GLU A  91      -4.276  16.047  -5.959  1.00 10.00      A   
ATOM    144  N   LEU A  92      -5.452  16.966  -7.648  1.00 10.00      A   
ATOM    145  HN  LEU A  92      -5.426  17.561  -8.429  1.00 10.00      A   
ATOM    146  CA  LEU A  92      -6.707  16.323  -7.291  1.00 10.00      A   
ATOM    147  CB  LEU A  92      -7.848  16.844  -8.171  1.00 10.00      A   
ATOM    148  CG  LEU A  92      -8.217  18.318  -7.995  1.00 10.00      A   
ATOM    149  CD1 LEU A  92      -9.266  18.735  -9.015  1.00 10.00      A   
ATOM    150  CD2 LEU A  92      -8.708  18.580  -6.581  1.00 10.00      A   
ATOM    151  C   LEU A  92      -6.621  14.803  -7.394  1.00 10.00      A   
ATOM    152  O   LEU A  92      -6.915  14.098  -6.430  1.00 10.00      A   
ATOM    153  N   VAL A  93      -6.197  14.300  -8.554  1.00 10.00      A   
ATOM    154  HN  VAL A  93      -5.942  14.913  -9.280  1.00 10.00      A   
ATOM    155  CA  VAL A  93      -6.101  12.854  -8.770  1.00 10.00      A   
ATOM    156  CB  VAL A  93      -5.703  12.471 -10.215  1.00 10.00      A   
ATOM    157  CG1 VAL A  93      -6.710  13.010 -11.213  1.00 10.00      A   
ATOM    158  CG2 VAL A  93      -4.299  12.940 -10.561  1.00 10.00      A   
ATOM    159  C   VAL A  93      -5.184  12.162  -7.763  1.00 10.00      A   
ATOM    160  O   VAL A  93      -5.486  11.063  -7.298  1.00 10.00      A   
ATOM    161  N   GLN A  94      -4.080  12.811  -7.416  1.00 10.00      A   
ATOM    162  HN  GLN A  94      -3.896  13.692  -7.809  1.00 10.00      A   
ATOM    163  CA  GLN A  94      -3.134  12.242  -6.466  1.00 10.00      A   
ATOM    164  CB  GLN A  94      -1.809  13.005  -6.492  1.00 10.00      A   
ATOM    165  CG  GLN A  94      -1.040  12.841  -7.794  1.00 10.00      A   
ATOM    166  CD  GLN A  94       0.175  13.742  -7.889  1.00 10.00      A   
ATOM    167  OE1 GLN A  94       0.199  14.839  -7.335  1.00 10.00      A   
ATOM    168  NE2 GLN A  94       1.190  13.289  -8.605  1.00 10.00      A   
ATOM    169 HE21 GLN A  94       1.100  12.406  -9.031  1.00 10.00      A   
ATOM    170 HE22 GLN A  94       1.988  13.846  -8.678  1.00 10.00      A   
ATOM    171  C   GLN A  94      -3.721  12.214  -5.061  1.00 10.00      A   
ATOM    172  O   GLN A  94      -3.612  11.213  -4.351  1.00 10.00      A   
ATOM    173  N   PHE A  95      -4.368  13.308  -4.680  1.00 10.00      A   
ATOM    174  HN  PHE A  95      -4.428  14.068  -5.300  1.00 10.00      A   
ATOM    175  CA  PHE A  95      -4.983  13.420  -3.365  1.00 10.00      A   
ATOM    176  CB  PHE A  95      -5.556  14.829  -3.175  1.00 10.00      A   
ATOM    177  CG  PHE A  95      -6.125  15.095  -1.810  1.00 10.00      A   
ATOM    178  CD1 PHE A  95      -5.290  15.307  -0.724  1.00 10.00      A   
ATOM    179  CD2 PHE A  95      -7.497  15.143  -1.612  1.00 10.00      A   
ATOM    180  CE1 PHE A  95      -5.810  15.561   0.530  1.00 10.00      A   
ATOM    181  CE2 PHE A  95      -8.024  15.395  -0.361  1.00 10.00      A   
ATOM    182  CZ  PHE A  95      -7.179  15.606   0.712  1.00 10.00      A   
ATOM    183  C   PHE A  95      -6.083  12.374  -3.185  1.00 10.00      A   
ATOM    184  O   PHE A  95      -6.154  11.704  -2.154  1.00 10.00      A   
ATOM    185  N   LEU A  96      -6.926  12.232  -4.203  1.00 10.00      A   
ATOM    186  HN  LEU A  96      -6.800  12.786  -5.007  1.00 10.00      A   
ATOM    187  CA  LEU A  96      -8.034  11.282  -4.162  1.00 10.00      A   
ATOM    188  CB  LEU A  96      -8.976  11.509  -5.348  1.00 10.00      A   
ATOM    189  CG  LEU A  96      -9.527  12.928  -5.518  1.00 10.00      A   
ATOM    190  CD1 LEU A  96     -10.280  13.057  -6.833  1.00 10.00      A   
ATOM    191  CD2 LEU A  96     -10.419  13.312  -4.348  1.00 10.00      A   
ATOM    192  C   LEU A  96      -7.543   9.835  -4.157  1.00 10.00      A   
ATOM    193  O   LEU A  96      -8.112   8.982  -3.473  1.00 10.00      A   
ATOM    194  N   LEU A  97      -6.481   9.573  -4.913  1.00 10.00      A   
ATOM    195  HN  LEU A  97      -6.065  10.306  -5.418  1.00 10.00      A   
ATOM    196  CA  LEU A  97      -5.913   8.231  -5.021  1.00 10.00      A   
ATOM    197  CB  LEU A  97      -4.719   8.234  -5.978  1.00 10.00      A   
ATOM    198  CG  LEU A  97      -4.882   7.438  -7.275  1.00 10.00      A   
ATOM    199  CD1 LEU A  97      -3.712   7.704  -8.208  1.00 10.00      A   
ATOM    200  CD2 LEU A  97      -5.004   5.950  -6.981  1.00 10.00      A   
ATOM    201  C   LEU A  97      -5.485   7.668  -3.670  1.00 10.00      A   
ATOM    202  O   LEU A  97      -5.915   6.583  -3.277  1.00 10.00      A   
ATOM    203  N   ILE A  98      -4.650   8.412  -2.960  1.00 10.00      A   
ATOM    204  HN  ILE A  98      -4.363   9.283  -3.316  1.00 10.00      A   
ATOM    205  CA  ILE A  98      -4.143   7.971  -1.664  1.00 10.00      A   
ATOM    206  CB  ILE A  98      -3.001   8.878  -1.157  1.00 10.00      A   
ATOM    207  CG1 ILE A  98      -2.010   9.194  -2.287  1.00 10.00      A   
ATOM    208  CG2 ILE A  98      -2.281   8.229   0.018  1.00 10.00      A   
ATOM    209  CD1 ILE A  98      -1.279   7.985  -2.836  1.00 10.00      A   
ATOM    210  C   ILE A  98      -5.255   7.902  -0.613  1.00 10.00      A   
ATOM    211  O   ILE A  98      -5.201   7.094   0.317  1.00 10.00      A   
ATOM    212  N   LYS A  99      -6.273   8.736  -0.773  1.00 10.00      A   
ATOM    213  HN  LYS A  99      -6.279   9.341  -1.546  1.00 10.00      A   
ATOM    214  CA  LYS A  99      -7.383   8.766   0.171  1.00 10.00      A   
ATOM    215  CB  LYS A  99      -8.277   9.985  -0.052  1.00 10.00      A   
ATOM    216  CG  LYS A  99      -7.707  11.289   0.486  1.00 10.00      A   
ATOM    217  CD  LYS A  99      -7.488  11.227   1.990  1.00 10.00      A   
ATOM    218  CE  LYS A  99      -6.936  12.540   2.519  1.00 10.00      A   
ATOM    219  NZ  LYS A  99      -6.604  12.467   3.967  1.00 10.00      A   
ATOM    220  HZ1 LYS A  99      -7.437  12.175   4.513  1.00 10.00      A   
ATOM    221  HZ2 LYS A  99      -6.292  13.400   4.309  1.00 10.00      A   
ATOM    222  HZ3 LYS A  99      -5.837  11.780   4.125  1.00 10.00      A   
ATOM    223  C   LYS A  99      -8.208   7.481   0.136  1.00 10.00      A   
ATOM    224  O   LYS A  99      -8.641   6.990   1.181  1.00 10.00      A   
ATOM    225  N   ASP A 100      -8.421   6.932  -1.057  1.00 10.00      A   
ATOM    226  HN  ASP A 100      -8.052   7.361  -1.862  1.00 10.00      A   
ATOM    227  CA  ASP A 100      -9.198   5.701  -1.188  1.00 10.00      A   
ATOM    228  CB  ASP A 100      -9.644   5.447  -2.631  1.00 10.00      A   
ATOM    229  CG  ASP A 100     -10.675   4.329  -2.732  1.00 10.00      A   
ATOM    230  OD1 ASP A 100     -11.884   4.632  -2.846  1.00 10.00      A   
ATOM    231  OD2 ASP A 100     -10.286   3.141  -2.695  1.00 10.00      A   
ATOM    232  C   ASP A 100      -8.421   4.506  -0.652  1.00 10.00      A   
ATOM    233  O   ASP A 100      -9.011   3.544  -0.170  1.00 10.00      A   
ATOM    234  N   GLN A 101      -7.095   4.584  -0.707  1.00 10.00      A   
ATOM    235  HN  GLN A 101      -6.678   5.387  -1.087  1.00 10.00      A   
ATOM    236  CA  GLN A 101      -6.246   3.499  -0.219  1.00 10.00      A   
ATOM    237  CB  GLN A 101      -4.768   3.774  -0.514  1.00 10.00      A   
ATOM    238  CG  GLN A 101      -4.444   3.877  -1.997  1.00 10.00      A   
ATOM    239  CD  GLN A 101      -2.952   3.892  -2.277  1.00 10.00      A   
ATOM    240  OE1 GLN A 101      -2.153   4.328  -1.450  1.00 10.00      A   
ATOM    241  NE2 GLN A 101      -2.567   3.417  -3.453  1.00 10.00      A   
ATOM    242 HE21 GLN A 101      -3.254   3.086  -4.068  1.00 10.00      A   
ATOM    243 HE22 GLN A 101      -1.611   3.420  -3.661  1.00 10.00      A   
ATOM    244  C   GLN A 101      -6.463   3.259   1.275  1.00 10.00      A   
ATOM    245  O   GLN A 101      -6.281   2.147   1.773  1.00 10.00      A   
ATOM    246  N   LYS A 102      -6.863   4.309   1.982  1.00 10.00      A   
ATOM    247  HN  LYS A 102      -6.984   5.170   1.528  1.00 10.00      A   
ATOM    248  CA  LYS A 102      -7.119   4.215   3.415  1.00 10.00      A   
ATOM    249  CB  LYS A 102      -6.612   5.473   4.133  1.00 10.00      A   
ATOM    250  CG  LYS A 102      -6.759   5.447   5.651  1.00 10.00      A   
ATOM    251  CD  LYS A 102      -6.049   4.253   6.271  1.00 10.00      A   
ATOM    252  CE  LYS A 102      -6.746   3.802   7.547  1.00 10.00      A   
ATOM    253  NZ  LYS A 102      -8.018   3.085   7.262  1.00 10.00      A   
ATOM    254  HZ1 LYS A 102      -7.821   2.111   6.959  1.00 10.00      A   
ATOM    255  HZ2 LYS A 102      -8.543   3.568   6.502  1.00 10.00      A   
ATOM    256  HZ3 LYS A 102      -8.616   3.055   8.112  1.00 10.00      A   
ATOM    257  C   LYS A 102      -8.612   3.992   3.684  1.00 10.00      A   
ATOM    258  O   LYS A 102      -9.017   3.719   4.815  1.00 10.00      A   
ATOM    259  N   LYS A 103      -9.413   4.087   2.623  1.00 10.00      A   
ATOM    260  HN  LYS A 103      -9.013   4.277   1.750  1.00 10.00      A   
ATOM    261  CA  LYS A 103     -10.865   3.903   2.704  1.00 10.00      A   
ATOM    262  CB  LYS A 103     -11.232   2.448   3.037  1.00 10.00      A   
ATOM    263  CG  LYS A 103     -10.535   1.401   2.178  1.00 10.00      A   
ATOM    264  CD  LYS A 103     -11.028   1.427   0.739  1.00 10.00      A   
ATOM    265  CE  LYS A 103     -10.126   0.594  -0.161  1.00 10.00      A   
ATOM    266  NZ  LYS A 103     -10.457   0.756  -1.603  1.00 10.00      A   
ATOM    267  HZ1 LYS A 103      -9.797   0.206  -2.183  1.00 10.00      A   
ATOM    268  HZ2 LYS A 103     -10.388   1.765  -1.884  1.00 10.00      A   
ATOM    269  HZ3 LYS A 103     -11.424   0.422  -1.787  1.00 10.00      A   
ATOM    270  C   LYS A 103     -11.501   4.859   3.713  1.00 10.00      A   
ATOM    271  O   LYS A 103     -11.817   4.471   4.839  1.00 10.00      A   
ATOM    272  N   ILE A 104     -11.680   6.113   3.313  1.00 10.00      A   
ATOM    273  HN  ILE A 104     -11.399   6.374   2.413  1.00 10.00      A   
ATOM    274  CA  ILE A 104     -12.279   7.108   4.197  1.00 10.00      A   
ATOM    275  CB  ILE A 104     -11.642   8.510   4.058  1.00 10.00      A   
ATOM    276  CG1 ILE A 104     -10.111   8.416   4.090  1.00 10.00      A   
ATOM    277  CG2 ILE A 104     -12.146   9.441   5.156  1.00 10.00      A   
ATOM    278  CD1 ILE A 104      -9.546   7.900   5.398  1.00 10.00      A   
ATOM    279  C   ILE A 104     -13.808   7.174   4.056  1.00 10.00      A   
ATOM    280  O   ILE A 104     -14.524   6.918   5.027  1.00 10.00      A   
ATOM    281  N   PRO A 105     -14.351   7.507   2.861  1.00 10.00      A   
ATOM    282  CA  PRO A 105     -13.593   7.833   1.658  1.00 10.00      A   
ATOM    283  CB  PRO A 105     -14.466   7.187   0.582  1.00 10.00      A   
ATOM    284  CG  PRO A 105     -15.869   7.332   1.090  1.00 10.00      A   
ATOM    285  CD  PRO A 105     -15.791   7.562   2.583  1.00 10.00      A   
ATOM    286  C   PRO A 105     -13.515   9.346   1.426  1.00 10.00      A   
ATOM    287  O   PRO A 105     -13.589  10.134   2.371  1.00 10.00      A   
ATOM    288  N   ILE A 106     -13.377   9.747   0.169  1.00 10.00      A   
ATOM    289  HN  ILE A 106     -13.361   9.079  -0.549  1.00 10.00      A   
ATOM    290  CA  ILE A 106     -13.277  11.160  -0.173  1.00 10.00      A   
ATOM    291  CB  ILE A 106     -12.559  11.419  -1.519  1.00 10.00      A   
ATOM    292  CG1 ILE A 106     -12.872  10.333  -2.565  1.00 10.00      A   
ATOM    293  CG2 ILE A 106     -11.063  11.583  -1.307  1.00 10.00      A   
ATOM    294  CD1 ILE A 106     -11.963   9.118  -2.518  1.00 10.00      A   
ATOM    295  C   ILE A 106     -14.633  11.857  -0.167  1.00 10.00      A   
ATOM    296  O   ILE A 106     -15.580  11.419  -0.825  1.00 10.00      A   
ATOM    297  N   LYS A 107     -14.713  12.945   0.584  1.00 10.00      A   
ATOM    298  HN  LYS A 107     -13.922  13.242   1.079  1.00 10.00      A   
ATOM    299  CA  LYS A 107     -15.935  13.722   0.685  1.00 10.00      A   
ATOM    300  CB  LYS A 107     -16.369  13.850   2.147  1.00 10.00      A   
ATOM    301  CG  LYS A 107     -16.551  12.510   2.846  1.00 10.00      A   
ATOM    302  CD  LYS A 107     -17.075  12.671   4.264  1.00 10.00      A   
ATOM    303  CE  LYS A 107     -15.970  13.045   5.241  1.00 10.00      A   
ATOM    304  NZ  LYS A 107     -16.083  14.454   5.694  1.00 10.00      A   
ATOM    305  HZ1 LYS A 107     -15.540  14.594   6.568  1.00 10.00      A   
ATOM    306  HZ2 LYS A 107     -17.078  14.696   5.874  1.00 10.00      A   
ATOM    307  HZ3 LYS A 107     -15.705  15.097   4.960  1.00 10.00      A   
ATOM    308  C   LYS A 107     -15.721  15.091   0.053  1.00 10.00      A   
ATOM    309  O   LYS A 107     -14.734  15.769   0.343  1.00 10.00      A   
ATOM    310  N   ARG A 108     -16.645  15.478  -0.818  1.00 10.00      A   
ATOM    311  HN  ARG A 108     -17.405  14.876  -0.994  1.00 10.00      A   
ATOM    312  CA  ARG A 108     -16.576  16.751  -1.540  1.00 10.00      A   
ATOM    313  CB  ARG A 108     -17.838  16.940  -2.380  1.00 10.00      A   
ATOM    314  CG  ARG A 108     -17.794  18.120  -3.334  1.00 10.00      A   
ATOM    315  CD  ARG A 108     -18.819  17.946  -4.438  1.00 10.00      A   
ATOM    316  NE  ARG A 108     -19.125  19.197  -5.123  1.00 10.00      A   
ATOM    317  HE  ARG A 108     -18.400  19.849  -5.217  1.00 10.00      A   
ATOM    318  CZ  ARG A 108     -20.322  19.484  -5.633  1.00 10.00      A   
ATOM    319  NH1 ARG A 108     -21.329  18.632  -5.487  1.00 10.00      A   
ATOM    320 HH11 ARG A 108     -21.191  17.733  -4.966  1.00 10.00      A   
ATOM    321 HH12 ARG A 108     -22.266  18.855  -5.882  1.00 10.00      A   
ATOM    322  NH2 ARG A 108     -20.514  20.629  -6.279  1.00 10.00      A   
ATOM    323 HH21 ARG A 108     -19.733  21.305  -6.394  1.00 10.00      A   
ATOM    324 HH22 ARG A 108     -21.456  20.859  -6.669  1.00 10.00      A   
ATOM    325  C   ARG A 108     -16.354  17.960  -0.630  1.00 10.00      A   
ATOM    326  O   ARG A 108     -15.588  18.864  -0.971  1.00 10.00      A   
ATOM    327  N   ALA A 109     -17.015  17.970   0.523  1.00 10.00      A   
ATOM    328  HN  ALA A 109     -17.599  17.216   0.742  1.00 10.00      A   
ATOM    329  CA  ALA A 109     -16.891  19.074   1.473  1.00 10.00      A   
ATOM    330  CB  ALA A 109     -17.784  18.835   2.682  1.00 10.00      A   
ATOM    331  C   ALA A 109     -15.441  19.274   1.906  1.00 10.00      A   
ATOM    332  O   ALA A 109     -14.971  20.406   2.042  1.00 10.00      A   
ATOM    333  N   ASP A 110     -14.740  18.167   2.107  1.00 10.00      A   
ATOM    334  HN  ASP A 110     -15.178  17.298   1.984  1.00 10.00      A   
ATOM    335  CA  ASP A 110     -13.345  18.196   2.523  1.00 10.00      A   
ATOM    336  CB  ASP A 110     -12.915  16.818   3.039  1.00 10.00      A   
ATOM    337  CG  ASP A 110     -13.787  16.313   4.171  1.00 10.00      A   
ATOM    338  OD1 ASP A 110     -13.291  16.205   5.311  1.00 10.00      A   
ATOM    339  OD2 ASP A 110     -14.978  16.027   3.929  1.00 10.00      A   
ATOM    340  C   ASP A 110     -12.446  18.611   1.365  1.00 10.00      A   
ATOM    341  O   ASP A 110     -11.538  19.422   1.534  1.00 10.00      A   
ATOM    342  N   ILE A 111     -12.723  18.061   0.186  1.00 10.00      A   
ATOM    343  HN  ILE A 111     -13.479  17.437   0.123  1.00 10.00      A   
ATOM    344  CA  ILE A 111     -11.942  18.350  -1.016  1.00 10.00      A   
ATOM    345  CB  ILE A 111     -12.520  17.611  -2.245  1.00 10.00      A   
ATOM    346  CG1 ILE A 111     -12.551  16.100  -1.997  1.00 10.00      A   
ATOM    347  CG2 ILE A 111     -11.721  17.929  -3.502  1.00 10.00      A   
ATOM    348  CD1 ILE A 111     -13.353  15.327  -3.021  1.00 10.00      A   
ATOM    349  C   ILE A 111     -11.881  19.853  -1.302  1.00 10.00      A   
ATOM    350  O   ILE A 111     -10.820  20.390  -1.636  1.00 10.00      A   
ATOM    351  N   LEU A 112     -13.013  20.526  -1.141  1.00 10.00      A   
ATOM    352  HN  LEU A 112     -13.817  20.041  -0.848  1.00 10.00      A   
ATOM    353  CA  LEU A 112     -13.106  21.964  -1.392  1.00 10.00      A   
ATOM    354  CB  LEU A 112     -14.557  22.435  -1.258  1.00 10.00      A   
ATOM    355  CG  LEU A 112     -15.543  21.908  -2.302  1.00 10.00      A   
ATOM    356  CD1 LEU A 112     -16.973  22.197  -1.872  1.00 10.00      A   
ATOM    357  CD2 LEU A 112     -15.260  22.525  -3.663  1.00 10.00      A   
ATOM    358  C   LEU A 112     -12.208  22.784  -0.464  1.00 10.00      A   
ATOM    359  O   LEU A 112     -11.772  23.880  -0.821  1.00 10.00      A   
ATOM    360  N   LYS A 113     -11.923  22.247   0.712  1.00 10.00      A   
ATOM    361  HN  LYS A 113     -12.269  21.355   0.926  1.00 10.00      A   
ATOM    362  CA  LYS A 113     -11.102  22.946   1.693  1.00 10.00      A   
ATOM    363  CB  LYS A 113     -11.719  22.778   3.087  1.00 10.00      A   
ATOM    364  CG  LYS A 113     -11.097  23.646   4.170  1.00 10.00      A   
ATOM    365  CD  LYS A 113     -11.575  23.221   5.551  1.00 10.00      A   
ATOM    366  CE  LYS A 113     -11.157  24.214   6.625  1.00 10.00      A   
ATOM    367  NZ  LYS A 113     -11.845  25.524   6.473  1.00 10.00      A   
ATOM    368  HZ1 LYS A 113     -12.878  25.396   6.506  1.00 10.00      A   
ATOM    369  HZ2 LYS A 113     -11.592  25.958   5.562  1.00 10.00      A   
ATOM    370  HZ3 LYS A 113     -11.563  26.168   7.238  1.00 10.00      A   
ATOM    371  C   LYS A 113      -9.656  22.447   1.702  1.00 10.00      A   
ATOM    372  O   LYS A 113      -8.721  23.233   1.850  1.00 10.00      A   
ATOM    373  N   HIS A 114      -9.482  21.143   1.539  1.00 10.00      A   
ATOM    374  HN  HIS A 114     -10.269  20.568   1.408  1.00 10.00      A   
ATOM    375  CA  HIS A 114      -8.156  20.532   1.569  1.00 10.00      A   
ATOM    376  CB  HIS A 114      -8.252  19.025   1.828  1.00 10.00      A   
ATOM    377  CG  HIS A 114      -8.465  18.661   3.266  1.00 10.00      A   
ATOM    378  ND1 HIS A 114      -7.539  18.886   4.260  1.00 10.00      A   
ATOM    379  HD1 HIS A 114      -6.653  19.306   4.142  1.00 10.00      A   
ATOM    380  CD2 HIS A 114      -9.525  18.070   3.873  1.00 10.00      A   
ATOM    381  CE1 HIS A 114      -8.052  18.438   5.414  1.00 10.00      A   
ATOM    382  NE2 HIS A 114      -9.258  17.932   5.233  1.00 10.00      A   
ATOM    383  C   HIS A 114      -7.315  20.799   0.322  1.00 10.00      A   
ATOM    384  O   HIS A 114      -6.110  21.033   0.427  1.00 10.00      A   
ATOM    385  N   VAL A 115      -7.925  20.766  -0.857  1.00 10.00      A   
ATOM    386  HN  VAL A 115      -8.892  20.607  -0.902  1.00 10.00      A   
ATOM    387  CA  VAL A 115      -7.160  20.973  -2.086  1.00 10.00      A   
ATOM    388  CB  VAL A 115      -6.958  19.670  -2.893  1.00 10.00      A   
ATOM    389  CG1 VAL A 115      -5.809  18.858  -2.314  1.00 10.00      A   
ATOM    390  CG2 VAL A 115      -8.234  18.841  -2.916  1.00 10.00      A   
ATOM    391  C   VAL A 115      -7.705  22.075  -2.991  1.00 10.00      A   
ATOM    392  O   VAL A 115      -6.939  22.912  -3.470  1.00 10.00      A   
ATOM    393  N   ILE A 116      -9.018  22.078  -3.220  1.00 10.00      A   
ATOM    394  HN  ILE A 116      -9.579  21.397  -2.787  1.00 10.00      A   
ATOM    395  CA  ILE A 116      -9.651  23.069  -4.096  1.00 10.00      A   
ATOM    396  CB  ILE A 116     -11.188  22.932  -4.109  1.00 10.00      A   
ATOM    397  CG1 ILE A 116     -11.594  21.582  -4.708  1.00 10.00      A   
ATOM    398  CG2 ILE A 116     -11.838  24.071  -4.881  1.00 10.00      A   
ATOM    399  CD1 ILE A 116     -11.095  21.362  -6.123  1.00 10.00      A   
ATOM    400  C   ILE A 116      -9.232  24.503  -3.762  1.00 10.00      A   
ATOM    401  O   ILE A 116      -8.594  25.174  -4.580  1.00 10.00      A   
ATOM    402  N   GLY A 117      -9.589  24.965  -2.572  1.00 10.00      A   
ATOM    403  HN  GLY A 117     -10.112  24.392  -1.970  1.00 10.00      A   
ATOM    404  CA  GLY A 117      -9.222  26.306  -2.154  1.00 10.00      A   
ATOM    405  C   GLY A 117      -9.815  27.402  -3.024  1.00 10.00      A   
ATOM    406  O   GLY A 117     -11.017  27.658  -2.981  1.00 10.00      A   
ATOM    407  N   ASP A 118      -8.973  28.034  -3.833  1.00 10.00      A   
ATOM    408  HN  ASP A 118      -8.032  27.754  -3.855  1.00 10.00      A   
ATOM    409  CA  ASP A 118      -9.407  29.132  -4.695  1.00 10.00      A   
ATOM    410  CB  ASP A 118      -8.275  30.147  -4.893  1.00 10.00      A   
ATOM    411  CG  ASP A 118      -7.239  29.691  -5.906  1.00 10.00      A   
ATOM    412  OD1 ASP A 118      -7.199  30.252  -7.024  1.00 10.00      A   
ATOM    413  OD2 ASP A 118      -6.453  28.777  -5.584  1.00 10.00      A   
ATOM    414  C   ASP A 118      -9.903  28.653  -6.054  1.00 10.00      A   
ATOM    415  O   ASP A 118     -10.497  29.424  -6.808  1.00 10.00      A   
ATOM    416  N   TYR A 119      -9.685  27.383  -6.361  1.00 10.00      A   
ATOM    417  HN  TYR A 119      -9.240  26.799  -5.708  1.00 10.00      A   
ATOM    418  CA  TYR A 119     -10.098  26.832  -7.649  1.00 10.00      A   
ATOM    419  CB  TYR A 119      -9.191  25.674  -8.063  1.00 10.00      A   
ATOM    420  CG  TYR A 119      -7.852  26.117  -8.602  1.00 10.00      A   
ATOM    421  CD1 TYR A 119      -7.654  26.302  -9.965  1.00 10.00      A   
ATOM    422  CD2 TYR A 119      -6.784  26.352  -7.749  1.00 10.00      A   
ATOM    423  CE1 TYR A 119      -6.430  26.709 -10.461  1.00 10.00      A   
ATOM    424  CE2 TYR A 119      -5.558  26.758  -8.235  1.00 10.00      A   
ATOM    425  CZ  TYR A 119      -5.385  26.936  -9.590  1.00 10.00      A   
ATOM    426  OH  TYR A 119      -4.161  27.341 -10.070  1.00 10.00      A   
ATOM    427  HH  TYR A 119      -4.288  28.019 -10.750  1.00 10.00      A   
ATOM    428  C   TYR A 119     -11.560  26.398  -7.654  1.00 10.00      A   
ATOM    429  O   TYR A 119     -11.975  25.587  -8.480  1.00 10.00      A   
ATOM    430  N   LYS A 120     -12.343  26.954  -6.741  1.00 10.00      A   
ATOM    431  HN  LYS A 120     -11.958  27.602  -6.114  1.00 10.00      A   
ATOM    432  CA  LYS A 120     -13.759  26.623  -6.649  1.00 10.00      A   
ATOM    433  CB  LYS A 120     -14.298  26.851  -5.233  1.00 10.00      A   
ATOM    434  CG  LYS A 120     -13.886  28.169  -4.601  1.00 10.00      A   
ATOM    435  CD  LYS A 120     -14.621  28.401  -3.292  1.00 10.00      A   
ATOM    436  CE  LYS A 120     -14.029  29.570  -2.524  1.00 10.00      A   
ATOM    437  NZ  LYS A 120     -12.852  29.162  -1.711  1.00 10.00      A   
ATOM    438  HZ1 LYS A 120     -13.155  28.548  -0.925  1.00 10.00      A   
ATOM    439  HZ2 LYS A 120     -12.378  29.998  -1.320  1.00 10.00      A   
ATOM    440  HZ3 LYS A 120     -12.171  28.636  -2.301  1.00 10.00      A   
ATOM    441  C   LYS A 120     -14.582  27.394  -7.677  1.00 10.00      A   
ATOM    442  O   LYS A 120     -15.798  27.223  -7.767  1.00 10.00      A   
ATOM    443  N   ASP A 121     -13.912  28.233  -8.456  1.00 10.00      A   
ATOM    444  HN  ASP A 121     -12.940  28.321  -8.344  1.00 10.00      A   
ATOM    445  CA  ASP A 121     -14.577  29.025  -9.483  1.00 10.00      A   
ATOM    446  CB  ASP A 121     -13.867  30.368  -9.714  1.00 10.00      A   
ATOM    447  CG  ASP A 121     -12.471  30.252 -10.308  1.00 10.00      A   
ATOM    448  OD1 ASP A 121     -11.770  29.260 -10.015  1.00 10.00      A   
ATOM    449  OD2 ASP A 121     -12.059  31.178 -11.047  1.00 10.00      A   
ATOM    450  C   ASP A 121     -14.699  28.236 -10.780  1.00 10.00      A   
ATOM    451  O   ASP A 121     -15.543  28.535 -11.627  1.00 10.00      A   
ATOM    452  N   ILE A 122     -13.854  27.225 -10.922  1.00 10.00      A   
ATOM    453  HN  ILE A 122     -13.193  27.057 -10.216  1.00 10.00      A   
ATOM    454  CA  ILE A 122     -13.860  26.368 -12.102  1.00 10.00      A   
ATOM    455  CB  ILE A 122     -12.575  26.546 -12.939  1.00 10.00      A   
ATOM    456  CG1 ILE A 122     -11.330  26.365 -12.064  1.00 10.00      A   
ATOM    457  CG2 ILE A 122     -12.561  27.906 -13.622  1.00 10.00      A   
ATOM    458  CD1 ILE A 122     -10.035  26.314 -12.846  1.00 10.00      A   
ATOM    459  C   ILE A 122     -13.979  24.909 -11.675  1.00 10.00      A   
ATOM    460  O   ILE A 122     -13.696  23.994 -12.449  1.00 10.00      A   
ATOM    461  N   PHE A 123     -14.424  24.718 -10.435  1.00 10.00      A   
ATOM    462  HN  PHE A 123     -14.657  25.503  -9.898  1.00 10.00      A   
ATOM    463  CA  PHE A 123     -14.584  23.391  -9.837  1.00 10.00      A   
ATOM    464  CB  PHE A 123     -15.226  23.487  -8.448  1.00 10.00      A   
ATOM    465  CG  PHE A 123     -15.493  22.156  -7.806  1.00 10.00      A   
ATOM    466  CD1 PHE A 123     -14.456  21.409  -7.272  1.00 10.00      A   
ATOM    467  CD2 PHE A 123     -16.780  21.650  -7.735  1.00 10.00      A   
ATOM    468  CE1 PHE A 123     -14.696  20.184  -6.680  1.00 10.00      A   
ATOM    469  CE2 PHE A 123     -17.027  20.426  -7.146  1.00 10.00      A   
ATOM    470  CZ  PHE A 123     -15.984  19.691  -6.617  1.00 10.00      A   
ATOM    471  C   PHE A 123     -15.323  22.370 -10.718  1.00 10.00      A   
ATOM    472  O   PHE A 123     -14.827  21.258 -10.892  1.00 10.00      A   
ATOM    473  N   PRO A 124     -16.519  22.708 -11.265  1.00 10.00      A   
ATOM    474  CA  PRO A 124     -17.294  21.785 -12.111  1.00 10.00      A   
ATOM    475  CB  PRO A 124     -18.300  22.705 -12.798  1.00 10.00      A   
ATOM    476  CG  PRO A 124     -18.531  23.793 -11.812  1.00 10.00      A   
ATOM    477  CD  PRO A 124     -17.224  23.998 -11.096  1.00 10.00      A   
ATOM    478  C   PRO A 124     -16.444  21.056 -13.154  1.00 10.00      A   
ATOM    479  O   PRO A 124     -16.400  19.825 -13.178  1.00 10.00      A   
ATOM    480  N   ASP A 125     -15.758  21.817 -13.998  1.00 10.00      A   
ATOM    481  HN  ASP A 125     -15.812  22.793 -13.915  1.00 10.00      A   
ATOM    482  CA  ASP A 125     -14.922  21.237 -15.043  1.00 10.00      A   
ATOM    483  CB  ASP A 125     -14.641  22.264 -16.141  1.00 10.00      A   
ATOM    484  CG  ASP A 125     -13.631  21.775 -17.159  1.00 10.00      A   
ATOM    485  OD1 ASP A 125     -13.986  20.928 -18.001  1.00 10.00      A   
ATOM    486  OD2 ASP A 125     -12.479  22.255 -17.132  1.00 10.00      A   
ATOM    487  C   ASP A 125     -13.614  20.692 -14.481  1.00 10.00      A   
ATOM    488  O   ASP A 125     -13.100  19.680 -14.955  1.00 10.00      A   
ATOM    489  N   LEU A 126     -13.088  21.358 -13.460  1.00 10.00      A   
ATOM    490  HN  LEU A 126     -13.557  22.149 -13.113  1.00 10.00      A   
ATOM    491  CA  LEU A 126     -11.832  20.948 -12.837  1.00 10.00      A   
ATOM    492  CB  LEU A 126     -11.428  21.940 -11.743  1.00 10.00      A   
ATOM    493  CG  LEU A 126      -9.981  21.863 -11.254  1.00 10.00      A   
ATOM    494  CD1 LEU A 126      -9.028  22.430 -12.297  1.00 10.00      A   
ATOM    495  CD2 LEU A 126      -9.830  22.594  -9.931  1.00 10.00      A   
ATOM    496  C   LEU A 126     -11.929  19.537 -12.260  1.00 10.00      A   
ATOM    497  O   LEU A 126     -11.089  18.681 -12.542  1.00 10.00      A   
ATOM    498  N   PHE A 127     -12.965  19.296 -11.466  1.00 10.00      A   
ATOM    499  HN  PHE A 127     -13.612  20.018 -11.290  1.00 10.00      A   
ATOM    500  CA  PHE A 127     -13.170  17.990 -10.851  1.00 10.00      A   
ATOM    501  CB  PHE A 127     -14.282  18.057  -9.800  1.00 10.00      A   
ATOM    502  CG  PHE A 127     -14.311  16.877  -8.871  1.00 10.00      A   
ATOM    503  CD1 PHE A 127     -13.403  16.778  -7.830  1.00 10.00      A   
ATOM    504  CD2 PHE A 127     -15.244  15.868  -9.037  1.00 10.00      A   
ATOM    505  CE1 PHE A 127     -13.424  15.696  -6.972  1.00 10.00      A   
ATOM    506  CE2 PHE A 127     -15.271  14.783  -8.183  1.00 10.00      A   
ATOM    507  CZ  PHE A 127     -14.359  14.696  -7.149  1.00 10.00      A   
ATOM    508  C   PHE A 127     -13.503  16.949 -11.912  1.00 10.00      A   
ATOM    509  O   PHE A 127     -13.043  15.807 -11.846  1.00 10.00      A   
ATOM    510  N   LYS A 128     -14.300  17.357 -12.892  1.00 10.00      A   
ATOM    511  HN  LYS A 128     -14.637  18.279 -12.879  1.00 10.00      A   
ATOM    512  CA  LYS A 128     -14.693  16.478 -13.984  1.00 10.00      A   
ATOM    513  CB  LYS A 128     -15.638  17.220 -14.932  1.00 10.00      A   
ATOM    514  CG  LYS A 128     -15.877  16.522 -16.260  1.00 10.00      A   
ATOM    515  CD  LYS A 128     -16.507  17.466 -17.264  1.00 10.00      A   
ATOM    516  CE  LYS A 128     -16.560  16.844 -18.647  1.00 10.00      A   
ATOM    517  NZ  LYS A 128     -17.059  17.804 -19.663  1.00 10.00      A   
ATOM    518  HZ1 LYS A 128     -18.057  18.027 -19.485  1.00 10.00      A   
ATOM    519  HZ2 LYS A 128     -16.971  17.397 -20.615  1.00 10.00      A   
ATOM    520  HZ3 LYS A 128     -16.506  18.684 -19.627  1.00 10.00      A   
ATOM    521  C   LYS A 128     -13.460  15.997 -14.744  1.00 10.00      A   
ATOM    522  O   LYS A 128     -13.330  14.810 -15.055  1.00 10.00      A   
ATOM    523  N   ARG A 129     -12.555  16.930 -15.022  1.00 10.00      A   
ATOM    524  HN  ARG A 129     -12.724  17.858 -14.740  1.00 10.00      A   
ATOM    525  CA  ARG A 129     -11.327  16.625 -15.740  1.00 10.00      A   
ATOM    526  CB  ARG A 129     -10.572  17.910 -16.071  1.00 10.00      A   
ATOM    527  CG  ARG A 129      -9.630  17.786 -17.255  1.00 10.00      A   
ATOM    528  CD  ARG A 129      -8.784  19.037 -17.418  1.00 10.00      A   
ATOM    529  NE  ARG A 129      -9.584  20.258 -17.326  1.00 10.00      A   
ATOM    530  HE  ARG A 129     -10.475  20.183 -16.914  1.00 10.00      A   
ATOM    531  CZ  ARG A 129      -9.175  21.451 -17.752  1.00 10.00      A   
ATOM    532  NH1 ARG A 129      -8.000  21.584 -18.355  1.00 10.00      A   
ATOM    533 HH11 ARG A 129      -7.683  22.523 -18.681  1.00 10.00      A   
ATOM    534 HH12 ARG A 129      -7.401  20.748 -18.527  1.00 10.00      A   
ATOM    535  NH2 ARG A 129      -9.957  22.506 -17.604  1.00 10.00      A   
ATOM    536 HH21 ARG A 129     -10.906  22.405 -17.156  1.00 10.00      A   
ATOM    537 HH22 ARG A 129      -9.645  23.443 -17.940  1.00 10.00      A   
ATOM    538  C   ARG A 129     -10.439  15.696 -14.924  1.00 10.00      A   
ATOM    539  O   ARG A 129      -9.785  14.811 -15.469  1.00 10.00      A   
ATOM    540  N   ALA A 130     -10.417  15.903 -13.615  1.00 10.00      A   
ATOM    541  HN  ALA A 130     -10.948  16.637 -13.234  1.00 10.00      A   
ATOM    542  CA  ALA A 130      -9.616  15.068 -12.734  1.00 10.00      A   
ATOM    543  CB  ALA A 130      -9.652  15.606 -11.311  1.00 10.00      A   
ATOM    544  C   ALA A 130     -10.120  13.630 -12.779  1.00 10.00      A   
ATOM    545  O   ALA A 130      -9.336  12.687 -12.880  1.00 10.00      A   
ATOM    546  N   ALA A 131     -11.439  13.480 -12.738  1.00 10.00      A   
ATOM    547  HN  ALA A 131     -12.007  14.281 -12.678  1.00 10.00      A   
ATOM    548  CA  ALA A 131     -12.071  12.168 -12.774  1.00 10.00      A   
ATOM    549  CB  ALA A 131     -13.579  12.302 -12.623  1.00 10.00      A   
ATOM    550  C   ALA A 131     -11.726  11.414 -14.056  1.00 10.00      A   
ATOM    551  O   ALA A 131     -11.351  10.241 -14.012  1.00 10.00      A   
ATOM    552  N   GLU A 132     -11.842  12.091 -15.194  1.00 10.00      A   
ATOM    553  HN  GLU A 132     -12.132  13.028 -15.169  1.00 10.00      A   
ATOM    554  CA  GLU A 132     -11.544  11.466 -16.479  1.00 10.00      A   
ATOM    555  CB  GLU A 132     -12.062  12.295 -17.661  1.00 10.00      A   
ATOM    556  CG  GLU A 132     -11.618  13.747 -17.668  1.00 10.00      A   
ATOM    557  CD  GLU A 132     -10.778  14.100 -18.876  1.00 10.00      A   
ATOM    558  OE1 GLU A 132      -9.557  13.841 -18.856  1.00 10.00      A   
ATOM    559  OE2 GLU A 132     -11.333  14.647 -19.851  1.00 10.00      A   
ATOM    560  C   GLU A 132     -10.060  11.142 -16.624  1.00 10.00      A   
ATOM    561  O   GLU A 132      -9.703  10.088 -17.144  1.00 10.00      A   
ATOM    562  N   ARG A 133      -9.198  12.039 -16.150  1.00 10.00      A   
ATOM    563  HN  ARG A 133      -9.541  12.867 -15.747  1.00 10.00      A   
ATOM    564  CA  ARG A 133      -7.756  11.822 -16.229  1.00 10.00      A   
ATOM    565  CB  ARG A 133      -6.976  13.039 -15.719  1.00 10.00      A   
ATOM    566  CG  ARG A 133      -6.945  14.224 -16.672  1.00 10.00      A   
ATOM    567  CD  ARG A 133      -6.485  13.818 -18.062  1.00 10.00      A   
ATOM    568  NE  ARG A 133      -5.886  14.939 -18.787  1.00 10.00      A   
ATOM    569  HE  ARG A 133      -4.903  15.006 -18.771  1.00 10.00      A   
ATOM    570  CZ  ARG A 133      -6.578  15.866 -19.452  1.00 10.00      A   
ATOM    571  NH1 ARG A 133      -7.902  15.796 -19.528  1.00 10.00      A   
ATOM    572 HH11 ARG A 133      -8.423  15.000 -19.072  1.00 10.00      A   
ATOM    573 HH12 ARG A 133      -8.438  16.530 -20.041  1.00 10.00      A   
ATOM    574  NH2 ARG A 133      -5.938  16.854 -20.064  1.00 10.00      A   
ATOM    575 HH21 ARG A 133      -4.895  16.900 -20.039  1.00 10.00      A   
ATOM    576 HH22 ARG A 133      -6.473  17.594 -20.572  1.00 10.00      A   
ATOM    577  C   ARG A 133      -7.358  10.585 -15.434  1.00 10.00      A   
ATOM    578  O   ARG A 133      -6.586   9.752 -15.909  1.00 10.00      A   
ATOM    579  N   LEU A 134      -7.904  10.471 -14.228  1.00 10.00      A   
ATOM    580  HN  LEU A 134      -8.519  11.174 -13.916  1.00 10.00      A   
ATOM    581  CA  LEU A 134      -7.623   9.341 -13.351  1.00 10.00      A   
ATOM    582  CB  LEU A 134      -8.351   9.531 -12.016  1.00 10.00      A   
ATOM    583  CG  LEU A 134      -8.210   8.405 -10.990  1.00 10.00      A   
ATOM    584  CD1 LEU A 134      -6.801   8.368 -10.419  1.00 10.00      A   
ATOM    585  CD2 LEU A 134      -9.238   8.564  -9.881  1.00 10.00      A   
ATOM    586  C   LEU A 134      -8.059   8.033 -14.004  1.00 10.00      A   
ATOM    587  O   LEU A 134      -7.317   7.048 -14.010  1.00 10.00      A   
ATOM    588  N   GLN A 135      -9.258   8.040 -14.568  1.00 10.00      A   
ATOM    589  HN  GLN A 135      -9.797   8.860 -14.531  1.00 10.00      A   
ATOM    590  CA  GLN A 135      -9.808   6.867 -15.230  1.00 10.00      A   
ATOM    591  CB  GLN A 135     -11.277   7.125 -15.595  1.00 10.00      A   
ATOM    592  CG  GLN A 135     -11.874   6.137 -16.587  1.00 10.00      A   
ATOM    593  CD  GLN A 135     -12.171   4.783 -15.975  1.00 10.00      A   
ATOM    594  OE1 GLN A 135     -13.276   4.536 -15.496  1.00 10.00      A   
ATOM    595  NE2 GLN A 135     -11.194   3.891 -16.001  1.00 10.00      A   
ATOM    596 HE21 GLN A 135     -10.339   4.152 -16.412  1.00 10.00      A   
ATOM    597 HE22 GLN A 135     -11.363   3.009 -15.607  1.00 10.00      A   
ATOM    598  C   GLN A 135      -9.006   6.515 -16.482  1.00 10.00      A   
ATOM    599  O   GLN A 135      -8.848   5.342 -16.819  1.00 10.00      A   
ATOM    600  N   TYR A 136      -8.486   7.534 -17.145  1.00 10.00      A   
ATOM    601  HN  TYR A 136      -8.627   8.446 -16.807  1.00 10.00      A   
ATOM    602  CA  TYR A 136      -7.725   7.346 -18.371  1.00 10.00      A   
ATOM    603  CB  TYR A 136      -7.664   8.658 -19.159  1.00 10.00      A   
ATOM    604  CG  TYR A 136      -6.997   8.535 -20.508  1.00 10.00      A   
ATOM    605  CD1 TYR A 136      -5.746   9.093 -20.743  1.00 10.00      A   
ATOM    606  CD2 TYR A 136      -7.617   7.854 -21.547  1.00 10.00      A   
ATOM    607  CE1 TYR A 136      -5.132   8.974 -21.975  1.00 10.00      A   
ATOM    608  CE2 TYR A 136      -7.011   7.732 -22.779  1.00 10.00      A   
ATOM    609  CZ  TYR A 136      -5.771   8.292 -22.989  1.00 10.00      A   
ATOM    610  OH  TYR A 136      -5.164   8.166 -24.219  1.00 10.00      A   
ATOM    611  HH  TYR A 136      -4.206   8.151 -24.106  1.00 10.00      A   
ATOM    612  C   TYR A 136      -6.313   6.804 -18.133  1.00 10.00      A   
ATOM    613  O   TYR A 136      -5.880   5.875 -18.814  1.00 10.00      A   
ATOM    614  N   VAL A 137      -5.596   7.376 -17.174  1.00 10.00      A   
ATOM    615  HN  VAL A 137      -5.992   8.099 -16.639  1.00 10.00      A   
ATOM    616  CA  VAL A 137      -4.220   6.952 -16.914  1.00 10.00      A   
ATOM    617  CB  VAL A 137      -3.296   8.128 -16.514  1.00 10.00      A   
ATOM    618  CG1 VAL A 137      -3.262   9.181 -17.611  1.00 10.00      A   
ATOM    619  CG2 VAL A 137      -3.716   8.744 -15.187  1.00 10.00      A   
ATOM    620  C   VAL A 137      -4.085   5.801 -15.914  1.00 10.00      A   
ATOM    621  O   VAL A 137      -3.243   4.919 -16.091  1.00 10.00      A   
ATOM    622  N   PHE A 138      -4.909   5.796 -14.874  1.00 10.00      A   
ATOM    623  HN  PHE A 138      -5.585   6.502 -14.790  1.00 10.00      A   
ATOM    624  CA  PHE A 138      -4.825   4.753 -13.854  1.00 10.00      A   
ATOM    625  CB  PHE A 138      -4.883   5.360 -12.449  1.00 10.00      A   
ATOM    626  CG  PHE A 138      -3.539   5.507 -11.793  1.00 10.00      A   
ATOM    627  CD1 PHE A 138      -3.068   4.534 -10.926  1.00 10.00      A   
ATOM    628  CD2 PHE A 138      -2.745   6.615 -12.044  1.00 10.00      A   
ATOM    629  CE1 PHE A 138      -1.832   4.664 -10.321  1.00 10.00      A   
ATOM    630  CE2 PHE A 138      -1.508   6.751 -11.443  1.00 10.00      A   
ATOM    631  CZ  PHE A 138      -1.051   5.774 -10.581  1.00 10.00      A   
ATOM    632  C   PHE A 138      -5.898   3.683 -14.007  1.00 10.00      A   
ATOM    633  O   PHE A 138      -5.768   2.585 -13.469  1.00 10.00      A   
ATOM    634  N   GLY A 139      -6.956   4.000 -14.736  1.00 10.00      A   
ATOM    635  HN  GLY A 139      -7.009   4.883 -15.155  1.00 10.00      A   
ATOM    636  CA  GLY A 139      -8.029   3.042 -14.920  1.00 10.00      A   
ATOM    637  C   GLY A 139      -8.926   2.966 -13.700  1.00 10.00      A   
ATOM    638  O   GLY A 139      -9.587   1.956 -13.463  1.00 10.00      A   
ATOM    639  N   TYR A 140      -8.941   4.040 -12.922  1.00 10.00      A   
ATOM    640  HN  TYR A 140      -8.395   4.815 -13.169  1.00 10.00      A   
ATOM    641  CA  TYR A 140      -9.757   4.104 -11.721  1.00 10.00      A   
ATOM    642  CB  TYR A 140      -8.954   4.683 -10.555  1.00 10.00      A   
ATOM    643  CG  TYR A 140      -8.219   3.650  -9.730  1.00 10.00      A   
ATOM    644  CD1 TYR A 140      -8.848   3.006  -8.673  1.00 10.00      A   
ATOM    645  CD2 TYR A 140      -6.896   3.326 -10.001  1.00 10.00      A   
ATOM    646  CE1 TYR A 140      -8.182   2.067  -7.910  1.00 10.00      A   
ATOM    647  CE2 TYR A 140      -6.222   2.386  -9.244  1.00 10.00      A   
ATOM    648  CZ  TYR A 140      -6.869   1.760  -8.199  1.00 10.00      A   
ATOM    649  OH  TYR A 140      -6.205   0.825  -7.440  1.00 10.00      A   
ATOM    650  HH  TYR A 140      -5.322   1.151  -7.225  1.00 10.00      A   
ATOM    651  C   TYR A 140     -10.995   4.950 -11.967  1.00 10.00      A   
ATOM    652  O   TYR A 140     -10.893   6.134 -12.289  1.00 10.00      A   
ATOM    653  N   LYS A 141     -12.160   4.339 -11.821  1.00 10.00      A   
ATOM    654  HN  LYS A 141     -12.175   3.391 -11.559  1.00 10.00      A   
ATOM    655  CA  LYS A 141     -13.415   5.036 -12.027  1.00 10.00      A   
ATOM    656  CB  LYS A 141     -14.518   4.066 -12.454  1.00 10.00      A   
ATOM    657  CG  LYS A 141     -15.809   4.758 -12.864  1.00 10.00      A   
ATOM    658  CD  LYS A 141     -16.955   3.772 -13.016  1.00 10.00      A   
ATOM    659  CE  LYS A 141     -16.761   2.875 -14.227  1.00 10.00      A   
ATOM    660  NZ  LYS A 141     -18.034   2.231 -14.640  1.00 10.00      A   
ATOM    661  HZ1 LYS A 141     -18.688   2.947 -15.019  1.00 10.00      A   
ATOM    662  HZ2 LYS A 141     -18.482   1.765 -13.827  1.00 10.00      A   
ATOM    663  HZ3 LYS A 141     -17.855   1.521 -15.375  1.00 10.00      A   
ATOM    664  C   LYS A 141     -13.836   5.772 -10.764  1.00 10.00      A   
ATOM    665  O   LYS A 141     -14.199   5.153  -9.762  1.00 10.00      A   
ATOM    666  N   LEU A 142     -13.761   7.091 -10.814  1.00 10.00      A   
ATOM    667  HN  LEU A 142     -13.430   7.518 -11.631  1.00 10.00      A   
ATOM    668  CA  LEU A 142     -14.149   7.923  -9.686  1.00 10.00      A   
ATOM    669  CB  LEU A 142     -13.303   9.200  -9.657  1.00 10.00      A   
ATOM    670  CG  LEU A 142     -13.634  10.208  -8.553  1.00 10.00      A   
ATOM    671  CD1 LEU A 142     -13.218   9.677  -7.190  1.00 10.00      A   
ATOM    672  CD2 LEU A 142     -12.973  11.547  -8.837  1.00 10.00      A   
ATOM    673  C   LEU A 142     -15.629   8.274  -9.796  1.00 10.00      A   
ATOM    674  O   LEU A 142     -16.022   9.089 -10.632  1.00 10.00      A   
ATOM    675  N   VAL A 143     -16.449   7.646  -8.967  1.00 10.00      A   
ATOM    676  HN  VAL A 143     -16.079   7.008  -8.315  1.00 10.00      A   
ATOM    677  CA  VAL A 143     -17.887   7.890  -8.987  1.00 10.00      A   
ATOM    678  CB  VAL A 143     -18.660   6.740  -9.671  1.00 10.00      A   
ATOM    679  CG1 VAL A 143     -18.516   6.815 -11.183  1.00 10.00      A   
ATOM    680  CG2 VAL A 143     -18.192   5.389  -9.151  1.00 10.00      A   
ATOM    681  C   VAL A 143     -18.431   8.089  -7.580  1.00 10.00      A   
ATOM    682  O   VAL A 143     -17.678   8.065  -6.606  1.00 10.00      A   
ATOM    683  N   GLU A 144     -19.738   8.285  -7.486  1.00 10.00      A   
ATOM    684  HN  GLU A 144     -20.280   8.282  -8.302  1.00 10.00      A   
ATOM    685  CA  GLU A 144     -20.397   8.484  -6.206  1.00 10.00      A   
ATOM    686  CB  GLU A 144     -21.505   9.533  -6.348  1.00 10.00      A   
ATOM    687  CG  GLU A 144     -22.088  10.015  -5.031  1.00 10.00      A   
ATOM    688  CD  GLU A 144     -23.108  11.124  -5.207  1.00 10.00      A   
ATOM    689  OE1 GLU A 144     -23.148  12.034  -4.353  1.00 10.00      A   
ATOM    690  OE2 GLU A 144     -23.876  11.084  -6.196  1.00 10.00      A   
ATOM    691  C   GLU A 144     -20.972   7.159  -5.712  1.00 10.00      A   
ATOM    692  O   GLU A 144     -21.689   6.477  -6.442  1.00 10.00      A   
ATOM    693  N   LEU A 145     -20.640   6.796  -4.478  1.00 10.00      A   
ATOM    694  HN  LEU A 145     -20.057   7.381  -3.950  1.00 10.00      A   
ATOM    695  CA  LEU A 145     -21.117   5.543  -3.892  1.00 10.00      A   
ATOM    696  CB  LEU A 145     -20.330   5.192  -2.625  1.00 10.00      A   
ATOM    697  CG  LEU A 145     -20.104   6.329  -1.628  1.00 10.00      A   
ATOM    698  CD1 LEU A 145     -20.691   5.980  -0.270  1.00 10.00      A   
ATOM    699  CD2 LEU A 145     -18.622   6.644  -1.506  1.00 10.00      A   
ATOM    700  C   LEU A 145     -22.616   5.579  -3.606  1.00 10.00      A   
ATOM    701  O   LEU A 145     -23.321   4.595  -3.819  1.00 10.00      A   
ATOM    702  N   GLU A 146     -23.093   6.711  -3.112  1.00 10.00      A   
ATOM    703  HN  GLU A 146     -22.483   7.461  -2.961  1.00 10.00      A   
ATOM    704  CA  GLU A 146     -24.506   6.877  -2.808  1.00 10.00      A   
ATOM    705  CB  GLU A 146     -24.741   6.963  -1.298  1.00 10.00      A   
ATOM    706  CG  GLU A 146     -24.466   5.666  -0.553  1.00 10.00      A   
ATOM    707  CD  GLU A 146     -25.017   5.672   0.858  1.00 10.00      A   
ATOM    708  OE1 GLU A 146     -25.990   4.928   1.124  1.00 10.00      A   
ATOM    709  OE2 GLU A 146     -24.486   6.417   1.704  1.00 10.00      A   
ATOM    710  C   GLU A 146     -25.029   8.126  -3.500  1.00 10.00      A   
ATOM    711  O   GLU A 146     -24.564   9.228  -3.222  1.00 10.00      A   
ATOM    712  N   PRO A 147     -25.992   7.959  -4.416  1.00 10.00      A   
ATOM    713  CA  PRO A 147     -26.578   9.064  -5.184  1.00 10.00      A   
ATOM    714  CB  PRO A 147     -27.822   8.433  -5.806  1.00 10.00      A   
ATOM    715  CG  PRO A 147     -27.468   6.995  -5.955  1.00 10.00      A   
ATOM    716  CD  PRO A 147     -26.588   6.660  -4.783  1.00 10.00      A   
ATOM    717  C   PRO A 147     -26.966  10.277  -4.337  1.00 10.00      A   
ATOM    718  O   PRO A 147     -27.811  10.180  -3.442  1.00 10.00      A   
ATOM    719  N   LYS A 148     -26.322  11.408  -4.628  1.00 10.00      A   
ATOM    720  HN  LYS A 148     -25.621  11.384  -5.321  1.00 10.00      A   
ATOM    721  CA  LYS A 148     -26.582  12.675  -3.943  1.00 10.00      A   
ATOM    722  CB  LYS A 148     -28.061  13.078  -4.030  1.00 10.00      A   
ATOM    723  CG  LYS A 148     -28.534  13.436  -5.431  1.00 10.00      A   
ATOM    724  CD  LYS A 148     -27.909  14.736  -5.913  1.00 10.00      A   
ATOM    725  CE  LYS A 148     -28.507  15.175  -7.241  1.00 10.00      A   
ATOM    726  NZ  LYS A 148     -28.115  16.564  -7.600  1.00 10.00      A   
ATOM    727  HZ1 LYS A 148     -28.345  17.214  -6.821  1.00 10.00      A   
ATOM    728  HZ2 LYS A 148     -28.626  16.873  -8.452  1.00 10.00      A   
ATOM    729  HZ3 LYS A 148     -27.094  16.614  -7.788  1.00 10.00      A   
ATOM    730  C   LYS A 148     -26.096  12.670  -2.495  1.00 10.00      A   
ATOM    731  O   LYS A 148     -26.862  12.939  -1.567  1.00 10.00      A   
ATOM    732  N   SER A 149     -24.822  12.366  -2.306  1.00 10.00      A   
ATOM    733  HN  SER A 149     -24.256  12.149  -3.088  1.00 10.00      A   
ATOM    734  CA  SER A 149     -24.234  12.341  -0.972  1.00 10.00      A   
ATOM    735  CB  SER A 149     -24.059  10.903  -0.481  1.00 10.00      A   
ATOM    736  OG  SER A 149     -25.214  10.130  -0.758  1.00 10.00      A   
ATOM    737  HG  SER A 149     -25.248   9.943  -1.708  1.00 10.00      A   
ATOM    738  C   SER A 149     -22.899  13.081  -0.944  1.00 10.00      A   
ATOM    739  O   SER A 149     -22.370  13.377   0.128  1.00 10.00      A   
ATOM    740  N   ASN A 150     -22.360  13.365  -2.133  1.00 10.00      A   
ATOM    741  HN  ASN A 150     -22.829  13.072  -2.951  1.00 10.00      A   
ATOM    742  CA  ASN A 150     -21.085  14.075  -2.276  1.00 10.00      A   
ATOM    743  CB  ASN A 150     -21.095  15.431  -1.557  1.00 10.00      A   
ATOM    744  CG  ASN A 150     -21.632  16.553  -2.425  1.00 10.00      A   
ATOM    745  OD1 ASN A 150     -21.494  16.532  -3.649  1.00 10.00      A   
ATOM    746  ND2 ASN A 150     -22.236  17.548  -1.796  1.00 10.00      A   
ATOM    747 HD21 ASN A 150     -22.303  17.507  -0.816  1.00 10.00      A   
ATOM    748 HD22 ASN A 150     -22.596  18.286  -2.335  1.00 10.00      A   
ATOM    749  C   ASN A 150     -19.906  13.222  -1.823  1.00 10.00      A   
ATOM    750  O   ASN A 150     -18.815  13.733  -1.556  1.00 10.00      A   
ATOM    751  N   THR A 151     -20.136  11.920  -1.745  1.00 10.00      A   
ATOM    752  HN  THR A 151     -21.028  11.583  -1.967  1.00 10.00      A   
ATOM    753  CA  THR A 151     -19.110  10.975  -1.339  1.00 10.00      A   
ATOM    754  CB  THR A 151     -19.655   9.995  -0.285  1.00 10.00      A   
ATOM    755  OG1 THR A 151     -21.007   9.645  -0.619  1.00 10.00      A   
ATOM    756  HG1 THR A 151     -21.053   9.422  -1.554  1.00 10.00      A   
ATOM    757  CG2 THR A 151     -19.623  10.627   1.098  1.00 10.00      A   
ATOM    758  C   THR A 151     -18.633  10.194  -2.558  1.00 10.00      A   
ATOM    759  O   THR A 151     -19.408   9.457  -3.175  1.00 10.00      A   
ATOM    760  N   TYR A 152     -17.367  10.355  -2.901  1.00 10.00      A   
ATOM    761  HN  TYR A 152     -16.787  10.923  -2.346  1.00 10.00      A   
ATOM    762  CA  TYR A 152     -16.803   9.687  -4.064  1.00 10.00      A   
ATOM    763  CB  TYR A 152     -15.983  10.677  -4.894  1.00 10.00      A   
ATOM    764  CG  TYR A 152     -16.750  11.922  -5.281  1.00 10.00      A   
ATOM    765  CD1 TYR A 152     -16.619  13.098  -4.551  1.00 10.00      A   
ATOM    766  CD2 TYR A 152     -17.613  11.920  -6.369  1.00 10.00      A   
ATOM    767  CE1 TYR A 152     -17.325  14.234  -4.895  1.00 10.00      A   
ATOM    768  CE2 TYR A 152     -18.322  13.052  -6.721  1.00 10.00      A   
ATOM    769  CZ  TYR A 152     -18.175  14.205  -5.980  1.00 10.00      A   
ATOM    770  OH  TYR A 152     -18.881  15.334  -6.326  1.00 10.00      A   
ATOM    771  HH  TYR A 152     -19.778  15.088  -6.578  1.00 10.00      A   
ATOM    772  C   TYR A 152     -15.950   8.493  -3.661  1.00 10.00      A   
ATOM    773  O   TYR A 152     -15.503   8.396  -2.517  1.00 10.00      A   
ATOM    774  N   ILE A 153     -15.742   7.581  -4.603  1.00 10.00      A   
ATOM    775  HN  ILE A 153     -16.139   7.712  -5.493  1.00 10.00      A   
ATOM    776  CA  ILE A 153     -14.943   6.390  -4.354  1.00 10.00      A   
ATOM    777  CB  ILE A 153     -15.808   5.250  -3.761  1.00 10.00      A   
ATOM    778  CG1 ILE A 153     -15.108   4.611  -2.562  1.00 10.00      A   
ATOM    779  CG2 ILE A 153     -16.190   4.204  -4.801  1.00 10.00      A   
ATOM    780  CD1 ILE A 153     -16.057   4.013  -1.545  1.00 10.00      A   
ATOM    781  C   ILE A 153     -14.222   5.947  -5.633  1.00 10.00      A   
ATOM    782  O   ILE A 153     -14.691   6.219  -6.743  1.00 10.00      A   
ATOM    783  N   LEU A 154     -13.078   5.286  -5.476  1.00 10.00      A   
ATOM    784  HN  LEU A 154     -12.747   5.102  -4.565  1.00 10.00      A   
ATOM    785  CA  LEU A 154     -12.293   4.831  -6.622  1.00 10.00      A   
ATOM    786  CB  LEU A 154     -10.799   5.079  -6.389  1.00 10.00      A   
ATOM    787  CG  LEU A 154     -10.275   6.484  -6.703  1.00 10.00      A   
ATOM    788  CD1 LEU A 154     -10.711   7.479  -5.640  1.00 10.00      A   
ATOM    789  CD2 LEU A 154      -8.761   6.465  -6.829  1.00 10.00      A   
ATOM    790  C   LEU A 154     -12.528   3.354  -6.933  1.00 10.00      A   
ATOM    791  O   LEU A 154     -12.169   2.475  -6.146  1.00 10.00      A   
ATOM    792  N   ILE A 155     -13.126   3.081  -8.084  1.00 10.00      A   
ATOM    793  HN  ILE A 155     -13.398   3.822  -8.672  1.00 10.00      A   
ATOM    794  CA  ILE A 155     -13.397   1.708  -8.498  1.00 10.00      A   
ATOM    795  CB  ILE A 155     -14.854   1.533  -8.985  1.00 10.00      A   
ATOM    796  CG1 ILE A 155     -15.834   1.899  -7.865  1.00 10.00      A   
ATOM    797  CG2 ILE A 155     -15.096   0.106  -9.462  1.00 10.00      A   
ATOM    798  CD1 ILE A 155     -17.290   1.863  -8.281  1.00 10.00      A   
ATOM    799  C   ILE A 155     -12.431   1.267  -9.601  1.00 10.00      A   
ATOM    800  O   ILE A 155     -12.343   1.904 -10.649  1.00 10.00      A   
ATOM    801  N   ASN A 156     -11.706   0.183  -9.352  1.00 10.00      A   
ATOM    802  HN  ASN A 156     -11.821  -0.279  -8.498  1.00 10.00      A   
ATOM    803  CA  ASN A 156     -10.753  -0.350 -10.322  1.00 10.00      A   
ATOM    804  CB  ASN A 156      -9.519  -0.920  -9.605  1.00 10.00      A   
ATOM    805  CG  ASN A 156      -8.560  -1.641 -10.535  1.00 10.00      A   
ATOM    806  OD1 ASN A 156      -8.644  -2.856 -10.709  1.00 10.00      A   
ATOM    807  ND2 ASN A 156      -7.642  -0.900 -11.138  1.00 10.00      A   
ATOM    808 HD21 ASN A 156      -7.628   0.063 -10.955  1.00 10.00      A   
ATOM    809 HD22 ASN A 156      -7.009  -1.348 -11.737  1.00 10.00      A   
ATOM    810  C   ASN A 156     -11.416  -1.427 -11.177  1.00 10.00      A   
ATOM    811  O   ASN A 156     -11.970  -2.389 -10.650  1.00 10.00      A   
ATOM    812  N   THR A 157     -11.356  -1.261 -12.492  1.00 10.00      A   
ATOM    813  HN  THR A 157     -10.899  -0.472 -12.854  1.00 10.00      A   
ATOM    814  CA  THR A 157     -11.961  -2.209 -13.421  1.00 10.00      A   
ATOM    815  CB  THR A 157     -12.606  -1.453 -14.600  1.00 10.00      A   
ATOM    816  OG1 THR A 157     -11.800  -0.309 -14.932  1.00 10.00      A   
ATOM    817  HG1 THR A 157     -11.255  -0.515 -15.697  1.00 10.00      A   
ATOM    818  CG2 THR A 157     -14.007  -0.990 -14.234  1.00 10.00      A   
ATOM    819  C   THR A 157     -10.929  -3.206 -13.956  1.00 10.00      A   
ATOM    820  O   THR A 157     -10.981  -3.597 -15.125  1.00 10.00      A   
ATOM    821  N   LEU A 158     -10.001  -3.611 -13.086  1.00 10.00      A   
ATOM    822  HN  LEU A 158     -10.037  -3.267 -12.165  1.00 10.00      A   
ATOM    823  CA  LEU A 158      -8.934  -4.554 -13.435  1.00 10.00      A   
ATOM    824  CB  LEU A 158      -8.153  -4.132 -14.687  1.00 10.00      A   
ATOM    825  CG  LEU A 158      -7.079  -3.050 -14.512  1.00 10.00      A   
ATOM    826  CD1 LEU A 158      -6.058  -3.133 -15.637  1.00 10.00      A   
ATOM    827  CD2 LEU A 158      -7.704  -1.662 -14.471  1.00 10.00      A   
ATOM    828  C   LEU A 158      -9.418  -5.999 -13.558  1.00 10.00      A   
ATOM    829  O   LEU A 158     -10.589  -6.269 -13.839  1.00 10.00      A   
ATOM    830  N   GLU A 159      -8.495  -6.923 -13.317  1.00 10.00      A   
ATOM    831  HN  GLU A 159      -7.591  -6.633 -13.080  1.00 10.00      A   
ATOM    832  CA  GLU A 159      -8.772  -8.353 -13.403  1.00 10.00      A   
ATOM    833  CB  GLU A 159      -7.478  -9.147 -13.608  1.00 10.00      A   
ATOM    834  CG  GLU A 159      -7.528 -10.138 -14.757  1.00 10.00      A   
ATOM    835  CD  GLU A 159      -7.626  -9.457 -16.108  1.00 10.00      A   
ATOM    836  OE1 GLU A 159      -8.746  -9.355 -16.653  1.00 10.00      A   
ATOM    837  OE2 GLU A 159      -6.584  -9.023 -16.637  1.00 10.00      A   
ATOM    838  C   GLU A 159      -9.598  -8.943 -12.240  1.00 10.00      A   
ATOM    839  O   GLU A 159     -10.326  -9.919 -12.457  1.00 10.00      A   
ATOM    840  N   PRO A 160      -9.532  -8.412 -10.989  1.00 10.00      A   
ATOM    841  CA  PRO A 160      -8.715  -7.263 -10.582  1.00 10.00      A   
ATOM    842  CB  PRO A 160      -9.414  -6.747  -9.308  1.00 10.00      A   
ATOM    843  CG  PRO A 160     -10.581  -7.654  -9.081  1.00 10.00      A   
ATOM    844  CD  PRO A 160     -10.299  -8.910  -9.851  1.00 10.00      A   
ATOM    845  C   PRO A 160      -7.260  -7.634 -10.273  1.00 10.00      A   
ATOM    846  O   PRO A 160      -6.743  -8.626 -10.779  1.00 10.00      A   
ATOM    847  N   VAL A 161      -6.626  -6.821  -9.426  1.00 10.00      A   
ATOM    848  HN  VAL A 161      -7.113  -6.060  -9.050  1.00 10.00      A   
ATOM    849  CA  VAL A 161      -5.219  -7.009  -9.047  1.00 10.00      A   
ATOM    850  CB  VAL A 161      -4.862  -8.470  -8.683  1.00 10.00      A   
ATOM    851  CG1 VAL A 161      -3.359  -8.622  -8.477  1.00 10.00      A   
ATOM    852  CG2 VAL A 161      -5.623  -8.910  -7.438  1.00 10.00      A   
ATOM    853  C   VAL A 161      -4.302  -6.493 -10.150  1.00 10.00      A   
ATOM    854  O   VAL A 161      -4.775  -6.084 -11.212  1.00 10.00      A   
ATOM    855  N   GLU A 166     -16.890 -15.230  -3.449  1.00 10.00      A   
ATOM    856  HN  GLU A 166     -16.698 -16.064  -2.971  1.00 10.00      A   
ATOM    857  CA  GLU A 166     -16.339 -15.039  -4.785  1.00 10.00      A   
ATOM    858  CB  GLU A 166     -17.473 -15.015  -5.815  1.00 10.00      A   
ATOM    859  CG  GLU A 166     -17.392 -16.116  -6.862  1.00 10.00      A   
ATOM    860  CD  GLU A 166     -16.365 -15.829  -7.936  1.00 10.00      A   
ATOM    861  OE1 GLU A 166     -16.737 -15.245  -8.976  1.00 10.00      A   
ATOM    862  OE2 GLU A 166     -15.186 -16.186  -7.750  1.00 10.00      A   
ATOM    863  C   GLU A 166     -15.532 -13.738  -4.841  1.00 10.00      A   
ATOM    864  O   GLU A 166     -15.121 -13.290  -5.910  1.00 10.00      A   
ATOM    865  N   MET A 167     -15.319 -13.134  -3.673  1.00 10.00      A   
ATOM    866  HN  MET A 167     -15.683 -13.535  -2.856  1.00 10.00      A   
ATOM    867  CA  MET A 167     -14.557 -11.893  -3.582  1.00 10.00      A   
ATOM    868  CB  MET A 167     -14.819 -11.177  -2.256  1.00 10.00      A   
ATOM    869  CG  MET A 167     -14.843  -9.660  -2.368  1.00 10.00      A   
ATOM    870  SD  MET A 167     -13.273  -8.968  -2.927  1.00 10.00      A   
ATOM    871  CE  MET A 167     -13.762  -7.285  -3.302  1.00 10.00      A   
ATOM    872  C   MET A 167     -13.068 -12.174  -3.752  1.00 10.00      A   
ATOM    873  O   MET A 167     -12.409 -12.703  -2.850  1.00 10.00      A   
ATOM    874  N   ARG A 168     -12.559 -11.839  -4.924  1.00 10.00      A   
ATOM    875  HN  ARG A 168     -13.151 -11.441  -5.598  1.00 10.00      A   
ATOM    876  CA  ARG A 168     -11.158 -12.040  -5.253  1.00 10.00      A   
ATOM    877  CB  ARG A 168     -11.011 -13.226  -6.212  1.00 10.00      A   
ATOM    878  CG  ARG A 168     -12.005 -13.205  -7.360  1.00 10.00      A   
ATOM    879  CD  ARG A 168     -11.951 -14.476  -8.188  1.00 10.00      A   
ATOM    880  NE  ARG A 168     -13.226 -14.713  -8.858  1.00 10.00      A   
ATOM    881  HE  ARG A 168     -13.938 -15.167  -8.329  1.00 10.00      A   
ATOM    882  CZ  ARG A 168     -13.506 -14.330 -10.103  1.00 10.00      A   
ATOM    883  NH1 ARG A 168     -12.580 -13.749 -10.860  1.00 10.00      A   
ATOM    884 HH11 ARG A 168     -11.622 -13.582 -10.486  1.00 10.00      A   
ATOM    885 HH12 ARG A 168     -12.809 -13.457 -11.836  1.00 10.00      A   
ATOM    886  NH2 ARG A 168     -14.721 -14.527 -10.590  1.00 10.00      A   
ATOM    887 HH21 ARG A 168     -14.951 -14.245 -11.566  1.00 10.00      A   
ATOM    888 HH22 ARG A 168     -15.469 -14.955  -9.984  1.00 10.00      A   
ATOM    889  C   ARG A 168     -10.575 -10.778  -5.880  1.00 10.00      A   
ATOM    890  O   ARG A 168     -11.079 -10.282  -6.887  1.00 10.00      A   
ATOM    891  N   GLY A 169      -9.529 -10.249  -5.269  1.00 10.00      A   
ATOM    892  HN  GLY A 169      -9.189 -10.666  -4.453  1.00 10.00      A   
ATOM    893  CA  GLY A 169      -8.900  -9.050  -5.781  1.00 10.00      A   
ATOM    894  C   GLY A 169      -8.663  -8.027  -4.694  1.00 10.00      A   
ATOM    895  O   GLY A 169      -8.487  -8.389  -3.530  1.00 10.00      A   
ATOM    896  N   GLN A 171      -3.546 -13.642  -3.413  1.00 10.00      A   
ATOM    897  HN  GLN A 171      -3.497 -14.443  -3.976  1.00 10.00      A   
ATOM    898  CA  GLN A 171      -2.675 -13.444  -2.260  1.00 10.00      A   
ATOM    899  CB  GLN A 171      -1.296 -12.952  -2.719  1.00 10.00      A   
ATOM    900  CG  GLN A 171      -0.503 -13.953  -3.548  1.00 10.00      A   
ATOM    901  CD  GLN A 171       0.171 -15.017  -2.701  1.00 10.00      A   
ATOM    902  OE1 GLN A 171      -0.332 -15.410  -1.651  1.00 10.00      A   
ATOM    903  NE2 GLN A 171       1.321 -15.490  -3.155  1.00 10.00      A   
ATOM    904 HE21 GLN A 171       1.667 -15.132  -4.000  1.00 10.00      A   
ATOM    905 HE22 GLN A 171       1.780 -16.182  -2.631  1.00 10.00      A   
ATOM    906  C   GLN A 171      -3.336 -12.389  -1.384  1.00 10.00      A   
ATOM    907  O   GLN A 171      -2.680 -11.683  -0.619  1.00 10.00      A   
ATOM    908  N   GLY A 172      -4.657 -12.286  -1.555  1.00 10.00      A   
ATOM    909  HN  GLY A 172      -5.089 -12.879  -2.203  1.00 10.00      A   
ATOM    910  CA  GLY A 172      -5.463 -11.330  -0.817  1.00 10.00      A   
ATOM    911  C   GLY A 172      -5.211 -11.371   0.679  1.00 10.00      A   
ATOM    912  O   GLY A 172      -5.060 -12.449   1.266  1.00 10.00      A   
ATOM    913  N   THR A 173      -5.165 -10.194   1.292  1.00 10.00      A   
ATOM    914  HN  THR A 173      -5.303  -9.377   0.770  1.00 10.00      A   
ATOM    915  CA  THR A 173      -4.926 -10.076   2.719  1.00 10.00      A   
ATOM    916  CB  THR A 173      -4.956  -8.593   3.142  1.00 10.00      A   
ATOM    917  OG1 THR A 173      -5.120  -7.775   1.971  1.00 10.00      A   
ATOM    918  HG1 THR A 173      -4.252  -7.476   1.664  1.00 10.00      A   
ATOM    919  CG2 THR A 173      -3.657  -8.208   3.836  1.00 10.00      A   
ATOM    920  C   THR A 173      -5.969 -10.871   3.513  1.00 10.00      A   
ATOM    921  O   THR A 173      -7.152 -10.884   3.161  1.00 10.00      A   
ATOM    922  N   PRO A 174      -5.530 -11.563   4.580  1.00 10.00      A   
ATOM    923  CA  PRO A 174      -6.408 -12.382   5.432  1.00 10.00      A   
ATOM    924  CB  PRO A 174      -5.494 -12.806   6.584  1.00 10.00      A   
ATOM    925  CG  PRO A 174      -4.120 -12.748   6.013  1.00 10.00      A   
ATOM    926  CD  PRO A 174      -4.126 -11.618   5.026  1.00 10.00      A   
ATOM    927  C   PRO A 174      -7.613 -11.613   5.975  1.00 10.00      A   
ATOM    928  O   PRO A 174      -8.657 -12.202   6.255  1.00 10.00      A   
ATOM    929  N   THR A 175      -7.465 -10.300   6.112  1.00 10.00      A   
ATOM    930  HN  THR A 175      -6.610  -9.886   5.864  1.00 10.00      A   
ATOM    931  CA  THR A 175      -8.532  -9.444   6.618  1.00 10.00      A   
ATOM    932  CB  THR A 175      -8.062  -7.980   6.632  1.00 10.00      A   
ATOM    933  OG1 THR A 175      -6.916  -7.858   5.775  1.00 10.00      A   
ATOM    934  HG1 THR A 175      -7.109  -7.222   5.075  1.00 10.00      A   
ATOM    935  CG2 THR A 175      -7.677  -7.554   8.041  1.00 10.00      A   
ATOM    936  C   THR A 175      -9.793  -9.564   5.759  1.00 10.00      A   
ATOM    937  O   THR A 175     -10.912  -9.579   6.275  1.00 10.00      A   
ATOM    938  N   THR A 176      -9.600  -9.673   4.449  1.00 10.00      A   
ATOM    939  HN  THR A 176      -8.683  -9.665   4.097  1.00 10.00      A   
ATOM    940  CA  THR A 176     -10.713  -9.794   3.517  1.00 10.00      A   
ATOM    941  CB  THR A 176     -10.224  -9.725   2.059  1.00 10.00      A   
ATOM    942  OG1 THR A 176      -8.892  -9.189   2.032  1.00 10.00      A   
ATOM    943  HG1 THR A 176      -8.257  -9.913   2.116  1.00 10.00      A   
ATOM    944  CG2 THR A 176     -11.140  -8.834   1.233  1.00 10.00      A   
ATOM    945  C   THR A 176     -11.473 -11.101   3.734  1.00 10.00      A   
ATOM    946  O   THR A 176     -12.684 -11.171   3.524  1.00 10.00      A   
ATOM    947  N   GLY A 177     -10.753 -12.128   4.178  1.00 10.00      A   
ATOM    948  HN  GLY A 177      -9.797 -12.003   4.355  1.00 10.00      A   
ATOM    949  CA  GLY A 177     -11.367 -13.419   4.420  1.00 10.00      A   
ATOM    950  C   GLY A 177     -12.331 -13.372   5.586  1.00 10.00      A   
ATOM    951  O   GLY A 177     -13.459 -13.855   5.489  1.00 10.00      A   
ATOM    952  N   LEU A 178     -11.886 -12.773   6.686  1.00 10.00      A   
ATOM    953  HN  LEU A 178     -10.977 -12.403   6.694  1.00 10.00      A   
ATOM    954  CA  LEU A 178     -12.711 -12.649   7.880  1.00 10.00      A   
ATOM    955  CB  LEU A 178     -11.915 -12.012   9.025  1.00 10.00      A   
ATOM    956  CG  LEU A 178     -11.036 -12.952   9.860  1.00 10.00      A   
ATOM    957  CD1 LEU A 178     -11.816 -14.184  10.299  1.00 10.00      A   
ATOM    958  CD2 LEU A 178      -9.773 -13.343   9.110  1.00 10.00      A   
ATOM    959  C   LEU A 178     -13.955 -11.819   7.583  1.00 10.00      A   
ATOM    960  O   LEU A 178     -15.059 -12.163   8.003  1.00 10.00      A   
ATOM    961  N   LEU A 179     -13.763 -10.738   6.833  1.00 10.00      A   
ATOM    962  HN  LEU A 179     -12.855 -10.533   6.524  1.00 10.00      A   
ATOM    963  CA  LEU A 179     -14.854  -9.846   6.461  1.00 10.00      A   
ATOM    964  CB  LEU A 179     -14.310  -8.653   5.669  1.00 10.00      A   
ATOM    965  CG  LEU A 179     -15.321  -7.567   5.297  1.00 10.00      A   
ATOM    966  CD1 LEU A 179     -15.834  -6.859   6.542  1.00 10.00      A   
ATOM    967  CD2 LEU A 179     -14.705  -6.574   4.324  1.00 10.00      A   
ATOM    968  C   LEU A 179     -15.911 -10.582   5.640  1.00 10.00      A   
ATOM    969  O   LEU A 179     -17.112 -10.427   5.874  1.00 10.00      A   
ATOM    970  N   MET A 180     -15.453 -11.385   4.683  1.00 10.00      A   
ATOM    971  HN  MET A 180     -14.484 -11.458   4.546  1.00 10.00      A   
ATOM    972  CA  MET A 180     -16.350 -12.151   3.824  1.00 10.00      A   
ATOM    973  CB  MET A 180     -15.554 -12.925   2.769  1.00 10.00      A   
ATOM    974  CG  MET A 180     -16.412 -13.599   1.709  1.00 10.00      A   
ATOM    975  SD  MET A 180     -17.256 -12.420   0.636  1.00 10.00      A   
ATOM    976  CE  MET A 180     -18.158 -13.529  -0.441  1.00 10.00      A   
ATOM    977  C   MET A 180     -17.208 -13.107   4.648  1.00 10.00      A   
ATOM    978  O   MET A 180     -18.395 -13.289   4.375  1.00 10.00      A   
ATOM    979  N   ILE A 181     -16.603 -13.708   5.663  1.00 10.00      A   
ATOM    980  HN  ILE A 181     -15.654 -13.522   5.834  1.00 10.00      A   
ATOM    981  CA  ILE A 181     -17.316 -14.634   6.533  1.00 10.00      A   
ATOM    982  CB  ILE A 181     -16.359 -15.349   7.511  1.00 10.00      A   
ATOM    983  CG1 ILE A 181     -15.313 -16.155   6.736  1.00 10.00      A   
ATOM    984  CG2 ILE A 181     -17.133 -16.253   8.465  1.00 10.00      A   
ATOM    985  CD1 ILE A 181     -14.199 -16.706   7.601  1.00 10.00      A   
ATOM    986  C   ILE A 181     -18.398 -13.894   7.317  1.00 10.00      A   
ATOM    987  O   ILE A 181     -19.525 -14.375   7.445  1.00 10.00      A   
ATOM    988  N   VAL A 182     -18.051 -12.709   7.816  1.00 10.00      A   
ATOM    989  HN  VAL A 182     -17.139 -12.378   7.663  1.00 10.00      A   
ATOM    990  CA  VAL A 182     -18.985 -11.892   8.585  1.00 10.00      A   
ATOM    991  CB  VAL A 182     -18.319 -10.605   9.125  1.00 10.00      A   
ATOM    992  CG1 VAL A 182     -19.333  -9.728   9.847  1.00 10.00      A   
ATOM    993  CG2 VAL A 182     -17.165 -10.950  10.055  1.00 10.00      A   
ATOM    994  C   VAL A 182     -20.217 -11.530   7.754  1.00 10.00      A   
ATOM    995  O   VAL A 182     -21.349 -11.760   8.181  1.00 10.00      A   
ATOM    996  N   LEU A 183     -19.996 -10.986   6.557  1.00 10.00      A   
ATOM    997  HN  LEU A 183     -19.071 -10.841   6.257  1.00 10.00      A   
ATOM    998  CA  LEU A 183     -21.103 -10.603   5.685  1.00 10.00      A   
ATOM    999  CB  LEU A 183     -20.629  -9.778   4.480  1.00 10.00      A   
ATOM   1000  CG  LEU A 183     -19.664 -10.452   3.500  1.00 10.00      A   
ATOM   1001  CD1 LEU A 183     -20.423 -11.094   2.347  1.00 10.00      A   
ATOM   1002  CD2 LEU A 183     -18.649  -9.447   2.977  1.00 10.00      A   
ATOM   1003  C   LEU A 183     -21.916 -11.823   5.257  1.00 10.00      A   
ATOM   1004  O   LEU A 183     -23.129 -11.735   5.048  1.00 10.00      A   
ATOM   1005  N   GLY A 184     -21.237 -12.961   5.135  1.00 10.00      A   
ATOM   1006  HN  GLY A 184     -20.267 -12.964   5.293  1.00 10.00      A   
ATOM   1007  CA  GLY A 184     -21.905 -14.190   4.761  1.00 10.00      A   
ATOM   1008  C   GLY A 184     -22.831 -14.662   5.863  1.00 10.00      A   
ATOM   1009  O   GLY A 184     -23.933 -15.145   5.597  1.00 10.00      A   
ATOM   1010  N   LEU A 185     -22.381 -14.507   7.107  1.00 10.00      A   
ATOM   1011  HN  LEU A 185     -21.488 -14.118   7.245  1.00 10.00      A   
ATOM   1012  CA  LEU A 185     -23.168 -14.899   8.269  1.00 10.00      A   
ATOM   1013  CB  LEU A 185     -22.376 -14.672   9.561  1.00 10.00      A   
ATOM   1014  CG  LEU A 185     -21.205 -15.624   9.819  1.00 10.00      A   
ATOM   1015  CD1 LEU A 185     -20.364 -15.132  10.986  1.00 10.00      A   
ATOM   1016  CD2 LEU A 185     -21.709 -17.034  10.083  1.00 10.00      A   
ATOM   1017  C   LEU A 185     -24.466 -14.106   8.314  1.00 10.00      A   
ATOM   1018  O   LEU A 185     -25.515 -14.632   8.675  1.00 10.00      A   
ATOM   1019  N   ILE A 186     -24.382 -12.837   7.931  1.00 10.00      A   
ATOM   1020  HN  ILE A 186     -23.509 -12.478   7.657  1.00 10.00      A   
ATOM   1021  CA  ILE A 186     -25.547 -11.964   7.911  1.00 10.00      A   
ATOM   1022  CB  ILE A 186     -25.172 -10.527   7.484  1.00 10.00      A   
ATOM   1023  CG1 ILE A 186     -24.056  -9.975   8.375  1.00 10.00      A   
ATOM   1024  CG2 ILE A 186     -26.393  -9.618   7.536  1.00 10.00      A   
ATOM   1025  CD1 ILE A 186     -23.483  -8.659   7.892  1.00 10.00      A   
ATOM   1026  C   ILE A 186     -26.597 -12.510   6.948  1.00 10.00      A   
ATOM   1027  O   ILE A 186     -27.764 -12.660   7.307  1.00 10.00      A   
ATOM   1028  N   PHE A 187     -26.165 -12.832   5.734  1.00 10.00      A   
ATOM   1029  HN  PHE A 187     -25.213 -12.716   5.521  1.00 10.00      A   
ATOM   1030  CA  PHE A 187     -27.063 -13.356   4.711  1.00 10.00      A   
ATOM   1031  CB  PHE A 187     -26.344 -13.461   3.362  1.00 10.00      A   
ATOM   1032  CG  PHE A 187     -27.204 -13.106   2.177  1.00 10.00      A   
ATOM   1033  CD1 PHE A 187     -28.586 -13.092   2.279  1.00 10.00      A   
ATOM   1034  CD2 PHE A 187     -26.626 -12.784   0.960  1.00 10.00      A   
ATOM   1035  CE1 PHE A 187     -29.373 -12.763   1.192  1.00 10.00      A   
ATOM   1036  CE2 PHE A 187     -27.407 -12.455  -0.132  1.00 10.00      A   
ATOM   1037  CZ  PHE A 187     -28.784 -12.445  -0.016  1.00 10.00      A   
ATOM   1038  C   PHE A 187     -27.634 -14.713   5.117  1.00 10.00      A   
ATOM   1039  O   PHE A 187     -28.814 -14.992   4.896  1.00 10.00      A   
ATOM   1040  N   MET A 188     -26.798 -15.546   5.727  1.00 10.00      A   
ATOM   1041  HN  MET A 188     -25.868 -15.264   5.880  1.00 10.00      A   
ATOM   1042  CA  MET A 188     -27.223 -16.872   6.169  1.00 10.00      A   
ATOM   1043  CB  MET A 188     -26.020 -17.718   6.596  1.00 10.00      A   
ATOM   1044  CG  MET A 188     -25.172 -18.224   5.441  1.00 10.00      A   
ATOM   1045  SD  MET A 188     -23.958 -19.459   5.949  1.00 10.00      A   
ATOM   1046  CE  MET A 188     -22.794 -18.439   6.846  1.00 10.00      A   
ATOM   1047  C   MET A 188     -28.233 -16.783   7.308  1.00 10.00      A   
ATOM   1048  O   MET A 188     -29.007 -17.710   7.542  1.00 10.00      A   
ATOM   1049  N   LYS A 189     -28.221 -15.660   8.013  1.00 10.00      A   
ATOM   1050  HN  LYS A 189     -27.574 -14.958   7.784  1.00 10.00      A   
ATOM   1051  CA  LYS A 189     -29.133 -15.444   9.127  1.00 10.00      A   
ATOM   1052  CB  LYS A 189     -28.397 -14.774  10.286  1.00 10.00      A   
ATOM   1053  CG  LYS A 189     -27.419 -15.682  11.011  1.00 10.00      A   
ATOM   1054  CD  LYS A 189     -28.134 -16.604  11.984  1.00 10.00      A   
ATOM   1055  CE  LYS A 189     -27.853 -16.210  13.427  1.00 10.00      A   
ATOM   1056  NZ  LYS A 189     -28.400 -14.867  13.764  1.00 10.00      A   
ATOM   1057  HZ1 LYS A 189     -27.860 -14.450  14.559  1.00 10.00      A   
ATOM   1058  HZ2 LYS A 189     -29.396 -14.947  14.045  1.00 10.00      A   
ATOM   1059  HZ3 LYS A 189     -28.334 -14.231  12.945  1.00 10.00      A   
ATOM   1060  C   LYS A 189     -30.338 -14.605   8.710  1.00 10.00      A   
ATOM   1061  O   LYS A 189     -31.111 -14.154   9.555  1.00 10.00      A   
ATOM   1062  N   GLY A 190     -30.491 -14.394   7.408  1.00 10.00      A   
ATOM   1063  HN  GLY A 190     -29.840 -14.776   6.779  1.00 10.00      A   
ATOM   1064  CA  GLY A 190     -31.610 -13.614   6.905  1.00 10.00      A   
ATOM   1065  C   GLY A 190     -31.486 -12.131   7.211  1.00 10.00      A   
ATOM   1066  O   GLY A 190     -32.474 -11.478   7.549  1.00 10.00      A   
ATOM   1067  N   ASN A 191     -30.260 -11.613   7.113  1.00 10.00      A   
ATOM   1068  HN  ASN A 191     -29.515 -12.209   6.872  1.00 10.00      A   
ATOM   1069  CA  ASN A 191     -29.965 -10.193   7.363  1.00 10.00      A   
ATOM   1070  CB  ASN A 191     -30.825  -9.264   6.490  1.00 10.00      A   
ATOM   1071  CG  ASN A 191     -30.079  -8.022   6.025  1.00 10.00      A   
ATOM   1072  OD1 ASN A 191     -29.460  -8.018   4.962  1.00 10.00      A   
ATOM   1073  ND2 ASN A 191     -30.134  -6.960   6.813  1.00 10.00      A   
ATOM   1074 HD21 ASN A 191     -30.647  -7.026   7.650  1.00 10.00      A   
ATOM   1075 HD22 ASN A 191     -29.662  -6.149   6.530  1.00 10.00      A   
ATOM   1076  C   ASN A 191     -30.085  -9.825   8.845  1.00 10.00      A   
ATOM   1077  O   ASN A 191     -29.979  -8.658   9.216  1.00 10.00      A   
ATOM   1078  N   THR A 192     -30.298 -10.825   9.693  1.00 10.00      A   
ATOM   1079  HN  THR A 192     -30.380 -11.739   9.347  1.00 10.00      A   
ATOM   1080  CA  THR A 192     -30.425 -10.594  11.125  1.00 10.00      A   
ATOM   1081  CB  THR A 192     -31.802 -11.045  11.646  1.00 10.00      A   
ATOM   1082  OG1 THR A 192     -32.815 -10.602  10.731  1.00 10.00      A   
ATOM   1083  HG1 THR A 192     -32.399 -10.137   9.995  1.00 10.00      A   
ATOM   1084  CG2 THR A 192     -32.074 -10.448  13.019  1.00 10.00      A   
ATOM   1085  C   THR A 192     -29.315 -11.303  11.902  1.00 10.00      A   
ATOM   1086  O   THR A 192     -29.353 -12.519  12.105  1.00 10.00      A   
ATOM   1087  N   LEU A 193     -28.324 -10.537  12.330  1.00 10.00      A   
ATOM   1088  HN  LEU A 193     -28.352  -9.575  12.149  1.00 10.00      A   
ATOM   1089  CA  LEU A 193     -27.203 -11.082  13.075  1.00 10.00      A   
ATOM   1090  CB  LEU A 193     -25.943 -11.072  12.205  1.00 10.00      A   
ATOM   1091  CG  LEU A 193     -24.723 -11.819  12.755  1.00 10.00      A   
ATOM   1092  CD1 LEU A 193     -24.970 -13.318  12.771  1.00 10.00      A   
ATOM   1093  CD2 LEU A 193     -23.485 -11.486  11.940  1.00 10.00      A   
ATOM   1094  C   LEU A 193     -26.968 -10.263  14.337  1.00 10.00      A   
ATOM   1095  O   LEU A 193     -27.139  -9.044  14.329  1.00 10.00      A   
ATOM   1096  N   LYS A 194     -26.608 -10.935  15.419  1.00 10.00      A   
ATOM   1097  HN  LYS A 194     -26.526 -11.916  15.373  1.00 10.00      A   
ATOM   1098  CA  LYS A 194     -26.337 -10.260  16.679  1.00 10.00      A   
ATOM   1099  CB  LYS A 194     -27.044 -10.977  17.829  1.00 10.00      A   
ATOM   1100  CG  LYS A 194     -28.557 -10.882  17.782  1.00 10.00      A   
ATOM   1101  CD  LYS A 194     -29.197 -11.983  18.610  1.00 10.00      A   
ATOM   1102  CE  LYS A 194     -30.691 -11.770  18.749  1.00 10.00      A   
ATOM   1103  NZ  LYS A 194     -31.010 -10.666  19.692  1.00 10.00      A   
ATOM   1104  HZ1 LYS A 194     -30.556  -9.785  19.382  1.00 10.00      A   
ATOM   1105  HZ2 LYS A 194     -30.667 -10.900  20.647  1.00 10.00      A   
ATOM   1106  HZ3 LYS A 194     -32.039 -10.517  19.733  1.00 10.00      A   
ATOM   1107  C   LYS A 194     -24.837 -10.221  16.935  1.00 10.00      A   
ATOM   1108  O   LYS A 194     -24.095 -11.080  16.456  1.00 10.00      A   
ATOM   1109  N   GLU A 195     -24.389  -9.237  17.696  1.00 10.00      A   
ATOM   1110  HN  GLU A 195     -25.020  -8.580  18.065  1.00 10.00      A   
ATOM   1111  CA  GLU A 195     -22.971  -9.115  17.995  1.00 10.00      A   
ATOM   1112  CB  GLU A 195     -22.610  -7.682  18.424  1.00 10.00      A   
ATOM   1113  CG  GLU A 195     -22.731  -7.379  19.913  1.00 10.00      A   
ATOM   1114  CD  GLU A 195     -24.150  -7.476  20.439  1.00 10.00      A   
ATOM   1115  OE1 GLU A 195     -25.064  -6.889  19.829  1.00 10.00      A   
ATOM   1116  OE2 GLU A 195     -24.355  -8.136  21.479  1.00 10.00      A   
ATOM   1117  C   GLU A 195     -22.537 -10.155  19.023  1.00 10.00      A   
ATOM   1118  O   GLU A 195     -21.400 -10.623  19.008  1.00 10.00      A   
ATOM   1119  N   THR A 196     -23.469 -10.536  19.890  1.00 10.00      A   
ATOM   1120  HN  THR A 196     -24.363 -10.136  19.829  1.00 10.00      A   
ATOM   1121  CA  THR A 196     -23.211 -11.514  20.935  1.00 10.00      A   
ATOM   1122  CB  THR A 196     -24.481 -11.732  21.776  1.00 10.00      A   
ATOM   1123  OG1 THR A 196     -25.333 -10.581  21.639  1.00 10.00      A   
ATOM   1124  HG1 THR A 196     -24.806  -9.768  21.740  1.00 10.00      A   
ATOM   1125  CG2 THR A 196     -24.124 -11.920  23.242  1.00 10.00      A   
ATOM   1126  C   THR A 196     -22.752 -12.852  20.357  1.00 10.00      A   
ATOM   1127  O   THR A 196     -21.788 -13.451  20.839  1.00 10.00      A   
ATOM   1128  N   GLU A 197     -23.442 -13.317  19.322  1.00 10.00      A   
ATOM   1129  HN  GLU A 197     -24.197 -12.798  18.980  1.00 10.00      A   
ATOM   1130  CA  GLU A 197     -23.098 -14.582  18.686  1.00 10.00      A   
ATOM   1131  CB  GLU A 197     -24.243 -15.076  17.793  1.00 10.00      A   
ATOM   1132  CG  GLU A 197     -24.921 -13.981  16.983  1.00 10.00      A   
ATOM   1133  CD  GLU A 197     -26.309 -14.357  16.510  1.00 10.00      A   
ATOM   1134  OE1 GLU A 197     -26.927 -15.254  17.119  1.00 10.00      A   
ATOM   1135  OE2 GLU A 197     -26.794 -13.749  15.529  1.00 10.00      A   
ATOM   1136  C   GLU A 197     -21.799 -14.467  17.891  1.00 10.00      A   
ATOM   1137  O   GLU A 197     -20.961 -15.367  17.919  1.00 10.00      A   
ATOM   1138  N   ALA A 198     -21.627 -13.336  17.218  1.00 10.00      A   
ATOM   1139  HN  ALA A 198     -22.320 -12.643  17.261  1.00 10.00      A   
ATOM   1140  CA  ALA A 198     -20.440 -13.091  16.413  1.00 10.00      A   
ATOM   1141  CB  ALA A 198     -20.547 -11.756  15.692  1.00 10.00      A   
ATOM   1142  C   ALA A 198     -19.166 -13.146  17.255  1.00 10.00      A   
ATOM   1143  O   ALA A 198     -18.179 -13.757  16.851  1.00 10.00      A   
ATOM   1144  N   TRP A 199     -19.207 -12.535  18.433  1.00 10.00      A   
ATOM   1145  HN  TRP A 199     -20.039 -12.092  18.711  1.00 10.00      A   
ATOM   1146  CA  TRP A 199     -18.047 -12.500  19.322  1.00 10.00      A   
ATOM   1147  CB  TRP A 199     -18.282 -11.570  20.513  1.00 10.00      A   
ATOM   1148  CG  TRP A 199     -18.438 -10.127  20.144  1.00 10.00      A   
ATOM   1149  CD1 TRP A 199     -19.279  -9.223  20.730  1.00 10.00      A   
ATOM   1150  CD2 TRP A 199     -17.732  -9.413  19.116  1.00 10.00      A   
ATOM   1151  NE1 TRP A 199     -19.147  -7.997  20.126  1.00 10.00      A   
ATOM   1152  HE1 TRP A 199     -19.641  -7.189  20.370  1.00 10.00      A   
ATOM   1153  CE2 TRP A 199     -18.206  -8.089  19.133  1.00 10.00      A   
ATOM   1154  CE3 TRP A 199     -16.755  -9.766  18.176  1.00 10.00      A   
ATOM   1155  CZ2 TRP A 199     -17.727  -7.114  18.260  1.00 10.00      A   
ATOM   1156  CZ3 TRP A 199     -16.282  -8.799  17.314  1.00 10.00      A   
ATOM   1157  CH2 TRP A 199     -16.772  -7.491  17.358  1.00 10.00      A   
ATOM   1158  C   TRP A 199     -17.664 -13.890  19.814  1.00 10.00      A   
ATOM   1159  O   TRP A 199     -16.489 -14.173  20.040  1.00 10.00      A   
ATOM   1160  N   ASP A 200     -18.649 -14.753  19.978  1.00 10.00      A   
ATOM   1161  HN  ASP A 200     -19.569 -14.471  19.792  1.00 10.00      A   
ATOM   1162  CA  ASP A 200     -18.393 -16.110  20.450  1.00 10.00      A   
ATOM   1163  CB  ASP A 200     -19.618 -16.694  21.155  1.00 10.00      A   
ATOM   1164  CG  ASP A 200     -19.587 -16.479  22.650  1.00 10.00      A   
ATOM   1165  OD1 ASP A 200     -20.575 -16.839  23.323  1.00 10.00      A   
ATOM   1166  OD2 ASP A 200     -18.571 -15.961  23.158  1.00 10.00      A   
ATOM   1167  C   ASP A 200     -17.934 -17.025  19.322  1.00 10.00      A   
ATOM   1168  O   ASP A 200     -17.373 -18.096  19.560  1.00 10.00      A   
ATOM   1169  N   PHE A 201     -18.183 -16.606  18.092  1.00 10.00      A   
ATOM   1170  HN  PHE A 201     -18.660 -15.755  17.961  1.00 10.00      A   
ATOM   1171  CA  PHE A 201     -17.787 -17.393  16.934  1.00 10.00      A   
ATOM   1172  CB  PHE A 201     -18.852 -17.322  15.834  1.00 10.00      A   
ATOM   1173  CG  PHE A 201     -19.915 -18.382  15.958  1.00 10.00      A   
ATOM   1174  CD1 PHE A 201     -21.159 -18.076  16.479  1.00 10.00      A   
ATOM   1175  CD2 PHE A 201     -19.666 -19.686  15.548  1.00 10.00      A   
ATOM   1176  CE1 PHE A 201     -22.141 -19.045  16.587  1.00 10.00      A   
ATOM   1177  CE2 PHE A 201     -20.642 -20.658  15.655  1.00 10.00      A   
ATOM   1178  CZ  PHE A 201     -21.879 -20.338  16.175  1.00 10.00      A   
ATOM   1179  C   PHE A 201     -16.427 -16.949  16.404  1.00 10.00      A   
ATOM   1180  O   PHE A 201     -15.587 -17.774  16.032  1.00 10.00      A   
ATOM   1181  N   LEU A 202     -16.203 -15.643  16.405  1.00 10.00      A   
ATOM   1182  HN  LEU A 202     -16.909 -15.040  16.728  1.00 10.00      A   
ATOM   1183  CA  LEU A 202     -14.949 -15.074  15.918  1.00 10.00      A   
ATOM   1184  CB  LEU A 202     -15.063 -13.555  15.752  1.00 10.00      A   
ATOM   1185  CG  LEU A 202     -15.874 -13.056  14.547  1.00 10.00      A   
ATOM   1186  CD1 LEU A 202     -15.252 -13.526  13.237  1.00 10.00      A   
ATOM   1187  CD2 LEU A 202     -15.964 -11.541  14.568  1.00 10.00      A   
ATOM   1188  C   LEU A 202     -13.769 -15.424  16.827  1.00 10.00      A   
ATOM   1189  O   LEU A 202     -12.610 -15.403  16.408  1.00 10.00      A   
ATOM   1190  N   ARG A 203     -14.069 -15.736  18.080  1.00 10.00      A   
ATOM   1191  HN  ARG A 203     -15.009 -15.725  18.364  1.00 10.00      A   
ATOM   1192  CA  ARG A 203     -13.029 -16.097  19.038  1.00 10.00      A   
ATOM   1193  CB  ARG A 203     -13.365 -15.578  20.437  1.00 10.00      A   
ATOM   1194  CG  ARG A 203     -13.305 -14.072  20.562  1.00 10.00      A   
ATOM   1195  CD  ARG A 203     -13.567 -13.638  21.992  1.00 10.00      A   
ATOM   1196  NE  ARG A 203     -12.425 -13.926  22.855  1.00 10.00      A   
ATOM   1197  HE  ARG A 203     -11.564 -14.103  22.418  1.00 10.00      A   
ATOM   1198  CZ  ARG A 203     -12.477 -13.948  24.183  1.00 10.00      A   
ATOM   1199  NH1 ARG A 203     -13.629 -13.740  24.810  1.00 10.00      A   
ATOM   1200 HH11 ARG A 203     -13.665 -13.734  25.850  1.00 10.00      A   
ATOM   1201 HH12 ARG A 203     -14.503 -13.593  24.264  1.00 10.00      A   
ATOM   1202  NH2 ARG A 203     -11.374 -14.204  24.885  1.00 10.00      A   
ATOM   1203 HH21 ARG A 203     -11.407 -14.216  25.926  1.00 10.00      A   
ATOM   1204 HH22 ARG A 203     -10.470 -14.397  24.395  1.00 10.00      A   
ATOM   1205  C   ARG A 203     -12.804 -17.611  19.068  1.00 10.00      A   
ATOM   1206  O   ARG A 203     -12.041 -18.119  19.889  1.00 10.00      A   
ATOM   1207  N   ARG A 204     -13.448 -18.324  18.154  1.00 10.00      A   
ATOM   1208  HN  ARG A 204     -14.008 -17.863  17.491  1.00 10.00      A   
ATOM   1209  CA  ARG A 204     -13.317 -19.772  18.085  1.00 10.00      A   
ATOM   1210  CB  ARG A 204     -14.545 -20.396  17.423  1.00 10.00      A   
ATOM   1211  CG  ARG A 204     -15.618 -20.845  18.396  1.00 10.00      A   
ATOM   1212  CD  ARG A 204     -16.958 -20.971  17.690  1.00 10.00      A   
ATOM   1213  NE  ARG A 204     -17.820 -21.980  18.290  1.00 10.00      A   
ATOM   1214  HE  ARG A 204     -17.819 -22.867  17.876  1.00 10.00      A   
ATOM   1215  CZ  ARG A 204     -18.607 -21.773  19.346  1.00 10.00      A   
ATOM   1216  NH1 ARG A 204     -18.658 -20.583  19.947  1.00 10.00      A   
ATOM   1217 HH11 ARG A 204     -18.081 -19.797  19.598  1.00 10.00      A   
ATOM   1218 HH12 ARG A 204     -19.280 -20.435  20.774  1.00 10.00      A   
ATOM   1219  NH2 ARG A 204     -19.346 -22.771  19.811  1.00 10.00      A   
ATOM   1220 HH21 ARG A 204     -19.319 -23.703  19.343  1.00 10.00      A   
ATOM   1221 HH22 ARG A 204     -19.948 -22.630  20.651  1.00 10.00      A   
ATOM   1222  C   ARG A 204     -12.061 -20.178  17.328  1.00 10.00      A   
ATOM   1223  O   ARG A 204     -11.169 -20.814  17.887  1.00 10.00      A   
ATOM   1224  N   LEU A 205     -11.990 -19.797  16.064  1.00 10.00      A   
ATOM   1225  HN  LEU A 205     -12.723 -19.271  15.682  1.00 10.00      A   
ATOM   1226  CA  LEU A 205     -10.850 -20.132  15.224  1.00 10.00      A   
ATOM   1227  CB  LEU A 205     -11.340 -20.798  13.933  1.00 10.00      A   
ATOM   1228  CG  LEU A 205     -12.370 -20.016  13.108  1.00 10.00      A   
ATOM   1229  CD1 LEU A 205     -12.138 -20.253  11.628  1.00 10.00      A   
ATOM   1230  CD2 LEU A 205     -13.788 -20.413  13.478  1.00 10.00      A   
ATOM   1231  C   LEU A 205      -9.994 -18.901  14.922  1.00 10.00      A   
ATOM   1232  O   LEU A 205     -10.442 -17.763  15.084  1.00 10.00      A   
ATOM   1233  N   VAL A 207      -2.500 -12.809  16.403  1.00 10.00      A   
ATOM   1234  HN  VAL A 207      -2.089 -12.756  17.289  1.00 10.00      A   
ATOM   1235  CA  VAL A 207      -2.408 -11.669  15.497  1.00 10.00      A   
ATOM   1236  CB  VAL A 207      -1.503 -10.551  16.059  1.00 10.00      A   
ATOM   1237  CG1 VAL A 207      -1.907 -10.155  17.482  1.00 10.00      A   
ATOM   1238  CG2 VAL A 207      -1.468  -9.344  15.127  1.00 10.00      A   
ATOM   1239  C   VAL A 207      -3.803 -11.145  15.151  1.00 10.00      A   
ATOM   1240  O   VAL A 207      -4.337 -10.241  15.803  1.00 10.00      A   
ATOM   1241  N   TYR A 208      -4.399 -11.763  14.139  1.00 10.00      A   
ATOM   1242  HN  TYR A 208      -3.927 -12.500  13.692  1.00 10.00      A   
ATOM   1243  CA  TYR A 208      -5.729 -11.392  13.679  1.00 10.00      A   
ATOM   1244  CB  TYR A 208      -6.793 -11.733  14.740  1.00 10.00      A   
ATOM   1245  CG  TYR A 208      -8.229 -11.447  14.322  1.00 10.00      A   
ATOM   1246  CD1 TYR A 208      -8.851 -10.245  14.652  1.00 10.00      A   
ATOM   1247  CD2 TYR A 208      -8.969 -12.382  13.598  1.00 10.00      A   
ATOM   1248  CE1 TYR A 208     -10.160  -9.985  14.273  1.00 10.00      A   
ATOM   1249  CE2 TYR A 208     -10.273 -12.126  13.221  1.00 10.00      A   
ATOM   1250  CZ  TYR A 208     -10.863 -10.924  13.557  1.00 10.00      A   
ATOM   1251  OH  TYR A 208     -12.161 -10.664  13.172  1.00 10.00      A   
ATOM   1252  HH  TYR A 208     -12.709 -11.434  13.348  1.00 10.00      A   
ATOM   1253  C   TYR A 208      -5.784  -9.910  13.302  1.00 10.00      A   
ATOM   1254  O   TYR A 208      -5.904  -9.560  12.124  1.00 10.00      A   
ATOM   1255  N   PRO A 219     -10.475  -3.490  25.992  1.00 10.00      A   
ATOM   1256  CA  PRO A 219     -10.477  -2.119  25.468  1.00 10.00      A   
ATOM   1257  CB  PRO A 219      -8.985  -1.770  25.379  1.00 10.00      A   
ATOM   1258  CG  PRO A 219      -8.301  -3.087  25.261  1.00 10.00      A   
ATOM   1259  CD  PRO A 219      -9.120  -4.057  26.061  1.00 10.00      A   
ATOM   1260  C   PRO A 219     -11.119  -2.055  24.086  1.00 10.00      A   
ATOM   1261  O   PRO A 219     -11.080  -1.027  23.414  1.00 10.00      A   
ATOM   1262  N   LYS A 220     -11.731  -3.160  23.674  1.00 10.00      A   
ATOM   1263  HN  LYS A 220     -11.764  -3.937  24.274  1.00 10.00      A   
ATOM   1264  CA  LYS A 220     -12.379  -3.244  22.373  1.00 10.00      A   
ATOM   1265  CB  LYS A 220     -12.776  -4.692  22.058  1.00 10.00      A   
ATOM   1266  CG  LYS A 220     -12.832  -5.034  20.576  1.00 10.00      A   
ATOM   1267  CD  LYS A 220     -11.507  -4.766  19.882  1.00 10.00      A   
ATOM   1268  CE  LYS A 220     -11.540  -5.237  18.436  1.00 10.00      A   
ATOM   1269  NZ  LYS A 220     -10.226  -5.048  17.786  1.00 10.00      A   
ATOM   1270  HZ1 LYS A 220     -10.215  -5.500  16.851  1.00 10.00      A   
ATOM   1271  HZ2 LYS A 220      -9.476  -5.470  18.368  1.00 10.00      A   
ATOM   1272  HZ3 LYS A 220     -10.026  -4.034  17.672  1.00 10.00      A   
ATOM   1273  C   LYS A 220     -13.586  -2.315  22.314  1.00 10.00      A   
ATOM   1274  O   LYS A 220     -13.780  -1.607  21.332  1.00 10.00      A   
ATOM   1275  N   LYS A 221     -14.390  -2.307  23.371  1.00 10.00      A   
ATOM   1276  HN  LYS A 221     -14.194  -2.894  24.133  1.00 10.00      A   
ATOM   1277  CA  LYS A 221     -15.563  -1.444  23.418  1.00 10.00      A   
ATOM   1278  CB  LYS A 221     -16.468  -1.811  24.599  1.00 10.00      A   
ATOM   1279  CG  LYS A 221     -17.946  -1.941  24.241  1.00 10.00      A   
ATOM   1280  CD  LYS A 221     -18.568  -0.583  23.953  1.00 10.00      A   
ATOM   1281  CE  LYS A 221     -20.044  -0.702  23.602  1.00 10.00      A   
ATOM   1282  NZ  LYS A 221     -20.686   0.628  23.413  1.00 10.00      A   
ATOM   1283  HZ1 LYS A 221     -20.050   1.391  23.734  1.00 10.00      A   
ATOM   1284  HZ2 LYS A 221     -21.564   0.682  23.964  1.00 10.00      A   
ATOM   1285  HZ3 LYS A 221     -20.913   0.784  22.400  1.00 10.00      A   
ATOM   1286  C   LYS A 221     -15.121   0.012  23.509  1.00 10.00      A   
ATOM   1287  O   LYS A 221     -15.748   0.900  22.934  1.00 10.00      A   
ATOM   1288  N   LEU A 222     -14.028   0.237  24.223  1.00 10.00      A   
ATOM   1289  HN  LEU A 222     -13.589  -0.521  24.666  1.00 10.00      A   
ATOM   1290  CA  LEU A 222     -13.475   1.571  24.391  1.00 10.00      A   
ATOM   1291  CB  LEU A 222     -12.253   1.523  25.312  1.00 10.00      A   
ATOM   1292  CG  LEU A 222     -12.517   1.177  26.773  1.00 10.00      A   
ATOM   1293  CD1 LEU A 222     -11.206   1.030  27.528  1.00 10.00      A   
ATOM   1294  CD2 LEU A 222     -13.395   2.236  27.421  1.00 10.00      A   
ATOM   1295  C   LEU A 222     -13.076   2.184  23.050  1.00 10.00      A   
ATOM   1296  O   LEU A 222     -13.481   3.298  22.723  1.00 10.00      A   
ATOM   1297  N   ILE A 223     -12.280   1.449  22.279  1.00 10.00      A   
ATOM   1298  HN  ILE A 223     -11.987   0.562  22.598  1.00 10.00      A   
ATOM   1299  CA  ILE A 223     -11.818   1.932  20.983  1.00 10.00      A   
ATOM   1300  CB  ILE A 223     -10.670   1.068  20.407  1.00 10.00      A   
ATOM   1301  CG1 ILE A 223     -10.009   1.764  19.211  1.00 10.00      A   
ATOM   1302  CG2 ILE A 223     -11.149  -0.328  20.025  1.00 10.00      A   
ATOM   1303  CD1 ILE A 223      -8.733   1.100  18.740  1.00 10.00      A   
ATOM   1304  C   ILE A 223     -12.970   2.075  19.981  1.00 10.00      A   
ATOM   1305  O   ILE A 223     -13.013   3.041  19.221  1.00 10.00      A   
ATOM   1306  N   THR A 224     -13.920   1.143  20.014  1.00 10.00      A   
ATOM   1307  HN  THR A 224     -13.856   0.415  20.665  1.00 10.00      A   
ATOM   1308  CA  THR A 224     -15.055   1.186  19.100  1.00 10.00      A   
ATOM   1309  CB  THR A 224     -15.788  -0.165  19.032  1.00 10.00      A   
ATOM   1310  OG1 THR A 224     -14.822  -1.215  18.953  1.00 10.00      A   
ATOM   1311  HG1 THR A 224     -14.522  -1.440  19.842  1.00 10.00      A   
ATOM   1312  CG2 THR A 224     -16.688  -0.226  17.806  1.00 10.00      A   
ATOM   1313  C   THR A 224     -16.033   2.295  19.484  1.00 10.00      A   
ATOM   1314  O   THR A 224     -16.719   2.851  18.624  1.00 10.00      A   
ATOM   1315  N   GLU A 225     -16.081   2.624  20.775  1.00 10.00      A   
ATOM   1316  HN  GLU A 225     -15.518   2.132  21.414  1.00 10.00      A   
ATOM   1317  CA  GLU A 225     -16.960   3.682  21.274  1.00 10.00      A   
ATOM   1318  CB  GLU A 225     -16.750   3.859  22.781  1.00 10.00      A   
ATOM   1319  CG  GLU A 225     -17.918   4.508  23.502  1.00 10.00      A   
ATOM   1320  CD  GLU A 225     -19.165   3.650  23.473  1.00 10.00      A   
ATOM   1321  OE1 GLU A 225     -20.077   3.945  22.678  1.00 10.00      A   
ATOM   1322  OE2 GLU A 225     -19.242   2.678  24.253  1.00 10.00      A   
ATOM   1323  C   GLU A 225     -16.649   4.992  20.555  1.00 10.00      A   
ATOM   1324  O   GLU A 225     -17.550   5.730  20.146  1.00 10.00      A   
ATOM   1325  N   ASP A 226     -15.359   5.260  20.395  1.00 10.00      A   
ATOM   1326  HN  ASP A 226     -14.696   4.634  20.753  1.00 10.00      A   
ATOM   1327  CA  ASP A 226     -14.902   6.462  19.709  1.00 10.00      A   
ATOM   1328  CB  ASP A 226     -13.421   6.715  19.999  1.00 10.00      A   
ATOM   1329  CG  ASP A 226     -12.791   7.713  19.046  1.00 10.00      A   
ATOM   1330  OD1 ASP A 226     -12.046   7.278  18.141  1.00 10.00      A   
ATOM   1331  OD2 ASP A 226     -13.026   8.927  19.198  1.00 10.00      A   
ATOM   1332  C   ASP A 226     -15.145   6.337  18.208  1.00 10.00      A   
ATOM   1333  O   ASP A 226     -15.428   7.322  17.530  1.00 10.00      A   
ATOM   1334  N   PHE A 227     -15.057   5.108  17.699  1.00 10.00      A   
ATOM   1335  HN  PHE A 227     -14.829   4.361  18.292  1.00 10.00      A   
ATOM   1336  CA  PHE A 227     -15.285   4.846  16.280  1.00 10.00      A   
ATOM   1337  CB  PHE A 227     -15.046   3.372  15.942  1.00 10.00      A   
ATOM   1338  CG  PHE A 227     -13.608   3.017  15.686  1.00 10.00      A   
ATOM   1339  CD1 PHE A 227     -12.810   3.828  14.897  1.00 10.00      A   
ATOM   1340  CD2 PHE A 227     -13.059   1.866  16.224  1.00 10.00      A   
ATOM   1341  CE1 PHE A 227     -11.489   3.502  14.655  1.00 10.00      A   
ATOM   1342  CE2 PHE A 227     -11.739   1.532  15.987  1.00 10.00      A   
ATOM   1343  CZ  PHE A 227     -10.954   2.351  15.199  1.00 10.00      A   
ATOM   1344  C   PHE A 227     -16.704   5.241  15.885  1.00 10.00      A   
ATOM   1345  O   PHE A 227     -16.936   5.736  14.783  1.00 10.00      A   
ATOM   1346  N   VAL A 228     -17.643   5.029  16.799  1.00 10.00      A   
ATOM   1347  HN  VAL A 228     -17.387   4.623  17.657  1.00 10.00      A   
ATOM   1348  CA  VAL A 228     -19.042   5.367  16.563  1.00 10.00      A   
ATOM   1349  CB  VAL A 228     -19.941   4.872  17.722  1.00 10.00      A   
ATOM   1350  CG1 VAL A 228     -21.400   5.234  17.481  1.00 10.00      A   
ATOM   1351  CG2 VAL A 228     -19.793   3.368  17.910  1.00 10.00      A   
ATOM   1352  C   VAL A 228     -19.211   6.878  16.392  1.00 10.00      A   
ATOM   1353  O   VAL A 228     -20.078   7.344  15.654  1.00 10.00      A   
ATOM   1354  N   ARG A 229     -18.351   7.640  17.048  1.00 10.00      A   
ATOM   1355  HN  ARG A 229     -17.647   7.216  17.584  1.00 10.00      A   
ATOM   1356  CA  ARG A 229     -18.415   9.092  16.979  1.00 10.00      A   
ATOM   1357  CB  ARG A 229     -17.803   9.710  18.242  1.00 10.00      A   
ATOM   1358  CG  ARG A 229     -17.985  11.216  18.356  1.00 10.00      A   
ATOM   1359  CD  ARG A 229     -17.529  11.727  19.711  1.00 10.00      A   
ATOM   1360  NE  ARG A 229     -18.626  12.327  20.471  1.00 10.00      A   
ATOM   1361  HE  ARG A 229     -19.369  11.735  20.730  1.00 10.00      A   
ATOM   1362  CZ  ARG A 229     -18.662  13.609  20.834  1.00 10.00      A   
ATOM   1363  NH1 ARG A 229     -17.686  14.432  20.472  1.00 10.00      A   
ATOM   1364 HH11 ARG A 229     -16.891  14.083  19.892  1.00 10.00      A   
ATOM   1365 HH12 ARG A 229     -17.704  15.431  20.770  1.00 10.00      A   
ATOM   1366  NH2 ARG A 229     -19.679  14.075  21.549  1.00 10.00      A   
ATOM   1367 HH21 ARG A 229     -19.705  15.081  21.827  1.00 10.00      A   
ATOM   1368 HH22 ARG A 229     -20.451  13.437  21.846  1.00 10.00      A   
ATOM   1369  C   ARG A 229     -17.711   9.625  15.733  1.00 10.00      A   
ATOM   1370  O   ARG A 229     -17.897  10.781  15.351  1.00 10.00      A   
ATOM   1371  N   GLN A 230     -16.914   8.784  15.087  1.00 10.00      A   
ATOM   1372  HN  GLN A 230     -16.818   7.863  15.411  1.00 10.00      A   
ATOM   1373  CA  GLN A 230     -16.189   9.215  13.901  1.00 10.00      A   
ATOM   1374  CB  GLN A 230     -14.679   8.962  14.016  1.00 10.00      A   
ATOM   1375  CG  GLN A 230     -14.284   7.518  14.270  1.00 10.00      A   
ATOM   1376  CD  GLN A 230     -12.784   7.308  14.199  1.00 10.00      A   
ATOM   1377  OE1 GLN A 230     -12.230   7.086  13.123  1.00 10.00      A   
ATOM   1378  NE2 GLN A 230     -12.116   7.370  15.340  1.00 10.00      A   
ATOM   1379 HE21 GLN A 230     -12.617   7.546  16.170  1.00 10.00      A   
ATOM   1380 HE22 GLN A 230     -11.147   7.230  15.316  1.00 10.00      A   
ATOM   1381  C   GLN A 230     -16.761   8.668  12.594  1.00 10.00      A   
ATOM   1382  O   GLN A 230     -16.849   9.400  11.608  1.00 10.00      A   
ATOM   1383  N   ARG A 231     -17.157   7.395  12.579  1.00 10.00      A   
ATOM   1384  HN  ARG A 231     -17.088   6.854  13.398  1.00 10.00      A   
ATOM   1385  CA  ARG A 231     -17.702   6.793  11.361  1.00 10.00      A   
ATOM   1386  CB  ARG A 231     -16.616   6.680  10.280  1.00 10.00      A   
ATOM   1387  CG  ARG A 231     -15.389   5.879  10.691  1.00 10.00      A   
ATOM   1388  CD  ARG A 231     -14.176   6.268   9.863  1.00 10.00      A   
ATOM   1389  NE  ARG A 231     -13.285   7.162  10.601  1.00 10.00      A   
ATOM   1390  HE  ARG A 231     -13.003   6.872  11.502  1.00 10.00      A   
ATOM   1391  CZ  ARG A 231     -12.843   8.330  10.142  1.00 10.00      A   
ATOM   1392  NH1 ARG A 231     -13.185   8.752   8.932  1.00 10.00      A   
ATOM   1393 HH11 ARG A 231     -13.801   8.169   8.329  1.00 10.00      A   
ATOM   1394 HH12 ARG A 231     -12.837   9.673   8.584  1.00 10.00      A   
ATOM   1395  NH2 ARG A 231     -12.052   9.076  10.901  1.00 10.00      A   
ATOM   1396 HH21 ARG A 231     -11.697   9.992  10.548  1.00 10.00      A   
ATOM   1397 HH22 ARG A 231     -11.785   8.753  11.858  1.00 10.00      A   
ATOM   1398  C   ARG A 231     -18.364   5.434  11.604  1.00 10.00      A   
ATOM   1399  O   ARG A 231     -18.140   4.484  10.854  1.00 10.00      A   
ATOM   1400  N   TYR A 232     -19.193   5.344  12.636  1.00 10.00      A   
ATOM   1401  HN  TYR A 232     -19.361   6.136  13.191  1.00 10.00      A   
ATOM   1402  CA  TYR A 232     -19.885   4.095  12.951  1.00 10.00      A   
ATOM   1403  CB  TYR A 232     -19.026   3.183  13.834  1.00 10.00      A   
ATOM   1404  CG  TYR A 232     -18.209   2.162  13.069  1.00 10.00      A   
ATOM   1405  CD1 TYR A 232     -16.827   2.266  12.992  1.00 10.00      A   
ATOM   1406  CD2 TYR A 232     -18.823   1.094  12.426  1.00 10.00      A   
ATOM   1407  CE1 TYR A 232     -16.078   1.335  12.297  1.00 10.00      A   
ATOM   1408  CE2 TYR A 232     -18.082   0.158  11.729  1.00 10.00      A   
ATOM   1409  CZ  TYR A 232     -16.709   0.282  11.666  1.00 10.00      A   
ATOM   1410  OH  TYR A 232     -15.965  -0.648  10.974  1.00 10.00      A   
ATOM   1411  HH  TYR A 232     -16.334  -0.759  10.087  1.00 10.00      A   
ATOM   1412  C   TYR A 232     -21.225   4.370  13.623  1.00 10.00      A   
ATOM   1413  O   TYR A 232     -21.499   5.495  14.027  1.00 10.00      A   
ATOM   1414  N   LEU A 233     -22.054   3.338  13.732  1.00 10.00      A   
ATOM   1415  HN  LEU A 233     -21.777   2.466  13.384  1.00 10.00      A   
ATOM   1416  CA  LEU A 233     -23.366   3.460  14.358  1.00 10.00      A   
ATOM   1417  CB  LEU A 233     -24.460   3.544  13.286  1.00 10.00      A   
ATOM   1418  CG  LEU A 233     -24.412   4.748  12.339  1.00 10.00      A   
ATOM   1419  CD1 LEU A 233     -25.356   4.541  11.163  1.00 10.00      A   
ATOM   1420  CD2 LEU A 233     -24.771   6.024  13.083  1.00 10.00      A   
ATOM   1421  C   LEU A 233     -23.622   2.247  15.245  1.00 10.00      A   
ATOM   1422  O   LEU A 233     -23.359   1.113  14.836  1.00 10.00      A   
ATOM   1423  N   GLU A 234     -24.125   2.476  16.451  1.00 10.00      A   
ATOM   1424  HN  GLU A 234     -24.334   3.396  16.724  1.00 10.00      A   
ATOM   1425  CA  GLU A 234     -24.401   1.380  17.367  1.00 10.00      A   
ATOM   1426  CB  GLU A 234     -23.333   1.235  18.462  1.00 10.00      A   
ATOM   1427  CG  GLU A 234     -23.238   2.388  19.448  1.00 10.00      A   
ATOM   1428  CD  GLU A 234     -22.957   1.912  20.862  1.00 10.00      A   
ATOM   1429  OE1 GLU A 234     -23.828   2.105  21.741  1.00 10.00      A   
ATOM   1430  OE2 GLU A 234     -21.874   1.338  21.107  1.00 10.00      A   
ATOM   1431  C   GLU A 234     -25.812   1.450  17.946  1.00 10.00      A   
ATOM   1432  O   GLU A 234     -26.234   2.472  18.493  1.00 10.00      A   
ATOM   1433  N   TYR A 235     -26.532   0.348  17.816  1.00 10.00      A   
ATOM   1434  HN  TYR A 235     -26.124  -0.439  17.394  1.00 10.00      A   
ATOM   1435  CA  TYR A 235     -27.895   0.245  18.307  1.00 10.00      A   
ATOM   1436  CB  TYR A 235     -28.877   0.180  17.132  1.00 10.00      A   
ATOM   1437  CG  TYR A 235     -28.774   1.340  16.167  1.00 10.00      A   
ATOM   1438  CD1 TYR A 235     -29.417   2.542  16.426  1.00 10.00      A   
ATOM   1439  CD2 TYR A 235     -28.035   1.234  14.995  1.00 10.00      A   
ATOM   1440  CE1 TYR A 235     -29.327   3.604  15.548  1.00 10.00      A   
ATOM   1441  CE2 TYR A 235     -27.939   2.291  14.112  1.00 10.00      A   
ATOM   1442  CZ  TYR A 235     -28.587   3.474  14.393  1.00 10.00      A   
ATOM   1443  OH  TYR A 235     -28.495   4.531  13.517  1.00 10.00      A   
ATOM   1444  HH  TYR A 235     -28.184   5.310  13.992  1.00 10.00      A   
ATOM   1445  C   TYR A 235     -28.029  -1.013  19.154  1.00 10.00      A   
ATOM   1446  O   TYR A 235     -27.052  -1.735  19.361  1.00 10.00      A   
ATOM   1447  N   ARG A 236     -29.229  -1.278  19.644  1.00 10.00      A   
ATOM   1448  HN  ARG A 236     -29.973  -0.668  19.453  1.00 10.00      A   
ATOM   1449  CA  ARG A 236     -29.466  -2.463  20.459  1.00 10.00      A   
ATOM   1450  CB  ARG A 236     -29.634  -2.088  21.935  1.00 10.00      A   
ATOM   1451  CG  ARG A 236     -28.388  -1.486  22.565  1.00 10.00      A   
ATOM   1452  CD  ARG A 236     -28.500  -1.426  24.077  1.00 10.00      A   
ATOM   1453  NE  ARG A 236     -29.609  -0.583  24.522  1.00 10.00      A   
ATOM   1454  HE  ARG A 236     -30.500  -0.776  24.151  1.00 10.00      A   
ATOM   1455  CZ  ARG A 236     -29.480   0.413  25.396  1.00 10.00      A   
ATOM   1456  NH1 ARG A 236     -28.291   0.700  25.910  1.00 10.00      A   
ATOM   1457 HH11 ARG A 236     -27.450   0.147  25.634  1.00 10.00      A   
ATOM   1458 HH12 ARG A 236     -28.190   1.481  26.596  1.00 10.00      A   
ATOM   1459  NH2 ARG A 236     -30.542   1.121  25.756  1.00 10.00      A   
ATOM   1460 HH21 ARG A 236     -30.446   1.900  26.443  1.00 10.00      A   
ATOM   1461 HH22 ARG A 236     -31.478   0.902  25.351  1.00 10.00      A   
ATOM   1462  C   ARG A 236     -30.681  -3.233  19.960  1.00 10.00      A   
ATOM   1463  O   ARG A 236     -31.568  -2.662  19.324  1.00 10.00      A   
ATOM   1464  N   TYR A 246     -24.582  -1.744  17.801  1.00 10.00      A   
ATOM   1465  HN  TYR A 246     -24.007  -1.215  18.396  1.00 10.00      A   
ATOM   1466  CA  TYR A 246     -24.028  -2.158  16.519  1.00 10.00      A   
ATOM   1467  CB  TYR A 246     -22.893  -3.160  16.730  1.00 10.00      A   
ATOM   1468  CG  TYR A 246     -21.874  -2.682  17.740  1.00 10.00      A   
ATOM   1469  CD1 TYR A 246     -20.970  -1.679  17.418  1.00 10.00      A   
ATOM   1470  CD2 TYR A 246     -21.830  -3.219  19.021  1.00 10.00      A   
ATOM   1471  CE1 TYR A 246     -20.052  -1.224  18.341  1.00 10.00      A   
ATOM   1472  CE2 TYR A 246     -20.910  -2.771  19.951  1.00 10.00      A   
ATOM   1473  CZ  TYR A 246     -20.024  -1.773  19.605  1.00 10.00      A   
ATOM   1474  OH  TYR A 246     -19.111  -1.316  20.527  1.00 10.00      A   
ATOM   1475  HH  TYR A 246     -19.028  -0.361  20.446  1.00 10.00      A   
ATOM   1476  C   TYR A 246     -25.089  -2.720  15.578  1.00 10.00      A   
ATOM   1477  O   TYR A 246     -25.786  -3.682  15.905  1.00 10.00      A   
ATOM   1478  N   GLU A 247     -25.213  -2.100  14.413  1.00 10.00      A   
ATOM   1479  HN  GLU A 247     -24.633  -1.336  14.215  1.00 10.00      A   
ATOM   1480  CA  GLU A 247     -26.172  -2.538  13.410  1.00 10.00      A   
ATOM   1481  CB  GLU A 247     -27.004  -1.358  12.899  1.00 10.00      A   
ATOM   1482  CG  GLU A 247     -28.181  -1.755  12.017  1.00 10.00      A   
ATOM   1483  CD  GLU A 247     -29.056  -2.817  12.653  1.00 10.00      A   
ATOM   1484  OE1 GLU A 247     -30.021  -2.455  13.356  1.00 10.00      A   
ATOM   1485  OE2 GLU A 247     -28.775  -4.019  12.456  1.00 10.00      A   
ATOM   1486  C   GLU A 247     -25.429  -3.208  12.262  1.00 10.00      A   
ATOM   1487  O   GLU A 247     -24.295  -2.840  11.954  1.00 10.00      A   
ATOM   1488  N   PHE A 248     -26.067  -4.180  11.631  1.00 10.00      A   
ATOM   1489  HN  PHE A 248     -26.991  -4.401  11.895  1.00 10.00      A   
ATOM   1490  CA  PHE A 248     -25.445  -4.906  10.535  1.00 10.00      A   
ATOM   1491  CB  PHE A 248     -25.579  -6.419  10.727  1.00 10.00      A   
ATOM   1492  CG  PHE A 248     -24.633  -6.973  11.756  1.00 10.00      A   
ATOM   1493  CD1 PHE A 248     -25.006  -7.056  13.087  1.00 10.00      A   
ATOM   1494  CD2 PHE A 248     -23.367  -7.399  11.393  1.00 10.00      A   
ATOM   1495  CE1 PHE A 248     -24.135  -7.557  14.036  1.00 10.00      A   
ATOM   1496  CE2 PHE A 248     -22.491  -7.903  12.336  1.00 10.00      A   
ATOM   1497  CZ  PHE A 248     -22.875  -7.980  13.661  1.00 10.00      A   
ATOM   1498  C   PHE A 248     -25.977  -4.474   9.176  1.00 10.00      A   
ATOM   1499  O   PHE A 248     -27.182  -4.308   8.986  1.00 10.00      A   
ATOM   1500  N   GLN A 249     -25.056  -4.290   8.241  1.00 10.00      A   
ATOM   1501  HN  GLN A 249     -24.114  -4.446   8.469  1.00 10.00      A   
ATOM   1502  CA  GLN A 249     -25.379  -3.881   6.884  1.00 10.00      A   
ATOM   1503  CB  GLN A 249     -25.536  -2.356   6.819  1.00 10.00      A   
ATOM   1504  CG  GLN A 249     -26.662  -1.878   5.913  1.00 10.00      A   
ATOM   1505  CD  GLN A 249     -26.181  -1.484   4.529  1.00 10.00      A   
ATOM   1506  OE1 GLN A 249     -26.100  -2.317   3.624  1.00 10.00      A   
ATOM   1507  NE2 GLN A 249     -25.855  -0.214   4.352  1.00 10.00      A   
ATOM   1508 HE21 GLN A 249     -25.936   0.402   5.117  1.00 10.00      A   
ATOM   1509 HE22 GLN A 249     -25.559   0.070   3.461  1.00 10.00      A   
ATOM   1510  C   GLN A 249     -24.246  -4.330   5.969  1.00 10.00      A   
ATOM   1511  O   GLN A 249     -23.151  -4.621   6.447  1.00 10.00      A   
ATOM   1512  N   TRP A 250     -24.502  -4.396   4.672  1.00 10.00      A   
ATOM   1513  HN  TRP A 250     -25.391  -4.145   4.343  1.00 10.00      A   
ATOM   1514  CA  TRP A 250     -23.482  -4.821   3.723  1.00 10.00      A   
ATOM   1515  CB  TRP A 250     -24.111  -5.443   2.476  1.00 10.00      A   
ATOM   1516  CG  TRP A 250     -24.604  -6.843   2.692  1.00 10.00      A   
ATOM   1517  CD1 TRP A 250     -23.901  -7.885   3.226  1.00 10.00      A   
ATOM   1518  CD2 TRP A 250     -25.904  -7.358   2.374  1.00 10.00      A   
ATOM   1519  NE1 TRP A 250     -24.680  -9.016   3.264  1.00 10.00      A   
ATOM   1520  HE1 TRP A 250     -24.399  -9.891   3.607  1.00 10.00      A   
ATOM   1521  CE2 TRP A 250     -25.915  -8.718   2.746  1.00 10.00      A   
ATOM   1522  CE3 TRP A 250     -27.059  -6.802   1.813  1.00 10.00      A   
ATOM   1523  CZ2 TRP A 250     -27.036  -9.527   2.575  1.00 10.00      A   
ATOM   1524  CZ3 TRP A 250     -28.169  -7.609   1.644  1.00 10.00      A   
ATOM   1525  CH2 TRP A 250     -28.150  -8.956   2.024  1.00 10.00      A   
ATOM   1526  C   TRP A 250     -22.546  -3.676   3.350  1.00 10.00      A   
ATOM   1527  O   TRP A 250     -21.324  -3.835   3.360  1.00 10.00      A   
ATOM   1528  N   GLY A 251     -23.117  -2.526   3.021  1.00 10.00      A   
ATOM   1529  HN  GLY A 251     -24.096  -2.457   3.019  1.00 10.00      A   
ATOM   1530  CA  GLY A 251     -22.308  -1.376   2.659  1.00 10.00      A   
ATOM   1531  C   GLY A 251     -22.459  -0.991   1.198  1.00 10.00      A   
ATOM   1532  O   GLY A 251     -22.909  -1.801   0.387  1.00 10.00      A   
ATOM   1533  N   PRO A 252     -22.079   0.246   0.834  1.00 10.00      A   
ATOM   1534  CA  PRO A 252     -22.189   0.742  -0.543  1.00 10.00      A   
ATOM   1535  CB  PRO A 252     -21.849   2.236  -0.429  1.00 10.00      A   
ATOM   1536  CG  PRO A 252     -21.855   2.541   1.033  1.00 10.00      A   
ATOM   1537  CD  PRO A 252     -21.519   1.261   1.736  1.00 10.00      A   
ATOM   1538  C   PRO A 252     -21.211   0.059  -1.496  1.00 10.00      A   
ATOM   1539  O   PRO A 252     -21.592  -0.369  -2.586  1.00 10.00      A   
ATOM   1540  N   ARG A 253     -19.954  -0.062  -1.076  1.00 10.00      A   
ATOM   1541  HN  ARG A 253     -19.718   0.255  -0.178  1.00 10.00      A   
ATOM   1542  CA  ARG A 253     -18.928  -0.683  -1.909  1.00 10.00      A   
ATOM   1543  CB  ARG A 253     -17.542  -0.537  -1.273  1.00 10.00      A   
ATOM   1544  CG  ARG A 253     -16.591   0.368  -2.040  1.00 10.00      A   
ATOM   1545  CD  ARG A 253     -15.151   0.183  -1.580  1.00 10.00      A   
ATOM   1546  NE  ARG A 253     -14.274   1.250  -2.072  1.00 10.00      A   
ATOM   1547  HE  ARG A 253     -14.191   2.053  -1.514  1.00 10.00      A   
ATOM   1548  CZ  ARG A 253     -13.607   1.203  -3.226  1.00 10.00      A   
ATOM   1549  NH1 ARG A 253     -13.641   0.113  -3.984  1.00 10.00      A   
ATOM   1550 HH11 ARG A 253     -14.180  -0.738  -3.673  1.00 10.00      A   
ATOM   1551 HH12 ARG A 253     -13.134   0.094  -4.892  1.00 10.00      A   
ATOM   1552  NH2 ARG A 253     -12.867   2.234  -3.607  1.00 10.00      A   
ATOM   1553 HH21 ARG A 253     -12.353   2.204  -4.519  1.00 10.00      A   
ATOM   1554 HH22 ARG A 253     -12.776   3.088  -3.000  1.00 10.00      A   
ATOM   1555  C   ARG A 253     -19.238  -2.153  -2.147  1.00 10.00      A   
ATOM   1556  O   ARG A 253     -19.054  -2.667  -3.246  1.00 10.00      A   
ATOM   1557  N   THR A 254     -19.749  -2.809  -1.118  1.00 10.00      A   
ATOM   1558  HN  THR A 254     -19.902  -2.328  -0.277  1.00 10.00      A   
ATOM   1559  CA  THR A 254     -20.084  -4.224  -1.187  1.00 10.00      A   
ATOM   1560  CB  THR A 254     -20.482  -4.738   0.206  1.00 10.00      A   
ATOM   1561  OG1 THR A 254     -19.813  -3.945   1.199  1.00 10.00      A   
ATOM   1562  HG1 THR A 254     -20.263  -4.056   2.053  1.00 10.00      A   
ATOM   1563  CG2 THR A 254     -20.076  -6.194   0.376  1.00 10.00      A   
ATOM   1564  C   THR A 254     -21.214  -4.504  -2.183  1.00 10.00      A   
ATOM   1565  O   THR A 254     -21.407  -5.642  -2.606  1.00 10.00      A   
ATOM   1566  N   ASN A 255     -21.946  -3.462  -2.563  1.00 10.00      A   
ATOM   1567  HN  ASN A 255     -21.739  -2.576  -2.201  1.00 10.00      A   
ATOM   1568  CA  ASN A 255     -23.052  -3.605  -3.507  1.00 10.00      A   
ATOM   1569  CB  ASN A 255     -24.142  -2.576  -3.201  1.00 10.00      A   
ATOM   1570  CG  ASN A 255     -25.535  -3.064  -3.550  1.00 10.00      A   
ATOM   1571  OD1 ASN A 255     -25.712  -3.975  -4.358  1.00 10.00      A   
ATOM   1572  ND2 ASN A 255     -26.538  -2.454  -2.944  1.00 10.00      A   
ATOM   1573 HD21 ASN A 255     -26.329  -1.733  -2.314  1.00 10.00      A   
ATOM   1574 HD22 ASN A 255     -27.450  -2.748  -3.152  1.00 10.00      A   
ATOM   1575  C   ASN A 255     -22.564  -3.425  -4.942  1.00 10.00      A   
ATOM   1576  O   ASN A 255     -23.295  -3.676  -5.905  1.00 10.00      A   
ATOM   1577  N   LEU A 256     -21.325  -2.978  -5.078  1.00 10.00      A   
ATOM   1578  HN  LEU A 256     -20.796  -2.791  -4.274  1.00 10.00      A   
ATOM   1579  CA  LEU A 256     -20.728  -2.760  -6.386  1.00 10.00      A   
ATOM   1580  CB  LEU A 256     -20.190  -1.331  -6.493  1.00 10.00      A   
ATOM   1581  CG  LEU A 256     -21.215  -0.207  -6.325  1.00 10.00      A   
ATOM   1582  CD1 LEU A 256     -20.516   1.136  -6.184  1.00 10.00      A   
ATOM   1583  CD2 LEU A 256     -22.187  -0.186  -7.495  1.00 10.00      A   
ATOM   1584  C   LEU A 256     -19.606  -3.760  -6.632  1.00 10.00      A   
ATOM   1585  O   LEU A 256     -19.416  -4.235  -7.751  1.00 10.00      A   
ATOM   1586  N   GLU A 257     -18.873  -4.076  -5.570  1.00 10.00      A   
ATOM   1587  HN  GLU A 257     -19.075  -3.652  -4.707  1.00 10.00      A   
ATOM   1588  CA  GLU A 257     -17.765  -5.021  -5.648  1.00 10.00      A   
ATOM   1589  CB  GLU A 257     -16.763  -4.763  -4.512  1.00 10.00      A   
ATOM   1590  CG  GLU A 257     -16.175  -3.355  -4.508  1.00 10.00      A   
ATOM   1591  CD  GLU A 257     -15.347  -3.048  -3.272  1.00 10.00      A   
ATOM   1592  OE1 GLU A 257     -15.731  -3.473  -2.162  1.00 10.00      A   
ATOM   1593  OE2 GLU A 257     -14.316  -2.351  -3.401  1.00 10.00      A   
ATOM   1594  C   GLU A 257     -18.271  -6.462  -5.594  1.00 10.00      A   
ATOM   1595  O   GLU A 257     -17.509  -7.406  -5.798  1.00 10.00      A   
ATOM   1596  N   LEU A 258     -19.562  -6.622  -5.322  1.00 10.00      A   
ATOM   1597  HN  LEU A 258     -20.122  -5.831  -5.181  1.00 10.00      A   
ATOM   1598  CA  LEU A 258     -20.172  -7.940  -5.239  1.00 10.00      A   
ATOM   1599  CB  LEU A 258     -19.860  -8.583  -3.882  1.00 10.00      A   
ATOM   1600  CG  LEU A 258     -19.894 -10.114  -3.824  1.00 10.00      A   
ATOM   1601  CD1 LEU A 258     -18.966 -10.715  -4.871  1.00 10.00      A   
ATOM   1602  CD2 LEU A 258     -19.515 -10.601  -2.436  1.00 10.00      A   
ATOM   1603  C   LEU A 258     -21.681  -7.840  -5.447  1.00 10.00      A   
ATOM   1604  O   LEU A 258     -22.230  -6.743  -5.541  1.00 10.00      A   
ATOM   1605  N   SER A 259     -22.342  -8.986  -5.531  1.00 10.00      A   
ATOM   1606  HN  SER A 259     -21.849  -9.827  -5.453  1.00 10.00      A   
ATOM   1607  CA  SER A 259     -23.785  -9.033  -5.723  1.00 10.00      A   
ATOM   1608  CB  SER A 259     -24.114  -9.326  -7.189  1.00 10.00      A   
ATOM   1609  OG  SER A 259     -23.057 -10.040  -7.812  1.00 10.00      A   
ATOM   1610  HG  SER A 259     -22.409  -9.415  -8.151  1.00 10.00      A   
ATOM   1611  C   SER A 259     -24.401 -10.090  -4.812  1.00 10.00      A   
ATOM   1612  O   SER A 259     -23.732 -11.059  -4.442  1.00 10.00      A   
ATOM   1613  N   LYS A 260     -25.675  -9.910  -4.465  1.00 10.00      A   
ATOM   1614  HN  LYS A 260     -26.157  -9.131  -4.817  1.00 10.00      A   
ATOM   1615  CA  LYS A 260     -26.378 -10.840  -3.581  1.00 10.00      A   
ATOM   1616  CB  LYS A 260     -27.810 -10.367  -3.325  1.00 10.00      A   
ATOM   1617  CG  LYS A 260     -27.906  -8.977  -2.719  1.00 10.00      A   
ATOM   1618  CD  LYS A 260     -29.354  -8.557  -2.536  1.00 10.00      A   
ATOM   1619  CE  LYS A 260     -29.473  -7.061  -2.298  1.00 10.00      A   
ATOM   1620  NZ  LYS A 260     -30.483  -6.441  -3.198  1.00 10.00      A   
ATOM   1621  HZ1 LYS A 260     -31.417  -6.891  -3.052  1.00 10.00      A   
ATOM   1622  HZ2 LYS A 260     -30.198  -6.568  -4.197  1.00 10.00      A   
ATOM   1623  HZ3 LYS A 260     -30.564  -5.424  -3.001  1.00 10.00      A   
ATOM   1624  C   LYS A 260     -26.389 -12.261  -4.139  1.00 10.00      A   
ATOM   1625  O   LYS A 260     -26.244 -13.230  -3.392  1.00 10.00      A   
ATOM   1626  N   MET A 261     -26.553 -12.372  -5.452  1.00 10.00      A   
ATOM   1627  HN  MET A 261     -26.665 -11.560  -5.986  1.00 10.00      A   
ATOM   1628  CA  MET A 261     -26.580 -13.670  -6.121  1.00 10.00      A   
ATOM   1629  CB  MET A 261     -26.811 -13.490  -7.627  1.00 10.00      A   
ATOM   1630  CG  MET A 261     -26.721 -14.774  -8.442  1.00 10.00      A   
ATOM   1631  SD  MET A 261     -27.971 -15.992  -7.982  1.00 10.00      A   
ATOM   1632  CE  MET A 261     -29.450 -15.224  -8.637  1.00 10.00      A   
ATOM   1633  C   MET A 261     -25.287 -14.444  -5.872  1.00 10.00      A   
ATOM   1634  O   MET A 261     -25.312 -15.639  -5.584  1.00 10.00      A   
ATOM   1635  N   LYS A 262     -24.160 -13.748  -5.956  1.00 10.00      A   
ATOM   1636  HN  LYS A 262     -24.202 -12.790  -6.151  1.00 10.00      A   
ATOM   1637  CA  LYS A 262     -22.862 -14.378  -5.751  1.00 10.00      A   
ATOM   1638  CB  LYS A 262     -21.720 -13.496  -6.265  1.00 10.00      A   
ATOM   1639  CG  LYS A 262     -21.829 -13.140  -7.740  1.00 10.00      A   
ATOM   1640  CD  LYS A 262     -20.469 -13.150  -8.428  1.00 10.00      A   
ATOM   1641  CE  LYS A 262     -20.194 -14.493  -9.091  1.00 10.00      A   
ATOM   1642  NZ  LYS A 262     -19.012 -14.446  -9.995  1.00 10.00      A   
ATOM   1643  HZ1 LYS A 262     -18.128 -14.547  -9.442  1.00 10.00      A   
ATOM   1644  HZ2 LYS A 262     -18.984 -13.542 -10.507  1.00 10.00      A   
ATOM   1645  HZ3 LYS A 262     -19.060 -15.220 -10.685  1.00 10.00      A   
ATOM   1646  C   LYS A 262     -22.641 -14.766  -4.290  1.00 10.00      A   
ATOM   1647  O   LYS A 262     -22.033 -15.796  -4.008  1.00 10.00      A   
ATOM   1648  N   VAL A 263     -23.141 -13.947  -3.367  1.00 10.00      A   
ATOM   1649  HN  VAL A 263     -23.623 -13.139  -3.650  1.00 10.00      A   
ATOM   1650  CA  VAL A 263     -22.990 -14.228  -1.939  1.00 10.00      A   
ATOM   1651  CB  VAL A 263     -23.525 -13.082  -1.052  1.00 10.00      A   
ATOM   1652  CG1 VAL A 263     -23.225 -13.355   0.416  1.00 10.00      A   
ATOM   1653  CG2 VAL A 263     -22.929 -11.749  -1.474  1.00 10.00      A   
ATOM   1654  C   VAL A 263     -23.703 -15.527  -1.571  1.00 10.00      A   
ATOM   1655  O   VAL A 263     -23.166 -16.359  -0.836  1.00 10.00      A   
ATOM   1656  N   LEU A 264     -24.910 -15.701  -2.100  1.00 10.00      A   
ATOM   1657  HN  LEU A 264     -25.287 -15.003  -2.679  1.00 10.00      A   
ATOM   1658  CA  LEU A 264     -25.689 -16.904  -1.833  1.00 10.00      A   
ATOM   1659  CB  LEU A 264     -27.125 -16.762  -2.344  1.00 10.00      A   
ATOM   1660  CG  LEU A 264     -28.090 -15.997  -1.432  1.00 10.00      A   
ATOM   1661  CD1 LEU A 264     -29.486 -15.979  -2.030  1.00 10.00      A   
ATOM   1662  CD2 LEU A 264     -28.116 -16.610  -0.038  1.00 10.00      A   
ATOM   1663  C   LEU A 264     -25.018 -18.134  -2.433  1.00 10.00      A   
ATOM   1664  O   LEU A 264     -25.091 -19.226  -1.876  1.00 10.00      A   
ATOM   1665  N   LYS A 265     -24.352 -17.952  -3.566  1.00 10.00      A   
ATOM   1666  HN  LYS A 265     -24.330 -17.059  -3.972  1.00 10.00      A   
ATOM   1667  CA  LYS A 265     -23.658 -19.055  -4.217  1.00 10.00      A   
ATOM   1668  CB  LYS A 265     -23.402 -18.760  -5.697  1.00 10.00      A   
ATOM   1669  CG  LYS A 265     -24.676 -18.625  -6.516  1.00 10.00      A   
ATOM   1670  CD  LYS A 265     -24.408 -18.728  -8.008  1.00 10.00      A   
ATOM   1671  CE  LYS A 265     -25.700 -18.582  -8.797  1.00 10.00      A   
ATOM   1672  NZ  LYS A 265     -25.547 -18.982 -10.220  1.00 10.00      A   
ATOM   1673  HZ1 LYS A 265     -25.056 -19.895 -10.289  1.00 10.00      A   
ATOM   1674  HZ2 LYS A 265     -24.998 -18.266 -10.736  1.00 10.00      A   
ATOM   1675  HZ3 LYS A 265     -26.483 -19.071 -10.668  1.00 10.00      A   
ATOM   1676  C   LYS A 265     -22.362 -19.378  -3.483  1.00 10.00      A   
ATOM   1677  O   LYS A 265     -21.867 -20.502  -3.540  1.00 10.00      A   
ATOM   1678  N   PHE A 266     -21.823 -18.381  -2.786  1.00 10.00      A   
ATOM   1679  HN  PHE A 266     -22.258 -17.501  -2.802  1.00 10.00      A   
ATOM   1680  CA  PHE A 266     -20.601 -18.555  -2.014  1.00 10.00      A   
ATOM   1681  CB  PHE A 266     -20.012 -17.201  -1.609  1.00 10.00      A   
ATOM   1682  CG  PHE A 266     -18.814 -17.306  -0.706  1.00 10.00      A   
ATOM   1683  CD1 PHE A 266     -17.588 -17.713  -1.203  1.00 10.00      A   
ATOM   1684  CD2 PHE A 266     -18.916 -16.995   0.641  1.00 10.00      A   
ATOM   1685  CE1 PHE A 266     -16.485 -17.809  -0.376  1.00 10.00      A   
ATOM   1686  CE2 PHE A 266     -17.818 -17.089   1.474  1.00 10.00      A   
ATOM   1687  CZ  PHE A 266     -16.600 -17.496   0.964  1.00 10.00      A   
ATOM   1688  C   PHE A 266     -20.883 -19.398  -0.776  1.00 10.00      A   
ATOM   1689  O   PHE A 266     -20.149 -20.338  -0.471  1.00 10.00      A   
ATOM   1690  N   VAL A 267     -21.958 -19.065  -0.068  1.00 10.00      A   
ATOM   1691  HN  VAL A 267     -22.503 -18.296  -0.351  1.00 10.00      A   
ATOM   1692  CA  VAL A 267     -22.338 -19.816   1.124  1.00 10.00      A   
ATOM   1693  CB  VAL A 267     -23.414 -19.101   1.973  1.00 10.00      A   
ATOM   1694  CG1 VAL A 267     -22.887 -17.768   2.487  1.00 10.00      A   
ATOM   1695  CG2 VAL A 267     -24.701 -18.900   1.189  1.00 10.00      A   
ATOM   1696  C   VAL A 267     -22.795 -21.217   0.728  1.00 10.00      A   
ATOM   1697  O   VAL A 267     -22.730 -22.160   1.518  1.00 10.00      A   
ATOM   1698  N   ALA A 268     -23.216 -21.344  -0.528  1.00 10.00      A   
ATOM   1699  HN  ALA A 268     -23.235 -20.550  -1.103  1.00 10.00      A   
ATOM   1700  CA  ALA A 268     -23.658 -22.616  -1.076  1.00 10.00      A   
ATOM   1701  CB  ALA A 268     -24.604 -22.387  -2.240  1.00 10.00      A   
ATOM   1702  C   ALA A 268     -22.453 -23.435  -1.526  1.00 10.00      A   
ATOM   1703  O   ALA A 268     -22.593 -24.477  -2.163  1.00 10.00      A   
ATOM   1704  N   LYS A 269     -21.267 -22.931  -1.220  1.00 10.00      A   
ATOM   1705  HN  LYS A 269     -21.223 -22.060  -0.769  1.00 10.00      A   
ATOM   1706  CA  LYS A 269     -20.028 -23.613  -1.553  1.00 10.00      A   
ATOM   1707  CB  LYS A 269     -19.081 -22.684  -2.310  1.00 10.00      A   
ATOM   1708  CG  LYS A 269     -19.358 -22.595  -3.798  1.00 10.00      A   
ATOM   1709  CD  LYS A 269     -18.478 -21.548  -4.456  1.00 10.00      A   
ATOM   1710  CE  LYS A 269     -18.342 -21.803  -5.947  1.00 10.00      A   
ATOM   1711  NZ  LYS A 269     -17.568 -23.042  -6.225  1.00 10.00      A   
ATOM   1712  HZ1 LYS A 269     -17.540 -23.224  -7.249  1.00 10.00      A   
ATOM   1713  HZ2 LYS A 269     -18.005 -23.857  -5.753  1.00 10.00      A   
ATOM   1714  HZ3 LYS A 269     -16.591 -22.936  -5.881  1.00 10.00      A   
ATOM   1715  C   LYS A 269     -19.364 -24.109  -0.279  1.00 10.00      A   
ATOM   1716  O   LYS A 269     -18.458 -24.941  -0.317  1.00 10.00      A   
ATOM   1717  N   VAL A 270     -19.825 -23.584   0.851  1.00 10.00      A   
ATOM   1718  HN  VAL A 270     -20.540 -22.914   0.810  1.00 10.00      A   
ATOM   1719  CA  VAL A 270     -19.293 -23.974   2.148  1.00 10.00      A   
ATOM   1720  CB  VAL A 270     -19.696 -22.972   3.253  1.00 10.00      A   
ATOM   1721  CG1 VAL A 270     -19.083 -23.362   4.590  1.00 10.00      A   
ATOM   1722  CG2 VAL A 270     -19.286 -21.558   2.868  1.00 10.00      A   
ATOM   1723  C   VAL A 270     -19.802 -25.362   2.512  1.00 10.00      A   
ATOM   1724  O   VAL A 270     -19.028 -26.238   2.894  1.00 10.00      A   
ATOM   1725  N   HIS A 271     -21.105 -25.556   2.368  1.00 10.00      A   
ATOM   1726  HN  HIS A 271     -21.667 -24.813   2.064  1.00 10.00      A   
ATOM   1727  CA  HIS A 271     -21.732 -26.839   2.665  1.00 10.00      A   
ATOM   1728  CB  HIS A 271     -22.524 -26.784   3.980  1.00 10.00      A   
ATOM   1729  CG  HIS A 271     -23.404 -25.578   4.144  1.00 10.00      A   
ATOM   1730  ND1 HIS A 271     -23.147 -24.636   5.113  1.00 10.00      A   
ATOM   1731  CD2 HIS A 271     -24.516 -25.215   3.455  1.00 10.00      A   
ATOM   1732  CE1 HIS A 271     -24.099 -23.727   4.995  1.00 10.00      A   
ATOM   1733  NE2 HIS A 271     -24.947 -24.036   4.007  1.00 10.00      A   
ATOM   1734  HE2 HIS A 271     -25.688 -23.483   3.683  1.00 10.00      A   
ATOM   1735  C   HIS A 271     -22.624 -27.282   1.511  1.00 10.00      A   
ATOM   1736  O   HIS A 271     -23.524 -28.104   1.688  1.00 10.00      A   
ATOM   1737  N   ASN A 272     -22.341 -26.726   0.330  1.00 10.00      A   
ATOM   1738  HN  ASN A 272     -21.602 -26.089   0.286  1.00 10.00      A   
ATOM   1739  CA  ASN A 272     -23.085 -27.021  -0.904  1.00 10.00      A   
ATOM   1740  CB  ASN A 272     -22.625 -28.327  -1.592  1.00 10.00      A   
ATOM   1741  CG  ASN A 272     -23.112 -29.614  -0.942  1.00 10.00      A   
ATOM   1742  OD1 ASN A 272     -24.182 -30.122  -1.274  1.00 10.00      A   
ATOM   1743  ND2 ASN A 272     -22.317 -30.169  -0.037  1.00 10.00      A   
ATOM   1744 HD21 ASN A 272     -21.466 -29.729   0.168  1.00 10.00      A   
ATOM   1745 HD22 ASN A 272     -22.617 -30.999   0.394  1.00 10.00      A   
ATOM   1746  C   ASN A 272     -24.606 -26.904  -0.750  1.00 10.00      A   
ATOM   1747  O   ASN A 272     -25.084 -26.189   0.132  1.00 10.00      A   
ATOM   1748  N   GLN A 273     -25.345 -27.571  -1.641  1.00 10.00      A   
ATOM   1749  HN  GLN A 273     -24.881 -28.080  -2.337  1.00 10.00      A   
ATOM   1750  CA  GLN A 273     -26.815 -27.584  -1.635  1.00 10.00      A   
ATOM   1751  CB  GLN A 273     -27.399 -28.631  -0.672  1.00 10.00      A   
ATOM   1752  CG  GLN A 273     -26.853 -28.576   0.746  1.00 10.00      A   
ATOM   1753  CD  GLN A 273     -26.712 -29.943   1.380  1.00 10.00      A   
ATOM   1754  OE1 GLN A 273     -27.573 -30.811   1.223  1.00 10.00      A   
ATOM   1755  NE2 GLN A 273     -25.610 -30.150   2.080  1.00 10.00      A   
ATOM   1756 HE21 GLN A 273     -24.956 -29.416   2.143  1.00 10.00      A   
ATOM   1757 HE22 GLN A 273     -25.485 -31.024   2.505  1.00 10.00      A   
ATOM   1758  C   GLN A 273     -27.467 -26.207  -1.470  1.00 10.00      A   
ATOM   1759  O   GLN A 273     -27.955 -25.851  -0.394  1.00 10.00      A   
ATOM   1760  N   ASP A 274     -27.478 -25.440  -2.554  1.00 10.00      A   
ATOM   1761  HN  ASP A 274     -27.063 -25.773  -3.378  1.00 10.00      A   
ATOM   1762  CA  ASP A 274     -28.081 -24.111  -2.551  1.00 10.00      A   
ATOM   1763  CB  ASP A 274     -27.569 -23.199  -3.682  1.00 10.00      A   
ATOM   1764  CG  ASP A 274     -27.457 -23.875  -5.034  1.00 10.00      A   
ATOM   1765  OD1 ASP A 274     -28.199 -23.486  -5.960  1.00 10.00      A   
ATOM   1766  OD2 ASP A 274     -26.615 -24.787  -5.181  1.00 10.00      A   
ATOM   1767  C   ASP A 274     -29.617 -24.121  -2.464  1.00 10.00      A   
ATOM   1768  O   ASP A 274     -30.189 -23.319  -1.725  1.00 10.00      A   
ATOM   1769  N   PRO A 275     -30.330 -25.012  -3.198  1.00 10.00      A   
ATOM   1770  CA  PRO A 275     -31.799 -25.069  -3.153  1.00 10.00      A   
ATOM   1771  CB  PRO A 275     -32.175 -25.928  -4.373  1.00 10.00      A   
ATOM   1772  CG  PRO A 275     -30.910 -26.116  -5.141  1.00 10.00      A   
ATOM   1773  CD  PRO A 275     -29.801 -26.009  -4.140  1.00 10.00      A   
ATOM   1774  C   PRO A 275     -32.327 -25.711  -1.862  1.00 10.00      A   
ATOM   1775  O   PRO A 275     -33.205 -26.579  -1.895  1.00 10.00      A   
ATOM   1776  N   LYS A 276     -31.799 -25.272  -0.728  1.00 10.00      A   
ATOM   1777  HN  LYS A 276     -31.105 -24.576  -0.766  1.00 10.00      A   
ATOM   1778  CA  LYS A 276     -32.216 -25.796   0.565  1.00 10.00      A   
ATOM   1779  CB  LYS A 276     -31.039 -26.440   1.302  1.00 10.00      A   
ATOM   1780  CG  LYS A 276     -31.450 -27.258   2.515  1.00 10.00      A   
ATOM   1781  CD  LYS A 276     -30.273 -27.513   3.442  1.00 10.00      A   
ATOM   1782  CE  LYS A 276     -30.719 -28.193   4.729  1.00 10.00      A   
ATOM   1783  NZ  LYS A 276     -31.834 -27.461   5.391  1.00 10.00      A   
ATOM   1784  HZ1 LYS A 276     -32.705 -27.552   4.832  1.00 10.00      A   
ATOM   1785  HZ2 LYS A 276     -31.597 -26.445   5.479  1.00 10.00      A   
ATOM   1786  HZ3 LYS A 276     -32.005 -27.847   6.342  1.00 10.00      A   
ATOM   1787  C   LYS A 276     -32.860 -24.707   1.428  1.00 10.00      A   
ATOM   1788  O   LYS A 276     -34.074 -24.508   1.385  1.00 10.00      A   
ATOM   1789  N   ASP A 277     -32.039 -23.989   2.191  1.00 10.00      A   
ATOM   1790  HN  ASP A 277     -31.078 -24.176   2.167  1.00 10.00      A   
ATOM   1791  CA  ASP A 277     -32.536 -22.928   3.070  1.00 10.00      A   
ATOM   1792  CB  ASP A 277     -31.809 -22.950   4.421  1.00 10.00      A   
ATOM   1793  CG  ASP A 277     -32.000 -24.240   5.189  1.00 10.00      A   
ATOM   1794  OD1 ASP A 277     -33.145 -24.560   5.558  1.00 10.00      A   
ATOM   1795  OD2 ASP A 277     -30.998 -24.946   5.430  1.00 10.00      A   
ATOM   1796  C   ASP A 277     -32.352 -21.563   2.428  1.00 10.00      A   
ATOM   1797  O   ASP A 277     -32.761 -20.544   2.978  1.00 10.00      A   
ATOM   1798  N   TRP A 278     -31.740 -21.554   1.256  1.00 10.00      A   
ATOM   1799  HN  TRP A 278     -31.457 -22.401   0.861  1.00 10.00      A   
ATOM   1800  CA  TRP A 278     -31.477 -20.314   0.538  1.00 10.00      A   
ATOM   1801  CB  TRP A 278     -30.212 -20.413  -0.320  1.00 10.00      A   
ATOM   1802  CG  TRP A 278     -29.017 -20.943   0.422  1.00 10.00      A   
ATOM   1803  CD1 TRP A 278     -28.073 -21.800  -0.062  1.00 10.00      A   
ATOM   1804  CD2 TRP A 278     -28.638 -20.658   1.778  1.00 10.00      A   
ATOM   1805  NE1 TRP A 278     -27.137 -22.074   0.901  1.00 10.00      A   
ATOM   1806  HE1 TRP A 278     -26.363 -22.666   0.790  1.00 10.00      A   
ATOM   1807  CE2 TRP A 278     -27.459 -21.384   2.040  1.00 10.00      A   
ATOM   1808  CE3 TRP A 278     -29.178 -19.863   2.796  1.00 10.00      A   
ATOM   1809  CZ2 TRP A 278     -26.814 -21.340   3.274  1.00 10.00      A   
ATOM   1810  CZ3 TRP A 278     -28.535 -19.821   4.018  1.00 10.00      A   
ATOM   1811  CH2 TRP A 278     -27.367 -20.555   4.247  1.00 10.00      A   
ATOM   1812  C   TRP A 278     -32.669 -19.761  -0.268  1.00 10.00      A   
ATOM   1813  O   TRP A 278     -32.795 -18.546  -0.363  1.00 10.00      A   
ATOM   1814  N   PRO A 279     -33.544 -20.615  -0.879  1.00 10.00      A   
ATOM   1815  CA  PRO A 279     -34.709 -20.162  -1.669  1.00 10.00      A   
ATOM   1816  CB  PRO A 279     -35.630 -21.375  -1.626  1.00 10.00      A   
ATOM   1817  CG  PRO A 279     -34.691 -22.528  -1.653  1.00 10.00      A   
ATOM   1818  CD  PRO A 279     -33.461 -22.093  -0.896  1.00 10.00      A   
ATOM   1819  C   PRO A 279     -35.430 -18.922  -1.122  1.00 10.00      A   
ATOM   1820  O   PRO A 279     -35.836 -18.051  -1.896  1.00 10.00      A   
ATOM   1821  N   ALA A 280     -35.576 -18.839   0.199  1.00 10.00      A   
ATOM   1822  HN  ALA A 280     -35.223 -19.558   0.764  1.00 10.00      A   
ATOM   1823  CA  ALA A 280     -36.247 -17.702   0.828  1.00 10.00      A   
ATOM   1824  CB  ALA A 280     -36.301 -17.882   2.337  1.00 10.00      A   
ATOM   1825  C   ALA A 280     -35.567 -16.379   0.464  1.00 10.00      A   
ATOM   1826  O   ALA A 280     -36.229 -15.399   0.115  1.00 10.00      A   
ATOM   1827  N   GLN A 281     -34.243 -16.358   0.542  1.00 10.00      A   
ATOM   1828  HN  GLN A 281     -33.769 -17.167   0.839  1.00 10.00      A   
ATOM   1829  CA  GLN A 281     -33.473 -15.165   0.207  1.00 10.00      A   
ATOM   1830  CB  GLN A 281     -32.195 -15.079   1.048  1.00 10.00      A   
ATOM   1831  CG  GLN A 281     -32.426 -15.099   2.551  1.00 10.00      A   
ATOM   1832  CD  GLN A 281     -32.323 -16.494   3.133  1.00 10.00      A   
ATOM   1833  OE1 GLN A 281     -33.298 -17.237   3.168  1.00 10.00      A   
ATOM   1834  NE2 GLN A 281     -31.138 -16.859   3.597  1.00 10.00      A   
ATOM   1835 HE21 GLN A 281     -30.399 -16.216   3.544  1.00 10.00      A   
ATOM   1836 HE22 GLN A 281     -31.050 -17.758   3.975  1.00 10.00      A   
ATOM   1837  C   GLN A 281     -33.119 -15.173  -1.274  1.00 10.00      A   
ATOM   1838  O   GLN A 281     -32.777 -14.141  -1.854  1.00 10.00      A   
ATOM   1839  N   TYR A 282     -33.211 -16.352  -1.880  1.00 10.00      A   
ATOM   1840  HN  TYR A 282     -33.482 -17.136  -1.352  1.00 10.00      A   
ATOM   1841  CA  TYR A 282     -32.908 -16.523  -3.294  1.00 10.00      A   
ATOM   1842  CB  TYR A 282     -32.996 -17.995  -3.699  1.00 10.00      A   
ATOM   1843  CG  TYR A 282     -32.410 -18.297  -5.059  1.00 10.00      A   
ATOM   1844  CD1 TYR A 282     -33.229 -18.605  -6.138  1.00 10.00      A   
ATOM   1845  CD2 TYR A 282     -31.036 -18.273  -5.265  1.00 10.00      A   
ATOM   1846  CE1 TYR A 282     -32.696 -18.880  -7.381  1.00 10.00      A   
ATOM   1847  CE2 TYR A 282     -30.494 -18.547  -6.506  1.00 10.00      A   
ATOM   1848  CZ  TYR A 282     -31.329 -18.851  -7.560  1.00 10.00      A   
ATOM   1849  OH  TYR A 282     -30.795 -19.125  -8.800  1.00 10.00      A   
ATOM   1850  HH  TYR A 282     -31.452 -18.931  -9.482  1.00 10.00      A   
ATOM   1851  C   TYR A 282     -33.837 -15.674  -4.146  1.00 10.00      A   
ATOM   1852  O   TYR A 282     -33.451 -15.209  -5.213  1.00 10.00      A   
ATOM   1853  N   CYS A 283     -35.061 -15.471  -3.667  1.00 10.00      A   
ATOM   1854  HN  CYS A 283     -35.324 -15.899  -2.822  1.00 10.00      A   
ATOM   1855  CA  CYS A 283     -36.026 -14.645  -4.380  1.00 10.00      A   
ATOM   1856  CB  CYS A 283     -37.374 -14.633  -3.651  1.00 10.00      A   
ATOM   1857  SG  CYS A 283     -38.701 -13.790  -4.545  1.00 10.00      A   
ATOM   1858  HG  CYS A 283     -38.250 -12.597  -4.914  1.00 10.00      A   
ATOM   1859  C   CYS A 283     -35.478 -13.225  -4.515  1.00 10.00      A   
ATOM   1860  O   CYS A 283     -35.614 -12.586  -5.560  1.00 10.00      A   
ATOM   1861  N   GLU A 284     -34.826 -12.757  -3.457  1.00 10.00      A   
ATOM   1862  HN  GLU A 284     -34.733 -13.326  -2.664  1.00 10.00      A   
ATOM   1863  CA  GLU A 284     -34.234 -11.429  -3.444  1.00 10.00      A   
ATOM   1864  CB  GLU A 284     -33.816 -11.055  -2.016  1.00 10.00      A   
ATOM   1865  CG  GLU A 284     -32.851  -9.881  -1.915  1.00 10.00      A   
ATOM   1866  CD  GLU A 284     -33.489  -8.542  -2.228  1.00 10.00      A   
ATOM   1867  OE1 GLU A 284     -32.754  -7.532  -2.270  1.00 10.00      A   
ATOM   1868  OE2 GLU A 284     -34.722  -8.486  -2.414  1.00 10.00      A   
ATOM   1869  C   GLU A 284     -33.033 -11.394  -4.381  1.00 10.00      A   
ATOM   1870  O   GLU A 284     -32.878 -10.466  -5.167  1.00 10.00      A   
ATOM   1871  N   ALA A 285     -32.201 -12.427  -4.300  1.00 10.00      A   
ATOM   1872  HN  ALA A 285     -32.390 -13.138  -3.650  1.00 10.00      A   
ATOM   1873  CA  ALA A 285     -31.012 -12.529  -5.139  1.00 10.00      A   
ATOM   1874  CB  ALA A 285     -30.171 -13.725  -4.723  1.00 10.00      A   
ATOM   1875  C   ALA A 285     -31.388 -12.624  -6.616  1.00 10.00      A   
ATOM   1876  O   ALA A 285     -30.716 -12.054  -7.474  1.00 10.00      A   
ATOM   1877  N   LEU A 286     -32.466 -13.346  -6.901  1.00 10.00      A   
ATOM   1878  HN  LEU A 286     -32.950 -13.790  -6.168  1.00 10.00      A   
ATOM   1879  CA  LEU A 286     -32.945 -13.506  -8.266  1.00 10.00      A   
ATOM   1880  CB  LEU A 286     -34.140 -14.470  -8.300  1.00 10.00      A   
ATOM   1881  CG  LEU A 286     -34.306 -15.334  -9.560  1.00 10.00      A   
ATOM   1882  CD1 LEU A 286     -34.849 -14.516 -10.721  1.00 10.00      A   
ATOM   1883  CD2 LEU A 286     -32.995 -16.008  -9.938  1.00 10.00      A   
ATOM   1884  C   LEU A 286     -33.341 -12.145  -8.826  1.00 10.00      A   
ATOM   1885  O   LEU A 286     -32.903 -11.755  -9.911  1.00 10.00      A   
ATOM   1886  N   ALA A 287     -34.150 -11.417  -8.059  1.00 10.00      A   
ATOM   1887  HN  ALA A 287     -34.453 -11.786  -7.200  1.00 10.00      A   
ATOM   1888  CA  ALA A 287     -34.599 -10.089  -8.454  1.00 10.00      A   
ATOM   1889  CB  ALA A 287     -35.647  -9.574  -7.480  1.00 10.00      A   
ATOM   1890  C   ALA A 287     -33.413  -9.132  -8.520  1.00 10.00      A   
ATOM   1891  O   ALA A 287     -33.339  -8.279  -9.404  1.00 10.00      A   
ATOM   1892  N   ASP A 288     -32.483  -9.294  -7.583  1.00 10.00      A   
ATOM   1893  HN  ASP A 288     -32.612  -9.987  -6.897  1.00 10.00      A   
ATOM   1894  CA  ASP A 288     -31.284  -8.466  -7.530  1.00 10.00      A   
ATOM   1895  CB  ASP A 288     -30.428  -8.845  -6.316  1.00 10.00      A   
ATOM   1896  CG  ASP A 288     -29.168  -8.010  -6.185  1.00 10.00      A   
ATOM   1897  OD1 ASP A 288     -29.211  -6.965  -5.501  1.00 10.00      A   
ATOM   1898  OD2 ASP A 288     -28.126  -8.404  -6.745  1.00 10.00      A   
ATOM   1899  C   ASP A 288     -30.478  -8.640  -8.809  1.00 10.00      A   
ATOM   1900  O   ASP A 288     -30.029  -7.664  -9.408  1.00 10.00      A   
ATOM   1901  N   GLU A 289     -30.323  -9.891  -9.233  1.00 10.00      A   
ATOM   1902  HN  GLU A 289     -30.713 -10.624  -8.706  1.00 10.00      A   
ATOM   1903  CA  GLU A 289     -29.585 -10.205 -10.449  1.00 10.00      A   
ATOM   1904  CB  GLU A 289     -29.407 -11.716 -10.609  1.00 10.00      A   
ATOM   1905  CG  GLU A 289     -28.345 -12.107 -11.624  1.00 10.00      A   
ATOM   1906  CD  GLU A 289     -28.320 -13.593 -11.912  1.00 10.00      A   
ATOM   1907  OE1 GLU A 289     -29.395 -14.171 -12.176  1.00 10.00      A   
ATOM   1908  OE2 GLU A 289     -27.225 -14.187 -11.895  1.00 10.00      A   
ATOM   1909  C   GLU A 289     -30.293  -9.615 -11.666  1.00 10.00      A   
ATOM   1910  O   GLU A 289     -29.652  -9.106 -12.585  1.00 10.00      A   
ATOM   1911  N   GLU A 290     -31.622  -9.677 -11.661  1.00 10.00      A   
ATOM   1912  HN  GLU A 290     -32.079 -10.107 -10.905  1.00 10.00      A   
ATOM   1913  CA  GLU A 290     -32.419  -9.123 -12.753  1.00 10.00      A   
ATOM   1914  CB  GLU A 290     -33.901  -9.466 -12.568  1.00 10.00      A   
ATOM   1915  CG  GLU A 290     -34.229 -10.943 -12.724  1.00 10.00      A   
ATOM   1916  CD  GLU A 290     -34.492 -11.344 -14.161  1.00 10.00      A   
ATOM   1917  OE1 GLU A 290     -33.567 -11.242 -14.994  1.00 10.00      A   
ATOM   1918  OE2 GLU A 290     -35.627 -11.777 -14.463  1.00 10.00      A   
ATOM   1919  C   GLU A 290     -32.239  -7.609 -12.791  1.00 10.00      A   
ATOM   1920  O   GLU A 290     -32.193  -6.996 -13.856  1.00 10.00      A   
ATOM   1921  N   ASN A 291     -32.115  -7.019 -11.608  1.00 10.00      A   
ATOM   1922  HN  ASN A 291     -32.167  -7.570 -10.794  1.00 10.00      A   
ATOM   1923  CA  ASN A 291     -31.924  -5.581 -11.476  1.00 10.00      A   
ATOM   1924  CB  ASN A 291     -32.136  -5.146 -10.021  1.00 10.00      A   
ATOM   1925  CG  ASN A 291     -32.688  -3.735  -9.879  1.00 10.00      A   
ATOM   1926  OD1 ASN A 291     -33.510  -3.468  -9.001  1.00 10.00      A   
ATOM   1927  ND2 ASN A 291     -32.238  -2.816 -10.722  1.00 10.00      A   
ATOM   1928 HD21 ASN A 291     -31.569  -3.083 -11.394  1.00 10.00      A   
ATOM   1929 HD22 ASN A 291     -32.590  -1.904 -10.643  1.00 10.00      A   
ATOM   1930  C   ASN A 291     -30.528  -5.180 -11.944  1.00 10.00      A   
ATOM   1931  O   ASN A 291     -30.291  -4.024 -12.287  1.00 10.00      A   
ATOM   1932  N   ARG A 292     -29.607  -6.140 -11.968  1.00 10.00      A   
ATOM   1933  HN  ARG A 292     -29.852  -7.049 -11.685  1.00 10.00      A   
ATOM   1934  CA  ARG A 292     -28.239  -5.874 -12.407  1.00 10.00      A   
ATOM   1935  CB  ARG A 292     -27.289  -7.014 -12.012  1.00 10.00      A   
ATOM   1936  CG  ARG A 292     -27.241  -7.322 -10.524  1.00 10.00      A   
ATOM   1937  CD  ARG A 292     -26.695  -6.154  -9.721  1.00 10.00      A   
ATOM   1938  NE  ARG A 292     -26.998  -6.288  -8.297  1.00 10.00      A   
ATOM   1939  HE  ARG A 292     -27.728  -6.909  -8.048  1.00 10.00      A   
ATOM   1940  CZ  ARG A 292     -26.377  -5.618  -7.329  1.00 10.00      A   
ATOM   1941  NH1 ARG A 292     -25.355  -4.815  -7.609  1.00 10.00      A   
ATOM   1942 HH11 ARG A 292     -24.863  -4.299  -6.840  1.00 10.00      A   
ATOM   1943 HH12 ARG A 292     -25.038  -4.694  -8.591  1.00 10.00      A   
ATOM   1944  NH2 ARG A 292     -26.778  -5.761  -6.075  1.00 10.00      A   
ATOM   1945 HH21 ARG A 292     -27.585  -6.398  -5.851  1.00 10.00      A   
ATOM   1946 HH22 ARG A 292     -26.301  -5.233  -5.304  1.00 10.00      A   
ATOM   1947  C   ARG A 292     -28.192  -5.671 -13.917  1.00 10.00      A   
ATOM   1948  O   ARG A 292     -27.248  -5.084 -14.444  1.00 10.00      A   
ATOM   1949  N   ALA A 293     -29.218  -6.162 -14.604  1.00 10.00      A   
ATOM   1950  HN  ALA A 293     -29.938  -6.624 -14.123  1.00 10.00      A   
ATOM   1951  CA  ALA A 293     -29.301  -6.040 -16.054  1.00 10.00      A   
ATOM   1952  CB  ALA A 293     -30.237  -7.097 -16.618  1.00 10.00      A   
ATOM   1953  C   ALA A 293     -29.757  -4.642 -16.465  1.00 10.00      A   
ATOM   1954  O   ALA A 293     -29.524  -4.209 -17.593  1.00 10.00      A   
ATOM   1955  N   ARG A 294     -30.408  -3.944 -15.545  1.00 10.00      A   
ATOM   1956  HN  ARG A 294     -30.555  -4.341 -14.663  1.00 10.00      A   
ATOM   1957  CB  ARG A 294     -32.406  -2.602 -16.051  1.00 10.00      A   
ATOM   1958  CG  ARG A 294     -33.001  -1.235 -16.365  1.00 10.00      A   
ATOM   1959  CD  ARG A 294     -34.509  -1.241 -16.168  1.00 10.00      A   
ATOM   1960  NE  ARG A 294     -35.098   0.094 -16.297  1.00 10.00      A   
ATOM   1961  HE  ARG A 294     -34.990   0.551 -17.162  1.00 10.00      A   
ATOM   1962  CZ  ARG A 294     -35.777   0.703 -15.322  1.00 10.00      A   
ATOM   1963  NH1 ARG A 294     -35.923   0.106 -14.143  1.00 10.00      A   
ATOM   1964 HH11 ARG A 294     -35.501  -0.834 -13.975  1.00 10.00      A   
ATOM   1965 HH12 ARG A 294     -36.463   0.571 -13.379  1.00 10.00      A   
ATOM   1966  NH2 ARG A 294     -36.304   1.906 -15.524  1.00 10.00      A   
ATOM   1967 HH21 ARG A 294     -36.834   2.381 -14.759  1.00 10.00      A   
ATOM   1968 HH22 ARG A 294     -36.192   2.384 -16.444  1.00 10.00      A   
ATOM   1969  CA  ARG A 294     -30.893  -2.595 -15.803  1.00 10.00      A   
ATOM   1970  C   ARG A 294     -30.555  -1.689 -14.625  1.00 10.00      A   
ATOM   1971  O   ARG A 294     -31.377  -1.596 -13.691  1.00 10.00      A   
ATOM   1972  OXT ARG A 294     -29.457  -1.093 -14.626  1.00 10.00      A   
ATOM   1973  C   GLY B   9      -2.969  16.818  21.426  1.00 10.00      B   
ATOM   1974  O   GLY B   9      -4.105  17.210  21.161  1.00 10.00      B   
ATOM   1975  N   GLY B   9      -4.019  14.711  22.208  1.00 10.00      B   
ATOM   1976  HT1 GLY B   9      -4.533  15.228  22.948  1.00 10.00      B   
ATOM   1977  HT2 GLY B   9      -3.838  13.743  22.540  1.00 10.00      B   
ATOM   1978  HT3 GLY B   9      -4.615  14.667  21.358  1.00 10.00      B   
ATOM   1979  CA  GLY B   9      -2.741  15.400  21.905  1.00 10.00      B   
ATOM   1980  N   VAL B  10      -1.893  17.586  21.313  1.00 10.00      B   
ATOM   1981  HN  VAL B  10      -1.011  17.209  21.524  1.00 10.00      B   
ATOM   1982  CA  VAL B  10      -1.981  18.970  20.861  1.00 10.00      B   
ATOM   1983  CB  VAL B  10      -0.974  19.895  21.581  1.00 10.00      B   
ATOM   1984  CG1 VAL B  10      -1.627  20.574  22.773  1.00 10.00      B   
ATOM   1985  CG2 VAL B  10       0.269  19.127  22.013  1.00 10.00      B   
ATOM   1986  C   VAL B  10      -1.758  19.060  19.359  1.00 10.00      B   
ATOM   1987  O   VAL B  10      -0.641  19.297  18.897  1.00 10.00      B   
ATOM   1988  N   MET B  11      -2.818  18.856  18.595  1.00 10.00      B   
ATOM   1989  HN  MET B  11      -3.689  18.673  19.014  1.00 10.00      B   
ATOM   1990  CA  MET B  11      -2.718  18.914  17.146  1.00 10.00      B   
ATOM   1991  CB  MET B  11      -3.640  17.887  16.486  1.00 10.00      B   
ATOM   1992  CG  MET B  11      -3.378  17.699  14.999  1.00 10.00      B   
ATOM   1993  SD  MET B  11      -4.413  16.421  14.258  1.00 10.00      B   
ATOM   1994  CE  MET B  11      -3.743  16.370  12.597  1.00 10.00      B   
ATOM   1995  C   MET B  11      -3.025  20.315  16.634  1.00 10.00      B   
ATOM   1996  O   MET B  11      -4.167  20.776  16.694  1.00 10.00      B   
ATOM   1997  N   THR B  12      -2.003  20.992  16.136  1.00 10.00      B   
ATOM   1998  HN  THR B  12      -1.115  20.572  16.110  1.00 10.00      B   
ATOM   1999  CA  THR B  12      -2.166  22.338  15.616  1.00 10.00      B   
ATOM   2000  CB  THR B  12      -0.952  23.218  15.963  1.00 10.00      B   
ATOM   2001  OG1 THR B  12       0.235  22.414  15.960  1.00 10.00      B   
ATOM   2002  HG1 THR B  12       0.318  21.962  16.806  1.00 10.00      B   
ATOM   2003  CG2 THR B  12      -1.128  23.851  17.335  1.00 10.00      B   
ATOM   2004  C   THR B  12      -2.368  22.307  14.105  1.00 10.00      B   
ATOM   2005  O   THR B  12      -2.331  21.237  13.488  1.00 10.00      B   
ATOM   2006  N   ASP B  13      -2.558  23.476  13.505  1.00 10.00      B   
ATOM   2007  HN  ASP B  13      -2.552  24.299  14.041  1.00 10.00      B   
ATOM   2008  CA  ASP B  13      -2.777  23.565  12.066  1.00 10.00      B   
ATOM   2009  CB  ASP B  13      -3.214  24.968  11.652  1.00 10.00      B   
ATOM   2010  CG  ASP B  13      -4.642  24.997  11.147  1.00 10.00      B   
ATOM   2011  OD1 ASP B  13      -5.232  23.913  10.948  1.00 10.00      B   
ATOM   2012  OD2 ASP B  13      -5.188  26.101  10.955  1.00 10.00      B   
ATOM   2013  C   ASP B  13      -1.551  23.125  11.277  1.00 10.00      B   
ATOM   2014  O   ASP B  13      -1.671  22.597  10.171  1.00 10.00      B   
ATOM   2015  N   VAL B  14      -0.369  23.329  11.851  1.00 10.00      B   
ATOM   2016  HN  VAL B  14      -0.334  23.754  12.732  1.00 10.00      B   
ATOM   2017  CA  VAL B  14       0.874  22.936  11.192  1.00 10.00      B   
ATOM   2018  CB  VAL B  14       2.132  23.489  11.900  1.00 10.00      B   
ATOM   2019  CG1 VAL B  14       2.258  24.985  11.662  1.00 10.00      B   
ATOM   2020  CG2 VAL B  14       2.104  23.185  13.391  1.00 10.00      B   
ATOM   2021  C   VAL B  14       0.965  21.418  11.059  1.00 10.00      B   
ATOM   2022  O   VAL B  14       1.481  20.903  10.069  1.00 10.00      B   
ATOM   2023  N   HIS B  15       0.440  20.709  12.055  1.00 10.00      B   
ATOM   2024  HN  HIS B  15       0.038  21.178  12.816  1.00 10.00      B   
ATOM   2025  CA  HIS B  15       0.446  19.251  12.040  1.00 10.00      B   
ATOM   2026  CB  HIS B  15      -0.009  18.690  13.391  1.00 10.00      B   
ATOM   2027  CG  HIS B  15       0.957  18.916  14.513  1.00 10.00      B   
ATOM   2028  ND1 HIS B  15       0.531  19.355  15.744  1.00 10.00      B   
ATOM   2029  CD2 HIS B  15       2.301  18.741  14.542  1.00 10.00      B   
ATOM   2030  CE1 HIS B  15       1.616  19.438  16.492  1.00 10.00      B   
ATOM   2031  NE2 HIS B  15       2.709  19.078  15.808  1.00 10.00      B   
ATOM   2032  HE2 HIS B  15       3.603  18.935  16.183  1.00 10.00      B   
ATOM   2033  C   HIS B  15      -0.479  18.753  10.941  1.00 10.00      B   
ATOM   2034  O   HIS B  15      -0.160  17.808  10.222  1.00 10.00      B   
ATOM   2035  N   ARG B  16      -1.625  19.415  10.816  1.00 10.00      B   
ATOM   2036  HN  ARG B  16      -1.810  20.162  11.424  1.00 10.00      B   
ATOM   2037  CA  ARG B  16      -2.611  19.068   9.801  1.00 10.00      B   
ATOM   2038  CB  ARG B  16      -3.857  19.941   9.950  1.00 10.00      B   
ATOM   2039  CG  ARG B  16      -4.561  19.802  11.287  1.00 10.00      B   
ATOM   2040  CD  ARG B  16      -5.663  20.834  11.435  1.00 10.00      B   
ATOM   2041  NE  ARG B  16      -6.372  20.693  12.704  1.00 10.00      B   
ATOM   2042  HE  ARG B  16      -6.519  19.779  13.038  1.00 10.00      B   
ATOM   2043  CZ  ARG B  16      -6.830  21.718  13.421  1.00 10.00      B   
ATOM   2044  NH1 ARG B  16      -6.639  22.968  13.007  1.00 10.00      B   
ATOM   2045 HH11 ARG B  16      -6.118  23.159  12.110  1.00 10.00      B   
ATOM   2046 HH12 ARG B  16      -7.009  23.769  13.564  1.00 10.00      B   
ATOM   2047  NH2 ARG B  16      -7.473  21.491  14.560  1.00 10.00      B   
ATOM   2048 HH21 ARG B  16      -7.618  20.516  14.895  1.00 10.00      B   
ATOM   2049 HH22 ARG B  16      -7.841  22.289  15.122  1.00 10.00      B   
ATOM   2050  C   ARG B  16      -2.020  19.259   8.414  1.00 10.00      B   
ATOM   2051  O   ARG B  16      -2.155  18.400   7.544  1.00 10.00      B   
ATOM   2052  N   ARG B  17      -1.356  20.392   8.223  1.00 10.00      B   
ATOM   2053  HN  ARG B  17      -1.289  21.036   8.962  1.00 10.00      B   
ATOM   2054  CA  ARG B  17      -0.730  20.709   6.950  1.00 10.00      B   
ATOM   2055  CB  ARG B  17      -0.150  22.126   6.969  1.00 10.00      B   
ATOM   2056  CG  ARG B  17      -0.741  23.052   5.916  1.00 10.00      B   
ATOM   2057  CD  ARG B  17      -0.538  22.497   4.515  1.00 10.00      B   
ATOM   2058  NE  ARG B  17      -1.126  23.355   3.487  1.00 10.00      B   
ATOM   2059  HE  ARG B  17      -1.010  24.330   3.592  1.00 10.00      B   
ATOM   2060  CZ  ARG B  17      -1.789  22.900   2.423  1.00 10.00      B   
ATOM   2061  NH1 ARG B  17      -1.986  21.595   2.260  1.00 10.00      B   
ATOM   2062 HH11 ARG B  17      -1.624  20.918   2.961  1.00 10.00      B   
ATOM   2063 HH12 ARG B  17      -2.507  21.246   1.423  1.00 10.00      B   
ATOM   2064  NH2 ARG B  17      -2.261  23.753   1.523  1.00 10.00      B   
ATOM   2065 HH21 ARG B  17      -2.784  23.401   0.690  1.00 10.00      B   
ATOM   2066 HH22 ARG B  17      -2.110  24.780   1.641  1.00 10.00      B   
ATOM   2067  C   ARG B  17       0.358  19.695   6.618  1.00 10.00      B   
ATOM   2068  O   ARG B  17       0.427  19.201   5.493  1.00 10.00      B   
ATOM   2069  N   PHE B  18       1.189  19.381   7.608  1.00 10.00      B   
ATOM   2070  HN  PHE B  18       1.078  19.815   8.483  1.00 10.00      B   
ATOM   2071  CA  PHE B  18       2.271  18.422   7.427  1.00 10.00      B   
ATOM   2072  CB  PHE B  18       3.116  18.317   8.700  1.00 10.00      B   
ATOM   2073  CG  PHE B  18       4.246  17.330   8.608  1.00 10.00      B   
ATOM   2074  CD1 PHE B  18       4.190  16.129   9.297  1.00 10.00      B   
ATOM   2075  CD2 PHE B  18       5.363  17.602   7.835  1.00 10.00      B   
ATOM   2076  CE1 PHE B  18       5.225  15.218   9.217  1.00 10.00      B   
ATOM   2077  CE2 PHE B  18       6.402  16.695   7.750  1.00 10.00      B   
ATOM   2078  CZ  PHE B  18       6.333  15.501   8.442  1.00 10.00      B   
ATOM   2079  C   PHE B  18       1.728  17.052   7.037  1.00 10.00      B   
ATOM   2080  O   PHE B  18       2.171  16.459   6.055  1.00 10.00      B   
ATOM   2081  N   LEU B  19       0.758  16.562   7.802  1.00 10.00      B   
ATOM   2082  HN  LEU B  19       0.441  17.089   8.571  1.00 10.00      B   
ATOM   2083  CA  LEU B  19       0.158  15.260   7.536  1.00 10.00      B   
ATOM   2084  CB  LEU B  19      -0.824  14.871   8.643  1.00 10.00      B   
ATOM   2085  CG  LEU B  19      -0.202  14.484   9.987  1.00 10.00      B   
ATOM   2086  CD1 LEU B  19      -1.284  14.116  10.990  1.00 10.00      B   
ATOM   2087  CD2 LEU B  19       0.785  13.339   9.814  1.00 10.00      B   
ATOM   2088  C   LEU B  19      -0.527  15.220   6.175  1.00 10.00      B   
ATOM   2089  O   LEU B  19      -0.487  14.205   5.483  1.00 10.00      B   
ATOM   2090  N   GLN B  20      -1.146  16.329   5.790  1.00 10.00      B   
ATOM   2091  HN  GLN B  20      -1.147  17.111   6.386  1.00 10.00      B   
ATOM   2092  CA  GLN B  20      -1.831  16.406   4.507  1.00 10.00      B   
ATOM   2093  CB  GLN B  20      -2.686  17.669   4.408  1.00 10.00      B   
ATOM   2094  CG  GLN B  20      -3.936  17.493   3.562  1.00 10.00      B   
ATOM   2095  CD  GLN B  20      -4.340  18.762   2.841  1.00 10.00      B   
ATOM   2096  OE1 GLN B  20      -5.015  19.620   3.407  1.00 10.00      B   
ATOM   2097  NE2 GLN B  20      -3.943  18.883   1.584  1.00 10.00      B   
ATOM   2098 HE21 GLN B  20      -3.413  18.156   1.192  1.00 10.00      B   
ATOM   2099 HE22 GLN B  20      -4.209  19.689   1.090  1.00 10.00      B   
ATOM   2100  C   GLN B  20      -0.833  16.362   3.358  1.00 10.00      B   
ATOM   2101  O   GLN B  20      -1.054  15.677   2.364  1.00 10.00      B   
ATOM   2102  N   LEU B  21       0.268  17.091   3.507  1.00 10.00      B   
ATOM   2103  HN  LEU B  21       0.388  17.614   4.331  1.00 10.00      B   
ATOM   2104  CA  LEU B  21       1.305  17.133   2.482  1.00 10.00      B   
ATOM   2105  CB  LEU B  21       2.262  18.305   2.725  1.00 10.00      B   
ATOM   2106  CG  LEU B  21       1.673  19.708   2.555  1.00 10.00      B   
ATOM   2107  CD1 LEU B  21       2.695  20.767   2.941  1.00 10.00      B   
ATOM   2108  CD2 LEU B  21       1.193  19.922   1.126  1.00 10.00      B   
ATOM   2109  C   LEU B  21       2.076  15.818   2.436  1.00 10.00      B   
ATOM   2110  O   LEU B  21       2.617  15.438   1.399  1.00 10.00      B   
ATOM   2111  N   LEU B  22       2.113  15.126   3.565  1.00 10.00      B   
ATOM   2112  HN  LEU B  22       1.672  15.491   4.362  1.00 10.00      B   
ATOM   2113  CA  LEU B  22       2.806  13.850   3.662  1.00 10.00      B   
ATOM   2114  CB  LEU B  22       3.126  13.541   5.129  1.00 10.00      B   
ATOM   2115  CG  LEU B  22       4.001  12.314   5.394  1.00 10.00      B   
ATOM   2116  CD1 LEU B  22       5.423  12.557   4.917  1.00 10.00      B   
ATOM   2117  CD2 LEU B  22       3.981  11.946   6.870  1.00 10.00      B   
ATOM   2118  C   LEU B  22       1.958  12.729   3.066  1.00 10.00      B   
ATOM   2119  O   LEU B  22       2.483  11.713   2.617  1.00 10.00      B   
ATOM   2120  N   MET B  23       0.643  12.929   3.055  1.00 10.00      B   
ATOM   2121  HN  MET B  23       0.285  13.766   3.414  1.00 10.00      B   
ATOM   2122  CA  MET B  23      -0.277  11.927   2.530  1.00 10.00      B   
ATOM   2123  CB  MET B  23      -1.638  11.995   3.232  1.00 10.00      B   
ATOM   2124  CG  MET B  23      -2.441  10.705   3.133  1.00 10.00      B   
ATOM   2125  SD  MET B  23      -4.057  10.804   3.930  1.00 10.00      B   
ATOM   2126  CE  MET B  23      -4.607   9.107   3.754  1.00 10.00      B   
ATOM   2127  C   MET B  23      -0.445  12.035   1.016  1.00 10.00      B   
ATOM   2128  O   MET B  23      -1.111  11.207   0.400  1.00 10.00      B   
ATOM   2129  N   THR B  24       0.141  13.062   0.417  1.00 10.00      B   
ATOM   2130  HN  THR B  24       0.631  13.719   0.953  1.00 10.00      B   
ATOM   2131  CA  THR B  24       0.055  13.236  -1.027  1.00 10.00      B   
ATOM   2132  CB  THR B  24       0.250  14.707  -1.439  1.00 10.00      B   
ATOM   2133  OG1 THR B  24       0.526  15.500  -0.277  1.00 10.00      B   
ATOM   2134  HG1 THR B  24       1.464  15.423  -0.051  1.00 10.00      B   
ATOM   2135  CG2 THR B  24      -1.002  15.237  -2.121  1.00 10.00      B   
ATOM   2136  C   THR B  24       1.103  12.372  -1.725  1.00 10.00      B   
ATOM   2137  O   THR B  24       1.064  12.179  -2.941  1.00 10.00      B   
ATOM   2138  N   HIS B  25       2.031  11.849  -0.935  1.00 10.00      B   
ATOM   2139  HN  HIS B  25       1.989  12.025   0.029  1.00 10.00      B   
ATOM   2140  CA  HIS B  25       3.096  11.006  -1.451  1.00 10.00      B   
ATOM   2141  CB  HIS B  25       4.465  11.583  -1.075  1.00 10.00      B   
ATOM   2142  CG  HIS B  25       4.770  12.912  -1.700  1.00 10.00      B   
ATOM   2143  ND1 HIS B  25       4.574  14.085  -1.016  1.00 10.00      B   
ATOM   2144  CD2 HIS B  25       5.267  13.192  -2.930  1.00 10.00      B   
ATOM   2145  CE1 HIS B  25       4.954  15.048  -1.834  1.00 10.00      B   
ATOM   2146  NE2 HIS B  25       5.382  14.560  -3.006  1.00 10.00      B   
ATOM   2147  HE2 HIS B  25       5.926  15.049  -3.663  1.00 10.00      B   
ATOM   2148  C   HIS B  25       2.963   9.593  -0.903  1.00 10.00      B   
ATOM   2149  O   HIS B  25       2.263   9.364   0.083  1.00 10.00      B   
ATOM   2150  N   GLY B  26       3.639   8.648  -1.541  1.00 10.00      B   
ATOM   2151  HN  GLY B  26       4.186   8.890  -2.317  1.00 10.00      B   
ATOM   2152  CA  GLY B  26       3.579   7.270  -1.098  1.00 10.00      B   
ATOM   2153  C   GLY B  26       4.699   6.930  -0.136  1.00 10.00      B   
ATOM   2154  O   GLY B  26       4.563   6.031   0.697  1.00 10.00      B   
ATOM   2155  N   VAL B  27       5.812   7.645  -0.258  1.00 10.00      B   
ATOM   2156  HN  VAL B  27       5.855   8.342  -0.947  1.00 10.00      B   
ATOM   2157  CA  VAL B  27       6.970   7.429   0.601  1.00 10.00      B   
ATOM   2158  CB  VAL B  27       7.631   6.047   0.352  1.00 10.00      B   
ATOM   2159  CG1 VAL B  27       8.066   5.886  -1.100  1.00 10.00      B   
ATOM   2160  CG2 VAL B  27       8.798   5.814   1.300  1.00 10.00      B   
ATOM   2161  C   VAL B  27       7.992   8.551   0.416  1.00 10.00      B   
ATOM   2162  O   VAL B  27       8.286   8.952  -0.712  1.00 10.00      B   
ATOM   2163  N   LEU B  28       8.510   9.066   1.524  1.00 10.00      B   
ATOM   2164  HN  LEU B  28       8.236   8.705   2.393  1.00 10.00      B   
ATOM   2165  CA  LEU B  28       9.492  10.142   1.486  1.00 10.00      B   
ATOM   2166  CB  LEU B  28       8.865  11.468   1.935  1.00 10.00      B   
ATOM   2167  CG  LEU B  28       7.731  12.021   1.066  1.00 10.00      B   
ATOM   2168  CD1 LEU B  28       7.160  13.290   1.679  1.00 10.00      B   
ATOM   2169  CD2 LEU B  28       8.217  12.286  -0.351  1.00 10.00      B   
ATOM   2170  C   LEU B  28      10.683   9.807   2.376  1.00 10.00      B   
ATOM   2171  O   LEU B  28      10.550   9.061   3.348  1.00 10.00      B   
ATOM   2172  N   GLU B  29      11.842  10.356   2.040  1.00 10.00      B   
ATOM   2173  HN  GLU B  29      11.882  10.940   1.253  1.00 10.00      B   
ATOM   2174  CA  GLU B  29      13.057  10.117   2.810  1.00 10.00      B   
ATOM   2175  CB  GLU B  29      14.295  10.332   1.936  1.00 10.00      B   
ATOM   2176  CG  GLU B  29      14.463   9.298   0.833  1.00 10.00      B   
ATOM   2177  CD  GLU B  29      15.565   9.657  -0.144  1.00 10.00      B   
ATOM   2178  OE1 GLU B  29      15.272   9.817  -1.344  1.00 10.00      B   
ATOM   2179  OE2 GLU B  29      16.730   9.788   0.286  1.00 10.00      B   
ATOM   2180  C   GLU B  29      13.106  11.016   4.046  1.00 10.00      B   
ATOM   2181  O   GLU B  29      12.282  11.921   4.194  1.00 10.00      B   
ATOM   2182  N   GLU B  30      14.080  10.774   4.922  1.00 10.00      B   
ATOM   2183  HN  GLU B  30      14.720  10.054   4.738  1.00 10.00      B   
ATOM   2184  CA  GLU B  30      14.223  11.555   6.149  1.00 10.00      B   
ATOM   2185  CB  GLU B  30      15.377  11.024   7.002  1.00 10.00      B   
ATOM   2186  CG  GLU B  30      15.388  11.550   8.429  1.00 10.00      B   
ATOM   2187  CD  GLU B  30      16.641  11.153   9.184  1.00 10.00      B   
ATOM   2188  OE1 GLU B  30      17.638  11.901   9.116  1.00 10.00      B   
ATOM   2189  OE2 GLU B  30      16.639  10.088   9.841  1.00 10.00      B   
ATOM   2190  C   GLU B  30      14.422  13.038   5.845  1.00 10.00      B   
ATOM   2191  O   GLU B  30      13.706  13.887   6.370  1.00 10.00      B   
ATOM   2192  N   TRP B  31      15.384  13.344   4.983  1.00 10.00      B   
ATOM   2193  HN  TRP B  31      15.925  12.626   4.594  1.00 10.00      B   
ATOM   2194  CA  TRP B  31      15.661  14.728   4.614  1.00 10.00      B   
ATOM   2195  CB  TRP B  31      16.913  14.824   3.730  1.00 10.00      B   
ATOM   2196  CG  TRP B  31      16.808  14.057   2.445  1.00 10.00      B   
ATOM   2197  CD1 TRP B  31      17.100  12.739   2.255  1.00 10.00      B   
ATOM   2198  CD2 TRP B  31      16.385  14.561   1.170  1.00 10.00      B   
ATOM   2199  NE1 TRP B  31      16.872  12.388   0.949  1.00 10.00      B   
ATOM   2200  HE1 TRP B  31      17.003  11.483   0.567  1.00 10.00      B   
ATOM   2201  CE2 TRP B  31      16.436  13.487   0.262  1.00 10.00      B   
ATOM   2202  CE3 TRP B  31      15.961  15.812   0.712  1.00 10.00      B   
ATOM   2203  CZ2 TRP B  31      16.085  13.625  -1.078  1.00 10.00      B   
ATOM   2204  CZ3 TRP B  31      15.614  15.947  -0.619  1.00 10.00      B   
ATOM   2205  CH2 TRP B  31      15.674  14.859  -1.498  1.00 10.00      B   
ATOM   2206  C   TRP B  31      14.460  15.363   3.915  1.00 10.00      B   
ATOM   2207  O   TRP B  31      14.239  16.571   4.011  1.00 10.00      B   
ATOM   2208  N   ASP B  32      13.677  14.535   3.230  1.00 10.00      B   
ATOM   2209  HN  ASP B  32      13.894  13.582   3.211  1.00 10.00      B   
ATOM   2210  CA  ASP B  32      12.498  15.009   2.511  1.00 10.00      B   
ATOM   2211  CB  ASP B  32      11.943  13.907   1.604  1.00 10.00      B   
ATOM   2212  CG  ASP B  32      11.465  14.426   0.260  1.00 10.00      B   
ATOM   2213  OD1 ASP B  32      11.397  15.659   0.080  1.00 10.00      B   
ATOM   2214  OD2 ASP B  32      11.168  13.597  -0.625  1.00 10.00      B   
ATOM   2215  C   ASP B  32      11.430  15.475   3.495  1.00 10.00      B   
ATOM   2216  O   ASP B  32      10.931  16.600   3.404  1.00 10.00      B   
ATOM   2217  N   VAL B  33      11.104  14.618   4.458  1.00 10.00      B   
ATOM   2218  HN  VAL B  33      11.543  13.738   4.489  1.00 10.00      B   
ATOM   2219  CA  VAL B  33      10.103  14.957   5.466  1.00 10.00      B   
ATOM   2220  CB  VAL B  33       9.640  13.734   6.297  1.00 10.00      B   
ATOM   2221  CG1 VAL B  33       9.077  12.650   5.392  1.00 10.00      B   
ATOM   2222  CG2 VAL B  33      10.762  13.181   7.164  1.00 10.00      B   
ATOM   2223  C   VAL B  33      10.613  16.065   6.385  1.00 10.00      B   
ATOM   2224  O   VAL B  33       9.833  16.860   6.907  1.00 10.00      B   
ATOM   2225  N   LYS B  34      11.930  16.120   6.563  1.00 10.00      B   
ATOM   2226  HN  LYS B  34      12.500  15.446   6.128  1.00 10.00      B   
ATOM   2227  CA  LYS B  34      12.550  17.137   7.401  1.00 10.00      B   
ATOM   2228  CB  LYS B  34      14.049  16.862   7.562  1.00 10.00      B   
ATOM   2229  CG  LYS B  34      14.757  17.804   8.523  1.00 10.00      B   
ATOM   2230  CD  LYS B  34      14.153  17.729   9.915  1.00 10.00      B   
ATOM   2231  CE  LYS B  34      14.633  18.879  10.781  1.00 10.00      B   
ATOM   2232  NZ  LYS B  34      13.890  18.958  12.065  1.00 10.00      B   
ATOM   2233  HZ1 LYS B  34      14.119  18.141  12.663  1.00 10.00      B   
ATOM   2234  HZ2 LYS B  34      12.862  18.968  11.887  1.00 10.00      B   
ATOM   2235  HZ3 LYS B  34      14.149  19.828  12.573  1.00 10.00      B   
ATOM   2236  C   LYS B  34      12.328  18.524   6.806  1.00 10.00      B   
ATOM   2237  O   LYS B  34      11.972  19.467   7.514  1.00 10.00      B   
ATOM   2238  N   ARG B  35      12.524  18.637   5.497  1.00 10.00      B   
ATOM   2239  HN  ARG B  35      12.804  17.847   4.983  1.00 10.00      B   
ATOM   2240  CA  ARG B  35      12.331  19.907   4.808  1.00 10.00      B   
ATOM   2241  CB  ARG B  35      12.875  19.844   3.380  1.00 10.00      B   
ATOM   2242  CG  ARG B  35      14.382  19.673   3.293  1.00 10.00      B   
ATOM   2243  CD  ARG B  35      14.817  19.338   1.875  1.00 10.00      B   
ATOM   2244  NE  ARG B  35      14.851  20.516   1.009  1.00 10.00      B   
ATOM   2245  HE  ARG B  35      15.469  21.243   1.260  1.00 10.00      B   
ATOM   2246  CZ  ARG B  35      14.120  20.652  -0.099  1.00 10.00      B   
ATOM   2247  NH1 ARG B  35      13.248  19.714  -0.447  1.00 10.00      B   
ATOM   2248 HH11 ARG B  35      12.682  19.816  -1.319  1.00 10.00      B   
ATOM   2249 HH12 ARG B  35      13.110  18.876   0.157  1.00 10.00      B   
ATOM   2250  NH2 ARG B  35      14.253  21.739  -0.849  1.00 10.00      B   
ATOM   2251 HH21 ARG B  35      14.930  22.488  -0.575  1.00 10.00      B   
ATOM   2252 HH22 ARG B  35      13.685  21.850  -1.716  1.00 10.00      B   
ATOM   2253  C   ARG B  35      10.855  20.277   4.794  1.00 10.00      B   
ATOM   2254  O   ARG B  35      10.499  21.449   4.886  1.00 10.00      B   
ATOM   2255  N   LEU B  36      10.001  19.262   4.698  1.00 10.00      B   
ATOM   2256  HN  LEU B  36      10.350  18.347   4.634  1.00 10.00      B   
ATOM   2257  CA  LEU B  36       8.560  19.474   4.681  1.00 10.00      B   
ATOM   2258  CB  LEU B  36       7.835  18.180   4.300  1.00 10.00      B   
ATOM   2259  CG  LEU B  36       6.355  18.318   3.935  1.00 10.00      B   
ATOM   2260  CD1 LEU B  36       6.192  19.107   2.643  1.00 10.00      B   
ATOM   2261  CD2 LEU B  36       5.706  16.948   3.815  1.00 10.00      B   
ATOM   2262  C   LEU B  36       8.085  19.962   6.046  1.00 10.00      B   
ATOM   2263  O   LEU B  36       7.179  20.792   6.143  1.00 10.00      B   
ATOM   2264  N   GLN B  37       8.711  19.441   7.098  1.00 10.00      B   
ATOM   2265  HN  GLN B  37       9.411  18.768   6.950  1.00 10.00      B   
ATOM   2266  CA  GLN B  37       8.375  19.821   8.464  1.00 10.00      B   
ATOM   2267  CB  GLN B  37       9.227  19.033   9.467  1.00 10.00      B   
ATOM   2268  CG  GLN B  37       8.939  19.364  10.924  1.00 10.00      B   
ATOM   2269  CD  GLN B  37      10.005  18.850  11.875  1.00 10.00      B   
ATOM   2270  OE1 GLN B  37      11.185  18.769  11.531  1.00 10.00      B   
ATOM   2271  NE2 GLN B  37       9.595  18.502  13.084  1.00 10.00      B   
ATOM   2272 HE21 GLN B  37       8.642  18.595  13.294  1.00 10.00      B   
ATOM   2273 HE22 GLN B  37      10.259  18.164  13.718  1.00 10.00      B   
ATOM   2274  C   GLN B  37       8.582  21.316   8.666  1.00 10.00      B   
ATOM   2275  O   GLN B  37       7.657  22.036   9.042  1.00 10.00      B   
ATOM   2276  N   THR B  38       9.796  21.782   8.390  1.00 10.00      B   
ATOM   2277  HN  THR B  38      10.487  21.161   8.073  1.00 10.00      B   
ATOM   2278  CA  THR B  38      10.120  23.192   8.544  1.00 10.00      B   
ATOM   2279  CB  THR B  38      11.640  23.467   8.427  1.00 10.00      B   
ATOM   2280  OG1 THR B  38      11.906  24.869   8.545  1.00 10.00      B   
ATOM   2281  HG1 THR B  38      12.046  25.091   9.474  1.00 10.00      B   
ATOM   2282  CG2 THR B  38      12.202  22.953   7.112  1.00 10.00      B   
ATOM   2283  C   THR B  38       9.320  24.052   7.563  1.00 10.00      B   
ATOM   2284  O   THR B  38       8.958  25.185   7.874  1.00 10.00      B   
ATOM   2285  N   HIS B  39       9.015  23.491   6.393  1.00 10.00      B   
ATOM   2286  HN  HIS B  39       9.324  22.579   6.204  1.00 10.00      B   
ATOM   2287  CA  HIS B  39       8.241  24.198   5.377  1.00 10.00      B   
ATOM   2288  CB  HIS B  39       8.064  23.311   4.139  1.00 10.00      B   
ATOM   2289  CG  HIS B  39       7.447  23.999   2.960  1.00 10.00      B   
ATOM   2290  ND1 HIS B  39       6.179  23.689   2.538  1.00 10.00      B   
ATOM   2291  CD2 HIS B  39       7.969  24.948   2.145  1.00 10.00      B   
ATOM   2292  CE1 HIS B  39       5.955  24.445   1.483  1.00 10.00      B   
ATOM   2293  NE2 HIS B  39       7.008  25.225   1.204  1.00 10.00      B   
ATOM   2294  HE2 HIS B  39       7.154  25.711   0.363  1.00 10.00      B   
ATOM   2295  C   HIS B  39       6.880  24.604   5.938  1.00 10.00      B   
ATOM   2296  O   HIS B  39       6.432  25.737   5.754  1.00 10.00      B   
ATOM   2297  N   CYS B  40       6.241  23.680   6.648  1.00 10.00      B   
ATOM   2298  HN  CYS B  40       6.657  22.798   6.767  1.00 10.00      B   
ATOM   2299  CA  CYS B  40       4.938  23.938   7.246  1.00 10.00      B   
ATOM   2300  CB  CYS B  40       4.374  22.658   7.862  1.00 10.00      B   
ATOM   2301  SG  CYS B  40       4.257  21.275   6.704  1.00 10.00      B   
ATOM   2302  HG  CYS B  40       5.483  21.009   6.264  1.00 10.00      B   
ATOM   2303  C   CYS B  40       5.034  25.040   8.298  1.00 10.00      B   
ATOM   2304  O   CYS B  40       4.133  25.872   8.427  1.00 10.00      B   
ATOM   2305  N   TYR B  41       6.140  25.053   9.035  1.00 10.00      B   
ATOM   2306  HN  TYR B  41       6.826  24.369   8.876  1.00 10.00      B   
ATOM   2307  CA  TYR B  41       6.362  26.060  10.068  1.00 10.00      B   
ATOM   2308  CB  TYR B  41       7.497  25.645  11.010  1.00 10.00      B   
ATOM   2309  CG  TYR B  41       7.140  24.508  11.942  1.00 10.00      B   
ATOM   2310  CD1 TYR B  41       7.764  23.273  11.831  1.00 10.00      B   
ATOM   2311  CD2 TYR B  41       6.177  24.668  12.931  1.00 10.00      B   
ATOM   2312  CE1 TYR B  41       7.439  22.228  12.674  1.00 10.00      B   
ATOM   2313  CE2 TYR B  41       5.847  23.628  13.781  1.00 10.00      B   
ATOM   2314  CZ  TYR B  41       6.480  22.410  13.647  1.00 10.00      B   
ATOM   2315  OH  TYR B  41       6.151  21.370  14.487  1.00 10.00      B   
ATOM   2316  HH  TYR B  41       5.203  21.374  14.645  1.00 10.00      B   
ATOM   2317  C   TYR B  41       6.665  27.420   9.444  1.00 10.00      B   
ATOM   2318  O   TYR B  41       6.366  28.461  10.026  1.00 10.00      B   
ATOM   2319  N   LYS B  42       7.261  27.401   8.258  1.00 10.00      B   
ATOM   2320  HN  LYS B  42       7.491  26.535   7.854  1.00 10.00      B   
ATOM   2321  CA  LYS B  42       7.599  28.628   7.548  1.00 10.00      B   
ATOM   2322  CB  LYS B  42       8.657  28.363   6.474  1.00 10.00      B   
ATOM   2323  CG  LYS B  42      10.029  28.027   7.034  1.00 10.00      B   
ATOM   2324  CD  LYS B  42      11.065  27.878   5.933  1.00 10.00      B   
ATOM   2325  CE  LYS B  42      12.460  27.707   6.512  1.00 10.00      B   
ATOM   2326  NZ  LYS B  42      12.850  28.861   7.363  1.00 10.00      B   
ATOM   2327  HZ1 LYS B  42      12.199  28.945   8.170  1.00 10.00      B   
ATOM   2328  HZ2 LYS B  42      12.815  29.741   6.811  1.00 10.00      B   
ATOM   2329  HZ3 LYS B  42      13.817  28.729   7.724  1.00 10.00      B   
ATOM   2330  C   LYS B  42       6.357  29.258   6.930  1.00 10.00      B   
ATOM   2331  O   LYS B  42       6.176  30.476   6.977  1.00 10.00      B   
ATOM   2332  N   VAL B  43       5.505  28.425   6.349  1.00 10.00      B   
ATOM   2333  HN  VAL B  43       5.711  27.463   6.329  1.00 10.00      B   
ATOM   2334  CA  VAL B  43       4.278  28.905   5.730  1.00 10.00      B   
ATOM   2335  CB  VAL B  43       3.630  27.833   4.826  1.00 10.00      B   
ATOM   2336  CG1 VAL B  43       2.315  28.336   4.247  1.00 10.00      B   
ATOM   2337  CG2 VAL B  43       4.581  27.437   3.706  1.00 10.00      B   
ATOM   2338  C   VAL B  43       3.285  29.355   6.800  1.00 10.00      B   
ATOM   2339  O   VAL B  43       2.691  30.428   6.696  1.00 10.00      B   
ATOM   2340  N   HIS B  44       3.118  28.537   7.831  1.00 10.00      B   
ATOM   2341  HN  HIS B  44       3.623  27.694   7.864  1.00 10.00      B   
ATOM   2342  CA  HIS B  44       2.202  28.860   8.920  1.00 10.00      B   
ATOM   2343  CB  HIS B  44       1.132  27.772   9.067  1.00 10.00      B   
ATOM   2344  CG  HIS B  44      -0.029  28.165   9.932  1.00 10.00      B   
ATOM   2345  ND1 HIS B  44      -1.034  28.975   9.458  1.00 10.00      B   
ATOM   2346  CD2 HIS B  44      -0.293  27.838  11.221  1.00 10.00      B   
ATOM   2347  CE1 HIS B  44      -1.881  29.122  10.462  1.00 10.00      B   
ATOM   2348  NE2 HIS B  44      -1.476  28.453  11.547  1.00 10.00      B   
ATOM   2349  HE2 HIS B  44      -2.021  28.267  12.343  1.00 10.00      B   
ATOM   2350  C   HIS B  44       2.961  29.053  10.231  1.00 10.00      B   
ATOM   2351  O   HIS B  44       3.566  30.103  10.458  1.00 10.00      B   
ATOM   2352  N   ASN B  47       3.244  26.731  14.347  1.00 10.00      B   
ATOM   2353  HN  ASN B  47       2.707  25.921  14.469  1.00 10.00      B   
ATOM   2354  CA  ASN B  47       4.089  27.171  15.448  1.00 10.00      B   
ATOM   2355  CB  ASN B  47       3.790  28.622  15.827  1.00 10.00      B   
ATOM   2356  CG  ASN B  47       4.684  29.626  15.119  1.00 10.00      B   
ATOM   2357  OD1 ASN B  47       4.249  30.729  14.788  1.00 10.00      B   
ATOM   2358  ND2 ASN B  47       5.942  29.269  14.903  1.00 10.00      B   
ATOM   2359 HD21 ASN B  47       6.235  28.383  15.209  1.00 10.00      B   
ATOM   2360 HD22 ASN B  47       6.533  29.905  14.442  1.00 10.00      B   
ATOM   2361  C   ASN B  47       3.899  26.264  16.655  1.00 10.00      B   
ATOM   2362  O   ASN B  47       2.899  26.359  17.365  1.00 10.00      B   
ATOM   2363  N   ALA B  48       4.855  25.379  16.867  1.00 10.00      B   
ATOM   2364  HN  ALA B  48       5.634  25.367  16.271  1.00 10.00      B   
ATOM   2365  CA  ALA B  48       4.809  24.444  17.978  1.00 10.00      B   
ATOM   2366  CB  ALA B  48       3.935  23.246  17.633  1.00 10.00      B   
ATOM   2367  C   ALA B  48       6.218  23.990  18.329  1.00 10.00      B   
ATOM   2368  O   ALA B  48       7.087  23.907  17.457  1.00 10.00      B   
ATOM   2369  N   THR B  49       6.448  23.719  19.602  1.00 10.00      B   
ATOM   2370  HN  THR B  49       5.722  23.817  20.253  1.00 10.00      B   
ATOM   2371  CA  THR B  49       7.753  23.270  20.055  1.00 10.00      B   
ATOM   2372  CB  THR B  49       8.020  23.668  21.527  1.00 10.00      B   
ATOM   2373  OG1 THR B  49       9.342  23.270  21.920  1.00 10.00      B   
ATOM   2374  HG1 THR B  49       9.321  22.356  22.238  1.00 10.00      B   
ATOM   2375  CG2 THR B  49       6.997  23.047  22.470  1.00 10.00      B   
ATOM   2376  C   THR B  49       7.887  21.760  19.874  1.00 10.00      B   
ATOM   2377  O   THR B  49       6.972  21.001  20.195  1.00 10.00      B   
ATOM   2378  N   VAL B  50       9.014  21.330  19.331  1.00 10.00      B   
ATOM   2379  HN  VAL B  50       9.704  21.979  19.076  1.00 10.00      B   
ATOM   2380  CA  VAL B  50       9.253  19.913  19.115  1.00 10.00      B   
ATOM   2381  CB  VAL B  50       9.892  19.629  17.739  1.00 10.00      B   
ATOM   2382  CG1 VAL B  50       8.838  19.686  16.644  1.00 10.00      B   
ATOM   2383  CG2 VAL B  50      11.016  20.613  17.445  1.00 10.00      B   
ATOM   2384  C   VAL B  50      10.118  19.331  20.225  1.00 10.00      B   
ATOM   2385  O   VAL B  50      11.245  19.778  20.444  1.00 10.00      B   
ATOM   2386  N   ASP B  51       9.574  18.352  20.933  1.00 10.00      B   
ATOM   2387  HN  ASP B  51       8.661  18.056  20.718  1.00 10.00      B   
ATOM   2388  CA  ASP B  51      10.288  17.704  22.028  1.00 10.00      B   
ATOM   2389  CB  ASP B  51       9.345  16.821  22.858  1.00 10.00      B   
ATOM   2390  CG  ASP B  51       8.377  16.013  22.012  1.00 10.00      B   
ATOM   2391  OD1 ASP B  51       7.256  16.502  21.752  1.00 10.00      B   
ATOM   2392  OD2 ASP B  51       8.737  14.892  21.600  1.00 10.00      B   
ATOM   2393  C   ASP B  51      11.494  16.911  21.525  1.00 10.00      B   
ATOM   2394  O   ASP B  51      12.638  17.358  21.653  1.00 10.00      B   
ATOM   2395  N   LYS B  52      11.241  15.744  20.953  1.00 10.00      B   
ATOM   2396  HN  LYS B  52      10.304  15.430  20.893  1.00 10.00      B   
ATOM   2397  CA  LYS B  52      12.300  14.899  20.429  1.00 10.00      B   
ATOM   2398  CB  LYS B  52      12.755  13.904  21.502  1.00 10.00      B   
ATOM   2399  CG  LYS B  52      14.251  13.905  21.778  1.00 10.00      B   
ATOM   2400  CD  LYS B  52      14.987  12.915  20.890  1.00 10.00      B   
ATOM   2401  CE  LYS B  52      16.437  12.775  21.322  1.00 10.00      B   
ATOM   2402  NZ  LYS B  52      17.228  11.924  20.396  1.00 10.00      B   
ATOM   2403  HZ1 LYS B  52      18.220  11.887  20.704  1.00 10.00      B   
ATOM   2404  HZ2 LYS B  52      17.193  12.310  19.431  1.00 10.00      B   
ATOM   2405  HZ3 LYS B  52      16.845  10.948  20.380  1.00 10.00      B   
ATOM   2406  C   LYS B  52      11.796  14.153  19.200  1.00 10.00      B   
ATOM   2407  O   LYS B  52      10.650  13.709  19.168  1.00 10.00      B   
ATOM   2408  N   LEU B  53      12.650  14.023  18.192  1.00 10.00      B   
ATOM   2409  HN  LEU B  53      13.551  14.400  18.277  1.00 10.00      B   
ATOM   2410  CA  LEU B  53      12.279  13.337  16.960  1.00 10.00      B   
ATOM   2411  CB  LEU B  53      13.418  13.416  15.937  1.00 10.00      B   
ATOM   2412  CG  LEU B  53      13.102  12.926  14.521  1.00 10.00      B   
ATOM   2413  CD1 LEU B  53      12.042  13.804  13.868  1.00 10.00      B   
ATOM   2414  CD2 LEU B  53      14.366  12.887  13.674  1.00 10.00      B   
ATOM   2415  C   LEU B  53      11.897  11.885  17.234  1.00 10.00      B   
ATOM   2416  O   LEU B  53      10.814  11.437  16.857  1.00 10.00      B   
ATOM   2417  N   GLU B  54      12.782  11.161  17.911  1.00 10.00      B   
ATOM   2418  HN  GLU B  54      13.629  11.576  18.185  1.00 10.00      B   
ATOM   2419  CA  GLU B  54      12.536   9.760  18.245  1.00 10.00      B   
ATOM   2420  CB  GLU B  54      13.754   9.161  18.950  1.00 10.00      B   
ATOM   2421  CG  GLU B  54      15.032   9.192  18.131  1.00 10.00      B   
ATOM   2422  CD  GLU B  54      16.243   8.776  18.938  1.00 10.00      B   
ATOM   2423  OE1 GLU B  54      16.539   9.440  19.953  1.00 10.00      B   
ATOM   2424  OE2 GLU B  54      16.905   7.788  18.560  1.00 10.00      B   
ATOM   2425  C   GLU B  54      11.304   9.618  19.137  1.00 10.00      B   
ATOM   2426  O   GLU B  54      10.563   8.639  19.041  1.00 10.00      B   
ATOM   2427  N   ASP B  55      11.090  10.611  19.989  1.00 10.00      B   
ATOM   2428  HN  ASP B  55      11.706  11.370  19.995  1.00 10.00      B   
ATOM   2429  CA  ASP B  55       9.958  10.613  20.911  1.00 10.00      B   
ATOM   2430  CB  ASP B  55      10.118  11.744  21.931  1.00 10.00      B   
ATOM   2431  CG  ASP B  55       9.980  11.279  23.365  1.00 10.00      B   
ATOM   2432  OD1 ASP B  55      11.012  10.914  23.975  1.00 10.00      B   
ATOM   2433  OD2 ASP B  55       8.847  11.285  23.890  1.00 10.00      B   
ATOM   2434  C   ASP B  55       8.644  10.779  20.155  1.00 10.00      B   
ATOM   2435  O   ASP B  55       7.703   9.999  20.337  1.00 10.00      B   
ATOM   2436  N   PHE B  56       8.594  11.793  19.299  1.00 10.00      B   
ATOM   2437  HN  PHE B  56       9.379  12.378  19.210  1.00 10.00      B   
ATOM   2438  CA  PHE B  56       7.409  12.081  18.500  1.00 10.00      B   
ATOM   2439  CB  PHE B  56       7.618  13.367  17.691  1.00 10.00      B   
ATOM   2440  CG  PHE B  56       6.380  13.875  17.007  1.00 10.00      B   
ATOM   2441  CD1 PHE B  56       6.308  13.928  15.624  1.00 10.00      B   
ATOM   2442  CD2 PHE B  56       5.290  14.304  17.746  1.00 10.00      B   
ATOM   2443  CE1 PHE B  56       5.172  14.399  14.992  1.00 10.00      B   
ATOM   2444  CE2 PHE B  56       4.152  14.775  17.121  1.00 10.00      B   
ATOM   2445  CZ  PHE B  56       4.093  14.823  15.742  1.00 10.00      B   
ATOM   2446  C   PHE B  56       7.079  10.914  17.573  1.00 10.00      B   
ATOM   2447  O   PHE B  56       5.920  10.505  17.462  1.00 10.00      B   
ATOM   2448  N   ILE B  57       8.105  10.372  16.920  1.00 10.00      B   
ATOM   2449  HN  ILE B  57       9.005  10.745  17.051  1.00 10.00      B   
ATOM   2450  CA  ILE B  57       7.927   9.244  16.009  1.00 10.00      B   
ATOM   2451  CB  ILE B  57       9.253   8.854  15.311  1.00 10.00      B   
ATOM   2452  CG1 ILE B  57       9.674   9.952  14.329  1.00 10.00      B   
ATOM   2453  CG2 ILE B  57       9.123   7.517  14.590  1.00 10.00      B   
ATOM   2454  CD1 ILE B  57      11.032   9.726  13.698  1.00 10.00      B   
ATOM   2455  C   ILE B  57       7.352   8.037  16.749  1.00 10.00      B   
ATOM   2456  O   ILE B  57       6.466   7.348  16.239  1.00 10.00      B   
ATOM   2457  N   ASN B  58       7.838   7.804  17.964  1.00 10.00      B   
ATOM   2458  HN  ASN B  58       8.527   8.402  18.328  1.00 10.00      B   
ATOM   2459  CA  ASN B  58       7.368   6.685  18.774  1.00 10.00      B   
ATOM   2460  CB  ASN B  58       8.161   6.562  20.074  1.00 10.00      B   
ATOM   2461  CG  ASN B  58       9.227   5.490  19.996  1.00 10.00      B   
ATOM   2462  OD1 ASN B  58       8.943   4.303  20.157  1.00 10.00      B   
ATOM   2463  ND2 ASN B  58      10.464   5.896  19.751  1.00 10.00      B   
ATOM   2464 HD21 ASN B  58      10.622   6.861  19.634  1.00 10.00      B   
ATOM   2465 HD22 ASN B  58      11.171   5.219  19.696  1.00 10.00      B   
ATOM   2466  C   ASN B  58       5.881   6.811  19.068  1.00 10.00      B   
ATOM   2467  O   ASN B  58       5.145   5.822  19.034  1.00 10.00      B   
ATOM   2468  N   ASN B  59       5.442   8.036  19.343  1.00 10.00      B   
ATOM   2469  HN  ASN B  59       6.083   8.780  19.360  1.00 10.00      B   
ATOM   2470  CA  ASN B  59       4.035   8.302  19.628  1.00 10.00      B   
ATOM   2471  CB  ASN B  59       3.828   9.778  19.991  1.00 10.00      B   
ATOM   2472  CG  ASN B  59       2.405  10.099  20.420  1.00 10.00      B   
ATOM   2473  OD1 ASN B  59       1.677   9.238  20.915  1.00 10.00      B   
ATOM   2474  ND2 ASN B  59       2.005  11.350  20.250  1.00 10.00      B   
ATOM   2475 HD21 ASN B  59       2.639  11.991  19.865  1.00 10.00      B   
ATOM   2476 HD22 ASN B  59       1.095  11.584  20.521  1.00 10.00      B   
ATOM   2477  C   ASN B  59       3.174   7.919  18.426  1.00 10.00      B   
ATOM   2478  O   ASN B  59       2.116   7.308  18.573  1.00 10.00      B   
ATOM   2479  N   ILE B  60       3.652   8.261  17.234  1.00 10.00      B   
ATOM   2480  HN  ILE B  60       4.508   8.740  17.181  1.00 10.00      B   
ATOM   2481  CA  ILE B  60       2.939   7.940  16.004  1.00 10.00      B   
ATOM   2482  CB  ILE B  60       3.577   8.634  14.781  1.00 10.00      B   
ATOM   2483  CG1 ILE B  60       3.756  10.131  15.045  1.00 10.00      B   
ATOM   2484  CG2 ILE B  60       2.731   8.412  13.535  1.00 10.00      B   
ATOM   2485  CD1 ILE B  60       4.619  10.832  14.017  1.00 10.00      B   
ATOM   2486  C   ILE B  60       2.943   6.430  15.777  1.00 10.00      B   
ATOM   2487  O   ILE B  60       1.921   5.839  15.425  1.00 10.00      B   
ATOM   2488  N   ASN B  61       4.100   5.812  16.007  1.00 10.00      B   
ATOM   2489  HN  ASN B  61       4.876   6.344  16.296  1.00 10.00      B   
ATOM   2490  CA  ASN B  61       4.256   4.370  15.830  1.00 10.00      B   
ATOM   2491  CB  ASN B  61       5.707   3.947  16.073  1.00 10.00      B   
ATOM   2492  CG  ASN B  61       6.213   2.989  15.014  1.00 10.00      B   
ATOM   2493  OD1 ASN B  61       5.995   3.195  13.821  1.00 10.00      B   
ATOM   2494  ND2 ASN B  61       6.879   1.928  15.442  1.00 10.00      B   
ATOM   2495 HD21 ASN B  61       7.008   1.818  16.408  1.00 10.00      B   
ATOM   2496 HD22 ASN B  61       7.212   1.282  14.771  1.00 10.00      B   
ATOM   2497  C   ASN B  61       3.326   3.594  16.758  1.00 10.00      B   
ATOM   2498  O   ASN B  61       2.879   2.494  16.429  1.00 10.00      B   
ATOM   2499  N   SER B  62       3.036   4.177  17.914  1.00 10.00      B   
ATOM   2500  HN  SER B  62       3.434   5.050  18.120  1.00 10.00      B   
ATOM   2501  CA  SER B  62       2.152   3.554  18.889  1.00 10.00      B   
ATOM   2502  CB  SER B  62       2.167   4.352  20.195  1.00 10.00      B   
ATOM   2503  OG  SER B  62       3.485   4.476  20.711  1.00 10.00      B   
ATOM   2504  HG  SER B  62       4.082   4.773  20.011  1.00 10.00      B   
ATOM   2505  C   SER B  62       0.726   3.469  18.345  1.00 10.00      B   
ATOM   2506  O   SER B  62       0.010   2.495  18.582  1.00 10.00      B   
ATOM   2507  N   VAL B  63       0.326   4.493  17.600  1.00 10.00      B   
ATOM   2508  HN  VAL B  63       0.947   5.235  17.436  1.00 10.00      B   
ATOM   2509  CA  VAL B  63      -1.010   4.540  17.019  1.00 10.00      B   
ATOM   2510  CB  VAL B  63      -1.399   5.975  16.603  1.00 10.00      B   
ATOM   2511  CG1 VAL B  63      -2.856   6.034  16.169  1.00 10.00      B   
ATOM   2512  CG2 VAL B  63      -1.139   6.954  17.739  1.00 10.00      B   
ATOM   2513  C   VAL B  63      -1.094   3.621  15.804  1.00 10.00      B   
ATOM   2514  O   VAL B  63      -2.091   2.925  15.601  1.00 10.00      B   
ATOM   2515  N   LEU B  64      -0.031   3.611  15.009  1.00 10.00      B   
ATOM   2516  HN  LEU B  64       0.735   4.186  15.228  1.00 10.00      B   
ATOM   2517  CA  LEU B  64       0.026   2.779  13.813  1.00 10.00      B   
ATOM   2518  CB  LEU B  64       1.301   3.064  13.013  1.00 10.00      B   
ATOM   2519  CG  LEU B  64       1.438   4.472  12.429  1.00 10.00      B   
ATOM   2520  CD1 LEU B  64       2.741   4.602  11.660  1.00 10.00      B   
ATOM   2521  CD2 LEU B  64       0.251   4.807  11.537  1.00 10.00      B   
ATOM   2522  C   LEU B  64      -0.064   1.294  14.163  1.00 10.00      B   
ATOM   2523  O   LEU B  64      -0.504   0.481  13.348  1.00 10.00      B   
ATOM   2524  N   GLU B  65       0.331   0.952  15.388  1.00 10.00      B   
ATOM   2525  HN  GLU B  65       0.663   1.651  15.991  1.00 10.00      B   
ATOM   2526  CA  GLU B  65       0.297  -0.430  15.858  1.00 10.00      B   
ATOM   2527  CB  GLU B  65       0.794  -0.525  17.300  1.00 10.00      B   
ATOM   2528  CG  GLU B  65       2.228  -1.005  17.431  1.00 10.00      B   
ATOM   2529  CD  GLU B  65       2.620  -1.256  18.870  1.00 10.00      B   
ATOM   2530  OE1 GLU B  65       3.319  -0.404  19.458  1.00 10.00      B   
ATOM   2531  OE2 GLU B  65       2.224  -2.306  19.424  1.00 10.00      B   
ATOM   2532  C   GLU B  65      -1.100  -1.037  15.748  1.00 10.00      B   
ATOM   2533  O   GLU B  65      -1.243  -2.228  15.473  1.00 10.00      B   
ATOM   2534  N   SER B  66      -2.127  -0.219  15.955  1.00 10.00      B   
ATOM   2535  HN  SER B  66      -1.958   0.722  16.170  1.00 10.00      B   
ATOM   2536  CA  SER B  66      -3.502  -0.701  15.874  1.00 10.00      B   
ATOM   2537  CB  SER B  66      -4.458   0.191  16.673  1.00 10.00      B   
ATOM   2538  OG  SER B  66      -4.240   1.569  16.413  1.00 10.00      B   
ATOM   2539  HG  SER B  66      -3.480   1.677  15.828  1.00 10.00      B   
ATOM   2540  C   SER B  66      -3.964  -0.855  14.424  1.00 10.00      B   
ATOM   2541  O   SER B  66      -5.049  -1.370  14.157  1.00 10.00      B   
ATOM   2542  N   LEU B  67      -3.129  -0.409  13.493  1.00 10.00      B   
ATOM   2543  HN  LEU B  67      -2.275  -0.005  13.768  1.00 10.00      B   
ATOM   2544  CA  LEU B  67      -3.438  -0.503  12.073  1.00 10.00      B   
ATOM   2545  CB  LEU B  67      -3.237   0.851  11.387  1.00 10.00      B   
ATOM   2546  CG  LEU B  67      -4.145   1.989  11.859  1.00 10.00      B   
ATOM   2547  CD1 LEU B  67      -3.723   3.304  11.221  1.00 10.00      B   
ATOM   2548  CD2 LEU B  67      -5.601   1.682  11.543  1.00 10.00      B   
ATOM   2549  C   LEU B  67      -2.569  -1.567  11.411  1.00 10.00      B   
ATOM   2550  O   LEU B  67      -2.597  -1.736  10.194  1.00 10.00      B   
ATOM   2551  N   TYR B  68      -1.796  -2.273  12.239  1.00 10.00      B   
ATOM   2552  HN  TYR B  68      -1.825  -2.064  13.196  1.00 10.00      B   
ATOM   2553  CA  TYR B  68      -0.905  -3.344  11.784  1.00 10.00      B   
ATOM   2554  CB  TYR B  68      -1.676  -4.469  11.075  1.00 10.00      B   
ATOM   2555  CG  TYR B  68      -2.909  -4.946  11.815  1.00 10.00      B   
ATOM   2556  CD1 TYR B  68      -2.805  -5.608  13.033  1.00 10.00      B   
ATOM   2557  CD2 TYR B  68      -4.180  -4.734  11.293  1.00 10.00      B   
ATOM   2558  CE1 TYR B  68      -3.931  -6.043  13.708  1.00 10.00      B   
ATOM   2559  CE2 TYR B  68      -5.310  -5.166  11.960  1.00 10.00      B   
ATOM   2560  CZ  TYR B  68      -5.180  -5.819  13.167  1.00 10.00      B   
ATOM   2561  OH  TYR B  68      -6.306  -6.250  13.833  1.00 10.00      B   
ATOM   2562  HH  TYR B  68      -6.841  -6.786  13.240  1.00 10.00      B   
ATOM   2563  C   TYR B  68       0.234  -2.822  10.904  1.00 10.00      B   
ATOM   2564  O   TYR B  68       0.802  -3.564  10.103  1.00 10.00      B   
ATOM   2565  N   ILE B  69       0.574  -1.551  11.063  1.00 10.00      B   
ATOM   2566  HN  ILE B  69       0.096  -1.006  11.722  1.00 10.00      B   
ATOM   2567  CA  ILE B  69       1.652  -0.945  10.286  1.00 10.00      B   
ATOM   2568  CB  ILE B  69       1.117  -0.039   9.154  1.00 10.00      B   
ATOM   2569  CG1 ILE B  69       0.129   0.992   9.707  1.00 10.00      B   
ATOM   2570  CG2 ILE B  69       0.478  -0.870   8.050  1.00 10.00      B   
ATOM   2571  CD1 ILE B  69      -0.263   2.065   8.714  1.00 10.00      B   
ATOM   2572  C   ILE B  69       2.554  -0.122  11.196  1.00 10.00      B   
ATOM   2573  O   ILE B  69       2.215   0.110  12.355  1.00 10.00      B   
ATOM   2574  N   GLU B  70       3.700   0.304  10.681  1.00 10.00      B   
ATOM   2575  HN  GLU B  70       3.932   0.067   9.756  1.00 10.00      B   
ATOM   2576  CA  GLU B  70       4.628   1.110  11.462  1.00 10.00      B   
ATOM   2577  CB  GLU B  70       5.393   0.244  12.474  1.00 10.00      B   
ATOM   2578  CG  GLU B  70       6.512  -0.597  11.873  1.00 10.00      B   
ATOM   2579  CD  GLU B  70       7.698  -0.742  12.808  1.00 10.00      B   
ATOM   2580  OE1 GLU B  70       8.704  -1.368  12.411  1.00 10.00      B   
ATOM   2581  OE2 GLU B  70       7.632  -0.235  13.949  1.00 10.00      B   
ATOM   2582  C   GLU B  70       5.609   1.838  10.555  1.00 10.00      B   
ATOM   2583  O   GLU B  70       5.693   1.550   9.357  1.00 10.00      B   
ATOM   2584  N   ILE B  71       6.340   2.786  11.124  1.00 10.00      B   
ATOM   2585  HN  ILE B  71       6.211   2.980  12.082  1.00 10.00      B   
ATOM   2586  CA  ILE B  71       7.335   3.534  10.378  1.00 10.00      B   
ATOM   2587  CB  ILE B  71       7.553   4.949  10.956  1.00 10.00      B   
ATOM   2588  CG1 ILE B  71       6.208   5.612  11.272  1.00 10.00      B   
ATOM   2589  CG2 ILE B  71       8.344   5.804   9.975  1.00 10.00      B   
ATOM   2590  CD1 ILE B  71       6.325   6.899  12.060  1.00 10.00      B   
ATOM   2591  C   ILE B  71       8.645   2.759  10.418  1.00 10.00      B   
ATOM   2592  O   ILE B  71       9.527   3.037  11.232  1.00 10.00      B   
ATOM   2593  N   LYS B  72       8.737   1.760   9.557  1.00 10.00      B   
ATOM   2594  HN  LYS B  72       7.988   1.591   8.947  1.00 10.00      B   
ATOM   2595  CA  LYS B  72       9.912   0.908   9.483  1.00 10.00      B   
ATOM   2596  CB  LYS B  72       9.615  -0.331   8.629  1.00 10.00      B   
ATOM   2597  CG  LYS B  72      10.706  -1.395   8.640  1.00 10.00      B   
ATOM   2598  CD  LYS B  72      10.237  -2.662   7.935  1.00 10.00      B   
ATOM   2599  CE  LYS B  72      11.338  -3.711   7.857  1.00 10.00      B   
ATOM   2600  NZ  LYS B  72      10.846  -4.986   7.263  1.00 10.00      B   
ATOM   2601  HZ1 LYS B  72      10.366  -4.802   6.358  1.00 10.00      B   
ATOM   2602  HZ2 LYS B  72      10.175  -5.448   7.910  1.00 10.00      B   
ATOM   2603  HZ3 LYS B  72      11.648  -5.639   7.092  1.00 10.00      B   
ATOM   2604  C   LYS B  72      11.112   1.665   8.931  1.00 10.00      B   
ATOM   2605  O   LYS B  72      11.062   2.217   7.829  1.00 10.00      B   
ATOM   2606  N   ARG B  73      12.179   1.698   9.715  1.00 10.00      B   
ATOM   2607  HN  ARG B  73      12.141   1.251  10.587  1.00 10.00      B   
ATOM   2608  CA  ARG B  73      13.406   2.368   9.317  1.00 10.00      B   
ATOM   2609  CB  ARG B  73      14.128   2.932  10.546  1.00 10.00      B   
ATOM   2610  CG  ARG B  73      15.106   4.056  10.236  1.00 10.00      B   
ATOM   2611  CD  ARG B  73      15.779   4.573  11.500  1.00 10.00      B   
ATOM   2612  NE  ARG B  73      16.291   5.935  11.331  1.00 10.00      B   
ATOM   2613  HE  ARG B  73      15.641   6.632  11.068  1.00 10.00      B   
ATOM   2614  CZ  ARG B  73      17.562   6.291  11.509  1.00 10.00      B   
ATOM   2615  NH1 ARG B  73      18.471   5.393  11.880  1.00 10.00      B   
ATOM   2616 HH11 ARG B  73      18.195   4.398  12.036  1.00 10.00      B   
ATOM   2617 HH12 ARG B  73      19.466   5.683  12.021  1.00 10.00      B   
ATOM   2618  NH2 ARG B  73      17.919   7.555  11.315  1.00 10.00      B   
ATOM   2619 HH21 ARG B  73      18.912   7.850  11.453  1.00 10.00      B   
ATOM   2620 HH22 ARG B  73      17.209   8.265  11.018  1.00 10.00      B   
ATOM   2621  C   ARG B  73      14.300   1.374   8.592  1.00 10.00      B   
ATOM   2622  O   ARG B  73      14.483   0.246   9.055  1.00 10.00      B   
ATOM   2623  N   GLY B  74      14.835   1.775   7.453  1.00 10.00      B   
ATOM   2624  HN  GLY B  74      14.653   2.684   7.121  1.00 10.00      B   
ATOM   2625  CA  GLY B  74      15.686   0.887   6.696  1.00 10.00      B   
ATOM   2626  C   GLY B  74      16.968   1.544   6.246  1.00 10.00      B   
ATOM   2627  O   GLY B  74      17.130   2.758   6.369  1.00 10.00      B   
ATOM   2628  N   VAL B  75      17.874   0.733   5.724  1.00 10.00      B   
ATOM   2629  HN  VAL B  75      17.665  -0.221   5.644  1.00 10.00      B   
ATOM   2630  CA  VAL B  75      19.163   1.203   5.245  1.00 10.00      B   
ATOM   2631  CB  VAL B  75      20.289   0.804   6.230  1.00 10.00      B   
ATOM   2632  CG1 VAL B  75      21.660   1.126   5.660  1.00 10.00      B   
ATOM   2633  CG2 VAL B  75      20.100   1.490   7.575  1.00 10.00      B   
ATOM   2634  C   VAL B  75      19.440   0.572   3.885  1.00 10.00      B   
ATOM   2635  O   VAL B  75      19.325  -0.644   3.733  1.00 10.00      B   
ATOM   2636  N   THR B  76      19.772   1.394   2.898  1.00 10.00      B   
ATOM   2637  HN  THR B  76      19.831   2.359   3.074  1.00 10.00      B   
ATOM   2638  CA  THR B  76      20.053   0.904   1.552  1.00 10.00      B   
ATOM   2639  CB  THR B  76      20.119   2.062   0.546  1.00 10.00      B   
ATOM   2640  OG1 THR B  76      20.216   3.299   1.263  1.00 10.00      B   
ATOM   2641  HG1 THR B  76      20.769   3.923   0.752  1.00 10.00      B   
ATOM   2642  CG2 THR B  76      18.868   2.081  -0.319  1.00 10.00      B   
ATOM   2643  C   THR B  76      21.347   0.090   1.499  1.00 10.00      B   
ATOM   2644  O   THR B  76      22.268   0.313   2.286  1.00 10.00      B   
ATOM   2645  N   GLU B  77      21.411  -0.843   0.554  1.00 10.00      B   
ATOM   2646  HN  GLU B  77      20.656  -0.952  -0.059  1.00 10.00      B   
ATOM   2647  CA  GLU B  77      22.570  -1.717   0.404  1.00 10.00      B   
ATOM   2648  CB  GLU B  77      22.220  -2.913  -0.492  1.00 10.00      B   
ATOM   2649  CG  GLU B  77      20.830  -3.497  -0.284  1.00 10.00      B   
ATOM   2650  CD  GLU B  77      20.541  -4.644  -1.236  1.00 10.00      B   
ATOM   2651  OE1 GLU B  77      20.224  -4.371  -2.412  1.00 10.00      B   
ATOM   2652  OE2 GLU B  77      20.640  -5.820  -0.817  1.00 10.00      B   
ATOM   2653  C   GLU B  77      23.777  -0.998  -0.195  1.00 10.00      B   
ATOM   2654  O   GLU B  77      24.918  -1.371   0.069  1.00 10.00      B   
ATOM   2655  N   ASP B  78      23.529   0.032  -0.991  1.00 10.00      B   
ATOM   2656  HN  ASP B  78      22.602   0.319  -1.134  1.00 10.00      B   
ATOM   2657  CA  ASP B  78      24.607   0.753  -1.662  1.00 10.00      B   
ATOM   2658  CB  ASP B  78      24.210   1.150  -3.092  1.00 10.00      B   
ATOM   2659  CG  ASP B  78      23.043   2.117  -3.153  1.00 10.00      B   
ATOM   2660  OD1 ASP B  78      23.007   2.947  -4.083  1.00 10.00      B   
ATOM   2661  OD2 ASP B  78      22.166   2.057  -2.267  1.00 10.00      B   
ATOM   2662  C   ASP B  78      25.166   1.950  -0.887  1.00 10.00      B   
ATOM   2663  O   ASP B  78      26.353   1.973  -0.561  1.00 10.00      B   
ATOM   2664  N   ASP B  79      24.332   2.945  -0.606  1.00 10.00      B   
ATOM   2665  HN  ASP B  79      23.390   2.880  -0.884  1.00 10.00      B   
ATOM   2666  CA  ASP B  79      24.794   4.140   0.100  1.00 10.00      B   
ATOM   2667  CB  ASP B  79      24.184   5.424  -0.484  1.00 10.00      B   
ATOM   2668  CG  ASP B  79      22.772   5.709  -0.008  1.00 10.00      B   
ATOM   2669  OD1 ASP B  79      21.963   4.759   0.084  1.00 10.00      B   
ATOM   2670  OD2 ASP B  79      22.460   6.890   0.254  1.00 10.00      B   
ATOM   2671  C   ASP B  79      24.595   4.057   1.610  1.00 10.00      B   
ATOM   2672  O   ASP B  79      25.251   4.773   2.366  1.00 10.00      B   
ATOM   2673  N   GLY B  80      23.705   3.174   2.044  1.00 10.00      B   
ATOM   2674  HN  GLY B  80      23.210   2.634   1.395  1.00 10.00      B   
ATOM   2675  CA  GLY B  80      23.453   3.013   3.465  1.00 10.00      B   
ATOM   2676  C   GLY B  80      22.690   4.182   4.054  1.00 10.00      B   
ATOM   2677  O   GLY B  80      23.003   4.655   5.147  1.00 10.00      B   
ATOM   2678  N   ARG B  81      21.678   4.633   3.334  1.00 10.00      B   
ATOM   2679  HN  ARG B  81      21.465   4.193   2.483  1.00 10.00      B   
ATOM   2680  CA  ARG B  81      20.869   5.760   3.762  1.00 10.00      B   
ATOM   2681  CB  ARG B  81      20.335   6.490   2.534  1.00 10.00      B   
ATOM   2682  CG  ARG B  81      19.719   7.848   2.816  1.00 10.00      B   
ATOM   2683  CD  ARG B  81      19.237   8.488   1.530  1.00 10.00      B   
ATOM   2684  NE  ARG B  81      20.215   8.333   0.459  1.00 10.00      B   
ATOM   2685  HE  ARG B  81      21.002   7.750   0.641  1.00 10.00      B   
ATOM   2686  CZ  ARG B  81      20.134   8.925  -0.725  1.00 10.00      B   
ATOM   2687  NH1 ARG B  81      19.077   9.668  -1.038  1.00 10.00      B   
ATOM   2688 HH11 ARG B  81      19.029  10.147  -1.964  1.00 10.00      B   
ATOM   2689 HH12 ARG B  81      18.276   9.762  -0.361  1.00 10.00      B   
ATOM   2690  NH2 ARG B  81      21.105   8.745  -1.605  1.00 10.00      B   
ATOM   2691 HH21 ARG B  81      21.066   9.209  -2.538  1.00 10.00      B   
ATOM   2692 HH22 ARG B  81      21.917   8.129  -1.364  1.00 10.00      B   
ATOM   2693  C   ARG B  81      19.701   5.313   4.628  1.00 10.00      B   
ATOM   2694  O   ARG B  81      18.994   4.360   4.291  1.00 10.00      B   
ATOM   2695  N   PRO B  82      19.490   5.991   5.766  1.00 10.00      B   
ATOM   2696  CA  PRO B  82      18.388   5.688   6.675  1.00 10.00      B   
ATOM   2697  CB  PRO B  82      18.740   6.463   7.957  1.00 10.00      B   
ATOM   2698  CG  PRO B  82      20.129   6.976   7.753  1.00 10.00      B   
ATOM   2699  CD  PRO B  82      20.319   7.091   6.270  1.00 10.00      B   
ATOM   2700  C   PRO B  82      17.065   6.193   6.103  1.00 10.00      B   
ATOM   2701  O   PRO B  82      16.767   7.390   6.155  1.00 10.00      B   
ATOM   2702  N   ILE B  83      16.289   5.282   5.539  1.00 10.00      B   
ATOM   2703  HN  ILE B  83      16.587   4.343   5.529  1.00 10.00      B   
ATOM   2704  CA  ILE B  83      15.005   5.627   4.947  1.00 10.00      B   
ATOM   2705  CB  ILE B  83      14.847   5.035   3.532  1.00 10.00      B   
ATOM   2706  CG1 ILE B  83      15.152   3.533   3.539  1.00 10.00      B   
ATOM   2707  CG2 ILE B  83      15.747   5.766   2.546  1.00 10.00      B   
ATOM   2708  CD1 ILE B  83      14.855   2.839   2.227  1.00 10.00      B   
ATOM   2709  C   ILE B  83      13.852   5.164   5.831  1.00 10.00      B   
ATOM   2710  O   ILE B  83      14.049   4.382   6.763  1.00 10.00      B   
ATOM   2711  N   TYR B  84      12.654   5.653   5.535  1.00 10.00      B   
ATOM   2712  HN  TYR B  84      12.561   6.253   4.766  1.00 10.00      B   
ATOM   2713  CA  TYR B  84      11.465   5.308   6.303  1.00 10.00      B   
ATOM   2714  CB  TYR B  84      11.029   6.493   7.177  1.00 10.00      B   
ATOM   2715  CG  TYR B  84      12.080   6.978   8.151  1.00 10.00      B   
ATOM   2716  CD1 TYR B  84      13.097   7.828   7.737  1.00 10.00      B   
ATOM   2717  CD2 TYR B  84      12.054   6.588   9.484  1.00 10.00      B   
ATOM   2718  CE1 TYR B  84      14.058   8.272   8.621  1.00 10.00      B   
ATOM   2719  CE2 TYR B  84      13.012   7.031  10.375  1.00 10.00      B   
ATOM   2720  CZ  TYR B  84      14.014   7.872   9.936  1.00 10.00      B   
ATOM   2721  OH  TYR B  84      14.975   8.309  10.816  1.00 10.00      B   
ATOM   2722  HH  TYR B  84      15.383   9.126  10.471  1.00 10.00      B   
ATOM   2723  C   TYR B  84      10.326   4.941   5.364  1.00 10.00      B   
ATOM   2724  O   TYR B  84      10.239   5.470   4.255  1.00 10.00      B   
ATOM   2725  N   ALA B  85       9.466   4.036   5.807  1.00 10.00      B   
ATOM   2726  HN  ALA B  85       9.607   3.634   6.693  1.00 10.00      B   
ATOM   2727  CA  ALA B  85       8.322   3.608   5.014  1.00 10.00      B   
ATOM   2728  CB  ALA B  85       8.752   2.591   3.966  1.00 10.00      B   
ATOM   2729  C   ALA B  85       7.247   3.012   5.914  1.00 10.00      B   
ATOM   2730  O   ALA B  85       7.557   2.382   6.927  1.00 10.00      B   
ATOM   2731  N   LEU B  86       5.988   3.215   5.549  1.00 10.00      B   
ATOM   2732  HN  LEU B  86       5.801   3.730   4.734  1.00 10.00      B   
ATOM   2733  CA  LEU B  86       4.874   2.681   6.323  1.00 10.00      B   
ATOM   2734  CB  LEU B  86       3.616   3.530   6.124  1.00 10.00      B   
ATOM   2735  CG  LEU B  86       3.723   5.004   6.521  1.00 10.00      B   
ATOM   2736  CD1 LEU B  86       2.452   5.749   6.149  1.00 10.00      B   
ATOM   2737  CD2 LEU B  86       4.012   5.143   8.008  1.00 10.00      B   
ATOM   2738  C   LEU B  86       4.610   1.237   5.917  1.00 10.00      B   
ATOM   2739  O   LEU B  86       3.614   0.931   5.257  1.00 10.00      B   
ATOM   2740  N   VAL B  87       5.520   0.363   6.308  1.00 10.00      B   
ATOM   2741  HN  VAL B  87       6.276   0.681   6.847  1.00 10.00      B   
ATOM   2742  CA  VAL B  87       5.436  -1.054   5.981  1.00 10.00      B   
ATOM   2743  CB  VAL B  87       6.805  -1.745   6.184  1.00 10.00      B   
ATOM   2744  CG1 VAL B  87       6.753  -3.209   5.771  1.00 10.00      B   
ATOM   2745  CG2 VAL B  87       7.890  -1.012   5.408  1.00 10.00      B   
ATOM   2746  C   VAL B  87       4.371  -1.763   6.814  1.00 10.00      B   
ATOM   2747  O   VAL B  87       4.121  -1.402   7.967  1.00 10.00      B   
ATOM   2748  N   ASN B  88       3.738  -2.761   6.208  1.00 10.00      B   
ATOM   2749  HN  ASN B  88       3.983  -2.985   5.286  1.00 10.00      B   
ATOM   2750  CA  ASN B  88       2.708  -3.549   6.873  1.00 10.00      B   
ATOM   2751  CB  ASN B  88       1.760  -4.152   5.824  1.00 10.00      B   
ATOM   2752  CG  ASN B  88       0.466  -4.710   6.402  1.00 10.00      B   
ATOM   2753  OD1 ASN B  88       0.408  -5.141   7.552  1.00 10.00      B   
ATOM   2754  ND2 ASN B  88      -0.586  -4.716   5.597  1.00 10.00      B   
ATOM   2755 HD21 ASN B  88      -0.475  -4.369   4.690  1.00 10.00      B   
ATOM   2756 HD22 ASN B  88      -1.431  -5.067   5.945  1.00 10.00      B   
ATOM   2757  C   ASN B  88       3.369  -4.665   7.676  1.00 10.00      B   
ATOM   2758  O   ASN B  88       4.330  -5.283   7.216  1.00 10.00      B   
ATOM   2759  N   LEU B  89       2.862  -4.911   8.875  1.00 10.00      B   
ATOM   2760  HN  LEU B  89       2.094  -4.379   9.192  1.00 10.00      B   
ATOM   2761  CA  LEU B  89       3.407  -5.955   9.733  1.00 10.00      B   
ATOM   2762  CB  LEU B  89       2.921  -5.788  11.177  1.00 10.00      B   
ATOM   2763  CG  LEU B  89       3.851  -5.022  12.123  1.00 10.00      B   
ATOM   2764  CD1 LEU B  89       4.056  -3.592  11.649  1.00 10.00      B   
ATOM   2765  CD2 LEU B  89       3.308  -5.044  13.544  1.00 10.00      B   
ATOM   2766  C   LEU B  89       3.030  -7.333   9.205  1.00 10.00      B   
ATOM   2767  O   LEU B  89       3.709  -8.321   9.482  1.00 10.00      B   
ATOM   2768  N   ALA B  90       1.949  -7.387   8.438  1.00 10.00      B   
ATOM   2769  HN  ALA B  90       1.458  -6.557   8.243  1.00 10.00      B   
ATOM   2770  CA  ALA B  90       1.478  -8.640   7.865  1.00 10.00      B   
ATOM   2771  CB  ALA B  90       0.038  -8.502   7.394  1.00 10.00      B   
ATOM   2772  C   ALA B  90       2.376  -9.081   6.714  1.00 10.00      B   
ATOM   2773  O   ALA B  90       2.780  -8.267   5.884  1.00 10.00      B   
ATOM   2774  N   THR B  91       2.689 -10.371   6.682  1.00 10.00      B   
ATOM   2775  HN  THR B  91       2.355 -10.957   7.392  1.00 10.00      B   
ATOM   2776  CA  THR B  91       3.539 -10.942   5.641  1.00 10.00      B   
ATOM   2777  CB  THR B  91       3.778 -12.453   5.883  1.00 10.00      B   
ATOM   2778  OG1 THR B  91       4.619 -13.007   4.864  1.00 10.00      B   
ATOM   2779  HG1 THR B  91       5.301 -13.562   5.285  1.00 10.00      B   
ATOM   2780  CG2 THR B  91       2.467 -13.224   5.943  1.00 10.00      B   
ATOM   2781  C   THR B  91       2.969 -10.698   4.238  1.00 10.00      B   
ATOM   2782  O   THR B  91       3.716 -10.466   3.284  1.00 10.00      B   
ATOM   2783  N   THR B  92       1.646 -10.711   4.126  1.00 10.00      B   
ATOM   2784  HN  THR B  92       1.102 -10.876   4.923  1.00 10.00      B   
ATOM   2785  CA  THR B  92       0.973 -10.497   2.854  1.00 10.00      B   
ATOM   2786  CB  THR B  92      -0.448 -11.088   2.903  1.00 10.00      B   
ATOM   2787  OG1 THR B  92      -0.701 -11.586   4.227  1.00 10.00      B   
ATOM   2788  HG1 THR B  92      -0.690 -12.551   4.211  1.00 10.00      B   
ATOM   2789  CG2 THR B  92      -0.584 -12.228   1.905  1.00 10.00      B   
ATOM   2790  C   THR B  92       0.895  -9.009   2.498  1.00 10.00      B   
ATOM   2791  O   THR B  92      -0.176  -8.489   2.186  1.00 10.00      B   
ATOM   2792  N   SER B  93       2.041  -8.334   2.515  1.00 10.00      B   
ATOM   2793  HN  SER B  93       2.868  -8.807   2.759  1.00 10.00      B   
ATOM   2794  CA  SER B  93       2.104  -6.909   2.198  1.00 10.00      B   
ATOM   2795  CB  SER B  93       3.361  -6.275   2.810  1.00 10.00      B   
ATOM   2796  OG  SER B  93       3.223  -4.867   2.941  1.00 10.00      B   
ATOM   2797  HG  SER B  93       4.072  -4.446   2.763  1.00 10.00      B   
ATOM   2798  C   SER B  93       2.055  -6.670   0.684  1.00 10.00      B   
ATOM   2799  O   SER B  93       2.294  -5.561   0.206  1.00 10.00      B   
ATOM   2800  N   ILE B  94       1.716  -7.713  -0.068  1.00 10.00      B   
ATOM   2801  HN  ILE B  94       1.519  -8.567   0.368  1.00 10.00      B   
ATOM   2802  CA  ILE B  94       1.628  -7.619  -1.521  1.00 10.00      B   
ATOM   2803  CB  ILE B  94       1.443  -9.011  -2.172  1.00 10.00      B   
ATOM   2804  CG1 ILE B  94       1.513  -8.916  -3.703  1.00 10.00      B   
ATOM   2805  CG2 ILE B  94       0.139  -9.659  -1.721  1.00 10.00      B   
ATOM   2806  CD1 ILE B  94       1.557 -10.258  -4.403  1.00 10.00      B   
ATOM   2807  C   ILE B  94       0.492  -6.678  -1.937  1.00 10.00      B   
ATOM   2808  O   ILE B  94       0.508  -6.109  -3.031  1.00 10.00      B   
ATOM   2809  N   SER B  95      -0.472  -6.489  -1.038  1.00 10.00      B   
ATOM   2810  HN  SER B  95      -0.415  -6.948  -0.173  1.00 10.00      B   
ATOM   2811  CA  SER B  95      -1.611  -5.618  -1.299  1.00 10.00      B   
ATOM   2812  CB  SER B  95      -2.593  -5.676  -0.128  1.00 10.00      B   
ATOM   2813  OG  SER B  95      -2.738  -7.008   0.344  1.00 10.00      B   
ATOM   2814  HG  SER B  95      -2.793  -7.607  -0.407  1.00 10.00      B   
ATOM   2815  C   SER B  95      -1.161  -4.177  -1.546  1.00 10.00      B   
ATOM   2816  O   SER B  95      -1.863  -3.402  -2.195  1.00 10.00      B   
ATOM   2817  N   LYS B  96       0.024  -3.832  -1.042  1.00 10.00      B   
ATOM   2818  HN  LYS B  96       0.545  -4.501  -0.546  1.00 10.00      B   
ATOM   2819  CA  LYS B  96       0.572  -2.490  -1.212  1.00 10.00      B   
ATOM   2820  CB  LYS B  96       1.905  -2.359  -0.471  1.00 10.00      B   
ATOM   2821  CG  LYS B  96       1.779  -2.240   1.038  1.00 10.00      B   
ATOM   2822  CD  LYS B  96       1.082  -0.948   1.433  1.00 10.00      B   
ATOM   2823  CE  LYS B  96       1.450  -0.530   2.847  1.00 10.00      B   
ATOM   2824  NZ  LYS B  96       2.881  -0.144   2.958  1.00 10.00      B   
ATOM   2825  HZ1 LYS B  96       3.122   0.566   2.239  1.00 10.00      B   
ATOM   2826  HZ2 LYS B  96       3.498  -0.980   2.815  1.00 10.00      B   
ATOM   2827  HZ3 LYS B  96       3.077   0.254   3.903  1.00 10.00      B   
ATOM   2828  C   LYS B  96       0.781  -2.171  -2.687  1.00 10.00      B   
ATOM   2829  O   LYS B  96       0.608  -1.033  -3.119  1.00 10.00      B   
ATOM   2830  N   MET B  97       1.146  -3.185  -3.456  1.00 10.00      B   
ATOM   2831  HN  MET B  97       1.256  -4.074  -3.054  1.00 10.00      B   
ATOM   2832  CA  MET B  97       1.386  -3.014  -4.878  1.00 10.00      B   
ATOM   2833  CB  MET B  97       2.532  -3.922  -5.332  1.00 10.00      B   
ATOM   2834  CG  MET B  97       2.933  -3.721  -6.780  1.00 10.00      B   
ATOM   2835  SD  MET B  97       4.229  -4.844  -7.320  1.00 10.00      B   
ATOM   2836  CE  MET B  97       4.316  -4.414  -9.054  1.00 10.00      B   
ATOM   2837  C   MET B  97       0.129  -3.311  -5.689  1.00 10.00      B   
ATOM   2838  O   MET B  97      -0.080  -2.742  -6.760  1.00 10.00      B   
ATOM   2839  N   ALA B  98      -0.720  -4.181  -5.155  1.00 10.00      B   
ATOM   2840  HN  ALA B  98      -0.510  -4.574  -4.282  1.00 10.00      B   
ATOM   2841  CA  ALA B  98      -1.954  -4.580  -5.832  1.00 10.00      B   
ATOM   2842  CB  ALA B  98      -2.549  -5.813  -5.169  1.00 10.00      B   
ATOM   2843  C   ALA B  98      -2.990  -3.456  -5.906  1.00 10.00      B   
ATOM   2844  O   ALA B  98      -4.019  -3.603  -6.563  1.00 10.00      B   
ATOM   2845  N   THR B  99      -2.721  -2.342  -5.235  1.00 10.00      B   
ATOM   2846  HN  THR B  99      -1.888  -2.278  -4.728  1.00 10.00      B   
ATOM   2847  CA  THR B  99      -3.642  -1.209  -5.245  1.00 10.00      B   
ATOM   2848  CB  THR B  99      -3.928  -0.703  -3.812  1.00 10.00      B   
ATOM   2849  OG1 THR B  99      -3.985  -1.820  -2.913  1.00 10.00      B   
ATOM   2850  HG1 THR B  99      -3.135  -2.274  -2.902  1.00 10.00      B   
ATOM   2851  CG2 THR B  99      -5.262   0.032  -3.758  1.00 10.00      B   
ATOM   2852  C   THR B  99      -3.092  -0.067  -6.110  1.00 10.00      B   
ATOM   2853  O   THR B  99      -3.586   1.063  -6.069  1.00 10.00      B   
ATOM   2854  N   ASP B 100      -2.073  -0.378  -6.903  1.00 10.00      B   
ATOM   2855  HN  ASP B 100      -1.736  -1.298  -6.907  1.00 10.00      B   
ATOM   2856  CA  ASP B 100      -1.451   0.614  -7.780  1.00 10.00      B   
ATOM   2857  CB  ASP B 100      -0.189   1.193  -7.127  1.00 10.00      B   
ATOM   2858  CG  ASP B 100       0.520   2.219  -7.998  1.00 10.00      B   
ATOM   2859  OD1 ASP B 100       0.423   3.424  -7.696  1.00 10.00      B   
ATOM   2860  OD2 ASP B 100       1.195   1.820  -8.974  1.00 10.00      B   
ATOM   2861  C   ASP B 100      -1.093  -0.010  -9.120  1.00 10.00      B   
ATOM   2862  O   ASP B 100      -1.271   0.601 -10.175  1.00 10.00      B   
ATOM   2863  N   PHE B 101      -0.592  -1.232  -9.068  1.00 10.00      B   
ATOM   2864  HN  PHE B 101      -0.490  -1.673  -8.198  1.00 10.00      B   
ATOM   2865  CA  PHE B 101      -0.195  -1.945 -10.268  1.00 10.00      B   
ATOM   2866  CB  PHE B 101       1.194  -2.565 -10.079  1.00 10.00      B   
ATOM   2867  CG  PHE B 101       2.312  -1.580  -9.875  1.00 10.00      B   
ATOM   2868  CD1 PHE B 101       3.148  -1.239 -10.923  1.00 10.00      B   
ATOM   2869  CD2 PHE B 101       2.539  -1.011  -8.634  1.00 10.00      B   
ATOM   2870  CE1 PHE B 101       4.186  -0.348 -10.741  1.00 10.00      B   
ATOM   2871  CE2 PHE B 101       3.574  -0.117  -8.443  1.00 10.00      B   
ATOM   2872  CZ  PHE B 101       4.400   0.214  -9.499  1.00 10.00      B   
ATOM   2873  C   PHE B 101      -1.188  -3.053 -10.585  1.00 10.00      B   
ATOM   2874  O   PHE B 101      -1.667  -3.744  -9.683  1.00 10.00      B   
ATOM   2875  N   ALA B 102      -1.504  -3.210 -11.860  1.00 10.00      B   
ATOM   2876  HN  ALA B 102      -1.112  -2.598 -12.534  1.00 10.00      B   
ATOM   2877  CA  ALA B 102      -2.416  -4.256 -12.296  1.00 10.00      B   
ATOM   2878  CB  ALA B 102      -3.025  -3.905 -13.644  1.00 10.00      B   
ATOM   2879  C   ALA B 102      -1.665  -5.583 -12.366  1.00 10.00      B   
ATOM   2880  O   ALA B 102      -0.457  -5.620 -12.138  1.00 10.00      B   
ATOM   2881  N   GLU B 103      -2.365  -6.668 -12.687  1.00 10.00      B   
ATOM   2882  HN  GLU B 103      -3.326  -6.583 -12.874  1.00 10.00      B   
ATOM   2883  CA  GLU B 103      -1.735  -7.984 -12.765  1.00 10.00      B   
ATOM   2884  CB  GLU B 103      -2.763  -9.085 -13.045  1.00 10.00      B   
ATOM   2885  CG  GLU B 103      -2.171 -10.483 -13.197  1.00 10.00      B   
ATOM   2886  CD  GLU B 103      -1.593 -11.057 -11.912  1.00 10.00      B   
ATOM   2887  OE1 GLU B 103      -1.053 -10.290 -11.087  1.00 10.00      B   
ATOM   2888  OE2 GLU B 103      -1.660 -12.295 -11.730  1.00 10.00      B   
ATOM   2889  C   GLU B 103      -0.602  -8.007 -13.790  1.00 10.00      B   
ATOM   2890  O   GLU B 103       0.428  -8.643 -13.570  1.00 10.00      B   
ATOM   2891  N   ASN B 104      -0.781  -7.286 -14.890  1.00 10.00      B   
ATOM   2892  HN  ASN B 104      -1.612  -6.780 -15.003  1.00 10.00      B   
ATOM   2893  CA  ASN B 104       0.242  -7.226 -15.932  1.00 10.00      B   
ATOM   2894  CB  ASN B 104      -0.266  -6.519 -17.201  1.00 10.00      B   
ATOM   2895  CG  ASN B 104      -0.631  -5.058 -16.999  1.00 10.00      B   
ATOM   2896  OD1 ASN B 104      -0.994  -4.639 -15.904  1.00 10.00      B   
ATOM   2897  ND2 ASN B 104      -0.552  -4.274 -18.066  1.00 10.00      B   
ATOM   2898 HD21 ASN B 104      -0.268  -4.673 -18.915  1.00 10.00      B   
ATOM   2899 HD22 ASN B 104      -0.781  -3.327 -17.962  1.00 10.00      B   
ATOM   2900  C   ASN B 104       1.523  -6.584 -15.398  1.00 10.00      B   
ATOM   2901  O   ASN B 104       2.629  -6.967 -15.777  1.00 10.00      B   
ATOM   2902  N   GLU B 105       1.366  -5.618 -14.502  1.00 10.00      B   
ATOM   2903  HN  GLU B 105       0.458  -5.344 -14.251  1.00 10.00      B   
ATOM   2904  CA  GLU B 105       2.505  -4.947 -13.891  1.00 10.00      B   
ATOM   2905  CB  GLU B 105       2.085  -3.575 -13.351  1.00 10.00      B   
ATOM   2906  CG  GLU B 105       1.558  -2.607 -14.400  1.00 10.00      B   
ATOM   2907  CD  GLU B 105       0.900  -1.385 -13.783  1.00 10.00      B   
ATOM   2908  OE1 GLU B 105       1.598  -0.371 -13.556  1.00 10.00      B   
ATOM   2909  OE2 GLU B 105      -0.314  -1.438 -13.513  1.00 10.00      B   
ATOM   2910  C   GLU B 105       3.042  -5.805 -12.747  1.00 10.00      B   
ATOM   2911  O   GLU B 105       4.254  -5.928 -12.551  1.00 10.00      B   
ATOM   2912  N   LEU B 106       2.115  -6.407 -12.006  1.00 10.00      B   
ATOM   2913  HN  LEU B 106       1.168  -6.261 -12.230  1.00 10.00      B   
ATOM   2914  CA  LEU B 106       2.442  -7.264 -10.873  1.00 10.00      B   
ATOM   2915  CB  LEU B 106       1.155  -7.754 -10.196  1.00 10.00      B   
ATOM   2916  CG  LEU B 106       0.975  -7.414  -8.714  1.00 10.00      B   
ATOM   2917  CD1 LEU B 106       2.202  -7.808  -7.906  1.00 10.00      B   
ATOM   2918  CD2 LEU B 106       0.648  -5.942  -8.531  1.00 10.00      B   
ATOM   2919  C   LEU B 106       3.271  -8.467 -11.307  1.00 10.00      B   
ATOM   2920  O   LEU B 106       4.281  -8.794 -10.678  1.00 10.00      B   
ATOM   2921  N   ASP B 107       2.833  -9.133 -12.372  1.00 10.00      B   
ATOM   2922  HN  ASP B 107       2.009  -8.831 -12.825  1.00 10.00      B   
ATOM   2923  CA  ASP B 107       3.536 -10.304 -12.884  1.00 10.00      B   
ATOM   2924  CB  ASP B 107       2.752 -10.978 -14.012  1.00 10.00      B   
ATOM   2925  CG  ASP B 107       3.110 -12.445 -14.183  1.00 10.00      B   
ATOM   2926  OD1 ASP B 107       3.925 -12.974 -13.391  1.00 10.00      B   
ATOM   2927  OD2 ASP B 107       2.565 -13.088 -15.103  1.00 10.00      B   
ATOM   2928  C   ASP B 107       4.925  -9.919 -13.361  1.00 10.00      B   
ATOM   2929  O   ASP B 107       5.902 -10.604 -13.068  1.00 10.00      B   
ATOM   2930  N   LEU B 108       5.007  -8.801 -14.073  1.00 10.00      B   
ATOM   2931  HN  LEU B 108       4.186  -8.299 -14.270  1.00 10.00      B   
ATOM   2932  CA  LEU B 108       6.279  -8.304 -14.578  1.00 10.00      B   
ATOM   2933  CB  LEU B 108       6.072  -7.008 -15.367  1.00 10.00      B   
ATOM   2934  CG  LEU B 108       7.315  -6.423 -16.045  1.00 10.00      B   
ATOM   2935  CD1 LEU B 108       7.866  -7.387 -17.087  1.00 10.00      B   
ATOM   2936  CD2 LEU B 108       6.995  -5.077 -16.674  1.00 10.00      B   
ATOM   2937  C   LEU B 108       7.251  -8.072 -13.425  1.00 10.00      B   
ATOM   2938  O   LEU B 108       8.437  -8.390 -13.522  1.00 10.00      B   
ATOM   2939  N   PHE B 109       6.731  -7.539 -12.324  1.00 10.00      B   
ATOM   2940  HN  PHE B 109       5.775  -7.311 -12.307  1.00 10.00      B   
ATOM   2941  CA  PHE B 109       7.545  -7.274 -11.147  1.00 10.00      B   
ATOM   2942  CB  PHE B 109       6.749  -6.507 -10.091  1.00 10.00      B   
ATOM   2943  CG  PHE B 109       7.573  -6.045  -8.918  1.00 10.00      B   
ATOM   2944  CD1 PHE B 109       7.496  -6.697  -7.696  1.00 10.00      B   
ATOM   2945  CD2 PHE B 109       8.424  -4.957  -9.037  1.00 10.00      B   
ATOM   2946  CE1 PHE B 109       8.249  -6.273  -6.618  1.00 10.00      B   
ATOM   2947  CE2 PHE B 109       9.180  -4.528  -7.963  1.00 10.00      B   
ATOM   2948  CZ  PHE B 109       9.093  -5.187  -6.752  1.00 10.00      B   
ATOM   2949  C   PHE B 109       8.081  -8.572 -10.558  1.00 10.00      B   
ATOM   2950  O   PHE B 109       9.278  -8.699 -10.316  1.00 10.00      B   
ATOM   2951  N   ARG B 110       7.195  -9.545 -10.343  1.00 10.00      B   
ATOM   2952  HN  ARG B 110       6.249  -9.395 -10.566  1.00 10.00      B   
ATOM   2953  CA  ARG B 110       7.613 -10.827  -9.779  1.00 10.00      B   
ATOM   2954  CB  ARG B 110       6.444 -11.677  -9.256  1.00 10.00      B   
ATOM   2955  CG  ARG B 110       5.305 -11.929 -10.232  1.00 10.00      B   
ATOM   2956  CD  ARG B 110       3.961 -11.899  -9.511  1.00 10.00      B   
ATOM   2957  NE  ARG B 110       2.949 -12.745 -10.155  1.00 10.00      B   
ATOM   2958  HE  ARG B 110       3.196 -13.679 -10.338  1.00 10.00      B   
ATOM   2959  CZ  ARG B 110       1.718 -12.332 -10.474  1.00 10.00      B   
ATOM   2960  NH1 ARG B 110       1.356 -11.073 -10.269  1.00 10.00      B   
ATOM   2961 HH11 ARG B 110       2.026 -10.398  -9.851  1.00 10.00      B   
ATOM   2962 HH12 ARG B 110       0.385 -10.749 -10.536  1.00 10.00      B   
ATOM   2963  NH2 ARG B 110       0.844 -13.184 -10.999  1.00 10.00      B   
ATOM   2964 HH21 ARG B 110       1.108 -14.180 -11.148  1.00 10.00      B   
ATOM   2965 HH22 ARG B 110      -0.120 -12.852 -11.264  1.00 10.00      B   
ATOM   2966  C   ARG B 110       8.546 -11.594 -10.718  1.00 10.00      B   
ATOM   2967  O   ARG B 110       9.352 -12.415 -10.275  1.00 10.00      B   
ATOM   2968  N   LYS B 111       8.442 -11.310 -12.014  1.00 10.00      B   
ATOM   2969  HN  LYS B 111       7.764 -10.665 -12.311  1.00 10.00      B   
ATOM   2970  CA  LYS B 111       9.305 -11.942 -13.006  1.00 10.00      B   
ATOM   2971  CB  LYS B 111       8.766 -11.712 -14.423  1.00 10.00      B   
ATOM   2972  CG  LYS B 111       7.525 -12.519 -14.762  1.00 10.00      B   
ATOM   2973  CD  LYS B 111       7.832 -14.003 -14.839  1.00 10.00      B   
ATOM   2974  CE  LYS B 111       6.568 -14.833 -14.712  1.00 10.00      B   
ATOM   2975  NZ  LYS B 111       5.944 -14.684 -13.371  1.00 10.00      B   
ATOM   2976  HZ1 LYS B 111       5.296 -13.860 -13.362  1.00 10.00      B   
ATOM   2977  HZ2 LYS B 111       6.677 -14.544 -12.648  1.00 10.00      B   
ATOM   2978  HZ3 LYS B 111       5.402 -15.538 -13.133  1.00 10.00      B   
ATOM   2979  C   LYS B 111      10.711 -11.364 -12.889  1.00 10.00      B   
ATOM   2980  O   LYS B 111      11.699 -12.096 -12.844  1.00 10.00      B   
ATOM   2981  N   ALA B 112      10.783 -10.039 -12.814  1.00 10.00      B   
ATOM   2982  HN  ALA B 112       9.953  -9.514 -12.848  1.00 10.00      B   
ATOM   2983  CA  ALA B 112      12.056  -9.343 -12.691  1.00 10.00      B   
ATOM   2984  CB  ALA B 112      11.869  -7.850 -12.913  1.00 10.00      B   
ATOM   2985  C   ALA B 112      12.682  -9.603 -11.327  1.00 10.00      B   
ATOM   2986  O   ALA B 112      13.886  -9.823 -11.222  1.00 10.00      B   
ATOM   2987  N   LEU B 113      11.849  -9.584 -10.287  1.00 10.00      B   
ATOM   2988  HN  LEU B 113      10.897  -9.396 -10.445  1.00 10.00      B   
ATOM   2989  CA  LEU B 113      12.303  -9.818  -8.918  1.00 10.00      B   
ATOM   2990  CB  LEU B 113      11.119  -9.795  -7.946  1.00 10.00      B   
ATOM   2991  CG  LEU B 113      11.451 -10.009  -6.466  1.00 10.00      B   
ATOM   2992  CD1 LEU B 113      12.297  -8.863  -5.930  1.00 10.00      B   
ATOM   2993  CD2 LEU B 113      10.179 -10.174  -5.647  1.00 10.00      B   
ATOM   2994  C   LEU B 113      13.050 -11.141  -8.801  1.00 10.00      B   
ATOM   2995  O   LEU B 113      14.069 -11.231  -8.116  1.00 10.00      B   
ATOM   2996  N   GLU B 114      12.543 -12.161  -9.485  1.00 10.00      B   
ATOM   2997  HN  GLU B 114      11.728 -12.022 -10.013  1.00 10.00      B   
ATOM   2998  CA  GLU B 114      13.161 -13.478  -9.468  1.00 10.00      B   
ATOM   2999  CB  GLU B 114      12.325 -14.457 -10.290  1.00 10.00      B   
ATOM   3000  CG  GLU B 114      12.530 -15.912  -9.911  1.00 10.00      B   
ATOM   3001  CD  GLU B 114      11.561 -16.832 -10.617  1.00 10.00      B   
ATOM   3002  OE1 GLU B 114      10.364 -16.826 -10.261  1.00 10.00      B   
ATOM   3003  OE2 GLU B 114      11.990 -17.565 -11.530  1.00 10.00      B   
ATOM   3004  C   GLU B 114      14.583 -13.401 -10.016  1.00 10.00      B   
ATOM   3005  O   GLU B 114      15.502 -14.033  -9.491  1.00 10.00      B   
ATOM   3006  N   LEU B 115      14.756 -12.599 -11.059  1.00 10.00      B   
ATOM   3007  HN  LEU B 115      13.983 -12.114 -11.419  1.00 10.00      B   
ATOM   3008  CA  LEU B 115      16.059 -12.416 -11.683  1.00 10.00      B   
ATOM   3009  CB  LEU B 115      15.917 -11.661 -13.007  1.00 10.00      B   
ATOM   3010  CG  LEU B 115      14.935 -12.244 -14.024  1.00 10.00      B   
ATOM   3011  CD1 LEU B 115      14.816 -11.330 -15.233  1.00 10.00      B   
ATOM   3012  CD2 LEU B 115      15.366 -13.638 -14.447  1.00 10.00      B   
ATOM   3013  C   LEU B 115      16.993 -11.647 -10.754  1.00 10.00      B   
ATOM   3014  O   LEU B 115      18.199 -11.901 -10.720  1.00 10.00      B   
ATOM   3015  N   ILE B 116      16.424 -10.710 -10.000  1.00 10.00      B   
ATOM   3016  HN  ILE B 116      15.456 -10.560 -10.078  1.00 10.00      B   
ATOM   3017  CA  ILE B 116      17.194  -9.898  -9.060  1.00 10.00      B   
ATOM   3018  CB  ILE B 116      16.321  -8.800  -8.407  1.00 10.00      B   
ATOM   3019  CG1 ILE B 116      15.580  -7.976  -9.467  1.00 10.00      B   
ATOM   3020  CG2 ILE B 116      17.160  -7.893  -7.520  1.00 10.00      B   
ATOM   3021  CD1 ILE B 116      16.488  -7.251 -10.436  1.00 10.00      B   
ATOM   3022  C   ILE B 116      17.792 -10.777  -7.964  1.00 10.00      B   
ATOM   3023  O   ILE B 116      18.959 -10.630  -7.603  1.00 10.00      B   
ATOM   3024  N   ILE B 117      16.982 -11.697  -7.450  1.00 10.00      B   
ATOM   3025  HN  ILE B 117      16.059 -11.759  -7.784  1.00 10.00      B   
ATOM   3026  CA  ILE B 117      17.420 -12.610  -6.400  1.00 10.00      B   
ATOM   3027  CB  ILE B 117      16.228 -13.393  -5.805  1.00 10.00      B   
ATOM   3028  CG1 ILE B 117      15.126 -12.426  -5.363  1.00 10.00      B   
ATOM   3029  CG2 ILE B 117      16.681 -14.251  -4.632  1.00 10.00      B   
ATOM   3030  CD1 ILE B 117      13.809 -13.100  -5.042  1.00 10.00      B   
ATOM   3031  C   ILE B 117      18.453 -13.594  -6.945  1.00 10.00      B   
ATOM   3032  O   ILE B 117      19.460 -13.880  -6.296  1.00 10.00      B   
ATOM   3033  N   ASP B 118      18.192 -14.099  -8.146  1.00 10.00      B   
ATOM   3034  HN  ASP B 118      17.366 -13.830  -8.605  1.00 10.00      B   
ATOM   3035  CA  ASP B 118      19.088 -15.048  -8.804  1.00 10.00      B   
ATOM   3036  CB  ASP B 118      18.450 -15.555 -10.105  1.00 10.00      B   
ATOM   3037  CG  ASP B 118      19.454 -16.111 -11.096  1.00 10.00      B   
ATOM   3038  OD1 ASP B 118      20.010 -17.199 -10.845  1.00 10.00      B   
ATOM   3039  OD2 ASP B 118      19.675 -15.464 -12.143  1.00 10.00      B   
ATOM   3040  C   ASP B 118      20.453 -14.419  -9.081  1.00 10.00      B   
ATOM   3041  O   ASP B 118      21.491 -15.070  -8.942  1.00 10.00      B   
ATOM   3042  N   SER B 119      20.442 -13.150  -9.457  1.00 10.00      B   
ATOM   3043  HN  SER B 119      19.581 -12.684  -9.536  1.00 10.00      B   
ATOM   3044  CA  SER B 119      21.665 -12.422  -9.750  1.00 10.00      B   
ATOM   3045  CB  SER B 119      21.320 -11.070 -10.383  1.00 10.00      B   
ATOM   3046  OG  SER B 119      22.483 -10.307 -10.653  1.00 10.00      B   
ATOM   3047  HG  SER B 119      22.318  -9.733 -11.415  1.00 10.00      B   
ATOM   3048  C   SER B 119      22.485 -12.211  -8.479  1.00 10.00      B   
ATOM   3049  O   SER B 119      21.976 -11.710  -7.473  1.00 10.00      B   
ATOM   3050  N   GLU B 120      23.754 -12.595  -8.519  1.00 10.00      B   
ATOM   3051  HN  GLU B 120      24.110 -12.995  -9.344  1.00 10.00      B   
ATOM   3052  CA  GLU B 120      24.627 -12.433  -7.366  1.00 10.00      B   
ATOM   3053  CB  GLU B 120      25.898 -13.271  -7.500  1.00 10.00      B   
ATOM   3054  CG  GLU B 120      26.711 -13.357  -6.216  1.00 10.00      B   
ATOM   3055  CD  GLU B 120      25.896 -13.868  -5.040  1.00 10.00      B   
ATOM   3056  OE1 GLU B 120      25.135 -13.075  -4.442  1.00 10.00      B   
ATOM   3057  OE2 GLU B 120      26.014 -15.066  -4.710  1.00 10.00      B   
ATOM   3058  C   GLU B 120      24.968 -10.961  -7.162  1.00 10.00      B   
ATOM   3059  O   GLU B 120      25.102 -10.489  -6.032  1.00 10.00      B   
ATOM   3060  N   THR B 121      25.082 -10.237  -8.263  1.00 10.00      B   
ATOM   3061  HN  THR B 121      24.964 -10.668  -9.138  1.00 10.00      B   
ATOM   3062  CA  THR B 121      25.386  -8.820  -8.216  1.00 10.00      B   
ATOM   3063  CB  THR B 121      25.758  -8.311  -9.616  1.00 10.00      B   
ATOM   3064  OG1 THR B 121      25.592  -9.379 -10.561  1.00 10.00      B   
ATOM   3065  HG1 THR B 121      25.740  -9.041 -11.454  1.00 10.00      B   
ATOM   3066  CG2 THR B 121      27.200  -7.838  -9.641  1.00 10.00      B   
ATOM   3067  C   THR B 121      24.178  -8.041  -7.710  1.00 10.00      B   
ATOM   3068  O   THR B 121      24.307  -6.918  -7.221  1.00 10.00      B   
ATOM   3069  N   GLY B 122      23.005  -8.656  -7.830  1.00 10.00      B   
ATOM   3070  HN  GLY B 122      22.975  -9.553  -8.225  1.00 10.00      B   
ATOM   3071  CA  GLY B 122      21.778  -8.025  -7.389  1.00 10.00      B   
ATOM   3072  C   GLY B 122      21.225  -7.096  -8.444  1.00 10.00      B   
ATOM   3073  O   GLY B 122      20.356  -6.272  -8.169  1.00 10.00      B   
ATOM   3074  N   PHE B 123      21.734  -7.233  -9.660  1.00 10.00      B   
ATOM   3075  HN  PHE B 123      22.413  -7.922  -9.820  1.00 10.00      B   
ATOM   3076  CA  PHE B 123      21.302  -6.396 -10.766  1.00 10.00      B   
ATOM   3077  CB  PHE B 123      22.409  -5.412 -11.153  1.00 10.00      B   
ATOM   3078  CG  PHE B 123      22.558  -4.249 -10.216  1.00 10.00      B   
ATOM   3079  CD1 PHE B 123      23.385  -4.334  -9.110  1.00 10.00      B   
ATOM   3080  CD2 PHE B 123      21.874  -3.068 -10.446  1.00 10.00      B   
ATOM   3081  CE1 PHE B 123      23.525  -3.264  -8.249  1.00 10.00      B   
ATOM   3082  CE2 PHE B 123      22.009  -1.994  -9.590  1.00 10.00      B   
ATOM   3083  CZ  PHE B 123      22.836  -2.091  -8.489  1.00 10.00      B   
ATOM   3084  C   PHE B 123      20.936  -7.244 -11.973  1.00 10.00      B   
ATOM   3085  O   PHE B 123      21.570  -8.267 -12.242  1.00 10.00      B   
ATOM   3086  N   ALA B 124      19.903  -6.823 -12.684  1.00 10.00      B   
ATOM   3087  HN  ALA B 124      19.423  -6.013 -12.397  1.00 10.00      B   
ATOM   3088  CA  ALA B 124      19.454  -7.524 -13.872  1.00 10.00      B   
ATOM   3089  CB  ALA B 124      18.166  -8.283 -13.590  1.00 10.00      B   
ATOM   3090  C   ALA B 124      19.254  -6.530 -15.008  1.00 10.00      B   
ATOM   3091  O   ALA B 124      18.675  -5.460 -14.810  1.00 10.00      B   
ATOM   3092  N   SER B 125      19.751  -6.873 -16.184  1.00 10.00      B   
ATOM   3093  HN  SER B 125      20.213  -7.734 -16.277  1.00 10.00      B   
ATOM   3094  CA  SER B 125      19.625  -6.009 -17.345  1.00 10.00      B   
ATOM   3095  CB  SER B 125      20.539  -6.508 -18.466  1.00 10.00      B   
ATOM   3096  OG  SER B 125      20.637  -7.924 -18.445  1.00 10.00      B   
ATOM   3097  HG  SER B 125      21.283  -8.191 -17.775  1.00 10.00      B   
ATOM   3098  C   SER B 125      18.176  -5.957 -17.820  1.00 10.00      B   
ATOM   3099  O   SER B 125      17.429  -6.930 -17.671  1.00 10.00      B   
ATOM   3100  N   SER B 126      17.779  -4.824 -18.389  1.00 10.00      B   
ATOM   3101  HN  SER B 126      18.414  -4.081 -18.478  1.00 10.00      B   
ATOM   3102  CA  SER B 126      16.422  -4.653 -18.886  1.00 10.00      B   
ATOM   3103  CB  SER B 126      16.241  -3.236 -19.433  1.00 10.00      B   
ATOM   3104  OG  SER B 126      17.495  -2.673 -19.791  1.00 10.00      B   
ATOM   3105  HG  SER B 126      17.730  -1.984 -19.156  1.00 10.00      B   
ATOM   3106  C   SER B 126      16.106  -5.694 -19.959  1.00 10.00      B   
ATOM   3107  O   SER B 126      14.970  -6.151 -20.083  1.00 10.00      B   
ATOM   3108  N   THR B 127      17.132  -6.081 -20.708  1.00 10.00      B   
ATOM   3109  HN  THR B 127      18.017  -5.687 -20.544  1.00 10.00      B   
ATOM   3110  CA  THR B 127      17.001  -7.068 -21.768  1.00 10.00      B   
ATOM   3111  CB  THR B 127      18.358  -7.265 -22.459  1.00 10.00      B   
ATOM   3112  OG1 THR B 127      19.352  -6.510 -21.747  1.00 10.00      B   
ATOM   3113  HG1 THR B 127      20.160  -6.469 -22.275  1.00 10.00      B   
ATOM   3114  CG2 THR B 127      18.297  -6.780 -23.897  1.00 10.00      B   
ATOM   3115  C   THR B 127      16.528  -8.408 -21.210  1.00 10.00      B   
ATOM   3116  O   THR B 127      15.640  -9.051 -21.773  1.00 10.00      B   
ATOM   3117  N   ASN B 128      17.108  -8.810 -20.084  1.00 10.00      B   
ATOM   3118  HN  ASN B 128      17.790  -8.239 -19.670  1.00 10.00      B   
ATOM   3119  CA  ASN B 128      16.753 -10.072 -19.443  1.00 10.00      B   
ATOM   3120  CB  ASN B 128      17.694 -10.358 -18.267  1.00 10.00      B   
ATOM   3121  CG  ASN B 128      17.835 -11.838 -17.937  1.00 10.00      B   
ATOM   3122  OD1 ASN B 128      18.907 -12.290 -17.533  1.00 10.00      B   
ATOM   3123  ND2 ASN B 128      16.764 -12.604 -18.096  1.00 10.00      B   
ATOM   3124 HD21 ASN B 128      15.934 -12.187 -18.418  1.00 10.00      B   
ATOM   3125 HD22 ASN B 128      16.843 -13.559 -17.876  1.00 10.00      B   
ATOM   3126  C   ASN B 128      15.309 -10.028 -18.957  1.00 10.00      B   
ATOM   3127  O   ASN B 128      14.589 -11.024 -19.030  1.00 10.00      B   
ATOM   3128  N   ILE B 129      14.893  -8.865 -18.471  1.00 10.00      B   
ATOM   3129  HN  ILE B 129      15.520  -8.111 -18.441  1.00 10.00      B   
ATOM   3130  CA  ILE B 129      13.534  -8.677 -17.975  1.00 10.00      B   
ATOM   3131  CB  ILE B 129      13.393  -7.346 -17.203  1.00 10.00      B   
ATOM   3132  CG1 ILE B 129      14.433  -7.268 -16.080  1.00 10.00      B   
ATOM   3133  CG2 ILE B 129      11.985  -7.198 -16.638  1.00 10.00      B   
ATOM   3134  CD1 ILE B 129      14.528  -5.907 -15.422  1.00 10.00      B   
ATOM   3135  C   ILE B 129      12.534  -8.701 -19.130  1.00 10.00      B   
ATOM   3136  O   ILE B 129      11.481  -9.333 -19.042  1.00 10.00      B   
ATOM   3137  N   LEU B 130      12.887  -8.030 -20.224  1.00 10.00      B   
ATOM   3138  HN  LEU B 130      13.750  -7.558 -20.236  1.00 10.00      B   
ATOM   3139  CA  LEU B 130      12.024  -7.961 -21.401  1.00 10.00      B   
ATOM   3140  CB  LEU B 130      12.585  -6.985 -22.439  1.00 10.00      B   
ATOM   3141  CG  LEU B 130      12.626  -5.510 -22.029  1.00 10.00      B   
ATOM   3142  CD1 LEU B 130      13.198  -4.656 -23.148  1.00 10.00      B   
ATOM   3143  CD2 LEU B 130      11.242  -5.018 -21.635  1.00 10.00      B   
ATOM   3144  C   LEU B 130      11.801  -9.334 -22.027  1.00 10.00      B   
ATOM   3145  O   LEU B 130      10.797  -9.565 -22.700  1.00 10.00      B   
ATOM   3146  N   ASN B 131      12.731 -10.248 -21.787  1.00 10.00      B   
ATOM   3147  HN  ASN B 131      13.505 -10.007 -21.234  1.00 10.00      B   
ATOM   3148  CA  ASN B 131      12.638 -11.599 -22.329  1.00 10.00      B   
ATOM   3149  CB  ASN B 131      13.985 -12.318 -22.198  1.00 10.00      B   
ATOM   3150  CG  ASN B 131      14.176 -13.409 -23.235  1.00 10.00      B   
ATOM   3151  OD1 ASN B 131      14.631 -13.146 -24.348  1.00 10.00      B   
ATOM   3152  ND2 ASN B 131      13.845 -14.642 -22.879  1.00 10.00      B   
ATOM   3153 HD21 ASN B 131      13.499 -14.787 -21.973  1.00 10.00      B   
ATOM   3154 HD22 ASN B 131      13.963 -15.360 -23.536  1.00 10.00      B   
ATOM   3155  C   ASN B 131      11.547 -12.405 -21.626  1.00 10.00      B   
ATOM   3156  O   ASN B 131      11.125 -13.455 -22.111  1.00 10.00      B   
ATOM   3157  N   LEU B 132      11.086 -11.905 -20.485  1.00 10.00      B   
ATOM   3158  HN  LEU B 132      11.453 -11.056 -20.149  1.00 10.00      B   
ATOM   3159  CA  LEU B 132      10.052 -12.587 -19.716  1.00 10.00      B   
ATOM   3160  CB  LEU B 132      10.448 -12.680 -18.241  1.00 10.00      B   
ATOM   3161  CG  LEU B 132      11.716 -13.478 -17.927  1.00 10.00      B   
ATOM   3162  CD1 LEU B 132      11.976 -13.500 -16.429  1.00 10.00      B   
ATOM   3163  CD2 LEU B 132      11.613 -14.893 -18.475  1.00 10.00      B   
ATOM   3164  C   LEU B 132       8.696 -11.901 -19.850  1.00 10.00      B   
ATOM   3165  O   LEU B 132       7.704 -12.365 -19.289  1.00 10.00      B   
ATOM   3166  N   VAL B 133       8.650 -10.809 -20.605  1.00 10.00      B   
ATOM   3167  HN  VAL B 133       9.469 -10.498 -21.045  1.00 10.00      B   
ATOM   3168  CA  VAL B 133       7.406 -10.061 -20.798  1.00 10.00      B   
ATOM   3169  CB  VAL B 133       7.641  -8.753 -21.588  1.00 10.00      B   
ATOM   3170  CG1 VAL B 133       6.332  -8.013 -21.826  1.00 10.00      B   
ATOM   3171  CG2 VAL B 133       8.620  -7.859 -20.845  1.00 10.00      B   
ATOM   3172  C   VAL B 133       6.350 -10.914 -21.501  1.00 10.00      B   
ATOM   3173  O   VAL B 133       5.155 -10.800 -21.227  1.00 10.00      B   
ATOM   3174  N   ASP B 134       6.803 -11.797 -22.382  1.00 10.00      B   
ATOM   3175  HN  ASP B 134       7.768 -11.859 -22.543  1.00 10.00      B   
ATOM   3176  CA  ASP B 134       5.901 -12.670 -23.125  1.00 10.00      B   
ATOM   3177  CB  ASP B 134       6.588 -13.227 -24.376  1.00 10.00      B   
ATOM   3178  CG  ASP B 134       6.829 -12.172 -25.440  1.00 10.00      B   
ATOM   3179  OD1 ASP B 134       7.976 -11.681 -25.548  1.00 10.00      B   
ATOM   3180  OD2 ASP B 134       5.876 -11.830 -26.174  1.00 10.00      B   
ATOM   3181  C   ASP B 134       5.376 -13.811 -22.253  1.00 10.00      B   
ATOM   3182  O   ASP B 134       4.605 -14.652 -22.713  1.00 10.00      B   
ATOM   3183  N   GLN B 135       5.797 -13.835 -20.992  1.00 10.00      B   
ATOM   3184  HN  GLN B 135       6.414 -13.137 -20.680  1.00 10.00      B   
ATOM   3185  CA  GLN B 135       5.365 -14.869 -20.057  1.00 10.00      B   
ATOM   3186  CB  GLN B 135       6.570 -15.478 -19.332  1.00 10.00      B   
ATOM   3187  CG  GLN B 135       7.605 -16.111 -20.249  1.00 10.00      B   
ATOM   3188  CD  GLN B 135       7.025 -17.194 -21.138  1.00 10.00      B   
ATOM   3189  OE1 GLN B 135       6.037 -17.841 -20.792  1.00 10.00      B   
ATOM   3190  NE2 GLN B 135       7.652 -17.416 -22.280  1.00 10.00      B   
ATOM   3191 HE21 GLN B 135       8.448 -16.878 -22.485  1.00 10.00      B   
ATOM   3192 HE22 GLN B 135       7.292 -18.104 -22.883  1.00 10.00      B   
ATOM   3193  C   GLN B 135       4.388 -14.297 -19.036  1.00 10.00      B   
ATOM   3194  O   GLN B 135       3.972 -14.987 -18.105  1.00 10.00      B   
ATOM   3195  N   LEU B 136       4.024 -13.035 -19.226  1.00 10.00      B   
ATOM   3196  HN  LEU B 136       4.381 -12.548 -20.000  1.00 10.00      B   
ATOM   3197  CA  LEU B 136       3.103 -12.350 -18.325  1.00 10.00      B   
ATOM   3198  CB  LEU B 136       3.106 -10.844 -18.610  1.00 10.00      B   
ATOM   3199  CG  LEU B 136       4.000  -9.972 -17.722  1.00 10.00      B   
ATOM   3200  CD1 LEU B 136       5.407 -10.543 -17.631  1.00 10.00      B   
ATOM   3201  CD2 LEU B 136       4.038  -8.546 -18.248  1.00 10.00      B   
ATOM   3202  C   LEU B 136       1.686 -12.901 -18.457  1.00 10.00      B   
ATOM   3203  O   LEU B 136       1.308 -13.429 -19.507  1.00 10.00      B   
ATOM   3204  N   LYS B 137       0.915 -12.797 -17.384  1.00 10.00      B   
ATOM   3205  HN  LYS B 137       1.288 -12.398 -16.564  1.00 10.00      B   
ATOM   3206  CA  LYS B 137      -0.463 -13.267 -17.375  1.00 10.00      B   
ATOM   3207  CB  LYS B 137      -0.666 -14.302 -16.267  1.00 10.00      B   
ATOM   3208  CG  LYS B 137       0.219 -15.531 -16.388  1.00 10.00      B   
ATOM   3209  CD  LYS B 137       0.083 -16.433 -15.172  1.00 10.00      B   
ATOM   3210  CE  LYS B 137       0.593 -15.751 -13.910  1.00 10.00      B   
ATOM   3211  NZ  LYS B 137       2.039 -15.414 -14.001  1.00 10.00      B   
ATOM   3212  HZ1 LYS B 137       2.182 -14.588 -14.631  1.00 10.00      B   
ATOM   3213  HZ2 LYS B 137       2.571 -16.220 -14.382  1.00 10.00      B   
ATOM   3214  HZ3 LYS B 137       2.413 -15.182 -13.061  1.00 10.00      B   
ATOM   3215  C   LYS B 137      -1.412 -12.098 -17.153  1.00 10.00      B   
ATOM   3216  O   LYS B 137      -1.165 -11.249 -16.300  1.00 10.00      B   
ATOM   3217  N   GLY B 138      -2.487 -12.055 -17.925  1.00 10.00      B   
ATOM   3218  HN  GLY B 138      -2.622 -12.747 -18.605  1.00 10.00      B   
ATOM   3219  CA  GLY B 138      -3.456 -10.988 -17.782  1.00 10.00      B   
ATOM   3220  C   GLY B 138      -3.087  -9.757 -18.581  1.00 10.00      B   
ATOM   3221  O   GLY B 138      -2.517  -8.809 -18.037  1.00 10.00      B   
ATOM   3222  N   LYS B 139      -3.411  -9.784 -19.875  1.00 10.00      B   
ATOM   3223  HN  LYS B 139      -3.850 -10.586 -20.232  1.00 10.00      B   
ATOM   3224  CA  LYS B 139      -3.130  -8.676 -20.786  1.00 10.00      B   
ATOM   3225  CB  LYS B 139      -3.733  -7.365 -20.262  1.00 10.00      B   
ATOM   3226  CG  LYS B 139      -3.833  -6.250 -21.290  1.00 10.00      B   
ATOM   3227  CD  LYS B 139      -4.552  -5.043 -20.710  1.00 10.00      B   
ATOM   3228  CE  LYS B 139      -4.685  -3.933 -21.736  1.00 10.00      B   
ATOM   3229  NZ  LYS B 139      -5.536  -2.818 -21.245  1.00 10.00      B   
ATOM   3230  HZ1 LYS B 139      -5.046  -2.297 -20.490  1.00 10.00      B   
ATOM   3231  HZ2 LYS B 139      -6.431  -3.188 -20.865  1.00 10.00      B   
ATOM   3232  HZ3 LYS B 139      -5.751  -2.161 -22.021  1.00 10.00      B   
ATOM   3233  C   LYS B 139      -1.629  -8.537 -21.041  1.00 10.00      B   
ATOM   3234  O   LYS B 139      -0.956  -7.697 -20.437  1.00 10.00      B   
ATOM   3235  N   LYS B 140      -1.107  -9.376 -21.932  1.00 10.00      B   
ATOM   3236  HN  LYS B 140      -1.690 -10.027 -22.379  1.00 10.00      B   
ATOM   3237  CA  LYS B 140       0.310  -9.348 -22.264  1.00 10.00      B   
ATOM   3238  CB  LYS B 140       0.713 -10.582 -23.075  1.00 10.00      B   
ATOM   3239  CG  LYS B 140       2.209 -10.861 -23.064  1.00 10.00      B   
ATOM   3240  CD  LYS B 140       2.693 -11.406 -24.398  1.00 10.00      B   
ATOM   3241  CE  LYS B 140       2.818 -10.300 -25.435  1.00 10.00      B   
ATOM   3242  NZ  LYS B 140       3.493 -10.769 -26.674  1.00 10.00      B   
ATOM   3243  HZ1 LYS B 140       3.649  -9.971 -27.322  1.00 10.00      B   
ATOM   3244  HZ2 LYS B 140       2.909 -11.481 -27.156  1.00 10.00      B   
ATOM   3245  HZ3 LYS B 140       4.420 -11.197 -26.440  1.00 10.00      B   
ATOM   3246  C   LYS B 140       0.655  -8.086 -23.040  1.00 10.00      B   
ATOM   3247  O   LYS B 140       0.228  -7.908 -24.180  1.00 10.00      B   
ATOM   3248  N   MET B 141       1.424  -7.218 -22.412  1.00 10.00      B   
ATOM   3249  HN  MET B 141       1.730  -7.424 -21.508  1.00 10.00      B   
ATOM   3250  CA  MET B 141       1.832  -5.967 -23.030  1.00 10.00      B   
ATOM   3251  CB  MET B 141       2.176  -4.938 -21.947  1.00 10.00      B   
ATOM   3252  CG  MET B 141       3.480  -5.220 -21.214  1.00 10.00      B   
ATOM   3253  SD  MET B 141       3.858  -3.993 -19.947  1.00 10.00      B   
ATOM   3254  CE  MET B 141       2.746  -4.499 -18.639  1.00 10.00      B   
ATOM   3255  C   MET B 141       3.044  -6.189 -23.928  1.00 10.00      B   
ATOM   3256  O   MET B 141       3.685  -7.242 -23.874  1.00 10.00      B   
ATOM   3257  N   ARG B 142       3.344  -5.205 -24.763  1.00 10.00      B   
ATOM   3258  HN  ARG B 142       2.775  -4.396 -24.781  1.00 10.00      B   
ATOM   3259  CA  ARG B 142       4.495  -5.287 -25.649  1.00 10.00      B   
ATOM   3260  CB  ARG B 142       4.344  -4.316 -26.827  1.00 10.00      B   
ATOM   3261  CG  ARG B 142       3.671  -4.911 -28.058  1.00 10.00      B   
ATOM   3262  CD  ARG B 142       2.197  -5.203 -27.818  1.00 10.00      B   
ATOM   3263  NE  ARG B 142       1.442  -3.994 -27.489  1.00 10.00      B   
ATOM   3264  HE  ARG B 142       1.479  -3.679 -26.545  1.00 10.00      B   
ATOM   3265  CZ  ARG B 142       0.709  -3.311 -28.359  1.00 10.00      B   
ATOM   3266  NH1 ARG B 142       0.659  -3.690 -29.628  1.00 10.00      B   
ATOM   3267 HH11 ARG B 142       1.196  -4.524 -29.943  1.00 10.00      B   
ATOM   3268 HH12 ARG B 142       0.084  -3.156 -30.319  1.00 10.00      B   
ATOM   3269  NH2 ARG B 142       0.033  -2.241 -27.960  1.00 10.00      B   
ATOM   3270 HH21 ARG B 142      -0.545  -1.701 -28.643  1.00 10.00      B   
ATOM   3271 HH22 ARG B 142       0.075  -1.938 -26.962  1.00 10.00      B   
ATOM   3272  C   ARG B 142       5.757  -4.961 -24.864  1.00 10.00      B   
ATOM   3273  O   ARG B 142       5.686  -4.358 -23.790  1.00 10.00      B   
ATOM   3274  N   LYS B 143       6.909  -5.337 -25.399  1.00 10.00      B   
ATOM   3275  HN  LYS B 143       6.909  -5.796 -26.264  1.00 10.00      B   
ATOM   3276  CA  LYS B 143       8.174  -5.077 -24.725  1.00 10.00      B   
ATOM   3277  CB  LYS B 143       9.343  -5.728 -25.467  1.00 10.00      B   
ATOM   3278  CG  LYS B 143       9.316  -7.250 -25.439  1.00 10.00      B   
ATOM   3279  CD  LYS B 143      10.609  -7.838 -25.981  1.00 10.00      B   
ATOM   3280  CE  LYS B 143      10.631  -9.355 -25.851  1.00 10.00      B   
ATOM   3281  NZ  LYS B 143       9.662 -10.017 -26.766  1.00 10.00      B   
ATOM   3282  HZ1 LYS B 143      10.152 -10.724 -27.353  1.00 10.00      B   
ATOM   3283  HZ2 LYS B 143       9.218  -9.317 -27.390  1.00 10.00      B   
ATOM   3284  HZ3 LYS B 143       8.916 -10.504 -26.216  1.00 10.00      B   
ATOM   3285  C   LYS B 143       8.401  -3.581 -24.527  1.00 10.00      B   
ATOM   3286  O   LYS B 143       9.013  -3.167 -23.547  1.00 10.00      B   
ATOM   3287  N   LYS B 144       7.877  -2.775 -25.445  1.00 10.00      B   
ATOM   3288  HN  LYS B 144       7.395  -3.165 -26.202  1.00 10.00      B   
ATOM   3289  CA  LYS B 144       8.012  -1.325 -25.353  1.00 10.00      B   
ATOM   3290  CB  LYS B 144       7.618  -0.653 -26.667  1.00 10.00      B   
ATOM   3291  CG  LYS B 144       8.606  -0.885 -27.794  1.00 10.00      B   
ATOM   3292  CD  LYS B 144       8.244  -0.075 -29.025  1.00 10.00      B   
ATOM   3293  CE  LYS B 144       9.295  -0.228 -30.112  1.00 10.00      B   
ATOM   3294  NZ  LYS B 144       9.000   0.627 -31.293  1.00 10.00      B   
ATOM   3295  HZ1 LYS B 144       8.964   1.628 -31.011  1.00 10.00      B   
ATOM   3296  HZ2 LYS B 144       8.084   0.364 -31.710  1.00 10.00      B   
ATOM   3297  HZ3 LYS B 144       9.740   0.509 -32.012  1.00 10.00      B   
ATOM   3298  C   LYS B 144       7.167  -0.774 -24.209  1.00 10.00      B   
ATOM   3299  O   LYS B 144       7.495   0.253 -23.615  1.00 10.00      B   
ATOM   3300  N   GLU B 145       6.074  -1.459 -23.903  1.00 10.00      B   
ATOM   3301  HN  GLU B 145       5.857  -2.268 -24.410  1.00 10.00      B   
ATOM   3302  CA  GLU B 145       5.198  -1.040 -22.821  1.00 10.00      B   
ATOM   3303  CB  GLU B 145       3.834  -1.717 -22.933  1.00 10.00      B   
ATOM   3304  CG  GLU B 145       3.036  -1.306 -24.155  1.00 10.00      B   
ATOM   3305  CD  GLU B 145       1.742  -2.078 -24.285  1.00 10.00      B   
ATOM   3306  OE1 GLU B 145       0.756  -1.708 -23.615  1.00 10.00      B   
ATOM   3307  OE2 GLU B 145       1.705  -3.053 -25.060  1.00 10.00      B   
ATOM   3308  C   GLU B 145       5.843  -1.383 -21.490  1.00 10.00      B   
ATOM   3309  O   GLU B 145       5.745  -0.627 -20.525  1.00 10.00      B   
ATOM   3310  N   ALA B 146       6.528  -2.520 -21.464  1.00 10.00      B   
ATOM   3311  HN  ALA B 146       6.567  -3.070 -22.277  1.00 10.00      B   
ATOM   3312  CA  ALA B 146       7.211  -2.979 -20.266  1.00 10.00      B   
ATOM   3313  CB  ALA B 146       7.805  -4.357 -20.490  1.00 10.00      B   
ATOM   3314  C   ALA B 146       8.290  -1.987 -19.858  1.00 10.00      B   
ATOM   3315  O   ALA B 146       8.531  -1.776 -18.671  1.00 10.00      B   
ATOM   3316  N   GLU B 147       8.924  -1.370 -20.853  1.00 10.00      B   
ATOM   3317  HN  GLU B 147       8.691  -1.595 -21.779  1.00 10.00      B   
ATOM   3318  CA  GLU B 147       9.965  -0.379 -20.603  1.00 10.00      B   
ATOM   3319  CB  GLU B 147      10.531   0.152 -21.921  1.00 10.00      B   
ATOM   3320  CG  GLU B 147      11.226  -0.895 -22.774  1.00 10.00      B   
ATOM   3321  CD  GLU B 147      11.966  -0.280 -23.941  1.00 10.00      B   
ATOM   3322  OE1 GLU B 147      11.373  -0.161 -25.033  1.00 10.00      B   
ATOM   3323  OE2 GLU B 147      13.142   0.106 -23.765  1.00 10.00      B   
ATOM   3324  C   GLU B 147       9.402   0.780 -19.791  1.00 10.00      B   
ATOM   3325  O   GLU B 147      10.046   1.278 -18.867  1.00 10.00      B   
ATOM   3326  N   GLN B 148       8.186   1.184 -20.134  1.00 10.00      B   
ATOM   3327  HN  GLN B 148       7.725   0.726 -20.867  1.00 10.00      B   
ATOM   3328  CA  GLN B 148       7.515   2.279 -19.450  1.00 10.00      B   
ATOM   3329  CB  GLN B 148       6.286   2.722 -20.241  1.00 10.00      B   
ATOM   3330  CG  GLN B 148       6.620   3.377 -21.571  1.00 10.00      B   
ATOM   3331  CD  GLN B 148       5.458   3.355 -22.544  1.00 10.00      B   
ATOM   3332  OE1 GLN B 148       4.605   4.241 -22.532  1.00 10.00      B   
ATOM   3333  NE2 GLN B 148       5.425   2.347 -23.402  1.00 10.00      B   
ATOM   3334 HE21 GLN B 148       6.146   1.678 -23.361  1.00 10.00      B   
ATOM   3335 HE22 GLN B 148       4.690   2.314 -24.048  1.00 10.00      B   
ATOM   3336  C   GLN B 148       7.125   1.867 -18.034  1.00 10.00      B   
ATOM   3337  O   GLN B 148       7.231   2.656 -17.095  1.00 10.00      B   
ATOM   3338  N   VAL B 149       6.689   0.620 -17.885  1.00 10.00      B   
ATOM   3339  HN  VAL B 149       6.616   0.040 -18.674  1.00 10.00      B   
ATOM   3340  CA  VAL B 149       6.306   0.096 -16.579  1.00 10.00      B   
ATOM   3341  CB  VAL B 149       5.624  -1.285 -16.689  1.00 10.00      B   
ATOM   3342  CG1 VAL B 149       5.189  -1.785 -15.321  1.00 10.00      B   
ATOM   3343  CG2 VAL B 149       4.428  -1.211 -17.625  1.00 10.00      B   
ATOM   3344  C   VAL B 149       7.534   0.005 -15.674  1.00 10.00      B   
ATOM   3345  O   VAL B 149       7.447   0.214 -14.463  1.00 10.00      B   
ATOM   3346  N   LEU B 150       8.683  -0.289 -16.280  1.00 10.00      B   
ATOM   3347  HN  LEU B 150       8.682  -0.460 -17.248  1.00 10.00      B   
ATOM   3348  CA  LEU B 150       9.938  -0.379 -15.545  1.00 10.00      B   
ATOM   3349  CB  LEU B 150      11.077  -0.829 -16.465  1.00 10.00      B   
ATOM   3350  CG  LEU B 150      11.060  -2.297 -16.903  1.00 10.00      B   
ATOM   3351  CD1 LEU B 150      12.123  -2.554 -17.960  1.00 10.00      B   
ATOM   3352  CD2 LEU B 150      11.259  -3.216 -15.709  1.00 10.00      B   
ATOM   3353  C   LEU B 150      10.267   0.970 -14.915  1.00 10.00      B   
ATOM   3354  O   LEU B 150      10.802   1.040 -13.809  1.00 10.00      B   
ATOM   3355  N   GLN B 151       9.920   2.041 -15.623  1.00 10.00      B   
ATOM   3356  HN  GLN B 151       9.491   1.918 -16.497  1.00 10.00      B   
ATOM   3357  CA  GLN B 151      10.158   3.392 -15.130  1.00 10.00      B   
ATOM   3358  CB  GLN B 151       9.953   4.429 -16.238  1.00 10.00      B   
ATOM   3359  CG  GLN B 151      10.629   4.073 -17.553  1.00 10.00      B   
ATOM   3360  CD  GLN B 151      12.114   3.805 -17.400  1.00 10.00      B   
ATOM   3361  OE1 GLN B 151      12.831   4.551 -16.729  1.00 10.00      B   
ATOM   3362  NE2 GLN B 151      12.581   2.726 -18.006  1.00 10.00      B   
ATOM   3363 HE21 GLN B 151      11.948   2.169 -18.513  1.00 10.00      B   
ATOM   3364 HE22 GLN B 151      13.538   2.521 -17.923  1.00 10.00      B   
ATOM   3365  C   GLN B 151       9.231   3.677 -13.956  1.00 10.00      B   
ATOM   3366  O   GLN B 151       9.607   4.362 -13.006  1.00 10.00      B   
ATOM   3367  N   LYS B 152       8.020   3.126 -14.025  1.00 10.00      B   
ATOM   3368  HN  LYS B 152       7.783   2.596 -14.816  1.00 10.00      B   
ATOM   3369  CA  LYS B 152       7.038   3.292 -12.959  1.00 10.00      B   
ATOM   3370  CB  LYS B 152       5.689   2.677 -13.358  1.00 10.00      B   
ATOM   3371  CG  LYS B 152       4.525   3.068 -12.454  1.00 10.00      B   
ATOM   3372  CD  LYS B 152       3.275   2.259 -12.774  1.00 10.00      B   
ATOM   3373  CE  LYS B 152       2.118   2.633 -11.857  1.00 10.00      B   
ATOM   3374  NZ  LYS B 152       1.133   1.525 -11.705  1.00 10.00      B   
ATOM   3375  HZ1 LYS B 152       0.191   1.837 -12.006  1.00 10.00      B   
ATOM   3376  HZ2 LYS B 152       1.079   1.233 -10.702  1.00 10.00      B   
ATOM   3377  HZ3 LYS B 152       1.416   0.700 -12.286  1.00 10.00      B   
ATOM   3378  C   LYS B 152       7.563   2.635 -11.687  1.00 10.00      B   
ATOM   3379  O   LYS B 152       7.335   3.123 -10.582  1.00 10.00      B   
ATOM   3380  N   PHE B 153       8.286   1.529 -11.858  1.00 10.00      B   
ATOM   3381  HN  PHE B 153       8.423   1.186 -12.769  1.00 10.00      B   
ATOM   3382  CA  PHE B 153       8.870   0.811 -10.733  1.00 10.00      B   
ATOM   3383  CB  PHE B 153       9.545  -0.482 -11.200  1.00 10.00      B   
ATOM   3384  CG  PHE B 153       8.600  -1.549 -11.676  1.00 10.00      B   
ATOM   3385  CD1 PHE B 153       7.430  -1.820 -10.989  1.00 10.00      B   
ATOM   3386  CD2 PHE B 153       8.892  -2.289 -12.810  1.00 10.00      B   
ATOM   3387  CE1 PHE B 153       6.567  -2.808 -11.424  1.00 10.00      B   
ATOM   3388  CE2 PHE B 153       8.033  -3.277 -13.251  1.00 10.00      B   
ATOM   3389  CZ  PHE B 153       6.869  -3.537 -12.556  1.00 10.00      B   
ATOM   3390  C   PHE B 153       9.897   1.689 -10.026  1.00 10.00      B   
ATOM   3391  O   PHE B 153      10.010   1.670  -8.804  1.00 10.00      B   
ATOM   3392  N   VAL B 154      10.643   2.458 -10.807  1.00 10.00      B   
ATOM   3393  HN  VAL B 154      10.512   2.422 -11.779  1.00 10.00      B   
ATOM   3394  CA  VAL B 154      11.655   3.351 -10.258  1.00 10.00      B   
ATOM   3395  CB  VAL B 154      12.653   3.824 -11.342  1.00 10.00      B   
ATOM   3396  CG1 VAL B 154      13.788   4.629 -10.721  1.00 10.00      B   
ATOM   3397  CG2 VAL B 154      13.204   2.639 -12.121  1.00 10.00      B   
ATOM   3398  C   VAL B 154      10.997   4.564  -9.602  1.00 10.00      B   
ATOM   3399  O   VAL B 154      11.406   5.000  -8.524  1.00 10.00      B   
ATOM   3400  N   GLN B 155       9.966   5.090 -10.251  1.00 10.00      B   
ATOM   3401  HN  GLN B 155       9.683   4.688 -11.102  1.00 10.00      B   
ATOM   3402  CA  GLN B 155       9.247   6.254  -9.741  1.00 10.00      B   
ATOM   3403  CB  GLN B 155       8.269   6.787 -10.793  1.00 10.00      B   
ATOM   3404  CG  GLN B 155       8.932   7.360 -12.038  1.00 10.00      B   
ATOM   3405  CD  GLN B 155       9.646   8.673 -11.777  1.00 10.00      B   
ATOM   3406  OE1 GLN B 155      10.835   8.700 -11.461  1.00 10.00      B   
ATOM   3407  NE2 GLN B 155       8.925   9.775 -11.912  1.00 10.00      B   
ATOM   3408 HE21 GLN B 155       7.984   9.684 -12.168  1.00 10.00      B   
ATOM   3409 HE22 GLN B 155       9.362  10.638 -11.752  1.00 10.00      B   
ATOM   3410  C   GLN B 155       8.501   5.933  -8.446  1.00 10.00      B   
ATOM   3411  O   GLN B 155       8.555   6.699  -7.481  1.00 10.00      B   
ATOM   3412  N   ASN B 156       7.828   4.785  -8.421  1.00 10.00      B   
ATOM   3413  HN  ASN B 156       7.838   4.207  -9.217  1.00 10.00      B   
ATOM   3414  CA  ASN B 156       7.054   4.363  -7.252  1.00 10.00      B   
ATOM   3415  CB  ASN B 156       5.956   3.367  -7.641  1.00 10.00      B   
ATOM   3416  CG  ASN B 156       4.760   4.031  -8.304  1.00 10.00      B   
ATOM   3417  OD1 ASN B 156       4.897   5.031  -9.007  1.00 10.00      B   
ATOM   3418  ND2 ASN B 156       3.578   3.476  -8.085  1.00 10.00      B   
ATOM   3419 HD21 ASN B 156       3.536   2.681  -7.520  1.00 10.00      B   
ATOM   3420 HD22 ASN B 156       2.784   3.884  -8.500  1.00 10.00      B   
ATOM   3421  C   ASN B 156       7.941   3.801  -6.139  1.00 10.00      B   
ATOM   3422  O   ASN B 156       7.444   3.319  -5.116  1.00 10.00      B   
ATOM   3423  N   LYS B 157       9.254   3.870  -6.353  1.00 10.00      B   
ATOM   3424  HN  LYS B 157       9.569   4.248  -7.201  1.00 10.00      B   
ATOM   3425  CA  LYS B 157      10.247   3.411  -5.381  1.00 10.00      B   
ATOM   3426  CB  LYS B 157      10.140   4.191  -4.062  1.00 10.00      B   
ATOM   3427  CG  LYS B 157      10.120   5.706  -4.223  1.00 10.00      B   
ATOM   3428  CD  LYS B 157      11.415   6.224  -4.829  1.00 10.00      B   
ATOM   3429  CE  LYS B 157      11.452   7.745  -4.850  1.00 10.00      B   
ATOM   3430  NZ  LYS B 157      10.468   8.322  -5.807  1.00 10.00      B   
ATOM   3431  HZ1 LYS B 157      10.628   7.938  -6.760  1.00 10.00      B   
ATOM   3432  HZ2 LYS B 157      10.570   9.358  -5.843  1.00 10.00      B   
ATOM   3433  HZ3 LYS B 157       9.498   8.094  -5.512  1.00 10.00      B   
ATOM   3434  C   LYS B 157      10.201   1.903  -5.131  1.00 10.00      B   
ATOM   3435  O   LYS B 157      10.229   1.451  -3.986  1.00 10.00      B   
ATOM   3436  N   TRP B 158      10.132   1.131  -6.202  1.00 10.00      B   
ATOM   3437  HN  TRP B 158      10.086   1.547  -7.092  1.00 10.00      B   
ATOM   3438  CA  TRP B 158      10.113  -0.322  -6.097  1.00 10.00      B   
ATOM   3439  CB  TRP B 158       8.930  -0.915  -6.867  1.00 10.00      B   
ATOM   3440  CG  TRP B 158       7.599  -0.696  -6.212  1.00 10.00      B   
ATOM   3441  CD1 TRP B 158       6.623   0.165  -6.612  1.00 10.00      B   
ATOM   3442  CD2 TRP B 158       7.095  -1.355  -5.043  1.00 10.00      B   
ATOM   3443  NE1 TRP B 158       5.542   0.084  -5.768  1.00 10.00      B   
ATOM   3444  HE1 TRP B 158       4.716   0.604  -5.851  1.00 10.00      B   
ATOM   3445  CE2 TRP B 158       5.808  -0.839  -4.794  1.00 10.00      B   
ATOM   3446  CE3 TRP B 158       7.608  -2.326  -4.179  1.00 10.00      B   
ATOM   3447  CZ2 TRP B 158       5.026  -1.268  -3.725  1.00 10.00      B   
ATOM   3448  CZ3 TRP B 158       6.832  -2.750  -3.117  1.00 10.00      B   
ATOM   3449  CH2 TRP B 158       5.556  -2.218  -2.896  1.00 10.00      B   
ATOM   3450  C   TRP B 158      11.423  -0.908  -6.616  1.00 10.00      B   
ATOM   3451  O   TRP B 158      11.974  -1.844  -6.036  1.00 10.00      B   
ATOM   3452  N   LEU B 159      11.931  -0.334  -7.699  1.00 10.00      B   
ATOM   3453  HN  LEU B 159      11.462   0.429  -8.101  1.00 10.00      B   
ATOM   3454  CA  LEU B 159      13.175  -0.797  -8.298  1.00 10.00      B   
ATOM   3455  CB  LEU B 159      12.899  -1.551  -9.607  1.00 10.00      B   
ATOM   3456  CG  LEU B 159      12.152  -2.886  -9.500  1.00 10.00      B   
ATOM   3457  CD1 LEU B 159      11.882  -3.453 -10.884  1.00 10.00      B   
ATOM   3458  CD2 LEU B 159      12.939  -3.882  -8.663  1.00 10.00      B   
ATOM   3459  C   LEU B 159      14.103   0.379  -8.580  1.00 10.00      B   
ATOM   3460  O   LEU B 159      13.647   1.488  -8.844  1.00 10.00      B   
ATOM   3461  N   ILE B 160      15.401   0.133  -8.510  1.00 10.00      B   
ATOM   3462  HN  ILE B 160      15.704  -0.774  -8.277  1.00 10.00      B   
ATOM   3463  CA  ILE B 160      16.393   1.163  -8.779  1.00 10.00      B   
ATOM   3464  CB  ILE B 160      17.428   1.287  -7.639  1.00 10.00      B   
ATOM   3465  CG1 ILE B 160      16.736   1.414  -6.283  1.00 10.00      B   
ATOM   3466  CG2 ILE B 160      18.351   2.475  -7.880  1.00 10.00      B   
ATOM   3467  CD1 ILE B 160      17.685   1.369  -5.103  1.00 10.00      B   
ATOM   3468  C   ILE B 160      17.134   0.824 -10.064  1.00 10.00      B   
ATOM   3469  O   ILE B 160      17.722  -0.251 -10.177  1.00 10.00      B   
ATOM   3470  N   GLU B 161      17.091   1.724 -11.030  1.00 10.00      B   
ATOM   3471  HN  GLU B 161      16.595   2.556 -10.889  1.00 10.00      B   
ATOM   3472  CA  GLU B 161      17.771   1.507 -12.295  1.00 10.00      B   
ATOM   3473  CB  GLU B 161      16.936   2.044 -13.456  1.00 10.00      B   
ATOM   3474  CG  GLU B 161      17.397   1.559 -14.819  1.00 10.00      B   
ATOM   3475  CD  GLU B 161      17.886   2.684 -15.701  1.00 10.00      B   
ATOM   3476  OE1 GLU B 161      17.041   3.382 -16.301  1.00 10.00      B   
ATOM   3477  OE2 GLU B 161      19.117   2.870 -15.807  1.00 10.00      B   
ATOM   3478  C   GLU B 161      19.140   2.170 -12.272  1.00 10.00      B   
ATOM   3479  O   GLU B 161      19.248   3.391 -12.155  1.00 10.00      B   
ATOM   3480  N   LYS B 162      20.179   1.360 -12.357  1.00 10.00      B   
ATOM   3481  HN  LYS B 162      20.027   0.388 -12.442  1.00 10.00      B   
ATOM   3482  CA  LYS B 162      21.538   1.862 -12.343  1.00 10.00      B   
ATOM   3483  CB  LYS B 162      22.299   1.341 -11.121  1.00 10.00      B   
ATOM   3484  CG  LYS B 162      21.792   1.873  -9.792  1.00 10.00      B   
ATOM   3485  CD  LYS B 162      22.838   1.702  -8.706  1.00 10.00      B   
ATOM   3486  CE  LYS B 162      22.413   2.371  -7.411  1.00 10.00      B   
ATOM   3487  NZ  LYS B 162      23.585   2.799  -6.606  1.00 10.00      B   
ATOM   3488  HZ1 LYS B 162      23.303   2.945  -5.608  1.00 10.00      B   
ATOM   3489  HZ2 LYS B 162      23.968   3.691  -6.978  1.00 10.00      B   
ATOM   3490  HZ3 LYS B 162      24.329   2.075  -6.642  1.00 10.00      B   
ATOM   3491  C   LYS B 162      22.274   1.464 -13.612  1.00 10.00      B   
ATOM   3492  O   LYS B 162      22.621   0.297 -13.798  1.00 10.00      B   
ATOM   3493  N   GLU B 163      22.483   2.440 -14.488  1.00 10.00      B   
ATOM   3494  HN  GLU B 163      22.148   3.338 -14.280  1.00 10.00      B   
ATOM   3495  CA  GLU B 163      23.197   2.233 -15.749  1.00 10.00      B   
ATOM   3496  CB  GLU B 163      24.672   1.894 -15.491  1.00 10.00      B   
ATOM   3497  CG  GLU B 163      25.319   2.694 -14.365  1.00 10.00      B   
ATOM   3498  CD  GLU B 163      25.355   4.184 -14.635  1.00 10.00      B   
ATOM   3499  OE1 GLU B 163      26.428   4.694 -15.017  1.00 10.00      B   
ATOM   3500  OE2 GLU B 163      24.316   4.856 -14.460  1.00 10.00      B   
ATOM   3501  C   GLU B 163      22.543   1.158 -16.620  1.00 10.00      B   
ATOM   3502  O   GLU B 163      23.224   0.468 -17.381  1.00 10.00      B   
ATOM   3503  N   GLY B 164      21.225   1.029 -16.519  1.00 10.00      B   
ATOM   3504  HN  GLY B 164      20.725   1.622 -15.914  1.00 10.00      B   
ATOM   3505  CA  GLY B 164      20.517   0.036 -17.304  1.00 10.00      B   
ATOM   3506  C   GLY B 164      20.196  -1.215 -16.510  1.00 10.00      B   
ATOM   3507  O   GLY B 164      19.298  -1.977 -16.875  1.00 10.00      B   
ATOM   3508  N   GLU B 165      20.931  -1.432 -15.426  1.00 10.00      B   
ATOM   3509  HN  GLU B 165      21.632  -0.787 -15.184  1.00 10.00      B   
ATOM   3510  CA  GLU B 165      20.720  -2.595 -14.578  1.00 10.00      B   
ATOM   3511  CB  GLU B 165      22.037  -3.046 -13.943  1.00 10.00      B   
ATOM   3512  CG  GLU B 165      23.142  -3.357 -14.938  1.00 10.00      B   
ATOM   3513  CD  GLU B 165      24.333  -4.035 -14.292  1.00 10.00      B   
ATOM   3514  OE1 GLU B 165      25.177  -3.334 -13.693  1.00 10.00      B   
ATOM   3515  OE2 GLU B 165      24.440  -5.276 -14.388  1.00 10.00      B   
ATOM   3516  C   GLU B 165      19.705  -2.272 -13.490  1.00 10.00      B   
ATOM   3517  O   GLU B 165      19.819  -1.258 -12.804  1.00 10.00      B   
ATOM   3518  N   PHE B 166      18.711  -3.127 -13.338  1.00 10.00      B   
ATOM   3519  HN  PHE B 166      18.669  -3.925 -13.913  1.00 10.00      B   
ATOM   3520  CA  PHE B 166      17.680  -2.916 -12.336  1.00 10.00      B   
ATOM   3521  CB  PHE B 166      16.306  -3.320 -12.878  1.00 10.00      B   
ATOM   3522  CG  PHE B 166      15.751  -2.373 -13.903  1.00 10.00      B   
ATOM   3523  CD1 PHE B 166      14.863  -1.376 -13.533  1.00 10.00      B   
ATOM   3524  CD2 PHE B 166      16.114  -2.481 -15.236  1.00 10.00      B   
ATOM   3525  CE1 PHE B 166      14.348  -0.504 -14.473  1.00 10.00      B   
ATOM   3526  CE2 PHE B 166      15.604  -1.613 -16.180  1.00 10.00      B   
ATOM   3527  CZ  PHE B 166      14.719  -0.622 -15.799  1.00 10.00      B   
ATOM   3528  C   PHE B 166      17.979  -3.683 -11.057  1.00 10.00      B   
ATOM   3529  O   PHE B 166      18.490  -4.803 -11.095  1.00 10.00      B   
ATOM   3530  N   THR B 167      17.675  -3.059  -9.931  1.00 10.00      B   
ATOM   3531  HN  THR B 167      17.312  -2.147  -9.977  1.00 10.00      B   
ATOM   3532  CA  THR B 167      17.869  -3.666  -8.625  1.00 10.00      B   
ATOM   3533  CB  THR B 167      19.182  -3.193  -7.957  1.00 10.00      B   
ATOM   3534  OG1 THR B 167      19.519  -4.064  -6.872  1.00 10.00      B   
ATOM   3535  HG1 THR B 167      19.912  -4.877  -7.223  1.00 10.00      B   
ATOM   3536  CG2 THR B 167      19.064  -1.766  -7.441  1.00 10.00      B   
ATOM   3537  C   THR B 167      16.667  -3.338  -7.743  1.00 10.00      B   
ATOM   3538  O   THR B 167      15.815  -2.535  -8.130  1.00 10.00      B   
ATOM   3539  N   LEU B 168      16.595  -3.942  -6.568  1.00 10.00      B   
ATOM   3540  HN  LEU B 168      17.326  -4.535  -6.288  1.00 10.00      B   
ATOM   3541  CA  LEU B 168      15.475  -3.713  -5.664  1.00 10.00      B   
ATOM   3542  CB  LEU B 168      15.273  -4.923  -4.749  1.00 10.00      B   
ATOM   3543  CG  LEU B 168      13.884  -5.078  -4.123  1.00 10.00      B   
ATOM   3544  CD1 LEU B 168      12.820  -5.179  -5.204  1.00 10.00      B   
ATOM   3545  CD2 LEU B 168      13.841  -6.298  -3.219  1.00 10.00      B   
ATOM   3546  C   LEU B 168      15.676  -2.443  -4.840  1.00 10.00      B   
ATOM   3547  O   LEU B 168      16.760  -2.201  -4.312  1.00 10.00      B   
ATOM   3548  N   HIS B 169      14.630  -1.628  -4.745  1.00 10.00      B   
ATOM   3549  HN  HIS B 169      13.790  -1.867  -5.195  1.00 10.00      B   
ATOM   3550  CA  HIS B 169      14.699  -0.389  -3.978  1.00 10.00      B   
ATOM   3551  CB  HIS B 169      13.582   0.572  -4.406  1.00 10.00      B   
ATOM   3552  CG  HIS B 169      13.796   2.004  -4.004  1.00 10.00      B   
ATOM   3553  ND1 HIS B 169      13.606   2.428  -2.708  1.00 10.00      B   
ATOM   3554  CD2 HIS B 169      14.174   3.062  -4.763  1.00 10.00      B   
ATOM   3555  CE1 HIS B 169      13.872   3.723  -2.709  1.00 10.00      B   
ATOM   3556  NE2 HIS B 169      14.220   4.151  -3.929  1.00 10.00      B   
ATOM   3557  HE2 HIS B 169      14.639   5.016  -4.139  1.00 10.00      B   
ATOM   3558  C   HIS B 169      14.573  -0.692  -2.491  1.00 10.00      B   
ATOM   3559  O   HIS B 169      13.914  -1.659  -2.107  1.00 10.00      B   
ATOM   3560  N   GLY B 170      15.197   0.140  -1.663  1.00 10.00      B   
ATOM   3561  HN  GLY B 170      15.703   0.893  -2.035  1.00 10.00      B   
ATOM   3562  CA  GLY B 170      15.137  -0.049  -0.225  1.00 10.00      B   
ATOM   3563  C   GLY B 170      13.709  -0.104   0.286  1.00 10.00      B   
ATOM   3564  O   GLY B 170      13.405  -0.853   1.213  1.00 10.00      B   
ATOM   3565  N   ARG B 171      12.830   0.682  -0.331  1.00 10.00      B   
ATOM   3566  HN  ARG B 171      13.135   1.253  -1.073  1.00 10.00      B   
ATOM   3567  CA  ARG B 171      11.427   0.712   0.059  1.00 10.00      B   
ATOM   3568  CB  ARG B 171      10.673   1.802  -0.713  1.00 10.00      B   
ATOM   3569  CG  ARG B 171       9.200   1.922  -0.347  1.00 10.00      B   
ATOM   3570  CD  ARG B 171       8.302   1.447  -1.479  1.00 10.00      B   
ATOM   3571  NE  ARG B 171       6.947   1.155  -1.012  1.00 10.00      B   
ATOM   3572  HE  ARG B 171       6.863   0.619  -0.190  1.00 10.00      B   
ATOM   3573  CZ  ARG B 171       5.835   1.567  -1.617  1.00 10.00      B   
ATOM   3574  NH1 ARG B 171       5.896   2.270  -2.743  1.00 10.00      B   
ATOM   3575 HH11 ARG B 171       6.819   2.502  -3.172  1.00 10.00      B   
ATOM   3576 HH12 ARG B 171       5.018   2.591  -3.206  1.00 10.00      B   
ATOM   3577  NH2 ARG B 171       4.657   1.258  -1.097  1.00 10.00      B   
ATOM   3578 HH21 ARG B 171       3.778   1.578  -1.557  1.00 10.00      B   
ATOM   3579 HH22 ARG B 171       4.608   0.680  -0.216  1.00 10.00      B   
ATOM   3580  C   ARG B 171      10.787  -0.651  -0.182  1.00 10.00      B   
ATOM   3581  O   ARG B 171      10.049  -1.161   0.659  1.00 10.00      B   
ATOM   3582  N   ALA B 172      11.099  -1.243  -1.328  1.00 10.00      B   
ATOM   3583  HN  ALA B 172      11.712  -0.793  -1.946  1.00 10.00      B   
ATOM   3584  CA  ALA B 172      10.564  -2.547  -1.687  1.00 10.00      B   
ATOM   3585  CB  ALA B 172      10.888  -2.871  -3.135  1.00 10.00      B   
ATOM   3586  C   ALA B 172      11.115  -3.626  -0.763  1.00 10.00      B   
ATOM   3587  O   ALA B 172      10.383  -4.521  -0.336  1.00 10.00      B   
ATOM   3588  N   ILE B 173      12.407  -3.529  -0.456  1.00 10.00      B   
ATOM   3589  HN  ILE B 173      12.937  -2.795  -0.841  1.00 10.00      B   
ATOM   3590  CA  ILE B 173      13.061  -4.489   0.426  1.00 10.00      B   
ATOM   3591  CB  ILE B 173      14.570  -4.187   0.590  1.00 10.00      B   
ATOM   3592  CG1 ILE B 173      15.270  -4.173  -0.772  1.00 10.00      B   
ATOM   3593  CG2 ILE B 173      15.227  -5.205   1.513  1.00 10.00      B   
ATOM   3594  CD1 ILE B 173      16.702  -3.683  -0.724  1.00 10.00      B   
ATOM   3595  C   ILE B 173      12.400  -4.485   1.801  1.00 10.00      B   
ATOM   3596  O   ILE B 173      12.132  -5.533   2.370  1.00 10.00      B   
ATOM   3597  N   LEU B 174      12.118  -3.296   2.315  1.00 10.00      B   
ATOM   3598  HN  LEU B 174      12.344  -2.488   1.805  1.00 10.00      B   
ATOM   3599  CA  LEU B 174      11.493  -3.161   3.622  1.00 10.00      B   
ATOM   3600  CB  LEU B 174      11.556  -1.708   4.100  1.00 10.00      B   
ATOM   3601  CG  LEU B 174      12.947  -1.131   4.361  1.00 10.00      B   
ATOM   3602  CD1 LEU B 174      12.841   0.338   4.740  1.00 10.00      B   
ATOM   3603  CD2 LEU B 174      13.663  -1.919   5.448  1.00 10.00      B   
ATOM   3604  C   LEU B 174      10.040  -3.627   3.611  1.00 10.00      B   
ATOM   3605  O   LEU B 174       9.597  -4.308   4.539  1.00 10.00      B   
ATOM   3606  N   GLU B 175       9.311  -3.260   2.559  1.00 10.00      B   
ATOM   3607  HN  GLU B 175       9.738  -2.735   1.845  1.00 10.00      B   
ATOM   3608  CA  GLU B 175       7.896  -3.606   2.428  1.00 10.00      B   
ATOM   3609  CB  GLU B 175       7.259  -2.846   1.260  1.00 10.00      B   
ATOM   3610  CG  GLU B 175       6.973  -1.381   1.544  1.00 10.00      B   
ATOM   3611  CD  GLU B 175       5.504  -1.109   1.786  1.00 10.00      B   
ATOM   3612  OE1 GLU B 175       4.900  -1.782   2.649  1.00 10.00      B   
ATOM   3613  OE2 GLU B 175       4.940  -0.210   1.118  1.00 10.00      B   
ATOM   3614  C   GLU B 175       7.647  -5.103   2.262  1.00 10.00      B   
ATOM   3615  O   GLU B 175       6.760  -5.665   2.905  1.00 10.00      B   
ATOM   3616  N   MET B 176       8.424  -5.755   1.407  1.00 10.00      B   
ATOM   3617  HN  MET B 176       9.145  -5.274   0.938  1.00 10.00      B   
ATOM   3618  CA  MET B 176       8.226  -7.179   1.153  1.00 10.00      B   
ATOM   3619  CB  MET B 176       8.027  -7.445  -0.344  1.00 10.00      B   
ATOM   3620  CG  MET B 176       6.780  -6.805  -0.934  1.00 10.00      B   
ATOM   3621  SD  MET B 176       6.438  -7.358  -2.616  1.00 10.00      B   
ATOM   3622  CE  MET B 176       5.054  -6.304  -3.043  1.00 10.00      B   
ATOM   3623  C   MET B 176       9.356  -8.047   1.693  1.00 10.00      B   
ATOM   3624  O   MET B 176       9.564  -9.158   1.207  1.00 10.00      B   
ATOM   3625  N   GLU B 177      10.060  -7.558   2.709  1.00 10.00      B   
ATOM   3626  HN  GLU B 177       9.838  -6.669   3.059  1.00 10.00      B   
ATOM   3627  CA  GLU B 177      11.172  -8.304   3.306  1.00 10.00      B   
ATOM   3628  CB  GLU B 177      11.740  -7.559   4.518  1.00 10.00      B   
ATOM   3629  CG  GLU B 177      12.974  -8.216   5.115  1.00 10.00      B   
ATOM   3630  CD  GLU B 177      13.600  -7.413   6.236  1.00 10.00      B   
ATOM   3631  OE1 GLU B 177      12.876  -6.642   6.908  1.00 10.00      B   
ATOM   3632  OE2 GLU B 177      14.818  -7.569   6.464  1.00 10.00      B   
ATOM   3633  C   GLU B 177      10.744  -9.708   3.720  1.00 10.00      B   
ATOM   3634  O   GLU B 177      11.368 -10.703   3.339  1.00 10.00      B   
ATOM   3635  N   GLN B 178       9.671  -9.780   4.492  1.00 10.00      B   
ATOM   3636  HN  GLN B 178       9.221  -8.952   4.760  1.00 10.00      B   
ATOM   3637  CA  GLN B 178       9.156 -11.054   4.963  1.00 10.00      B   
ATOM   3638  CB  GLN B 178       8.178 -10.857   6.125  1.00 10.00      B   
ATOM   3639  CG  GLN B 178       7.096  -9.815   5.879  1.00 10.00      B   
ATOM   3640  CD  GLN B 178       6.270  -9.536   7.120  1.00 10.00      B   
ATOM   3641  OE1 GLN B 178       6.122 -10.395   7.988  1.00 10.00      B   
ATOM   3642  NE2 GLN B 178       5.719  -8.336   7.211  1.00 10.00      B   
ATOM   3643 HE21 GLN B 178       5.870  -7.696   6.483  1.00 10.00      B   
ATOM   3644 HE22 GLN B 178       5.172  -8.137   8.002  1.00 10.00      B   
ATOM   3645  C   GLN B 178       8.514 -11.862   3.838  1.00 10.00      B   
ATOM   3646  O   GLN B 178       8.693 -13.076   3.760  1.00 10.00      B   
ATOM   3647  N   TYR B 179       7.795 -11.179   2.956  1.00 10.00      B   
ATOM   3648  HN  TYR B 179       7.720 -10.209   3.054  1.00 10.00      B   
ATOM   3649  CA  TYR B 179       7.114 -11.836   1.846  1.00 10.00      B   
ATOM   3650  CB  TYR B 179       6.243 -10.840   1.076  1.00 10.00      B   
ATOM   3651  CG  TYR B 179       5.411 -11.475  -0.014  1.00 10.00      B   
ATOM   3652  CD1 TYR B 179       5.585 -11.119  -1.344  1.00 10.00      B   
ATOM   3653  CD2 TYR B 179       4.457 -12.438   0.287  1.00 10.00      B   
ATOM   3654  CE1 TYR B 179       4.830 -11.702  -2.344  1.00 10.00      B   
ATOM   3655  CE2 TYR B 179       3.697 -13.027  -0.705  1.00 10.00      B   
ATOM   3656  CZ  TYR B 179       3.888 -12.655  -2.019  1.00 10.00      B   
ATOM   3657  OH  TYR B 179       3.134 -13.242  -3.010  1.00 10.00      B   
ATOM   3658  HH  TYR B 179       2.401 -13.723  -2.612  1.00 10.00      B   
ATOM   3659  C   TYR B 179       8.086 -12.547   0.903  1.00 10.00      B   
ATOM   3660  O   TYR B 179       7.885 -13.713   0.562  1.00 10.00      B   
ATOM   3661  N   ILE B 180       9.140 -11.850   0.490  1.00 10.00      B   
ATOM   3662  HN  ILE B 180       9.256 -10.921   0.798  1.00 10.00      B   
ATOM   3663  CA  ILE B 180      10.128 -12.427  -0.419  1.00 10.00      B   
ATOM   3664  CB  ILE B 180      11.224 -11.403  -0.795  1.00 10.00      B   
ATOM   3665  CG1 ILE B 180      10.606 -10.229  -1.562  1.00 10.00      B   
ATOM   3666  CG2 ILE B 180      12.320 -12.059  -1.625  1.00 10.00      B   
ATOM   3667  CD1 ILE B 180      11.537  -9.048  -1.735  1.00 10.00      B   
ATOM   3668  C   ILE B 180      10.766 -13.684   0.176  1.00 10.00      B   
ATOM   3669  O   ILE B 180      10.864 -14.719  -0.489  1.00 10.00      B   
ATOM   3670  N   ARG B 181      11.155 -13.601   1.443  1.00 10.00      B   
ATOM   3671  HN  ARG B 181      11.007 -12.766   1.935  1.00 10.00      B   
ATOM   3672  CA  ARG B 181      11.790 -14.727   2.123  1.00 10.00      B   
ATOM   3673  CB  ARG B 181      12.370 -14.302   3.473  1.00 10.00      B   
ATOM   3674  CG  ARG B 181      13.602 -13.420   3.369  1.00 10.00      B   
ATOM   3675  CD  ARG B 181      14.288 -13.257   4.716  1.00 10.00      B   
ATOM   3676  NE  ARG B 181      13.539 -12.389   5.624  1.00 10.00      B   
ATOM   3677  HE  ARG B 181      12.579 -12.266   5.440  1.00 10.00      B   
ATOM   3678  CZ  ARG B 181      14.079 -11.758   6.665  1.00 10.00      B   
ATOM   3679  NH1 ARG B 181      15.363 -11.935   6.961  1.00 10.00      B   
ATOM   3680 HH11 ARG B 181      15.952 -12.568   6.383  1.00 10.00      B   
ATOM   3681 HH12 ARG B 181      15.784 -11.446   7.784  1.00 10.00      B   
ATOM   3682  NH2 ARG B 181      13.334 -10.963   7.422  1.00 10.00      B   
ATOM   3683 HH21 ARG B 181      12.320 -10.830   7.211  1.00 10.00      B   
ATOM   3684 HH22 ARG B 181      13.758 -10.458   8.233  1.00 10.00      B   
ATOM   3685  C   ARG B 181      10.837 -15.906   2.302  1.00 10.00      B   
ATOM   3686  O   ARG B 181      11.268 -17.052   2.365  1.00 10.00      B   
ATOM   3687  N   GLU B 182       9.542 -15.624   2.367  1.00 10.00      B   
ATOM   3688  HN  GLU B 182       9.248 -14.689   2.297  1.00 10.00      B   
ATOM   3689  CA  GLU B 182       8.546 -16.674   2.544  1.00 10.00      B   
ATOM   3690  CB  GLU B 182       7.343 -16.160   3.333  1.00 10.00      B   
ATOM   3691  CG  GLU B 182       7.639 -15.891   4.799  1.00 10.00      B   
ATOM   3692  CD  GLU B 182       6.383 -15.858   5.640  1.00 10.00      B   
ATOM   3693  OE1 GLU B 182       5.714 -16.906   5.749  1.00 10.00      B   
ATOM   3694  OE2 GLU B 182       6.052 -14.789   6.187  1.00 10.00      B   
ATOM   3695  C   GLU B 182       8.102 -17.273   1.211  1.00 10.00      B   
ATOM   3696  O   GLU B 182       7.407 -18.290   1.174  1.00 10.00      B   
ATOM   3697  N   THR B 183       8.495 -16.635   0.117  1.00 10.00      B   
ATOM   3698  HN  THR B 183       9.034 -15.822   0.205  1.00 10.00      B   
ATOM   3699  CA  THR B 183       8.142 -17.119  -1.210  1.00 10.00      B   
ATOM   3700  CB  THR B 183       7.778 -15.959  -2.157  1.00 10.00      B   
ATOM   3701  OG1 THR B 183       6.809 -15.116  -1.515  1.00 10.00      B   
ATOM   3702  HG1 THR B 183       7.179 -14.765  -0.693  1.00 10.00      B   
ATOM   3703  CG2 THR B 183       7.189 -16.491  -3.456  1.00 10.00      B   
ATOM   3704  C   THR B 183       9.290 -17.941  -1.794  1.00 10.00      B   
ATOM   3705  O   THR B 183       9.077 -18.994  -2.398  1.00 10.00      B   
ATOM   3706  N   TYR B 184      10.513 -17.461  -1.597  1.00 10.00      B   
ATOM   3707  HN  TYR B 184      10.624 -16.617  -1.106  1.00 10.00      B   
ATOM   3708  CA  TYR B 184      11.699 -18.159  -2.082  1.00 10.00      B   
ATOM   3709  CB  TYR B 184      12.346 -17.390  -3.243  1.00 10.00      B   
ATOM   3710  CG  TYR B 184      11.492 -17.291  -4.490  1.00 10.00      B   
ATOM   3711  CD1 TYR B 184      11.230 -16.061  -5.082  1.00 10.00      B   
ATOM   3712  CD2 TYR B 184      10.951 -18.426  -5.078  1.00 10.00      B   
ATOM   3713  CE1 TYR B 184      10.453 -15.966  -6.224  1.00 10.00      B   
ATOM   3714  CE2 TYR B 184      10.174 -18.342  -6.218  1.00 10.00      B   
ATOM   3715  CZ  TYR B 184       9.928 -17.111  -6.788  1.00 10.00      B   
ATOM   3716  OH  TYR B 184       9.149 -17.025  -7.923  1.00 10.00      B   
ATOM   3717  HH  TYR B 184       9.724 -16.915  -8.704  1.00 10.00      B   
ATOM   3718  C   TYR B 184      12.704 -18.333  -0.943  1.00 10.00      B   
ATOM   3719  O   TYR B 184      13.782 -17.741  -0.967  1.00 10.00      B   
ATOM   3720  N   PRO B 185      12.382 -19.175   0.060  1.00 10.00      B   
ATOM   3721  CA  PRO B 185      13.246 -19.392   1.231  1.00 10.00      B   
ATOM   3722  CB  PRO B 185      12.301 -20.059   2.231  1.00 10.00      B   
ATOM   3723  CG  PRO B 185      11.339 -20.812   1.380  1.00 10.00      B   
ATOM   3724  CD  PRO B 185      11.156 -19.998   0.128  1.00 10.00      B   
ATOM   3725  C   PRO B 185      14.439 -20.303   0.949  1.00 10.00      B   
ATOM   3726  O   PRO B 185      14.816 -21.125   1.785  1.00 10.00      B   
ATOM   3727  N   ASP B 186      15.043 -20.146  -0.217  1.00 10.00      B   
ATOM   3728  HN  ASP B 186      14.710 -19.465  -0.841  1.00 10.00      B   
ATOM   3729  CA  ASP B 186      16.195 -20.956  -0.588  1.00 10.00      B   
ATOM   3730  CB  ASP B 186      15.758 -22.233  -1.308  1.00 10.00      B   
ATOM   3731  CG  ASP B 186      16.636 -23.418  -0.963  1.00 10.00      B   
ATOM   3732  OD1 ASP B 186      16.595 -23.871   0.201  1.00 10.00      B   
ATOM   3733  OD2 ASP B 186      17.368 -23.905  -1.849  1.00 10.00      B   
ATOM   3734  C   ASP B 186      17.156 -20.163  -1.458  1.00 10.00      B   
ATOM   3735  O   ASP B 186      18.364 -20.165  -1.226  1.00 10.00      B   
ATOM   3736  N   ALA B 187      16.607 -19.472  -2.450  1.00 10.00      B   
ATOM   3737  HN  ALA B 187      15.637 -19.511  -2.581  1.00 10.00      B   
ATOM   3738  CA  ALA B 187      17.413 -18.673  -3.364  1.00 10.00      B   
ATOM   3739  CB  ALA B 187      16.687 -18.490  -4.689  1.00 10.00      B   
ATOM   3740  C   ALA B 187      17.788 -17.318  -2.764  1.00 10.00      B   
ATOM   3741  O   ALA B 187      18.714 -16.661  -3.236  1.00 10.00      B   
ATOM   3742  N   VAL B 188      17.074 -16.906  -1.721  1.00 10.00      B   
ATOM   3743  HN  VAL B 188      16.357 -17.474  -1.377  1.00 10.00      B   
ATOM   3744  CA  VAL B 188      17.345 -15.624  -1.071  1.00 10.00      B   
ATOM   3745  CB  VAL B 188      16.227 -15.207  -0.093  1.00 10.00      B   
ATOM   3746  CG1 VAL B 188      14.960 -14.835  -0.849  1.00 10.00      B   
ATOM   3747  CG2 VAL B 188      15.953 -16.302   0.929  1.00 10.00      B   
ATOM   3748  C   VAL B 188      18.678 -15.644  -0.333  1.00 10.00      B   
ATOM   3749  O   VAL B 188      19.182 -16.705   0.035  1.00 10.00      B   
ATOM   3750  N   LYS B 189      19.244 -14.466  -0.117  1.00 10.00      B   
ATOM   3751  HN  LYS B 189      18.791 -13.653  -0.422  1.00 10.00      B   
ATOM   3752  CA  LYS B 189      20.518 -14.350   0.572  1.00 10.00      B   
ATOM   3753  CB  LYS B 189      21.515 -13.562  -0.280  1.00 10.00      B   
ATOM   3754  CG  LYS B 189      21.433 -13.844  -1.770  1.00 10.00      B   
ATOM   3755  CD  LYS B 189      22.239 -12.828  -2.559  1.00 10.00      B   
ATOM   3756  CE  LYS B 189      21.910 -12.889  -4.040  1.00 10.00      B   
ATOM   3757  NZ  LYS B 189      22.699 -11.898  -4.814  1.00 10.00      B   
ATOM   3758  HZ1 LYS B 189      22.516 -10.936  -4.459  1.00 10.00      B   
ATOM   3759  HZ2 LYS B 189      22.436 -11.940  -5.822  1.00 10.00      B   
ATOM   3760  HZ3 LYS B 189      23.722 -12.106  -4.722  1.00 10.00      B   
ATOM   3761  C   LYS B 189      20.336 -13.651   1.912  1.00 10.00      B   
ATOM   3762  O   LYS B 189      19.460 -12.795   2.063  1.00 10.00      B   
ATOM   3763  N   ILE B 190      21.163 -14.019   2.878  1.00 10.00      B   
ATOM   3764  HN  ILE B 190      21.838 -14.708   2.695  1.00 10.00      B   
ATOM   3765  CA  ILE B 190      21.105 -13.422   4.203  1.00 10.00      B   
ATOM   3766  CB  ILE B 190      20.673 -14.432   5.287  1.00 10.00      B   
ATOM   3767  CG1 ILE B 190      21.425 -15.760   5.139  1.00 10.00      B   
ATOM   3768  CG2 ILE B 190      19.168 -14.650   5.243  1.00 10.00      B   
ATOM   3769  CD1 ILE B 190      21.135 -16.756   6.242  1.00 10.00      B   
ATOM   3770  C   ILE B 190      22.453 -12.820   4.569  1.00 10.00      B   
ATOM   3771  O   ILE B 190      23.498 -13.431   4.336  1.00 10.00      B   
ATOM   3772  N   CYS B 191      22.427 -11.620   5.125  1.00 10.00      B   
ATOM   3773  HN  CYS B 191      21.561 -11.183   5.283  1.00 10.00      B   
ATOM   3774  CA  CYS B 191      23.648 -10.939   5.511  1.00 10.00      B   
ATOM   3775  CB  CYS B 191      23.470  -9.423   5.416  1.00 10.00      B   
ATOM   3776  SG  CYS B 191      24.922  -8.466   5.917  1.00 10.00      B   
ATOM   3777  HG  CYS B 191      25.195  -8.778   7.180  1.00 10.00      B   
ATOM   3778  C   CYS B 191      24.072 -11.325   6.919  1.00 10.00      B   
ATOM   3779  O   CYS B 191      23.239 -11.479   7.811  1.00 10.00      B   
ATOM   3780  N   ASN B 192      25.374 -11.482   7.110  1.00 10.00      B   
ATOM   3781  HN  ASN B 192      25.982 -11.360   6.351  1.00 10.00      B   
ATOM   3782  CA  ASN B 192      25.924 -11.834   8.411  1.00 10.00      B   
ATOM   3783  CB  ASN B 192      27.404 -12.211   8.263  1.00 10.00      B   
ATOM   3784  CG  ASN B 192      27.989 -12.867   9.501  1.00 10.00      B   
ATOM   3785  OD1 ASN B 192      28.623 -12.212  10.325  1.00 10.00      B   
ATOM   3786  ND2 ASN B 192      27.778 -14.167   9.640  1.00 10.00      B   
ATOM   3787 HD21 ASN B 192      27.268 -14.632   8.945  1.00 10.00      B   
ATOM   3788 HD22 ASN B 192      28.134 -14.609  10.441  1.00 10.00      B   
ATOM   3789  C   ASN B 192      25.758 -10.662   9.381  1.00 10.00      B   
ATOM   3790  O   ASN B 192      25.538  -9.524   8.949  1.00 10.00      B   
ATOM   3791  N   ILE B 193      25.838 -10.949  10.679  1.00 10.00      B   
ATOM   3792  HN  ILE B 193      25.999 -11.882  10.947  1.00 10.00      B   
ATOM   3793  CA  ILE B 193      25.703  -9.935  11.727  1.00 10.00      B   
ATOM   3794  CB  ILE B 193      26.614  -8.702  11.503  1.00 10.00      B   
ATOM   3795  CG1 ILE B 193      28.090  -9.116  11.458  1.00 10.00      B   
ATOM   3796  CG2 ILE B 193      26.385  -7.645  12.576  1.00 10.00      B   
ATOM   3797  CD1 ILE B 193      28.578  -9.819  12.708  1.00 10.00      B   
ATOM   3798  C   ILE B 193      24.248  -9.502  11.941  1.00 10.00      B   
ATOM   3799  O   ILE B 193      23.662  -9.774  12.990  1.00 10.00      B   
ATOM   3800  N   CYS B 194      23.664  -8.849  10.945  1.00 10.00      B   
ATOM   3801  HN  CYS B 194      24.168  -8.687  10.117  1.00 10.00      B   
ATOM   3802  CA  CYS B 194      22.289  -8.371  11.046  1.00 10.00      B   
ATOM   3803  CB  CYS B 194      22.061  -7.215  10.071  1.00 10.00      B   
ATOM   3804  SG  CYS B 194      22.823  -7.459   8.450  1.00 10.00      B   
ATOM   3805  HG  CYS B 194      23.600  -6.411   8.201  1.00 10.00      B   
ATOM   3806  C   CYS B 194      21.275  -9.490  10.806  1.00 10.00      B   
ATOM   3807  O   CYS B 194      20.196  -9.497  11.403  1.00 10.00      B   
ATOM   3808  N   HIS B 195      21.629 -10.426   9.923  1.00 10.00      B   
ATOM   3809  HN  HIS B 195      22.501 -10.350   9.479  1.00 10.00      B   
ATOM   3810  CA  HIS B 195      20.769 -11.563   9.584  1.00 10.00      B   
ATOM   3811  CB  HIS B 195      20.398 -12.391  10.821  1.00 10.00      B   
ATOM   3812  CG  HIS B 195      21.514 -13.250  11.334  1.00 10.00      B   
ATOM   3813  ND1 HIS B 195      21.280 -14.516  11.815  1.00 10.00      B   
ATOM   3814  CD2 HIS B 195      22.840 -12.981  11.422  1.00 10.00      B   
ATOM   3815  CE1 HIS B 195      22.459 -14.988  12.181  1.00 10.00      B   
ATOM   3816  NE2 HIS B 195      23.432 -14.094  11.963  1.00 10.00      B   
ATOM   3817  HE2 HIS B 195      24.346 -14.141  12.323  1.00 10.00      B   
ATOM   3818  C   HIS B 195      19.528 -11.126   8.811  1.00 10.00      B   
ATOM   3819  O   HIS B 195      18.518 -11.833   8.766  1.00 10.00      B   
ATOM   3820  N   SER B 196      19.613  -9.955   8.201  1.00 10.00      B   
ATOM   3821  HN  SER B 196      20.438  -9.437   8.276  1.00 10.00      B   
ATOM   3822  CA  SER B 196      18.512  -9.420   7.422  1.00 10.00      B   
ATOM   3823  CB  SER B 196      18.519  -7.892   7.498  1.00 10.00      B   
ATOM   3824  OG  SER B 196      18.647  -7.460   8.844  1.00 10.00      B   
ATOM   3825  HG  SER B 196      18.010  -7.933   9.390  1.00 10.00      B   
ATOM   3826  C   SER B 196      18.611  -9.887   5.973  1.00 10.00      B   
ATOM   3827  O   SER B 196      19.588 -10.540   5.589  1.00 10.00      B   
ATOM   3828  N   LEU B 197      17.599  -9.562   5.178  1.00 10.00      B   
ATOM   3829  HN  LEU B 197      16.852  -9.037   5.541  1.00 10.00      B   
ATOM   3830  CA  LEU B 197      17.577  -9.948   3.773  1.00 10.00      B   
ATOM   3831  CB  LEU B 197      16.192  -9.684   3.167  1.00 10.00      B   
ATOM   3832  CG  LEU B 197      16.014 -10.037   1.684  1.00 10.00      B   
ATOM   3833  CD1 LEU B 197      16.188 -11.531   1.457  1.00 10.00      B   
ATOM   3834  CD2 LEU B 197      14.658  -9.572   1.177  1.00 10.00      B   
ATOM   3835  C   LEU B 197      18.649  -9.191   2.995  1.00 10.00      B   
ATOM   3836  O   LEU B 197      18.930  -8.026   3.283  1.00 10.00      B   
ATOM   3837  N   LEU B 198      19.258  -9.863   2.030  1.00 10.00      B   
ATOM   3838  HN  LEU B 198      19.009 -10.798   1.864  1.00 10.00      B   
ATOM   3839  CA  LEU B 198      20.292  -9.254   1.214  1.00 10.00      B   
ATOM   3840  CB  LEU B 198      21.671  -9.796   1.615  1.00 10.00      B   
ATOM   3841  CG  LEU B 198      22.885  -9.183   0.905  1.00 10.00      B   
ATOM   3842  CD1 LEU B 198      24.069  -9.114   1.850  1.00 10.00      B   
ATOM   3843  CD2 LEU B 198      23.254  -9.983  -0.336  1.00 10.00      B   
ATOM   3844  C   LEU B 198      20.035  -9.522  -0.260  1.00 10.00      B   
ATOM   3845  O   LEU B 198      19.774 -10.661  -0.655  1.00 10.00      B   
ATOM   3846  N   ILE B 199      20.091  -8.473  -1.062  1.00 10.00      B   
ATOM   3847  HN  ILE B 199      20.277  -7.578  -0.681  1.00 10.00      B   
ATOM   3848  CA  ILE B 199      19.897  -8.590  -2.494  1.00 10.00      B   
ATOM   3849  CB  ILE B 199      18.966  -7.476  -3.025  1.00 10.00      B   
ATOM   3850  CG1 ILE B 199      17.561  -7.611  -2.426  1.00 10.00      B   
ATOM   3851  CG2 ILE B 199      18.914  -7.478  -4.546  1.00 10.00      B   
ATOM   3852  CD1 ILE B 199      16.879  -8.929  -2.731  1.00 10.00      B   
ATOM   3853  C   ILE B 199      21.258  -8.482  -3.169  1.00 10.00      B   
ATOM   3854  O   ILE B 199      21.655  -9.346  -3.962  1.00 10.00      B   
ATOM   3855  N   GLN B 200      21.980  -7.431  -2.817  1.00 10.00      B   
ATOM   3856  HN  GLN B 200      21.605  -6.790  -2.163  1.00 10.00      B   
ATOM   3857  CA  GLN B 200      23.303  -7.191  -3.357  1.00 10.00      B   
ATOM   3858  CB  GLN B 200      23.294  -5.964  -4.269  1.00 10.00      B   
ATOM   3859  CG  GLN B 200      23.346  -4.634  -3.535  1.00 10.00      B   
ATOM   3860  CD  GLN B 200      22.932  -3.476  -4.413  1.00 10.00      B   
ATOM   3861  OE1 GLN B 200      23.757  -2.896  -5.124  1.00 10.00      B   
ATOM   3862  NE2 GLN B 200      21.658  -3.128  -4.365  1.00 10.00      B   
ATOM   3863 HE21 GLN B 200      21.056  -3.636  -3.758  1.00 10.00      B   
ATOM   3864 HE22 GLN B 200      21.355  -2.393  -4.933  1.00 10.00      B   
ATOM   3865  C   GLN B 200      24.297  -6.994  -2.219  1.00 10.00      B   
ATOM   3866  O   GLN B 200      23.912  -6.674  -1.096  1.00 10.00      B   
ATOM   3867  N   GLY B 201      25.572  -7.193  -2.504  1.00 10.00      B   
ATOM   3868  HN  GLY B 201      25.832  -7.458  -3.410  1.00 10.00      B   
ATOM   3869  CA  GLY B 201      26.580  -7.028  -1.484  1.00 10.00      B   
ATOM   3870  C   GLY B 201      27.857  -7.745  -1.842  1.00 10.00      B   
ATOM   3871  O   GLY B 201      28.079  -8.078  -3.007  1.00 10.00      B   
ATOM   3872  N   GLN B 202      28.691  -7.989  -0.846  1.00 10.00      B   
ATOM   3873  HN  GLN B 202      28.443  -7.715   0.068  1.00 10.00      B   
ATOM   3874  CA  GLN B 202      29.956  -8.670  -1.059  1.00 10.00      B   
ATOM   3875  CB  GLN B 202      31.098  -7.920  -0.367  1.00 10.00      B   
ATOM   3876  CG  GLN B 202      31.211  -6.456  -0.763  1.00 10.00      B   
ATOM   3877  CD  GLN B 202      32.396  -5.760  -0.121  1.00 10.00      B   
ATOM   3878  OE1 GLN B 202      32.837  -6.126   0.968  1.00 10.00      B   
ATOM   3879  NE2 GLN B 202      32.921  -4.751  -0.799  1.00 10.00      B   
ATOM   3880 HE21 GLN B 202      32.525  -4.518  -1.662  1.00 10.00      B   
ATOM   3881 HE22 GLN B 202      33.685  -4.270  -0.402  1.00 10.00      B   
ATOM   3882  C   GLN B 202      29.881 -10.097  -0.539  1.00 10.00      B   
ATOM   3883  O   GLN B 202      29.348 -10.345   0.541  1.00 10.00      B   
ATOM   3884  N   SER B 203      30.393 -11.029  -1.318  1.00 10.00      B   
ATOM   3885  HN  SER B 203      30.788 -10.773  -2.176  1.00 10.00      B   
ATOM   3886  CA  SER B 203      30.394 -12.426  -0.933  1.00 10.00      B   
ATOM   3887  CB  SER B 203      29.513 -13.235  -1.882  1.00 10.00      B   
ATOM   3888  OG  SER B 203      28.285 -12.566  -2.111  1.00 10.00      B   
ATOM   3889  HG  SER B 203      28.432 -11.840  -2.724  1.00 10.00      B   
ATOM   3890  C   SER B 203      31.818 -12.954  -0.955  1.00 10.00      B   
ATOM   3891  O   SER B 203      32.555 -12.723  -1.914  1.00 10.00      B   
ATOM   3892  N   CYS B 204      32.206 -13.640   0.105  1.00 10.00      B   
ATOM   3893  HN  CYS B 204      31.574 -13.789   0.840  1.00 10.00      B   
ATOM   3894  CA  CYS B 204      33.548 -14.183   0.199  1.00 10.00      B   
ATOM   3895  CB  CYS B 204      33.871 -14.586   1.638  1.00 10.00      B   
ATOM   3896  SG  CYS B 204      35.580 -15.111   1.900  1.00 10.00      B   
ATOM   3897  HG  CYS B 204      36.343 -14.025   1.924  1.00 10.00      B   
ATOM   3898  C   CYS B 204      33.735 -15.367  -0.746  1.00 10.00      B   
ATOM   3899  O   CYS B 204      32.844 -16.200  -0.911  1.00 10.00      B   
ATOM   3900  N   GLU B 205      34.891 -15.419  -1.379  1.00 10.00      B   
ATOM   3901  HN  GLU B 205      35.545 -14.691  -1.245  1.00 10.00      B   
ATOM   3902  CA  GLU B 205      35.215 -16.497  -2.298  1.00 10.00      B   
ATOM   3903  CB  GLU B 205      36.462 -16.139  -3.112  1.00 10.00      B   
ATOM   3904  CG  GLU B 205      36.504 -14.700  -3.605  1.00 10.00      B   
ATOM   3905  CD  GLU B 205      37.137 -13.759  -2.600  1.00 10.00      B   
ATOM   3906  OE1 GLU B 205      38.344 -13.473  -2.727  1.00 10.00      B   
ATOM   3907  OE2 GLU B 205      36.433 -13.307  -1.677  1.00 10.00      B   
ATOM   3908  C   GLU B 205      35.454 -17.788  -1.525  1.00 10.00      B   
ATOM   3909  O   GLU B 205      35.283 -18.887  -2.051  1.00 10.00      B   
ATOM   3910  N   THR B 206      35.849 -17.640  -0.270  1.00 10.00      B   
ATOM   3911  HN  THR B 206      35.980 -16.737   0.087  1.00 10.00      B   
ATOM   3912  CA  THR B 206      36.116 -18.778   0.590  1.00 10.00      B   
ATOM   3913  CB  THR B 206      37.246 -18.442   1.577  1.00 10.00      B   
ATOM   3914  OG1 THR B 206      38.047 -17.383   1.030  1.00 10.00      B   
ATOM   3915  HG1 THR B 206      38.704 -17.104   1.696  1.00 10.00      B   
ATOM   3916  CG2 THR B 206      38.124 -19.659   1.813  1.00 10.00      B   
ATOM   3917  C   THR B 206      34.865 -19.177   1.374  1.00 10.00      B   
ATOM   3918  O   THR B 206      34.601 -20.361   1.583  1.00 10.00      B   
ATOM   3919  N   CYS B 207      34.102 -18.182   1.804  1.00 10.00      B   
ATOM   3920  HN  CYS B 207      34.361 -17.261   1.602  1.00 10.00      B   
ATOM   3921  CA  CYS B 207      32.884 -18.424   2.568  1.00 10.00      B   
ATOM   3922  CB  CYS B 207      32.952 -17.683   3.903  1.00 10.00      B   
ATOM   3923  SG  CYS B 207      34.622 -17.500   4.570  1.00 10.00      B   
ATOM   3924  HG  CYS B 207      35.167 -18.707   4.646  1.00 10.00      B   
ATOM   3925  C   CYS B 207      31.665 -17.951   1.787  1.00 10.00      B   
ATOM   3926  O   CYS B 207      31.578 -16.779   1.420  1.00 10.00      B   
ATOM   3927  N   GLY B 208      30.717 -18.853   1.560  1.00 10.00      B   
ATOM   3928  HN  GLY B 208      30.830 -19.765   1.911  1.00 10.00      B   
ATOM   3929  CA  GLY B 208      29.514 -18.512   0.816  1.00 10.00      B   
ATOM   3930  C   GLY B 208      28.524 -17.693   1.628  1.00 10.00      B   
ATOM   3931  O   GLY B 208      27.338 -18.017   1.690  1.00 10.00      B   
ATOM   3932  N   ILE B 209      29.012 -16.628   2.244  1.00 10.00      B   
ATOM   3933  HN  ILE B 209      29.968 -16.416   2.139  1.00 10.00      B   
ATOM   3934  CA  ILE B 209      28.180 -15.750   3.050  1.00 10.00      B   
ATOM   3935  CB  ILE B 209      28.668 -15.684   4.516  1.00 10.00      B   
ATOM   3936  CG1 ILE B 209      28.619 -17.076   5.159  1.00 10.00      B   
ATOM   3937  CG2 ILE B 209      27.832 -14.693   5.320  1.00 10.00      B   
ATOM   3938  CD1 ILE B 209      29.083 -17.108   6.600  1.00 10.00      B   
ATOM   3939  C   ILE B 209      28.174 -14.352   2.446  1.00 10.00      B   
ATOM   3940  O   ILE B 209      29.229 -13.787   2.150  1.00 10.00      B   
ATOM   3941  N   ARG B 210      26.982 -13.810   2.249  1.00 10.00      B   
ATOM   3942  HN  ARG B 210      26.183 -14.313   2.507  1.00 10.00      B   
ATOM   3943  CA  ARG B 210      26.828 -12.483   1.679  1.00 10.00      B   
ATOM   3944  CB  ARG B 210      25.535 -12.396   0.863  1.00 10.00      B   
ATOM   3945  CG  ARG B 210      25.611 -13.010  -0.527  1.00 10.00      B   
ATOM   3946  CD  ARG B 210      25.550 -14.527  -0.478  1.00 10.00      B   
ATOM   3947  NE  ARG B 210      25.331 -15.110  -1.799  1.00 10.00      B   
ATOM   3948  HE  ARG B 210      25.748 -14.653  -2.572  1.00 10.00      B   
ATOM   3949  CZ  ARG B 210      24.617 -16.213  -2.018  1.00 10.00      B   
ATOM   3950  NH1 ARG B 210      24.024 -16.839  -1.008  1.00 10.00      B   
ATOM   3951 HH11 ARG B 210      24.111 -16.471  -0.037  1.00 10.00      B   
ATOM   3952 HH12 ARG B 210      23.468 -17.707  -1.182  1.00 10.00      B   
ATOM   3953  NH2 ARG B 210      24.488 -16.683  -3.249  1.00 10.00      B   
ATOM   3954 HH21 ARG B 210      24.950 -16.179  -4.053  1.00 10.00      B   
ATOM   3955 HH22 ARG B 210      23.940 -17.554  -3.427  1.00 10.00      B   
ATOM   3956  C   ARG B 210      26.811 -11.432   2.782  1.00 10.00      B   
ATOM   3957  O   ARG B 210      26.221 -11.642   3.842  1.00 10.00      B   
ATOM   3958  N   MET B 211      27.477 -10.315   2.539  1.00 10.00      B   
ATOM   3959  HN  MET B 211      27.964 -10.221   1.687  1.00 10.00      B   
ATOM   3960  CA  MET B 211      27.529  -9.232   3.509  1.00 10.00      B   
ATOM   3961  CB  MET B 211      28.894  -9.191   4.201  1.00 10.00      B   
ATOM   3962  CG  MET B 211      29.236 -10.456   4.972  1.00 10.00      B   
ATOM   3963  SD  MET B 211      30.803 -10.340   5.852  1.00 10.00      B   
ATOM   3964  CE  MET B 211      31.000 -12.034   6.394  1.00 10.00      B   
ATOM   3965  C   MET B 211      27.217  -7.890   2.851  1.00 10.00      B   
ATOM   3966  O   MET B 211      27.749  -7.569   1.783  1.00 10.00      B   
ATOM   3967  N   HIS B 212      26.335  -7.128   3.486  1.00 10.00      B   
ATOM   3968  HN  HIS B 212      25.936  -7.461   4.318  1.00 10.00      B   
ATOM   3969  CA  HIS B 212      25.933  -5.817   2.987  1.00 10.00      B   
ATOM   3970  CB  HIS B 212      24.787  -5.259   3.837  1.00 10.00      B   
ATOM   3971  CG  HIS B 212      23.416  -5.642   3.378  1.00 10.00      B   
ATOM   3972  ND1 HIS B 212      22.846  -5.055   2.280  1.00 10.00      B   
ATOM   3973  CD2 HIS B 212      22.548  -6.542   3.904  1.00 10.00      B   
ATOM   3974  CE1 HIS B 212      21.650  -5.603   2.157  1.00 10.00      B   
ATOM   3975  NE2 HIS B 212      21.428  -6.507   3.116  1.00 10.00      B   
ATOM   3976  HE2 HIS B 212      20.597  -7.014   3.258  1.00 10.00      B   
ATOM   3977  C   HIS B 212      27.094  -4.834   3.034  1.00 10.00      B   
ATOM   3978  O   HIS B 212      27.972  -4.940   3.895  1.00 10.00      B   
ATOM   3979  N   LEU B 213      27.082  -3.870   2.119  1.00 10.00      B   
ATOM   3980  HN  LEU B 213      26.352  -3.844   1.464  1.00 10.00      B   
ATOM   3981  CA  LEU B 213      28.127  -2.848   2.063  1.00 10.00      B   
ATOM   3982  CB  LEU B 213      27.951  -1.904   0.864  1.00 10.00      B   
ATOM   3983  CG  LEU B 213      28.401  -2.442  -0.499  1.00 10.00      B   
ATOM   3984  CD1 LEU B 213      27.377  -3.411  -1.071  1.00 10.00      B   
ATOM   3985  CD2 LEU B 213      28.661  -1.299  -1.469  1.00 10.00      B   
ATOM   3986  C   LEU B 213      28.230  -2.066   3.379  1.00 10.00      B   
ATOM   3987  O   LEU B 213      29.314  -1.973   3.953  1.00 10.00      B   
ATOM   3988  N   PRO B 214      27.116  -1.494   3.893  1.00 10.00      B   
ATOM   3989  CA  PRO B 214      27.142  -0.751   5.161  1.00 10.00      B   
ATOM   3990  CB  PRO B 214      25.699  -0.252   5.325  1.00 10.00      B   
ATOM   3991  CG  PRO B 214      25.116  -0.314   3.957  1.00 10.00      B   
ATOM   3992  CD  PRO B 214      25.770  -1.484   3.287  1.00 10.00      B   
ATOM   3993  C   PRO B 214      27.523  -1.653   6.335  1.00 10.00      B   
ATOM   3994  O   PRO B 214      28.076  -1.192   7.333  1.00 10.00      B   
ATOM   3995  N   CYS B 215      27.237  -2.945   6.198  1.00 10.00      B   
ATOM   3996  HN  CYS B 215      26.816  -3.254   5.370  1.00 10.00      B   
ATOM   3997  CA  CYS B 215      27.548  -3.909   7.246  1.00 10.00      B   
ATOM   3998  CB  CYS B 215      26.802  -5.226   7.024  1.00 10.00      B   
ATOM   3999  SG  CYS B 215      25.011  -5.109   7.253  1.00 10.00      B   
ATOM   4000  HG  CYS B 215      24.434  -5.258   6.069  1.00 10.00      B   
ATOM   4001  C   CYS B 215      29.052  -4.142   7.359  1.00 10.00      B   
ATOM   4002  O   CYS B 215      29.616  -4.055   8.450  1.00 10.00      B   
ATOM   4003  N   VAL B 216      29.706  -4.420   6.231  1.00 10.00      B   
ATOM   4004  HN  VAL B 216      29.212  -4.477   5.382  1.00 10.00      B   
ATOM   4005  CA  VAL B 216      31.150  -4.647   6.241  1.00 10.00      B   
ATOM   4006  CB  VAL B 216      31.698  -5.216   4.911  1.00 10.00      B   
ATOM   4007  CG1 VAL B 216      31.259  -6.658   4.724  1.00 10.00      B   
ATOM   4008  CG2 VAL B 216      31.277  -4.369   3.722  1.00 10.00      B   
ATOM   4009  C   VAL B 216      31.888  -3.367   6.611  1.00 10.00      B   
ATOM   4010  O   VAL B 216      32.928  -3.406   7.266  1.00 10.00      B   
ATOM   4011  N   ALA B 217      31.319  -2.235   6.211  1.00 10.00      B   
ATOM   4012  HN  ALA B 217      30.487  -2.278   5.692  1.00 10.00      B   
ATOM   4013  CA  ALA B 217      31.902  -0.934   6.503  1.00 10.00      B   
ATOM   4014  CB  ALA B 217      31.155   0.155   5.748  1.00 10.00      B   
ATOM   4015  C   ALA B 217      31.879  -0.650   8.001  1.00 10.00      B   
ATOM   4016  O   ALA B 217      32.706   0.100   8.513  1.00 10.00      B   
ATOM   4017  N   LYS B 218      30.922  -1.253   8.698  1.00 10.00      B   
ATOM   4018  HN  LYS B 218      30.284  -1.832   8.231  1.00 10.00      B   
ATOM   4019  CA  LYS B 218      30.795  -1.068  10.135  1.00 10.00      B   
ATOM   4020  CB  LYS B 218      29.324  -1.090  10.557  1.00 10.00      B   
ATOM   4021  CG  LYS B 218      29.041  -0.312  11.831  1.00 10.00      B   
ATOM   4022  CD  LYS B 218      27.621  -0.536  12.321  1.00 10.00      B   
ATOM   4023  CE  LYS B 218      27.373   0.196  13.631  1.00 10.00      B   
ATOM   4024  NZ  LYS B 218      26.094  -0.212  14.265  1.00 10.00      B   
ATOM   4025  HZ1 LYS B 218      25.297  -0.005  13.629  1.00 10.00      B   
ATOM   4026  HZ2 LYS B 218      25.955   0.306  15.156  1.00 10.00      B   
ATOM   4027  HZ3 LYS B 218      26.106  -1.231  14.469  1.00 10.00      B   
ATOM   4028  C   LYS B 218      31.584  -2.129  10.900  1.00 10.00      B   
ATOM   4029  O   LYS B 218      32.160  -1.850  11.951  1.00 10.00      B   
ATOM   4030  N   TYR B 219      31.603  -3.349  10.371  1.00 10.00      B   
ATOM   4031  HN  TYR B 219      31.112  -3.518   9.537  1.00 10.00      B   
ATOM   4032  CA  TYR B 219      32.329  -4.443  11.008  1.00 10.00      B   
ATOM   4033  CB  TYR B 219      31.922  -5.796  10.409  1.00 10.00      B   
ATOM   4034  CG  TYR B 219      32.491  -6.994  11.145  1.00 10.00      B   
ATOM   4035  CD1 TYR B 219      31.802  -7.578  12.201  1.00 10.00      B   
ATOM   4036  CD2 TYR B 219      33.719  -7.539  10.787  1.00 10.00      B   
ATOM   4037  CE1 TYR B 219      32.319  -8.668  12.878  1.00 10.00      B   
ATOM   4038  CE2 TYR B 219      34.243  -8.628  11.457  1.00 10.00      B   
ATOM   4039  CZ  TYR B 219      33.540  -9.189  12.501  1.00 10.00      B   
ATOM   4040  OH  TYR B 219      34.062 -10.270  13.176  1.00 10.00      B   
ATOM   4041  HH  TYR B 219      34.676  -9.956  13.852  1.00 10.00      B   
ATOM   4042  C   TYR B 219      33.834  -4.234  10.876  1.00 10.00      B   
ATOM   4043  O   TYR B 219      34.587  -4.428  11.829  1.00 10.00      B   
ATOM   4044  N   PHE B 220      34.263  -3.824   9.690  1.00 10.00      B   
ATOM   4045  HN  PHE B 220      33.613  -3.675   8.967  1.00 10.00      B   
ATOM   4046  CA  PHE B 220      35.675  -3.585   9.430  1.00 10.00      B   
ATOM   4047  CB  PHE B 220      36.060  -4.095   8.038  1.00 10.00      B   
ATOM   4048  CG  PHE B 220      35.836  -5.566   7.827  1.00 10.00      B   
ATOM   4049  CD1 PHE B 220      36.645  -6.500   8.450  1.00 10.00      B   
ATOM   4050  CD2 PHE B 220      34.819  -6.013   7.000  1.00 10.00      B   
ATOM   4051  CE1 PHE B 220      36.446  -7.852   8.249  1.00 10.00      B   
ATOM   4052  CE2 PHE B 220      34.614  -7.364   6.795  1.00 10.00      B   
ATOM   4053  CZ  PHE B 220      35.428  -8.285   7.423  1.00 10.00      B   
ATOM   4054  C   PHE B 220      35.997  -2.100   9.540  1.00 10.00      B   
ATOM   4055  O   PHE B 220      37.000  -1.633   9.000  1.00 10.00      B   
ATOM   4056  N   GLN B 221      35.146  -1.369  10.250  1.00 10.00      B   
ATOM   4057  HN  GLN B 221      34.378  -1.810  10.668  1.00 10.00      B   
ATOM   4058  CA  GLN B 221      35.324   0.066  10.433  1.00 10.00      B   
ATOM   4059  CB  GLN B 221      34.194   0.643  11.286  1.00 10.00      B   
ATOM   4060  CG  GLN B 221      34.325   2.131  11.570  1.00 10.00      B   
ATOM   4061  CD  GLN B 221      33.112   2.696  12.277  1.00 10.00      B   
ATOM   4062  OE1 GLN B 221      32.413   1.988  13.003  1.00 10.00      B   
ATOM   4063  NE2 GLN B 221      32.854   3.977  12.079  1.00 10.00      B   
ATOM   4064 HE21 GLN B 221      33.456   4.489  11.493  1.00 10.00      B   
ATOM   4065 HE22 GLN B 221      32.070   4.364  12.521  1.00 10.00      B   
ATOM   4066  C   GLN B 221      36.673   0.380  11.071  1.00 10.00      B   
ATOM   4067  O   GLN B 221      36.895   0.090  12.248  1.00 10.00      B   
ATOM   4068  N   SER B 222      37.571   0.950  10.272  1.00 10.00      B   
ATOM   4069  HN  SER B 222      37.326   1.124   9.338  1.00 10.00      B   
ATOM   4070  CA  SER B 222      38.907   1.323  10.728  1.00 10.00      B   
ATOM   4071  CB  SER B 222      38.827   2.351  11.865  1.00 10.00      B   
ATOM   4072  OG  SER B 222      37.941   3.410  11.530  1.00 10.00      B   
ATOM   4073  HG  SER B 222      37.272   3.499  12.221  1.00 10.00      B   
ATOM   4074  C   SER B 222      39.740   0.106  11.143  1.00 10.00      B   
ATOM   4075  O   SER B 222      40.751   0.241  11.838  1.00 10.00      B   
ATOM   4076  N   ASN B 223      39.327  -1.077  10.700  1.00 10.00      B   
ATOM   4077  HN  ASN B 223      38.530  -1.123  10.125  1.00 10.00      B   
ATOM   4078  CA  ASN B 223      40.041  -2.303  11.032  1.00 10.00      B   
ATOM   4079  CB  ASN B 223      39.135  -3.531  10.889  1.00 10.00      B   
ATOM   4080  CG  ASN B 223      39.687  -4.759  11.597  1.00 10.00      B   
ATOM   4081  OD1 ASN B 223      40.895  -4.891  11.798  1.00 10.00      B   
ATOM   4082  ND2 ASN B 223      38.804  -5.669  11.980  1.00 10.00      B   
ATOM   4083 HD21 ASN B 223      37.857  -5.506  11.791  1.00 10.00      B   
ATOM   4084 HD22 ASN B 223      39.137  -6.472  12.433  1.00 10.00      B   
ATOM   4085  C   ASN B 223      41.273  -2.446  10.151  1.00 10.00      B   
ATOM   4086  O   ASN B 223      41.179  -2.407   8.924  1.00 10.00      B   
ATOM   4087  N   ALA B 224      42.425  -2.596  10.784  1.00 10.00      B   
ATOM   4088  HN  ALA B 224      42.430  -2.615  11.766  1.00 10.00      B   
ATOM   4089  CA  ALA B 224      43.682  -2.732  10.066  1.00 10.00      B   
ATOM   4090  CB  ALA B 224      44.852  -2.625  11.029  1.00 10.00      B   
ATOM   4091  C   ALA B 224      43.752  -4.040   9.287  1.00 10.00      B   
ATOM   4092  O   ALA B 224      44.320  -4.090   8.197  1.00 10.00      B   
ATOM   4093  N   GLU B 225      43.166  -5.094   9.836  1.00 10.00      B   
ATOM   4094  HN  GLU B 225      42.689  -4.994  10.690  1.00 10.00      B   
ATOM   4095  CA  GLU B 225      43.194  -6.390   9.182  1.00 10.00      B   
ATOM   4096  CB  GLU B 225      43.897  -7.422  10.063  1.00 10.00      B   
ATOM   4097  CG  GLU B 225      44.373  -8.650   9.307  1.00 10.00      B   
ATOM   4098  CD  GLU B 225      45.525  -8.345   8.372  1.00 10.00      B   
ATOM   4099  OE1 GLU B 225      46.693  -8.503   8.790  1.00 10.00      B   
ATOM   4100  OE2 GLU B 225      45.273  -7.942   7.221  1.00 10.00      B   
ATOM   4101  C   GLU B 225      41.790  -6.868   8.829  1.00 10.00      B   
ATOM   4102  O   GLU B 225      40.985  -7.168   9.712  1.00 10.00      B   
ATOM   4103  N   PRO B 226      41.479  -6.936   7.528  1.00 10.00      B   
ATOM   4104  CA  PRO B 226      40.177  -7.392   7.049  1.00 10.00      B   
ATOM   4105  CB  PRO B 226      40.165  -6.987   5.564  1.00 10.00      B   
ATOM   4106  CG  PRO B 226      41.392  -6.159   5.356  1.00 10.00      B   
ATOM   4107  CD  PRO B 226      42.364  -6.569   6.419  1.00 10.00      B   
ATOM   4108  C   PRO B 226      40.038  -8.907   7.183  1.00 10.00      B   
ATOM   4109  O   PRO B 226      40.335  -9.656   6.250  1.00 10.00      B   
ATOM   4110  N   ARG B 227      39.608  -9.354   8.354  1.00 10.00      B   
ATOM   4111  HN  ARG B 227      39.410  -8.710   9.068  1.00 10.00      B   
ATOM   4112  CA  ARG B 227      39.429 -10.774   8.608  1.00 10.00      B   
ATOM   4113  CB  ARG B 227      40.145 -11.202   9.892  1.00 10.00      B   
ATOM   4114  CG  ARG B 227      41.661 -11.134   9.786  1.00 10.00      B   
ATOM   4115  CD  ARG B 227      42.345 -11.854  10.937  1.00 10.00      B   
ATOM   4116  NE  ARG B 227      43.748 -12.140  10.635  1.00 10.00      B   
ATOM   4117  HE  ARG B 227      44.407 -11.440  10.848  1.00 10.00      B   
ATOM   4118  CZ  ARG B 227      44.177 -13.269  10.068  1.00 10.00      B   
ATOM   4119  NH1 ARG B 227      43.332 -14.264   9.822  1.00 10.00      B   
ATOM   4120 HH11 ARG B 227      42.323 -14.177  10.082  1.00 10.00      B   
ATOM   4121 HH12 ARG B 227      43.673 -15.139   9.367  1.00 10.00      B   
ATOM   4122  NH2 ARG B 227      45.460 -13.411   9.768  1.00 10.00      B   
ATOM   4123 HH21 ARG B 227      45.800 -14.290   9.317  1.00 10.00      B   
ATOM   4124 HH22 ARG B 227      46.137 -12.643   9.979  1.00 10.00      B   
ATOM   4125  C   ARG B 227      37.951 -11.147   8.645  1.00 10.00      B   
ATOM   4126  O   ARG B 227      37.188 -10.635   9.463  1.00 10.00      B   
ATOM   4127  N   CYS B 228      37.566 -12.030   7.736  1.00 10.00      B   
ATOM   4128  HN  CYS B 228      38.241 -12.397   7.120  1.00 10.00      B   
ATOM   4129  CA  CYS B 228      36.193 -12.495   7.622  1.00 10.00      B   
ATOM   4130  CB  CYS B 228      36.055 -13.377   6.375  1.00 10.00      B   
ATOM   4131  SG  CYS B 228      34.427 -14.133   6.140  1.00 10.00      B   
ATOM   4132  HG  CYS B 228      34.607 -15.298   5.531  1.00 10.00      B   
ATOM   4133  C   CYS B 228      35.779 -13.276   8.864  1.00 10.00      B   
ATOM   4134  O   CYS B 228      36.530 -14.122   9.351  1.00 10.00      B   
ATOM   4135  N   PRO B 229      34.578 -12.989   9.395  1.00 10.00      B   
ATOM   4136  CA  PRO B 229      34.047 -13.668  10.583  1.00 10.00      B   
ATOM   4137  CB  PRO B 229      32.618 -13.127  10.692  1.00 10.00      B   
ATOM   4138  CG  PRO B 229      32.664 -11.807  10.006  1.00 10.00      B   
ATOM   4139  CD  PRO B 229      33.652 -11.961   8.887  1.00 10.00      B   
ATOM   4140  C   PRO B 229      34.020 -15.186  10.413  1.00 10.00      B   
ATOM   4141  O   PRO B 229      34.239 -15.932  11.367  1.00 10.00      B   
ATOM   4142  N   HIS B 230      33.764 -15.635   9.191  1.00 10.00      B   
ATOM   4143  HN  HIS B 230      33.623 -14.991   8.467  1.00 10.00      B   
ATOM   4144  CA  HIS B 230      33.710 -17.058   8.895  1.00 10.00      B   
ATOM   4145  CB  HIS B 230      32.713 -17.327   7.763  1.00 10.00      B   
ATOM   4146  CG  HIS B 230      32.336 -18.769   7.594  1.00 10.00      B   
ATOM   4147  ND1 HIS B 230      31.271 -19.366   8.231  1.00 10.00      B   
ATOM   4148  HD1 HIS B 230      30.662 -18.934   8.867  1.00 10.00      B   
ATOM   4149  CD2 HIS B 230      32.897 -19.737   6.826  1.00 10.00      B   
ATOM   4150  CE1 HIS B 230      31.216 -20.645   7.836  1.00 10.00      B   
ATOM   4151  NE2 HIS B 230      32.183 -20.921   6.982  1.00 10.00      B   
ATOM   4152  C   HIS B 230      35.096 -17.568   8.520  1.00 10.00      B   
ATOM   4153  O   HIS B 230      35.747 -17.010   7.636  1.00 10.00      B   
ATOM   4154  N   CYS B 231      35.538 -18.610   9.225  1.00 10.00      B   
ATOM   4155  HN  CYS B 231      34.948 -18.982   9.916  1.00 10.00      B   
ATOM   4156  CA  CYS B 231      36.850 -19.244   9.022  1.00 10.00      B   
ATOM   4157  CB  CYS B 231      36.952 -20.021   7.698  1.00 10.00      B   
ATOM   4158  SG  CYS B 231      37.133 -19.015   6.207  1.00 10.00      B   
ATOM   4159  HG  CYS B 231      36.518 -17.858   6.426  1.00 10.00      B   
ATOM   4160  C   CYS B 231      38.038 -18.302   9.242  1.00 10.00      B   
ATOM   4161  O   CYS B 231      39.192 -18.702   9.079  1.00 10.00      B   
ATOM   4162  N   ASN B 232      37.743 -17.060   9.624  1.00 10.00      B   
ATOM   4163  HN  ASN B 232      36.800 -16.813   9.727  1.00 10.00      B   
ATOM   4164  CA  ASN B 232      38.765 -16.046   9.882  1.00 10.00      B   
ATOM   4165  CB  ASN B 232      39.516 -16.336  11.186  1.00 10.00      B   
ATOM   4166  CG  ASN B 232      40.052 -15.076  11.839  1.00 10.00      B   
ATOM   4167  OD1 ASN B 232      41.184 -14.666  11.590  1.00 10.00      B   
ATOM   4168  ND2 ASN B 232      39.243 -14.455  12.685  1.00 10.00      B   
ATOM   4169 HD21 ASN B 232      38.355 -14.838  12.846  1.00 10.00      B   
ATOM   4170 HD22 ASN B 232      39.562 -13.629  13.111  1.00 10.00      B   
ATOM   4171  C   ASN B 232      39.729 -15.895   8.705  1.00 10.00      B   
ATOM   4172  O   ASN B 232      40.947 -15.823   8.881  1.00 10.00      B   
ATOM   4173  N   ASP B 233      39.177 -15.851   7.502  1.00 10.00      B   
ATOM   4174  HN  ASP B 233      38.203 -15.906   7.422  1.00 10.00      B   
ATOM   4175  CA  ASP B 233      39.986 -15.708   6.298  1.00 10.00      B   
ATOM   4176  CB  ASP B 233      39.356 -16.471   5.127  1.00 10.00      B   
ATOM   4177  CG  ASP B 233      40.330 -16.696   3.986  1.00 10.00      B   
ATOM   4178  OD1 ASP B 233      41.551 -16.764   4.250  1.00 10.00      B   
ATOM   4179  OD2 ASP B 233      39.882 -16.812   2.827  1.00 10.00      B   
ATOM   4180  C   ASP B 233      40.144 -14.235   5.947  1.00 10.00      B   
ATOM   4181  O   ASP B 233      39.513 -13.378   6.560  1.00 10.00      B   
ATOM   4182  N   TYR B 234      40.988 -13.941   4.976  1.00 10.00      B   
ATOM   4183  HN  TYR B 234      41.465 -14.667   4.516  1.00 10.00      B   
ATOM   4184  CA  TYR B 234      41.208 -12.566   4.560  1.00 10.00      B   
ATOM   4185  CB  TYR B 234      42.542 -12.428   3.826  1.00 10.00      B   
ATOM   4186  CG  TYR B 234      43.747 -12.740   4.681  1.00 10.00      B   
ATOM   4187  CD1 TYR B 234      44.591 -13.798   4.367  1.00 10.00      B   
ATOM   4188  CD2 TYR B 234      44.043 -11.976   5.802  1.00 10.00      B   
ATOM   4189  CE1 TYR B 234      45.694 -14.087   5.147  1.00 10.00      B   
ATOM   4190  CE2 TYR B 234      45.145 -12.256   6.586  1.00 10.00      B   
ATOM   4191  CZ  TYR B 234      45.967 -13.312   6.255  1.00 10.00      B   
ATOM   4192  OH  TYR B 234      47.064 -13.594   7.036  1.00 10.00      B   
ATOM   4193  HH  TYR B 234      47.848 -13.646   6.479  1.00 10.00      B   
ATOM   4194  C   TYR B 234      40.066 -12.085   3.675  1.00 10.00      B   
ATOM   4195  O   TYR B 234      39.493 -12.860   2.909  1.00 10.00      B   
ATOM   4196  N   TRP B 235      39.730 -10.811   3.803  1.00 10.00      B   
ATOM   4197  HN  TRP B 235      40.214 -10.256   4.454  1.00 10.00      B   
ATOM   4198  CA  TRP B 235      38.664 -10.206   3.017  1.00 10.00      B   
ATOM   4199  CB  TRP B 235      37.792  -9.327   3.925  1.00 10.00      B   
ATOM   4200  CG  TRP B 235      36.463  -8.947   3.345  1.00 10.00      B   
ATOM   4201  CD1 TRP B 235      36.111  -7.736   2.822  1.00 10.00      B   
ATOM   4202  CD2 TRP B 235      35.300  -9.778   3.246  1.00 10.00      B   
ATOM   4203  NE1 TRP B 235      34.806  -7.766   2.397  1.00 10.00      B   
ATOM   4204  HE1 TRP B 235      34.319  -7.016   1.980  1.00 10.00      B   
ATOM   4205  CE2 TRP B 235      34.287  -9.008   2.643  1.00 10.00      B   
ATOM   4206  CE3 TRP B 235      35.021 -11.100   3.598  1.00 10.00      B   
ATOM   4207  CZ2 TRP B 235      33.013  -9.514   2.393  1.00 10.00      B   
ATOM   4208  CZ3 TRP B 235      33.756 -11.599   3.350  1.00 10.00      B   
ATOM   4209  CH2 TRP B 235      32.769 -10.809   2.750  1.00 10.00      B   
ATOM   4210  C   TRP B 235      39.273  -9.368   1.894  1.00 10.00      B   
ATOM   4211  O   TRP B 235      39.626  -8.207   2.101  1.00 10.00      B   
ATOM   4212  N   PRO B 236      39.409  -9.946   0.690  1.00 10.00      B   
ATOM   4213  CA  PRO B 236      39.995  -9.271  -0.469  1.00 10.00      B   
ATOM   4214  CB  PRO B 236      40.446 -10.434  -1.370  1.00 10.00      B   
ATOM   4215  CG  PRO B 236      40.077 -11.690  -0.645  1.00 10.00      B   
ATOM   4216  CD  PRO B 236      39.019 -11.313   0.348  1.00 10.00      B   
ATOM   4217  C   PRO B 236      38.991  -8.389  -1.210  1.00 10.00      B   
ATOM   4218  O   PRO B 236      39.040  -8.267  -2.435  1.00 10.00      B   
ATOM   4219  N   HIS B 237      38.083  -7.783  -0.466  1.00 10.00      B   
ATOM   4220  HN  HIS B 237      38.093  -7.920   0.503  1.00 10.00      B   
ATOM   4221  CA  HIS B 237      37.080  -6.901  -1.047  1.00 10.00      B   
ATOM   4222  CB  HIS B 237      35.662  -7.418  -0.781  1.00 10.00      B   
ATOM   4223  CG  HIS B 237      35.389  -8.784  -1.329  1.00 10.00      B   
ATOM   4224  ND1 HIS B 237      34.716  -8.961  -2.513  1.00 10.00      B   
ATOM   4225  CD2 HIS B 237      35.721  -9.994  -0.820  1.00 10.00      B   
ATOM   4226  CE1 HIS B 237      34.654 -10.267  -2.699  1.00 10.00      B   
ATOM   4227  NE2 HIS B 237      35.250 -10.931  -1.701  1.00 10.00      B   
ATOM   4228  HE2 HIS B 237      35.501 -11.892  -1.709  1.00 10.00      B   
ATOM   4229  C   HIS B 237      37.242  -5.511  -0.460  1.00 10.00      B   
ATOM   4230  O   HIS B 237      37.584  -5.370   0.716  1.00 10.00      B   
ATOM   4231  N   GLU B 238      37.017  -4.494  -1.276  1.00 10.00      B   
ATOM   4232  HN  GLU B 238      36.758  -4.672  -2.205  1.00 10.00      B   
ATOM   4233  CA  GLU B 238      37.149  -3.117  -0.828  1.00 10.00      B   
ATOM   4234  CB  GLU B 238      37.029  -2.146  -2.002  1.00 10.00      B   
ATOM   4235  CG  GLU B 238      37.449  -0.725  -1.669  1.00 10.00      B   
ATOM   4236  CD  GLU B 238      37.526   0.161  -2.894  1.00 10.00      B   
ATOM   4237  OE1 GLU B 238      38.595   0.203  -3.538  1.00 10.00      B   
ATOM   4238  OE2 GLU B 238      36.521   0.820  -3.222  1.00 10.00      B   
ATOM   4239  C   GLU B 238      36.116  -2.800   0.246  1.00 10.00      B   
ATOM   4240  O   GLU B 238      34.914  -2.985   0.044  1.00 10.00      B   
ATOM   4241  N   ILE B 239      36.595  -2.340   1.390  1.00 10.00      B   
ATOM   4242  HN  ILE B 239      37.564  -2.206   1.485  1.00 10.00      B   
ATOM   4243  CA  ILE B 239      35.723  -2.006   2.502  1.00 10.00      B   
ATOM   4244  CB  ILE B 239      36.362  -2.384   3.852  1.00 10.00      B   
ATOM   4245  CG1 ILE B 239      36.909  -3.812   3.798  1.00 10.00      B   
ATOM   4246  CG2 ILE B 239      35.347  -2.243   4.977  1.00 10.00      B   
ATOM   4247  CD1 ILE B 239      37.935  -4.114   4.866  1.00 10.00      B   
ATOM   4248  C   ILE B 239      35.409  -0.518   2.497  1.00 10.00      B   
ATOM   4249  O   ILE B 239      36.310   0.315   2.618  1.00 10.00      B   
ATOM   4250  N   PRO B 240      34.127  -0.169   2.337  1.00 10.00      B   
ATOM   4251  CA  PRO B 240      33.682   1.222   2.319  1.00 10.00      B   
ATOM   4252  CB  PRO B 240      32.239   1.139   1.791  1.00 10.00      B   
ATOM   4253  CG  PRO B 240      32.038  -0.279   1.364  1.00 10.00      B   
ATOM   4254  CD  PRO B 240      33.009  -1.098   2.157  1.00 10.00      B   
ATOM   4255  C   PRO B 240      33.691   1.836   3.717  1.00 10.00      B   
ATOM   4256  O   PRO B 240      34.165   1.225   4.679  1.00 10.00      B   
ATOM   4257  N   LYS B 241      33.164   3.042   3.823  1.00 10.00      B   
ATOM   4258  HN  LYS B 241      32.784   3.470   3.026  1.00 10.00      B   
ATOM   4259  CA  LYS B 241      33.104   3.744   5.093  1.00 10.00      B   
ATOM   4260  CB  LYS B 241      33.715   5.140   4.950  1.00 10.00      B   
ATOM   4261  CG  LYS B 241      35.174   5.135   4.519  1.00 10.00      B   
ATOM   4262  CD  LYS B 241      35.547   6.423   3.804  1.00 10.00      B   
ATOM   4263  CE  LYS B 241      34.905   6.500   2.427  1.00 10.00      B   
ATOM   4264  NZ  LYS B 241      35.264   7.757   1.720  1.00 10.00      B   
ATOM   4265  HZ1 LYS B 241      34.707   7.851   0.846  1.00 10.00      B   
ATOM   4266  HZ2 LYS B 241      36.273   7.757   1.476  1.00 10.00      B   
ATOM   4267  HZ3 LYS B 241      35.069   8.579   2.328  1.00 10.00      B   
ATOM   4268  C   LYS B 241      31.653   3.849   5.540  1.00 10.00      B   
ATOM   4269  O   LYS B 241      30.739   3.659   4.736  1.00 10.00      B   
ATOM   4270  N   VAL B 242      31.437   4.136   6.817  1.00 10.00      B   
ATOM   4271  HN  VAL B 242      32.201   4.274   7.416  1.00 10.00      B   
ATOM   4272  CA  VAL B 242      30.082   4.259   7.339  1.00 10.00      B   
ATOM   4273  CB  VAL B 242      30.026   4.193   8.881  1.00 10.00      B   
ATOM   4274  CG1 VAL B 242      30.414   2.807   9.371  1.00 10.00      B   
ATOM   4275  CG2 VAL B 242      30.919   5.251   9.507  1.00 10.00      B   
ATOM   4276  C   VAL B 242      29.419   5.540   6.838  1.00 10.00      B   
ATOM   4277  O   VAL B 242      30.094   6.548   6.599  1.00 10.00      B   
ATOM   4278  N   PHE B 243      28.103   5.482   6.667  1.00 10.00      B   
ATOM   4279  HN  PHE B 243      27.636   4.647   6.871  1.00 10.00      B   
ATOM   4280  CA  PHE B 243      27.330   6.620   6.185  1.00 10.00      B   
ATOM   4281  CB  PHE B 243      25.842   6.265   6.101  1.00 10.00      B   
ATOM   4282  CG  PHE B 243      24.977   7.365   5.548  1.00 10.00      B   
ATOM   4283  CD1 PHE B 243      24.223   8.165   6.394  1.00 10.00      B   
ATOM   4284  CD2 PHE B 243      24.922   7.600   4.185  1.00 10.00      B   
ATOM   4285  CE1 PHE B 243      23.431   9.179   5.889  1.00 10.00      B   
ATOM   4286  CE2 PHE B 243      24.131   8.612   3.673  1.00 10.00      B   
ATOM   4287  CZ  PHE B 243      23.385   9.402   4.527  1.00 10.00      B   
ATOM   4288  C   PHE B 243      27.534   7.849   7.064  1.00 10.00      B   
ATOM   4289  O   PHE B 243      27.387   7.787   8.287  1.00 10.00      B   
ATOM   4290  N   ASP B 244      27.885   8.954   6.429  1.00 10.00      B   
ATOM   4291  HN  ASP B 244      27.993   8.932   5.455  1.00 10.00      B   
ATOM   4292  CA  ASP B 244      28.107  10.207   7.129  1.00 10.00      B   
ATOM   4293  CB  ASP B 244      29.538  10.694   6.899  1.00 10.00      B   
ATOM   4294  CG  ASP B 244      30.080  11.484   8.070  1.00 10.00      B   
ATOM   4295  OD1 ASP B 244      30.346  10.872   9.125  1.00 10.00      B   
ATOM   4296  OD2 ASP B 244      30.255  12.714   7.940  1.00 10.00      B   
ATOM   4297  C   ASP B 244      27.129  11.246   6.609  1.00 10.00      B   
ATOM   4298  O   ASP B 244      26.868  11.301   5.407  1.00 10.00      B   
ATOM   4299  N   PRO B 245      26.553  12.062   7.500  1.00 10.00      B   
ATOM   4300  CA  PRO B 245      25.599  13.102   7.116  1.00 10.00      B   
ATOM   4301  CB  PRO B 245      24.997  13.563   8.453  1.00 10.00      B   
ATOM   4302  CG  PRO B 245      25.468  12.576   9.470  1.00 10.00      B   
ATOM   4303  CD  PRO B 245      26.764  12.031   8.952  1.00 10.00      B   
ATOM   4304  C   PRO B 245      26.277  14.274   6.405  1.00 10.00      B   
ATOM   4305  O   PRO B 245      26.395  15.369   6.958  1.00 10.00      B   
ATOM   4306  N   GLU B 246      26.740  14.031   5.188  1.00 10.00      B   
ATOM   4307  HN  GLU B 246      26.640  13.130   4.811  1.00 10.00      B   
ATOM   4308  CB  GLU B 246      28.420  14.441   3.442  1.00 10.00      B   
ATOM   4309  CG  GLU B 246      29.586  13.746   4.125  1.00 10.00      B   
ATOM   4310  CD  GLU B 246      30.670  13.344   3.145  1.00 10.00      B   
ATOM   4311  OE1 GLU B 246      31.596  14.148   2.912  1.00 10.00      B   
ATOM   4312  OE2 GLU B 246      30.602  12.222   2.601  1.00 10.00      B   
ATOM   4313  CA  GLU B 246      27.395  15.062   4.398  1.00 10.00      B   
ATOM   4314  C   GLU B 246      26.357  15.851   3.607  1.00 10.00      B   
ATOM   4315  O   GLU B 246      25.643  16.674   4.217  1.00 10.00      B   
ATOM   4316  OXT GLU B 246      26.249  15.635   2.382  1.00 10.00      B   
END
