# Supplementary material for: COZOID: contact zone identifier for visual analysis of protein-protein interactions
Source: BMC Bioinformatics. 2018 Apr 6;19:125. doi: 10.1186/s12859-018-2113-6 (PMC5889581; doi:10.1186/s12859-018-2113-6)
Supplement: Supplementary file 3 — Example data. Testing dataset used in the manuscript. (ZIP 2662 kb) [file 12859_2018_2113_MOESM3_ESM.zip › Test_data_COZOID/cluster4_4.pdb]

REMARK FILENAME="/data/home/enm009/home_crm01_350457656/CREAM350457656/DIRAC_"
REMARK ===============================================================
REMARK HADDOCK run for complex
REMARK final NOE weights: unambig 50 amb: 50
REMARK ===============================================================
REMARK            total,bonds,angles,improper,dihe,vdw,elec,air,cdih,coup,sani,vean,dani
REMARK energies: -246.602, 0, 0, 0, 0, -44.7344, -203.78, 1.91218, 0, 0, 0, 0, 0
REMARK ===============================================================
REMARK            bonds,angles,impropers,dihe,air,cdih,coup,sani,vean,dani
REMARK rms-dev.: 0,0,0,0,5.42385E-02,0,0, 0, 0, 0
REMARK ===============================================================
REMARK               air,cdih,coup,sani,vean,dani
REMARK               >0.3,>5,>1,>0,>5,>0.2
REMARK violations.: 0, 0, 0, 0, 0, 0
REMARK ===============================================================
REMARK                        CVpartition#,violations,rms
REMARK AIRs cross-validation: 1, 1, 1.6551
REMARK ===============================================================
REMARK NCS energy: 0
REMARK ===============================================================
REMARK Symmetry energy: 0
REMARK ===============================================================
REMARK Desolvation energy: 51.3339
REMARK Internal energy free molecules: 2028.01
REMARK Internal energy complex: -17163.4
REMARK Binding energy: -19388.6
REMARK ===============================================================
REMARK buried surface area: 1914.98
REMARK ===============================================================
REMARK water - chain1: 0 0 0
REMARK water - chain2: 0 0 0
REMARK water - chain3: 0 0 0
REMARK water - chain4: 0 0 0
REMARK water - chain5: 0 0 0
REMARK water - chain6: 0 0 0
REMARK ===============================================================
REMARK water - water: 0 0 0
REMARK ===============================================================
REMARK DATE:08-Dec-2015  19:54:01       created by user: enm009
REMARK VERSION:1.2
ATOM      1  C   GLY A  78      -6.877  35.303 -10.427  1.00 10.00      A   
ATOM      2  O   GLY A  78      -7.686  34.478 -10.858  1.00 10.00      A   
ATOM      3  N   GLY A  78      -8.244  35.312  -8.358  1.00 10.00      A   
ATOM      4  HT1 GLY A  78      -8.046  34.307  -8.182  1.00 10.00      A   
ATOM      5  HT2 GLY A  78      -9.109  35.386  -8.933  1.00 10.00      A   
ATOM      6  HT3 GLY A  78      -8.407  35.787  -7.450  1.00 10.00      A   
ATOM      7  CA  GLY A  78      -7.101  35.939  -9.072  1.00 10.00      A   
ATOM      8  N   PRO A  79      -5.784  35.655 -11.123  1.00 10.00      A   
ATOM      9  CA  PRO A  79      -5.479  35.106 -12.448  1.00 10.00      A   
ATOM     10  CB  PRO A  79      -4.237  35.885 -12.890  1.00 10.00      A   
ATOM     11  CG  PRO A  79      -3.624  36.376 -11.623  1.00 10.00      A   
ATOM     12  CD  PRO A  79      -4.764  36.620 -10.675  1.00 10.00      A   
ATOM     13  C   PRO A  79      -5.184  33.607 -12.412  1.00 10.00      A   
ATOM     14  O   PRO A  79      -4.430  33.123 -11.566  1.00 10.00      A   
ATOM     15  N   ARG A  80      -5.794  32.880 -13.336  1.00 10.00      A   
ATOM     16  HN  ARG A  80      -6.385  33.328 -13.981  1.00 10.00      A   
ATOM     17  CA  ARG A  80      -5.609  31.442 -13.433  1.00 10.00      A   
ATOM     18  CB  ARG A  80      -6.964  30.728 -13.430  1.00 10.00      A   
ATOM     19  CG  ARG A  80      -7.839  31.027 -12.223  1.00 10.00      A   
ATOM     20  CD  ARG A  80      -7.214  30.507 -10.941  1.00 10.00      A   
ATOM     21  NE  ARG A  80      -8.190  30.417  -9.856  1.00 10.00      A   
ATOM     22  HE  ARG A  80      -9.129  30.234 -10.104  1.00 10.00      A   
ATOM     23  CZ  ARG A  80      -7.886  30.550  -8.567  1.00 10.00      A   
ATOM     24  NH1 ARG A  80      -6.644  30.822  -8.186  1.00 10.00      A   
ATOM     25 HH11 ARG A  80      -6.424  30.921  -7.165  1.00 10.00      A   
ATOM     26 HH12 ARG A  80      -5.890  30.943  -8.893  1.00 10.00      A   
ATOM     27  NH2 ARG A  80      -8.828  30.409  -7.650  1.00 10.00      A   
ATOM     28 HH21 ARG A  80      -8.593  30.527  -6.635  1.00 10.00      A   
ATOM     29 HH22 ARG A  80      -9.815  30.168  -7.932  1.00 10.00      A   
ATOM     30  C   ARG A  80      -4.864  31.105 -14.716  1.00 10.00      A   
ATOM     31  O   ARG A  80      -5.416  31.218 -15.810  1.00 10.00      A   
ATOM     32  N   SER A  81      -3.610  30.717 -14.584  1.00 10.00      A   
ATOM     33  HN  SER A  81      -3.212  30.666 -13.689  1.00 10.00      A   
ATOM     34  CA  SER A  81      -2.800  30.366 -15.736  1.00 10.00      A   
ATOM     35  CB  SER A  81      -1.335  30.691 -15.449  1.00 10.00      A   
ATOM     36  OG  SER A  81      -1.022  30.434 -14.092  1.00 10.00      A   
ATOM     37  HG  SER A  81      -0.482  31.155 -13.745  1.00 10.00      A   
ATOM     38  C   SER A  81      -2.962  28.890 -16.079  1.00 10.00      A   
ATOM     39  O   SER A  81      -3.448  28.106 -15.259  1.00 10.00      A   
ATOM     40  N   GLN A  82      -2.551  28.518 -17.287  1.00 10.00      A   
ATOM     41  HN  GLN A  82      -2.168  29.193 -17.888  1.00 10.00      A   
ATOM     42  CA  GLN A  82      -2.644  27.137 -17.745  1.00 10.00      A   
ATOM     43  CB  GLN A  82      -2.081  27.013 -19.164  1.00 10.00      A   
ATOM     44  CG  GLN A  82      -2.141  25.606 -19.744  1.00 10.00      A   
ATOM     45  CD  GLN A  82      -3.412  25.347 -20.532  1.00 10.00      A   
ATOM     46  OE1 GLN A  82      -3.971  26.257 -21.143  1.00 10.00      A   
ATOM     47  NE2 GLN A  82      -3.878  24.108 -20.520  1.00 10.00      A   
ATOM     48 HE21 GLN A  82      -3.387  23.429 -20.008  1.00 10.00      A   
ATOM     49 HE22 GLN A  82      -4.689  23.915 -21.036  1.00 10.00      A   
ATOM     50  C   GLN A  82      -1.876  26.208 -16.810  1.00 10.00      A   
ATOM     51  O   GLN A  82      -2.391  25.177 -16.381  1.00 10.00      A   
ATOM     52  N   LYS A  83      -0.648  26.600 -16.482  1.00 10.00      A   
ATOM     53  HN  LYS A  83      -0.307  27.449 -16.838  1.00 10.00      A   
ATOM     54  CA  LYS A  83       0.205  25.807 -15.608  1.00 10.00      A   
ATOM     55  CB  LYS A  83       1.596  26.431 -15.489  1.00 10.00      A   
ATOM     56  CG  LYS A  83       2.622  25.530 -14.821  1.00 10.00      A   
ATOM     57  CD  LYS A  83       3.957  26.234 -14.659  1.00 10.00      A   
ATOM     58  CE  LYS A  83       4.982  25.317 -14.015  1.00 10.00      A   
ATOM     59  NZ  LYS A  83       6.251  26.025 -13.712  1.00 10.00      A   
ATOM     60  HZ1 LYS A  83       6.077  26.812 -13.057  1.00 10.00      A   
ATOM     61  HZ2 LYS A  83       6.670  26.403 -14.584  1.00 10.00      A   
ATOM     62  HZ3 LYS A  83       6.928  25.371 -13.273  1.00 10.00      A   
ATOM     63  C   LYS A  83      -0.423  25.622 -14.231  1.00 10.00      A   
ATOM     64  O   LYS A  83      -0.331  24.545 -13.648  1.00 10.00      A   
ATOM     65  N   GLN A  84      -1.068  26.670 -13.722  1.00 10.00      A   
ATOM     66  HN  GLN A  84      -1.104  27.503 -14.235  1.00 10.00      A   
ATOM     67  CA  GLN A  84      -1.721  26.606 -12.418  1.00 10.00      A   
ATOM     68  CB  GLN A  84      -2.365  27.945 -12.061  1.00 10.00      A   
ATOM     69  CG  GLN A  84      -1.445  28.919 -11.348  1.00 10.00      A   
ATOM     70  CD  GLN A  84      -2.191  30.133 -10.835  1.00 10.00      A   
ATOM     71  OE1 GLN A  84      -3.364  30.046 -10.459  1.00 10.00      A   
ATOM     72  NE2 GLN A  84      -1.525  31.275 -10.827  1.00 10.00      A   
ATOM     73 HE21 GLN A  84      -0.596  31.274 -11.151  1.00 10.00      A   
ATOM     74 HE22 GLN A  84      -1.983  32.076 -10.496  1.00 10.00      A   
ATOM     75  C   GLN A  84      -2.788  25.523 -12.409  1.00 10.00      A   
ATOM     76  O   GLN A  84      -2.852  24.706 -11.493  1.00 10.00      A   
ATOM     77  N   LEU A  85      -3.615  25.517 -13.443  1.00 10.00      A   
ATOM     78  HN  LEU A  85      -3.500  26.189 -14.149  1.00 10.00      A   
ATOM     79  CA  LEU A  85      -4.686  24.540 -13.561  1.00 10.00      A   
ATOM     80  CB  LEU A  85      -5.609  24.898 -14.729  1.00 10.00      A   
ATOM     81  CG  LEU A  85      -6.146  26.333 -14.743  1.00 10.00      A   
ATOM     82  CD1 LEU A  85      -7.038  26.564 -15.951  1.00 10.00      A   
ATOM     83  CD2 LEU A  85      -6.890  26.646 -13.454  1.00 10.00      A   
ATOM     84  C   LEU A  85      -4.122  23.134 -13.735  1.00 10.00      A   
ATOM     85  O   LEU A  85      -4.566  22.193 -13.077  1.00 10.00      A   
ATOM     86  N   GLU A  86      -3.124  23.009 -14.606  1.00 10.00      A   
ATOM     87  HN  GLU A  86      -2.807  23.807 -15.084  1.00 10.00      A   
ATOM     88  CA  GLU A  86      -2.487  21.722 -14.878  1.00 10.00      A   
ATOM     89  CB  GLU A  86      -1.506  21.844 -16.050  1.00 10.00      A   
ATOM     90  CG  GLU A  86      -2.167  22.122 -17.395  1.00 10.00      A   
ATOM     91  CD  GLU A  86      -2.732  20.876 -18.049  1.00 10.00      A   
ATOM     92  OE1 GLU A  86      -3.130  20.948 -19.231  1.00 10.00      A   
ATOM     93  OE2 GLU A  86      -2.769  19.815 -17.393  1.00 10.00      A   
ATOM     94  C   GLU A  86      -1.768  21.182 -13.640  1.00 10.00      A   
ATOM     95  O   GLU A  86      -1.632  19.969 -13.465  1.00 10.00      A   
ATOM     96  N   LEU A  87      -1.301  22.085 -12.789  1.00 10.00      A   
ATOM     97  HN  LEU A  87      -1.413  23.039 -12.994  1.00 10.00      A   
ATOM     98  CA  LEU A  87      -0.607  21.697 -11.568  1.00 10.00      A   
ATOM     99  CB  LEU A  87       0.364  22.794 -11.123  1.00 10.00      A   
ATOM    100  CG  LEU A  87       1.181  22.500  -9.861  1.00 10.00      A   
ATOM    101  CD1 LEU A  87       2.273  21.480 -10.151  1.00 10.00      A   
ATOM    102  CD2 LEU A  87       1.769  23.781  -9.291  1.00 10.00      A   
ATOM    103  C   LEU A  87      -1.601  21.401 -10.453  1.00 10.00      A   
ATOM    104  O   LEU A  87      -1.433  20.447  -9.694  1.00 10.00      A   
ATOM    105  N   LYS A  88      -2.644  22.216 -10.360  1.00 10.00      A   
ATOM    106  HN  LYS A  88      -2.729  22.963 -10.996  1.00 10.00      A   
ATOM    107  CA  LYS A  88      -3.659  22.040  -9.330  1.00 10.00      A   
ATOM    108  CB  LYS A  88      -4.650  23.203  -9.316  1.00 10.00      A   
ATOM    109  CG  LYS A  88      -5.205  23.511  -7.934  1.00 10.00      A   
ATOM    110  CD  LYS A  88      -4.084  23.676  -6.917  1.00 10.00      A   
ATOM    111  CE  LYS A  88      -4.634  23.887  -5.518  1.00 10.00      A   
ATOM    112  NZ  LYS A  88      -3.582  23.778  -4.472  1.00 10.00      A   
ATOM    113  HZ1 LYS A  88      -3.166  22.817  -4.479  1.00 10.00      A   
ATOM    114  HZ2 LYS A  88      -3.993  23.956  -3.535  1.00 10.00      A   
ATOM    115  HZ3 LYS A  88      -2.826  24.471  -4.642  1.00 10.00      A   
ATOM    116  C   LYS A  88      -4.384  20.708  -9.477  1.00 10.00      A   
ATOM    117  O   LYS A  88      -4.669  20.039  -8.483  1.00 10.00      A   
ATOM    118  N   VAL A  89      -4.670  20.314 -10.715  1.00 10.00      A   
ATOM    119  HN  VAL A  89      -4.429  20.890 -11.475  1.00 10.00      A   
ATOM    120  CA  VAL A  89      -5.344  19.042 -10.959  1.00 10.00      A   
ATOM    121  CB  VAL A  89      -5.850  18.874 -12.410  1.00 10.00      A   
ATOM    122  CG1 VAL A  89      -6.937  19.890 -12.727  1.00 10.00      A   
ATOM    123  CG2 VAL A  89      -4.710  18.963 -13.413  1.00 10.00      A   
ATOM    124  C   VAL A  89      -4.431  17.879 -10.579  1.00 10.00      A   
ATOM    125  O   VAL A  89      -4.902  16.787 -10.269  1.00 10.00      A   
ATOM    126  N   SER A  90      -3.125  18.131 -10.588  1.00 10.00      A   
ATOM    127  HN  SER A  90      -2.814  19.024 -10.845  1.00 10.00      A   
ATOM    128  CA  SER A  90      -2.144  17.121 -10.224  1.00 10.00      A   
ATOM    129  CB  SER A  90      -0.731  17.578 -10.605  1.00 10.00      A   
ATOM    130  OG  SER A  90       0.235  16.583 -10.308  1.00 10.00      A   
ATOM    131  HG  SER A  90      -0.108  15.719 -10.552  1.00 10.00      A   
ATOM    132  C   SER A  90      -2.239  16.836  -8.728  1.00 10.00      A   
ATOM    133  O   SER A  90      -2.279  15.678  -8.311  1.00 10.00      A   
ATOM    134  N   GLU A  91      -2.297  17.901  -7.927  1.00 10.00      A   
ATOM    135  HN  GLU A  91      -2.256  18.799  -8.320  1.00 10.00      A   
ATOM    136  CA  GLU A  91      -2.416  17.760  -6.482  1.00 10.00      A   
ATOM    137  CB  GLU A  91      -2.324  19.130  -5.789  1.00 10.00      A   
ATOM    138  CG  GLU A  91      -2.217  19.063  -4.267  1.00 10.00      A   
ATOM    139  CD  GLU A  91      -2.127  20.433  -3.611  1.00 10.00      A   
ATOM    140  OE1 GLU A  91      -1.806  20.502  -2.399  1.00 10.00      A   
ATOM    141  OE2 GLU A  91      -2.373  21.448  -4.301  1.00 10.00      A   
ATOM    142  C   GLU A  91      -3.744  17.085  -6.157  1.00 10.00      A   
ATOM    143  O   GLU A  91      -3.832  16.256  -5.255  1.00 10.00      A   
ATOM    144  N   LEU A  92      -4.767  17.429  -6.936  1.00 10.00      A   
ATOM    145  HN  LEU A  92      -4.619  18.091  -7.646  1.00 10.00      A   
ATOM    146  CA  LEU A  92      -6.099  16.868  -6.760  1.00 10.00      A   
ATOM    147  CB  LEU A  92      -7.100  17.556  -7.693  1.00 10.00      A   
ATOM    148  CG  LEU A  92      -8.034  18.586  -7.053  1.00 10.00      A   
ATOM    149  CD1 LEU A  92      -8.764  19.380  -8.126  1.00 10.00      A   
ATOM    150  CD2 LEU A  92      -9.028  17.901  -6.127  1.00 10.00      A   
ATOM    151  C   LEU A  92      -6.121  15.359  -6.996  1.00 10.00      A   
ATOM    152  O   LEU A  92      -6.497  14.595  -6.107  1.00 10.00      A   
ATOM    153  N   VAL A  93      -5.699  14.932  -8.186  1.00 10.00      A   
ATOM    154  HN  VAL A  93      -5.381  15.588  -8.846  1.00 10.00      A   
ATOM    155  CA  VAL A  93      -5.699  13.508  -8.533  1.00 10.00      A   
ATOM    156  CB  VAL A  93      -5.332  13.237 -10.013  1.00 10.00      A   
ATOM    157  CG1 VAL A  93      -6.344  13.885 -10.945  1.00 10.00      A   
ATOM    158  CG2 VAL A  93      -3.919  13.703 -10.337  1.00 10.00      A   
ATOM    159  C   VAL A  93      -4.811  12.683  -7.606  1.00 10.00      A   
ATOM    160  O   VAL A  93      -5.160  11.559  -7.240  1.00 10.00      A   
ATOM    161  N   GLN A  94      -3.675  13.249  -7.215  1.00 10.00      A   
ATOM    162  HN  GLN A  94      -3.453  14.151  -7.536  1.00 10.00      A   
ATOM    163  CA  GLN A  94      -2.750  12.563  -6.328  1.00 10.00      A   
ATOM    164  CB  GLN A  94      -1.431  13.334  -6.243  1.00 10.00      A   
ATOM    165  CG  GLN A  94      -0.287  12.555  -5.620  1.00 10.00      A   
ATOM    166  CD  GLN A  94       0.982  12.630  -6.443  1.00 10.00      A   
ATOM    167  OE1 GLN A  94       0.939  12.689  -7.672  1.00 10.00      A   
ATOM    168  NE2 GLN A  94       2.120  12.651  -5.772  1.00 10.00      A   
ATOM    169 HE21 GLN A  94       2.077  12.620  -4.787  1.00 10.00      A   
ATOM    170 HE22 GLN A  94       2.957  12.697  -6.280  1.00 10.00      A   
ATOM    171  C   GLN A  94      -3.373  12.409  -4.944  1.00 10.00      A   
ATOM    172  O   GLN A  94      -3.286  11.349  -4.324  1.00 10.00      A   
ATOM    173  N   PHE A  95      -4.019  13.476  -4.484  1.00 10.00      A   
ATOM    174  HN  PHE A  95      -4.047  14.289  -5.037  1.00 10.00      A   
ATOM    175  CA  PHE A  95      -4.679  13.491  -3.185  1.00 10.00      A   
ATOM    176  CB  PHE A  95      -5.298  14.876  -2.941  1.00 10.00      A   
ATOM    177  CG  PHE A  95      -6.199  14.976  -1.743  1.00 10.00      A   
ATOM    178  CD1 PHE A  95      -5.675  15.141  -0.472  1.00 10.00      A   
ATOM    179  CD2 PHE A  95      -7.576  14.918  -1.892  1.00 10.00      A   
ATOM    180  CE1 PHE A  95      -6.506  15.245   0.627  1.00 10.00      A   
ATOM    181  CE2 PHE A  95      -8.411  15.019  -0.798  1.00 10.00      A   
ATOM    182  CZ  PHE A  95      -7.877  15.183   0.464  1.00 10.00      A   
ATOM    183  C   PHE A  95      -5.752  12.406  -3.113  1.00 10.00      A   
ATOM    184  O   PHE A  95      -5.783  11.614  -2.172  1.00 10.00      A   
ATOM    185  N   LEU A  96      -6.609  12.366  -4.125  1.00 10.00      A   
ATOM    186  HN  LEU A  96      -6.513  13.017  -4.857  1.00 10.00      A   
ATOM    187  CA  LEU A  96      -7.690  11.386  -4.184  1.00 10.00      A   
ATOM    188  CB  LEU A  96      -8.545  11.610  -5.438  1.00 10.00      A   
ATOM    189  CG  LEU A  96      -9.080  13.030  -5.656  1.00 10.00      A   
ATOM    190  CD1 LEU A  96      -9.755  13.144  -7.013  1.00 10.00      A   
ATOM    191  CD2 LEU A  96     -10.039  13.426  -4.544  1.00 10.00      A   
ATOM    192  C   LEU A  96      -7.146   9.960  -4.182  1.00 10.00      A   
ATOM    193  O   LEU A  96      -7.667   9.087  -3.488  1.00 10.00      A   
ATOM    194  N   LEU A  97      -6.084   9.743  -4.948  1.00 10.00      A   
ATOM    195  HN  LEU A  97      -5.699  10.493  -5.450  1.00 10.00      A   
ATOM    196  CA  LEU A  97      -5.471   8.426  -5.066  1.00 10.00      A   
ATOM    197  CB  LEU A  97      -4.358   8.454  -6.120  1.00 10.00      A   
ATOM    198  CG  LEU A  97      -3.688   7.118  -6.447  1.00 10.00      A   
ATOM    199  CD1 LEU A  97      -4.674   6.164  -7.104  1.00 10.00      A   
ATOM    200  CD2 LEU A  97      -2.476   7.336  -7.337  1.00 10.00      A   
ATOM    201  C   LEU A  97      -4.935   7.903  -3.733  1.00 10.00      A   
ATOM    202  O   LEU A  97      -5.283   6.803  -3.308  1.00 10.00      A   
ATOM    203  N   ILE A  98      -4.107   8.701  -3.070  1.00 10.00      A   
ATOM    204  HN  ILE A  98      -3.895   9.587  -3.439  1.00 10.00      A   
ATOM    205  CA  ILE A  98      -3.504   8.293  -1.799  1.00 10.00      A   
ATOM    206  CB  ILE A  98      -2.413   9.282  -1.331  1.00 10.00      A   
ATOM    207  CG1 ILE A  98      -1.410   9.569  -2.458  1.00 10.00      A   
ATOM    208  CG2 ILE A  98      -1.693   8.744  -0.101  1.00 10.00      A   
ATOM    209  CD1 ILE A  98      -0.681   8.343  -2.970  1.00 10.00      A   
ATOM    210  C   ILE A  98      -4.542   8.115  -0.690  1.00 10.00      A   
ATOM    211  O   ILE A  98      -4.456   7.182   0.111  1.00 10.00      A   
ATOM    212  N   LYS A  99      -5.537   8.994  -0.652  1.00 10.00      A   
ATOM    213  HN  LYS A  99      -5.582   9.700  -1.336  1.00 10.00      A   
ATOM    214  CA  LYS A  99      -6.568   8.925   0.379  1.00 10.00      A   
ATOM    215  CB  LYS A  99      -7.414  10.199   0.415  1.00 10.00      A   
ATOM    216  CG  LYS A  99      -6.630  11.464   0.727  1.00 10.00      A   
ATOM    217  CD  LYS A  99      -6.061  11.457   2.135  1.00 10.00      A   
ATOM    218  CE  LYS A  99      -5.069  12.592   2.312  1.00 10.00      A   
ATOM    219  NZ  LYS A  99      -4.898  12.978   3.737  1.00 10.00      A   
ATOM    220  HZ1 LYS A  99      -4.442  13.915   3.798  1.00 10.00      A   
ATOM    221  HZ2 LYS A  99      -4.301  12.281   4.230  1.00 10.00      A   
ATOM    222  HZ3 LYS A  99      -5.821  13.025   4.210  1.00 10.00      A   
ATOM    223  C   LYS A  99      -7.453   7.690   0.232  1.00 10.00      A   
ATOM    224  O   LYS A  99      -7.926   7.136   1.227  1.00 10.00      A   
ATOM    225  N   ASP A 100      -7.672   7.254  -1.005  1.00 10.00      A   
ATOM    226  HN  ASP A 100      -7.271   7.733  -1.765  1.00 10.00      A   
ATOM    227  CA  ASP A 100      -8.501   6.079  -1.257  1.00 10.00      A   
ATOM    228  CB  ASP A 100      -8.896   5.972  -2.730  1.00 10.00      A   
ATOM    229  CG  ASP A 100      -9.897   4.857  -2.978  1.00 10.00      A   
ATOM    230  OD1 ASP A 100     -11.116   5.115  -2.884  1.00 10.00      A   
ATOM    231  OD2 ASP A 100      -9.468   3.717  -3.259  1.00 10.00      A   
ATOM    232  C   ASP A 100      -7.796   4.806  -0.803  1.00 10.00      A   
ATOM    233  O   ASP A 100      -8.444   3.817  -0.461  1.00 10.00      A   
ATOM    234  N   GLN A 101      -6.466   4.842  -0.777  1.00 10.00      A   
ATOM    235  HN  GLN A 101      -6.005   5.664  -1.053  1.00 10.00      A   
ATOM    236  CA  GLN A 101      -5.678   3.690  -0.357  1.00 10.00      A   
ATOM    237  CB  GLN A 101      -4.177   3.964  -0.482  1.00 10.00      A   
ATOM    238  CG  GLN A 101      -3.725   4.299  -1.894  1.00 10.00      A   
ATOM    239  CD  GLN A 101      -2.230   4.131  -2.087  1.00 10.00      A   
ATOM    240  OE1 GLN A 101      -1.450   5.046  -1.830  1.00 10.00      A   
ATOM    241  NE2 GLN A 101      -1.821   2.960  -2.546  1.00 10.00      A   
ATOM    242 HE21 GLN A 101      -2.495   2.274  -2.735  1.00 10.00      A   
ATOM    243 HE22 GLN A 101      -0.862   2.829  -2.684  1.00 10.00      A   
ATOM    244  C   GLN A 101      -6.035   3.275   1.069  1.00 10.00      A   
ATOM    245  O   GLN A 101      -6.145   2.088   1.369  1.00 10.00      A   
ATOM    246  N   LYS A 102      -6.241   4.259   1.939  1.00 10.00      A   
ATOM    247  HN  LYS A 102      -6.149   5.191   1.643  1.00 10.00      A   
ATOM    248  CA  LYS A 102      -6.598   3.980   3.323  1.00 10.00      A   
ATOM    249  CB  LYS A 102      -6.057   5.069   4.258  1.00 10.00      A   
ATOM    250  CG  LYS A 102      -6.165   4.723   5.738  1.00 10.00      A   
ATOM    251  CD  LYS A 102      -5.649   5.845   6.629  1.00 10.00      A   
ATOM    252  CE  LYS A 102      -5.839   5.501   8.101  1.00 10.00      A   
ATOM    253  NZ  LYS A 102      -5.267   6.538   9.003  1.00 10.00      A   
ATOM    254  HZ1 LYS A 102      -4.311   6.796   8.696  1.00 10.00      A   
ATOM    255  HZ2 LYS A 102      -5.213   6.176   9.979  1.00 10.00      A   
ATOM    256  HZ3 LYS A 102      -5.865   7.388   8.998  1.00 10.00      A   
ATOM    257  C   LYS A 102      -8.114   3.849   3.472  1.00 10.00      A   
ATOM    258  O   LYS A 102      -8.607   3.357   4.489  1.00 10.00      A   
ATOM    259  N   LYS A 103      -8.839   4.274   2.436  1.00 10.00      A   
ATOM    260  HN  LYS A 103      -8.375   4.628   1.649  1.00 10.00      A   
ATOM    261  CA  LYS A 103     -10.302   4.222   2.426  1.00 10.00      A   
ATOM    262  CB  LYS A 103     -10.808   2.772   2.448  1.00 10.00      A   
ATOM    263  CG  LYS A 103     -10.450   1.951   1.215  1.00 10.00      A   
ATOM    264  CD  LYS A 103     -11.286   2.362   0.013  1.00 10.00      A   
ATOM    265  CE  LYS A 103     -11.048   1.444  -1.176  1.00 10.00      A   
ATOM    266  NZ  LYS A 103      -9.695   1.624  -1.767  1.00 10.00      A   
ATOM    267  HZ1 LYS A 103      -8.986   1.732  -1.016  1.00 10.00      A   
ATOM    268  HZ2 LYS A 103      -9.675   2.484  -2.369  1.00 10.00      A   
ATOM    269  HZ3 LYS A 103      -9.449   0.800  -2.352  1.00 10.00      A   
ATOM    270  C   LYS A 103     -10.880   5.010   3.600  1.00 10.00      A   
ATOM    271  O   LYS A 103     -11.361   4.431   4.573  1.00 10.00      A   
ATOM    272  N   ILE A 104     -10.811   6.336   3.508  1.00 10.00      A   
ATOM    273  HN  ILE A 104     -10.410   6.736   2.709  1.00 10.00      A   
ATOM    274  CA  ILE A 104     -11.312   7.207   4.569  1.00 10.00      A   
ATOM    275  CB  ILE A 104     -10.861   8.678   4.409  1.00 10.00      A   
ATOM    276  CG1 ILE A 104      -9.361   8.762   4.096  1.00 10.00      A   
ATOM    277  CG2 ILE A 104     -11.197   9.484   5.660  1.00 10.00      A   
ATOM    278  CD1 ILE A 104      -8.464   8.211   5.186  1.00 10.00      A   
ATOM    279  C   ILE A 104     -12.837   7.112   4.756  1.00 10.00      A   
ATOM    280  O   ILE A 104     -13.300   6.801   5.859  1.00 10.00      A   
ATOM    281  N   PRO A 105     -13.656   7.365   3.703  1.00 10.00      A   
ATOM    282  CA  PRO A 105     -13.211   7.746   2.362  1.00 10.00      A   
ATOM    283  CB  PRO A 105     -14.314   7.169   1.455  1.00 10.00      A   
ATOM    284  CG  PRO A 105     -15.420   6.723   2.368  1.00 10.00      A   
ATOM    285  CD  PRO A 105     -15.112   7.266   3.736  1.00 10.00      A   
ATOM    286  C   PRO A 105     -13.137   9.265   2.188  1.00 10.00      A   
ATOM    287  O   PRO A 105     -13.295  10.019   3.148  1.00 10.00      A   
ATOM    288  N   ILE A 106     -12.914   9.705   0.959  1.00 10.00      A   
ATOM    289  HN  ILE A 106     -12.847   9.060   0.223  1.00 10.00      A   
ATOM    290  CA  ILE A 106     -12.794  11.129   0.667  1.00 10.00      A   
ATOM    291  CB  ILE A 106     -12.074  11.391  -0.672  1.00 10.00      A   
ATOM    292  CG1 ILE A 106     -12.429  10.314  -1.703  1.00 10.00      A   
ATOM    293  CG2 ILE A 106     -10.572  11.473  -0.460  1.00 10.00      A   
ATOM    294  CD1 ILE A 106     -11.929  10.611  -3.099  1.00 10.00      A   
ATOM    295  C   ILE A 106     -14.142  11.840   0.657  1.00 10.00      A   
ATOM    296  O   ILE A 106     -15.099  11.387   0.026  1.00 10.00      A   
ATOM    297  N   LYS A 107     -14.205  12.962   1.359  1.00 10.00      A   
ATOM    298  HN  LYS A 107     -13.409  13.269   1.841  1.00 10.00      A   
ATOM    299  CA  LYS A 107     -15.417  13.758   1.422  1.00 10.00      A   
ATOM    300  CB  LYS A 107     -15.910  13.900   2.862  1.00 10.00      A   
ATOM    301  CG  LYS A 107     -16.692  12.696   3.365  1.00 10.00      A   
ATOM    302  CD  LYS A 107     -17.094  12.854   4.823  1.00 10.00      A   
ATOM    303  CE  LYS A 107     -15.922  12.598   5.756  1.00 10.00      A   
ATOM    304  NZ  LYS A 107     -15.560  13.810   6.533  1.00 10.00      A   
ATOM    305  HZ1 LYS A 107     -16.394  14.172   7.043  1.00 10.00      A   
ATOM    306  HZ2 LYS A 107     -15.204  14.557   5.895  1.00 10.00      A   
ATOM    307  HZ3 LYS A 107     -14.819  13.584   7.224  1.00 10.00      A   
ATOM    308  C   LYS A 107     -15.171  15.122   0.795  1.00 10.00      A   
ATOM    309  O   LYS A 107     -14.147  15.754   1.053  1.00 10.00      A   
ATOM    310  N   ARG A 108     -16.114  15.561  -0.029  1.00 10.00      A   
ATOM    311  HN  ARG A 108     -16.908  14.996  -0.175  1.00 10.00      A   
ATOM    312  CA  ARG A 108     -16.021  16.840  -0.734  1.00 10.00      A   
ATOM    313  CB  ARG A 108     -17.318  17.107  -1.494  1.00 10.00      A   
ATOM    314  CG  ARG A 108     -17.130  17.680  -2.888  1.00 10.00      A   
ATOM    315  CD  ARG A 108     -17.962  16.908  -3.898  1.00 10.00      A   
ATOM    316  NE  ARG A 108     -18.265  17.690  -5.094  1.00 10.00      A   
ATOM    317  HE  ARG A 108     -17.522  17.884  -5.704  1.00 10.00      A   
ATOM    318  CZ  ARG A 108     -19.489  18.123  -5.404  1.00 10.00      A   
ATOM    319  NH1 ARG A 108     -20.505  17.899  -4.578  1.00 10.00      A   
ATOM    320 HH11 ARG A 108     -20.353  17.380  -3.681  1.00 10.00      A   
ATOM    321 HH12 ARG A 108     -21.461  18.239  -4.819  1.00 10.00      A   
ATOM    322  NH2 ARG A 108     -19.696  18.789  -6.533  1.00 10.00      A   
ATOM    323 HH21 ARG A 108     -18.903  18.983  -7.185  1.00 10.00      A   
ATOM    324 HH22 ARG A 108     -20.655  19.119  -6.779  1.00 10.00      A   
ATOM    325  C   ARG A 108     -15.725  18.008   0.205  1.00 10.00      A   
ATOM    326  O   ARG A 108     -14.911  18.874  -0.113  1.00 10.00      A   
ATOM    327  N   ALA A 109     -16.384  18.017   1.359  1.00 10.00      A   
ATOM    328  HN  ALA A 109     -17.007  17.289   1.554  1.00 10.00      A   
ATOM    329  CA  ALA A 109     -16.207  19.083   2.342  1.00 10.00      A   
ATOM    330  CB  ALA A 109     -17.157  18.884   3.513  1.00 10.00      A   
ATOM    331  C   ALA A 109     -14.764  19.168   2.832  1.00 10.00      A   
ATOM    332  O   ALA A 109     -14.231  20.260   3.036  1.00 10.00      A   
ATOM    333  N   ASP A 110     -14.137  18.013   3.010  1.00 10.00      A   
ATOM    334  HN  ASP A 110     -14.611  17.178   2.821  1.00 10.00      A   
ATOM    335  CA  ASP A 110     -12.756  17.954   3.477  1.00 10.00      A   
ATOM    336  CB  ASP A 110     -12.404  16.539   3.946  1.00 10.00      A   
ATOM    337  CG  ASP A 110     -13.184  16.109   5.171  1.00 10.00      A   
ATOM    338  OD1 ASP A 110     -12.614  16.127   6.283  1.00 10.00      A   
ATOM    339  OD2 ASP A 110     -14.374  15.745   5.032  1.00 10.00      A   
ATOM    340  C   ASP A 110     -11.805  18.387   2.372  1.00 10.00      A   
ATOM    341  O   ASP A 110     -10.889  19.178   2.600  1.00 10.00      A   
ATOM    342  N   ILE A 111     -12.045  17.872   1.171  1.00 10.00      A   
ATOM    343  HN  ILE A 111     -12.800  17.253   1.068  1.00 10.00      A   
ATOM    344  CA  ILE A 111     -11.226  18.187   0.002  1.00 10.00      A   
ATOM    345  CB  ILE A 111     -11.781  17.499  -1.268  1.00 10.00      A   
ATOM    346  CG1 ILE A 111     -11.835  15.982  -1.074  1.00 10.00      A   
ATOM    347  CG2 ILE A 111     -10.938  17.852  -2.487  1.00 10.00      A   
ATOM    348  CD1 ILE A 111     -12.574  15.246  -2.172  1.00 10.00      A   
ATOM    349  C   ILE A 111     -11.167  19.697  -0.232  1.00 10.00      A   
ATOM    350  O   ILE A 111     -10.104  20.251  -0.542  1.00 10.00      A   
ATOM    351  N   LEU A 112     -12.310  20.355  -0.059  1.00 10.00      A   
ATOM    352  HN  LEU A 112     -13.113  19.849   0.202  1.00 10.00      A   
ATOM    353  CA  LEU A 112     -12.416  21.798  -0.247  1.00 10.00      A   
ATOM    354  CB  LEU A 112     -13.849  22.269   0.018  1.00 10.00      A   
ATOM    355  CG  LEU A 112     -14.871  21.994  -1.089  1.00 10.00      A   
ATOM    356  CD1 LEU A 112     -16.282  22.277  -0.596  1.00 10.00      A   
ATOM    357  CD2 LEU A 112     -14.560  22.828  -2.322  1.00 10.00      A   
ATOM    358  C   LEU A 112     -11.446  22.564   0.651  1.00 10.00      A   
ATOM    359  O   LEU A 112     -10.827  23.541   0.225  1.00 10.00      A   
ATOM    360  N   LYS A 113     -11.296  22.106   1.883  1.00 10.00      A   
ATOM    361  HN  LYS A 113     -11.783  21.300   2.161  1.00 10.00      A   
ATOM    362  CA  LYS A 113     -10.416  22.768   2.831  1.00 10.00      A   
ATOM    363  CB  LYS A 113     -11.060  22.797   4.216  1.00 10.00      A   
ATOM    364  CG  LYS A 113     -10.747  24.053   5.010  1.00 10.00      A   
ATOM    365  CD  LYS A 113     -10.746  23.782   6.506  1.00 10.00      A   
ATOM    366  CE  LYS A 113      -9.504  23.017   6.940  1.00 10.00      A   
ATOM    367  NZ  LYS A 113      -8.247  23.701   6.527  1.00 10.00      A   
ATOM    368  HZ1 LYS A 113      -8.329  24.726   6.678  1.00 10.00      A   
ATOM    369  HZ2 LYS A 113      -8.055  23.524   5.520  1.00 10.00      A   
ATOM    370  HZ3 LYS A 113      -7.445  23.344   7.088  1.00 10.00      A   
ATOM    371  C   LYS A 113      -9.054  22.088   2.906  1.00 10.00      A   
ATOM    372  O   LYS A 113      -8.281  22.330   3.836  1.00 10.00      A   
ATOM    373  N   HIS A 114      -8.763  21.231   1.939  1.00 10.00      A   
ATOM    374  HN  HIS A 114      -9.424  21.061   1.232  1.00 10.00      A   
ATOM    375  CA  HIS A 114      -7.489  20.530   1.916  1.00 10.00      A   
ATOM    376  CB  HIS A 114      -7.684  19.012   1.970  1.00 10.00      A   
ATOM    377  CG  HIS A 114      -7.824  18.462   3.358  1.00 10.00      A   
ATOM    378  ND1 HIS A 114      -7.705  19.218   4.504  1.00 10.00      A   
ATOM    379  HD1 HIS A 114      -7.532  20.182   4.544  1.00 10.00      A   
ATOM    380  CD2 HIS A 114      -8.074  17.195   3.772  1.00 10.00      A   
ATOM    381  CE1 HIS A 114      -7.878  18.405   5.554  1.00 10.00      A   
ATOM    382  NE2 HIS A 114      -8.106  17.164   5.163  1.00 10.00      A   
ATOM    383  C   HIS A 114      -6.644  20.918   0.712  1.00 10.00      A   
ATOM    384  O   HIS A 114      -5.556  21.470   0.863  1.00 10.00      A   
ATOM    385  N   VAL A 115      -7.146  20.647  -0.482  1.00 10.00      A   
ATOM    386  HN  VAL A 115      -8.034  20.234  -0.553  1.00 10.00      A   
ATOM    387  CA  VAL A 115      -6.394  20.957  -1.692  1.00 10.00      A   
ATOM    388  CB  VAL A 115      -6.157  19.710  -2.569  1.00 10.00      A   
ATOM    389  CG1 VAL A 115      -5.195  18.750  -1.886  1.00 10.00      A   
ATOM    390  CG2 VAL A 115      -7.472  19.017  -2.889  1.00 10.00      A   
ATOM    391  C   VAL A 115      -7.037  22.058  -2.529  1.00 10.00      A   
ATOM    392  O   VAL A 115      -6.390  22.626  -3.404  1.00 10.00      A   
ATOM    393  N   ILE A 116      -8.301  22.364  -2.262  1.00 10.00      A   
ATOM    394  HN  ILE A 116      -8.772  21.890  -1.546  1.00 10.00      A   
ATOM    395  CA  ILE A 116      -9.001  23.399  -3.020  1.00 10.00      A   
ATOM    396  CB  ILE A 116     -10.537  23.234  -2.953  1.00 10.00      A   
ATOM    397  CG1 ILE A 116     -10.948  21.855  -3.484  1.00 10.00      A   
ATOM    398  CG2 ILE A 116     -11.240  24.336  -3.735  1.00 10.00      A   
ATOM    399  CD1 ILE A 116     -10.471  21.566  -4.894  1.00 10.00      A   
ATOM    400  C   ILE A 116      -8.583  24.801  -2.570  1.00 10.00      A   
ATOM    401  O   ILE A 116      -7.848  25.494  -3.277  1.00 10.00      A   
ATOM    402  N   GLY A 117      -9.039  25.214  -1.395  1.00 10.00      A   
ATOM    403  HN  GLY A 117      -9.628  24.625  -0.870  1.00 10.00      A   
ATOM    404  CA  GLY A 117      -8.687  26.526  -0.881  1.00 10.00      A   
ATOM    405  C   GLY A 117      -9.364  27.657  -1.635  1.00 10.00      A   
ATOM    406  O   GLY A 117     -10.588  27.795  -1.595  1.00 10.00      A   
ATOM    407  N   ASP A 118      -8.574  28.457  -2.342  1.00 10.00      A   
ATOM    408  HN  ASP A 118      -7.607  28.287  -2.358  1.00 10.00      A   
ATOM    409  CA  ASP A 118      -9.111  29.590  -3.096  1.00 10.00      A   
ATOM    410  CB  ASP A 118      -8.100  30.742  -3.194  1.00 10.00      A   
ATOM    411  CG  ASP A 118      -7.054  30.551  -4.278  1.00 10.00      A   
ATOM    412  OD1 ASP A 118      -7.286  30.983  -5.428  1.00 10.00      A   
ATOM    413  OD2 ASP A 118      -5.984  29.986  -3.976  1.00 10.00      A   
ATOM    414  C   ASP A 118      -9.591  29.180  -4.480  1.00 10.00      A   
ATOM    415  O   ASP A 118     -10.271  29.950  -5.158  1.00 10.00      A   
ATOM    416  N   TYR A 119      -9.263  27.958  -4.886  1.00 10.00      A   
ATOM    417  HN  TYR A 119      -8.744  27.380  -4.287  1.00 10.00      A   
ATOM    418  CA  TYR A 119      -9.658  27.448  -6.198  1.00 10.00      A   
ATOM    419  CB  TYR A 119      -8.729  26.310  -6.635  1.00 10.00      A   
ATOM    420  CG  TYR A 119      -7.377  26.762  -7.141  1.00 10.00      A   
ATOM    421  CD1 TYR A 119      -7.132  26.892  -8.502  1.00 10.00      A   
ATOM    422  CD2 TYR A 119      -6.342  27.048  -6.260  1.00 10.00      A   
ATOM    423  CE1 TYR A 119      -5.896  27.293  -8.973  1.00 10.00      A   
ATOM    424  CE2 TYR A 119      -5.104  27.453  -6.721  1.00 10.00      A   
ATOM    425  CZ  TYR A 119      -4.886  27.573  -8.077  1.00 10.00      A   
ATOM    426  OH  TYR A 119      -3.648  27.968  -8.538  1.00 10.00      A   
ATOM    427  HH  TYR A 119      -3.751  28.718  -9.143  1.00 10.00      A   
ATOM    428  C   TYR A 119     -11.109  26.969  -6.205  1.00 10.00      A   
ATOM    429  O   TYR A 119     -11.503  26.153  -7.039  1.00 10.00      A   
ATOM    430  N   LYS A 120     -11.904  27.486  -5.277  1.00 10.00      A   
ATOM    431  HN  LYS A 120     -11.537  28.142  -4.649  1.00 10.00      A   
ATOM    432  CA  LYS A 120     -13.310  27.112  -5.180  1.00 10.00      A   
ATOM    433  CB  LYS A 120     -13.854  27.355  -3.769  1.00 10.00      A   
ATOM    434  CG  LYS A 120     -13.406  28.660  -3.128  1.00 10.00      A   
ATOM    435  CD  LYS A 120     -14.096  28.878  -1.790  1.00 10.00      A   
ATOM    436  CE  LYS A 120     -13.458  30.017  -1.010  1.00 10.00      A   
ATOM    437  NZ  LYS A 120     -12.243  29.580  -0.272  1.00 10.00      A   
ATOM    438  HZ1 LYS A 120     -11.635  28.999  -0.888  1.00 10.00      A   
ATOM    439  HZ2 LYS A 120     -12.507  29.019   0.563  1.00 10.00      A   
ATOM    440  HZ3 LYS A 120     -11.699  30.407   0.046  1.00 10.00      A   
ATOM    441  C   LYS A 120     -14.147  27.845  -6.222  1.00 10.00      A   
ATOM    442  O   LYS A 120     -15.323  27.533  -6.422  1.00 10.00      A   
ATOM    443  N   ASP A 121     -13.524  28.805  -6.894  1.00 10.00      A   
ATOM    444  HN  ASP A 121     -12.578  28.985  -6.700  1.00 10.00      A   
ATOM    445  CA  ASP A 121     -14.190  29.591  -7.926  1.00 10.00      A   
ATOM    446  CB  ASP A 121     -13.353  30.826  -8.305  1.00 10.00      A   
ATOM    447  CG  ASP A 121     -11.964  30.497  -8.838  1.00 10.00      A   
ATOM    448  OD1 ASP A 121     -11.514  31.163  -9.796  1.00 10.00      A   
ATOM    449  OD2 ASP A 121     -11.307  29.587  -8.290  1.00 10.00      A   
ATOM    450  C   ASP A 121     -14.464  28.732  -9.155  1.00 10.00      A   
ATOM    451  O   ASP A 121     -15.499  28.869  -9.806  1.00 10.00      A   
ATOM    452  N   ILE A 122     -13.538  27.832  -9.446  1.00 10.00      A   
ATOM    453  HN  ILE A 122     -12.737  27.776  -8.878  1.00 10.00      A   
ATOM    454  CA  ILE A 122     -13.663  26.938 -10.589  1.00 10.00      A   
ATOM    455  CB  ILE A 122     -12.499  27.129 -11.583  1.00 10.00      A   
ATOM    456  CG1 ILE A 122     -11.161  27.172 -10.837  1.00 10.00      A   
ATOM    457  CG2 ILE A 122     -12.705  28.390 -12.412  1.00 10.00      A   
ATOM    458  CD1 ILE A 122      -9.955  27.287 -11.743  1.00 10.00      A   
ATOM    459  C   ILE A 122     -13.698  25.484 -10.130  1.00 10.00      A   
ATOM    460  O   ILE A 122     -13.373  24.574 -10.893  1.00 10.00      A   
ATOM    461  N   PHE A 123     -14.117  25.285  -8.882  1.00 10.00      A   
ATOM    462  HN  PHE A 123     -14.377  26.064  -8.346  1.00 10.00      A   
ATOM    463  CA  PHE A 123     -14.201  23.953  -8.277  1.00 10.00      A   
ATOM    464  CB  PHE A 123     -14.824  24.008  -6.873  1.00 10.00      A   
ATOM    465  CG  PHE A 123     -15.038  22.661  -6.239  1.00 10.00      A   
ATOM    466  CD1 PHE A 123     -13.969  21.807  -6.013  1.00 10.00      A   
ATOM    467  CD2 PHE A 123     -16.308  22.243  -5.874  1.00 10.00      A   
ATOM    468  CE1 PHE A 123     -14.161  20.566  -5.436  1.00 10.00      A   
ATOM    469  CE2 PHE A 123     -16.508  21.004  -5.295  1.00 10.00      A   
ATOM    470  CZ  PHE A 123     -15.433  20.164  -5.077  1.00 10.00      A   
ATOM    471  C   PHE A 123     -14.901  22.911  -9.167  1.00 10.00      A   
ATOM    472  O   PHE A 123     -14.330  21.855  -9.423  1.00 10.00      A   
ATOM    473  N   PRO A 124     -16.137  23.178  -9.651  1.00 10.00      A   
ATOM    474  CA  PRO A 124     -16.869  22.226 -10.505  1.00 10.00      A   
ATOM    475  CB  PRO A 124     -18.088  23.029 -10.968  1.00 10.00      A   
ATOM    476  CG  PRO A 124     -18.299  24.035  -9.892  1.00 10.00      A   
ATOM    477  CD  PRO A 124     -16.929  24.401  -9.401  1.00 10.00      A   
ATOM    478  C   PRO A 124     -16.055  21.763 -11.714  1.00 10.00      A   
ATOM    479  O   PRO A 124     -15.948  20.565 -11.980  1.00 10.00      A   
ATOM    480  N   ASP A 125     -15.467  22.714 -12.427  1.00 10.00      A   
ATOM    481  HN  ASP A 125     -15.563  23.647 -12.145  1.00 10.00      A   
ATOM    482  CA  ASP A 125     -14.673  22.407 -13.613  1.00 10.00      A   
ATOM    483  CB  ASP A 125     -14.370  23.686 -14.394  1.00 10.00      A   
ATOM    484  CG  ASP A 125     -13.393  23.469 -15.532  1.00 10.00      A   
ATOM    485  OD1 ASP A 125     -13.714  22.705 -16.463  1.00 10.00      A   
ATOM    486  OD2 ASP A 125     -12.307  24.084 -15.509  1.00 10.00      A   
ATOM    487  C   ASP A 125     -13.376  21.690 -13.253  1.00 10.00      A   
ATOM    488  O   ASP A 125     -12.996  20.712 -13.900  1.00 10.00      A   
ATOM    489  N   LEU A 126     -12.706  22.174 -12.213  1.00 10.00      A   
ATOM    490  HN  LEU A 126     -13.068  22.952 -11.728  1.00 10.00      A   
ATOM    491  CA  LEU A 126     -11.447  21.584 -11.770  1.00 10.00      A   
ATOM    492  CB  LEU A 126     -10.816  22.439 -10.669  1.00 10.00      A   
ATOM    493  CG  LEU A 126      -9.291  22.557 -10.691  1.00 10.00      A   
ATOM    494  CD1 LEU A 126      -8.825  23.292 -11.939  1.00 10.00      A   
ATOM    495  CD2 LEU A 126      -8.795  23.261  -9.438  1.00 10.00      A   
ATOM    496  C   LEU A 126     -11.652  20.153 -11.276  1.00 10.00      A   
ATOM    497  O   LEU A 126     -10.862  19.259 -11.583  1.00 10.00      A   
ATOM    498  N   PHE A 127     -12.724  19.945 -10.520  1.00 10.00      A   
ATOM    499  HN  PHE A 127     -13.320  20.702 -10.318  1.00 10.00      A   
ATOM    500  CA  PHE A 127     -13.041  18.630  -9.980  1.00 10.00      A   
ATOM    501  CB  PHE A 127     -14.197  18.730  -8.978  1.00 10.00      A   
ATOM    502  CG  PHE A 127     -14.368  17.516  -8.109  1.00 10.00      A   
ATOM    503  CD1 PHE A 127     -13.364  17.121  -7.240  1.00 10.00      A   
ATOM    504  CD2 PHE A 127     -15.536  16.774  -8.156  1.00 10.00      A   
ATOM    505  CE1 PHE A 127     -13.521  16.008  -6.436  1.00 10.00      A   
ATOM    506  CE2 PHE A 127     -15.702  15.660  -7.355  1.00 10.00      A   
ATOM    507  CZ  PHE A 127     -14.693  15.275  -6.495  1.00 10.00      A   
ATOM    508  C   PHE A 127     -13.391  17.658 -11.102  1.00 10.00      A   
ATOM    509  O   PHE A 127     -12.968  16.501 -11.091  1.00 10.00      A   
ATOM    510  N   LYS A 128     -14.153  18.141 -12.077  1.00 10.00      A   
ATOM    511  HN  LYS A 128     -14.458  19.074 -12.030  1.00 10.00      A   
ATOM    512  CA  LYS A 128     -14.552  17.321 -13.213  1.00 10.00      A   
ATOM    513  CB  LYS A 128     -15.539  18.075 -14.107  1.00 10.00      A   
ATOM    514  CG  LYS A 128     -16.019  17.275 -15.306  1.00 10.00      A   
ATOM    515  CD  LYS A 128     -16.623  18.177 -16.365  1.00 10.00      A   
ATOM    516  CE  LYS A 128     -16.921  17.406 -17.637  1.00 10.00      A   
ATOM    517  NZ  LYS A 128     -17.395  18.301 -18.720  1.00 10.00      A   
ATOM    518  HZ1 LYS A 128     -18.128  18.941 -18.358  1.00 10.00      A   
ATOM    519  HZ2 LYS A 128     -17.800  17.739 -19.497  1.00 10.00      A   
ATOM    520  HZ3 LYS A 128     -16.606  18.866 -19.089  1.00 10.00      A   
ATOM    521  C   LYS A 128     -13.330  16.901 -14.022  1.00 10.00      A   
ATOM    522  O   LYS A 128     -13.198  15.738 -14.411  1.00 10.00      A   
ATOM    523  N   ARG A 129     -12.431  17.854 -14.258  1.00 10.00      A   
ATOM    524  HN  ARG A 129     -12.593  18.763 -13.919  1.00 10.00      A   
ATOM    525  CA  ARG A 129     -11.218  17.581 -15.015  1.00 10.00      A   
ATOM    526  CB  ARG A 129     -10.491  18.871 -15.402  1.00 10.00      A   
ATOM    527  CG  ARG A 129     -10.963  19.461 -16.723  1.00 10.00      A   
ATOM    528  CD  ARG A 129     -10.014  20.537 -17.226  1.00 10.00      A   
ATOM    529  NE  ARG A 129     -10.276  21.840 -16.611  1.00 10.00      A   
ATOM    530  HE  ARG A 129     -11.156  21.965 -16.182  1.00 10.00      A   
ATOM    531  CZ  ARG A 129      -9.410  22.855 -16.612  1.00 10.00      A   
ATOM    532  NH1 ARG A 129      -8.225  22.726 -17.206  1.00 10.00      A   
ATOM    533 HH11 ARG A 129      -7.546  23.519 -17.210  1.00 10.00      A   
ATOM    534 HH12 ARG A 129      -7.972  21.832 -17.679  1.00 10.00      A   
ATOM    535  NH2 ARG A 129      -9.739  24.005 -16.035  1.00 10.00      A   
ATOM    536 HH21 ARG A 129     -10.688  24.115 -15.585  1.00 10.00      A   
ATOM    537 HH22 ARG A 129      -9.072  24.804 -16.028  1.00 10.00      A   
ATOM    538  C   ARG A 129     -10.298  16.626 -14.266  1.00 10.00      A   
ATOM    539  O   ARG A 129      -9.545  15.873 -14.875  1.00 10.00      A   
ATOM    540  N   ALA A 130     -10.365  16.653 -12.944  1.00 10.00      A   
ATOM    541  HN  ALA A 130     -10.970  17.290 -12.505  1.00 10.00      A   
ATOM    542  CA  ALA A 130      -9.550  15.764 -12.130  1.00 10.00      A   
ATOM    543  CB  ALA A 130      -9.584  16.194 -10.671  1.00 10.00      A   
ATOM    544  C   ALA A 130     -10.035  14.322 -12.280  1.00 10.00      A   
ATOM    545  O   ALA A 130      -9.235  13.388 -12.362  1.00 10.00      A   
ATOM    546  N   ALA A 131     -11.354  14.158 -12.342  1.00 10.00      A   
ATOM    547  HN  ALA A 131     -11.934  14.948 -12.284  1.00 10.00      A   
ATOM    548  CA  ALA A 131     -11.964  12.840 -12.484  1.00 10.00      A   
ATOM    549  CB  ALA A 131     -13.476  12.935 -12.342  1.00 10.00      A   
ATOM    550  C   ALA A 131     -11.586  12.183 -13.810  1.00 10.00      A   
ATOM    551  O   ALA A 131     -11.193  11.014 -13.840  1.00 10.00      A   
ATOM    552  N   GLU A 132     -11.692  12.938 -14.902  1.00 10.00      A   
ATOM    553  HN  GLU A 132     -12.005  13.864 -14.818  1.00 10.00      A   
ATOM    554  CA  GLU A 132     -11.359  12.412 -16.223  1.00 10.00      A   
ATOM    555  CB  GLU A 132     -11.750  13.381 -17.346  1.00 10.00      A   
ATOM    556  CG  GLU A 132     -11.284  14.811 -17.141  1.00 10.00      A   
ATOM    557  CD  GLU A 132     -10.944  15.510 -18.440  1.00 10.00      A   
ATOM    558  OE1 GLU A 132     -11.865  16.038 -19.097  1.00 10.00      A   
ATOM    559  OE2 GLU A 132      -9.750  15.536 -18.809  1.00 10.00      A   
ATOM    560  C   GLU A 132      -9.887  12.016 -16.319  1.00 10.00      A   
ATOM    561  O   GLU A 132      -9.549  11.015 -16.951  1.00 10.00      A   
ATOM    562  N   ARG A 133      -9.014  12.796 -15.683  1.00 10.00      A   
ATOM    563  HN  ARG A 133      -9.339  13.588 -15.200  1.00 10.00      A   
ATOM    564  CA  ARG A 133      -7.585  12.498 -15.693  1.00 10.00      A   
ATOM    565  CB  ARG A 133      -6.778  13.609 -15.012  1.00 10.00      A   
ATOM    566  CG  ARG A 133      -6.860  14.971 -15.681  1.00 10.00      A   
ATOM    567  CD  ARG A 133      -6.431  14.917 -17.137  1.00 10.00      A   
ATOM    568  NE  ARG A 133      -5.701  16.119 -17.531  1.00 10.00      A   
ATOM    569  HE  ARG A 133      -4.795  16.239 -17.156  1.00 10.00      A   
ATOM    570  CZ  ARG A 133      -6.172  17.049 -18.360  1.00 10.00      A   
ATOM    571  NH1 ARG A 133      -7.397  16.948 -18.870  1.00 10.00      A   
ATOM    572 HH11 ARG A 133      -8.014  16.137 -18.623  1.00 10.00      A   
ATOM    573 HH12 ARG A 133      -7.753  17.680 -19.520  1.00 10.00      A   
ATOM    574  NH2 ARG A 133      -5.416  18.090 -18.672  1.00 10.00      A   
ATOM    575 HH21 ARG A 133      -4.457  18.183 -18.264  1.00 10.00      A   
ATOM    576 HH22 ARG A 133      -5.767  18.820 -19.331  1.00 10.00      A   
ATOM    577  C   ARG A 133      -7.329  11.180 -14.977  1.00 10.00      A   
ATOM    578  O   ARG A 133      -6.608  10.315 -15.474  1.00 10.00      A   
ATOM    579  N   LEU A 134      -7.947  11.034 -13.812  1.00 10.00      A   
ATOM    580  HN  LEU A 134      -8.514  11.767 -13.481  1.00 10.00      A   
ATOM    581  CA  LEU A 134      -7.810   9.831 -13.000  1.00 10.00      A   
ATOM    582  CB  LEU A 134      -8.556  10.026 -11.675  1.00 10.00      A   
ATOM    583  CG  LEU A 134      -8.387   8.938 -10.616  1.00 10.00      A   
ATOM    584  CD1 LEU A 134      -7.005   9.006  -9.986  1.00 10.00      A   
ATOM    585  CD2 LEU A 134      -9.470   9.060  -9.555  1.00 10.00      A   
ATOM    586  C   LEU A 134      -8.362   8.610 -13.738  1.00 10.00      A   
ATOM    587  O   LEU A 134      -7.797   7.518 -13.668  1.00 10.00      A   
ATOM    588  N   GLN A 135      -9.459   8.813 -14.454  1.00 10.00      A   
ATOM    589  HN  GLN A 135      -9.858   9.711 -14.468  1.00 10.00      A   
ATOM    590  CA  GLN A 135     -10.105   7.742 -15.202  1.00 10.00      A   
ATOM    591  CB  GLN A 135     -11.524   8.161 -15.606  1.00 10.00      A   
ATOM    592  CG  GLN A 135     -12.216   7.210 -16.573  1.00 10.00      A   
ATOM    593  CD  GLN A 135     -12.591   5.885 -15.937  1.00 10.00      A   
ATOM    594  OE1 GLN A 135     -13.691   5.728 -15.412  1.00 10.00      A   
ATOM    595  NE2 GLN A 135     -11.683   4.922 -15.984  1.00 10.00      A   
ATOM    596 HE21 GLN A 135     -10.823   5.116 -16.424  1.00 10.00      A   
ATOM    597 HE22 GLN A 135     -11.903   4.058 -15.577  1.00 10.00      A   
ATOM    598  C   GLN A 135      -9.310   7.330 -16.440  1.00 10.00      A   
ATOM    599  O   GLN A 135      -9.259   6.151 -16.784  1.00 10.00      A   
ATOM    600  N   TYR A 136      -8.688   8.288 -17.105  1.00 10.00      A   
ATOM    601  HN  TYR A 136      -8.737   9.216 -16.781  1.00 10.00      A   
ATOM    602  CA  TYR A 136      -7.940   7.989 -18.317  1.00 10.00      A   
ATOM    603  CB  TYR A 136      -7.929   9.188 -19.265  1.00 10.00      A   
ATOM    604  CG  TYR A 136      -7.612   8.824 -20.698  1.00 10.00      A   
ATOM    605  CD1 TYR A 136      -6.374   9.119 -21.255  1.00 10.00      A   
ATOM    606  CD2 TYR A 136      -8.551   8.176 -21.490  1.00 10.00      A   
ATOM    607  CE1 TYR A 136      -6.082   8.779 -22.564  1.00 10.00      A   
ATOM    608  CE2 TYR A 136      -8.267   7.832 -22.797  1.00 10.00      A   
ATOM    609  CZ  TYR A 136      -7.032   8.136 -23.329  1.00 10.00      A   
ATOM    610  OH  TYR A 136      -6.745   7.792 -24.630  1.00 10.00      A   
ATOM    611  HH  TYR A 136      -5.911   7.307 -24.648  1.00 10.00      A   
ATOM    612  C   TYR A 136      -6.516   7.514 -18.042  1.00 10.00      A   
ATOM    613  O   TYR A 136      -6.038   6.578 -18.678  1.00 10.00      A   
ATOM    614  N   VAL A 137      -5.844   8.154 -17.097  1.00 10.00      A   
ATOM    615  HN  VAL A 137      -6.280   8.885 -16.605  1.00 10.00      A   
ATOM    616  CA  VAL A 137      -4.463   7.800 -16.778  1.00 10.00      A   
ATOM    617  CB  VAL A 137      -3.690   8.999 -16.183  1.00 10.00      A   
ATOM    618  CG1 VAL A 137      -2.249   8.618 -15.874  1.00 10.00      A   
ATOM    619  CG2 VAL A 137      -3.734  10.190 -17.130  1.00 10.00      A   
ATOM    620  C   VAL A 137      -4.358   6.599 -15.837  1.00 10.00      A   
ATOM    621  O   VAL A 137      -3.648   5.636 -16.125  1.00 10.00      A   
ATOM    622  N   PHE A 138      -5.070   6.649 -14.722  1.00 10.00      A   
ATOM    623  HN  PHE A 138      -5.648   7.422 -14.556  1.00 10.00      A   
ATOM    624  CA  PHE A 138      -5.013   5.570 -13.737  1.00 10.00      A   
ATOM    625  CB  PHE A 138      -5.067   6.138 -12.316  1.00 10.00      A   
ATOM    626  CG  PHE A 138      -3.932   7.067 -11.985  1.00 10.00      A   
ATOM    627  CD1 PHE A 138      -2.712   6.566 -11.559  1.00 10.00      A   
ATOM    628  CD2 PHE A 138      -4.084   8.440 -12.099  1.00 10.00      A   
ATOM    629  CE1 PHE A 138      -1.666   7.416 -11.254  1.00 10.00      A   
ATOM    630  CE2 PHE A 138      -3.042   9.296 -11.796  1.00 10.00      A   
ATOM    631  CZ  PHE A 138      -1.831   8.783 -11.373  1.00 10.00      A   
ATOM    632  C   PHE A 138      -6.117   4.537 -13.936  1.00 10.00      A   
ATOM    633  O   PHE A 138      -6.035   3.423 -13.419  1.00 10.00      A   
ATOM    634  N   GLY A 139      -7.146   4.906 -14.683  1.00 10.00      A   
ATOM    635  HN  GLY A 139      -7.158   5.800 -15.079  1.00 10.00      A   
ATOM    636  CA  GLY A 139      -8.249   3.995 -14.916  1.00 10.00      A   
ATOM    637  C   GLY A 139      -9.135   3.874 -13.692  1.00 10.00      A   
ATOM    638  O   GLY A 139      -9.788   2.851 -13.480  1.00 10.00      A   
ATOM    639  N   TYR A 140      -9.153   4.926 -12.885  1.00 10.00      A   
ATOM    640  HN  TYR A 140      -8.620   5.718 -13.118  1.00 10.00      A   
ATOM    641  CA  TYR A 140      -9.951   4.945 -11.671  1.00 10.00      A   
ATOM    642  CB  TYR A 140      -9.124   5.473 -10.496  1.00 10.00      A   
ATOM    643  CG  TYR A 140      -8.404   4.405  -9.706  1.00 10.00      A   
ATOM    644  CD1 TYR A 140      -9.056   3.705  -8.700  1.00 10.00      A   
ATOM    645  CD2 TYR A 140      -7.073   4.100  -9.957  1.00 10.00      A   
ATOM    646  CE1 TYR A 140      -8.405   2.734  -7.967  1.00 10.00      A   
ATOM    647  CE2 TYR A 140      -6.412   3.127  -9.229  1.00 10.00      A   
ATOM    648  CZ  TYR A 140      -7.085   2.448  -8.234  1.00 10.00      A   
ATOM    649  OH  TYR A 140      -6.437   1.479  -7.506  1.00 10.00      A   
ATOM    650  HH  TYR A 140      -5.576   1.812  -7.218  1.00 10.00      A   
ATOM    651  C   TYR A 140     -11.201   5.797 -11.849  1.00 10.00      A   
ATOM    652  O   TYR A 140     -11.118   6.976 -12.192  1.00 10.00      A   
ATOM    653  N   LYS A 141     -12.353   5.187 -11.628  1.00 10.00      A   
ATOM    654  HN  LYS A 141     -12.352   4.237 -11.375  1.00 10.00      A   
ATOM    655  CA  LYS A 141     -13.621   5.882 -11.748  1.00 10.00      A   
ATOM    656  CB  LYS A 141     -14.706   4.916 -12.229  1.00 10.00      A   
ATOM    657  CG  LYS A 141     -15.927   5.596 -12.828  1.00 10.00      A   
ATOM    658  CD  LYS A 141     -16.857   4.589 -13.491  1.00 10.00      A   
ATOM    659  CE  LYS A 141     -16.183   3.895 -14.667  1.00 10.00      A   
ATOM    660  NZ  LYS A 141     -17.171   3.345 -15.635  1.00 10.00      A   
ATOM    661  HZ1 LYS A 141     -17.834   2.706 -15.154  1.00 10.00      A   
ATOM    662  HZ2 LYS A 141     -16.682   2.813 -16.383  1.00 10.00      A   
ATOM    663  HZ3 LYS A 141     -17.710   4.119 -16.075  1.00 10.00      A   
ATOM    664  C   LYS A 141     -14.006   6.485 -10.404  1.00 10.00      A   
ATOM    665  O   LYS A 141     -14.103   5.776  -9.401  1.00 10.00      A   
ATOM    666  N   LEU A 142     -14.207   7.793 -10.387  1.00 10.00      A   
ATOM    667  HN  LEU A 142     -14.114   8.300 -11.223  1.00 10.00      A   
ATOM    668  CA  LEU A 142     -14.571   8.498  -9.168  1.00 10.00      A   
ATOM    669  CB  LEU A 142     -13.887   9.867  -9.122  1.00 10.00      A   
ATOM    670  CG  LEU A 142     -14.029  10.652  -7.816  1.00 10.00      A   
ATOM    671  CD1 LEU A 142     -13.335   9.924  -6.675  1.00 10.00      A   
ATOM    672  CD2 LEU A 142     -13.472  12.058  -7.975  1.00 10.00      A   
ATOM    673  C   LEU A 142     -16.084   8.661  -9.066  1.00 10.00      A   
ATOM    674  O   LEU A 142     -16.680   9.481  -9.766  1.00 10.00      A   
ATOM    675  N   VAL A 143     -16.703   7.871  -8.199  1.00 10.00      A   
ATOM    676  HN  VAL A 143     -16.174   7.239  -7.663  1.00 10.00      A   
ATOM    677  CA  VAL A 143     -18.148   7.925  -8.011  1.00 10.00      A   
ATOM    678  CB  VAL A 143     -18.855   6.690  -8.630  1.00 10.00      A   
ATOM    679  CG1 VAL A 143     -20.335   6.966  -8.862  1.00 10.00      A   
ATOM    680  CG2 VAL A 143     -18.186   6.256  -9.926  1.00 10.00      A   
ATOM    681  C   VAL A 143     -18.483   7.992  -6.522  1.00 10.00      A   
ATOM    682  O   VAL A 143     -17.681   7.584  -5.681  1.00 10.00      A   
ATOM    683  N   GLU A 144     -19.654   8.534  -6.204  1.00 10.00      A   
ATOM    684  HN  GLU A 144     -20.230   8.868  -6.920  1.00 10.00      A   
ATOM    685  CA  GLU A 144     -20.110   8.638  -4.823  1.00 10.00      A   
ATOM    686  CB  GLU A 144     -21.203   9.709  -4.710  1.00 10.00      A   
ATOM    687  CG  GLU A 144     -20.749  11.013  -4.076  1.00 10.00      A   
ATOM    688  CD  GLU A 144     -21.819  12.089  -4.119  1.00 10.00      A   
ATOM    689  OE1 GLU A 144     -22.567  12.227  -3.126  1.00 10.00      A   
ATOM    690  OE2 GLU A 144     -21.908  12.801  -5.143  1.00 10.00      A   
ATOM    691  C   GLU A 144     -20.676   7.295  -4.375  1.00 10.00      A   
ATOM    692  O   GLU A 144     -21.246   6.560  -5.184  1.00 10.00      A   
ATOM    693  N   LEU A 145     -20.512   6.966  -3.098  1.00 10.00      A   
ATOM    694  HN  LEU A 145     -20.028   7.577  -2.501  1.00 10.00      A   
ATOM    695  CA  LEU A 145     -21.032   5.706  -2.575  1.00 10.00      A   
ATOM    696  CB  LEU A 145     -20.391   5.337  -1.230  1.00 10.00      A   
ATOM    697  CG  LEU A 145     -20.102   6.481  -0.254  1.00 10.00      A   
ATOM    698  CD1 LEU A 145     -21.326   6.802   0.593  1.00 10.00      A   
ATOM    699  CD2 LEU A 145     -18.912   6.136   0.630  1.00 10.00      A   
ATOM    700  C   LEU A 145     -22.555   5.749  -2.481  1.00 10.00      A   
ATOM    701  O   LEU A 145     -23.226   4.720  -2.552  1.00 10.00      A   
ATOM    702  N   GLU A 146     -23.085   6.954  -2.330  1.00 10.00      A   
ATOM    703  HN  GLU A 146     -22.491   7.730  -2.282  1.00 10.00      A   
ATOM    704  CA  GLU A 146     -24.520   7.168  -2.246  1.00 10.00      A   
ATOM    705  CB  GLU A 146     -25.028   6.962  -0.816  1.00 10.00      A   
ATOM    706  CG  GLU A 146     -26.331   6.183  -0.740  1.00 10.00      A   
ATOM    707  CD  GLU A 146     -26.995   6.277   0.615  1.00 10.00      A   
ATOM    708  OE1 GLU A 146     -27.713   7.269   0.860  1.00 10.00      A   
ATOM    709  OE2 GLU A 146     -26.813   5.357   1.439  1.00 10.00      A   
ATOM    710  C   GLU A 146     -24.834   8.581  -2.730  1.00 10.00      A   
ATOM    711  O   GLU A 146     -24.113   9.520  -2.397  1.00 10.00      A   
ATOM    712  N   PRO A 147     -25.890   8.740  -3.541  1.00 10.00      A   
ATOM    713  CA  PRO A 147     -26.289  10.042  -4.092  1.00 10.00      A   
ATOM    714  CB  PRO A 147     -27.635   9.749  -4.759  1.00 10.00      A   
ATOM    715  CG  PRO A 147     -27.565   8.303  -5.107  1.00 10.00      A   
ATOM    716  CD  PRO A 147     -26.775   7.655  -4.005  1.00 10.00      A   
ATOM    717  C   PRO A 147     -26.444  11.147  -3.044  1.00 10.00      A   
ATOM    718  O   PRO A 147     -27.141  10.979  -2.036  1.00 10.00      A   
ATOM    719  N   LYS A 148     -25.761  12.266  -3.295  1.00 10.00      A   
ATOM    720  HN  LYS A 148     -25.184  12.293  -4.087  1.00 10.00      A   
ATOM    721  CA  LYS A 148     -25.813  13.445  -2.432  1.00 10.00      A   
ATOM    722  CB  LYS A 148     -27.221  14.040  -2.381  1.00 10.00      A   
ATOM    723  CG  LYS A 148     -27.569  14.877  -3.599  1.00 10.00      A   
ATOM    724  CD  LYS A 148     -28.983  15.417  -3.512  1.00 10.00      A   
ATOM    725  CE  LYS A 148     -29.276  16.363  -4.662  1.00 10.00      A   
ATOM    726  NZ  LYS A 148     -30.725  16.670  -4.771  1.00 10.00      A   
ATOM    727  HZ1 LYS A 148     -31.073  17.066  -3.877  1.00 10.00      A   
ATOM    728  HZ2 LYS A 148     -31.260  15.803  -4.982  1.00 10.00      A   
ATOM    729  HZ3 LYS A 148     -30.889  17.360  -5.532  1.00 10.00      A   
ATOM    730  C   LYS A 148     -25.270  13.201  -1.030  1.00 10.00      A   
ATOM    731  O   LYS A 148     -25.823  13.698  -0.048  1.00 10.00      A   
ATOM    732  N   SER A 149     -24.183  12.456  -0.939  1.00 10.00      A   
ATOM    733  HN  SER A 149     -23.776  12.094  -1.764  1.00 10.00      A   
ATOM    734  CA  SER A 149     -23.563  12.176   0.348  1.00 10.00      A   
ATOM    735  CB  SER A 149     -23.421  10.669   0.563  1.00 10.00      A   
ATOM    736  OG  SER A 149     -24.636  10.006   0.261  1.00 10.00      A   
ATOM    737  HG  SER A 149     -24.749   9.976  -0.698  1.00 10.00      A   
ATOM    738  C   SER A 149     -22.209  12.869   0.426  1.00 10.00      A   
ATOM    739  O   SER A 149     -21.605  12.971   1.495  1.00 10.00      A   
ATOM    740  N   ASN A 150     -21.732  13.321  -0.733  1.00 10.00      A   
ATOM    741  HN  ASN A 150     -22.255  13.163  -1.555  1.00 10.00      A   
ATOM    742  CA  ASN A 150     -20.456  14.028  -0.841  1.00 10.00      A   
ATOM    743  CB  ASN A 150     -20.476  15.343  -0.060  1.00 10.00      A   
ATOM    744  CG  ASN A 150     -20.932  16.507  -0.918  1.00 10.00      A   
ATOM    745  OD1 ASN A 150     -20.510  16.649  -2.067  1.00 10.00      A   
ATOM    746  ND2 ASN A 150     -21.802  17.342  -0.376  1.00 10.00      A   
ATOM    747 HD21 ASN A 150     -22.104  17.169   0.541  1.00 10.00      A   
ATOM    748 HD22 ASN A 150     -22.116  18.098  -0.917  1.00 10.00      A   
ATOM    749  C   ASN A 150     -19.276  13.153  -0.440  1.00 10.00      A   
ATOM    750  O   ASN A 150     -18.185  13.650  -0.156  1.00 10.00      A   
ATOM    751  N   THR A 151     -19.507  11.848  -0.434  1.00 10.00      A   
ATOM    752  HN  THR A 151     -20.399  11.524  -0.680  1.00 10.00      A   
ATOM    753  CA  THR A 151     -18.480  10.878  -0.091  1.00 10.00      A   
ATOM    754  CB  THR A 151     -18.961   9.936   1.025  1.00 10.00      A   
ATOM    755  OG1 THR A 151     -19.895  10.630   1.866  1.00 10.00      A   
ATOM    756  HG1 THR A 151     -19.981  11.543   1.563  1.00 10.00      A   
ATOM    757  CG2 THR A 151     -17.782   9.476   1.869  1.00 10.00      A   
ATOM    758  C   THR A 151     -18.141  10.065  -1.334  1.00 10.00      A   
ATOM    759  O   THR A 151     -18.946   9.252  -1.798  1.00 10.00      A   
ATOM    760  N   TYR A 152     -16.955  10.290  -1.871  1.00 10.00      A   
ATOM    761  HN  TYR A 152     -16.334  10.908  -1.426  1.00 10.00      A   
ATOM    762  CA  TYR A 152     -16.534   9.615  -3.083  1.00 10.00      A   
ATOM    763  CB  TYR A 152     -15.885  10.608  -4.049  1.00 10.00      A   
ATOM    764  CG  TYR A 152     -16.876  11.563  -4.679  1.00 10.00      A   
ATOM    765  CD1 TYR A 152     -17.268  12.725  -4.024  1.00 10.00      A   
ATOM    766  CD2 TYR A 152     -17.433  11.292  -5.921  1.00 10.00      A   
ATOM    767  CE1 TYR A 152     -18.189  13.585  -4.591  1.00 10.00      A   
ATOM    768  CE2 TYR A 152     -18.348  12.151  -6.497  1.00 10.00      A   
ATOM    769  CZ  TYR A 152     -18.723  13.294  -5.827  1.00 10.00      A   
ATOM    770  OH  TYR A 152     -19.650  14.141  -6.386  1.00 10.00      A   
ATOM    771  HH  TYR A 152     -20.536  13.890  -6.079  1.00 10.00      A   
ATOM    772  C   TYR A 152     -15.599   8.451  -2.801  1.00 10.00      A   
ATOM    773  O   TYR A 152     -15.044   8.330  -1.706  1.00 10.00      A   
ATOM    774  N   ILE A 153     -15.454   7.590  -3.795  1.00 10.00      A   
ATOM    775  HN  ILE A 153     -15.963   7.734  -4.627  1.00 10.00      A   
ATOM    776  CA  ILE A 153     -14.587   6.432  -3.704  1.00 10.00      A   
ATOM    777  CB  ILE A 153     -15.364   5.196  -3.179  1.00 10.00      A   
ATOM    778  CG1 ILE A 153     -14.414   4.125  -2.642  1.00 10.00      A   
ATOM    779  CG2 ILE A 153     -16.299   4.622  -4.237  1.00 10.00      A   
ATOM    780  CD1 ILE A 153     -13.880   4.433  -1.260  1.00 10.00      A   
ATOM    781  C   ILE A 153     -13.982   6.139  -5.079  1.00 10.00      A   
ATOM    782  O   ILE A 153     -14.620   6.381  -6.110  1.00 10.00      A   
ATOM    783  N   LEU A 154     -12.748   5.648  -5.099  1.00 10.00      A   
ATOM    784  HN  LEU A 154     -12.271   5.488  -4.245  1.00 10.00      A   
ATOM    785  CA  LEU A 154     -12.079   5.331  -6.351  1.00 10.00      A   
ATOM    786  CB  LEU A 154     -10.572   5.554  -6.225  1.00 10.00      A   
ATOM    787  CG  LEU A 154     -10.062   6.973  -6.487  1.00 10.00      A   
ATOM    788  CD1 LEU A 154     -10.514   7.929  -5.393  1.00 10.00      A   
ATOM    789  CD2 LEU A 154      -8.547   6.978  -6.612  1.00 10.00      A   
ATOM    790  C   LEU A 154     -12.364   3.889  -6.747  1.00 10.00      A   
ATOM    791  O   LEU A 154     -12.102   2.963  -5.980  1.00 10.00      A   
ATOM    792  N   ILE A 155     -12.914   3.696  -7.938  1.00 10.00      A   
ATOM    793  HN  ILE A 155     -13.117   4.471  -8.510  1.00 10.00      A   
ATOM    794  CA  ILE A 155     -13.237   2.361  -8.417  1.00 10.00      A   
ATOM    795  CB  ILE A 155     -14.738   2.221  -8.756  1.00 10.00      A   
ATOM    796  CG1 ILE A 155     -15.606   2.674  -7.573  1.00 10.00      A   
ATOM    797  CG2 ILE A 155     -15.064   0.781  -9.135  1.00 10.00      A   
ATOM    798  CD1 ILE A 155     -17.077   2.803  -7.912  1.00 10.00      A   
ATOM    799  C   ILE A 155     -12.412   2.005  -9.650  1.00 10.00      A   
ATOM    800  O   ILE A 155     -12.577   2.599 -10.714  1.00 10.00      A   
ATOM    801  N   ASN A 156     -11.514   1.038  -9.494  1.00 10.00      A   
ATOM    802  HN  ASN A 156     -11.417   0.611  -8.618  1.00 10.00      A   
ATOM    803  CA  ASN A 156     -10.673   0.584 -10.593  1.00 10.00      A   
ATOM    804  CB  ASN A 156      -9.388  -0.048 -10.039  1.00 10.00      A   
ATOM    805  CG  ASN A 156      -8.540  -0.716 -11.111  1.00 10.00      A   
ATOM    806  OD1 ASN A 156      -8.746  -1.885 -11.446  1.00 10.00      A   
ATOM    807  ND2 ASN A 156      -7.577   0.017 -11.655  1.00 10.00      A   
ATOM    808 HD21 ASN A 156      -7.466   0.941 -11.342  1.00 10.00      A   
ATOM    809 HD22 ASN A 156      -7.018  -0.394 -12.344  1.00 10.00      A   
ATOM    810  C   ASN A 156     -11.437  -0.436 -11.431  1.00 10.00      A   
ATOM    811  O   ASN A 156     -11.875  -1.459 -10.916  1.00 10.00      A   
ATOM    812  N   THR A 157     -11.617  -0.143 -12.707  1.00 10.00      A   
ATOM    813  HN  THR A 157     -11.267   0.702 -13.058  1.00 10.00      A   
ATOM    814  CA  THR A 157     -12.342  -1.041 -13.600  1.00 10.00      A   
ATOM    815  CB  THR A 157     -13.332  -0.260 -14.485  1.00 10.00      A   
ATOM    816  OG1 THR A 157     -12.771   1.015 -14.814  1.00 10.00      A   
ATOM    817  HG1 THR A 157     -12.857   1.160 -15.759  1.00 10.00      A   
ATOM    818  CG2 THR A 157     -14.653  -0.052 -13.762  1.00 10.00      A   
ATOM    819  C   THR A 157     -11.387  -1.837 -14.483  1.00 10.00      A   
ATOM    820  O   THR A 157     -11.784  -2.347 -15.531  1.00 10.00      A   
ATOM    821  N   LEU A 158     -10.138  -1.946 -14.030  1.00 10.00      A   
ATOM    822  HN  LEU A 158      -9.916  -1.533 -13.166  1.00 10.00      A   
ATOM    823  CA  LEU A 158      -9.085  -2.666 -14.752  1.00 10.00      A   
ATOM    824  CB  LEU A 158      -8.890  -2.137 -16.181  1.00 10.00      A   
ATOM    825  CG  LEU A 158      -7.652  -2.650 -16.930  1.00 10.00      A   
ATOM    826  CD1 LEU A 158      -7.689  -2.223 -18.392  1.00 10.00      A   
ATOM    827  CD2 LEU A 158      -6.378  -2.154 -16.263  1.00 10.00      A   
ATOM    828  C   LEU A 158      -9.292  -4.182 -14.746  1.00 10.00      A   
ATOM    829  O   LEU A 158     -10.180  -4.706 -15.423  1.00 10.00      A   
ATOM    830  N   GLU A 159      -8.447  -4.870 -13.977  1.00 10.00      A   
ATOM    831  HN  GLU A 159      -7.760  -4.383 -13.482  1.00 10.00      A   
ATOM    832  CA  GLU A 159      -8.486  -6.330 -13.849  1.00 10.00      A   
ATOM    833  CB  GLU A 159      -7.951  -7.029 -15.100  1.00 10.00      A   
ATOM    834  CG  GLU A 159      -6.459  -7.324 -15.052  1.00 10.00      A   
ATOM    835  CD  GLU A 159      -5.627  -6.122 -14.633  1.00 10.00      A   
ATOM    836  OE1 GLU A 159      -5.057  -5.453 -15.513  1.00 10.00      A   
ATOM    837  OE2 GLU A 159      -5.539  -5.849 -13.416  1.00 10.00      A   
ATOM    838  C   GLU A 159      -9.864  -6.849 -13.463  1.00 10.00      A   
ATOM    839  O   GLU A 159     -10.588  -7.398 -14.295  1.00 10.00      A   
ATOM    840  N   PRO A 160     -10.238  -6.706 -12.186  1.00 10.00      A   
ATOM    841  CA  PRO A 160      -9.386  -6.079 -11.169  1.00 10.00      A   
ATOM    842  CB  PRO A 160     -10.380  -5.713 -10.070  1.00 10.00      A   
ATOM    843  CG  PRO A 160     -11.455  -6.744 -10.176  1.00 10.00      A   
ATOM    844  CD  PRO A 160     -11.538  -7.135 -11.631  1.00 10.00      A   
ATOM    845  C   PRO A 160      -8.319  -7.048 -10.643  1.00 10.00      A   
ATOM    846  O   PRO A 160      -8.571  -8.250 -10.495  1.00 10.00      A   
ATOM    847  N   VAL A 161      -7.123  -6.530 -10.395  1.00 10.00      A   
ATOM    848  HN  VAL A 161      -6.969  -5.574 -10.561  1.00 10.00      A   
ATOM    849  CA  VAL A 161      -6.025  -7.344  -9.884  1.00 10.00      A   
ATOM    850  CB  VAL A 161      -5.301  -6.636  -8.723  1.00 10.00      A   
ATOM    851  CG1 VAL A 161      -6.189  -6.593  -7.487  1.00 10.00      A   
ATOM    852  CG2 VAL A 161      -4.892  -5.228  -9.134  1.00 10.00      A   
ATOM    853  C   VAL A 161      -5.015  -7.678 -10.980  1.00 10.00      A   
ATOM    854  O   VAL A 161      -3.949  -8.234 -10.702  1.00 10.00      A   
ATOM    855  N   GLU A 166     -17.302 -15.197  -5.342  1.00 10.00      A   
ATOM    856  HN  GLU A 166     -17.207 -15.737  -4.530  1.00 10.00      A   
ATOM    857  CA  GLU A 166     -16.167 -15.095  -6.251  1.00 10.00      A   
ATOM    858  CB  GLU A 166     -16.610 -15.326  -7.701  1.00 10.00      A   
ATOM    859  CG  GLU A 166     -17.721 -14.406  -8.185  1.00 10.00      A   
ATOM    860  CD  GLU A 166     -17.918 -14.477  -9.686  1.00 10.00      A   
ATOM    861  OE1 GLU A 166     -18.970 -14.018 -10.172  1.00 10.00      A   
ATOM    862  OE2 GLU A 166     -17.011 -14.981 -10.392  1.00 10.00      A   
ATOM    863  C   GLU A 166     -15.453 -13.749  -6.096  1.00 10.00      A   
ATOM    864  O   GLU A 166     -15.060 -13.117  -7.082  1.00 10.00      A   
ATOM    865  N   MET A 167     -15.288 -13.319  -4.841  1.00 10.00      A   
ATOM    866  HN  MET A 167     -15.623 -13.868  -4.108  1.00 10.00      A   
ATOM    867  CA  MET A 167     -14.628 -12.054  -4.535  1.00 10.00      A   
ATOM    868  CB  MET A 167     -14.772 -11.711  -3.047  1.00 10.00      A   
ATOM    869  CG  MET A 167     -14.522 -10.246  -2.724  1.00 10.00      A   
ATOM    870  SD  MET A 167     -14.787  -9.852  -0.983  1.00 10.00      A   
ATOM    871  CE  MET A 167     -14.902  -8.066  -1.067  1.00 10.00      A   
ATOM    872  C   MET A 167     -13.160 -12.083  -4.947  1.00 10.00      A   
ATOM    873  O   MET A 167     -12.337 -12.762  -4.328  1.00 10.00      A   
ATOM    874  N   ARG A 168     -12.845 -11.352  -6.005  1.00 10.00      A   
ATOM    875  HN  ARG A 168     -13.551 -10.842  -6.462  1.00 10.00      A   
ATOM    876  CA  ARG A 168     -11.489 -11.282  -6.518  1.00 10.00      A   
ATOM    877  CB  ARG A 168     -11.338 -12.204  -7.728  1.00 10.00      A   
ATOM    878  CG  ARG A 168     -12.456 -12.059  -8.746  1.00 10.00      A   
ATOM    879  CD  ARG A 168     -12.486 -13.222  -9.718  1.00 10.00      A   
ATOM    880  NE  ARG A 168     -13.828 -13.430 -10.257  1.00 10.00      A   
ATOM    881  HE  ARG A 168     -14.386 -14.105  -9.813  1.00 10.00      A   
ATOM    882  CZ  ARG A 168     -14.340 -12.753 -11.286  1.00 10.00      A   
ATOM    883  NH1 ARG A 168     -13.601 -11.853 -11.927  1.00 10.00      A   
ATOM    884 HH11 ARG A 168     -12.620 -11.676 -11.634  1.00 10.00      A   
ATOM    885 HH12 ARG A 168     -14.005 -11.313 -12.724  1.00 10.00      A   
ATOM    886  NH2 ARG A 168     -15.590 -12.988 -11.674  1.00 10.00      A   
ATOM    887 HH21 ARG A 168     -16.001 -12.465 -12.476  1.00 10.00      A   
ATOM    888 HH22 ARG A 168     -16.172 -13.705 -11.174  1.00 10.00      A   
ATOM    889  C   ARG A 168     -11.141  -9.850  -6.905  1.00 10.00      A   
ATOM    890  O   ARG A 168     -11.884  -9.191  -7.631  1.00 10.00      A   
ATOM    891  N   GLY A 169     -10.012  -9.373  -6.408  1.00 10.00      A   
ATOM    892  HN  GLY A 169      -9.473  -9.932  -5.813  1.00 10.00      A   
ATOM    893  CA  GLY A 169      -9.587  -8.025  -6.714  1.00 10.00      A   
ATOM    894  C   GLY A 169      -9.481  -7.174  -5.469  1.00 10.00      A   
ATOM    895  O   GLY A 169      -9.160  -7.690  -4.396  1.00 10.00      A   
ATOM    896  N   GLN A 171      -3.465 -13.719  -4.602  1.00 10.00      A   
ATOM    897  HN  GLN A 171      -3.204 -14.286  -5.358  1.00 10.00      A   
ATOM    898  CA  GLN A 171      -2.692 -13.671  -3.367  1.00 10.00      A   
ATOM    899  CB  GLN A 171      -1.229 -13.314  -3.647  1.00 10.00      A   
ATOM    900  CG  GLN A 171      -0.471 -14.383  -4.420  1.00 10.00      A   
ATOM    901  CD  GLN A 171       1.030 -14.165  -4.425  1.00 10.00      A   
ATOM    902  OE1 GLN A 171       1.606 -13.645  -3.466  1.00 10.00      A   
ATOM    903  NE2 GLN A 171       1.678 -14.570  -5.506  1.00 10.00      A   
ATOM    904 HE21 GLN A 171       1.159 -14.983  -6.229  1.00 10.00      A   
ATOM    905 HE22 GLN A 171       2.651 -14.440  -5.541  1.00 10.00      A   
ATOM    906  C   GLN A 171      -3.340 -12.635  -2.461  1.00 10.00      A   
ATOM    907  O   GLN A 171      -2.670 -11.914  -1.720  1.00 10.00      A   
ATOM    908  N   GLY A 172      -4.670 -12.600  -2.543  1.00 10.00      A   
ATOM    909  HN  GLY A 172      -5.116 -13.244  -3.132  1.00 10.00      A   
ATOM    910  CA  GLY A 172      -5.476 -11.657  -1.787  1.00 10.00      A   
ATOM    911  C   GLY A 172      -5.226 -11.663  -0.289  1.00 10.00      A   
ATOM    912  O   GLY A 172      -4.842 -12.681   0.287  1.00 10.00      A   
ATOM    913  N   THR A 173      -5.467 -10.512   0.330  1.00 10.00      A   
ATOM    914  HN  THR A 173      -5.783  -9.750  -0.193  1.00 10.00      A   
ATOM    915  CA  THR A 173      -5.283 -10.330   1.759  1.00 10.00      A   
ATOM    916  CB  THR A 173      -5.410  -8.832   2.099  1.00 10.00      A   
ATOM    917  OG1 THR A 173      -5.256  -8.072   0.889  1.00 10.00      A   
ATOM    918  HG1 THR A 173      -4.324  -8.040   0.647  1.00 10.00      A   
ATOM    919  CG2 THR A 173      -4.340  -8.404   3.093  1.00 10.00      A   
ATOM    920  C   THR A 173      -6.337 -11.110   2.541  1.00 10.00      A   
ATOM    921  O   THR A 173      -7.512 -11.134   2.165  1.00 10.00      A   
ATOM    922  N   PRO A 174      -5.925 -11.769   3.636  1.00 10.00      A   
ATOM    923  CA  PRO A 174      -6.830 -12.556   4.484  1.00 10.00      A   
ATOM    924  CB  PRO A 174      -5.914 -13.104   5.587  1.00 10.00      A   
ATOM    925  CG  PRO A 174      -4.703 -12.236   5.553  1.00 10.00      A   
ATOM    926  CD  PRO A 174      -4.537 -11.820   4.122  1.00 10.00      A   
ATOM    927  C   PRO A 174      -7.947 -11.710   5.091  1.00 10.00      A   
ATOM    928  O   PRO A 174      -9.018 -12.223   5.411  1.00 10.00      A   
ATOM    929  N   THR A 175      -7.692 -10.415   5.232  1.00 10.00      A   
ATOM    930  HN  THR A 175      -6.817 -10.068   4.955  1.00 10.00      A   
ATOM    931  CA  THR A 175      -8.665  -9.488   5.795  1.00 10.00      A   
ATOM    932  CB  THR A 175      -8.114  -8.052   5.786  1.00 10.00      A   
ATOM    933  OG1 THR A 175      -6.685  -8.100   5.652  1.00 10.00      A   
ATOM    934  HG1 THR A 175      -6.330  -7.208   5.759  1.00 10.00      A   
ATOM    935  CG2 THR A 175      -8.472  -7.342   7.082  1.00 10.00      A   
ATOM    936  C   THR A 175      -9.979  -9.527   5.018  1.00 10.00      A   
ATOM    937  O   THR A 175     -11.057  -9.656   5.604  1.00 10.00      A   
ATOM    938  N   THR A 176      -9.880  -9.440   3.699  1.00 10.00      A   
ATOM    939  HN  THR A 176      -8.994  -9.351   3.288  1.00 10.00      A   
ATOM    940  CA  THR A 176     -11.050  -9.468   2.836  1.00 10.00      A   
ATOM    941  CB  THR A 176     -10.640  -9.157   1.388  1.00 10.00      A   
ATOM    942  OG1 THR A 176      -9.307  -8.615   1.394  1.00 10.00      A   
ATOM    943  HG1 THR A 176      -9.076  -8.324   0.505  1.00 10.00      A   
ATOM    944  CG2 THR A 176     -11.589  -8.138   0.780  1.00 10.00      A   
ATOM    945  C   THR A 176     -11.730 -10.835   2.896  1.00 10.00      A   
ATOM    946  O   THR A 176     -12.959 -10.935   2.870  1.00 10.00      A   
ATOM    947  N   GLY A 177     -10.917 -11.881   2.994  1.00 10.00      A   
ATOM    948  HN  GLY A 177      -9.949 -11.733   3.017  1.00 10.00      A   
ATOM    949  CA  GLY A 177     -11.443 -13.229   3.070  1.00 10.00      A   
ATOM    950  C   GLY A 177     -12.256 -13.444   4.331  1.00 10.00      A   
ATOM    951  O   GLY A 177     -13.330 -14.045   4.294  1.00 10.00      A   
ATOM    952  N   LEU A 178     -11.739 -12.946   5.450  1.00 10.00      A   
ATOM    953  HN  LEU A 178     -10.870 -12.490   5.412  1.00 10.00      A   
ATOM    954  CA  LEU A 178     -12.420 -13.065   6.730  1.00 10.00      A   
ATOM    955  CB  LEU A 178     -11.495 -12.645   7.880  1.00 10.00      A   
ATOM    956  CG  LEU A 178     -10.725 -13.766   8.591  1.00 10.00      A   
ATOM    957  CD1 LEU A 178     -11.680 -14.812   9.146  1.00 10.00      A   
ATOM    958  CD2 LEU A 178      -9.700 -14.409   7.668  1.00 10.00      A   
ATOM    959  C   LEU A 178     -13.687 -12.217   6.731  1.00 10.00      A   
ATOM    960  O   LEU A 178     -14.712 -12.612   7.286  1.00 10.00      A   
ATOM    961  N   LEU A 179     -13.610 -11.055   6.088  1.00 10.00      A   
ATOM    962  HN  LEU A 179     -12.759 -10.799   5.668  1.00 10.00      A   
ATOM    963  CA  LEU A 179     -14.747 -10.148   5.997  1.00 10.00      A   
ATOM    964  CB  LEU A 179     -14.343  -8.856   5.284  1.00 10.00      A   
ATOM    965  CG  LEU A 179     -15.413  -7.766   5.192  1.00 10.00      A   
ATOM    966  CD1 LEU A 179     -15.733  -7.206   6.570  1.00 10.00      A   
ATOM    967  CD2 LEU A 179     -14.968  -6.660   4.250  1.00 10.00      A   
ATOM    968  C   LEU A 179     -15.906 -10.810   5.261  1.00 10.00      A   
ATOM    969  O   LEU A 179     -17.066 -10.666   5.655  1.00 10.00      A   
ATOM    970  N   MET A 180     -15.581 -11.541   4.199  1.00 10.00      A   
ATOM    971  HN  MET A 180     -14.637 -11.606   3.935  1.00 10.00      A   
ATOM    972  CA  MET A 180     -16.586 -12.239   3.405  1.00 10.00      A   
ATOM    973  CB  MET A 180     -15.938 -12.956   2.219  1.00 10.00      A   
ATOM    974  CG  MET A 180     -16.923 -13.711   1.341  1.00 10.00      A   
ATOM    975  SD  MET A 180     -18.105 -12.622   0.522  1.00 10.00      A   
ATOM    976  CE  MET A 180     -19.342 -13.802  -0.006  1.00 10.00      A   
ATOM    977  C   MET A 180     -17.362 -13.232   4.266  1.00 10.00      A   
ATOM    978  O   MET A 180     -18.576 -13.373   4.128  1.00 10.00      A   
ATOM    979  N   ILE A 181     -16.652 -13.907   5.165  1.00 10.00      A   
ATOM    980  HN  ILE A 181     -15.688 -13.746   5.230  1.00 10.00      A   
ATOM    981  CA  ILE A 181     -17.273 -14.877   6.057  1.00 10.00      A   
ATOM    982  CB  ILE A 181     -16.222 -15.624   6.909  1.00 10.00      A   
ATOM    983  CG1 ILE A 181     -15.180 -16.291   6.004  1.00 10.00      A   
ATOM    984  CG2 ILE A 181     -16.894 -16.657   7.807  1.00 10.00      A   
ATOM    985  CD1 ILE A 181     -14.009 -16.890   6.752  1.00 10.00      A   
ATOM    986  C   ILE A 181     -18.269 -14.176   6.977  1.00 10.00      A   
ATOM    987  O   ILE A 181     -19.379 -14.663   7.197  1.00 10.00      A   
ATOM    988  N   VAL A 182     -17.868 -13.016   7.488  1.00 10.00      A   
ATOM    989  HN  VAL A 182     -16.979 -12.674   7.251  1.00 10.00      A   
ATOM    990  CA  VAL A 182     -18.712 -12.236   8.383  1.00 10.00      A   
ATOM    991  CB  VAL A 182     -17.986 -10.977   8.910  1.00 10.00      A   
ATOM    992  CG1 VAL A 182     -18.879 -10.198   9.868  1.00 10.00      A   
ATOM    993  CG2 VAL A 182     -16.682 -11.360   9.593  1.00 10.00      A   
ATOM    994  C   VAL A 182     -20.009 -11.823   7.690  1.00 10.00      A   
ATOM    995  O   VAL A 182     -21.099 -12.138   8.168  1.00 10.00      A   
ATOM    996  N   LEU A 183     -19.887 -11.139   6.551  1.00 10.00      A   
ATOM    997  HN  LEU A 183     -18.990 -10.941   6.203  1.00 10.00      A   
ATOM    998  CA  LEU A 183     -21.062 -10.685   5.811  1.00 10.00      A   
ATOM    999  CB  LEU A 183     -20.681  -9.733   4.667  1.00 10.00      A   
ATOM   1000  CG  LEU A 183     -19.899 -10.328   3.492  1.00 10.00      A   
ATOM   1001  CD1 LEU A 183     -20.831 -10.684   2.343  1.00 10.00      A   
ATOM   1002  CD2 LEU A 183     -18.823  -9.361   3.026  1.00 10.00      A   
ATOM   1003  C   LEU A 183     -21.891 -11.864   5.309  1.00 10.00      A   
ATOM   1004  O   LEU A 183     -23.120 -11.782   5.218  1.00 10.00      A   
ATOM   1005  N   GLY A 184     -21.207 -12.960   4.990  1.00 10.00      A   
ATOM   1006  HN  GLY A 184     -20.227 -12.953   5.062  1.00 10.00      A   
ATOM   1007  CA  GLY A 184     -21.882 -14.152   4.522  1.00 10.00      A   
ATOM   1008  C   GLY A 184     -22.807 -14.713   5.578  1.00 10.00      A   
ATOM   1009  O   GLY A 184     -23.951 -15.058   5.285  1.00 10.00      A   
ATOM   1010  N   LEU A 185     -22.319 -14.784   6.813  1.00 10.00      A   
ATOM   1011  HN  LEU A 185     -21.395 -14.487   6.982  1.00 10.00      A   
ATOM   1012  CA  LEU A 185     -23.110 -15.294   7.924  1.00 10.00      A   
ATOM   1013  CB  LEU A 185     -22.259 -15.408   9.192  1.00 10.00      A   
ATOM   1014  CG  LEU A 185     -21.162 -16.477   9.187  1.00 10.00      A   
ATOM   1015  CD1 LEU A 185     -20.302 -16.363  10.437  1.00 10.00      A   
ATOM   1016  CD2 LEU A 185     -21.766 -17.870   9.079  1.00 10.00      A   
ATOM   1017  C   LEU A 185     -24.311 -14.390   8.182  1.00 10.00      A   
ATOM   1018  O   LEU A 185     -25.408 -14.866   8.472  1.00 10.00      A   
ATOM   1019  N   ILE A 186     -24.092 -13.083   8.065  1.00 10.00      A   
ATOM   1020  HN  ILE A 186     -23.191 -12.770   7.833  1.00 10.00      A   
ATOM   1021  CA  ILE A 186     -25.152 -12.104   8.272  1.00 10.00      A   
ATOM   1022  CB  ILE A 186     -24.636 -10.658   8.087  1.00 10.00      A   
ATOM   1023  CG1 ILE A 186     -23.495 -10.365   9.062  1.00 10.00      A   
ATOM   1024  CG2 ILE A 186     -25.765  -9.653   8.277  1.00 10.00      A   
ATOM   1025  CD1 ILE A 186     -22.758  -9.074   8.769  1.00 10.00      A   
ATOM   1026  C   ILE A 186     -26.296 -12.351   7.295  1.00 10.00      A   
ATOM   1027  O   ILE A 186     -27.445 -12.519   7.702  1.00 10.00      A   
ATOM   1028  N   PHE A 187     -25.963 -12.402   6.009  1.00 10.00      A   
ATOM   1029  HN  PHE A 187     -25.019 -12.290   5.757  1.00 10.00      A   
ATOM   1030  CA  PHE A 187     -26.955 -12.626   4.964  1.00 10.00      A   
ATOM   1031  CB  PHE A 187     -26.321 -12.442   3.582  1.00 10.00      A   
ATOM   1032  CG  PHE A 187     -27.310 -12.156   2.486  1.00 10.00      A   
ATOM   1033  CD1 PHE A 187     -28.339 -11.248   2.679  1.00 10.00      A   
ATOM   1034  CD2 PHE A 187     -27.206 -12.791   1.260  1.00 10.00      A   
ATOM   1035  CE1 PHE A 187     -29.247 -10.980   1.672  1.00 10.00      A   
ATOM   1036  CE2 PHE A 187     -28.110 -12.529   0.248  1.00 10.00      A   
ATOM   1037  CZ  PHE A 187     -29.132 -11.622   0.454  1.00 10.00      A   
ATOM   1038  C   PHE A 187     -27.581 -14.014   5.089  1.00 10.00      A   
ATOM   1039  O   PHE A 187     -28.786 -14.182   4.890  1.00 10.00      A   
ATOM   1040  N   MET A 188     -26.757 -14.995   5.441  1.00 10.00      A   
ATOM   1041  HN  MET A 188     -25.806 -14.786   5.591  1.00 10.00      A   
ATOM   1042  CA  MET A 188     -27.210 -16.374   5.607  1.00 10.00      A   
ATOM   1043  CB  MET A 188     -26.018 -17.279   5.936  1.00 10.00      A   
ATOM   1044  CG  MET A 188     -26.361 -18.750   6.111  1.00 10.00      A   
ATOM   1045  SD  MET A 188     -24.972 -19.712   6.739  1.00 10.00      A   
ATOM   1046  CE  MET A 188     -25.620 -21.376   6.600  1.00 10.00      A   
ATOM   1047  C   MET A 188     -28.261 -16.476   6.709  1.00 10.00      A   
ATOM   1048  O   MET A 188     -29.201 -17.261   6.613  1.00 10.00      A   
ATOM   1049  N   LYS A 189     -28.101 -15.663   7.748  1.00 10.00      A   
ATOM   1050  HN  LYS A 189     -27.333 -15.051   7.764  1.00 10.00      A   
ATOM   1051  CA  LYS A 189     -29.029 -15.665   8.873  1.00 10.00      A   
ATOM   1052  CB  LYS A 189     -28.283 -15.347  10.173  1.00 10.00      A   
ATOM   1053  CG  LYS A 189     -28.794 -16.109  11.386  1.00 10.00      A   
ATOM   1054  CD  LYS A 189     -28.272 -15.503  12.679  1.00 10.00      A   
ATOM   1055  CE  LYS A 189     -28.855 -16.205  13.894  1.00 10.00      A   
ATOM   1056  NZ  LYS A 189     -28.785 -15.355  15.113  1.00 10.00      A   
ATOM   1057  HZ1 LYS A 189     -29.279 -15.820  15.902  1.00 10.00      A   
ATOM   1058  HZ2 LYS A 189     -29.234 -14.435  14.935  1.00 10.00      A   
ATOM   1059  HZ3 LYS A 189     -27.790 -15.195  15.390  1.00 10.00      A   
ATOM   1060  C   LYS A 189     -30.181 -14.677   8.655  1.00 10.00      A   
ATOM   1061  O   LYS A 189     -30.787 -14.188   9.610  1.00 10.00      A   
ATOM   1062  N   GLY A 190     -30.476 -14.386   7.392  1.00 10.00      A   
ATOM   1063  HN  GLY A 190     -29.956 -14.802   6.672  1.00 10.00      A   
ATOM   1064  CA  GLY A 190     -31.562 -13.473   7.066  1.00 10.00      A   
ATOM   1065  C   GLY A 190     -31.187 -12.012   7.226  1.00 10.00      A   
ATOM   1066  O   GLY A 190     -32.005 -11.199   7.666  1.00 10.00      A   
ATOM   1067  N   ASN A 191     -29.945 -11.685   6.879  1.00 10.00      A   
ATOM   1068  HN  ASN A 191     -29.346 -12.392   6.558  1.00 10.00      A   
ATOM   1069  CA  ASN A 191     -29.428 -10.314   6.971  1.00 10.00      A   
ATOM   1070  CB  ASN A 191     -30.180  -9.364   6.027  1.00 10.00      A   
ATOM   1071  CG  ASN A 191     -29.300  -8.251   5.478  1.00 10.00      A   
ATOM   1072  OD1 ASN A 191     -28.948  -8.242   4.297  1.00 10.00      A   
ATOM   1073  ND2 ASN A 191     -28.939  -7.304   6.331  1.00 10.00      A   
ATOM   1074 HD21 ASN A 191     -29.256  -7.372   7.262  1.00 10.00      A   
ATOM   1075 HD22 ASN A 191     -28.364  -6.579   6.007  1.00 10.00      A   
ATOM   1076  C   ASN A 191     -29.473  -9.800   8.410  1.00 10.00      A   
ATOM   1077  O   ASN A 191     -29.649  -8.608   8.655  1.00 10.00      A   
ATOM   1078  N   THR A 192     -29.322 -10.712   9.359  1.00 10.00      A   
ATOM   1079  HN  THR A 192     -29.182 -11.650   9.102  1.00 10.00      A   
ATOM   1080  CA  THR A 192     -29.342 -10.363  10.773  1.00 10.00      A   
ATOM   1081  CB  THR A 192     -30.764 -10.496  11.361  1.00 10.00      A   
ATOM   1082  OG1 THR A 192     -31.742 -10.142  10.369  1.00 10.00      A   
ATOM   1083  HG1 THR A 192     -31.412 -10.386   9.495  1.00 10.00      A   
ATOM   1084  CG2 THR A 192     -30.926  -9.589  12.571  1.00 10.00      A   
ATOM   1085  C   THR A 192     -28.406 -11.287  11.548  1.00 10.00      A   
ATOM   1086  O   THR A 192     -28.582 -12.504  11.535  1.00 10.00      A   
ATOM   1087  N   LEU A 193     -27.410 -10.713  12.206  1.00 10.00      A   
ATOM   1088  HN  LEU A 193     -27.316  -9.734  12.181  1.00 10.00      A   
ATOM   1089  CA  LEU A 193     -26.455 -11.498  12.978  1.00 10.00      A   
ATOM   1090  CB  LEU A 193     -25.239 -11.844  12.114  1.00 10.00      A   
ATOM   1091  CG  LEU A 193     -24.190 -12.761  12.746  1.00 10.00      A   
ATOM   1092  CD1 LEU A 193     -24.768 -14.144  13.009  1.00 10.00      A   
ATOM   1093  CD2 LEU A 193     -22.959 -12.851  11.861  1.00 10.00      A   
ATOM   1094  C   LEU A 193     -26.015 -10.735  14.223  1.00 10.00      A   
ATOM   1095  O   LEU A 193     -25.915  -9.511  14.200  1.00 10.00      A   
ATOM   1096  N   LYS A 194     -25.765 -11.460  15.307  1.00 10.00      A   
ATOM   1097  HN  LYS A 194     -25.875 -12.435  15.271  1.00 10.00      A   
ATOM   1098  CA  LYS A 194     -25.329 -10.844  16.552  1.00 10.00      A   
ATOM   1099  CB  LYS A 194     -26.108 -11.409  17.741  1.00 10.00      A   
ATOM   1100  CG  LYS A 194     -27.595 -11.087  17.699  1.00 10.00      A   
ATOM   1101  CD  LYS A 194     -28.335 -11.693  18.879  1.00 10.00      A   
ATOM   1102  CE  LYS A 194     -29.810 -11.322  18.850  1.00 10.00      A   
ATOM   1103  NZ  LYS A 194     -30.563 -11.933  19.977  1.00 10.00      A   
ATOM   1104  HZ1 LYS A 194     -30.159 -11.630  20.887  1.00 10.00      A   
ATOM   1105  HZ2 LYS A 194     -30.516 -12.971  19.918  1.00 10.00      A   
ATOM   1106  HZ3 LYS A 194     -31.561 -11.644  19.940  1.00 10.00      A   
ATOM   1107  C   LYS A 194     -23.823 -11.013  16.742  1.00 10.00      A   
ATOM   1108  O   LYS A 194     -23.260 -12.065  16.426  1.00 10.00      A   
ATOM   1109  N   GLU A 195     -23.188  -9.968  17.259  1.00 10.00      A   
ATOM   1110  HN  GLU A 195     -23.706  -9.170  17.491  1.00 10.00      A   
ATOM   1111  CA  GLU A 195     -21.744  -9.956  17.485  1.00 10.00      A   
ATOM   1112  CB  GLU A 195     -21.324  -8.628  18.125  1.00 10.00      A   
ATOM   1113  CG  GLU A 195     -19.819  -8.432  18.209  1.00 10.00      A   
ATOM   1114  CD  GLU A 195     -19.403  -7.515  19.342  1.00 10.00      A   
ATOM   1115  OE1 GLU A 195     -19.889  -7.702  20.477  1.00 10.00      A   
ATOM   1116  OE2 GLU A 195     -18.569  -6.614  19.112  1.00 10.00      A   
ATOM   1117  C   GLU A 195     -21.280 -11.122  18.358  1.00 10.00      A   
ATOM   1118  O   GLU A 195     -20.331 -11.826  18.010  1.00 10.00      A   
ATOM   1119  N   THR A 196     -21.967 -11.326  19.473  1.00 10.00      A   
ATOM   1120  HN  THR A 196     -22.728 -10.743  19.677  1.00 10.00      A   
ATOM   1121  CA  THR A 196     -21.628 -12.384  20.418  1.00 10.00      A   
ATOM   1122  CB  THR A 196     -22.631 -12.392  21.585  1.00 10.00      A   
ATOM   1123  OG1 THR A 196     -23.538 -11.287  21.426  1.00 10.00      A   
ATOM   1124  HG1 THR A 196     -24.318 -11.432  21.978  1.00 10.00      A   
ATOM   1125  CG2 THR A 196     -21.902 -12.258  22.914  1.00 10.00      A   
ATOM   1126  C   THR A 196     -21.595 -13.768  19.766  1.00 10.00      A   
ATOM   1127  O   THR A 196     -20.771 -14.613  20.123  1.00 10.00      A   
ATOM   1128  N   GLU A 197     -22.480 -13.990  18.804  1.00 10.00      A   
ATOM   1129  HN  GLU A 197     -23.095 -13.273  18.544  1.00 10.00      A   
ATOM   1130  CA  GLU A 197     -22.551 -15.272  18.116  1.00 10.00      A   
ATOM   1131  CB  GLU A 197     -23.877 -15.396  17.359  1.00 10.00      A   
ATOM   1132  CG  GLU A 197     -25.098 -14.944  18.142  1.00 10.00      A   
ATOM   1133  CD  GLU A 197     -26.385 -15.142  17.365  1.00 10.00      A   
ATOM   1134  OE1 GLU A 197     -27.216 -15.975  17.785  1.00 10.00      A   
ATOM   1135  OE2 GLU A 197     -26.567 -14.481  16.320  1.00 10.00      A   
ATOM   1136  C   GLU A 197     -21.391 -15.434  17.138  1.00 10.00      A   
ATOM   1137  O   GLU A 197     -20.719 -16.465  17.115  1.00 10.00      A   
ATOM   1138  N   ALA A 198     -21.150 -14.394  16.352  1.00 10.00      A   
ATOM   1139  HN  ALA A 198     -21.693 -13.582  16.454  1.00 10.00      A   
ATOM   1140  CA  ALA A 198     -20.096 -14.420  15.346  1.00 10.00      A   
ATOM   1141  CB  ALA A 198     -20.216 -13.218  14.423  1.00 10.00      A   
ATOM   1142  C   ALA A 198     -18.699 -14.485  15.953  1.00 10.00      A   
ATOM   1143  O   ALA A 198     -17.861 -15.260  15.501  1.00 10.00      A   
ATOM   1144  N   TRP A 199     -18.458 -13.678  16.980  1.00 10.00      A   
ATOM   1145  HN  TRP A 199     -19.182 -13.101  17.312  1.00 10.00      A   
ATOM   1146  CA  TRP A 199     -17.149 -13.619  17.630  1.00 10.00      A   
ATOM   1147  CB  TRP A 199     -17.139 -12.597  18.769  1.00 10.00      A   
ATOM   1148  CG  TRP A 199     -16.519 -11.289  18.388  1.00 10.00      A   
ATOM   1149  CD1 TRP A 199     -17.091 -10.297  17.648  1.00 10.00      A   
ATOM   1150  CD2 TRP A 199     -15.203 -10.830  18.722  1.00 10.00      A   
ATOM   1151  NE1 TRP A 199     -16.218  -9.247  17.504  1.00 10.00      A   
ATOM   1152  HE1 TRP A 199     -16.402  -8.415  17.016  1.00 10.00      A   
ATOM   1153  CE2 TRP A 199     -15.051  -9.550  18.155  1.00 10.00      A   
ATOM   1154  CE3 TRP A 199     -14.143 -11.376  19.450  1.00 10.00      A   
ATOM   1155  CZ2 TRP A 199     -13.879  -8.809  18.290  1.00 10.00      A   
ATOM   1156  CZ3 TRP A 199     -12.982 -10.641  19.581  1.00 10.00      A   
ATOM   1157  CH2 TRP A 199     -12.861  -9.370  19.005  1.00 10.00      A   
ATOM   1158  C   TRP A 199     -16.651 -14.972  18.130  1.00 10.00      A   
ATOM   1159  O   TRP A 199     -15.514 -15.358  17.854  1.00 10.00      A   
ATOM   1160  N   ASP A 200     -17.505 -15.697  18.840  1.00 10.00      A   
ATOM   1161  HN  ASP A 200     -18.410 -15.353  18.994  1.00 10.00      A   
ATOM   1162  CA  ASP A 200     -17.127 -16.993  19.398  1.00 10.00      A   
ATOM   1163  CB  ASP A 200     -18.246 -17.575  20.263  1.00 10.00      A   
ATOM   1164  CG  ASP A 200     -17.743 -18.658  21.197  1.00 10.00      A   
ATOM   1165  OD1 ASP A 200     -17.977 -19.850  20.917  1.00 10.00      A   
ATOM   1166  OD2 ASP A 200     -17.107 -18.321  22.218  1.00 10.00      A   
ATOM   1167  C   ASP A 200     -16.702 -17.992  18.321  1.00 10.00      A   
ATOM   1168  O   ASP A 200     -15.703 -18.702  18.478  1.00 10.00      A   
ATOM   1169  N   PHE A 201     -17.446 -18.033  17.223  1.00 10.00      A   
ATOM   1170  HN  PHE A 201     -18.217 -17.432  17.143  1.00 10.00      A   
ATOM   1171  CA  PHE A 201     -17.141 -18.950  16.132  1.00 10.00      A   
ATOM   1172  CB  PHE A 201     -18.384 -19.221  15.277  1.00 10.00      A   
ATOM   1173  CG  PHE A 201     -19.482 -19.937  16.016  1.00 10.00      A   
ATOM   1174  CD1 PHE A 201     -19.246 -21.162  16.621  1.00 10.00      A   
ATOM   1175  CD2 PHE A 201     -20.750 -19.386  16.107  1.00 10.00      A   
ATOM   1176  CE1 PHE A 201     -20.251 -21.823  17.301  1.00 10.00      A   
ATOM   1177  CE2 PHE A 201     -21.760 -20.040  16.786  1.00 10.00      A   
ATOM   1178  CZ  PHE A 201     -21.510 -21.260  17.384  1.00 10.00      A   
ATOM   1179  C   PHE A 201     -15.992 -18.429  15.268  1.00 10.00      A   
ATOM   1180  O   PHE A 201     -15.322 -19.196  14.580  1.00 10.00      A   
ATOM   1181  N   LEU A 202     -15.765 -17.126  15.318  1.00 10.00      A   
ATOM   1182  HN  LEU A 202     -16.339 -16.563  15.888  1.00 10.00      A   
ATOM   1183  CA  LEU A 202     -14.700 -16.502  14.542  1.00 10.00      A   
ATOM   1184  CB  LEU A 202     -14.969 -15.003  14.376  1.00 10.00      A   
ATOM   1185  CG  LEU A 202     -14.959 -14.455  12.945  1.00 10.00      A   
ATOM   1186  CD1 LEU A 202     -13.577 -14.578  12.323  1.00 10.00      A   
ATOM   1187  CD2 LEU A 202     -16.004 -15.150  12.087  1.00 10.00      A   
ATOM   1188  C   LEU A 202     -13.343 -16.720  15.202  1.00 10.00      A   
ATOM   1189  O   LEU A 202     -12.359 -17.028  14.532  1.00 10.00      A   
ATOM   1190  N   ARG A 203     -13.304 -16.588  16.527  1.00 10.00      A   
ATOM   1191  HN  ARG A 203     -14.135 -16.369  17.009  1.00 10.00      A   
ATOM   1192  CA  ARG A 203     -12.058 -16.750  17.283  1.00 10.00      A   
ATOM   1193  CB  ARG A 203     -12.194 -16.180  18.696  1.00 10.00      A   
ATOM   1194  CG  ARG A 203     -12.283 -14.662  18.752  1.00 10.00      A   
ATOM   1195  CD  ARG A 203     -11.050 -13.999  18.152  1.00 10.00      A   
ATOM   1196  NE  ARG A 203      -9.874 -14.122  19.013  1.00 10.00      A   
ATOM   1197  HE  ARG A 203      -9.697 -15.008  19.417  1.00 10.00      A   
ATOM   1198  CZ  ARG A 203      -9.038 -13.115  19.285  1.00 10.00      A   
ATOM   1199  NH1 ARG A 203      -9.219 -11.920  18.733  1.00 10.00      A   
ATOM   1200 HH11 ARG A 203      -8.570 -11.136  18.960  1.00 10.00      A   
ATOM   1201 HH12 ARG A 203     -10.001 -11.761  18.056  1.00 10.00      A   
ATOM   1202  NH2 ARG A 203      -8.005 -13.314  20.088  1.00 10.00      A   
ATOM   1203 HH21 ARG A 203      -7.357 -12.531  20.316  1.00 10.00      A   
ATOM   1204 HH22 ARG A 203      -7.825 -14.266  20.484  1.00 10.00      A   
ATOM   1205  C   ARG A 203     -11.583 -18.204  17.332  1.00 10.00      A   
ATOM   1206  O   ARG A 203     -10.519 -18.502  17.880  1.00 10.00      A   
ATOM   1207  N   ARG A 204     -12.375 -19.109  16.779  1.00 10.00      A   
ATOM   1208  HN  ARG A 204     -13.227 -18.825  16.382  1.00 10.00      A   
ATOM   1209  CA  ARG A 204     -12.008 -20.518  16.756  1.00 10.00      A   
ATOM   1210  CB  ARG A 204     -13.187 -21.397  17.185  1.00 10.00      A   
ATOM   1211  CG  ARG A 204     -14.234 -21.618  16.105  1.00 10.00      A   
ATOM   1212  CD  ARG A 204     -15.355 -22.529  16.582  1.00 10.00      A   
ATOM   1213  NE  ARG A 204     -16.236 -22.928  15.481  1.00 10.00      A   
ATOM   1214  HE  ARG A 204     -16.193 -22.393  14.661  1.00 10.00      A   
ATOM   1215  CZ  ARG A 204     -17.070 -23.972  15.525  1.00 10.00      A   
ATOM   1216  NH1 ARG A 204     -17.158 -24.705  16.623  1.00 10.00      A   
ATOM   1217 HH11 ARG A 204     -16.579 -24.476  17.459  1.00 10.00      A   
ATOM   1218 HH12 ARG A 204     -17.815 -25.519  16.661  1.00 10.00      A   
ATOM   1219  NH2 ARG A 204     -17.814 -24.259  14.461  1.00 10.00      A   
ATOM   1220 HH21 ARG A 204     -17.758 -23.671  13.605  1.00 10.00      A   
ATOM   1221 HH22 ARG A 204     -18.460 -25.084  14.480  1.00 10.00      A   
ATOM   1222  C   ARG A 204     -11.520 -20.916  15.369  1.00 10.00      A   
ATOM   1223  O   ARG A 204     -11.115 -22.056  15.141  1.00 10.00      A   
ATOM   1224  N   LEU A 205     -11.558 -19.974  14.443  1.00 10.00      A   
ATOM   1225  HN  LEU A 205     -11.869 -19.074  14.684  1.00 10.00      A   
ATOM   1226  CA  LEU A 205     -11.126 -20.231  13.076  1.00 10.00      A   
ATOM   1227  CB  LEU A 205     -12.318 -20.158  12.119  1.00 10.00      A   
ATOM   1228  CG  LEU A 205     -13.445 -21.167  12.348  1.00 10.00      A   
ATOM   1229  CD1 LEU A 205     -14.602 -20.888  11.400  1.00 10.00      A   
ATOM   1230  CD2 LEU A 205     -12.934 -22.589  12.161  1.00 10.00      A   
ATOM   1231  C   LEU A 205     -10.079 -19.216  12.653  1.00 10.00      A   
ATOM   1232  O   LEU A 205      -9.714 -18.333  13.429  1.00 10.00      A   
ATOM   1233  N   VAL A 207      -2.971 -13.926  15.536  1.00 10.00      A   
ATOM   1234  HN  VAL A 207      -2.422 -14.224  16.290  1.00 10.00      A   
ATOM   1235  CA  VAL A 207      -2.363 -13.113  14.491  1.00 10.00      A   
ATOM   1236  CB  VAL A 207      -1.152 -13.816  13.853  1.00 10.00      A   
ATOM   1237  CG1 VAL A 207       0.005 -13.894  14.837  1.00 10.00      A   
ATOM   1238  CG2 VAL A 207      -1.532 -15.206  13.366  1.00 10.00      A   
ATOM   1239  C   VAL A 207      -3.378 -12.751  13.412  1.00 10.00      A   
ATOM   1240  O   VAL A 207      -3.091 -11.951  12.520  1.00 10.00      A   
ATOM   1241  N   TYR A 208      -4.562 -13.342  13.518  1.00 10.00      A   
ATOM   1242  HN  TYR A 208      -4.711 -13.965  14.265  1.00 10.00      A   
ATOM   1243  CA  TYR A 208      -5.639 -13.104  12.567  1.00 10.00      A   
ATOM   1244  CB  TYR A 208      -6.185 -11.671  12.672  1.00 10.00      A   
ATOM   1245  CG  TYR A 208      -7.317 -11.505  13.662  1.00 10.00      A   
ATOM   1246  CD1 TYR A 208      -7.440 -10.342  14.406  1.00 10.00      A   
ATOM   1247  CD2 TYR A 208      -8.266 -12.504  13.843  1.00 10.00      A   
ATOM   1248  CE1 TYR A 208      -8.473 -10.174  15.304  1.00 10.00      A   
ATOM   1249  CE2 TYR A 208      -9.305 -12.347  14.742  1.00 10.00      A   
ATOM   1250  CZ  TYR A 208      -9.402 -11.178  15.471  1.00 10.00      A   
ATOM   1251  OH  TYR A 208     -10.436 -11.012  16.370  1.00 10.00      A   
ATOM   1252  HH  TYR A 208     -10.842 -10.151  16.230  1.00 10.00      A   
ATOM   1253  C   TYR A 208      -5.203 -13.422  11.140  1.00 10.00      A   
ATOM   1254  O   TYR A 208      -4.634 -14.487  10.875  1.00 10.00      A   
ATOM   1255  N   PRO A 219      -7.927  -6.021  21.753  1.00 10.00      A   
ATOM   1256  CA  PRO A 219      -7.771  -4.563  21.739  1.00 10.00      A   
ATOM   1257  CB  PRO A 219      -6.273  -4.351  21.475  1.00 10.00      A   
ATOM   1258  CG  PRO A 219      -5.793  -5.652  20.933  1.00 10.00      A   
ATOM   1259  CD  PRO A 219      -6.635  -6.704  21.595  1.00 10.00      A   
ATOM   1260  C   PRO A 219      -8.593  -3.941  20.620  1.00 10.00      A   
ATOM   1261  O   PRO A 219      -8.866  -2.739  20.625  1.00 10.00      A   
ATOM   1262  N   LYS A 220      -9.001  -4.777  19.667  1.00 10.00      A   
ATOM   1263  HN  LYS A 220      -8.772  -5.729  19.741  1.00 10.00      A   
ATOM   1264  CA  LYS A 220      -9.792  -4.323  18.528  1.00 10.00      A   
ATOM   1265  CB  LYS A 220      -9.949  -5.445  17.495  1.00 10.00      A   
ATOM   1266  CG  LYS A 220      -9.432  -5.089  16.106  1.00 10.00      A   
ATOM   1267  CD  LYS A 220      -7.946  -4.769  16.128  1.00 10.00      A   
ATOM   1268  CE  LYS A 220      -7.401  -4.511  14.729  1.00 10.00      A   
ATOM   1269  NZ  LYS A 220      -7.916  -3.246  14.136  1.00 10.00      A   
ATOM   1270  HZ1 LYS A 220      -8.578  -3.457  13.363  1.00 10.00      A   
ATOM   1271  HZ2 LYS A 220      -7.130  -2.676  13.756  1.00 10.00      A   
ATOM   1272  HZ3 LYS A 220      -8.415  -2.687  14.857  1.00 10.00      A   
ATOM   1273  C   LYS A 220     -11.156  -3.828  18.985  1.00 10.00      A   
ATOM   1274  O   LYS A 220     -11.700  -2.877  18.425  1.00 10.00      A   
ATOM   1275  N   LYS A 221     -11.698  -4.470  20.014  1.00 10.00      A   
ATOM   1276  HN  LYS A 221     -11.212  -5.222  20.418  1.00 10.00      A   
ATOM   1277  CA  LYS A 221     -12.998  -4.091  20.554  1.00 10.00      A   
ATOM   1278  CB  LYS A 221     -13.426  -5.056  21.665  1.00 10.00      A   
ATOM   1279  CG  LYS A 221     -13.929  -6.399  21.157  1.00 10.00      A   
ATOM   1280  CD  LYS A 221     -15.382  -6.321  20.719  1.00 10.00      A   
ATOM   1281  CE  LYS A 221     -16.319  -6.720  21.847  1.00 10.00      A   
ATOM   1282  NZ  LYS A 221     -17.712  -6.264  21.605  1.00 10.00      A   
ATOM   1283  HZ1 LYS A 221     -17.770  -5.231  21.691  1.00 10.00      A   
ATOM   1284  HZ2 LYS A 221     -18.356  -6.697  22.294  1.00 10.00      A   
ATOM   1285  HZ3 LYS A 221     -18.020  -6.538  20.641  1.00 10.00      A   
ATOM   1286  C   LYS A 221     -12.966  -2.659  21.076  1.00 10.00      A   
ATOM   1287  O   LYS A 221     -13.916  -1.897  20.882  1.00 10.00      A   
ATOM   1288  N   LEU A 222     -11.857  -2.295  21.709  1.00 10.00      A   
ATOM   1289  HN  LEU A 222     -11.136  -2.947  21.815  1.00 10.00      A   
ATOM   1290  CA  LEU A 222     -11.685  -0.953  22.252  1.00 10.00      A   
ATOM   1291  CB  LEU A 222     -10.351  -0.845  23.001  1.00 10.00      A   
ATOM   1292  CG  LEU A 222     -10.024  -1.982  23.976  1.00 10.00      A   
ATOM   1293  CD1 LEU A 222      -8.637  -1.791  24.571  1.00 10.00      A   
ATOM   1294  CD2 LEU A 222     -11.073  -2.075  25.073  1.00 10.00      A   
ATOM   1295  C   LEU A 222     -11.731   0.081  21.131  1.00 10.00      A   
ATOM   1296  O   LEU A 222     -12.378   1.123  21.253  1.00 10.00      A   
ATOM   1297  N   ILE A 223     -11.050  -0.230  20.031  1.00 10.00      A   
ATOM   1298  HN  ILE A 223     -10.558  -1.078  20.000  1.00 10.00      A   
ATOM   1299  CA  ILE A 223     -11.011   0.655  18.875  1.00 10.00      A   
ATOM   1300  CB  ILE A 223      -9.990   0.170  17.821  1.00 10.00      A   
ATOM   1301  CG1 ILE A 223      -8.619  -0.084  18.462  1.00 10.00      A   
ATOM   1302  CG2 ILE A 223      -9.872   1.167  16.676  1.00 10.00      A   
ATOM   1303  CD1 ILE A 223      -7.980   1.144  19.079  1.00 10.00      A   
ATOM   1304  C   ILE A 223     -12.399   0.754  18.241  1.00 10.00      A   
ATOM   1305  O   ILE A 223     -12.820   1.826  17.804  1.00 10.00      A   
ATOM   1306  N   THR A 224     -13.113  -0.368  18.219  1.00 10.00      A   
ATOM   1307  HN  THR A 224     -12.724  -1.187  18.589  1.00 10.00      A   
ATOM   1308  CA  THR A 224     -14.457  -0.406  17.658  1.00 10.00      A   
ATOM   1309  CB  THR A 224     -15.053  -1.827  17.711  1.00 10.00      A   
ATOM   1310  OG1 THR A 224     -14.072  -2.773  17.267  1.00 10.00      A   
ATOM   1311  HG1 THR A 224     -13.277  -2.693  17.812  1.00 10.00      A   
ATOM   1312  CG2 THR A 224     -16.275  -1.928  16.811  1.00 10.00      A   
ATOM   1313  C   THR A 224     -15.370   0.555  18.415  1.00 10.00      A   
ATOM   1314  O   THR A 224     -16.162   1.279  17.814  1.00 10.00      A   
ATOM   1315  N   GLU A 225     -15.225   0.577  19.740  1.00 10.00      A   
ATOM   1316  HN  GLU A 225     -14.562  -0.017  20.157  1.00 10.00      A   
ATOM   1317  CA  GLU A 225     -16.026   1.452  20.589  1.00 10.00      A   
ATOM   1318  CB  GLU A 225     -15.722   1.199  22.068  1.00 10.00      A   
ATOM   1319  CG  GLU A 225     -16.081  -0.198  22.549  1.00 10.00      A   
ATOM   1320  CD  GLU A 225     -15.722  -0.439  24.004  1.00 10.00      A   
ATOM   1321  OE1 GLU A 225     -16.142  -1.479  24.558  1.00 10.00      A   
ATOM   1322  OE2 GLU A 225     -15.023   0.407  24.602  1.00 10.00      A   
ATOM   1323  C   GLU A 225     -15.776   2.919  20.251  1.00 10.00      A   
ATOM   1324  O   GLU A 225     -16.658   3.762  20.409  1.00 10.00      A   
ATOM   1325  N   ASP A 226     -14.571   3.221  19.778  1.00 10.00      A   
ATOM   1326  HN  ASP A 226     -13.908   2.506  19.666  1.00 10.00      A   
ATOM   1327  CA  ASP A 226     -14.215   4.588  19.416  1.00 10.00      A   
ATOM   1328  CB  ASP A 226     -12.696   4.768  19.411  1.00 10.00      A   
ATOM   1329  CG  ASP A 226     -12.285   6.222  19.301  1.00 10.00      A   
ATOM   1330  OD1 ASP A 226     -11.989   6.681  18.177  1.00 10.00      A   
ATOM   1331  OD2 ASP A 226     -12.259   6.913  20.345  1.00 10.00      A   
ATOM   1332  C   ASP A 226     -14.784   4.942  18.049  1.00 10.00      A   
ATOM   1333  O   ASP A 226     -15.326   6.031  17.854  1.00 10.00      A   
ATOM   1334  N   PHE A 227     -14.673   4.002  17.113  1.00 10.00      A   
ATOM   1335  HN  PHE A 227     -14.233   3.153  17.342  1.00 10.00      A   
ATOM   1336  CA  PHE A 227     -15.170   4.194  15.753  1.00 10.00      A   
ATOM   1337  CB  PHE A 227     -14.795   3.006  14.866  1.00 10.00      A   
ATOM   1338  CG  PHE A 227     -13.635   3.280  13.953  1.00 10.00      A   
ATOM   1339  CD1 PHE A 227     -13.829   3.918  12.739  1.00 10.00      A   
ATOM   1340  CD2 PHE A 227     -12.352   2.899  14.308  1.00 10.00      A   
ATOM   1341  CE1 PHE A 227     -12.765   4.171  11.895  1.00 10.00      A   
ATOM   1342  CE2 PHE A 227     -11.283   3.149  13.470  1.00 10.00      A   
ATOM   1343  CZ  PHE A 227     -11.490   3.786  12.261  1.00 10.00      A   
ATOM   1344  C   PHE A 227     -16.678   4.419  15.722  1.00 10.00      A   
ATOM   1345  O   PHE A 227     -17.187   5.146  14.867  1.00 10.00      A   
ATOM   1346  N   VAL A 228     -17.387   3.793  16.653  1.00 10.00      A   
ATOM   1347  HN  VAL A 228     -16.924   3.214  17.298  1.00 10.00      A   
ATOM   1348  CA  VAL A 228     -18.838   3.934  16.736  1.00 10.00      A   
ATOM   1349  CB  VAL A 228     -19.441   2.988  17.804  1.00 10.00      A   
ATOM   1350  CG1 VAL A 228     -20.927   3.251  18.000  1.00 10.00      A   
ATOM   1351  CG2 VAL A 228     -19.216   1.535  17.415  1.00 10.00      A   
ATOM   1352  C   VAL A 228     -19.225   5.380  17.049  1.00 10.00      A   
ATOM   1353  O   VAL A 228     -20.283   5.859  16.643  1.00 10.00      A   
ATOM   1354  N   ARG A 229     -18.337   6.087  17.729  1.00 10.00      A   
ATOM   1355  HN  ARG A 229     -17.482   5.675  17.974  1.00 10.00      A   
ATOM   1356  CA  ARG A 229     -18.595   7.467  18.107  1.00 10.00      A   
ATOM   1357  CB  ARG A 229     -17.958   7.777  19.463  1.00 10.00      A   
ATOM   1358  CG  ARG A 229     -18.195   6.710  20.522  1.00 10.00      A   
ATOM   1359  CD  ARG A 229     -17.871   7.229  21.911  1.00 10.00      A   
ATOM   1360  NE  ARG A 229     -16.633   8.008  21.938  1.00 10.00      A   
ATOM   1361  HE  ARG A 229     -15.878   7.675  21.402  1.00 10.00      A   
ATOM   1362  CZ  ARG A 229     -16.473   9.129  22.637  1.00 10.00      A   
ATOM   1363  NH1 ARG A 229     -17.472   9.605  23.369  1.00 10.00      A   
ATOM   1364 HH11 ARG A 229     -18.384   9.099  23.402  1.00 10.00      A   
ATOM   1365 HH12 ARG A 229     -17.351  10.481  23.917  1.00 10.00      A   
ATOM   1366  NH2 ARG A 229     -15.313   9.773  22.602  1.00 10.00      A   
ATOM   1367 HH21 ARG A 229     -15.181  10.653  23.143  1.00 10.00      A   
ATOM   1368 HH22 ARG A 229     -14.522   9.395  22.031  1.00 10.00      A   
ATOM   1369  C   ARG A 229     -18.101   8.455  17.051  1.00 10.00      A   
ATOM   1370  O   ARG A 229     -17.898   9.638  17.344  1.00 10.00      A   
ATOM   1371  N   GLN A 230     -17.904   7.978  15.825  1.00 10.00      A   
ATOM   1372  HN  GLN A 230     -18.081   7.030  15.644  1.00 10.00      A   
ATOM   1373  CA  GLN A 230     -17.440   8.841  14.744  1.00 10.00      A   
ATOM   1374  CB  GLN A 230     -15.917   8.999  14.744  1.00 10.00      A   
ATOM   1375  CG  GLN A 230     -15.148   7.737  15.091  1.00 10.00      A   
ATOM   1376  CD  GLN A 230     -13.822   7.648  14.366  1.00 10.00      A   
ATOM   1377  OE1 GLN A 230     -13.709   8.036  13.200  1.00 10.00      A   
ATOM   1378  NE2 GLN A 230     -12.807   7.152  15.052  1.00 10.00      A   
ATOM   1379 HE21 GLN A 230     -12.966   6.871  15.981  1.00 10.00      A   
ATOM   1380 HE22 GLN A 230     -11.933   7.090  14.609  1.00 10.00      A   
ATOM   1381  C   GLN A 230     -17.940   8.399  13.369  1.00 10.00      A   
ATOM   1382  O   GLN A 230     -18.363   9.230  12.566  1.00 10.00      A   
ATOM   1383  N   ARG A 231     -17.892   7.100  13.092  1.00 10.00      A   
ATOM   1384  HN  ARG A 231     -17.561   6.469  13.770  1.00 10.00      A   
ATOM   1385  CA  ARG A 231     -18.328   6.589  11.796  1.00 10.00      A   
ATOM   1386  CB  ARG A 231     -17.137   6.471  10.836  1.00 10.00      A   
ATOM   1387  CG  ARG A 231     -16.846   7.734  10.039  1.00 10.00      A   
ATOM   1388  CD  ARG A 231     -15.500   7.649   9.336  1.00 10.00      A   
ATOM   1389  NE  ARG A 231     -14.385   7.766  10.277  1.00 10.00      A   
ATOM   1390  HE  ARG A 231     -14.604   7.993  11.209  1.00 10.00      A   
ATOM   1391  CZ  ARG A 231     -13.105   7.590   9.948  1.00 10.00      A   
ATOM   1392  NH1 ARG A 231     -12.766   7.280   8.699  1.00 10.00      A   
ATOM   1393 HH11 ARG A 231     -13.499   7.178   7.962  1.00 10.00      A   
ATOM   1394 HH12 ARG A 231     -11.766   7.132   8.450  1.00 10.00      A   
ATOM   1395  NH2 ARG A 231     -12.165   7.726  10.877  1.00 10.00      A   
ATOM   1396 HH21 ARG A 231     -11.159   7.596  10.635  1.00 10.00      A   
ATOM   1397 HH22 ARG A 231     -12.431   7.966  11.863  1.00 10.00      A   
ATOM   1398  C   ARG A 231     -19.041   5.244  11.915  1.00 10.00      A   
ATOM   1399  O   ARG A 231     -18.774   4.327  11.138  1.00 10.00      A   
ATOM   1400  N   TYR A 232     -19.948   5.131  12.878  1.00 10.00      A   
ATOM   1401  HN  TYR A 232     -20.127   5.898  13.465  1.00 10.00      A   
ATOM   1402  CA  TYR A 232     -20.699   3.895  13.078  1.00 10.00      A   
ATOM   1403  CB  TYR A 232     -19.798   2.788  13.645  1.00 10.00      A   
ATOM   1404  CG  TYR A 232     -20.200   1.387  13.233  1.00 10.00      A   
ATOM   1405  CD1 TYR A 232     -20.125   0.984  11.905  1.00 10.00      A   
ATOM   1406  CD2 TYR A 232     -20.655   0.465  14.170  1.00 10.00      A   
ATOM   1407  CE1 TYR A 232     -20.490  -0.293  11.522  1.00 10.00      A   
ATOM   1408  CE2 TYR A 232     -21.023  -0.814  13.796  1.00 10.00      A   
ATOM   1409  CZ  TYR A 232     -20.938  -1.187  12.471  1.00 10.00      A   
ATOM   1410  OH  TYR A 232     -21.302  -2.460  12.092  1.00 10.00      A   
ATOM   1411  HH  TYR A 232     -22.157  -2.683  12.488  1.00 10.00      A   
ATOM   1412  C   TYR A 232     -21.888   4.142  14.000  1.00 10.00      A   
ATOM   1413  O   TYR A 232     -22.115   5.268  14.441  1.00 10.00      A   
ATOM   1414  N   LEU A 233     -22.652   3.092  14.273  1.00 10.00      A   
ATOM   1415  HN  LEU A 233     -22.430   2.224  13.878  1.00 10.00      A   
ATOM   1416  CA  LEU A 233     -23.810   3.191  15.145  1.00 10.00      A   
ATOM   1417  CB  LEU A 233     -25.063   3.519  14.328  1.00 10.00      A   
ATOM   1418  CG  LEU A 233     -26.179   4.262  15.068  1.00 10.00      A   
ATOM   1419  CD1 LEU A 233     -25.644   5.536  15.705  1.00 10.00      A   
ATOM   1420  CD2 LEU A 233     -27.322   4.582  14.116  1.00 10.00      A   
ATOM   1421  C   LEU A 233     -23.999   1.883  15.905  1.00 10.00      A   
ATOM   1422  O   LEU A 233     -23.784   0.803  15.355  1.00 10.00      A   
ATOM   1423  N   GLU A 234     -24.393   1.979  17.165  1.00 10.00      A   
ATOM   1424  HN  GLU A 234     -24.562   2.864  17.551  1.00 10.00      A   
ATOM   1425  CA  GLU A 234     -24.594   0.795  17.987  1.00 10.00      A   
ATOM   1426  CB  GLU A 234     -23.728   0.854  19.254  1.00 10.00      A   
ATOM   1427  CG  GLU A 234     -23.841   2.157  20.030  1.00 10.00      A   
ATOM   1428  CD  GLU A 234     -23.682   1.965  21.525  1.00 10.00      A   
ATOM   1429  OE1 GLU A 234     -22.533   1.882  22.001  1.00 10.00      A   
ATOM   1430  OE2 GLU A 234     -24.711   1.910  22.232  1.00 10.00      A   
ATOM   1431  C   GLU A 234     -26.062   0.604  18.354  1.00 10.00      A   
ATOM   1432  O   GLU A 234     -26.703   1.505  18.899  1.00 10.00      A   
ATOM   1433  N   TYR A 235     -26.586  -0.571  18.043  1.00 10.00      A   
ATOM   1434  HN  TYR A 235     -26.024  -1.242  17.604  1.00 10.00      A   
ATOM   1435  CA  TYR A 235     -27.968  -0.908  18.347  1.00 10.00      A   
ATOM   1436  CB  TYR A 235     -28.833  -0.906  17.083  1.00 10.00      A   
ATOM   1437  CG  TYR A 235     -29.325   0.464  16.675  1.00 10.00      A   
ATOM   1438  CD1 TYR A 235     -29.723   1.393  17.629  1.00 10.00      A   
ATOM   1439  CD2 TYR A 235     -29.398   0.831  15.337  1.00 10.00      A   
ATOM   1440  CE1 TYR A 235     -30.176   2.645  17.264  1.00 10.00      A   
ATOM   1441  CE2 TYR A 235     -29.850   2.083  14.962  1.00 10.00      A   
ATOM   1442  CZ  TYR A 235     -30.237   2.985  15.930  1.00 10.00      A   
ATOM   1443  OH  TYR A 235     -30.691   4.234  15.561  1.00 10.00      A   
ATOM   1444  HH  TYR A 235     -30.066   4.905  15.857  1.00 10.00      A   
ATOM   1445  C   TYR A 235     -28.022  -2.269  19.022  1.00 10.00      A   
ATOM   1446  O   TYR A 235     -28.106  -3.302  18.358  1.00 10.00      A   
ATOM   1447  N   ARG A 236     -27.957  -2.264  20.344  1.00 10.00      A   
ATOM   1448  HN  ARG A 236     -27.903  -1.405  20.818  1.00 10.00      A   
ATOM   1449  CA  ARG A 236     -27.980  -3.500  21.114  1.00 10.00      A   
ATOM   1450  CB  ARG A 236     -27.717  -3.226  22.596  1.00 10.00      A   
ATOM   1451  CG  ARG A 236     -26.376  -2.568  22.878  1.00 10.00      A   
ATOM   1452  CD  ARG A 236     -25.926  -2.807  24.310  1.00 10.00      A   
ATOM   1453  NE  ARG A 236     -26.946  -2.420  25.283  1.00 10.00      A   
ATOM   1454  HE  ARG A 236     -27.837  -2.834  25.190  1.00 10.00      A   
ATOM   1455  CZ  ARG A 236     -26.740  -1.559  26.280  1.00 10.00      A   
ATOM   1456  NH1 ARG A 236     -25.554  -0.981  26.426  1.00 10.00      A   
ATOM   1457 HH11 ARG A 236     -24.777  -1.201  25.766  1.00 10.00      A   
ATOM   1458 HH12 ARG A 236     -25.394  -0.299  27.198  1.00 10.00      A   
ATOM   1459  NH2 ARG A 236     -27.723  -1.281  27.122  1.00 10.00      A   
ATOM   1460 HH21 ARG A 236     -27.570  -0.614  27.910  1.00 10.00      A   
ATOM   1461 HH22 ARG A 236     -28.658  -1.725  26.996  1.00 10.00      A   
ATOM   1462  C   ARG A 236     -29.291  -4.260  20.937  1.00 10.00      A   
ATOM   1463  O   ARG A 236     -29.593  -5.192  21.688  1.00 10.00      A   
ATOM   1464  N   TYR A 246     -24.031  -2.630  19.025  1.00 10.00      A   
ATOM   1465  HN  TYR A 246     -23.487  -2.052  19.597  1.00 10.00      A   
ATOM   1466  CA  TYR A 246     -23.477  -3.052  17.742  1.00 10.00      A   
ATOM   1467  CB  TYR A 246     -22.415  -4.137  17.946  1.00 10.00      A   
ATOM   1468  CG  TYR A 246     -21.215  -3.692  18.752  1.00 10.00      A   
ATOM   1469  CD1 TYR A 246     -20.229  -2.895  18.183  1.00 10.00      A   
ATOM   1470  CD2 TYR A 246     -21.061  -4.078  20.077  1.00 10.00      A   
ATOM   1471  CE1 TYR A 246     -19.126  -2.495  18.911  1.00 10.00      A   
ATOM   1472  CE2 TYR A 246     -19.962  -3.681  20.813  1.00 10.00      A   
ATOM   1473  CZ  TYR A 246     -18.997  -2.890  20.226  1.00 10.00      A   
ATOM   1474  OH  TYR A 246     -17.898  -2.498  20.954  1.00 10.00      A   
ATOM   1475  HH  TYR A 246     -17.768  -1.549  20.852  1.00 10.00      A   
ATOM   1476  C   TYR A 246     -24.550  -3.559  16.781  1.00 10.00      A   
ATOM   1477  O   TYR A 246     -25.359  -4.416  17.130  1.00 10.00      A   
ATOM   1478  N   GLU A 247     -24.549  -3.013  15.574  1.00 10.00      A   
ATOM   1479  HN  GLU A 247     -23.889  -2.322  15.364  1.00 10.00      A   
ATOM   1480  CA  GLU A 247     -25.488  -3.418  14.539  1.00 10.00      A   
ATOM   1481  CB  GLU A 247     -26.461  -2.281  14.207  1.00 10.00      A   
ATOM   1482  CG  GLU A 247     -27.540  -2.659  13.199  1.00 10.00      A   
ATOM   1483  CD  GLU A 247     -28.325  -3.890  13.610  1.00 10.00      A   
ATOM   1484  OE1 GLU A 247     -27.948  -5.011  13.201  1.00 10.00      A   
ATOM   1485  OE2 GLU A 247     -29.325  -3.743  14.341  1.00 10.00      A   
ATOM   1486  C   GLU A 247     -24.701  -3.828  13.300  1.00 10.00      A   
ATOM   1487  O   GLU A 247     -23.670  -3.227  12.992  1.00 10.00      A   
ATOM   1488  N   PHE A 248     -25.177  -4.838  12.591  1.00 10.00      A   
ATOM   1489  HN  PHE A 248     -26.027  -5.257  12.861  1.00 10.00      A   
ATOM   1490  CA  PHE A 248     -24.484  -5.322  11.408  1.00 10.00      A   
ATOM   1491  CB  PHE A 248     -24.327  -6.845  11.455  1.00 10.00      A   
ATOM   1492  CG  PHE A 248     -23.289  -7.320  12.430  1.00 10.00      A   
ATOM   1493  CD1 PHE A 248     -23.606  -7.511  13.764  1.00 10.00      A   
ATOM   1494  CD2 PHE A 248     -21.995  -7.578  12.012  1.00 10.00      A   
ATOM   1495  CE1 PHE A 248     -22.653  -7.949  14.663  1.00 10.00      A   
ATOM   1496  CE2 PHE A 248     -21.035  -8.017  12.905  1.00 10.00      A   
ATOM   1497  CZ  PHE A 248     -21.364  -8.204  14.234  1.00 10.00      A   
ATOM   1498  C   PHE A 248     -25.172  -4.895  10.116  1.00 10.00      A   
ATOM   1499  O   PHE A 248     -26.362  -5.151   9.913  1.00 10.00      A   
ATOM   1500  N   GLN A 249     -24.412  -4.234   9.252  1.00 10.00      A   
ATOM   1501  HN  GLN A 249     -23.479  -4.051   9.486  1.00 10.00      A   
ATOM   1502  CA  GLN A 249     -24.916  -3.779   7.963  1.00 10.00      A   
ATOM   1503  CB  GLN A 249     -24.652  -2.281   7.791  1.00 10.00      A   
ATOM   1504  CG  GLN A 249     -25.853  -1.492   7.286  1.00 10.00      A   
ATOM   1505  CD  GLN A 249     -25.633  -0.898   5.907  1.00 10.00      A   
ATOM   1506  OE1 GLN A 249     -24.889  -1.446   5.094  1.00 10.00      A   
ATOM   1507  NE2 GLN A 249     -26.276   0.225   5.635  1.00 10.00      A   
ATOM   1508 HE21 GLN A 249     -26.855   0.611   6.330  1.00 10.00      A   
ATOM   1509 HE22 GLN A 249     -26.154   0.627   4.748  1.00 10.00      A   
ATOM   1510  C   GLN A 249     -24.239  -4.575   6.847  1.00 10.00      A   
ATOM   1511  O   GLN A 249     -23.603  -5.594   7.112  1.00 10.00      A   
ATOM   1512  N   TRP A 250     -24.362  -4.112   5.611  1.00 10.00      A   
ATOM   1513  HN  TRP A 250     -24.856  -3.278   5.455  1.00 10.00      A   
ATOM   1514  CA  TRP A 250     -23.763  -4.807   4.481  1.00 10.00      A   
ATOM   1515  CB  TRP A 250     -24.808  -5.048   3.391  1.00 10.00      A   
ATOM   1516  CG  TRP A 250     -24.825  -6.457   2.887  1.00 10.00      A   
ATOM   1517  CD1 TRP A 250     -25.000  -7.590   3.629  1.00 10.00      A   
ATOM   1518  CD2 TRP A 250     -24.660  -6.886   1.532  1.00 10.00      A   
ATOM   1519  NE1 TRP A 250     -24.953  -8.697   2.819  1.00 10.00      A   
ATOM   1520  HE1 TRP A 250     -25.053  -9.623   3.119  1.00 10.00      A   
ATOM   1521  CE2 TRP A 250     -24.747  -8.291   1.528  1.00 10.00      A   
ATOM   1522  CE3 TRP A 250     -24.448  -6.218   0.322  1.00 10.00      A   
ATOM   1523  CZ2 TRP A 250     -24.630  -9.041   0.361  1.00 10.00      A   
ATOM   1524  CZ3 TRP A 250     -24.332  -6.965  -0.834  1.00 10.00      A   
ATOM   1525  CH2 TRP A 250     -24.423  -8.361  -0.807  1.00 10.00      A   
ATOM   1526  C   TRP A 250     -22.577  -4.032   3.917  1.00 10.00      A   
ATOM   1527  O   TRP A 250     -21.549  -4.613   3.568  1.00 10.00      A   
ATOM   1528  N   GLY A 251     -22.717  -2.715   3.842  1.00 10.00      A   
ATOM   1529  HN  GLY A 251     -23.555  -2.301   4.149  1.00 10.00      A   
ATOM   1530  CA  GLY A 251     -21.650  -1.884   3.319  1.00 10.00      A   
ATOM   1531  C   GLY A 251     -21.922  -1.421   1.899  1.00 10.00      A   
ATOM   1532  O   GLY A 251     -22.258  -2.231   1.034  1.00 10.00      A   
ATOM   1533  N   PRO A 252     -21.771  -0.114   1.628  1.00 10.00      A   
ATOM   1534  CA  PRO A 252     -22.016   0.454   0.296  1.00 10.00      A   
ATOM   1535  CB  PRO A 252     -21.902   1.966   0.522  1.00 10.00      A   
ATOM   1536  CG  PRO A 252     -21.046   2.103   1.734  1.00 10.00      A   
ATOM   1537  CD  PRO A 252     -21.356   0.914   2.599  1.00 10.00      A   
ATOM   1538  C   PRO A 252     -20.991  -0.005  -0.741  1.00 10.00      A   
ATOM   1539  O   PRO A 252     -21.317  -0.162  -1.916  1.00 10.00      A   
ATOM   1540  N   ARG A 253     -19.758  -0.241  -0.300  1.00 10.00      A   
ATOM   1541  HN  ARG A 253     -19.565  -0.142   0.657  1.00 10.00      A   
ATOM   1542  CA  ARG A 253     -18.696  -0.669  -1.203  1.00 10.00      A   
ATOM   1543  CB  ARG A 253     -17.315  -0.386  -0.599  1.00 10.00      A   
ATOM   1544  CG  ARG A 253     -16.403   0.462  -1.477  1.00 10.00      A   
ATOM   1545  CD  ARG A 253     -15.931  -0.303  -2.703  1.00 10.00      A   
ATOM   1546  NE  ARG A 253     -15.025   0.494  -3.533  1.00 10.00      A   
ATOM   1547  HE  ARG A 253     -14.987   1.458  -3.359  1.00 10.00      A   
ATOM   1548  CZ  ARG A 253     -14.261  -0.015  -4.497  1.00 10.00      A   
ATOM   1549  NH1 ARG A 253     -14.275  -1.314  -4.744  1.00 10.00      A   
ATOM   1550 HH11 ARG A 253     -14.885  -1.959  -4.173  1.00 10.00      A   
ATOM   1551 HH12 ARG A 253     -13.680  -1.712  -5.496  1.00 10.00      A   
ATOM   1552  NH2 ARG A 253     -13.464   0.771  -5.202  1.00 10.00      A   
ATOM   1553 HH21 ARG A 253     -12.870   0.370  -5.953  1.00 10.00      A   
ATOM   1554 HH22 ARG A 253     -13.418   1.798  -5.006  1.00 10.00      A   
ATOM   1555  C   ARG A 253     -18.838  -2.149  -1.534  1.00 10.00      A   
ATOM   1556  O   ARG A 253     -18.469  -2.589  -2.621  1.00 10.00      A   
ATOM   1557  N   THR A 254     -19.399  -2.905  -0.599  1.00 10.00      A   
ATOM   1558  HN  THR A 254     -19.686  -2.490   0.241  1.00 10.00      A   
ATOM   1559  CA  THR A 254     -19.595  -4.334  -0.780  1.00 10.00      A   
ATOM   1560  CB  THR A 254     -20.180  -4.969   0.495  1.00 10.00      A   
ATOM   1561  OG1 THR A 254     -19.734  -4.230   1.643  1.00 10.00      A   
ATOM   1562  HG1 THR A 254     -20.298  -4.455   2.403  1.00 10.00      A   
ATOM   1563  CG2 THR A 254     -19.733  -6.416   0.626  1.00 10.00      A   
ATOM   1564  C   THR A 254     -20.530  -4.615  -1.955  1.00 10.00      A   
ATOM   1565  O   THR A 254     -20.271  -5.502  -2.769  1.00 10.00      A   
ATOM   1566  N   ASN A 255     -21.598  -3.826  -2.066  1.00 10.00      A   
ATOM   1567  HN  ASN A 255     -21.730  -3.104  -1.414  1.00 10.00      A   
ATOM   1568  CA  ASN A 255     -22.574  -4.008  -3.137  1.00 10.00      A   
ATOM   1569  CB  ASN A 255     -23.920  -3.373  -2.778  1.00 10.00      A   
ATOM   1570  CG  ASN A 255     -25.080  -3.960  -3.567  1.00 10.00      A   
ATOM   1571  OD1 ASN A 255     -26.036  -3.260  -3.903  1.00 10.00      A   
ATOM   1572  ND2 ASN A 255     -25.008  -5.247  -3.879  1.00 10.00      A   
ATOM   1573 HD21 ASN A 255     -24.213  -5.755  -3.595  1.00 10.00      A   
ATOM   1574 HD22 ASN A 255     -25.756  -5.644  -4.375  1.00 10.00      A   
ATOM   1575  C   ASN A 255     -22.066  -3.469  -4.472  1.00 10.00      A   
ATOM   1576  O   ASN A 255     -22.757  -3.551  -5.490  1.00 10.00      A   
ATOM   1577  N   LEU A 256     -20.865  -2.911  -4.466  1.00 10.00      A   
ATOM   1578  HN  LEU A 256     -20.367  -2.849  -3.623  1.00 10.00      A   
ATOM   1579  CA  LEU A 256     -20.271  -2.384  -5.683  1.00 10.00      A   
ATOM   1580  CB  LEU A 256     -19.425  -1.143  -5.386  1.00 10.00      A   
ATOM   1581  CG  LEU A 256     -20.172   0.081  -4.850  1.00 10.00      A   
ATOM   1582  CD1 LEU A 256     -19.200   1.214  -4.564  1.00 10.00      A   
ATOM   1583  CD2 LEU A 256     -21.250   0.529  -5.825  1.00 10.00      A   
ATOM   1584  C   LEU A 256     -19.412  -3.452  -6.344  1.00 10.00      A   
ATOM   1585  O   LEU A 256     -19.194  -3.430  -7.553  1.00 10.00      A   
ATOM   1586  N   GLU A 257     -18.928  -4.386  -5.537  1.00 10.00      A   
ATOM   1587  HN  GLU A 257     -19.130  -4.343  -4.580  1.00 10.00      A   
ATOM   1588  CA  GLU A 257     -18.090  -5.467  -6.038  1.00 10.00      A   
ATOM   1589  CB  GLU A 257     -16.814  -5.579  -5.203  1.00 10.00      A   
ATOM   1590  CG  GLU A 257     -15.862  -4.408  -5.381  1.00 10.00      A   
ATOM   1591  CD  GLU A 257     -14.878  -4.265  -4.239  1.00 10.00      A   
ATOM   1592  OE1 GLU A 257     -13.875  -5.005  -4.216  1.00 10.00      A   
ATOM   1593  OE2 GLU A 257     -15.089  -3.378  -3.380  1.00 10.00      A   
ATOM   1594  C   GLU A 257     -18.838  -6.798  -6.046  1.00 10.00      A   
ATOM   1595  O   GLU A 257     -18.522  -7.693  -6.832  1.00 10.00      A   
ATOM   1596  N   LEU A 258     -19.835  -6.926  -5.180  1.00 10.00      A   
ATOM   1597  HN  LEU A 258     -20.056  -6.179  -4.581  1.00 10.00      A   
ATOM   1598  CA  LEU A 258     -20.607  -8.157  -5.093  1.00 10.00      A   
ATOM   1599  CB  LEU A 258     -20.118  -9.000  -3.911  1.00 10.00      A   
ATOM   1600  CG  LEU A 258     -20.169 -10.518  -4.089  1.00 10.00      A   
ATOM   1601  CD1 LEU A 258     -19.263 -10.955  -5.231  1.00 10.00      A   
ATOM   1602  CD2 LEU A 258     -19.776 -11.219  -2.799  1.00 10.00      A   
ATOM   1603  C   LEU A 258     -22.101  -7.873  -4.955  1.00 10.00      A   
ATOM   1604  O   LEU A 258     -22.511  -6.961  -4.237  1.00 10.00      A   
ATOM   1605  N   SER A 259     -22.907  -8.653  -5.656  1.00 10.00      A   
ATOM   1606  HN  SER A 259     -22.521  -9.349  -6.224  1.00 10.00      A   
ATOM   1607  CA  SER A 259     -24.353  -8.506  -5.608  1.00 10.00      A   
ATOM   1608  CB  SER A 259     -24.930  -8.750  -7.003  1.00 10.00      A   
ATOM   1609  OG  SER A 259     -23.978  -8.414  -8.000  1.00 10.00      A   
ATOM   1610  HG  SER A 259     -23.621  -7.539  -7.816  1.00 10.00      A   
ATOM   1611  C   SER A 259     -24.936  -9.508  -4.615  1.00 10.00      A   
ATOM   1612  O   SER A 259     -24.254 -10.452  -4.209  1.00 10.00      A   
ATOM   1613  N   LYS A 260     -26.195  -9.320  -4.237  1.00 10.00      A   
ATOM   1614  HN  LYS A 260     -26.713  -8.580  -4.630  1.00 10.00      A   
ATOM   1615  CA  LYS A 260     -26.845 -10.216  -3.289  1.00 10.00      A   
ATOM   1616  CB  LYS A 260     -28.187  -9.651  -2.823  1.00 10.00      A   
ATOM   1617  CG  LYS A 260     -28.070  -8.379  -1.998  1.00 10.00      A   
ATOM   1618  CD  LYS A 260     -29.347  -8.102  -1.224  1.00 10.00      A   
ATOM   1619  CE  LYS A 260     -29.234  -6.827  -0.405  1.00 10.00      A   
ATOM   1620  NZ  LYS A 260     -30.440  -6.594   0.432  1.00 10.00      A   
ATOM   1621  HZ1 LYS A 260     -31.303  -6.610  -0.161  1.00 10.00      A   
ATOM   1622  HZ2 LYS A 260     -30.377  -5.669   0.900  1.00 10.00      A   
ATOM   1623  HZ3 LYS A 260     -30.523  -7.333   1.158  1.00 10.00      A   
ATOM   1624  C   LYS A 260     -27.031 -11.591  -3.911  1.00 10.00      A   
ATOM   1625  O   LYS A 260     -26.888 -12.616  -3.241  1.00 10.00      A   
ATOM   1626  N   MET A 261     -27.334 -11.600  -5.204  1.00 10.00      A   
ATOM   1627  HN  MET A 261     -27.454 -10.743  -5.671  1.00 10.00      A   
ATOM   1628  CA  MET A 261     -27.517 -12.843  -5.942  1.00 10.00      A   
ATOM   1629  CB  MET A 261     -27.981 -12.545  -7.374  1.00 10.00      A   
ATOM   1630  CG  MET A 261     -27.966 -13.745  -8.312  1.00 10.00      A   
ATOM   1631  SD  MET A 261     -29.162 -15.018  -7.857  1.00 10.00      A   
ATOM   1632  CE  MET A 261     -30.676 -14.294  -8.481  1.00 10.00      A   
ATOM   1633  C   MET A 261     -26.213 -13.640  -5.958  1.00 10.00      A   
ATOM   1634  O   MET A 261     -26.215 -14.869  -5.894  1.00 10.00      A   
ATOM   1635  N   LYS A 262     -25.095 -12.923  -6.011  1.00 10.00      A   
ATOM   1636  HN  LYS A 262     -25.156 -11.947  -6.025  1.00 10.00      A   
ATOM   1637  CA  LYS A 262     -23.781 -13.554  -6.036  1.00 10.00      A   
ATOM   1638  CB  LYS A 262     -22.698 -12.548  -6.428  1.00 10.00      A   
ATOM   1639  CG  LYS A 262     -22.751 -12.107  -7.881  1.00 10.00      A   
ATOM   1640  CD  LYS A 262     -21.418 -11.526  -8.321  1.00 10.00      A   
ATOM   1641  CE  LYS A 262     -21.380 -11.304  -9.823  1.00 10.00      A   
ATOM   1642  NZ  LYS A 262     -20.029 -11.577 -10.381  1.00 10.00      A   
ATOM   1643  HZ1 LYS A 262     -19.744 -12.560 -10.167  1.00 10.00      A   
ATOM   1644  HZ2 LYS A 262     -19.331 -10.929  -9.967  1.00 10.00      A   
ATOM   1645  HZ3 LYS A 262     -20.034 -11.450 -11.412  1.00 10.00      A   
ATOM   1646  C   LYS A 262     -23.444 -14.190  -4.691  1.00 10.00      A   
ATOM   1647  O   LYS A 262     -22.866 -15.275  -4.639  1.00 10.00      A   
ATOM   1648  N   VAL A 263     -23.805 -13.512  -3.606  1.00 10.00      A   
ATOM   1649  HN  VAL A 263     -24.256 -12.646  -3.710  1.00 10.00      A   
ATOM   1650  CA  VAL A 263     -23.540 -14.021  -2.262  1.00 10.00      A   
ATOM   1651  CB  VAL A 263     -23.927 -12.998  -1.172  1.00 10.00      A   
ATOM   1652  CG1 VAL A 263     -23.627 -13.544   0.219  1.00 10.00      A   
ATOM   1653  CG2 VAL A 263     -23.188 -11.688  -1.393  1.00 10.00      A   
ATOM   1654  C   VAL A 263     -24.281 -15.334  -2.028  1.00 10.00      A   
ATOM   1655  O   VAL A 263     -23.720 -16.287  -1.482  1.00 10.00      A   
ATOM   1656  N   LEU A 264     -25.536 -15.383  -2.465  1.00 10.00      A   
ATOM   1657  HN  LEU A 264     -25.923 -14.590  -2.899  1.00 10.00      A   
ATOM   1658  CA  LEU A 264     -26.355 -16.578  -2.312  1.00 10.00      A   
ATOM   1659  CB  LEU A 264     -27.769 -16.338  -2.846  1.00 10.00      A   
ATOM   1660  CG  LEU A 264     -28.666 -15.425  -2.007  1.00 10.00      A   
ATOM   1661  CD1 LEU A 264     -30.029 -15.267  -2.663  1.00 10.00      A   
ATOM   1662  CD2 LEU A 264     -28.812 -15.961  -0.590  1.00 10.00      A   
ATOM   1663  C   LEU A 264     -25.722 -17.770  -3.023  1.00 10.00      A   
ATOM   1664  O   LEU A 264     -25.657 -18.870  -2.474  1.00 10.00      A   
ATOM   1665  N   LYS A 265     -25.234 -17.534  -4.236  1.00 10.00      A   
ATOM   1666  HN  LYS A 265     -25.301 -16.628  -4.608  1.00 10.00      A   
ATOM   1667  CA  LYS A 265     -24.606 -18.584  -5.032  1.00 10.00      A   
ATOM   1668  CB  LYS A 265     -24.436 -18.133  -6.485  1.00 10.00      A   
ATOM   1669  CG  LYS A 265     -25.749 -17.840  -7.193  1.00 10.00      A   
ATOM   1670  CD  LYS A 265     -25.530 -17.492  -8.654  1.00 10.00      A   
ATOM   1671  CE  LYS A 265     -26.850 -17.202  -9.349  1.00 10.00      A   
ATOM   1672  NZ  LYS A 265     -26.668 -16.920 -10.796  1.00 10.00      A   
ATOM   1673  HZ1 LYS A 265     -25.954 -16.177 -10.930  1.00 10.00      A   
ATOM   1674  HZ2 LYS A 265     -27.563 -16.600 -11.209  1.00 10.00      A   
ATOM   1675  HZ3 LYS A 265     -26.360 -17.778 -11.297  1.00 10.00      A   
ATOM   1676  C   LYS A 265     -23.262 -19.005  -4.445  1.00 10.00      A   
ATOM   1677  O   LYS A 265     -22.793 -20.120  -4.677  1.00 10.00      A   
ATOM   1678  N   PHE A 266     -22.640 -18.109  -3.695  1.00 10.00      A   
ATOM   1679  HN  PHE A 266     -23.049 -17.227  -3.559  1.00 10.00      A   
ATOM   1680  CA  PHE A 266     -21.358 -18.401  -3.076  1.00 10.00      A   
ATOM   1681  CB  PHE A 266     -20.660 -17.112  -2.634  1.00 10.00      A   
ATOM   1682  CG  PHE A 266     -19.268 -17.327  -2.107  1.00 10.00      A   
ATOM   1683  CD1 PHE A 266     -18.204 -17.492  -2.978  1.00 10.00      A   
ATOM   1684  CD2 PHE A 266     -19.026 -17.363  -0.744  1.00 10.00      A   
ATOM   1685  CE1 PHE A 266     -16.923 -17.689  -2.499  1.00 10.00      A   
ATOM   1686  CE2 PHE A 266     -17.748 -17.559  -0.257  1.00 10.00      A   
ATOM   1687  CZ  PHE A 266     -16.694 -17.722  -1.136  1.00 10.00      A   
ATOM   1688  C   PHE A 266     -21.535 -19.344  -1.892  1.00 10.00      A   
ATOM   1689  O   PHE A 266     -20.890 -20.390  -1.818  1.00 10.00      A   
ATOM   1690  N   VAL A 267     -22.424 -18.980  -0.974  1.00 10.00      A   
ATOM   1691  HN  VAL A 267     -22.923 -18.139  -1.092  1.00 10.00      A   
ATOM   1692  CA  VAL A 267     -22.674 -19.801   0.208  1.00 10.00      A   
ATOM   1693  CB  VAL A 267     -23.476 -19.053   1.294  1.00 10.00      A   
ATOM   1694  CG1 VAL A 267     -22.595 -18.030   1.993  1.00 10.00      A   
ATOM   1695  CG2 VAL A 267     -24.703 -18.382   0.698  1.00 10.00      A   
ATOM   1696  C   VAL A 267     -23.369 -21.110  -0.153  1.00 10.00      A   
ATOM   1697  O   VAL A 267     -23.248 -22.105   0.563  1.00 10.00      A   
ATOM   1698  N   ALA A 268     -24.079 -21.113  -1.279  1.00 10.00      A   
ATOM   1699  HN  ALA A 268     -24.135 -20.288  -1.811  1.00 10.00      A   
ATOM   1700  CA  ALA A 268     -24.783 -22.304  -1.741  1.00 10.00      A   
ATOM   1701  CB  ALA A 268     -25.678 -21.969  -2.921  1.00 10.00      A   
ATOM   1702  C   ALA A 268     -23.800 -23.407  -2.120  1.00 10.00      A   
ATOM   1703  O   ALA A 268     -24.162 -24.580  -2.192  1.00 10.00      A   
ATOM   1704  N   LYS A 269     -22.551 -23.021  -2.357  1.00 10.00      A   
ATOM   1705  HN  LYS A 269     -22.325 -22.067  -2.285  1.00 10.00      A   
ATOM   1706  CA  LYS A 269     -21.508 -23.967  -2.722  1.00 10.00      A   
ATOM   1707  CB  LYS A 269     -20.380 -23.228  -3.445  1.00 10.00      A   
ATOM   1708  CG  LYS A 269     -19.514 -24.106  -4.333  1.00 10.00      A   
ATOM   1709  CD  LYS A 269     -18.440 -23.290  -5.036  1.00 10.00      A   
ATOM   1710  CE  LYS A 269     -19.049 -22.154  -5.843  1.00 10.00      A   
ATOM   1711  NZ  LYS A 269     -18.022 -21.376  -6.586  1.00 10.00      A   
ATOM   1712  HZ1 LYS A 269     -17.222 -21.148  -5.965  1.00 10.00      A   
ATOM   1713  HZ2 LYS A 269     -18.434 -20.486  -6.935  1.00 10.00      A   
ATOM   1714  HZ3 LYS A 269     -17.674 -21.923  -7.401  1.00 10.00      A   
ATOM   1715  C   LYS A 269     -20.963 -24.664  -1.475  1.00 10.00      A   
ATOM   1716  O   LYS A 269     -20.271 -25.680  -1.565  1.00 10.00      A   
ATOM   1717  N   VAL A 270     -21.293 -24.115  -0.311  1.00 10.00      A   
ATOM   1718  HN  VAL A 270     -21.863 -23.315  -0.304  1.00 10.00      A   
ATOM   1719  CA  VAL A 270     -20.840 -24.671   0.956  1.00 10.00      A   
ATOM   1720  CB  VAL A 270     -20.721 -23.582   2.046  1.00 10.00      A   
ATOM   1721  CG1 VAL A 270     -20.192 -24.171   3.347  1.00 10.00      A   
ATOM   1722  CG2 VAL A 270     -19.833 -22.440   1.573  1.00 10.00      A   
ATOM   1723  C   VAL A 270     -21.786 -25.769   1.435  1.00 10.00      A   
ATOM   1724  O   VAL A 270     -21.372 -26.909   1.639  1.00 10.00      A   
ATOM   1725  N   HIS A 271     -23.059 -25.425   1.593  1.00 10.00      A   
ATOM   1726  HN  HIS A 271     -23.339 -24.504   1.397  1.00 10.00      A   
ATOM   1727  CA  HIS A 271     -24.053 -26.389   2.058  1.00 10.00      A   
ATOM   1728  CB  HIS A 271     -25.205 -25.693   2.797  1.00 10.00      A   
ATOM   1729  CG  HIS A 271     -26.078 -24.826   1.936  1.00 10.00      A   
ATOM   1730  ND1 HIS A 271     -25.879 -23.473   1.851  1.00 10.00      A   
ATOM   1731  CD2 HIS A 271     -27.135 -25.168   1.161  1.00 10.00      A   
ATOM   1732  CE1 HIS A 271     -26.811 -23.021   1.034  1.00 10.00      A   
ATOM   1733  NE2 HIS A 271     -27.597 -24.009   0.588  1.00 10.00      A   
ATOM   1734  HE2 HIS A 271     -28.163 -23.966  -0.214  1.00 10.00      A   
ATOM   1735  C   HIS A 271     -24.578 -27.256   0.918  1.00 10.00      A   
ATOM   1736  O   HIS A 271     -25.205 -28.289   1.158  1.00 10.00      A   
ATOM   1737  N   ASN A 272     -24.311 -26.820  -0.314  1.00 10.00      A   
ATOM   1738  HN  ASN A 272     -23.812 -25.984  -0.416  1.00 10.00      A   
ATOM   1739  CA  ASN A 272     -24.738 -27.528  -1.524  1.00 10.00      A   
ATOM   1740  CB  ASN A 272     -24.337 -29.011  -1.511  1.00 10.00      A   
ATOM   1741  CG  ASN A 272     -24.968 -29.803  -2.643  1.00 10.00      A   
ATOM   1742  OD1 ASN A 272     -24.498 -29.766  -3.779  1.00 10.00      A   
ATOM   1743  ND2 ASN A 272     -26.030 -30.535  -2.336  1.00 10.00      A   
ATOM   1744 HD21 ASN A 272     -26.343 -30.529  -1.407  1.00 10.00      A   
ATOM   1745 HD22 ASN A 272     -26.462 -31.050  -3.052  1.00 10.00      A   
ATOM   1746  C   ASN A 272     -26.229 -27.351  -1.810  1.00 10.00      A   
ATOM   1747  O   ASN A 272     -27.074 -27.633  -0.958  1.00 10.00      A   
ATOM   1748  N   GLN A 273     -26.527 -26.871  -3.019  1.00 10.00      A   
ATOM   1749  HN  GLN A 273     -25.792 -26.656  -3.630  1.00 10.00      A   
ATOM   1750  CA  GLN A 273     -27.900 -26.645  -3.473  1.00 10.00      A   
ATOM   1751  CB  GLN A 273     -28.796 -27.878  -3.263  1.00 10.00      A   
ATOM   1752  CG  GLN A 273     -30.232 -27.570  -2.875  1.00 10.00      A   
ATOM   1753  CD  GLN A 273     -30.617 -28.214  -1.560  1.00 10.00      A   
ATOM   1754  OE1 GLN A 273     -31.219 -29.285  -1.532  1.00 10.00      A   
ATOM   1755  NE2 GLN A 273     -30.249 -27.575  -0.461  1.00 10.00      A   
ATOM   1756 HE21 GLN A 273     -29.754 -26.733  -0.560  1.00 10.00      A   
ATOM   1757 HE22 GLN A 273     -30.475 -27.973   0.409  1.00 10.00      A   
ATOM   1758  C   GLN A 273     -28.516 -25.361  -2.908  1.00 10.00      A   
ATOM   1759  O   GLN A 273     -28.681 -25.205  -1.696  1.00 10.00      A   
ATOM   1760  N   ASP A 274     -28.849 -24.442  -3.807  1.00 10.00      A   
ATOM   1761  HN  ASP A 274     -28.691 -24.628  -4.759  1.00 10.00      A   
ATOM   1762  CA  ASP A 274     -29.451 -23.167  -3.424  1.00 10.00      A   
ATOM   1763  CB  ASP A 274     -29.004 -21.989  -4.308  1.00 10.00      A   
ATOM   1764  CG  ASP A 274     -29.066 -22.269  -5.795  1.00 10.00      A   
ATOM   1765  OD1 ASP A 274     -30.046 -21.853  -6.449  1.00 10.00      A   
ATOM   1766  OD2 ASP A 274     -28.120 -22.893  -6.321  1.00 10.00      A   
ATOM   1767  C   ASP A 274     -30.980 -23.210  -3.257  1.00 10.00      A   
ATOM   1768  O   ASP A 274     -31.497 -22.585  -2.330  1.00 10.00      A   
ATOM   1769  N   PRO A 275     -31.741 -23.931  -4.126  1.00 10.00      A   
ATOM   1770  CA  PRO A 275     -33.208 -23.999  -4.006  1.00 10.00      A   
ATOM   1771  CB  PRO A 275     -33.648 -24.719  -5.284  1.00 10.00      A   
ATOM   1772  CG  PRO A 275     -32.463 -25.524  -5.681  1.00 10.00      A   
ATOM   1773  CD  PRO A 275     -31.265 -24.707  -5.291  1.00 10.00      A   
ATOM   1774  C   PRO A 275     -33.670 -24.770  -2.765  1.00 10.00      A   
ATOM   1775  O   PRO A 275     -34.171 -25.889  -2.858  1.00 10.00      A   
ATOM   1776  N   LYS A 276     -33.475 -24.159  -1.607  1.00 10.00      A   
ATOM   1777  HN  LYS A 276     -33.034 -23.281  -1.609  1.00 10.00      A   
ATOM   1778  CA  LYS A 276     -33.872 -24.747  -0.336  1.00 10.00      A   
ATOM   1779  CB  LYS A 276     -32.666 -25.400   0.357  1.00 10.00      A   
ATOM   1780  CG  LYS A 276     -32.937 -25.912   1.767  1.00 10.00      A   
ATOM   1781  CD  LYS A 276     -33.979 -27.019   1.777  1.00 10.00      A   
ATOM   1782  CE  LYS A 276     -34.368 -27.397   3.198  1.00 10.00      A   
ATOM   1783  NZ  LYS A 276     -35.257 -26.383   3.824  1.00 10.00      A   
ATOM   1784  HZ1 LYS A 276     -36.147 -26.310   3.293  1.00 10.00      A   
ATOM   1785  HZ2 LYS A 276     -34.792 -25.444   3.833  1.00 10.00      A   
ATOM   1786  HZ3 LYS A 276     -35.472 -26.654   4.804  1.00 10.00      A   
ATOM   1787  C   LYS A 276     -34.487 -23.673   0.555  1.00 10.00      A   
ATOM   1788  O   LYS A 276     -35.705 -23.528   0.618  1.00 10.00      A   
ATOM   1789  N   ASP A 277     -33.635 -22.911   1.223  1.00 10.00      A   
ATOM   1790  HN  ASP A 277     -32.675 -23.078   1.133  1.00 10.00      A   
ATOM   1791  CA  ASP A 277     -34.092 -21.840   2.105  1.00 10.00      A   
ATOM   1792  CB  ASP A 277     -33.397 -21.927   3.464  1.00 10.00      A   
ATOM   1793  CG  ASP A 277     -34.187 -22.737   4.468  1.00 10.00      A   
ATOM   1794  OD1 ASP A 277     -34.508 -22.199   5.552  1.00 10.00      A   
ATOM   1795  OD2 ASP A 277     -34.485 -23.914   4.186  1.00 10.00      A   
ATOM   1796  C   ASP A 277     -33.808 -20.494   1.466  1.00 10.00      A   
ATOM   1797  O   ASP A 277     -34.303 -19.459   1.909  1.00 10.00      A   
ATOM   1798  N   TRP A 278     -33.013 -20.537   0.403  1.00 10.00      A   
ATOM   1799  HN  TRP A 278     -32.675 -21.400   0.103  1.00 10.00      A   
ATOM   1800  CA  TRP A 278     -32.630 -19.342  -0.332  1.00 10.00      A   
ATOM   1801  CB  TRP A 278     -31.516 -19.628  -1.339  1.00 10.00      A   
ATOM   1802  CG  TRP A 278     -30.130 -19.656  -0.752  1.00 10.00      A   
ATOM   1803  CD1 TRP A 278     -28.966 -19.817  -1.444  1.00 10.00      A   
ATOM   1804  CD2 TRP A 278     -29.751 -19.518   0.633  1.00 10.00      A   
ATOM   1805  NE1 TRP A 278     -27.894 -19.789  -0.590  1.00 10.00      A   
ATOM   1806  HE1 TRP A 278     -26.953 -19.883  -0.856  1.00 10.00      A   
ATOM   1807  CE2 TRP A 278     -28.347 -19.607   0.690  1.00 10.00      A   
ATOM   1808  CE3 TRP A 278     -30.455 -19.327   1.831  1.00 10.00      A   
ATOM   1809  CZ2 TRP A 278     -27.641 -19.515   1.888  1.00 10.00      A   
ATOM   1810  CZ3 TRP A 278     -29.751 -19.234   3.015  1.00 10.00      A   
ATOM   1811  CH2 TRP A 278     -28.357 -19.328   3.035  1.00 10.00      A   
ATOM   1812  C   TRP A 278     -33.796 -18.592  -0.986  1.00 10.00      A   
ATOM   1813  O   TRP A 278     -33.730 -17.375  -1.066  1.00 10.00      A   
ATOM   1814  N   PRO A 279     -34.859 -19.281  -1.498  1.00 10.00      A   
ATOM   1815  CA  PRO A 279     -36.019 -18.616  -2.116  1.00 10.00      A   
ATOM   1816  CB  PRO A 279     -37.098 -19.685  -2.029  1.00 10.00      A   
ATOM   1817  CG  PRO A 279     -36.351 -20.955  -2.224  1.00 10.00      A   
ATOM   1818  CD  PRO A 279     -35.003 -20.753  -1.583  1.00 10.00      A   
ATOM   1819  C   PRO A 279     -36.469 -17.346  -1.389  1.00 10.00      A   
ATOM   1820  O   PRO A 279     -36.921 -16.392  -2.027  1.00 10.00      A   
ATOM   1821  N   ALA A 280     -36.345 -17.334  -0.061  1.00 10.00      A   
ATOM   1822  HN  ALA A 280     -35.993 -18.130   0.394  1.00 10.00      A   
ATOM   1823  CA  ALA A 280     -36.720 -16.169   0.733  1.00 10.00      A   
ATOM   1824  CB  ALA A 280     -36.513 -16.448   2.214  1.00 10.00      A   
ATOM   1825  C   ALA A 280     -35.899 -14.954   0.305  1.00 10.00      A   
ATOM   1826  O   ALA A 280     -36.444 -13.889   0.005  1.00 10.00      A   
ATOM   1827  N   GLN A 281     -34.585 -15.124   0.271  1.00 10.00      A   
ATOM   1828  HN  GLN A 281     -34.209 -15.996   0.533  1.00 10.00      A   
ATOM   1829  CA  GLN A 281     -33.682 -14.060  -0.141  1.00 10.00      A   
ATOM   1830  CB  GLN A 281     -32.270 -14.298   0.407  1.00 10.00      A   
ATOM   1831  CG  GLN A 281     -32.127 -14.118   1.911  1.00 10.00      A   
ATOM   1832  CD  GLN A 281     -32.220 -15.426   2.674  1.00 10.00      A   
ATOM   1833  OE1 GLN A 281     -32.936 -16.342   2.275  1.00 10.00      A   
ATOM   1834  NE2 GLN A 281     -31.483 -15.527   3.772  1.00 10.00      A   
ATOM   1835 HE21 GLN A 281     -30.923 -14.764   4.027  1.00 10.00      A   
ATOM   1836 HE22 GLN A 281     -31.529 -16.362   4.282  1.00 10.00      A   
ATOM   1837  C   GLN A 281     -33.633 -13.978  -1.663  1.00 10.00      A   
ATOM   1838  O   GLN A 281     -33.271 -12.950  -2.227  1.00 10.00      A   
ATOM   1839  N   TYR A 282     -34.007 -15.074  -2.315  1.00 10.00      A   
ATOM   1840  HN  TYR A 282     -34.271 -15.867  -1.793  1.00 10.00      A   
ATOM   1841  CA  TYR A 282     -34.018 -15.153  -3.773  1.00 10.00      A   
ATOM   1842  CB  TYR A 282     -34.414 -16.558  -4.237  1.00 10.00      A   
ATOM   1843  CG  TYR A 282     -33.787 -16.985  -5.546  1.00 10.00      A   
ATOM   1844  CD1 TYR A 282     -34.297 -16.550  -6.762  1.00 10.00      A   
ATOM   1845  CD2 TYR A 282     -32.683 -17.829  -5.566  1.00 10.00      A   
ATOM   1846  CE1 TYR A 282     -33.728 -16.942  -7.957  1.00 10.00      A   
ATOM   1847  CE2 TYR A 282     -32.106 -18.225  -6.757  1.00 10.00      A   
ATOM   1848  CZ  TYR A 282     -32.633 -17.777  -7.950  1.00 10.00      A   
ATOM   1849  OH  TYR A 282     -32.065 -18.169  -9.142  1.00 10.00      A   
ATOM   1850  HH  TYR A 282     -31.860 -17.387  -9.672  1.00 10.00      A   
ATOM   1851  C   TYR A 282     -34.964 -14.116  -4.361  1.00 10.00      A   
ATOM   1852  O   TYR A 282     -34.692 -13.551  -5.418  1.00 10.00      A   
ATOM   1853  N   CYS A 283     -36.073 -13.866  -3.667  1.00 10.00      A   
ATOM   1854  HN  CYS A 283     -36.246 -14.368  -2.842  1.00 10.00      A   
ATOM   1855  CA  CYS A 283     -37.044 -12.872  -4.115  1.00 10.00      A   
ATOM   1856  CB  CYS A 283     -38.238 -12.826  -3.161  1.00 10.00      A   
ATOM   1857  SG  CYS A 283     -39.024 -14.428  -2.886  1.00 10.00      A   
ATOM   1858  HG  CYS A 283     -38.064 -15.335  -2.739  1.00 10.00      A   
ATOM   1859  C   CYS A 283     -36.376 -11.503  -4.190  1.00 10.00      A   
ATOM   1860  O   CYS A 283     -36.667 -10.696  -5.073  1.00 10.00      A   
ATOM   1861  N   GLU A 284     -35.459 -11.269  -3.258  1.00 10.00      A   
ATOM   1862  HN  GLU A 284     -35.278 -11.963  -2.592  1.00 10.00      A   
ATOM   1863  CA  GLU A 284     -34.705 -10.027  -3.200  1.00 10.00      A   
ATOM   1864  CB  GLU A 284     -34.096  -9.861  -1.799  1.00 10.00      A   
ATOM   1865  CG  GLU A 284     -32.782  -9.095  -1.755  1.00 10.00      A   
ATOM   1866  CD  GLU A 284     -32.969  -7.593  -1.741  1.00 10.00      A   
ATOM   1867  OE1 GLU A 284     -33.227  -7.009  -2.809  1.00 10.00      A   
ATOM   1868  OE2 GLU A 284     -32.841  -6.989  -0.658  1.00 10.00      A   
ATOM   1869  C   GLU A 284     -33.613 -10.062  -4.264  1.00 10.00      A   
ATOM   1870  O   GLU A 284     -33.389  -9.086  -4.975  1.00 10.00      A   
ATOM   1871  N   ALA A 285     -32.956 -11.214  -4.380  1.00 10.00      A   
ATOM   1872  HN  ALA A 285     -33.191 -11.955  -3.777  1.00 10.00      A   
ATOM   1873  CA  ALA A 285     -31.890 -11.411  -5.358  1.00 10.00      A   
ATOM   1874  CB  ALA A 285     -31.293 -12.802  -5.219  1.00 10.00      A   
ATOM   1875  C   ALA A 285     -32.403 -11.181  -6.778  1.00 10.00      A   
ATOM   1876  O   ALA A 285     -31.660 -10.740  -7.655  1.00 10.00      A   
ATOM   1877  N   LEU A 286     -33.676 -11.498  -6.996  1.00 10.00      A   
ATOM   1878  HN  LEU A 286     -34.203 -11.887  -6.264  1.00 10.00      A   
ATOM   1879  CA  LEU A 286     -34.306 -11.301  -8.292  1.00 10.00      A   
ATOM   1880  CB  LEU A 286     -35.751 -11.811  -8.256  1.00 10.00      A   
ATOM   1881  CG  LEU A 286     -36.194 -12.701  -9.420  1.00 10.00      A   
ATOM   1882  CD1 LEU A 286     -36.136 -11.944 -10.739  1.00 10.00      A   
ATOM   1883  CD2 LEU A 286     -35.347 -13.960  -9.483  1.00 10.00      A   
ATOM   1884  C   LEU A 286     -34.292  -9.816  -8.630  1.00 10.00      A   
ATOM   1885  O   LEU A 286     -33.844  -9.414  -9.705  1.00 10.00      A   
ATOM   1886  N   ALA A 287     -34.754  -9.008  -7.683  1.00 10.00      A   
ATOM   1887  HN  ALA A 287     -35.070  -9.395  -6.840  1.00 10.00      A   
ATOM   1888  CA  ALA A 287     -34.791  -7.565  -7.855  1.00 10.00      A   
ATOM   1889  CB  ALA A 287     -35.555  -6.916  -6.713  1.00 10.00      A   
ATOM   1890  C   ALA A 287     -33.375  -7.013  -7.926  1.00 10.00      A   
ATOM   1891  O   ALA A 287     -33.101  -6.084  -8.681  1.00 10.00      A   
ATOM   1892  N   ASP A 288     -32.483  -7.603  -7.136  1.00 10.00      A   
ATOM   1893  HN  ASP A 288     -32.781  -8.332  -6.546  1.00 10.00      A   
ATOM   1894  CA  ASP A 288     -31.084  -7.195  -7.103  1.00 10.00      A   
ATOM   1895  CB  ASP A 288     -30.310  -8.030  -6.076  1.00 10.00      A   
ATOM   1896  CG  ASP A 288     -28.860  -7.607  -5.934  1.00 10.00      A   
ATOM   1897  OD1 ASP A 288     -28.609  -6.428  -5.613  1.00 10.00      A   
ATOM   1898  OD2 ASP A 288     -27.965  -8.460  -6.120  1.00 10.00      A   
ATOM   1899  C   ASP A 288     -30.459  -7.344  -8.484  1.00 10.00      A   
ATOM   1900  O   ASP A 288     -29.766  -6.444  -8.963  1.00 10.00      A   
ATOM   1901  N   GLU A 289     -30.730  -8.473  -9.130  1.00 10.00      A   
ATOM   1902  HN  GLU A 289     -31.289  -9.153  -8.692  1.00 10.00      A   
ATOM   1903  CA  GLU A 289     -30.206  -8.735 -10.465  1.00 10.00      A   
ATOM   1904  CB  GLU A 289     -30.340 -10.214 -10.834  1.00 10.00      A   
ATOM   1905  CG  GLU A 289     -29.030 -10.860 -11.257  1.00 10.00      A   
ATOM   1906  CD  GLU A 289     -29.232 -12.146 -12.030  1.00 10.00      A   
ATOM   1907  OE1 GLU A 289     -29.780 -13.109 -11.459  1.00 10.00      A   
ATOM   1908  OE2 GLU A 289     -28.842 -12.202 -13.215  1.00 10.00      A   
ATOM   1909  C   GLU A 289     -30.900  -7.862 -11.508  1.00 10.00      A   
ATOM   1910  O   GLU A 289     -30.249  -7.306 -12.393  1.00 10.00      A   
ATOM   1911  N   GLU A 290     -32.223  -7.731 -11.392  1.00 10.00      A   
ATOM   1912  HN  GLU A 290     -32.689  -8.198 -10.664  1.00 10.00      A   
ATOM   1913  CA  GLU A 290     -32.996  -6.914 -12.327  1.00 10.00      A   
ATOM   1914  CB  GLU A 290     -34.500  -7.042 -12.061  1.00 10.00      A   
ATOM   1915  CG  GLU A 290     -35.087  -8.400 -12.419  1.00 10.00      A   
ATOM   1916  CD  GLU A 290     -36.545  -8.312 -12.822  1.00 10.00      A   
ATOM   1917  OE1 GLU A 290     -36.818  -8.122 -14.024  1.00 10.00      A   
ATOM   1918  OE2 GLU A 290     -37.424  -8.430 -11.942  1.00 10.00      A   
ATOM   1919  C   GLU A 290     -32.570  -5.449 -12.242  1.00 10.00      A   
ATOM   1920  O   GLU A 290     -32.651  -4.701 -13.217  1.00 10.00      A   
ATOM   1921  N   ASN A 291     -32.102  -5.053 -11.066  1.00 10.00      A   
ATOM   1922  HN  ASN A 291     -32.066  -5.701 -10.326  1.00 10.00      A   
ATOM   1923  CA  ASN A 291     -31.651  -3.688 -10.831  1.00 10.00      A   
ATOM   1924  CB  ASN A 291     -31.604  -3.401  -9.326  1.00 10.00      A   
ATOM   1925  CG  ASN A 291     -31.306  -1.951  -8.998  1.00 10.00      A   
ATOM   1926  OD1 ASN A 291     -31.671  -1.041  -9.740  1.00 10.00      A   
ATOM   1927  ND2 ASN A 291     -30.648  -1.726  -7.873  1.00 10.00      A   
ATOM   1928 HD21 ASN A 291     -30.398  -2.498  -7.319  1.00 10.00      A   
ATOM   1929 HD22 ASN A 291     -30.436  -0.800  -7.636  1.00 10.00      A   
ATOM   1930  C   ASN A 291     -30.279  -3.460 -11.461  1.00 10.00      A   
ATOM   1931  O   ASN A 291     -29.902  -2.331 -11.767  1.00 10.00      A   
ATOM   1932  N   ARG A 292     -29.539  -4.542 -11.679  1.00 10.00      A   
ATOM   1933  HN  ARG A 292     -29.895  -5.427 -11.437  1.00 10.00      A   
ATOM   1934  CA  ARG A 292     -28.211  -4.442 -12.280  1.00 10.00      A   
ATOM   1935  CB  ARG A 292     -27.418  -5.741 -12.101  1.00 10.00      A   
ATOM   1936  CG  ARG A 292     -27.257  -6.183 -10.656  1.00 10.00      A   
ATOM   1937  CD  ARG A 292     -26.572  -5.117  -9.818  1.00 10.00      A   
ATOM   1938  NE  ARG A 292     -26.997  -5.169  -8.420  1.00 10.00      A   
ATOM   1939  HE  ARG A 292     -27.769  -5.748  -8.206  1.00 10.00      A   
ATOM   1940  CZ  ARG A 292     -26.420  -4.481  -7.435  1.00 10.00      A   
ATOM   1941  NH1 ARG A 292     -25.361  -3.714  -7.684  1.00 10.00      A   
ATOM   1942 HH11 ARG A 292     -24.906  -3.182  -6.909  1.00 10.00      A   
ATOM   1943 HH12 ARG A 292     -24.981  -3.643  -8.650  1.00 10.00      A   
ATOM   1944  NH2 ARG A 292     -26.890  -4.575  -6.199  1.00 10.00      A   
ATOM   1945 HH21 ARG A 292     -27.705  -5.215  -5.988  1.00 10.00      A   
ATOM   1946 HH22 ARG A 292     -26.469  -4.006  -5.427  1.00 10.00      A   
ATOM   1947  C   ARG A 292     -28.320  -4.095 -13.760  1.00 10.00      A   
ATOM   1948  O   ARG A 292     -27.384  -3.561 -14.356  1.00 10.00      A   
ATOM   1949  N   ALA A 293     -29.478  -4.388 -14.336  1.00 10.00      A   
ATOM   1950  HN  ALA A 293     -30.189  -4.796 -13.797  1.00 10.00      A   
ATOM   1951  CA  ALA A 293     -29.731  -4.113 -15.741  1.00 10.00      A   
ATOM   1952  CB  ALA A 293     -30.430  -5.298 -16.390  1.00 10.00      A   
ATOM   1953  C   ALA A 293     -30.566  -2.846 -15.893  1.00 10.00      A   
ATOM   1954  O   ALA A 293     -31.178  -2.608 -16.933  1.00 10.00      A   
ATOM   1955  N   ARG A 294     -30.585  -2.039 -14.843  1.00 10.00      A   
ATOM   1956  HN  ARG A 294     -30.070  -2.280 -14.047  1.00 10.00      A   
ATOM   1957  CB  ARG A 294     -32.371  -0.807 -13.715  1.00 10.00      A   
ATOM   1958  CG  ARG A 294     -33.790  -0.526 -14.176  1.00 10.00      A   
ATOM   1959  CD  ARG A 294     -34.040   0.964 -14.331  1.00 10.00      A   
ATOM   1960  NE  ARG A 294     -34.474   1.583 -13.080  1.00 10.00      A   
ATOM   1961  HE  ARG A 294     -35.330   1.280 -12.704  1.00 10.00      A   
ATOM   1962  CZ  ARG A 294     -33.797   2.541 -12.445  1.00 10.00      A   
ATOM   1963  NH1 ARG A 294     -32.604   2.925 -12.880  1.00 10.00      A   
ATOM   1964 HH11 ARG A 294     -32.164   2.460 -13.715  1.00 10.00      A   
ATOM   1965 HH12 ARG A 294     -32.096   3.699 -12.397  1.00 10.00      A   
ATOM   1966  NH2 ARG A 294     -34.299   3.084 -11.345  1.00 10.00      A   
ATOM   1967 HH21 ARG A 294     -33.780   3.843 -10.851  1.00 10.00      A   
ATOM   1968 HH22 ARG A 294     -35.207   2.743 -10.960  1.00 10.00      A   
ATOM   1969  CA  ARG A 294     -31.334  -0.794 -14.842  1.00 10.00      A   
ATOM   1970  C   ARG A 294     -30.382   0.382 -14.670  1.00 10.00      A   
ATOM   1971  O   ARG A 294     -30.833   1.468 -14.252  1.00 10.00      A   
ATOM   1972  OXT ARG A 294     -29.174   0.201 -14.941  1.00 10.00      A   
ATOM   1973  C   GLY B   9      -2.456  15.795  21.324  1.00 10.00      B   
ATOM   1974  O   GLY B   9      -3.635  16.089  21.107  1.00 10.00      B   
ATOM   1975  N   GLY B   9      -3.232  13.762  22.510  1.00 10.00      B   
ATOM   1976  HT1 GLY B   9      -3.469  14.281  23.380  1.00 10.00      B   
ATOM   1977  HT2 GLY B   9      -2.989  12.783  22.759  1.00 10.00      B   
ATOM   1978  HT3 GLY B   9      -4.063  13.753  21.886  1.00 10.00      B   
ATOM   1979  CA  GLY B   9      -2.090  14.416  21.826  1.00 10.00      B   
ATOM   1980  N   VAL B  10      -1.457  16.647  21.146  1.00 10.00      B   
ATOM   1981  HN  VAL B  10      -0.538  16.356  21.342  1.00 10.00      B   
ATOM   1982  CA  VAL B  10      -1.685  18.001  20.660  1.00 10.00      B   
ATOM   1983  CB  VAL B  10      -0.619  18.990  21.180  1.00 10.00      B   
ATOM   1984  CG1 VAL B  10      -0.762  19.184  22.681  1.00 10.00      B   
ATOM   1985  CG2 VAL B  10       0.787  18.519  20.828  1.00 10.00      B   
ATOM   1986  C   VAL B  10      -1.703  18.024  19.138  1.00 10.00      B   
ATOM   1987  O   VAL B  10      -0.974  17.275  18.490  1.00 10.00      B   
ATOM   1988  N   MET B  11      -2.536  18.879  18.570  1.00 10.00      B   
ATOM   1989  HN  MET B  11      -3.088  19.462  19.134  1.00 10.00      B   
ATOM   1990  CA  MET B  11      -2.645  18.983  17.125  1.00 10.00      B   
ATOM   1991  CB  MET B  11      -3.891  18.242  16.628  1.00 10.00      B   
ATOM   1992  CG  MET B  11      -3.966  18.081  15.119  1.00 10.00      B   
ATOM   1993  SD  MET B  11      -2.544  17.204  14.440  1.00 10.00      B   
ATOM   1994  CE  MET B  11      -3.124  16.848  12.784  1.00 10.00      B   
ATOM   1995  C   MET B  11      -2.690  20.442  16.695  1.00 10.00      B   
ATOM   1996  O   MET B  11      -3.514  21.216  17.181  1.00 10.00      B   
ATOM   1997  N   THR B  12      -1.788  20.815  15.801  1.00 10.00      B   
ATOM   1998  HN  THR B  12      -1.149  20.150  15.459  1.00 10.00      B   
ATOM   1999  CA  THR B  12      -1.722  22.179  15.301  1.00 10.00      B   
ATOM   2000  CB  THR B  12      -0.419  22.863  15.762  1.00 10.00      B   
ATOM   2001  OG1 THR B  12       0.004  22.280  17.003  1.00 10.00      B   
ATOM   2002  HG1 THR B  12      -0.131  21.326  16.967  1.00 10.00      B   
ATOM   2003  CG2 THR B  12      -0.636  24.357  15.963  1.00 10.00      B   
ATOM   2004  C   THR B  12      -1.794  22.169  13.773  1.00 10.00      B   
ATOM   2005  O   THR B  12      -1.593  21.124  13.149  1.00 10.00      B   
ATOM   2006  N   ASP B  13      -2.083  23.322  13.172  1.00 10.00      B   
ATOM   2007  HN  ASP B  13      -2.240  24.124  13.722  1.00 10.00      B   
ATOM   2008  CA  ASP B  13      -2.189  23.423  11.713  1.00 10.00      B   
ATOM   2009  CB  ASP B  13      -2.599  24.825  11.264  1.00 10.00      B   
ATOM   2010  CG  ASP B  13      -4.100  25.025  11.255  1.00 10.00      B   
ATOM   2011  OD1 ASP B  13      -4.813  24.192  10.663  1.00 10.00      B   
ATOM   2012  OD2 ASP B  13      -4.574  26.020  11.838  1.00 10.00      B   
ATOM   2013  C   ASP B  13      -0.905  22.996  11.012  1.00 10.00      B   
ATOM   2014  O   ASP B  13      -0.948  22.459   9.905  1.00 10.00      B   
ATOM   2015  N   VAL B  14       0.235  23.235  11.656  1.00 10.00      B   
ATOM   2016  HN  VAL B  14       0.209  23.689  12.521  1.00 10.00      B   
ATOM   2017  CA  VAL B  14       1.523  22.848  11.089  1.00 10.00      B   
ATOM   2018  CB  VAL B  14       2.716  23.316  11.952  1.00 10.00      B   
ATOM   2019  CG1 VAL B  14       3.039  24.772  11.663  1.00 10.00      B   
ATOM   2020  CG2 VAL B  14       2.438  23.113  13.435  1.00 10.00      B   
ATOM   2021  C   VAL B  14       1.588  21.336  10.892  1.00 10.00      B   
ATOM   2022  O   VAL B  14       2.053  20.853   9.862  1.00 10.00      B   
ATOM   2023  N   HIS B  15       1.085  20.599  11.877  1.00 10.00      B   
ATOM   2024  HN  HIS B  15       0.710  21.045  12.664  1.00 10.00      B   
ATOM   2025  CA  HIS B  15       1.074  19.143  11.817  1.00 10.00      B   
ATOM   2026  CB  HIS B  15       0.734  18.550  13.190  1.00 10.00      B   
ATOM   2027  CG  HIS B  15       1.610  19.032  14.306  1.00 10.00      B   
ATOM   2028  ND1 HIS B  15       1.105  19.802  15.329  1.00 10.00      B   
ATOM   2029  CD2 HIS B  15       2.936  18.825  14.517  1.00 10.00      B   
ATOM   2030  CE1 HIS B  15       2.126  20.044  16.134  1.00 10.00      B   
ATOM   2031  NE2 HIS B  15       3.251  19.474  15.683  1.00 10.00      B   
ATOM   2032  HE2 HIS B  15       4.102  19.414  16.163  1.00 10.00      B   
ATOM   2033  C   HIS B  15       0.052  18.677  10.790  1.00 10.00      B   
ATOM   2034  O   HIS B  15       0.220  17.637  10.154  1.00 10.00      B   
ATOM   2035  N   ARG B  16      -1.005  19.468  10.628  1.00 10.00      B   
ATOM   2036  HN  ARG B  16      -1.067  20.290  11.159  1.00 10.00      B   
ATOM   2037  CA  ARG B  16      -2.067  19.154   9.681  1.00 10.00      B   
ATOM   2038  CB  ARG B  16      -3.235  20.136   9.811  1.00 10.00      B   
ATOM   2039  CG  ARG B  16      -4.051  19.953  11.078  1.00 10.00      B   
ATOM   2040  CD  ARG B  16      -5.171  20.971  11.172  1.00 10.00      B   
ATOM   2041  NE  ARG B  16      -5.960  20.794  12.388  1.00 10.00      B   
ATOM   2042  HE  ARG B  16      -6.228  19.873  12.622  1.00 10.00      B   
ATOM   2043  CZ  ARG B  16      -6.332  21.790  13.191  1.00 10.00      B   
ATOM   2044  NH1 ARG B  16      -6.013  23.045  12.898  1.00 10.00      B   
ATOM   2045 HH11 ARG B  16      -5.470  23.267  12.030  1.00 10.00      B   
ATOM   2046 HH12 ARG B  16      -6.309  23.823  13.532  1.00 10.00      B   
ATOM   2047  NH2 ARG B  16      -7.031  21.527  14.283  1.00 10.00      B   
ATOM   2048 HH21 ARG B  16      -7.291  20.546  14.514  1.00 10.00      B   
ATOM   2049 HH22 ARG B  16      -7.326  22.302  14.917  1.00 10.00      B   
ATOM   2050  C   ARG B  16      -1.546  19.135   8.250  1.00 10.00      B   
ATOM   2051  O   ARG B  16      -1.700  18.140   7.542  1.00 10.00      B   
ATOM   2052  N   ARG B  17      -0.917  20.229   7.824  1.00 10.00      B   
ATOM   2053  HN  ARG B  17      -0.815  20.998   8.430  1.00 10.00      B   
ATOM   2054  CA  ARG B  17      -0.379  20.300   6.472  1.00 10.00      B   
ATOM   2055  CB  ARG B  17      -0.028  21.729   6.049  1.00 10.00      B   
ATOM   2056  CG  ARG B  17      -0.731  22.190   4.773  1.00 10.00      B   
ATOM   2057  CD  ARG B  17      -0.420  21.285   3.581  1.00 10.00      B   
ATOM   2058  NE  ARG B  17      -1.126  21.707   2.366  1.00 10.00      B   
ATOM   2059  HE  ARG B  17      -1.626  22.557   2.413  1.00 10.00      B   
ATOM   2060  CZ  ARG B  17      -1.130  21.023   1.213  1.00 10.00      B   
ATOM   2061  NH1 ARG B  17      -0.487  19.864   1.118  1.00 10.00      B   
ATOM   2062 HH11 ARG B  17       0.030  19.484   1.938  1.00 10.00      B   
ATOM   2063 HH12 ARG B  17      -0.502  19.329   0.222  1.00 10.00      B   
ATOM   2064  NH2 ARG B  17      -1.785  21.502   0.157  1.00 10.00      B   
ATOM   2065 HH21 ARG B  17      -1.785  20.975  -0.761  1.00 10.00      B   
ATOM   2066 HH22 ARG B  17      -2.310  22.402   0.229  1.00 10.00      B   
ATOM   2067  C   ARG B  17       0.812  19.365   6.308  1.00 10.00      B   
ATOM   2068  O   ARG B  17       1.079  18.890   5.207  1.00 10.00      B   
ATOM   2069  N   PHE B  18       1.521  19.103   7.405  1.00 10.00      B   
ATOM   2070  HN  PHE B  18       1.279  19.539   8.250  1.00 10.00      B   
ATOM   2071  CA  PHE B  18       2.661  18.194   7.375  1.00 10.00      B   
ATOM   2072  CB  PHE B  18       3.381  18.177   8.727  1.00 10.00      B   
ATOM   2073  CG  PHE B  18       4.564  17.247   8.779  1.00 10.00      B   
ATOM   2074  CD1 PHE B  18       4.535  16.111   9.571  1.00 10.00      B   
ATOM   2075  CD2 PHE B  18       5.702  17.507   8.031  1.00 10.00      B   
ATOM   2076  CE1 PHE B  18       5.618  15.252   9.618  1.00 10.00      B   
ATOM   2077  CE2 PHE B  18       6.788  16.652   8.074  1.00 10.00      B   
ATOM   2078  CZ  PHE B  18       6.747  15.523   8.868  1.00 10.00      B   
ATOM   2079  C   PHE B  18       2.176  16.794   7.018  1.00 10.00      B   
ATOM   2080  O   PHE B  18       2.694  16.160   6.099  1.00 10.00      B   
ATOM   2081  N   LEU B  19       1.157  16.329   7.738  1.00 10.00      B   
ATOM   2082  HN  LEU B  19       0.794  16.881   8.468  1.00 10.00      B   
ATOM   2083  CA  LEU B  19       0.580  15.017   7.481  1.00 10.00      B   
ATOM   2084  CB  LEU B  19      -0.426  14.638   8.570  1.00 10.00      B   
ATOM   2085  CG  LEU B  19       0.152  14.395   9.966  1.00 10.00      B   
ATOM   2086  CD1 LEU B  19      -0.952  14.048  10.950  1.00 10.00      B   
ATOM   2087  CD2 LEU B  19       1.207  13.299   9.930  1.00 10.00      B   
ATOM   2088  C   LEU B  19      -0.091  15.009   6.112  1.00 10.00      B   
ATOM   2089  O   LEU B  19      -0.104  13.993   5.419  1.00 10.00      B   
ATOM   2090  N   GLN B  20      -0.644  16.156   5.730  1.00 10.00      B   
ATOM   2091  HN  GLN B  20      -0.620  16.924   6.343  1.00 10.00      B   
ATOM   2092  CA  GLN B  20      -1.293  16.301   4.438  1.00 10.00      B   
ATOM   2093  CB  GLN B  20      -1.973  17.667   4.326  1.00 10.00      B   
ATOM   2094  CG  GLN B  20      -3.493  17.612   4.317  1.00 10.00      B   
ATOM   2095  CD  GLN B  20      -4.035  16.792   3.163  1.00 10.00      B   
ATOM   2096  OE1 GLN B  20      -4.259  15.587   3.293  1.00 10.00      B   
ATOM   2097  NE2 GLN B  20      -4.242  17.437   2.025  1.00 10.00      B   
ATOM   2098 HE21 GLN B  20      -4.037  18.395   1.991  1.00 10.00      B   
ATOM   2099 HE22 GLN B  20      -4.585  16.929   1.261  1.00 10.00      B   
ATOM   2100  C   GLN B  20      -0.267  16.136   3.325  1.00 10.00      B   
ATOM   2101  O   GLN B  20      -0.492  15.396   2.371  1.00 10.00      B   
ATOM   2102  N   LEU B  21       0.869  16.816   3.472  1.00 10.00      B   
ATOM   2103  HN  LEU B  21       0.989  17.379   4.271  1.00 10.00      B   
ATOM   2104  CA  LEU B  21       1.946  16.744   2.490  1.00 10.00      B   
ATOM   2105  CB  LEU B  21       3.030  17.782   2.796  1.00 10.00      B   
ATOM   2106  CG  LEU B  21       2.727  19.219   2.365  1.00 10.00      B   
ATOM   2107  CD1 LEU B  21       3.609  20.202   3.121  1.00 10.00      B   
ATOM   2108  CD2 LEU B  21       2.921  19.375   0.865  1.00 10.00      B   
ATOM   2109  C   LEU B  21       2.544  15.345   2.462  1.00 10.00      B   
ATOM   2110  O   LEU B  21       2.903  14.835   1.403  1.00 10.00      B   
ATOM   2111  N   LEU B  22       2.639  14.728   3.633  1.00 10.00      B   
ATOM   2112  HN  LEU B  22       2.357  15.200   4.447  1.00 10.00      B   
ATOM   2113  CA  LEU B  22       3.169  13.375   3.743  1.00 10.00      B   
ATOM   2114  CB  LEU B  22       3.264  12.965   5.217  1.00 10.00      B   
ATOM   2115  CG  LEU B  22       3.798  11.560   5.505  1.00 10.00      B   
ATOM   2116  CD1 LEU B  22       5.287  11.475   5.209  1.00 10.00      B   
ATOM   2117  CD2 LEU B  22       3.510  11.163   6.944  1.00 10.00      B   
ATOM   2118  C   LEU B  22       2.265  12.407   2.986  1.00 10.00      B   
ATOM   2119  O   LEU B  22       2.724  11.419   2.416  1.00 10.00      B   
ATOM   2120  N   MET B  23       0.975  12.720   2.970  1.00 10.00      B   
ATOM   2121  HN  MET B  23       0.677  13.528   3.440  1.00 10.00      B   
ATOM   2122  CA  MET B  23      -0.009  11.900   2.283  1.00 10.00      B   
ATOM   2123  CB  MET B  23      -1.347  11.916   3.025  1.00 10.00      B   
ATOM   2124  CG  MET B  23      -1.316  11.205   4.369  1.00 10.00      B   
ATOM   2125  SD  MET B  23      -2.905  11.259   5.225  1.00 10.00      B   
ATOM   2126  CE  MET B  23      -2.431  10.644   6.841  1.00 10.00      B   
ATOM   2127  C   MET B  23      -0.191  12.349   0.836  1.00 10.00      B   
ATOM   2128  O   MET B  23      -1.150  11.961   0.172  1.00 10.00      B   
ATOM   2129  N   THR B  24       0.717  13.196   0.364  1.00 10.00      B   
ATOM   2130  HN  THR B  24       1.432  13.514   0.958  1.00 10.00      B   
ATOM   2131  CA  THR B  24       0.678  13.664  -1.015  1.00 10.00      B   
ATOM   2132  CB  THR B  24       1.019  15.167  -1.118  1.00 10.00      B   
ATOM   2133  OG1 THR B  24       0.273  15.895  -0.134  1.00 10.00      B   
ATOM   2134  HG1 THR B  24       0.043  15.304   0.594  1.00 10.00      B   
ATOM   2135  CG2 THR B  24       0.671  15.710  -2.498  1.00 10.00      B   
ATOM   2136  C   THR B  24       1.679  12.848  -1.832  1.00 10.00      B   
ATOM   2137  O   THR B  24       1.667  12.856  -3.063  1.00 10.00      B   
ATOM   2138  N   HIS B  25       2.534  12.127  -1.123  1.00 10.00      B   
ATOM   2139  HN  HIS B  25       2.476  12.148  -0.145  1.00 10.00      B   
ATOM   2140  CA  HIS B  25       3.545  11.291  -1.747  1.00 10.00      B   
ATOM   2141  CB  HIS B  25       4.950  11.785  -1.387  1.00 10.00      B   
ATOM   2142  CG  HIS B  25       5.311  13.111  -1.984  1.00 10.00      B   
ATOM   2143  ND1 HIS B  25       5.456  14.232  -1.203  1.00 10.00      B   
ATOM   2144  CD2 HIS B  25       5.557  13.436  -3.278  1.00 10.00      B   
ATOM   2145  CE1 HIS B  25       5.784  15.208  -2.027  1.00 10.00      B   
ATOM   2146  NE2 HIS B  25       5.857  14.774  -3.293  1.00 10.00      B   
ATOM   2147  HE2 HIS B  25       5.943  15.336  -4.091  1.00 10.00      B   
ATOM   2148  C   HIS B  25       3.374   9.850  -1.290  1.00 10.00      B   
ATOM   2149  O   HIS B  25       2.593   9.570  -0.383  1.00 10.00      B   
ATOM   2150  N   GLY B  26       4.103   8.941  -1.920  1.00 10.00      B   
ATOM   2151  HN  GLY B  26       4.700   9.221  -2.642  1.00 10.00      B   
ATOM   2152  CA  GLY B  26       4.010   7.540  -1.555  1.00 10.00      B   
ATOM   2153  C   GLY B  26       5.128   7.111  -0.627  1.00 10.00      B   
ATOM   2154  O   GLY B  26       5.079   6.026  -0.047  1.00 10.00      B   
ATOM   2155  N   VAL B  27       6.137   7.964  -0.493  1.00 10.00      B   
ATOM   2156  HN  VAL B  27       6.108   8.816  -0.975  1.00 10.00      B   
ATOM   2157  CA  VAL B  27       7.282   7.681   0.362  1.00 10.00      B   
ATOM   2158  CB  VAL B  27       8.076   6.445  -0.135  1.00 10.00      B   
ATOM   2159  CG1 VAL B  27       8.667   6.676  -1.519  1.00 10.00      B   
ATOM   2160  CG2 VAL B  27       9.150   6.037   0.862  1.00 10.00      B   
ATOM   2161  C   VAL B  27       8.197   8.903   0.447  1.00 10.00      B   
ATOM   2162  O   VAL B  27       8.395   9.611  -0.545  1.00 10.00      B   
ATOM   2163  N   LEU B  28       8.728   9.159   1.637  1.00 10.00      B   
ATOM   2164  HN  LEU B  28       8.521   8.565   2.388  1.00 10.00      B   
ATOM   2165  CA  LEU B  28       9.622  10.290   1.861  1.00 10.00      B   
ATOM   2166  CB  LEU B  28       8.866  11.461   2.501  1.00 10.00      B   
ATOM   2167  CG  LEU B  28       7.847  12.189   1.616  1.00 10.00      B   
ATOM   2168  CD1 LEU B  28       7.088  13.231   2.422  1.00 10.00      B   
ATOM   2169  CD2 LEU B  28       8.535  12.836   0.424  1.00 10.00      B   
ATOM   2170  C   LEU B  28      10.784   9.870   2.753  1.00 10.00      B   
ATOM   2171  O   LEU B  28      10.586   9.178   3.753  1.00 10.00      B   
ATOM   2172  N   GLU B  29      11.992  10.280   2.386  1.00 10.00      B   
ATOM   2173  HN  GLU B  29      12.086  10.828   1.576  1.00 10.00      B   
ATOM   2174  CA  GLU B  29      13.183   9.938   3.157  1.00 10.00      B   
ATOM   2175  CB  GLU B  29      14.426   9.945   2.267  1.00 10.00      B   
ATOM   2176  CG  GLU B  29      14.454   8.818   1.247  1.00 10.00      B   
ATOM   2177  CD  GLU B  29      15.639   8.903   0.307  1.00 10.00      B   
ATOM   2178  OE1 GLU B  29      15.427   8.893  -0.924  1.00 10.00      B   
ATOM   2179  OE2 GLU B  29      16.790   8.991   0.792  1.00 10.00      B   
ATOM   2180  C   GLU B  29      13.363  10.859   4.366  1.00 10.00      B   
ATOM   2181  O   GLU B  29      12.674  11.871   4.492  1.00 10.00      B   
ATOM   2182  N   GLU B  30      14.305  10.505   5.242  1.00 10.00      B   
ATOM   2183  HN  GLU B  30      14.837   9.700   5.068  1.00 10.00      B   
ATOM   2184  CA  GLU B  30      14.574  11.276   6.458  1.00 10.00      B   
ATOM   2185  CB  GLU B  30      15.699  10.629   7.269  1.00 10.00      B   
ATOM   2186  CG  GLU B  30      15.931  11.270   8.629  1.00 10.00      B   
ATOM   2187  CD  GLU B  30      16.863  10.458   9.502  1.00 10.00      B   
ATOM   2188  OE1 GLU B  30      18.088  10.678   9.432  1.00 10.00      B   
ATOM   2189  OE2 GLU B  30      16.371   9.593  10.258  1.00 10.00      B   
ATOM   2190  C   GLU B  30      14.917  12.732   6.157  1.00 10.00      B   
ATOM   2191  O   GLU B  30      14.358  13.649   6.757  1.00 10.00      B   
ATOM   2192  N   TRP B  31      15.831  12.939   5.221  1.00 10.00      B   
ATOM   2193  HN  TRP B  31      16.238  12.171   4.771  1.00 10.00      B   
ATOM   2194  CA  TRP B  31      16.245  14.287   4.850  1.00 10.00      B   
ATOM   2195  CB  TRP B  31      17.453  14.249   3.905  1.00 10.00      B   
ATOM   2196  CG  TRP B  31      17.247  13.402   2.685  1.00 10.00      B   
ATOM   2197  CD1 TRP B  31      17.422  12.053   2.584  1.00 10.00      B   
ATOM   2198  CD2 TRP B  31      16.830  13.850   1.388  1.00 10.00      B   
ATOM   2199  NE1 TRP B  31      17.127  11.632   1.314  1.00 10.00      B   
ATOM   2200  HE1 TRP B  31      17.167  10.693   0.997  1.00 10.00      B   
ATOM   2201  CE2 TRP B  31      16.764  12.716   0.559  1.00 10.00      B   
ATOM   2202  CE3 TRP B  31      16.504  15.100   0.851  1.00 10.00      B   
ATOM   2203  CZ2 TRP B  31      16.381  12.792  -0.779  1.00 10.00      B   
ATOM   2204  CZ3 TRP B  31      16.127  15.173  -0.475  1.00 10.00      B   
ATOM   2205  CH2 TRP B  31      16.068  14.027  -1.276  1.00 10.00      B   
ATOM   2206  C   TRP B  31      15.092  15.069   4.224  1.00 10.00      B   
ATOM   2207  O   TRP B  31      15.020  16.290   4.345  1.00 10.00      B   
ATOM   2208  N   ASP B  32      14.183  14.353   3.578  1.00 10.00      B   
ATOM   2209  HN  ASP B  32      14.279  13.381   3.542  1.00 10.00      B   
ATOM   2210  CA  ASP B  32      13.039  14.976   2.926  1.00 10.00      B   
ATOM   2211  CB  ASP B  32      12.423  14.023   1.897  1.00 10.00      B   
ATOM   2212  CG  ASP B  32      12.024  14.719   0.609  1.00 10.00      B   
ATOM   2213  OD1 ASP B  32      12.118  15.961   0.537  1.00 10.00      B   
ATOM   2214  OD2 ASP B  32      11.622  14.019  -0.347  1.00 10.00      B   
ATOM   2215  C   ASP B  32      11.993  15.410   3.949  1.00 10.00      B   
ATOM   2216  O   ASP B  32      11.508  16.542   3.912  1.00 10.00      B   
ATOM   2217  N   VAL B  33      11.661  14.518   4.881  1.00 10.00      B   
ATOM   2218  HN  VAL B  33      12.084  13.629   4.872  1.00 10.00      B   
ATOM   2219  CA  VAL B  33      10.671  14.832   5.909  1.00 10.00      B   
ATOM   2220  CB  VAL B  33      10.219  13.602   6.731  1.00 10.00      B   
ATOM   2221  CG1 VAL B  33       9.531  12.581   5.839  1.00 10.00      B   
ATOM   2222  CG2 VAL B  33      11.379  12.968   7.482  1.00 10.00      B   
ATOM   2223  C   VAL B  33      11.152  15.946   6.835  1.00 10.00      B   
ATOM   2224  O   VAL B  33      10.349  16.720   7.352  1.00 10.00      B   
ATOM   2225  N   LYS B  34      12.464  16.035   7.030  1.00 10.00      B   
ATOM   2226  HN  LYS B  34      13.060  15.385   6.597  1.00 10.00      B   
ATOM   2227  CA  LYS B  34      13.033  17.071   7.881  1.00 10.00      B   
ATOM   2228  CB  LYS B  34      14.519  16.810   8.138  1.00 10.00      B   
ATOM   2229  CG  LYS B  34      15.094  17.593   9.311  1.00 10.00      B   
ATOM   2230  CD  LYS B  34      14.447  17.181  10.627  1.00 10.00      B   
ATOM   2231  CE  LYS B  34      14.956  18.023  11.787  1.00 10.00      B   
ATOM   2232  NZ  LYS B  34      14.221  17.731  13.050  1.00 10.00      B   
ATOM   2233  HZ1 LYS B  34      14.372  16.744  13.335  1.00 10.00      B   
ATOM   2234  HZ2 LYS B  34      13.201  17.891  12.917  1.00 10.00      B   
ATOM   2235  HZ3 LYS B  34      14.559  18.354  13.813  1.00 10.00      B   
ATOM   2236  C   LYS B  34      12.836  18.438   7.235  1.00 10.00      B   
ATOM   2237  O   LYS B  34      12.514  19.419   7.908  1.00 10.00      B   
ATOM   2238  N   ARG B  35      13.014  18.488   5.919  1.00 10.00      B   
ATOM   2239  HN  ARG B  35      13.270  17.671   5.440  1.00 10.00      B   
ATOM   2240  CA  ARG B  35      12.838  19.724   5.167  1.00 10.00      B   
ATOM   2241  CB  ARG B  35      13.410  19.583   3.754  1.00 10.00      B   
ATOM   2242  CG  ARG B  35      14.915  19.368   3.720  1.00 10.00      B   
ATOM   2243  CD  ARG B  35      15.387  18.936   2.340  1.00 10.00      B   
ATOM   2244  NE  ARG B  35      15.468  20.059   1.406  1.00 10.00      B   
ATOM   2245  HE  ARG B  35      15.060  20.911   1.687  1.00 10.00      B   
ATOM   2246  CZ  ARG B  35      16.064  19.998   0.215  1.00 10.00      B   
ATOM   2247  NH1 ARG B  35      16.595  18.859  -0.207  1.00 10.00      B   
ATOM   2248 HH11 ARG B  35      17.067  18.816  -1.136  1.00 10.00      B   
ATOM   2249 HH12 ARG B  35      16.538  18.005   0.383  1.00 10.00      B   
ATOM   2250  NH2 ARG B  35      16.118  21.075  -0.557  1.00 10.00      B   
ATOM   2251 HH21 ARG B  35      15.693  21.974  -0.235  1.00 10.00      B   
ATOM   2252 HH22 ARG B  35      16.583  21.030  -1.489  1.00 10.00      B   
ATOM   2253  C   ARG B  35      11.359  20.087   5.109  1.00 10.00      B   
ATOM   2254  O   ARG B  35      10.992  21.258   5.175  1.00 10.00      B   
ATOM   2255  N   LEU B  36      10.518  19.066   5.000  1.00 10.00      B   
ATOM   2256  HN  LEU B  36      10.883  18.156   4.936  1.00 10.00      B   
ATOM   2257  CA  LEU B  36       9.075  19.255   4.954  1.00 10.00      B   
ATOM   2258  CB  LEU B  36       8.388  17.933   4.603  1.00 10.00      B   
ATOM   2259  CG  LEU B  36       6.965  18.034   4.056  1.00 10.00      B   
ATOM   2260  CD1 LEU B  36       6.975  18.617   2.652  1.00 10.00      B   
ATOM   2261  CD2 LEU B  36       6.287  16.674   4.075  1.00 10.00      B   
ATOM   2262  C   LEU B  36       8.575  19.761   6.305  1.00 10.00      B   
ATOM   2263  O   LEU B  36       7.646  20.567   6.378  1.00 10.00      B   
ATOM   2264  N   GLN B  37       9.210  19.279   7.370  1.00 10.00      B   
ATOM   2265  HN  GLN B  37       9.929  18.623   7.236  1.00 10.00      B   
ATOM   2266  CA  GLN B  37       8.864  19.671   8.730  1.00 10.00      B   
ATOM   2267  CB  GLN B  37       9.738  18.905   9.730  1.00 10.00      B   
ATOM   2268  CG  GLN B  37       9.380  19.136  11.190  1.00 10.00      B   
ATOM   2269  CD  GLN B  37      10.384  18.510  12.144  1.00 10.00      B   
ATOM   2270  OE1 GLN B  37      11.577  18.423  11.849  1.00 10.00      B   
ATOM   2271  NE2 GLN B  37       9.908  18.067  13.295  1.00 10.00      B   
ATOM   2272 HE21 GLN B  37       8.949  18.163  13.468  1.00 10.00      B   
ATOM   2273 HE22 GLN B  37      10.536  17.659  13.931  1.00 10.00      B   
ATOM   2274  C   GLN B  37       9.054  21.171   8.917  1.00 10.00      B   
ATOM   2275  O   GLN B  37       8.131  21.879   9.321  1.00 10.00      B   
ATOM   2276  N   THR B  38      10.247  21.656   8.593  1.00 10.00      B   
ATOM   2277  HN  THR B  38      10.935  21.046   8.250  1.00 10.00      B   
ATOM   2278  CA  THR B  38      10.556  23.071   8.734  1.00 10.00      B   
ATOM   2279  CB  THR B  38      12.077  23.352   8.639  1.00 10.00      B   
ATOM   2280  OG1 THR B  38      12.373  24.684   9.082  1.00 10.00      B   
ATOM   2281  HG1 THR B  38      11.577  25.088   9.451  1.00 10.00      B   
ATOM   2282  CG2 THR B  38      12.597  23.163   7.221  1.00 10.00      B   
ATOM   2283  C   THR B  38       9.770  23.912   7.724  1.00 10.00      B   
ATOM   2284  O   THR B  38       9.474  25.079   7.976  1.00 10.00      B   
ATOM   2285  N   HIS B  39       9.411  23.302   6.595  1.00 10.00      B   
ATOM   2286  HN  HIS B  39       9.675  22.369   6.453  1.00 10.00      B   
ATOM   2287  CA  HIS B  39       8.647  23.989   5.557  1.00 10.00      B   
ATOM   2288  CB  HIS B  39       8.487  23.087   4.327  1.00 10.00      B   
ATOM   2289  CG  HIS B  39       7.824  23.748   3.155  1.00 10.00      B   
ATOM   2290  ND1 HIS B  39       6.512  23.489   2.840  1.00 10.00      B   
ATOM   2291  CD2 HIS B  39       8.332  24.628   2.257  1.00 10.00      B   
ATOM   2292  CE1 HIS B  39       6.250  24.209   1.767  1.00 10.00      B   
ATOM   2293  NE2 HIS B  39       7.321  24.916   1.375  1.00 10.00      B   
ATOM   2294  HE2 HIS B  39       7.438  25.331   0.493  1.00 10.00      B   
ATOM   2295  C   HIS B  39       7.280  24.403   6.094  1.00 10.00      B   
ATOM   2296  O   HIS B  39       6.847  25.543   5.911  1.00 10.00      B   
ATOM   2297  N   CYS B  40       6.621  23.478   6.781  1.00 10.00      B   
ATOM   2298  HN  CYS B  40       7.027  22.591   6.897  1.00 10.00      B   
ATOM   2299  CA  CYS B  40       5.308  23.738   7.357  1.00 10.00      B   
ATOM   2300  CB  CYS B  40       4.750  22.465   7.992  1.00 10.00      B   
ATOM   2301  SG  CYS B  40       4.661  21.059   6.860  1.00 10.00      B   
ATOM   2302  HG  CYS B  40       5.895  20.786   6.453  1.00 10.00      B   
ATOM   2303  C   CYS B  40       5.377  24.860   8.387  1.00 10.00      B   
ATOM   2304  O   CYS B  40       4.469  25.688   8.483  1.00 10.00      B   
ATOM   2305  N   TYR B  41       6.471  24.897   9.139  1.00 10.00      B   
ATOM   2306  HN  TYR B  41       7.163  24.213   9.008  1.00 10.00      B   
ATOM   2307  CA  TYR B  41       6.667  25.922  10.156  1.00 10.00      B   
ATOM   2308  CB  TYR B  41       7.766  25.519  11.142  1.00 10.00      B   
ATOM   2309  CG  TYR B  41       7.305  24.528  12.186  1.00 10.00      B   
ATOM   2310  CD1 TYR B  41       7.617  23.180  12.082  1.00 10.00      B   
ATOM   2311  CD2 TYR B  41       6.548  24.942  13.274  1.00 10.00      B   
ATOM   2312  CE1 TYR B  41       7.188  22.272  13.032  1.00 10.00      B   
ATOM   2313  CE2 TYR B  41       6.116  24.042  14.229  1.00 10.00      B   
ATOM   2314  CZ  TYR B  41       6.438  22.709  14.103  1.00 10.00      B   
ATOM   2315  OH  TYR B  41       6.004  21.809  15.051  1.00 10.00      B   
ATOM   2316  HH  TYR B  41       6.764  21.418  15.492  1.00 10.00      B   
ATOM   2317  C   TYR B  41       6.973  27.274   9.522  1.00 10.00      B   
ATOM   2318  O   TYR B  41       6.676  28.323  10.094  1.00 10.00      B   
ATOM   2319  N   LYS B  42       7.566  27.242   8.335  1.00 10.00      B   
ATOM   2320  HN  LYS B  42       7.798  26.373   7.940  1.00 10.00      B   
ATOM   2321  CA  LYS B  42       7.895  28.461   7.614  1.00 10.00      B   
ATOM   2322  CB  LYS B  42       8.874  28.169   6.475  1.00 10.00      B   
ATOM   2323  CG  LYS B  42      10.313  27.939   6.913  1.00 10.00      B   
ATOM   2324  CD  LYS B  42      11.158  27.457   5.745  1.00 10.00      B   
ATOM   2325  CE  LYS B  42      12.610  27.247   6.143  1.00 10.00      B   
ATOM   2326  NZ  LYS B  42      13.308  28.528   6.440  1.00 10.00      B   
ATOM   2327  HZ1 LYS B  42      12.928  28.949   7.312  1.00 10.00      B   
ATOM   2328  HZ2 LYS B  42      13.179  29.201   5.657  1.00 10.00      B   
ATOM   2329  HZ3 LYS B  42      14.325  28.357   6.571  1.00 10.00      B   
ATOM   2330  C   LYS B  42       6.630  29.104   7.057  1.00 10.00      B   
ATOM   2331  O   LYS B  42       6.453  30.318   7.139  1.00 10.00      B   
ATOM   2332  N   VAL B  43       5.753  28.281   6.491  1.00 10.00      B   
ATOM   2333  HN  VAL B  43       5.951  27.318   6.458  1.00 10.00      B   
ATOM   2334  CA  VAL B  43       4.504  28.772   5.917  1.00 10.00      B   
ATOM   2335  CB  VAL B  43       3.856  27.724   4.984  1.00 10.00      B   
ATOM   2336  CG1 VAL B  43       2.600  28.285   4.328  1.00 10.00      B   
ATOM   2337  CG2 VAL B  43       4.851  27.266   3.928  1.00 10.00      B   
ATOM   2338  C   VAL B  43       3.514  29.166   7.011  1.00 10.00      B   
ATOM   2339  O   VAL B  43       2.940  30.256   6.980  1.00 10.00      B   
ATOM   2340  N   HIS B  44       3.333  28.280   7.981  1.00 10.00      B   
ATOM   2341  HN  HIS B  44       3.842  27.439   7.965  1.00 10.00      B   
ATOM   2342  CA  HIS B  44       2.409  28.526   9.083  1.00 10.00      B   
ATOM   2343  CB  HIS B  44       1.537  27.289   9.332  1.00 10.00      B   
ATOM   2344  CG  HIS B  44       0.401  27.512  10.285  1.00 10.00      B   
ATOM   2345  ND1 HIS B  44       0.534  27.260  11.630  1.00 10.00      B   
ATOM   2346  CD2 HIS B  44      -0.859  27.950  10.038  1.00 10.00      B   
ATOM   2347  CE1 HIS B  44      -0.635  27.546  12.172  1.00 10.00      B   
ATOM   2348  NE2 HIS B  44      -1.509  27.967  11.247  1.00 10.00      B   
ATOM   2349  HE2 HIS B  44      -2.407  28.332  11.419  1.00 10.00      B   
ATOM   2350  C   HIS B  44       3.162  28.908  10.353  1.00 10.00      B   
ATOM   2351  O   HIS B  44       3.846  29.934  10.396  1.00 10.00      B   
ATOM   2352  N   ASN B  47       3.600  26.602  14.400  1.00 10.00      B   
ATOM   2353  HN  ASN B  47       3.158  25.734  14.505  1.00 10.00      B   
ATOM   2354  CA  ASN B  47       4.374  27.140  15.512  1.00 10.00      B   
ATOM   2355  CB  ASN B  47       3.948  28.578  15.817  1.00 10.00      B   
ATOM   2356  CG  ASN B  47       4.969  29.601  15.361  1.00 10.00      B   
ATOM   2357  OD1 ASN B  47       4.954  30.043  14.212  1.00 10.00      B   
ATOM   2358  ND2 ASN B  47       5.857  29.994  16.260  1.00 10.00      B   
ATOM   2359 HD21 ASN B  47       5.808  29.609  17.162  1.00 10.00      B   
ATOM   2360 HD22 ASN B  47       6.524  30.659  15.990  1.00 10.00      B   
ATOM   2361  C   ASN B  47       4.202  26.271  16.750  1.00 10.00      B   
ATOM   2362  O   ASN B  47       3.144  26.284  17.379  1.00 10.00      B   
ATOM   2363  N   ALA B  48       5.234  25.506  17.079  1.00 10.00      B   
ATOM   2364  HN  ALA B  48       6.049  25.537  16.531  1.00 10.00      B   
ATOM   2365  CA  ALA B  48       5.204  24.623  18.239  1.00 10.00      B   
ATOM   2366  CB  ALA B  48       4.285  23.434  17.987  1.00 10.00      B   
ATOM   2367  C   ALA B  48       6.610  24.138  18.567  1.00 10.00      B   
ATOM   2368  O   ALA B  48       7.463  24.041  17.681  1.00 10.00      B   
ATOM   2369  N   THR B  49       6.849  23.848  19.838  1.00 10.00      B   
ATOM   2370  HN  THR B  49       6.132  23.957  20.497  1.00 10.00      B   
ATOM   2371  CA  THR B  49       8.148  23.366  20.280  1.00 10.00      B   
ATOM   2372  CB  THR B  49       8.312  23.518  21.807  1.00 10.00      B   
ATOM   2373  OG1 THR B  49       8.042  24.878  22.184  1.00 10.00      B   
ATOM   2374  HG1 THR B  49       8.828  25.251  22.602  1.00 10.00      B   
ATOM   2375  CG2 THR B  49       9.725  23.149  22.236  1.00 10.00      B   
ATOM   2376  C   THR B  49       8.332  21.901  19.893  1.00 10.00      B   
ATOM   2377  O   THR B  49       7.667  21.015  20.432  1.00 10.00      B   
ATOM   2378  N   VAL B  50       9.220  21.660  18.942  1.00 10.00      B   
ATOM   2379  HN  VAL B  50       9.703  22.411  18.539  1.00 10.00      B   
ATOM   2380  CA  VAL B  50       9.495  20.307  18.483  1.00 10.00      B   
ATOM   2381  CB  VAL B  50       9.970  20.274  17.014  1.00 10.00      B   
ATOM   2382  CG1 VAL B  50       8.783  20.356  16.070  1.00 10.00      B   
ATOM   2383  CG2 VAL B  50      10.959  21.397  16.732  1.00 10.00      B   
ATOM   2384  C   VAL B  50      10.537  19.635  19.366  1.00 10.00      B   
ATOM   2385  O   VAL B  50      11.558  20.236  19.708  1.00 10.00      B   
ATOM   2386  N   ASP B  51      10.269  18.396  19.737  1.00 10.00      B   
ATOM   2387  HN  ASP B  51       9.433  17.975  19.433  1.00 10.00      B   
ATOM   2388  CA  ASP B  51      11.174  17.630  20.579  1.00 10.00      B   
ATOM   2389  CB  ASP B  51      10.408  16.930  21.709  1.00 10.00      B   
ATOM   2390  CG  ASP B  51       9.460  15.845  21.227  1.00 10.00      B   
ATOM   2391  OD1 ASP B  51       9.522  14.721  21.766  1.00 10.00      B   
ATOM   2392  OD2 ASP B  51       8.632  16.118  20.330  1.00 10.00      B   
ATOM   2393  C   ASP B  51      11.960  16.620  19.748  1.00 10.00      B   
ATOM   2394  O   ASP B  51      12.049  16.752  18.522  1.00 10.00      B   
ATOM   2395  N   LYS B  52      12.549  15.632  20.418  1.00 10.00      B   
ATOM   2396  HN  LYS B  52      12.455  15.597  21.395  1.00 10.00      B   
ATOM   2397  CA  LYS B  52      13.325  14.599  19.747  1.00 10.00      B   
ATOM   2398  CB  LYS B  52      13.883  13.608  20.769  1.00 10.00      B   
ATOM   2399  CG  LYS B  52      14.883  12.619  20.195  1.00 10.00      B   
ATOM   2400  CD  LYS B  52      15.449  11.720  21.279  1.00 10.00      B   
ATOM   2401  CE  LYS B  52      16.566  10.843  20.741  1.00 10.00      B   
ATOM   2402  NZ  LYS B  52      17.246  10.091  21.826  1.00 10.00      B   
ATOM   2403  HZ1 LYS B  52      16.569   9.464  22.307  1.00 10.00      B   
ATOM   2404  HZ2 LYS B  52      17.644  10.750  22.525  1.00 10.00      B   
ATOM   2405  HZ3 LYS B  52      18.016   9.514  21.436  1.00 10.00      B   
ATOM   2406  C   LYS B  52      12.468  13.869  18.719  1.00 10.00      B   
ATOM   2407  O   LYS B  52      11.451  13.263  19.062  1.00 10.00      B   
ATOM   2408  N   LEU B  53      12.896  13.932  17.464  1.00 10.00      B   
ATOM   2409  HN  LEU B  53      13.721  14.426  17.272  1.00 10.00      B   
ATOM   2410  CA  LEU B  53      12.177  13.304  16.359  1.00 10.00      B   
ATOM   2411  CB  LEU B  53      12.941  13.493  15.045  1.00 10.00      B   
ATOM   2412  CG  LEU B  53      12.175  13.161  13.762  1.00 10.00      B   
ATOM   2413  CD1 LEU B  53      10.998  14.109  13.576  1.00 10.00      B   
ATOM   2414  CD2 LEU B  53      13.100  13.211  12.556  1.00 10.00      B   
ATOM   2415  C   LEU B  53      11.917  11.821  16.610  1.00 10.00      B   
ATOM   2416  O   LEU B  53      10.847  11.311  16.285  1.00 10.00      B   
ATOM   2417  N   GLU B  54      12.895  11.143  17.204  1.00 10.00      B   
ATOM   2418  HN  GLU B  54      13.720  11.612  17.445  1.00 10.00      B   
ATOM   2419  CA  GLU B  54      12.774   9.714  17.495  1.00 10.00      B   
ATOM   2420  CB  GLU B  54      14.070   9.164  18.092  1.00 10.00      B   
ATOM   2421  CG  GLU B  54      15.197   9.026  17.080  1.00 10.00      B   
ATOM   2422  CD  GLU B  54      16.406   8.303  17.639  1.00 10.00      B   
ATOM   2423  OE1 GLU B  54      17.431   8.966  17.899  1.00 10.00      B   
ATOM   2424  OE2 GLU B  54      16.338   7.068  17.815  1.00 10.00      B   
ATOM   2425  C   GLU B  54      11.589   9.410  18.411  1.00 10.00      B   
ATOM   2426  O   GLU B  54      10.906   8.397  18.242  1.00 10.00      B   
ATOM   2427  N   ASP B  55      11.332  10.297  19.363  1.00 10.00      B   
ATOM   2428  HN  ASP B  55      11.882  11.106  19.430  1.00 10.00      B   
ATOM   2429  CA  ASP B  55      10.227  10.104  20.296  1.00 10.00      B   
ATOM   2430  CB  ASP B  55      10.452  10.900  21.585  1.00 10.00      B   
ATOM   2431  CG  ASP B  55       9.500  10.512  22.703  1.00 10.00      B   
ATOM   2432  OD1 ASP B  55       9.045  11.414  23.437  1.00 10.00      B   
ATOM   2433  OD2 ASP B  55       9.205   9.305  22.857  1.00 10.00      B   
ATOM   2434  C   ASP B  55       8.909  10.496  19.639  1.00 10.00      B   
ATOM   2435  O   ASP B  55       7.882   9.842  19.834  1.00 10.00      B   
ATOM   2436  N   PHE B  56       8.950  11.556  18.839  1.00 10.00      B   
ATOM   2437  HN  PHE B  56       9.796  12.042  18.733  1.00 10.00      B   
ATOM   2438  CA  PHE B  56       7.767  12.027  18.128  1.00 10.00      B   
ATOM   2439  CB  PHE B  56       8.064  13.336  17.389  1.00 10.00      B   
ATOM   2440  CG  PHE B  56       6.849  13.989  16.788  1.00 10.00      B   
ATOM   2441  CD1 PHE B  56       6.788  14.256  15.429  1.00 10.00      B   
ATOM   2442  CD2 PHE B  56       5.767  14.336  17.583  1.00 10.00      B   
ATOM   2443  CE1 PHE B  56       5.672  14.855  14.875  1.00 10.00      B   
ATOM   2444  CE2 PHE B  56       4.649  14.935  17.035  1.00 10.00      B   
ATOM   2445  CZ  PHE B  56       4.601  15.195  15.679  1.00 10.00      B   
ATOM   2446  C   PHE B  56       7.280  10.958  17.150  1.00 10.00      B   
ATOM   2447  O   PHE B  56       6.085  10.661  17.081  1.00 10.00      B   
ATOM   2448  N   ILE B  57       8.217  10.372  16.407  1.00 10.00      B   
ATOM   2449  HN  ILE B  57       9.152  10.663  16.501  1.00 10.00      B   
ATOM   2450  CA  ILE B  57       7.895   9.320  15.448  1.00 10.00      B   
ATOM   2451  CB  ILE B  57       9.143   8.887  14.641  1.00 10.00      B   
ATOM   2452  CG1 ILE B  57       9.592  10.014  13.705  1.00 10.00      B   
ATOM   2453  CG2 ILE B  57       8.882   7.609  13.853  1.00 10.00      B   
ATOM   2454  CD1 ILE B  57      10.889   9.729  12.975  1.00 10.00      B   
ATOM   2455  C   ILE B  57       7.304   8.112  16.174  1.00 10.00      B   
ATOM   2456  O   ILE B  57       6.374   7.473  15.684  1.00 10.00      B   
ATOM   2457  N   ASN B  58       7.827   7.832  17.365  1.00 10.00      B   
ATOM   2458  HN  ASN B  58       8.544   8.403  17.715  1.00 10.00      B   
ATOM   2459  CA  ASN B  58       7.356   6.706  18.168  1.00 10.00      B   
ATOM   2460  CB  ASN B  58       8.244   6.498  19.397  1.00 10.00      B   
ATOM   2461  CG  ASN B  58       9.192   5.325  19.236  1.00 10.00      B   
ATOM   2462  OD1 ASN B  58       8.833   4.180  19.510  1.00 10.00      B   
ATOM   2463  ND2 ASN B  58      10.407   5.602  18.796  1.00 10.00      B   
ATOM   2464 HD21 ASN B  58      10.629   6.540  18.603  1.00 10.00      B   
ATOM   2465 HD22 ASN B  58      11.037   4.858  18.675  1.00 10.00      B   
ATOM   2466  C   ASN B  58       5.902   6.899  18.587  1.00 10.00      B   
ATOM   2467  O   ASN B  58       5.143   5.936  18.700  1.00 10.00      B   
ATOM   2468  N   ASN B  59       5.516   8.154  18.794  1.00 10.00      B   
ATOM   2469  HN  ASN B  59       6.170   8.878  18.678  1.00 10.00      B   
ATOM   2470  CA  ASN B  59       4.146   8.488  19.184  1.00 10.00      B   
ATOM   2471  CB  ASN B  59       4.044   9.970  19.573  1.00 10.00      B   
ATOM   2472  CG  ASN B  59       2.624  10.418  19.880  1.00 10.00      B   
ATOM   2473  OD1 ASN B  59       2.119  10.212  20.982  1.00 10.00      B   
ATOM   2474  ND2 ASN B  59       1.976  11.053  18.913  1.00 10.00      B   
ATOM   2475 HD21 ASN B  59       2.436  11.197  18.061  1.00 10.00      B   
ATOM   2476 HD22 ASN B  59       1.061  11.355  19.090  1.00 10.00      B   
ATOM   2477  C   ASN B  59       3.181   8.170  18.046  1.00 10.00      B   
ATOM   2478  O   ASN B  59       2.062   7.712  18.268  1.00 10.00      B   
ATOM   2479  N   ILE B  60       3.635   8.402  16.822  1.00 10.00      B   
ATOM   2480  HN  ILE B  60       4.540   8.762  16.710  1.00 10.00      B   
ATOM   2481  CA  ILE B  60       2.826   8.136  15.641  1.00 10.00      B   
ATOM   2482  CB  ILE B  60       3.307   8.977  14.438  1.00 10.00      B   
ATOM   2483  CG1 ILE B  60       3.498  10.438  14.857  1.00 10.00      B   
ATOM   2484  CG2 ILE B  60       2.321   8.877  13.282  1.00 10.00      B   
ATOM   2485  CD1 ILE B  60       4.227  11.280  13.833  1.00 10.00      B   
ATOM   2486  C   ILE B  60       2.896   6.652  15.282  1.00 10.00      B   
ATOM   2487  O   ILE B  60       1.941   6.078  14.767  1.00 10.00      B   
ATOM   2488  N   ASN B  61       4.027   6.035  15.589  1.00 10.00      B   
ATOM   2489  HN  ASN B  61       4.748   6.550  16.012  1.00 10.00      B   
ATOM   2490  CA  ASN B  61       4.243   4.620  15.301  1.00 10.00      B   
ATOM   2491  CB  ASN B  61       5.681   4.223  15.647  1.00 10.00      B   
ATOM   2492  CG  ASN B  61       6.209   3.107  14.771  1.00 10.00      B   
ATOM   2493  OD1 ASN B  61       5.879   3.024  13.592  1.00 10.00      B   
ATOM   2494  ND2 ASN B  61       7.036   2.242  15.339  1.00 10.00      B   
ATOM   2495 HD21 ASN B  61       7.261   2.363  16.287  1.00 10.00      B   
ATOM   2496 HD22 ASN B  61       7.392   1.512  14.788  1.00 10.00      B   
ATOM   2497  C   ASN B  61       3.272   3.738  16.079  1.00 10.00      B   
ATOM   2498  O   ASN B  61       2.882   2.668  15.615  1.00 10.00      B   
ATOM   2499  N   SER B  62       2.874   4.197  17.259  1.00 10.00      B   
ATOM   2500  HN  SER B  62       3.206   5.064  17.573  1.00 10.00      B   
ATOM   2501  CA  SER B  62       1.963   3.440  18.103  1.00 10.00      B   
ATOM   2502  CB  SER B  62       2.134   3.844  19.568  1.00 10.00      B   
ATOM   2503  OG  SER B  62       2.610   5.177  19.672  1.00 10.00      B   
ATOM   2504  HG  SER B  62       3.577   5.176  19.643  1.00 10.00      B   
ATOM   2505  C   SER B  62       0.503   3.574  17.660  1.00 10.00      B   
ATOM   2506  O   SER B  62      -0.311   2.684  17.907  1.00 10.00      B   
ATOM   2507  N   VAL B  63       0.170   4.672  16.990  1.00 10.00      B   
ATOM   2508  HN  VAL B  63       0.854   5.349  16.798  1.00 10.00      B   
ATOM   2509  CA  VAL B  63      -1.203   4.883  16.530  1.00 10.00      B   
ATOM   2510  CB  VAL B  63      -1.611   6.375  16.482  1.00 10.00      B   
ATOM   2511  CG1 VAL B  63      -1.421   7.030  17.841  1.00 10.00      B   
ATOM   2512  CG2 VAL B  63      -0.855   7.131  15.402  1.00 10.00      B   
ATOM   2513  C   VAL B  63      -1.454   4.210  15.182  1.00 10.00      B   
ATOM   2514  O   VAL B  63      -2.541   4.308  14.611  1.00 10.00      B   
ATOM   2515  N   LEU B  64      -0.438   3.526  14.680  1.00 10.00      B   
ATOM   2516  HN  LEU B  64       0.410   3.506  15.171  1.00 10.00      B   
ATOM   2517  CA  LEU B  64      -0.541   2.820  13.414  1.00 10.00      B   
ATOM   2518  CB  LEU B  64       0.693   3.094  12.550  1.00 10.00      B   
ATOM   2519  CG  LEU B  64       0.916   4.548  12.126  1.00 10.00      B   
ATOM   2520  CD1 LEU B  64       2.196   4.676  11.315  1.00 10.00      B   
ATOM   2521  CD2 LEU B  64      -0.275   5.072  11.337  1.00 10.00      B   
ATOM   2522  C   LEU B  64      -0.697   1.322  13.655  1.00 10.00      B   
ATOM   2523  O   LEU B  64      -1.076   0.570  12.755  1.00 10.00      B   
ATOM   2524  N   GLU B  65      -0.431   0.907  14.892  1.00 10.00      B   
ATOM   2525  HN  GLU B  65      -0.163   1.566  15.564  1.00 10.00      B   
ATOM   2526  CA  GLU B  65      -0.525  -0.499  15.281  1.00 10.00      B   
ATOM   2527  CB  GLU B  65      -0.090  -0.677  16.735  1.00 10.00      B   
ATOM   2528  CG  GLU B  65       1.342  -0.254  17.014  1.00 10.00      B   
ATOM   2529  CD  GLU B  65       1.639  -0.168  18.496  1.00 10.00      B   
ATOM   2530  OE1 GLU B  65       0.813  -0.641  19.302  1.00 10.00      B   
ATOM   2531  OE2 GLU B  65       2.697   0.378  18.864  1.00 10.00      B   
ATOM   2532  C   GLU B  65      -1.942  -1.026  15.101  1.00 10.00      B   
ATOM   2533  O   GLU B  65      -2.147  -2.208  14.828  1.00 10.00      B   
ATOM   2534  N   SER B  66      -2.914  -0.136  15.239  1.00 10.00      B   
ATOM   2535  HN  SER B  66      -2.683   0.793  15.454  1.00 10.00      B   
ATOM   2536  CA  SER B  66      -4.316  -0.489  15.095  1.00 10.00      B   
ATOM   2537  CB  SER B  66      -5.169   0.732  15.434  1.00 10.00      B   
ATOM   2538  OG  SER B  66      -4.394   1.691  16.140  1.00 10.00      B   
ATOM   2539  HG  SER B  66      -4.796   1.865  16.998  1.00 10.00      B   
ATOM   2540  C   SER B  66      -4.622  -0.981  13.678  1.00 10.00      B   
ATOM   2541  O   SER B  66      -5.605  -1.697  13.455  1.00 10.00      B   
ATOM   2542  N   LEU B  67      -3.770  -0.603  12.728  1.00 10.00      B   
ATOM   2543  HN  LEU B  67      -3.000  -0.043  12.973  1.00 10.00      B   
ATOM   2544  CA  LEU B  67      -3.937  -1.001  11.335  1.00 10.00      B   
ATOM   2545  CB  LEU B  67      -3.939   0.227  10.423  1.00 10.00      B   
ATOM   2546  CG  LEU B  67      -5.088   1.216  10.625  1.00 10.00      B   
ATOM   2547  CD1 LEU B  67      -4.871   2.456   9.776  1.00 10.00      B   
ATOM   2548  CD2 LEU B  67      -6.422   0.566  10.290  1.00 10.00      B   
ATOM   2549  C   LEU B  67      -2.837  -1.969  10.911  1.00 10.00      B   
ATOM   2550  O   LEU B  67      -2.719  -2.311   9.735  1.00 10.00      B   
ATOM   2551  N   TYR B  68      -2.040  -2.402  11.888  1.00 10.00      B   
ATOM   2552  HN  TYR B  68      -2.198  -2.084  12.800  1.00 10.00      B   
ATOM   2553  CA  TYR B  68      -0.943  -3.339  11.657  1.00 10.00      B   
ATOM   2554  CB  TYR B  68      -1.454  -4.674  11.102  1.00 10.00      B   
ATOM   2555  CG  TYR B  68      -2.442  -5.369  12.012  1.00 10.00      B   
ATOM   2556  CD1 TYR B  68      -2.006  -6.156  13.069  1.00 10.00      B   
ATOM   2557  CD2 TYR B  68      -3.811  -5.232  11.817  1.00 10.00      B   
ATOM   2558  CE1 TYR B  68      -2.906  -6.786  13.907  1.00 10.00      B   
ATOM   2559  CE2 TYR B  68      -4.717  -5.858  12.649  1.00 10.00      B   
ATOM   2560  CZ  TYR B  68      -4.260  -6.634  13.692  1.00 10.00      B   
ATOM   2561  OH  TYR B  68      -5.160  -7.253  14.527  1.00 10.00      B   
ATOM   2562  HH  TYR B  68      -4.735  -7.444  15.367  1.00 10.00      B   
ATOM   2563  C   TYR B  68       0.156  -2.753  10.774  1.00 10.00      B   
ATOM   2564  O   TYR B  68       0.841  -3.478  10.057  1.00 10.00      B   
ATOM   2565  N   ILE B  69       0.338  -1.443  10.839  1.00 10.00      B   
ATOM   2566  HN  ILE B  69      -0.224  -0.906  11.439  1.00 10.00      B   
ATOM   2567  CA  ILE B  69       1.370  -0.781  10.048  1.00 10.00      B   
ATOM   2568  CB  ILE B  69       0.779   0.173   8.988  1.00 10.00      B   
ATOM   2569  CG1 ILE B  69      -0.252   1.117   9.614  1.00 10.00      B   
ATOM   2570  CG2 ILE B  69       0.163  -0.618   7.843  1.00 10.00      B   
ATOM   2571  CD1 ILE B  69      -0.749   2.196   8.675  1.00 10.00      B   
ATOM   2572  C   ILE B  69       2.321  -0.014  10.958  1.00 10.00      B   
ATOM   2573  O   ILE B  69       1.991   0.263  12.110  1.00 10.00      B   
ATOM   2574  N   GLU B  70       3.502   0.310  10.451  1.00 10.00      B   
ATOM   2575  HN  GLU B  70       3.723   0.045   9.531  1.00 10.00      B   
ATOM   2576  CA  GLU B  70       4.484   1.045  11.234  1.00 10.00      B   
ATOM   2577  CB  GLU B  70       5.273   0.092  12.140  1.00 10.00      B   
ATOM   2578  CG  GLU B  70       6.232  -0.826  11.392  1.00 10.00      B   
ATOM   2579  CD  GLU B  70       7.264  -1.466  12.298  1.00 10.00      B   
ATOM   2580  OE1 GLU B  70       8.099  -0.733  12.872  1.00 10.00      B   
ATOM   2581  OE2 GLU B  70       7.254  -2.709  12.429  1.00 10.00      B   
ATOM   2582  C   GLU B  70       5.452   1.797  10.331  1.00 10.00      B   
ATOM   2583  O   GLU B  70       5.566   1.504   9.138  1.00 10.00      B   
ATOM   2584  N   ILE B  71       6.140   2.767  10.907  1.00 10.00      B   
ATOM   2585  HN  ILE B  71       5.984   2.962  11.861  1.00 10.00      B   
ATOM   2586  CA  ILE B  71       7.128   3.545  10.181  1.00 10.00      B   
ATOM   2587  CB  ILE B  71       7.192   5.003  10.689  1.00 10.00      B   
ATOM   2588  CG1 ILE B  71       5.781   5.553  10.921  1.00 10.00      B   
ATOM   2589  CG2 ILE B  71       7.945   5.878   9.695  1.00 10.00      B   
ATOM   2590  CD1 ILE B  71       5.743   6.846  11.707  1.00 10.00      B   
ATOM   2591  C   ILE B  71       8.484   2.881  10.389  1.00 10.00      B   
ATOM   2592  O   ILE B  71       9.255   3.271  11.267  1.00 10.00      B   
ATOM   2593  N   LYS B  72       8.746   1.849   9.603  1.00 10.00      B   
ATOM   2594  HN  LYS B  72       8.087   1.589   8.924  1.00 10.00      B   
ATOM   2595  CA  LYS B  72       9.988   1.100   9.711  1.00 10.00      B   
ATOM   2596  CB  LYS B  72       9.850  -0.269   9.031  1.00 10.00      B   
ATOM   2597  CG  LYS B  72      10.867  -1.304   9.491  1.00 10.00      B   
ATOM   2598  CD  LYS B  72      10.562  -2.682   8.920  1.00 10.00      B   
ATOM   2599  CE  LYS B  72      11.413  -3.755   9.586  1.00 10.00      B   
ATOM   2600  NZ  LYS B  72      11.016  -5.130   9.176  1.00 10.00      B   
ATOM   2601  HZ1 LYS B  72      11.478  -5.389   8.273  1.00 10.00      B   
ATOM   2602  HZ2 LYS B  72       9.985  -5.185   9.049  1.00 10.00      B   
ATOM   2603  HZ3 LYS B  72      11.299  -5.815   9.903  1.00 10.00      B   
ATOM   2604  C   LYS B  72      11.165   1.875   9.129  1.00 10.00      B   
ATOM   2605  O   LYS B  72      11.149   2.266   7.960  1.00 10.00      B   
ATOM   2606  N   ARG B  73      12.169   2.110   9.963  1.00 10.00      B   
ATOM   2607  HN  ARG B  73      12.097   1.803  10.890  1.00 10.00      B   
ATOM   2608  CA  ARG B  73      13.372   2.812   9.542  1.00 10.00      B   
ATOM   2609  CB  ARG B  73      14.029   3.505  10.741  1.00 10.00      B   
ATOM   2610  CG  ARG B  73      15.098   4.522  10.371  1.00 10.00      B   
ATOM   2611  CD  ARG B  73      15.803   5.054  11.609  1.00 10.00      B   
ATOM   2612  NE  ARG B  73      16.385   6.374  11.381  1.00 10.00      B   
ATOM   2613  HE  ARG B  73      15.771   7.093  11.088  1.00 10.00      B   
ATOM   2614  CZ  ARG B  73      17.673   6.666  11.552  1.00 10.00      B   
ATOM   2615  NH1 ARG B  73      18.526   5.723  11.937  1.00 10.00      B   
ATOM   2616 HH11 ARG B  73      18.193   4.754  12.108  1.00 10.00      B   
ATOM   2617 HH12 ARG B  73      19.539   5.949  12.065  1.00 10.00      B   
ATOM   2618  NH2 ARG B  73      18.109   7.896  11.324  1.00 10.00      B   
ATOM   2619 HH21 ARG B  73      19.112   8.135  11.470  1.00 10.00      B   
ATOM   2620 HH22 ARG B  73      17.443   8.640  10.979  1.00 10.00      B   
ATOM   2621  C   ARG B  73      14.335   1.803   8.929  1.00 10.00      B   
ATOM   2622  O   ARG B  73      14.944   1.002   9.640  1.00 10.00      B   
ATOM   2623  N   GLY B  74      14.456   1.838   7.613  1.00 10.00      B   
ATOM   2624  HN  GLY B  74      13.973   2.525   7.101  1.00 10.00      B   
ATOM   2625  CA  GLY B  74      15.319   0.903   6.929  1.00 10.00      B   
ATOM   2626  C   GLY B  74      16.607   1.532   6.454  1.00 10.00      B   
ATOM   2627  O   GLY B  74      16.839   2.728   6.652  1.00 10.00      B   
ATOM   2628  N   VAL B  75      17.428   0.728   5.802  1.00 10.00      B   
ATOM   2629  HN  VAL B  75      17.158  -0.204   5.648  1.00 10.00      B   
ATOM   2630  CA  VAL B  75      18.710   1.179   5.289  1.00 10.00      B   
ATOM   2631  CB  VAL B  75      19.862   0.777   6.250  1.00 10.00      B   
ATOM   2632  CG1 VAL B  75      19.894  -0.726   6.493  1.00 10.00      B   
ATOM   2633  CG2 VAL B  75      21.206   1.267   5.742  1.00 10.00      B   
ATOM   2634  C   VAL B  75      18.946   0.587   3.897  1.00 10.00      B   
ATOM   2635  O   VAL B  75      18.571  -0.558   3.635  1.00 10.00      B   
ATOM   2636  N   THR B  76      19.523   1.377   2.998  1.00 10.00      B   
ATOM   2637  HN  THR B  76      19.767   2.296   3.245  1.00 10.00      B   
ATOM   2638  CA  THR B  76      19.800   0.916   1.643  1.00 10.00      B   
ATOM   2639  CB  THR B  76      19.994   2.107   0.692  1.00 10.00      B   
ATOM   2640  OG1 THR B  76      20.295   3.279   1.464  1.00 10.00      B   
ATOM   2641  HG1 THR B  76      20.889   3.858   0.955  1.00 10.00      B   
ATOM   2642  CG2 THR B  76      18.726   2.348  -0.111  1.00 10.00      B   
ATOM   2643  C   THR B  76      21.037   0.017   1.608  1.00 10.00      B   
ATOM   2644  O   THR B  76      21.944   0.163   2.427  1.00 10.00      B   
ATOM   2645  N   GLU B  77      21.067  -0.912   0.658  1.00 10.00      B   
ATOM   2646  HN  GLU B  77      20.317  -0.980   0.035  1.00 10.00      B   
ATOM   2647  CA  GLU B  77      22.183  -1.842   0.524  1.00 10.00      B   
ATOM   2648  CB  GLU B  77      21.749  -3.088  -0.255  1.00 10.00      B   
ATOM   2649  CG  GLU B  77      20.446  -3.723   0.209  1.00 10.00      B   
ATOM   2650  CD  GLU B  77      20.114  -4.985  -0.567  1.00 10.00      B   
ATOM   2651  OE1 GLU B  77      20.237  -4.970  -1.808  1.00 10.00      B   
ATOM   2652  OE2 GLU B  77      19.738  -5.997   0.061  1.00 10.00      B   
ATOM   2653  C   GLU B  77      23.376  -1.203  -0.186  1.00 10.00      B   
ATOM   2654  O   GLU B  77      24.514  -1.641  -0.016  1.00 10.00      B   
ATOM   2655  N   ASP B  78      23.113  -0.168  -0.973  1.00 10.00      B   
ATOM   2656  HN  ASP B  78      22.195   0.163  -1.039  1.00 10.00      B   
ATOM   2657  CA  ASP B  78      24.164   0.500  -1.732  1.00 10.00      B   
ATOM   2658  CB  ASP B  78      23.656   1.044  -3.078  1.00 10.00      B   
ATOM   2659  CG  ASP B  78      22.530   2.057  -2.967  1.00 10.00      B   
ATOM   2660  OD1 ASP B  78      22.305   2.800  -3.945  1.00 10.00      B   
ATOM   2661  OD2 ASP B  78      21.860   2.111  -1.912  1.00 10.00      B   
ATOM   2662  C   ASP B  78      24.919   1.560  -0.933  1.00 10.00      B   
ATOM   2663  O   ASP B  78      26.118   1.422  -0.705  1.00 10.00      B   
ATOM   2664  N   ASP B  79      24.231   2.612  -0.512  1.00 10.00      B   
ATOM   2665  HN  ASP B  79      23.271   2.675  -0.722  1.00 10.00      B   
ATOM   2666  CA  ASP B  79      24.879   3.679   0.250  1.00 10.00      B   
ATOM   2667  CB  ASP B  79      24.400   5.081  -0.153  1.00 10.00      B   
ATOM   2668  CG  ASP B  79      22.901   5.208  -0.345  1.00 10.00      B   
ATOM   2669  OD1 ASP B  79      22.132   4.869   0.577  1.00 10.00      B   
ATOM   2670  OD2 ASP B  79      22.482   5.677  -1.424  1.00 10.00      B   
ATOM   2671  C   ASP B  79      24.775   3.473   1.753  1.00 10.00      B   
ATOM   2672  O   ASP B  79      25.763   3.619   2.477  1.00 10.00      B   
ATOM   2673  N   GLY B  80      23.584   3.142   2.219  1.00 10.00      B   
ATOM   2674  HN  GLY B  80      22.832   3.058   1.596  1.00 10.00      B   
ATOM   2675  CA  GLY B  80      23.382   2.920   3.634  1.00 10.00      B   
ATOM   2676  C   GLY B  80      22.662   4.072   4.304  1.00 10.00      B   
ATOM   2677  O   GLY B  80      22.786   4.270   5.514  1.00 10.00      B   
ATOM   2678  N   ARG B  81      21.913   4.835   3.521  1.00 10.00      B   
ATOM   2679  HN  ARG B  81      21.863   4.634   2.559  1.00 10.00      B   
ATOM   2680  CA  ARG B  81      21.166   5.965   4.052  1.00 10.00      B   
ATOM   2681  CB  ARG B  81      20.952   7.044   2.977  1.00 10.00      B   
ATOM   2682  CG  ARG B  81      19.501   7.362   2.633  1.00 10.00      B   
ATOM   2683  CD  ARG B  81      19.060   6.641   1.369  1.00 10.00      B   
ATOM   2684  NE  ARG B  81      20.036   6.789   0.289  1.00 10.00      B   
ATOM   2685  HE  ARG B  81      20.769   6.123   0.252  1.00 10.00      B   
ATOM   2686  CZ  ARG B  81      20.003   7.755  -0.628  1.00 10.00      B   
ATOM   2687  NH1 ARG B  81      19.033   8.662  -0.627  1.00 10.00      B   
ATOM   2688 HH11 ARG B  81      19.022   9.414  -1.349  1.00 10.00      B   
ATOM   2689 HH12 ARG B  81      18.265   8.624   0.094  1.00 10.00      B   
ATOM   2690  NH2 ARG B  81      20.941   7.808  -1.562  1.00 10.00      B   
ATOM   2691 HH21 ARG B  81      20.929   8.567  -2.278  1.00 10.00      B   
ATOM   2692 HH22 ARG B  81      21.697   7.075  -1.589  1.00 10.00      B   
ATOM   2693  C   ARG B  81      19.851   5.504   4.687  1.00 10.00      B   
ATOM   2694  O   ARG B  81      19.179   4.611   4.164  1.00 10.00      B   
ATOM   2695  N   PRO B  82      19.491   6.090   5.840  1.00 10.00      B   
ATOM   2696  CA  PRO B  82      18.261   5.746   6.560  1.00 10.00      B   
ATOM   2697  CB  PRO B  82      18.383   6.508   7.889  1.00 10.00      B   
ATOM   2698  CG  PRO B  82      19.805   6.955   7.963  1.00 10.00      B   
ATOM   2699  CD  PRO B  82      20.258   7.125   6.544  1.00 10.00      B   
ATOM   2700  C   PRO B  82      17.012   6.203   5.813  1.00 10.00      B   
ATOM   2701  O   PRO B  82      16.878   7.375   5.454  1.00 10.00      B   
ATOM   2702  N   ILE B  83      16.105   5.269   5.580  1.00 10.00      B   
ATOM   2703  HN  ILE B  83      16.272   4.350   5.892  1.00 10.00      B   
ATOM   2704  CA  ILE B  83      14.864   5.566   4.880  1.00 10.00      B   
ATOM   2705  CB  ILE B  83      14.779   4.840   3.520  1.00 10.00      B   
ATOM   2706  CG1 ILE B  83      15.105   3.351   3.679  1.00 10.00      B   
ATOM   2707  CG2 ILE B  83      15.705   5.495   2.505  1.00 10.00      B   
ATOM   2708  CD1 ILE B  83      14.981   2.551   2.400  1.00 10.00      B   
ATOM   2709  C   ILE B  83      13.662   5.184   5.736  1.00 10.00      B   
ATOM   2710  O   ILE B  83      13.773   4.358   6.643  1.00 10.00      B   
ATOM   2711  N   TYR B  84      12.521   5.791   5.450  1.00 10.00      B   
ATOM   2712  HN  TYR B  84      12.491   6.433   4.713  1.00 10.00      B   
ATOM   2713  CA  TYR B  84      11.300   5.515   6.193  1.00 10.00      B   
ATOM   2714  CB  TYR B  84      10.843   6.757   6.967  1.00 10.00      B   
ATOM   2715  CG  TYR B  84      11.767   7.158   8.096  1.00 10.00      B   
ATOM   2716  CD1 TYR B  84      12.906   7.909   7.847  1.00 10.00      B   
ATOM   2717  CD2 TYR B  84      11.501   6.782   9.405  1.00 10.00      B   
ATOM   2718  CE1 TYR B  84      13.756   8.273   8.871  1.00 10.00      B   
ATOM   2719  CE2 TYR B  84      12.345   7.146  10.437  1.00 10.00      B   
ATOM   2720  CZ  TYR B  84      13.473   7.890  10.163  1.00 10.00      B   
ATOM   2721  OH  TYR B  84      14.322   8.249  11.184  1.00 10.00      B   
ATOM   2722  HH  TYR B  84      14.905   8.972  10.882  1.00 10.00      B   
ATOM   2723  C   TYR B  84      10.197   5.068   5.246  1.00 10.00      B   
ATOM   2724  O   TYR B  84      10.055   5.608   4.150  1.00 10.00      B   
ATOM   2725  N   ALA B  85       9.427   4.078   5.664  1.00 10.00      B   
ATOM   2726  HN  ALA B  85       9.597   3.674   6.544  1.00 10.00      B   
ATOM   2727  CA  ALA B  85       8.339   3.568   4.848  1.00 10.00      B   
ATOM   2728  CB  ALA B  85       8.839   2.475   3.914  1.00 10.00      B   
ATOM   2729  C   ALA B  85       7.212   3.042   5.721  1.00 10.00      B   
ATOM   2730  O   ALA B  85       7.454   2.495   6.800  1.00 10.00      B   
ATOM   2731  N   LEU B  86       5.983   3.218   5.256  1.00 10.00      B   
ATOM   2732  HN  LEU B  86       5.859   3.672   4.397  1.00 10.00      B   
ATOM   2733  CA  LEU B  86       4.815   2.744   5.984  1.00 10.00      B   
ATOM   2734  CB  LEU B  86       3.570   3.552   5.600  1.00 10.00      B   
ATOM   2735  CG  LEU B  86       3.635   5.059   5.865  1.00 10.00      B   
ATOM   2736  CD1 LEU B  86       2.391   5.748   5.324  1.00 10.00      B   
ATOM   2737  CD2 LEU B  86       3.798   5.338   7.352  1.00 10.00      B   
ATOM   2738  C   LEU B  86       4.602   1.262   5.692  1.00 10.00      B   
ATOM   2739  O   LEU B  86       3.684   0.879   4.964  1.00 10.00      B   
ATOM   2740  N   VAL B  87       5.476   0.444   6.256  1.00 10.00      B   
ATOM   2741  HN  VAL B  87       6.168   0.823   6.841  1.00 10.00      B   
ATOM   2742  CA  VAL B  87       5.439  -0.997   6.061  1.00 10.00      B   
ATOM   2743  CB  VAL B  87       6.779  -1.644   6.488  1.00 10.00      B   
ATOM   2744  CG1 VAL B  87       6.810  -3.125   6.141  1.00 10.00      B   
ATOM   2745  CG2 VAL B  87       7.953  -0.921   5.843  1.00 10.00      B   
ATOM   2746  C   VAL B  87       4.294  -1.638   6.841  1.00 10.00      B   
ATOM   2747  O   VAL B  87       3.920  -1.171   7.919  1.00 10.00      B   
ATOM   2748  N   ASN B  88       3.737  -2.698   6.275  1.00 10.00      B   
ATOM   2749  HN  ASN B  88       4.083  -3.012   5.416  1.00 10.00      B   
ATOM   2750  CA  ASN B  88       2.646  -3.426   6.902  1.00 10.00      B   
ATOM   2751  CB  ASN B  88       1.605  -3.824   5.843  1.00 10.00      B   
ATOM   2752  CG  ASN B  88       0.263  -4.248   6.426  1.00 10.00      B   
ATOM   2753  OD1 ASN B  88       0.185  -4.827   7.506  1.00 10.00      B   
ATOM   2754  ND2 ASN B  88      -0.810  -3.970   5.701  1.00 10.00      B   
ATOM   2755 HD21 ASN B  88      -0.685  -3.518   4.842  1.00 10.00      B   
ATOM   2756 HD22 ASN B  88      -1.686  -4.227   6.057  1.00 10.00      B   
ATOM   2757  C   ASN B  88       3.202  -4.673   7.580  1.00 10.00      B   
ATOM   2758  O   ASN B  88       4.130  -5.302   7.069  1.00 10.00      B   
ATOM   2759  N   LEU B  89       2.643  -5.016   8.728  1.00 10.00      B   
ATOM   2760  HN  LEU B  89       1.906  -4.466   9.084  1.00 10.00      B   
ATOM   2761  CA  LEU B  89       3.079  -6.185   9.476  1.00 10.00      B   
ATOM   2762  CB  LEU B  89       2.585  -6.100  10.922  1.00 10.00      B   
ATOM   2763  CG  LEU B  89       3.110  -7.172  11.877  1.00 10.00      B   
ATOM   2764  CD1 LEU B  89       4.631  -7.152  11.915  1.00 10.00      B   
ATOM   2765  CD2 LEU B  89       2.529  -6.977  13.270  1.00 10.00      B   
ATOM   2766  C   LEU B  89       2.579  -7.467   8.815  1.00 10.00      B   
ATOM   2767  O   LEU B  89       3.198  -8.526   8.936  1.00 10.00      B   
ATOM   2768  N   ALA B  90       1.462  -7.363   8.106  1.00 10.00      B   
ATOM   2769  HN  ALA B  90       1.021  -6.487   8.032  1.00 10.00      B   
ATOM   2770  CA  ALA B  90       0.884  -8.510   7.422  1.00 10.00      B   
ATOM   2771  CB  ALA B  90      -0.484  -8.157   6.855  1.00 10.00      B   
ATOM   2772  C   ALA B  90       1.815  -8.980   6.312  1.00 10.00      B   
ATOM   2773  O   ALA B  90       2.343  -8.168   5.553  1.00 10.00      B   
ATOM   2774  N   THR B  91       2.016 -10.289   6.231  1.00 10.00      B   
ATOM   2775  HN  THR B  91       1.575 -10.880   6.881  1.00 10.00      B   
ATOM   2776  CA  THR B  91       2.890 -10.875   5.222  1.00 10.00      B   
ATOM   2777  CB  THR B  91       3.104 -12.391   5.465  1.00 10.00      B   
ATOM   2778  OG1 THR B  91       4.175 -12.881   4.648  1.00 10.00      B   
ATOM   2779  HG1 THR B  91       4.783 -13.406   5.194  1.00 10.00      B   
ATOM   2780  CG2 THR B  91       1.838 -13.187   5.177  1.00 10.00      B   
ATOM   2781  C   THR B  91       2.376 -10.615   3.803  1.00 10.00      B   
ATOM   2782  O   THR B  91       3.143 -10.623   2.841  1.00 10.00      B   
ATOM   2783  N   THR B  92       1.079 -10.367   3.675  1.00 10.00      B   
ATOM   2784  HN  THR B  92       0.510 -10.366   4.472  1.00 10.00      B   
ATOM   2785  CA  THR B  92       0.477 -10.098   2.380  1.00 10.00      B   
ATOM   2786  CB  THR B  92      -1.034 -10.379   2.420  1.00 10.00      B   
ATOM   2787  OG1 THR B  92      -1.504 -10.192   3.765  1.00 10.00      B   
ATOM   2788  HG1 THR B  92      -1.740  -9.268   3.894  1.00 10.00      B   
ATOM   2789  CG2 THR B  92      -1.324 -11.804   1.976  1.00 10.00      B   
ATOM   2790  C   THR B  92       0.722  -8.649   1.964  1.00 10.00      B   
ATOM   2791  O   THR B  92      -0.188  -7.816   1.986  1.00 10.00      B   
ATOM   2792  N   SER B  93       1.962  -8.352   1.605  1.00 10.00      B   
ATOM   2793  HN  SER B  93       2.653  -9.052   1.655  1.00 10.00      B   
ATOM   2794  CA  SER B  93       2.348  -7.012   1.187  1.00 10.00      B   
ATOM   2795  CB  SER B  93       3.845  -6.815   1.410  1.00 10.00      B   
ATOM   2796  OG  SER B  93       4.267  -7.454   2.603  1.00 10.00      B   
ATOM   2797  HG  SER B  93       4.793  -6.835   3.127  1.00 10.00      B   
ATOM   2798  C   SER B  93       1.997  -6.751  -0.277  1.00 10.00      B   
ATOM   2799  O   SER B  93       2.190  -5.646  -0.780  1.00 10.00      B   
ATOM   2800  N   ILE B  94       1.474  -7.767  -0.956  1.00 10.00      B   
ATOM   2801  HN  ILE B  94       1.338  -8.624  -0.501  1.00 10.00      B   
ATOM   2802  CA  ILE B  94       1.101  -7.639  -2.364  1.00 10.00      B   
ATOM   2803  CB  ILE B  94       0.649  -8.995  -2.961  1.00 10.00      B   
ATOM   2804  CG1 ILE B  94       0.374  -8.879  -4.466  1.00 10.00      B   
ATOM   2805  CG2 ILE B  94      -0.566  -9.543  -2.229  1.00 10.00      B   
ATOM   2806  CD1 ILE B  94       1.611  -8.625  -5.302  1.00 10.00      B   
ATOM   2807  C   ILE B  94       0.008  -6.581  -2.557  1.00 10.00      B   
ATOM   2808  O   ILE B  94      -0.044  -5.905  -3.587  1.00 10.00      B   
ATOM   2809  N   SER B  95      -0.833  -6.415  -1.540  1.00 10.00      B   
ATOM   2810  HN  SER B  95      -0.726  -6.971  -0.741  1.00 10.00      B   
ATOM   2811  CA  SER B  95      -1.927  -5.451  -1.576  1.00 10.00      B   
ATOM   2812  CB  SER B  95      -2.767  -5.603  -0.308  1.00 10.00      B   
ATOM   2813  OG  SER B  95      -2.538  -6.872   0.292  1.00 10.00      B   
ATOM   2814  HG  SER B  95      -2.271  -6.750   1.209  1.00 10.00      B   
ATOM   2815  C   SER B  95      -1.421  -4.009  -1.707  1.00 10.00      B   
ATOM   2816  O   SER B  95      -2.166  -3.115  -2.114  1.00 10.00      B   
ATOM   2817  N   LYS B  96      -0.146  -3.794  -1.382  1.00 10.00      B   
ATOM   2818  HN  LYS B  96       0.409  -4.551  -1.094  1.00 10.00      B   
ATOM   2819  CA  LYS B  96       0.454  -2.465  -1.459  1.00 10.00      B   
ATOM   2820  CB  LYS B  96       1.801  -2.431  -0.730  1.00 10.00      B   
ATOM   2821  CG  LYS B  96       1.702  -2.187   0.767  1.00 10.00      B   
ATOM   2822  CD  LYS B  96       1.017  -0.862   1.065  1.00 10.00      B   
ATOM   2823  CE  LYS B  96       1.335  -0.377   2.470  1.00 10.00      B   
ATOM   2824  NZ  LYS B  96       2.734   0.111   2.581  1.00 10.00      B   
ATOM   2825  HZ1 LYS B  96       2.926   0.449   3.549  1.00 10.00      B   
ATOM   2826  HZ2 LYS B  96       2.899   0.888   1.915  1.00 10.00      B   
ATOM   2827  HZ3 LYS B  96       3.408  -0.662   2.361  1.00 10.00      B   
ATOM   2828  C   LYS B  96       0.637  -2.019  -2.904  1.00 10.00      B   
ATOM   2829  O   LYS B  96       0.712  -0.826  -3.190  1.00 10.00      B   
ATOM   2830  N   MET B  97       0.711  -2.982  -3.810  1.00 10.00      B   
ATOM   2831  HN  MET B  97       0.649  -3.918  -3.521  1.00 10.00      B   
ATOM   2832  CA  MET B  97       0.886  -2.684  -5.226  1.00 10.00      B   
ATOM   2833  CB  MET B  97       1.996  -3.546  -5.827  1.00 10.00      B   
ATOM   2834  CG  MET B  97       3.397  -3.153  -5.391  1.00 10.00      B   
ATOM   2835  SD  MET B  97       4.677  -4.145  -6.183  1.00 10.00      B   
ATOM   2836  CE  MET B  97       4.490  -3.636  -7.889  1.00 10.00      B   
ATOM   2837  C   MET B  97      -0.411  -2.893  -5.997  1.00 10.00      B   
ATOM   2838  O   MET B  97      -0.609  -2.323  -7.067  1.00 10.00      B   
ATOM   2839  N   ALA B  98      -1.303  -3.691  -5.426  1.00 10.00      B   
ATOM   2840  HN  ALA B  98      -1.096  -4.090  -4.557  1.00 10.00      B   
ATOM   2841  CA  ALA B  98      -2.585  -3.995  -6.056  1.00 10.00      B   
ATOM   2842  CB  ALA B  98      -3.189  -5.245  -5.434  1.00 10.00      B   
ATOM   2843  C   ALA B  98      -3.562  -2.822  -5.962  1.00 10.00      B   
ATOM   2844  O   ALA B  98      -4.732  -2.947  -6.321  1.00 10.00      B   
ATOM   2845  N   THR B  99      -3.080  -1.689  -5.471  1.00 10.00      B   
ATOM   2846  HN  THR B  99      -2.144  -1.650  -5.187  1.00 10.00      B   
ATOM   2847  CA  THR B  99      -3.904  -0.500  -5.336  1.00 10.00      B   
ATOM   2848  CB  THR B  99      -3.812   0.061  -3.903  1.00 10.00      B   
ATOM   2849  OG1 THR B  99      -2.643  -0.471  -3.257  1.00 10.00      B   
ATOM   2850  HG1 THR B  99      -2.846  -1.341  -2.890  1.00 10.00      B   
ATOM   2851  CG2 THR B  99      -5.049  -0.315  -3.100  1.00 10.00      B   
ATOM   2852  C   THR B  99      -3.472   0.575  -6.333  1.00 10.00      B   
ATOM   2853  O   THR B  99      -3.953   1.709  -6.286  1.00 10.00      B   
ATOM   2854  N   ASP B 100      -2.572   0.205  -7.241  1.00 10.00      B   
ATOM   2855  HN  ASP B 100      -2.254  -0.722  -7.245  1.00 10.00      B   
ATOM   2856  CA  ASP B 100      -2.063   1.139  -8.247  1.00 10.00      B   
ATOM   2857  CB  ASP B 100      -0.888   1.952  -7.683  1.00 10.00      B   
ATOM   2858  CG  ASP B 100      -0.080   2.660  -8.760  1.00 10.00      B   
ATOM   2859  OD1 ASP B 100      -0.509   3.733  -9.229  1.00 10.00      B   
ATOM   2860  OD2 ASP B 100       0.995   2.145  -9.139  1.00 10.00      B   
ATOM   2861  C   ASP B 100      -1.620   0.405  -9.506  1.00 10.00      B   
ATOM   2862  O   ASP B 100      -1.855   0.864 -10.625  1.00 10.00      B   
ATOM   2863  N   PHE B 101      -0.979  -0.737  -9.317  1.00 10.00      B   
ATOM   2864  HN  PHE B 101      -0.835  -1.061  -8.402  1.00 10.00      B   
ATOM   2865  CA  PHE B 101      -0.488  -1.531 -10.431  1.00 10.00      B   
ATOM   2866  CB  PHE B 101       0.835  -2.212 -10.062  1.00 10.00      B   
ATOM   2867  CG  PHE B 101       1.928  -1.261  -9.659  1.00 10.00      B   
ATOM   2868  CD1 PHE B 101       2.780  -0.722 -10.606  1.00 10.00      B   
ATOM   2869  CD2 PHE B 101       2.105  -0.910  -8.330  1.00 10.00      B   
ATOM   2870  CE1 PHE B 101       3.788   0.148 -10.238  1.00 10.00      B   
ATOM   2871  CE2 PHE B 101       3.110  -0.040  -7.954  1.00 10.00      B   
ATOM   2872  CZ  PHE B 101       3.953   0.491  -8.910  1.00 10.00      B   
ATOM   2873  C   PHE B 101      -1.510  -2.580 -10.848  1.00 10.00      B   
ATOM   2874  O   PHE B 101      -2.137  -3.220 -10.003  1.00 10.00      B   
ATOM   2875  N   ALA B 102      -1.673  -2.745 -12.154  1.00 10.00      B   
ATOM   2876  HN  ALA B 102      -1.152  -2.189 -12.772  1.00 10.00      B   
ATOM   2877  CA  ALA B 102      -2.604  -3.728 -12.696  1.00 10.00      B   
ATOM   2878  CB  ALA B 102      -3.170  -3.233 -14.018  1.00 10.00      B   
ATOM   2879  C   ALA B 102      -1.887  -5.060 -12.884  1.00 10.00      B   
ATOM   2880  O   ALA B 102      -0.701  -5.164 -12.579  1.00 10.00      B   
ATOM   2881  N   GLU B 103      -2.593  -6.068 -13.391  1.00 10.00      B   
ATOM   2882  HN  GLU B 103      -3.541  -5.920 -13.624  1.00 10.00      B   
ATOM   2883  CA  GLU B 103      -2.003  -7.390 -13.609  1.00 10.00      B   
ATOM   2884  CB  GLU B 103      -3.024  -8.337 -14.249  1.00 10.00      B   
ATOM   2885  CG  GLU B 103      -2.515  -9.748 -14.499  1.00 10.00      B   
ATOM   2886  CD  GLU B 103      -2.344 -10.550 -13.226  1.00 10.00      B   
ATOM   2887  OE1 GLU B 103      -1.201 -10.658 -12.730  1.00 10.00      B   
ATOM   2888  OE2 GLU B 103      -3.346 -11.094 -12.724  1.00 10.00      B   
ATOM   2889  C   GLU B 103      -0.744  -7.304 -14.473  1.00 10.00      B   
ATOM   2890  O   GLU B 103       0.290  -7.880 -14.135  1.00 10.00      B   
ATOM   2891  N   ASN B 104      -0.826  -6.548 -15.563  1.00 10.00      B   
ATOM   2892  HN  ASN B 104      -1.668  -6.084 -15.759  1.00 10.00      B   
ATOM   2893  CA  ASN B 104       0.303  -6.390 -16.479  1.00 10.00      B   
ATOM   2894  CB  ASN B 104      -0.100  -5.588 -17.725  1.00 10.00      B   
ATOM   2895  CG  ASN B 104      -0.352  -4.120 -17.431  1.00 10.00      B   
ATOM   2896  OD1 ASN B 104      -1.280  -3.772 -16.705  1.00 10.00      B   
ATOM   2897  ND2 ASN B 104       0.467  -3.251 -18.001  1.00 10.00      B   
ATOM   2898 HD21 ASN B 104       1.183  -3.596 -18.578  1.00 10.00      B   
ATOM   2899 HD22 ASN B 104       0.332  -2.298 -17.817  1.00 10.00      B   
ATOM   2900  C   ASN B 104       1.510  -5.748 -15.795  1.00 10.00      B   
ATOM   2901  O   ASN B 104       2.655  -6.021 -16.153  1.00 10.00      B   
ATOM   2902  N   GLU B 105       1.254  -4.907 -14.802  1.00 10.00      B   
ATOM   2903  HN  GLU B 105       0.322  -4.739 -14.542  1.00 10.00      B   
ATOM   2904  CA  GLU B 105       2.330  -4.237 -14.083  1.00 10.00      B   
ATOM   2905  CB  GLU B 105       1.877  -2.861 -13.589  1.00 10.00      B   
ATOM   2906  CG  GLU B 105       1.220  -2.003 -14.662  1.00 10.00      B   
ATOM   2907  CD  GLU B 105       1.077  -0.549 -14.257  1.00 10.00      B   
ATOM   2908  OE1 GLU B 105       1.428   0.332 -15.069  1.00 10.00      B   
ATOM   2909  OE2 GLU B 105       0.616  -0.283 -13.127  1.00 10.00      B   
ATOM   2910  C   GLU B 105       2.821  -5.100 -12.922  1.00 10.00      B   
ATOM   2911  O   GLU B 105       4.021  -5.172 -12.646  1.00 10.00      B   
ATOM   2912  N   LEU B 106       1.886  -5.768 -12.255  1.00 10.00      B   
ATOM   2913  HN  LEU B 106       0.943  -5.668 -12.527  1.00 10.00      B   
ATOM   2914  CA  LEU B 106       2.208  -6.637 -11.131  1.00 10.00      B   
ATOM   2915  CB  LEU B 106       0.929  -7.088 -10.420  1.00 10.00      B   
ATOM   2916  CG  LEU B 106       0.305  -6.077  -9.459  1.00 10.00      B   
ATOM   2917  CD1 LEU B 106      -1.114  -6.486  -9.098  1.00 10.00      B   
ATOM   2918  CD2 LEU B 106       1.157  -5.946  -8.210  1.00 10.00      B   
ATOM   2919  C   LEU B 106       3.006  -7.853 -11.587  1.00 10.00      B   
ATOM   2920  O   LEU B 106       4.012  -8.217 -10.970  1.00 10.00      B   
ATOM   2921  N   ASP B 107       2.557  -8.475 -12.672  1.00 10.00      B   
ATOM   2922  HN  ASP B 107       1.742  -8.141 -13.115  1.00 10.00      B   
ATOM   2923  CA  ASP B 107       3.228  -9.651 -13.213  1.00 10.00      B   
ATOM   2924  CB  ASP B 107       2.464 -10.220 -14.410  1.00 10.00      B   
ATOM   2925  CG  ASP B 107       2.910 -11.624 -14.758  1.00 10.00      B   
ATOM   2926  OD1 ASP B 107       3.798 -11.778 -15.616  1.00 10.00      B   
ATOM   2927  OD2 ASP B 107       2.375 -12.582 -14.169  1.00 10.00      B   
ATOM   2928  C   ASP B 107       4.655  -9.312 -13.617  1.00 10.00      B   
ATOM   2929  O   ASP B 107       5.586 -10.073 -13.343  1.00 10.00      B   
ATOM   2930  N   LEU B 108       4.822  -8.150 -14.239  1.00 10.00      B   
ATOM   2931  HN  LEU B 108       4.039  -7.584 -14.412  1.00 10.00      B   
ATOM   2932  CA  LEU B 108       6.137  -7.692 -14.675  1.00 10.00      B   
ATOM   2933  CB  LEU B 108       6.030  -6.355 -15.412  1.00 10.00      B   
ATOM   2934  CG  LEU B 108       7.328  -5.819 -16.022  1.00 10.00      B   
ATOM   2935  CD1 LEU B 108       7.849  -6.762 -17.094  1.00 10.00      B   
ATOM   2936  CD2 LEU B 108       7.126  -4.421 -16.584  1.00 10.00      B   
ATOM   2937  C   LEU B 108       7.080  -7.563 -13.482  1.00 10.00      B   
ATOM   2938  O   LEU B 108       8.240  -7.979 -13.543  1.00 10.00      B   
ATOM   2939  N   PHE B 109       6.568  -6.997 -12.393  1.00 10.00      B   
ATOM   2940  HN  PHE B 109       5.636  -6.688 -12.408  1.00 10.00      B   
ATOM   2941  CA  PHE B 109       7.354  -6.824 -11.179  1.00 10.00      B   
ATOM   2942  CB  PHE B 109       6.569  -6.029 -10.130  1.00 10.00      B   
ATOM   2943  CG  PHE B 109       7.379  -5.641  -8.922  1.00 10.00      B   
ATOM   2944  CD1 PHE B 109       7.198  -6.289  -7.712  1.00 10.00      B   
ATOM   2945  CD2 PHE B 109       8.322  -4.627  -8.996  1.00 10.00      B   
ATOM   2946  CE1 PHE B 109       7.939  -5.936  -6.601  1.00 10.00      B   
ATOM   2947  CE2 PHE B 109       9.067  -4.269  -7.889  1.00 10.00      B   
ATOM   2948  CZ  PHE B 109       8.875  -4.925  -6.688  1.00 10.00      B   
ATOM   2949  C   PHE B 109       7.760  -8.182 -10.616  1.00 10.00      B   
ATOM   2950  O   PHE B 109       8.871  -8.352 -10.114  1.00 10.00      B   
ATOM   2951  N   ARG B 110       6.853  -9.150 -10.706  1.00 10.00      B   
ATOM   2952  HN  ARG B 110       5.981  -8.955 -11.117  1.00 10.00      B   
ATOM   2953  CA  ARG B 110       7.127 -10.494 -10.216  1.00 10.00      B   
ATOM   2954  CB  ARG B 110       5.862 -11.354 -10.207  1.00 10.00      B   
ATOM   2955  CG  ARG B 110       5.017 -11.186  -8.956  1.00 10.00      B   
ATOM   2956  CD  ARG B 110       5.820 -11.501  -7.705  1.00 10.00      B   
ATOM   2957  NE  ARG B 110       5.205 -10.932  -6.511  1.00 10.00      B   
ATOM   2958  HE  ARG B 110       4.440 -11.416  -6.125  1.00 10.00      B   
ATOM   2959  CZ  ARG B 110       5.612  -9.808  -5.930  1.00 10.00      B   
ATOM   2960  NH1 ARG B 110       6.658  -9.146  -6.415  1.00 10.00      B   
ATOM   2961 HH11 ARG B 110       7.163  -9.506  -7.251  1.00 10.00      B   
ATOM   2962 HH12 ARG B 110       6.977  -8.264  -5.962  1.00 10.00      B   
ATOM   2963  NH2 ARG B 110       4.980  -9.351  -4.859  1.00 10.00      B   
ATOM   2964 HH21 ARG B 110       4.163  -9.879  -4.470  1.00 10.00      B   
ATOM   2965 HH22 ARG B 110       5.298  -8.474  -4.390  1.00 10.00      B   
ATOM   2966  C   ARG B 110       8.220 -11.157 -11.041  1.00 10.00      B   
ATOM   2967  O   ARG B 110       9.163 -11.719 -10.487  1.00 10.00      B   
ATOM   2968  N   LYS B 111       8.098 -11.063 -12.362  1.00 10.00      B   
ATOM   2969  HN  LYS B 111       7.321 -10.590 -12.738  1.00 10.00      B   
ATOM   2970  CA  LYS B 111       9.080 -11.646 -13.269  1.00 10.00      B   
ATOM   2971  CB  LYS B 111       8.657 -11.438 -14.728  1.00 10.00      B   
ATOM   2972  CG  LYS B 111       7.345 -12.110 -15.110  1.00 10.00      B   
ATOM   2973  CD  LYS B 111       7.447 -13.625 -15.031  1.00 10.00      B   
ATOM   2974  CE  LYS B 111       6.240 -14.302 -15.662  1.00 10.00      B   
ATOM   2975  NZ  LYS B 111       4.983 -14.015 -14.925  1.00 10.00      B   
ATOM   2976  HZ1 LYS B 111       4.274 -14.749 -15.126  1.00 10.00      B   
ATOM   2977  HZ2 LYS B 111       4.593 -13.089 -15.219  1.00 10.00      B   
ATOM   2978  HZ3 LYS B 111       5.161 -13.993 -13.904  1.00 10.00      B   
ATOM   2979  C   LYS B 111      10.460 -11.036 -13.031  1.00 10.00      B   
ATOM   2980  O   LYS B 111      11.465 -11.745 -12.982  1.00 10.00      B   
ATOM   2981  N   ALA B 112      10.496  -9.718 -12.868  1.00 10.00      B   
ATOM   2982  HN  ALA B 112       9.658  -9.206 -12.916  1.00 10.00      B   
ATOM   2983  CA  ALA B 112      11.746  -9.011 -12.628  1.00 10.00      B   
ATOM   2984  CB  ALA B 112      11.530  -7.507 -12.705  1.00 10.00      B   
ATOM   2985  C   ALA B 112      12.345  -9.400 -11.280  1.00 10.00      B   
ATOM   2986  O   ALA B 112      13.546  -9.644 -11.172  1.00 10.00      B   
ATOM   2987  N   LEU B 113      11.495  -9.476 -10.260  1.00 10.00      B   
ATOM   2988  HN  LEU B 113      10.543  -9.284 -10.417  1.00 10.00      B   
ATOM   2989  CA  LEU B 113      11.933  -9.831  -8.912  1.00 10.00      B   
ATOM   2990  CB  LEU B 113      10.763  -9.765  -7.926  1.00 10.00      B   
ATOM   2991  CG  LEU B 113      11.100 -10.053  -6.460  1.00 10.00      B   
ATOM   2992  CD1 LEU B 113      11.999  -8.966  -5.889  1.00 10.00      B   
ATOM   2993  CD2 LEU B 113       9.832 -10.197  -5.634  1.00 10.00      B   
ATOM   2994  C   LEU B 113      12.577 -11.215  -8.875  1.00 10.00      B   
ATOM   2995  O   LEU B 113      13.574 -11.424  -8.182  1.00 10.00      B   
ATOM   2996  N   GLU B 114      12.010 -12.152  -9.626  1.00 10.00      B   
ATOM   2997  HN  GLU B 114      11.211 -11.927 -10.152  1.00 10.00      B   
ATOM   2998  CA  GLU B 114      12.535 -13.512  -9.680  1.00 10.00      B   
ATOM   2999  CB  GLU B 114      11.626 -14.412 -10.518  1.00 10.00      B   
ATOM   3000  CG  GLU B 114      10.248 -14.619  -9.905  1.00 10.00      B   
ATOM   3001  CD  GLU B 114       9.330 -15.447 -10.779  1.00 10.00      B   
ATOM   3002  OE1 GLU B 114       8.707 -16.401 -10.262  1.00 10.00      B   
ATOM   3003  OE2 GLU B 114       9.224 -15.151 -11.986  1.00 10.00      B   
ATOM   3004  C   GLU B 114      13.968 -13.524 -10.208  1.00 10.00      B   
ATOM   3005  O   GLU B 114      14.797 -14.329  -9.774  1.00 10.00      B   
ATOM   3006  N   LEU B 115      14.256 -12.613 -11.130  1.00 10.00      B   
ATOM   3007  HN  LEU B 115      13.550 -12.006 -11.437  1.00 10.00      B   
ATOM   3008  CA  LEU B 115      15.591 -12.494 -11.701  1.00 10.00      B   
ATOM   3009  CB  LEU B 115      15.555 -11.670 -12.991  1.00 10.00      B   
ATOM   3010  CG  LEU B 115      14.686 -12.218 -14.124  1.00 10.00      B   
ATOM   3011  CD1 LEU B 115      14.669 -11.246 -15.294  1.00 10.00      B   
ATOM   3012  CD2 LEU B 115      15.184 -13.584 -14.570  1.00 10.00      B   
ATOM   3013  C   LEU B 115      16.527 -11.833 -10.693  1.00 10.00      B   
ATOM   3014  O   LEU B 115      17.704 -12.174 -10.609  1.00 10.00      B   
ATOM   3015  N   ILE B 116      15.983 -10.888  -9.930  1.00 10.00      B   
ATOM   3016  HN  ILE B 116      15.036 -10.657 -10.063  1.00 10.00      B   
ATOM   3017  CA  ILE B 116      16.747 -10.174  -8.908  1.00 10.00      B   
ATOM   3018  CB  ILE B 116      15.868  -9.116  -8.195  1.00 10.00      B   
ATOM   3019  CG1 ILE B 116      15.373  -8.054  -9.180  1.00 10.00      B   
ATOM   3020  CG2 ILE B 116      16.615  -8.467  -7.039  1.00 10.00      B   
ATOM   3021  CD1 ILE B 116      16.478  -7.236  -9.808  1.00 10.00      B   
ATOM   3022  C   ILE B 116      17.286 -11.154  -7.866  1.00 10.00      B   
ATOM   3023  O   ILE B 116      18.449 -11.078  -7.461  1.00 10.00      B   
ATOM   3024  N   ILE B 117      16.428 -12.076  -7.446  1.00 10.00      B   
ATOM   3025  HN  ILE B 117      15.521 -12.082  -7.821  1.00 10.00      B   
ATOM   3026  CA  ILE B 117      16.790 -13.079  -6.452  1.00 10.00      B   
ATOM   3027  CB  ILE B 117      15.540 -13.835  -5.941  1.00 10.00      B   
ATOM   3028  CG1 ILE B 117      14.481 -12.846  -5.439  1.00 10.00      B   
ATOM   3029  CG2 ILE B 117      15.912 -14.817  -4.841  1.00 10.00      B   
ATOM   3030  CD1 ILE B 117      13.138 -13.479  -5.134  1.00 10.00      B   
ATOM   3031  C   ILE B 117      17.793 -14.079  -7.029  1.00 10.00      B   
ATOM   3032  O   ILE B 117      18.730 -14.500  -6.347  1.00 10.00      B   
ATOM   3033  N   ASP B 118      17.599 -14.436  -8.295  1.00 10.00      B   
ATOM   3034  HN  ASP B 118      16.846 -14.049  -8.789  1.00 10.00      B   
ATOM   3035  CA  ASP B 118      18.478 -15.386  -8.975  1.00 10.00      B   
ATOM   3036  CB  ASP B 118      17.891 -15.781 -10.335  1.00 10.00      B   
ATOM   3037  CG  ASP B 118      18.769 -16.760 -11.090  1.00 10.00      B   
ATOM   3038  OD1 ASP B 118      18.666 -17.977 -10.833  1.00 10.00      B   
ATOM   3039  OD2 ASP B 118      19.559 -16.319 -11.951  1.00 10.00      B   
ATOM   3040  C   ASP B 118      19.879 -14.809  -9.159  1.00 10.00      B   
ATOM   3041  O   ASP B 118      20.880 -15.488  -8.907  1.00 10.00      B   
ATOM   3042  N   SER B 119      19.938 -13.553  -9.583  1.00 10.00      B   
ATOM   3043  HN  SER B 119      19.097 -13.069  -9.750  1.00 10.00      B   
ATOM   3044  CA  SER B 119      21.201 -12.861  -9.809  1.00 10.00      B   
ATOM   3045  CB  SER B 119      20.929 -11.471 -10.408  1.00 10.00      B   
ATOM   3046  OG  SER B 119      22.119 -10.711 -10.556  1.00 10.00      B   
ATOM   3047  HG  SER B 119      22.183 -10.398 -11.470  1.00 10.00      B   
ATOM   3048  C   SER B 119      21.992 -12.730  -8.509  1.00 10.00      B   
ATOM   3049  O   SER B 119      21.473 -12.239  -7.505  1.00 10.00      B   
ATOM   3050  N   GLU B 120      23.248 -13.172  -8.531  1.00 10.00      B   
ATOM   3051  HN  GLU B 120      23.607 -13.547  -9.366  1.00 10.00      B   
ATOM   3052  CA  GLU B 120      24.115 -13.097  -7.359  1.00 10.00      B   
ATOM   3053  CB  GLU B 120      25.459 -13.778  -7.645  1.00 10.00      B   
ATOM   3054  CG  GLU B 120      26.481 -13.674  -6.518  1.00 10.00      B   
ATOM   3055  CD  GLU B 120      26.136 -14.537  -5.320  1.00 10.00      B   
ATOM   3056  OE1 GLU B 120      26.069 -14.002  -4.192  1.00 10.00      B   
ATOM   3057  OE2 GLU B 120      25.936 -15.759  -5.499  1.00 10.00      B   
ATOM   3058  C   GLU B 120      24.340 -11.639  -6.977  1.00 10.00      B   
ATOM   3059  O   GLU B 120      24.261 -11.271  -5.802  1.00 10.00      B   
ATOM   3060  N   THR B 121      24.592 -10.812  -7.984  1.00 10.00      B   
ATOM   3061  HN  THR B 121      24.634 -11.170  -8.899  1.00 10.00      B   
ATOM   3062  CA  THR B 121      24.819  -9.392  -7.775  1.00 10.00      B   
ATOM   3063  CB  THR B 121      25.324  -8.724  -9.064  1.00 10.00      B   
ATOM   3064  OG1 THR B 121      25.579  -9.732 -10.050  1.00 10.00      B   
ATOM   3065  HG1 THR B 121      26.346 -10.253  -9.785  1.00 10.00      B   
ATOM   3066  CG2 THR B 121      26.600  -7.943  -8.794  1.00 10.00      B   
ATOM   3067  C   THR B 121      23.532  -8.700  -7.342  1.00 10.00      B   
ATOM   3068  O   THR B 121      23.566  -7.691  -6.649  1.00 10.00      B   
ATOM   3069  N   GLY B 122      22.401  -9.253  -7.755  1.00 10.00      B   
ATOM   3070  HN  GLY B 122      22.434 -10.063  -8.306  1.00 10.00      B   
ATOM   3071  CA  GLY B 122      21.122  -8.670  -7.404  1.00 10.00      B   
ATOM   3072  C   GLY B 122      20.691  -7.633  -8.417  1.00 10.00      B   
ATOM   3073  O   GLY B 122      19.861  -6.774  -8.126  1.00 10.00      B   
ATOM   3074  N   PHE B 123      21.265  -7.714  -9.608  1.00 10.00      B   
ATOM   3075  HN  PHE B 123      21.915  -8.429  -9.776  1.00 10.00      B   
ATOM   3076  CA  PHE B 123      20.949  -6.785 -10.681  1.00 10.00      B   
ATOM   3077  CB  PHE B 123      22.201  -6.012 -11.109  1.00 10.00      B   
ATOM   3078  CG  PHE B 123      22.676  -4.997 -10.109  1.00 10.00      B   
ATOM   3079  CD1 PHE B 123      23.661  -5.317  -9.190  1.00 10.00      B   
ATOM   3080  CD2 PHE B 123      22.140  -3.720 -10.093  1.00 10.00      B   
ATOM   3081  CE1 PHE B 123      24.103  -4.383  -8.272  1.00 10.00      B   
ATOM   3082  CE2 PHE B 123      22.577  -2.782  -9.177  1.00 10.00      B   
ATOM   3083  CZ  PHE B 123      23.560  -3.113  -8.266  1.00 10.00      B   
ATOM   3084  C   PHE B 123      20.388  -7.542 -11.874  1.00 10.00      B   
ATOM   3085  O   PHE B 123      20.940  -8.563 -12.282  1.00 10.00      B   
ATOM   3086  N   ALA B 124      19.291  -7.050 -12.419  1.00 10.00      B   
ATOM   3087  HN  ALA B 124      18.888  -6.236 -12.038  1.00 10.00      B   
ATOM   3088  CA  ALA B 124      18.666  -7.679 -13.567  1.00 10.00      B   
ATOM   3089  CB  ALA B 124      17.220  -8.040 -13.256  1.00 10.00      B   
ATOM   3090  C   ALA B 124      18.733  -6.761 -14.777  1.00 10.00      B   
ATOM   3091  O   ALA B 124      18.318  -5.600 -14.709  1.00 10.00      B   
ATOM   3092  N   SER B 125      19.275  -7.275 -15.869  1.00 10.00      B   
ATOM   3093  HN  SER B 125      19.619  -8.194 -15.851  1.00 10.00      B   
ATOM   3094  CA  SER B 125      19.390  -6.513 -17.096  1.00 10.00      B   
ATOM   3095  CB  SER B 125      20.269  -7.279 -18.082  1.00 10.00      B   
ATOM   3096  OG  SER B 125      20.850  -8.413 -17.453  1.00 10.00      B   
ATOM   3097  HG  SER B 125      20.579  -9.213 -17.925  1.00 10.00      B   
ATOM   3098  C   SER B 125      18.007  -6.267 -17.696  1.00 10.00      B   
ATOM   3099  O   SER B 125      17.147  -7.154 -17.681  1.00 10.00      B   
ATOM   3100  N   SER B 126      17.804  -5.066 -18.221  1.00 10.00      B   
ATOM   3101  HN  SER B 126      18.534  -4.408 -18.209  1.00 10.00      B   
ATOM   3102  CA  SER B 126      16.535  -4.680 -18.819  1.00 10.00      B   
ATOM   3103  CB  SER B 126      16.645  -3.247 -19.325  1.00 10.00      B   
ATOM   3104  OG  SER B 126      18.010  -2.867 -19.420  1.00 10.00      B   
ATOM   3105  HG  SER B 126      18.089  -1.920 -19.258  1.00 10.00      B   
ATOM   3106  C   SER B 126      16.140  -5.617 -19.957  1.00 10.00      B   
ATOM   3107  O   SER B 126      14.964  -5.941 -20.124  1.00 10.00      B   
ATOM   3108  N   THR B 127      17.128  -6.058 -20.726  1.00 10.00      B   
ATOM   3109  HN  THR B 127      18.045  -5.760 -20.544  1.00 10.00      B   
ATOM   3110  CA  THR B 127      16.897  -6.958 -21.844  1.00 10.00      B   
ATOM   3111  CB  THR B 127      18.219  -7.268 -22.560  1.00 10.00      B   
ATOM   3112  OG1 THR B 127      19.185  -6.267 -22.197  1.00 10.00      B   
ATOM   3113  HG1 THR B 127      19.315  -5.663 -22.937  1.00 10.00      B   
ATOM   3114  CG2 THR B 127      18.018  -7.253 -24.067  1.00 10.00      B   
ATOM   3115  C   THR B 127      16.251  -8.264 -21.382  1.00 10.00      B   
ATOM   3116  O   THR B 127      15.383  -8.813 -22.062  1.00 10.00      B   
ATOM   3117  N   ASN B 128      16.661  -8.745 -20.214  1.00 10.00      B   
ATOM   3118  HN  ASN B 128      17.343  -8.257 -19.708  1.00 10.00      B   
ATOM   3119  CA  ASN B 128      16.114  -9.977 -19.665  1.00 10.00      B   
ATOM   3120  CB  ASN B 128      16.944 -10.469 -18.475  1.00 10.00      B   
ATOM   3121  CG  ASN B 128      18.299 -11.010 -18.880  1.00 10.00      B   
ATOM   3122  OD1 ASN B 128      19.284 -10.272 -18.932  1.00 10.00      B   
ATOM   3123  ND2 ASN B 128      18.360 -12.300 -19.167  1.00 10.00      B   
ATOM   3124 HD21 ASN B 128      17.537 -12.832 -19.102  1.00 10.00      B   
ATOM   3125 HD22 ASN B 128      19.227 -12.675 -19.437  1.00 10.00      B   
ATOM   3126  C   ASN B 128      14.670  -9.765 -19.235  1.00 10.00      B   
ATOM   3127  O   ASN B 128      13.816 -10.627 -19.439  1.00 10.00      B   
ATOM   3128  N   ILE B 129      14.402  -8.601 -18.653  1.00 10.00      B   
ATOM   3129  HN  ILE B 129      15.128  -7.953 -18.527  1.00 10.00      B   
ATOM   3130  CA  ILE B 129      13.060  -8.263 -18.195  1.00 10.00      B   
ATOM   3131  CB  ILE B 129      13.056  -6.966 -17.357  1.00 10.00      B   
ATOM   3132  CG1 ILE B 129      14.064  -7.071 -16.209  1.00 10.00      B   
ATOM   3133  CG2 ILE B 129      11.663  -6.681 -16.813  1.00 10.00      B   
ATOM   3134  CD1 ILE B 129      14.311  -5.765 -15.487  1.00 10.00      B   
ATOM   3135  C   ILE B 129      12.115  -8.105 -19.385  1.00 10.00      B   
ATOM   3136  O   ILE B 129      11.010  -8.650 -19.392  1.00 10.00      B   
ATOM   3137  N   LEU B 130      12.572  -7.383 -20.405  1.00 10.00      B   
ATOM   3138  HN  LEU B 130      13.473  -6.990 -20.348  1.00 10.00      B   
ATOM   3139  CA  LEU B 130      11.769  -7.155 -21.603  1.00 10.00      B   
ATOM   3140  CB  LEU B 130      12.416  -6.104 -22.507  1.00 10.00      B   
ATOM   3141  CG  LEU B 130      12.577  -4.704 -21.906  1.00 10.00      B   
ATOM   3142  CD1 LEU B 130      13.130  -3.737 -22.941  1.00 10.00      B   
ATOM   3143  CD2 LEU B 130      11.256  -4.196 -21.347  1.00 10.00      B   
ATOM   3144  C   LEU B 130      11.539  -8.455 -22.369  1.00 10.00      B   
ATOM   3145  O   LEU B 130      10.585  -8.578 -23.141  1.00 10.00      B   
ATOM   3146  N   ASN B 131      12.412  -9.424 -22.146  1.00 10.00      B   
ATOM   3147  HN  ASN B 131      13.159  -9.260 -21.531  1.00 10.00      B   
ATOM   3148  CA  ASN B 131      12.300 -10.720 -22.798  1.00 10.00      B   
ATOM   3149  CB  ASN B 131      13.630 -11.477 -22.716  1.00 10.00      B   
ATOM   3150  CG  ASN B 131      14.217 -11.789 -24.080  1.00 10.00      B   
ATOM   3151  OD1 ASN B 131      13.493 -11.993 -25.053  1.00 10.00      B   
ATOM   3152  ND2 ASN B 131      15.538 -11.816 -24.163  1.00 10.00      B   
ATOM   3153 HD21 ASN B 131      16.059 -11.633 -23.351  1.00 10.00      B   
ATOM   3154 HD22 ASN B 131      15.943 -12.021 -25.029  1.00 10.00      B   
ATOM   3155  C   ASN B 131      11.192 -11.548 -22.154  1.00 10.00      B   
ATOM   3156  O   ASN B 131      10.536 -12.348 -22.816  1.00 10.00      B   
ATOM   3157  N   LEU B 132      10.969 -11.324 -20.863  1.00 10.00      B   
ATOM   3158  HN  LEU B 132      11.506 -10.650 -20.395  1.00 10.00      B   
ATOM   3159  CA  LEU B 132       9.948 -12.057 -20.121  1.00 10.00      B   
ATOM   3160  CB  LEU B 132      10.318 -12.150 -18.638  1.00 10.00      B   
ATOM   3161  CG  LEU B 132      11.584 -12.939 -18.298  1.00 10.00      B   
ATOM   3162  CD1 LEU B 132      11.753 -13.045 -16.791  1.00 10.00      B   
ATOM   3163  CD2 LEU B 132      11.546 -14.319 -18.934  1.00 10.00      B   
ATOM   3164  C   LEU B 132       8.568 -11.429 -20.272  1.00 10.00      B   
ATOM   3165  O   LEU B 132       7.571 -12.004 -19.839  1.00 10.00      B   
ATOM   3166  N   VAL B 133       8.512 -10.256 -20.894  1.00 10.00      B   
ATOM   3167  HN  VAL B 133       9.344  -9.851 -21.218  1.00 10.00      B   
ATOM   3168  CA  VAL B 133       7.248  -9.545 -21.097  1.00 10.00      B   
ATOM   3169  CB  VAL B 133       7.468  -8.193 -21.815  1.00 10.00      B   
ATOM   3170  CG1 VAL B 133       6.144  -7.506 -22.122  1.00 10.00      B   
ATOM   3171  CG2 VAL B 133       8.349  -7.285 -20.971  1.00 10.00      B   
ATOM   3172  C   VAL B 133       6.237 -10.394 -21.877  1.00 10.00      B   
ATOM   3173  O   VAL B 133       5.028 -10.293 -21.665  1.00 10.00      B   
ATOM   3174  N   ASP B 134       6.738 -11.251 -22.757  1.00 10.00      B   
ATOM   3175  HN  ASP B 134       7.712 -11.310 -22.866  1.00 10.00      B   
ATOM   3176  CA  ASP B 134       5.877 -12.109 -23.568  1.00 10.00      B   
ATOM   3177  CB  ASP B 134       6.642 -12.681 -24.763  1.00 10.00      B   
ATOM   3178  CG  ASP B 134       6.872 -11.646 -25.848  1.00 10.00      B   
ATOM   3179  OD1 ASP B 134       7.889 -10.923 -25.783  1.00 10.00      B   
ATOM   3180  OD2 ASP B 134       6.029 -11.543 -26.768  1.00 10.00      B   
ATOM   3181  C   ASP B 134       5.251 -13.229 -22.741  1.00 10.00      B   
ATOM   3182  O   ASP B 134       4.333 -13.910 -23.196  1.00 10.00      B   
ATOM   3183  N   GLN B 135       5.752 -13.414 -21.526  1.00 10.00      B   
ATOM   3184  HN  GLN B 135       6.484 -12.833 -21.218  1.00 10.00      B   
ATOM   3185  CA  GLN B 135       5.241 -14.441 -20.625  1.00 10.00      B   
ATOM   3186  CB  GLN B 135       6.402 -15.190 -19.957  1.00 10.00      B   
ATOM   3187  CG  GLN B 135       6.937 -16.372 -20.753  1.00 10.00      B   
ATOM   3188  CD  GLN B 135       5.942 -17.514 -20.842  1.00 10.00      B   
ATOM   3189  OE1 GLN B 135       5.089 -17.685 -19.970  1.00 10.00      B   
ATOM   3190  NE2 GLN B 135       6.054 -18.317 -21.888  1.00 10.00      B   
ATOM   3191 HE21 GLN B 135       6.766 -18.137 -22.540  1.00 10.00      B   
ATOM   3192 HE22 GLN B 135       5.413 -19.056 -21.974  1.00 10.00      B   
ATOM   3193  C   GLN B 135       4.349 -13.810 -19.559  1.00 10.00      B   
ATOM   3194  O   GLN B 135       3.957 -14.461 -18.590  1.00 10.00      B   
ATOM   3195  N   LEU B 136       4.029 -12.539 -19.749  1.00 10.00      B   
ATOM   3196  HN  LEU B 136       4.359 -12.080 -20.550  1.00 10.00      B   
ATOM   3197  CA  LEU B 136       3.194 -11.810 -18.807  1.00 10.00      B   
ATOM   3198  CB  LEU B 136       3.429 -10.305 -18.949  1.00 10.00      B   
ATOM   3199  CG  LEU B 136       4.293  -9.639 -17.879  1.00 10.00      B   
ATOM   3200  CD1 LEU B 136       5.697 -10.221 -17.871  1.00 10.00      B   
ATOM   3201  CD2 LEU B 136       4.337  -8.139 -18.105  1.00 10.00      B   
ATOM   3202  C   LEU B 136       1.717 -12.114 -19.022  1.00 10.00      B   
ATOM   3203  O   LEU B 136       1.325 -12.668 -20.052  1.00 10.00      B   
ATOM   3204  N   LYS B 137       0.903 -11.735 -18.049  1.00 10.00      B   
ATOM   3205  HN  LYS B 137       1.281 -11.290 -17.261  1.00 10.00      B   
ATOM   3206  CA  LYS B 137      -0.536 -11.947 -18.114  1.00 10.00      B   
ATOM   3207  CB  LYS B 137      -0.994 -12.884 -16.988  1.00 10.00      B   
ATOM   3208  CG  LYS B 137       0.122 -13.680 -16.324  1.00 10.00      B   
ATOM   3209  CD  LYS B 137      -0.411 -14.547 -15.194  1.00 10.00      B   
ATOM   3210  CE  LYS B 137      -1.061 -13.709 -14.102  1.00 10.00      B   
ATOM   3211  NZ  LYS B 137      -0.061 -13.044 -13.223  1.00 10.00      B   
ATOM   3212  HZ1 LYS B 137       0.158 -13.654 -12.411  1.00 10.00      B   
ATOM   3213  HZ2 LYS B 137      -0.440 -12.134 -12.872  1.00 10.00      B   
ATOM   3214  HZ3 LYS B 137       0.823 -12.859 -13.751  1.00 10.00      B   
ATOM   3215  C   LYS B 137      -1.249 -10.606 -17.984  1.00 10.00      B   
ATOM   3216  O   LYS B 137      -0.619  -9.602 -17.660  1.00 10.00      B   
ATOM   3217  N   GLY B 138      -2.553 -10.598 -18.234  1.00 10.00      B   
ATOM   3218  HN  GLY B 138      -3.001 -11.434 -18.486  1.00 10.00      B   
ATOM   3219  CA  GLY B 138      -3.324  -9.371 -18.125  1.00 10.00      B   
ATOM   3220  C   GLY B 138      -2.997  -8.372 -19.215  1.00 10.00      B   
ATOM   3221  O   GLY B 138      -2.338  -7.367 -18.957  1.00 10.00      B   
ATOM   3222  N   LYS B 139      -3.467  -8.659 -20.427  1.00 10.00      B   
ATOM   3223  HN  LYS B 139      -3.987  -9.481 -20.545  1.00 10.00      B   
ATOM   3224  CA  LYS B 139      -3.244  -7.800 -21.593  1.00 10.00      B   
ATOM   3225  CB  LYS B 139      -3.617  -6.332 -21.323  1.00 10.00      B   
ATOM   3226  CG  LYS B 139      -3.294  -5.390 -22.475  1.00 10.00      B   
ATOM   3227  CD  LYS B 139      -2.786  -4.044 -21.976  1.00 10.00      B   
ATOM   3228  CE  LYS B 139      -2.119  -3.255 -23.095  1.00 10.00      B   
ATOM   3229  NZ  LYS B 139      -1.655  -1.915 -22.642  1.00 10.00      B   
ATOM   3230  HZ1 LYS B 139      -2.463  -1.262 -22.567  1.00 10.00      B   
ATOM   3231  HZ2 LYS B 139      -0.965  -1.524 -23.319  1.00 10.00      B   
ATOM   3232  HZ3 LYS B 139      -1.196  -1.986 -21.712  1.00 10.00      B   
ATOM   3233  C   LYS B 139      -1.818  -7.908 -22.127  1.00 10.00      B   
ATOM   3234  O   LYS B 139      -0.849  -7.592 -21.432  1.00 10.00      B   
ATOM   3235  N   LYS B 140      -1.693  -8.370 -23.364  1.00 10.00      B   
ATOM   3236  HN  LYS B 140      -2.496  -8.635 -23.864  1.00 10.00      B   
ATOM   3237  CA  LYS B 140      -0.388  -8.485 -23.989  1.00 10.00      B   
ATOM   3238  CB  LYS B 140      -0.433  -9.412 -25.212  1.00 10.00      B   
ATOM   3239  CG  LYS B 140       0.908 -10.058 -25.559  1.00 10.00      B   
ATOM   3240  CD  LYS B 140       1.863  -9.072 -26.218  1.00 10.00      B   
ATOM   3241  CE  LYS B 140       3.298  -9.576 -26.189  1.00 10.00      B   
ATOM   3242  NZ  LYS B 140       3.548 -10.630 -27.208  1.00 10.00      B   
ATOM   3243  HZ1 LYS B 140       4.526 -10.994 -27.115  1.00 10.00      B   
ATOM   3244  HZ2 LYS B 140       3.426 -10.239 -28.165  1.00 10.00      B   
ATOM   3245  HZ3 LYS B 140       2.883 -11.418 -27.085  1.00 10.00      B   
ATOM   3246  C   LYS B 140       0.098  -7.096 -24.385  1.00 10.00      B   
ATOM   3247  O   LYS B 140      -0.434  -6.474 -25.307  1.00 10.00      B   
ATOM   3248  N   MET B 141       1.092  -6.604 -23.672  1.00 10.00      B   
ATOM   3249  HN  MET B 141       1.478  -7.147 -22.951  1.00 10.00      B   
ATOM   3250  CA  MET B 141       1.643  -5.290 -23.950  1.00 10.00      B   
ATOM   3251  CB  MET B 141       1.732  -4.441 -22.676  1.00 10.00      B   
ATOM   3252  CG  MET B 141       2.739  -4.931 -21.649  1.00 10.00      B   
ATOM   3253  SD  MET B 141       2.762  -3.892 -20.176  1.00 10.00      B   
ATOM   3254  CE  MET B 141       4.027  -4.702 -19.206  1.00 10.00      B   
ATOM   3255  C   MET B 141       3.005  -5.420 -24.611  1.00 10.00      B   
ATOM   3256  O   MET B 141       3.662  -6.453 -24.493  1.00 10.00      B   
ATOM   3257  N   ARG B 142       3.421  -4.378 -25.307  1.00 10.00      B   
ATOM   3258  HN  ARG B 142       2.858  -3.573 -25.354  1.00 10.00      B   
ATOM   3259  CA  ARG B 142       4.701  -4.387 -25.990  1.00 10.00      B   
ATOM   3260  CB  ARG B 142       4.701  -3.378 -27.140  1.00 10.00      B   
ATOM   3261  CG  ARG B 142       4.245  -3.948 -28.475  1.00 10.00      B   
ATOM   3262  CD  ARG B 142       2.857  -4.564 -28.384  1.00 10.00      B   
ATOM   3263  NE  ARG B 142       1.854  -3.609 -27.907  1.00 10.00      B   
ATOM   3264  HE  ARG B 142       2.109  -3.018 -27.149  1.00 10.00      B   
ATOM   3265  CZ  ARG B 142       0.633  -3.493 -28.422  1.00 10.00      B   
ATOM   3266  NH1 ARG B 142       0.268  -4.267 -29.432  1.00 10.00      B   
ATOM   3267 HH11 ARG B 142       0.929  -4.969 -29.830  1.00 10.00      B   
ATOM   3268 HH12 ARG B 142      -0.689  -4.172 -29.839  1.00 10.00      B   
ATOM   3269  NH2 ARG B 142      -0.212  -2.610 -27.907  1.00 10.00      B   
ATOM   3270 HH21 ARG B 142      -1.172  -2.509 -28.304  1.00 10.00      B   
ATOM   3271 HH22 ARG B 142       0.078  -2.014 -27.100  1.00 10.00      B   
ATOM   3272  C   ARG B 142       5.829  -4.067 -25.023  1.00 10.00      B   
ATOM   3273  O   ARG B 142       5.599  -3.515 -23.945  1.00 10.00      B   
ATOM   3274  N   LYS B 143       7.050  -4.403 -25.417  1.00 10.00      B   
ATOM   3275  HN  LYS B 143       7.166  -4.850 -26.285  1.00 10.00      B   
ATOM   3276  CA  LYS B 143       8.221  -4.149 -24.589  1.00 10.00      B   
ATOM   3277  CB  LYS B 143       9.467  -4.787 -25.206  1.00 10.00      B   
ATOM   3278  CG  LYS B 143       9.371  -6.302 -25.308  1.00 10.00      B   
ATOM   3279  CD  LYS B 143      10.388  -6.875 -26.282  1.00 10.00      B   
ATOM   3280  CE  LYS B 143       9.933  -8.226 -26.820  1.00 10.00      B   
ATOM   3281  NZ  LYS B 143       9.981  -9.297 -25.788  1.00 10.00      B   
ATOM   3282  HZ1 LYS B 143       9.140  -9.918 -25.870  1.00 10.00      B   
ATOM   3283  HZ2 LYS B 143      10.000  -8.881 -24.834  1.00 10.00      B   
ATOM   3284  HZ3 LYS B 143      10.833  -9.874 -25.920  1.00 10.00      B   
ATOM   3285  C   LYS B 143       8.404  -2.654 -24.357  1.00 10.00      B   
ATOM   3286  O   LYS B 143       8.902  -2.232 -23.316  1.00 10.00      B   
ATOM   3287  N   LYS B 144       7.957  -1.857 -25.324  1.00 10.00      B   
ATOM   3288  HN  LYS B 144       7.571  -2.257 -26.129  1.00 10.00      B   
ATOM   3289  CA  LYS B 144       8.034  -0.405 -25.221  1.00 10.00      B   
ATOM   3290  CB  LYS B 144       7.602   0.239 -26.539  1.00 10.00      B   
ATOM   3291  CG  LYS B 144       8.565   0.000 -27.688  1.00 10.00      B   
ATOM   3292  CD  LYS B 144       7.990   0.494 -29.004  1.00 10.00      B   
ATOM   3293  CE  LYS B 144       9.044   0.513 -30.099  1.00 10.00      B   
ATOM   3294  NZ  LYS B 144      10.035   1.605 -29.900  1.00 10.00      B   
ATOM   3295  HZ1 LYS B 144      10.499   1.507 -28.972  1.00 10.00      B   
ATOM   3296  HZ2 LYS B 144       9.560   2.531 -29.940  1.00 10.00      B   
ATOM   3297  HZ3 LYS B 144      10.763   1.571 -30.641  1.00 10.00      B   
ATOM   3298  C   LYS B 144       7.136   0.079 -24.087  1.00 10.00      B   
ATOM   3299  O   LYS B 144       7.450   1.045 -23.391  1.00 10.00      B   
ATOM   3300  N   GLU B 145       6.016  -0.610 -23.902  1.00 10.00      B   
ATOM   3301  HN  GLU B 145       5.818  -1.371 -24.487  1.00 10.00      B   
ATOM   3302  CA  GLU B 145       5.080  -0.273 -22.847  1.00 10.00      B   
ATOM   3303  CB  GLU B 145       3.731  -0.949 -23.099  1.00 10.00      B   
ATOM   3304  CG  GLU B 145       2.981  -0.394 -24.298  1.00 10.00      B   
ATOM   3305  CD  GLU B 145       1.832  -1.276 -24.736  1.00 10.00      B   
ATOM   3306  OE1 GLU B 145       1.978  -1.972 -25.764  1.00 10.00      B   
ATOM   3307  OE2 GLU B 145       0.775  -1.271 -24.066  1.00 10.00      B   
ATOM   3308  C   GLU B 145       5.654  -0.706 -21.506  1.00 10.00      B   
ATOM   3309  O   GLU B 145       5.474  -0.032 -20.491  1.00 10.00      B   
ATOM   3310  N   ALA B 146       6.369  -1.828 -21.522  1.00 10.00      B   
ATOM   3311  HN  ALA B 146       6.473  -2.315 -22.367  1.00 10.00      B   
ATOM   3312  CA  ALA B 146       6.995  -2.362 -20.320  1.00 10.00      B   
ATOM   3313  CB  ALA B 146       7.566  -3.746 -20.583  1.00 10.00      B   
ATOM   3314  C   ALA B 146       8.082  -1.420 -19.820  1.00 10.00      B   
ATOM   3315  O   ALA B 146       8.262  -1.257 -18.613  1.00 10.00      B   
ATOM   3316  N   GLU B 147       8.804  -0.800 -20.758  1.00 10.00      B   
ATOM   3317  HN  GLU B 147       8.627  -0.999 -21.705  1.00 10.00      B   
ATOM   3318  CA  GLU B 147       9.863   0.149 -20.417  1.00 10.00      B   
ATOM   3319  CB  GLU B 147      10.482   0.747 -21.685  1.00 10.00      B   
ATOM   3320  CG  GLU B 147      11.316  -0.218 -22.514  1.00 10.00      B   
ATOM   3321  CD  GLU B 147      12.100   0.486 -23.605  1.00 10.00      B   
ATOM   3322  OE1 GLU B 147      13.132   1.114 -23.291  1.00 10.00      B   
ATOM   3323  OE2 GLU B 147      11.689   0.423 -24.786  1.00 10.00      B   
ATOM   3324  C   GLU B 147       9.297   1.273 -19.554  1.00 10.00      B   
ATOM   3325  O   GLU B 147       9.948   1.753 -18.627  1.00 10.00      B   
ATOM   3326  N   GLN B 148       8.069   1.671 -19.868  1.00 10.00      B   
ATOM   3327  HN  GLN B 148       7.607   1.238 -20.615  1.00 10.00      B   
ATOM   3328  CA  GLN B 148       7.387   2.727 -19.134  1.00 10.00      B   
ATOM   3329  CB  GLN B 148       6.164   3.205 -19.912  1.00 10.00      B   
ATOM   3330  CG  GLN B 148       6.503   4.025 -21.145  1.00 10.00      B   
ATOM   3331  CD  GLN B 148       5.400   3.992 -22.179  1.00 10.00      B   
ATOM   3332  OE1 GLN B 148       4.440   4.755 -22.104  1.00 10.00      B   
ATOM   3333  NE2 GLN B 148       5.525   3.108 -23.156  1.00 10.00      B   
ATOM   3334 HE21 GLN B 148       6.320   2.526 -23.161  1.00 10.00      B   
ATOM   3335 HE22 GLN B 148       4.822   3.072 -23.840  1.00 10.00      B   
ATOM   3336  C   GLN B 148       6.982   2.245 -17.744  1.00 10.00      B   
ATOM   3337  O   GLN B 148       7.091   2.984 -16.766  1.00 10.00      B   
ATOM   3338  N   VAL B 149       6.527   0.998 -17.662  1.00 10.00      B   
ATOM   3339  HN  VAL B 149       6.457   0.458 -18.478  1.00 10.00      B   
ATOM   3340  CA  VAL B 149       6.124   0.413 -16.386  1.00 10.00      B   
ATOM   3341  CB  VAL B 149       5.514  -0.995 -16.565  1.00 10.00      B   
ATOM   3342  CG1 VAL B 149       5.002  -1.533 -15.239  1.00 10.00      B   
ATOM   3343  CG2 VAL B 149       4.394  -0.967 -17.592  1.00 10.00      B   
ATOM   3344  C   VAL B 149       7.328   0.338 -15.448  1.00 10.00      B   
ATOM   3345  O   VAL B 149       7.208   0.551 -14.241  1.00 10.00      B   
ATOM   3346  N   LEU B 150       8.495   0.051 -16.018  1.00 10.00      B   
ATOM   3347  HN  LEU B 150       8.523  -0.131 -16.983  1.00 10.00      B   
ATOM   3348  CA  LEU B 150       9.728  -0.020 -15.244  1.00 10.00      B   
ATOM   3349  CB  LEU B 150      10.894  -0.472 -16.127  1.00 10.00      B   
ATOM   3350  CG  LEU B 150      10.826  -1.905 -16.660  1.00 10.00      B   
ATOM   3351  CD1 LEU B 150      11.932  -2.148 -17.675  1.00 10.00      B   
ATOM   3352  CD2 LEU B 150      10.917  -2.907 -15.519  1.00 10.00      B   
ATOM   3353  C   LEU B 150      10.031   1.341 -14.623  1.00 10.00      B   
ATOM   3354  O   LEU B 150      10.530   1.431 -13.504  1.00 10.00      B   
ATOM   3355  N   GLN B 151       9.706   2.399 -15.360  1.00 10.00      B   
ATOM   3356  HN  GLN B 151       9.308   2.259 -16.246  1.00 10.00      B   
ATOM   3357  CA  GLN B 151       9.919   3.760 -14.884  1.00 10.00      B   
ATOM   3358  CB  GLN B 151       9.729   4.767 -16.020  1.00 10.00      B   
ATOM   3359  CG  GLN B 151      10.774   4.667 -17.119  1.00 10.00      B   
ATOM   3360  CD  GLN B 151      12.158   5.066 -16.646  1.00 10.00      B   
ATOM   3361  OE1 GLN B 151      12.534   6.235 -16.705  1.00 10.00      B   
ATOM   3362  NE2 GLN B 151      12.928   4.098 -16.171  1.00 10.00      B   
ATOM   3363 HE21 GLN B 151      12.569   3.188 -16.150  1.00 10.00      B   
ATOM   3364 HE22 GLN B 151      13.830   4.335 -15.862  1.00 10.00      B   
ATOM   3365  C   GLN B 151       8.961   4.069 -13.740  1.00 10.00      B   
ATOM   3366  O   GLN B 151       9.290   4.827 -12.825  1.00 10.00      B   
ATOM   3367  N   LYS B 152       7.776   3.462 -13.801  1.00 10.00      B   
ATOM   3368  HN  LYS B 152       7.579   2.881 -14.568  1.00 10.00      B   
ATOM   3369  CA  LYS B 152       6.762   3.635 -12.771  1.00 10.00      B   
ATOM   3370  CB  LYS B 152       5.472   2.909 -13.177  1.00 10.00      B   
ATOM   3371  CG  LYS B 152       4.210   3.409 -12.489  1.00 10.00      B   
ATOM   3372  CD  LYS B 152       3.042   2.458 -12.719  1.00 10.00      B   
ATOM   3373  CE  LYS B 152       1.720   3.066 -12.270  1.00 10.00      B   
ATOM   3374  NZ  LYS B 152       0.757   2.031 -11.804  1.00 10.00      B   
ATOM   3375  HZ1 LYS B 152      -0.212   2.402 -11.827  1.00 10.00      B   
ATOM   3376  HZ2 LYS B 152       0.979   1.755 -10.820  1.00 10.00      B   
ATOM   3377  HZ3 LYS B 152       0.809   1.180 -12.415  1.00 10.00      B   
ATOM   3378  C   LYS B 152       7.287   3.071 -11.454  1.00 10.00      B   
ATOM   3379  O   LYS B 152       7.045   3.627 -10.383  1.00 10.00      B   
ATOM   3380  N   PHE B 153       8.027   1.969 -11.554  1.00 10.00      B   
ATOM   3381  HN  PHE B 153       8.177   1.576 -12.443  1.00 10.00      B   
ATOM   3382  CA  PHE B 153       8.614   1.324 -10.385  1.00 10.00      B   
ATOM   3383  CB  PHE B 153       9.219  -0.034 -10.753  1.00 10.00      B   
ATOM   3384  CG  PHE B 153       8.229  -1.064 -11.214  1.00 10.00      B   
ATOM   3385  CD1 PHE B 153       7.085  -1.329 -10.480  1.00 10.00      B   
ATOM   3386  CD2 PHE B 153       8.449  -1.776 -12.381  1.00 10.00      B   
ATOM   3387  CE1 PHE B 153       6.181  -2.282 -10.904  1.00 10.00      B   
ATOM   3388  CE2 PHE B 153       7.549  -2.729 -12.811  1.00 10.00      B   
ATOM   3389  CZ  PHE B 153       6.413  -2.982 -12.071  1.00 10.00      B   
ATOM   3390  C   PHE B 153       9.701   2.205  -9.784  1.00 10.00      B   
ATOM   3391  O   PHE B 153       9.827   2.304  -8.566  1.00 10.00      B   
ATOM   3392  N   VAL B 154      10.480   2.842 -10.652  1.00 10.00      B   
ATOM   3393  HN  VAL B 154      10.323   2.716 -11.611  1.00 10.00      B   
ATOM   3394  CA  VAL B 154      11.566   3.717 -10.222  1.00 10.00      B   
ATOM   3395  CB  VAL B 154      12.407   4.209 -11.422  1.00 10.00      B   
ATOM   3396  CG1 VAL B 154      13.486   5.185 -10.972  1.00 10.00      B   
ATOM   3397  CG2 VAL B 154      13.028   3.034 -12.158  1.00 10.00      B   
ATOM   3398  C   VAL B 154      11.031   4.920  -9.448  1.00 10.00      B   
ATOM   3399  O   VAL B 154      11.490   5.212  -8.343  1.00 10.00      B   
ATOM   3400  N   GLN B 155      10.047   5.602 -10.022  1.00 10.00      B   
ATOM   3401  HN  GLN B 155       9.710   5.311 -10.900  1.00 10.00      B   
ATOM   3402  CA  GLN B 155       9.461   6.778  -9.385  1.00 10.00      B   
ATOM   3403  CB  GLN B 155       8.536   7.521 -10.349  1.00 10.00      B   
ATOM   3404  CG  GLN B 155       8.840   9.008 -10.468  1.00 10.00      B   
ATOM   3405  CD  GLN B 155       8.681   9.745  -9.151  1.00 10.00      B   
ATOM   3406  OE1 GLN B 155       9.618   9.832  -8.354  1.00 10.00      B   
ATOM   3407  NE2 GLN B 155       7.494  10.275  -8.909  1.00 10.00      B   
ATOM   3408 HE21 GLN B 155       6.789  10.166  -9.585  1.00 10.00      B   
ATOM   3409 HE22 GLN B 155       7.364  10.752  -8.065  1.00 10.00      B   
ATOM   3410  C   GLN B 155       8.729   6.422  -8.091  1.00 10.00      B   
ATOM   3411  O   GLN B 155       8.691   7.217  -7.151  1.00 10.00      B   
ATOM   3412  N   ASN B 156       8.164   5.222  -8.040  1.00 10.00      B   
ATOM   3413  HN  ASN B 156       8.225   4.631  -8.821  1.00 10.00      B   
ATOM   3414  CA  ASN B 156       7.443   4.765  -6.853  1.00 10.00      B   
ATOM   3415  CB  ASN B 156       6.368   3.743  -7.239  1.00 10.00      B   
ATOM   3416  CG  ASN B 156       5.123   3.810  -6.367  1.00 10.00      B   
ATOM   3417  OD1 ASN B 156       5.183   4.153  -5.186  1.00 10.00      B   
ATOM   3418  ND2 ASN B 156       3.981   3.471  -6.947  1.00 10.00      B   
ATOM   3419 HD21 ASN B 156       4.003   3.200  -7.888  1.00 10.00      B   
ATOM   3420 HD22 ASN B 156       3.159   3.509  -6.415  1.00 10.00      B   
ATOM   3421  C   ASN B 156       8.412   4.171  -5.825  1.00 10.00      B   
ATOM   3422  O   ASN B 156       8.011   3.763  -4.735  1.00 10.00      B   
ATOM   3423  N   LYS B 157       9.691   4.131  -6.192  1.00 10.00      B   
ATOM   3424  HN  LYS B 157       9.935   4.461  -7.083  1.00 10.00      B   
ATOM   3425  CA  LYS B 157      10.751   3.615  -5.327  1.00 10.00      B   
ATOM   3426  CB  LYS B 157      10.901   4.437  -4.040  1.00 10.00      B   
ATOM   3427  CG  LYS B 157      11.729   5.705  -4.206  1.00 10.00      B   
ATOM   3428  CD  LYS B 157      10.948   6.797  -4.923  1.00 10.00      B   
ATOM   3429  CE  LYS B 157      11.865   7.900  -5.426  1.00 10.00      B   
ATOM   3430  NZ  LYS B 157      11.107   8.991  -6.096  1.00 10.00      B   
ATOM   3431  HZ1 LYS B 157      10.510   9.489  -5.408  1.00 10.00      B   
ATOM   3432  HZ2 LYS B 157      10.499   8.600  -6.845  1.00 10.00      B   
ATOM   3433  HZ3 LYS B 157      11.765   9.674  -6.525  1.00 10.00      B   
ATOM   3434  C   LYS B 157      10.630   2.121  -5.034  1.00 10.00      B   
ATOM   3435  O   LYS B 157      10.819   1.681  -3.901  1.00 10.00      B   
ATOM   3436  N   TRP B 158      10.308   1.345  -6.059  1.00 10.00      B   
ATOM   3437  HN  TRP B 158      10.130   1.757  -6.936  1.00 10.00      B   
ATOM   3438  CA  TRP B 158      10.203  -0.102  -5.914  1.00 10.00      B   
ATOM   3439  CB  TRP B 158       8.952  -0.645  -6.614  1.00 10.00      B   
ATOM   3440  CG  TRP B 158       7.671  -0.338  -5.897  1.00 10.00      B   
ATOM   3441  CD1 TRP B 158       6.780   0.646  -6.204  1.00 10.00      B   
ATOM   3442  CD2 TRP B 158       7.135  -1.016  -4.751  1.00 10.00      B   
ATOM   3443  NE1 TRP B 158       5.725   0.626  -5.327  1.00 10.00      B   
ATOM   3444  HE1 TRP B 158       4.959   1.236  -5.344  1.00 10.00      B   
ATOM   3445  CE2 TRP B 158       5.919  -0.384  -4.424  1.00 10.00      B   
ATOM   3446  CE3 TRP B 158       7.564  -2.093  -3.972  1.00 10.00      B   
ATOM   3447  CZ2 TRP B 158       5.129  -0.794  -3.353  1.00 10.00      B   
ATOM   3448  CZ3 TRP B 158       6.780  -2.497  -2.908  1.00 10.00      B   
ATOM   3449  CH2 TRP B 158       5.575  -1.849  -2.610  1.00 10.00      B   
ATOM   3450  C   TRP B 158      11.454  -0.759  -6.488  1.00 10.00      B   
ATOM   3451  O   TRP B 158      11.950  -1.760  -5.969  1.00 10.00      B   
ATOM   3452  N   LEU B 159      11.970  -0.165  -7.554  1.00 10.00      B   
ATOM   3453  HN  LEU B 159      11.538   0.643  -7.901  1.00 10.00      B   
ATOM   3454  CA  LEU B 159      13.167  -0.659  -8.218  1.00 10.00      B   
ATOM   3455  CB  LEU B 159      12.803  -1.365  -9.530  1.00 10.00      B   
ATOM   3456  CG  LEU B 159      12.006  -2.667  -9.417  1.00 10.00      B   
ATOM   3457  CD1 LEU B 159      11.586  -3.155 -10.795  1.00 10.00      B   
ATOM   3458  CD2 LEU B 159      12.821  -3.735  -8.705  1.00 10.00      B   
ATOM   3459  C   LEU B 159      14.109   0.500  -8.513  1.00 10.00      B   
ATOM   3460  O   LEU B 159      13.663   1.591  -8.869  1.00 10.00      B   
ATOM   3461  N   ILE B 160      15.402   0.268  -8.355  1.00 10.00      B   
ATOM   3462  HN  ILE B 160      15.697  -0.625  -8.066  1.00 10.00      B   
ATOM   3463  CA  ILE B 160      16.397   1.298  -8.618  1.00 10.00      B   
ATOM   3464  CB  ILE B 160      17.421   1.457  -7.471  1.00 10.00      B   
ATOM   3465  CG1 ILE B 160      17.077   0.562  -6.278  1.00 10.00      B   
ATOM   3466  CG2 ILE B 160      17.511   2.913  -7.041  1.00 10.00      B   
ATOM   3467  CD1 ILE B 160      18.108   0.598  -5.169  1.00 10.00      B   
ATOM   3468  C   ILE B 160      17.142   0.989  -9.906  1.00 10.00      B   
ATOM   3469  O   ILE B 160      17.522  -0.158 -10.151  1.00 10.00      B   
ATOM   3470  N   GLU B 161      17.341   2.008 -10.723  1.00 10.00      B   
ATOM   3471  HN  GLU B 161      17.013   2.898 -10.466  1.00 10.00      B   
ATOM   3472  CA  GLU B 161      18.035   1.852 -11.989  1.00 10.00      B   
ATOM   3473  CB  GLU B 161      17.344   2.698 -13.064  1.00 10.00      B   
ATOM   3474  CG  GLU B 161      17.849   2.473 -14.482  1.00 10.00      B   
ATOM   3475  CD  GLU B 161      18.983   3.405 -14.848  1.00 10.00      B   
ATOM   3476  OE1 GLU B 161      18.756   4.629 -14.906  1.00 10.00      B   
ATOM   3477  OE2 GLU B 161      20.111   2.920 -15.075  1.00 10.00      B   
ATOM   3478  C   GLU B 161      19.503   2.242 -11.842  1.00 10.00      B   
ATOM   3479  O   GLU B 161      19.827   3.396 -11.541  1.00 10.00      B   
ATOM   3480  N   LYS B 162      20.386   1.273 -12.042  1.00 10.00      B   
ATOM   3481  HN  LYS B 162      20.065   0.371 -12.276  1.00 10.00      B   
ATOM   3482  CA  LYS B 162      21.819   1.503 -11.932  1.00 10.00      B   
ATOM   3483  CB  LYS B 162      22.379   0.837 -10.670  1.00 10.00      B   
ATOM   3484  CG  LYS B 162      21.900   1.451  -9.362  1.00 10.00      B   
ATOM   3485  CD  LYS B 162      22.390   0.644  -8.169  1.00 10.00      B   
ATOM   3486  CE  LYS B 162      21.942   1.256  -6.851  1.00 10.00      B   
ATOM   3487  NZ  LYS B 162      22.655   2.527  -6.558  1.00 10.00      B   
ATOM   3488  HZ1 LYS B 162      23.667   2.432  -6.776  1.00 10.00      B   
ATOM   3489  HZ2 LYS B 162      22.553   2.772  -5.547  1.00 10.00      B   
ATOM   3490  HZ3 LYS B 162      22.259   3.302  -7.132  1.00 10.00      B   
ATOM   3491  C   LYS B 162      22.556   0.984 -13.163  1.00 10.00      B   
ATOM   3492  O   LYS B 162      22.700  -0.226 -13.346  1.00 10.00      B   
ATOM   3493  N   GLU B 163      23.000   1.912 -14.010  1.00 10.00      B   
ATOM   3494  HN  GLU B 163      22.813   2.853 -13.810  1.00 10.00      B   
ATOM   3495  CA  GLU B 163      23.746   1.589 -15.230  1.00 10.00      B   
ATOM   3496  CB  GLU B 163      25.057   0.867 -14.894  1.00 10.00      B   
ATOM   3497  CG  GLU B 163      25.887   1.540 -13.811  1.00 10.00      B   
ATOM   3498  CD  GLU B 163      26.438   2.881 -14.243  1.00 10.00      B   
ATOM   3499  OE1 GLU B 163      27.530   2.910 -14.851  1.00 10.00      B   
ATOM   3500  OE2 GLU B 163      25.786   3.911 -13.979  1.00 10.00      B   
ATOM   3501  C   GLU B 163      22.917   0.760 -16.214  1.00 10.00      B   
ATOM   3502  O   GLU B 163      23.462   0.020 -17.033  1.00 10.00      B   
ATOM   3503  N   GLY B 164      21.601   0.904 -16.146  1.00 10.00      B   
ATOM   3504  HN  GLY B 164      21.216   1.539 -15.498  1.00 10.00      B   
ATOM   3505  CA  GLY B 164      20.726   0.153 -17.027  1.00 10.00      B   
ATOM   3506  C   GLY B 164      20.200  -1.098 -16.358  1.00 10.00      B   
ATOM   3507  O   GLY B 164      19.185  -1.658 -16.772  1.00 10.00      B   
ATOM   3508  N   GLU B 165      20.898  -1.536 -15.319  1.00 10.00      B   
ATOM   3509  HN  GLU B 165      21.697  -1.040 -15.039  1.00 10.00      B   
ATOM   3510  CA  GLU B 165      20.506  -2.719 -14.575  1.00 10.00      B   
ATOM   3511  CB  GLU B 165      21.736  -3.396 -13.965  1.00 10.00      B   
ATOM   3512  CG  GLU B 165      22.784  -3.811 -14.986  1.00 10.00      B   
ATOM   3513  CD  GLU B 165      24.060  -4.322 -14.348  1.00 10.00      B   
ATOM   3514  OE1 GLU B 165      24.944  -3.497 -14.033  1.00 10.00      B   
ATOM   3515  OE2 GLU B 165      24.190  -5.551 -14.171  1.00 10.00      B   
ATOM   3516  C   GLU B 165      19.527  -2.330 -13.478  1.00 10.00      B   
ATOM   3517  O   GLU B 165      19.722  -1.329 -12.787  1.00 10.00      B   
ATOM   3518  N   PHE B 166      18.476  -3.111 -13.327  1.00 10.00      B   
ATOM   3519  HN  PHE B 166      18.373  -3.900 -13.902  1.00 10.00      B   
ATOM   3520  CA  PHE B 166      17.473  -2.834 -12.317  1.00 10.00      B   
ATOM   3521  CB  PHE B 166      16.068  -3.062 -12.880  1.00 10.00      B   
ATOM   3522  CG  PHE B 166      15.641  -2.027 -13.882  1.00 10.00      B   
ATOM   3523  CD1 PHE B 166      15.005  -0.868 -13.468  1.00 10.00      B   
ATOM   3524  CD2 PHE B 166      15.875  -2.212 -15.236  1.00 10.00      B   
ATOM   3525  CE1 PHE B 166      14.608   0.086 -14.384  1.00 10.00      B   
ATOM   3526  CE2 PHE B 166      15.481  -1.261 -16.157  1.00 10.00      B   
ATOM   3527  CZ  PHE B 166      14.847  -0.111 -15.730  1.00 10.00      B   
ATOM   3528  C   PHE B 166      17.694  -3.691 -11.081  1.00 10.00      B   
ATOM   3529  O   PHE B 166      18.055  -4.862 -11.181  1.00 10.00      B   
ATOM   3530  N   THR B 167      17.502  -3.091  -9.922  1.00 10.00      B   
ATOM   3531  HN  THR B 167      17.250  -2.140  -9.912  1.00 10.00      B   
ATOM   3532  CA  THR B 167      17.655  -3.791  -8.657  1.00 10.00      B   
ATOM   3533  CB  THR B 167      19.038  -3.525  -8.015  1.00 10.00      B   
ATOM   3534  OG1 THR B 167      19.252  -4.413  -6.911  1.00 10.00      B   
ATOM   3535  HG1 THR B 167      19.615  -5.250  -7.237  1.00 10.00      B   
ATOM   3536  CG2 THR B 167      19.165  -2.083  -7.545  1.00 10.00      B   
ATOM   3537  C   THR B 167      16.524  -3.388  -7.709  1.00 10.00      B   
ATOM   3538  O   THR B 167      15.812  -2.417  -7.968  1.00 10.00      B   
ATOM   3539  N   LEU B 168      16.359  -4.127  -6.623  1.00 10.00      B   
ATOM   3540  HN  LEU B 168      16.979  -4.866  -6.450  1.00 10.00      B   
ATOM   3541  CA  LEU B 168      15.298  -3.848  -5.664  1.00 10.00      B   
ATOM   3542  CB  LEU B 168      15.015  -5.080  -4.799  1.00 10.00      B   
ATOM   3543  CG  LEU B 168      13.620  -5.159  -4.176  1.00 10.00      B   
ATOM   3544  CD1 LEU B 168      12.554  -5.228  -5.259  1.00 10.00      B   
ATOM   3545  CD2 LEU B 168      13.515  -6.356  -3.246  1.00 10.00      B   
ATOM   3546  C   LEU B 168      15.637  -2.650  -4.786  1.00 10.00      B   
ATOM   3547  O   LEU B 168      16.735  -2.556  -4.242  1.00 10.00      B   
ATOM   3548  N   HIS B 169      14.688  -1.730  -4.659  1.00 10.00      B   
ATOM   3549  HN  HIS B 169      13.830  -1.861  -5.120  1.00 10.00      B   
ATOM   3550  CA  HIS B 169      14.883  -0.540  -3.843  1.00 10.00      B   
ATOM   3551  CB  HIS B 169      13.912   0.565  -4.274  1.00 10.00      B   
ATOM   3552  CG  HIS B 169      14.250   1.928  -3.744  1.00 10.00      B   
ATOM   3553  ND1 HIS B 169      13.970   2.286  -2.445  1.00 10.00      B   
ATOM   3554  CD2 HIS B 169      14.845   2.972  -4.373  1.00 10.00      B   
ATOM   3555  CE1 HIS B 169      14.397   3.528  -2.312  1.00 10.00      B   
ATOM   3556  NE2 HIS B 169      14.933   3.986  -3.451  1.00 10.00      B   
ATOM   3557  HE2 HIS B 169      15.481   4.797  -3.541  1.00 10.00      B   
ATOM   3558  C   HIS B 169      14.669  -0.879  -2.374  1.00 10.00      B   
ATOM   3559  O   HIS B 169      13.898  -1.784  -2.051  1.00 10.00      B   
ATOM   3560  N   GLY B 170      15.343  -0.144  -1.493  1.00 10.00      B   
ATOM   3561  HN  GLY B 170      15.934   0.565  -1.819  1.00 10.00      B   
ATOM   3562  CA  GLY B 170      15.215  -0.374  -0.065  1.00 10.00      B   
ATOM   3563  C   GLY B 170      13.773  -0.328   0.401  1.00 10.00      B   
ATOM   3564  O   GLY B 170      13.383  -1.071   1.299  1.00 10.00      B   
ATOM   3565  N   ARG B 171      12.980   0.536  -0.227  1.00 10.00      B   
ATOM   3566  HN  ARG B 171      13.354   1.092  -0.948  1.00 10.00      B   
ATOM   3567  CA  ARG B 171      11.572   0.671   0.119  1.00 10.00      B   
ATOM   3568  CB  ARG B 171      10.932   1.826  -0.655  1.00 10.00      B   
ATOM   3569  CG  ARG B 171       9.475   2.079  -0.302  1.00 10.00      B   
ATOM   3570  CD  ARG B 171       8.565   1.882  -1.505  1.00 10.00      B   
ATOM   3571  NE  ARG B 171       7.175   1.680  -1.099  1.00 10.00      B   
ATOM   3572  HE  ARG B 171       7.018   1.112  -0.311  1.00 10.00      B   
ATOM   3573  CZ  ARG B 171       6.125   2.214  -1.718  1.00 10.00      B   
ATOM   3574  NH1 ARG B 171       6.288   2.967  -2.802  1.00 10.00      B   
ATOM   3575 HH11 ARG B 171       7.247   3.144  -3.184  1.00 10.00      B   
ATOM   3576 HH12 ARG B 171       5.464   3.386  -3.285  1.00 10.00      B   
ATOM   3577  NH2 ARG B 171       4.907   1.975  -1.250  1.00 10.00      B   
ATOM   3578 HH21 ARG B 171       4.074   2.387  -1.714  1.00 10.00      B   
ATOM   3579 HH22 ARG B 171       4.784   1.357  -0.404  1.00 10.00      B   
ATOM   3580  C   ARG B 171      10.833  -0.632  -0.166  1.00 10.00      B   
ATOM   3581  O   ARG B 171      10.036  -1.095   0.648  1.00 10.00      B   
ATOM   3582  N   ALA B 172      11.126  -1.231  -1.315  1.00 10.00      B   
ATOM   3583  HN  ALA B 172      11.794  -0.825  -1.908  1.00 10.00      B   
ATOM   3584  CA  ALA B 172      10.495  -2.482  -1.711  1.00 10.00      B   
ATOM   3585  CB  ALA B 172      10.816  -2.801  -3.159  1.00 10.00      B   
ATOM   3586  C   ALA B 172      10.945  -3.620  -0.806  1.00 10.00      B   
ATOM   3587  O   ALA B 172      10.151  -4.493  -0.451  1.00 10.00      B   
ATOM   3588  N   ILE B 173      12.226  -3.599  -0.437  1.00 10.00      B   
ATOM   3589  HN  ILE B 173      12.806  -2.878  -0.770  1.00 10.00      B   
ATOM   3590  CA  ILE B 173      12.797  -4.619   0.440  1.00 10.00      B   
ATOM   3591  CB  ILE B 173      14.310  -4.392   0.673  1.00 10.00      B   
ATOM   3592  CG1 ILE B 173      15.065  -4.383  -0.659  1.00 10.00      B   
ATOM   3593  CG2 ILE B 173      14.882  -5.460   1.599  1.00 10.00      B   
ATOM   3594  CD1 ILE B 173      16.512  -3.951  -0.543  1.00 10.00      B   
ATOM   3595  C   ILE B 173      12.082  -4.614   1.787  1.00 10.00      B   
ATOM   3596  O   ILE B 173      11.795  -5.663   2.351  1.00 10.00      B   
ATOM   3597  N   LEU B 174      11.787  -3.420   2.285  1.00 10.00      B   
ATOM   3598  HN  LEU B 174      12.042  -2.617   1.782  1.00 10.00      B   
ATOM   3599  CA  LEU B 174      11.104  -3.274   3.562  1.00 10.00      B   
ATOM   3600  CB  LEU B 174      11.225  -1.837   4.074  1.00 10.00      B   
ATOM   3601  CG  LEU B 174      12.632  -1.353   4.423  1.00 10.00      B   
ATOM   3602  CD1 LEU B 174      12.622   0.139   4.712  1.00 10.00      B   
ATOM   3603  CD2 LEU B 174      13.188  -2.127   5.609  1.00 10.00      B   
ATOM   3604  C   LEU B 174       9.632  -3.649   3.448  1.00 10.00      B   
ATOM   3605  O   LEU B 174       9.125  -4.446   4.237  1.00 10.00      B   
ATOM   3606  N   GLU B 175       8.964  -3.078   2.451  1.00 10.00      B   
ATOM   3607  HN  GLU B 175       9.445  -2.477   1.841  1.00 10.00      B   
ATOM   3608  CA  GLU B 175       7.541  -3.317   2.223  1.00 10.00      B   
ATOM   3609  CB  GLU B 175       7.075  -2.584   0.963  1.00 10.00      B   
ATOM   3610  CG  GLU B 175       6.916  -1.082   1.138  1.00 10.00      B   
ATOM   3611  CD  GLU B 175       5.487  -0.677   1.427  1.00 10.00      B   
ATOM   3612  OE1 GLU B 175       4.829  -1.345   2.250  1.00 10.00      B   
ATOM   3613  OE2 GLU B 175       5.012   0.317   0.833  1.00 10.00      B   
ATOM   3614  C   GLU B 175       7.205  -4.803   2.115  1.00 10.00      B   
ATOM   3615  O   GLU B 175       6.237  -5.273   2.714  1.00 10.00      B   
ATOM   3616  N   MET B 176       8.008  -5.541   1.361  1.00 10.00      B   
ATOM   3617  HN  MET B 176       8.789  -5.120   0.935  1.00 10.00      B   
ATOM   3618  CA  MET B 176       7.765  -6.965   1.165  1.00 10.00      B   
ATOM   3619  CB  MET B 176       7.602  -7.284  -0.326  1.00 10.00      B   
ATOM   3620  CG  MET B 176       6.484  -6.512  -1.007  1.00 10.00      B   
ATOM   3621  SD  MET B 176       6.022  -7.194  -2.613  1.00 10.00      B   
ATOM   3622  CE  MET B 176       4.849  -5.954  -3.161  1.00 10.00      B   
ATOM   3623  C   MET B 176       8.871  -7.822   1.773  1.00 10.00      B   
ATOM   3624  O   MET B 176       9.212  -8.876   1.237  1.00 10.00      B   
ATOM   3625  N   GLU B 177       9.405  -7.381   2.907  1.00 10.00      B   
ATOM   3626  HN  GLU B 177       9.074  -6.543   3.294  1.00 10.00      B   
ATOM   3627  CA  GLU B 177      10.480  -8.105   3.588  1.00 10.00      B   
ATOM   3628  CB  GLU B 177      10.915  -7.370   4.857  1.00 10.00      B   
ATOM   3629  CG  GLU B 177      12.355  -7.648   5.262  1.00 10.00      B   
ATOM   3630  CD  GLU B 177      12.614  -7.395   6.732  1.00 10.00      B   
ATOM   3631  OE1 GLU B 177      12.403  -6.253   7.193  1.00 10.00      B   
ATOM   3632  OE2 GLU B 177      13.039  -8.338   7.433  1.00 10.00      B   
ATOM   3633  C   GLU B 177      10.063  -9.533   3.936  1.00 10.00      B   
ATOM   3634  O   GLU B 177      10.669 -10.504   3.469  1.00 10.00      B   
ATOM   3635  N   GLN B 178       9.029  -9.653   4.758  1.00 10.00      B   
ATOM   3636  HN  GLN B 178       8.594  -8.840   5.103  1.00 10.00      B   
ATOM   3637  CA  GLN B 178       8.527 -10.954   5.172  1.00 10.00      B   
ATOM   3638  CB  GLN B 178       7.534 -10.816   6.335  1.00 10.00      B   
ATOM   3639  CG  GLN B 178       6.260 -10.048   6.007  1.00 10.00      B   
ATOM   3640  CD  GLN B 178       6.370  -8.556   6.274  1.00 10.00      B   
ATOM   3641  OE1 GLN B 178       7.453  -7.974   6.212  1.00 10.00      B   
ATOM   3642  NE2 GLN B 178       5.244  -7.926   6.567  1.00 10.00      B   
ATOM   3643 HE21 GLN B 178       4.414  -8.448   6.596  1.00 10.00      B   
ATOM   3644 HE22 GLN B 178       5.282  -6.960   6.741  1.00 10.00      B   
ATOM   3645  C   GLN B 178       7.882 -11.680   3.998  1.00 10.00      B   
ATOM   3646  O   GLN B 178       7.938 -12.904   3.905  1.00 10.00      B   
ATOM   3647  N   TYR B 179       7.307 -10.905   3.088  1.00 10.00      B   
ATOM   3648  HN  TYR B 179       7.338  -9.934   3.212  1.00 10.00      B   
ATOM   3649  CA  TYR B 179       6.636 -11.444   1.914  1.00 10.00      B   
ATOM   3650  CB  TYR B 179       5.990 -10.297   1.122  1.00 10.00      B   
ATOM   3651  CG  TYR B 179       5.306 -10.692  -0.171  1.00 10.00      B   
ATOM   3652  CD1 TYR B 179       6.035 -10.867  -1.341  1.00 10.00      B   
ATOM   3653  CD2 TYR B 179       3.929 -10.867  -0.230  1.00 10.00      B   
ATOM   3654  CE1 TYR B 179       5.417 -11.204  -2.524  1.00 10.00      B   
ATOM   3655  CE2 TYR B 179       3.301 -11.209  -1.412  1.00 10.00      B   
ATOM   3656  CZ  TYR B 179       4.052 -11.374  -2.557  1.00 10.00      B   
ATOM   3657  OH  TYR B 179       3.432 -11.695  -3.744  1.00 10.00      B   
ATOM   3658  HH  TYR B 179       2.829 -12.442  -3.600  1.00 10.00      B   
ATOM   3659  C   TYR B 179       7.605 -12.229   1.031  1.00 10.00      B   
ATOM   3660  O   TYR B 179       7.442 -13.435   0.848  1.00 10.00      B   
ATOM   3661  N   ILE B 180       8.624 -11.544   0.515  1.00 10.00      B   
ATOM   3662  HN  ILE B 180       8.722 -10.591   0.741  1.00 10.00      B   
ATOM   3663  CA  ILE B 180       9.611 -12.163  -0.372  1.00 10.00      B   
ATOM   3664  CB  ILE B 180      10.671 -11.142  -0.850  1.00 10.00      B   
ATOM   3665  CG1 ILE B 180       9.994  -9.977  -1.579  1.00 10.00      B   
ATOM   3666  CG2 ILE B 180      11.696 -11.807  -1.761  1.00 10.00      B   
ATOM   3667  CD1 ILE B 180      10.918  -8.812  -1.872  1.00 10.00      B   
ATOM   3668  C   ILE B 180      10.297 -13.361   0.287  1.00 10.00      B   
ATOM   3669  O   ILE B 180      10.522 -14.389  -0.357  1.00 10.00      B   
ATOM   3670  N   ARG B 181      10.598 -13.236   1.578  1.00 10.00      B   
ATOM   3671  HN  ARG B 181      10.362 -12.406   2.046  1.00 10.00      B   
ATOM   3672  CA  ARG B 181      11.261 -14.306   2.314  1.00 10.00      B   
ATOM   3673  CB  ARG B 181      11.662 -13.846   3.721  1.00 10.00      B   
ATOM   3674  CG  ARG B 181      12.870 -12.920   3.757  1.00 10.00      B   
ATOM   3675  CD  ARG B 181      13.661 -13.094   5.045  1.00 10.00      B   
ATOM   3676  NE  ARG B 181      13.643 -11.893   5.886  1.00 10.00      B   
ATOM   3677  HE  ARG B 181      13.002 -11.186   5.650  1.00 10.00      B   
ATOM   3678  CZ  ARG B 181      14.439 -11.721   6.946  1.00 10.00      B   
ATOM   3679  NH1 ARG B 181      15.305 -12.665   7.296  1.00 10.00      B   
ATOM   3680 HH11 ARG B 181      15.364 -13.555   6.757  1.00 10.00      B   
ATOM   3681 HH12 ARG B 181      15.937 -12.519   8.118  1.00 10.00      B   
ATOM   3682  NH2 ARG B 181      14.364 -10.609   7.669  1.00 10.00      B   
ATOM   3683 HH21 ARG B 181      13.683  -9.847   7.415  1.00 10.00      B   
ATOM   3684 HH22 ARG B 181      14.971 -10.494   8.509  1.00 10.00      B   
ATOM   3685  C   ARG B 181      10.396 -15.564   2.390  1.00 10.00      B   
ATOM   3686  O   ARG B 181      10.913 -16.677   2.483  1.00 10.00      B   
ATOM   3687  N   GLU B 182       9.082 -15.384   2.348  1.00 10.00      B   
ATOM   3688  HN  GLU B 182       8.726 -14.471   2.271  1.00 10.00      B   
ATOM   3689  CA  GLU B 182       8.154 -16.505   2.414  1.00 10.00      B   
ATOM   3690  CB  GLU B 182       6.881 -16.106   3.157  1.00 10.00      B   
ATOM   3691  CG  GLU B 182       7.076 -15.919   4.653  1.00 10.00      B   
ATOM   3692  CD  GLU B 182       5.829 -15.416   5.350  1.00 10.00      B   
ATOM   3693  OE1 GLU B 182       4.730 -15.939   5.064  1.00 10.00      B   
ATOM   3694  OE2 GLU B 182       5.940 -14.500   6.194  1.00 10.00      B   
ATOM   3695  C   GLU B 182       7.822 -17.043   1.027  1.00 10.00      B   
ATOM   3696  O   GLU B 182       7.436 -18.206   0.880  1.00 10.00      B   
ATOM   3697  N   THR B 183       7.964 -16.196   0.016  1.00 10.00      B   
ATOM   3698  HN  THR B 183       8.252 -15.275   0.197  1.00 10.00      B   
ATOM   3699  CA  THR B 183       7.688 -16.597  -1.356  1.00 10.00      B   
ATOM   3700  CB  THR B 183       7.662 -15.385  -2.306  1.00 10.00      B   
ATOM   3701  OG1 THR B 183       6.882 -14.333  -1.723  1.00 10.00      B   
ATOM   3702  HG1 THR B 183       6.454 -14.657  -0.921  1.00 10.00      B   
ATOM   3703  CG2 THR B 183       7.054 -15.769  -3.647  1.00 10.00      B   
ATOM   3704  C   THR B 183       8.729 -17.603  -1.845  1.00 10.00      B   
ATOM   3705  O   THR B 183       8.388 -18.702  -2.279  1.00 10.00      B   
ATOM   3706  N   TYR B 184       9.998 -17.228  -1.757  1.00 10.00      B   
ATOM   3707  HN  TYR B 184      10.215 -16.346  -1.384  1.00 10.00      B   
ATOM   3708  CA  TYR B 184      11.081 -18.103  -2.191  1.00 10.00      B   
ATOM   3709  CB  TYR B 184      11.718 -17.586  -3.488  1.00 10.00      B   
ATOM   3710  CG  TYR B 184      10.815 -17.658  -4.700  1.00 10.00      B   
ATOM   3711  CD1 TYR B 184      10.464 -16.510  -5.400  1.00 10.00      B   
ATOM   3712  CD2 TYR B 184      10.316 -18.874  -5.147  1.00 10.00      B   
ATOM   3713  CE1 TYR B 184       9.641 -16.571  -6.509  1.00 10.00      B   
ATOM   3714  CE2 TYR B 184       9.492 -18.945  -6.255  1.00 10.00      B   
ATOM   3715  CZ  TYR B 184       9.158 -17.792  -6.933  1.00 10.00      B   
ATOM   3716  OH  TYR B 184       8.335 -17.859  -8.037  1.00 10.00      B   
ATOM   3717  HH  TYR B 184       8.739 -17.368  -8.776  1.00 10.00      B   
ATOM   3718  C   TYR B 184      12.144 -18.241  -1.102  1.00 10.00      B   
ATOM   3719  O   TYR B 184      13.226 -17.665  -1.208  1.00 10.00      B   
ATOM   3720  N   PRO B 185      11.849 -19.008  -0.036  1.00 10.00      B   
ATOM   3721  CA  PRO B 185      12.787 -19.213   1.076  1.00 10.00      B   
ATOM   3722  CB  PRO B 185      12.007 -20.091   2.061  1.00 10.00      B   
ATOM   3723  CG  PRO B 185      10.933 -20.725   1.248  1.00 10.00      B   
ATOM   3724  CD  PRO B 185      10.582 -19.731   0.180  1.00 10.00      B   
ATOM   3725  C   PRO B 185      14.066 -19.917   0.634  1.00 10.00      B   
ATOM   3726  O   PRO B 185      15.138 -19.681   1.189  1.00 10.00      B   
ATOM   3727  N   ASP B 186      13.953 -20.771  -0.376  1.00 10.00      B   
ATOM   3728  HN  ASP B 186      13.073 -20.910  -0.791  1.00 10.00      B   
ATOM   3729  CA  ASP B 186      15.106 -21.499  -0.889  1.00 10.00      B   
ATOM   3730  CB  ASP B 186      14.724 -22.935  -1.254  1.00 10.00      B   
ATOM   3731  CG  ASP B 186      15.919 -23.869  -1.281  1.00 10.00      B   
ATOM   3732  OD1 ASP B 186      16.238 -24.459  -0.231  1.00 10.00      B   
ATOM   3733  OD2 ASP B 186      16.538 -24.027  -2.354  1.00 10.00      B   
ATOM   3734  C   ASP B 186      15.682 -20.773  -2.099  1.00 10.00      B   
ATOM   3735  O   ASP B 186      15.949 -21.375  -3.140  1.00 10.00      B   
ATOM   3736  N   ALA B 187      15.846 -19.468  -1.955  1.00 10.00      B   
ATOM   3737  HN  ALA B 187      15.603 -19.051  -1.102  1.00 10.00      B   
ATOM   3738  CA  ALA B 187      16.384 -18.635  -3.019  1.00 10.00      B   
ATOM   3739  CB  ALA B 187      15.348 -18.427  -4.115  1.00 10.00      B   
ATOM   3740  C   ALA B 187      16.843 -17.297  -2.459  1.00 10.00      B   
ATOM   3741  O   ALA B 187      17.910 -16.799  -2.815  1.00 10.00      B   
ATOM   3742  N   VAL B 188      16.029 -16.722  -1.579  1.00 10.00      B   
ATOM   3743  HN  VAL B 188      15.186 -17.167  -1.341  1.00 10.00      B   
ATOM   3744  CA  VAL B 188      16.354 -15.441  -0.966  1.00 10.00      B   
ATOM   3745  CB  VAL B 188      15.209 -14.890  -0.090  1.00 10.00      B   
ATOM   3746  CG1 VAL B 188      14.012 -14.519  -0.951  1.00 10.00      B   
ATOM   3747  CG2 VAL B 188      14.813 -15.885   0.992  1.00 10.00      B   
ATOM   3748  C   VAL B 188      17.638 -15.527  -0.152  1.00 10.00      B   
ATOM   3749  O   VAL B 188      17.877 -16.506   0.557  1.00 10.00      B   
ATOM   3750  N   LYS B 189      18.465 -14.503  -0.271  1.00 10.00      B   
ATOM   3751  HN  LYS B 189      18.215 -13.751  -0.847  1.00 10.00      B   
ATOM   3752  CA  LYS B 189      19.729 -14.459   0.442  1.00 10.00      B   
ATOM   3753  CB  LYS B 189      20.806 -13.788  -0.414  1.00 10.00      B   
ATOM   3754  CG  LYS B 189      20.669 -14.017  -1.911  1.00 10.00      B   
ATOM   3755  CD  LYS B 189      21.485 -13.001  -2.693  1.00 10.00      B   
ATOM   3756  CE  LYS B 189      21.018 -12.908  -4.135  1.00 10.00      B   
ATOM   3757  NZ  LYS B 189      21.696 -11.806  -4.866  1.00 10.00      B   
ATOM   3758  HZ1 LYS B 189      21.429 -10.882  -4.458  1.00 10.00      B   
ATOM   3759  HZ2 LYS B 189      21.420 -11.821  -5.872  1.00 10.00      B   
ATOM   3760  HZ3 LYS B 189      22.730 -11.914  -4.804  1.00 10.00      B   
ATOM   3761  C   LYS B 189      19.573 -13.693   1.745  1.00 10.00      B   
ATOM   3762  O   LYS B 189      18.714 -12.815   1.864  1.00 10.00      B   
ATOM   3763  N   ILE B 190      20.400 -14.033   2.718  1.00 10.00      B   
ATOM   3764  HN  ILE B 190      21.051 -14.748   2.560  1.00 10.00      B   
ATOM   3765  CA  ILE B 190      20.374 -13.374   4.013  1.00 10.00      B   
ATOM   3766  CB  ILE B 190      19.860 -14.302   5.138  1.00 10.00      B   
ATOM   3767  CG1 ILE B 190      20.605 -15.640   5.126  1.00 10.00      B   
ATOM   3768  CG2 ILE B 190      18.356 -14.517   5.012  1.00 10.00      B   
ATOM   3769  CD1 ILE B 190      20.387 -16.477   6.368  1.00 10.00      B   
ATOM   3770  C   ILE B 190      21.765 -12.861   4.367  1.00 10.00      B   
ATOM   3771  O   ILE B 190      22.768 -13.534   4.123  1.00 10.00      B   
ATOM   3772  N   CYS B 191      21.823 -11.660   4.908  1.00 10.00      B   
ATOM   3773  HN  CYS B 191      20.992 -11.155   5.049  1.00 10.00      B   
ATOM   3774  CA  CYS B 191      23.092 -11.067   5.295  1.00 10.00      B   
ATOM   3775  CB  CYS B 191      22.980  -9.543   5.319  1.00 10.00      B   
ATOM   3776  SG  CYS B 191      24.425  -8.698   6.007  1.00 10.00      B   
ATOM   3777  HG  CYS B 191      24.730  -9.279   7.162  1.00 10.00      B   
ATOM   3778  C   CYS B 191      23.513 -11.565   6.667  1.00 10.00      B   
ATOM   3779  O   CYS B 191      22.712 -11.580   7.596  1.00 10.00      B   
ATOM   3780  N   ASN B 192      24.765 -11.974   6.791  1.00 10.00      B   
ATOM   3781  HN  ASN B 192      25.354 -11.963   6.003  1.00 10.00      B   
ATOM   3782  CA  ASN B 192      25.285 -12.450   8.067  1.00 10.00      B   
ATOM   3783  CB  ASN B 192      26.710 -12.990   7.895  1.00 10.00      B   
ATOM   3784  CG  ASN B 192      27.235 -13.694   9.133  1.00 10.00      B   
ATOM   3785  OD1 ASN B 192      27.926 -13.098   9.953  1.00 10.00      B   
ATOM   3786  ND2 ASN B 192      26.907 -14.968   9.276  1.00 10.00      B   
ATOM   3787 HD21 ASN B 192      26.350 -15.387   8.582  1.00 10.00      B   
ATOM   3788 HD22 ASN B 192      27.233 -15.442  10.069  1.00 10.00      B   
ATOM   3789  C   ASN B 192      25.256 -11.318   9.096  1.00 10.00      B   
ATOM   3790  O   ASN B 192      25.282 -10.141   8.724  1.00 10.00      B   
ATOM   3791  N   ILE B 193      25.154 -11.680  10.374  1.00 10.00      B   
ATOM   3792  HN  ILE B 193      25.105 -12.635  10.588  1.00 10.00      B   
ATOM   3793  CA  ILE B 193      25.116 -10.712  11.476  1.00 10.00      B   
ATOM   3794  CB  ILE B 193      26.224  -9.633  11.372  1.00 10.00      B   
ATOM   3795  CG1 ILE B 193      27.613 -10.260  11.540  1.00 10.00      B   
ATOM   3796  CG2 ILE B 193      26.012  -8.517  12.385  1.00 10.00      B   
ATOM   3797  CD1 ILE B 193      27.796 -11.025  12.835  1.00 10.00      B   
ATOM   3798  C   ILE B 193      23.735 -10.063  11.629  1.00 10.00      B   
ATOM   3799  O   ILE B 193      23.157 -10.066  12.713  1.00 10.00      B   
ATOM   3800  N   CYS B 194      23.209  -9.522  10.543  1.00 10.00      B   
ATOM   3801  HN  CYS B 194      23.715  -9.553   9.702  1.00 10.00      B   
ATOM   3802  CA  CYS B 194      21.902  -8.871  10.571  1.00 10.00      B   
ATOM   3803  CB  CYS B 194      21.847  -7.764   9.519  1.00 10.00      B   
ATOM   3804  SG  CYS B 194      23.312  -6.705   9.494  1.00 10.00      B   
ATOM   3805  HG  CYS B 194      23.653  -6.450  10.751  1.00 10.00      B   
ATOM   3806  C   CYS B 194      20.775  -9.880  10.349  1.00 10.00      B   
ATOM   3807  O   CYS B 194      19.705  -9.777  10.952  1.00 10.00      B   
ATOM   3808  N   HIS B 195      21.037 -10.856   9.484  1.00 10.00      B   
ATOM   3809  HN  HIS B 195      21.917 -10.877   9.050  1.00 10.00      B   
ATOM   3810  CA  HIS B 195      20.076 -11.908   9.153  1.00 10.00      B   
ATOM   3811  CB  HIS B 195      19.762 -12.793  10.359  1.00 10.00      B   
ATOM   3812  CG  HIS B 195      20.784 -13.865  10.576  1.00 10.00      B   
ATOM   3813  ND1 HIS B 195      22.020 -13.582  11.110  1.00 10.00      B   
ATOM   3814  CD2 HIS B 195      20.712 -15.188  10.296  1.00 10.00      B   
ATOM   3815  CE1 HIS B 195      22.669 -14.732  11.142  1.00 10.00      B   
ATOM   3816  NE2 HIS B 195      21.918 -15.730  10.660  1.00 10.00      B   
ATOM   3817  HE2 HIS B 195      22.117 -16.690  10.732  1.00 10.00      B   
ATOM   3818  C   HIS B 195      18.818 -11.364   8.485  1.00 10.00      B   
ATOM   3819  O   HIS B 195      17.716 -11.890   8.661  1.00 10.00      B   
ATOM   3820  N   SER B 196      18.998 -10.310   7.705  1.00 10.00      B   
ATOM   3821  HN  SER B 196      19.898  -9.939   7.612  1.00 10.00      B   
ATOM   3822  CA  SER B 196      17.903  -9.686   6.986  1.00 10.00      B   
ATOM   3823  CB  SER B 196      17.997  -8.165   7.122  1.00 10.00      B   
ATOM   3824  OG  SER B 196      18.198  -7.796   8.475  1.00 10.00      B   
ATOM   3825  HG  SER B 196      17.344  -7.628   8.889  1.00 10.00      B   
ATOM   3826  C   SER B 196      17.958 -10.084   5.516  1.00 10.00      B   
ATOM   3827  O   SER B 196      18.906 -10.744   5.086  1.00 10.00      B   
ATOM   3828  N   LEU B 197      16.946  -9.687   4.754  1.00 10.00      B   
ATOM   3829  HN  LEU B 197      16.225  -9.159   5.154  1.00 10.00      B   
ATOM   3830  CA  LEU B 197      16.890 -10.002   3.333  1.00 10.00      B   
ATOM   3831  CB  LEU B 197      15.530  -9.600   2.754  1.00 10.00      B   
ATOM   3832  CG  LEU B 197      15.317  -9.875   1.263  1.00 10.00      B   
ATOM   3833  CD1 LEU B 197      15.430 -11.362   0.965  1.00 10.00      B   
ATOM   3834  CD2 LEU B 197      13.969  -9.337   0.813  1.00 10.00      B   
ATOM   3835  C   LEU B 197      18.013  -9.286   2.596  1.00 10.00      B   
ATOM   3836  O   LEU B 197      18.174  -8.076   2.729  1.00 10.00      B   
ATOM   3837  N   LEU B 198      18.791 -10.042   1.841  1.00 10.00      B   
ATOM   3838  HN  LEU B 198      18.615 -11.008   1.783  1.00 10.00      B   
ATOM   3839  CA  LEU B 198      19.902  -9.482   1.093  1.00 10.00      B   
ATOM   3840  CB  LEU B 198      21.212 -10.178   1.490  1.00 10.00      B   
ATOM   3841  CG  LEU B 198      22.495  -9.675   0.814  1.00 10.00      B   
ATOM   3842  CD1 LEU B 198      23.635  -9.619   1.814  1.00 10.00      B   
ATOM   3843  CD2 LEU B 198      22.878 -10.566  -0.358  1.00 10.00      B   
ATOM   3844  C   LEU B 198      19.681  -9.611  -0.405  1.00 10.00      B   
ATOM   3845  O   LEU B 198      19.532 -10.719  -0.928  1.00 10.00      B   
ATOM   3846  N   ILE B 199      19.645  -8.482  -1.090  1.00 10.00      B   
ATOM   3847  HN  ILE B 199      19.725  -7.619  -0.608  1.00 10.00      B   
ATOM   3848  CA  ILE B 199      19.482  -8.470  -2.532  1.00 10.00      B   
ATOM   3849  CB  ILE B 199      18.622  -7.273  -2.994  1.00 10.00      B   
ATOM   3850  CG1 ILE B 199      17.182  -7.412  -2.484  1.00 10.00      B   
ATOM   3851  CG2 ILE B 199      18.653  -7.119  -4.508  1.00 10.00      B   
ATOM   3852  CD1 ILE B 199      16.498  -8.697  -2.904  1.00 10.00      B   
ATOM   3853  C   ILE B 199      20.862  -8.407  -3.178  1.00 10.00      B   
ATOM   3854  O   ILE B 199      21.248  -9.294  -3.947  1.00 10.00      B   
ATOM   3855  N   GLN B 200      21.606  -7.366  -2.837  1.00 10.00      B   
ATOM   3856  HN  GLN B 200      21.230  -6.692  -2.223  1.00 10.00      B   
ATOM   3857  CA  GLN B 200      22.956  -7.182  -3.342  1.00 10.00      B   
ATOM   3858  CB  GLN B 200      23.051  -5.913  -4.197  1.00 10.00      B   
ATOM   3859  CG  GLN B 200      23.062  -4.615  -3.409  1.00 10.00      B   
ATOM   3860  CD  GLN B 200      22.328  -3.503  -4.128  1.00 10.00      B   
ATOM   3861  OE1 GLN B 200      22.912  -2.766  -4.924  1.00 10.00      B   
ATOM   3862  NE2 GLN B 200      21.043  -3.371  -3.843  1.00 10.00      B   
ATOM   3863 HE21 GLN B 200      20.645  -3.996  -3.182  1.00 10.00      B   
ATOM   3864 HE22 GLN B 200      20.537  -2.673  -4.300  1.00 10.00      B   
ATOM   3865  C   GLN B 200      23.932  -7.117  -2.172  1.00 10.00      B   
ATOM   3866  O   GLN B 200      23.551  -6.773  -1.054  1.00 10.00      B   
ATOM   3867  N   GLY B 201      25.183  -7.462  -2.419  1.00 10.00      B   
ATOM   3868  HN  GLY B 201      25.442  -7.740  -3.323  1.00 10.00      B   
ATOM   3869  CA  GLY B 201      26.168  -7.429  -1.362  1.00 10.00      B   
ATOM   3870  C   GLY B 201      27.447  -8.132  -1.747  1.00 10.00      B   
ATOM   3871  O   GLY B 201      27.681  -8.411  -2.925  1.00 10.00      B   
ATOM   3872  N   GLN B 202      28.272  -8.419  -0.755  1.00 10.00      B   
ATOM   3873  HN  GLN B 202      28.010  -8.192   0.167  1.00 10.00      B   
ATOM   3874  CA  GLN B 202      29.540  -9.087  -0.979  1.00 10.00      B   
ATOM   3875  CB  GLN B 202      30.659  -8.369  -0.222  1.00 10.00      B   
ATOM   3876  CG  GLN B 202      30.807  -6.901  -0.590  1.00 10.00      B   
ATOM   3877  CD  GLN B 202      32.040  -6.256   0.011  1.00 10.00      B   
ATOM   3878  OE1 GLN B 202      32.491  -6.625   1.094  1.00 10.00      B   
ATOM   3879  NE2 GLN B 202      32.599  -5.288  -0.697  1.00 10.00      B   
ATOM   3880 HE21 GLN B 202      32.194  -5.051  -1.557  1.00 10.00      B   
ATOM   3881 HE22 GLN B 202      33.397  -4.844  -0.329  1.00 10.00      B   
ATOM   3882  C   GLN B 202      29.451 -10.544  -0.544  1.00 10.00      B   
ATOM   3883  O   GLN B 202      29.004 -10.843   0.568  1.00 10.00      B   
ATOM   3884  N   SER B 203      29.854 -11.442  -1.432  1.00 10.00      B   
ATOM   3885  HN  SER B 203      30.182 -11.136  -2.303  1.00 10.00      B   
ATOM   3886  CA  SER B 203      29.818 -12.869  -1.158  1.00 10.00      B   
ATOM   3887  CB  SER B 203      29.000 -13.580  -2.243  1.00 10.00      B   
ATOM   3888  OG  SER B 203      27.899 -12.779  -2.653  1.00 10.00      B   
ATOM   3889  HG  SER B 203      27.309 -13.306  -3.221  1.00 10.00      B   
ATOM   3890  C   SER B 203      31.233 -13.443  -1.109  1.00 10.00      B   
ATOM   3891  O   SER B 203      32.031 -13.219  -2.022  1.00 10.00      B   
ATOM   3892  N   CYS B 204      31.536 -14.166  -0.037  1.00 10.00      B   
ATOM   3893  HN  CYS B 204      30.852 -14.296   0.658  1.00 10.00      B   
ATOM   3894  CA  CYS B 204      32.847 -14.777   0.137  1.00 10.00      B   
ATOM   3895  CB  CYS B 204      33.002 -15.290   1.571  1.00 10.00      B   
ATOM   3896  SG  CYS B 204      34.631 -15.976   1.959  1.00 10.00      B   
ATOM   3897  HG  CYS B 204      35.317 -15.053   2.623  1.00 10.00      B   
ATOM   3898  C   CYS B 204      33.031 -15.925  -0.844  1.00 10.00      B   
ATOM   3899  O   CYS B 204      32.278 -16.894  -0.815  1.00 10.00      B   
ATOM   3900  N   GLU B 205      34.031 -15.809  -1.707  1.00 10.00      B   
ATOM   3901  HN  GLU B 205      34.590 -14.993  -1.689  1.00 10.00      B   
ATOM   3902  CA  GLU B 205      34.314 -16.831  -2.708  1.00 10.00      B   
ATOM   3903  CB  GLU B 205      35.411 -16.359  -3.668  1.00 10.00      B   
ATOM   3904  CG  GLU B 205      35.172 -14.983  -4.271  1.00 10.00      B   
ATOM   3905  CD  GLU B 205      35.860 -13.878  -3.496  1.00 10.00      B   
ATOM   3906  OE1 GLU B 205      36.782 -13.246  -4.052  1.00 10.00      B   
ATOM   3907  OE2 GLU B 205      35.478 -13.638  -2.331  1.00 10.00      B   
ATOM   3908  C   GLU B 205      34.716 -18.163  -2.075  1.00 10.00      B   
ATOM   3909  O   GLU B 205      34.405 -19.226  -2.606  1.00 10.00      B   
ATOM   3910  N   THR B 206      35.404 -18.103  -0.944  1.00 10.00      B   
ATOM   3911  HN  THR B 206      35.622 -17.228  -0.559  1.00 10.00      B   
ATOM   3912  CA  THR B 206      35.857 -19.308  -0.262  1.00 10.00      B   
ATOM   3913  CB  THR B 206      36.853 -18.967   0.863  1.00 10.00      B   
ATOM   3914  OG1 THR B 206      37.772 -17.966   0.399  1.00 10.00      B   
ATOM   3915  HG1 THR B 206      38.469 -17.837   1.069  1.00 10.00      B   
ATOM   3916  CG2 THR B 206      37.636 -20.204   1.278  1.00 10.00      B   
ATOM   3917  C   THR B 206      34.693 -20.130   0.306  1.00 10.00      B   
ATOM   3918  O   THR B 206      34.759 -21.360   0.355  1.00 10.00      B   
ATOM   3919  N   CYS B 207      33.625 -19.457   0.716  1.00 10.00      B   
ATOM   3920  HN  CYS B 207      33.605 -18.482   0.621  1.00 10.00      B   
ATOM   3921  CA  CYS B 207      32.472 -20.142   1.283  1.00 10.00      B   
ATOM   3922  CB  CYS B 207      32.463 -19.960   2.803  1.00 10.00      B   
ATOM   3923  SG  CYS B 207      34.046 -20.309   3.602  1.00 10.00      B   
ATOM   3924  HG  CYS B 207      33.976 -21.524   4.131  1.00 10.00      B   
ATOM   3925  C   CYS B 207      31.174 -19.615   0.673  1.00 10.00      B   
ATOM   3926  O   CYS B 207      31.106 -19.361  -0.528  1.00 10.00      B   
ATOM   3927  N   GLY B 208      30.146 -19.463   1.500  1.00 10.00      B   
ATOM   3928  HN  GLY B 208      30.247 -19.710   2.445  1.00 10.00      B   
ATOM   3929  CA  GLY B 208      28.872 -18.957   1.026  1.00 10.00      B   
ATOM   3930  C   GLY B 208      28.374 -17.836   1.909  1.00 10.00      B   
ATOM   3931  O   GLY B 208      27.170 -17.644   2.076  1.00 10.00      B   
ATOM   3932  N   ILE B 209      29.316 -17.097   2.480  1.00 10.00      B   
ATOM   3933  HN  ILE B 209      30.254 -17.298   2.287  1.00 10.00      B   
ATOM   3934  CA  ILE B 209      28.996 -15.990   3.372  1.00 10.00      B   
ATOM   3935  CB  ILE B 209      30.187 -15.644   4.289  1.00 10.00      B   
ATOM   3936  CG1 ILE B 209      30.950 -16.909   4.691  1.00 10.00      B   
ATOM   3937  CG2 ILE B 209      29.708 -14.896   5.525  1.00 10.00      B   
ATOM   3938  CD1 ILE B 209      32.350 -16.637   5.193  1.00 10.00      B   
ATOM   3939  C   ILE B 209      28.629 -14.746   2.575  1.00 10.00      B   
ATOM   3940  O   ILE B 209      29.428 -14.259   1.773  1.00 10.00      B   
ATOM   3941  N   ARG B 210      27.423 -14.244   2.790  1.00 10.00      B   
ATOM   3942  HN  ARG B 210      26.830 -14.683   3.437  1.00 10.00      B   
ATOM   3943  CA  ARG B 210      26.955 -13.050   2.100  1.00 10.00      B   
ATOM   3944  CB  ARG B 210      25.714 -13.356   1.258  1.00 10.00      B   
ATOM   3945  CG  ARG B 210      25.979 -14.160  -0.004  1.00 10.00      B   
ATOM   3946  CD  ARG B 210      24.692 -14.389  -0.779  1.00 10.00      B   
ATOM   3947  NE  ARG B 210      24.912 -15.116  -2.029  1.00 10.00      B   
ATOM   3948  HE  ARG B 210      25.367 -14.628  -2.768  1.00 10.00      B   
ATOM   3949  CZ  ARG B 210      24.530 -16.377  -2.243  1.00 10.00      B   
ATOM   3950  NH1 ARG B 210      23.942 -17.079  -1.274  1.00 10.00      B   
ATOM   3951 HH11 ARG B 210      23.780 -16.654  -0.337  1.00 10.00      B   
ATOM   3952 HH12 ARG B 210      23.643 -18.067  -1.452  1.00 10.00      B   
ATOM   3953  NH2 ARG B 210      24.740 -16.936  -3.424  1.00 10.00      B   
ATOM   3954 HH21 ARG B 210      25.206 -16.388  -4.195  1.00 10.00      B   
ATOM   3955 HH22 ARG B 210      24.449 -17.923  -3.597  1.00 10.00      B   
ATOM   3956  C   ARG B 210      26.628 -11.956   3.109  1.00 10.00      B   
ATOM   3957  O   ARG B 210      25.996 -12.217   4.134  1.00 10.00      B   
ATOM   3958  N   MET B 211      27.071 -10.740   2.826  1.00 10.00      B   
ATOM   3959  HN  MET B 211      27.587 -10.595   2.000  1.00 10.00      B   
ATOM   3960  CA  MET B 211      26.814  -9.611   3.711  1.00 10.00      B   
ATOM   3961  CB  MET B 211      27.866  -9.501   4.825  1.00 10.00      B   
ATOM   3962  CG  MET B 211      29.247 -10.028   4.462  1.00 10.00      B   
ATOM   3963  SD  MET B 211      30.276 -10.318   5.917  1.00 10.00      B   
ATOM   3964  CE  MET B 211      31.817 -10.815   5.154  1.00 10.00      B   
ATOM   3965  C   MET B 211      26.671  -8.307   2.930  1.00 10.00      B   
ATOM   3966  O   MET B 211      27.253  -8.149   1.854  1.00 10.00      B   
ATOM   3967  N   HIS B 212      25.872  -7.393   3.468  1.00 10.00      B   
ATOM   3968  HN  HIS B 212      25.432  -7.590   4.324  1.00 10.00      B   
ATOM   3969  CA  HIS B 212      25.620  -6.104   2.831  1.00 10.00      B   
ATOM   3970  CB  HIS B 212      24.435  -5.406   3.498  1.00 10.00      B   
ATOM   3971  CG  HIS B 212      23.098  -5.967   3.138  1.00 10.00      B   
ATOM   3972  ND1 HIS B 212      22.245  -6.454   4.097  1.00 10.00      B   
ATOM   3973  CD2 HIS B 212      22.508  -6.066   1.926  1.00 10.00      B   
ATOM   3974  CE1 HIS B 212      21.159  -6.832   3.450  1.00 10.00      B   
ATOM   3975  NE2 HIS B 212      21.269  -6.617   2.133  1.00 10.00      B   
ATOM   3976  HE2 HIS B 212      20.511  -6.559   1.497  1.00 10.00      B   
ATOM   3977  C   HIS B 212      26.834  -5.187   2.891  1.00 10.00      B   
ATOM   3978  O   HIS B 212      27.744  -5.386   3.701  1.00 10.00      B   
ATOM   3979  N   LEU B 213      26.827  -4.170   2.035  1.00 10.00      B   
ATOM   3980  HN  LEU B 213      26.068  -4.071   1.421  1.00 10.00      B   
ATOM   3981  CA  LEU B 213      27.914  -3.195   1.981  1.00 10.00      B   
ATOM   3982  CB  LEU B 213      27.768  -2.239   0.787  1.00 10.00      B   
ATOM   3983  CG  LEU B 213      28.156  -2.793  -0.590  1.00 10.00      B   
ATOM   3984  CD1 LEU B 213      27.063  -3.691  -1.150  1.00 10.00      B   
ATOM   3985  CD2 LEU B 213      28.469  -1.661  -1.557  1.00 10.00      B   
ATOM   3986  C   LEU B 213      28.056  -2.423   3.301  1.00 10.00      B   
ATOM   3987  O   LEU B 213      29.144  -2.386   3.873  1.00 10.00      B   
ATOM   3988  N   PRO B 214      26.971  -1.796   3.818  1.00 10.00      B   
ATOM   3989  CA  PRO B 214      27.037  -1.057   5.087  1.00 10.00      B   
ATOM   3990  CB  PRO B 214      25.602  -0.556   5.293  1.00 10.00      B   
ATOM   3991  CG  PRO B 214      24.999  -0.563   3.931  1.00 10.00      B   
ATOM   3992  CD  PRO B 214      25.623  -1.724   3.217  1.00 10.00      B   
ATOM   3993  C   PRO B 214      27.447  -1.969   6.242  1.00 10.00      B   
ATOM   3994  O   PRO B 214      28.098  -1.533   7.192  1.00 10.00      B   
ATOM   3995  N   CYS B 215      27.077  -3.241   6.140  1.00 10.00      B   
ATOM   3996  HN  CYS B 215      26.572  -3.530   5.351  1.00 10.00      B   
ATOM   3997  CA  CYS B 215      27.402  -4.218   7.169  1.00 10.00      B   
ATOM   3998  CB  CYS B 215      26.629  -5.514   6.941  1.00 10.00      B   
ATOM   3999  SG  CYS B 215      24.843  -5.278   6.809  1.00 10.00      B   
ATOM   4000  HG  CYS B 215      24.264  -5.998   7.763  1.00 10.00      B   
ATOM   4001  C   CYS B 215      28.903  -4.481   7.235  1.00 10.00      B   
ATOM   4002  O   CYS B 215      29.499  -4.415   8.310  1.00 10.00      B   
ATOM   4003  N   VAL B 216      29.522  -4.758   6.087  1.00 10.00      B   
ATOM   4004  HN  VAL B 216      29.003  -4.794   5.252  1.00 10.00      B   
ATOM   4005  CA  VAL B 216      30.961  -5.016   6.051  1.00 10.00      B   
ATOM   4006  CB  VAL B 216      31.455  -5.589   4.701  1.00 10.00      B   
ATOM   4007  CG1 VAL B 216      30.823  -6.940   4.428  1.00 10.00      B   
ATOM   4008  CG2 VAL B 216      31.194  -4.631   3.551  1.00 10.00      B   
ATOM   4009  C   VAL B 216      31.745  -3.758   6.402  1.00 10.00      B   
ATOM   4010  O   VAL B 216      32.833  -3.831   6.974  1.00 10.00      B   
ATOM   4011  N   ALA B 217      31.168  -2.607   6.072  1.00 10.00      B   
ATOM   4012  HN  ALA B 217      30.301  -2.627   5.612  1.00 10.00      B   
ATOM   4013  CA  ALA B 217      31.789  -1.320   6.356  1.00 10.00      B   
ATOM   4014  CB  ALA B 217      30.988  -0.199   5.713  1.00 10.00      B   
ATOM   4015  C   ALA B 217      31.884  -1.095   7.859  1.00 10.00      B   
ATOM   4016  O   ALA B 217      32.822  -0.471   8.347  1.00 10.00      B   
ATOM   4017  N   LYS B 218      30.902  -1.613   8.587  1.00 10.00      B   
ATOM   4018  HN  LYS B 218      30.180  -2.101   8.137  1.00 10.00      B   
ATOM   4019  CA  LYS B 218      30.870  -1.473  10.036  1.00 10.00      B   
ATOM   4020  CB  LYS B 218      29.423  -1.428  10.532  1.00 10.00      B   
ATOM   4021  CG  LYS B 218      29.277  -1.152  12.019  1.00 10.00      B   
ATOM   4022  CD  LYS B 218      27.817  -0.997  12.407  1.00 10.00      B   
ATOM   4023  CE  LYS B 218      27.673  -0.662  13.881  1.00 10.00      B   
ATOM   4024  NZ  LYS B 218      26.264  -0.357  14.245  1.00 10.00      B   
ATOM   4025  HZ1 LYS B 218      25.662  -1.189  14.085  1.00 10.00      B   
ATOM   4026  HZ2 LYS B 218      25.909   0.430  13.665  1.00 10.00      B   
ATOM   4027  HZ3 LYS B 218      26.205  -0.086  15.247  1.00 10.00      B   
ATOM   4028  C   LYS B 218      31.622  -2.615  10.707  1.00 10.00      B   
ATOM   4029  O   LYS B 218      32.349  -2.407  11.679  1.00 10.00      B   
ATOM   4030  N   TYR B 219      31.451  -3.819  10.176  1.00 10.00      B   
ATOM   4031  HN  TYR B 219      30.861  -3.919   9.394  1.00 10.00      B   
ATOM   4032  CA  TYR B 219      32.104  -5.000  10.724  1.00 10.00      B   
ATOM   4033  CB  TYR B 219      31.603  -6.267  10.025  1.00 10.00      B   
ATOM   4034  CG  TYR B 219      31.766  -7.530  10.842  1.00 10.00      B   
ATOM   4035  CD1 TYR B 219      30.846  -7.862  11.827  1.00 10.00      B   
ATOM   4036  CD2 TYR B 219      32.837  -8.390  10.630  1.00 10.00      B   
ATOM   4037  CE1 TYR B 219      30.985  -9.013  12.577  1.00 10.00      B   
ATOM   4038  CE2 TYR B 219      32.984  -9.545  11.375  1.00 10.00      B   
ATOM   4039  CZ  TYR B 219      32.055  -9.851  12.348  1.00 10.00      B   
ATOM   4040  OH  TYR B 219      32.196 -10.997  13.096  1.00 10.00      B   
ATOM   4041  HH  TYR B 219      32.943 -10.895  13.697  1.00 10.00      B   
ATOM   4042  C   TYR B 219      33.623  -4.899  10.610  1.00 10.00      B   
ATOM   4043  O   TYR B 219      34.348  -5.201  11.556  1.00 10.00      B   
ATOM   4044  N   PHE B 220      34.102  -4.446   9.460  1.00 10.00      B   
ATOM   4045  HN  PHE B 220      33.478  -4.183   8.745  1.00 10.00      B   
ATOM   4046  CA  PHE B 220      35.535  -4.322   9.235  1.00 10.00      B   
ATOM   4047  CB  PHE B 220      35.913  -4.805   7.833  1.00 10.00      B   
ATOM   4048  CG  PHE B 220      35.549  -6.238   7.567  1.00 10.00      B   
ATOM   4049  CD1 PHE B 220      36.083  -7.258   8.338  1.00 10.00      B   
ATOM   4050  CD2 PHE B 220      34.672  -6.565   6.547  1.00 10.00      B   
ATOM   4051  CE1 PHE B 220      35.748  -8.577   8.096  1.00 10.00      B   
ATOM   4052  CE2 PHE B 220      34.332  -7.881   6.300  1.00 10.00      B   
ATOM   4053  CZ  PHE B 220      34.871  -8.889   7.076  1.00 10.00      B   
ATOM   4054  C   PHE B 220      36.027  -2.896   9.469  1.00 10.00      B   
ATOM   4055  O   PHE B 220      37.137  -2.541   9.070  1.00 10.00      B   
ATOM   4056  N   GLN B 221      35.203  -2.086  10.123  1.00 10.00      B   
ATOM   4057  HN  GLN B 221      34.329  -2.420  10.411  1.00 10.00      B   
ATOM   4058  CA  GLN B 221      35.568  -0.706  10.417  1.00 10.00      B   
ATOM   4059  CB  GLN B 221      34.384   0.059  11.015  1.00 10.00      B   
ATOM   4060  CG  GLN B 221      34.593   1.564  11.076  1.00 10.00      B   
ATOM   4061  CD  GLN B 221      33.493   2.293  11.824  1.00 10.00      B   
ATOM   4062  OE1 GLN B 221      32.901   1.765  12.763  1.00 10.00      B   
ATOM   4063  NE2 GLN B 221      33.218   3.520  11.412  1.00 10.00      B   
ATOM   4064 HE21 GLN B 221      33.734   3.881  10.657  1.00 10.00      B   
ATOM   4065 HE22 GLN B 221      32.513   4.018  11.876  1.00 10.00      B   
ATOM   4066  C   GLN B 221      36.747  -0.670  11.380  1.00 10.00      B   
ATOM   4067  O   GLN B 221      36.756  -1.391  12.383  1.00 10.00      B   
ATOM   4068  N   SER B 222      37.743   0.150  11.049  1.00 10.00      B   
ATOM   4069  HN  SER B 222      37.665   0.678  10.227  1.00 10.00      B   
ATOM   4070  CA  SER B 222      38.944   0.300  11.868  1.00 10.00      B   
ATOM   4071  CB  SER B 222      38.587   0.828  13.262  1.00 10.00      B   
ATOM   4072  OG  SER B 222      37.551   1.795  13.187  1.00 10.00      B   
ATOM   4073  HG  SER B 222      36.776   1.466  13.660  1.00 10.00      B   
ATOM   4074  C   SER B 222      39.725  -1.011  11.973  1.00 10.00      B   
ATOM   4075  O   SER B 222      40.539  -1.193  12.877  1.00 10.00      B   
ATOM   4076  N   ASN B 223      39.484  -1.918  11.037  1.00 10.00      B   
ATOM   4077  HN  ASN B 223      38.840  -1.716  10.322  1.00 10.00      B   
ATOM   4078  CA  ASN B 223      40.159  -3.206  11.040  1.00 10.00      B   
ATOM   4079  CB  ASN B 223      39.137  -4.335  11.188  1.00 10.00      B   
ATOM   4080  CG  ASN B 223      39.776  -5.703  11.286  1.00 10.00      B   
ATOM   4081  OD1 ASN B 223      40.928  -5.838  11.696  1.00 10.00      B   
ATOM   4082  ND2 ASN B 223      39.026  -6.729  10.923  1.00 10.00      B   
ATOM   4083 HD21 ASN B 223      38.114  -6.551  10.619  1.00 10.00      B   
ATOM   4084 HD22 ASN B 223      39.420  -7.631  10.965  1.00 10.00      B   
ATOM   4085  C   ASN B 223      40.981  -3.383   9.771  1.00 10.00      B   
ATOM   4086  O   ASN B 223      40.429  -3.471   8.674  1.00 10.00      B   
ATOM   4087  N   ALA B 224      42.300  -3.414   9.927  1.00 10.00      B   
ATOM   4088  HN  ALA B 224      42.674  -3.332  10.832  1.00 10.00      B   
ATOM   4089  CA  ALA B 224      43.212  -3.563   8.797  1.00 10.00      B   
ATOM   4090  CB  ALA B 224      44.636  -3.217   9.207  1.00 10.00      B   
ATOM   4091  C   ALA B 224      43.160  -4.964   8.199  1.00 10.00      B   
ATOM   4092  O   ALA B 224      43.176  -5.126   6.979  1.00 10.00      B   
ATOM   4093  N   GLU B 225      43.098  -5.969   9.057  1.00 10.00      B   
ATOM   4094  HN  GLU B 225      43.072  -5.778  10.019  1.00 10.00      B   
ATOM   4095  CA  GLU B 225      43.052  -7.355   8.607  1.00 10.00      B   
ATOM   4096  CB  GLU B 225      43.878  -8.234   9.546  1.00 10.00      B   
ATOM   4097  CG  GLU B 225      44.442  -9.492   8.909  1.00 10.00      B   
ATOM   4098  CD  GLU B 225      45.472 -10.159   9.794  1.00 10.00      B   
ATOM   4099  OE1 GLU B 225      45.343 -11.372  10.060  1.00 10.00      B   
ATOM   4100  OE2 GLU B 225      46.413  -9.470  10.239  1.00 10.00      B   
ATOM   4101  C   GLU B 225      41.607  -7.840   8.559  1.00 10.00      B   
ATOM   4102  O   GLU B 225      41.021  -8.157   9.590  1.00 10.00      B   
ATOM   4103  N   PRO B 226      41.013  -7.905   7.359  1.00 10.00      B   
ATOM   4104  CA  PRO B 226      39.630  -8.328   7.183  1.00 10.00      B   
ATOM   4105  CB  PRO B 226      39.243  -7.739   5.815  1.00 10.00      B   
ATOM   4106  CG  PRO B 226      40.478  -7.085   5.268  1.00 10.00      B   
ATOM   4107  CD  PRO B 226      41.638  -7.591   6.073  1.00 10.00      B   
ATOM   4108  C   PRO B 226      39.483  -9.847   7.167  1.00 10.00      B   
ATOM   4109  O   PRO B 226      39.944 -10.519   6.241  1.00 10.00      B   
ATOM   4110  N   ARG B 227      38.845 -10.381   8.197  1.00 10.00      B   
ATOM   4111  HN  ARG B 227      38.509  -9.796   8.908  1.00 10.00      B   
ATOM   4112  CA  ARG B 227      38.633 -11.816   8.302  1.00 10.00      B   
ATOM   4113  CB  ARG B 227      39.327 -12.371   9.544  1.00 10.00      B   
ATOM   4114  CG  ARG B 227      40.832 -12.168   9.531  1.00 10.00      B   
ATOM   4115  CD  ARG B 227      41.504 -12.843  10.712  1.00 10.00      B   
ATOM   4116  NE  ARG B 227      42.947 -12.927  10.515  1.00 10.00      B   
ATOM   4117  HE  ARG B 227      43.449 -12.078  10.477  1.00 10.00      B   
ATOM   4118  CZ  ARG B 227      43.616 -14.065  10.349  1.00 10.00      B   
ATOM   4119  NH1 ARG B 227      42.993 -15.234  10.444  1.00 10.00      B   
ATOM   4120 HH11 ARG B 227      41.969 -15.272  10.660  1.00 10.00      B   
ATOM   4121 HH12 ARG B 227      43.525 -16.122  10.305  1.00 10.00      B   
ATOM   4122  NH2 ARG B 227      44.913 -14.026  10.094  1.00 10.00      B   
ATOM   4123 HH21 ARG B 227      45.451 -14.910   9.957  1.00 10.00      B   
ATOM   4124 HH22 ARG B 227      45.401 -13.099  10.023  1.00 10.00      B   
ATOM   4125  C   ARG B 227      37.146 -12.142   8.321  1.00 10.00      B   
ATOM   4126  O   ARG B 227      36.382 -11.541   9.076  1.00 10.00      B   
ATOM   4127  N   CYS B 228      36.747 -13.076   7.469  1.00 10.00      B   
ATOM   4128  HN  CYS B 228      37.414 -13.497   6.882  1.00 10.00      B   
ATOM   4129  CA  CYS B 228      35.354 -13.493   7.370  1.00 10.00      B   
ATOM   4130  CB  CYS B 228      35.201 -14.541   6.263  1.00 10.00      B   
ATOM   4131  SG  CYS B 228      36.051 -14.135   4.720  1.00 10.00      B   
ATOM   4132  HG  CYS B 228      37.358 -14.200   4.945  1.00 10.00      B   
ATOM   4133  C   CYS B 228      34.853 -14.073   8.693  1.00 10.00      B   
ATOM   4134  O   CYS B 228      35.580 -14.806   9.365  1.00 10.00      B   
ATOM   4135  N   PRO B 229      33.599 -13.752   9.077  1.00 10.00      B   
ATOM   4136  CA  PRO B 229      32.993 -14.250  10.323  1.00 10.00      B   
ATOM   4137  CB  PRO B 229      31.550 -13.746  10.243  1.00 10.00      B   
ATOM   4138  CG  PRO B 229      31.612 -12.562   9.345  1.00 10.00      B   
ATOM   4139  CD  PRO B 229      32.683 -12.866   8.336  1.00 10.00      B   
ATOM   4140  C   PRO B 229      33.012 -15.774  10.381  1.00 10.00      B   
ATOM   4141  O   PRO B 229      33.133 -16.372  11.451  1.00 10.00      B   
ATOM   4142  N   HIS B 230      32.893 -16.395   9.217  1.00 10.00      B   
ATOM   4143  HN  HIS B 230      32.800 -15.861   8.403  1.00 10.00      B   
ATOM   4144  CA  HIS B 230      32.910 -17.843   9.111  1.00 10.00      B   
ATOM   4145  CB  HIS B 230      31.666 -18.329   8.365  1.00 10.00      B   
ATOM   4146  CG  HIS B 230      31.354 -19.778   8.570  1.00 10.00      B   
ATOM   4147  ND1 HIS B 230      30.582 -20.256   9.604  1.00 10.00      B   
ATOM   4148  HD1 HIS B 230      30.153 -19.715  10.303  1.00 10.00      B   
ATOM   4149  CD2 HIS B 230      31.730 -20.866   7.851  1.00 10.00      B   
ATOM   4150  CE1 HIS B 230      30.507 -21.585   9.482  1.00 10.00      B   
ATOM   4151  NE2 HIS B 230      31.188 -22.008   8.432  1.00 10.00      B   
ATOM   4152  C   HIS B 230      34.169 -18.268   8.368  1.00 10.00      B   
ATOM   4153  O   HIS B 230      34.587 -17.587   7.435  1.00 10.00      B   
ATOM   4154  N   CYS B 231      34.780 -19.364   8.819  1.00 10.00      B   
ATOM   4155  HN  CYS B 231      34.392 -19.825   9.591  1.00 10.00      B   
ATOM   4156  CA  CYS B 231      36.006 -19.916   8.227  1.00 10.00      B   
ATOM   4157  CB  CYS B 231      35.865 -20.249   6.734  1.00 10.00      B   
ATOM   4158  SG  CYS B 231      36.357 -18.936   5.592  1.00 10.00      B   
ATOM   4159  HG  CYS B 231      35.533 -18.978   4.552  1.00 10.00      B   
ATOM   4160  C   CYS B 231      37.248 -19.073   8.535  1.00 10.00      B   
ATOM   4161  O   CYS B 231      38.375 -19.565   8.461  1.00 10.00      B   
ATOM   4162  N   ASN B 232      37.026 -17.804   8.876  1.00 10.00      B   
ATOM   4163  HN  ASN B 232      36.103 -17.476   8.877  1.00 10.00      B   
ATOM   4164  CA  ASN B 232      38.096 -16.876   9.235  1.00 10.00      B   
ATOM   4165  CB  ASN B 232      38.788 -17.315  10.526  1.00 10.00      B   
ATOM   4166  CG  ASN B 232      39.246 -16.142  11.370  1.00 10.00      B   
ATOM   4167  OD1 ASN B 232      40.405 -15.727  11.311  1.00 10.00      B   
ATOM   4168  ND2 ASN B 232      38.335 -15.597  12.160  1.00 10.00      B   
ATOM   4169 HD21 ASN B 232      37.430 -15.978  12.154  1.00 10.00      B   
ATOM   4170 HD22 ASN B 232      38.600 -14.842  12.729  1.00 10.00      B   
ATOM   4171  C   ASN B 232      39.109 -16.682   8.112  1.00 10.00      B   
ATOM   4172  O   ASN B 232      40.316 -16.616   8.354  1.00 10.00      B   
ATOM   4173  N   ASP B 233      38.618 -16.598   6.884  1.00 10.00      B   
ATOM   4174  HN  ASP B 233      37.652 -16.678   6.748  1.00 10.00      B   
ATOM   4175  CA  ASP B 233      39.489 -16.393   5.732  1.00 10.00      B   
ATOM   4176  CB  ASP B 233      38.935 -17.096   4.488  1.00 10.00      B   
ATOM   4177  CG  ASP B 233      39.992 -17.357   3.430  1.00 10.00      B   
ATOM   4178  OD1 ASP B 233      41.165 -16.985   3.644  1.00 10.00      B   
ATOM   4179  OD2 ASP B 233      39.657 -17.950   2.383  1.00 10.00      B   
ATOM   4180  C   ASP B 233      39.651 -14.903   5.465  1.00 10.00      B   
ATOM   4181  O   ASP B 233      38.875 -14.088   5.972  1.00 10.00      B   
ATOM   4182  N   TYR B 234      40.648 -14.553   4.671  1.00 10.00      B   
ATOM   4183  HN  TYR B 234      41.212 -15.258   4.276  1.00 10.00      B   
ATOM   4184  CA  TYR B 234      40.913 -13.162   4.340  1.00 10.00      B   
ATOM   4185  CB  TYR B 234      42.311 -13.003   3.735  1.00 10.00      B   
ATOM   4186  CG  TYR B 234      43.443 -13.387   4.663  1.00 10.00      B   
ATOM   4187  CD1 TYR B 234      44.016 -14.651   4.608  1.00 10.00      B   
ATOM   4188  CD2 TYR B 234      43.947 -12.482   5.592  1.00 10.00      B   
ATOM   4189  CE1 TYR B 234      45.056 -15.004   5.448  1.00 10.00      B   
ATOM   4190  CE2 TYR B 234      44.986 -12.827   6.436  1.00 10.00      B   
ATOM   4191  CZ  TYR B 234      45.537 -14.089   6.359  1.00 10.00      B   
ATOM   4192  OH  TYR B 234      46.574 -14.434   7.196  1.00 10.00      B   
ATOM   4193  HH  TYR B 234      47.280 -14.848   6.684  1.00 10.00      B   
ATOM   4194  C   TYR B 234      39.859 -12.635   3.372  1.00 10.00      B   
ATOM   4195  O   TYR B 234      39.452 -13.338   2.447  1.00 10.00      B   
ATOM   4196  N   TRP B 235      39.418 -11.407   3.605  1.00 10.00      B   
ATOM   4197  HN  TRP B 235      39.779 -10.912   4.372  1.00 10.00      B   
ATOM   4198  CA  TRP B 235      38.410 -10.772   2.766  1.00 10.00      B   
ATOM   4199  CB  TRP B 235      37.623  -9.754   3.600  1.00 10.00      B   
ATOM   4200  CG  TRP B 235      36.309  -9.344   3.013  1.00 10.00      B   
ATOM   4201  CD1 TRP B 235      35.895  -8.071   2.740  1.00 10.00      B   
ATOM   4202  CD2 TRP B 235      35.228 -10.206   2.637  1.00 10.00      B   
ATOM   4203  NE1 TRP B 235      34.625  -8.090   2.219  1.00 10.00      B   
ATOM   4204  HE1 TRP B 235      34.105  -7.298   1.940  1.00 10.00      B   
ATOM   4205  CE2 TRP B 235      34.194  -9.389   2.145  1.00 10.00      B   
ATOM   4206  CE3 TRP B 235      35.036 -11.589   2.668  1.00 10.00      B   
ATOM   4207  CZ2 TRP B 235      32.987  -9.910   1.686  1.00 10.00      B   
ATOM   4208  CZ3 TRP B 235      33.837 -12.103   2.213  1.00 10.00      B   
ATOM   4209  CH2 TRP B 235      32.827 -11.267   1.729  1.00 10.00      B   
ATOM   4210  C   TRP B 235      39.061 -10.083   1.567  1.00 10.00      B   
ATOM   4211  O   TRP B 235      39.702  -9.041   1.714  1.00 10.00      B   
ATOM   4212  N   PRO B 236      38.900 -10.652   0.363  1.00 10.00      B   
ATOM   4213  CA  PRO B 236      39.480 -10.105  -0.859  1.00 10.00      B   
ATOM   4214  CB  PRO B 236      39.655 -11.354  -1.719  1.00 10.00      B   
ATOM   4215  CG  PRO B 236      38.528 -12.251  -1.319  1.00 10.00      B   
ATOM   4216  CD  PRO B 236      38.144 -11.889   0.095  1.00 10.00      B   
ATOM   4217  C   PRO B 236      38.549  -9.109  -1.552  1.00 10.00      B   
ATOM   4218  O   PRO B 236      38.493  -9.047  -2.783  1.00 10.00      B   
ATOM   4219  N   HIS B 237      37.820  -8.339  -0.756  1.00 10.00      B   
ATOM   4220  HN  HIS B 237      37.912  -8.435   0.216  1.00 10.00      B   
ATOM   4221  CA  HIS B 237      36.898  -7.342  -1.282  1.00 10.00      B   
ATOM   4222  CB  HIS B 237      35.440  -7.728  -0.992  1.00 10.00      B   
ATOM   4223  CG  HIS B 237      34.991  -9.027  -1.591  1.00 10.00      B   
ATOM   4224  ND1 HIS B 237      34.167  -9.065  -2.690  1.00 10.00      B   
ATOM   4225  CD2 HIS B 237      35.261 -10.295  -1.197  1.00 10.00      B   
ATOM   4226  CE1 HIS B 237      33.956 -10.347  -2.938  1.00 10.00      B   
ATOM   4227  NE2 HIS B 237      34.598 -11.128  -2.060  1.00 10.00      B   
ATOM   4228  HE2 HIS B 237      34.772 -12.100  -2.168  1.00 10.00      B   
ATOM   4229  C   HIS B 237      37.190  -5.986  -0.654  1.00 10.00      B   
ATOM   4230  O   HIS B 237      37.799  -5.909   0.418  1.00 10.00      B   
ATOM   4231  N   GLU B 238      36.770  -4.925  -1.325  1.00 10.00      B   
ATOM   4232  HN  GLU B 238      36.322  -5.051  -2.187  1.00 10.00      B   
ATOM   4233  CA  GLU B 238      36.970  -3.577  -0.821  1.00 10.00      B   
ATOM   4234  CB  GLU B 238      36.791  -2.549  -1.943  1.00 10.00      B   
ATOM   4235  CG  GLU B 238      36.917  -1.103  -1.487  1.00 10.00      B   
ATOM   4236  CD  GLU B 238      37.913  -0.314  -2.309  1.00 10.00      B   
ATOM   4237  OE1 GLU B 238      39.098  -0.702  -2.353  1.00 10.00      B   
ATOM   4238  OE2 GLU B 238      37.518   0.704  -2.913  1.00 10.00      B   
ATOM   4239  C   GLU B 238      36.001  -3.293   0.322  1.00 10.00      B   
ATOM   4240  O   GLU B 238      34.823  -3.655   0.259  1.00 10.00      B   
ATOM   4241  N   ILE B 239      36.502  -2.652   1.365  1.00 10.00      B   
ATOM   4242  HN  ILE B 239      37.447  -2.384   1.352  1.00 10.00      B   
ATOM   4243  CA  ILE B 239      35.688  -2.320   2.519  1.00 10.00      B   
ATOM   4244  CB  ILE B 239      36.431  -2.622   3.838  1.00 10.00      B   
ATOM   4245  CG1 ILE B 239      36.996  -4.047   3.819  1.00 10.00      B   
ATOM   4246  CG2 ILE B 239      35.500  -2.434   5.029  1.00 10.00      B   
ATOM   4247  CD1 ILE B 239      38.036  -4.306   4.886  1.00 10.00      B   
ATOM   4248  C   ILE B 239      35.314  -0.843   2.486  1.00 10.00      B   
ATOM   4249  O   ILE B 239      36.181   0.026   2.596  1.00 10.00      B   
ATOM   4250  N   PRO B 240      34.022  -0.537   2.303  1.00 10.00      B   
ATOM   4251  CA  PRO B 240      33.541   0.843   2.267  1.00 10.00      B   
ATOM   4252  CB  PRO B 240      32.125   0.704   1.705  1.00 10.00      B   
ATOM   4253  CG  PRO B 240      31.692  -0.659   2.119  1.00 10.00      B   
ATOM   4254  CD  PRO B 240      32.932  -1.512   2.116  1.00 10.00      B   
ATOM   4255  C   PRO B 240      33.505   1.455   3.668  1.00 10.00      B   
ATOM   4256  O   PRO B 240      33.989   0.858   4.631  1.00 10.00      B   
ATOM   4257  N   LYS B 241      32.933   2.642   3.777  1.00 10.00      B   
ATOM   4258  HN  LYS B 241      32.550   3.064   2.981  1.00 10.00      B   
ATOM   4259  CA  LYS B 241      32.839   3.325   5.060  1.00 10.00      B   
ATOM   4260  CB  LYS B 241      33.509   4.699   4.996  1.00 10.00      B   
ATOM   4261  CG  LYS B 241      35.018   4.663   5.193  1.00 10.00      B   
ATOM   4262  CD  LYS B 241      35.748   5.313   4.028  1.00 10.00      B   
ATOM   4263  CE  LYS B 241      35.730   4.424   2.795  1.00 10.00      B   
ATOM   4264  NZ  LYS B 241      36.213   5.138   1.585  1.00 10.00      B   
ATOM   4265  HZ1 LYS B 241      35.616   5.969   1.397  1.00 10.00      B   
ATOM   4266  HZ2 LYS B 241      36.174   4.508   0.760  1.00 10.00      B   
ATOM   4267  HZ3 LYS B 241      37.195   5.452   1.720  1.00 10.00      B   
ATOM   4268  C   LYS B 241      31.386   3.459   5.485  1.00 10.00      B   
ATOM   4269  O   LYS B 241      30.482   3.421   4.647  1.00 10.00      B   
ATOM   4270  N   VAL B 242      31.165   3.607   6.786  1.00 10.00      B   
ATOM   4271  HN  VAL B 242      31.927   3.637   7.399  1.00 10.00      B   
ATOM   4272  CA  VAL B 242      29.816   3.744   7.319  1.00 10.00      B   
ATOM   4273  CB  VAL B 242      29.777   3.619   8.860  1.00 10.00      B   
ATOM   4274  CG1 VAL B 242      30.215   2.230   9.295  1.00 10.00      B   
ATOM   4275  CG2 VAL B 242      30.639   4.686   9.520  1.00 10.00      B   
ATOM   4276  C   VAL B 242      29.202   5.073   6.890  1.00 10.00      B   
ATOM   4277  O   VAL B 242      29.911   6.074   6.739  1.00 10.00      B   
ATOM   4278  N   PHE B 243      27.892   5.071   6.683  1.00 10.00      B   
ATOM   4279  HN  PHE B 243      27.387   4.246   6.817  1.00 10.00      B   
ATOM   4280  CA  PHE B 243      27.187   6.270   6.261  1.00 10.00      B   
ATOM   4281  CB  PHE B 243      25.738   5.955   5.880  1.00 10.00      B   
ATOM   4282  CG  PHE B 243      25.078   7.055   5.100  1.00 10.00      B   
ATOM   4283  CD1 PHE B 243      24.200   7.930   5.716  1.00 10.00      B   
ATOM   4284  CD2 PHE B 243      25.349   7.221   3.752  1.00 10.00      B   
ATOM   4285  CE1 PHE B 243      23.604   8.953   5.003  1.00 10.00      B   
ATOM   4286  CE2 PHE B 243      24.756   8.238   3.032  1.00 10.00      B   
ATOM   4287  CZ  PHE B 243      23.883   9.107   3.658  1.00 10.00      B   
ATOM   4288  C   PHE B 243      27.241   7.355   7.332  1.00 10.00      B   
ATOM   4289  O   PHE B 243      26.851   7.138   8.484  1.00 10.00      B   
ATOM   4290  N   ASP B 244      27.737   8.517   6.942  1.00 10.00      B   
ATOM   4291  HN  ASP B 244      28.030   8.621   6.013  1.00 10.00      B   
ATOM   4292  CA  ASP B 244      27.850   9.648   7.845  1.00 10.00      B   
ATOM   4293  CB  ASP B 244      29.323   9.907   8.180  1.00 10.00      B   
ATOM   4294  CG  ASP B 244      29.509  10.651   9.486  1.00 10.00      B   
ATOM   4295  OD1 ASP B 244      30.213  11.680   9.494  1.00 10.00      B   
ATOM   4296  OD2 ASP B 244      28.965  10.201  10.518  1.00 10.00      B   
ATOM   4297  C   ASP B 244      27.237  10.876   7.185  1.00 10.00      B   
ATOM   4298  O   ASP B 244      27.409  11.078   5.982  1.00 10.00      B   
ATOM   4299  N   PRO B 245      26.480  11.684   7.945  1.00 10.00      B   
ATOM   4300  CA  PRO B 245      25.835  12.896   7.422  1.00 10.00      B   
ATOM   4301  CB  PRO B 245      25.122  13.487   8.644  1.00 10.00      B   
ATOM   4302  CG  PRO B 245      24.972  12.344   9.586  1.00 10.00      B   
ATOM   4303  CD  PRO B 245      26.176  11.476   9.370  1.00 10.00      B   
ATOM   4304  C   PRO B 245      26.843  13.902   6.863  1.00 10.00      B   
ATOM   4305  O   PRO B 245      27.409  14.711   7.601  1.00 10.00      B   
ATOM   4306  N   GLU B 246      27.058  13.838   5.558  1.00 10.00      B   
ATOM   4307  HN  GLU B 246      26.575  13.166   5.031  1.00 10.00      B   
ATOM   4308  CB  GLU B 246      28.886  13.939   3.926  1.00 10.00      B   
ATOM   4309  CG  GLU B 246      29.932  13.079   4.621  1.00 10.00      B   
ATOM   4310  CD  GLU B 246      31.016  13.906   5.277  1.00 10.00      B   
ATOM   4311  OE1 GLU B 246      30.882  14.233   6.474  1.00 10.00      B   
ATOM   4312  OE2 GLU B 246      32.008  14.242   4.597  1.00 10.00      B   
ATOM   4313  CA  GLU B 246      27.987  14.731   4.882  1.00 10.00      B   
ATOM   4314  C   GLU B 246      27.224  15.805   4.116  1.00 10.00      B   
ATOM   4315  O   GLU B 246      26.642  15.480   3.057  1.00 10.00      B   
ATOM   4316  OXT GLU B 246      27.197  16.965   4.582  1.00 10.00      B   
END
